# Supplementary material for: Exploring the Distribution of the Spreading Lethal Salamander Chytrid Fungus in Its Invasive Range in Europe – A Macroecological Approach
Source: PLoS One. 2016 Oct 31;11(10):e0165682. doi: 10.1371/journal.pone.0165682 (PMC5087956; doi:10.1371/journal.pone.0165682)
Supplement: S1 ZIP Archive — (ZIP) [file pone.0165682.s010.zip]

Archive with 81 entries (80 files):
- ECA_full/
- ECA_full/cdd.asc
- ECA_full/cdd.asc.xml
- ECA_full/cdd.prj
- ECA_full/cddn.asc
- ECA_full/cddn.asc.xml
- ECA_full/cfd.asc
- ECA_full/cfd.asc.xml
- ECA_full/cfd.prj
- ECA_full/csu10.asc
- ECA_full/csu10.asc.xml
- ECA_full/csu10.prj
- ECA_full/csu15.asc
- ECA_full/csu15.asc.xml
- ECA_full/csu15.prj
- ECA_full/csu20.asc
- ECA_full/csu20.asc.xml
- ECA_full/csu20.prj
- ECA_full/csu25.asc
- ECA_full/csu25.asc.xml
- ECA_full/csu25.prj
- ECA_full/csu30.asc
- ECA_full/csu30.asc.xml
- ECA_full/csu30.prj
- ECA_full/csu5.asc
- ECA_full/csu5.asc.xml
- ECA_full/csu5.prj
- ECA_full/cwd.asc
- ECA_full/cwd.asc.xml
- ECA_full/cwd.prj
- ECA_full/cwdn.asc
- ECA_full/cwdn.asc.xml
- ECA_full/cwdn.prj
- ECA_full/fd.asc
- ECA_full/fd.asc.xml
- ECA_full/fd.prj
- ECA_full/id.asc
- ECA_full/id.asc.xml
- ECA_full/id.prj
- ECA_full/r1.asc
- ECA_full/r1.asc.xml
- ECA_full/r1.prj
- ECA_full/r10.asc
- ECA_full/r10.asc.xml
- ECA_full/r10.prj
- ECA_full/r20.asc
- ECA_full/r20.asc.xml
- ECA_full/r20.prj
- ECA_full/su10.asc
- ECA_full/su10.asc.xml
- ECA_full/su10.prj
- ECA_full/su10_15.asc
- ECA_full/su10_15.asc.xml
- ECA_full/su10_15.prj
- ECA_full/su15.asc
- ECA_full/su15.asc.xml
- ECA_full/su15.prj
- ECA_full/su20.asc
- ECA_full/su20.asc.xml
- ECA_full/su20.prj
- ECA_full/su25.asc
- ECA_full/su25.asc.xml
- ECA_full/su25.prj
- ECA_full/su30.asc
- ECA_full/su30.asc.xml
- ECA_full/su30.prj
- ECA_full/su5.asc
- ECA_full/su5.asc.xml
- ECA_full/su5.prj
- ECA_full/tr10.asc
- ECA_full/tr10.asc.xml
- ECA_full/tr10.prj
- ECA_full/tr10_15.asc
- ECA_full/tr10_15.asc.xml
- ECA_full/tr10_15.prj
- ECA_full/tr15.asc
- ECA_full/tr15.asc.xml
- ECA_full/tr15.prj
- ECA_full/tr20.asc
- ECA_full/tr20.asc.xml
- ECA_full/tr20.prj
