# Supplementary material for: Exploring the Distribution of the Spreading Lethal Salamander Chytrid Fungus in Its Invasive Range in Europe – A Macroecological Approach
Source: PLoS One. 2016 Oct 31;11(10):e0165682. doi: 10.1371/journal.pone.0165682 (PMC5087956; doi:10.1371/journal.pone.0165682)
Supplement: S1 ZIP Archive — (ZIP) [file pone.0165682.s010.zip › ECA_full/cdd.asc]

ncols         200
nrows         200
xllcorner     3.31330001355
yllcorner     -1.12269991115
cellsize      0.0117999315
NODATA_value  -9999
31 31 31 31 45 45 45 45 45 45 45 45 45 45 45 45 45 45 45 45 45 45 45 31 31 31 31 31 31 31 31 31 31 31 31 36 36 36 36 36 36 36 36 36 36 36 36 36 31 31 31 28 28 28 28 28 28 28 28 28 28 28 28 28 36 36 36 36 36 36 36 36 35 28 38 38 38 38 38 38 38 38 38 38 38 38 38 38 38 49 49 49 49 49 57 57 46 33 33 32 32 32 27 27 22 22 30 30 28 28 28 35 28 28 28 28 35 35 35 35 35 35 35 35 35 35 35 35 35 35 35 35 35 35 35 35 35 35 35 35 35 35 35 35 35 35 35 35 35 35 35 35 35 35 35 35 35 35 35 35 35 35 35 35 35 35 35 31 31 34 33 36 36 36 36 36 36 35 35 36 35 35 35 35 36 36 36 36 36 36 36 36 37 37 37 44 44 44 44 44 
31 35 35 31 31 45 45 45 45 45 45 45 45 45 45 45 45 45 45 45 45 45 45 45 31 31 31 31 31 31 36 36 36 36 36 36 36 36 31 36 36 36 36 36 36 36 36 36 31 31 28 28 28 28 28 28 28 28 28 28 28 28 28 28 35 36 36 36 36 36 36 36 36 38 38 38 38 38 38 38 38 38 38 38 38 38 38 38 38 38 49 49 49 49 28 32 57 33 32 32 24 24 24 22 22 30 28 28 28 28 28 28 28 28 28 28 28 28 35 35 35 35 35 35 35 35 35 35 35 35 35 35 35 35 35 35 35 35 35 35 35 35 35 35 35 35 35 35 35 35 36 36 35 35 35 35 35 35 35 35 24 27 30 30 30 31 31 31 31 31 31 31 36 36 36 36 36 36 36 36 36 36 35 35 36 36 36 36 36 36 37 37 37 37 37 44 44 44 36 44 
41 35 35 35 31 31 45 45 45 45 45 45 45 45 45 45 45 45 45 45 45 45 45 45 31 36 36 36 36 36 36 36 36 36 36 36 36 31 31 36 36 36 36 36 36 36 36 36 36 31 28 36 36 28 28 28 28 28 28 28 28 28 28 28 35 35 35 35 35 35 35 36 36 38 38 38 38 38 38 38 38 38 38 38 38 38 28 28 28 28 49 49 28 28 28 32 57 32 32 24 24 24 22 22 22 23 28 28 28 28 28 28 28 28 28 28 28 28 28 28 28 35 35 35 35 35 35 35 35 35 35 35 35 35 35 35 35 35 35 35 35 35 35 35 35 35 35 35 35 35 35 35 35 35 35 35 35 35 24 24 24 24 27 30 30 30 31 31 31 31 31 31 31 36 36 36 36 35 35 36 36 36 36 36 36 36 36 36 36 37 37 37 32 32 32 32 36 36 36 44 
41 35 35 35 35 31 45 45 45 45 45 45 45 45 45 45 45 45 45 45 45 45 45 31 31 36 36 36 36 36 36 36 36 36 36 36 31 31 31 31 35 35 35 35 35 35 35 35 35 31 35 35 35 35 35 35 35 35 35 35 35 35 35 28 35 35 35 35 35 35 35 35 38 38 38 38 38 38 38 38 38 38 38 38 38 28 28 28 28 49 49 28 28 28 28 49 32 32 24 24 24 21 22 22 22 25 28 28 28 28 28 28 28 28 28 28 28 28 28 28 28 28 35 35 35 35 35 35 -9999 28 28 35 35 35 35 35 35 35 35 35 35 35 35 35 35 35 35 35 35 35 35 35 35 35 35 35 35 28 24 24 24 27 27 27 27 30 30 31 31 31 31 31 31 31 31 36 35 35 36 36 35 35 36 36 36 36 36 36 36 36 36 32 32 32 32 32 32 32 36 44 
35 35 35 35 35 35 31 31 31 31 31 31 31 45 45 45 45 45 45 32 36 36 31 31 31 36 36 36 36 36 36 36 36 36 35 35 31 31 31 35 35 35 35 35 35 35 35 35 35 35 35 35 35 35 35 35 35 35 35 35 35 35 35 35 35 35 35 35 35 35 35 38 38 38 38 35 35 35 35 28 28 28 28 28 28 28 28 28 28 49 49 28 28 28 28 28 32 32 24 24 22 22 22 22 22 25 25 28 28 28 28 24 24 24 24 24 24 24 24 24 24 35 35 35 35 35 24 24 24 24 24 24 35 35 35 35 35 35 35 35 35 35 35 35 35 35 35 35 35 35 35 35 35 35 35 35 24 24 24 24 24 27 27 27 27 27 30 30 31 31 31 36 31 31 31 31 35 36 36 36 36 36 36 36 36 36 36 36 36 36 36 32 32 32 32 32 32 32 36 44 
35 35 35 35 35 35 37 31 31 31 31 31 31 31 31 31 32 32 32 32 32 31 31 31 31 36 36 36 36 31 35 35 35 35 35 31 31 31 31 35 35 31 31 35 35 35 35 35 35 35 35 35 35 35 35 35 35 35 35 35 35 35 35 35 35 35 35 35 35 38 38 38 35 35 35 35 35 35 35 35 35 28 28 28 28 28 28 28 49 49 28 28 28 28 28 28 32 32 28 28 22 22 22 22 22 23 25 24 24 24 24 24 24 24 24 24 24 24 24 24 24 24 24 24 24 24 24 24 24 23 23 23 35 35 35 35 35 35 35 35 35 35 35 35 35 35 35 35 35 35 35 35 35 35 35 27 24 24 24 24 27 27 27 27 27 27 27 30 30 30 35 31 31 31 31 35 36 36 36 36 36 36 36 36 36 36 36 36 36 36 32 32 32 32 32 32 32 36 36 44 
35 35 35 35 35 35 37 31 31 31 31 31 31 31 31 31 32 32 32 32 32 31 31 31 35 35 35 35 35 31 35 35 35 35 31 31 31 31 31 35 31 31 31 35 35 35 35 35 35 35 35 35 35 35 35 35 35 35 35 35 35 35 35 35 35 35 35 35 38 38 38 35 35 35 35 35 35 35 35 35 35 35 35 35 26 26 26 26 49 49 26 26 25 25 25 25 32 32 26 24 24 22 22 22 23 23 23 24 24 24 24 24 24 24 24 24 24 24 24 24 24 24 24 24 24 24 24 22 22 22 22 22 22 22 35 35 35 35 35 35 35 35 35 35 35 35 35 35 35 35 35 35 35 35 27 27 24 24 24 27 27 27 27 27 27 32 32 32 35 35 35 30 30 30 30 36 36 36 36 36 36 36 36 36 36 36 36 36 36 32 32 32 32 32 32 32 32 36 44 44 
35 35 35 35 35 35 35 43 31 31 31 31 31 31 31 32 32 32 32 32 32 31 31 31 35 35 35 35 31 35 35 31 31 35 31 31 31 31 31 31 31 31 35 35 35 35 35 35 35 35 35 35 35 35 35 35 35 35 35 35 35 35 35 35 35 35 35 35 35 35 38 35 35 35 35 35 35 35 32 32 32 32 32 32 25 25 25 28 28 28 26 25 25 49 25 32 32 26 26 26 24 24 24 24 22 23 24 24 24 24 24 24 24 24 24 24 24 24 24 24 24 24 24 24 22 22 22 22 22 22 22 22 22 25 25 35 35 35 35 35 35 35 35 35 35 35 35 35 35 35 35 35 35 27 27 27 24 27 27 27 27 27 27 27 32 32 32 32 35 35 35 30 30 30 36 36 36 36 36 36 36 36 36 36 36 36 36 36 36 32 32 32 32 32 32 32 32 36 44 44 
35 35 35 35 35 35 35 43 31 31 31 31 31 31 31 32 32 32 32 32 32 31 31 31 35 35 35 35 28 34 34 28 28 34 31 31 31 31 31 35 35 35 35 35 35 35 35 35 35 35 35 35 35 35 35 35 35 35 35 35 35 35 35 35 35 35 35 35 35 35 35 35 35 35 35 35 35 35 35 32 32 32 32 32 25 25 28 28 28 25 25 25 25 25 25 32 31 26 26 24 24 24 24 24 24 24 24 24 24 24 24 23 24 24 24 24 24 24 24 24 24 22 22 22 22 22 22 22 22 22 22 23 23 23 23 23 23 35 35 35 35 35 35 35 35 35 35 35 35 35 35 35 27 27 27 27 27 27 27 27 27 27 27 32 32 32 32 32 35 35 35 30 30 35 36 36 36 36 36 36 36 36 36 36 36 36 36 36 36 32 32 32 32 32 32 32 32 36 44 44 
35 35 35 35 45 45 35 43 43 31 31 31 31 31 31 32 32 32 32 32 31 31 31 31 35 35 34 28 28 34 28 28 28 28 28 28 28 28 35 35 35 35 35 35 35 35 35 35 35 35 35 35 35 35 35 35 35 35 35 35 35 35 35 35 35 35 35 35 35 35 35 35 35 35 35 35 35 35 35 35 35 35 35 37 37 28 28 25 28 25 25 25 25 25 25 32 26 26 26 24 24 24 24 24 24 24 24 24 24 24 23 23 24 24 22 21 24 24 24 22 22 22 22 22 22 25 25 25 25 25 25 25 23 23 23 23 23 23 25 25 25 25 35 35 35 35 35 35 35 35 35 27 27 27 27 27 27 22 27 27 27 27 25 30 30 30 30 30 30 30 35 30 35 36 36 36 36 36 36 36 36 36 36 36 36 36 36 36 32 32 32 32 32 32 32 32 32 36 44 44 
35 35 35 58 58 43 43 43 43 31 31 31 31 31 31 31 32 32 32 32 31 31 31 36 34 34 34 28 28 28 39 28 28 28 28 28 28 28 35 35 35 35 35 35 35 35 35 35 35 35 35 35 35 35 35 35 35 28 28 28 28 25 36 36 36 36 36 36 36 36 38 38 38 38 38 38 38 37 37 37 37 37 37 37 37 28 25 28 28 25 25 25 25 -9999 25 31 26 26 24 24 24 24 24 24 24 24 24 24 24 23 23 23 22 22 22 28 28 22 22 22 22 22 22 22 25 25 25 25 25 25 25 25 25 25 25 25 25 25 25 25 25 30 30 30 30 30 30 30 30 35 25 25 25 25 25 25 25 25 25 25 25 25 30 30 30 30 30 30 30 25 25 35 36 36 36 36 36 36 36 36 36 36 36 36 36 36 36 36 32 32 32 32 32 32 32 32 32 36 44 44 
43 43 58 58 58 43 43 43 43 43 31 31 31 31 31 31 36 36 36 36 31 31 31 34 34 34 39 39 28 39 39 39 28 28 28 28 28 26 36 36 36 36 36 36 36 36 36 36 36 36 36 36 36 36 28 28 28 28 28 28 36 36 36 36 36 36 36 36 37 38 38 38 38 38 38 38 38 38 37 37 37 37 37 37 37 25 27 28 28 25 25 25 25 25 -9999 27 27 27 25 24 24 24 24 24 24 24 24 22 22 23 22 22 22 28 28 28 28 28 22 22 22 22 22 22 22 22 25 25 25 25 25 25 25 25 25 25 25 25 25 25 30 30 30 30 30 30 30 30 25 25 25 25 25 25 25 25 25 25 25 25 25 25 30 30 30 30 30 30 25 25 35 35 36 36 36 36 36 36 36 36 36 36 36 36 36 36 36 36 32 32 32 32 32 32 32 32 32 44 44 44 
43 58 58 58 43 43 43 43 43 43 43 43 31 31 31 31 36 36 36 31 31 31 31 34 34 39 39 39 39 39 39 39 39 28 28 28 28 26 24 24 36 36 36 36 36 36 36 36 28 28 28 28 28 28 28 28 36 36 36 36 36 36 36 36 36 36 37 37 37 38 38 38 38 38 38 38 38 38 38 37 37 37 25 25 25 25 27 28 28 25 25 25 29 29 29 29 29 29 29 29 29 24 24 24 24 23 21 21 21 21 22 28 28 28 28 28 28 22 22 22 22 22 22 22 22 23 23 23 23 23 25 25 25 25 25 25 25 28 30 30 30 30 30 30 30 30 30 30 25 25 25 25 25 25 25 25 25 25 25 25 25 25 30 30 30 30 30 30 25 35 35 36 36 36 36 36 36 36 36 36 36 36 36 36 36 36 36 36 36 32 32 32 32 32 32 32 32 44 44 44 
43 58 58 43 43 43 43 43 43 43 43 43 43 37 37 37 43 43 43 33 31 31 34 34 47 39 39 39 39 39 39 39 39 39 39 39 36 23 23 23 28 36 36 36 36 36 28 28 28 28 28 28 36 36 36 36 28 28 36 36 36 36 36 36 36 37 37 37 37 38 38 38 38 38 38 38 38 38 38 38 25 25 25 25 25 25 27 28 28 25 25 29 29 29 29 29 29 29 29 29 28 28 28 23 25 25 21 21 21 22 28 28 28 28 28 28 28 22 22 22 22 22 22 22 22 23 23 23 23 23 23 23 23 25 25 25 30 30 30 30 30 30 30 30 30 30 30 25 25 25 25 25 25 25 25 25 25 30 25 25 25 30 30 30 30 30 30 25 35 35 36 36 36 36 36 36 36 36 36 36 36 36 36 36 36 36 36 36 36 32 32 32 32 32 32 32 32 32 44 44 
43 58 43 43 43 43 43 43 43 43 43 43 43 43 43 43 49 49 39 39 39 39 47 47 39 39 39 39 39 39 39 39 39 39 39 36 36 36 36 23 28 36 36 28 28 28 28 28 28 28 28 36 36 36 28 28 28 24 36 36 36 36 36 36 37 35 35 35 35 38 38 38 38 38 38 38 38 38 25 25 25 25 25 25 25 25 27 28 28 25 29 29 29 29 29 29 29 29 29 29 29 28 28 28 25 25 22 23 22 22 24 24 24 24 24 24 22 25 25 23 23 22 22 23 23 23 23 23 23 23 23 23 23 23 25 30 30 30 30 30 30 30 30 30 30 30 25 25 25 25 20 20 25 25 20 20 30 30 30 30 30 30 30 35 35 35 35 35 35 35 36 36 36 36 36 36 36 36 36 36 36 36 36 36 36 36 36 36 36 32 32 32 32 32 32 32 32 32 44 44 
43 43 43 43 43 43 43 43 43 43 43 43 43 43 43 43 43 49 39 39 39 39 49 39 39 39 39 39 39 39 39 39 39 36 36 36 36 36 36 36 28 28 28 28 28 28 28 28 28 28 28 28 28 28 28 28 36 36 36 36 36 36 36 35 35 35 26 35 35 35 35 35 35 35 35 35 35 25 25 25 25 25 25 25 25 27 27 27 29 29 29 29 29 29 29 29 29 29 29 38 38 29 29 28 24 23 22 23 22 -9999 24 24 24 24 21 25 25 25 25 25 24 23 23 23 23 23 23 23 23 23 23 23 23 30 30 30 30 30 30 30 30 30 30 30 30 25 25 25 21 20 20 25 25 25 25 30 30 35 35 35 35 35 35 35 35 30 35 35 35 36 36 36 36 36 36 36 36 36 36 36 36 36 36 36 36 36 36 36 36 32 32 32 32 32 32 32 32 32 44 44 
43 43 43 43 43 43 43 43 43 43 43 43 43 43 43 49 49 39 39 39 39 39 49 39 39 39 39 39 39 39 39 36 36 36 36 36 36 36 36 30 28 28 28 28 28 28 28 28 28 28 28 28 28 28 36 36 36 36 36 36 36 36 37 37 37 37 28 37 38 38 38 28 38 38 38 25 25 25 25 25 25 25 25 27 27 27 27 29 29 29 29 29 29 29 29 29 29 29 29 38 38 29 29 29 24 23 22 23 -9999 24 24 24 21 25 25 25 25 28 28 28 23 23 23 23 23 23 23 23 23 23 23 30 30 30 30 30 30 30 30 30 30 30 30 30 25 25 25 20 20 20 25 25 25 25 30 30 35 35 35 35 35 35 30 30 30 30 30 35 35 36 36 36 36 36 36 36 36 36 36 36 36 36 36 36 36 36 36 36 36 32 32 32 32 32 32 32 32 43 43 44 
43 43 43 43 43 43 43 43 43 43 43 43 49 49 49 49 49 39 39 39 39 39 39 39 39 36 36 36 36 36 36 36 36 30 30 30 30 30 30 30 30 28 28 28 28 28 28 28 28 28 28 36 36 36 36 36 36 36 36 28 36 37 37 37 37 28 28 37 37 38 28 38 38 37 28 25 25 25 25 25 28 28 28 28 28 28 38 29 29 29 29 29 29 29 29 29 29 29 29 38 38 29 29 29 37 23 23 23 28 28 28 21 21 25 25 28 28 28 28 23 23 23 23 23 23 23 23 23 23 30 30 30 30 30 30 30 30 30 30 30 30 30 30 30 25 25 20 20 20 25 25 25 25 30 30 30 30 30 35 35 35 30 30 30 30 30 32 35 36 36 36 36 35 36 36 36 36 36 36 36 36 36 36 36 36 36 36 36 32 32 32 32 32 32 32 32 32 43 44 44 
45 45 45 45 45 43 43 43 45 45 49 49 49 49 49 49 49 39 39 39 39 39 39 28 28 36 36 36 36 36 30 30 30 30 30 30 30 30 30 30 30 30 28 28 28 28 28 36 36 36 36 36 36 36 36 36 36 36 36 28 37 35 35 35 35 28 28 35 35 28 28 35 28 28 25 25 25 25 25 25 25 25 28 28 38 38 38 29 29 29 29 29 29 29 29 29 29 29 38 38 38 29 29 29 38 38 25 28 28 28 21 21 25 23 28 28 28 28 23 23 23 23 23 23 23 23 23 30 30 30 30 30 30 30 30 30 30 30 30 30 30 30 30 25 25 20 25 25 25 25 25 30 30 30 30 30 30 30 30 30 30 30 30 32 32 32 32 36 36 36 36 35 36 36 36 36 36 36 36 36 36 36 36 36 36 36 36 36 36 32 32 32 32 32 32 32 32 43 44 44 
49 45 45 45 45 45 39 39 39 43 43 43 43 43 43 43 33 33 33 33 33 33 39 28 28 36 36 30 30 30 30 30 30 30 30 30 30 30 30 30 30 30 28 28 28 36 36 36 36 36 36 36 36 36 36 36 36 36 28 28 37 35 35 35 28 28 32 32 32 35 35 35 25 25 25 25 25 25 25 25 25 25 38 38 38 38 38 29 29 29 29 29 29 29 29 29 29 29 38 38 38 29 29 29 32 24 25 28 21 25 25 25 28 28 28 28 28 23 23 23 23 23 28 23 23 23 23 30 30 30 30 30 30 30 30 30 30 30 30 30 30 30 25 21 21 25 25 25 25 25 25 30 30 30 30 30 30 30 30 30 31 32 32 32 32 32 32 32 36 36 35 37 37 36 36 36 36 36 36 36 36 36 36 36 36 36 36 36 36 32 32 32 32 32 32 32 43 43 44 44 
49 39 39 39 39 39 39 39 39 43 43 43 43 43 43 43 33 33 33 33 33 33 30 28 28 30 30 30 30 30 30 30 30 30 30 30 30 30 30 30 30 30 30 32 32 32 32 36 36 36 36 36 36 36 36 36 36 36 26 24 24 28 28 35 28 28 32 32 32 32 32 32 32 25 24 24 24 24 24 38 38 38 38 38 38 38 38 38 29 29 29 29 29 29 29 -9999 29 29 38 38 38 29 29 29 32 32 32 25 25 25 28 28 28 28 28 28 23 23 23 23 23 28 23 23 23 23 30 30 30 30 30 30 30 30 30 30 30 25 25 25 25 20 20 20 20 25 25 25 25 25 30 30 30 30 30 30 35 30 30 30 31 32 32 32 32 32 32 32 32 37 37 37 37 37 36 36 36 36 36 36 36 36 36 36 36 36 36 36 32 32 32 32 32 36 32 32 43 43 44 44 
39 39 39 39 39 39 39 39 39 39 39 39 43 43 43 33 33 33 33 33 33 30 30 28 28 30 30 30 30 30 30 30 30 30 30 30 30 30 30 30 30 30 39 32 32 32 32 32 32 32 32 32 39 39 39 30 24 24 24 24 24 24 37 37 26 26 37 37 37 37 37 37 37 37 37 37 38 38 38 38 30 30 38 38 38 39 39 39 29 29 29 29 29 29 29 29 29 38 38 38 38 29 29 29 38 32 32 25 25 25 25 25 25 23 23 23 23 23 23 23 23 23 23 23 23 30 30 30 30 30 30 30 30 30 30 30 25 25 25 25 20 20 20 20 25 25 25 25 25 30 30 30 30 30 30 30 32 27 30 30 32 32 32 32 32 32 32 32 32 37 37 37 37 37 32 32 32 32 32 32 36 36 36 36 36 36 36 36 32 32 32 32 32 43 32 43 43 44 42 42 
39 39 39 39 39 39 39 39 39 39 39 39 39 39 39 33 33 33 33 30 30 30 30 28 28 30 30 30 30 30 30 30 30 30 30 30 30 30 30 30 30 39 39 39 39 39 39 39 39 39 39 30 30 30 30 30 24 24 24 24 24 37 37 37 26 37 37 37 37 37 37 37 37 37 37 38 38 38 38 38 38 30 30 38 39 39 39 39 30 30 29 29 29 29 29 29 29 38 39 39 39 30 30 29 38 38 38 25 25 25 25 25 25 25 25 25 25 25 25 23 23 23 23 23 30 30 30 30 30 30 30 30 30 30 30 25 25 25 25 20 20 20 20 25 25 20 20 20 23 23 23 23 30 30 32 32 32 27 27 30 30 32 32 32 32 32 32 32 37 37 37 37 37 32 32 32 32 32 32 32 32 36 36 36 36 36 36 36 32 32 32 32 32 32 32 43 39 42 42 42 
39 39 39 39 39 39 39 39 39 39 39 39 39 39 39 33 33 30 30 30 30 30 30 28 28 30 30 30 30 30 30 30 30 30 30 30 30 30 39 39 39 39 39 39 39 39 39 39 39 30 30 30 30 30 30 24 24 24 24 32 32 32 32 32 37 37 37 37 37 37 37 37 37 37 37 38 38 38 38 38 38 38 38 38 39 39 39 39 30 30 30 30 30 30 29 30 39 39 39 39 30 30 30 30 39 38 38 31 30 30 25 25 25 25 25 25 25 25 25 25 25 23 23 30 30 30 30 30 30 30 30 30 30 30 25 25 25 25 20 20 20 20 25 25 20 20 20 23 23 23 23 30 30 30 30 32 32 27 27 27 30 30 32 32 32 32 32 32 37 37 37 37 37 32 32 32 32 32 32 32 32 32 36 36 36 36 36 36 32 32 32 32 32 32 32 39 35 35 35 42 
39 39 39 39 39 39 39 39 39 39 39 39 39 39 39 30 30 30 30 30 30 30 30 28 30 30 30 30 30 30 30 30 30 30 30 30 39 39 39 39 39 39 39 39 39 39 39 30 30 29 29 29 29 29 29 24 24 26 32 32 32 32 32 32 32 32 32 37 37 37 37 37 37 37 38 38 38 38 38 38 38 38 39 39 39 39 39 39 30 30 30 30 30 30 30 30 39 39 39 39 -9999 30 30 30 39 39 32 30 30 30 30 30 25 25 25 25 25 25 25 25 25 23 30 30 30 30 30 30 30 30 30 30 25 25 25 25 25 21 21 20 25 25 25 20 20 19 23 25 25 25 23 30 30 30 30 25 25 27 27 27 27 30 32 32 32 32 32 32 37 37 37 37 32 32 32 32 32 32 32 32 32 32 32 32 36 36 36 36 32 32 32 32 32 43 43 39 35 35 35 35 
32 39 39 39 39 39 39 39 39 39 39 28 28 39 30 30 30 30 30 30 30 30 30 28 30 30 30 30 30 30 30 30 30 30 39 38 38 38 38 38 38 38 38 28 28 28 29 29 29 29 29 29 29 29 38 32 32 26 32 32 32 32 30 30 30 32 32 32 32 35 35 35 35 37 38 38 38 38 38 32 32 32 32 32 32 32 39 39 39 28 28 28 28 23 23 23 32 32 32 32 28 -9999 28 30 39 32 28 28 25 25 25 25 25 25 25 25 25 25 25 25 23 23 30 30 30 30 30 30 30 30 30 30 25 25 25 25 21 21 21 25 25 25 25 20 30 23 25 25 25 25 23 30 30 30 27 25 25 25 25 27 32 32 32 32 32 32 32 37 37 32 32 32 32 32 32 32 32 32 32 32 32 32 32 32 32 36 36 36 32 32 32 32 32 43 39 39 35 35 35 35 
32 39 39 39 39 32 39 29 29 29 29 28 28 28 30 30 30 30 30 30 30 30 30 30 30 30 30 30 30 30 33 33 39 39 39 39 39 39 39 38 29 28 28 28 28 28 29 29 29 29 29 29 38 38 32 32 32 30 30 -9999 30 30 30 30 30 30 30 30 32 33 32 32 35 35 35 38 38 38 32 32 32 32 32 32 32 32 32 32 32 32 32 32 28 28 28 28 32 32 32 32 28 28 28 32 32 32 32 25 25 25 25 25 25 25 25 25 25 24 24 24 24 30 30 30 30 30 30 30 30 30 30 28 25 25 25 20 21 21 25 25 25 25 25 30 30 23 23 25 25 25 25 23 27 27 25 25 25 25 25 28 31 31 31 31 31 32 32 32 32 32 32 32 32 32 32 32 32 32 32 32 32 32 32 32 32 32 32 36 36 32 32 32 32 39 39 39 35 42 42 42 
32 39 39 32 32 29 29 29 29 29 29 28 28 28 28 30 30 30 30 30 30 30 30 30 30 39 39 33 33 33 33 33 39 39 39 39 39 39 30 30 28 28 28 28 28 28 30 30 30 30 38 36 36 36 30 30 30 30 30 30 21 24 24 30 30 30 30 30 30 30 30 30 30 30 30 35 36 36 36 36 36 32 32 32 32 32 32 32 32 32 32 32 28 28 28 28 32 32 32 32 28 28 28 -9999 32 32 32 32 20 25 25 25 25 25 25 23 23 28 28 28 30 30 30 30 30 30 30 30 30 30 25 25 25 25 25 21 25 25 25 25 25 25 30 23 23 23 23 23 23 23 23 27 27 27 20 20 25 25 25 28 28 28 31 31 31 31 32 32 32 32 32 32 32 32 32 32 32 32 32 32 32 32 32 32 32 32 32 32 32 32 32 32 32 39 39 39 35 42 42 42 
32 39 30 32 30 29 29 29 29 29 28 28 28 28 29 29 30 30 30 29 28 28 39 39 39 39 39 33 33 33 33 39 39 39 39 39 30 30 28 28 28 28 28 28 28 28 30 30 37 37 37 37 37 30 30 30 24 20 20 20 21 24 21 21 21 21 36 23 23 23 27 30 30 30 30 30 36 36 36 36 36 43 32 32 32 32 32 32 32 32 32 32 28 28 28 32 32 32 32 32 32 28 28 32 -9999 32 32 28 32 32 32 32 25 25 23 28 23 23 28 30 30 30 30 30 30 30 30 30 30 25 25 25 25 25 21 25 25 25 25 25 25 30 30 23 23 23 23 23 23 23 23 27 27 20 25 25 25 25 25 28 28 28 31 31 31 32 32 32 32 32 32 32 32 32 32 37 37 32 32 32 32 32 32 32 32 32 32 32 32 32 32 32 39 39 43 39 39 44 44 42 
32 32 37 30 30 30 30 29 29 29 28 28 28 29 29 29 29 29 29 28 28 28 39 39 39 39 39 33 33 33 33 39 37 37 28 30 30 22 28 28 28 28 28 28 28 28 37 37 37 37 37 37 30 30 24 24 24 20 20 21 21 24 24 21 21 21 21 21 23 27 27 27 27 30 30 30 30 30 30 32 32 32 32 32 32 32 32 32 32 32 32 32 28 28 28 32 32 32 32 32 32 28 32 32 32 -9999 28 32 32 32 32 32 25 23 28 28 28 28 28 30 30 30 30 30 30 30 30 25 25 25 25 25 25 21 25 25 25 25 25 20 20 23 23 23 23 23 23 23 23 23 27 27 27 20 20 25 25 25 25 25 25 25 31 31 32 32 32 32 32 32 32 32 32 32 37 37 37 37 32 32 32 32 32 32 32 32 32 32 32 32 39 39 39 39 39 35 35 44 44 44 
32 32 30 30 30 30 30 30 30 30 28 28 29 29 29 29 29 29 29 28 28 28 39 39 32 32 33 33 33 33 33 39 39 28 28 28 22 22 28 28 28 28 28 28 28 36 36 36 36 36 30 30 30 24 24 24 24 20 20 20 21 24 24 21 21 21 21 21 21 24 27 27 27 27 27 30 30 30 32 32 32 32 32 32 32 32 32 32 32 32 32 28 28 28 28 32 32 28 28 28 28 32 32 32 32 28 32 32 32 32 32 32 24 24 24 24 24 24 30 30 30 30 23 23 23 30 25 25 25 25 25 25 21 25 25 21 21 21 20 20 23 23 23 23 23 23 23 23 23 23 27 27 28 20 20 25 25 25 25 30 25 25 31 32 32 32 32 32 32 32 32 32 32 37 37 37 37 37 37 32 32 32 32 32 32 32 32 32 32 37 37 37 43 43 35 35 35 44 44 44 
32 32 30 30 30 30 30 30 30 28 28 30 30 29 29 29 29 29 28 28 28 28 39 32 32 32 28 28 28 33 33 39 30 30 37 25 25 25 28 28 28 28 28 37 37 37 36 36 36 30 30 30 24 24 24 24 20 20 20 20 24 24 24 24 24 24 21 21 21 21 27 27 27 27 27 27 33 33 33 33 32 32 32 32 32 32 32 32 32 32 32 28 28 28 28 28 28 28 28 28 28 32 32 32 28 32 32 32 32 32 32 32 25 25 24 24 24 24 23 23 23 23 23 23 30 32 25 25 25 25 25 30 25 24 21 21 20 21 21 21 23 23 23 23 23 23 23 23 23 23 27 28 20 25 21 21 21 21 25 30 25 31 32 32 32 32 32 32 32 32 32 32 32 32 37 37 37 37 32 32 32 32 32 32 32 32 32 32 37 37 37 37 37 43 35 35 35 44 44 44 
30 30 30 30 30 30 30 30 30 30 30 30 30 30 29 29 29 28 28 28 28 28 32 32 32 32 28 28 28 28 28 32 39 37 37 25 25 28 28 28 28 28 37 37 37 37 37 37 37 24 24 24 24 24 24 24 20 20 20 20 24 24 24 24 24 21 21 21 21 21 21 21 21 27 33 33 33 33 33 33 33 32 32 32 32 32 32 32 32 28 28 28 28 28 28 28 28 28 28 28 28 32 32 28 28 32 32 32 32 32 32 32 25 25 25 24 20 23 23 23 23 23 30 30 30 25 25 25 25 25 30 24 24 24 24 21 21 23 23 21 21 21 23 23 23 23 23 23 23 27 28 28 21 23 23 23 25 25 25 25 31 32 32 32 32 32 32 32 32 32 36 36 36 36 32 37 37 37 32 32 32 32 32 32 32 32 32 37 39 39 39 39 32 32 32 35 35 44 42 42 
30 30 30 30 30 30 30 29 29 29 29 30 30 30 30 29 29 28 28 28 28 28 28 32 32 32 28 28 28 28 30 30 37 37 37 25 25 28 28 28 28 28 24 24 24 37 37 37 30 30 28 28 28 28 24 20 20 20 20 20 24 24 24 24 21 21 21 21 21 21 21 21 27 27 27 33 33 33 33 33 33 32 32 28 28 28 28 27 27 28 28 28 28 28 28 28 28 28 28 32 32 32 28 28 32 32 -9999 32 32 32 32 32 28 24 20 20 23 23 23 23 30 30 30 30 25 25 25 25 25 30 24 24 24 24 24 24 25 24 24 23 21 20 23 23 23 23 23 23 20 27 28 28 25 25 25 25 25 25 25 32 27 27 32 32 32 32 32 32 32 32 36 36 36 36 36 36 32 32 32 30 30 30 30 30 32 32 37 37 39 39 39 39 39 32 32 32 42 42 42 42 
30 30 30 30 30 30 29 29 29 29 29 29 30 34 34 34 28 28 28 28 28 28 28 28 32 28 28 28 28 28 30 30 30 37 37 24 25 28 28 28 24 24 24 24 24 24 28 28 28 28 28 20 20 20 22 20 20 20 20 20 24 24 24 -9999 21 21 20 20 20 20 21 21 26 27 27 27 33 33 33 33 32 28 28 28 28 28 27 27 27 27 27 27 27 28 28 28 32 32 32 32 32 25 28 32 32 32 32 32 32 32 32 28 23 20 20 23 23 23 30 30 30 30 30 30 25 25 25 32 32 24 24 24 24 24 24 24 24 24 24 25 25 23 23 23 23 23 23 20 27 28 28 20 25 25 25 25 25 25 32 27 27 27 27 27 32 32 32 32 32 32 36 36 36 36 36 36 36 36 30 30 30 30 30 30 30 32 37 39 39 39 39 44 39 39 39 30 42 42 42 42 
30 36 43 30 30 30 29 29 29 29 29 29 29 29 34 28 28 28 28 28 28 28 28 28 32 28 28 28 28 28 28 28 30 37 27 22 28 28 24 24 24 24 24 24 24 24 24 24 24 24 24 20 20 20 20 20 20 20 20 20 24 24 -9999 -9999 -9999 20 20 20 20 20 20 22 26 22 27 27 32 32 33 33 28 28 28 28 28 27 27 27 27 27 27 27 27 27 32 32 32 32 32 32 32 25 32 32 32 32 32 32 32 32 28 28 23 23 23 23 30 30 30 30 30 30 30 25 25 25 30 32 24 24 28 24 24 24 24 24 24 24 25 25 25 25 23 23 23 23 23 27 28 28 28 23 25 25 25 25 25 32 27 27 27 27 27 27 27 32 32 32 32 32 36 36 36 36 36 36 36 36 36 36 30 30 30 30 30 37 37 39 39 39 39 44 39 39 39 39 42 42 42 42 
36 36 43 30 30 30 29 29 29 29 29 29 29 29 29 28 28 28 28 28 28 28 28 28 32 28 28 28 28 28 28 28 28 28 22 22 28 28 24 24 24 24 24 24 24 24 24 24 24 24 24 24 20 20 20 20 20 24 24 24 24 -9999 -9999 20 20 20 20 20 24 20 22 24 22 22 27 27 27 32 36 32 27 27 27 27 27 27 27 27 27 27 27 28 28 28 32 32 32 32 32 32 32 32 32 32 32 32 32 32 32 32 28 32 32 32 32 32 32 32 32 32 32 32 25 24 24 24 24 24 24 24 28 24 24 24 24 24 24 24 25 25 25 25 25 23 23 23 23 27 28 28 28 23 25 25 25 25 25 37 32 32 32 32 32 32 32 32 32 32 32 32 36 36 36 36 36 36 36 36 36 36 36 30 30 30 35 37 39 39 39 39 44 39 39 39 39 39 42 42 42 42 
36 36 43 30 30 30 30 29 29 29 29 29 29 29 28 28 28 28 28 28 28 28 28 28 32 28 28 28 28 28 28 28 28 28 24 22 28 28 28 28 28 28 28 28 28 28 28 28 28 28 28 24 24 24 20 20 20 24 24 24 24 20 -9999 -9999 20 20 20 24 24 24 24 24 22 22 27 27 27 32 32 32 32 32 32 32 32 27 23 27 27 27 28 28 28 28 28 28 28 32 32 32 32 32 32 32 32 32 32 32 32 32 32 32 32 32 32 32 32 32 32 32 32 24 24 24 24 24 24 24 24 24 24 24 24 24 24 24 24 24 27 25 25 25 25 25 25 23 27 27 28 27 27 25 27 25 25 37 37 37 32 32 32 32 32 32 32 32 32 32 31 36 30 36 36 36 36 36 36 36 36 36 36 36 36 30 37 39 39 39 39 39 39 39 39 39 39 42 42 42 42 44 
30 36 43 30 30 30 30 34 29 29 29 29 29 28 28 28 28 28 28 28 28 28 28 32 28 28 28 28 28 28 28 28 28 28 22 28 28 28 28 28 28 28 28 28 28 28 28 28 28 28 28 28 28 28 28 20 20 20 28 28 28 20 20 20 -9999 20 20 24 24 24 24 22 22 24 27 27 22 27 32 32 27 27 32 32 27 23 23 24 23 27 24 24 28 28 27 28 32 32 32 32 32 32 32 32 32 32 32 32 32 32 32 32 32 32 32 32 32 32 32 23 23 23 24 24 24 24 24 24 24 32 32 32 32 32 24 24 24 27 27 25 25 25 25 25 25 25 27 27 27 27 27 27 27 37 37 37 37 37 37 32 32 32 32 37 32 32 32 32 35 35 30 30 36 36 36 36 36 36 36 36 36 36 36 36 37 43 39 39 39 39 39 39 39 42 42 42 42 42 42 44 
30 30 43 30 30 30 34 34 34 34 34 29 29 28 28 28 28 28 28 28 28 28 28 28 28 28 28 28 28 28 28 28 28 28 28 28 28 28 28 28 28 28 28 28 28 28 28 28 28 28 28 28 28 28 22 28 28 28 28 28 20 20 20 20 20 -9999 20 24 24 26 26 22 28 28 22 22 22 22 25 25 32 32 27 27 23 23 35 23 23 23 23 23 28 32 32 32 32 32 32 32 32 32 32 32 32 32 32 32 32 32 32 32 32 32 32 32 32 23 23 23 23 23 23 24 24 24 32 32 32 32 32 32 32 32 24 24 27 27 27 25 25 25 25 25 25 25 27 27 27 27 27 27 32 32 32 32 32 37 37 37 32 37 37 37 37 37 37 35 30 30 30 30 30 30 36 36 36 36 36 36 36 35 35 35 35 43 44 44 44 44 39 39 42 42 42 42 42 42 44 44 
30 30 43 43 30 30 30 34 34 34 34 34 28 28 28 28 28 28 28 28 28 28 28 28 28 28 28 28 28 28 28 28 28 28 28 28 28 28 28 28 28 28 28 28 28 28 28 28 28 28 28 28 28 28 22 28 28 28 28 20 20 20 20 20 20 20 20 24 26 26 22 28 28 28 22 22 22 22 25 25 22 27 27 27 23 23 24 23 23 23 23 23 23 32 32 32 32 32 32 32 32 28 28 28 32 32 32 32 32 32 32 32 32 32 32 32 23 23 23 23 23 23 23 23 32 32 32 32 32 32 32 32 24 24 24 24 27 27 25 25 25 25 25 25 25 25 27 27 27 27 32 32 32 27 27 27 27 27 37 37 37 37 37 37 37 35 35 35 30 30 30 30 30 30 30 30 36 36 36 36 35 35 35 35 35 44 44 44 44 44 37 44 44 42 42 42 42 44 44 44 
30 30 30 43 30 30 30 34 34 34 34 34 28 28 28 28 28 28 28 28 28 28 28 28 28 28 28 28 28 28 28 28 28 28 28 28 28 28 28 28 28 28 28 28 28 28 28 28 28 28 28 28 28 22 22 28 28 28 20 20 20 20 20 20 20 20 22 22 26 22 28 28 28 28 22 22 22 22 22 22 22 22 22 23 23 23 23 23 23 23 23 23 23 32 26 26 26 26 26 26 26 32 32 32 32 32 32 32 32 32 32 32 32 32 24 23 23 23 23 23 23 32 32 32 32 32 32 32 32 32 24 24 24 24 24 27 27 27 25 25 25 25 25 25 25 27 27 27 32 32 32 32 32 27 27 27 27 27 32 37 37 37 37 36 36 36 36 36 36 36 30 30 30 30 30 30 30 30 30 35 35 35 35 35 35 44 44 44 44 37 44 44 44 44 44 44 44 44 44 44 
30 30 30 30 30 30 30 30 34 34 34 34 28 28 28 28 28 28 28 28 28 28 28 28 28 28 28 28 28 28 28 28 28 28 28 28 28 28 28 28 28 28 28 28 28 28 28 28 28 28 28 28 28 22 22 28 28 20 20 20 20 20 20 22 22 22 22 22 22 22 28 28 28 22 22 22 22 22 22 22 22 22 22 23 23 23 23 23 23 23 23 23 32 26 26 26 26 26 26 32 32 32 32 32 32 32 32 32 32 32 32 32 32 32 32 32 32 32 32 32 32 32 32 32 32 32 32 32 24 24 24 24 24 24 25 27 27 25 25 25 25 25 25 25 25 32 32 32 32 32 32 32 32 27 27 27 27 27 32 32 37 35 35 36 36 36 36 36 36 36 36 36 30 30 30 30 30 30 30 30 37 35 35 35 44 44 44 44 44 44 44 44 44 44 44 44 44 44 44 44 
30 30 30 30 30 28 28 28 30 34 34 28 28 28 28 28 28 28 28 28 28 28 28 28 28 28 28 28 28 28 28 28 28 28 28 28 28 28 28 28 28 28 28 28 28 28 28 28 28 28 28 28 28 22 22 28 28 20 20 20 20 20 22 22 22 22 22 22 22 28 28 28 28 22 22 22 22 22 22 22 22 22 22 22 23 23 23 23 23 23 23 23 32 32 32 32 26 26 26 32 32 32 32 32 32 32 32 32 32 32 32 32 32 32 32 32 32 32 32 32 32 32 32 32 32 32 23 23 24 24 24 24 24 24 27 27 27 25 25 25 25 27 25 32 32 32 32 32 32 32 32 32 32 27 27 27 27 32 32 32 35 35 35 35 36 36 36 36 36 36 36 36 36 36 30 30 30 30 30 30 37 37 30 35 44 44 44 44 42 44 44 44 44 44 44 44 44 44 44 44 
30 30 30 30 28 28 28 37 37 37 39 39 32 28 28 28 28 28 28 28 28 28 28 28 28 28 28 28 28 28 28 28 28 28 28 28 28 28 28 28 28 28 28 28 28 28 28 28 24 24 24 24 20 20 24 24 28 20 20 20 20 20 20 22 22 22 22 27 28 28 28 28 28 22 22 22 22 22 22 22 22 28 28 22 22 22 23 23 23 24 24 24 32 32 32 32 32 32 32 32 32 32 32 32 32 32 32 32 32 32 32 32 32 32 32 32 32 32 32 32 32 32 32 32 32 23 23 23 24 24 24 24 24 24 27 27 27 28 25 32 32 32 32 32 32 32 32 32 32 32 32 32 27 28 27 27 32 32 32 32 32 35 35 35 35 36 36 36 36 36 36 36 36 36 36 35 35 35 35 30 30 30 30 30 30 44 44 42 44 44 44 44 44 44 44 45 45 45 44 44 
30 30 30 28 28 28 37 37 37 37 37 30 28 28 28 28 28 28 28 28 28 28 28 28 28 28 28 28 28 28 28 28 28 28 28 28 28 28 28 28 28 28 28 28 28 28 28 28 24 24 24 20 20 20 24 24 24 20 20 20 20 20 28 28 22 28 28 28 28 22 22 22 28 22 22 22 22 22 22 22 28 28 22 22 28 28 23 23 23 24 24 32 32 32 32 32 32 32 32 32 32 32 32 32 32 32 32 32 32 32 32 32 32 32 32 32 32 32 32 32 32 32 32 32 23 23 23 28 25 25 24 24 28 27 28 27 32 32 32 32 32 32 32 32 32 32 32 32 32 32 32 28 28 27 27 32 32 36 36 36 36 36 36 36 36 36 36 36 36 36 36 36 36 36 36 35 35 35 35 30 30 30 30 30 30 30 35 44 44 44 44 44 44 44 45 45 45 45 36 36 
30 30 30 28 28 28 37 30 30 30 28 28 28 28 28 28 28 28 28 28 28 28 28 28 28 28 28 28 28 28 28 28 28 28 28 28 28 28 28 28 28 28 28 28 28 28 28 28 28 24 24 20 20 20 24 28 28 28 28 28 28 28 28 28 28 28 28 27 23 22 22 22 22 22 22 22 22 22 22 22 28 28 22 22 28 28 23 23 23 23 24 32 32 32 32 32 32 32 32 32 32 32 32 32 32 32 32 32 32 32 32 32 32 32 32 32 32 32 32 32 32 35 35 35 28 28 28 28 25 25 25 28 28 32 32 32 32 32 32 32 32 32 32 32 32 32 32 32 32 32 32 28 28 27 32 32 32 36 36 36 36 36 36 36 36 36 36 36 36 36 36 36 36 36 36 35 35 35 35 30 30 30 30 30 30 35 35 44 44 44 44 44 44 44 45 45 45 36 36 36 
30 30 28 28 28 28 28 30 30 28 28 28 28 28 28 28 28 28 28 28 28 28 28 28 28 28 28 28 28 28 28 28 28 28 28 28 28 28 28 28 28 28 28 28 28 28 28 28 24 24 20 20 20 20 24 24 28 28 28 28 28 28 28 28 28 28 27 27 22 22 22 22 22 22 22 22 22 22 28 28 28 22 22 28 28 22 23 23 23 23 23 32 32 32 32 32 32 32 25 25 25 25 32 32 32 32 32 32 32 32 32 32 32 32 32 32 32 32 35 32 32 32 35 28 28 28 28 32 32 32 32 32 32 32 32 32 32 32 32 32 32 32 32 32 32 32 32 32 32 32 32 32 32 32 32 32 32 36 36 36 36 36 36 36 36 36 36 36 36 36 36 36 36 36 35 35 35 35 34 34 34 43 43 42 30 35 44 44 44 44 44 44 44 44 45 45 45 36 36 36 
30 28 28 28 28 28 28 28 28 28 28 28 28 28 28 28 28 28 28 28 28 28 28 28 28 28 28 28 28 28 28 28 28 28 28 28 28 28 28 28 28 28 28 28 28 24 24 24 24 24 20 20 20 24 24 24 24 28 28 28 28 28 28 28 28 28 27 23 22 22 22 22 28 22 22 22 22 28 28 28 28 28 28 28 28 23 23 23 23 28 32 32 35 32 32 32 32 25 25 25 25 25 25 32 32 32 32 32 32 32 32 32 32 32 32 32 32 35 35 35 35 32 32 32 32 32 32 32 32 32 32 32 32 32 32 32 32 32 32 32 32 32 32 32 32 32 32 32 32 32 32 32 32 32 32 32 32 32 36 36 36 36 36 36 36 36 36 36 36 36 36 36 35 35 35 35 35 34 34 34 42 42 42 43 35 44 44 44 44 44 44 44 44 44 45 45 44 44 44 36 
30 28 28 28 28 28 28 28 28 28 28 28 28 28 28 28 28 28 28 28 28 28 28 28 28 28 28 28 28 28 28 28 28 28 28 28 28 28 28 28 28 28 28 24 24 24 24 24 24 24 20 20 20 24 24 24 24 24 28 28 28 28 28 28 28 27 27 22 22 22 28 28 28 22 22 22 22 28 28 28 28 28 28 28 28 23 23 23 23 28 32 39 39 32 32 32 25 25 25 25 25 25 25 32 32 32 32 32 32 32 -9999 32 32 32 32 32 35 35 35 35 35 32 32 32 32 32 32 32 32 32 32 32 32 32 32 32 32 32 32 32 32 32 32 32 32 32 32 32 32 32 32 32 32 32 32 32 32 32 36 36 36 36 36 36 36 36 36 36 36 36 35 35 35 35 35 34 34 34 34 42 42 42 36 35 35 39 39 44 44 44 44 44 44 45 45 45 44 44 44 44 
30 28 30 30 28 28 28 28 28 28 28 28 28 28 28 28 28 28 28 28 28 28 28 28 28 28 28 28 30 28 27 27 28 28 28 28 28 28 28 28 28 24 24 24 24 24 24 24 24 24 20 20 20 24 24 24 24 24 24 28 28 28 28 28 28 27 25 22 28 28 28 28 28 22 22 22 28 28 28 28 28 28 21 28 22 24 24 23 28 28 32 39 39 32 32 32 25 25 25 25 25 25 25 32 32 32 32 32 32 32 -9999 -9999 32 32 32 35 35 35 35 32 32 32 32 32 32 32 32 32 32 -9999 32 32 32 32 32 32 32 32 32 32 32 32 32 32 32 32 32 32 32 32 32 32 32 32 32 32 32 36 36 36 36 36 36 36 36 36 36 36 35 35 35 35 35 34 34 34 34 34 34 42 42 36 36 35 39 39 39 39 39 39 39 44 44 45 45 44 44 44 44 44 
30 30 30 30 28 28 28 28 28 28 28 28 28 28 28 28 28 28 28 28 28 28 28 28 28 28 28 28 30 28 27 27 28 28 28 28 28 28 27 27 27 24 24 24 24 24 24 24 24 24 20 20 24 24 24 24 24 24 24 24 24 24 24 24 27 25 28 28 28 28 28 28 28 22 22 22 28 28 21 28 28 21 22 22 24 24 23 28 28 28 27 32 32 32 32 32 25 25 25 25 25 25 24 32 32 32 32 32 32 32 32 32 28 28 28 35 35 35 32 32 32 32 32 32 32 32 32 32 32 32 43 43 32 32 32 32 32 32 32 32 32 32 32 32 32 32 32 32 32 32 32 32 32 32 32 36 36 36 36 36 36 36 36 36 36 36 36 36 35 35 35 35 34 34 34 34 32 32 27 42 36 36 43 35 39 39 39 39 39 39 39 39 39 39 45 44 44 44 44 44 
30 30 30 30 30 28 28 30 28 28 28 28 28 28 28 28 28 28 28 28 28 28 28 28 30 30 28 28 28 28 27 28 28 28 28 28 28 27 27 27 24 24 24 24 24 24 24 24 24 24 24 24 24 24 24 24 24 24 24 24 24 24 24 25 25 28 28 28 28 28 28 28 28 28 22 22 28 28 21 28 28 22 22 22 24 25 28 28 28 28 27 32 32 32 32 25 25 25 25 25 25 25 24 32 32 32 32 32 32 32 32 28 27 27 35 37 37 32 32 32 32 32 32 32 32 32 32 32 43 -9999 43 32 32 32 32 32 32 32 32 32 32 32 32 32 32 32 32 32 32 32 32 32 32 32 35 36 36 36 36 36 36 36 36 36 36 36 36 35 35 35 34 34 34 34 34 34 27 27 27 27 36 43 35 39 39 39 39 39 39 39 39 39 39 39 39 39 44 44 44 44 
30 30 30 30 30 30 30 28 28 28 28 28 28 28 28 28 28 28 28 28 27 27 28 28 30 28 28 28 28 27 27 28 28 28 28 28 27 27 27 27 24 24 24 24 24 24 24 24 24 24 24 24 24 24 24 24 24 24 24 24 24 24 24 25 25 24 24 24 24 28 28 28 28 28 22 21 28 24 24 28 28 28 22 22 23 25 28 28 28 25 27 28 32 32 32 25 25 25 25 25 24 24 24 32 32 32 32 32 32 32 32 27 27 35 35 32 32 32 32 32 32 32 32 32 32 32 32 43 43 43 43 32 32 32 32 32 32 32 32 32 32 32 32 32 32 32 32 32 32 32 32 32 32 32 32 36 36 36 36 36 36 36 36 36 36 36 35 35 35 34 34 34 34 34 34 32 27 27 27 32 38 43 38 39 39 39 39 39 39 39 39 39 39 39 39 39 39 44 44 44 
30 30 30 30 30 30 30 28 28 28 28 28 28 28 28 28 28 28 28 28 27 27 27 27 27 27 27 27 28 27 27 28 28 28 28 28 27 27 27 24 24 24 24 24 24 24 24 24 24 24 20 24 24 24 24 24 24 24 24 24 24 24 24 25 24 24 24 24 24 24 24 24 24 28 23 28 28 23 23 28 28 28 24 24 25 28 25 25 25 27 28 28 32 32 25 25 25 25 25 24 24 24 24 32 32 32 32 32 32 32 32 27 35 27 27 32 32 32 32 32 32 32 32 32 32 32 32 43 43 43 32 32 32 32 32 32 32 32 32 32 32 32 32 32 32 32 32 32 32 32 32 32 32 32 32 32 36 36 36 36 36 36 36 36 36 35 35 35 35 34 34 34 34 34 34 34 27 27 32 38 38 43 38 39 39 39 39 39 39 39 39 39 39 39 39 39 39 39 44 44 
30 30 30 30 30 30 30 28 28 28 28 28 28 28 28 28 28 28 28 28 27 27 27 27 27 27 27 27 27 27 27 27 24 27 27 27 27 27 27 28 28 28 28 28 28 28 28 28 28 28 24 24 24 24 24 24 24 24 24 24 24 24 24 25 24 24 24 24 25 24 24 24 24 24 23 24 24 24 23 25 25 27 28 24 28 24 25 25 28 28 28 28 28 25 25 25 25 24 24 24 24 24 24 32 32 32 32 27 27 27 27 27 27 27 32 32 32 32 32 32 32 32 32 32 32 32 44 43 43 32 32 32 32 32 32 32 32 32 32 32 32 32 32 32 32 32 32 32 32 32 32 32 32 32 32 33 36 36 36 32 36 36 36 36 35 35 35 35 34 34 34 34 34 34 34 35 35 35 32 32 38 38 38 39 39 39 39 39 39 39 39 39 39 39 39 39 39 44 44 44 
30 30 30 30 30 30 30 28 28 28 28 28 28 28 28 28 28 28 28 28 28 28 27 27 27 27 27 27 27 27 27 27 27 27 27 27 27 27 27 24 24 24 28 28 28 28 28 28 28 28 28 28 28 28 28 28 28 28 28 28 28 28 28 28 28 24 24 24 24 24 24 24 24 24 24 24 24 24 24 24 24 26 28 28 29 29 24 24 27 27 27 28 28 24 24 24 24 24 24 24 24 24 24 32 32 32 32 27 27 27 27 27 27 27 32 32 32 32 32 32 32 32 32 32 32 32 43 43 32 32 32 32 32 32 32 32 32 32 32 32 32 32 32 32 32 32 32 32 32 32 32 32 32 32 33 33 33 33 36 32 36 36 35 35 35 35 35 35 34 34 34 34 34 35 35 35 35 35 32 32 27 27 35 35 38 39 39 39 39 39 39 39 39 39 39 39 44 44 44 44 
30 30 30 30 30 30 30 28 28 28 28 28 28 28 28 28 28 28 28 28 28 28 28 28 27 27 27 27 27 27 27 27 27 27 27 27 27 27 24 24 24 24 24 24 24 24 24 24 28 24 24 24 24 24 24 24 24 24 28 28 28 28 28 28 28 28 28 28 28 24 24 24 24 24 24 28 28 28 28 28 28 23 24 24 28 28 28 28 28 28 28 28 28 28 24 24 24 28 23 24 24 24 25 32 32 32 27 27 27 27 27 27 27 27 32 32 32 32 32 32 32 32 32 32 32 32 43 32 32 -9999 32 32 32 32 32 32 32 32 32 32 32 32 32 32 32 32 32 32 32 32 32 32 32 32 33 32 33 33 32 32 35 35 35 35 35 35 35 35 34 34 34 35 35 35 35 35 35 35 32 32 27 27 35 35 38 39 39 39 39 39 44 44 39 39 39 44 44 44 44 44 
30 30 30 30 30 30 30 28 28 28 28 28 28 28 28 28 28 28 28 28 28 28 28 28 28 28 28 27 27 27 27 27 27 27 27 27 27 27 24 24 24 24 24 24 24 24 24 24 24 24 24 24 24 24 24 24 24 24 24 24 28 28 28 28 28 28 28 28 28 28 28 28 28 28 28 28 28 28 28 28 28 23 23 24 24 24 28 28 28 28 28 28 24 24 24 24 23 23 23 23 23 25 25 25 27 27 27 27 27 27 27 27 27 27 27 32 37 37 32 32 32 32 32 32 32 43 43 43 32 32 32 32 32 32 32 32 32 32 32 32 32 32 32 32 32 32 32 32 32 32 32 32 32 32 32 32 32 32 32 32 35 35 35 35 35 35 35 35 35 35 35 35 35 35 35 35 35 35 32 32 27 27 27 35 39 39 39 39 39 44 44 44 44 44 44 44 44 44 44 44 
30 30 30 30 30 30 30 28 28 28 28 28 28 28 28 28 28 32 32 32 32 28 28 28 28 28 28 27 27 28 28 28 27 27 27 27 27 27 24 24 24 24 24 24 24 24 24 24 24 24 24 24 24 24 24 24 24 24 24 24 24 24 24 25 24 24 24 24 24 24 24 24 24 24 28 28 28 28 28 28 28 23 23 24 24 24 27 24 24 24 24 29 28 28 28 24 23 23 24 23 23 23 24 24 27 27 27 27 32 32 27 27 27 27 32 32 32 37 37 37 37 37 37 32 44 43 32 32 32 32 32 32 32 32 32 32 32 32 32 32 32 32 32 32 32 32 32 32 32 32 32 32 32 32 32 32 32 32 32 32 32 35 35 35 35 35 35 35 35 35 35 35 35 35 35 35 35 36 32 32 27 27 27 39 39 39 39 39 39 44 44 44 44 44 44 44 44 44 44 44 
30 30 30 30 30 30 30 28 28 28 28 28 28 28 28 28 43 32 32 32 32 28 28 28 28 28 28 27 27 28 28 27 27 27 27 27 27 27 24 24 24 24 24 24 24 24 24 24 24 24 24 24 24 24 24 24 24 24 24 24 24 24 24 25 24 24 24 24 24 25 25 25 25 25 25 25 28 28 28 28 28 23 23 28 28 28 28 28 28 24 24 24 24 28 28 28 28 28 24 23 23 23 24 24 28 28 28 28 32 32 27 27 24 24 32 32 32 32 32 37 37 37 37 37 43 32 32 32 32 43 32 32 32 32 32 32 32 32 32 32 32 32 32 32 32 32 32 32 32 32 32 32 32 32 32 32 32 32 32 32 32 35 35 35 35 35 35 35 35 35 35 35 35 35 35 35 36 36 36 32 32 38 38 39 39 39 39 39 39 44 44 44 44 44 44 44 44 44 44 44 
45 30 34 34 28 30 30 30 28 28 28 28 28 28 28 28 43 32 32 32 28 28 28 28 28 28 28 27 27 27 27 27 27 27 27 27 27 24 24 24 24 24 24 24 24 24 24 24 24 24 24 24 24 24 24 24 24 24 24 24 24 24 25 24 24 24 24 25 25 25 25 25 25 25 25 25 25 28 28 28 28 23 23 28 28 28 28 28 28 28 28 28 28 24 24 24 24 28 28 28 28 28 24 24 27 27 27 27 27 32 28 28 24 24 25 32 32 32 32 32 32 32 32 44 43 32 32 32 32 43 43 32 32 32 32 32 32 32 32 32 32 32 32 32 32 32 32 32 32 32 32 32 32 32 32 32 32 32 32 32 32 35 35 35 35 35 35 35 35 35 35 35 35 35 36 36 36 36 36 35 35 38 39 39 39 39 39 39 39 44 44 44 44 44 44 44 44 44 44 44 
45 45 45 34 28 30 30 30 28 28 28 28 28 28 28 28 28 28 28 28 28 28 28 28 28 28 27 27 27 27 27 27 27 27 27 27 27 27 24 24 24 24 24 24 24 24 24 24 24 24 24 24 24 24 24 24 24 24 24 24 24 24 27 24 24 24 24 25 25 25 25 25 25 25 25 25 26 26 28 28 28 28 28 28 28 28 28 28 28 28 28 28 24 24 24 28 28 28 28 24 24 23 28 28 32 32 32 32 27 24 24 24 25 25 25 32 32 32 32 32 32 32 33 43 32 32 32 32 32 43 44 32 32 32 32 32 32 32 32 32 32 32 32 32 32 32 32 32 32 32 32 32 32 32 32 32 32 32 32 32 32 35 35 35 35 35 35 35 35 35 35 35 36 36 36 36 36 36 35 35 38 35 35 39 39 39 39 39 39 39 44 44 44 44 44 44 44 44 44 44 
45 45 45 34 28 30 30 30 28 28 28 28 28 28 28 28 28 28 28 28 28 28 28 28 28 28 27 27 27 27 27 27 27 27 27 27 27 27 27 24 24 24 24 24 24 24 24 24 24 24 24 24 31 31 31 24 24 24 24 24 24 24 27 24 24 24 24 24 24 25 25 25 25 25 25 26 26 26 26 27 27 27 28 28 28 27 24 24 24 24 24 24 24 24 24 24 24 24 24 24 24 24 24 25 25 27 27 27 27 27 27 27 27 25 25 25 32 32 32 32 32 33 33 32 32 32 32 32 32 43 32 32 32 32 32 32 32 32 32 43 44 32 32 32 32 32 32 32 32 32 32 32 32 32 32 32 32 32 32 32 32 35 35 35 35 35 35 35 35 35 35 36 36 36 36 36 36 36 35 35 35 35 39 39 39 39 39 39 39 39 39 44 44 44 44 44 44 44 44 44 
45 44 44 30 30 30 30 30 30 28 28 28 28 28 28 28 28 28 28 28 28 28 28 28 28 27 27 27 27 27 27 27 27 27 27 27 27 27 28 27 27 24 24 24 24 24 24 27 24 24 34 31 31 31 31 24 24 24 24 24 24 27 27 24 24 24 24 24 24 25 25 25 25 26 26 26 26 26 27 27 27 27 27 27 27 27 27 27 24 23 24 24 24 24 24 24 24 24 24 24 24 24 25 25 25 24 24 24 27 27 27 27 27 27 27 25 32 32 32 32 32 33 33 32 32 32 32 32 32 43 32 32 32 32 32 32 32 32 43 43 44 44 32 32 32 32 32 32 33 32 32 32 32 32 32 32 32 32 32 32 32 35 35 35 35 35 35 35 35 35 36 36 36 36 36 36 36 35 35 35 39 39 39 39 39 39 39 39 39 39 39 44 44 44 44 44 44 44 44 44 
44 44 44 30 30 30 30 28 30 28 28 28 28 28 28 28 28 28 30 28 28 28 28 28 28 27 27 27 27 27 27 27 27 27 27 27 27 27 28 27 27 27 24 24 24 24 27 24 24 24 34 33 31 31 33 24 24 24 26 26 26 27 26 26 26 25 25 25 25 25 25 25 25 26 26 26 26 27 27 27 27 27 27 27 27 27 27 27 27 27 24 24 24 24 24 24 24 24 24 24 24 24 25 24 24 24 24 24 25 27 27 27 27 25 27 37 37 37 32 32 44 44 32 32 32 32 32 32 32 43 32 32 32 32 32 32 32 32 32 44 44 44 44 32 32 32 32 33 33 32 32 32 32 32 32 32 32 32 32 32 32 32 35 35 35 35 35 35 35 36 36 36 36 36 36 36 36 35 35 39 39 39 39 39 39 39 39 39 39 39 44 44 44 44 44 44 44 44 44 44 
44 44 44 30 30 30 30 30 30 30 28 28 28 28 28 28 28 28 28 28 28 28 28 28 28 27 27 27 27 27 27 27 27 27 27 27 27 28 28 28 27 24 24 24 24 24 27 24 24 32 31 33 31 31 31 24 24 24 24 24 26 27 26 26 25 25 25 25 25 25 25 25 25 26 26 26 27 27 27 27 27 27 27 27 27 27 27 27 27 27 28 28 28 24 24 24 24 24 24 24 24 24 24 24 24 24 25 25 25 25 25 25 25 25 37 37 37 37 35 44 44 44 43 32 31 31 32 32 32 32 32 32 32 32 27 27 27 32 32 44 44 32 32 33 33 35 32 32 32 32 32 32 32 32 32 32 32 32 32 32 32 32 35 35 35 35 35 35 36 36 36 36 36 36 36 36 39 39 39 39 39 39 39 39 39 39 39 44 44 44 44 44 44 44 44 44 44 44 44 44 
44 44 44 30 30 30 30 30 30 30 28 28 28 28 28 28 28 28 28 28 28 28 28 28 27 27 27 27 27 27 27 27 27 27 27 27 27 28 28 28 27 32 24 24 24 27 27 24 32 31 31 31 31 31 31 32 24 24 24 24 24 24 24 24 26 25 25 25 25 25 25 26 26 26 27 27 27 27 27 27 27 27 27 27 27 27 27 27 28 28 28 28 24 24 24 24 24 24 24 24 24 24 24 24 25 25 25 25 25 25 25 25 25 25 37 35 35 35 44 44 44 44 43 32 31 32 32 32 32 32 32 32 32 32 27 27 27 35 35 35 35 35 35 32 32 32 32 32 32 32 32 32 32 32 32 32 32 32 32 32 32 32 32 35 35 35 35 36 36 36 36 36 36 36 36 36 39 39 39 39 39 39 39 39 39 39 44 44 44 44 44 44 44 44 44 44 44 44 44 44 
44 44 33 30 30 30 30 30 30 30 28 28 28 28 28 28 28 28 28 28 28 28 28 28 27 27 27 27 27 27 27 27 27 27 27 27 28 28 28 32 32 32 24 24 27 27 27 32 32 31 31 31 31 33 34 32 34 25 25 25 27 24 24 24 24 26 26 26 26 26 26 26 27 27 27 27 27 27 27 27 27 27 27 27 27 28 28 28 28 28 28 28 24 24 24 28 28 28 28 28 24 24 24 24 25 25 25 25 25 25 25 25 25 32 35 35 35 44 44 44 44 44 44 43 32 32 32 32 32 32 32 32 32 32 32 32 32 32 35 35 35 35 35 35 32 32 32 32 32 32 32 32 32 32 32 32 32 32 32 32 32 32 32 35 35 35 36 36 36 36 36 36 36 36 36 35 35 39 39 39 39 39 39 39 44 44 44 44 44 44 44 44 44 44 44 44 44 44 44 44 
44 44 33 30 30 30 30 30 30 28 28 28 28 28 28 28 28 28 28 28 28 28 28 27 27 27 27 27 27 27 27 27 27 27 27 27 28 28 28 32 32 32 28 28 27 27 32 32 31 31 31 31 31 33 34 34 34 26 26 24 24 24 24 24 24 24 26 26 26 27 27 27 27 27 27 27 27 27 27 27 27 27 27 28 27 28 28 28 28 28 28 28 28 28 28 28 28 28 28 28 28 28 28 25 25 25 25 25 25 25 25 25 27 32 35 35 35 35 44 44 44 44 43 35 35 32 32 32 32 32 32 32 32 32 32 32 32 32 32 32 36 36 36 36 36 32 35 32 32 32 32 32 32 32 32 32 32 32 32 32 32 32 32 35 35 36 36 36 36 36 36 36 36 36 36 35 39 39 44 44 44 44 44 44 44 44 44 44 44 44 44 44 39 39 39 39 39 39 44 44 
44 44 44 30 30 30 30 30 28 28 32 28 33 33 28 28 28 28 28 28 28 28 27 28 27 27 27 27 27 27 27 27 27 27 27 28 28 28 32 32 32 32 28 28 28 34 34 32 31 31 31 31 31 32 34 34 26 26 26 26 26 26 24 24 24 24 24 26 27 27 27 27 27 27 24 24 24 24 24 27 27 27 27 27 27 25 28 28 28 28 28 28 28 28 28 28 28 28 28 28 28 28 28 27 27 25 25 25 25 25 25 27 32 32 32 35 35 35 35 44 43 43 35 35 35 35 32 32 32 32 32 32 32 32 32 32 32 32 32 32 32 32 32 36 36 35 35 32 32 32 32 32 32 32 32 32 32 32 32 32 32 32 32 35 36 36 36 36 36 36 36 36 36 36 35 35 39 44 44 44 44 44 44 44 44 44 44 44 44 44 44 44 39 39 39 39 39 39 39 44 
44 44 44 44 30 30 28 28 28 28 32 33 33 28 28 28 28 28 28 28 28 28 28 28 27 27 27 27 27 27 27 27 27 27 27 28 28 28 32 32 32 32 32 32 32 32 32 31 31 31 31 31 32 32 34 34 25 24 26 26 26 26 26 26 26 26 26 26 26 27 27 24 24 24 24 24 24 24 27 27 27 27 27 24 24 25 25 28 28 28 28 28 28 28 28 28 28 28 28 28 28 28 24 24 24 25 25 25 25 25 30 30 32 32 32 44 44 35 35 35 43 35 35 35 35 35 35 32 32 32 32 32 32 32 32 32 32 32 32 32 32 35 35 35 35 35 35 35 32 32 32 32 32 32 32 32 32 32 32 32 32 32 25 36 36 36 36 37 37 37 37 37 37 36 35 35 44 44 44 44 44 44 44 44 44 44 44 44 44 44 44 44 44 39 39 39 39 39 39 39 
44 44 44 44 30 28 28 28 28 28 32 33 33 28 28 28 28 28 28 28 28 28 28 28 27 28 27 27 27 27 27 27 27 27 30 28 28 32 32 32 32 32 32 32 32 32 32 31 31 31 31 31 32 32 32 25 25 24 24 26 26 26 26 26 26 26 26 26 26 24 24 24 24 24 24 24 24 27 24 24 24 24 24 24 24 27 27 27 28 28 28 28 28 28 28 28 28 28 28 24 24 24 24 24 35 24 25 25 30 30 30 32 32 44 44 44 44 33 33 32 35 35 35 35 35 35 35 35 35 43 32 32 32 32 32 32 32 32 32 32 32 35 35 35 35 37 36 35 32 32 32 32 32 32 32 32 32 32 32 32 32 25 36 36 36 36 37 37 37 37 37 37 37 44 44 44 44 44 44 44 44 44 44 44 44 44 44 44 44 44 44 44 44 44 39 39 39 39 39 44 
30 30 44 44 34 28 28 28 28 28 32 33 28 28 28 28 28 28 28 29 28 28 28 28 27 28 28 27 27 27 27 27 27 27 30 30 28 32 32 32 32 32 32 32 32 32 31 31 31 31 31 32 32 32 32 26 26 26 26 26 26 26 26 26 26 26 26 24 24 24 24 24 24 24 24 24 24 24 24 24 24 24 24 27 27 27 27 27 28 28 28 28 28 28 28 28 28 28 28 28 28 28 24 24 24 24 25 25 30 30 31 35 44 44 44 44 44 33 32 32 32 32 35 35 35 35 35 35 35 35 35 35 32 32 32 32 32 32 32 32 35 35 35 35 37 36 36 36 32 32 32 32 32 32 32 32 32 32 32 32 32 36 36 36 37 37 37 37 37 37 37 37 44 44 44 44 44 44 44 44 44 44 44 44 44 44 44 44 44 44 44 44 44 44 39 39 39 39 42 42 
30 30 44 44 34 30 28 28 28 28 33 33 28 28 28 28 28 34 30 30 28 28 28 30 30 28 28 28 28 27 27 27 27 28 30 30 34 34 32 32 32 34 32 32 32 32 31 31 31 26 26 32 32 32 26 26 26 26 26 26 26 26 26 26 26 24 24 24 24 24 24 24 24 24 24 24 24 24 24 24 24 27 28 28 28 28 28 28 28 28 28 28 28 28 28 28 28 28 28 28 35 35 28 28 28 28 28 30 31 31 44 44 44 44 44 44 44 43 32 32 32 32 32 32 35 35 35 35 35 35 35 35 36 36 36 36 36 36 36 36 37 37 37 37 37 36 36 36 36 32 32 32 32 32 32 32 32 32 32 32 32 36 36 36 36 37 37 37 37 37 37 37 44 44 44 44 44 44 44 44 44 44 44 44 44 44 44 44 44 44 44 44 44 44 42 42 42 42 42 42 
30 44 44 44 34 30 28 28 28 28 33 28 28 28 28 28 34 34 30 30 28 28 28 30 30 28 28 28 28 28 28 28 28 28 30 30 34 34 34 32 32 32 32 32 32 31 31 31 25 25 32 32 25 26 26 26 26 26 26 26 26 26 24 24 24 24 24 24 24 24 24 24 24 24 24 24 24 24 24 27 27 27 27 27 27 28 28 28 28 28 28 28 28 28 28 28 28 28 28 28 28 28 28 24 24 24 31 31 44 44 44 44 44 35 44 44 43 32 32 32 32 32 32 32 32 32 32 32 35 35 36 36 36 36 36 36 36 36 36 37 37 37 37 37 37 36 36 36 36 35 32 32 32 32 32 32 32 32 32 32 32 36 36 36 36 37 37 37 37 37 43 37 44 44 44 44 44 44 44 44 44 44 44 44 44 44 44 44 44 44 44 42 42 42 42 42 42 42 42 42 
44 44 44 45 34 30 28 28 28 33 33 28 28 28 28 28 34 34 30 30 30 28 30 30 30 28 28 28 28 28 28 28 28 28 28 32 34 34 34 34 32 32 32 32 31 31 31 25 25 25 32 25 25 25 25 25 25 25 26 25 25 25 25 24 24 24 26 26 24 24 24 24 24 24 24 24 26 27 27 27 27 27 27 26 26 26 26 26 26 28 28 28 28 28 28 28 28 28 24 24 24 24 24 24 28 31 31 44 44 44 35 35 35 35 35 35 35 35 35 35 32 32 32 32 32 32 32 32 32 32 36 36 36 36 35 35 35 35 35 37 37 37 37 37 37 37 36 37 37 37 32 32 32 32 32 32 32 32 32 32 32 32 36 36 36 36 -9999 37 37 37 44 37 44 44 44 44 44 44 44 44 44 44 44 44 44 44 44 44 44 42 42 42 42 42 42 42 42 42 42 44 
45 45 45 45 34 30 28 28 28 33 28 28 28 28 28 28 28 28 28 28 28 28 28 28 28 28 28 28 28 28 28 28 28 28 28 32 32 32 34 34 34 32 32 32 31 31 24 25 25 25 25 25 25 25 25 25 25 25 25 25 25 25 25 26 26 26 26 26 26 24 24 24 24 24 26 26 26 26 28 28 28 28 28 26 26 26 26 26 26 25 28 28 28 28 28 28 24 24 24 24 24 24 25 25 28 31 44 44 44 44 35 35 35 35 35 35 35 35 35 35 35 32 32 32 32 32 32 32 32 32 32 32 35 35 35 35 35 35 35 35 37 37 37 37 37 37 37 37 37 37 35 32 32 32 32 32 32 32 32 32 32 32 36 36 36 36 -9999 -9999 37 43 37 37 44 44 44 44 44 44 44 44 44 44 46 46 44 44 42 42 42 42 42 42 42 42 42 42 42 42 44 44 
45 45 45 45 34 30 28 28 33 28 28 28 28 28 28 28 28 28 28 28 28 28 28 28 28 28 28 28 28 28 28 28 28 28 32 32 32 32 34 34 34 34 32 32 31 31 28 25 25 25 25 25 25 25 25 25 25 25 25 25 25 25 25 24 24 26 26 26 26 26 26 26 26 26 26 28 28 28 28 28 28 28 28 28 28 28 28 28 28 28 28 28 28 28 28 28 28 24 24 24 26 26 35 25 28 44 44 44 44 44 35 35 35 35 35 35 35 35 35 35 35 35 35 32 32 32 32 32 32 32 32 32 32 32 35 35 35 35 35 35 37 37 37 37 37 37 37 37 37 37 37 35 32 32 32 32 32 32 32 32 32 37 37 37 37 37 37 37 37 37 44 44 44 44 44 44 44 44 44 44 44 46 42 42 42 42 42 42 42 42 42 42 42 42 42 42 45 45 45 56 
45 45 45 45 30 28 28 33 33 28 28 28 28 28 28 28 28 28 28 28 28 28 28 28 28 28 28 28 28 28 28 28 28 28 34 34 34 34 34 28 28 34 32 31 31 28 28 28 28 28 28 28 28 28 28 28 28 28 28 28 28 28 28 28 28 28 28 24 26 26 26 26 26 26 26 26 28 28 28 28 28 28 28 28 28 28 28 28 28 28 28 28 28 28 28 28 28 26 26 26 26 35 35 28 28 44 44 44 44 44 35 35 35 35 35 35 35 35 35 35 35 36 36 35 35 42 32 42 32 32 32 32 32 32 32 32 32 35 35 35 35 37 37 37 37 37 37 37 37 37 37 37 35 32 32 32 32 32 -9999 37 37 37 37 37 37 37 37 37 37 37 44 44 44 44 44 44 44 44 44 42 42 42 42 42 42 42 42 42 42 42 42 42 42 42 42 44 45 45 45 56 
45 45 45 45 45 28 28 33 28 28 28 28 28 28 28 28 28 28 28 28 28 28 28 28 28 32 32 32 32 32 32 32 32 34 34 34 34 34 28 28 28 28 32 31 28 28 28 28 28 28 28 28 28 28 28 28 28 28 28 28 28 28 28 28 28 28 28 28 28 28 28 28 28 28 28 28 28 28 28 28 28 28 28 28 28 28 28 28 28 28 28 28 28 28 28 28 28 26 26 26 26 35 35 35 28 28 44 44 35 35 35 35 35 35 35 35 35 35 35 35 35 35 35 35 35 42 42 42 43 35 35 35 32 32 32 32 32 32 32 32 32 37 37 37 37 37 37 37 37 37 37 37 37 32 32 -9999 32 37 37 37 37 37 37 37 37 37 37 37 37 44 44 44 44 44 44 44 44 42 42 42 56 45 45 42 42 42 42 42 42 42 42 42 42 44 44 42 45 45 45 56 
45 45 45 45 45 43 28 28 28 28 28 28 28 28 28 28 28 28 28 28 28 28 27 28 28 32 32 32 32 32 32 32 32 32 34 34 34 34 28 28 28 28 28 28 28 28 28 28 28 28 28 28 28 28 28 28 28 28 28 28 28 28 28 28 28 28 28 28 28 28 28 28 35 35 28 28 28 28 28 28 28 28 28 28 28 28 28 28 28 28 28 28 28 28 28 26 26 26 26 26 26 35 35 35 35 35 44 35 35 35 35 35 35 35 35 35 35 30 35 35 35 35 35 35 35 35 35 43 43 43 42 35 35 35 35 32 32 32 32 32 32 32 32 35 37 37 37 37 37 37 37 37 37 37 37 37 37 37 37 37 37 37 37 37 37 37 37 37 37 44 44 -9999 44 44 44 44 42 42 56 56 56 56 42 42 42 42 42 42 42 42 42 44 44 42 42 45 45 45 45 45 
45 45 45 45 45 43 43 28 28 28 28 28 28 28 28 28 28 28 28 28 28 28 27 28 28 32 32 32 32 32 32 32 32 32 34 34 34 32 32 32 32 32 28 28 28 28 28 28 28 28 28 28 28 28 28 28 28 28 28 28 28 28 28 28 28 28 28 28 28 28 28 28 35 35 28 28 28 28 28 28 28 28 28 28 28 28 28 28 28 28 28 28 28 25 25 26 26 26 26 26 26 35 35 35 35 35 35 35 35 35 36 36 35 35 35 35 30 30 30 35 35 35 35 35 35 35 35 35 43 35 35 35 35 35 35 35 35 35 32 32 32 32 32 32 32 37 37 37 37 37 37 37 37 -9999 -9999 39 39 37 37 37 37 37 37 37 37 37 37 36 36 35 44 44 -9999 44 44 42 56 56 56 56 42 42 42 42 42 42 42 42 42 42 42 42 42 42 42 45 45 45 45 56 
45 45 45 45 45 43 43 28 28 28 28 28 28 28 28 28 28 28 28 28 28 27 27 28 28 28 32 32 32 32 32 32 32 32 32 32 32 32 32 32 32 32 28 28 28 28 28 28 28 28 28 28 28 28 28 28 28 28 28 28 28 28 28 28 28 28 28 28 28 28 28 28 35 35 28 28 28 28 28 28 28 28 28 28 28 28 28 28 32 32 32 28 28 25 25 25 24 24 24 24 28 32 35 35 35 35 35 36 36 36 36 36 35 35 35 35 30 30 30 30 30 35 35 35 35 35 35 35 35 35 35 35 35 35 35 43 35 35 35 37 32 32 32 32 32 37 37 37 37 -9999 -9999 -9999 37 37 37 43 37 37 37 37 37 37 37 37 37 36 36 35 35 35 42 42 42 42 56 56 56 42 42 42 42 42 39 39 39 39 39 39 39 39 39 39 39 39 42 45 45 45 45 56 
45 45 45 45 45 32 32 32 28 28 28 28 28 28 28 28 28 28 28 28 28 27 27 28 28 28 32 32 32 32 32 32 32 32 32 32 32 32 32 32 32 32 28 28 28 28 28 28 28 28 28 28 28 28 28 28 28 28 28 28 28 28 28 28 28 28 28 28 28 28 28 28 35 28 28 28 28 28 28 28 28 28 28 28 28 28 28 28 32 32 28 28 28 28 28 25 25 24 24 24 28 32 32 32 32 32 32 32 36 36 36 36 35 35 32 32 32 27 27 27 30 30 30 35 35 35 35 35 35 35 35 43 43 43 43 35 35 35 37 37 37 36 32 32 32 37 37 37 37 37 37 37 37 37 37 37 37 37 37 37 37 37 37 37 37 36 35 35 35 35 42 42 42 -9999 56 56 42 42 42 42 42 42 39 39 39 39 39 39 39 39 39 39 39 39 39 39 45 45 56 56 
45 45 45 45 32 32 32 32 28 28 28 28 28 28 28 28 28 28 28 28 27 27 28 28 28 28 28 28 32 32 32 32 32 32 32 32 32 32 32 32 32 32 28 28 28 28 28 28 28 28 28 28 28 28 28 28 28 28 28 28 28 28 28 28 28 28 28 28 28 28 28 28 28 28 28 28 28 28 28 28 28 28 28 28 28 28 28 28 32 32 28 28 28 28 28 28 25 25 32 28 32 32 32 32 32 32 32 32 32 32 32 32 32 32 32 32 32 32 32 27 27 28 28 32 35 35 35 35 35 35 44 44 43 43 35 35 35 37 37 37 36 36 36 37 37 37 37 37 37 37 37 37 37 37 37 37 37 37 37 37 37 37 37 37 37 37 35 35 35 35 35 42 42 56 -9999 56 46 46 46 46 46 46 42 39 39 39 39 39 39 39 39 39 39 39 39 39 45 56 56 56 
45 45 32 32 32 32 32 32 32 28 28 28 28 28 28 28 28 30 28 28 27 27 28 28 28 28 28 28 28 32 28 28 28 28 28 28 32 32 33 32 32 28 28 28 28 28 28 28 28 28 28 28 28 28 28 28 36 28 28 28 28 28 28 28 28 28 28 28 28 28 28 28 28 28 28 28 28 28 28 28 28 28 28 34 28 28 28 28 35 28 28 28 28 35 35 35 35 35 35 44 44 35 35 32 32 32 32 32 32 32 32 32 32 32 32 32 32 32 32 27 28 28 28 32 32 32 32 32 32 35 35 44 43 35 35 35 37 37 37 36 36 36 36 36 36 38 38 38 37 37 37 37 37 37 37 37 37 37 37 37 37 37 37 37 37 37 35 35 35 35 37 56 56 56 56 56 46 46 46 46 46 42 42 42 39 39 39 39 39 39 39 39 39 39 39 39 56 56 56 56 
32 32 32 32 32 32 32 32 32 32 28 28 28 28 28 28 27 30 30 27 27 27 28 28 28 28 28 28 32 28 28 28 28 28 28 28 28 28 28 28 32 28 28 28 28 28 28 28 28 28 28 28 28 28 28 28 36 28 28 28 28 28 28 28 28 28 28 28 28 28 28 28 28 28 28 28 28 28 28 28 28 28 34 34 28 28 28 28 28 28 28 28 28 35 35 35 35 35 44 35 36 36 36 36 36 36 36 35 32 32 32 32 32 28 28 28 32 32 27 28 28 28 32 32 32 32 32 32 32 32 32 32 35 35 37 37 37 36 36 36 36 36 36 36 36 38 38 38 37 37 37 37 37 37 37 37 37 37 37 43 37 37 37 37 37 37 35 35 37 37 37 44 44 44 56 56 46 46 46 46 42 42 42 42 42 39 39 39 39 39 39 39 39 39 39 39 56 56 56 56 
34 32 32 32 32 32 32 32 32 32 32 28 28 28 28 28 27 30 27 27 27 27 28 28 28 28 28 32 28 28 28 28 28 28 28 28 28 28 28 27 27 25 25 25 25 28 28 28 28 28 28 28 28 28 28 28 36 28 28 28 28 28 28 28 28 28 28 28 28 28 28 28 28 28 28 28 28 28 28 28 28 34 34 28 28 28 28 28 28 28 28 28 35 35 35 35 35 35 36 36 36 36 36 36 36 36 35 35 35 35 30 30 30 30 30 30 27 28 28 28 28 32 32 32 32 32 32 32 32 32 32 32 32 32 32 32 36 36 36 36 36 36 36 36 36 38 38 38 38 38 37 37 37 37 37 37 37 37 43 37 37 37 37 37 37 37 37 37 37 37 37 44 44 44 44 46 46 46 46 46 42 42 42 42 42 42 42 42 39 39 39 39 39 39 39 39 39 56 56 56 
34 32 32 32 32 32 32 32 32 32 32 28 28 28 28 28 27 27 27 27 27 27 27 27 27 32 32 27 27 28 28 28 27 27 27 27 27 27 28 28 28 28 28 28 28 28 28 28 28 28 28 28 28 28 28 28 28 28 28 28 28 28 28 28 28 28 28 28 28 28 28 28 28 28 28 28 28 28 28 28 34 34 28 28 28 28 28 28 28 28 35 35 35 35 35 35 36 36 36 36 36 36 36 36 35 35 35 35 35 35 30 30 30 30 30 30 30 30 30 30 30 35 35 35 32 32 32 32 32 32 32 32 32 32 32 32 32 32 36 36 36 36 36 36 37 38 38 38 38 38 38 38 37 37 37 37 37 37 37 35 35 35 37 37 37 37 37 37 37 37 37 44 44 44 46 46 46 46 46 42 42 42 42 42 42 42 42 42 42 42 42 42 39 39 39 39 39 56 56 56 
32 32 32 32 32 32 32 32 32 32 32 32 28 28 28 25 25 27 27 27 27 27 27 27 27 27 27 27 27 27 27 27 27 27 27 27 32 32 32 28 28 28 28 28 28 28 28 28 28 28 28 28 28 28 28 28 28 28 28 28 28 28 28 28 28 28 28 28 28 28 28 28 28 28 28 28 28 28 28 28 28 28 28 28 28 28 28 28 26 35 35 35 35 35 35 36 36 36 36 36 36 36 36 36 35 35 44 35 35 35 30 30 30 30 30 30 30 30 30 30 35 35 35 35 35 35 35 35 37 32 32 32 32 32 32 32 32 32 32 32 36 36 36 37 38 38 38 38 38 38 38 38 43 37 37 37 36 36 36 35 35 35 37 37 37 37 37 37 37 37 44 44 44 44 42 42 42 42 42 42 42 42 42 42 42 42 42 42 42 42 42 42 42 42 39 39 38 56 56 56 
32 32 32 32 32 32 32 32 32 32 32 32 32 28 28 25 25 27 27 27 27 28 27 27 27 27 27 27 27 27 28 28 28 28 28 28 28 32 32 32 32 28 28 28 28 28 28 28 28 28 28 28 28 28 28 28 28 28 28 28 28 28 28 28 28 28 28 28 28 28 28 28 28 28 28 28 28 28 28 28 28 28 28 28 28 28 28 35 35 35 35 35 35 35 35 35 35 35 36 36 36 36 36 35 35 35 43 35 35 35 30 30 30 30 30 30 30 30 30 30 35 35 35 35 35 36 36 37 37 37 37 36 32 32 32 32 32 32 32 32 32 36 37 38 38 38 38 38 38 38 38 38 43 38 38 38 36 35 35 35 35 37 37 37 37 37 37 37 37 37 42 42 42 42 42 42 42 42 42 42 42 42 42 42 42 42 42 42 42 42 42 42 42 42 42 41 38 47 47 47 
32 32 32 32 32 32 32 32 32 32 32 32 32 28 28 25 25 25 27 27 28 28 28 28 27 27 27 27 27 27 27 27 28 28 28 28 28 28 28 32 32 28 28 32 28 28 28 28 28 28 28 28 28 28 28 28 28 28 28 28 28 28 28 28 28 28 28 28 28 28 28 28 28 28 28 28 25 25 28 28 28 28 28 28 28 35 35 35 35 35 35 35 35 35 35 35 35 35 35 36 36 36 35 35 35 35 43 43 32 32 27 27 27 28 28 28 30 30 30 35 35 35 35 35 36 36 36 37 37 37 36 36 36 36 36 36 32 32 32 32 32 37 38 38 38 38 38 38 38 38 38 38 38 38 38 38 37 37 37 37 37 37 37 36 36 35 35 35 35 42 42 42 42 42 42 42 42 42 42 42 42 42 42 42 42 42 42 42 42 42 42 42 42 42 41 41 41 47 47 47 
32 32 32 32 32 32 32 32 32 32 32 32 32 32 28 25 25 25 27 27 28 28 28 28 28 28 27 27 27 27 27 27 27 28 28 28 28 28 28 28 32 32 32 32 28 28 28 28 28 28 28 28 28 28 28 28 28 28 28 28 28 28 28 28 28 28 28 28 28 28 28 28 28 28 28 25 25 25 28 28 28 28 28 35 35 35 35 35 35 35 35 35 36 36 35 35 35 35 35 35 35 35 35 35 35 43 43 42 32 32 32 28 28 28 28 28 28 28 32 32 32 35 35 35 35 36 36 36 36 36 36 36 36 36 36 36 36 36 36 37 37 38 38 38 38 38 38 38 38 38 38 38 38 38 38 37 37 37 37 37 37 37 37 37 37 36 36 42 35 42 42 42 42 42 42 42 42 42 42 42 42 42 42 42 42 42 42 42 42 42 42 42 41 41 41 41 41 47 47 56 
32 32 32 32 32 32 32 32 32 32 32 32 32 32 32 32 25 25 27 27 28 28 28 28 28 28 28 27 27 27 27 27 27 28 28 28 28 28 28 28 28 32 32 33 33 28 28 28 28 28 26 26 26 25 25 28 28 28 28 28 28 28 28 35 28 28 28 28 28 28 28 28 28 28 28 25 25 28 28 28 28 28 35 35 35 35 35 35 35 35 35 36 36 36 36 35 35 35 35 35 35 35 35 35 35 43 42 42 42 32 32 32 28 28 28 28 28 32 32 32 28 28 32 32 32 35 36 36 36 36 36 36 36 36 36 36 36 37 37 37 38 38 38 38 38 38 38 38 38 38 36 36 38 38 37 37 37 37 37 37 37 37 37 37 37 36 36 36 36 35 42 42 42 42 42 42 42 42 42 42 42 42 42 42 42 42 42 42 42 42 42 41 41 41 41 41 41 47 47 47 
32 32 32 32 32 32 32 32 32 32 32 32 32 32 32 32 32 32 32 28 28 28 28 28 28 28 28 28 28 28 27 27 27 27 28 28 28 28 28 28 28 28 33 33 33 28 28 28 28 28 28 28 28 28 28 28 28 28 28 28 35 32 35 28 28 28 28 28 28 28 28 28 28 28 28 25 25 28 28 28 28 35 35 35 35 35 35 35 35 35 35 36 36 36 36 35 24 35 35 35 35 35 35 35 35 42 42 42 42 42 35 33 32 32 28 27 27 28 28 28 28 28 32 32 32 32 32 36 36 36 36 36 36 37 37 37 37 37 37 38 38 38 38 36 36 36 36 36 36 36 36 36 36 36 36 37 37 37 37 37 37 37 37 36 36 36 36 36 36 36 42 42 42 42 42 42 42 -9999 42 42 42 42 42 42 42 42 42 42 42 41 41 41 41 41 41 41 41 47 47 47 
32 32 32 32 32 32 32 32 32 32 32 32 32 32 32 32 32 32 32 32 33 33 28 28 28 28 28 28 28 28 28 27 27 27 27 28 28 28 28 28 28 28 33 33 33 28 28 28 28 28 28 28 28 28 28 30 28 25 25 35 35 35 28 28 28 28 28 28 28 28 28 28 28 28 28 25 25 28 28 28 35 35 35 35 28 35 28 28 25 26 36 36 36 36 35 35 35 35 35 35 35 35 35 35 42 42 42 42 42 42 35 35 35 33 32 32 27 28 28 28 28 28 32 32 32 32 32 32 32 37 37 37 37 37 37 37 37 37 38 38 35 35 35 36 36 36 36 36 36 36 36 36 36 36 36 37 37 37 36 36 36 36 36 36 36 36 36 36 36 36 36 42 42 42 42 42 42 -9999 42 42 42 42 42 42 41 41 41 41 41 41 41 41 41 41 41 41 41 45 47 47 
32 32 32 32 32 32 32 32 32 32 32 32 32 32 32 32 32 32 32 33 33 33 33 32 32 27 27 27 27 27 27 27 27 27 27 27 27 27 27 27 28 28 28 33 28 28 28 28 28 28 28 28 28 28 28 28 28 28 28 35 35 28 28 28 28 28 28 28 28 28 28 28 28 28 28 25 25 28 28 34 35 35 35 35 35 35 28 28 28 28 36 36 24 23 24 24 35 35 35 35 35 35 35 35 42 42 42 35 43 44 35 35 35 35 35 43 27 28 28 28 28 32 32 32 32 32 32 32 32 32 32 32 37 37 37 37 37 37 35 35 36 36 36 36 36 36 36 35 35 36 36 36 36 36 36 36 36 36 36 36 36 36 36 36 36 36 36 36 36 36 42 42 42 42 42 42 42 42 42 -9999 42 42 42 41 41 41 41 41 41 41 41 41 41 41 41 41 41 47 47 47 
32 32 32 32 32 32 32 32 32 32 32 32 32 32 32 32 32 32 33 33 33 33 32 32 32 32 32 32 32 32 32 32 32 32 32 32 43 30 30 25 25 25 33 33 28 28 28 28 28 28 28 28 28 28 28 31 32 32 32 35 32 28 28 28 28 28 28 28 28 28 28 28 28 28 28 25 25 28 28 34 34 35 35 35 35 28 28 28 28 36 36 28 23 23 35 35 35 35 35 35 35 35 35 42 42 42 42 35 35 44 44 35 35 35 35 43 43 44 33 33 30 35 35 32 32 32 32 32 57 35 32 32 35 35 37 37 37 35 35 35 36 36 36 36 36 35 35 35 35 36 35 36 36 36 56 56 36 36 36 36 36 36 36 36 36 36 36 36 37 37 42 42 42 42 42 42 42 42 42 42 -9999 42 41 41 41 41 41 41 41 41 41 41 41 41 41 41 41 45 47 56 
32 32 32 32 32 32 32 32 32 32 32 32 32 32 32 32 32 33 33 33 33 33 32 32 32 32 32 32 32 32 32 32 32 32 32 43 30 30 30 25 25 25 33 25 25 25 25 25 25 25 27 31 32 32 32 32 32 32 35 32 32 28 28 28 28 28 28 28 28 28 28 28 28 28 25 28 28 25 25 34 35 35 35 35 28 28 28 28 28 35 35 35 35 35 35 35 35 35 35 35 35 35 35 42 42 43 43 35 35 44 44 33 32 32 32 43 43 44 33 33 35 35 35 36 36 43 43 43 57 43 35 35 35 37 37 37 60 60 35 35 36 36 36 36 35 35 35 35 35 35 36 36 36 36 56 56 52 36 36 36 36 36 36 36 36 36 37 36 36 37 42 42 42 42 42 42 42 42 42 42 41 41 41 41 41 41 41 41 41 41 41 41 41 41 41 41 41 41 48 48 
32 32 32 32 32 32 32 32 32 32 32 32 32 32 32 32 33 33 33 33 33 32 32 32 32 32 32 32 32 32 32 32 43 43 43 43 30 30 33 25 25 25 25 25 25 25 25 25 25 27 27 32 32 32 32 32 32 32 32 32 32 28 28 28 28 28 28 28 28 28 28 28 28 28 28 28 28 28 28 34 35 35 35 35 28 28 28 28 28 35 35 35 35 35 35 35 35 35 35 35 35 35 35 43 43 43 43 35 35 33 44 33 32 32 32 32 43 43 43 35 35 36 36 36 43 43 43 43 57 44 43 43 37 37 37 59 59 59 59 36 36 35 35 35 35 35 35 35 36 36 36 36 36 38 56 56 48 48 48 52 52 38 36 36 36 36 36 36 36 35 42 42 42 42 42 42 42 42 42 42 41 41 41 41 41 41 41 41 41 41 41 41 41 41 41 41 41 41 48 48 
32 32 32 32 32 32 32 32 32 32 32 32 32 32 32 33 33 33 33 33 33 32 32 32 32 32 32 32 32 32 32 32 43 43 43 43 43 43 25 25 25 25 25 25 25 25 25 25 25 25 27 27 32 32 32 32 36 32 32 32 32 28 28 28 28 28 28 28 28 24 25 28 28 28 28 28 28 28 28 35 35 35 35 28 28 28 28 35 35 35 35 35 35 35 35 35 35 35 35 35 35 35 35 43 43 43 44 35 33 33 44 32 32 32 32 43 43 43 43 32 32 36 43 43 43 43 43 43 57 44 43 43 43 35 59 35 36 36 36 36 36 35 35 35 35 35 35 37 38 38 38 38 38 38 43 56 56 38 38 38 38 36 36 36 36 36 35 35 35 42 42 42 42 42 42 46 42 42 41 41 41 41 41 41 41 41 41 41 41 41 41 41 41 41 41 41 41 41 41 41 
32 32 32 32 32 32 32 32 32 32 32 32 32 32 33 33 33 33 33 33 32 32 32 32 32 32 32 28 28 28 32 32 43 43 43 43 43 43 36 28 28 28 25 25 25 25 25 25 25 25 25 27 32 32 32 32 32 28 28 32 32 26 28 26 26 26 28 28 28 28 28 28 28 28 28 28 28 28 28 28 35 28 28 28 28 28 28 35 35 35 35 35 35 35 35 35 35 35 35 35 35 35 43 43 43 44 44 33 33 33 43 43 32 32 32 44 43 43 35 35 35 43 43 43 43 43 43 57 57 43 43 43 43 43 59 59 35 35 35 36 36 35 35 35 35 35 36 36 38 39 38 38 38 38 38 38 38 38 38 38 36 36 36 36 36 35 35 35 35 42 42 42 42 42 46 46 46 41 41 41 41 41 41 41 41 41 41 41 41 41 41 41 41 41 41 41 41 41 39 39 
32 32 32 32 32 32 32 32 32 32 32 32 32 32 33 33 33 33 44 33 32 32 32 32 32 32 28 28 28 28 43 32 43 43 43 43 43 36 36 28 28 28 28 28 28 28 26 26 25 25 25 25 26 32 32 28 28 28 26 26 26 26 26 26 26 26 26 26 28 28 28 28 28 28 28 28 28 28 28 28 28 28 28 28 28 28 35 35 35 35 35 35 35 35 35 35 35 35 35 35 35 43 43 43 44 44 44 35 33 32 32 43 32 27 30 30 35 35 35 43 43 43 43 43 43 43 43 57 57 43 43 37 37 59 59 43 43 56 37 37 35 35 35 35 36 38 38 38 38 38 38 38 38 38 38 38 38 38 38 36 36 36 36 36 35 35 35 35 35 42 42 42 42 42 45 45 45 45 41 41 41 41 41 41 41 41 41 41 41 41 41 41 41 41 41 41 41 41 39 48 
32 32 32 32 32 32 32 32 32 32 43 32 32 33 33 33 33 33 44 33 32 32 32 32 32 28 28 28 28 32 32 32 32 43 43 43 43 36 36 28 28 28 28 28 28 28 28 28 28 28 28 28 26 25 25 25 28 28 28 28 28 26 26 26 26 26 28 28 28 28 28 26 26 24 24 24 24 24 24 24 24 24 25 25 25 25 35 36 36 36 36 35 35 35 35 35 35 35 35 35 35 43 43 44 44 44 44 35 35 35 32 43 44 33 32 35 35 35 43 43 43 43 43 43 43 43 43 43 43 43 43 37 37 56 56 43 43 56 56 56 56 35 35 35 38 38 38 38 38 38 38 38 38 38 38 38 38 38 36 36 36 36 36 34 35 35 35 42 42 42 42 42 41 45 45 45 45 45 41 41 41 41 41 41 41 41 41 41 41 41 41 41 41 41 41 41 41 41 48 48 
32 32 32 32 32 32 32 32 32 43 43 32 33 33 33 33 33 33 44 44 43 43 32 32 32 32 32 32 32 32 32 32 32 43 43 43 36 36 36 28 28 28 28 28 28 28 28 28 28 28 28 28 28 28 28 28 28 28 28 28 28 26 26 28 28 28 28 28 28 28 26 26 25 25 25 24 24 24 24 24 24 25 25 25 25 26 36 36 36 36 35 35 35 35 35 35 35 35 35 35 35 43 44 44 44 44 44 35 35 35 35 35 44 43 43 35 35 43 43 43 43 43 43 43 43 43 43 43 43 43 37 37 56 56 56 43 43 56 56 56 56 56 56 35 35 38 38 38 38 38 38 38 38 38 38 38 38 36 36 36 36 36 35 35 35 35 35 42 42 42 41 41 45 45 45 45 45 45 41 41 41 41 41 41 41 41 41 41 41 41 41 41 41 41 41 41 41 41 48 48 
32 32 32 32 32 32 32 32 32 43 43 44 33 44 44 33 33 33 44 44 43 43 43 32 32 32 32 32 32 32 32 43 32 32 43 43 36 36 36 28 28 28 28 28 28 28 28 28 28 28 28 28 28 28 28 28 28 28 28 28 28 26 26 28 28 28 28 28 28 28 26 26 25 25 24 24 24 24 24 25 25 25 25 25 26 26 36 36 35 35 35 35 35 35 35 35 35 35 35 35 35 44 44 44 44 44 44 43 35 35 35 35 44 43 43 43 43 43 43 43 43 43 43 43 52 43 43 43 43 35 37 52 52 52 52 43 43 56 56 56 56 56 56 56 56 35 38 38 38 38 38 38 38 38 38 38 38 36 36 36 36 34 35 35 35 35 42 42 42 42 42 46 45 45 45 45 45 45 41 41 41 41 41 41 41 41 41 41 41 41 41 41 41 41 41 41 41 41 48 48 
32 32 32 32 32 32 32 32 32 44 44 44 44 44 44 33 33 33 44 44 43 43 43 32 32 32 32 32 32 32 32 43 32 32 43 43 28 28 28 28 28 28 28 28 28 28 28 28 28 28 28 28 28 28 28 28 28 28 28 28 28 24 24 28 28 28 28 28 28 26 26 25 25 24 24 24 24 25 25 25 25 25 25 25 25 25 35 35 35 35 35 35 35 35 35 35 35 35 43 35 35 44 44 44 44 44 43 43 35 35 35 35 43 43 43 43 43 43 43 43 43 43 43 56 56 43 43 43 35 35 43 43 56 52 43 43 37 52 52 52 52 56 36 36 36 36 36 38 38 38 38 38 38 38 38 38 36 30 30 30 30 30 35 35 35 35 42 42 42 42 46 46 46 45 45 45 45 45 41 41 41 41 41 41 41 41 41 41 41 41 41 41 41 41 41 41 41 41 41 48 
32 32 32 32 32 32 32 32 44 44 44 44 44 44 44 44 33 33 44 43 43 43 43 43 32 32 32 32 32 32 32 43 43 32 32 28 28 28 28 28 28 28 28 28 28 28 28 28 28 28 28 28 28 28 28 28 28 28 28 28 28 28 28 28 28 28 28 28 26 26 26 24 24 24 24 24 25 25 25 25 25 25 25 33 33 34 35 35 35 35 35 35 35 35 35 35 35 43 36 36 36 44 44 44 44 43 43 43 35 35 35 35 43 43 43 43 43 43 43 43 43 43 43 43 56 43 43 43 35 43 43 43 43 43 43 35 35 35 56 56 56 38 36 36 36 36 36 38 38 36 36 36 36 36 36 30 30 30 30 30 30 30 35 35 35 35 42 42 42 42 46 46 46 46 46 45 45 41 41 41 41 41 41 41 41 41 41 41 41 41 41 41 41 41 41 38 38 38 38 48 
32 32 32 32 32 32 32 33 44 44 44 44 44 44 44 44 44 33 44 43 43 43 43 43 32 32 32 32 32 32 32 32 43 43 43 36 36 36 28 28 28 28 28 28 28 28 28 28 28 28 28 28 28 28 28 28 28 28 28 28 28 28 28 28 28 28 28 26 26 26 26 28 24 24 25 25 25 25 25 25 25 25 33 34 34 35 35 35 35 35 35 35 35 35 35 35 35 36 36 36 36 44 44 44 43 43 43 43 43 35 35 35 43 43 43 43 43 43 43 43 43 43 35 43 43 43 43 35 43 43 43 43 43 43 35 35 36 56 56 43 38 38 38 36 36 36 36 36 36 36 36 36 36 30 30 35 35 35 30 30 30 30 35 35 35 42 42 42 42 46 46 46 46 46 46 46 41 41 41 41 41 41 41 41 41 41 41 41 41 41 41 41 41 41 41 41 38 38 48 48 
32 32 32 32 32 32 32 44 44 44 44 44 44 44 44 44 44 33 43 43 43 43 43 43 32 32 32 32 32 32 32 32 43 43 43 34 34 34 34 34 34 34 28 28 28 28 28 28 28 28 28 28 28 28 28 28 28 28 28 28 28 28 28 28 28 28 26 26 26 26 28 24 24 25 25 25 25 25 25 25 25 25 34 34 35 35 35 35 35 35 25 35 35 35 35 35 35 35 36 36 44 44 43 43 43 43 43 43 35 35 35 35 43 43 43 43 43 43 43 57 35 35 35 43 43 43 35 35 43 43 43 43 43 35 35 35 36 43 43 43 38 38 38 38 36 36 36 35 35 36 36 36 30 30 35 35 35 30 30 34 34 34 35 35 42 42 42 42 42 46 46 46 46 46 46 46 41 41 41 41 41 41 41 41 41 41 41 41 41 41 41 41 41 41 41 41 41 41 48 48 
32 32 32 32 32 32 32 44 44 44 44 44 44 44 44 44 44 33 32 43 43 43 43 43 32 32 32 32 32 32 32 32 34 34 34 34 34 28 34 34 34 36 36 28 28 28 28 28 28 28 28 28 28 28 28 28 28 28 28 28 28 28 28 28 28 28 28 28 28 28 28 28 28 28 28 28 28 28 28 28 28 28 35 35 35 35 35 35 35 35 35 35 35 35 35 35 35 35 36 36 44 43 43 43 43 43 43 43 35 35 35 35 43 43 43 43 35 35 35 35 35 35 35 43 43 43 43 43 43 43 43 43 35 35 35 43 43 43 43 36 36 36 38 38 38 36 35 35 35 35 35 30 30 35 35 35 35 30 30 30 34 35 35 35 42 42 42 42 42 42 46 46 46 46 46 46 45 48 48 41 41 41 41 41 41 41 41 41 41 41 41 41 41 41 41 41 41 41 48 48 
32 32 32 32 32 32 33 44 44 44 44 44 44 44 44 44 44 43 32 32 43 43 43 43 43 32 32 32 32 28 28 28 28 34 34 34 28 28 34 36 36 36 36 28 28 28 28 28 28 28 28 28 28 28 28 28 28 28 28 28 28 28 28 28 28 28 28 28 31 28 28 28 28 28 28 28 28 28 28 28 28 28 35 35 35 35 35 35 35 35 35 36 36 36 36 36 36 35 36 43 43 43 35 43 43 43 43 35 35 35 35 35 43 43 35 35 35 35 35 35 35 35 35 35 35 43 43 43 43 43 43 43 35 35 43 43 43 43 43 36 36 36 36 36 36 36 36 36 35 35 35 35 35 35 35 35 35 30 30 30 30 35 35 35 42 42 42 42 42 42 46 46 46 46 46 46 45 41 41 41 41 41 41 41 41 41 38 38 38 38 41 41 41 41 41 41 41 41 48 48 
32 32 32 32 32 33 33 44 44 44 44 44 44 44 44 44 44 43 32 32 43 43 43 43 43 32 32 28 28 28 28 28 28 34 34 28 28 36 36 36 36 36 28 28 28 28 28 28 28 28 28 28 28 28 28 28 28 28 28 28 28 28 28 28 28 28 28 28 31 28 28 28 28 28 28 28 28 28 28 28 28 28 28 35 32 32 32 32 36 36 36 36 36 36 36 32 32 35 36 43 43 35 35 43 43 35 35 35 35 35 35 35 35 35 35 35 35 35 35 35 35 35 35 35 35 43 43 43 43 43 43 43 43 43 43 43 43 43 36 36 36 36 36 36 36 36 36 36 36 35 35 35 35 35 35 35 30 30 30 35 35 35 35 35 42 42 42 42 42 44 46 46 46 46 46 46 46 41 41 41 41 41 41 41 41 38 38 38 38 38 38 38 41 41 41 41 41 41 48 48 
32 32 32 32 33 33 33 33 44 44 44 44 44 44 44 44 43 43 32 32 43 43 43 43 43 34 28 28 28 28 28 28 28 28 31 28 36 36 36 36 36 28 28 28 28 28 28 28 28 28 28 28 28 28 28 28 28 28 28 28 28 28 28 28 28 28 31 28 31 28 28 28 28 28 28 28 28 28 28 28 28 28 28 35 32 32 32 32 32 32 32 32 32 32 32 32 32 32 43 43 43 35 35 43 35 35 35 35 35 35 35 35 35 35 35 35 35 35 35 35 35 35 35 35 43 43 43 43 43 43 43 43 43 43 43 43 43 36 36 36 36 36 36 36 36 38 38 35 35 35 35 35 35 35 35 35 35 35 35 35 35 35 35 35 42 42 42 42 42 46 46 46 46 46 46 46 46 41 41 41 41 41 41 41 41 41 41 38 38 38 38 38 38 38 41 41 41 41 48 48 
32 32 32 33 33 33 33 33 44 44 44 44 44 44 44 44 43 43 32 32 32 43 43 34 34 34 28 28 28 28 28 28 28 28 28 33 33 33 33 28 36 28 28 28 28 28 28 28 28 28 28 35 28 28 28 28 28 28 28 28 28 35 28 35 28 31 31 28 31 31 28 28 28 28 28 28 28 28 28 31 31 31 32 32 32 32 32 32 32 28 24 32 32 32 32 32 32 32 32 32 32 35 35 35 35 35 35 35 35 35 35 28 35 35 35 35 35 35 35 35 35 35 35 43 43 43 43 43 43 43 43 43 43 43 43 43 36 36 36 36 36 36 36 36 38 38 35 35 35 35 35 35 35 35 35 35 35 35 35 35 35 35 35 35 42 42 42 42 42 46 46 46 46 46 46 46 46 42 41 41 41 41 41 41 41 41 41 41 41 41 38 38 38 38 38 38 38 38 48 48 
32 33 33 33 33 33 33 33 44 44 44 44 44 44 44 43 43 43 32 32 32 43 34 34 34 28 28 28 28 28 28 28 28 28 33 33 33 33 28 28 28 28 28 28 28 28 28 28 28 30 35 28 28 28 28 28 28 28 28 28 36 35 35 35 35 31 31 31 31 31 28 28 28 28 28 28 28 28 28 31 31 32 32 32 32 32 32 32 24 24 24 32 32 32 32 32 32 32 32 32 32 32 32 35 35 35 35 35 35 35 35 28 35 35 35 35 35 35 35 35 35 35 43 43 43 43 43 43 43 43 43 43 43 43 43 43 36 36 36 36 36 35 35 38 38 35 35 35 35 35 35 35 35 35 35 35 35 35 35 35 35 35 35 42 42 42 42 42 42 46 46 46 46 46 46 46 46 42 42 41 41 41 41 41 41 41 41 41 41 41 41 41 41 41 41 38 38 48 48 48 
44 44 33 33 33 33 33 33 33 44 44 44 44 44 44 43 43 43 43 32 28 34 34 34 34 34 34 28 33 33 33 31 32 33 33 34 43 36 36 28 28 28 28 28 28 28 28 28 30 30 28 28 28 28 28 28 28 28 28 36 36 35 35 35 35 31 31 31 28 28 28 28 28 28 28 28 28 28 31 31 31 36 36 32 32 32 32 24 24 24 32 32 32 32 32 32 32 32 32 32 32 32 32 32 32 32 32 32 32 35 28 28 35 35 35 35 35 35 35 35 35 43 43 43 43 43 43 43 43 43 43 43 43 43 43 36 36 36 36 36 35 35 35 38 35 35 35 35 35 35 35 35 35 35 35 35 35 35 35 35 35 38 38 35 35 35 42 42 42 45 45 46 46 46 58 46 42 42 42 41 41 41 41 41 41 41 41 41 41 41 41 41 41 41 41 48 48 39 39 39 
44 44 44 33 33 33 33 33 33 44 44 44 44 44 43 43 43 43 43 28 28 28 34 34 34 44 44 33 33 33 31 31 33 33 33 34 28 36 28 28 28 28 28 28 28 28 30 30 30 28 28 28 28 28 28 28 28 28 28 36 35 35 35 35 35 31 31 28 28 28 28 28 28 28 28 28 28 28 31 31 36 36 36 36 36 32 28 24 24 24 32 32 32 32 32 32 32 32 32 32 32 -9999 32 32 32 32 32 32 32 32 26 26 43 43 35 35 35 35 35 43 43 43 43 43 43 43 43 43 43 43 43 43 43 43 43 36 36 36 36 35 35 35 35 35 35 35 35 35 35 35 35 35 35 35 35 35 35 35 35 38 38 38 35 35 35 35 42 42 42 45 45 45 46 46 58 46 42 42 42 42 41 41 41 41 41 41 41 41 41 41 41 41 41 41 41 41 41 39 39 39 
44 44 44 44 33 33 33 33 33 33 44 44 44 44 43 43 43 43 34 28 28 28 43 44 44 44 44 44 33 31 31 30 33 33 34 28 28 28 28 28 28 28 28 28 28 28 28 28 28 28 28 28 28 28 28 28 28 28 28 28 35 35 35 35 35 31 31 28 28 28 28 28 28 28 28 28 28 28 31 28 36 36 36 36 36 28 28 24 24 24 32 32 32 32 32 32 32 32 32 32 32 32 32 32 32 32 32 32 32 28 43 43 43 43 35 35 35 35 43 43 43 43 43 43 43 43 43 43 43 43 43 43 43 43 43 36 36 36 35 35 35 35 35 35 35 35 35 35 35 35 35 35 35 35 35 35 35 35 35 38 38 35 35 35 35 35 42 42 42 42 45 45 45 46 58 42 42 42 42 42 42 41 41 41 41 41 41 41 41 41 41 41 48 56 41 41 41 41 39 39 
44 44 44 44 33 33 33 33 33 33 44 44 44 43 28 28 28 28 43 32 32 32 44 44 44 44 44 44 31 31 28 33 33 34 34 33 28 28 28 28 28 28 28 28 33 28 28 28 28 28 28 28 28 28 28 28 28 28 28 28 35 35 35 35 35 31 28 28 28 28 28 28 28 28 28 28 28 28 28 28 36 36 36 36 28 28 28 28 28 32 32 32 32 32 32 32 32 32 32 32 32 32 32 32 32 32 32 32 32 28 28 43 43 43 32 32 43 43 43 43 43 43 43 43 43 43 43 43 43 43 43 43 43 43 36 36 36 35 35 35 35 35 35 35 35 35 35 35 35 35 35 35 35 35 35 35 35 35 35 38 35 35 35 35 35 35 42 42 42 42 45 45 45 45 46 42 42 42 42 42 42 41 41 41 41 41 41 41 41 56 56 56 47 47 41 41 41 41 41 39 
44 44 44 44 44 33 33 33 33 33 44 44 44 43 43 43 43 43 43 32 32 33 33 44 44 44 44 31 31 28 33 33 34 34 33 31 28 28 28 28 28 28 28 35 35 35 28 28 28 28 28 28 28 28 28 28 28 28 28 28 35 35 35 35 28 28 28 28 28 28 28 28 28 28 28 28 28 28 28 28 36 36 36 28 28 28 28 28 28 35 35 32 32 32 32 32 32 32 32 32 32 32 32 32 32 32 32 32 32 28 28 32 43 43 43 32 43 43 43 43 43 43 43 43 43 43 43 43 43 43 43 43 43 43 36 36 35 35 35 35 35 35 35 35 35 35 35 35 35 35 35 35 35 35 35 35 35 35 35 35 35 35 35 30 30 42 42 42 42 42 45 45 45 46 43 43 43 42 42 42 42 41 41 41 56 41 41 41 56 56 56 56 47 47 47 41 41 41 41 48 
44 44 44 44 44 44 33 33 33 33 33 44 43 43 43 43 43 43 43 32 32 33 33 44 44 44 31 31 31 31 33 33 34 34 28 28 28 28 28 28 28 30 35 35 35 35 28 28 28 28 28 28 28 28 28 28 28 28 28 28 35 35 34 34 28 28 28 28 28 28 28 28 28 28 28 28 28 28 28 36 36 36 36 28 28 28 27 28 35 35 35 35 35 35 35 35 35 35 35 35 32 32 32 35 35 35 35 35 28 27 27 35 43 43 43 43 43 43 43 43 43 43 43 43 43 56 56 56 43 43 43 43 43 43 36 35 35 35 35 35 35 35 35 35 35 35 35 35 35 35 35 35 35 35 35 35 35 35 35 35 35 35 35 35 35 42 42 42 42 42 45 45 45 46 43 43 43 42 42 42 41 41 41 56 56 56 41 56 56 56 56 56 47 47 47 41 41 41 48 48 
44 44 44 44 44 44 33 33 33 33 33 43 43 43 43 43 43 43 43 32 33 33 33 33 44 31 31 31 31 32 33 34 34 28 28 28 28 28 28 28 28 28 35 35 35 34 28 28 28 28 28 31 28 28 28 28 28 28 28 28 35 34 34 34 28 28 31 28 28 28 28 28 28 28 28 28 28 28 28 36 36 36 28 28 28 28 27 36 35 35 35 35 35 35 35 35 35 35 35 28 35 35 35 35 35 35 35 35 28 28 28 35 43 43 43 43 43 43 43 43 43 43 43 43 43 43 43 43 43 43 43 43 43 43 36 35 35 35 35 35 35 35 35 35 35 35 35 35 35 35 35 35 35 35 35 35 35 35 35 35 35 35 35 35 38 35 41 42 42 40 42 45 46 46 56 56 42 42 42 42 41 41 41 56 56 56 56 56 56 56 56 56 56 56 56 56 41 41 48 48 
33 33 33 44 44 44 33 33 33 33 33 43 43 43 43 43 43 43 43 33 33 33 33 33 31 31 31 31 31 33 33 33 34 34 28 28 28 28 28 28 28 28 28 28 28 28 28 28 28 28 30 28 28 28 28 28 28 28 28 28 35 34 34 28 28 28 31 28 28 28 28 28 28 28 28 28 28 28 28 28 36 36 28 28 28 27 28 35 35 35 35 35 35 35 35 35 35 35 35 28 35 35 35 35 35 35 35 35 25 28 28 35 43 43 43 43 43 43 43 43 43 43 43 43 43 43 43 43 43 43 43 43 43 43 35 35 35 35 35 35 35 35 35 35 35 35 35 35 35 35 35 35 35 35 35 35 35 35 35 48 37 35 35 35 35 35 41 42 42 38 42 56 56 56 56 56 56 56 56 56 56 56 56 56 56 56 56 56 56 56 56 45 45 45 56 56 48 48 48 48 
33 33 33 33 33 44 44 33 33 33 32 32 43 43 43 43 43 43 44 33 33 33 33 33 31 31 31 31 44 32 33 33 33 33 28 28 28 28 28 34 34 34 34 34 34 28 28 28 28 28 31 28 28 28 28 28 28 28 28 28 28 28 31 28 28 28 28 28 28 28 28 28 28 28 28 28 28 28 28 28 28 28 28 28 28 27 33 35 35 35 35 35 35 44 44 44 44 44 35 35 35 35 35 35 35 35 35 35 25 28 35 43 43 43 43 43 43 43 43 43 43 43 43 43 43 43 43 43 43 43 43 43 43 35 35 35 35 35 35 35 35 35 35 35 35 35 35 35 35 35 35 35 56 56 56 37 37 37 37 37 37 37 37 37 37 37 41 48 48 48 48 56 56 56 56 56 56 56 56 56 48 48 56 56 56 56 56 56 45 45 45 45 45 45 45 56 48 48 48 48 
33 33 33 33 33 44 44 33 33 32 32 32 43 43 43 43 43 44 44 33 33 34 33 31 31 31 31 31 34 32 33 33 33 32 28 28 28 28 28 28 34 34 34 34 34 34 28 28 28 28 31 28 28 28 28 28 28 28 31 28 31 31 31 26 28 28 28 28 31 28 28 28 28 28 28 28 28 28 28 28 28 28 28 28 24 24 33 33 32 32 32 33 44 44 44 44 44 35 35 35 35 35 44 44 44 44 44 35 28 35 43 44 43 43 43 43 43 43 43 43 43 43 43 43 43 43 43 43 43 43 43 43 43 35 35 35 35 35 35 35 35 35 35 35 35 35 35 56 56 56 56 56 56 37 37 37 37 37 37 37 37 37 37 37 37 37 48 48 48 48 56 56 56 56 56 56 56 56 56 56 48 48 48 48 48 56 56 45 45 45 45 45 45 45 45 47 41 41 39 39 
33 33 33 33 33 33 33 33 33 32 32 32 32 43 43 43 44 44 44 34 34 34 33 31 31 31 31 34 34 33 33 33 32 28 28 28 28 28 28 28 28 28 34 34 34 28 29 28 28 33 28 28 28 28 28 28 28 28 33 31 31 31 31 26 28 28 28 28 28 28 28 28 28 28 28 28 28 28 28 28 28 28 28 28 24 24 24 32 32 32 33 33 44 44 44 32 32 32 32 35 35 44 44 44 44 44 35 35 35 44 44 43 43 43 43 43 43 43 43 43 43 43 43 35 35 43 43 43 43 43 43 43 35 35 35 35 35 35 35 35 35 56 56 35 35 35 35 35 56 45 45 45 37 37 37 37 37 37 37 37 37 42 42 48 35 42 41 41 41 41 41 56 56 56 56 56 56 56 56 56 56 56 48 48 48 48 48 41 45 45 45 45 45 45 45 41 41 41 39 39 
33 33 33 33 33 33 33 33 32 32 32 32 32 43 43 43 44 44 44 44 34 33 33 31 31 31 28 34 34 33 33 33 32 28 28 28 28 28 28 28 28 28 34 34 29 29 28 28 39 33 28 28 28 28 28 28 28 33 33 31 31 31 31 31 26 28 28 28 28 28 28 28 28 28 28 28 28 28 28 28 28 28 28 28 28 24 24 32 34 33 33 33 44 44 32 32 32 32 32 32 44 44 44 44 35 35 35 35 44 44 44 43 43 43 43 43 43 43 43 43 43 35 35 35 43 43 43 43 43 43 43 43 35 35 35 35 35 35 35 56 56 56 35 35 56 35 35 32 32 45 45 37 37 37 35 35 35 35 35 35 35 42 48 48 48 41 41 41 41 41 41 44 56 56 56 56 56 56 56 56 56 56 56 48 41 41 41 41 41 41 45 45 45 45 41 41 41 41 39 39 
33 33 33 33 33 33 33 33 32 32 32 32 32 32 43 44 44 44 44 44 34 33 33 33 33 33 28 34 34 34 33 32 28 28 28 28 28 28 28 28 28 28 29 29 29 28 28 39 44 44 28 28 28 28 28 28 28 32 28 28 31 31 31 31 28 28 28 28 28 30 28 35 35 28 28 28 28 28 28 28 28 31 31 31 31 31 24 32 44 44 33 44 44 32 32 32 32 32 44 43 44 44 32 32 32 32 32 44 44 44 43 43 43 43 43 43 43 43 43 43 32 32 32 43 43 43 43 43 43 43 43 35 35 35 35 35 35 35 35 35 35 35 35 56 56 56 56 35 35 35 37 37 37 37 35 35 35 35 35 35 42 42 35 35 35 35 48 48 48 48 48 48 56 56 56 56 56 56 56 56 56 56 45 45 41 41 41 41 41 41 41 41 41 41 41 41 41 41 39 39 
33 33 33 33 33 33 32 32 32 32 32 32 32 32 34 44 44 44 44 44 33 33 33 33 33 33 28 34 34 34 34 28 28 28 28 28 28 28 28 28 28 28 29 29 29 28 36 39 44 44 28 28 28 28 28 28 28 28 28 28 31 31 31 31 31 28 28 28 35 35 35 35 35 35 34 28 28 28 28 31 31 31 31 31 31 24 24 44 44 44 44 44 32 53 53 32 44 44 56 56 56 56 52 52 52 52 44 44 44 43 43 43 43 43 43 43 43 43 32 32 32 32 32 43 43 43 43 43 43 43 35 35 35 35 35 35 35 35 35 35 35 35 35 56 56 56 56 45 45 45 37 37 37 48 48 48 48 35 35 42 42 35 35 35 35 35 41 41 41 48 48 56 56 56 56 56 56 56 56 45 45 45 45 45 41 41 41 41 41 41 41 41 41 41 41 41 41 41 39 39 
33 33 33 33 33 32 32 32 32 32 32 32 32 34 34 44 44 44 44 44 33 33 33 33 33 33 28 34 34 34 34 28 28 28 28 26 33 33 33 26 26 26 28 29 28 36 39 44 44 44 36 28 28 28 35 28 28 28 28 28 31 31 31 31 31 28 33 33 35 35 35 35 35 28 28 28 28 28 31 31 31 31 35 35 32 31 33 44 44 44 44 44 57 57 53 53 52 52 52 52 52 52 52 52 52 52 52 52 52 52 43 43 52 52 43 43 43 32 32 32 32 32 43 43 43 43 43 43 43 43 35 35 35 35 35 35 35 35 35 35 56 35 35 56 56 56 45 45 45 56 56 48 48 48 48 48 48 48 48 48 48 35 35 35 35 35 41 41 41 41 44 45 56 56 56 56 45 45 45 45 45 45 45 45 45 41 41 41 41 41 41 41 41 41 41 41 41 39 39 48 
33 33 33 33 32 32 32 32 32 32 32 32 34 34 34 34 44 44 44 44 33 33 33 33 33 33 33 28 34 28 28 28 28 31 31 33 33 33 27 27 27 29 29 29 36 39 39 44 44 44 36 36 28 28 35 28 28 28 28 28 28 31 31 28 31 28 33 35 35 35 30 28 28 28 28 28 28 31 31 35 35 35 35 35 33 33 33 53 53 53 44 35 44 53 53 52 52 52 52 52 52 52 52 52 44 44 44 44 52 52 52 52 52 52 52 43 32 32 32 32 32 43 43 43 43 43 43 43 43 35 35 35 35 35 35 35 35 35 35 35 35 35 56 56 56 56 56 56 56 56 56 56 56 56 56 56 56 48 48 48 48 48 48 48 35 35 41 41 41 41 44 45 56 56 56 56 45 45 45 45 45 45 45 45 45 48 48 48 48 48 48 48 48 41 39 39 39 39 48 48 
33 33 33 33 32 32 32 32 32 32 32 34 34 34 34 34 44 44 44 33 33 33 33 33 33 33 28 28 28 28 28 28 31 31 33 33 31 31 25 24 29 29 29 27 39 39 39 44 44 44 36 36 36 35 35 28 28 28 28 28 28 31 28 28 35 35 35 35 30 30 28 28 28 28 28 28 35 35 35 35 35 35 32 33 33 33 33 53 53 53 53 44 44 44 53 52 52 52 52 52 52 52 52 44 44 44 44 52 52 52 52 52 52 52 52 52 52 32 32 32 43 43 43 43 43 43 43 43 35 35 35 35 35 35 35 35 35 35 35 35 35 35 35 35 35 56 56 56 56 56 56 56 56 56 56 56 56 56 56 48 48 48 48 48 48 48 48 48 56 56 56 56 56 56 56 56 56 45 45 45 45 45 45 56 56 56 48 48 48 48 56 56 56 56 47 47 39 48 48 48 
33 33 33 33 32 32 32 32 32 32 34 34 34 34 34 34 34 44 44 33 33 33 33 33 28 28 28 28 28 28 28 31 31 33 33 31 31 28 28 24 24 29 27 28 28 39 44 44 44 36 36 36 36 35 35 34 28 28 28 28 28 31 28 35 35 34 34 30 30 28 28 28 28 28 35 35 35 35 32 32 32 57 34 34 34 36 57 57 53 53 35 44 44 44 53 53 52 52 52 52 52 52 44 44 44 44 52 52 52 52 56 56 56 56 56 56 56 56 52 43 43 43 43 43 43 43 43 43 35 35 35 35 35 35 35 35 35 35 35 35 35 35 35 35 35 32 32 32 56 56 56 56 45 45 45 45 56 56 56 48 48 48 56 35 35 56 48 56 56 56 56 56 56 56 56 56 56 56 56 56 56 56 56 56 56 56 56 56 56 56 56 56 56 56 56 45 45 48 48 48 
33 33 33 33 32 32 32 32 32 32 34 34 34 34 34 34 34 44 44 33 33 33 33 33 28 28 28 28 28 28 31 31 33 31 31 31 31 28 28 28 29 28 33 28 28 39 44 44 44 36 36 36 36 36 34 34 28 28 28 28 28 28 35 34 34 34 34 30 28 28 28 25 35 35 35 35 32 32 32 57 57 57 34 35 36 57 57 57 57 35 57 57 53 35 35 53 52 52 52 52 52 44 44 44 44 44 52 52 52 52 52 56 56 56 56 56 56 56 56 56 35 35 43 43 43 43 43 35 35 35 35 35 35 35 35 35 35 35 35 35 35 35 35 35 35 32 32 32 32 32 32 32 45 45 45 56 56 56 56 56 35 35 32 32 35 41 41 41 44 44 56 56 56 48 48 48 48 56 56 56 56 56 56 56 56 56 56 56 56 56 56 56 56 45 45 45 45 48 48 48 
33 33 33 32 32 32 32 32 32 34 34 34 34 34 34 34 33 44 44 33 33 33 33 28 28 28 28 28 28 33 33 33 31 31 31 31 31 28 28 28 28 33 28 28 28 33 44 44 44 36 36 36 28 35 34 34 28 28 28 28 28 34 34 34 34 34 34 28 28 28 28 35 35 35 32 32 32 57 57 57 53 35 35 35 35 57 57 57 35 35 57 57 53 53 32 32 52 52 52 52 44 44 44 44 44 52 52 52 52 52 52 52 52 52 56 56 56 56 56 56 56 35 35 43 43 43 35 35 35 35 35 35 35 35 35 35 35 35 35 35 35 35 35 35 32 32 32 32 32 32 32 32 32 32 32 32 56 56 56 56 32 32 32 32 32 35 41 41 44 44 44 44 42 48 48 48 48 56 56 56 56 56 56 56 56 56 56 56 56 56 45 45 45 45 45 45 38 39 48 48 
33 33 33 32 32 32 32 34 34 34 34 34 34 34 34 33 33 33 44 33 33 33 33 28 28 28 28 28 33 33 33 31 31 31 31 31 28 28 28 28 33 33 28 28 28 33 44 44 44 36 28 28 28 28 34 35 28 28 28 28 34 34 34 34 34 34 28 28 28 35 35 35 35 32 31 31 53 53 53 53 53 35 35 35 35 57 57 57 57 35 35 57 57 53 52 32 32 52 52 44 44 44 44 44 52 52 52 52 52 52 52 44 52 52 52 52 56 56 56 56 56 56 56 56 56 35 35 35 35 35 35 35 35 35 35 35 35 35 35 35 35 35 35 32 32 32 32 32 32 32 32 32 32 32 32 32 32 32 32 32 32 32 32 32 32 32 41 41 44 44 44 44 42 42 42 48 56 56 56 56 56 56 56 56 56 56 56 56 45 45 45 45 45 38 38 38 38 38 39 48 
33 33 33 32 32 32 34 34 34 34 34 34 34 34 34 33 33 33 33 33 33 33 28 28 28 28 28 33 33 33 31 31 31 31 31 31 28 28 28 33 33 33 28 28 28 33 33 44 43 28 28 28 28 28 28 34 34 28 28 28 34 34 34 34 28 28 28 28 35 35 35 31 31 31 31 53 53 53 53 53 53 35 35 35 53 53 53 53 57 57 35 35 57 56 56 32 32 32 44 44 44 44 56 56 56 56 56 56 56 44 44 44 44 44 44 44 44 44 52 52 56 56 56 56 56 56 56 35 35 35 35 35 35 35 35 35 35 35 35 35 35 35 32 32 32 32 32 32 32 32 32 32 32 32 32 32 32 32 38 38 32 32 32 32 32 32 32 41 44 44 44 44 42 42 41 44 44 44 56 56 56 56 56 56 56 45 45 45 45 45 41 38 38 38 38 38 38 38 39 39 
33 33 33 32 34 34 34 34 34 34 34 34 34 34 34 33 33 33 33 33 33 28 28 28 28 28 33 33 33 33 31 31 31 31 33 33 28 28 33 33 33 28 28 28 33 33 33 34 28 28 28 28 28 28 34 34 34 28 28 28 28 34 35 32 32 32 35 35 35 35 35 32 32 31 45 45 53 53 53 53 35 35 35 35 53 35 53 53 57 57 57 35 57 56 56 56 56 35 44 44 44 56 56 56 56 48 48 48 48 48 48 48 44 44 44 44 44 44 44 52 52 52 56 44 44 56 56 56 35 35 35 35 35 35 35 35 35 35 35 35 35 32 32 32 32 32 32 32 32 32 32 32 32 32 32 32 32 32 32 32 32 32 32 32 32 32 32 41 41 44 44 44 44 44 44 44 44 44 43 43 56 56 56 45 45 45 45 45 41 41 41 38 38 38 38 38 38 38 39 39 
33 33 33 34 34 34 34 34 34 34 34 34 34 34 33 33 33 33 28 28 28 28 28 28 28 33 33 33 33 33 31 31 31 33 33 33 33 33 33 33 33 28 28 28 28 28 28 28 28 28 28 33 28 34 34 34 34 28 28 28 34 35 35 35 35 35 35 35 35 32 35 57 57 45 45 45 57 33 33 35 35 35 35 35 35 35 41 57 57 45 45 45 44 56 56 56 56 44 44 44 56 56 56 56 56 56 56 56 56 56 56 56 56 56 56 56 56 56 56 56 56 56 56 56 56 56 56 56 56 56 56 35 35 35 35 35 35 35 35 32 32 32 32 32 32 32 32 32 32 32 32 32 32 32 32 32 32 32 32 32 32 32 32 32 32 32 32 41 56 56 56 56 44 44 44 44 44 44 44 43 43 38 45 45 45 38 38 38 38 38 38 38 38 38 38 38 38 39 39 39 
33 34 34 34 34 34 34 34 34 34 34 34 34 34 33 33 33 33 28 28 28 28 28 28 33 33 33 33 33 33 33 33 33 33 33 33 33 33 33 33 33 28 28 28 28 28 28 28 28 28 33 34 34 34 34 34 34 28 28 35 35 35 35 35 35 35 35 35 57 57 57 45 45 45 45 57 57 33 33 35 35 35 35 35 35 35 35 57 45 45 45 45 44 56 56 56 56 44 56 56 56 44 44 44 44 44 56 56 56 56 56 56 56 56 56 56 56 56 56 56 56 56 56 56 56 56 56 56 56 56 56 56 56 48 48 48 56 35 32 32 32 32 32 32 32 32 32 32 32 32 32 32 32 32 32 32 32 32 32 32 32 32 32 32 32 32 35 41 56 56 56 45 45 45 44 44 44 44 44 43 43 38 38 38 38 38 38 38 38 38 38 38 38 39 39 39 39 39 39 39 
34 34 34 34 34 34 34 34 34 34 34 34 34 33 33 33 33 33 28 28 28 28 33 33 33 33 33 33 33 33 33 33 33 33 33 33 33 33 33 33 28 28 28 28 30 28 28 28 28 33 34 34 34 34 34 34 34 34 28 28 28 32 35 35 35 36 36 57 57 57 45 45 45 45 57 57 57 57 33 35 35 35 35 35 35 35 45 45 45 45 45 44 56 56 56 56 56 44 52 52 52 44 44 44 44 56 56 56 56 56 56 56 56 56 56 56 56 56 56 56 56 56 56 56 56 56 56 56 56 56 56 56 56 56 56 56 56 32 32 32 32 32 32 32 32 32 32 56 56 56 56 32 32 32 32 35 35 35 35 35 35 35 35 35 35 35 35 41 41 44 44 45 45 45 56 44 44 44 44 43 43 38 38 38 38 38 38 38 38 38 39 39 39 39 39 39 39 39 39 39 
34 34 34 34 34 34 34 34 34 34 34 34 34 33 33 33 33 33 28 28 28 33 33 33 33 33 33 33 33 33 33 33 33 33 33 33 33 33 33 28 28 28 28 28 30 30 28 28 33 34 34 34 34 34 34 34 35 43 28 28 28 36 36 36 36 35 57 57 45 45 45 45 45 45 57 57 57 57 57 57 57 35 35 57 57 45 45 45 45 45 44 56 56 56 56 56 44 56 48 48 48 44 44 44 44 56 56 56 56 56 56 56 56 56 56 56 56 56 56 56 56 56 56 56 56 56 56 56 56 56 56 56 56 56 35 35 35 32 32 56 56 56 56 56 56 56 56 56 56 56 56 56 56 56 32 52 52 52 35 35 35 35 35 35 35 35 35 41 41 44 44 44 52 52 52 44 44 44 44 44 48 38 38 38 38 38 39 39 39 39 39 39 39 39 39 39 39 39 39 39 
34 34 34 34 34 34 34 34 34 34 34 34 34 33 33 33 33 33 28 28 33 33 33 33 33 33 33 33 33 33 33 33 33 33 33 33 33 28 28 28 28 28 28 28 30 30 28 28 34 34 34 34 34 35 35 35 43 35 35 35 35 36 36 36 35 35 57 45 31 31 45 45 45 45 57 57 57 57 57 57 35 34 34 57 45 44 44 44 56 56 48 48 48 48 48 48 48 48 48 48 48 43 43 43 56 56 56 48 48 48 48 56 56 56 56 56 56 56 56 56 56 56 56 56 56 56 56 56 56 56 56 56 56 35 35 32 32 35 35 35 56 56 56 56 56 56 56 56 56 56 56 56 47 56 56 52 52 45 52 52 52 52 52 35 35 35 41 41 44 44 44 44 44 52 52 44 44 44 44 44 44 39 39 39 39 39 39 39 39 39 39 39 39 39 39 39 39 39 39 39 
34 34 34 34 34 34 34 34 34 34 34 34 33 33 33 33 33 33 33 33 33 33 33 33 33 33 33 33 33 33 33 33 33 33 33 33 28 28 28 28 28 28 28 28 30 30 28 28 28 34 34 35 35 35 35 36 43 35 35 35 36 36 57 57 35 35 45 45 45 45 45 45 45 45 57 57 57 57 57 57 34 34 57 57 56 56 56 56 56 56 56 48 48 48 48 48 48 48 48 48 48 48 43 43 48 48 48 48 48 48 56 56 56 56 56 56 56 56 56 56 56 56 56 56 56 56 56 56 56 56 56 56 56 35 32 32 32 32 32 35 35 56 56 56 56 56 48 48 48 48 48 48 37 37 37 45 45 45 45 56 56 52 52 52 52 52 52 44 44 44 44 44 44 44 44 44 44 44 44 44 43 43 39 39 39 39 47 47 47 47 39 39 39 39 39 39 39 39 39 39 
34 34 34 34 34 34 34 34 34 34 34 33 33 33 33 33 33 33 33 33 33 33 33 33 33 33 33 33 33 33 33 33 33 33 34 34 28 28 28 28 28 28 28 28 28 28 28 28 28 34 36 35 57 57 57 57 57 57 57 35 57 57 57 57 35 35 45 45 45 45 45 45 45 57 57 57 57 57 57 57 34 34 57 56 56 56 56 56 56 56 56 56 48 48 48 48 48 56 48 48 48 48 43 43 48 48 48 48 56 56 56 56 56 56 56 56 56 56 56 56 56 56 56 56 56 56 56 56 56 56 56 56 56 56 32 32 32 32 32 32 32 35 56 56 56 48 48 48 48 37 37 37 37 37 37 45 45 45 45 56 56 56 56 56 56 56 56 56 56 52 52 52 52 52 44 44 44 52 52 44 44 43 43 43 39 47 47 47 47 47 47 47 39 39 39 39 39 39 39 39 
34 34 34 34 34 34 34 34 34 34 34 33 33 33 33 33 33 33 33 33 33 33 33 33 33 33 33 33 33 33 33 33 33 28 34 34 28 28 28 28 28 28 28 28 28 29 31 31 35 35 57 57 57 57 57 57 57 57 57 57 57 57 57 35 35 35 45 45 45 45 45 45 57 57 57 57 57 57 57 45 34 34 56 56 56 56 56 56 56 56 56 56 56 56 48 48 48 48 48 48 48 48 43 48 48 48 48 48 56 56 56 56 56 56 56 56 56 56 56 56 56 56 56 56 56 56 56 56 56 56 56 56 56 56 32 32 32 32 32 32 32 56 56 56 48 48 39 39 37 37 37 37 37 37 37 45 45 45 45 56 56 56 56 56 56 56 56 56 56 56 56 56 56 56 52 52 44 52 52 56 47 43 43 43 47 47 47 47 47 47 47 47 47 39 39 39 39 39 39 39 
34 34 34 34 34 34 34 34 34 34 34 33 33 33 33 33 33 33 33 33 33 33 33 33 33 33 33 33 33 33 33 28 28 28 34 34 34 28 28 28 28 28 28 28 57 57 57 35 35 35 36 57 57 57 57 57 57 57 57 57 57 57 57 35 34 34 45 45 45 45 45 57 57 33 31 57 57 57 57 34 34 56 56 56 56 56 56 56 56 56 56 56 56 56 48 48 48 48 48 48 48 43 43 36 48 48 48 48 56 56 56 56 56 56 56 56 56 56 56 56 56 56 48 48 48 56 56 56 56 56 56 56 56 56 32 32 32 32 56 56 56 56 56 48 48 48 48 48 37 37 37 37 37 37 45 45 45 45 45 56 56 45 45 45 45 56 45 45 45 45 56 56 56 56 56 56 56 56 56 47 47 47 43 47 47 47 47 47 47 47 47 47 39 39 39 39 39 39 39 39 
34 34 34 34 34 34 34 34 34 34 34 33 33 33 33 33 33 33 33 33 33 33 33 33 33 33 33 33 33 33 28 28 28 28 34 34 34 28 28 28 28 30 32 57 57 57 57 57 35 35 35 36 57 57 57 57 57 57 57 57 57 57 57 34 34 34 45 45 57 57 57 57 57 57 57 57 57 57 57 34 34 56 56 56 56 56 56 56 56 56 56 56 48 48 48 48 48 48 48 48 43 43 43 36 36 48 48 56 56 56 56 44 56 56 56 56 56 56 56 56 48 48 48 48 48 48 56 56 56 56 56 56 56 56 56 32 32 32 32 32 56 48 48 48 48 48 48 48 37 37 37 37 37 37 45 45 45 45 45 45 45 45 45 45 45 45 45 45 45 45 45 45 56 56 56 56 56 56 56 47 47 47 47 47 47 47 47 47 47 47 47 39 39 39 39 39 39 39 39 39 
34 34 34 34 34 34 38 38 38 34 34 33 33 33 33 33 33 33 33 33 33 33 33 33 33 33 33 33 28 28 28 28 28 34 34 34 34 34 30 32 32 32 32 57 57 57 57 57 57 35 35 35 35 57 35 45 45 45 45 57 57 57 57 34 34 45 45 57 57 57 57 57 57 57 57 57 57 57 57 34 35 56 56 56 56 56 56 48 48 48 48 48 48 48 48 48 48 43 43 43 43 43 44 44 56 56 56 56 56 56 44 44 56 56 48 48 48 48 48 48 48 48 48 48 48 48 48 56 56 56 56 56 56 56 56 56 32 32 32 32 32 48 48 48 48 48 48 48 48 37 37 37 48 48 56 56 45 45 45 56 45 45 45 45 45 45 45 45 45 45 45 45 45 56 56 56 56 56 56 56 56 56 56 56 56 56 56 56 56 39 39 39 39 39 39 39 38 32 39 39 
35 34 34 34 34 38 38 38 38 38 34 33 33 33 33 33 33 33 33 33 33 33 33 33 33 33 28 28 28 28 28 28 28 34 34 34 44 43 32 32 32 30 57 57 57 57 57 35 35 57 35 35 35 35 35 45 45 45 45 45 57 57 57 34 34 45 57 57 57 57 57 57 57 57 57 57 57 57 57 33 35 56 56 48 48 48 48 48 48 48 48 48 48 48 48 48 43 43 43 43 43 56 56 56 56 44 44 56 56 56 56 56 56 48 48 48 48 48 48 48 48 56 56 56 56 56 56 56 56 56 56 56 56 56 56 56 56 56 56 56 48 48 48 48 48 48 48 48 48 48 48 48 48 56 56 56 45 45 45 45 45 45 45 45 45 45 45 45 45 45 45 45 45 56 56 56 56 56 56 56 56 47 47 39 39 39 39 39 39 39 39 39 39 39 39 39 38 32 32 32 
35 35 34 34 34 34 34 38 38 38 34 44 44 33 33 33 33 33 33 33 33 33 33 33 33 28 28 28 28 28 28 28 34 44 44 44 44 44 43 32 32 30 57 57 57 57 35 31 31 31 31 32 35 35 35 45 45 45 45 45 45 45 35 34 34 57 57 32 32 32 57 57 57 57 57 57 57 57 33 33 34 32 48 48 48 48 48 48 48 48 56 56 56 56 56 44 44 44 44 56 56 56 56 56 44 44 44 44 56 56 56 56 56 56 48 48 48 48 56 56 56 56 56 56 56 56 56 56 56 56 56 56 56 56 56 56 56 56 56 56 56 56 56 56 56 56 56 56 56 56 56 56 56 45 45 45 45 45 45 45 45 45 45 45 45 45 45 45 45 45 45 45 45 56 56 56 56 56 56 47 47 39 39 39 39 39 39 39 39 39 39 39 39 39 39 39 38 32 32 32 
40 35 34 34 34 34 34 34 38 38 34 44 44 33 33 33 33 33 33 33 33 33 33 33 28 28 28 28 28 28 28 44 44 44 44 44 44 43 43 32 32 30 57 57 57 57 30 30 31 31 31 45 35 45 45 45 45 45 45 45 45 45 35 34 26 32 32 32 32 57 57 57 57 57 57 57 57 57 35 34 34 32 48 48 48 48 48 48 48 48 56 56 56 56 44 44 44 44 56 56 56 56 56 44 44 44 44 44 56 56 56 56 56 56 56 56 56 56 56 56 56 56 56 56 56 56 56 56 56 56 56 56 56 56 56 56 56 56 56 56 56 56 56 56 56 56 56 56 56 56 56 56 56 45 45 45 45 34 35 45 45 45 45 45 45 45 45 45 45 45 45 45 45 56 56 56 47 47 47 47 41 39 39 39 39 39 39 39 39 39 39 39 39 39 39 39 38 32 32 32 
34 34 34 34 34 34 34 34 34 34 33 44 44 33 33 33 33 33 33 33 33 33 28 28 28 28 28 28 28 33 33 44 44 44 44 44 44 43 43 32 32 35 35 32 32 31 30 30 31 31 35 35 45 45 45 45 45 45 45 45 45 45 35 29 32 32 32 32 57 57 57 57 57 57 57 57 57 57 35 35 35 35 36 48 48 48 48 48 56 56 56 56 56 44 44 44 44 56 56 56 44 44 44 44 44 44 44 56 56 56 56 56 56 56 56 56 56 56 56 56 56 56 56 56 56 56 56 56 56 56 56 56 56 56 56 56 56 56 56 56 56 56 56 56 56 56 56 56 56 56 56 56 45 45 45 45 45 34 45 35 45 44 44 44 45 45 45 45 45 45 45 45 45 45 56 47 47 47 47 43 43 39 39 39 39 39 39 39 39 39 39 39 39 39 39 38 37 39 39 32 
34 34 34 34 34 34 34 34 34 33 33 44 44 33 33 33 33 33 33 33 33 33 28 28 28 28 28 33 33 33 33 44 44 44 44 44 43 43 43 32 32 35 32 32 31 30 30 30 35 57 45 45 45 34 34 26 26 28 28 28 28 35 35 32 32 32 32 57 57 57 57 57 57 57 57 57 57 56 35 35 35 44 44 56 56 56 56 56 56 56 56 56 56 44 44 44 44 44 44 44 44 44 44 44 44 56 56 56 56 56 56 56 56 56 56 56 56 56 56 56 56 56 56 56 56 56 56 56 56 56 56 56 56 56 56 56 45 56 44 44 44 44 56 56 56 56 56 56 56 56 56 56 56 56 56 45 45 45 35 35 44 44 44 44 44 45 45 45 45 45 45 45 45 45 47 47 47 47 43 43 43 43 43 39 39 39 39 39 39 39 39 39 39 39 39 39 39 39 39 39 
34 34 34 34 34 34 34 34 33 33 33 33 33 33 33 33 33 33 32 32 32 28 28 28 28 33 33 33 33 33 33 33 44 44 44 43 43 43 43 43 35 32 32 32 31 31 30 35 34 34 34 34 34 32 26 26 28 28 28 32 32 35 43 32 32 57 57 57 57 57 57 57 57 57 57 57 56 34 35 35 35 44 44 56 44 44 44 56 56 56 56 56 56 48 36 36 44 44 44 44 44 44 44 44 56 56 56 56 56 56 56 56 56 56 56 56 56 56 56 56 56 56 56 56 56 56 56 56 56 56 56 56 56 56 45 45 45 44 44 44 44 56 56 56 56 56 56 56 56 56 56 56 56 56 56 56 44 44 44 35 44 44 44 44 44 45 45 45 45 45 45 45 45 45 47 47 47 47 43 43 43 43 43 43 43 43 39 39 39 39 39 39 39 39 39 39 39 39 39 48 
34 34 34 34 34 34 34 33 33 33 33 33 33 33 33 33 33 32 32 32 33 33 33 33 33 33 33 33 33 33 33 33 33 44 43 43 43 43 43 35 31 32 32 32 31 31 35 34 34 34 34 32 32 28 28 28 28 28 28 32 32 43 43 57 57 57 57 57 57 57 57 57 57 57 57 56 56 34 35 35 35 44 56 44 44 44 44 56 56 56 56 56 56 44 36 36 36 36 44 44 44 44 44 44 56 56 56 56 56 56 56 56 56 56 56 56 56 56 56 56 56 56 56 56 56 56 56 56 56 56 56 56 56 56 56 56 44 44 44 44 44 56 56 56 56 56 56 56 56 56 56 56 56 56 56 44 44 35 35 44 44 44 44 44 45 45 45 45 45 45 45 45 45 45 47 47 47 47 47 -9999 43 43 43 43 43 43 43 43 43 39 48 39 39 39 39 39 39 39 39 48 
34 34 34 34 34 34 33 33 33 33 33 33 33 33 33 33 33 32 32 32 33 33 33 33 33 33 33 33 33 33 33 33 33 43 43 43 43 43 43 32 32 32 32 32 32 34 34 34 34 34 32 32 32 30 28 28 28 28 32 32 57 57 43 57 57 57 57 57 57 57 57 57 57 57 57 56 34 34 34 34 56 56 44 44 44 44 44 56 56 56 56 56 44 44 44 44 44 44 44 44 56 48 48 48 48 48 56 56 56 56 56 56 56 56 56 56 56 56 56 56 56 56 56 56 56 56 56 56 56 56 56 56 56 56 56 56 44 44 44 44 56 56 56 56 56 56 56 56 56 56 56 56 44 44 44 44 44 35 32 36 36 36 44 44 45 45 45 45 45 45 45 45 45 45 47 47 47 47 47 43 43 43 43 43 43 43 48 48 48 48 48 48 48 39 39 39 39 39 48 48 
34 34 34 34 34 34 33 33 33 33 33 33 33 33 33 33 33 33 32 33 33 33 33 33 33 33 33 31 31 33 33 33 32 32 43 43 43 43 43 43 32 32 32 32 34 34 34 34 34 32 32 32 28 30 28 28 28 31 57 57 57 57 57 57 57 57 57 57 57 57 57 57 57 57 57 56 34 34 34 34 56 44 44 44 44 44 56 56 56 56 56 56 56 44 44 44 44 56 56 56 56 56 48 48 48 48 48 48 56 56 56 56 56 56 56 56 56 56 56 56 56 56 52 52 56 56 56 56 56 56 56 56 56 56 56 56 56 56 56 56 36 44 44 56 56 56 56 56 56 44 44 44 44 44 44 44 44 32 36 36 36 36 44 45 45 45 45 45 45 45 45 45 45 47 47 47 47 47 47 43 43 43 48 48 48 48 48 48 48 48 48 48 48 48 48 48 48 48 48 48 
34 34 34 34 34 32 33 33 33 33 33 33 33 33 33 33 33 33 33 33 33 33 33 33 33 33 31 31 31 26 30 30 32 32 32 43 43 43 43 43 32 32 32 32 35 35 35 32 32 32 32 28 28 28 28 28 29 31 32 57 57 57 57 57 57 57 57 57 57 57 57 57 57 57 57 34 34 34 34 56 44 44 44 44 44 44 44 56 56 56 56 56 56 56 56 56 56 56 56 56 56 56 56 48 48 48 48 48 48 56 56 56 56 56 56 56 56 56 56 56 56 56 56 52 52 52 52 52 56 56 48 48 48 48 48 48 48 48 48 36 36 36 56 56 56 56 56 56 44 44 44 44 44 44 44 36 44 36 36 36 36 37 45 45 45 45 45 45 45 45 45 47 47 47 47 47 56 56 56 48 48 48 48 48 48 48 48 48 48 48 48 48 48 48 48 48 48 48 48 48 
34 34 34 34 32 32 32 33 33 33 33 33 33 33 33 33 33 33 33 33 33 33 33 33 33 29 31 27 26 26 30 30 30 30 30 31 43 43 43 43 32 32 32 35 35 32 32 32 33 32 32 28 28 28 28 29 29 32 32 32 32 33 57 57 57 57 57 57 57 57 57 57 57 57 35 34 34 34 34 44 44 44 44 44 44 44 44 44 56 56 56 56 56 56 56 56 56 56 56 56 56 56 56 56 56 48 44 44 44 56 56 56 56 56 56 56 56 56 56 56 56 56 56 56 48 44 44 44 37 37 37 37 37 48 48 48 48 48 48 48 48 48 56 56 56 56 56 56 44 44 44 44 44 44 36 36 36 36 37 37 37 37 45 45 45 45 45 45 56 56 56 56 56 56 56 56 56 56 48 48 48 48 48 48 48 48 48 48 48 48 48 48 48 48 48 48 48 48 48 48 
32 32 32 32 32 32 32 32 33 33 33 33 33 33 33 33 33 33 33 33 33 33 33 29 29 31 27 26 26 30 30 30 30 30 30 31 43 43 43 43 32 32 35 35 32 32 32 33 33 32 32 28 28 28 29 29 32 32 32 33 33 33 33 33 31 57 57 57 57 57 57 57 57 57 34 34 34 34 44 44 44 44 44 44 44 44 44 56 56 56 56 56 56 56 56 56 56 56 56 56 56 56 56 56 56 56 56 52 52 52 52 52 56 56 56 56 56 56 56 56 56 48 48 48 48 48 48 37 37 37 37 37 48 48 33 48 48 48 48 48 48 56 56 56 56 56 56 56 44 44 44 44 44 45 45 45 45 45 45 45 45 45 45 45 45 45 45 56 56 56 56 56 56 56 56 56 56 48 48 48 48 48 48 48 48 48 48 48 48 48 48 43 37 48 48 48 48 48 48 48 
32 32 32 32 32 32 32 32 33 33 33 33 33 33 33 33 33 33 33 33 33 33 29 29 29 27 26 26 30 30 30 30 30 30 30 32 43 43 32 32 32 32 32 32 32 32 33 33 33 32 28 28 28 28 29 32 32 32 33 33 33 33 34 31 31 31 57 57 57 57 57 57 57 34 34 34 34 56 44 44 44 44 44 44 44 44 56 56 56 56 35 35 35 48 56 56 56 56 56 56 56 56 56 56 56 56 56 56 56 56 56 56 56 56 56 48 48 48 48 48 48 48 48 48 38 48 48 48 37 37 48 48 48 48 48 48 48 56 56 56 56 56 56 56 56 56 56 56 44 44 44 45 45 45 45 44 45 45 45 45 45 45 45 45 45 56 56 56 56 56 56 56 56 56 56 56 56 56 48 48 44 44 44 44 48 48 48 48 48 48 43 43 48 48 48 48 48 48 48 48 
32 32 32 32 32 32 32 32 32 33 33 33 33 33 33 33 33 33 33 33 33 33 31 31 31 27 26 26 30 30 30 30 30 30 31 32 32 32 32 32 32 32 32 32 32 33 33 33 32 32 31 31 31 32 32 32 45 45 33 33 33 33 37 28 31 31 31 57 57 57 57 57 56 34 34 34 34 56 44 44 44 44 44 44 44 56 56 56 56 35 35 35 35 56 48 48 56 56 56 56 56 56 56 56 56 56 56 56 56 56 56 56 56 56 56 48 48 48 48 48 48 48 48 48 38 48 48 48 48 48 48 48 48 48 48 48 48 48 56 56 56 56 56 56 56 56 56 56 56 56 56 45 45 45 45 45 36 36 45 45 45 45 45 56 56 56 56 56 56 56 56 56 56 56 56 56 56 56 56 56 56 52 44 44 44 44 44 48 48 48 48 48 48 48 48 48 48 48 48 48 
33 32 32 32 32 32 32 32 32 32 33 33 33 33 33 33 33 33 33 33 33 33 31 31 26 26 26 26 30 30 30 30 30 31 32 32 32 32 32 32 32 32 32 32 33 33 33 33 32 32 32 32 32 32 32 32 33 33 57 53 53 53 53 53 28 28 31 57 57 57 56 56 34 29 29 29 29 31 44 44 44 44 44 44 56 56 56 56 56 35 35 35 35 56 56 56 56 56 56 56 56 56 56 56 56 56 56 56 56 56 56 56 56 56 56 48 48 32 32 48 48 48 48 48 48 48 48 48 48 48 48 48 48 48 48 48 48 56 56 56 45 44 56 56 56 56 56 56 56 56 56 56 45 45 45 36 45 45 45 45 56 56 56 56 56 56 56 56 56 56 56 56 56 56 56 56 56 56 56 56 56 48 48 48 44 44 44 44 44 44 44 44 44 44 44 44 48 48 48 48 
33 33 32 32 32 32 32 32 32 32 33 33 33 33 33 33 33 33 33 33 33 33 31 29 26 26 26 26 26 30 30 30 31 32 32 32 32 32 32 32 32 32 32 32 33 33 33 48 32 32 32 32 32 32 32 32 33 33 33 57 57 57 57 57 57 57 57 57 56 52 52 52 34 34 34 34 56 56 44 44 44 56 56 56 56 56 56 56 56 56 56 56 56 56 56 56 56 56 56 56 56 56 56 46 44 56 56 56 56 56 56 32 32 35 35 35 35 35 32 32 48 48 48 48 48 48 48 48 48 48 48 48 48 48 48 48 48 56 56 44 44 44 56 56 56 56 56 56 56 56 56 56 56 56 56 56 56 56 56 44 44 44 44 56 56 56 56 56 56 56 56 56 56 56 56 56 56 56 48 48 48 48 48 48 48 48 44 44 44 44 44 44 36 32 32 32 44 48 48 48 
33 33 32 32 32 32 32 32 32 32 33 33 33 33 33 33 33 33 33 33 33 31 29 26 26 26 26 26 26 26 25 31 32 32 32 32 32 32 32 32 32 32 32 33 33 48 48 48 48 48 48 32 32 32 32 33 33 33 33 44 44 31 57 57 57 57 57 56 56 56 56 34 34 34 34 34 44 44 44 56 32 32 32 32 32 32 56 56 56 56 56 56 56 56 56 56 56 56 56 56 56 46 46 44 44 56 56 56 56 56 56 32 35 35 35 35 35 35 35 35 48 48 48 48 48 48 48 48 48 48 48 48 48 48 48 56 56 56 44 44 44 56 56 56 44 56 56 56 56 56 45 56 56 56 56 56 56 56 44 37 37 37 56 56 56 56 56 56 56 56 56 56 56 -9999 56 56 48 48 48 48 48 48 48 48 48 48 48 44 44 44 36 32 32 32 32 32 44 48 48 48 
33 33 32 32 32 32 32 32 32 33 33 33 33 33 33 33 33 33 33 33 33 29 27 26 26 26 26 26 26 31 31 32 32 32 32 32 32 32 32 32 32 32 33 33 48 48 48 48 48 48 48 36 45 45 45 33 33 33 33 43 37 35 31 31 31 57 56 56 56 56 56 34 34 34 24 24 29 32 32 32 43 32 32 32 32 56 56 56 56 56 56 56 56 56 56 56 56 56 56 56 46 46 44 44 35 33 33 33 56 56 33 35 56 56 35 35 35 35 35 56 56 56 56 48 48 48 48 48 48 48 48 48 48 56 56 56 56 56 44 44 56 56 44 44 44 44 44 44 44 45 45 45 45 36 36 36 44 44 35 37 37 37 56 56 56 56 56 56 56 56 56 56 56 56 -9999 44 44 44 44 48 48 48 48 48 48 39 39 39 44 36 32 32 32 32 32 44 44 48 48 48 
33 33 32 32 32 32 32 32 33 33 33 33 33 33 33 33 33 33 33 33 33 28 28 26 26 29 31 31 31 31 32 32 32 32 32 32 32 32 32 32 32 43 44 33 33 32 32 32 32 32 32 32 32 33 33 33 33 33 32 43 35 35 31 31 31 32 56 56 56 56 34 24 24 24 24 32 56 56 56 56 56 56 56 56 56 56 56 56 56 56 56 56 56 56 56 56 56 56 56 56 56 44 44 35 33 33 33 33 33 35 35 35 35 56 56 56 56 56 56 56 44 44 44 48 48 48 48 48 48 48 48 48 48 56 56 56 56 56 56 56 56 56 44 44 44 44 44 44 45 45 45 36 36 36 36 36 35 35 35 35 38 38 56 56 56 56 56 56 56 56 56 56 56 56 52 44 44 44 44 44 44 39 39 39 39 39 39 48 36 32 32 32 32 32 37 44 44 48 48 48 
33 33 32 32 32 32 32 32 33 33 33 33 33 33 33 33 33 33 33 33 33 28 28 28 29 31 31 31 31 31 32 32 32 32 32 32 32 32 32 32 32 44 44 32 32 32 32 32 32 32 32 32 33 33 33 33 32 57 57 57 57 57 57 57 32 43 43 32 32 31 29 29 24 34 34 56 56 56 56 56 56 56 56 56 56 56 56 56 56 56 56 56 56 56 56 56 56 56 56 56 56 56 35 35 33 33 33 33 35 35 35 35 35 35 35 56 56 56 48 36 36 36 36 48 48 48 48 48 48 48 48 48 56 56 56 56 56 56 56 56 56 56 56 56 56 56 56 36 36 36 36 36 36 36 35 35 35 35 35 38 38 38 56 56 56 56 56 56 56 56 56 56 56 56 56 56 56 52 52 39 39 43 43 39 39 39 44 44 32 32 32 32 32 37 37 44 44 48 48 48 
33 33 32 32 32 32 32 33 33 33 33 33 33 33 33 33 33 33 33 33 33 29 29 29 31 31 31 31 31 32 32 32 32 32 32 32 32 32 32 32 32 43 43 43 32 32 32 32 32 32 32 33 33 33 33 32 32 32 31 31 57 57 57 31 32 43 43 32 31 29 29 29 35 44 56 56 56 56 56 56 56 56 56 56 56 56 56 56 56 56 56 56 56 56 56 56 56 56 56 56 56 56 35 35 35 35 35 35 35 35 35 35 35 35 35 35 48 48 48 36 36 36 48 48 48 48 48 48 48 48 56 56 56 56 56 56 56 56 56 56 56 56 56 56 56 56 45 45 45 45 45 44 44 35 35 35 35 35 35 38 38 56 56 56 56 56 56 56 56 56 56 56 56 56 47 47 47 47 47 47 39 39 43 43 44 37 37 37 32 32 32 32 32 32 48 48 48 48 48 48 
33 33 32 32 32 32 32 33 33 33 33 33 33 33 33 33 33 33 33 33 33 28 28 28 26 31 31 31 32 32 32 32 32 32 32 32 32 32 32 32 32 43 56 43 32 32 32 32 32 32 33 33 33 33 32 32 32 31 31 31 31 31 31 32 32 43 43 44 31 24 24 35 44 44 56 56 56 56 56 56 56 56 56 56 56 56 56 56 56 56 56 56 56 56 56 35 35 35 35 56 56 35 35 35 35 35 35 35 35 35 35 35 35 35 35 35 35 35 35 35 35 35 48 48 48 48 48 48 48 48 48 44 44 44 56 56 56 56 56 56 56 56 56 56 56 45 45 45 45 45 44 44 35 35 35 35 35 35 35 35 35 56 56 56 56 56 56 56 56 56 56 56 56 47 47 47 47 47 47 47 39 39 43 43 37 37 32 32 32 32 32 32 32 44 44 44 48 48 37 36 
33 33 32 32 32 33 33 33 33 33 33 33 33 33 33 33 33 33 33 33 33 33 28 27 27 31 31 32 32 32 32 32 32 32 32 32 32 32 32 32 32 56 42 42 42 32 32 32 32 33 33 33 32 32 32 32 28 31 31 31 31 31 31 32 32 43 44 31 34 34 30 35 44 44 56 56 56 56 56 56 56 56 56 56 56 56 56 56 56 56 35 35 35 35 35 35 35 35 35 56 35 35 35 35 35 35 35 35 35 35 35 35 35 35 35 35 35 33 35 35 35 35 48 48 48 48 48 48 48 48 48 36 36 48 48 48 56 56 56 56 56 56 56 56 56 56 56 45 45 44 35 35 35 35 35 35 35 35 35 56 56 56 56 56 56 56 56 56 56 56 56 56 47 47 47 47 47 47 39 39 39 39 39 37 37 32 32 32 32 32 32 32 44 44 44 44 44 35 35 34 
33 32 32 32 33 33 33 33 33 33 33 33 33 33 33 33 33 33 33 33 33 33 28 27 31 32 32 32 32 32 32 32 32 32 32 32 32 32 32 32 32 42 42 42 43 32 33 33 33 33 33 32 32 32 32 28 28 31 31 32 32 32 32 32 43 44 44 56 34 34 30 33 44 43 43 43 56 56 56 56 56 56 56 56 56 35 35 35 35 35 35 35 35 46 35 35 46 46 46 35 35 35 35 35 35 35 35 35 35 35 35 35 35 35 35 35 35 33 35 35 35 35 35 48 48 48 48 48 48 48 48 48 48 48 48 48 56 56 56 56 56 56 56 56 56 56 56 56 45 44 44 35 45 45 37 45 45 45 45 45 45 45 45 45 45 45 45 56 56 56 56 56 47 47 47 47 47 39 39 39 39 39 39 39 37 32 32 32 32 32 32 32 32 44 44 44 35 35 35 34 
32 32 32 32 33 33 33 33 33 33 33 33 33 33 33 33 33 33 33 33 33 33 33 33 32 32 32 32 32 32 32 32 32 32 32 32 32 32 32 53 42 42 42 43 44 44 33 33 33 33 32 32 32 32 32 28 31 31 31 32 32 32 32 34 33 33 56 56 34 35 30 33 43 43 43 43 31 31 56 56 56 56 56 35 35 35 35 35 35 35 35 35 46 46 35 35 56 46 35 35 35 35 35 35 35 35 35 35 35 35 35 35 35 35 35 35 35 33 35 35 35 35 35 35 35 35 35 48 48 48 48 48 48 36 48 48 56 56 56 56 56 56 56 56 56 56 56 45 45 45 45 45 45 45 45 45 45 45 45 45 45 45 45 45 45 45 45 45 56 56 56 56 47 47 47 39 39 39 39 39 39 39 48 48 37 37 37 32 32 32 35 35 35 35 35 35 35 35 35 34 
32 32 32 32 33 33 33 33 33 33 33 33 33 33 33 33 33 33 33 33 33 33 33 32 32 32 32 32 32 32 32 32 32 32 32 32 32 32 32 42 42 42 43 44 44 44 33 33 32 32 32 32 32 32 31 31 31 31 31 32 32 32 34 34 33 33 31 35 35 35 33 32 43 43 43 35 31 31 35 35 56 32 35 35 35 35 46 46 46 46 46 46 56 56 56 56 56 56 35 35 35 35 35 35 35 35 35 35 35 35 35 35 35 29 29 35 33 33 35 35 35 35 35 35 35 35 35 48 48 48 48 48 48 48 48 48 48 56 56 56 56 56 56 56 56 56 56 56 45 45 45 45 45 45 45 45 45 45 45 45 45 45 45 45 45 45 45 45 45 45 56 56 39 39 39 39 39 39 39 39 48 48 48 37 37 37 37 37 37 35 35 35 35 35 35 35 35 35 35 35 
43 32 32 32 33 33 33 33 33 33 33 33 33 33 33 33 33 33 33 33 33 33 32 32 32 32 32 32 32 32 32 32 32 32 32 32 32 32 32 42 42 42 44 44 44 44 32 32 32 32 32 32 32 32 31 31 36 36 36 32 33 34 34 34 35 35 35 30 35 35 32 32 43 43 43 35 31 31 35 35 31 32 46 46 46 46 46 46 46 56 56 56 56 56 56 56 56 56 35 35 35 35 56 56 35 35 35 35 35 35 35 35 35 35 33 26 33 33 35 35 35 35 35 35 35 35 35 56 56 56 48 48 48 56 56 56 56 56 56 56 56 56 56 56 56 56 45 45 45 45 45 45 45 45 45 56 56 45 45 45 45 45 45 45 45 45 45 45 45 45 45 48 39 39 39 39 37 37 37 37 48 48 48 37 37 37 37 37 35 35 35 35 35 35 35 35 35 35 35 35 
43 32 32 32 33 33 33 33 33 33 33 33 33 33 33 33 33 33 33 33 33 33 32 32 32 32 32 32 32 32 32 32 32 32 32 32 32 32 42 42 42 44 44 44 44 43 32 32 32 32 32 32 43 32 31 36 36 36 36 36 36 36 35 35 35 35 31 30 35 35 29 32 43 43 43 35 31 31 35 35 29 53 46 46 46 46 46 46 56 56 56 56 56 56 56 56 56 56 56 56 56 56 56 56 35 35 35 35 35 35 35 35 35 35 26 26 26 33 35 35 35 35 35 35 35 44 44 56 56 56 56 56 56 56 56 56 56 56 56 56 56 56 56 56 56 56 56 56 56 56 56 56 56 56 56 56 56 45 45 45 45 45 45 45 45 45 45 45 45 45 45 56 47 39 48 32 32 32 32 37 48 48 48 48 37 33 37 37 35 35 35 35 35 35 35 35 35 35 35 34 
43 32 32 35 32 33 33 33 33 33 33 33 33 33 33 33 33 33 31 31 33 32 32 32 32 32 32 32 32 32 32 32 32 32 32 32 32 32 42 43 44 44 44 44 43 43 32 32 32 32 32 32 43 43 31 36 36 36 36 36 36 36 35 35 35 35 31 31 35 35 24 31 35 35 35 35 32 32 35 35 53 53 46 46 46 46 46 46 56 56 56 56 56 56 48 48 56 56 56 56 56 56 56 56 56 35 35 56 56 56 35 35 35 35 26 26 33 33 35 35 35 35 35 35 36 56 56 44 44 44 56 56 56 56 56 56 56 45 45 45 56 56 56 56 56 56 56 56 56 56 56 56 56 56 56 56 56 56 56 45 45 45 56 45 45 45 45 45 45 45 56 56 56 56 56 32 32 32 32 32 48 48 48 48 48 33 33 32 32 32 32 35 35 35 35 35 35 35 35 34 
43 43 32 32 32 33 33 33 33 33 33 33 33 33 33 33 31 31 31 32 32 32 32 32 32 32 32 32 32 32 32 32 32 32 32 32 32 32 43 44 44 44 44 43 43 43 32 32 32 32 32 32 43 43 43 36 36 36 36 36 36 36 36 35 35 31 31 35 35 35 35 35 35 35 35 35 31 32 35 35 53 53 46 46 46 46 46 56 56 56 56 56 56 56 56 56 56 56 56 56 56 56 56 56 56 56 56 56 56 56 56 56 56 56 35 35 33 33 33 35 33 35 35 48 48 48 36 36 36 36 56 56 56 56 56 56 45 45 45 45 56 56 56 56 56 56 56 56 56 56 56 56 56 56 56 56 56 56 56 56 56 56 56 56 45 45 45 45 45 45 45 45 56 56 56 48 48 32 32 32 32 38 48 48 48 48 32 32 32 32 32 32 32 32 35 35 35 35 35 34 
43 43 32 32 32 33 33 33 33 33 33 33 33 33 33 31 31 31 32 32 32 32 32 32 32 32 32 32 32 32 32 32 32 32 32 32 32 33 44 44 44 44 43 43 43 43 32 32 32 32 32 32 43 43 44 36 36 36 36 36 36 36 36 33 31 31 31 35 35 35 35 35 35 35 35 35 31 31 35 53 53 53 46 46 46 46 46 46 46 35 35 35 35 35 56 56 56 56 56 56 56 56 56 56 56 56 56 56 56 56 56 56 56 56 56 56 33 33 33 33 33 35 35 48 48 48 36 36 36 36 48 48 56 56 56 56 56 45 45 45 45 45 45 45 45 45 45 45 56 56 56 56 56 56 56 56 56 56 56 56 56 56 56 56 56 56 45 45 45 45 45 45 45 56 39 48 48 37 32 32 32 32 48 48 48 48 33 32 32 32 32 32 32 32 32 35 35 35 35 35 
43 43 43 32 32 32 33 33 33 33 33 33 33 33 33 31 31 32 32 32 32 32 32 32 32 32 32 32 32 32 32 32 32 32 32 33 33 -9999 44 44 44 43 43 43 43 43 32 32 32 32 32 43 44 44 44 44 36 36 36 37 36 36 36 31 31 31 35 35 35 35 35 35 35 35 35 35 31 31 35 53 53 46 46 46 46 46 46 46 46 35 35 35 35 35 35 35 35 35 35 35 35 56 56 56 56 56 56 56 56 56 56 56 56 56 56 56 56 56 56 56 33 33 35 35 35 48 48 36 36 48 48 48 56 56 56 56 56 56 56 56 56 45 45 45 45 45 56 56 56 56 56 56 56 56 56 56 56 56 56 56 56 56 56 56 56 56 47 45 45 45 45 45 45 39 32 32 32 32 32 32 32 32 32 32 48 48 33 32 32 32 32 32 32 32 32 32 32 35 35 35 
43 43 43 32 32 32 33 33 33 33 33 33 33 33 33 32 32 32 32 32 32 32 32 32 32 32 32 32 32 32 32 33 32 33 33 33 33 -9999 -9999 43 43 43 43 43 43 43 32 32 32 32 33 44 44 44 44 44 44 36 37 37 33 33 33 31 31 35 35 35 35 35 35 35 35 35 35 35 35 35 53 53 46 46 46 46 46 46 46 46 53 35 35 35 35 35 35 35 35 35 35 35 56 56 56 56 56 56 56 56 56 56 56 56 56 56 56 56 56 56 56 56 56 56 35 35 48 48 48 48 48 48 33 56 56 56 56 56 56 56 56 56 56 56 45 45 45 56 56 56 56 45 45 45 45 45 45 56 56 56 56 56 56 56 56 56 47 47 45 45 45 45 45 45 47 39 32 32 32 32 32 32 32 32 32 32 33 33 33 33 32 31 31 32 32 32 32 32 32 32 32 35 
43 43 43 43 32 32 33 33 33 33 33 33 33 32 32 32 32 32 32 32 32 32 32 32 32 32 32 32 32 32 33 33 33 33 33 33 33 -9999 -9999 43 43 43 43 43 43 43 32 32 33 44 44 44 44 44 44 44 61 61 62 62 56 32 32 31 35 35 35 35 35 35 35 35 35 35 35 35 35 35 53 46 46 46 46 46 46 46 46 53 39 35 35 35 35 35 35 35 35 35 35 56 56 56 56 56 56 56 56 56 56 56 56 56 56 56 56 35 33 56 56 56 48 48 48 48 48 48 48 48 33 26 32 44 56 56 56 56 56 56 56 56 56 56 56 56 56 56 56 56 45 45 45 45 45 45 45 45 56 56 56 56 56 56 56 47 47 47 45 45 45 45 45 47 47 39 32 32 32 32 32 32 32 32 32 32 32 33 33 33 31 31 31 31 31 32 32 32 32 32 32 31 
43 43 43 43 43 32 32 33 33 33 33 33 32 32 32 32 32 32 32 32 32 32 32 32 32 32 32 32 33 33 33 33 33 33 33 33 33 43 43 43 43 43 43 43 43 43 32 33 44 44 44 44 44 44 44 44 44 44 62 62 56 56 30 35 35 35 35 35 35 35 35 35 35 35 35 35 35 53 53 46 46 46 46 46 46 57 57 57 39 35 35 35 35 35 56 56 56 56 56 56 56 56 56 56 56 56 56 56 56 56 56 56 56 35 35 35 33 33 33 48 48 48 48 48 48 48 48 35 35 26 26 36 48 56 56 56 56 56 56 33 56 56 56 56 56 56 56 56 56 45 45 45 45 45 45 56 56 56 56 56 56 56 47 47 47 47 47 45 47 47 47 47 56 48 32 32 32 32 32 32 32 32 32 32 32 33 33 33 32 31 31 31 31 31 32 32 32 32 31 31 
43 43 43 43 43 32 32 32 32 33 32 32 32 32 32 32 32 32 32 32 32 32 32 32 32 32 32 33 33 33 33 33 33 33 33 33 32 43 43 43 43 43 43 43 43 43 32 44 44 44 44 44 43 43 43 43 43 43 37 37 37 56 45 35 35 35 35 35 35 35 35 35 35 35 35 35 35 53 46 46 46 46 46 50 57 57 57 53 35 56 56 56 56 56 56 56 56 56 56 56 56 56 56 56 56 56 56 56 56 56 56 56 35 35 35 33 33 33 33 48 48 48 48 48 48 48 35 35 35 26 26 36 48 48 48 48 48 33 33 33 34 34 34 34 34 56 56 56 56 56 45 45 45 56 56 56 56 56 56 56 56 56 47 47 47 47 47 47 56 56 56 48 48 48 33 32 32 32 32 32 32 32 32 32 32 33 33 33 33 32 31 31 31 31 32 32 32 32 31 31 
43 43 43 43 43 32 32 32 32 32 32 32 32 32 32 32 32 32 32 32 32 32 32 32 33 33 33 33 33 33 33 33 33 33 33 32 32 43 43 43 43 43 43 43 43 43 43 43 43 43 43 43 43 43 43 43 43 43 43 34 34 34 34 56 56 56 35 35 35 35 35 35 32 35 35 35 53 46 46 46 46 46 46 53 53 53 56 56 56 56 56 56 56 56 56 56 56 56 56 56 56 56 56 56 56 56 56 56 56 56 56 35 35 35 35 33 33 33 33 33 33 48 48 48 48 48 35 35 34 34 36 48 48 48 48 48 48 33 33 34 34 34 34 34 34 48 48 48 48 48 48 48 48 48 48 48 48 48 48 48 48 48 56 56 56 56 56 48 48 48 48 48 48 33 33 33 32 32 32 32 32 32 32 32 32 33 33 33 33 32 31 31 31 31 32 32 32 48 31 31 
43 43 43 43 43 43 32 32 32 32 32 32 32 32 32 32 32 32 32 32 32 32 33 33 33 33 33 33 33 33 33 33 33 32 32 32 32 43 43 43 43 44 44 44 43 43 43 43 43 43 43 43 43 43 43 43 43 43 43 34 34 56 56 56 56 56 56 56 56 56 56 48 48 48 48 48 48 56 56 46 46 56 56 56 56 56 56 56 56 56 56 56 56 56 56 56 56 56 56 56 56 56 56 56 56 56 56 56 56 56 56 35 35 35 35 33 33 33 33 33 33 33 48 48 48 48 35 34 34 33 48 48 48 48 48 48 48 48 48 34 34 34 34 34 48 48 48 48 48 48 48 48 48 48 48 48 48 48 48 48 48 48 48 48 48 48 48 48 48 48 48 33 33 33 33 33 32 32 32 32 32 32 32 32 33 33 33 33 33 32 32 31 31 32 32 32 36 48 48 31 
43 43 43 43 43 43 32 32 32 32 32 32 32 32 32 32 32 32 32 32 32 33 33 33 33 33 33 33 33 33 33 33 32 32 32 32 32 32 43 44 44 44 44 44 43 43 43 43 43 43 43 43 43 43 43 43 43 43 43 35 34 34 56 56 56 56 56 56 56 56 56 56 56 48 48 48 48 48 46 46 56 56 56 56 56 56 56 56 56 56 56 56 56 56 56 -9999 -9999 56 56 56 56 56 56 56 56 56 56 56 56 56 56 56 35 35 33 33 33 33 33 33 33 34 48 48 48 35 35 33 33 48 48 48 48 48 48 48 48 48 48 48 48 48 48 48 48 48 48 48 48 48 48 48 48 48 48 48 48 48 48 48 48 48 48 48 48 48 48 48 48 33 33 33 33 33 33 33 32 32 32 32 32 32 32 32 33 33 33 33 33 33 31 31 31 32 32 36 36 37 37 31 
43 43 43 43 43 43 32 32 32 32 32 32 32 32 32 32 32 32 32 32 33 33 33 33 33 33 33 33 33 32 32 32 32 32 32 32 32 33 44 44 44 44 44 44 44 43 43 43 43 43 43 43 43 43 43 43 43 43 43 43 31 31 31 31 56 56 56 56 56 56 56 56 56 56 48 48 48 48 48 56 56 56 56 56 56 56 56 56 56 56 56 56 56 56 56 56 -9999 56 56 56 56 56 56 56 56 56 56 56 56 56 56 56 35 33 33 33 33 48 48 48 48 56 56 56 56 35 33 48 48 48 48 48 48 48 48 48 48 48 48 48 48 48 48 48 48 48 48 48 48 48 48 48 48 48 48 48 48 48 48 48 48 48 48 48 48 48 48 48 32 32 32 33 33 33 33 33 32 32 31 31 32 32 32 32 32 33 35 33 33 33 31 31 31 32 36 36 37 37 48 32 
43 43 43 43 43 43 32 32 32 32 32 32 32 32 32 32 32 32 33 33 33 33 33 33 33 33 33 33 32 32 32 32 32 32 32 33 33 33 44 44 44 44 44 44 43 43 43 43 43 43 43 43 43 43 43 43 43 43 43 43 32 31 31 31 31 35 35 35 35 56 56 56 56 56 56 56 56 48 56 56 56 56 56 56 56 56 56 56 56 56 56 56 56 56 56 56 56 56 56 56 56 56 56 56 56 -9999 56 56 56 56 56 56 35 33 48 48 48 48 48 48 48 48 48 48 48 33 48 48 48 48 48 48 48 48 48 48 48 48 48 48 48 48 48 48 48 48 48 48 48 48 48 48 48 48 48 48 48 48 48 48 48 48 48 48 48 48 48 32 32 32 32 32 32 32 32 32 32 32 31 31 31 32 32 32 32 32 35 35 33 31 31 31 31 31 36 36 37 37 48 32 
43 43 43 43 43 43 43 32 32 32 32 32 32 32 32 32 33 33 33 33 33 33 33 33 33 33 32 32 32 32 32 32 32 33 33 33 33 33 33 44 44 44 44 43 43 43 43 43 43 43 43 43 43 43 43 43 43 43 35 35 32 32 56 56 33 35 35 35 35 35 35 35 56 56 56 56 56 56 56 56 56 56 56 56 56 56 56 56 56 56 56 56 56 56 56 56 56 56 56 56 56 56 56 56 56 -9999 56 56 56 56 56 35 35 33 48 48 48 48 48 48 48 48 48 48 48 48 48 48 48 48 48 48 48 56 56 56 56 48 48 48 48 48 48 48 48 48 48 48 48 48 48 48 48 48 48 48 48 48 48 48 56 56 56 56 48 37 32 32 32 32 32 32 32 32 32 32 32 32 32 31 31 31 32 32 32 32 35 33 33 33 31 31 31 36 36 36 37 37 48 48 
43 43 43 43 43 43 43 32 32 32 32 32 32 32 32 33 33 33 33 33 33 33 33 33 33 32 32 32 32 32 32 32 33 33 33 33 33 33 33 44 44 44 43 43 43 43 43 43 43 43 43 43 43 43 43 43 43 35 35 35 32 32 32 32 32 32 32 35 35 35 35 35 46 46 56 56 56 56 56 56 56 56 56 56 56 56 56 56 56 56 35 35 56 56 56 56 56 56 56 56 56 56 56 56 56 56 56 56 56 56 56 35 35 33 56 56 48 48 48 48 48 48 48 48 48 48 48 48 48 48 48 48 48 48 48 48 48 48 48 48 48 48 48 48 48 48 48 48 48 48 48 48 48 48 48 48 56 56 56 56 56 56 56 56 56 39 39 32 32 32 32 32 32 32 32 32 32 32 32 31 31 31 31 32 32 32 32 33 33 33 31 31 31 33 33 33 37 32 32 48 
43 43 43 43 43 43 43 32 32 32 32 32 32 33 33 33 33 33 33 33 33 33 33 33 32 32 32 32 32 32 32 33 33 33 33 33 33 33 33 33 44 43 43 43 43 43 43 43 43 43 56 56 56 43 43 43 43 35 35 35 32 32 32 32 32 32 32 40 35 35 35 46 46 46 46 46 46 46 58 56 56 56 56 56 56 56 56 56 56 56 35 35 56 56 56 56 56 56 56 56 56 56 56 56 56 56 56 56 56 56 56 56 48 48 48 48 48 48 48 48 48 48 48 48 48 48 48 48 48 48 48 48 48 48 37 37 37 38 38 38 38 32 48 48 48 48 48 48 56 56 56 56 56 56 56 56 56 56 56 56 56 56 56 56 56 39 32 32 32 32 32 32 32 32 32 32 32 32 31 31 31 31 31 32 32 32 32 33 33 33 33 33 33 33 33 33 37 37 37 37 
43 43 43 43 43 43 43 32 32 32 32 32 33 33 33 33 33 33 33 33 33 33 32 32 32 32 32 32 32 33 33 33 33 33 33 33 33 33 32 32 43 43 43 43 43 44 44 43 43 56 56 56 56 56 56 56 56 56 56 35 32 32 32 32 32 35 40 40 35 35 32 46 46 46 46 46 46 58 58 53 56 56 56 56 56 56 56 56 56 56 56 35 56 56 56 56 56 40 56 56 56 56 56 -9999 -9999 56 48 48 48 48 48 48 48 48 48 48 48 48 48 48 48 48 48 48 48 48 48 48 48 48 48 48 48 48 37 37 38 38 38 38 38 32 48 48 48 48 48 56 56 56 56 56 56 56 56 56 56 56 56 56 56 56 56 48 48 32 32 32 32 32 32 32 32 32 32 32 32 32 31 31 31 31 31 31 32 32 32 33 33 33 33 33 33 33 33 37 37 37 37 37 
43 43 43 43 43 43 43 43 32 32 32 33 33 33 33 33 33 33 33 33 33 32 32 32 32 32 32 33 33 33 33 33 33 33 33 33 32 32 32 32 43 43 43 57 57 57 56 56 56 56 56 56 56 56 56 56 56 56 56 56 56 56 56 56 35 40 40 40 40 33 46 46 46 46 46 46 66 58 58 56 56 56 56 56 56 53 53 53 53 56 56 56 56 56 56 56 56 56 56 56 56 56 -9999 48 -9999 -9999 48 48 48 48 48 48 48 48 48 48 48 48 48 48 48 48 48 48 48 48 48 48 48 48 48 48 48 48 48 37 38 38 38 38 48 48 48 48 48 48 56 56 56 56 56 56 56 56 56 56 56 56 56 56 56 56 48 48 48 32 32 32 32 32 32 32 32 32 32 32 32 31 31 31 31 31 31 31 31 35 35 35 33 33 33 33 33 35 35 48 48 48 48 48 
43 43 32 32 32 43 43 43 32 32 33 33 33 33 33 33 33 33 33 33 32 32 32 32 32 33 33 33 33 33 33 33 33 33 33 32 32 32 32 32 32 43 43 57 57 56 56 56 56 56 56 56 56 56 56 56 56 56 56 56 56 56 56 56 56 56 40 40 40 34 46 46 46 46 46 66 66 66 66 56 56 56 56 56 56 56 53 53 48 48 56 56 56 56 56 56 56 56 56 56 56 56 56 56 56 56 56 56 56 48 48 48 48 48 48 48 48 48 48 48 48 48 48 48 48 48 48 48 48 48 48 48 48 48 48 48 48 48 48 48 48 48 48 48 56 56 56 56 56 56 56 56 56 56 56 56 56 56 56 56 56 48 48 48 48 35 35 32 32 32 32 32 32 32 32 32 32 31 31 31 31 31 31 31 31 35 35 35 35 35 35 35 48 48 48 48 48 48 48 48 
43 43 32 32 32 32 43 43 33 33 33 33 33 33 33 33 33 33 33 32 32 32 32 33 33 33 33 33 33 33 33 33 33 33 32 32 32 32 32 32 32 43 43 57 57 56 56 56 56 56 56 56 56 56 56 56 56 56 56 56 56 56 56 56 56 56 56 56 56 56 56 56 56 56 66 66 66 66 66 66 56 56 56 56 56 56 56 56 56 56 56 56 56 56 56 56 56 56 56 56 56 56 56 56 56 56 56 56 56 56 48 48 48 48 48 48 48 48 48 48 48 48 48 48 48 48 48 48 48 48 48 48 48 48 48 48 48 48 48 48 48 48 56 56 56 56 56 56 56 56 56 56 56 56 56 56 56 56 56 56 56 48 48 48 48 35 35 32 32 32 32 32 32 32 32 32 32 31 31 31 31 31 31 31 31 31 35 35 35 35 35 35 48 48 48 48 48 56 56 56 
43 43 32 32 32 32 43 44 44 44 44 33 33 31 31 31 31 31 33 33 33 33 33 33 33 33 33 33 33 33 33 33 33 43 43 32 32 32 32 32 32 43 43 57 57 56 56 56 56 56 56 56 56 56 56 56 56 56 56 56 56 56 56 56 56 56 56 56 56 56 56 56 56 66 66 66 66 65 65 65 66 66 65 65 65 56 56 56 56 56 56 56 56 56 56 56 56 56 56 56 56 56 56 56 56 56 56 48 48 48 48 48 48 48 48 48 48 48 48 48 48 48 48 48 48 48 48 48 48 48 48 48 48 48 48 48 48 48 48 48 56 56 56 56 56 56 56 56 56 56 56 56 56 56 56 56 56 56 56 56 56 56 56 56 56 39 39 32 32 32 32 32 32 32 32 32 32 31 31 31 31 31 31 31 31 31 31 31 31 35 35 31 48 48 48 48 48 56 56 56 
