# Supplementary material for: Exploring the Distribution of the Spreading Lethal Salamander Chytrid Fungus in Its Invasive Range in Europe – A Macroecological Approach
Source: PLoS One. 2016 Oct 31;11(10):e0165682. doi: 10.1371/journal.pone.0165682 (PMC5087956; doi:10.1371/journal.pone.0165682)
Supplement: S1 ZIP Archive — (ZIP) [file pone.0165682.s010.zip › ECA_full/cddn.asc]

ncols         200
nrows         200
xllcorner     3.31330001355
yllcorner     -1.12269991115
cellsize      0.0117999315
NODATA_value  -9999
56 54 52 50 48 49 49 47 45 45 46 46 45 45 44 43 43 43 44 44 43 44 44 46 45 44 45 45 45 45 46 45 45 45 46 46 46 46 47 46 47 47 46 47 48 48 49 48 49 50 48 49 49 48 48 47 47 46 47 48 48 48 47 48 45 47 48 47 48 48 47 47 46 45 44 44 44 44 44 44 44 45 45 45 45 45 45 45 44 43 43 43 44 43 43 45 46 48 49 47 45 45 48 48 50 50 47 47 49 50 50 49 51 52 52 52 48 49 49 49 47 47 48 49 49 49 49 49 49 46 48 47 46 45 45 46 46 47 47 46 47 48 49 49 49 49 45 45 44 47 46 46 47 48 48 48 47 47 45 46 48 47 46 48 51 51 52 56 56 54 54 51 51 50 50 52 51 51 53 52 54 54 54 56 55 57 57 58 58 58 58 58 58 57 56 56 58 57 58 57 
55 52 52 50 49 49 48 48 46 46 46 45 44 44 43 43 44 42 43 43 43 43 45 44 46 45 44 44 44 45 44 45 46 46 46 45 45 45 47 45 46 47 47 47 48 47 47 49 49 49 50 51 48 47 47 47 46 47 47 47 47 46 47 48 46 46 46 47 49 50 49 48 46 46 44 44 42 43 44 44 43 43 44 44 44 44 43 43 44 43 41 43 42 42 45 45 45 47 47 45 47 47 48 50 50 48 48 48 49 50 50 50 50 51 51 50 47 48 47 47 47 45 47 47 47 47 49 47 47 48 49 49 48 44 44 46 47 47 47 47 47 48 48 47 47 47 46 46 47 47 47 46 47 47 48 47 47 48 47 46 48 48 49 52 51 51 51 53 54 52 53 54 53 52 52 52 50 51 52 52 52 54 55 56 57 58 59 59 59 59 60 60 60 57 58 54 58 57 59 56 
51 52 50 50 51 51 49 48 46 45 45 45 44 43 43 43 42 42 42 43 42 44 45 44 47 46 46 45 45 46 46 45 45 45 45 44 44 45 44 44 46 48 48 48 48 48 47 48 48 50 49 48 47 48 48 47 47 46 46 46 46 46 46 47 47 48 49 48 49 49 48 49 46 45 43 42 42 43 42 43 43 42 44 44 42 43 44 44 43 43 40 41 42 43 44 43 42 42 43 44 44 47 47 48 49 49 47 48 49 49 49 49 49 49 48 46 45 46 46 46 45 43 43 45 47 47 46 46 45 44 45 46 47 45 44 45 45 46 46 46 45 46 47 47 47 49 50 46 46 45 45 47 50 48 47 47 47 46 46 47 48 47 47 49 51 51 52 52 50 51 51 53 54 52 51 53 53 51 51 50 53 55 55 55 55 57 58 60 60 59 59 60 58 60 59 59 59 59 57 57 
51 51 49 49 49 48 48 47 46 46 45 44 44 43 43 43 42 42 42 42 43 44 46 46 46 45 45 45 45 45 46 46 46 46 44 44 44 45 44 46 45 48 48 48 49 48 48 47 46 48 47 48 47 45 46 45 45 45 45 45 45 46 46 48 47 51 52 52 52 51 49 48 45 43 41 41 40 41 41 42 42 41 42 42 43 44 44 43 42 41 39 40 42 41 42 40 41 40 43 43 42 44 44 45 47 46 46 47 47 46 46 46 46 46 46 45 42 43 44 46 46 45 44 44 44 43 43 44 -9999 46 45 45 45 46 46 46 47 47 45 45 44 44 46 46 46 47 47 45 45 45 45 47 47 48 49 47 45 45 47 47 45 47 46 49 49 49 51 51 50 51 52 52 52 51 52 53 52 51 51 50 51 54 55 54 56 57 56 58 58 58 58 57 57 61 62 61 60 57 57 58 
50 51 50 49 49 48 49 48 47 45 45 44 44 43 43 42 42 42 42 43 43 44 45 45 46 45 45 46 45 46 45 45 44 44 44 43 45 46 45 44 45 47 47 47 47 48 46 46 47 47 46 47 45 45 45 45 45 45 46 46 47 49 49 50 52 52 52 52 49 50 50 48 47 44 42 42 41 41 41 42 40 42 41 43 44 43 44 42 40 41 42 41 40 40 40 40 41 39 44 43 43 42 43 45 46 46 45 47 47 47 47 48 46 46 45 45 45 44 43 45 44 42 43 44 43 43 45 44 45 45 45 47 46 46 46 46 44 47 46 46 47 46 46 45 46 45 45 44 45 45 44 46 47 47 48 49 49 49 49 47 47 47 44 47 49 49 49 48 50 52 51 53 53 51 51 52 50 51 52 51 53 55 54 56 56 56 56 57 59 57 55 57 57 59 59 59 59 56 57 58 
50 51 50 48 47 47 47 47 45 45 45 45 43 43 43 43 43 43 43 43 43 44 46 47 47 46 47 47 47 47 44 44 45 45 44 45 46 45 45 44 45 47 47 46 46 45 46 46 46 46 46 45 43 46 46 47 47 46 46 47 47 48 51 51 52 52 50 49 49 47 47 46 46 43 41 41 41 40 41 42 42 42 41 39 41 43 43 41 37 40 41 41 40 40 41 41 40 41 42 42 43 41 40 44 45 46 45 45 46 45 44 45 46 43 44 43 44 44 45 45 44 43 44 43 43 43 43 43 43 45 46 47 46 45 44 45 45 45 44 44 46 47 45 45 46 46 45 44 43 43 44 45 45 46 46 47 50 51 47 44 45 45 45 45 48 47 47 47 49 50 50 51 52 51 50 50 51 51 51 54 56 56 56 56 56 55 55 57 56 55 56 56 55 59 59 58 59 58 58 55 
49 49 49 47 47 47 47 46 45 45 45 43 43 43 43 43 43 43 43 44 44 44 44 47 46 47 47 47 47 49 48 48 45 44 44 44 44 44 44 43 45 47 47 46 46 45 46 46 46 48 46 43 45 46 46 46 46 47 47 47 48 50 51 52 50 49 48 47 46 46 46 46 44 44 42 42 41 40 40 42 41 40 41 39 41 42 43 39 38 39 40 41 41 41 40 40 39 41 41 40 40 40 41 43 44 44 44 44 44 44 42 41 41 42 42 43 44 44 45 45 46 43 43 43 43 42 42 44 45 45 46 46 46 47 46 45 45 44 44 45 48 48 46 47 45 44 44 44 45 45 44 44 43 45 45 48 47 46 47 45 45 46 45 47 46 46 47 47 51 50 50 52 52 50 49 50 51 51 54 55 56 55 54 56 56 55 57 55 55 58 56 57 57 57 56 59 59 56 56 55 
51 49 49 49 48 48 47 45 45 44 43 43 43 43 43 43 43 43 43 43 44 44 44 46 47 46 49 47 48 46 46 46 45 44 46 45 45 45 44 45 45 46 45 45 45 45 46 47 47 45 44 43 46 47 47 47 47 49 47 47 50 51 50 49 49 48 47 45 47 47 45 44 45 44 46 45 46 44 44 42 43 42 40 39 40 41 38 38 38 39 42 43 43 41 40 40 41 42 42 41 42 42 40 43 45 45 45 45 46 42 41 41 42 42 42 43 43 44 44 45 45 45 44 43 44 44 45 44 44 44 45 47 47 47 48 47 45 45 46 46 49 48 47 45 44 42 42 44 44 45 44 43 41 43 44 45 47 48 46 47 45 46 46 46 47 47 49 51 50 49 50 52 48 48 48 49 52 55 55 55 55 55 56 56 56 57 57 56 56 57 58 57 57 55 56 56 57 57 55 54 
49 48 48 49 49 49 48 44 44 43 43 43 43 43 43 42 43 43 43 42 43 43 44 44 45 47 48 48 48 46 43 44 44 44 45 45 45 45 45 43 44 44 45 45 45 45 46 46 45 44 45 45 47 46 47 49 50 49 48 48 49 49 49 48 49 49 48 47 47 47 46 45 47 45 45 47 47 44 45 43 43 42 42 40 40 38 39 39 39 40 44 44 44 41 41 40 43 43 43 44 42 42 42 44 44 46 47 47 45 43 42 41 41 42 43 44 46 46 45 46 46 46 44 44 44 45 45 44 44 45 47 47 50 49 49 48 48 47 45 44 45 47 47 43 42 41 43 43 43 42 43 41 42 42 44 45 48 48 48 46 46 47 48 46 46 49 49 50 51 52 52 52 53 49 50 52 51 53 53 54 55 55 55 55 57 56 55 56 58 60 58 58 56 54 54 55 55 54 55 55 
47 48 48 48 48 47 46 43 42 43 42 43 43 42 43 43 43 42 42 42 43 45 45 46 46 47 47 47 45 44 44 45 45 45 44 44 44 43 43 44 46 44 45 45 45 45 46 44 45 46 45 47 47 46 46 49 49 51 49 50 50 51 49 50 50 49 49 48 48 48 47 47 48 47 47 49 47 49 44 43 43 43 41 41 40 40 39 41 41 43 44 45 45 45 44 42 41 43 43 42 42 41 42 44 44 46 46 43 42 40 40 42 44 44 44 46 45 44 44 45 46 45 45 45 45 44 44 43 42 42 44 46 47 46 47 46 47 45 44 45 45 47 44 43 43 44 44 44 43 41 42 44 43 43 45 45 48 49 48 46 47 46 45 47 48 48 49 51 51 53 54 52 51 52 52 52 51 50 53 55 55 55 55 54 55 53 54 55 57 58 58 57 54 54 54 53 53 52 56 54 
47 47 47 46 46 47 44 44 42 43 44 45 43 44 43 43 42 42 42 42 43 46 46 46 46 46 45 45 44 43 43 46 46 44 44 43 44 44 43 45 45 45 45 46 46 45 43 44 44 45 47 47 47 49 49 48 50 51 50 50 50 52 50 50 50 50 49 49 49 49 48 47 48 47 48 47 47 48 46 43 43 42 41 43 42 41 40 41 42 42 44 45 47 -9999 46 44 43 43 41 42 43 42 43 43 44 44 43 44 41 42 40 41 43 43 46 45 44 45 45 45 46 46 46 46 44 44 43 42 43 44 45 45 46 45 45 44 44 45 45 44 44 44 45 44 45 46 46 44 43 42 42 42 42 42 43 44 47 47 47 48 46 44 46 47 46 45 47 49 51 53 53 53 52 50 51 52 53 52 53 54 53 54 53 54 54 54 55 54 54 54 54 53 50 54 54 52 52 50 52 52 
46 46 44 45 45 46 44 43 42 44 46 46 45 44 43 43 43 42 42 42 45 47 47 46 46 45 44 42 44 43 43 44 44 45 43 45 46 46 45 45 45 43 44 44 42 42 43 44 45 45 47 48 48 50 52 48 49 49 49 50 49 49 50 49 49 50 49 48 47 50 48 47 48 44 46 45 47 46 45 44 43 41 40 43 44 43 41 41 41 43 45 46 46 46 -9999 41 41 40 43 45 43 44 45 44 42 42 43 41 42 39 41 41 42 43 44 44 44 44 46 46 46 47 46 46 46 43 41 43 44 43 42 44 45 44 44 44 44 43 44 43 43 43 46 46 46 45 44 42 43 44 43 42 42 43 44 47 48 48 49 47 46 47 47 45 46 47 50 52 50 51 51 51 49 49 51 53 53 54 53 54 52 52 52 54 55 55 56 54 54 54 53 52 53 53 53 52 50 49 54 51 
45 45 44 44 45 44 44 43 44 44 45 44 45 44 43 43 43 43 42 44 46 47 47 45 45 44 44 43 42 43 43 43 43 42 44 44 45 45 46 46 44 43 43 42 42 42 42 41 45 47 49 49 50 51 50 48 47 47 48 48 49 48 48 48 48 48 46 47 50 50 48 45 45 44 44 45 48 46 44 42 43 43 41 44 44 43 43 44 42 43 44 45 44 43 43 42 41 42 42 42 42 43 45 41 43 43 43 41 40 44 44 42 45 45 45 45 45 47 47 47 47 47 47 46 46 45 42 41 42 44 44 45 45 44 45 46 44 43 43 44 45 46 47 47 45 43 41 41 42 43 44 45 45 46 47 46 46 47 49 48 47 47 47 47 48 51 50 51 51 50 49 49 49 49 50 54 55 53 54 54 53 53 52 55 56 56 54 54 54 54 53 53 54 52 52 52 52 53 53 51 
45 45 45 46 44 45 45 44 42 44 45 44 44 44 42 42 42 42 43 45 47 47 46 43 43 44 45 44 43 44 44 44 43 43 43 42 45 48 47 46 45 45 43 43 42 42 42 43 44 46 47 49 48 48 49 47 48 48 48 48 48 48 48 49 49 49 48 48 47 45 46 44 45 43 46 47 44 45 45 44 44 46 44 45 45 45 44 44 45 45 44 46 44 43 44 43 44 44 44 43 42 42 42 44 45 44 44 43 43 44 42 44 45 45 45 45 45 46 46 46 46 45 45 45 46 45 44 42 42 43 44 45 46 44 44 44 42 43 45 47 46 47 46 46 43 42 41 42 44 44 44 46 48 46 46 44 45 46 48 50 49 48 49 50 52 52 54 53 51 51 50 50 50 51 53 53 54 54 54 54 53 53 54 54 56 56 54 53 54 56 56 54 54 54 54 52 51 52 51 50 
46 46 48 47 46 45 45 43 42 42 43 43 44 43 43 42 42 43 45 45 46 45 42 42 42 44 44 44 44 45 44 44 43 43 43 45 45 46 45 46 44 44 45 46 43 43 41 42 45 47 48 47 47 47 49 50 49 49 46 47 47 48 49 49 49 48 47 47 46 45 44 43 44 46 45 44 43 45 46 47 47 47 46 47 47 44 45 45 45 46 47 45 45 45 46 46 45 44 44 45 44 43 42 44 46 45 45 42 41 42 43 43 44 45 45 45 46 44 44 43 43 44 44 45 44 43 43 43 44 44 45 46 46 45 43 43 44 45 45 46 46 46 44 44 42 42 41 41 43 44 45 47 47 45 46 45 47 44 47 49 49 47 49 50 53 52 52 51 52 51 50 51 52 52 51 52 54 54 54 55 52 53 54 55 55 55 54 56 55 56 55 55 56 55 50 50 51 50 51 51 
46 48 49 46 46 46 46 46 42 41 41 42 43 41 41 42 42 43 45 45 44 45 44 44 45 43 44 44 45 44 44 41 42 44 44 45 46 46 45 43 44 46 46 45 44 42 43 43 45 48 48 49 48 48 48 48 46 46 46 47 47 48 48 48 48 48 47 44 44 44 44 45 43 46 45 45 43 44 45 47 46 45 48 46 45 45 44 46 44 45 44 45 45 45 45 45 45 47 47 45 46 46 46 47 45 41 42 41 42 -9999 43 43 44 43 45 44 43 43 42 41 41 42 42 42 42 41 44 45 47 47 47 48 46 44 46 45 46 45 45 46 49 48 44 46 44 44 43 42 43 44 45 47 47 46 45 45 44 43 46 49 49 49 50 51 52 52 51 53 54 51 53 52 51 52 51 51 52 52 55 53 52 50 51 52 52 54 53 55 55 57 55 56 54 52 51 50 49 50 51 52 
45 47 48 48 46 46 44 44 42 42 41 42 41 41 41 42 43 44 44 42 45 43 42 43 44 44 43 44 46 44 42 41 44 44 44 45 47 46 43 42 45 44 45 44 44 43 44 46 47 49 49 49 48 48 47 46 45 46 46 46 47 48 48 48 47 47 48 46 47 45 43 44 44 46 46 45 44 43 45 44 45 46 48 46 47 44 45 47 45 44 46 46 45 45 44 46 46 47 49 47 44 45 45 45 44 41 42 39 -9999 42 43 44 46 44 44 44 43 42 42 43 43 44 42 41 41 42 45 46 48 48 49 46 47 47 47 47 46 46 46 47 46 45 43 44 44 42 43 44 43 41 45 46 45 45 46 47 44 44 47 47 51 50 51 52 53 54 54 52 53 53 53 53 51 51 51 51 52 52 53 52 53 54 52 50 52 53 55 54 56 56 57 55 53 49 49 50 51 51 52 52 
46 45 46 48 46 44 44 44 43 43 43 44 43 41 41 41 42 43 41 43 44 43 41 40 43 42 43 45 44 44 42 42 44 44 44 46 45 44 44 44 43 44 44 44 45 46 47 48 49 50 50 49 48 47 47 46 47 46 44 46 46 47 47 47 48 47 47 48 49 49 46 44 45 46 48 45 44 44 45 44 45 46 47 46 48 46 44 46 44 45 47 46 45 46 46 48 47 47 48 46 45 47 45 45 42 42 42 42 40 40 40 45 43 43 45 44 43 43 44 45 45 46 43 41 42 43 45 46 48 47 46 47 47 47 47 46 46 46 46 43 43 45 44 44 44 41 40 40 41 44 45 44 43 46 45 46 43 46 48 49 50 51 51 51 53 53 52 49 54 54 54 54 53 52 52 51 53 52 51 54 54 55 53 52 51 53 56 55 57 57 57 56 52 51 50 52 53 50 50 50 
46 44 45 46 44 45 44 44 43 44 44 44 42 42 41 41 41 42 42 42 42 40 40 41 41 41 44 44 44 45 44 43 43 43 43 44 44 44 44 43 43 43 45 45 47 48 49 47 47 49 49 48 47 48 46 48 49 46 46 48 46 48 48 47 47 49 48 47 50 51 49 45 45 47 48 47 44 44 45 44 45 47 46 45 46 44 43 45 44 45 47 47 48 47 48 50 48 49 47 48 46 45 46 45 42 42 41 41 41 42 43 44 43 44 43 45 45 45 46 45 45 45 41 42 42 43 45 45 47 46 47 47 47 47 46 46 46 46 42 41 41 43 45 43 42 41 40 41 43 43 44 45 45 44 44 43 44 46 50 49 51 52 52 51 51 50 54 52 52 54 53 53 52 53 53 52 53 53 52 52 55 55 54 55 54 54 55 54 56 56 56 55 54 52 52 52 53 54 51 51 
44 45 44 45 46 43 44 44 44 44 44 44 42 42 41 41 42 41 41 41 39 39 40 41 42 41 42 42 44 44 45 42 43 44 42 42 44 45 44 43 44 45 45 45 47 46 48 48 47 48 46 48 49 49 49 50 50 47 47 47 47 48 48 49 50 50 51 50 50 50 47 46 46 46 47 46 45 44 45 46 45 46 47 47 46 47 44 43 45 46 47 48 49 50 52 51 49 48 46 47 45 48 45 42 43 43 43 42 43 42 41 44 43 42 43 45 46 46 46 45 44 44 42 42 42 42 44 44 46 46 47 49 47 45 45 45 44 45 42 42 42 43 42 41 41 42 42 44 42 41 42 44 43 42 44 44 44 43 48 51 54 53 53 53 52 52 52 53 52 54 55 53 52 54 52 52 52 52 53 54 55 55 56 56 56 54 57 53 52 55 54 57 55 55 54 54 53 53 50 50 
43 44 44 46 45 44 45 44 44 44 44 44 43 42 41 42 43 41 41 40 39 39 40 42 42 41 43 43 44 44 42 42 43 42 42 42 45 45 44 44 45 47 45 45 45 47 46 48 48 47 46 48 50 49 50 49 48 48 48 48 48 49 49 49 51 52 52 52 51 51 49 48 47 47 48 50 49 50 50 48 50 50 49 48 46 47 46 46 49 50 48 48 51 54 53 -9999 51 49 47 48 47 48 47 45 44 42 44 44 45 44 42 42 41 41 43 45 46 46 47 47 45 42 42 44 44 44 44 44 44 47 47 47 46 46 45 44 44 45 45 43 45 44 43 42 40 41 45 45 44 44 44 44 42 40 39 44 43 44 47 51 53 51 51 54 53 52 54 53 55 57 56 54 54 52 52 53 53 53 53 52 53 54 55 56 56 55 55 52 53 54 56 56 55 55 53 54 51 49 51 52 
43 44 44 45 44 44 45 46 46 45 45 42 41 41 41 43 43 41 39 40 39 38 40 41 43 42 43 43 40 41 41 42 41 40 42 43 45 45 47 45 46 45 44 45 46 47 47 47 47 47 47 49 49 50 49 49 49 48 48 48 49 49 48 49 50 51 51 52 53 53 53 51 49 47 47 48 48 49 50 52 54 54 50 48 48 46 47 47 50 48 49 50 51 52 51 52 52 51 50 51 49 50 48 46 44 44 44 44 42 43 42 42 42 42 43 44 45 47 47 46 45 43 44 45 44 43 44 44 46 45 46 45 44 44 45 45 47 44 47 46 46 46 45 43 42 42 44 45 44 44 41 43 41 42 40 40 41 44 44 51 54 53 51 52 51 52 52 53 54 54 54 54 51 53 52 55 55 54 55 54 52 52 54 55 56 56 55 54 56 55 54 54 55 53 53 52 51 48 50 52 
43 42 42 44 44 44 46 46 46 46 44 42 42 42 43 42 41 39 39 39 38 39 39 40 42 40 41 41 39 39 39 40 41 41 44 44 47 47 47 46 46 45 44 45 46 46 48 48 48 47 47 48 49 50 49 49 48 48 48 49 50 48 48 48 51 50 52 53 53 53 53 53 52 50 49 49 49 48 50 52 52 53 53 51 49 46 46 47 51 51 50 50 51 52 50 50 52 50 51 52 50 52 53 47 45 46 43 43 42 40 42 43 42 41 43 43 44 45 43 43 42 43 44 45 44 43 44 45 46 46 45 45 45 46 46 46 47 48 48 46 45 43 42 39 40 43 44 45 45 42 43 42 41 41 41 40 42 42 45 48 50 51 50 51 51 53 51 51 55 55 55 53 49 51 54 55 54 53 54 55 55 54 56 57 55 56 55 55 57 55 56 55 53 53 52 52 51 49 50 52 
41 41 43 43 44 46 46 47 46 45 44 42 43 42 43 43 42 42 40 38 40 42 41 42 43 42 42 42 40 39 39 40 41 44 44 45 46 47 46 45 44 43 43 44 45 48 48 48 48 48 48 48 49 49 49 48 45 45 47 46 47 48 48 49 49 53 54 53 52 52 53 52 50 50 51 51 49 49 50 52 52 52 50 49 46 46 46 48 51 53 51 52 51 52 51 50 51 50 52 52 53 52 53 51 44 44 43 43 44 43 42 41 42 42 45 44 44 47 45 44 45 46 46 46 44 45 46 47 45 44 44 45 46 47 47 49 49 49 52 49 46 44 43 41 42 44 45 45 42 42 42 40 40 40 41 42 43 42 45 46 47 49 52 49 52 51 48 50 52 52 52 52 51 54 54 55 54 54 55 55 55 54 53 54 54 54 55 56 55 55 55 54 53 53 53 52 52 50 52 51 
41 42 43 43 43 46 45 46 43 44 44 43 44 43 44 44 41 40 40 40 40 42 43 43 44 44 43 41 39 39 39 40 43 45 46 45 46 46 46 45 45 43 43 45 45 46 46 49 49 48 48 48 48 47 46 45 44 44 45 44 45 46 48 48 49 52 53 53 51 51 52 52 51 51 51 51 50 48 51 51 53 50 50 49 47 47 47 51 52 53 50 52 54 53 53 54 53 54 52 49 -9999 52 51 52 47 44 43 43 43 45 44 42 45 45 45 45 44 45 46 48 49 49 46 47 48 48 48 50 48 47 46 47 49 50 49 51 50 50 50 49 48 46 46 43 43 43 45 44 45 42 43 42 41 40 41 42 44 45 47 47 46 45 50 48 50 51 48 52 51 51 51 50 52 52 54 52 54 55 55 56 55 55 55 54 54 55 56 56 55 54 54 53 52 51 52 52 51 50 51 51 
44 43 43 42 43 44 44 47 45 44 43 44 45 43 43 42 40 40 40 40 41 41 40 42 43 44 43 42 40 40 42 42 44 46 45 45 47 46 46 45 45 45 44 47 48 48 47 48 47 48 46 46 45 43 42 41 42 44 43 44 45 45 46 46 50 51 53 53 51 52 53 50 51 50 51 50 50 52 54 52 52 50 50 52 49 49 48 53 51 53 51 54 57 57 55 55 55 53 51 50 51 -9999 51 51 49 47 47 44 46 46 45 43 46 45 44 45 45 45 46 49 51 50 49 49 50 50 51 48 46 46 47 48 51 51 51 53 50 52 51 49 49 48 46 46 45 46 44 46 46 45 44 42 40 41 42 42 44 46 46 47 44 44 45 47 47 49 52 51 51 52 49 50 53 53 54 54 54 55 55 53 55 55 53 53 54 54 56 56 57 54 54 52 52 52 51 51 51 51 51 52 
44 42 42 43 44 44 44 44 44 45 45 44 44 45 43 42 40 41 40 42 43 43 41 44 44 44 41 42 43 43 42 44 45 46 47 46 47 47 47 46 47 47 47 46 47 47 47 45 46 46 44 44 43 42 43 42 42 43 43 -9999 43 43 44 47 48 49 53 53 52 52 53 50 49 52 54 52 50 56 54 53 51 52 51 50 50 50 50 52 53 51 52 51 54 55 57 54 53 52 50 49 50 49 51 50 50 48 47 48 46 47 46 43 45 45 44 44 44 44 46 47 50 50 49 49 49 49 47 48 47 47 46 46 49 50 52 50 51 50 48 49 49 47 47 47 47 47 48 48 47 47 46 46 44 44 44 45 46 46 47 43 44 46 45 48 48 48 52 52 51 50 51 51 52 52 54 53 55 54 54 53 52 53 53 53 54 55 56 55 54 53 53 53 51 50 50 51 53 49 49 51 
44 43 42 45 45 46 44 44 44 44 44 46 46 46 44 42 41 42 41 44 45 46 45 46 45 41 41 45 45 44 46 46 47 46 46 48 50 50 49 47 48 47 48 47 47 46 45 45 45 45 43 43 42 42 43 44 44 42 42 42 43 45 44 44 46 45 47 48 49 51 52 50 49 53 54 52 52 57 56 51 49 49 50 50 48 46 49 52 52 52 53 51 54 57 55 54 53 53 50 49 48 48 51 -9999 50 51 49 47 48 47 46 48 45 45 44 45 44 44 44 49 49 49 49 48 48 49 48 48 47 48 49 48 49 51 51 49 49 50 49 49 48 47 48 50 50 50 50 49 49 50 48 44 43 43 45 46 45 45 44 44 45 46 45 48 51 51 52 51 52 52 52 52 52 53 53 53 54 53 53 53 54 55 54 54 53 56 56 56 56 54 49 51 51 50 49 51 51 49 50 51 
46 44 45 44 47 47 44 45 45 44 45 46 46 46 43 43 43 44 44 44 46 46 44 44 44 43 44 45 47 47 43 44 44 44 44 47 49 49 51 48 49 48 49 46 45 45 43 43 41 43 44 43 41 43 45 45 43 43 43 43 44 43 45 47 46 45 44 46 49 51 54 51 51 54 54 56 56 55 54 52 50 47 49 46 46 46 48 49 48 49 52 54 56 55 54 53 52 51 51 49 51 49 51 52 -9999 51 49 49 47 47 48 47 45 45 47 44 45 46 48 48 49 48 49 49 48 50 49 50 51 50 50 50 49 49 49 49 48 48 49 49 48 48 49 49 49 49 50 48 48 48 49 47 45 45 46 45 44 43 46 45 44 46 49 53 54 52 55 53 54 55 54 52 52 53 53 52 54 53 53 54 53 54 55 54 55 56 56 56 56 53 52 51 51 51 49 49 48 47 46 51 
45 45 45 47 45 45 46 46 45 45 45 46 47 45 44 43 45 45 45 45 45 45 44 46 45 44 44 48 46 44 45 44 44 44 44 47 48 50 52 50 48 47 46 46 44 44 42 41 42 41 44 43 42 40 43 45 43 41 40 40 41 45 45 47 45 43 45 46 48 52 51 49 49 52 55 56 58 58 54 56 55 50 49 46 45 47 50 48 51 50 51 51 52 54 53 50 50 49 52 50 51 51 49 50 50 -9999 52 49 48 48 47 47 45 45 45 45 46 47 47 47 46 47 48 49 49 50 50 50 51 51 50 49 49 51 48 49 48 47 48 47 48 48 51 49 48 50 49 48 48 50 49 48 46 46 48 45 45 43 44 45 49 51 52 55 53 53 55 54 53 55 57 53 53 53 52 51 52 52 53 52 51 52 54 53 54 56 56 56 54 51 49 49 49 48 49 50 50 47 48 54 
48 48 47 45 45 45 46 46 46 46 47 47 45 43 42 44 44 44 43 45 44 45 45 45 45 44 44 45 44 44 43 44 44 45 44 46 50 47 47 47 46 46 46 47 47 45 44 44 45 44 43 41 40 41 40 41 41 41 37 38 39 45 45 45 44 46 46 48 47 50 51 52 50 51 52 55 55 56 57 55 54 50 47 45 47 51 51 50 52 51 51 52 55 54 51 50 50 50 49 51 49 51 50 50 51 52 50 50 50 48 47 46 45 43 45 47 48 47 47 46 45 46 47 48 52 51 51 52 51 50 49 47 50 49 47 48 46 46 48 48 49 49 50 50 48 49 50 49 50 50 49 48 47 48 50 46 44 46 45 46 47 50 51 55 55 54 55 54 53 56 56 54 54 52 54 52 52 51 52 51 51 54 54 53 53 54 55 55 53 51 51 50 49 48 49 49 48 46 47 53 
47 47 48 47 46 46 46 47 47 48 48 45 43 41 42 44 44 43 42 43 43 44 45 46 44 44 44 44 45 43 42 43 46 45 44 46 45 47 47 45 46 46 46 46 46 46 43 42 43 42 41 38 40 40 39 39 40 38 37 38 39 40 43 43 43 45 48 46 47 48 51 51 50 51 53 54 54 53 56 54 54 52 49 49 47 51 52 53 53 53 52 54 53 52 51 49 49 49 49 51 52 51 51 50 51 51 50 48 49 47 45 46 46 44 45 48 47 47 49 46 47 47 48 50 49 50 51 51 51 51 48 47 49 49 48 47 47 47 46 47 48 48 49 49 49 49 52 50 52 51 48 49 50 49 50 48 45 47 47 48 48 49 52 55 57 54 54 54 54 56 56 54 54 52 53 52 51 53 52 52 52 53 53 53 53 53 54 53 53 50 50 49 49 49 49 50 48 47 48 53 
46 46 47 46 45 46 46 47 48 47 46 43 41 41 43 43 43 44 43 43 43 45 44 44 44 44 44 45 46 45 45 45 44 44 44 44 44 46 47 46 45 44 45 45 44 43 43 44 42 44 42 42 40 41 40 40 39 36 37 37 38 40 44 43 40 44 45 46 46 47 48 50 50 50 52 52 50 53 52 52 51 50 48 48 48 52 53 53 54 54 52 53 54 50 50 47 47 47 48 49 51 52 52 52 50 49 50 51 50 49 46 46 46 46 46 50 51 49 46 47 47 47 45 48 48 51 51 50 50 52 51 50 49 49 48 49 46 47 49 49 49 49 50 50 51 49 50 51 54 52 51 50 50 51 52 50 47 47 48 50 49 50 52 57 57 53 54 53 54 55 54 53 51 51 52 51 51 53 51 51 51 52 53 53 53 55 56 53 51 50 49 48 50 51 50 49 49 48 47 52 
49 47 47 46 46 47 47 47 46 44 45 42 41 42 42 42 43 44 44 43 44 44 45 43 44 44 44 45 46 45 45 46 44 44 43 46 46 46 46 46 46 44 43 45 46 43 44 43 42 42 43 42 42 40 39 39 39 35 35 35 35 36 40 40 40 44 46 46 47 47 47 48 51 50 51 53 51 50 51 51 51 50 50 51 49 50 53 56 55 54 55 56 55 52 51 50 48 49 50 51 52 53 52 52 50 49 -9999 49 48 49 47 46 46 49 50 51 48 45 48 48 46 46 46 46 48 49 51 48 48 49 50 48 48 48 49 47 46 47 46 48 49 49 50 50 48 49 50 51 51 52 52 51 50 50 50 49 49 47 49 50 50 51 53 54 56 54 53 52 53 55 54 54 51 50 52 49 52 50 50 51 51 50 51 52 52 55 54 52 51 49 49 48 50 53 51 51 49 50 50 51 
49 48 46 46 46 47 44 45 45 44 41 41 41 41 41 42 43 44 44 43 43 44 45 44 44 44 44 44 45 45 45 45 45 43 44 46 46 45 46 45 46 46 48 46 45 46 46 45 45 44 43 44 44 42 39 38 36 35 34 33 34 36 39 -9999 42 45 46 47 49 47 48 47 50 52 52 53 51 49 48 49 50 52 51 49 51 52 52 56 56 55 56 55 55 52 53 50 50 50 51 52 53 55 51 48 49 48 48 49 49 48 50 48 50 51 53 50 49 49 47 47 47 47 45 46 47 47 47 48 48 50 51 50 50 50 48 48 46 47 47 47 49 49 51 50 50 48 49 51 50 51 52 53 50 51 50 50 50 49 48 50 53 52 52 54 55 54 54 54 53 54 53 53 51 50 51 51 50 50 52 54 53 52 52 52 53 53 53 52 53 49 49 49 52 53 52 54 52 51 51 52 
48 48 45 45 45 46 44 45 44 43 41 40 41 41 42 45 45 45 44 43 43 45 45 44 44 44 44 44 44 45 46 46 45 44 45 46 44 44 44 47 47 48 48 46 46 43 44 43 44 44 43 45 45 42 42 40 35 33 34 35 36 35 -9999 -9999 -9999 43 45 46 46 48 46 48 50 52 50 54 52 49 49 49 49 49 48 50 49 54 56 55 55 55 54 56 54 53 54 53 49 49 51 51 53 55 52 49 48 48 49 49 50 49 49 49 52 51 52 49 48 48 48 47 46 45 45 47 46 45 45 45 48 49 49 50 51 50 50 47 47 48 48 47 48 50 52 51 51 51 50 48 51 52 51 53 51 50 49 49 49 50 50 52 53 54 54 55 55 54 54 53 53 54 54 54 53 52 51 52 52 51 50 52 53 53 53 52 52 53 53 52 50 51 52 53 56 56 54 53 51 52 51 53 
47 46 45 45 46 45 44 46 43 43 42 41 43 44 46 46 46 45 46 43 44 45 46 47 45 44 44 44 44 46 47 47 47 45 46 45 43 43 45 47 48 48 46 45 48 44 42 42 42 40 38 42 43 41 41 39 36 35 36 37 38 -9999 -9999 46 45 48 47 46 47 47 46 45 48 52 52 51 52 52 49 49 49 49 48 47 49 51 55 55 53 54 52 52 51 53 52 51 53 50 53 52 53 54 52 49 49 48 47 50 52 49 50 51 51 50 51 49 49 49 48 46 47 46 45 45 46 49 48 46 50 52 51 52 52 51 49 48 47 48 47 48 49 50 50 50 50 50 51 49 49 49 50 52 51 51 49 49 48 49 50 51 53 55 54 54 52 54 53 52 52 52 51 51 50 49 50 51 51 51 52 54 52 54 53 54 54 53 52 52 51 49 51 55 57 56 55 53 50 51 51 53 
47 46 45 46 46 45 44 44 43 44 43 42 43 44 46 46 46 45 45 45 45 46 46 45 44 44 44 44 45 46 46 47 47 44 44 43 44 44 45 46 45 45 45 45 45 44 44 43 41 40 41 43 41 40 38 38 36 36 36 37 37 41 -9999 -9999 46 47 46 44 45 44 45 46 48 50 52 50 51 51 52 48 48 48 50 49 50 52 53 52 52 51 52 51 55 54 52 53 52 52 50 50 52 51 52 52 51 51 52 51 47 50 52 52 54 51 52 50 50 49 47 45 47 45 44 43 47 49 47 46 49 49 47 48 49 49 49 47 48 49 46 48 48 48 48 49 48 50 49 48 48 50 49 52 50 51 51 48 48 51 52 52 54 53 53 53 51 52 51 51 53 52 52 51 50 49 50 49 50 50 51 52 53 52 53 53 52 53 51 53 52 53 52 57 58 56 55 51 51 51 52 52 
47 45 45 46 46 45 43 44 44 44 43 45 45 47 47 47 46 46 45 45 45 45 46 44 45 44 45 45 45 47 47 46 47 47 46 45 44 45 44 43 44 44 46 47 46 45 42 40 43 45 43 42 39 38 38 40 40 39 38 38 39 43 45 45 -9999 44 45 44 46 46 46 47 46 48 49 49 50 50 51 49 50 50 50 50 50 52 51 50 51 51 50 51 53 52 52 50 52 51 52 51 51 51 53 55 54 52 51 49 50 50 52 53 52 51 51 51 50 49 46 46 44 44 43 46 49 49 48 46 46 46 46 47 47 45 48 47 48 50 47 48 50 49 49 50 48 48 48 49 48 49 49 51 50 50 49 48 49 51 51 51 50 52 53 51 51 51 51 50 51 51 52 51 50 51 52 50 52 53 53 53 54 54 52 52 52 51 52 52 53 54 56 56 55 55 50 50 50 52 50 49 
46 46 45 46 46 46 43 44 44 44 43 45 45 46 44 45 48 48 47 47 46 45 44 45 45 45 45 45 45 47 47 47 47 46 46 45 44 45 45 44 45 46 46 46 46 43 43 42 42 41 41 39 39 39 38 38 37 35 37 40 41 44 43 44 43 -9999 44 46 46 46 46 46 45 47 50 51 50 50 49 51 53 50 49 49 50 48 47 49 51 51 52 52 54 50 51 53 52 52 53 53 51 50 54 53 53 53 53 53 54 52 53 52 50 50 52 54 50 49 51 48 47 48 47 48 50 50 46 46 46 46 47 48 47 47 47 47 48 48 47 50 51 50 50 50 50 50 50 50 50 52 52 51 50 52 51 50 51 53 52 51 52 52 51 52 51 50 51 50 51 52 51 50 51 53 50 51 53 54 53 52 52 53 53 52 53 53 53 51 53 52 53 53 53 49 49 49 49 50 49 49 
47 47 46 47 45 46 45 45 44 44 43 44 47 47 47 48 49 50 49 47 48 45 44 44 44 45 45 45 47 47 47 46 45 45 46 44 45 45 43 44 43 43 46 47 47 44 43 43 42 42 39 40 38 39 38 38 38 37 39 40 42 42 42 44 43 41 44 44 47 47 47 46 47 48 51 51 50 50 49 50 51 51 51 52 49 48 48 48 48 50 52 54 53 51 51 52 53 55 53 53 54 51 53 55 54 54 54 53 54 53 49 51 53 54 53 52 52 48 50 46 47 48 48 49 49 47 46 46 46 47 48 50 48 48 48 48 49 49 48 48 49 50 49 48 50 49 50 50 51 51 54 51 51 51 50 51 52 52 51 51 52 51 51 51 49 51 50 50 53 52 51 51 53 53 55 54 52 54 54 54 54 55 53 53 54 52 52 51 53 50 52 52 48 50 48 49 50 50 50 50 
47 47 47 46 46 46 46 46 44 44 46 45 46 46 47 50 49 48 48 48 46 44 45 44 44 44 46 45 46 49 48 46 45 45 45 45 45 43 45 44 43 43 45 45 47 44 44 41 41 40 40 40 38 37 38 38 40 38 41 42 43 42 43 41 40 40 42 43 45 47 45 45 46 48 50 50 49 51 52 51 50 51 48 47 49 49 48 47 48 50 51 51 49 48 50 53 56 54 55 56 52 50 52 54 52 52 52 51 51 52 50 52 54 53 54 55 52 51 48 48 47 49 48 48 46 46 45 45 47 49 50 51 48 48 48 48 48 49 50 49 49 49 48 49 48 47 50 50 50 51 53 51 51 52 53 52 54 52 52 53 51 51 51 48 49 50 49 50 50 50 52 52 53 53 53 53 55 56 55 53 54 54 53 53 53 53 52 52 51 52 53 51 48 49 48 50 50 50 52 51 
48 48 46 46 47 47 47 46 44 45 45 45 46 46 47 48 48 47 46 47 46 46 45 43 43 45 45 46 45 46 45 44 42 45 47 45 44 44 43 44 42 44 44 45 45 44 41 40 40 40 40 40 37 37 38 38 40 39 42 42 43 42 41 39 40 42 41 41 43 45 44 45 46 49 49 50 48 46 48 52 51 50 48 50 48 50 47 48 49 48 49 50 49 50 50 55 54 55 53 54 52 51 54 52 50 51 49 51 51 51 51 51 54 57 57 56 55 51 49 47 51 53 52 50 49 49 47 47 47 48 48 46 49 50 49 48 48 49 50 49 49 49 49 49 48 47 48 48 49 52 51 50 52 52 52 51 52 53 53 51 51 51 51 49 51 51 50 50 51 51 51 50 52 52 53 54 54 54 55 53 54 53 52 52 51 52 52 51 51 51 52 51 48 50 50 51 50 51 49 49 
48 49 46 46 45 46 46 45 44 44 45 46 46 46 47 47 47 45 46 47 46 47 45 45 46 48 47 45 45 45 45 44 44 44 44 44 45 44 43 43 42 44 44 43 43 41 41 40 38 40 40 40 38 39 41 41 39 39 40 42 41 40 39 40 40 40 40 41 41 44 45 47 46 48 48 48 45 47 49 51 51 51 48 49 49 48 48 47 48 48 47 52 50 49 50 53 54 52 53 54 53 50 52 52 51 52 51 51 52 51 51 52 53 58 60 55 51 52 50 51 55 52 50 49 51 50 51 51 50 47 50 49 48 49 47 48 49 49 49 49 49 49 49 45 44 45 48 48 50 51 50 51 52 52 51 52 54 52 53 52 52 51 52 51 50 50 49 50 51 49 50 50 51 51 51 52 53 53 54 54 53 52 51 51 50 51 52 50 51 51 52 52 50 50 51 53 52 50 50 48 
49 47 46 46 45 46 47 43 43 42 43 45 46 47 47 46 46 46 47 48 48 47 47 46 47 47 47 45 45 44 45 45 44 44 44 44 44 43 42 43 44 44 41 42 41 41 39 38 39 39 40 41 40 41 43 40 40 36 38 40 40 38 38 39 39 40 41 40 41 45 47 47 48 48 48 46 46 48 49 50 49 47 47 48 47 49 50 50 47 47 48 51 49 49 49 52 55 52 54 53 53 53 52 50 51 52 52 50 52 50 51 52 52 57 58 56 52 52 54 55 55 53 54 53 49 50 53 52 51 50 49 49 48 48 48 47 48 48 49 49 49 47 46 46 45 49 48 49 50 53 52 53 52 50 51 53 54 54 53 53 54 53 53 52 50 49 50 50 50 50 50 49 48 51 51 50 52 53 54 53 52 54 52 51 51 50 50 50 51 52 50 52 51 48 50 54 52 51 50 48 
51 48 47 46 46 48 47 45 45 44 44 47 49 49 47 49 47 47 48 48 47 46 47 46 47 46 45 44 45 45 45 43 45 44 45 44 44 43 45 43 44 43 43 41 41 39 38 37 38 39 39 40 40 42 39 40 39 38 39 40 39 39 37 36 39 41 41 42 44 47 47 45 47 49 49 48 49 48 50 49 46 47 47 47 45 46 52 49 50 50 49 49 53 52 53 52 53 54 54 53 51 52 51 48 49 49 51 51 51 49 52 54 56 57 58 58 54 53 54 53 54 54 55 55 57 54 55 51 52 50 48 49 47 47 46 48 45 48 48 48 48 46 46 47 46 45 47 49 50 51 53 51 51 51 53 54 54 53 53 53 52 51 50 52 49 50 50 50 50 49 48 49 50 51 51 52 51 52 53 53 52 53 52 51 50 50 51 53 51 51 51 50 49 49 51 54 53 52 52 50 
50 49 46 46 46 48 48 47 47 46 48 49 49 46 46 47 47 46 45 47 47 46 45 46 45 47 45 44 44 44 44 44 43 44 44 43 42 43 45 47 45 43 42 41 37 37 37 36 38 39 38 40 41 41 40 42 39 38 40 41 39 37 37 38 40 41 42 43 46 46 46 46 46 49 50 51 52 50 50 49 48 46 46 47 47 46 47 49 50 50 51 50 52 54 53 52 53 53 54 53 52 50 49 44 44 47 49 49 50 51 52 54 56 56 56 55 56 54 53 54 57 53 54 55 54 53 53 52 50 48 47 48 46 46 45 45 45 46 47 47 48 48 48 47 47 47 47 48 48 48 50 52 53 53 52 53 53 54 53 53 51 51 51 50 49 51 50 50 50 49 48 50 51 52 53 54 52 52 50 52 53 54 51 50 52 53 55 53 52 50 49 49 50 50 51 52 53 53 51 50 
50 49 48 46 48 48 49 47 46 48 48 48 47 46 45 45 44 44 45 46 48 46 45 45 44 44 44 42 42 43 44 44 44 45 44 45 42 41 41 44 44 43 43 39 36 36 35 38 38 37 38 40 40 41 41 41 40 39 39 39 38 38 37 40 40 42 43 43 44 46 45 47 47 48 48 53 51 49 49 48 46 48 49 48 45 50 51 47 47 51 49 54 56 57 56 53 54 55 55 52 51 48 45 44 43 45 45 50 50 53 55 57 58 57 56 56 55 56 54 54 56 58 56 57 54 54 53 52 51 47 49 45 47 48 46 46 46 45 45 46 46 46 47 48 49 49 46 46 48 51 51 49 50 51 50 52 53 54 53 51 52 51 50 50 51 53 52 51 50 49 50 50 50 50 54 53 52 51 49 49 51 50 50 50 52 54 55 53 53 52 51 50 50 50 53 53 54 53 52 55 
50 49 51 48 49 49 49 47 48 48 47 45 46 44 44 44 46 44 45 44 45 44 44 45 44 44 44 41 41 42 44 44 42 43 44 45 43 43 42 42 43 42 41 38 37 36 35 37 37 37 40 40 40 41 41 39 40 41 40 38 38 38 40 40 43 42 45 44 45 46 47 46 47 50 50 49 49 47 47 48 48 48 50 45 45 49 50 49 51 50 52 53 56 56 54 54 51 53 52 50 50 47 46 42 42 45 45 50 51 51 54 56 56 57 54 54 56 57 54 54 54 55 56 55 52 53 54 54 51 50 47 46 47 45 44 44 44 45 46 47 46 45 47 48 47 49 47 47 50 48 49 49 50 49 50 52 54 55 51 52 52 52 52 49 52 52 52 51 50 50 48 49 50 52 51 52 51 50 51 49 49 49 49 49 52 52 50 50 53 53 53 52 50 50 54 54 54 51 49 52 
50 49 49 50 50 49 49 48 47 45 45 46 46 45 46 44 45 46 44 44 46 43 42 44 43 44 45 41 42 43 44 44 41 42 45 43 44 43 41 41 39 40 39 39 38 38 37 37 37 39 40 40 40 40 40 39 39 40 38 38 37 38 43 43 45 45 45 43 46 46 47 49 48 48 50 48 47 46 46 47 46 48 49 45 44 50 50 51 51 53 54 54 52 54 52 52 51 51 51 49 48 47 44 43 44 46 49 52 54 53 -9999 56 57 55 55 56 55 57 56 57 55 53 53 53 53 55 55 53 52 49 48 47 48 45 45 45 45 45 45 46 44 45 45 45 46 46 45 46 47 45 48 49 50 50 50 51 53 54 53 52 53 52 51 49 52 51 49 50 49 49 50 51 52 51 49 49 52 51 51 50 51 50 50 50 53 51 49 49 50 53 53 51 51 53 53 53 53 50 50 51 
50 49 49 49 50 49 49 48 47 45 44 44 45 44 44 44 45 44 43 45 45 44 43 44 43 45 46 44 42 42 44 44 41 41 43 45 42 40 40 40 39 39 39 40 39 41 39 38 39 40 38 39 39 40 40 38 40 40 39 38 39 39 41 38 41 43 42 41 43 47 48 48 48 48 48 47 46 47 46 46 48 46 49 45 48 52 51 52 50 51 53 50 51 52 52 52 50 49 50 49 46 46 46 44 45 46 49 49 52 52 -9999 -9999 55 53 54 55 55 57 56 57 55 54 53 53 54 54 53 51 50 -9999 49 47 47 47 48 48 48 47 45 46 44 45 44 46 46 44 44 46 44 47 48 50 51 51 50 51 53 51 53 53 52 52 52 51 53 53 52 48 48 47 48 50 52 52 50 49 52 51 51 50 52 53 52 54 53 50 51 48 50 52 51 52 53 53 53 54 52 51 52 50 
50 50 49 48 49 49 48 46 47 46 46 44 45 46 45 44 46 45 45 43 44 44 44 42 44 46 47 45 42 42 44 43 40 42 45 45 42 40 39 40 39 38 39 38 39 40 42 42 43 40 40 41 40 41 40 39 38 38 40 38 39 41 40 39 40 41 41 41 42 47 47 47 47 49 47 48 47 48 51 48 46 49 48 48 50 52 51 50 51 53 51 52 50 51 51 50 47 47 49 48 48 46 45 45 45 47 49 48 47 49 51 52 53 52 53 55 54 55 54 55 54 52 53 54 54 52 50 49 51 51 51 51 47 45 49 49 49 47 45 44 44 44 44 44 45 44 46 47 45 47 50 53 51 50 49 48 47 50 54 52 52 52 53 53 54 53 52 50 49 49 51 52 51 51 49 49 53 52 50 51 52 54 52 52 51 49 50 50 52 52 51 52 53 53 53 54 53 51 50 51 
50 50 50 50 49 50 48 48 48 47 47 46 45 43 42 44 44 46 45 44 45 44 44 43 43 43 46 46 45 43 43 43 43 44 45 44 42 39 37 39 40 39 41 42 42 42 41 42 42 43 43 42 42 41 39 39 38 39 39 38 38 39 39 37 39 41 40 41 41 42 43 44 45 46 46 46 49 49 51 48 47 47 48 49 50 50 48 51 50 51 50 50 48 48 48 49 46 46 45 46 48 48 45 47 47 48 50 50 48 48 52 52 53 54 51 54 52 54 53 54 52 53 52 52 52 52 50 48 48 -9999 48 49 46 46 48 47 49 47 46 44 45 45 46 46 46 44 46 46 48 50 48 51 51 49 50 47 48 50 52 52 53 52 51 51 51 52 51 50 48 49 50 51 50 49 48 50 52 52 53 52 52 52 52 51 48 46 48 50 52 52 53 52 54 53 52 53 53 52 51 50 
49 50 50 50 49 49 46 47 47 46 47 44 44 44 43 43 44 44 43 43 44 45 46 44 44 45 46 46 45 43 41 41 42 43 44 45 42 41 39 41 42 43 46 45 45 43 42 42 42 43 42 41 40 40 39 39 39 40 38 38 38 38 38 37 40 41 40 41 41 41 43 43 46 46 46 48 47 48 47 47 48 48 49 50 52 53 49 50 51 51 48 46 48 50 49 49 47 46 45 46 48 48 47 46 47 49 48 48 51 47 51 52 53 51 52 54 53 55 54 54 52 52 50 50 48 49 48 46 46 46 46 45 44 47 48 45 47 48 45 44 45 44 44 46 46 47 47 47 48 48 49 48 48 49 52 49 49 49 50 52 52 53 51 51 50 50 50 49 48 50 50 49 47 47 48 52 53 53 54 52 51 47 51 50 47 47 48 51 53 52 53 52 54 52 52 54 53 53 53 49 
48 49 49 50 49 47 47 48 46 47 44 43 43 44 44 43 44 43 43 43 44 44 44 43 42 44 45 46 45 44 43 42 43 43 43 42 44 41 40 42 43 46 45 46 45 44 43 43 41 42 42 41 40 39 37 38 39 41 40 39 38 38 38 37 40 42 43 42 42 42 41 42 44 45 48 46 46 47 46 46 47 48 51 50 50 49 51 53 53 52 51 51 50 50 50 48 48 45 45 46 50 49 48 47 46 45 47 48 48 50 50 52 51 52 54 52 53 56 56 55 52 51 52 50 48 47 46 45 46 45 45 46 46 48 46 43 46 48 46 46 45 45 47 46 47 47 47 47 48 47 50 50 49 51 51 50 48 48 49 50 51 53 52 51 51 50 49 49 50 50 49 48 47 47 48 50 51 51 52 50 49 47 49 51 50 48 50 51 51 52 53 52 54 52 53 53 52 53 54 51 
48 49 49 49 48 47 47 49 49 46 46 43 44 44 44 43 44 44 44 45 46 45 44 41 40 41 43 45 42 44 43 43 42 41 40 41 40 40 40 42 45 46 45 46 45 44 43 43 42 43 42 41 41 40 39 39 38 41 41 40 39 38 39 38 41 40 42 42 40 41 41 41 45 47 47 46 45 46 49 49 49 50 51 52 51 52 52 51 50 50 53 53 51 51 50 48 47 45 46 47 48 49 50 48 47 49 49 48 47 49 52 53 50 52 51 53 52 53 52 52 52 51 50 49 48 48 47 47 47 48 48 49 49 48 45 46 47 48 46 45 49 50 49 48 47 46 46 47 47 48 46 48 48 48 49 48 47 47 48 50 50 52 53 53 49 49 49 50 51 51 49 48 47 48 49 50 50 48 49 49 49 48 49 49 49 48 53 51 51 52 52 53 53 53 51 53 52 51 50 50 
48 48 48 47 47 47 47 49 50 48 46 45 45 45 45 46 46 45 45 43 45 43 42 42 40 40 42 45 45 44 44 42 42 43 42 43 43 41 41 40 44 45 45 43 42 43 44 43 42 42 42 40 39 40 38 37 38 40 40 40 39 39 37 39 40 42 42 43 45 44 44 45 47 49 46 45 47 48 49 51 51 52 53 53 54 53 51 53 52 52 53 50 50 50 49 48 46 45 47 48 49 49 50 47 48 49 48 48 49 48 49 50 50 53 52 53 50 50 48 49 49 49 51 50 51 47 46 46 50 48 49 49 50 49 46 45 46 46 46 47 47 49 48 47 47 47 45 46 46 48 47 46 49 50 50 48 47 47 47 50 49 50 52 52 50 50 50 51 51 50 47 47 49 49 49 50 48 47 47 49 50 50 50 51 50 47 52 50 51 51 53 53 52 51 51 53 52 50 49 48 
47 46 47 47 47 47 47 48 49 50 48 47 46 46 45 45 44 47 46 45 46 44 44 44 43 43 44 45 44 45 44 45 43 42 42 42 43 44 43 42 46 45 44 43 44 44 45 45 42 42 40 40 40 40 38 38 38 41 41 40 40 39 40 39 41 44 43 44 45 45 45 47 47 48 48 48 46 49 49 49 51 51 52 53 54 54 53 50 51 53 51 50 48 45 47 48 45 46 48 49 50 49 50 48 48 48 49 49 48 47 49 52 53 52 51 50 50 48 48 49 50 51 50 51 49 46 45 44 48 -9999 48 49 50 52 51 46 47 45 46 47 47 48 48 46 46 48 47 46 49 48 48 47 48 50 50 52 49 49 51 50 50 49 51 51 52 52 52 51 51 48 48 47 48 49 49 50 49 45 47 48 50 51 52 53 51 53 51 50 51 53 55 55 52 49 49 51 52 49 47 48 
47 46 48 48 48 49 48 48 48 48 48 48 49 47 45 44 44 44 44 44 43 42 45 46 43 44 43 45 47 44 44 47 44 42 41 42 41 41 42 42 42 44 45 44 43 44 44 44 44 44 41 41 40 40 39 39 40 40 40 40 39 39 40 40 41 45 46 48 45 45 46 46 47 48 51 50 51 50 51 51 51 51 51 55 54 52 51 50 50 51 50 48 47 47 47 46 46 47 49 52 51 51 48 48 46 48 50 50 50 52 51 50 49 51 51 52 50 49 47 49 51 51 51 52 50 46 46 45 46 46 47 48 52 50 48 45 45 46 46 48 47 49 50 47 47 45 45 45 46 48 48 48 49 50 50 50 48 49 50 49 47 48 50 50 51 51 52 52 52 51 50 51 50 49 49 49 47 46 48 47 51 51 54 53 54 53 51 50 54 55 54 56 51 48 48 50 49 47 47 48 
48 48 48 49 48 48 48 49 48 48 48 48 49 47 45 45 45 44 44 46 44 42 44 45 43 43 43 46 47 45 45 46 43 44 45 43 41 39 40 39 43 43 43 44 44 44 46 44 45 44 42 43 42 42 40 39 40 40 40 38 39 41 41 42 42 46 45 48 44 45 43 45 47 49 51 50 51 51 52 53 52 52 53 54 53 52 51 53 53 50 49 50 47 45 44 44 47 48 48 50 53 50 49 49 49 50 49 51 47 47 50 49 50 49 50 53 52 50 50 51 51 55 52 52 50 47 48 47 46 47 48 49 50 51 49 47 45 44 44 44 47 48 47 45 46 45 45 47 47 48 48 48 47 50 49 49 48 47 47 48 49 49 48 50 51 52 52 53 52 52 50 50 50 50 50 50 46 46 48 49 51 52 53 52 53 52 52 53 54 55 54 53 49 48 48 50 48 47 46 49 
48 49 49 49 48 48 48 49 50 50 48 48 48 46 46 46 44 44 46 47 46 46 45 43 42 43 44 46 48 44 44 42 42 42 42 43 41 41 41 38 40 42 42 42 44 46 46 45 45 43 43 43 42 41 42 39 41 40 41 42 41 43 43 43 44 44 45 45 43 43 43 45 45 46 49 49 50 50 52 52 51 53 53 52 53 52 51 52 51 52 52 50 48 46 47 46 49 47 48 53 53 50 48 47 47 49 49 50 50 49 52 51 51 51 49 50 52 51 51 53 51 51 53 51 50 49 50 48 48 47 47 49 50 48 49 46 46 43 43 44 46 47 44 43 45 44 45 46 46 46 46 46 46 48 47 47 47 47 47 48 49 50 49 49 49 50 52 53 54 53 53 53 52 50 51 50 50 47 47 49 50 50 52 53 55 54 53 54 55 53 53 51 48 47 48 48 49 47 47 47 
47 49 48 48 51 49 49 49 50 49 49 50 49 47 47 48 47 48 48 49 47 46 44 41 40 41 42 45 46 44 41 41 41 42 43 42 42 43 40 39 39 41 42 42 44 44 43 43 42 43 42 41 41 43 42 40 41 41 41 41 43 45 43 44 44 44 44 44 44 43 44 46 46 48 50 50 50 48 49 48 50 52 50 48 51 50 51 51 49 48 47 47 46 46 48 48 46 49 51 52 50 51 48 47 46 48 49 48 49 51 52 51 53 52 52 54 51 52 53 52 51 51 55 51 51 49 48 49 46 45 45 47 45 47 48 46 45 44 44 45 47 46 44 41 42 43 44 45 44 45 44 46 49 49 49 48 47 47 47 47 49 48 49 49 48 47 50 54 54 53 54 55 53 52 50 51 50 48 51 52 50 51 50 52 54 52 53 53 54 54 52 50 49 48 49 47 47 47 46 48 
46 46 46 47 50 49 49 49 50 50 49 48 48 48 47 48 48 48 48 48 46 45 44 43 41 41 45 46 48 45 42 40 42 40 41 41 42 40 41 39 39 40 41 42 40 42 41 40 40 41 42 41 40 41 44 43 41 41 43 44 43 44 43 45 44 42 41 43 43 44 45 46 46 49 50 50 50 50 50 51 51 50 48 49 49 48 50 49 48 45 46 46 48 48 48 45 43 46 50 48 48 50 47 47 49 48 47 47 50 51 51 51 52 52 53 54 52 51 52 52 50 50 51 53 53 50 49 46 44 44 43 44 42 46 46 47 46 44 45 44 43 44 44 45 46 44 44 45 44 43 44 44 47 47 48 46 46 46 47 47 49 49 48 48 47 47 49 51 52 55 56 57 56 55 51 51 52 52 54 50 50 52 53 54 54 53 53 53 52 52 53 51 49 48 47 48 49 46 46 47 
45 45 46 47 50 48 48 49 49 50 50 48 48 48 47 45 48 50 50 51 48 47 45 44 41 40 42 44 45 44 40 42 42 41 41 40 41 40 39 39 41 40 42 41 41 41 41 39 39 40 40 41 40 42 43 42 45 43 43 45 46 45 43 44 43 42 42 42 43 45 46 47 45 47 48 50 49 49 49 50 49 50 46 47 49 48 47 48 47 45 44 45 46 44 44 44 45 47 49 50 48 48 49 48 47 46 46 47 48 51 50 52 51 49 53 54 51 51 51 53 52 51 53 54 53 47 45 46 46 44 45 44 45 45 47 48 47 44 43 42 42 45 47 45 46 46 44 46 44 44 42 43 44 46 47 47 46 46 46 46 49 50 48 48 46 48 48 50 53 55 57 58 55 56 56 56 55 52 54 54 53 52 54 56 55 54 53 54 55 53 53 51 50 48 49 49 50 47 46 48 
46 46 46 47 49 48 48 47 48 50 50 50 48 47 49 46 49 51 52 49 47 47 45 44 42 43 41 43 42 43 43 42 43 40 41 40 38 38 37 39 41 43 43 44 41 38 38 36 38 40 39 38 40 42 42 43 43 44 44 43 41 44 44 44 43 43 44 44 43 45 46 47 46 46 47 49 50 50 49 49 49 49 49 47 48 47 47 47 47 44 43 45 45 44 46 45 48 47 51 48 49 49 50 49 48 47 46 45 47 49 50 52 52 49 49 50 52 52 52 50 52 52 53 52 51 49 46 45 44 43 43 45 44 45 45 45 47 47 45 43 43 45 48 46 45 46 45 45 43 43 42 44 44 45 46 46 46 46 46 47 50 49 49 48 46 47 48 50 51 54 57 56 58 58 58 57 56 56 56 54 52 52 53 53 54 55 54 56 54 53 50 50 49 50 48 49 49 47 47 49 
47 47 46 47 47 47 47 46 46 48 50 49 48 47 48 46 48 50 50 50 46 47 47 44 44 43 44 43 43 43 44 43 42 41 41 41 40 38 39 40 42 40 44 43 39 39 37 37 37 40 40 40 43 44 44 43 44 44 43 43 44 43 44 43 43 44 45 46 45 47 46 47 47 47 48 48 49 50 50 49 48 47 47 45 48 47 46 45 45 44 44 46 45 45 45 47 46 48 47 47 49 50 49 48 48 48 47 47 49 49 48 50 51 49 50 50 51 50 50 51 51 47 51 50 50 51 49 47 45 43 44 45 45 44 45 47 47 48 48 43 45 46 46 44 44 43 45 42 42 45 45 44 44 44 46 48 47 48 48 49 50 50 48 48 46 48 47 47 50 55 55 54 56 58 57 55 56 56 54 52 51 51 52 51 53 53 54 53 55 50 49 49 49 50 50 50 49 46 46 48 
47 47 46 47 47 47 45 45 46 48 49 49 48 48 48 47 48 47 51 49 46 44 43 43 44 42 42 43 42 44 43 43 43 42 40 38 40 38 38 38 39 43 43 42 39 39 36 38 40 40 42 43 44 43 44 44 44 44 44 42 42 44 43 42 45 45 44 45 45 46 48 48 48 48 49 48 50 50 50 50 47 47 44 45 49 48 48 47 46 46 47 47 44 46 47 47 47 48 48 49 49 47 47 48 48 48 48 50 48 50 48 47 50 51 49 49 49 51 50 49 49 47 46 48 51 53 49 48 45 45 45 44 45 45 47 47 48 48 50 49 47 50 49 43 44 45 47 47 45 47 47 46 46 47 47 48 47 50 50 51 48 51 49 50 50 47 49 50 54 55 54 54 57 56 56 55 54 55 54 53 51 51 51 51 53 53 52 53 51 49 48 49 48 49 49 49 48 45 47 50 
48 47 46 47 47 47 45 44 45 46 49 48 47 47 50 49 48 47 49 47 45 43 43 43 44 42 42 40 41 43 44 45 43 42 42 41 41 40 38 36 38 41 43 41 39 37 37 37 39 42 43 43 42 43 43 43 45 45 44 41 42 43 43 43 43 44 44 46 46 47 49 48 49 50 49 50 49 48 50 49 47 47 48 47 48 48 48 47 47 46 48 50 52 49 48 49 50 50 49 49 45 46 47 48 48 46 48 51 52 49 49 50 50 49 48 49 50 49 50 49 48 50 48 48 50 50 51 50 46 42 41 41 45 46 47 50 50 47 48 48 47 44 45 43 45 49 48 45 46 47 46 46 46 48 48 47 49 50 50 51 51 51 51 50 49 49 50 53 54 56 53 54 57 59 57 58 58 56 54 51 52 51 52 51 53 53 51 51 51 50 50 47 48 48 48 48 47 46 48 50 
48 48 48 46 47 45 43 42 46 47 47 46 45 48 48 49 49 49 49 48 45 46 44 43 43 43 42 40 40 40 40 42 42 42 41 43 42 39 38 38 38 40 42 39 38 37 37 38 41 42 43 43 43 43 43 44 43 45 44 42 41 43 43 44 47 46 44 44 47 47 48 48 48 50 49 50 49 47 48 50 49 48 48 46 48 48 48 46 45 49 50 53 53 49 48 48 50 52 49 45 45 46 47 48 47 46 49 51 50 50 51 50 49 48 47 49 47 50 48 46 48 47 47 48 46 49 47 46 45 43 41 42 44 46 47 48 48 47 47 48 47 45 44 46 46 46 47 45 45 46 46 46 47 48 48 48 47 49 51 50 52 52 52 53 51 53 52 54 52 54 57 57 57 57 57 59 57 55 54 54 54 53 53 52 54 53 51 51 49 50 49 49 48 48 47 46 46 47 48 50 
48 48 48 48 47 46 45 45 44 45 45 45 45 47 49 49 49 49 49 46 46 44 44 41 42 42 42 41 42 39 38 41 41 42 43 45 43 40 38 40 40 42 43 40 38 38 37 40 41 44 43 43 45 44 43 44 44 45 43 43 42 42 44 46 45 45 45 46 47 47 48 48 49 49 50 49 49 50 47 49 49 49 47 47 50 49 47 48 48 48 49 53 51 48 47 46 49 45 46 46 45 46 47 48 48 47 49 49 51 53 52 51 49 48 51 50 50 50 46 46 47 46 47 47 47 48 46 45 45 43 42 42 42 42 46 48 47 46 47 46 45 44 45 46 47 46 47 46 45 45 48 49 49 48 48 49 49 49 50 51 52 53 54 54 55 53 53 55 53 53 56 58 58 59 59 58 54 54 53 55 53 53 53 53 52 51 51 51 51 51 52 51 49 47 45 45 45 46 47 49 
48 49 47 47 47 46 45 44 45 44 44 46 45 45 49 49 49 48 48 48 49 44 45 43 43 42 40 42 41 42 40 42 42 42 43 43 41 41 41 44 41 41 42 43 42 41 38 40 40 43 43 44 42 42 44 43 44 45 43 42 42 44 43 43 44 46 46 45 48 50 50 49 50 50 51 51 50 49 50 48 49 49 49 50 49 50 49 48 47 47 46 49 49 47 47 45 44 44 45 45 46 47 47 47 47 48 50 50 52 52 50 49 47 48 47 46 47 49 46 45 44 44 46 46 47 45 42 44 42 42 42 42 43 44 47 49 47 50 47 44 44 45 46 45 44 43 44 47 46 46 48 49 49 48 47 48 48 50 51 51 52 52 56 56 56 55 56 54 56 58 57 58 57 57 55 55 54 53 54 53 52 53 52 52 52 51 51 52 51 52 50 49 46 46 46 45 46 45 46 48 
49 49 48 47 48 47 45 45 44 44 43 45 46 47 49 49 49 50 49 50 50 46 45 45 43 43 41 41 40 40 38 39 40 40 42 44 45 43 43 42 42 41 41 42 42 42 42 43 43 44 43 41 41 42 42 42 45 45 44 44 44 44 44 44 43 45 46 47 47 49 50 51 52 51 50 49 49 49 47 48 49 48 50 50 49 49 47 46 47 47 47 50 49 47 46 44 44 44 46 46 47 47 48 47 47 50 50 52 51 51 49 49 49 46 45 45 45 47 47 47 46 47 46 46 47 44 42 44 42 42 42 42 43 45 45 45 47 50 46 47 47 44 44 44 42 43 43 45 47 49 50 49 48 48 48 48 49 50 49 50 50 51 56 54 54 57 58 56 56 57 57 57 57 56 54 53 53 51 52 52 51 51 51 50 51 54 53 52 52 50 47 48 46 46 46 47 46 46 45 49 
50 48 47 47 47 48 46 46 45 46 45 47 48 49 49 49 50 50 52 48 50 45 47 45 44 42 40 41 40 39 39 40 42 43 43 45 44 45 44 43 41 44 42 43 45 45 44 45 44 43 39 39 41 42 42 45 44 44 44 46 47 46 45 44 44 46 47 47 46 51 52 52 52 50 49 50 49 48 50 48 47 48 51 51 49 47 46 46 47 47 50 49 48 46 46 46 44 44 45 48 48 48 47 48 48 49 51 50 49 48 50 49 48 46 45 46 46 47 49 50 49 47 45 45 44 44 42 44 44 41 45 45 45 45 45 43 46 47 48 46 48 47 46 44 43 42 43 44 48 48 48 49 48 48 49 49 50 50 50 51 52 52 51 54 54 55 56 55 56 56 58 55 54 53 53 52 53 51 50 50 50 51 51 50 52 52 53 53 49 48 47 47 47 46 48 49 48 46 46 48 
52 50 47 47 47 48 47 46 46 48 46 46 49 50 50 49 51 51 54 51 50 46 45 44 42 40 41 39 40 40 41 41 43 42 42 44 46 44 44 43 43 42 44 46 45 46 45 44 42 43 41 42 42 42 44 45 44 44 44 45 49 47 47 46 47 49 50 50 52 52 51 52 50 49 50 49 50 49 49 47 48 49 51 50 48 47 48 48 47 48 48 48 46 46 46 46 44 44 47 48 48 49 48 48 49 50 50 50 48 50 46 48 46 45 47 47 47 46 47 48 48 47 45 45 44 43 43 43 45 45 46 46 45 44 44 44 43 46 47 46 47 48 46 45 47 46 44 44 48 49 48 47 48 50 51 50 49 50 54 53 52 54 55 54 55 54 54 56 56 56 54 55 53 51 52 52 52 52 50 50 49 51 52 52 53 52 52 53 51 49 48 48 48 49 49 52 49 46 47 47 
53 51 47 46 47 47 48 47 48 49 47 47 47 49 49 50 51 51 53 52 49 47 45 44 43 41 40 38 39 40 39 40 41 41 45 45 45 45 45 43 44 43 45 45 44 45 45 45 42 44 43 43 42 42 46 45 44 44 44 45 46 46 46 47 48 50 48 49 50 52 52 50 49 50 50 51 49 48 49 48 48 46 49 48 48 49 48 49 48 47 48 46 45 45 46 44 45 46 46 48 48 48 48 48 50 49 49 47 47 46 44 43 47 47 46 47 45 45 48 47 46 45 45 44 42 42 42 44 44 44 45 44 44 42 45 44 43 45 47 48 46 47 45 45 47 45 46 45 46 47 48 48 49 52 53 51 49 51 51 52 54 54 56 55 55 54 51 53 53 54 53 55 54 50 50 52 51 51 51 49 50 51 50 50 51 52 52 51 51 50 52 51 52 54 53 53 51 48 47 47 
52 50 46 46 46 47 49 49 49 49 48 48 47 47 51 51 52 53 51 52 51 49 46 44 44 42 41 41 39 39 42 42 40 44 44 46 45 45 46 45 46 47 46 44 44 45 44 43 44 45 45 44 44 44 47 45 46 46 44 44 44 43 47 49 50 50 49 49 51 51 51 51 50 50 49 49 48 49 46 47 47 48 47 48 49 49 48 48 48 46 45 44 44 44 46 45 45 46 48 48 47 45 46 50 50 50 46 48 47 46 46 47 47 49 48 48 46 47 49 46 45 46 44 43 42 42 44 43 44 46 44 43 43 45 44 42 43 45 46 47 46 45 46 46 47 48 47 48 47 47 50 51 52 51 52 50 52 51 54 55 56 56 56 55 54 53 51 52 52 53 51 52 53 51 51 50 50 49 50 49 51 50 50 49 49 51 51 50 50 50 51 55 54 54 54 52 50 46 46 46 
51 50 50 49 49 48 50 51 51 49 48 46 46 50 51 52 51 53 51 52 52 50 48 46 45 41 43 39 39 40 41 41 42 44 44 42 44 44 44 44 44 44 44 42 42 43 43 44 44 45 45 48 47 48 48 48 47 46 44 46 46 45 46 49 50 50 47 51 50 50 49 52 52 50 48 47 47 46 46 45 50 48 48 48 47 49 48 48 47 46 47 44 46 45 46 47 48 47 48 47 48 48 48 48 47 45 47 48 47 46 47 47 48 50 48 46 47 46 48 46 45 45 44 43 43 44 45 44 44 46 46 44 44 44 43 41 45 46 45 46 46 46 48 47 47 48 47 48 48 48 50 52 51 50 50 50 52 54 56 56 57 57 54 56 54 52 -9999 53 52 50 51 51 49 50 51 49 50 50 50 50 50 49 49 49 48 51 51 51 50 53 53 54 54 54 55 53 50 46 45 46 
50 50 50 49 49 53 52 51 50 47 46 45 45 47 50 52 50 48 49 51 55 49 48 51 45 44 44 42 39 42 42 45 43 42 41 42 43 45 44 42 43 44 43 44 44 43 44 44 44 45 47 50 49 50 49 48 47 47 45 45 48 46 48 48 49 48 46 48 49 51 50 50 49 50 47 46 47 47 46 47 49 48 48 48 47 46 46 47 47 47 46 45 46 46 47 48 47 47 48 49 49 50 50 50 47 47 46 48 46 44 47 50 48 48 50 48 48 48 47 45 45 45 45 44 45 44 45 44 45 46 46 47 48 48 46 48 47 46 46 48 48 49 52 51 50 48 48 47 46 48 48 51 50 50 49 51 54 54 54 56 57 56 52 52 53 53 -9999 -9999 51 50 51 51 49 50 49 49 49 50 50 50 50 50 51 49 50 50 51 53 54 54 54 53 54 56 56 53 51 49 48 48 
50 51 51 50 52 52 52 52 49 47 46 44 45 48 49 51 49 48 46 49 53 50 49 49 48 44 44 45 44 44 44 44 43 41 42 41 41 42 42 42 43 45 44 45 46 44 44 44 47 47 47 50 52 52 50 46 44 46 46 45 46 44 47 49 49 48 50 49 50 50 49 48 48 48 47 48 47 47 46 49 48 49 47 46 45 46 46 48 50 48 48 46 45 46 47 50 49 50 50 51 50 49 48 49 46 46 48 48 47 47 47 47 49 49 48 47 48 48 50 46 46 44 45 45 46 43 43 43 44 44 45 47 48 46 49 48 49 46 47 49 49 51 50 50 48 49 48 48 49 49 48 49 51 49 50 53 55 53 52 58 55 54 54 54 54 53 52 50 51 50 50 50 50 50 49 49 50 50 50 49 49 50 51 52 52 53 53 53 54 54 54 54 56 55 55 54 51 49 48 47 
49 50 49 51 52 53 50 49 48 46 46 45 47 47 49 47 45 46 46 48 48 47 47 46 45 44 44 46 48 46 44 45 43 41 41 43 43 42 43 45 45 41 42 44 46 46 45 45 46 47 47 48 51 50 49 46 44 46 46 45 45 45 49 48 50 48 47 47 51 50 48 47 47 47 48 49 47 46 46 49 48 47 44 45 45 45 49 48 49 48 47 47 48 48 48 51 50 49 48 50 50 48 49 46 46 48 48 47 48 47 46 47 47 47 47 48 49 47 47 46 46 47 48 46 44 42 41 41 42 43 46 48 47 47 47 47 45 46 47 49 48 52 51 49 50 50 48 46 46 48 49 50 50 54 53 54 54 55 -9999 56 58 56 54 54 54 54 52 51 51 50 49 49 48 50 50 50 51 50 50 50 49 49 52 51 53 53 53 54 53 54 55 57 56 56 54 52 50 49 49 49 
48 49 49 50 50 51 49 49 50 46 47 47 46 44 43 44 45 44 47 48 46 46 46 45 42 44 46 49 48 48 47 48 46 45 43 43 43 40 42 43 41 42 41 44 44 46 49 49 47 47 49 48 48 48 48 48 49 48 47 47 46 47 49 49 49 50 49 48 47 47 48 48 48 50 49 49 45 45 47 48 48 47 46 46 47 47 45 48 49 47 48 49 48 50 49 48 48 48 48 50 48 46 44 45 47 48 48 47 48 47 45 45 45 46 47 44 43 46 44 43 45 46 47 44 43 42 40 41 40 42 44 47 47 47 46 46 45 47 47 48 51 52 50 48 48 49 46 46 48 49 51 51 53 55 54 -9999 58 59 59 56 56 56 53 54 55 53 51 51 50 47 48 49 50 50 50 50 51 51 52 49 48 49 49 53 53 53 54 54 53 55 56 54 54 55 56 53 50 49 48 49 
49 49 48 49 50 50 51 51 48 46 47 47 46 42 44 44 44 45 47 48 47 45 47 43 43 46 48 49 51 50 47 46 45 45 43 43 43 42 42 41 44 43 43 45 46 47 51 50 49 48 48 48 50 48 47 45 47 47 48 47 48 47 47 48 50 52 49 49 46 47 48 49 48 49 49 48 46 47 47 47 45 45 48 48 48 47 47 44 47 50 49 48 49 50 50 49 48 48 49 49 50 45 45 46 47 51 50 47 47 45 45 45 46 46 45 43 41 43 43 44 44 44 42 42 42 44 45 43 45 44 45 50 48 49 48 45 47 47 49 48 50 51 48 47 46 47 48 48 48 50 51 55 55 56 55 56 59 58 56 56 56 55 55 55 52 53 53 51 50 47 49 -9999 50 49 49 50 50 50 49 48 48 48 50 51 52 54 55 55 56 53 52 52 52 54 55 51 50 49 47 52 
49 50 49 50 49 51 50 50 49 47 48 44 43 43 45 46 47 46 49 49 48 47 47 43 44 46 47 50 48 49 49 48 45 44 43 43 41 41 42 42 45 44 45 47 48 49 49 51 50 48 47 47 48 48 48 48 49 50 49 46 46 47 47 48 48 48 48 49 46 47 46 45 46 47 49 46 45 45 48 44 45 45 48 46 47 47 48 46 48 48 48 48 49 49 50 49 48 48 49 49 49 47 47 47 49 50 49 48 50 45 44 44 46 44 46 43 43 44 43 42 43 42 42 42 43 43 44 46 45 47 46 46 46 46 46 45 45 48 49 49 47 48 46 45 46 46 47 51 49 52 53 56 56 -9999 -9999 55 56 54 54 54 54 54 54 54 53 51 52 51 50 50 50 50 -9999 49 51 50 49 49 49 49 49 49 49 49 51 53 54 55 54 53 51 53 54 54 53 51 50 49 47 49 
47 49 49 50 50 50 49 48 47 48 46 44 43 42 45 45 46 47 48 47 48 47 46 44 46 46 47 48 48 48 46 46 46 45 43 41 40 40 42 45 46 44 44 44 45 50 50 47 49 49 49 49 49 45 47 47 49 49 49 47 47 47 46 47 47 48 48 46 47 49 48 46 44 45 48 46 44 44 45 46 47 46 47 46 47 49 49 49 47 47 48 47 48 46 47 46 47 47 49 49 48 46 46 45 45 46 47 50 50 48 47 49 49 48 49 47 45 43 43 43 43 42 42 44 45 46 45 46 46 48 47 46 45 45 44 45 48 48 48 47 47 46 47 47 48 46 46 51 53 -9999 -9999 -9999 54 55 54 50 52 54 56 54 53 51 51 52 52 52 51 52 51 51 51 50 49 50 49 48 49 50 50 50 50 50 50 49 51 52 53 54 55 55 53 52 52 51 53 52 50 47 48 45 
47 47 48 49 49 49 49 48 48 47 46 42 42 44 44 45 46 48 47 48 46 49 49 47 46 47 49 48 49 49 48 48 47 43 41 42 42 43 44 45 47 44 46 45 44 47 47 47 48 48 50 51 49 47 47 49 49 48 47 47 48 48 45 45 46 44 46 45 48 48 48 47 45 46 47 48 46 47 48 46 45 47 48 48 48 48 48 47 46 47 48 47 46 47 46 46 47 47 48 50 49 48 45 46 43 44 46 46 45 44 46 46 46 48 47 46 45 46 44 42 44 44 44 44 46 48 46 47 47 46 49 48 48 45 43 44 44 46 47 47 45 45 47 48 46 47 48 50 53 53 52 52 52 53 51 51 53 55 57 56 52 49 52 52 52 51 52 54 53 52 50 49 49 -9999 47 49 52 52 51 51 51 51 50 52 50 51 53 55 55 55 54 54 54 54 53 51 50 50 47 46 
48 48 47 48 49 47 49 50 48 45 45 43 43 45 43 45 46 48 48 50 48 49 49 47 48 49 48 47 47 48 48 47 46 47 42 44 44 45 45 46 44 43 46 46 45 46 47 47 47 47 48 48 48 49 48 48 47 48 48 47 47 46 45 47 44 44 44 45 47 48 48 48 47 47 47 47 46 48 48 49 48 47 48 49 49 48 47 47 47 46 46 47 48 47 48 48 51 51 50 51 49 48 50 48 47 47 47 46 45 45 47 46 46 46 46 46 46 45 47 47 47 47 45 45 46 47 49 49 49 46 48 50 48 44 45 44 43 44 45 44 43 43 47 48 48 50 52 52 52 51 52 52 51 51 51 52 55 55 56 55 51 54 53 54 51 54 54 55 54 53 50 50 48 49 -9999 50 53 52 52 51 51 51 52 51 50 52 53 54 55 54 54 53 54 52 52 50 49 47 46 46 
48 47 48 48 49 48 47 48 47 46 45 43 43 43 42 45 45 47 49 50 51 50 50 50 50 49 48 47 48 47 49 49 49 48 44 43 43 43 45 47 44 45 45 48 47 48 47 47 48 49 48 47 48 48 49 48 46 46 46 47 46 46 47 48 43 44 42 45 47 46 48 48 47 48 46 47 47 50 51 49 50 49 48 47 48 48 48 48 46 48 48 48 49 49 47 50 49 48 48 47 49 48 46 49 48 48 47 48 47 47 47 46 46 45 46 45 44 47 47 49 51 50 46 47 49 49 49 50 49 49 47 48 48 47 45 45 43 43 43 47 46 45 48 48 49 52 54 53 52 52 53 51 51 50 51 53 55 56 54 55 55 56 56 53 53 55 54 55 54 54 51 49 47 47 48 50 53 52 52 52 52 52 51 50 51 51 52 53 55 54 54 52 53 53 51 48 47 47 46 44 
48 47 47 49 49 48 48 46 47 46 46 44 42 43 43 45 46 46 49 52 51 51 50 48 48 47 47 45 46 47 47 48 48 47 46 44 45 45 45 46 46 46 47 49 48 50 51 49 49 49 47 48 49 49 49 49 47 48 47 46 46 47 47 48 45 44 46 47 48 47 50 50 51 50 48 48 47 50 49 50 51 50 48 46 48 47 48 48 47 47 48 49 50 49 47 47 47 49 49 50 49 49 47 46 45 46 45 45 46 47 47 48 48 48 47 46 47 47 48 49 52 50 49 48 49 50 50 51 50 50 52 48 47 45 44 43 44 44 46 49 47 50 51 50 51 54 55 55 51 52 53 52 53 53 52 55 56 56 53 53 55 55 56 57 57 56 55 54 53 54 53 51 48 49 49 49 52 52 52 53 52 52 50 52 51 53 52 53 55 55 54 54 52 52 51 49 48 45 45 44 
48 46 46 49 49 49 48 46 46 46 44 46 44 42 43 43 46 47 51 51 51 50 48 48 48 47 46 44 46 48 48 46 48 48 46 46 45 46 45 47 48 48 49 51 50 51 51 51 50 48 48 48 47 49 49 49 46 47 46 48 47 46 48 49 48 45 46 47 48 50 50 51 51 51 49 49 49 49 51 50 50 49 47 47 49 48 47 48 47 47 47 47 45 45 45 48 50 49 49 50 49 46 46 45 44 44 46 44 44 46 49 49 49 49 49 47 46 47 48 49 50 51 52 52 50 50 49 50 53 52 51 51 50 49 48 44 44 45 46 47 48 51 52 52 53 55 54 53 51 55 53 53 52 52 55 55 56 55 54 54 53 54 57 57 57 57 55 55 53 53 53 53 49 51 50 51 51 51 50 52 53 50 51 52 54 54 53 53 52 53 53 53 53 54 54 51 50 46 47 45 
47 48 46 47 49 50 47 46 46 45 44 45 42 44 44 43 44 46 50 50 51 50 49 48 48 46 46 45 48 49 49 48 46 47 46 47 47 48 46 48 48 49 49 52 52 51 50 51 51 52 48 47 46 47 48 48 46 48 47 47 48 47 47 47 47 46 45 46 49 51 52 54 53 50 48 48 50 50 51 50 48 48 47 46 47 48 48 48 49 48 45 45 46 44 48 47 50 50 49 51 50 49 47 47 45 45 45 46 45 44 49 48 49 47 47 46 45 47 48 48 50 53 52 53 54 52 53 53 53 53 54 52 49 47 47 46 48 46 46 48 50 53 55 54 53 53 51 51 50 50 49 52 50 52 55 55 57 55 54 53 52 53 56 56 55 55 55 53 52 53 52 50 48 49 51 50 50 50 50 51 51 51 52 54 54 54 52 51 50 52 52 52 53 53 52 50 48 43 43 45 
47 47 46 46 49 49 47 46 46 46 44 44 42 43 43 46 46 49 49 49 52 50 49 49 47 46 46 47 48 48 48 46 46 46 47 48 48 48 47 48 48 50 49 51 50 50 50 50 51 51 49 44 46 46 48 47 47 47 47 47 49 48 47 47 47 47 48 47 48 51 50 55 53 48 47 47 49 51 50 50 48 48 49 48 46 48 49 47 49 47 46 46 47 47 48 46 48 49 51 51 49 49 50 47 46 43 43 45 44 45 45 48 48 47 46 45 43 46 46 49 51 52 52 54 53 53 54 54 55 54 53 52 51 48 46 45 45 46 47 49 51 53 54 53 51 50 52 50 52 50 50 52 52 52 53 55 54 52 52 53 53 56 56 55 55 53 52 52 53 53 51 50 48 49 49 51 50 51 52 53 51 51 52 54 53 53 53 53 51 51 51 51 51 52 52 49 46 43 44 43 
48 48 47 48 52 50 48 48 48 47 46 45 43 43 45 48 48 50 51 50 52 49 51 48 46 48 49 48 46 49 48 48 47 47 49 49 49 48 51 50 50 50 51 52 53 51 51 50 53 51 48 47 48 48 48 50 50 49 48 48 49 50 49 51 52 51 50 51 50 52 52 53 51 46 46 49 49 52 51 49 50 50 51 49 48 47 47 45 46 46 47 47 46 46 46 49 49 49 49 50 50 49 50 48 44 41 40 42 42 44 45 46 46 44 44 45 44 48 51 51 52 53 51 51 52 51 53 53 54 53 51 51 47 46 46 46 46 46 47 49 51 53 52 52 49 47 51 52 53 52 52 51 52 54 54 53 54 53 53 53 56 56 55 55 55 53 54 55 53 52 49 48 47 49 51 52 51 53 53 53 51 51 52 52 53 52 52 52 52 51 52 52 52 51 49 45 44 45 45 43 
47 48 47 48 51 51 48 48 49 51 51 49 45 44 45 49 50 50 51 50 51 49 50 48 48 48 48 49 48 47 47 48 49 49 50 49 49 49 50 49 49 50 53 52 53 51 48 49 51 50 51 50 50 49 50 49 48 51 51 50 50 52 51 53 52 51 49 49 51 51 52 49 46 46 47 49 51 50 50 52 50 49 50 50 48 46 46 47 46 46 47 47 45 45 47 48 50 50 49 50 50 47 48 45 43 40 40 40 42 45 45 44 42 43 42 44 45 49 51 50 51 52 51 51 52 53 54 56 54 53 50 49 46 46 46 46 45 47 49 49 55 55 53 53 50 51 51 51 52 55 55 52 52 52 54 56 54 53 53 53 55 55 55 56 55 55 55 54 52 51 49 49 46 49 50 51 52 52 53 52 51 51 51 51 53 53 52 52 52 51 52 52 51 51 46 47 45 44 46 44 
47 47 47 49 51 50 48 48 50 52 52 49 48 46 49 49 50 51 51 50 48 48 50 49 48 49 49 50 47 47 47 49 49 48 50 50 50 49 49 50 49 51 52 51 53 52 50 49 50 53 50 48 49 50 50 49 50 50 51 52 51 51 52 52 52 52 51 51 52 50 47 46 46 45 45 49 49 49 50 51 49 49 49 48 47 47 45 46 46 45 47 45 44 44 45 46 48 47 47 49 47 47 45 43 41 39 38 39 44 46 46 44 42 42 42 44 47 47 50 50 51 53 51 51 56 56 56 54 53 49 48 45 46 46 45 46 47 46 49 52 55 54 54 51 52 51 52 51 53 54 54 52 51 51 51 56 56 52 52 52 54 52 54 53 54 52 53 51 51 51 50 49 48 47 50 53 54 52 52 51 50 49 50 50 51 50 53 52 52 50 50 50 51 49 47 46 44 43 45 45 
49 48 48 48 50 51 48 47 49 47 49 49 47 47 49 49 51 52 51 50 48 46 48 49 48 49 49 50 47 46 49 49 48 47 50 51 51 49 49 52 50 51 50 51 52 51 51 52 53 53 50 50 48 49 48 49 49 52 53 53 52 50 51 52 52 52 50 52 48 47 46 46 48 47 49 49 50 50 50 50 49 47 46 47 46 45 46 46 45 44 42 42 45 45 46 45 49 50 48 47 46 43 43 42 40 39 39 41 42 44 43 44 43 42 44 45 45 47 47 50 51 53 53 52 54 56 56 54 51 51 48 47 47 47 46 48 48 49 52 51 54 54 53 51 51 53 51 52 54 54 52 50 51 52 51 51 51 51 51 52 51 51 51 54 54 53 51 51 49 51 49 48 48 50 54 53 53 52 51 50 49 49 49 48 49 49 50 49 49 51 50 51 51 48 47 47 44 43 43 45 
48 48 48 49 50 50 49 47 47 47 49 48 47 46 47 49 50 49 50 49 47 48 49 51 48 48 47 48 49 47 47 49 47 48 52 52 50 52 51 51 52 51 51 50 50 51 52 51 54 53 55 51 50 49 48 50 51 52 52 53 51 51 50 52 51 51 49 50 46 46 47 48 47 46 47 49 48 47 48 48 48 46 47 47 47 47 48 45 44 43 42 42 43 47 46 47 51 51 48 45 45 44 42 41 41 40 40 42 43 44 43 42 42 44 45 46 46 49 50 50 51 54 54 53 54 55 55 51 51 49 48 47 47 46 48 52 50 50 49 53 54 51 50 50 49 51 51 51 52 53 52 51 51 51 52 51 52 53 50 52 51 52 52 53 52 52 52 48 48 49 46 49 49 55 55 52 51 -9999 50 50 48 49 48 47 48 48 49 50 50 49 50 48 48 48 47 46 45 44 42 46 
47 47 47 49 51 51 51 49 48 48 48 48 49 48 50 51 51 51 51 50 49 49 49 48 48 48 48 48 49 49 51 47 47 48 50 51 51 49 51 50 53 51 50 52 51 51 50 49 53 53 52 53 52 52 51 50 51 53 53 52 52 49 47 47 48 49 50 48 47 47 48 50 45 46 45 48 49 48 47 47 46 46 47 47 49 47 48 45 45 45 45 46 46 46 48 48 50 48 44 44 43 43 42 41 39 40 40 42 42 41 41 41 41 42 42 47 50 51 50 51 51 53 52 53 52 51 49 50 51 49 48 47 45 47 51 52 50 49 50 53 52 51 51 50 49 49 48 49 48 51 51 49 51 53 52 52 52 54 53 52 51 50 50 52 51 51 50 49 49 47 47 47 50 54 55 54 52 -9999 52 50 47 48 47 46 49 50 51 50 49 49 47 45 45 44 44 44 46 45 44 45 
48 47 48 49 53 51 51 51 50 47 46 47 44 46 49 50 50 52 51 49 46 45 50 50 49 49 51 49 50 51 50 49 48 50 51 51 50 49 50 49 52 53 52 52 53 51 51 50 52 52 52 52 52 53 50 51 53 54 54 53 51 49 48 47 48 51 50 50 47 47 48 50 48 46 46 48 49 48 46 45 46 46 47 47 47 48 47 47 47 47 46 48 49 50 48 51 48 46 43 41 43 44 43 44 42 40 39 41 39 40 42 41 39 39 42 43 45 46 51 51 50 50 50 50 49 46 47 48 47 48 49 47 48 49 50 51 49 51 51 54 51 50 48 50 49 48 49 48 48 49 51 52 52 52 51 52 52 51 52 51 51 50 49 53 51 50 49 49 47 46 47 48 55 54 53 52 52 48 49 -9999 48 48 46 46 46 48 48 50 50 49 48 46 47 44 43 43 45 45 44 46 
49 49 51 53 53 51 53 52 49 49 46 47 46 48 49 51 49 50 47 47 47 46 47 48 50 51 52 50 49 48 47 48 49 49 48 48 48 50 51 54 54 55 52 51 52 52 52 53 53 53 52 53 54 53 54 51 52 53 54 51 49 49 48 48 48 49 50 48 47 47 49 48 47 45 47 48 50 47 46 46 47 48 48 49 47 47 49 51 49 46 46 48 51 51 46 48 47 48 43 43 45 45 43 42 41 41 41 40 40 43 41 42 40 39 42 40 42 44 49 50 50 50 48 49 48 48 48 47 48 47 50 52 50 49 50 49 51 52 51 52 52 52 49 50 48 48 49 48 48 50 50 50 50 50 49 49 50 49 51 51 51 51 51 53 49 48 48 48 48 49 49 50 54 52 52 52 50 49 46 46 -9999 47 47 48 48 49 49 49 48 48 47 45 47 43 43 44 43 44 43 46 
49 51 50 53 52 51 52 51 52 48 48 48 47 49 49 50 50 50 49 49 48 47 48 50 50 53 51 49 47 47 49 49 50 50 49 48 49 49 52 54 54 54 52 51 50 52 53 51 52 52 53 52 51 51 52 53 53 54 51 51 47 48 48 47 47 49 49 48 48 48 49 48 46 48 48 48 48 47 48 47 50 49 47 47 47 48 49 50 48 47 46 48 49 48 47 47 47 43 45 44 45 45 43 43 42 39 38 37 40 38 40 40 41 43 42 42 43 44 49 50 50 48 47 45 48 47 47 47 46 49 50 49 49 50 49 47 50 50 51 51 53 51 50 52 52 49 51 51 53 50 49 47 47 47 48 51 49 51 53 52 50 49 48 51 48 49 49 48 49 51 49 52 50 52 52 52 53 49 48 49 48 48 48 48 48 49 49 48 48 47 48 47 44 44 45 45 44 43 43 45 
51 51 51 52 50 53 52 53 51 48 45 48 50 50 51 52 51 50 49 49 49 49 52 49 50 50 48 48 46 47 48 48 48 49 48 48 49 51 52 52 55 54 52 51 51 50 50 53 51 51 52 52 52 53 52 53 53 54 51 49 49 48 47 47 47 50 50 48 48 49 49 49 47 49 48 48 48 49 49 48 49 48 47 46 47 48 49 50 51 47 48 48 49 49 47 48 45 45 43 44 44 43 45 40 38 38 36 38 39 39 38 39 40 41 44 44 43 46 45 50 51 49 45 47 47 46 46 46 47 49 48 46 47 49 48 48 48 48 48 50 51 50 51 53 50 49 50 52 53 53 51 49 47 49 49 46 49 50 49 45 48 49 48 50 49 49 48 49 51 54 51 54 53 51 51 54 52 48 48 50 49 48 48 48 49 49 50 48 47 47 45 46 44 46 47 44 46 44 43 45 
52 52 51 53 51 52 52 50 47 47 48 48 50 51 51 52 51 51 49 49 49 49 49 46 48 48 46 45 45 45 47 47 47 48 46 48 50 49 54 54 53 53 53 51 50 51 53 55 55 55 56 55 53 53 52 52 52 52 50 49 48 48 47 47 47 50 49 49 48 49 48 48 47 49 51 49 49 49 49 48 47 46 45 46 47 48 47 45 48 47 45 45 46 47 48 48 44 44 45 44 42 41 43 38 38 37 38 39 38 38 37 41 40 41 42 43 46 43 46 49 49 48 46 47 46 46 48 47 50 50 47 45 44 45 44 48 49 47 49 50 48 49 51 48 48 47 50 50 52 51 51 47 47 48 47 47 46 48 48 46 48 48 51 52 53 50 50 51 54 53 55 56 54 55 53 52 52 48 48 50 50 49 49 49 49 50 49 49 48 48 46 46 46 46 45 42 45 45 44 46 
52 52 51 52 50 51 52 50 47 47 47 47 49 49 51 52 51 50 49 48 46 47 48 48 48 48 46 44 43 45 45 46 48 49 48 48 50 49 52 52 52 52 50 51 52 51 51 54 54 55 55 52 51 50 49 50 50 51 50 46 47 47 48 47 47 48 49 47 47 48 47 47 49 51 51 51 49 49 49 50 48 47 48 47 48 46 48 47 49 47 48 46 47 47 48 46 44 44 44 43 43 42 41 37 37 38 39 41 38 39 40 39 41 42 43 46 45 43 46 46 47 44 45 46 47 47 48 49 49 49 50 50 47 45 46 47 51 50 48 48 47 46 48 48 48 50 50 52 54 53 53 48 47 46 47 47 48 48 49 46 47 51 51 52 51 51 52 51 53 51 56 54 55 54 55 53 50 49 49 50 50 49 50 49 49 49 50 51 49 48 47 46 47 46 44 42 44 44 43 45 
52 51 51 51 50 51 51 51 48 47 47 48 49 52 52 52 51 50 46 47 46 45 47 46 47 45 45 45 43 45 46 47 48 50 51 51 48 50 52 52 50 50 50 51 52 53 53 55 56 55 52 53 53 50 51 52 51 51 48 47 49 49 48 48 48 48 49 47 47 46 46 47 49 51 51 51 51 49 50 51 49 48 46 47 49 48 47 51 48 48 48 48 48 48 47 46 44 45 46 45 45 44 41 39 38 38 40 41 40 42 40 39 40 44 47 48 47 45 44 46 44 45 46 47 48 49 50 48 49 50 51 52 51 48 46 47 50 49 48 46 47 50 49 48 48 50 52 53 54 53 52 50 48 47 49 50 51 51 50 49 51 51 51 51 52 51 53 52 52 52 52 55 54 55 53 52 51 50 50 50 50 50 50 50 48 49 50 49 49 49 47 47 47 47 45 42 43 43 43 42 
52 51 51 50 50 51 51 51 50 50 49 49 50 53 53 52 49 48 46 46 45 45 46 45 46 45 46 45 47 49 49 51 50 50 49 49 47 51 50 51 51 51 51 52 53 53 54 53 52 52 53 54 51 52 52 52 50 50 48 49 48 49 48 47 49 48 49 50 48 48 49 50 50 52 52 49 51 50 52 50 49 49 46 47 49 49 50 50 48 50 50 50 50 46 47 46 45 44 45 46 44 43 43 41 41 39 40 41 40 41 41 39 40 42 46 47 46 43 44 44 42 44 46 49 48 51 50 50 48 50 50 52 50 48 49 49 49 49 47 47 48 52 50 50 50 50 53 51 50 51 52 51 51 51 52 51 49 49 51 52 52 50 49 53 54 53 52 54 53 53 52 53 53 54 53 53 53 50 51 50 50 51 51 49 48 48 50 49 49 48 47 47 47 46 45 44 44 44 43 43 
51 51 50 50 49 48 50 51 52 50 50 51 52 52 53 52 48 48 45 44 43 42 45 45 45 46 46 47 48 47 49 51 52 50 48 49 49 50 49 53 53 52 53 53 54 54 53 54 53 52 52 52 51 52 51 50 49 49 49 50 50 51 50 49 48 48 49 50 49 48 50 50 52 51 49 49 49 52 52 50 50 48 48 48 49 49 49 49 48 49 50 50 49 47 45 45 44 45 46 45 45 44 43 44 41 40 38 41 40 40 40 42 40 44 48 47 43 45 46 43 43 43 47 49 51 52 52 50 48 49 51 51 49 48 49 48 48 46 48 48 49 52 51 52 51 51 50 50 51 52 53 50 50 51 51 49 49 50 50 51 50 49 49 48 50 53 51 51 51 53 51 51 51 51 50 50 52 52 52 51 50 51 51 51 50 51 52 49 50 49 49 52 50 47 46 46 45 43 43 42 
51 51 50 51 49 47 50 51 51 50 50 50 51 49 49 51 49 47 45 42 43 43 44 45 45 46 47 47 47 47 51 50 52 51 49 47 47 51 50 53 52 52 53 53 52 54 54 56 55 53 53 51 50 50 50 49 49 51 52 51 49 48 49 49 48 50 48 48 50 48 50 50 52 51 50 52 49 50 52 52 49 48 47 48 48 47 49 50 50 50 49 50 48 46 44 46 46 44 45 44 44 43 45 41 41 39 37 39 41 41 41 42 43 46 47 44 44 45 43 42 44 43 47 50 51 52 50 50 49 50 48 51 51 50 46 50 50 49 49 48 51 50 51 50 51 51 50 50 50 51 51 50 50 51 52 50 51 50 49 50 51 50 48 49 50 51 48 49 52 52 50 50 50 51 49 49 51 52 52 53 51 52 51 49 50 48 50 51 50 51 51 50 50 49 46 46 46 46 43 42 
52 51 51 50 50 49 50 51 51 51 49 48 48 48 49 49 50 49 45 42 44 44 45 46 46 47 46 47 47 49 51 50 51 51 49 49 50 52 53 52 52 53 54 53 54 54 55 55 53 54 53 52 51 51 48 49 52 51 52 49 49 48 49 47 49 49 47 48 50 51 49 50 52 52 50 52 51 52 51 51 51 49 48 48 48 48 49 49 49 48 48 47 47 45 44 46 46 45 44 46 46 44 43 43 40 39 39 41 41 40 40 41 42 46 46 45 47 45 43 44 45 46 47 48 49 51 50 49 51 51 51 51 50 49 50 51 52 50 48 47 47 48 48 51 51 50 50 52 49 49 51 50 51 50 51 50 51 51 51 52 52 50 50 49 49 49 48 50 51 51 49 49 49 48 49 49 49 50 51 53 50 49 48 50 48 48 50 50 52 50 49 49 50 49 47 47 47 47 44 44 
52 50 51 51 51 49 50 51 50 49 48 49 48 47 47 47 48 48 44 46 45 46 46 46 48 48 47 47 48 51 49 51 51 51 49 51 53 53 53 52 53 53 55 55 56 56 55 54 53 51 52 52 52 52 51 50 50 50 50 50 49 49 49 49 48 48 47 47 48 50 51 52 53 52 50 52 50 51 52 52 49 48 49 46 46 47 45 48 47 47 48 45 44 44 44 46 45 42 44 45 45 43 43 43 41 38 41 42 41 40 39 41 43 46 43 45 46 45 44 45 45 45 49 50 50 51 53 51 53 55 54 50 49 51 52 52 52 50 45 42 45 46 47 50 48 49 53 52 50 49 50 49 50 50 50 51 51 50 52 51 51 52 52 50 50 51 51 51 52 50 48 49 48 49 50 49 51 50 50 51 50 48 47 49 49 48 50 50 50 50 50 48 49 46 50 48 47 44 43 44 
50 51 51 50 50 49 50 49 47 47 48 49 48 48 47 48 48 49 45 46 47 46 46 47 49 48 48 48 50 49 53 52 50 49 50 50 51 53 54 53 52 55 57 57 56 54 54 54 54 51 51 51 53 52 50 49 49 50 48 49 48 48 49 48 47 47 47 47 50 50 50 51 54 52 50 49 50 50 51 50 50 46 47 48 48 47 47 47 48 48 46 44 43 42 44 44 43 44 43 46 47 44 43 42 40 41 43 39 39 42 43 45 43 44 45 46 45 44 45 46 46 48 51 50 50 51 52 53 52 53 51 50 50 51 51 50 50 49 46 47 48 49 47 51 52 52 52 51 50 51 50 49 48 50 50 49 51 53 53 53 52 51 49 49 49 50 50 50 50 50 48 50 50 49 50 50 50 49 49 50 50 47 48 49 49 49 49 48 47 50 49 48 46 47 51 48 47 44 44 44 
51 52 51 50 49 48 49 48 48 48 48 50 49 49 48 48 48 50 47 47 47 46 47 47 49 48 48 50 50 51 52 52 49 48 48 50 50 52 52 52 53 52 55 57 54 54 54 52 54 53 52 52 50 50 49 49 48 49 49 48 49 51 49 50 49 49 50 51 49 48 49 52 52 50 50 50 49 48 49 49 48 48 50 48 49 46 47 49 47 47 48 43 41 41 42 42 43 45 44 45 44 43 42 42 40 42 39 40 40 44 46 44 44 46 45 44 44 43 46 47 50 51 52 52 53 51 50 51 52 52 51 51 53 51 51 51 50 49 50 49 47 47 47 50 49 52 51 51 52 51 52 50 50 48 48 51 52 54 55 52 52 49 49 50 49 49 49 51 49 48 50 50 51 51 50 50 49 49 48 48 47 48 48 50 49 50 49 48 48 47 49 47 47 48 49 50 47 45 44 47 
53 52 52 51 50 48 49 48 48 48 49 49 47 48 47 47 48 49 51 47 47 48 47 47 50 52 52 51 50 50 50 49 50 49 49 50 51 53 52 53 52 55 55 55 54 54 54 53 53 52 52 53 51 51 49 49 48 49 49 50 50 50 49 50 49 48 49 49 47 47 49 51 50 49 49 49 51 51 48 48 48 49 47 49 47 48 46 49 47 46 45 42 40 41 43 42 44 43 43 43 41 41 41 41 40 39 37 38 40 43 45 44 43 46 44 44 43 45 46 49 49 50 51 50 49 49 48 51 50 51 49 52 53 51 51 50 50 48 47 49 45 46 48 49 48 49 49 52 53 53 52 51 50 50 49 51 52 51 53 56 54 50 50 49 49 48 49 51 50 50 52 52 51 51 52 50 48 46 47 48 48 51 51 50 52 52 50 48 46 47 48 48 48 49 48 47 44 44 45 46 
52 51 50 49 49 49 50 48 48 48 49 49 47 47 48 49 49 49 50 48 47 47 48 49 52 51 51 52 52 53 51 52 51 50 50 52 54 55 55 54 52 54 53 54 53 53 52 52 50 50 52 53 52 49 48 48 49 49 49 49 50 50 50 50 48 51 48 47 46 49 48 50 51 50 50 53 54 49 50 50 49 46 45 47 46 46 47 44 44 45 43 42 40 42 45 45 43 43 42 41 40 40 42 40 38 38 37 38 42 45 43 43 43 42 44 46 45 46 48 48 49 50 49 46 46 46 48 48 49 47 48 52 52 51 51 50 49 44 45 46 48 47 47 49 49 49 50 51 53 52 53 49 47 49 49 51 52 51 53 53 53 49 50 48 48 51 52 52 50 49 53 53 51 53 51 48 48 48 48 50 50 51 52 52 53 50 49 47 46 48 48 47 50 48 46 46 45 46 45 46 
52 51 50 50 50 50 50 49 49 48 49 48 48 48 49 49 49 49 50 50 47 47 48 49 49 49 51 52 52 53 53 52 52 51 52 54 55 54 54 53 54 55 57 55 55 53 52 50 51 50 53 51 51 51 49 50 48 49 49 49 49 52 50 49 49 51 49 47 48 49 49 50 50 50 53 52 51 51 51 48 47 47 47 47 47 47 45 44 46 45 43 42 43 44 46 44 44 44 41 39 39 41 41 40 37 40 40 44 44 44 45 44 42 43 46 46 46 47 50 50 50 47 45 44 45 44 46 47 49 48 50 50 49 51 54 53 48 47 48 46 49 48 48 49 50 48 50 50 50 52 50 49 48 49 48 50 52 51 52 52 50 50 51 53 52 53 54 53 49 49 51 52 52 53 52 49 49 48 48 47 49 50 51 52 50 50 48 46 45 45 47 47 50 48 46 46 45 44 42 44 
52 51 50 50 50 50 49 49 48 50 50 49 50 48 48 48 49 49 50 50 49 49 48 49 50 51 52 52 53 53 52 52 51 51 52 54 53 52 53 52 54 56 56 55 52 52 50 51 52 52 51 50 51 52 52 50 50 50 50 53 52 50 49 49 50 50 48 50 49 49 49 50 51 51 50 51 51 50 50 48 49 47 46 46 48 46 46 45 47 45 44 44 43 45 45 46 45 45 38 38 37 39 39 39 41 41 41 46 45 47 45 45 46 46 46 48 47 48 48 48 48 47 42 41 44 46 46 48 51 51 50 50 50 50 52 52 48 50 49 49 49 47 47 46 46 48 50 51 50 50 48 50 50 49 48 51 54 53 52 53 51 53 53 54 53 54 52 51 50 48 49 50 50 53 53 51 50 49 48 49 48 50 50 49 50 48 48 45 44 45 47 48 49 47 45 45 44 43 43 43 
51 51 50 50 51 51 50 50 49 50 50 49 49 48 49 49 50 50 51 51 52 50 50 51 51 51 53 53 53 53 52 52 49 51 51 50 51 51 51 53 54 56 56 55 54 52 51 51 52 51 51 50 51 53 52 53 51 50 50 51 52 47 50 49 49 46 49 49 48 48 49 50 50 49 50 49 49 48 48 46 46 46 47 47 48 46 46 44 44 45 45 43 42 42 44 44 44 40 40 38 37 39 40 41 40 40 43 46 46 46 44 47 47 46 46 49 50 49 48 48 48 45 44 41 45 45 47 50 52 51 51 49 50 51 51 52 51 52 52 50 51 48 47 45 46 47 50 51 51 48 48 48 48 48 51 53 55 53 55 55 52 53 53 51 50 53 54 52 51 49 47 49 48 51 54 51 51 52 47 48 48 47 48 48 48 47 47 45 45 45 47 46 48 46 46 45 44 43 42 42 
50 50 49 50 51 51 50 50 49 49 50 49 49 48 48 49 49 49 51 51 51 52 53 53 53 54 53 53 52 52 51 50 50 51 48 49 48 49 52 52 54 53 54 53 52 50 52 51 53 51 49 49 50 52 52 53 51 50 51 53 49 47 47 47 46 48 49 48 48 48 49 48 51 50 50 50 49 48 47 46 46 45 47 48 48 45 45 42 44 45 46 43 43 42 43 42 43 42 40 40 40 41 42 45 43 44 45 48 49 46 46 49 48 47 48 49 49 49 49 50 45 45 45 44 45 45 49 51 51 51 50 51 54 53 52 55 55 54 52 49 49 49 48 46 46 50 51 54 51 48 47 45 47 49 50 52 52 54 55 53 52 54 52 52 52 54 53 49 49 47 49 48 48 49 52 50 51 51 50 50 50 50 49 47 47 48 47 45 44 45 46 49 47 47 45 43 40 39 40 40 
49 50 50 50 50 50 49 49 50 48 49 48 49 48 49 49 49 49 50 52 52 53 53 53 53 52 52 53 50 50 49 49 49 49 46 47 47 48 49 53 54 54 55 52 51 51 50 51 51 51 49 49 49 51 52 52 50 51 52 49 47 49 48 49 46 47 48 48 48 46 47 48 51 50 51 51 51 47 47 46 46 45 46 46 44 44 43 45 44 43 43 43 43 42 44 44 40 41 41 41 41 42 45 45 48 47 46 46 44 46 46 50 48 48 47 48 50 49 50 48 45 46 47 47 47 46 48 48 53 52 52 53 54 53 53 55 55 54 51 50 49 50 50 47 50 51 50 51 51 50 49 46 47 48 50 52 50 54 51 51 52 52 51 52 52 53 50 52 49 48 47 47 50 50 49 51 51 49 48 49 51 49 49 48 46 48 48 46 45 45 47 46 45 45 44 40 40 43 42 44 
49 50 49 50 50 50 49 48 48 48 49 47 47 48 49 49 49 50 49 51 52 54 53 52 52 51 50 51 51 51 51 49 49 48 48 47 50 47 51 52 52 53 54 53 51 51 51 51 50 51 51 50 51 50 51 51 50 51 52 49 50 48 48 52 50 49 49 48 47 47 47 47 47 49 50 49 48 48 46 45 45 48 45 46 45 45 46 45 44 43 42 42 43 42 43 40 39 40 41 40 42 -9999 46 48 48 45 44 45 44 45 47 48 47 46 48 48 50 50 49 48 45 45 45 47 49 50 51 51 52 53 53 52 54 54 51 52 53 55 52 49 49 50 49 50 50 50 49 49 50 50 47 49 48 50 49 51 54 52 52 52 52 51 52 52 51 51 51 50 52 52 51 50 51 51 51 52 52 50 50 51 50 49 48 46 49 49 48 48 47 45 46 47 44 44 40 42 42 43 42 41 
50 50 49 49 49 49 48 47 47 48 48 48 47 48 48 48 49 49 50 51 53 54 51 51 50 50 50 50 51 51 51 51 51 49 49 50 50 49 52 52 53 54 53 53 53 53 53 53 52 51 51 51 49 52 52 54 52 54 53 52 51 50 50 50 47 47 46 47 48 47 48 48 47 49 48 47 47 48 46 46 49 48 46 47 46 47 47 45 42 42 43 43 43 42 42 41 41 42 41 40 43 43 45 44 43 44 44 45 46 47 48 47 46 46 49 49 49 49 48 47 47 46 47 47 49 51 53 51 52 49 51 51 50 51 48 49 49 50 49 49 49 48 50 49 50 48 48 49 52 51 49 50 49 50 51 53 54 52 51 52 53 51 51 50 49 50 50 49 50 49 48 49 48 51 50 50 50 51 51 52 51 49 49 49 51 48 46 45 46 46 47 47 43 43 42 41 43 44 41 41 
50 50 48 48 49 49 48 48 47 47 49 50 49 48 49 49 50 50 49 50 53 53 52 51 51 51 51 49 51 51 52 50 50 49 48 49 49 50 50 52 53 55 53 52 53 53 55 51 50 51 51 51 52 53 54 55 55 55 54 52 50 47 47 48 48 46 47 47 48 49 47 47 48 48 47 46 46 48 46 47 46 48 46 45 48 47 47 45 43 43 45 45 44 42 42 41 40 43 41 43 42 42 43 42 44 44 46 45 44 47 48 47 48 49 49 50 48 47 47 47 47 48 49 47 50 49 49 50 50 50 49 49 50 49 47 50 50 50 48 49 47 48 50 50 49 49 47 50 51 51 51 50 51 51 52 52 52 50 50 51 51 52 51 51 50 48 47 48 48 48 46 48 50 51 50 51 51 50 50 53 51 50 49 48 47 47 46 45 45 46 48 45 44 46 43 42 43 43 41 42 
51 49 49 49 49 50 49 49 49 48 49 50 48 49 49 51 51 50 50 53 52 52 51 50 51 51 50 50 51 52 50 50 49 49 49 50 52 50 52 53 53 52 52 52 54 53 53 52 51 51 51 51 54 54 54 54 55 54 54 53 49 48 48 49 50 48 49 49 49 50 49 47 47 47 46 46 47 48 47 47 46 48 47 47 48 45 44 45 45 44 45 43 44 43 41 40 40 41 43 43 41 41 43 43 44 45 45 44 44 45 48 48 46 49 48 49 46 46 45 46 47 49 48 48 49 50 49 48 48 48 46 45 48 48 50 50 49 51 49 49 47 47 49 49 48 49 48 49 49 51 51 51 52 52 51 49 51 50 52 51 48 49 50 49 48 47 46 47 49 50 47 49 50 51 51 52 54 53 54 53 51 49 49 46 46 47 46 46 46 48 46 46 46 44 43 43 43 43 41 41 
49 49 49 49 49 50 49 49 48 49 50 49 46 46 47 50 51 50 51 52 52 51 51 50 51 51 52 52 51 50 49 49 49 48 51 52 53 53 52 51 53 52 52 51 52 53 52 50 52 49 50 52 54 53 53 53 54 54 54 53 51 47 46 48 51 49 49 50 50 47 47 47 48 48 48 47 47 47 46 47 47 48 47 47 48 45 44 45 45 44 43 43 44 42 40 41 40 42 41 41 42 41 45 46 46 45 43 42 45 45 49 48 47 49 49 47 45 46 45 47 49 48 49 47 49 47 48 46 50 48 47 48 47 47 49 48 48 49 50 48 47 48 48 51 52 48 47 47 50 49 50 51 51 49 49 48 48 48 50 47 47 47 48 45 46 46 47 51 54 52 49 48 50 49 52 51 52 53 53 50 50 48 47 45 45 44 44 46 46 48 46 47 46 46 44 42 44 43 41 42 
51 50 48 48 49 49 47 47 47 49 50 49 46 46 47 50 50 50 51 52 51 51 51 51 51 52 52 51 51 49 49 49 49 50 51 52 53 52 53 53 54 52 50 50 52 54 52 49 49 48 51 52 53 54 54 54 54 54 53 52 49 47 49 50 51 49 48 49 49 49 49 48 50 49 48 48 47 48 49 49 49 47 48 47 47 44 45 45 45 44 41 41 42 41 41 40 42 43 42 44 43 45 44 45 45 43 43 44 45 47 47 48 49 50 50 46 45 46 47 46 48 47 48 49 48 46 49 50 48 49 48 49 48 49 48 48 45 47 47 46 47 46 48 50 50 48 46 46 47 48 47 51 50 49 49 48 47 49 48 49 48 48 48 48 47 49 49 51 51 52 49 49 52 53 50 50 52 53 49 47 47 49 47 45 44 45 48 47 47 47 47 46 44 43 43 42 45 44 41 42 
52 52 51 50 49 48 48 48 49 49 50 47 47 47 47 48 49 50 51 51 51 51 51 51 52 51 50 51 50 49 47 48 48 49 50 51 53 54 54 54 53 50 51 52 53 52 54 50 50 50 49 52 53 55 54 54 54 53 52 50 47 48 48 50 49 50 48 48 49 49 49 51 50 49 51 48 48 49 50 51 50 49 49 46 47 46 44 45 46 43 41 41 39 38 39 40 41 43 43 46 45 44 44 44 43 43 44 46 49 47 47 47 47 47 47 46 45 45 47 50 50 49 49 50 49 50 47 50 50 49 50 49 49 50 49 46 48 47 45 46 45 47 47 50 50 49 48 45 46 49 51 50 51 50 48 46 46 47 47 48 50 51 51 52 49 48 48 53 51 52 50 47 50 51 50 51 51 50 48 47 47 49 49 46 45 48 47 47 48 45 46 44 44 42 43 42 43 43 41 42 
51 52 50 50 49 47 46 48 48 49 49 48 46 44 45 45 46 49 49 50 51 51 51 51 52 51 50 50 49 50 50 47 49 49 50 53 52 53 52 52 51 50 50 51 52 53 52 50 48 49 49 52 53 54 54 54 54 52 50 49 47 48 47 48 50 49 50 48 49 50 50 51 52 52 51 50 50 51 52 52 50 49 49 47 47 48 45 43 43 43 42 40 39 38 40 40 42 43 44 44 44 45 44 43 44 44 44 44 50 47 47 45 46 46 46 46 45 47 50 50 51 49 50 50 51 51 47 48 49 48 49 46 47 48 47 46 47 48 47 47 48 46 48 50 49 48 47 46 46 49 51 50 49 49 47 49 48 47 48 49 48 48 51 52 51 49 51 50 52 50 48 47 49 53 50 52 50 47 47 49 48 48 48 47 46 47 47 44 45 46 45 43 41 42 43 43 45 43 43 43 
52 52 50 50 49 48 47 48 48 49 50 48 45 45 45 46 46 48 48 49 51 49 51 51 52 51 50 50 50 50 50 50 49 49 52 51 51 52 53 54 50 50 51 52 51 51 50 51 50 50 49 51 52 53 53 54 53 51 49 51 49 48 49 50 51 50 53 52 50 50 52 53 49 51 50 50 51 51 52 50 49 50 48 47 46 47 45 42 43 45 43 41 39 41 39 40 42 45 46 47 45 45 44 44 45 44 43 45 46 44 42 43 45 46 47 46 46 47 48 50 51 51 49 50 51 49 47 47 47 49 47 47 46 48 48 47 46 46 47 49 49 49 48 48 50 50 49 47 48 49 49 48 48 50 50 50 49 48 48 48 49 50 52 53 53 50 49 50 51 49 46 47 48 51 51 51 49 49 49 48 50 48 48 48 48 44 44 45 46 47 45 43 42 42 43 43 45 47 45 44 
52 51 50 50 50 52 49 49 50 49 50 47 46 45 45 45 45 46 46 47 47 48 51 51 52 51 51 51 50 51 50 50 50 51 51 50 53 52 54 53 52 50 51 52 51 50 49 51 51 51 52 52 51 51 53 52 52 52 48 49 49 49 48 49 52 55 53 52 52 51 51 49 50 50 51 50 52 51 50 50 52 49 47 48 47 45 44 44 43 44 41 42 42 41 40 42 43 46 46 46 46 45 46 45 45 44 46 45 43 43 43 44 45 46 46 46 48 49 47 52 49 51 50 51 49 48 46 45 48 49 48 45 48 48 46 45 46 49 49 52 49 50 48 49 50 49 49 50 49 51 51 52 52 50 50 51 50 50 49 48 49 51 52 52 53 52 49 50 50 49 50 49 49 48 50 49 49 50 49 49 47 47 45 46 45 46 45 46 45 45 44 42 41 42 42 44 47 47 44 45 
49 48 49 49 50 50 50 50 51 50 51 49 47 45 46 43 45 45 45 44 47 48 49 50 51 52 52 53 52 50 50 50 51 52 50 52 52 53 54 52 51 51 51 51 52 50 50 50 49 49 50 51 51 51 53 52 50 49 47 48 49 48 47 47 53 54 53 54 52 52 51 51 51 51 50 52 51 50 50 51 51 48 47 48 47 45 46 45 43 42 44 42 42 41 41 43 45 46 45 42 43 46 44 44 45 45 45 44 43 43 43 47 47 48 47 50 52 50 51 49 50 51 51 48 48 47 47 47 47 47 48 48 50 47 46 45 45 48 50 50 49 50 51 51 50 49 49 50 54 52 52 53 51 51 52 50 50 52 50 50 50 51 50 49 49 50 51 49 52 51 51 52 47 49 49 48 49 50 48 48 47 44 44 46 46 47 46 45 45 46 44 43 43 41 43 44 43 45 44 42 
51 48 49 49 48 49 51 49 50 50 48 49 48 47 45 46 45 45 46 49 49 49 49 49 49 50 55 53 50 50 51 51 52 52 53 53 53 53 53 52 53 52 51 51 51 50 49 46 47 48 51 51 50 51 52 51 50 47 48 50 47 49 49 50 53 52 52 52 52 50 52 53 49 51 51 50 50 51 51 50 48 47 47 47 45 45 48 47 45 44 43 40 41 42 43 45 45 45 44 44 44 46 45 44 43 43 44 42 44 43 44 45 47 48 49 51 50 51 50 49 51 51 49 49 48 47 46 46 45 46 50 48 47 47 47 46 45 49 51 53 52 54 52 50 47 46 49 51 51 52 52 51 51 51 49 49 50 49 49 49 49 49 49 49 47 49 48 50 50 50 49 50 49 51 49 50 50 47 47 47 46 45 46 46 46 47 45 45 46 46 47 45 43 43 44 44 44 44 44 44 
51 49 49 48 48 49 49 49 50 50 48 47 49 48 45 45 45 44 47 49 49 50 49 48 48 50 52 51 50 50 51 54 53 54 53 52 52 54 53 53 53 51 52 51 49 51 46 46 46 49 51 51 51 50 49 48 49 47 47 49 48 47 49 49 52 51 51 51 49 49 50 51 50 50 50 49 49 52 52 50 48 47 47 47 47 49 49 45 45 44 45 41 42 41 43 44 43 44 43 43 43 44 45 43 42 41 41 44 43 44 43 46 49 48 50 49 50 49 51 50 50 49 48 47 46 46 46 46 45 48 47 47 45 46 47 47 49 52 52 53 51 53 53 53 51 48 48 50 49 50 52 51 51 47 47 47 48 49 50 48 49 48 50 50 49 50 50 52 53 50 50 45 48 52 49 52 49 48 46 47 47 47 47 45 47 48 46 46 45 45 46 45 42 42 42 42 45 47 48 46 
52 50 48 47 48 48 48 47 49 50 49 47 46 47 47 46 46 48 47 48 49 50 48 48 48 50 53 51 50 52 53 54 55 54 52 53 50 50 50 52 51 50 51 50 49 48 49 48 47 49 51 51 50 50 48 50 49 47 50 52 49 50 49 51 51 50 48 50 48 47 49 49 50 51 51 51 50 51 50 48 48 46 48 48 49 50 48 48 45 45 44 43 43 43 44 44 43 43 42 42 43 43 42 43 41 41 43 41 42 42 44 48 48 48 50 51 52 52 52 51 48 47 47 48 47 46 45 43 46 48 48 48 45 46 47 50 51 51 52 52 51 54 53 52 52 49 48 47 48 49 50 49 48 47 48 47 47 49 48 48 48 49 49 49 53 50 50 52 53 53 51 46 46 51 49 49 51 52 51 47 49 49 49 49 49 49 49 47 46 44 45 44 45 43 43 45 47 48 47 45 
53 52 47 47 48 48 48 48 48 48 47 47 45 45 46 49 48 47 49 48 51 50 50 48 48 48 49 53 52 52 52 52 52 50 51 52 51 50 50 51 51 51 51 49 47 48 51 50 50 50 52 50 50 49 47 47 46 47 51 50 50 50 50 52 49 49 49 49 52 51 51 51 55 51 51 51 50 48 49 49 49 47 49 50 47 46 46 44 41 41 41 43 43 45 46 45 44 43 43 43 44 43 43 42 42 43 42 42 43 43 44 46 49 49 50 51 52 52 51 52 51 48 49 49 49 46 45 45 47 49 48 46 47 49 51 51 52 54 52 52 53 54 52 52 51 49 46 47 48 48 48 48 47 47 46 46 48 49 47 47 47 47 48 47 52 53 50 50 50 49 48 45 47 51 50 51 49 51 51 52 52 51 51 51 49 47 47 45 44 43 46 44 44 44 43 44 48 49 46 45 
54 53 50 50 50 48 48 47 48 48 46 46 47 46 47 51 49 48 50 51 52 51 50 50 48 48 52 54 52 49 49 50 50 50 52 52 50 50 49 51 51 51 51 51 48 48 49 50 50 50 50 48 48 46 44 47 46 50 52 53 50 50 49 51 49 48 48 50 51 52 51 50 55 52 51 53 46 47 49 49 47 49 48 49 48 47 46 42 40 40 39 41 43 45 44 45 45 44 43 45 42 43 42 43 42 41 42 41 43 41 44 45 47 48 51 51 47 51 49 50 51 50 48 48 48 45 46 46 49 49 49 47 48 49 50 50 52 53 53 54 53 53 52 52 52 48 48 47 45 46 45 45 45 47 46 44 46 46 46 48 47 48 49 48 50 50 51 49 49 47 46 48 46 49 50 50 49 50 51 52 54 53 54 47 48 45 45 44 43 42 43 43 41 43 46 43 46 48 45 44 
52 53 51 49 51 48 48 48 48 47 46 45 46 47 49 49 49 50 50 52 51 52 51 50 49 50 52 52 50 51 51 51 50 51 53 51 49 51 50 53 52 54 53 51 49 47 49 50 49 50 49 49 48 48 46 49 50 51 51 51 48 47 50 49 48 46 49 52 53 52 51 57 52 52 49 51 49 49 49 49 47 48 47 47 47 46 42 41 40 39 40 41 42 43 43 46 45 43 43 44 45 44 44 43 41 41 43 43 41 42 44 47 49 51 49 48 47 48 46 47 48 48 48 46 47 46 47 47 50 50 50 49 47 48 49 49 52 53 54 53 52 52 51 52 52 52 51 49 46 44 43 45 45 48 47 46 45 45 48 50 46 47 47 49 50 48 51 50 48 48 45 46 48 49 51 51 50 49 48 51 52 51 51 49 47 44 45 43 42 41 42 42 44 43 45 46 47 46 46 46 
53 52 52 50 53 51 48 49 48 46 45 45 46 50 50 48 48 49 51 53 50 48 49 50 49 48 49 51 50 48 49 50 52 53 53 53 53 53 55 55 54 52 50 52 50 49 50 48 48 49 48 49 47 46 49 51 51 52 50 51 48 49 49 48 46 46 49 49 52 53 55 58 49 48 49 50 50 48 49 47 48 47 46 45 45 44 43 41 40 40 40 42 42 46 48 48 44 43 43 43 43 45 43 42 41 44 42 40 41 41 42 45 46 47 49 48 48 48 46 46 49 48 44 47 45 47 47 50 51 50 49 48 48 46 46 49 50 51 54 54 52 52 51 51 53 51 49 46 46 46 44 44 45 46 47 47 47 49 50 48 47 47 48 48 48 46 46 49 48 46 46 45 46 50 50 51 49 47 48 50 50 52 51 49 45 43 44 44 44 44 41 43 46 46 48 45 46 46 47 46 
53 54 53 51 51 50 49 49 49 47 47 48 51 51 50 49 48 48 49 51 50 48 50 53 49 49 49 52 49 49 49 49 52 54 54 54 54 57 56 55 56 53 53 51 52 53 52 51 49 50 49 51 50 48 51 51 49 49 49 51 50 48 50 46 45 45 46 53 55 54 55 53 49 48 51 49 49 47 46 49 48 47 47 43 45 45 43 42 42 41 41 44 43 45 48 47 47 46 45 43 43 45 46 43 43 41 42 41 41 41 44 45 45 47 47 46 46 46 45 47 48 47 48 45 46 47 50 50 49 49 48 47 48 46 48 50 52 51 51 51 51 52 53 52 53 50 49 49 47 45 44 44 47 46 47 48 47 51 49 47 50 49 50 48 48 49 47 48 48 47 46 47 50 50 51 49 47 48 49 49 51 50 52 47 46 46 46 46 45 44 46 46 46 45 47 47 46 46 46 47 
53 51 51 51 51 50 50 48 47 49 49 49 50 51 52 50 49 46 47 50 51 51 50 52 50 49 52 53 51 50 50 48 49 49 51 53 55 56 55 55 53 53 53 54 53 52 52 49 49 51 51 49 49 50 48 50 51 49 49 49 48 48 50 47 45 44 49 55 55 53 50 50 48 50 48 50 48 45 46 49 46 46 45 44 45 45 43 40 40 44 45 45 44 45 46 46 48 47 45 43 45 48 45 44 43 42 41 41 42 42 44 48 47 45 46 46 45 44 45 45 44 45 46 45 45 50 50 50 49 47 47 49 49 50 51 50 50 51 49 51 51 53 53 53 51 49 49 49 48 46 45 48 47 47 46 46 49 49 49 48 49 50 47 48 49 48 48 48 50 49 48 48 50 53 53 49 47 50 50 50 51 52 50 48 48 46 45 44 47 48 48 47 47 48 48 48 44 43 45 47 
51 51 51 50 51 50 51 50 47 49 49 50 52 52 50 50 48 48 50 50 51 52 53 52 51 52 53 50 50 50 50 50 50 51 49 52 54 55 57 54 53 53 53 54 52 50 50 48 50 52 50 49 49 48 49 48 46 48 49 48 47 48 50 48 48 47 50 54 52 49 49 48 47 47 48 48 46 46 47 46 45 44 45 45 44 41 42 40 40 43 45 45 47 46 46 48 48 48 44 45 46 46 42 43 43 41 41 42 41 46 47 49 47 46 48 50 49 47 43 44 46 45 46 45 46 48 48 49 48 46 46 47 49 48 49 48 49 49 48 49 49 49 51 50 49 49 48 48 51 47 47 47 47 47 48 49 49 49 47 49 48 48 48 48 49 47 46 48 50 51 49 51 49 53 49 48 49 50 49 50 52 49 50 47 48 47 46 47 48 48 48 51 51 48 48 47 46 44 45 48 
53 53 51 50 52 51 48 49 49 49 50 50 51 51 50 50 49 49 50 50 51 53 50 51 52 53 52 53 53 51 52 51 50 49 49 52 54 55 54 54 55 52 53 53 53 52 51 50 52 50 48 49 49 48 45 46 46 49 50 48 50 50 49 49 48 48 48 51 51 51 49 50 47 47 47 48 47 47 46 46 46 43 45 44 40 41 40 40 40 44 45 49 49 49 48 47 47 47 45 47 45 43 43 43 42 43 42 42 45 48 49 50 48 45 45 47 47 47 46 44 45 45 46 47 47 48 47 47 48 46 46 49 48 50 50 49 49 48 47 48 47 49 49 48 47 46 47 49 50 48 49 48 48 48 49 50 50 50 46 45 48 49 49 49 49 51 49 49 49 49 50 49 53 50 51 50 52 51 48 52 48 49 49 50 49 47 46 47 48 47 50 51 50 48 47 47 46 45 46 48 
55 54 52 50 51 49 49 49 50 49 49 50 50 52 52 52 50 51 52 54 54 53 50 49 53 53 54 54 54 51 51 52 50 49 49 49 52 53 51 51 52 53 54 54 54 54 53 51 51 50 51 50 47 46 45 48 48 51 52 52 52 52 48 49 49 51 49 48 48 49 47 46 48 49 49 49 48 47 46 45 46 45 44 42 41 40 40 39 42 43 47 49 50 50 49 47 45 46 47 48 46 44 44 43 42 43 41 41 45 47 46 47 47 46 45 45 47 46 47 45 46 45 48 49 48 48 47 48 46 47 46 48 49 50 51 51 47 47 46 48 48 49 48 49 47 49 49 49 48 49 48 49 48 48 49 50 50 49 48 44 47 47 48 48 51 51 50 49 47 49 49 49 53 50 49 50 51 52 51 50 50 51 50 51 49 48 47 46 48 50 49 50 49 49 45 46 45 46 44 46 
54 53 52 51 51 50 49 50 50 50 49 48 48 50 52 52 51 51 52 53 53 52 51 52 52 52 52 53 53 52 52 53 51 51 51 51 50 53 50 48 49 50 52 53 53 52 52 50 49 51 49 48 47 47 47 48 50 51 51 52 51 50 49 48 51 51 51 48 48 47 46 45 47 48 49 49 50 47 46 45 45 44 41 42 41 41 42 41 43 44 48 48 49 49 47 45 43 44 45 44 45 46 45 44 45 43 41 44 45 45 45 45 46 47 46 47 47 46 46 46 44 47 49 50 49 48 48 47 47 48 48 47 48 50 50 48 48 47 46 45 47 48 49 49 49 47 47 49 49 49 50 50 47 47 48 47 46 46 45 48 48 48 48 48 50 50 49 49 49 49 51 51 52 51 50 50 49 49 51 50 50 51 54 54 49 47 47 48 47 48 49 50 50 48 44 45 44 44 46 46 
53 54 54 54 53 50 52 52 51 50 48 48 48 51 53 52 51 51 53 52 52 53 53 51 51 52 52 51 52 53 53 54 53 50 48 50 50 49 49 50 52 51 53 53 51 52 49 50 50 49 50 49 47 47 49 49 49 50 50 51 53 50 47 49 50 50 49 50 49 47 45 48 49 48 48 50 49 47 48 45 43 43 41 41 40 41 42 42 44 46 48 49 48 48 44 45 44 46 45 46 44 45 44 45 46 44 42 44 42 43 44 45 45 45 47 48 47 48 46 45 46 47 50 49 47 47 47 46 48 48 47 46 47 48 47 48 48 49 47 46 48 49 49 51 49 47 48 49 49 49 47 47 47 47 48 46 47 49 48 47 48 48 49 49 49 48 48 46 46 45 49 50 51 49 50 49 47 48 51 48 49 50 54 50 47 48 49 49 48 48 49 48 47 46 45 44 44 44 45 46 
53 53 54 55 53 54 55 52 51 50 51 49 49 53 54 52 52 52 53 52 51 52 52 51 51 51 50 50 50 52 52 52 50 50 52 52 51 49 49 51 52 51 51 51 51 50 50 53 52 50 50 51 48 48 49 50 49 48 50 51 50 51 49 51 50 53 49 50 51 49 49 49 50 48 47 47 48 46 46 43 42 40 42 39 40 41 42 43 45 45 48 47 47 44 44 44 46 44 45 44 44 43 43 44 44 41 40 42 42 44 45 45 44 44 46 47 46 45 46 48 49 49 50 49 47 47 47 47 46 47 47 47 48 48 46 46 49 49 49 49 48 49 49 50 50 46 47 49 49 46 45 44 47 47 49 47 47 47 49 48 50 46 48 48 48 46 47 47 44 46 46 49 48 49 49 49 48 46 47 47 47 50 50 49 48 48 49 50 51 51 49 48 47 48 48 45 44 44 45 45 
52 52 53 53 52 53 53 52 53 51 51 50 50 52 53 51 51 51 52 51 50 50 50 49 50 51 50 50 50 50 49 49 50 51 52 51 49 48 50 50 51 51 51 52 51 51 51 54 53 52 50 49 49 49 50 49 48 50 50 51 50 52 50 50 50 50 49 51 51 51 49 49 48 48 46 48 48 47 47 46 43 43 43 41 42 42 45 44 44 45 47 47 46 46 45 45 46 45 44 45 45 47 47 46 42 42 40 43 44 45 46 45 43 44 45 45 45 43 45 47 47 49 51 49 48 47 47 48 47 48 48 49 49 47 47 50 49 50 50 51 52 50 49 51 50 49 47 47 46 47 47 47 49 48 50 48 48 48 48 46 46 48 46 47 47 48 49 48 46 48 50 51 52 51 50 53 51 48 47 48 48 48 44 47 49 50 51 51 49 48 47 48 48 48 48 49 44 45 44 45 
52 51 51 54 54 54 54 53 52 51 51 51 50 53 53 51 51 51 51 52 50 50 51 49 49 50 51 50 50 51 49 48 52 53 53 52 52 52 53 53 53 53 54 54 54 52 53 54 53 51 49 48 51 50 50 52 49 47 51 49 52 53 52 52 53 53 52 51 52 51 49 50 49 47 47 47 47 48 48 45 46 46 44 45 46 43 44 45 46 48 47 47 47 46 45 46 45 44 44 44 46 46 45 45 43 43 42 43 43 43 45 44 47 47 45 46 45 43 44 45 47 48 48 49 47 46 49 50 48 50 47 49 48 49 51 49 48 50 50 54 53 50 49 50 49 50 51 49 49 48 47 44 48 49 48 47 48 48 48 47 47 47 47 46 46 47 48 48 47 49 50 50 50 50 50 49 48 48 47 47 47 48 46 48 50 49 47 47 46 45 46 47 46 46 48 47 48 44 43 46 
50 50 52 52 52 50 52 52 52 51 52 50 51 51 52 51 51 51 50 52 51 51 51 51 51 52 51 50 49 50 50 50 52 52 51 51 52 52 53 53 53 53 53 53 54 51 52 55 55 51 48 48 46 49 50 50 47 48 49 53 50 52 52 53 56 57 56 53 52 51 50 50 50 48 46 46 48 50 48 45 45 46 43 47 46 46 46 46 48 48 47 47 47 46 45 45 45 42 44 47 46 40 42 44 43 44 42 42 42 42 44 45 46 46 47 47 46 43 42 47 47 49 48 48 48 48 49 49 49 48 46 47 49 50 52 52 50 50 51 50 50 50 49 49 50 50 51 51 50 50 48 48 48 48 49 49 46 46 49 46 47 47 49 46 48 47 47 47 48 47 47 51 50 48 50 49 48 48 45 45 46 48 47 48 49 47 48 47 46 45 45 47 47 47 47 49 47 45 48 51 
50 50 49 51 50 49 52 52 52 52 52 53 52 51 52 53 52 52 51 51 51 52 51 51 52 52 51 50 51 51 50 49 48 50 50 50 52 52 53 54 54 54 54 54 54 52 54 54 51 50 48 48 48 48 49 47 45 46 48 50 51 51 52 55 57 59 55 52 52 49 50 49 48 47 46 46 48 47 49 45 45 44 46 47 47 46 46 48 48 48 47 47 47 46 46 46 44 45 45 43 45 41 42 42 43 44 43 45 42 44 45 45 47 47 47 48 46 45 45 45 45 47 49 49 48 46 47 49 47 45 44 48 48 49 48 49 46 48 47 49 48 46 48 51 52 53 55 53 51 50 49 49 47 49 51 50 48 48 45 45 45 47 47 46 48 49 50 50 48 48 51 50 49 49 48 48 47 47 48 46 47 49 48 49 47 47 46 46 45 47 48 47 49 47 46 47 45 44 49 50 
49 49 49 50 50 51 52 53 51 52 52 52 52 51 52 53 53 52 52 51 51 52 52 51 51 51 51 52 53 52 51 51 50 51 49 50 52 53 52 53 52 54 54 54 54 50 48 51 52 52 48 46 47 47 46 48 48 49 47 50 49 51 54 56 58 56 54 49 49 49 50 47 48 49 49 48 47 48 49 48 45 45 46 48 47 46 48 47 48 47 47 47 47 48 48 47 47 48 47 47 43 43 43 45 45 48 46 44 43 45 45 46 44 44 46 45 46 47 45 45 45 46 50 51 48 47 48 48 46 45 47 46 46 46 47 46 44 43 43 44 44 44 45 50 51 53 54 51 50 51 50 51 49 50 50 49 48 49 47 45 46 47 47 50 51 49 51 52 50 52 51 50 49 48 47 47 48 48 48 48 47 48 49 47 47 46 46 47 46 48 47 48 48 47 48 47 48 48 48 51 
48 47 48 49 49 50 51 51 52 51 51 53 51 51 52 53 53 54 53 52 52 52 52 51 52 52 52 52 53 50 51 50 50 52 51 51 53 54 53 53 53 52 51 51 52 49 51 52 52 50 48 48 46 46 46 46 48 48 50 49 50 53 55 56 56 56 54 50 48 47 49 48 48 48 50 49 50 49 49 47 46 46 47 45 45 48 48 48 46 47 47 47 48 51 50 50 50 49 49 47 50 50 49 49 49 47 44 44 46 46 45 45 45 45 44 45 46 47 45 45 48 49 50 50 48 50 50 47 44 45 42 44 44 47 46 46 45 46 46 47 48 47 47 49 52 51 50 51 52 52 51 50 49 51 52 50 50 47 48 47 48 48 49 51 52 52 51 51 50 52 53 52 48 48 48 47 46 48 47 48 46 49 49 48 48 46 46 45 46 46 46 47 50 49 48 49 50 51 51 52 
47 47 48 49 49 49 50 50 50 50 50 53 52 51 52 53 52 52 53 51 51 51 51 53 53 53 54 52 54 52 50 50 51 51 53 52 52 52 53 51 52 52 52 50 51 48 50 50 47 47 48 48 47 47 47 46 48 48 49 49 51 50 53 54 56 54 53 51 47 46 48 50 49 49 47 50 50 49 47 49 46 46 46 46 47 49 49 48 48 48 49 49 50 51 49 49 48 49 49 49 48 50 48 48 46 43 45 46 46 46 45 49 47 48 47 48 47 50 50 49 49 50 49 47 48 50 52 48 44 43 42 44 45 45 46 45 47 46 49 48 51 49 49 51 50 49 51 49 48 50 50 50 47 47 48 48 47 48 47 48 49 48 49 51 51 51 51 51 50 51 52 53 50 48 48 46 46 48 45 46 46 49 47 47 46 44 44 44 44 46 48 49 52 51 50 50 52 53 50 51 
46 47 49 48 48 49 50 52 50 49 50 51 50 51 50 50 51 50 51 51 49 50 51 52 51 52 53 53 52 51 50 51 52 51 52 50 49 50 51 50 49 50 48 47 46 47 47 46 45 45 48 47 48 47 46 46 46 48 48 50 47 52 50 54 56 53 52 50 49 49 49 49 47 48 50 50 51 49 47 48 46 47 48 49 49 51 50 49 48 48 48 50 51 49 50 48 51 52 50 49 47 47 46 45 44 46 47 46 45 45 45 48 47 49 47 47 47 46 48 49 48 48 48 45 45 47 48 48 46 45 45 44 45 44 45 46 45 44 46 49 50 50 49 50 51 51 50 48 48 46 46 48 47 44 46 45 48 48 47 49 49 47 49 52 51 52 51 51 51 52 53 53 51 48 45 45 47 45 45 46 47 48 48 48 47 46 45 46 46 47 50 50 49 48 50 50 52 51 50 53 
48 48 50 48 48 50 50 51 51 50 51 50 49 51 51 50 49 50 51 49 49 49 50 51 52 52 52 52 51 52 50 52 52 50 50 51 51 49 50 50 51 52 50 48 46 47 47 45 47 46 47 49 50 49 50 48 47 48 49 49 52 51 53 51 52 50 51 51 50 50 49 48 49 50 50 51 51 52 49 49 49 50 51 49 51 50 48 48 47 48 47 50 51 48 48 49 50 49 49 45 45 44 45 43 45 48 46 45 46 45 46 47 47 47 50 49 47 47 47 45 45 46 45 45 44 48 48 48 46 46 45 46 47 45 46 49 50 48 47 47 48 50 50 50 48 49 48 47 46 45 48 47 45 46 46 48 48 48 48 50 49 48 49 50 52 51 50 51 52 53 52 52 50 48 46 46 44 45 45 47 47 47 45 44 46 46 45 44 46 46 46 46 46 49 50 49 50 51 51 52 
50 49 48 48 47 48 48 50 51 52 51 49 48 51 51 50 49 49 51 49 50 50 53 52 53 53 52 52 52 51 51 49 51 50 50 50 50 51 51 52 51 52 49 49 46 46 46 46 46 44 47 47 49 48 49 47 48 49 48 51 53 53 52 52 53 49 52 50 49 48 48 50 49 51 51 51 51 51 49 50 47 50 50 51 52 50 49 50 49 47 47 48 48 47 47 49 50 47 44 44 44 44 44 42 44 48 47 46 47 46 47 47 46 46 48 47 47 47 44 46 46 46 45 44 45 48 47 47 47 48 47 45 46 46 45 48 50 50 48 48 48 50 50 49 50 48 47 46 45 45 46 47 46 46 46 46 47 48 50 49 47 47 48 48 50 52 51 50 52 52 54 52 52 48 48 46 46 45 45 46 48 47 45 44 45 46 46 46 45 45 46 48 48 47 48 51 50 53 52 52 
49 49 49 48 49 49 50 50 51 50 52 50 51 51 51 49 49 49 47 49 50 50 52 54 54 54 55 54 53 51 49 48 49 50 49 49 50 50 50 53 54 50 49 49 46 45 46 45 46 45 48 47 48 49 48 51 52 52 53 53 54 54 55 55 53 51 52 50 48 47 49 50 52 51 49 49 50 52 50 49 48 51 53 52 49 50 48 49 47 47 50 46 46 45 48 48 47 46 45 44 45 45 43 45 46 48 48 46 46 45 46 46 45 46 46 47 46 45 45 45 45 44 43 44 46 46 44 47 48 50 50 46 49 47 48 46 48 50 48 48 50 50 50 46 45 45 45 45 45 45 47 46 47 48 48 49 47 49 50 51 47 46 48 50 50 51 50 51 54 54 55 52 52 50 48 48 48 47 47 49 49 49 47 48 47 49 47 46 45 44 44 48 48 46 51 53 51 50 51 52 
49 49 49 49 49 49 49 49 50 50 50 49 51 51 51 48 48 48 48 48 49 51 51 51 54 55 57 55 52 52 52 50 49 47 48 48 49 50 50 52 54 52 52 49 46 46 46 46 45 48 48 47 47 48 48 53 53 53 53 54 56 56 55 56 52 53 53 51 47 47 50 53 50 49 49 51 52 50 50 50 50 50 50 49 47 49 48 49 50 51 48 44 45 48 48 46 47 45 44 44 44 45 46 48 48 47 46 45 46 45 47 47 47 47 47 47 46 46 45 46 46 45 45 47 47 46 46 47 48 49 49 48 49 50 47 45 48 46 49 49 49 49 46 45 45 45 44 44 47 48 48 48 47 47 46 48 45 46 49 50 48 48 50 53 51 50 52 54 55 54 54 54 54 51 49 50 49 50 51 50 49 48 48 48 49 48 48 47 45 46 46 47 46 48 53 53 51 52 49 50 
49 48 49 50 50 49 49 49 49 48 48 49 50 51 49 49 48 48 47 47 48 51 52 51 52 55 56 55 53 52 52 51 50 49 47 49 50 51 50 48 51 51 51 47 48 47 47 47 48 50 48 48 49 49 53 53 53 53 53 54 53 54 53 54 53 51 52 54 50 50 51 51 51 51 52 52 49 51 49 50 50 49 50 47 49 48 48 50 50 48 46 45 45 46 47 47 47 48 47 47 47 48 49 49 48 46 43 46 45 45 46 47 47 48 45 44 47 47 48 48 47 46 47 47 48 48 46 48 48 50 50 50 50 49 47 45 45 45 46 48 48 46 45 46 47 45 45 48 47 48 48 48 47 46 47 46 46 45 47 48 47 48 49 50 51 50 52 53 54 53 55 55 54 50 50 48 50 50 51 51 48 48 49 49 49 48 48 47 47 46 46 47 48 50 53 54 52 52 51 48 
49 47 48 49 49 49 50 49 49 48 48 51 50 50 49 49 47 48 48 47 49 50 50 49 50 55 55 53 53 54 52 51 50 48 49 49 50 51 50 50 50 50 47 47 48 48 46 47 50 51 51 50 50 51 51 53 53 53 54 53 53 53 53 51 53 53 53 52 52 53 51 51 52 52 51 52 50 51 50 53 53 50 49 51 54 52 50 50 48 46 45 44 44 45 48 49 47 49 48 47 47 48 50 49 46 46 44 45 45 45 48 49 48 46 45 45 46 47 47 49 47 45 45 49 48 45 45 47 48 51 51 48 48 46 45 43 45 44 44 48 45 45 46 47 46 46 47 47 46 49 50 48 46 46 47 47 43 44 45 45 46 46 48 50 48 48 53 54 54 52 52 50 49 50 48 47 47 48 49 -9999 50 51 52 51 50 50 51 48 47 47 47 46 48 48 51 52 52 51 51 49 
49 48 49 50 50 51 51 49 50 49 50 52 52 51 49 49 48 48 47 47 51 50 50 49 51 53 55 54 55 53 52 52 51 50 51 51 51 52 49 51 49 48 46 46 45 46 47 46 49 48 49 52 49 50 52 51 54 55 52 53 51 52 53 51 53 54 52 52 50 51 52 54 53 52 54 51 51 51 52 52 50 49 49 51 53 51 49 49 47 46 46 44 44 45 46 45 45 44 47 47 45 48 49 50 50 47 44 45 47 46 47 46 45 43 44 44 45 46 44 45 44 44 45 46 47 43 44 46 49 48 48 47 48 45 45 45 46 45 45 48 44 44 47 46 49 48 48 47 48 48 48 48 48 44 47 45 45 48 47 45 46 47 48 48 48 49 52 53 53 51 52 52 51 51 49 48 47 47 49 50 50 50 51 50 50 50 48 46 46 45 43 48 48 49 49 49 50 50 52 52 
49 48 49 50 51 50 51 49 49 49 49 52 52 50 48 49 48 47 47 47 51 51 47 48 50 50 53 55 56 53 53 50 50 50 50 50 51 51 52 49 46 46 47 46 45 46 46 49 49 50 51 53 52 50 53 55 58 54 53 54 52 53 52 51 52 53 51 51 49 51 51 54 52 52 55 51 53 54 53 51 48 49 50 50 49 48 46 46 47 47 44 43 45 47 45 43 45 45 46 46 47 44 48 49 48 47 45 46 47 47 45 43 44 42 44 43 45 45 44 45 46 45 46 45 46 45 45 49 47 48 48 49 46 46 48 47 44 43 47 46 48 48 50 50 52 51 47 48 48 50 49 49 44 45 46 48 47 48 47 47 48 49 48 47 48 51 53 53 52 50 53 51 50 51 49 48 48 48 49 50 50 50 50 49 48 47 47 45 46 48 46 49 50 49 48 52 52 50 53 53 
48 48 49 50 50 51 51 49 49 48 49 50 53 51 48 48 46 46 48 48 48 48 47 46 49 49 51 54 54 56 52 54 51 50 51 50 51 51 51 49 47 47 47 48 46 47 47 50 50 51 53 55 55 54 57 58 56 53 54 54 54 52 50 50 51 51 51 50 50 52 54 53 53 54 54 54 54 52 53 51 50 50 47 49 48 49 46 44 43 43 44 44 46 45 44 47 46 45 47 46 46 46 48 49 47 46 45 47 46 45 43 44 44 42 44 45 45 48 45 46 47 47 47 47 46 48 49 48 49 47 48 50 49 49 49 49 50 48 50 48 49 50 50 50 53 51 47 47 48 48 48 48 46 45 48 48 47 49 50 50 48 49 48 48 50 51 52 53 55 53 53 51 49 51 49 49 47 48 50 50 50 50 51 48 48 48 49 50 50 47 49 51 50 49 50 53 53 51 49 50 
48 47 48 48 50 51 52 50 48 50 50 50 51 51 49 48 47 46 48 49 47 48 48 48 49 50 50 54 57 55 54 53 52 50 51 50 49 51 51 49 48 48 48 48 46 46 46 50 50 53 51 55 56 58 58 58 54 53 53 54 53 53 50 50 51 51 51 52 51 55 52 53 55 54 55 52 55 53 52 52 50 50 49 48 47 48 46 44 41 41 45 44 45 46 50 50 48 46 45 45 47 47 48 47 45 48 48 45 46 46 45 45 41 41 44 45 44 47 44 47 48 49 47 47 48 50 51 50 50 50 49 48 49 49 50 51 51 49 51 49 48 49 49 51 50 47 45 46 48 48 48 48 46 47 49 50 48 49 51 50 48 48 47 47 49 51 54 54 53 53 51 49 47 48 48 48 47 49 51 52 51 52 50 50 47 49 50 51 49 50 50 52 52 49 51 51 52 50 47 48 
49 48 50 49 49 51 50 49 48 49 49 49 49 51 51 50 48 48 49 49 47 48 48 50 50 51 52 54 56 56 55 53 54 51 52 51 50 49 50 47 48 49 49 46 46 47 49 50 51 51 52 56 55 57 55 54 52 53 52 54 53 51 51 51 52 51 51 52 52 53 52 55 54 54 58 56 54 52 51 50 50 49 48 47 49 47 46 44 40 44 47 45 45 47 48 47 47 45 45 45 46 44 47 45 45 46 46 47 47 47 46 44 44 45 44 47 45 46 46 47 50 51 49 49 49 50 51 50 50 50 49 50 48 48 50 52 52 52 49 50 49 48 48 50 48 46 45 43 45 46 48 48 47 48 47 50 48 47 48 47 47 44 47 47 52 54 54 53 52 52 49 49 46 48 48 49 48 49 51 52 49 50 51 49 49 48 50 50 50 50 52 52 54 51 51 51 50 46 46 48 
49 50 51 51 51 51 50 50 51 49 49 48 48 49 51 51 50 51 50 50 52 50 52 54 53 53 50 53 54 55 56 54 52 50 51 49 48 48 47 47 48 48 49 47 47 47 47 49 48 52 53 54 57 58 54 52 51 52 52 52 51 52 52 51 51 52 52 51 52 49 53 54 55 56 56 53 52 50 50 51 52 50 48 48 44 45 44 44 44 46 49 48 49 49 47 48 45 44 44 45 45 46 45 43 46 44 46 47 47 48 47 46 45 44 44 47 46 48 49 51 51 50 49 49 49 50 48 48 50 50 49 48 47 49 51 51 50 49 49 49 49 49 49 48 46 46 45 45 46 48 50 49 48 45 47 49 47 47 48 46 45 46 50 52 52 50 52 52 52 50 47 48 50 48 49 49 48 50 52 52 51 52 52 51 50 49 50 49 52 50 51 53 51 52 51 53 50 47 46 46 
50 52 51 50 50 50 49 49 51 51 49 49 49 50 52 51 51 52 51 51 53 53 53 53 52 51 50 52 54 55 54 53 52 50 49 48 47 44 44 45 47 48 48 48 49 49 49 50 49 51 54 53 53 54 52 51 52 52 52 51 51 51 52 51 51 52 52 52 52 52 53 53 54 54 52 51 50 52 52 53 52 52 49 47 46 46 47 47 47 48 50 50 50 49 49 46 44 44 45 46 44 44 44 46 46 49 48 49 49 49 47 46 44 43 43 46 47 49 50 51 51 53 50 48 49 47 48 48 46 46 47 45 46 48 49 50 51 52 48 48 48 49 47 46 48 47 49 44 48 49 50 50 47 45 45 46 48 47 47 46 48 48 51 51 53 53 51 51 51 49 49 49 50 50 49 49 47 48 49 47 48 50 52 52 51 50 49 50 48 49 50 50 50 53 54 53 52 49 46 49 
51 52 52 51 51 50 50 50 52 50 50 50 49 52 50 50 51 53 51 51 49 51 52 53 54 52 51 52 51 52 52 51 52 49 48 47 46 45 45 45 45 46 48 48 51 51 52 52 51 51 52 52 51 51 50 51 52 52 52 52 51 51 52 52 51 51 54 53 54 53 52 52 54 54 53 51 51 52 51 49 50 50 48 46 44 44 47 45 45 49 48 47 48 49 47 46 45 46 46 44 44 43 43 47 49 50 51 51 53 51 46 44 43 44 44 47 45 50 52 51 53 54 50 49 48 50 51 51 47 48 46 45 48 49 50 48 50 49 50 48 49 51 48 47 46 48 46 44 46 47 49 47 50 47 46 46 45 46 48 48 48 50 48 50 52 51 49 50 50 49 51 49 50 50 51 48 48 48 47 48 48 48 49 49 49 47 48 47 47 50 49 48 50 52 53 53 50 49 47 49 
52 52 52 50 50 50 50 52 52 50 50 49 50 52 49 49 51 53 51 50 49 51 52 54 55 50 51 52 52 50 52 53 52 50 47 46 45 46 46 45 46 46 47 50 51 51 52 51 52 52 52 51 51 50 49 50 52 54 51 51 51 53 53 53 52 53 51 52 52 51 51 51 52 53 52 51 50 49 50 50 51 48 48 46 47 48 46 45 45 47 48 47 48 49 49 50 48 49 47 46 44 44 46 48 50 50 52 53 50 48 44 44 45 44 47 47 48 50 52 52 51 52 50 51 48 48 50 47 48 48 49 49 51 49 50 49 48 50 51 51 51 51 49 46 46 49 46 47 46 46 49 48 49 46 44 46 45 46 44 46 48 47 48 49 49 49 47 48 49 47 49 48 49 50 51 49 48 49 48 48 48 50 50 50 51 48 46 46 46 45 46 45 49 52 53 52 51 48 47 52 
52 52 50 50 49 49 48 50 51 49 49 49 49 49 51 50 50 53 52 50 51 52 51 55 55 53 51 51 51 52 55 51 51 50 48 48 48 47 48 45 46 46 47 48 50 50 50 51 52 54 52 55 54 51 51 52 53 53 52 52 51 55 53 52 53 51 52 53 50 51 51 52 52 51 52 54 52 52 50 51 50 48 50 52 50 49 46 47 46 47 47 49 47 47 48 48 50 50 48 46 43 45 46 51 48 48 48 52 50 47 46 48 46 48 48 48 49 51 51 49 48 52 50 50 49 49 50 47 45 47 49 50 51 52 49 47 50 51 53 51 49 49 46 46 46 45 45 45 46 49 50 48 48 47 47 47 50 48 48 49 51 51 49 49 49 49 50 49 49 48 48 48 49 -9999 48 49 50 50 49 49 49 50 50 50 48 46 47 46 42 44 47 49 48 53 52 51 49 50 49 51 
52 50 49 49 48 48 48 48 50 49 50 49 48 48 49 49 50 50 52 51 49 51 52 54 54 54 52 52 52 53 54 52 51 50 49 48 47 47 47 47 46 46 47 46 49 50 52 51 53 54 53 54 53 52 52 51 52 51 52 52 52 53 55 55 53 50 52 51 51 52 52 53 55 56 55 53 54 49 50 49 48 49 49 49 48 47 45 45 46 48 49 49 47 47 46 46 48 46 47 42 44 43 49 51 50 50 52 49 47 47 49 49 48 49 51 50 49 49 47 47 47 49 49 50 50 49 50 46 46 45 48 48 48 49 49 48 51 51 51 49 49 45 47 48 46 44 46 48 48 48 52 50 50 49 49 50 51 52 52 50 51 52 51 50 49 48 48 47 47 45 47 48 46 49 -9999 49 50 52 49 48 48 50 50 48 50 52 51 45 43 45 48 49 48 50 52 52 49 49 49 53 
52 49 49 49 47 48 48 48 50 50 51 51 48 49 49 50 50 50 50 50 49 54 53 54 56 53 51 51 53 53 52 51 52 51 50 48 48 48 48 48 48 47 47 48 51 52 54 55 55 53 55 55 54 53 52 52 50 50 52 51 52 52 54 51 52 51 51 50 50 54 54 54 55 55 55 53 52 50 48 44 45 47 47 46 47 47 47 48 50 49 50 48 46 44 47 46 47 48 45 46 45 47 46 51 52 51 50 46 47 49 48 50 50 49 50 50 48 47 46 46 48 49 48 47 49 51 47 45 46 47 48 48 47 49 49 50 51 49 49 48 47 47 47 46 46 48 47 48 49 47 49 51 51 49 50 51 53 50 51 51 52 50 49 49 48 47 46 45 46 48 48 48 48 49 49 52 50 50 51 50 50 49 50 50 50 52 50 47 47 48 49 50 50 52 51 53 52 50 50 52 
51 48 49 49 49 48 49 49 52 51 51 50 49 48 48 50 49 50 49 50 49 52 52 53 53 53 52 52 53 53 51 50 50 49 49 51 49 47 48 48 50 46 45 46 51 52 54 55 53 54 55 54 54 53 54 52 53 51 50 53 51 53 55 57 55 55 54 54 54 55 56 55 55 55 53 51 51 49 45 46 46 47 46 46 46 48 49 50 50 49 48 49 47 48 50 48 46 46 47 45 48 47 49 50 51 51 50 48 48 48 49 48 49 49 50 49 47 46 46 50 49 51 50 49 48 49 49 47 47 46 49 50 48 48 49 51 50 49 49 49 46 45 45 44 47 49 47 47 48 49 50 51 50 50 50 49 49 48 53 53 52 52 49 48 48 48 46 45 46 47 47 47 48 49 49 48 48 49 48 49 46 46 49 50 50 47 47 47 48 47 49 51 51 53 52 49 50 52 51 52 
49 48 49 48 48 49 49 50 52 51 50 50 49 48 47 49 48 48 50 51 49 50 50 51 52 53 50 49 53 52 52 52 49 49 52 51 48 49 50 51 50 47 45 47 50 54 54 54 54 56 56 55 57 57 56 54 55 55 55 54 54 55 55 58 58 56 53 55 57 58 57 57 55 53 52 52 50 48 49 49 49 48 46 47 48 51 52 53 51 50 50 51 50 48 49 48 46 47 46 46 48 48 51 50 49 50 48 49 48 49 48 50 48 48 51 51 48 47 46 49 48 51 50 48 47 49 49 46 47 47 49 50 48 48 49 49 50 49 48 47 46 45 44 45 48 46 46 46 47 48 47 47 48 48 49 49 51 52 52 50 49 50 49 46 47 49 47 47 46 47 46 48 48 48 49 48 48 48 50 48 45 47 50 49 49 48 47 48 50 49 49 53 50 49 49 47 49 51 50 51 
49 49 49 49 49 48 49 50 51 51 50 50 50 49 47 48 48 48 51 50 48 50 51 51 51 50 52 49 49 51 53 52 49 50 49 50 48 51 51 50 49 47 44 49 51 54 52 52 55 55 54 54 58 58 57 55 55 57 54 56 56 54 55 55 55 54 55 56 58 59 58 55 55 54 53 52 49 50 50 49 48 48 48 49 49 52 51 51 51 50 49 49 50 50 49 52 50 49 49 49 50 52 51 50 48 49 49 50 50 50 52 53 51 51 51 51 49 49 50 52 52 50 49 49 49 48 50 50 49 48 49 54 50 49 46 48 48 50 50 47 48 46 45 48 47 48 46 47 47 46 47 48 48 48 49 51 51 51 53 50 52 50 48 49 50 50 50 49 48 48 48 47 46 49 49 48 48 49 49 48 48 47 46 48 46 48 47 47 48 47 46 47 48 48 50 48 49 51 48 50 
49 51 50 49 49 49 50 49 49 49 49 49 48 47 47 47 47 49 50 49 49 48 50 50 51 51 52 51 51 52 52 50 48 49 49 47 50 50 50 50 47 46 48 49 52 54 52 53 54 53 54 53 55 56 57 56 57 56 55 53 55 54 54 55 56 56 55 57 53 55 57 56 55 54 52 50 48 50 50 46 48 50 49 50 50 48 49 51 51 50 50 51 52 50 51 52 50 50 50 49 52 49 49 49 48 48 49 49 50 50 53 53 52 52 53 49 51 53 53 52 52 50 49 49 51 48 50 52 51 49 49 53 51 48 50 49 50 51 50 49 49 49 49 50 49 49 46 47 45 47 47 49 47 48 48 53 52 48 50 50 52 51 48 50 51 50 50 50 48 47 48 46 48 50 50 52 50 49 50 49 48 47 47 48 46 45 45 45 45 46 46 45 45 46 47 46 47 49 49 51 
51 50 51 51 50 49 49 49 49 47 47 47 47 46 45 45 46 49 48 49 49 49 50 51 51 51 52 52 54 51 51 50 50 50 49 49 52 51 49 49 48 50 49 50 51 53 52 52 53 53 51 52 52 54 56 56 57 55 53 53 54 53 56 58 55 56 55 54 56 55 56 55 55 54 54 51 50 51 50 49 50 51 53 51 51 52 51 52 52 52 51 51 53 51 52 51 50 50 49 50 48 49 49 52 51 50 49 49 48 49 53 52 54 51 52 51 52 53 53 53 53 50 49 49 48 48 50 52 52 51 49 53 51 49 50 51 52 52 50 52 49 48 48 51 52 50 50 46 46 47 46 49 46 48 49 50 48 51 51 53 52 51 49 51 51 52 51 50 48 51 48 47 49 52 51 50 51 50 50 50 49 50 50 51 48 45 45 45 45 45 45 46 47 46 46 44 46 45 48 48 
50 49 49 50 49 49 49 49 48 46 47 48 47 46 46 46 48 50 50 51 50 51 50 53 52 53 54 54 56 54 52 52 51 50 50 50 53 50 51 48 52 51 51 51 50 49 53 52 52 50 49 49 52 51 51 50 51 49 52 52 53 52 52 54 54 55 54 53 57 55 54 53 54 54 52 50 52 51 51 48 51 53 52 51 51 54 54 54 54 52 52 50 51 50 51 51 47 49 49 51 51 51 49 48 49 50 51 50 51 55 54 54 54 51 52 52 53 53 52 50 51 50 50 50 49 52 53 52 52 52 51 52 51 52 50 51 53 52 50 51 49 49 51 52 54 53 51 50 49 47 48 44 44 50 51 51 51 51 53 52 51 50 48 50 50 50 50 50 49 49 47 48 49 50 51 51 49 50 51 50 50 51 50 51 48 46 46 44 44 43 46 47 46 45 45 45 45 47 47 47 
49 49 49 49 48 49 50 51 48 47 47 47 47 46 47 47 48 51 51 52 54 53 50 52 54 54 54 55 56 57 56 55 51 51 50 52 53 52 51 49 52 50 50 49 50 49 52 52 51 50 50 48 51 52 50 48 50 49 49 49 53 53 52 54 55 53 55 55 54 52 51 51 51 51 51 51 53 53 53 54 55 55 52 53 53 54 54 54 53 53 52 50 50 52 51 48 45 45 48 51 49 49 48 46 48 47 48 49 53 53 53 53 52 53 53 52 52 51 50 51 52 51 50 50 51 52 51 51 52 52 51 52 52 52 51 52 53 52 54 55 52 52 52 52 50 51 50 48 50 48 44 44 48 52 49 49 49 51 52 52 51 49 49 48 48 48 48 48 49 48 48 48 51 51 50 49 51 51 51 52 50 50 49 50 49 46 45 43 43 44 45 45 45 45 44 44 44 47 47 45 
50 49 48 48 49 50 50 49 47 47 46 47 47 46 47 45 48 51 53 53 53 51 52 53 54 52 53 54 56 58 55 55 52 51 53 51 53 51 53 54 55 54 53 52 51 50 48 47 50 51 50 49 52 52 51 50 50 52 53 52 52 51 51 51 50 53 54 53 51 50 50 50 48 50 51 51 53 55 53 53 53 55 53 52 52 53 53 52 52 52 50 52 51 51 50 49 49 47 50 51 50 48 48 47 50 50 49 50 53 53 52 51 49 50 50 51 51 51 52 52 52 51 48 50 49 48 48 49 50 49 52 51 50 52 52 53 53 53 52 53 53 55 54 54 51 51 53 52 50 48 46 46 50 49 50 47 48 49 52 53 51 49 49 49 50 50 49 50 50 50 48 48 49 50 52 52 53 53 52 53 52 52 50 50 50 49 46 45 44 43 44 45 45 45 45 46 47 48 46 44 
51 51 50 50 49 49 48 48 47 47 46 47 46 46 47 47 48 51 51 53 52 52 52 50 51 52 53 53 55 56 57 53 54 55 52 53 53 53 54 56 54 54 53 52 50 47 47 48 47 46 49 52 50 51 52 53 55 55 54 53 51 50 51 50 51 53 53 51 51 51 50 49 50 53 53 53 54 54 52 52 53 51 50 50 52 53 53 52 51 51 51 51 51 50 51 52 50 49 51 50 52 51 47 45 46 49 50 51 51 49 50 49 51 51 51 49 50 51 51 49 50 51 52 50 50 48 48 48 49 49 49 50 50 52 53 53 52 51 51 51 52 54 54 53 53 52 51 51 51 53 51 48 48 47 47 46 48 50 51 51 49 51 51 51 52 50 50 50 49 50 49 48 49 51 51 52 53 53 53 52 51 53 51 49 49 49 45 43 42 42 45 44 45 44 44 47 47 49 48 46 
52 52 51 50 50 49 49 48 45 45 45 45 45 45 48 47 49 49 50 50 51 51 51 50 52 52 53 53 54 53 53 54 55 53 53 54 55 54 54 53 52 53 52 51 49 47 46 46 46 46 47 48 47 49 52 53 53 53 54 54 52 52 50 50 52 53 53 53 51 54 55 55 54 52 52 52 53 54 53 54 53 51 51 50 52 50 53 52 51 52 53 51 50 51 52 53 53 54 53 52 51 50 49 44 48 50 51 49 49 48 48 49 52 52 51 52 51 52 52 54 53 52 53 52 51 48 49 49 48 48 46 45 48 52 53 53 52 53 53 53 53 54 55 54 53 52 51 52 52 54 53 49 47 46 46 46 49 49 51 51 51 51 49 51 50 49 51 51 49 49 47 48 48 49 48 53 53 52 52 52 52 52 52 49 50 50 49 44 43 44 43 43 42 45 43 46 48 49 48 46 
52 51 50 50 49 49 48 48 46 46 46 46 46 49 49 48 51 50 48 47 47 48 51 52 52 52 51 54 53 54 55 53 52 55 54 55 55 57 56 53 51 50 51 49 47 47 47 46 46 46 47 47 46 47 50 52 52 52 54 53 52 52 52 53 53 54 53 52 51 56 56 55 53 53 52 51 53 52 52 53 53 55 54 54 51 51 51 51 50 51 50 50 50 48 49 50 52 54 53 50 50 49 49 51 52 50 50 49 47 47 47 49 49 50 51 51 51 52 54 53 50 50 51 49 50 52 51 50 48 48 46 48 50 51 51 53 55 54 53 55 54 53 55 54 51 51 52 53 53 54 53 52 47 48 47 46 48 49 52 51 50 50 51 51 52 51 51 51 51 49 49 51 49 48 47 48 50 51 51 51 52 52 51 51 50 52 49 45 45 45 44 44 42 45 44 44 47 47 46 47 
55 50 50 50 48 49 48 48 47 46 46 46 47 49 50 50 51 50 47 48 47 50 49 51 52 52 52 54 54 55 54 53 53 53 53 54 57 58 54 53 49 49 51 48 47 47 47 48 47 46 48 48 48 48 49 51 52 54 52 50 52 53 52 52 53 51 53 53 54 56 55 55 54 54 53 52 52 53 53 51 54 54 55 52 52 51 52 52 51 52 51 51 50 49 48 49 52 53 53 50 48 48 48 52 50 49 51 50 49 48 50 51 50 49 50 49 50 51 53 51 50 51 50 50 51 52 53 51 51 49 50 50 52 51 53 53 50 51 51 53 52 52 53 54 53 52 52 52 52 52 49 49 48 48 47 48 49 49 49 51 50 49 50 50 51 51 51 51 51 50 49 50 49 47 48 49 50 52 52 52 52 52 50 51 51 51 50 47 45 44 44 44 41 45 46 45 47 46 47 49 
54 50 48 49 48 48 48 48 47 47 46 48 48 49 49 51 51 49 47 48 50 49 51 51 52 53 54 54 53 53 54 54 52 53 55 57 57 -9999 53 52 49 49 50 49 47 47 46 47 46 46 48 48 48 49 51 51 51 53 51 51 51 53 52 54 54 52 52 54 54 55 55 55 55 53 52 51 52 52 52 51 51 52 49 49 48 49 49 49 48 48 49 49 50 50 49 51 52 55 52 52 50 48 48 49 48 49 50 50 48 48 50 49 49 49 49 49 51 50 52 52 51 48 49 51 50 48 49 50 51 51 50 52 53 52 49 53 50 49 51 50 51 52 51 53 52 50 49 50 52 52 47 47 47 50 50 50 49 49 50 50 52 49 51 51 52 51 53 52 50 49 47 47 48 49 50 50 49 51 51 51 51 51 51 52 51 49 48 46 45 46 43 43 44 43 46 46 48 48 47 50 
49 49 47 48 46 49 49 48 48 48 47 46 46 47 48 48 49 48 50 50 49 50 53 53 54 54 52 52 52 52 53 54 52 53 55 57 56 -9999 -9999 51 51 51 51 50 49 49 49 49 48 49 51 48 48 48 51 51 50 51 53 52 51 52 54 53 54 53 56 56 56 57 58 57 54 55 54 52 54 52 49 51 49 49 48 50 49 47 48 48 49 50 49 49 51 51 52 53 54 52 53 52 52 50 50 49 52 51 51 50 47 49 50 50 49 50 51 50 50 52 53 50 48 47 50 50 48 48 49 49 53 54 53 51 53 50 50 47 49 51 50 53 53 53 55 54 55 49 48 48 49 48 48 48 52 50 51 50 51 49 51 50 50 49 50 51 53 53 51 51 49 48 48 47 48 49 51 50 50 51 51 50 51 51 50 50 49 49 49 47 46 45 44 42 44 44 45 45 46 45 48 49 
49 48 47 46 47 48 48 47 47 47 47 45 45 46 47 49 50 49 49 51 52 52 52 52 52 52 51 52 51 51 52 53 53 54 53 54 54 -9999 -9999 51 51 52 48 48 50 50 50 49 49 48 49 48 49 50 51 51 49 51 52 53 52 51 51 54 53 56 56 57 57 57 57 58 56 56 56 54 52 51 49 50 50 50 48 48 46 46 45 46 48 48 47 47 50 50 50 50 51 52 52 51 49 49 49 49 52 52 51 50 52 51 51 50 48 50 51 51 52 49 50 47 47 45 47 47 49 49 48 50 52 55 53 51 51 47 49 49 52 52 52 53 54 53 53 52 52 51 47 47 48 47 50 50 53 52 54 53 53 53 52 49 48 48 50 53 54 51 52 50 52 48 50 50 48 49 49 49 51 51 50 50 51 49 50 50 51 52 51 47 48 46 43 41 43 45 44 44 46 46 47 48 
49 48 47 46 46 49 48 48 47 47 47 47 46 46 48 52 51 49 49 50 50 51 52 51 52 51 50 51 51 51 52 53 55 54 53 55 55 51 52 51 50 52 51 49 50 50 47 46 47 47 49 48 50 48 50 50 51 52 52 52 51 50 53 53 53 54 54 57 57 58 58 58 55 57 54 52 51 49 48 49 50 49 49 47 47 45 44 44 47 47 46 47 50 50 49 48 48 48 48 48 47 47 48 48 50 50 50 51 51 52 51 51 50 49 51 50 49 48 49 48 47 48 48 47 49 49 50 50 53 54 54 54 50 48 50 52 52 53 54 54 52 51 52 49 49 51 50 48 49 50 52 53 52 52 51 52 52 52 52 50 50 51 51 51 51 50 50 51 51 49 48 49 49 51 51 53 52 51 51 52 51 51 52 52 53 55 51 51 48 46 43 41 42 45 43 42 45 43 46 47 
48 48 48 47 47 49 49 48 48 48 48 48 50 48 48 50 48 48 49 49 50 49 50 50 51 50 50 50 52 52 54 55 55 54 55 55 54 52 53 53 52 53 51 51 48 47 49 47 47 47 48 48 48 48 49 49 51 49 49 48 48 48 50 53 53 54 55 55 56 58 57 57 59 57 53 50 50 49 48 48 46 46 47 47 46 45 45 45 47 46 45 47 48 50 49 49 47 48 48 49 48 47 48 49 52 51 51 52 50 50 50 49 51 51 51 54 50 49 49 48 49 49 48 48 50 51 53 55 54 55 55 53 50 51 50 52 51 56 54 53 51 52 52 52 49 49 48 50 50 49 50 51 51 49 49 49 51 51 52 51 50 48 50 50 50 51 49 50 48 46 47 50 51 51 53 54 54 53 49 49 49 49 49 51 54 54 51 52 49 45 43 43 43 43 44 43 44 44 46 48 
49 49 50 48 48 49 50 50 49 49 50 50 50 48 49 48 48 49 49 48 50 50 48 50 51 50 50 51 52 53 54 55 54 54 53 52 53 53 53 52 52 50 50 49 48 47 47 46 45 46 46 45 44 46 48 49 50 51 48 49 47 49 51 49 49 50 51 53 55 56 57 57 58 56 50 48 48 48 46 46 45 49 49 47 46 46 44 45 46 47 47 49 51 51 49 47 47 48 48 48 47 45 47 47 49 49 47 49 48 49 49 50 51 50 51 52 52 49 50 51 51 49 49 50 50 51 52 53 55 55 55 52 51 50 50 50 50 52 54 53 51 51 53 53 53 50 50 50 50 51 50 49 48 47 47 47 51 52 51 52 50 49 50 50 49 49 47 51 50 49 50 50 50 54 54 54 53 52 51 50 50 50 51 50 51 52 51 51 50 43 43 42 42 43 44 43 43 43 45 48 
49 49 50 48 47 49 51 52 52 52 52 51 50 49 48 47 49 50 49 49 49 47 48 50 52 51 51 52 52 52 54 53 54 52 52 52 52 52 52 50 49 49 49 49 48 47 46 46 45 45 45 45 45 47 48 48 48 48 48 48 47 47 49 49 47 48 50 51 53 53 53 55 54 49 47 47 48 47 47 49 47 47 45 45 46 45 46 45 46 47 48 50 50 49 47 47 47 48 48 49 46 44 43 48 49 49 47 48 48 48 49 50 51 50 52 52 52 51 49 50 50 51 49 47 49 50 53 53 53 55 52 52 52 52 50 50 52 55 55 54 53 54 54 51 52 50 51 49 51 51 49 49 47 46 47 48 49 50 49 49 50 50 51 52 52 51 49 48 50 50 50 52 54 54 55 54 54 52 51 50 48 49 47 48 49 51 51 50 44 41 41 43 44 43 43 43 43 45 45 50 
48 49 49 48 47 48 50 50 51 51 51 54 52 49 50 50 50 50 50 49 49 48 47 52 52 53 52 52 52 53 52 53 53 52 51 51 52 53 51 48 49 49 48 48 46 44 44 44 45 46 48 44 44 46 48 48 47 47 47 48 47 49 46 47 49 49 49 50 52 52 52 53 51 47 46 47 48 51 51 50 49 46 46 46 47 47 47 47 45 46 47 48 48 49 49 -9999 -9999 48 47 47 45 46 49 50 47 49 48 49 49 49 48 49 50 52 53 53 52 50 50 50 51 50 49 48 48 49 50 50 50 52 50 50 53 52 53 55 55 55 55 54 52 53 54 52 52 52 50 51 49 49 49 50 50 48 48 48 50 51 51 50 50 50 52 50 52 52 49 48 49 51 52 54 53 54 54 52 53 48 47 48 46 47 49 50 49 53 50 48 44 42 42 42 42 45 44 43 44 44 44 49 
48 48 46 45 45 49 50 51 52 53 52 53 51 51 51 50 50 50 49 48 48 48 47 51 51 50 51 50 51 53 50 51 51 51 51 54 55 54 53 51 50 48 48 48 46 45 45 46 45 45 46 48 49 50 48 49 51 50 49 50 50 48 48 50 49 49 49 50 51 52 52 52 50 46 48 49 50 49 50 49 48 45 45 46 46 47 47 47 47 47 47 48 49 50 47 47 -9999 47 47 45 46 47 47 48 48 50 46 46 46 45 48 49 51 52 53 52 51 49 48 48 48 47 46 46 45 47 48 47 48 50 51 51 52 52 54 54 54 52 53 54 52 54 53 52 52 52 53 51 50 50 52 52 51 51 50 50 49 51 50 52 51 50 52 51 49 49 49 49 51 53 53 54 51 52 52 51 53 46 45 45 46 47 47 47 47 48 48 47 47 43 42 41 46 45 43 43 43 45 43 47 
47 48 46 45 45 49 50 51 52 53 55 55 53 52 52 53 50 49 49 48 49 49 49 51 51 50 51 53 53 51 51 52 52 53 54 54 55 53 51 50 48 48 48 48 46 46 47 46 45 46 49 50 52 52 52 50 51 49 48 49 48 48 50 50 50 50 49 51 51 49 50 49 48 48 47 48 48 49 50 48 46 45 45 46 46 46 46 46 47 48 48 48 48 48 47 47 48 48 46 47 45 46 46 47 48 -9999 48 47 47 47 47 48 50 52 51 51 50 49 49 49 47 47 48 48 48 48 48 48 48 50 50 51 52 53 55 55 55 53 53 54 53 55 54 53 54 55 54 51 51 52 52 52 51 51 51 50 50 50 50 51 50 50 51 47 49 50 51 52 52 52 52 52 52 53 52 53 49 45 46 46 45 46 46 47 47 47 46 46 48 44 43 43 44 45 43 42 43 46 43 50 
50 49 48 47 48 49 50 51 53 55 56 54 53 54 52 52 51 49 49 48 48 49 49 51 52 52 53 52 51 51 51 51 54 53 53 53 55 52 53 50 47 48 48 48 46 47 47 46 47 48 50 51 51 50 51 53 51 50 50 50 51 50 50 50 51 51 50 51 50 51 51 51 50 48 47 48 49 49 50 48 46 47 46 46 46 46 46 47 48 47 47 47 47 47 47 48 48 47 48 47 45 45 46 47 48 -9999 49 48 48 46 47 47 48 49 49 50 51 48 48 48 47 47 46 47 47 47 47 47 50 51 50 50 52 53 56 56 54 54 54 55 57 58 57 55 56 55 55 51 52 54 52 50 51 51 52 51 51 48 49 51 49 49 48 47 51 51 51 51 53 53 52 53 52 52 52 52 52 48 46 47 46 49 46 48 49 49 49 46 46 43 42 42 43 44 42 42 44 47 51 54 
49 49 48 47 49 50 50 51 54 56 55 54 54 54 51 51 51 50 49 48 49 50 51 53 53 53 54 54 52 52 52 52 54 54 56 56 54 53 53 51 50 50 50 51 49 49 47 47 48 49 49 50 51 53 53 53 51 52 52 52 52 53 53 53 53 53 53 53 51 52 53 50 50 48 47 48 49 49 47 47 46 46 46 46 45 45 45 45 46 46 46 47 46 47 48 47 48 47 47 46 45 45 46 47 50 50 50 48 48 48 48 48 47 49 49 49 51 49 47 47 47 48 47 47 46 45 46 47 50 50 49 51 52 56 57 55 55 53 53 55 56 57 55 53 55 55 55 52 52 51 51 50 51 51 52 51 50 49 49 50 50 47 48 47 50 52 50 53 51 51 52 53 52 52 52 52 53 50 45 46 46 48 49 49 48 48 47 46 45 42 41 43 44 44 43 45 47 49 54 54 
51 50 49 48 49 50 51 52 56 56 55 54 55 53 53 53 53 50 51 50 50 50 52 53 53 54 54 53 53 52 53 51 54 54 54 54 53 52 51 50 50 51 51 50 48 48 48 47 49 50 49 51 51 51 50 50 53 52 52 51 52 53 53 52 53 54 54 52 51 53 54 52 50 47 47 48 48 48 44 45 44 44 44 44 46 45 44 44 44 45 47 47 48 48 47 47 46 45 44 45 46 47 46 50 50 50 49 48 48 50 46 47 48 48 50 50 49 47 46 47 46 45 47 47 46 46 47 48 49 48 50 52 54 57 60 58 56 54 52 54 56 55 56 56 55 55 56 55 53 51 49 49 50 50 49 49 49 49 48 48 46 47 47 48 50 51 51 51 52 51 51 53 52 51 52 53 54 50 48 47 44 46 48 46 45 47 49 48 46 46 44 45 44 43 44 45 48 52 56 56 
51 50 49 48 50 51 51 54 56 56 56 55 53 53 53 53 52 51 51 51 51 50 52 52 54 54 53 53 53 53 53 51 52 52 53 54 52 52 51 50 50 50 50 49 48 49 49 50 50 49 50 52 52 51 51 52 50 49 51 53 54 53 54 52 53 53 53 52 52 52 55 52 54 50 49 49 49 49 48 49 48 46 46 46 45 43 44 44 45 46 46 49 48 47 48 48 47 45 46 47 47 47 47 -9999 -9999 50 50 49 50 48 47 49 50 50 51 51 51 47 48 47 47 45 48 48 47 46 46 47 48 49 50 52 55 55 58 57 53 52 51 51 55 55 55 56 54 54 54 54 52 51 50 50 50 50 50 49 48 48 49 47 46 47 49 50 50 52 52 52 53 52 51 49 51 52 54 54 52 48 47 44 43 46 47 46 47 47 50 52 49 49 46 46 44 45 46 48 49 52 54 56 
51 50 48 49 51 51 53 53 57 56 55 55 54 53 52 52 53 52 53 52 52 53 53 53 53 53 53 53 53 53 53 52 52 52 53 52 51 52 51 50 49 50 50 48 47 47 49 50 52 51 51 52 52 52 52 52 51 49 52 53 54 55 55 55 55 51 51 51 51 55 52 52 53 52 52 51 48 48 48 48 48 48 49 49 47 47 48 49 49 50 50 51 48 48 50 51 51 50 49 48 48 48 -9999 52 -9999 -9999 51 50 52 51 50 51 50 50 50 50 49 47 48 48 47 47 48 48 48 47 47 47 48 50 52 52 55 56 54 55 55 53 52 51 52 53 54 55 55 54 53 53 51 51 50 50 50 51 50 49 49 48 48 48 48 48 50 50 52 52 51 51 52 51 49 49 50 51 52 51 49 49 44 43 45 46 49 49 49 49 52 53 51 48 47 45 45 46 47 49 49 49 52 54 
50 50 50 50 51 51 53 55 55 56 55 54 52 51 54 55 53 53 53 54 54 54 53 53 52 52 52 53 53 54 54 54 53 52 52 52 51 52 52 52 52 51 51 48 49 48 49 51 52 53 53 52 52 53 53 51 52 52 51 54 54 55 55 54 55 52 52 53 53 54 53 52 52 52 52 50 48 47 47 49 49 48 49 48 48 48 49 49 50 52 52 51 51 52 52 53 53 52 51 50 49 50 52 52 52 51 51 51 50 51 50 49 48 49 50 51 51 51 48 48 47 47 51 51 48 47 45 47 52 51 52 52 54 57 54 54 53 51 51 52 53 54 56 55 54 54 53 54 51 51 50 51 49 49 50 51 51 50 50 49 49 49 50 52 51 51 52 52 52 52 51 49 51 51 52 52 50 50 45 47 48 48 51 51 52 52 52 53 53 51 48 47 45 45 47 48 49 49 50 51 
51 51 50 49 51 52 54 54 56 54 54 54 53 52 54 55 54 54 54 54 54 54 53 52 52 52 52 52 51 53 54 54 54 54 52 52 50 51 52 53 53 52 54 53 52 51 50 52 52 53 54 54 55 53 52 53 54 55 54 55 54 55 54 52 51 51 50 51 52 52 52 51 51 51 50 48 48 48 48 49 50 49 48 48 47 48 48 50 50 52 51 53 51 52 53 54 53 52 52 52 51 52 53 53 53 52 51 50 50 49 51 50 50 50 51 52 52 52 50 49 49 49 48 48 47 45 45 48 52 50 51 52 52 53 55 54 55 52 51 52 54 55 55 54 54 54 54 54 52 50 51 50 51 51 50 51 51 51 50 50 48 50 51 52 52 53 53 55 53 53 54 54 54 53 53 52 50 49 45 44 43 47 53 52 50 51 50 51 51 52 50 49 48 49 49 48 49 49 49 49 
51 51 51 49 52 53 53 55 55 54 53 53 53 54 54 54 54 55 54 54 55 54 53 51 52 52 52 52 51 51 53 54 53 52 51 51 50 50 51 52 55 54 55 55 54 54 54 55 53 53 55 53 53 52 53 56 57 56 56 55 55 55 53 52 48 51 51 51 51 51 51 51 50 49 50 49 47 47 48 48 46 47 47 47 47 48 49 51 51 53 52 53 52 52 52 52 53 53 52 52 53 54 53 52 52 51 50 51 50 50 50 50 50 51 52 52 52 51 50 48 48 48 48 46 45 47 48 49 50 52 52 53 53 53 54 57 54 54 52 52 52 53 53 53 55 54 54 52 52 52 52 51 52 52 53 52 52 52 51 51 50 52 51 52 52 51 51 53 55 54 54 56 55 52 52 50 48 52 44 44 44 48 51 49 50 50 51 51 52 52 51 50 49 50 49 50 50 48 50 49 
