# Supplementary material for: Exploring the Distribution of the Spreading Lethal Salamander Chytrid Fungus in Its Invasive Range in Europe – A Macroecological Approach
Source: PLoS One. 2016 Oct 31;11(10):e0165682. doi: 10.1371/journal.pone.0165682 (PMC5087956; doi:10.1371/journal.pone.0165682)
Supplement: S1 ZIP Archive — (ZIP) [file pone.0165682.s010.zip › ECA_full/cfd.asc]

ncols         200
nrows         200
xllcorner     3.31330001355
yllcorner     -1.12269991115
cellsize      0.0117999315
NODATA_value  -9999
24 24 24 24 24 24 24 24 24 24 24 24 24 24 24 24 24 24 24 24 24 24 24 24 24 24 24 24 25 25 25 24 25 25 22 24 25 25 25 25 25 25 21 21 21 21 21 24 24 25 25 25 25 25 25 25 25 25 25 25 25 25 25 25 23 23 23 23 20 19 20 23 23 23 21 21 21 23 23 21 21 21 21 21 21 20 20 20 20 20 30 30 30 30 30 30 30 30 30 33 33 33 33 33 33 30 33 33 30 33 33 33 33 33 33 33 33 33 33 33 34 34 33 33 33 33 33 33 36 36 36 36 36 36 36 42 36 42 36 42 42 36 40 67 66 66 40 40 36 36 42 42 42 42 42 42 43 43 43 42 67 42 42 42 34 34 34 34 34 34 34 34 34 34 36 36 36 35 34 27 26 26 26 27 34 26 27 27 27 27 27 27 27 27 35 26 26 27 26 33 
24 24 24 24 24 24 24 24 24 24 24 24 24 24 24 24 24 24 24 24 24 24 24 24 24 24 25 24 25 25 25 25 22 22 24 25 25 25 25 25 25 25 25 25 24 21 20 21 25 24 24 25 25 25 25 25 25 25 25 25 25 25 25 25 25 23 23 20 20 20 19 25 23 23 23 21 23 23 23 23 23 21 21 20 20 20 20 20 20 20 30 30 30 30 30 30 30 30 30 30 33 30 33 33 30 30 30 33 33 33 33 33 33 33 33 33 33 33 33 33 33 33 33 33 33 33 33 36 36 42 36 42 42 42 42 36 36 36 36 36 42 36 67 67 40 60 34 35 36 36 36 36 42 42 42 42 42 47 42 42 42 36 36 34 34 34 67 67 35 34 27 27 32 34 34 35 36 36 35 27 27 26 27 34 34 27 27 27 27 27 27 27 27 27 35 27 26 27 27 27 
24 24 24 24 24 24 24 24 24 24 24 25 25 25 25 24 24 24 24 24 24 24 24 25 24 24 25 25 25 25 24 24 22 25 24 25 25 25 25 25 25 25 25 25 21 25 24 25 25 25 24 25 25 25 25 25 25 25 25 25 25 25 25 25 25 23 23 23 20 20 20 20 23 23 23 23 23 23 23 23 23 23 21 20 20 20 20 20 20 20 20 30 30 30 30 30 30 30 30 30 30 33 33 33 30 30 33 30 33 33 30 33 33 33 33 33 33 33 33 33 33 33 33 33 33 33 33 33 33 36 36 42 42 42 42 42 36 36 42 42 36 36 68 40 40 67 61 36 67 67 66 42 42 42 42 42 42 42 42 46 42 42 42 67 67 34 34 67 67 39 34 34 34 67 62 34 34 35 35 27 28 34 34 34 27 27 27 26 27 27 33 33 34 27 27 35 27 33 35 35 
24 24 24 24 24 24 24 24 24 24 24 25 25 25 24 24 24 24 24 24 24 24 24 24 24 24 25 25 24 24 25 22 22 25 25 25 25 25 25 25 25 25 25 25 25 25 25 25 25 25 25 21 25 25 25 25 25 25 25 25 25 25 23 23 23 23 23 23 20 20 20 20 20 23 23 23 23 23 23 23 23 23 20 23 20 20 20 20 20 20 20 20 30 30 30 30 30 30 30 30 29 29 33 33 30 30 30 30 35 35 30 33 33 32 33 33 33 33 33 33 33 33 33 33 33 33 33 33 -9999 36 36 36 42 42 36 42 36 42 36 36 42 36 36 40 35 40 63 68 67 67 66 66 36 42 42 42 42 46 42 42 42 42 42 67 67 34 34 67 67 39 34 35 37 36 62 62 62 27 27 27 28 27 28 27 27 27 26 27 26 27 27 27 33 27 27 33 27 27 35 35 
24 24 24 24 24 24 24 24 24 24 24 24 24 24 25 24 24 24 24 24 24 24 24 25 24 24 25 25 22 24 24 22 25 25 25 25 25 25 25 25 25 25 25 25 25 25 25 25 25 25 25 25 25 25 25 25 26 25 25 23 30 30 23 23 23 23 20 20 20 20 20 20 20 20 23 23 23 20 30 30 30 30 30 30 20 20 20 20 20 20 20 23 23 31 31 30 30 30 30 30 30 30 33 30 30 30 30 35 30 31 31 33 32 33 32 35 35 33 60 60 33 33 60 33 33 33 33 36 36 36 36 36 36 42 36 36 36 36 36 36 36 36 36 36 35 35 64 68 67 67 36 36 42 36 42 42 42 42 42 42 47 43 42 67 67 42 42 36 68 68 34 36 37 37 62 34 34 27 34 27 27 27 27 27 27 27 26 26 34 25 34 34 35 27 34 33 33 35 33 35 
24 24 24 24 24 25 24 25 25 25 24 24 24 24 24 24 24 24 24 24 24 25 24 24 24 24 24 24 24 24 24 24 25 25 25 25 25 25 25 22 25 25 25 25 25 25 25 25 25 25 25 25 22 23 24 26 26 30 30 23 30 30 30 30 30 30 20 20 20 20 21 20 20 20 25 23 23 30 30 30 30 30 30 31 20 20 20 20 20 20 20 23 23 31 30 30 30 30 30 30 30 30 30 30 30 30 35 30 31 31 33 33 33 33 33 33 33 60 68 66 60 60 35 33 35 33 33 33 36 36 42 42 36 36 36 36 36 36 36 36 36 36 36 36 35 40 62 68 67 67 36 36 36 42 42 42 42 42 42 42 43 43 42 68 68 43 42 36 68 68 35 62 36 36 34 34 26 27 27 34 28 28 28 28 28 26 26 26 26 26 26 34 34 27 28 35 35 34 33 26 
24 24 24 24 24 24 24 24 24 24 24 24 24 24 24 24 24 24 24 24 24 24 24 24 24 24 25 25 25 25 24 22 22 22 25 25 25 25 25 25 25 25 25 25 25 25 25 25 25 25 25 23 23 23 24 24 24 30 30 30 30 30 30 30 30 20 20 20 30 20 20 20 20 20 25 25 25 30 30 21 30 30 30 31 31 20 20 20 20 21 21 23 23 23 23 30 30 30 30 30 30 30 30 30 30 30 30 30 31 30 33 33 35 35 33 35 33 62 60 62 68 60 33 33 33 33 33 33 33 42 42 42 36 36 35 36 36 36 36 36 35 36 35 35 35 35 62 62 68 35 36 36 36 42 42 42 42 42 42 42 43 43 43 42 42 36 36 42 36 36 40 36 62 62 34 34 34 34 34 34 34 28 27 27 28 34 34 26 26 26 34 34 34 34 27 27 27 35 26 26 
24 24 24 24 24 24 24 24 24 24 24 24 24 24 24 24 24 24 24 24 24 24 24 22 22 24 24 24 25 25 22 22 22 22 22 22 22 22 25 22 22 22 25 25 25 25 25 25 23 23 23 23 23 23 23 24 24 24 30 30 23 30 30 30 20 20 20 20 20 20 20 20 20 20 23 30 23 30 30 31 30 30 30 31 31 20 21 21 20 21 21 23 23 23 23 30 30 30 30 30 30 30 30 30 33 33 30 30 30 30 33 33 35 35 35 35 35 36 62 62 60 33 33 33 33 33 33 33 32 42 36 36 35 33 33 33 35 35 36 36 35 35 35 35 36 35 68 68 64 35 36 36 36 36 42 42 42 42 42 42 43 43 42 42 42 42 36 42 36 36 42 36 62 34 34 34 34 34 35 36 28 27 26 28 28 27 27 26 27 27 27 35 27 27 34 27 27 35 26 26 
24 24 24 24 24 24 24 24 24 24 24 24 24 24 24 24 24 24 24 24 24 25 24 22 22 22 22 25 25 22 22 22 22 25 25 25 25 22 22 22 22 22 25 25 25 25 25 23 23 23 23 23 23 23 23 23 23 24 30 24 23 23 22 22 20 20 20 30 30 20 20 20 23 22 30 30 30 31 31 31 30 30 30 20 21 20 20 21 20 21 21 31 23 23 23 30 30 30 30 30 30 30 30 30 30 30 30 31 30 35 35 35 35 35 35 35 35 62 62 33 33 33 33 33 33 33 33 33 36 35 33 33 33 33 33 35 35 35 35 32 32 35 35 36 36 68 68 68 35 35 35 36 36 42 42 42 42 42 42 42 43 43 42 42 42 36 42 42 37 42 36 42 67 67 34 34 34 63 35 36 28 27 27 27 27 27 27 27 27 27 27 35 28 27 34 34 27 27 25 27 
24 24 24 24 24 24 24 24 24 24 24 24 24 24 24 24 24 24 25 24 24 24 22 22 22 22 22 22 22 22 22 22 22 22 25 22 22 22 22 22 22 22 22 25 25 25 25 23 23 23 23 23 23 23 22 23 23 23 30 30 30 23 30 19 19 20 30 30 30 20 20 23 30 30 30 30 23 30 30 31 31 30 30 30 31 20 20 20 21 21 21 31 21 23 30 30 30 30 30 30 30 30 30 30 30 30 30 30 30 30 35 35 35 35 35 35 35 62 62 33 33 35 35 33 33 33 33 33 35 35 33 33 33 33 33 35 35 35 33 33 33 35 35 36 35 68 68 68 35 36 36 36 35 36 42 42 42 42 42 42 42 42 42 42 42 34 36 42 42 36 36 36 36 67 67 68 34 28 28 28 28 27 27 26 26 26 26 27 27 27 27 27 28 27 34 34 28 28 28 27 
24 24 24 24 24 24 24 24 24 24 24 24 24 24 24 24 24 24 25 25 24 22 22 22 22 22 22 22 22 22 22 22 22 25 25 25 22 22 22 21 22 25 25 25 23 23 23 23 23 23 23 23 23 23 23 19 22 23 30 30 30 30 19 19 20 19 30 30 31 20 20 30 30 30 30 30 30 31 31 31 31 31 21 31 31 20 21 21 21 21 31 21 21 -9999 21 30 30 30 30 30 30 30 30 30 30 30 30 30 30 30 35 35 33 35 35 35 35 35 35 35 35 35 35 33 33 33 33 36 33 33 33 33 60 33 33 35 35 35 60 60 60 33 36 36 68 62 35 35 35 36 36 36 36 35 42 35 35 42 42 42 42 42 42 36 27 36 42 36 42 42 42 36 42 36 68 68 63 27 27 27 27 27 26 26 26 26 26 26 26 26 34 34 35 34 34 35 28 28 35 28 
29 29 24 24 24 24 24 24 24 24 24 24 24 24 24 24 24 24 24 24 24 22 22 22 22 22 22 22 22 22 22 22 22 25 25 25 25 22 25 22 25 25 23 23 23 23 23 23 23 23 23 23 23 23 23 19 23 22 23 23 30 23 23 19 30 30 22 19 31 30 30 30 30 30 30 30 30 22 31 31 31 31 31 31 30 30 21 21 21 21 21 21 21 22 -9999 30 30 30 30 30 30 25 30 30 30 30 30 30 30 30 33 33 35 35 35 35 35 33 35 33 33 33 35 33 35 35 35 36 33 33 33 33 62 62 33 33 35 33 60 60 33 33 36 35 35 62 35 35 36 36 36 35 36 35 42 35 35 35 35 42 42 42 42 36 36 36 42 42 42 42 42 42 42 42 36 35 35 27 27 32 31 26 27 26 26 26 26 28 26 34 34 35 35 34 34 35 35 35 34 28 
29 29 24 29 24 24 29 24 24 24 24 24 24 24 24 24 24 24 24 25 22 22 22 22 22 22 22 22 22 22 25 25 25 25 25 25 25 25 25 25 23 23 23 23 23 23 23 23 23 23 23 23 23 23 19 19 19 19 23 23 30 30 23 30 30 30 31 21 21 30 30 30 30 30 30 31 30 22 30 30 31 31 31 31 31 30 21 21 21 23 21 21 21 22 22 30 30 30 30 30 30 30 30 30 30 30 30 30 30 30 33 33 35 35 62 35 33 35 35 35 35 33 35 35 35 35 35 35 35 33 33 60 60 66 60 33 33 33 60 60 33 26 33 35 35 35 35 36 35 68 40 68 68 35 35 35 35 35 29 42 42 42 42 36 36 27 63 42 42 42 42 42 42 42 36 35 27 27 32 27 27 28 28 26 25 25 26 26 33 34 39 39 35 34 35 34 34 35 35 36 
29 29 29 29 29 29 24 24 25 24 24 24 24 24 24 24 24 25 24 24 22 22 22 22 22 22 22 22 22 22 25 25 25 25 23 25 25 25 22 23 23 23 23 23 22 23 23 23 23 23 23 23 23 23 22 22 22 19 22 23 23 23 30 30 30 30 30 21 22 30 30 30 30 30 30 30 30 30 30 30 31 31 31 31 31 31 21 21 31 23 23 21 21 21 22 30 30 30 30 30 30 30 30 30 30 30 30 30 30 30 30 30 35 35 35 35 35 33 33 33 33 33 33 33 62 35 35 35 35 33 60 60 60 66 60 33 33 33 33 60 33 33 33 33 35 36 36 35 34 68 68 42 32 42 42 37 34 35 36 42 42 42 36 36 36 36 36 42 42 42 42 42 37 37 35 35 27 27 27 27 27 28 28 26 27 28 26 26 39 34 39 35 35 34 34 34 34 34 35 36 
29 29 29 29 29 29 29 23 23 24 23 24 24 24 24 24 25 25 24 24 22 22 22 22 22 22 22 22 22 22 25 25 34 23 22 22 23 23 23 23 23 25 23 23 23 23 23 25 23 25 23 25 23 22 22 22 31 30 22 19 30 23 30 30 30 30 30 31 22 22 22 30 30 30 30 30 30 30 30 31 31 31 31 31 31 31 31 21 30 31 23 21 21 31 30 25 30 30 30 30 30 30 30 30 31 30 30 30 30 30 30 30 62 31 33 34 33 33 33 33 33 35 35 62 36 36 36 35 35 60 60 60 34 68 66 34 33 60 60 60 60 60 60 33 36 36 36 34 34 34 32 32 35 42 42 37 34 35 40 35 36 36 36 27 28 63 36 36 36 42 36 37 37 36 35 34 34 27 31 31 27 28 28 35 27 27 27 25 34 34 39 35 35 35 34 34 62 34 34 35 
29 29 29 29 29 29 29 29 29 23 23 23 24 24 24 24 25 22 25 24 22 22 22 22 22 22 22 22 25 25 25 25 25 23 22 22 23 23 23 23 25 25 23 23 23 23 25 25 25 25 25 25 23 22 22 22 31 30 31 30 30 30 30 30 22 22 31 22 22 22 30 30 30 30 30 30 30 30 30 31 31 31 31 31 31 31 31 21 30 31 31 21 21 22 23 30 30 30 30 30 30 30 30 30 30 31 30 30 30 -9999 30 30 31 31 30 33 33 33 33 33 33 30 35 36 36 36 36 35 35 33 62 60 60 34 34 34 60 34 60 60 60 60 60 36 36 36 36 34 34 34 29 32 35 35 35 35 68 35 35 35 32 32 28 27 35 35 36 36 36 36 42 42 36 36 27 34 34 34 34 27 27 27 26 26 28 26 27 34 33 39 35 35 35 68 68 63 63 68 68 34 
29 29 29 29 29 29 29 29 29 31 31 23 23 24 30 24 25 25 22 22 22 22 22 22 22 22 22 22 22 22 25 25 23 23 23 22 22 23 23 23 25 23 23 23 23 23 25 25 25 25 31 25 25 22 22 22 22 22 22 22 22 30 22 30 30 30 30 31 31 30 30 22 30 31 30 30 30 30 30 30 31 31 31 22 31 31 31 31 21 21 21 21 21 23 23 23 23 22 30 30 30 30 30 30 30 30 30 23 -9999 30 30 30 31 30 35 35 33 33 33 33 35 35 30 30 35 35 35 35 35 35 62 60 62 34 34 34 34 34 34 34 61 61 61 61 33 33 61 62 29 29 29 32 32 35 35 35 68 35 35 26 27 27 27 32 40 40 63 36 36 36 36 36 36 36 35 35 35 27 27 27 27 27 27 26 27 27 27 34 35 35 35 34 34 34 63 63 63 63 62 36 
29 29 29 29 29 29 29 30 30 30 30 30 30 22 24 24 22 22 22 22 22 22 22 22 22 22 22 22 22 22 25 23 22 23 23 23 23 22 23 23 23 23 23 23 23 23 23 25 25 31 31 31 31 25 22 22 22 22 22 22 22 22 22 30 22 30 30 30 22 22 30 30 30 30 30 30 30 30 30 22 31 30 31 22 31 31 31 31 21 21 21 21 21 23 23 23 23 22 22 30 30 25 30 30 30 30 30 30 25 30 30 30 30 30 33 33 33 30 30 30 30 30 30 30 35 30 30 62 62 62 62 62 60 60 34 60 34 34 34 61 61 61 61 34 60 61 36 68 36 32 32 32 32 35 35 34 35 27 35 26 27 27 27 27 34 40 68 27 27 36 27 27 35 35 36 35 35 35 32 31 27 27 26 27 27 27 27 35 35 35 35 35 68 63 63 63 68 68 63 61 
29 29 29 29 29 29 29 30 30 30 30 30 30 30 30 23 22 22 22 22 22 22 22 22 22 22 22 22 23 22 22 22 22 22 23 23 23 23 23 23 24 34 23 34 25 23 23 23 25 31 31 31 31 31 31 31 31 22 22 22 22 22 22 22 22 22 22 30 30 30 30 30 22 30 30 30 30 30 30 30 30 31 30 31 31 31 21 21 21 21 21 21 21 23 23 23 22 22 22 23 30 25 25 30 25 25 30 30 30 30 25 30 30 30 25 25 25 25 30 30 30 30 31 33 33 33 26 62 62 36 35 60 34 62 34 60 62 60 66 66 66 66 61 61 61 61 40 42 42 36 34 34 34 34 34 68 35 35 35 35 35 35 26 36 62 35 35 27 27 27 27 27 27 28 28 35 35 27 27 27 27 27 26 26 26 26 27 35 35 36 36 36 64 64 35 61 63 63 36 36 
29 29 29 29 29 29 29 29 30 30 30 30 30 30 30 30 30 30 30 30 32 22 30 30 22 22 22 23 23 22 22 22 23 22 23 23 23 23 23 23 23 24 23 24 24 24 23 30 31 31 31 31 31 31 31 31 22 22 22 22 30 30 22 22 22 22 22 22 22 30 22 22 30 30 30 22 30 30 30 30 30 30 30 31 31 31 21 21 21 21 21 21 21 23 23 23 25 22 23 23 30 30 25 25 25 25 25 25 25 25 30 25 25 25 25 25 30 30 31 30 31 30 30 33 35 33 25 25 34 60 60 60 62 34 60 60 62 36 36 66 36 68 68 66 66 66 40 68 68 42 42 42 36 36 36 68 62 62 36 62 62 35 34 27 62 62 35 35 27 27 27 27 27 27 28 28 28 27 27 27 27 34 34 26 27 27 27 28 28 35 36 36 36 36 36 36 35 62 66 35 
29 29 29 29 29 29 29 29 29 30 30 30 30 30 30 30 30 30 30 30 32 32 32 32 22 22 23 23 23 23 23 23 23 23 23 23 23 23 23 24 24 31 32 32 24 31 31 31 31 31 31 31 31 31 31 33 29 29 23 23 31 30 31 30 31 22 22 22 22 22 22 31 30 30 30 30 30 30 30 30 30 31 30 30 30 31 31 21 31 21 21 20 21 23 22 -9999 25 25 22 30 30 30 22 22 25 25 25 25 25 25 25 25 25 25 30 30 30 30 31 31 31 31 30 33 35 33 66 60 60 60 60 62 62 60 60 60 66 36 36 36 36 42 42 42 68 40 40 40 42 42 42 42 42 42 36 68 36 36 36 67 35 35 34 26 34 63 63 35 27 27 27 27 27 27 27 27 27 27 27 27 27 34 34 27 26 27 27 35 28 36 36 34 36 36 36 36 36 62 61 61 
29 29 29 29 29 29 30 29 30 30 30 30 30 30 30 30 30 30 30 30 30 32 32 32 32 22 23 23 23 23 23 23 23 23 23 23 23 23 23 32 32 32 32 32 57 57 31 31 31 31 31 31 31 31 25 23 23 29 24 26 31 31 30 31 31 31 22 31 30 22 22 30 30 30 30 30 30 30 30 30 30 30 30 30 31 30 31 21 31 21 21 21 21 21 23 21 25 22 25 30 30 30 22 22 25 25 25 30 30 30 25 25 30 30 30 30 31 31 31 57 31 30 30 35 33 35 35 35 35 62 60 62 60 60 62 35 36 68 36 42 42 42 42 42 42 42 68 42 42 42 42 68 42 42 42 36 36 36 36 68 35 45 34 26 34 34 34 27 27 27 27 27 27 27 27 27 27 27 27 27 27 27 27 27 27 27 27 27 28 35 36 35 36 36 36 36 36 36 36 36 
29 29 29 29 29 29 29 29 30 30 30 30 30 30 30 30 30 30 30 30 24 23 32 32 32 32 30 23 23 23 23 23 31 23 23 23 23 23 23 23 57 57 57 57 33 33 30 31 31 31 31 31 58 32 32 32 31 23 28 28 26 31 31 31 31 31 31 30 30 22 22 22 30 30 30 30 30 30 30 30 30 30 30 30 30 30 31 31 30 31 31 21 30 21 25 21 25 22 25 31 31 30 31 31 30 30 30 30 30 30 26 25 30 30 30 30 31 31 31 30 33 35 35 35 66 35 62 35 35 35 35 62 60 60 62 35 35 36 42 42 42 42 42 42 42 42 42 42 42 42 42 42 42 68 42 42 42 42 68 63 35 35 26 27 27 25 27 27 27 27 27 27 27 27 27 27 27 27 27 27 32 32 27 27 27 27 27 35 35 35 35 36 36 36 36 36 36 36 36 36 
29 29 29 29 29 29 30 29 30 30 30 30 30 30 30 30 30 30 24 23 23 30 30 32 32 32 30 30 23 23 31 31 31 31 23 23 23 23 23 23 33 58 58 58 33 32 23 33 31 31 57 32 32 32 32 31 31 31 29 28 28 28 31 31 30 31 31 30 30 30 30 30 22 30 30 30 30 30 30 30 30 30 30 30 30 30 30 29 30 30 31 30 31 31 25 20 23 23 23 22 31 31 30 30 30 30 30 30 30 30 30 26 30 30 30 30 33 30 33 33 35 35 36 35 35 35 35 35 68 64 68 60 60 35 60 60 36 35 36 42 42 42 42 42 42 42 42 46 42 42 68 42 42 68 68 68 68 42 68 68 63 35 35 26 27 26 35 27 27 27 27 27 28 27 27 32 28 27 27 27 28 28 28 28 28 28 26 35 35 35 36 36 36 36 36 36 36 36 36 36 
29 29 29 29 29 29 29 30 30 30 30 30 30 30 30 30 30 24 30 23 23 23 23 23 32 32 32 30 30 31 31 31 23 31 31 23 23 23 23 30 32 32 33 58 32 32 32 32 32 32 32 32 58 29 29 31 31 29 29 29 29 28 29 29 29 29 31 29 30 30 30 30 30 30 30 25 30 30 30 30 30 30 30 30 30 30 31 25 25 30 30 30 30 31 31 21 23 23 21 21 -9999 22 30 30 30 30 30 30 30 30 30 30 30 30 30 30 33 33 33 33 35 36 36 35 35 35 35 68 34 34 62 35 35 35 62 60 60 62 35 36 64 42 42 42 42 42 46 46 43 68 68 46 68 42 42 42 68 68 36 68 68 63 35 35 26 27 36 28 32 28 28 28 28 27 27 32 32 32 27 32 28 28 28 27 28 28 28 28 28 28 36 36 36 36 36 36 36 36 36 36 
29 29 29 29 29 29 29 30 30 30 30 30 30 30 30 30 30 24 30 23 23 30 23 23 32 32 32 31 30 31 31 31 31 23 31 31 31 30 30 32 32 32 32 32 32 32 32 32 31 31 32 32 58 29 29 29 29 29 29 29 29 29 26 29 29 29 29 31 31 31 30 30 30 30 30 30 30 30 30 30 30 30 30 30 30 30 30 30 25 22 31 31 31 31 31 31 23 21 21 21 20 -9999 22 23 30 30 30 30 30 30 30 30 30 30 30 30 33 33 35 35 35 36 68 35 35 35 34 36 34 62 35 35 35 60 62 68 68 35 35 36 36 36 42 42 42 42 42 42 42 68 46 68 42 42 42 68 68 42 68 68 68 68 68 35 34 27 35 35 28 28 28 27 28 32 32 32 32 32 27 28 28 28 28 28 28 28 28 35 28 28 36 36 36 36 36 36 36 36 36 36 
29 29 29 29 29 29 29 30 30 30 30 30 30 30 30 30 30 23 23 23 23 23 23 32 32 32 31 31 31 31 31 31 31 31 31 31 31 30 30 32 32 32 32 32 32 32 31 31 31 31 31 31 31 29 29 29 29 29 29 -9999 31 29 29 29 29 30 29 29 29 31 31 31 31 30 30 30 30 30 30 30 30 30 30 30 30 30 30 30 25 30 22 22 29 29 31 31 31 31 23 22 22 22 22 22 30 30 30 30 30 30 30 30 30 30 30 30 33 33 35 35 35 35 32 36 28 36 36 36 62 34 35 33 34 35 68 64 68 36 36 36 36 36 42 42 42 42 46 46 46 46 46 42 46 46 42 42 42 42 68 68 68 68 68 68 35 27 29 35 28 28 28 28 28 28 32 32 32 27 27 27 27 28 28 28 28 28 28 28 28 35 36 36 36 36 36 36 36 34 30 36 
29 29 29 29 29 29 29 30 29 30 30 30 30 23 23 23 23 23 23 23 23 23 23 23 20 20 20 30 30 31 31 30 31 31 31 31 31 31 32 32 32 28 32 32 32 31 31 31 31 31 31 31 29 29 29 29 29 29 29 29 31 31 31 31 29 30 29 29 29 31 31 31 31 30 30 30 30 30 30 30 30 30 30 30 30 30 30 30 30 22 31 22 29 29 31 30 31 31 30 31 31 22 22 -9999 22 30 30 29 31 30 30 30 30 30 30 32 33 33 35 35 32 36 28 28 36 36 36 28 35 33 35 35 35 35 68 68 68 36 36 36 36 36 36 42 42 42 42 42 42 42 46 42 46 46 46 43 42 68 42 42 68 37 37 37 35 35 34 35 35 35 35 35 35 36 36 27 28 27 27 26 27 28 28 28 28 28 28 28 35 35 36 36 36 36 36 36 30 36 30 30 
29 29 29 29 29 29 29 29 30 29 30 31 23 23 23 23 23 23 23 23 23 23 23 32 20 20 20 31 30 31 30 30 31 31 31 31 31 32 32 32 32 28 28 28 31 31 31 31 31 31 31 31 31 29 29 29 29 29 29 29 31 33 33 31 29 29 29 29 29 29 31 31 31 31 30 30 30 30 30 30 30 30 30 30 30 30 30 30 30 30 30 30 31 29 31 30 31 30 30 31 30 30 23 22 -9999 22 29 29 33 30 30 30 30 32 32 33 33 33 35 32 32 28 28 28 36 28 27 27 35 35 35 36 35 35 35 36 35 36 36 42 36 36 36 42 42 42 42 42 42 42 42 42 42 42 42 43 68 68 42 42 37 37 35 35 27 27 35 35 35 29 35 35 35 36 36 35 35 27 27 28 28 28 28 28 28 28 28 29 35 36 36 36 36 36 36 30 30 30 30 30 
29 29 29 29 29 29 29 29 29 30 29 31 23 23 23 23 23 23 23 23 23 23 23 32 32 32 31 31 31 30 30 31 28 31 31 31 31 32 32 32 32 32 28 32 31 31 31 31 31 31 31 31 31 29 29 29 29 29 29 31 33 33 31 31 31 29 29 29 32 29 31 31 31 31 30 30 30 30 30 30 30 30 30 30 30 30 30 31 30 30 30 30 30 31 29 31 31 29 30 31 30 30 30 22 22 -9999 25 31 31 31 30 30 32 30 33 33 35 35 32 28 28 28 28 28 27 27 25 25 25 33 36 35 35 35 36 36 36 36 36 42 42 42 36 36 42 42 42 42 42 42 42 42 42 46 42 42 42 42 37 42 37 37 35 35 27 35 35 35 35 29 29 35 35 35 35 34 26 28 35 33 35 29 28 28 28 28 29 25 35 36 28 28 36 30 30 30 30 30 30 30 
29 29 29 29 29 29 29 29 29 30 23 23 23 23 23 23 23 23 23 31 31 32 23 23 32 32 31 30 30 30 28 28 28 28 31 31 31 31 32 32 32 32 32 32 31 31 31 31 31 31 31 31 29 32 32 29 29 31 33 33 33 33 31 31 59 31 29 32 32 32 34 31 31 31 30 30 30 30 30 30 30 30 30 30 30 30 30 31 30 30 30 30 31 31 29 31 31 29 31 29 31 29 30 30 23 22 23 25 25 31 30 33 30 30 33 35 30 27 27 27 28 27 32 32 27 25 26 25 27 35 35 33 33 35 36 36 36 36 36 36 42 42 42 36 36 42 42 42 42 42 42 36 42 42 42 42 42 42 37 36 36 37 35 35 35 35 35 35 35 25 25 29 29 34 35 33 28 28 28 35 35 35 29 28 25 25 29 29 35 36 36 28 30 30 30 30 35 30 30 30 
29 29 29 29 29 29 29 29 23 23 23 23 23 23 23 23 23 23 23 31 31 23 23 23 32 32 31 30 30 28 31 31 31 31 31 31 31 31 32 32 32 32 32 32 31 31 31 31 31 31 32 31 29 28 28 28 28 32 32 32 33 31 31 31 31 31 29 32 32 34 34 31 31 31 31 30 30 30 30 30 30 30 30 31 30 30 30 30 30 31 30 30 30 30 31 31 29 29 29 29 30 30 29 30 30 22 22 22 31 31 29 32 33 33 31 27 27 27 27 27 27 27 27 31 25 25 25 26 27 35 35 33 35 35 36 36 36 36 42 36 42 36 42 42 42 42 42 42 42 42 36 42 42 42 42 42 42 42 42 36 35 35 35 35 35 27 28 28 28 25 28 35 35 35 34 35 26 28 28 35 35 35 35 35 29 29 29 35 36 36 36 36 27 30 30 30 25 30 30 25 
29 29 29 29 29 29 23 29 29 23 23 23 23 23 23 23 23 23 31 31 31 23 32 32 32 31 31 30 30 31 31 31 31 31 31 31 31 31 31 32 32 32 32 32 31 31 31 31 31 32 31 28 28 29 28 28 32 32 33 32 33 31 31 31 31 31 31 29 34 32 34 31 31 31 31 31 30 30 30 30 30 30 30 31 31 30 30 30 30 31 30 30 30 30 31 30 31 30 29 29 29 29 30 30 30 23 22 22 31 29 32 32 35 33 27 27 27 27 27 27 31 31 31 31 30 25 30 26 26 35 35 35 35 35 35 36 36 36 36 42 42 36 42 42 42 42 42 36 36 42 36 42 36 36 36 42 36 42 36 32 33 32 32 32 27 27 29 27 27 28 35 35 35 35 35 35 28 28 28 28 35 35 35 35 35 35 35 35 36 36 36 30 30 30 30 30 25 25 27 30 
29 29 29 29 29 29 23 29 29 23 23 23 23 23 30 31 31 31 31 31 24 23 23 32 32 31 31 31 30 28 31 31 31 31 31 31 34 34 31 31 32 32 32 31 31 31 31 31 31 31 28 28 28 32 32 32 32 33 34 34 32 31 33 32 31 31 31 32 32 32 32 32 31 31 31 31 30 30 30 30 30 30 30 30 30 30 30 30 31 31 31 30 30 30 31 30 30 30 29 29 30 30 30 30 30 30 -9999 22 30 29 29 33 33 33 59 27 27 31 31 31 31 31 32 31 32 31 30 30 26 35 35 35 36 36 36 35 35 36 36 36 36 36 36 36 42 36 36 36 68 36 36 36 36 36 36 36 36 36 36 32 35 28 28 27 27 27 29 27 27 27 29 29 29 28 28 28 28 28 28 28 35 35 35 35 35 35 35 40 36 36 30 30 30 30 30 30 30 25 25 30 
29 29 29 29 29 29 29 29 23 23 23 23 23 23 23 29 31 31 31 31 24 23 22 32 32 31 30 31 28 28 28 31 31 31 31 34 34 34 31 31 32 32 32 31 31 31 34 31 31 28 28 32 32 32 32 32 32 32 32 32 32 32 33 -9999 31 31 31 32 32 33 33 32 29 31 31 31 30 30 30 31 30 30 30 30 30 31 30 31 30 31 30 31 31 31 30 30 31 31 30 29 30 30 30 30 31 23 22 22 30 30 29 34 35 35 33 27 27 31 30 31 31 31 31 32 32 32 33 25 26 35 35 35 35 36 36 35 35 35 35 36 36 42 36 42 42 36 36 36 68 68 68 35 36 36 36 36 36 36 36 35 28 35 35 27 27 27 27 27 25 25 29 29 35 28 28 28 28 28 28 35 35 35 35 35 35 29 40 40 36 36 30 30 30 30 30 30 25 25 25 25 
29 29 29 29 29 23 29 29 29 23 23 23 23 29 29 29 29 31 31 31 23 23 32 32 32 31 31 28 28 28 28 28 28 31 31 34 34 34 34 31 32 32 32 34 34 34 34 34 28 32 32 33 33 32 32 32 33 33 33 32 32 32 -9999 -9999 -9999 31 31 31 35 33 33 33 29 31 31 31 30 30 30 30 30 30 30 30 30 30 31 29 31 29 29 29 31 31 30 30 30 30 30 30 30 31 30 30 31 23 23 22 22 31 31 27 27 33 33 36 27 27 31 30 33 33 33 33 32 33 33 33 25 25 33 35 35 36 36 36 27 62 35 35 42 36 42 42 42 36 36 36 68 64 64 64 35 35 36 36 36 35 35 32 28 34 29 29 27 27 27 27 25 25 29 29 25 28 28 28 28 28 28 28 35 35 35 35 39 39 35 40 36 36 30 30 30 30 30 30 30 30 30 25 
29 29 29 29 29 23 29 23 29 29 23 23 23 29 29 29 29 29 31 31 23 22 32 32 31 31 28 28 28 28 28 31 31 28 34 34 34 34 34 32 32 32 32 33 31 31 28 32 32 32 32 32 33 32 32 33 36 33 35 35 32 -9999 -9999 31 31 31 31 28 29 33 33 33 33 34 34 34 33 30 30 30 31 30 30 30 30 30 31 29 29 29 29 29 29 31 29 29 30 30 30 30 30 30 31 31 27 27 23 23 22 22 22 22 27 32 33 40 27 27 27 27 33 33 33 33 33 33 35 33 33 26 33 35 35 35 35 35 36 62 35 34 35 42 42 36 36 36 35 36 35 68 64 64 64 35 35 35 35 35 35 29 27 27 29 27 27 25 27 25 25 25 29 29 25 28 28 28 28 28 35 28 35 35 35 35 39 39 35 36 28 26 30 30 30 30 30 35 30 30 30 25 
29 29 29 29 23 23 23 29 29 29 29 29 29 29 29 29 29 29 31 23 22 22 23 32 31 28 28 28 28 28 34 31 34 31 34 34 34 34 34 36 36 32 32 32 31 28 28 32 32 32 32 32 32 32 32 33 35 36 35 36 33 31 -9999 -9999 31 33 33 33 32 32 32 33 29 35 31 29 30 33 29 29 29 30 30 30 31 31 31 29 29 29 28 29 29 30 29 29 30 30 30 30 30 31 31 31 27 27 27 23 22 22 22 22 30 30 32 36 36 27 25 31 31 33 33 35 35 33 33 35 33 33 26 33 35 35 35 36 36 27 27 34 35 36 42 42 36 36 35 36 36 35 62 62 64 35 35 35 35 28 28 29 28 28 25 27 27 27 27 25 25 25 28 29 29 25 28 28 28 28 28 36 35 35 35 35 35 39 40 27 27 26 30 30 30 30 30 35 25 25 30 25 
29 29 29 23 23 29 29 29 29 29 29 29 29 29 29 29 29 29 32 22 22 22 32 31 28 28 31 28 31 31 34 34 34 34 34 34 34 36 35 32 33 32 32 32 31 28 28 32 32 32 32 32 32 32 34 33 68 36 36 36 32 35 31 25 -9999 32 33 33 33 33 33 33 33 35 34 29 29 32 29 29 32 33 30 30 31 31 29 28 28 29 33 34 29 29 29 29 29 30 30 30 30 31 24 24 24 23 23 23 22 22 22 22 30 30 30 36 36 27 25 31 31 32 33 35 35 33 33 33 33 60 33 33 26 27 35 35 35 25 35 35 35 42 42 42 36 35 35 35 35 33 36 34 62 35 35 35 28 28 28 28 28 25 25 27 27 27 27 27 27 28 28 28 29 29 29 28 28 28 33 33 36 35 35 35 35 39 30 27 26 29 26 30 30 30 30 35 30 25 25 25 
29 29 29 23 29 29 29 29 29 29 29 29 29 29 29 29 29 23 22 22 22 30 30 28 28 28 31 31 31 31 34 34 34 34 34 34 35 32 32 32 32 32 32 32 28 28 28 32 32 32 32 32 32 32 33 68 68 35 36 34 35 31 31 34 33 -9999 33 35 33 33 33 33 33 35 34 33 29 33 33 33 28 29 32 30 28 28 28 28 29 33 33 29 33 34 34 29 30 30 30 30 30 31 31 30 31 23 23 23 22 22 22 22 30 30 30 31 59 27 31 31 31 35 35 68 36 35 35 33 33 33 33 25 25 25 25 25 35 35 25 33 33 33 35 35 36 35 35 35 35 64 34 33 62 35 35 35 28 27 27 25 28 25 25 27 27 27 27 27 28 28 28 28 35 29 29 30 28 28 33 33 36 36 35 35 35 40 29 30 25 25 30 35 30 30 35 30 30 25 25 25 
29 29 23 29 29 29 29 29 29 29 29 29 29 29 29 29 23 22 22 22 32 30 30 28 28 31 31 31 31 31 31 34 31 33 33 32 32 32 32 32 32 32 28 28 28 32 32 32 32 32 34 33 34 35 35 36 68 68 68 35 34 36 34 33 34 33 35 35 35 35 33 33 33 35 33 33 33 33 34 33 35 33 33 28 28 32 32 32 31 33 34 35 35 35 34 34 33 33 30 30 30 31 31 31 31 31 31 27 30 22 22 22 22 30 30 30 31 22 25 30 31 35 35 68 36 35 35 33 35 35 35 25 33 35 33 33 33 33 25 27 35 33 35 35 35 35 35 35 62 27 28 28 34 27 28 28 25 25 25 25 27 25 25 27 25 27 27 27 27 27 25 28 28 35 29 30 36 28 28 33 62 62 62 62 36 35 29 29 29 29 30 30 30 36 30 30 25 30 25 25 
23 29 29 29 29 29 29 29 29 29 29 29 29 23 22 22 23 22 22 31 31 30 30 31 31 31 31 31 31 31 31 31 31 33 32 32 32 28 28 31 28 28 28 32 32 32 32 32 32 32 32 34 34 35 36 36 68 68 68 35 35 34 62 33 33 34 33 33 35 35 33 33 34 34 34 34 33 33 34 34 34 33 33 33 32 32 32 33 33 34 35 35 36 35 31 31 30 30 58 30 31 31 31 31 29 31 31 30 30 30 27 23 22 23 31 30 31 31 27 25 30 35 32 27 27 35 35 60 25 35 25 25 25 25 25 33 33 33 31 33 33 33 33 35 35 35 35 35 35 27 35 29 58 58 27 28 27 27 25 27 27 25 25 25 25 27 25 25 27 27 27 25 28 28 36 35 36 28 28 33 33 33 33 62 62 36 29 29 29 29 30 36 36 35 35 30 25 27 25 25 
29 29 29 29 29 29 29 29 29 29 23 23 23 22 22 23 23 23 22 31 30 30 31 31 31 31 31 31 31 31 31 31 32 33 33 31 28 28 28 28 28 28 32 32 32 32 32 32 33 32 34 34 35 68 36 36 68 35 35 35 35 35 33 33 33 36 36 33 33 35 33 36 34 34 34 34 34 34 34 34 34 34 33 33 33 34 34 34 36 36 36 35 35 34 31 59 58 31 59 59 58 31 31 29 29 29 31 31 30 31 30 27 23 22 31 30 31 31 30 30 27 25 28 25 27 68 68 25 25 25 25 25 25 25 33 33 27 33 31 34 27 33 33 35 35 35 35 33 27 28 29 29 30 27 27 27 27 25 27 27 25 25 25 25 27 27 25 25 25 29 30 25 28 33 33 62 36 36 36 33 33 35 35 33 36 30 30 29 29 29 30 30 30 35 25 25 25 27 25 27 
23 29 29 29 29 29 29 29 29 23 23 23 22 23 23 23 29 28 29 29 29 30 28 28 31 31 32 32 31 31 31 31 32 32 31 28 28 28 31 32 32 32 32 32 32 32 32 32 33 33 34 35 68 36 36 36 35 36 35 33 33 32 34 34 34 36 36 36 33 33 33 33 33 34 34 33 34 34 34 34 33 33 33 34 33 34 34 34 35 35 35 36 35 33 30 30 30 58 31 59 31 31 29 29 29 31 29 31 30 30 31 31 22 22 30 30 30 30 30 31 27 25 23 25 25 31 40 35 25 25 34 34 34 33 33 33 33 27 31 31 31 36 34 33 35 35 35 35 35 28 29 29 29 29 27 27 27 25 27 27 25 25 25 25 25 25 25 25 28 27 35 36 36 33 35 35 62 62 62 33 35 35 35 33 35 30 30 29 29 30 30 30 35 35 25 25 25 25 25 25 
29 29 29 29 29 29 29 29 31 23 22 22 22 23 32 29 28 28 29 29 29 28 28 28 29 31 33 32 32 32 31 31 32 31 28 28 28 28 35 33 33 32 32 32 32 32 32 32 33 34 35 35 36 36 35 68 36 36 33 32 33 34 36 36 36 36 35 35 33 33 33 33 33 36 36 34 36 34 34 34 33 33 33 34 34 34 36 42 36 35 34 34 34 30 33 30 30 31 67 35 35 33 33 33 29 31 31 31 31 31 31 30 30 30 30 30 30 30 30 36 26 23 23 23 25 27 27 25 25 25 34 36 34 34 27 33 33 27 27 26 31 27 27 36 35 35 33 34 27 29 29 27 29 29 27 27 27 27 27 25 25 25 25 25 25 25 25 28 28 36 29 30 30 36 35 35 35 66 33 35 35 35 33 62 36 30 29 29 29 30 30 25 25 30 25 25 25 25 25 25 
29 29 29 29 29 29 29 29 22 23 22 32 32 28 28 28 28 29 29 31 30 28 28 28 29 30 30 30 32 32 31 31 31 28 28 28 31 31 28 35 32 32 32 32 32 32 33 34 36 35 35 35 36 36 36 36 36 35 35 33 34 34 35 36 36 35 35 35 35 36 36 34 34 34 34 34 34 36 34 34 34 34 34 34 35 34 34 42 36 35 34 35 35 35 34 33 33 35 35 35 36 34 34 33 31 31 31 26 31 31 27 30 30 30 30 30 30 30 27 27 26 23 23 25 23 25 25 27 27 25 25 25 27 26 35 36 36 36 28 28 35 35 36 36 28 28 28 27 25 29 25 29 29 29 25 25 25 25 25 25 25 25 25 25 25 25 25 28 28 32 35 29 30 36 28 35 35 35 36 35 35 33 28 30 30 30 29 29 29 29 30 30 25 25 25 25 25 25 25 25 
29 29 29 29 29 23 22 22 22 23 28 28 28 28 28 28 29 29 31 31 28 29 29 28 29 28 28 28 28 28 29 31 31 28 31 28 28 28 28 28 28 32 32 32 33 35 36 36 35 36 35 35 36 36 36 35 35 36 35 35 35 35 36 36 36 36 35 35 33 33 34 36 34 33 34 36 36 34 34 35 42 34 34 34 34 34 42 42 36 36 34 34 34 34 34 62 35 35 36 35 35 33 33 33 33 31 31 31 31 31 31 30 30 30 30 30 22 27 27 25 23 23 23 23 22 22 23 30 25 34 34 25 25 25 36 36 36 36 35 36 35 35 61 36 28 28 28 25 29 25 24 29 29 29 25 25 22 25 25 25 25 25 25 25 30 30 25 32 28 28 36 35 36 30 28 33 35 35 36 35 33 36 28 30 29 30 29 29 29 30 30 30 25 25 25 25 25 25 25 25 
23 23 23 23 23 22 22 22 22 28 29 28 29 29 29 29 29 32 32 31 29 29 29 29 28 28 28 29 28 28 28 28 31 29 28 28 29 31 28 28 32 32 32 33 36 36 37 37 68 36 37 36 35 42 68 35 35 35 35 35 35 35 35 35 35 35 35 35 33 36 36 36 36 36 36 36 36 42 34 42 42 42 34 36 35 42 36 36 36 35 35 34 33 34 58 30 35 35 35 35 33 35 34 35 33 31 31 31 31 30 31 30 30 30 30 30 27 24 24 23 23 23 23 22 22 22 23 30 25 25 34 25 25 25 36 36 36 36 66 36 27 35 36 36 36 28 28 25 25 25 24 29 29 29 24 22 22 22 25 25 25 25 25 30 30 25 25 28 28 28 28 40 35 36 28 35 35 33 33 33 28 36 30 30 30 30 30 29 30 25 25 25 25 25 25 25 25 25 25 25 
23 23 23 23 22 22 22 22 28 28 29 29 29 29 29 29 29 32 32 31 29 29 29 29 28 29 29 29 31 31 28 29 28 28 28 28 29 28 28 33 32 32 33 34 34 37 42 68 42 42 35 42 42 35 35 35 35 35 35 35 35 35 35 35 35 35 35 36 35 34 34 36 34 36 36 36 42 36 36 42 42 36 35 36 36 36 36 36 34 33 36 33 34 31 30 30 35 35 36 35 34 34 35 35 35 35 31 31 31 30 30 30 30 30 30 30 27 24 24 23 23 23 23 23 22 22 22 22 22 25 25 25 25 25 34 36 36 36 36 36 36 62 36 36 36 28 25 25 25 25 25 23 22 24 24 22 22 23 23 25 25 29 30 30 30 30 30 28 33 33 33 36 36 33 35 35 33 33 33 28 36 30 30 30 36 36 62 36 30 25 25 25 29 25 25 25 25 25 25 25 
23 23 23 22 22 22 22 28 29 29 29 29 29 29 29 29 29 29 31 29 29 29 29 29 29 29 29 29 32 31 31 29 29 29 28 28 28 28 33 32 32 32 34 34 34 42 46 42 42 42 42 42 42 68 68 35 35 35 33 33 33 33 33 33 35 35 36 36 36 36 34 37 34 34 34 35 36 34 36 42 42 36 37 36 36 36 35 35 34 33 33 61 53 31 30 34 33 33 35 42 42 42 42 42 37 35 34 31 30 30 -9999 30 30 30 30 31 27 26 24 23 24 23 23 22 22 22 22 22 22 22 25 31 31 33 33 27 28 28 36 36 36 62 36 36 36 36 28 25 25 25 25 22 24 25 24 22 25 25 25 25 25 25 25 30 30 30 30 36 35 35 62 62 35 33 35 33 33 33 28 36 30 30 30 36 35 33 33 62 36 25 25 25 30 30 25 25 25 25 25 25 
23 23 23 22 28 28 28 28 29 29 29 29 29 29 29 29 29 29 29 29 29 29 29 29 29 31 31 29 29 28 31 29 28 28 28 28 28 28 32 33 34 34 33 33 42 68 42 42 42 67 42 68 42 68 42 42 42 42 33 33 33 33 33 33 35 35 34 36 36 35 34 34 37 37 37 36 36 42 36 42 42 42 37 36 36 36 36 36 35 33 33 34 31 30 34 34 34 34 34 35 42 42 42 42 42 42 42 35 33 33 -9999 -9999 30 31 31 26 26 24 24 24 27 22 22 22 22 22 22 22 22 -9999 22 30 30 33 33 28 27 26 26 36 36 66 36 36 27 36 25 25 25 25 25 25 23 22 22 25 25 25 22 29 29 24 25 24 30 56 30 36 36 36 66 62 62 33 35 33 35 33 36 30 30 36 36 62 33 33 36 35 36 25 25 25 25 25 25 25 25 25 25 25 
23 23 23 28 28 28 28 29 29 29 29 29 29 29 29 29 29 29 29 30 29 29 29 29 29 31 31 32 29 28 31 31 28 28 28 28 28 32 33 33 33 34 33 42 42 42 42 42 67 67 68 42 42 42 42 42 42 42 42 42 37 35 35 33 36 33 36 34 36 36 36 35 36 37 37 37 42 42 42 37 42 42 36 36 36 35 35 35 35 35 35 35 30 30 35 35 34 34 34 34 68 68 42 36 42 42 42 36 36 33 28 27 31 31 27 26 25 24 27 26 24 26 24 22 22 22 22 22 22 22 30 30 30 33 26 27 26 26 35 36 36 66 36 36 30 36 25 25 25 25 25 25 25 22 22 22 25 25 25 23 22 24 22 30 30 30 56 56 36 36 36 62 62 33 36 35 35 62 62 30 30 36 62 62 33 35 35 36 25 25 25 25 25 25 25 25 25 25 25 25 
28 28 29 29 29 29 29 29 29 29 29 29 29 31 29 29 29 29 29 30 29 29 29 29 29 29 31 28 28 28 31 31 28 28 28 29 32 33 34 33 42 42 42 42 42 42 42 42 42 42 68 42 42 42 42 46 46 46 42 42 42 37 35 38 35 36 37 36 36 36 34 35 36 36 36 42 42 42 37 37 37 68 37 42 36 36 35 34 34 35 35 35 35 35 36 42 42 42 34 35 42 41 42 42 37 42 37 36 36 35 34 27 27 27 25 25 25 25 27 26 27 27 26 22 22 22 22 22 22 -9999 30 30 30 33 27 27 27 26 36 36 36 36 36 35 25 25 25 25 25 25 25 25 25 25 24 29 30 30 25 25 24 30 22 25 22 30 56 56 62 66 68 36 36 36 35 35 35 62 62 56 56 56 36 62 33 35 26 25 25 25 25 27 25 25 25 25 25 25 25 25 
29 28 28 28 29 29 29 29 29 29 29 29 29 29 29 29 29 29 32 32 29 29 29 29 29 29 29 28 28 28 32 32 32 28 32 32 33 36 33 33 42 36 36 36 42 42 42 42 42 42 42 42 42 42 46 42 46 46 46 42 42 42 37 37 37 43 43 37 36 35 37 42 42 42 42 37 37 37 35 63 64 64 64 37 36 37 36 62 34 36 37 37 35 34 36 36 42 42 42 41 42 42 37 36 37 37 36 36 36 35 34 27 26 26 26 25 25 26 26 27 26 30 26 26 22 22 22 22 22 22 22 25 26 33 26 25 31 34 36 36 36 36 35 28 25 25 26 25 25 25 25 25 25 25 23 29 30 30 30 25 25 25 22 24 25 25 56 56 56 62 66 68 42 36 36 36 36 68 62 62 56 56 62 62 62 35 25 25 25 25 27 27 25 25 25 25 25 25 25 25 
29 29 29 29 29 29 29 29 29 29 29 29 29 29 29 29 29 32 32 32 29 28 28 29 29 28 29 28 28 28 32 32 32 32 33 33 33 33 35 33 33 36 36 36 36 36 42 33 42 42 42 42 42 42 42 42 42 46 42 46 42 42 42 42 43 43 43 37 37 37 37 37 42 42 37 37 37 35 35 35 64 64 64 64 63 63 36 62 62 37 37 63 61 34 36 36 42 42 42 42 42 42 37 36 36 36 36 35 36 34 27 27 27 25 26 25 25 25 27 30 33 33 33 33 26 27 22 22 22 22 22 26 27 35 25 25 31 30 25 35 35 35 35 25 25 25 25 25 25 25 28 30 30 28 25 25 25 30 25 25 25 25 25 25 25 30 56 56 56 56 62 68 42 42 36 36 36 36 36 62 62 62 62 62 35 25 25 25 35 25 27 27 25 25 25 25 25 25 25 25 
29 29 29 29 29 29 29 29 31 31 29 29 29 29 30 29 31 32 32 32 29 28 29 29 29 28 29 29 28 28 32 32 33 33 33 67 35 35 33 33 33 33 36 35 33 33 33 42 42 42 42 42 42 42 42 42 42 42 42 44 46 42 42 42 43 43 37 37 37 37 37 42 42 37 37 37 37 35 35 36 36 63 63 36 62 63 62 62 62 35 34 35 62 36 36 34 42 42 42 42 37 36 37 36 36 37 35 35 35 34 27 26 26 29 27 27 25 25 30 30 33 33 33 33 26 26 22 22 22 22 22 27 27 27 26 26 22 22 22 22 22 22 22 25 25 25 25 25 25 25 28 30 30 28 25 25 25 28 30 25 25 25 25 25 25 26 31 34 56 56 62 66 68 42 42 68 68 36 36 35 34 35 62 28 25 25 25 25 35 27 27 25 25 25 25 25 25 25 25 25 
29 29 29 29 29 29 29 29 31 31 29 29 29 29 29 29 29 22 32 29 29 32 32 31 32 32 32 32 29 28 31 32 33 35 33 35 32 33 33 33 35 35 36 33 33 33 33 42 42 42 42 42 42 42 42 42 42 42 42 42 46 42 42 42 37 37 37 37 37 37 37 42 42 37 37 37 37 37 37 37 35 64 64 34 36 36 62 34 34 36 34 35 36 36 34 42 42 42 42 42 42 36 36 36 36 36 35 35 34 27 27 26 25 26 27 27 26 26 33 33 33 33 26 26 26 26 22 23 23 22 22 22 22 22 26 26 30 22 24 22 24 22 22 22 22 26 33 34 26 26 30 30 30 25 25 25 25 28 30 56 30 28 25 25 26 26 26 34 34 62 62 68 68 68 68 42 42 36 36 35 35 68 62 30 27 27 25 35 27 27 27 25 25 25 25 25 25 25 25 25 
29 29 29 28 29 29 29 29 29 29 29 29 29 29 29 29 31 32 29 29 29 29 29 31 32 32 32 32 29 29 30 32 32 32 30 30 30 33 33 35 34 35 32 32 33 33 42 42 42 42 42 42 42 42 42 42 42 42 43 46 42 42 42 42 67 68 68 38 38 37 37 37 37 37 37 42 37 37 36 36 38 36 63 36 36 34 34 34 34 36 36 35 42 37 42 42 42 42 42 42 42 42 36 36 36 36 36 35 34 27 26 26 26 27 27 27 27 30 33 33 33 26 26 26 22 22 22 26 26 -9999 22 22 22 22 27 27 36 28 29 25 22 22 22 22 25 25 56 34 34 34 26 30 30 28 25 25 25 28 30 56 34 28 25 29 26 26 26 26 34 26 62 62 66 68 68 42 42 42 42 36 68 66 25 25 25 25 25 27 25 25 27 25 25 25 25 25 25 25 25 25 
29 29 29 29 28 29 29 29 29 29 29 29 29 29 29 29 29 32 29 29 29 29 29 29 32 32 33 33 33 31 29 29 29 29 29 29 30 33 33 33 31 29 32 32 32 32 33 42 42 42 42 42 42 42 42 42 42 46 46 42 42 42 42 67 67 68 38 38 37 37 37 68 37 37 36 37 38 37 36 37 38 36 36 36 36 34 34 34 36 37 37 37 42 42 42 42 42 42 42 42 36 42 37 42 36 37 36 35 34 26 26 26 26 26 27 27 26 33 33 33 26 26 25 22 22 22 31 26 26 22 22 22 22 22 26 27 36 36 36 36 28 22 25 22 25 25 25 36 36 34 26 30 30 30 25 29 25 28 30 56 35 34 28 28 26 26 36 26 34 34 34 36 36 42 68 42 42 42 42 68 68 25 25 25 25 25 25 25 25 25 25 25 25 25 25 25 25 25 25 25 
29 28 29 29 29 29 29 29 29 29 29 29 29 29 29 31 31 32 29 29 29 29 29 29 32 33 33 33 34 31 29 29 29 29 29 29 29 30 29 32 32 32 32 32 32 32 32 33 36 36 36 42 42 42 42 42 42 42 42 42 42 42 44 68 68 42 38 38 37 68 68 68 37 36 37 37 37 37 37 37 36 36 36 36 36 34 34 34 37 35 37 37 37 42 42 42 42 42 36 42 42 42 36 36 36 36 36 34 34 26 26 26 27 27 27 26 25 26 26 26 26 25 22 22 22 31 34 34 34 26 22 22 22 22 25 27 36 36 42 36 28 25 28 28 25 25 28 34 56 56 34 26 30 30 30 26 26 26 30 30 36 36 36 34 25 36 36 26 26 36 34 36 36 42 42 42 42 42 68 68 66 26 25 25 25 25 25 25 25 25 25 25 25 25 25 25 25 25 25 25 
29 29 29 28 29 29 29 29 29 29 29 29 29 29 29 31 31 29 29 29 29 29 29 28 32 33 33 33 32 32 29 29 29 29 33 29 29 29 29 32 36 33 33 32 29 32 33 33 36 32 42 42 42 42 42 42 42 42 42 42 42 44 68 67 68 42 42 37 37 37 37 37 37 36 37 37 37 37 37 37 36 36 36 36 36 34 34 36 37 35 37 37 36 42 42 42 42 42 42 42 42 36 36 34 34 34 34 34 27 34 34 34 34 27 27 25 25 25 25 25 25 25 25 22 26 34 35 36 35 26 22 22 22 24 22 34 36 33 36 29 25 25 25 28 25 25 25 25 56 36 56 56 34 30 25 25 26 25 26 26 36 34 35 34 28 29 36 36 36 36 36 56 62 60 42 42 42 42 68 68 35 25 25 25 26 26 25 25 25 25 25 25 25 25 25 25 25 25 25 25 
29 29 29 29 29 29 29 29 29 31 29 29 29 29 29 30 30 32 29 29 29 28 31 31 32 33 33 32 32 32 32 32 33 33 33 29 29 29 29 33 33 33 33 33 33 32 33 33 33 36 42 35 36 42 42 42 42 42 44 44 43 44 67 68 38 42 42 42 38 37 37 37 37 37 37 38 38 37 37 35 36 36 38 36 36 34 34 36 37 37 37 37 37 37 42 42 42 42 42 36 36 37 34 37 34 34 34 34 34 34 34 34 34 27 26 25 25 25 25 26 26 22 22 26 34 36 36 36 35 26 22 22 22 24 22 34 33 36 29 29 28 25 25 29 34 36 34 34 56 56 56 56 34 29 25 26 25 25 26 30 56 30 56 56 34 36 36 36 36 36 36 35 56 36 42 42 42 42 36 35 25 25 25 25 26 26 25 25 25 25 25 25 25 25 25 25 25 25 25 25 
29 29 29 29 29 29 29 29 29 29 29 30 29 31 30 31 30 32 32 29 29 28 31 32 32 33 33 32 29 29 32 32 33 33 32 31 31 29 29 31 32 33 33 33 33 34 33 34 34 36 42 36 36 42 42 42 42 42 42 67 36 68 67 36 42 42 42 42 37 38 38 38 38 38 36 38 38 37 61 35 37 38 37 34 37 36 34 36 37 37 37 37 37 42 37 42 42 42 36 36 37 37 62 62 62 34 34 34 34 34 34 34 27 26 26 25 25 25 26 26 26 27 22 26 36 36 36 35 26 22 22 22 22 31 31 33 33 62 34 29 28 25 22 25 25 36 34 56 56 36 36 62 56 29 25 26 29 26 26 30 30 56 34 35 35 34 26 36 36 36 36 36 36 36 36 36 36 36 36 25 25 25 25 27 26 26 27 25 25 25 25 25 25 25 25 25 25 25 25 25 
28 29 29 29 29 29 29 29 29 31 31 31 31 31 31 30 31 32 32 32 29 29 28 31 32 33 33 32 29 29 33 33 33 33 33 33 33 31 29 31 33 33 33 33 35 37 36 34 36 36 36 36 42 42 42 42 42 43 67 66 66 67 36 36 42 42 42 38 38 38 38 38 38 38 36 38 36 34 61 36 37 37 37 35 37 36 36 37 37 42 42 37 37 37 42 42 42 42 36 35 62 37 62 34 34 37 37 34 34 26 26 26 27 26 26 25 25 26 26 34 34 27 22 27 36 36 36 35 26 23 23 22 22 31 34 33 33 62 36 34 29 25 22 22 25 29 29 36 62 36 36 68 56 34 25 26 29 34 26 56 34 56 56 64 62 35 34 36 36 66 36 35 35 36 35 35 35 35 25 25 25 25 25 27 27 27 25 25 25 25 25 25 25 25 25 25 25 25 25 24 
28 29 29 29 29 29 29 29 31 31 32 31 32 31 31 32 32 32 32 32 28 32 32 29 31 32 33 33 29 29 29 33 33 33 33 33 33 31 29 29 33 33 42 67 66 37 34 34 36 36 36 36 36 36 42 42 37 66 66 66 68 36 36 42 42 42 42 42 38 38 43 38 38 38 38 36 36 34 36 36 36 37 36 37 37 37 36 37 37 37 42 42 37 37 42 42 42 36 36 36 37 37 37 36 37 37 37 37 35 34 26 26 26 26 26 26 27 27 34 34 26 22 22 27 36 36 36 35 28 23 23 23 23 35 36 33 28 28 34 34 36 28 34 25 34 29 29 36 36 36 36 68 36 34 29 26 26 34 36 36 56 56 58 64 62 66 36 36 36 34 25 25 35 34 35 35 25 25 25 25 25 25 25 27 27 27 25 25 25 25 25 25 25 25 25 25 25 25 25 24 
29 29 29 29 29 29 29 29 32 32 32 32 30 31 31 32 33 32 28 28 28 32 32 28 32 32 33 33 32 29 29 29 29 33 33 33 33 31 29 29 33 33 33 33 35 32 36 36 42 36 36 36 42 36 36 36 37 36 36 66 38 36 36 42 42 42 42 38 68 68 38 38 38 36 38 38 38 36 36 36 36 36 37 37 37 37 37 37 37 37 37 42 37 37 42 42 42 37 42 42 37 37 37 42 42 37 37 37 35 35 35 29 27 26 26 26 27 27 34 26 22 22 22 26 36 36 36 36 34 34 31 31 30 24 36 36 28 28 28 36 36 36 36 35 36 36 36 26 36 42 36 42 68 62 34 34 26 34 36 56 64 64 58 56 62 36 36 36 35 34 25 25 25 35 35 35 35 35 27 27 25 25 25 25 27 25 25 25 25 25 25 25 25 25 25 25 25 25 25 24 
29 29 29 29 29 29 29 32 29 29 32 32 31 31 30 30 30 28 28 28 29 28 28 28 32 32 33 33 32 32 29 29 31 31 33 33 33 29 31 31 33 34 33 33 34 36 36 42 42 36 36 36 36 36 36 36 36 36 36 38 42 42 42 42 42 42 38 68 68 68 38 38 38 38 38 38 38 36 36 35 36 37 36 37 37 37 37 37 37 37 37 37 37 42 42 42 37 42 42 37 37 42 37 37 42 37 37 35 36 34 34 27 27 26 26 26 26 26 26 26 22 22 22 26 26 27 27 33 36 36 34 31 30 23 25 36 28 36 36 28 36 36 36 36 36 29 26 36 36 42 42 36 68 68 66 34 34 34 56 56 64 64 56 56 62 36 36 36 35 35 25 25 36 25 25 25 25 35 25 27 25 25 25 25 25 25 25 25 25 25 25 25 25 25 25 25 25 25 25 33 
29 29 29 29 29 29 29 32 29 22 22 22 22 22 30 30 28 28 28 28 28 28 28 32 32 32 33 33 33 33 33 31 29 31 31 34 34 32 31 32 34 34 33 33 36 36 42 36 36 68 66 36 36 36 36 36 36 36 36 38 42 42 42 42 42 38 68 66 38 38 38 37 38 38 36 38 37 36 36 35 34 62 37 37 37 38 42 37 37 37 37 37 37 37 37 37 37 37 37 37 37 42 42 37 37 37 35 36 27 29 27 27 27 26 26 26 22 26 26 26 22 22 22 34 34 25 27 34 36 36 36 34 26 21 22 36 35 36 26 36 35 36 36 34 34 34 29 36 36 36 42 42 42 42 68 62 36 56 56 56 56 56 56 56 62 36 36 36 35 26 26 27 25 25 25 25 25 25 35 27 27 25 27 25 25 25 25 25 25 25 25 25 25 25 25 25 25 24 24 24 
29 29 29 29 29 29 29 29 29 22 22 22 22 22 29 29 28 28 28 28 28 28 32 32 32 33 33 33 33 32 32 33 31 31 31 34 34 32 32 34 34 33 33 42 42 42 42 37 68 66 36 36 36 36 36 36 36 36 38 42 42 42 42 42 38 68 68 66 38 38 37 37 37 36 36 63 63 36 36 37 37 37 35 37 38 38 37 37 37 36 36 36 37 37 37 37 37 37 37 37 36 36 36 36 36 37 37 35 29 27 27 27 27 26 26 26 22 22 22 22 31 22 34 34 34 34 34 34 42 42 36 36 34 25 22 22 22 22 22 36 36 28 34 34 34 34 34 36 36 36 36 36 36 36 68 62 56 56 56 56 56 36 36 62 36 36 35 35 25 35 25 25 25 25 25 25 25 25 25 25 27 25 25 25 25 25 25 25 25 25 25 25 25 25 25 25 24 33 24 24 
29 29 29 22 22 22 29 29 29 29 22 22 22 22 22 29 28 28 28 28 28 31 32 32 32 33 32 33 32 32 32 33 33 33 34 34 34 32 32 33 33 33 33 36 42 36 36 68 62 66 37 35 37 36 36 36 36 36 38 36 36 42 38 38 38 68 68 38 38 38 43 43 43 38 36 36 63 63 37 37 37 37 37 37 37 42 37 37 62 35 35 37 37 37 37 37 35 36 36 36 35 35 35 35 35 36 38 36 36 27 27 27 26 26 22 22 22 22 26 31 34 31 25 34 34 34 34 36 42 42 42 67 36 27 22 22 22 22 22 22 22 25 36 36 34 34 34 36 36 36 36 35 36 36 36 36 56 56 56 36 56 56 62 62 36 25 25 25 25 25 35 25 25 25 25 35 25 25 25 25 27 35 25 23 25 25 25 25 25 25 25 25 25 25 25 25 25 33 24 29 
29 29 29 22 29 29 29 29 29 22 22 22 22 29 29 29 29 28 29 28 28 31 32 32 33 33 32 32 32 33 35 33 34 33 34 34 34 34 34 33 33 34 36 42 36 36 36 36 66 68 36 36 35 36 36 36 36 36 36 36 36 38 37 43 68 68 66 38 38 38 43 43 38 38 38 36 35 36 36 61 36 37 36 37 37 37 37 37 36 62 35 37 37 37 37 37 36 36 35 36 35 35 36 35 35 36 36 36 27 27 26 26 22 22 22 22 23 26 34 34 34 34 34 34 34 34 36 36 36 36 42 42 42 34 25 25 22 22 22 22 22 25 29 33 33 36 36 36 36 36 36 35 35 35 36 36 56 56 56 36 36 36 62 25 25 25 25 25 25 25 25 25 25 25 35 35 25 25 25 25 25 25 25 23 23 25 25 25 25 25 25 25 25 25 25 25 24 29 24 33 
29 29 29 22 29 29 29 29 29 22 22 22 22 29 29 29 29 29 29 32 28 31 32 32 33 32 32 33 33 37 37 35 35 33 34 34 33 33 34 33 34 34 36 36 42 36 36 36 36 36 36 36 36 35 35 35 36 36 36 36 36 43 38 43 38 38 38 38 38 38 63 38 38 38 38 38 36 37 37 34 34 36 37 37 37 38 37 62 62 35 37 37 37 37 37 37 35 35 36 36 36 36 36 36 35 35 35 27 27 22 22 22 22 22 22 26 26 34 34 34 34 34 34 34 34 34 36 36 36 42 42 42 34 34 34 27 25 24 22 22 36 29 29 34 34 34 36 36 36 35 36 35 36 36 36 36 36 56 36 36 36 36 25 25 25 25 35 35 25 25 25 25 27 25 25 35 25 25 25 25 25 25 25 25 23 25 25 25 25 25 25 25 25 25 25 25 24 29 33 30 
29 29 29 29 29 29 29 29 29 22 22 29 29 28 29 29 29 29 29 29 31 32 32 32 32 32 32 33 37 37 37 35 35 35 35 34 34 33 33 37 68 33 33 42 42 36 36 36 36 36 36 66 35 35 35 36 36 36 36 36 38 43 38 37 36 62 36 38 38 38 38 38 38 38 38 38 38 37 37 34 37 37 37 37 37 37 38 36 62 36 35 37 38 37 37 37 35 35 35 36 36 36 36 36 35 36 34 22 22 22 22 22 26 26 26 26 34 34 34 34 34 34 34 34 34 34 36 42 42 42 42 36 34 34 34 34 34 25 22 22 36 36 36 36 34 36 29 36 35 35 35 35 36 36 36 36 36 36 36 36 36 35 25 25 25 25 35 35 25 25 25 25 27 25 25 25 25 25 25 25 25 25 25 23 23 23 24 24 24 25 25 25 25 25 25 25 34 34 29 33 
29 29 29 29 29 29 22 22 22 29 29 29 28 29 29 29 29 29 29 29 31 32 32 32 33 33 33 33 37 37 37 35 35 35 33 37 33 33 33 33 67 33 33 36 42 36 36 36 35 34 35 40 35 35 35 35 36 36 36 36 37 38 35 43 38 38 38 38 38 38 63 38 38 38 38 38 38 37 37 34 35 37 37 37 37 38 36 36 36 35 35 35 36 36 35 35 35 35 35 36 36 36 36 36 36 36 34 29 22 22 22 22 26 26 26 26 34 34 34 34 34 34 34 34 34 34 36 42 36 42 42 34 42 36 34 34 34 25 22 22 36 36 36 36 36 36 29 36 35 35 36 36 36 36 36 36 36 36 36 36 25 25 25 25 25 25 25 25 33 25 25 25 25 27 25 25 25 25 25 25 25 25 25 25 25 25 25 25 25 25 25 33 33 25 25 25 25 34 24 24 
29 29 29 22 22 22 22 22 29 29 29 29 28 32 32 29 29 29 29 29 28 32 32 33 33 33 33 35 37 37 35 35 35 33 33 33 36 36 36 33 33 33 33 36 36 36 36 35 34 35 35 35 35 35 36 36 36 38 36 36 35 66 43 62 62 38 37 38 38 38 63 37 38 38 38 38 36 34 34 61 36 37 37 37 62 35 62 38 36 35 35 35 36 35 35 35 36 35 35 36 36 35 36 35 27 36 35 34 34 29 22 25 25 26 26 26 26 34 34 34 34 34 34 34 34 36 36 36 36 42 66 42 36 34 34 34 28 35 24 22 25 36 28 29 36 36 28 28 36 35 36 36 36 36 36 36 36 36 37 25 25 25 25 25 25 25 25 25 33 25 25 25 25 25 25 25 25 25 25 35 25 25 25 25 25 25 25 25 25 25 25 25 25 25 33 25 34 34 24 24 
29 29 29 22 22 29 29 29 29 29 32 31 31 32 32 32 29 29 29 29 29 31 32 32 33 35 35 35 35 33 33 33 33 33 33 36 67 67 36 36 68 68 36 36 37 37 36 36 36 34 35 35 35 35 36 37 38 38 36 36 36 62 62 62 62 38 38 38 38 62 36 38 38 38 38 36 36 61 61 35 36 37 37 37 36 62 35 35 36 35 35 35 36 35 36 36 36 35 36 36 36 35 35 35 26 27 29 27 26 26 22 22 22 25 26 26 34 34 34 34 34 34 34 34 36 36 36 36 36 42 42 42 42 36 34 34 28 25 25 35 22 24 28 29 29 28 26 29 36 36 36 36 36 36 36 36 36 35 25 25 25 25 25 25 25 25 25 25 25 25 25 25 25 25 25 25 25 25 25 25 25 23 25 25 25 25 25 25 25 25 25 33 35 33 33 33 33 35 24 24 
29 29 22 22 29 29 29 29 29 32 32 31 31 32 32 32 29 29 29 29 30 28 31 31 35 33 33 33 33 33 32 33 33 33 36 36 62 62 62 34 68 33 36 36 36 36 37 36 36 36 35 35 35 35 36 36 37 38 38 36 36 62 62 62 35 38 38 38 38 68 36 36 38 38 38 36 36 34 61 35 37 37 37 35 62 62 35 35 34 35 36 36 36 35 36 36 36 36 35 35 36 35 36 36 34 29 25 26 29 25 25 22 22 26 26 34 34 34 34 34 34 34 34 36 33 36 36 42 42 42 36 42 42 36 36 34 34 34 34 35 25 22 24 28 29 25 26 29 36 36 29 36 36 36 36 36 35 25 25 25 25 25 25 25 25 25 -9999 23 25 25 25 25 25 25 25 25 25 25 25 25 25 25 25 25 25 25 25 25 25 25 25 33 35 35 35 35 33 33 25 25 
29 22 29 29 29 29 32 32 32 32 31 31 32 32 32 29 32 29 29 29 30 29 29 31 32 32 32 32 32 32 32 32 32 36 35 62 62 62 62 35 32 33 36 36 36 36 36 36 38 38 36 35 35 35 36 37 38 38 38 36 62 62 62 62 62 38 38 38 38 36 36 36 36 37 38 38 35 61 34 35 37 37 37 37 35 35 35 35 35 35 35 36 36 36 36 36 35 35 35 35 35 35 36 36 34 29 22 25 25 25 22 22 22 34 34 34 34 34 34 33 34 34 33 36 36 36 42 42 36 42 36 42 42 66 36 36 36 36 34 34 25 22 23 24 25 26 26 36 36 36 36 36 36 36 36 35 25 25 25 25 25 25 24 25 25 25 -9999 -9999 22 25 25 25 25 25 25 25 25 25 25 25 23 23 25 25 25 25 25 25 25 25 25 33 35 35 35 35 25 33 33 33 
29 22 22 29 29 29 29 29 29 32 32 32 32 32 32 32 32 29 29 29 29 29 29 32 32 32 32 32 32 32 32 29 66 35 62 62 62 62 62 32 33 32 36 36 36 36 36 36 36 38 35 35 35 35 38 38 38 38 38 38 36 36 62 62 62 38 38 38 38 36 36 35 36 36 38 38 36 34 34 35 37 37 37 37 62 35 35 35 35 29 35 36 36 35 36 35 36 36 35 27 35 27 36 36 35 29 22 22 22 22 22 22 34 33 33 33 34 34 34 34 34 36 36 36 36 36 36 36 36 42 36 36 36 36 36 36 36 36 36 34 24 22 22 22 22 25 25 36 36 36 36 36 36 36 35 35 25 25 25 25 25 25 25 27 25 25 25 25 25 25 25 25 25 25 25 25 25 25 25 23 23 23 25 25 25 25 25 25 25 25 25 35 25 35 35 35 25 35 33 25 
29 29 29 29 29 29 29 29 29 29 29 31 32 32 32 32 29 29 29 29 29 29 29 29 29 29 32 32 32 32 32 29 35 35 62 37 62 62 66 32 33 33 36 36 37 36 38 37 38 36 35 35 35 34 38 38 38 38 38 38 38 38 38 62 62 36 38 38 38 36 62 36 35 36 38 38 38 34 35 35 37 37 38 37 36 35 35 62 35 29 35 36 36 36 29 36 35 36 27 27 27 26 26 26 27 25 29 22 22 22 26 34 33 33 33 33 33 34 33 33 34 36 36 36 36 36 36 42 36 42 36 42 42 36 36 36 36 36 36 34 35 25 22 22 22 24 28 36 36 26 36 35 35 35 25 25 24 25 -9999 22 22 22 22 25 25 25 25 25 25 25 25 25 25 25 25 25 25 25 23 23 23 25 25 25 25 25 25 25 25 25 25 35 25 25 35 35 25 33 25 24 
29 29 29 29 29 29 29 29 29 29 29 28 32 32 32 32 32 32 32 29 29 32 32 32 32 29 29 32 32 35 25 32 35 37 37 37 37 32 32 33 34 32 36 37 36 36 37 38 37 38 35 35 26 35 38 38 38 38 38 38 38 38 38 34 62 36 38 38 38 36 62 34 35 36 38 38 37 35 35 35 36 37 37 35 36 36 36 35 35 29 35 36 36 36 36 36 35 36 35 34 26 34 25 25 25 25 25 25 25 33 33 33 33 33 33 33 33 33 33 33 33 36 36 36 36 36 36 36 36 42 36 42 36 42 36 36 36 36 36 34 34 25 22 22 22 24 25 28 36 36 25 25 24 35 22 -9999 21 22 21 22 22 25 24 25 25 25 25 25 25 25 25 25 25 24 25 24 25 25 25 25 25 25 25 25 25 25 25 25 25 25 25 36 25 25 35 25 25 25 25 25 
29 29 29 29 29 29 29 29 29 28 31 35 31 31 32 32 32 32 32 32 32 32 32 32 32 32 32 25 32 25 25 25 25 37 34 34 34 32 32 32 36 37 34 37 66 66 66 36 37 38 38 35 35 34 36 38 38 38 38 38 38 38 38 62 34 34 35 36 38 36 62 61 34 35 38 38 37 35 36 35 36 36 35 35 35 36 36 36 29 29 29 36 36 36 36 35 36 26 36 36 35 34 34 29 25 25 25 25 25 26 33 33 36 36 33 33 36 36 36 36 36 36 36 36 36 36 29 36 36 29 36 35 36 36 36 36 36 36 42 36 34 34 34 34 31 25 25 25 35 35 25 35 24 22 21 21 22 22 22 22 25 25 25 25 25 25 25 25 25 25 25 -9999 22 24 24 24 24 25 25 25 25 25 25 25 25 25 25 25 25 25 25 25 25 25 35 35 25 25 25 24 
29 28 28 28 28 28 29 28 31 31 31 31 31 31 32 33 32 32 32 32 32 32 32 32 32 32 32 25 25 32 32 32 32 34 34 35 32 32 32 32 66 66 66 66 66 66 66 36 37 38 38 34 62 35 36 37 66 66 36 38 38 38 38 62 34 34 34 36 36 36 62 62 34 35 35 36 35 36 35 35 36 35 35 35 35 35 36 35 26 25 29 29 36 36 36 26 36 36 36 36 36 36 36 29 25 25 22 23 25 25 26 33 36 36 36 36 36 36 36 36 36 36 36 34 36 36 29 36 36 29 36 35 36 42 36 62 36 42 36 36 34 34 34 36 34 25 22 22 35 35 25 22 22 -9999 -9999 22 22 22 25 25 25 25 35 25 25 35 28 25 25 25 25 25 -9999 24 24 24 24 25 25 25 25 25 25 25 25 25 25 25 25 35 25 25 25 26 25 35 25 25 24 24 
29 28 29 28 29 28 28 23 31 31 31 31 32 33 33 33 32 32 32 32 32 32 32 33 32 32 25 25 32 32 32 32 32 37 32 32 34 35 34 34 36 66 66 66 35 62 34 36 38 38 37 66 37 35 36 38 62 35 36 38 38 38 38 35 35 36 34 34 35 35 36 35 34 35 36 36 34 32 35 35 36 36 36 36 36 36 35 29 35 25 29 29 36 36 36 36 27 26 26 36 36 36 26 25 25 25 23 26 22 25 25 27 36 36 36 36 36 42 36 36 36 37 36 36 36 36 36 29 36 35 35 36 36 36 36 62 34 34 34 36 36 37 37 35 34 28 22 22 22 -9999 -9999 -9999 22 22 22 22 22 22 22 25 36 36 35 25 35 35 35 28 28 25 28 25 25 22 25 25 25 25 25 25 25 25 25 25 26 26 26 25 25 25 25 36 25 25 26 35 33 33 29 29 
29 29 28 29 29 29 29 23 31 31 31 32 32 33 33 33 33 32 32 32 32 32 37 37 37 25 25 32 32 32 32 32 32 37 32 32 34 33 35 35 66 66 35 36 66 35 34 35 36 38 62 37 37 35 36 35 62 35 36 38 38 38 38 38 36 36 35 34 34 34 36 36 34 36 36 36 32 32 35 36 36 36 36 35 36 36 35 29 26 36 25 29 29 29 36 36 27 29 25 25 25 25 25 25 25 25 25 25 25 25 25 26 33 34 34 34 36 42 36 36 66 36 36 36 36 29 29 36 36 35 35 36 36 36 36 42 34 34 34 34 34 36 37 34 34 28 25 22 22 22 22 22 22 22 22 22 22 23 22 26 36 36 36 35 35 35 36 36 35 29 28 25 25 -9999 22 25 26 35 25 25 25 25 26 25 25 26 26 26 36 35 35 35 36 25 33 36 33 33 29 33 
29 29 28 29 29 29 29 28 28 31 31 32 33 33 33 33 33 32 37 32 32 32 37 37 32 32 32 32 32 32 32 32 32 37 32 32 33 32 35 37 35 35 36 36 36 34 34 36 36 36 62 25 37 35 35 62 35 35 36 36 36 36 36 36 36 38 36 62 62 34 34 34 34 34 34 32 32 32 32 36 36 36 36 36 35 29 29 29 36 34 25 25 29 25 26 27 36 25 26 34 25 25 25 25 29 30 25 25 25 26 26 26 25 25 27 34 36 36 34 42 42 36 36 36 36 36 29 36 35 35 36 36 36 42 42 36 33 34 34 34 34 34 34 28 28 35 28 25 24 22 22 22 22 22 22 22 24 22 24 26 26 36 36 35 35 36 36 36 36 36 28 25 25 23 -9999 23 25 25 25 25 25 25 26 25 26 26 26 36 26 26 36 26 33 33 33 33 33 33 29 33 
29 29 29 28 28 28 28 23 28 31 31 32 33 33 33 33 32 32 37 32 32 32 32 32 32 32 32 32 32 32 32 32 34 32 32 32 33 32 33 37 37 36 36 37 37 37 62 35 38 36 62 25 37 37 61 37 34 35 36 36 36 62 36 36 36 36 62 62 61 34 34 34 34 34 36 34 32 34 36 36 36 36 34 34 35 29 29 25 36 34 29 25 25 25 25 25 25 25 25 26 26 26 25 25 25 25 25 25 26 26 26 26 25 25 25 33 36 36 34 36 36 36 36 36 29 29 36 26 26 35 36 36 36 36 36 36 36 34 34 29 28 28 28 28 35 35 35 35 24 22 22 22 22 22 25 25 25 25 22 22 25 26 36 35 36 26 36 36 36 35 28 28 25 25 25 25 25 25 25 25 25 25 26 26 26 26 26 26 26 26 33 36 33 33 33 33 33 33 33 33 
29 28 28 28 29 23 23 23 31 31 31 32 33 33 33 32 32 32 32 32 32 32 32 32 32 32 32 32 32 32 32 33 32 32 32 33 32 37 35 38 37 35 37 37 38 66 37 35 36 36 35 37 25 37 37 37 37 35 36 36 36 62 35 36 36 36 62 61 61 34 34 34 34 34 34 34 32 36 36 36 36 36 34 34 29 29 25 25 28 29 34 34 25 25 25 25 25 25 25 22 22 22 25 25 25 25 25 25 25 26 26 26 26 33 33 36 36 34 34 36 34 29 36 29 36 27 27 26 35 36 36 34 36 36 42 36 36 36 34 29 28 25 34 28 28 36 35 35 35 24 22 23 23 35 35 35 36 36 25 25 22 36 26 36 26 26 26 36 36 35 28 28 28 28 25 25 25 25 25 25 25 25 25 26 26 30 25 33 33 33 33 36 36 36 36 33 33 33 35 33 
28 28 28 28 28 27 23 31 31 31 31 33 33 35 35 32 32 32 32 32 32 32 32 32 32 32 32 32 32 32 32 33 32 33 34 33 32 35 37 37 35 34 34 35 37 37 37 34 34 36 36 34 25 25 37 37 37 35 36 36 35 62 36 36 34 34 34 34 61 35 34 34 34 34 36 34 34 36 36 36 36 36 34 34 29 29 26 26 28 27 27 26 25 25 26 22 25 25 25 22 22 33 33 34 25 25 23 23 25 25 26 33 33 36 36 36 33 33 34 36 29 29 29 36 29 26 27 26 26 36 36 34 36 42 42 36 37 36 36 35 34 28 28 25 35 35 35 35 35 25 22 23 23 25 35 36 36 36 36 25 22 28 36 36 26 25 26 36 35 28 28 25 29 29 25 25 25 25 25 25 25 25 25 30 30 36 30 29 29 33 33 33 33 35 35 35 35 35 35 33 
28 28 32 31 28 24 31 31 31 32 32 33 33 35 35 33 33 32 33 33 32 32 32 32 32 32 32 32 32 32 32 34 37 37 37 37 66 66 34 37 34 34 34 36 37 37 37 37 34 36 36 36 27 25 37 37 37 35 36 36 36 34 61 34 34 34 34 34 34 25 34 34 34 34 36 34 34 36 36 36 36 34 34 36 29 25 26 25 25 25 25 25 25 25 25 25 25 25 25 22 24 25 25 25 25 22 23 25 25 25 26 33 33 36 36 36 36 33 34 34 36 36 35 36 27 26 27 25 35 36 36 36 36 42 42 37 36 36 36 36 35 35 35 35 35 35 28 25 28 22 23 23 23 25 36 36 36 36 36 29 29 28 28 36 29 26 36 36 28 28 28 28 29 25 25 25 25 25 25 25 25 25 25 25 30 30 36 33 29 36 36 36 36 36 35 35 35 35 35 33 
28 31 31 31 29 24 31 31 32 33 33 33 33 33 35 35 35 33 33 33 32 32 32 32 32 32 32 32 32 32 33 33 37 37 66 66 66 66 34 36 37 34 34 37 37 37 37 37 32 36 36 36 37 25 25 37 37 36 36 36 36 36 60 34 34 34 34 34 28 28 34 34 32 34 34 34 34 28 28 34 34 34 36 36 36 26 25 25 25 25 25 25 25 25 25 25 25 25 25 25 25 25 25 25 25 25 25 25 25 25 26 33 36 36 36 36 36 36 34 28 29 28 35 35 36 26 27 25 25 25 35 36 42 42 42 37 36 36 36 35 35 36 35 35 35 35 35 35 25 25 23 23 23 23 36 36 36 36 36 29 36 36 35 28 28 28 28 36 35 28 28 29 29 25 25 25 26 25 25 25 25 25 25 30 30 36 30 33 25 25 36 36 36 35 36 35 35 35 35 35 
31 31 31 32 32 23 32 32 32 33 33 33 33 35 35 35 35 32 33 33 32 32 32 33 33 32 32 32 32 32 33 35 37 66 66 66 66 37 34 34 34 34 37 34 37 37 37 37 34 32 36 36 34 27 25 25 35 35 36 36 36 36 34 34 34 28 28 34 34 28 28 28 28 28 28 28 28 28 25 28 25 28 28 36 36 26 25 25 25 25 25 25 25 25 25 26 25 25 22 25 25 25 25 25 25 25 25 25 26 26 33 33 36 33 36 42 36 36 36 29 28 36 35 28 36 27 25 25 35 35 36 36 42 42 37 36 36 35 36 36 35 35 35 35 35 35 28 35 25 22 23 23 23 23 23 35 36 36 36 36 36 36 35 25 28 28 28 25 28 28 28 28 29 28 25 25 25 25 25 25 25 30 30 30 36 36 36 36 25 25 25 36 35 36 35 35 35 35 35 35 
31 31 31 31 32 32 32 32 32 32 32 32 33 35 35 37 32 33 33 33 32 32 32 33 33 32 34 33 33 33 34 35 37 66 66 66 33 37 37 34 37 34 37 34 28 37 37 26 32 36 36 36 36 37 27 25 37 34 36 36 36 34 34 34 34 34 28 28 28 34 34 28 34 34 28 28 34 34 25 25 25 25 25 36 36 26 25 25 25 25 25 25 25 25 25 25 22 25 22 25 25 25 25 25 25 25 25 25 25 26 33 36 33 36 36 36 36 36 36 36 28 28 28 29 29 26 25 25 36 35 36 36 37 37 36 36 36 36 36 36 35 35 35 35 35 35 35 25 25 23 22 23 23 23 23 23 36 36 36 36 36 36 35 36 28 28 28 28 28 28 29 28 29 29 25 25 25 25 25 25 25 25 25 30 36 36 36 30 25 25 25 33 33 36 36 35 35 35 35 33 
31 31 31 31 31 32 32 32 32 32 32 32 33 33 35 35 37 37 37 33 33 32 32 32 32 32 33 34 33 33 33 35 33 33 33 32 32 34 37 37 37 37 37 28 28 37 37 34 34 36 36 36 36 37 37 25 25 34 34 36 34 34 34 28 28 34 34 34 28 28 28 28 28 34 28 34 34 34 34 25 25 25 36 36 34 34 36 25 25 25 25 25 25 25 25 25 25 25 25 22 23 25 23 25 24 25 25 25 25 26 33 36 36 36 36 36 36 37 36 34 29 29 29 36 36 25 25 25 35 36 36 36 37 36 36 35 35 36 36 36 35 35 35 35 28 28 25 25 23 23 23 23 23 23 22 22 28 29 36 29 29 36 36 36 28 28 28 25 25 28 28 29 28 36 25 28 25 22 35 25 25 25 36 25 35 30 35 35 33 25 33 33 25 35 36 35 35 35 33 33 
32 32 32 32 32 31 32 32 32 32 32 32 33 33 35 37 37 33 33 32 32 32 32 32 32 33 37 37 34 33 33 32 33 32 32 32 32 37 37 37 25 28 28 25 25 25 34 34 34 34 36 36 36 34 34 27 34 25 28 34 34 34 34 28 28 28 34 34 34 28 28 28 34 28 28 28 36 36 34 25 25 25 25 36 34 34 25 25 25 25 25 25 25 25 25 25 27 30 25 25 22 23 22 22 24 25 25 25 25 26 33 36 36 36 36 35 35 37 36 29 29 29 29 36 36 29 29 35 36 36 36 36 36 35 35 35 35 35 35 35 35 35 35 25 25 25 25 25 23 23 23 23 23 23 22 22 29 23 29 23 29 29 36 36 36 36 28 28 28 29 29 29 36 35 35 25 25 22 25 25 25 25 36 26 36 36 36 33 33 25 25 25 35 35 35 35 35 35 33 33 
32 32 32 32 32 32 32 32 32 32 32 33 33 32 32 35 37 37 33 32 32 32 32 32 32 32 33 34 34 32 37 38 32 32 32 33 37 37 37 37 37 37 37 37 34 34 34 34 34 34 36 36 36 36 36 34 34 25 25 25 34 34 34 34 28 28 28 28 28 28 28 28 28 28 28 36 36 36 34 25 25 36 25 26 26 26 25 25 25 25 25 25 25 25 25 25 35 25 25 25 22 22 24 23 25 34 34 33 26 33 36 36 36 36 36 36 32 33 34 28 29 29 29 38 36 28 28 35 36 35 35 35 35 35 35 35 35 35 35 35 35 35 35 25 25 25 25 23 22 23 23 23 23 22 22 22 25 23 23 29 29 36 36 36 36 36 28 29 29 29 29 36 35 35 35 25 25 -9999 24 25 35 25 36 36 36 36 30 30 25 25 25 25 35 35 36 35 35 35 35 35 
32 32 32 32 32 32 32 32 32 32 32 32 32 32 32 37 37 37 33 33 32 32 32 32 32 32 38 38 37 37 34 34 32 32 67 38 37 37 37 37 37 36 36 36 36 34 25 25 37 34 34 36 34 36 36 34 34 25 22 25 33 34 34 34 34 28 28 28 28 28 28 28 28 28 28 28 36 36 34 25 25 36 36 26 29 26 26 26 26 25 25 25 25 25 25 25 25 25 25 25 25 25 25 25 33 33 33 33 36 33 36 36 36 36 36 36 36 34 34 29 29 28 28 29 34 37 37 35 36 36 35 35 35 35 35 35 35 35 35 35 35 28 25 25 25 25 23 23 25 25 25 25 23 25 23 25 29 22 22 22 29 29 36 36 29 36 28 29 29 29 29 36 36 35 25 25 25 -9999 24 35 35 35 36 36 36 36 36 25 33 25 25 25 25 35 36 36 36 35 35 33 
32 32 32 32 32 32 32 32 32 32 32 32 32 33 32 32 33 32 32 32 32 32 32 32 32 32 34 37 37 34 34 34 32 38 38 37 37 26 37 32 36 36 29 29 34 37 28 28 25 34 34 34 34 34 34 34 34 25 22 22 33 34 34 34 34 28 28 22 24 28 28 28 28 25 25 26 36 36 26 25 34 36 36 36 36 26 26 26 26 25 25 25 25 25 25 25 25 25 25 25 25 25 25 34 33 33 33 33 36 36 36 36 36 36 36 36 37 34 34 34 28 29 28 28 35 35 37 37 37 37 36 35 35 35 35 35 35 35 35 35 28 28 25 25 25 25 23 25 25 25 28 25 25 22 25 25 28 25 22 22 22 25 29 29 29 29 36 29 29 29 29 36 36 36 25 25 25 22 35 -9999 22 25 36 36 36 36 36 33 33 25 25 25 25 35 36 36 36 36 35 35 
32 32 32 32 32 32 32 32 32 32 32 32 32 33 33 32 33 32 32 32 32 32 32 32 32 37 37 37 32 37 37 37 38 37 37 37 37 26 26 37 37 37 25 25 29 28 25 25 25 28 27 34 34 34 34 34 25 25 25 22 28 34 34 34 34 34 34 28 24 28 25 25 28 25 28 28 36 36 36 25 34 25 36 25 26 26 26 26 25 25 25 25 25 25 25 25 25 25 25 25 25 25 35 34 36 36 36 36 36 36 42 42 36 42 42 42 36 34 34 34 34 28 28 35 35 35 35 35 37 37 35 35 35 25 35 35 35 35 28 28 28 25 25 25 25 25 25 25 28 35 28 25 25 25 25 25 25 25 22 22 22 22 29 29 29 29 36 29 29 29 29 36 36 35 25 25 25 35 35 22 -9999 26 36 26 36 36 36 33 33 33 33 25 25 35 36 42 36 36 36 36 
32 32 32 32 32 32 32 32 32 32 32 32 32 33 33 33 33 32 32 32 32 32 32 32 37 32 37 32 37 32 37 37 38 37 37 37 37 37 26 28 26 26 25 25 28 25 32 32 36 34 34 34 34 34 34 25 25 33 22 25 22 28 34 34 28 34 30 30 25 28 23 23 25 25 25 26 36 36 36 34 25 25 34 32 25 25 25 25 25 25 25 25 25 25 25 25 25 25 25 25 33 33 33 36 36 36 36 36 36 36 42 42 42 42 42 36 34 34 34 36 34 28 28 28 37 35 36 25 35 25 35 35 25 25 25 35 35 35 35 28 28 25 23 25 25 25 25 25 28 35 35 25 25 25 25 25 25 25 28 28 28 28 28 28 29 29 28 36 29 29 29 36 36 36 25 25 25 35 35 36 22 36 26 36 36 26 36 33 33 33 33 25 36 36 42 42 42 42 36 36 
32 32 32 32 32 32 32 32 32 32 32 32 32 32 33 33 34 32 32 32 32 33 32 32 32 32 37 37 37 37 37 37 37 25 37 37 37 37 26 26 26 26 25 25 25 32 32 36 36 34 34 34 25 25 25 22 22 33 33 22 33 33 28 28 25 28 28 34 26 25 23 23 23 34 34 36 36 36 36 34 25 26 34 34 25 25 25 25 25 25 25 25 25 25 25 25 25 25 25 25 33 33 36 36 36 36 36 36 36 36 36 42 42 42 42 35 34 34 36 34 34 34 28 28 35 35 35 35 35 25 25 25 25 25 25 25 25 25 25 25 23 23 25 35 35 25 25 25 28 35 36 25 25 25 25 25 25 25 29 29 29 29 28 28 28 28 29 36 28 28 29 36 36 26 29 28 28 35 35 36 22 26 36 36 36 26 26 25 25 33 33 25 36 36 36 36 42 36 36 42 
32 32 32 32 32 32 32 32 32 32 32 32 32 32 33 32 33 32 32 32 33 37 37 37 37 37 32 37 37 37 37 37 37 25 25 26 37 29 26 26 26 25 32 32 32 36 36 36 34 34 34 34 22 22 22 33 33 33 33 33 28 28 28 23 25 28 28 36 36 36 23 22 23 34 36 36 36 34 36 25 25 26 26 25 25 25 25 25 25 25 25 25 25 25 25 25 25 25 25 25 34 36 36 36 36 36 36 36 36 36 36 42 42 42 42 34 34 34 34 34 34 34 35 35 35 35 35 35 25 25 25 25 25 25 23 23 23 23 23 23 23 23 25 35 36 35 25 25 25 36 36 35 28 25 25 25 26 29 36 36 36 29 28 29 28 29 29 35 28 28 35 35 35 29 26 35 28 35 36 36 36 26 36 36 36 26 26 36 25 33 33 33 33 25 27 25 42 42 46 46 
32 32 32 32 32 32 32 32 32 32 32 32 32 32 32 32 32 32 32 32 32 33 37 37 32 32 32 37 37 37 34 37 37 25 25 25 26 29 26 37 32 32 32 32 36 36 34 34 34 34 34 22 22 22 33 33 33 33 28 28 28 28 25 22 22 28 28 28 28 36 25 23 23 34 34 38 36 36 36 25 25 25 25 26 25 25 25 25 25 25 25 25 25 25 24 24 22 25 29 25 34 36 36 36 36 36 36 36 36 36 42 42 42 42 42 34 34 34 34 34 34 36 35 36 35 35 35 25 25 35 35 35 28 28 22 22 23 23 23 23 23 25 35 35 36 36 35 25 25 36 36 35 28 28 25 25 28 36 36 36 36 29 28 28 29 29 29 36 36 35 35 35 28 29 29 29 28 36 36 36 26 36 26 36 36 26 26 36 25 33 34 34 25 33 25 25 42 42 45 36 
32 32 32 32 32 32 32 32 32 32 32 32 32 32 32 32 32 32 32 32 32 32 37 37 37 37 32 37 37 34 34 37 37 25 25 25 25 26 34 32 32 32 32 36 36 37 34 34 34 34 34 22 33 33 33 28 28 28 28 28 25 25 25 25 22 28 22 28 25 28 28 23 23 23 34 34 29 36 36 36 25 25 25 25 26 25 25 25 25 25 25 25 25 22 24 25 25 25 25 25 34 34 29 25 34 34 34 36 36 42 42 42 42 37 34 34 34 34 34 34 28 35 35 36 36 35 25 25 35 36 36 35 28 28 28 23 23 25 25 23 23 25 35 35 36 35 25 25 35 36 36 36 35 35 35 35 35 36 36 29 29 29 28 29 29 29 36 36 36 35 35 36 29 29 29 29 29 36 36 26 26 26 26 26 26 25 26 25 25 33 34 34 33 34 25 36 42 46 42 36 
32 32 32 32 32 32 32 32 32 32 32 32 32 32 32 32 32 32 32 32 32 32 37 37 37 37 32 37 34 37 37 37 37 37 37 37 26 34 33 32 32 32 36 36 34 25 34 34 34 34 27 22 28 28 28 28 28 28 28 25 25 26 34 25 23 28 25 23 23 23 23 23 23 23 34 34 28 29 36 25 25 36 25 25 26 25 25 25 25 25 25 25 25 25 25 25 25 33 33 25 28 29 25 25 25 34 34 42 36 42 42 42 37 34 34 34 37 37 36 28 35 35 36 36 35 35 25 25 35 35 36 36 35 28 28 28 28 28 28 25 25 25 35 36 36 25 25 25 35 36 25 36 36 35 36 35 35 36 36 29 29 29 29 29 29 29 36 36 36 35 28 29 28 28 26 29 26 26 26 36 36 36 26 26 26 25 25 25 33 33 33 34 33 34 34 36 46 36 36 33 
32 32 32 32 32 32 32 32 32 32 32 32 32 32 32 32 32 32 32 32 32 32 33 37 37 37 34 34 37 37 37 37 25 37 32 33 32 33 32 32 36 36 34 34 25 25 34 34 34 34 34 28 28 25 28 28 28 28 25 25 25 26 25 22 22 23 25 25 22 24 25 23 22 23 31 23 25 29 29 37 25 25 25 25 22 25 25 25 25 25 25 25 25 25 35 33 33 33 33 33 34 25 25 25 25 28 34 36 42 42 42 37 35 34 34 34 37 37 36 35 35 35 35 35 35 35 25 25 35 35 36 36 36 36 35 35 35 35 35 25 25 25 36 36 35 25 25 25 25 25 25 36 36 36 36 35 36 36 29 29 29 29 29 29 29 29 28 36 36 36 28 28 28 29 29 29 26 36 36 36 36 26 26 26 26 36 26 36 33 33 33 25 25 33 33 36 36 46 36 25 
32 32 32 32 32 32 32 32 32 32 32 32 32 32 32 32 33 32 32 32 32 32 32 32 33 32 33 34 37 37 25 29 25 26 32 32 32 32 32 36 36 37 34 33 34 34 34 34 34 34 28 28 28 28 28 28 28 25 25 25 25 34 28 25 22 25 25 26 23 24 23 23 23 22 23 23 34 34 29 32 25 25 25 22 22 24 25 25 25 25 25 25 33 33 33 33 34 34 33 33 33 34 36 36 34 34 36 36 42 42 42 42 34 34 34 34 28 35 36 36 36 35 35 25 25 25 25 25 25 25 36 35 36 36 36 35 36 36 25 25 25 25 36 25 25 25 25 25 25 25 25 36 36 35 35 35 35 36 36 29 29 29 36 36 36 36 36 28 28 35 35 28 28 29 29 29 26 36 26 36 26 26 26 26 26 36 26 25 33 33 33 25 33 33 33 36 42 36 25 25 
32 32 26 26 32 32 32 32 32 32 32 32 26 32 32 32 32 32 32 32 32 32 32 32 32 32 32 32 32 32 32 34 29 29 32 32 32 32 36 34 37 28 25 33 34 33 34 34 34 28 28 28 28 23 25 25 28 25 25 25 34 28 25 25 23 25 25 26 25 22 23 23 25 25 22 23 25 34 29 25 25 22 22 25 25 22 25 25 25 25 25 25 33 33 33 34 35 25 34 36 34 36 38 36 33 33 36 42 42 42 42 38 36 37 37 35 35 35 36 36 36 35 35 25 25 25 26 26 25 25 28 35 36 35 35 28 36 25 25 25 25 25 36 36 25 25 25 25 25 25 36 36 36 36 35 35 36 36 36 29 29 36 36 36 36 36 36 35 28 35 35 26 26 26 26 26 26 36 36 26 26 26 26 26 26 22 22 25 25 33 33 25 25 33 33 36 36 35 25 25 
32 32 26 26 26 26 26 32 32 32 32 32 32 32 32 32 32 32 32 32 32 32 32 32 32 32 32 32 32 32 32 32 32 32 32 32 36 36 36 34 34 33 33 25 25 25 28 28 28 25 25 25 25 25 25 25 25 25 25 25 25 25 25 23 25 25 25 36 25 25 25 25 25 25 25 23 22 34 29 25 25 22 22 22 25 25 25 25 25 33 33 33 33 35 34 34 34 34 34 36 36 36 36 34 36 36 42 42 42 42 42 36 36 36 35 35 35 35 35 35 35 35 25 25 25 26 26 28 28 25 35 35 35 35 25 25 25 25 25 25 25 25 36 36 25 25 25 25 25 25 36 36 36 36 36 35 36 35 29 29 29 36 36 36 36 36 36 36 36 29 26 26 26 29 36 26 26 26 36 26 26 26 26 26 22 22 23 25 25 25 33 25 25 25 33 36 36 36 36 25 
32 32 32 26 26 26 26 26 26 32 32 26 32 32 32 32 32 32 32 32 32 32 32 32 32 32 32 32 32 32 32 32 32 32 32 36 34 34 34 34 25 25 33 25 28 28 28 25 25 25 25 25 25 23 23 25 25 25 25 25 25 25 25 25 25 28 34 36 26 25 25 25 25 25 34 22 25 34 25 25 25 22 22 22 25 25 25 25 35 35 33 33 33 34 33 33 34 34 34 35 36 36 36 34 36 42 42 42 42 42 42 37 36 36 35 35 36 36 36 25 25 25 25 26 26 35 36 36 34 34 35 36 35 25 25 25 25 25 25 25 25 25 25 36 25 25 25 25 25 25 36 36 36 36 36 35 35 35 29 29 36 36 36 36 36 36 36 36 28 29 26 26 36 36 36 26 26 26 36 26 26 26 26 26 22 22 25 25 25 25 25 33 25 25 33 36 36 36 36 25 
32 32 32 26 26 26 26 26 26 32 32 32 32 32 32 32 32 32 32 32 32 32 32 32 32 32 32 32 32 32 32 32 32 32 32 34 34 34 34 25 28 28 28 28 28 28 28 25 25 23 23 25 23 25 25 25 36 34 25 25 25 25 25 28 28 34 34 25 34 25 25 36 34 34 25 25 25 25 25 25 25 22 22 22 25 25 25 33 35 25 33 33 36 33 33 33 33 36 34 35 35 36 36 36 36 42 42 42 42 42 42 37 36 36 35 35 36 36 25 25 25 36 35 35 35 36 35 35 36 36 34 25 25 25 25 25 25 25 25 25 25 25 25 25 25 36 25 25 25 25 36 36 36 36 36 35 35 28 29 29 36 36 36 36 36 36 36 29 29 29 26 26 26 26 26 26 26 26 26 26 26 26 26 26 22 22 25 25 25 25 25 33 25 25 25 36 36 36 25 25 
32 25 26 26 26 26 26 26 26 26 26 26 26 32 26 32 32 26 32 32 32 32 32 32 32 32 32 32 32 32 32 32 32 25 36 34 28 25 25 28 28 28 28 25 28 25 25 25 25 25 25 25 23 25 25 28 36 34 25 25 34 25 34 27 34 34 34 34 34 25 28 25 29 25 25 25 25 25 25 25 22 22 22 25 25 35 33 35 33 35 35 33 36 33 33 36 36 36 37 34 36 34 36 36 42 42 42 42 42 42 37 36 36 36 36 36 36 34 25 26 34 36 36 36 36 36 36 35 35 35 25 25 25 25 25 25 25 25 25 25 36 36 36 36 36 36 36 25 25 25 25 36 36 36 36 35 35 35 35 35 36 36 36 36 29 29 28 28 28 25 26 26 26 36 36 36 26 26 26 26 26 26 26 26 26 23 23 25 25 25 25 33 25 25 25 34 36 25 25 25 
32 25 26 26 26 26 26 26 26 32 26 26 26 26 26 32 32 26 32 32 26 32 32 32 32 32 32 32 32 32 32 32 36 34 34 25 29 25 25 25 25 25 28 28 25 25 25 25 25 25 25 25 23 23 25 28 36 34 36 25 34 25 27 36 29 29 28 25 25 25 28 28 25 25 25 22 25 25 25 22 22 22 25 25 25 35 33 34 35 35 35 34 34 34 36 38 38 36 37 36 34 36 36 42 42 42 42 42 42 37 36 36 36 36 36 36 36 34 34 34 36 36 36 36 36 36 36 36 36 35 35 25 25 25 25 25 25 25 25 25 36 36 36 36 36 36 36 25 25 25 25 36 36 36 36 35 26 35 35 36 36 36 36 36 36 36 29 25 28 25 26 26 26 36 36 26 26 26 26 26 26 26 26 26 26 36 36 25 25 25 25 33 25 25 25 25 25 25 25 36 
25 25 26 26 26 26 26 26 26 32 32 32 26 26 32 32 32 32 32 26 26 32 32 32 32 32 32 32 32 32 32 29 34 28 25 28 25 25 25 25 28 25 25 25 25 25 25 25 25 25 25 25 25 25 23 25 29 25 25 25 25 25 27 25 25 25 25 23 23 25 25 25 25 22 22 22 25 22 22 22 22 25 25 25 25 33 33 34 35 34 34 34 34 36 38 37 38 36 36 36 38 36 42 42 42 42 42 36 36 37 36 36 36 36 36 36 26 34 34 36 36 36 36 36 36 36 35 36 36 35 35 25 25 25 25 25 25 25 25 25 25 36 36 36 36 36 36 25 25 25 36 36 36 36 36 35 35 25 35 36 36 36 36 36 36 36 36 28 26 26 26 26 26 36 26 36 26 26 26 26 26 26 26 36 26 26 23 23 25 25 25 25 25 25 25 25 25 25 25 36 
32 32 32 32 26 26 26 26 26 32 32 32 26 26 32 32 32 32 32 32 32 26 32 32 32 32 26 26 29 29 34 34 34 25 25 25 25 25 25 25 25 25 25 25 25 25 25 25 25 25 25 25 25 23 25 25 25 25 25 25 25 25 27 34 25 25 25 25 25 25 25 25 22 22 22 22 25 22 22 22 22 25 33 25 33 33 33 34 34 35 34 34 36 36 38 38 36 36 36 37 38 37 42 46 42 42 38 36 36 36 36 36 35 36 36 36 34 34 34 36 36 36 36 36 36 35 35 36 36 36 36 25 25 25 25 25 25 25 25 25 25 25 36 36 36 36 36 25 25 25 36 36 36 36 36 36 35 25 25 36 36 36 36 36 36 36 36 29 26 26 26 29 36 26 26 26 26 26 26 26 26 26 26 36 36 26 23 23 25 25 25 25 25 25 25 25 25 25 25 36 
32 32 32 32 32 26 26 26 26 26 26 26 26 26 32 32 32 32 32 32 32 26 29 29 29 26 32 29 29 29 34 34 28 25 25 25 25 25 25 25 25 25 25 25 25 25 25 25 25 25 25 25 25 23 23 23 25 25 25 25 25 25 29 25 25 25 23 22 25 25 25 22 22 22 22 25 25 22 22 22 25 25 25 25 34 33 33 34 34 34 34 36 36 38 37 36 38 37 38 38 38 38 37 46 46 46 38 36 36 36 36 36 36 36 36 36 36 34 36 36 36 36 36 36 36 36 25 25 25 25 25 25 25 25 25 25 25 25 25 25 25 25 36 36 36 36 25 25 25 36 36 36 36 36 36 36 36 25 36 36 36 36 36 36 36 36 36 25 29 25 29 26 36 26 26 26 26 26 26 26 26 26 36 22 22 23 23 23 25 25 25 25 25 25 25 25 25 25 36 36 
32 32 32 32 26 26 26 26 26 26 26 26 26 26 32 32 32 32 32 26 26 26 26 29 29 32 29 29 29 29 34 34 28 25 25 25 25 25 25 25 25 25 25 25 25 25 25 25 25 25 25 25 25 25 25 25 25 25 25 25 25 27 27 27 25 25 25 25 25 25 22 22 22 25 25 25 25 22 22 22 25 25 25 25 35 33 33 33 34 34 34 36 38 37 37 37 37 37 37 38 38 38 37 46 46 46 37 36 36 36 36 36 36 36 36 34 34 36 36 36 36 36 36 36 36 25 25 25 25 25 25 25 25 25 25 25 25 25 25 25 25 25 36 36 36 36 25 25 25 36 36 36 36 36 36 36 36 36 36 36 36 36 36 36 36 36 29 29 29 28 28 26 26 21 26 26 26 26 26 26 26 36 36 26 22 23 23 23 23 25 25 25 25 25 25 25 25 36 36 36 
32 32 26 26 26 26 26 26 26 26 26 26 26 26 26 32 26 26 26 26 26 26 29 32 32 29 29 29 29 29 29 25 28 25 25 25 28 28 25 25 36 25 25 25 25 25 25 25 25 25 25 25 25 25 25 25 25 25 25 36 36 36 25 25 25 25 23 25 22 25 22 22 22 25 25 25 25 22 22 22 25 25 34 25 34 33 36 33 34 34 34 38 37 36 38 36 36 36 36 38 38 38 38 38 38 37 37 36 36 36 36 35 36 36 25 25 34 34 34 36 36 36 36 36 36 25 25 25 25 25 25 25 25 25 25 25 25 25 25 25 25 25 36 36 36 36 25 25 36 36 36 36 36 36 36 36 36 36 36 36 28 36 29 36 29 29 29 25 29 28 28 25 22 22 26 26 26 26 26 26 36 36 36 36 22 23 23 23 25 25 25 25 25 25 25 25 25 36 36 42 
25 25 25 26 26 26 32 26 26 26 26 26 32 32 32 32 32 26 26 26 26 26 28 29 29 26 26 26 26 26 28 28 28 28 28 25 28 28 34 28 25 25 25 25 25 25 25 25 25 25 25 25 25 25 25 25 25 25 36 36 34 27 25 23 25 25 25 25 25 25 22 25 25 25 25 25 25 22 22 22 22 25 33 35 33 36 33 33 34 32 36 36 36 36 36 36 36 37 38 37 37 -9999 37 37 37 37 36 36 36 36 36 36 25 25 25 34 26 34 36 36 36 36 36 36 25 25 25 25 25 25 25 25 25 25 36 36 36 25 25 36 36 36 36 36 36 25 34 25 36 36 36 36 36 36 36 36 36 36 36 36 35 29 29 29 29 29 29 25 28 28 28 25 22 22 26 26 26 26 26 26 26 26 36 36 22 26 23 23 23 25 25 25 25 25 25 25 25 36 36 36 
25 25 25 26 26 26 26 26 26 26 26 26 32 32 32 26 26 26 26 26 26 26 29 29 29 26 26 26 26 26 26 26 25 25 25 25 25 34 34 25 25 25 25 25 25 25 25 25 25 25 25 25 25 25 25 25 25 29 36 34 34 25 25 23 25 25 25 25 25 25 25 25 25 25 25 25 25 25 22 22 25 25 33 32 33 36 35 34 34 32 36 36 36 36 36 36 36 37 37 36 36 25 37 37 37 36 36 36 36 36 36 36 25 25 34 36 36 36 35 36 36 36 36 36 25 25 25 25 25 25 25 25 25 25 36 36 25 25 25 36 36 36 36 36 36 36 34 25 25 36 36 36 36 36 36 36 36 36 36 36 36 29 29 36 36 33 29 29 25 25 22 22 22 26 26 26 26 26 26 36 26 26 36 22 22 22 25 25 25 25 25 25 25 25 25 25 25 36 36 36 
25 25 25 25 26 25 25 26 26 26 26 26 26 26 26 26 26 26 29 26 26 26 26 26 29 26 26 26 26 26 26 25 25 25 25 25 29 34 34 27 25 25 25 25 25 25 25 25 25 25 25 25 25 25 25 25 25 29 29 34 34 25 25 23 25 25 25 25 25 25 25 25 25 25 25 25 25 25 25 22 25 25 34 32 36 36 36 35 32 34 36 36 36 36 38 37 37 37 36 34 34 37 37 36 36 36 36 36 36 36 36 25 25 35 36 36 36 36 36 36 36 36 36 36 25 25 25 25 25 25 25 36 36 36 36 36 25 25 25 36 36 36 36 36 36 36 36 36 25 36 36 36 36 36 36 36 36 36 36 36 36 36 33 36 33 33 29 29 25 25 22 22 22 22 22 26 26 26 26 26 26 26 26 22 22 23 25 25 25 25 25 25 25 25 25 25 25 36 36 36 
25 25 25 25 25 25 25 25 26 26 26 26 26 26 26 26 26 26 26 26 26 26 26 29 26 25 25 25 26 26 26 25 25 25 25 25 25 29 25 25 25 25 25 25 25 25 25 25 25 25 25 25 25 25 25 25 25 25 29 36 29 36 25 25 25 25 25 25 25 25 25 25 25 25 25 25 25 25 25 25 25 25 34 34 36 36 36 34 34 34 34 32 38 38 38 37 37 34 34 34 32 36 36 36 36 36 36 36 36 36 36 25 25 34 36 36 36 36 36 36 36 36 36 36 25 25 25 25 25 25 25 34 36 36 36 36 25 25 25 25 36 36 36 36 36 36 36 36 25 36 36 36 34 36 36 36 36 36 36 29 33 36 36 36 36 33 33 29 25 21 22 22 22 22 22 22 26 22 26 26 21 26 22 22 22 23 23 23 25 25 25 25 25 25 25 25 25 36 36 36 
22 25 25 25 25 25 25 25 25 26 25 25 25 25 25 26 26 26 29 29 26 26 26 26 26 26 25 25 25 26 25 25 25 25 25 25 25 25 25 25 25 25 25 25 25 25 25 25 25 25 25 25 25 25 25 25 25 25 25 36 36 25 25 25 25 25 25 25 25 25 25 25 25 25 33 25 25 25 25 25 25 25 34 33 34 36 36 34 34 32 36 38 38 38 37 37 34 34 34 34 32 36 36 36 36 36 36 36 36 36 25 25 34 36 36 36 36 36 36 36 36 36 36 25 25 25 25 25 25 25 25 25 25 25 36 36 36 25 25 25 25 36 36 36 36 36 36 36 36 34 36 34 34 36 36 36 36 36 33 33 33 33 34 34 36 36 33 33 25 21 21 21 22 22 21 22 26 22 22 22 26 26 22 22 22 22 23 25 25 25 25 25 25 25 25 25 25 36 36 42 
22 22 22 25 25 25 25 25 25 25 25 25 25 25 25 25 25 26 25 26 26 26 26 26 26 32 26 26 26 26 25 25 25 25 25 25 25 25 25 25 25 25 25 25 25 25 25 25 25 25 25 25 25 25 25 25 25 25 25 25 36 25 25 25 25 25 25 25 25 25 25 25 25 25 36 36 25 25 22 22 25 34 34 34 32 34 34 34 32 36 38 38 37 37 37 34 34 34 34 34 32 34 25 36 36 36 36 36 36 36 36 36 36 36 36 36 36 36 36 36 36 36 36 25 25 25 25 25 25 25 25 25 25 25 36 36 36 36 25 25 25 25 36 36 36 36 36 36 36 36 36 34 34 35 35 35 36 36 36 36 36 36 36 36 36 36 36 33 25 21 20 22 22 20 20 21 22 22 22 22 26 26 22 22 22 22 22 25 25 25 25 25 25 25 25 25 25 25 36 42 
22 22 22 22 25 25 26 26 26 26 25 25 26 26 26 25 25 25 26 26 26 26 26 26 26 26 25 25 25 25 25 25 25 25 25 25 25 25 25 25 25 25 25 25 25 25 25 25 25 25 25 25 25 25 25 25 25 25 25 25 25 25 25 25 22 25 25 25 25 22 25 25 25 25 36 36 25 25 22 22 25 25 34 34 32 32 32 33 36 38 37 37 34 42 30 34 34 34 34 34 37 25 32 32 36 36 36 36 36 36 36 36 36 36 36 36 36 36 36 36 36 36 25 25 25 25 25 25 25 25 25 25 25 25 36 36 36 36 36 36 25 25 25 36 36 25 25 36 36 36 36 34 34 35 36 35 36 36 36 36 36 34 36 36 36 36 28 25 25 20 20 21 22 20 21 22 22 26 22 22 26 25 26 22 22 22 22 25 25 25 25 25 25 25 25 25 25 25 36 36 
22 22 22 22 26 26 26 26 26 26 26 26 26 26 26 26 25 26 26 26 26 26 26 26 25 26 25 25 25 25 25 32 25 25 25 25 25 25 25 25 25 25 25 25 25 25 25 25 25 25 25 25 25 25 25 25 25 25 25 25 25 25 25 25 22 25 25 25 25 22 22 25 25 25 25 36 25 25 25 25 25 25 34 34 36 36 36 32 32 36 34 35 35 34 34 34 34 34 34 34 34 34 36 34 32 36 36 36 36 36 36 34 25 34 36 36 36 36 36 36 36 25 25 25 25 25 25 25 25 25 25 25 25 25 36 36 36 36 36 36 25 25 25 36 36 25 25 25 25 36 33 34 34 34 35 36 36 36 36 36 35 36 36 36 36 36 28 25 22 20 20 22 22 21 22 22 22 22 21 22 26 26 26 22 22 22 22 25 25 25 25 25 25 25 25 25 25 25 25 25 
22 22 22 22 23 23 26 26 26 26 26 26 26 26 26 26 26 26 26 26 26 26 25 25 25 25 25 25 25 25 25 25 25 25 25 25 25 25 25 25 25 25 25 25 25 25 25 25 25 25 25 25 25 25 25 25 25 25 25 25 25 25 25 25 22 25 22 25 25 25 25 25 25 25 36 36 25 25 25 25 25 25 25 33 31 36 36 36 36 37 42 34 34 34 34 29 34 34 34 34 34 34 36 36 25 36 36 36 36 34 34 34 34 29 34 36 36 36 36 36 25 36 25 25 25 25 25 25 25 25 25 25 36 25 25 25 25 25 36 25 36 36 36 25 25 25 25 25 25 34 34 34 34 35 35 36 36 36 36 36 35 35 36 36 36 28 26 25 25 21 21 22 22 22 22 22 22 22 21 22 26 26 36 25 25 25 25 25 25 25 25 25 25 25 25 25 19 23 25 25 
22 22 22 22 23 23 23 23 26 26 26 26 26 26 26 26 26 26 26 26 26 26 25 25 25 25 25 25 25 25 25 25 25 25 25 25 25 25 25 25 25 25 25 25 25 25 25 25 25 25 25 25 25 25 25 25 25 25 25 25 25 25 25 25 22 22 22 22 22 22 25 25 25 25 25 25 25 25 32 33 33 33 33 33 32 32 36 36 36 32 34 35 36 34 34 25 34 34 34 32 34 25 36 36 25 36 36 36 34 34 34 34 34 34 34 25 25 36 25 36 36 25 25 25 25 25 25 25 25 25 25 25 25 25 25 25 25 25 25 25 25 36 36 25 25 25 25 25 25 25 34 34 34 35 35 35 36 36 36 36 35 35 36 35 28 28 28 25 25 21 22 22 22 22 22 20 20 21 22 22 22 22 25 25 25 22 25 25 25 25 25 25 25 25 25 25 25 25 25 36 
25 25 22 22 23 23 23 23 23 23 26 26 26 26 26 26 26 26 26 26 26 26 26 25 26 26 26 26 25 26 26 26 26 25 25 25 25 25 25 25 25 25 25 25 25 25 25 25 25 25 25 25 25 25 25 25 25 25 25 25 25 25 25 25 25 22 22 22 22 22 25 25 25 32 36 36 25 25 32 36 32 33 34 34 32 32 36 36 32 25 34 36 25 34 34 25 34 34 34 32 32 34 36 36 36 36 36 36 34 34 34 29 29 29 34 34 36 36 25 25 36 25 25 25 25 25 25 25 25 25 25 25 25 25 25 25 25 25 25 25 25 25 25 25 25 25 25 25 25 25 25 34 34 34 36 35 35 35 35 35 36 36 36 36 33 33 33 28 25 22 22 22 22 22 25 25 22 25 22 22 22 25 25 25 25 25 25 25 25 25 25 25 25 25 25 25 19 25 36 36 
25 25 25 25 22 22 22 23 23 26 26 26 26 26 26 26 26 26 32 26 26 26 26 26 26 25 25 26 26 26 25 25 25 25 25 25 25 25 25 25 25 25 25 25 25 26 25 25 25 25 25 25 25 25 25 25 25 25 25 25 25 25 25 25 25 25 22 25 22 22 22 25 32 32 36 36 33 32 36 32 32 34 34 25 32 32 36 35 32 32 34 36 36 34 34 34 34 25 34 32 32 32 25 36 25 25 36 36 25 34 34 34 29 29 25 25 36 25 25 25 25 25 25 25 25 25 25 25 25 25 25 25 25 25 25 25 25 25 25 25 25 25 25 25 25 36 25 25 25 25 25 34 34 36 35 28 28 28 28 34 36 36 36 36 36 36 36 33 26 25 22 22 22 25 25 25 25 25 25 22 25 25 25 25 25 25 25 25 25 25 25 25 25 25 25 25 19 25 36 36 
25 25 25 25 25 22 22 23 23 26 26 26 26 26 26 26 26 26 26 26 26 26 26 26 26 26 26 26 26 26 25 25 25 25 25 25 25 25 25 25 25 25 25 25 25 25 25 25 25 25 25 25 25 25 25 25 25 25 25 25 25 25 25 25 25 25 25 25 22 22 22 32 32 32 36 36 32 32 32 32 34 34 34 25 32 32 36 32 32 32 33 34 25 36 25 34 25 25 34 34 32 32 32 34 34 25 25 25 34 34 34 29 29 29 25 25 25 25 25 25 25 25 25 25 25 25 25 25 25 25 25 25 25 25 25 25 25 25 25 25 25 25 25 25 25 25 25 25 25 25 26 34 34 34 34 28 28 34 26 26 29 36 36 36 36 36 36 35 32 22 22 22 22 25 25 25 25 25 25 22 25 25 25 25 25 25 25 25 25 25 25 25 25 25 25 21 20 25 36 37 
22 25 25 26 25 25 22 22 23 26 32 26 26 26 26 26 26 26 26 26 26 25 25 25 25 25 25 25 25 25 25 25 25 25 25 25 25 25 25 25 25 25 25 25 25 25 25 25 25 25 25 25 25 25 25 25 25 22 22 25 25 25 25 25 25 25 25 25 25 22 22 32 32 36 36 36 32 36 32 34 34 34 34 25 32 32 25 32 32 32 33 34 25 25 25 25 25 25 25 32 32 32 34 34 34 34 34 25 25 25 25 25 29 29 25 25 25 25 25 25 25 25 25 25 25 25 25 25 25 25 25 25 25 25 25 25 25 25 25 25 25 25 25 25 25 25 34 34 34 34 34 34 34 34 34 36 36 36 34 34 29 36 36 36 36 36 36 33 25 25 22 22 25 25 25 25 25 25 22 25 25 25 25 25 25 25 25 25 25 25 25 25 25 25 25 25 20 20 38 37 
22 22 25 25 25 25 25 22 25 25 25 32 26 26 26 26 26 26 26 26 26 26 26 26 25 25 25 25 25 25 25 25 25 25 25 25 25 25 25 25 25 25 25 25 25 25 25 25 25 25 25 25 25 25 25 25 25 25 25 25 25 25 25 25 25 25 25 25 22 22 25 32 32 36 36 36 36 32 34 34 25 33 34 26 25 33 34 25 32 32 34 34 25 25 25 25 29 25 25 32 32 34 25 25 25 25 29 25 25 25 25 25 25 25 25 25 25 25 25 25 25 25 25 25 25 25 25 25 25 25 25 25 25 25 25 25 25 25 25 25 25 25 25 34 34 34 34 34 34 34 34 34 34 34 36 36 36 36 36 36 29 29 36 36 36 36 36 33 25 25 20 22 25 25 25 25 25 25 22 25 25 22 25 25 25 25 25 25 25 25 25 25 25 25 25 25 20 20 25 35 
22 22 22 25 25 26 26 22 22 25 25 25 25 26 26 26 26 26 26 26 26 26 26 26 25 25 25 25 25 25 25 25 25 25 25 25 25 25 25 25 25 25 25 25 25 25 25 25 25 25 25 25 25 25 25 25 25 25 28 25 25 22 25 25 22 25 25 25 25 25 25 25 32 36 36 36 36 34 25 25 25 25 33 26 25 32 25 25 25 32 34 25 25 25 25 29 29 25 34 32 34 25 25 25 25 29 29 25 25 25 25 25 25 25 25 25 25 25 25 25 33 25 25 25 25 25 25 25 25 25 25 25 25 25 25 25 25 25 25 25 25 36 34 34 34 34 34 34 34 34 34 34 34 34 36 36 36 36 36 36 36 28 28 29 29 29 25 25 25 22 25 25 25 25 22 25 22 22 22 22 22 25 25 25 25 25 25 25 25 25 25 25 25 25 25 20 20 20 25 35 
22 22 22 22 25 25 25 22 22 22 22 22 25 26 25 25 25 26 26 25 26 25 25 25 25 32 32 25 29 32 25 32 25 25 26 25 25 25 25 25 25 25 25 25 25 25 25 25 25 25 25 25 25 25 25 25 25 22 25 25 25 25 25 22 22 23 25 25 25 25 25 25 32 32 36 36 36 25 25 25 25 25 33 25 25 32 25 32 25 35 25 25 25 25 25 29 25 25 25 34 25 25 25 25 29 25 25 25 25 25 25 25 25 25 25 25 25 25 25 25 33 33 25 25 25 25 25 25 25 25 25 25 25 25 25 34 34 34 36 36 36 36 34 34 34 34 34 34 33 34 33 33 33 33 34 36 36 36 36 36 36 29 29 28 28 28 25 25 25 22 22 22 25 25 22 22 22 25 22 22 25 25 25 25 25 25 25 25 25 25 25 25 25 25 25 20 20 21 25 25 
22 22 22 22 22 25 25 25 22 22 22 22 22 22 25 26 26 25 26 26 25 25 26 25 25 25 32 25 32 32 29 25 25 26 25 25 25 25 25 25 25 25 32 32 32 25 25 25 25 25 25 25 25 25 25 25 25 22 22 25 25 25 25 22 22 23 25 25 22 25 25 25 32 32 32 32 36 32 34 25 25 25 34 25 25 25 25 32 34 25 25 25 25 25 25 25 29 25 25 25 25 29 25 25 25 25 25 25 25 25 25 25 25 25 25 25 25 25 25 25 33 34 25 25 25 25 25 25 25 25 25 25 25 34 34 36 36 36 36 36 36 34 35 25 34 34 34 34 33 33 36 36 36 36 34 34 34 36 34 34 34 29 28 29 29 28 25 25 25 22 25 22 22 22 22 22 22 22 22 25 25 25 25 25 25 25 25 25 25 25 25 25 25 25 25 25 20 21 25 25 
22 22 22 22 22 22 25 25 25 22 22 22 22 22 25 25 25 25 26 25 25 25 25 25 26 25 25 25 32 26 25 25 25 25 25 25 25 25 25 25 25 25 32 32 32 32 25 25 25 25 25 25 25 25 25 25 25 25 25 25 25 25 22 22 22 22 23 25 25 25 25 25 32 32 33 33 32 32 32 32 32 36 25 25 25 25 32 34 34 25 25 25 25 25 25 25 25 29 29 25 25 25 25 25 25 25 25 25 25 25 25 25 25 25 25 25 25 25 25 25 25 25 25 25 25 25 25 25 25 25 25 25 34 36 36 36 36 36 36 36 36 34 25 25 34 34 34 34 34 36 36 36 36 33 34 34 26 26 26 29 34 34 36 36 36 33 25 25 25 25 25 25 25 22 22 22 22 25 25 25 25 25 25 25 25 25 25 25 25 25 25 25 25 25 25 25 25 21 20 21 
22 22 22 22 22 22 22 22 25 25 25 25 25 22 25 25 25 26 26 25 25 25 26 25 26 26 32 25 25 25 25 25 25 25 25 26 25 25 25 25 25 32 32 32 32 32 33 33 32 33 25 25 25 25 25 25 25 22 25 25 22 22 22 22 22 22 23 22 25 25 25 25 32 32 32 32 32 32 32 32 32 32 32 25 25 33 32 25 25 29 25 25 25 25 25 34 25 25 25 25 25 25 25 25 25 25 25 25 25 25 25 25 25 25 25 25 25 25 25 25 25 25 25 25 25 25 25 25 25 25 25 33 36 36 36 36 36 36 36 36 36 34 25 25 34 34 34 34 34 36 36 36 36 33 36 34 34 26 26 26 34 34 36 36 36 36 26 25 25 25 25 25 25 25 25 25 25 25 25 25 25 25 25 25 25 25 25 25 25 25 25 25 25 25 25 25 25 21 20 21 
22 22 22 22 22 22 22 22 25 26 26 26 25 25 25 25 26 25 25 25 25 26 25 25 26 25 32 25 25 25 25 25 25 25 25 26 25 25 25 25 25 32 32 32 32 32 33 33 32 25 25 32 25 25 27 25 25 22 22 25 25 22 22 22 23 22 22 22 25 25 25 25 32 32 32 32 32 32 32 32 32 32 32 36 25 33 34 25 25 25 25 25 25 25 34 34 25 25 25 25 25 25 25 25 25 25 25 25 25 25 25 25 25 25 25 25 25 25 25 25 25 25 25 25 25 25 25 25 25 25 33 36 36 36 36 25 36 36 36 36 36 34 34 35 34 33 33 34 34 34 36 36 36 36 36 36 34 34 26 34 34 38 38 36 36 36 32 25 25 25 25 25 25 25 25 25 25 25 25 25 25 25 25 25 25 25 25 25 25 25 25 25 25 25 25 25 21 21 21 19 
22 22 22 22 22 22 22 22 22 22 25 25 25 25 25 25 25 25 25 25 25 25 26 25 25 25 25 25 25 25 25 25 25 25 25 25 25 25 25 25 25 25 32 32 32 32 32 33 25 25 25 25 32 25 25 25 25 22 22 22 22 22 22 22 22 22 22 25 25 25 25 25 32 32 32 32 32 32 32 32 32 32 32 32 34 34 34 25 25 25 25 25 25 25 25 25 25 25 32 25 25 25 32 25 25 25 25 25 25 25 25 25 25 25 25 29 29 25 25 25 25 25 25 25 25 25 25 25 25 25 25 36 36 36 36 25 36 36 36 36 36 25 34 34 33 33 33 33 34 34 36 36 36 36 36 36 34 34 34 34 38 38 36 36 36 36 25 25 25 25 25 25 25 25 25 25 25 25 25 25 25 25 25 25 25 25 25 25 25 25 25 25 25 25 25 25 25 21 21 25 
22 22 22 22 22 22 22 22 22 22 25 25 25 25 25 25 25 25 25 25 25 25 25 25 25 25 25 25 25 25 25 26 25 25 25 32 25 25 25 25 25 25 25 25 25 25 25 25 25 36 25 25 36 25 25 25 22 22 22 22 22 22 22 22 22 22 22 25 25 25 25 25 32 32 32 26 26 26 32 25 25 25 32 32 32 25 25 25 25 25 25 25 25 25 25 25 34 32 32 25 25 25 32 32 25 25 25 25 25 25 25 25 25 25 25 25 29 29 29 25 25 25 25 25 25 25 25 25 25 25 25 25 36 36 36 36 36 36 36 36 33 34 34 34 34 33 33 33 34 34 36 36 36 36 36 36 34 34 36 36 36 36 36 36 36 26 25 25 25 25 25 25 25 25 25 25 25 25 25 25 25 25 25 25 25 25 25 25 25 25 21 21 21 25 25 25 21 21 21 21 
22 22 22 22 22 22 22 22 23 22 22 22 25 22 22 25 25 25 25 25 25 25 25 25 25 25 25 25 25 25 26 26 26 25 32 25 25 32 25 25 25 25 25 25 25 25 29 25 25 25 25 25 36 36 25 25 25 22 22 22 22 22 22 22 22 22 25 25 25 25 25 32 25 25 26 26 26 26 25 25 25 25 25 25 25 25 25 25 25 26 25 25 25 25 25 25 32 25 34 25 25 25 34 34 26 34 25 25 25 25 25 25 25 25 25 25 25 25 25 25 25 25 25 25 25 25 25 25 25 25 36 36 36 36 36 36 36 36 36 36 33 25 25 25 34 33 33 34 34 36 36 36 36 36 36 36 36 36 36 36 36 36 36 36 36 25 25 25 25 25 25 25 25 25 25 25 25 25 25 25 25 25 25 25 25 25 25 25 25 25 21 25 21 21 21 21 21 21 21 21 
22 22 22 23 23 23 22 23 23 23 22 22 22 22 22 22 22 25 25 25 25 25 25 25 25 25 25 25 25 25 25 25 26 25 25 32 32 25 25 25 25 25 25 25 25 25 25 25 25 25 25 25 36 25 25 25 25 22 22 22 22 22 22 22 22 25 22 25 25 25 25 25 25 25 26 25 25 25 25 25 25 25 25 25 25 25 25 25 25 25 25 25 25 25 25 25 25 25 25 25 25 25 34 34 32 32 32 25 25 25 25 25 25 25 25 25 25 25 25 25 25 29 25 25 25 25 25 25 25 36 36 36 36 36 36 36 36 36 36 36 33 25 25 25 25 25 33 34 33 36 36 36 36 36 36 36 36 36 36 36 36 36 36 36 25 25 25 25 25 25 25 25 25 25 25 25 25 25 25 25 25 25 21 25 25 25 25 25 25 21 21 21 25 21 21 21 21 21 19 19 
25 25 25 22 23 23 23 22 22 23 23 23 22 23 22 22 22 22 22 25 25 25 25 25 25 25 25 25 25 25 25 25 25 26 26 26 32 25 25 25 25 25 25 25 25 25 25 25 25 25 25 25 36 25 25 25 25 22 22 22 22 22 22 22 22 22 25 25 25 25 26 26 26 26 26 26 26 26 25 25 25 25 25 25 25 25 25 25 25 25 29 25 25 25 25 25 25 25 25 25 25 29 29 26 32 25 25 25 25 25 25 25 25 25 25 25 25 25 25 25 25 25 25 25 25 25 25 25 25 36 36 36 36 36 36 25 36 36 36 36 33 25 25 25 25 25 25 34 36 36 36 36 36 36 36 36 36 36 33 35 26 25 25 36 25 25 25 25 25 25 25 25 25 25 25 25 25 25 25 25 25 25 25 25 25 25 25 25 21 25 25 25 21 21 21 21 21 21 21 21 
25 25 25 25 22 23 23 22 23 23 23 23 23 22 22 22 22 22 22 22 25 25 25 25 25 25 25 25 25 25 25 25 25 25 26 25 26 26 25 25 25 25 25 25 25 25 25 25 25 25 25 25 29 25 28 25 25 25 24 22 22 22 22 22 25 25 25 25 25 25 26 26 26 26 26 26 26 25 25 25 25 25 25 25 25 25 25 25 25 29 29 25 25 25 25 25 25 25 25 25 25 25 26 26 25 25 25 25 29 29 25 25 25 25 25 25 25 25 25 25 25 25 25 25 25 25 25 25 25 25 36 36 36 36 36 25 35 36 36 36 25 25 25 25 25 25 25 25 25 36 36 36 36 36 33 34 26 26 25 25 25 25 25 25 25 25 25 25 25 25 25 25 25 25 25 25 25 25 25 25 25 25 25 25 25 25 25 25 25 25 25 21 21 21 21 21 21 21 19 21 
25 26 25 25 22 22 23 22 22 26 25 25 23 23 23 22 22 25 22 22 22 22 22 25 25 25 25 25 25 25 25 25 25 25 26 26 25 26 25 25 25 25 25 25 25 25 25 25 25 25 25 25 25 25 25 25 25 25 24 22 22 22 22 22 25 25 25 25 25 25 25 26 26 26 26 26 26 25 25 25 25 25 25 25 25 25 25 25 25 29 29 25 25 25 25 25 25 25 25 26 26 26 26 25 25 25 25 29 29 29 25 25 29 29 29 29 25 25 25 25 25 25 25 25 25 25 25 25 35 25 25 36 36 36 36 36 35 36 36 25 33 25 33 25 25 25 25 25 25 25 34 36 36 33 25 25 25 25 25 25 25 25 25 25 25 25 25 25 25 25 25 25 25 25 25 25 25 25 25 25 25 25 25 25 25 25 25 25 25 25 25 21 21 21 21 21 21 21 21 21 
26 26 25 25 22 22 22 26 25 25 25 25 26 26 25 22 22 23 22 22 22 22 22 22 25 25 25 25 25 25 25 25 25 25 25 25 25 25 25 32 25 25 25 25 25 25 25 25 25 25 25 25 25 25 25 25 25 24 22 22 22 22 22 22 25 25 25 25 25 25 25 25 26 25 25 25 25 25 25 25 25 25 25 25 25 25 32 25 25 29 29 25 25 25 25 25 25 25 25 34 26 26 25 25 25 25 25 29 29 25 25 25 25 29 29 25 25 25 25 25 25 25 25 25 25 25 25 25 25 25 35 36 36 36 36 25 36 36 25 25 25 25 25 25 25 25 25 25 25 25 25 36 36 33 25 25 25 25 25 25 25 25 25 25 35 25 25 25 25 25 25 25 25 25 25 25 25 25 25 25 25 25 25 25 25 25 25 25 21 25 21 23 21 21 21 21 21 21 21 21 
26 25 25 23 23 23 22 25 25 25 25 25 26 25 26 25 22 23 22 22 22 22 25 22 25 25 25 25 25 25 25 25 25 25 25 25 25 25 25 25 26 26 25 25 25 25 25 25 25 25 25 25 25 25 25 25 22 22 22 22 22 25 22 22 25 25 25 25 25 25 25 26 25 25 25 25 25 25 25 25 25 25 25 25 25 26 25 25 25 25 25 25 25 25 25 25 25 25 25 25 33 25 25 25 25 25 29 29 25 29 29 25 25 29 29 29 25 25 25 25 25 25 25 25 25 25 25 25 25 25 25 36 36 25 25 25 36 36 25 25 25 25 25 25 25 25 25 25 25 25 25 25 33 25 25 25 25 25 25 25 25 25 25 25 25 25 25 25 25 25 25 25 25 25 25 25 25 25 25 25 25 25 25 25 25 25 25 25 21 25 21 21 21 21 21 21 21 21 21 21 
25 26 26 26 23 23 22 25 25 25 25 25 29 25 25 25 25 26 22 25 22 22 22 22 25 25 25 25 25 25 25 25 25 25 25 25 25 25 25 25 26 26 25 25 25 25 25 25 25 25 25 25 25 25 25 25 22 22 22 22 22 23 23 23 25 25 25 25 25 25 25 25 25 25 25 25 25 25 25 25 25 25 25 25 25 25 25 25 25 25 25 25 25 25 25 25 25 25 25 25 25 25 25 25 29 29 29 25 25 25 25 25 25 25 25 25 25 25 25 25 25 25 25 25 25 25 25 25 25 25 36 25 25 25 25 36 36 36 26 26 25 25 25 25 25 25 25 25 25 25 25 36 36 25 25 25 25 25 25 25 25 25 25 25 25 25 25 25 25 25 25 25 25 25 25 25 25 25 25 25 25 25 25 25 25 25 25 21 21 21 21 21 21 21 21 21 21 21 21 21 
25 25 26 26 26 23 26 25 25 25 25 25 26 25 25 25 25 26 25 25 25 25 22 22 22 22 25 25 25 25 25 25 25 25 25 25 25 25 25 25 25 25 25 25 25 25 25 25 25 25 25 25 25 25 25 25 25 22 22 22 22 22 22 25 25 25 25 25 26 25 25 25 25 25 25 25 25 25 25 25 25 25 25 25 25 25 25 25 25 25 25 25 25 25 25 25 25 25 25 25 25 25 25 25 29 29 25 25 25 25 25 25 25 25 25 25 25 25 25 25 25 25 25 25 25 25 25 34 34 36 36 25 25 25 25 25 36 36 36 33 33 25 25 25 25 25 25 25 25 25 35 35 25 25 25 25 25 25 25 25 25 25 25 25 25 25 25 25 25 25 25 25 25 25 25 25 25 25 25 25 25 25 25 25 25 25 25 21 21 21 21 25 21 21 25 25 21 21 21 21 
26 25 26 26 26 26 22 25 25 25 25 25 26 25 25 26 25 25 26 25 25 26 22 22 22 22 22 25 25 25 25 25 25 25 25 25 25 25 25 25 25 25 25 25 25 25 25 25 25 25 25 25 25 25 25 25 25 25 22 22 22 22 25 25 25 25 25 25 25 25 25 25 25 25 25 25 25 25 25 25 25 25 25 25 25 25 32 25 25 25 25 25 25 25 25 25 25 25 25 25 29 25 25 25 25 25 25 25 25 25 25 25 25 25 25 25 25 25 25 25 25 25 25 25 25 25 25 25 34 34 25 25 25 25 25 25 25 36 34 33 33 33 25 25 25 25 25 25 25 25 25 25 25 25 25 25 25 25 25 25 25 25 25 25 25 25 25 25 25 25 25 25 25 25 25 25 25 25 25 25 25 25 25 25 25 25 21 25 25 25 21 21 25 25 25 25 25 21 21 21 
26 26 26 26 26 26 26 23 22 25 25 25 25 25 25 25 25 25 26 26 26 25 26 22 22 22 25 25 25 25 25 25 25 25 25 25 25 26 25 25 25 25 25 25 25 25 25 25 25 25 25 25 25 25 25 25 25 25 22 22 22 25 22 25 25 25 25 25 25 25 25 25 25 25 25 25 25 25 25 25 25 25 25 25 25 25 25 25 25 25 25 25 25 25 25 25 25 25 25 25 25 25 25 25 25 25 25 25 25 25 25 25 25 25 25 25 25 25 25 25 25 25 25 25 25 25 25 25 34 25 25 25 25 25 25 25 25 33 34 33 33 33 33 25 25 25 25 25 25 25 25 25 25 25 25 25 25 25 25 25 25 25 25 25 25 25 25 25 25 25 25 25 25 25 25 25 25 25 25 25 25 25 25 25 25 25 21 21 21 21 25 25 25 25 25 25 25 25 25 21 
26 26 26 26 26 26 23 26 22 22 25 26 25 29 26 26 25 26 26 26 25 26 25 26 22 22 22 22 22 25 25 25 25 25 25 25 25 25 25 25 25 25 25 25 25 25 25 25 25 25 25 25 25 25 25 25 25 25 25 25 22 25 25 25 25 25 25 25 25 25 25 25 25 25 25 25 25 25 25 25 25 25 25 25 25 25 25 25 25 25 25 25 25 25 25 25 25 25 25 25 25 25 25 25 25 25 25 25 25 25 25 25 25 25 25 25 25 25 25 25 25 25 25 25 25 25 25 25 25 25 25 25 25 25 33 25 34 36 26 26 33 33 25 25 25 25 25 25 28 25 25 25 25 26 26 25 25 25 25 25 25 25 25 25 25 25 25 25 25 25 25 25 25 25 25 25 25 25 25 25 25 25 25 25 25 25 21 21 21 25 21 25 25 25 25 25 25 25 25 25 
26 26 26 26 26 26 26 26 25 22 25 25 26 25 25 25 26 26 26 26 26 26 25 25 22 22 22 22 22 22 25 25 25 25 25 25 25 25 25 25 25 25 25 25 25 25 25 25 25 25 25 25 25 25 25 25 25 25 25 25 25 25 25 25 25 25 25 25 25 25 25 25 25 25 25 25 25 25 25 25 25 25 25 25 25 25 25 25 25 25 25 25 25 25 25 25 25 25 25 25 25 25 25 29 29 25 25 25 25 25 25 25 25 25 25 25 25 25 25 25 25 25 25 25 25 25 25 25 25 25 25 25 34 25 37 34 34 33 26 26 26 26 25 25 25 25 25 25 25 25 25 25 25 25 25 25 25 25 25 25 25 25 25 25 25 25 25 25 25 25 25 25 25 25 25 25 25 25 21 25 21 21 21 21 21 21 21 21 21 21 21 25 25 25 25 25 25 25 25 25 
26 26 26 26 26 26 26 26 25 26 25 25 25 25 25 25 26 26 26 26 26 26 25 26 22 22 22 22 22 22 25 25 25 25 25 25 25 25 25 25 25 25 25 25 25 25 25 25 25 25 25 25 25 25 25 25 25 25 25 25 22 22 25 25 25 25 25 25 25 25 25 25 25 25 25 25 25 25 25 25 25 25 33 25 25 25 25 25 25 25 25 25 25 25 25 25 25 25 25 25 25 25 25 25 25 25 25 25 25 25 25 25 25 25 25 25 25 25 25 25 25 25 25 25 25 25 25 25 25 25 25 25 34 33 34 34 34 34 33 26 26 26 25 25 25 25 25 25 25 25 25 25 25 25 25 25 25 25 25 25 25 25 25 25 25 25 25 25 25 25 25 25 25 25 25 25 25 25 25 25 21 21 21 21 21 21 21 21 21 25 25 25 25 25 25 25 25 25 25 25 
25 26 26 26 26 26 26 26 26 26 25 25 25 26 25 25 25 25 25 26 26 26 25 25 22 26 23 23 23 22 25 25 25 25 25 25 25 25 25 25 25 25 25 25 25 25 25 25 25 25 25 25 25 25 25 25 25 25 25 25 25 25 25 25 25 25 25 25 25 25 25 25 25 25 25 25 25 25 25 25 25 25 33 33 25 25 25 25 25 25 25 25 25 25 25 25 25 25 25 25 25 25 25 25 25 25 25 25 25 25 25 25 25 25 25 25 25 25 25 25 25 25 25 25 25 25 25 25 25 25 25 25 34 34 25 34 33 33 33 26 26 26 26 25 25 25 25 25 25 25 25 25 25 25 25 25 25 25 25 25 25 25 25 25 25 25 25 25 25 25 25 25 25 25 25 21 21 25 25 25 21 21 21 21 21 21 21 21 21 25 25 21 25 25 25 25 25 25 25 25 
26 26 26 26 26 26 26 26 26 26 25 25 22 26 25 25 25 25 25 26 26 26 26 26 26 26 23 23 23 23 26 26 25 25 25 25 25 25 25 25 25 25 25 25 25 25 25 25 25 25 25 25 25 25 25 25 25 25 25 25 25 25 25 25 25 25 25 25 25 25 25 25 25 25 25 25 25 25 25 25 25 25 25 25 25 25 25 25 25 25 25 25 25 25 25 25 25 25 25 25 25 25 25 25 25 25 25 25 25 25 25 25 25 25 25 25 25 25 25 25 25 25 25 25 25 25 25 25 25 25 25 25 25 25 34 34 34 34 33 26 26 26 26 26 25 25 25 26 25 25 25 25 25 25 25 25 25 25 25 25 25 25 25 25 25 25 25 25 25 25 25 25 25 25 25 21 21 25 25 21 21 21 21 25 21 21 21 21 25 21 21 25 25 25 25 25 25 25 25 25 
26 26 26 32 26 26 26 26 26 26 26 26 25 25 25 25 25 25 25 25 25 25 26 26 26 26 26 26 26 23 22 22 25 25 25 25 25 25 25 25 25 25 25 25 25 25 25 25 25 25 25 25 25 25 25 25 25 25 25 25 25 25 25 25 25 25 25 25 25 25 25 25 25 25 26 25 25 25 25 25 25 25 25 25 25 25 25 25 25 25 25 25 26 25 25 25 25 25 25 25 25 25 25 25 25 25 25 25 25 25 25 25 25 25 25 25 25 25 25 25 25 25 25 25 25 25 25 25 25 25 25 25 25 25 25 25 25 25 26 26 26 26 26 26 25 25 25 25 26 25 25 25 25 25 25 25 26 26 26 25 25 25 25 25 25 25 25 25 25 25 25 25 25 25 25 21 21 25 25 -9999 21 21 21 25 25 25 25 25 25 25 25 25 25 25 25 25 25 25 25 25 
26 26 26 26 26 26 26 26 26 26 26 23 22 26 26 26 25 25 25 26 25 25 26 26 26 26 26 26 23 23 23 23 26 25 25 25 25 25 25 25 25 25 25 25 25 25 25 25 25 25 25 25 25 25 25 25 25 25 25 25 22 25 25 25 25 25 25 32 32 32 25 25 25 25 25 25 25 25 25 25 33 29 25 25 25 25 25 25 25 25 25 25 25 25 25 25 25 25 25 25 25 25 25 25 25 25 25 25 25 25 25 25 25 25 25 25 25 25 25 25 25 25 25 25 25 25 25 25 25 25 25 25 25 25 25 25 25 25 25 25 25 26 26 25 25 25 25 25 25 26 26 25 25 35 28 26 26 33 33 26 25 25 25 25 25 25 25 25 25 25 25 25 25 25 21 21 25 25 25 25 25 25 25 25 25 25 25 25 25 25 25 25 25 25 25 25 25 25 25 25 
26 25 25 26 26 26 26 26 26 23 23 23 26 26 26 26 26 25 25 26 26 25 25 26 26 26 26 26 26 23 23 26 26 26 25 25 25 25 25 25 25 25 25 25 25 25 25 25 25 25 25 25 25 25 25 25 25 25 25 25 22 25 22 25 25 25 25 32 32 32 25 32 25 25 25 25 25 25 25 33 33 32 25 26 25 25 25 25 25 25 25 25 25 25 25 25 25 25 25 25 25 25 25 25 25 25 25 25 25 25 25 29 25 25 25 25 25 25 25 25 25 25 25 25 25 25 25 25 25 25 25 33 25 25 25 34 25 25 25 25 25 25 25 25 25 25 25 29 25 26 26 26 26 35 25 25 26 33 33 26 25 25 25 25 25 25 25 25 25 25 25 25 25 25 25 25 25 25 25 25 25 25 25 25 25 25 25 25 25 25 25 25 25 25 25 25 25 25 25 25 
26 26 26 26 26 26 26 26 26 26 26 26 26 26 26 26 25 25 25 26 26 26 26 26 26 26 26 26 26 26 23 23 26 25 25 25 25 25 25 25 25 25 25 25 25 25 25 25 25 25 25 25 25 25 25 25 25 25 25 25 22 22 25 25 25 25 25 25 32 25 25 25 25 25 25 25 25 25 25 29 29 33 26 25 26 25 25 26 25 25 25 25 25 25 25 25 25 25 25 25 25 25 25 25 25 25 25 25 25 25 25 25 25 25 25 25 25 25 25 25 25 25 25 25 25 25 25 25 25 33 33 25 25 25 25 25 25 25 26 25 25 25 25 25 25 25 25 25 25 26 26 26 26 26 25 25 25 26 26 25 25 25 25 25 25 25 25 25 25 25 25 25 25 25 25 25 25 25 25 25 25 25 25 25 25 25 25 25 25 25 25 25 33 33 25 25 25 25 25 25 
23 23 26 26 26 26 26 26 26 26 26 26 26 26 26 26 26 25 25 25 26 26 26 26 26 26 26 26 26 23 23 23 23 23 22 25 25 25 25 25 22 25 25 25 25 25 25 25 25 25 25 25 25 25 26 25 25 25 25 25 22 25 25 25 25 25 25 32 32 25 25 25 25 25 25 26 25 25 25 29 33 26 26 26 26 26 25 26 25 25 26 26 26 25 25 25 26 26 25 25 25 25 25 25 25 25 25 25 25 25 25 25 25 25 25 25 25 25 25 25 25 25 25 25 25 25 25 25 25 33 33 25 25 25 25 25 25 25 25 25 25 25 25 25 25 25 25 25 25 25 26 26 26 26 26 25 25 25 25 25 25 25 25 25 25 25 25 25 25 25 25 25 25 25 25 25 25 25 25 25 25 25 25 25 25 25 25 25 25 25 25 33 33 33 25 25 25 25 25 25 
23 23 26 26 26 26 26 26 26 26 26 26 26 26 26 26 26 26 25 25 25 26 26 26 26 26 23 26 26 23 23 23 23 23 23 25 25 25 25 25 25 25 25 25 25 25 25 25 25 25 25 25 25 26 29 32 25 25 25 25 22 23 25 25 25 25 25 25 25 26 26 25 25 26 26 25 25 25 25 32 32 25 26 26 26 26 26 26 26 25 26 26 26 25 26 26 26 26 25 25 25 25 25 25 25 25 25 25 25 25 25 25 25 25 25 25 25 25 25 25 25 25 25 25 25 25 25 25 26 26 25 25 25 25 25 25 25 25 25 25 25 25 25 25 25 25 26 26 26 26 26 26 26 26 26 25 25 25 25 25 25 25 25 25 25 25 25 25 25 25 25 25 25 25 25 25 25 25 25 25 25 25 25 25 25 25 25 25 25 25 33 33 33 33 33 25 25 25 25 26 
23 23 26 26 26 26 26 26 26 26 26 26 26 26 26 26 26 26 25 25 26 26 26 26 26 26 26 26 26 23 22 22 23 23 26 23 23 25 25 25 25 25 25 25 22 25 25 25 25 25 25 25 25 26 25 25 32 25 25 25 22 23 25 25 25 25 25 25 25 25 26 25 25 26 25 25 26 25 25 25 25 25 25 25 26 26 26 26 26 26 26 26 26 26 26 26 26 26 25 25 25 25 25 25 25 25 29 29 25 25 25 25 25 25 25 25 25 25 25 25 25 25 25 25 26 25 26 25 26 26 25 25 25 25 25 25 25 25 25 25 25 25 25 25 25 26 26 26 26 26 26 26 26 26 26 26 25 25 25 25 25 25 25 25 25 25 25 25 25 25 25 25 25 25 25 25 25 25 25 25 25 25 25 25 25 25 21 21 25 33 33 33 33 33 33 25 33 33 33 33 
23 26 26 26 26 26 26 26 26 26 26 26 26 26 26 29 26 26 25 26 26 26 26 26 26 26 26 23 23 23 23 23 23 22 26 23 23 23 22 25 25 22 25 25 25 25 25 25 25 25 25 25 25 25 26 25 25 32 25 25 22 22 25 25 25 25 25 25 25 25 25 26 26 26 26 26 26 25 25 25 25 25 26 25 26 26 26 26 26 26 26 26 26 26 26 26 25 25 25 25 25 25 25 25 25 25 25 25 25 25 25 25 25 25 25 25 25 25 25 25 25 25 25 33 25 25 25 25 25 26 26 26 25 25 25 25 25 25 25 25 25 25 25 25 25 26 26 26 26 26 26 25 29 26 26 26 25 25 25 25 25 25 25 25 25 25 25 25 25 25 25 25 25 25 25 25 25 25 25 25 25 25 25 25 25 33 29 29 33 33 33 33 33 33 33 33 33 33 33 33 
26 26 26 26 26 26 26 26 26 26 26 26 26 26 29 26 26 26 26 26 26 26 26 26 26 26 26 23 23 23 23 26 26 26 26 22 23 22 23 22 26 26 25 25 25 25 25 25 25 25 25 25 25 25 25 25 25 29 25 25 25 25 25 25 25 25 25 25 25 25 25 25 25 26 26 26 26 25 25 25 25 25 26 26 26 26 26 26 26 26 26 26 26 26 26 25 25 25 25 25 25 25 25 25 25 25 25 25 25 25 25 25 25 25 25 25 25 25 25 25 25 25 32 33 25 25 25 25 25 25 26 26 25 25 25 25 25 25 25 25 25 25 25 25 26 26 26 26 26 26 26 29 34 29 26 26 25 25 25 25 25 25 25 25 25 25 25 25 25 25 25 25 25 25 25 25 25 25 25 25 25 25 25 25 33 33 33 29 29 33 33 33 33 33 33 25 25 33 33 33 
26 26 26 26 26 26 26 26 26 26 26 26 26 26 26 26 26 26 26 26 26 26 26 26 26 26 26 26 22 23 26 26 26 23 26 26 26 26 26 26 26 26 26 25 25 25 25 25 25 25 25 25 26 26 25 25 25 25 25 25 25 25 25 26 25 25 25 25 25 25 25 25 25 26 26 26 26 25 25 25 25 25 25 25 26 26 26 26 26 26 26 26 26 26 25 26 25 25 25 25 25 25 25 25 25 25 25 25 25 25 25 25 25 25 25 25 25 25 25 25 25 25 25 32 33 25 26 25 26 26 26 25 25 25 25 25 25 25 25 25 25 25 26 26 26 26 26 26 26 26 26 25 29 25 25 25 25 25 25 25 25 25 25 25 25 25 25 25 25 25 25 25 25 25 25 25 25 25 25 25 25 25 25 26 26 33 33 33 26 33 33 33 33 33 33 33 29 33 33 33 
26 26 26 26 26 26 26 26 26 29 26 26 26 26 26 29 26 28 26 26 26 26 26 26 26 26 26 26 23 26 26 26 26 23 26 26 26 26 26 23 26 22 22 25 25 25 25 25 25 25 25 26 26 25 25 25 25 25 22 22 22 25 26 26 26 25 25 25 25 25 25 26 26 26 26 26 25 25 25 25 25 25 25 25 25 26 26 26 25 26 25 26 26 26 26 26 26 25 25 25 25 25 25 25 25 25 25 25 25 25 25 25 25 25 25 25 25 25 25 25 25 25 25 25 25 26 25 26 26 26 26 25 25 25 25 25 25 25 25 25 25 26 26 26 26 26 26 26 26 26 25 25 25 25 25 25 25 25 25 25 25 25 25 25 25 25 25 25 25 25 25 25 25 -9999 25 25 25 25 25 25 25 25 26 26 33 33 33 26 33 33 33 33 33 33 33 33 29 33 33 33 
26 26 26 26 26 26 29 26 26 26 26 26 26 26 26 26 26 26 26 26 26 26 26 26 26 26 26 26 26 26 26 26 26 26 26 26 26 26 26 22 26 26 25 25 25 25 25 25 25 25 25 26 25 25 25 25 25 22 22 22 22 23 26 26 26 25 25 25 25 25 25 26 25 26 26 26 25 25 25 25 25 25 25 25 25 25 25 25 25 25 26 25 25 26 26 26 26 26 25 25 25 25 25 25 25 25 25 25 25 25 25 25 25 25 25 25 25 25 25 25 25 25 25 25 25 26 26 26 26 26 26 25 25 25 25 25 25 25 25 25 25 26 26 26 26 26 25 25 25 30 25 25 25 25 25 25 25 25 25 25 25 25 25 25 25 25 25 25 25 25 25 25 25 25 -9999 25 25 25 25 25 25 25 26 26 33 33 33 33 26 33 33 33 26 33 33 29 29 23 33 26 
26 26 26 26 26 26 26 26 26 26 26 26 29 26 26 26 26 26 26 26 26 26 26 26 26 26 26 26 26 26 26 26 26 26 26 26 26 26 22 26 26 26 26 25 25 25 25 25 25 26 26 26 25 25 25 25 25 22 22 23 22 26 23 26 26 26 25 25 25 25 25 26 25 26 25 25 25 25 25 25 25 25 25 25 25 25 25 25 25 25 25 26 25 26 25 26 26 25 25 25 25 25 25 25 25 25 25 25 25 25 25 25 25 25 25 25 25 32 32 26 25 25 25 25 25 25 26 26 26 26 26 25 25 25 25 25 25 25 25 25 26 26 26 26 26 25 25 25 30 34 29 25 25 25 25 25 25 25 25 25 25 25 25 25 25 25 25 25 25 25 25 25 25 25 25 25 25 25 25 25 25 26 26 26 33 33 33 26 26 26 28 27 26 33 33 29 29 26 26 26 
26 26 26 26 26 26 26 26 26 26 26 26 29 26 26 29 26 26 29 26 26 26 26 26 26 26 26 26 26 26 26 26 26 26 26 26 26 23 26 23 26 26 26 26 26 26 26 25 25 26 26 25 25 25 25 25 25 22 25 26 23 23 26 26 26 26 26 26 25 26 26 26 26 25 25 25 26 25 25 25 25 25 25 25 25 25 25 25 25 25 26 25 25 25 26 25 25 25 25 25 25 25 25 25 25 25 25 25 25 25 25 25 25 25 25 25 25 32 26 25 25 26 25 26 26 26 25 26 26 26 26 25 25 25 25 25 25 25 25 25 25 25 26 26 25 30 30 34 34 34 29 30 25 25 25 25 25 25 25 25 25 25 25 25 25 25 25 25 25 25 25 25 25 25 25 25 25 25 25 25 25 26 26 26 33 33 26 26 26 26 28 26 26 27 33 33 33 33 26 26 
26 26 26 26 26 26 26 26 26 26 26 29 28 29 26 26 26 26 26 26 26 26 26 26 26 26 26 26 26 26 26 26 26 23 26 26 26 26 26 26 26 26 26 26 26 26 26 25 25 25 25 26 26 25 25 25 25 26 25 26 26 23 26 26 26 25 26 26 26 26 26 26 26 25 25 25 26 25 25 25 25 25 25 26 25 25 25 26 26 25 25 26 25 26 25 26 25 25 25 25 25 25 25 25 25 25 26 25 33 25 25 25 25 25 25 25 25 25 32 25 26 26 25 26 26 25 26 26 26 26 26 26 26 25 26 26 25 25 25 25 25 25 25 25 30 25 34 34 34 34 30 30 25 25 25 25 25 25 25 25 25 25 25 25 25 25 25 25 25 25 25 25 25 25 25 25 25 25 25 21 22 22 33 33 29 26 26 33 26 26 26 26 26 26 33 33 26 26 26 26 
26 26 26 26 26 26 26 26 26 26 28 29 29 29 26 26 26 26 29 26 26 26 26 26 26 26 26 26 26 26 26 26 26 26 26 26 26 26 26 26 26 22 26 26 25 25 25 25 26 26 25 25 25 25 25 25 25 26 26 26 26 23 23 26 26 26 26 26 26 26 26 26 25 26 25 25 26 26 25 25 26 26 26 26 25 26 26 26 26 25 26 26 26 26 25 25 25 25 25 25 26 25 25 25 25 25 25 25 26 25 33 25 25 25 25 25 25 25 25 25 26 26 26 26 26 26 26 26 26 26 26 26 26 25 25 25 25 25 25 25 25 25 30 34 25 34 34 25 33 30 30 30 30 30 30 25 25 25 25 25 25 25 25 25 25 25 25 25 25 25 25 25 25 25 25 21 21 21 21 22 22 29 29 29 22 26 26 26 26 26 26 26 28 26 26 33 33 33 26 26 
26 26 26 26 26 26 26 26 26 26 28 28 29 28 28 29 26 26 26 26 26 26 26 26 26 26 26 26 26 26 26 26 26 26 26 26 26 26 26 26 26 26 26 26 25 25 25 25 25 25 25 26 25 25 25 25 26 26 26 26 23 23 26 26 26 26 26 26 26 26 26 26 26 26 25 26 26 25 25 26 26 25 25 26 26 26 26 26 26 25 26 26 26 26 26 25 25 25 26 25 25 25 25 25 25 26 25 25 25 25 33 33 25 25 25 25 25 25 25 25 25 26 26 26 26 26 26 26 25 25 26 26 26 25 25 25 25 25 25 25 25 30 34 25 34 34 34 29 25 30 29 29 30 25 25 25 25 25 25 25 25 25 25 25 25 25 25 25 25 25 25 25 21 25 25 21 21 21 22 26 29 29 29 22 26 26 33 26 26 26 28 29 27 26 33 26 33 26 26 26 
26 26 26 26 26 26 26 26 26 26 29 29 27 29 29 26 26 26 26 26 26 26 26 26 26 26 26 26 26 26 26 26 26 26 26 26 26 26 26 26 23 26 26 26 25 25 25 25 25 26 25 26 25 25 25 25 26 25 25 25 23 26 26 26 26 26 26 26 26 26 26 26 26 26 26 26 26 26 26 25 25 25 25 25 25 26 26 26 26 26 26 26 26 26 26 25 25 25 25 25 26 26 26 25 26 26 25 25 25 25 25 25 25 25 25 26 25 25 25 26 25 25 25 26 26 26 26 25 25 25 25 25 25 25 25 25 25 25 25 25 29 25 25 25 34 34 34 25 25 29 29 29 29 29 25 25 25 25 25 25 25 25 25 25 25 25 25 25 25 25 25 21 21 21 21 21 21 21 26 22 22 29 29 22 26 33 33 26 27 29 28 28 33 27 33 26 26 26 26 26 
26 26 26 26 26 26 26 29 26 26 26 26 26 29 29 26 26 26 29 29 26 26 26 26 26 26 26 26 26 26 26 26 26 26 26 26 26 26 26 23 23 23 26 26 25 25 26 26 25 25 25 25 25 25 25 26 26 26 26 22 22 26 26 26 26 26 26 26 26 26 26 26 26 26 26 26 26 26 26 26 25 26 25 25 25 25 26 25 26 26 26 26 26 26 26 26 26 26 26 26 26 25 26 26 26 26 26 25 26 26 25 33 26 25 26 26 26 26 25 25 25 25 26 26 26 26 26 25 25 25 25 25 25 25 25 25 25 25 25 25 25 25 25 30 30 34 30 25 25 25 28 28 28 28 25 25 25 25 25 25 25 25 25 25 25 25 21 21 25 25 21 21 21 21 21 21 21 21 22 22 22 29 29 26 33 33 33 33 29 33 33 33 33 33 33 33 33 33 33 33 
26 26 26 26 26 26 26 26 26 26 26 26 29 29 29 26 26 26 26 29 26 26 26 26 26 26 26 26 26 26 26 26 32 32 26 26 26 26 26 26 26 26 26 26 26 26 26 25 25 26 25 25 25 26 25 26 26 26 26 22 22 26 26 26 26 26 25 26 26 26 25 26 26 25 26 26 26 26 26 26 26 25 25 26 26 26 26 26 26 26 26 26 26 26 26 26 26 25 25 26 26 26 25 25 26 26 25 25 26 26 26 26 25 25 26 26 26 26 26 26 26 26 26 26 26 26 26 25 25 30 29 25 25 25 25 25 25 25 25 25 25 25 25 30 30 30 30 25 25 25 25 28 28 25 25 25 25 25 25 25 25 25 25 25 25 25 21 23 25 21 21 21 21 21 21 21 21 21 22 22 22 29 29 26 33 33 33 33 33 33 33 33 33 33 33 33 33 33 33 33 
26 26 26 26 26 26 26 26 26 29 26 26 29 29 26 26 26 29 26 29 26 26 26 26 26 26 26 26 26 26 26 26 26 32 32 26 26 26 26 26 26 26 26 25 26 25 25 26 25 26 26 25 26 26 25 26 25 26 25 22 22 25 26 26 26 25 26 26 26 26 25 25 26 26 26 26 25 26 26 26 26 26 25 26 26 26 26 26 26 26 26 26 26 26 26 25 26 26 25 25 26 25 25 25 25 26 26 26 26 25 26 25 26 26 26 26 26 26 26 26 26 26 26 26 26 26 26 26 25 25 29 25 25 25 25 25 25 25 25 25 25 25 25 25 30 30 29 29 25 25 25 25 25 25 25 25 25 25 25 25 25 25 25 25 21 21 21 21 21 21 21 21 21 21 21 21 21 21 21 21 22 29 33 26 26 33 33 33 33 33 33 33 33 33 33 33 33 33 33 35 
26 26 26 26 26 26 26 29 26 26 29 26 29 29 26 29 29 26 29 29 29 29 26 26 26 26 26 26 26 26 26 26 26 26 32 26 26 26 26 26 26 26 26 25 26 25 25 26 26 26 29 26 26 26 26 26 25 26 25 25 22 25 26 26 26 26 26 25 26 25 25 25 26 26 26 26 26 26 26 26 25 26 26 25 26 26 26 26 26 26 25 26 26 25 26 25 26 26 26 25 26 26 25 25 26 26 26 25 25 25 25 25 26 26 26 26 26 26 26 26 26 26 26 26 26 26 26 26 25 25 25 25 25 25 25 25 25 25 30 30 25 25 25 25 30 29 29 29 25 25 25 25 25 25 25 25 25 25 25 25 24 25 25 25 25 21 21 21 21 21 21 21 21 21 21 21 21 21 21 21 21 29 30 22 26 26 33 33 33 33 33 33 33 44 35 37 35 35 33 44 
26 26 26 26 26 26 26 29 29 29 26 26 29 26 29 29 29 28 28 26 26 29 26 26 26 26 26 26 26 26 26 26 26 26 26 26 26 26 26 26 26 26 26 26 26 26 26 26 26 26 26 26 26 25 23 23 25 25 25 25 23 25 26 26 26 26 26 26 25 26 26 26 26 26 26 26 26 26 26 26 25 25 25 26 26 26 26 26 26 26 26 26 26 26 25 26 26 26 26 25 26 25 25 26 26 26 25 25 25 26 25 25 25 26 26 26 26 26 26 26 26 26 26 26 26 26 26 26 26 25 25 25 25 25 25 25 29 30 25 30 30 30 29 28 28 25 25 28 29 28 25 25 25 25 25 25 25 25 21 25 25 25 25 25 25 25 23 21 21 25 21 25 21 21 21 21 21 29 21 22 22 21 29 29 25 26 33 33 33 33 29 33 44 44 44 37 36 35 35 44 
26 26 26 26 28 26 26 29 29 29 26 26 26 26 26 26 26 29 26 26 26 26 29 26 26 26 26 26 26 26 26 26 28 26 26 26 26 26 26 26 26 26 26 26 26 26 26 26 26 26 26 26 26 26 26 26 23 25 25 25 25 26 26 26 26 25 25 25 25 26 26 26 26 26 26 26 26 26 26 25 25 26 26 26 26 26 26 26 26 26 26 26 26 26 26 26 26 26 26 26 26 26 26 26 26 25 25 25 26 25 25 25 26 25 26 26 26 26 26 26 26 26 26 26 26 26 26 26 26 26 25 25 25 25 25 25 25 29 29 30 29 28 28 28 28 25 25 25 25 25 25 25 25 25 25 25 25 21 21 25 25 25 25 25 25 25 25 25 25 25 21 21 25 25 25 21 21 29 22 22 22 29 22 29 23 33 34 29 33 33 35 33 44 44 35 37 36 36 37 44 
23 26 26 26 26 26 26 28 29 29 29 26 29 26 29 26 26 26 26 26 26 26 29 29 26 26 26 26 26 26 26 26 26 26 26 26 26 23 23 23 26 26 26 26 26 26 26 26 26 26 26 26 26 26 26 26 23 25 25 25 26 26 26 26 26 25 25 25 25 25 26 26 26 26 26 26 26 26 26 25 25 25 26 25 26 25 25 26 26 26 26 26 26 26 26 26 26 26 26 25 26 26 26 26 26 26 25 26 26 26 26 26 25 26 26 26 26 26 26 26 26 26 26 26 26 26 26 26 26 26 26 26 25 25 25 25 25 29 29 25 26 25 25 25 25 25 25 25 25 25 25 25 25 25 25 25 25 21 25 25 25 25 25 25 25 25 25 25 25 21 21 25 21 21 21 21 21 22 26 33 33 33 29 29 29 34 26 29 33 33 33 34 44 44 35 37 37 36 35 35 
23 26 26 26 26 28 28 28 28 29 29 29 29 29 26 26 26 26 26 29 26 26 26 26 29 26 26 26 26 26 26 26 26 26 26 26 26 -9999 23 23 26 26 26 26 26 26 29 29 32 26 26 26 26 26 26 26 23 25 25 25 25 26 26 26 26 25 25 25 25 25 25 26 26 26 26 26 26 26 25 26 26 25 25 26 25 25 25 25 26 26 26 26 26 26 26 25 26 26 26 26 26 26 26 26 25 26 26 26 26 26 26 26 26 26 26 26 26 26 26 26 26 26 26 26 26 26 26 26 26 26 26 29 30 25 25 25 29 25 29 26 25 25 25 25 25 25 25 25 25 25 25 28 25 25 25 25 25 25 25 25 25 25 25 25 25 25 25 25 25 25 25 21 21 21 21 29 22 22 26 33 33 33 33 33 33 34 34 33 33 33 34 44 44 44 44 36 36 32 32 36 
23 23 26 26 26 28 28 28 28 28 29 29 26 29 26 29 29 26 26 26 26 28 26 29 29 26 26 26 26 26 26 26 26 26 29 26 26 -9999 -9999 23 26 26 26 26 26 26 29 29 26 26 26 26 26 26 26 26 25 26 25 25 25 26 26 26 26 26 26 26 25 26 26 25 26 26 26 25 26 26 26 26 26 26 25 26 25 25 25 25 26 26 26 26 26 26 26 26 26 26 26 26 26 26 26 26 26 26 26 26 26 26 26 26 26 26 26 25 26 26 26 26 26 26 26 26 26 26 26 26 26 26 26 30 30 25 26 25 25 25 25 25 25 25 25 25 25 25 25 25 25 25 25 25 25 25 25 25 25 25 25 25 25 25 25 23 25 25 25 21 25 21 21 21 21 21 21 22 22 26 33 34 33 33 33 33 33 34 34 28 44 52 52 52 52 52 52 44 35 32 32 44 
23 23 26 26 26 28 29 29 28 28 28 29 29 29 29 26 29 26 26 26 29 26 26 26 29 26 26 26 26 26 26 26 26 26 26 26 26 -9999 -9999 26 26 26 26 26 26 26 26 26 26 26 32 32 26 26 26 26 26 23 26 26 26 26 26 26 26 26 26 26 26 26 26 25 25 25 25 25 26 26 26 26 26 26 25 25 25 25 25 25 26 26 26 25 25 25 26 26 26 26 26 26 26 26 26 26 26 26 26 26 26 26 26 26 26 26 26 26 26 26 26 26 26 26 26 26 26 26 26 26 26 25 29 30 25 25 25 26 25 25 25 25 25 25 25 25 25 25 25 25 25 25 25 25 25 25 25 25 25 25 25 25 25 21 21 21 25 25 21 25 25 21 21 21 21 21 21 22 26 33 33 35 35 35 33 34 34 34 34 33 52 56 56 52 52 52 52 44 33 33 33 44 
23 23 26 26 26 26 29 28 29 29 28 26 29 26 29 26 26 26 26 26 26 26 26 26 29 26 26 26 26 26 26 26 26 26 26 26 26 25 25 26 26 26 26 26 26 26 26 26 26 26 26 26 26 26 26 26 26 23 26 26 26 26 26 26 26 26 26 26 26 26 26 25 26 25 26 26 26 26 26 26 26 26 25 25 25 25 26 25 26 26 26 26 25 25 26 26 26 26 26 26 26 26 26 26 26 26 26 26 26 26 26 26 26 26 26 26 26 26 26 26 26 26 26 26 26 26 26 26 26 25 29 30 25 25 25 25 25 25 25 25 25 25 25 25 25 25 25 25 25 25 25 25 25 25 25 25 25 25 25 25 21 25 25 25 21 25 25 25 25 21 21 21 21 21 21 26 33 33 33 33 33 35 37 35 34 33 34 35 52 56 57 57 52 52 52 44 52 33 52 52 
23 26 26 26 26 28 29 29 29 29 29 26 26 28 29 29 29 26 26 26 26 26 26 29 29 29 26 26 26 26 26 26 26 26 26 26 26 26 26 26 26 26 26 26 26 26 26 26 26 26 26 26 26 26 26 26 26 26 26 26 26 26 26 26 26 26 26 26 26 26 26 25 26 26 26 26 26 26 26 26 26 25 25 25 25 26 26 26 26 26 26 25 25 26 26 26 26 26 25 25 25 25 25 26 26 26 26 26 26 26 26 26 26 26 26 26 26 26 26 26 26 26 26 26 26 26 26 26 26 26 25 25 25 25 25 25 25 25 25 25 25 25 25 25 25 25 25 25 25 25 25 25 25 25 25 25 25 25 25 25 21 25 25 25 21 25 21 25 21 21 21 21 21 21 21 33 33 33 33 35 35 35 35 35 34 33 33 35 52 56 76 76 52 52 52 33 33 33 52 52 
26 26 26 26 26 29 29 29 29 26 29 29 29 26 26 26 29 29 29 26 26 26 29 26 26 26 26 26 26 26 26 26 26 26 26 26 26 26 26 26 26 26 26 26 26 26 26 26 26 26 26 26 26 26 26 26 26 26 26 26 26 26 26 26 26 26 26 26 26 26 26 26 26 26 26 26 26 26 26 26 26 25 25 26 26 26 26 26 26 26 26 25 25 25 26 26 26 26 26 25 26 25 26 26 26 26 26 26 26 26 26 26 26 26 26 26 26 26 26 26 26 26 26 26 26 26 26 26 26 26 26 25 25 25 25 25 25 25 25 25 25 25 25 25 25 25 25 25 25 25 25 25 25 25 25 25 25 25 25 25 25 25 25 21 21 25 25 25 22 21 21 21 21 21 21 33 33 33 33 36 35 35 35 33 35 33 33 33 52 58 86 57 52 52 52 52 52 33 52 53 
23 26 26 26 28 26 26 29 29 29 29 29 26 26 26 26 29 29 29 26 29 29 26 26 26 26 26 26 26 26 26 26 26 26 26 26 26 26 26 26 26 26 26 26 26 26 26 26 26 26 26 26 26 26 26 26 26 26 26 26 26 26 26 26 26 26 26 26 26 26 26 26 26 26 26 26 26 26 26 26 25 25 25 26 26 26 26 26 26 26 26 25 26 25 25 26 26 25 25 26 26 26 26 26 26 26 26 26 26 26 26 26 26 26 26 26 26 26 26 26 26 26 26 26 26 26 26 26 26 26 26 25 25 26 26 25 26 26 25 25 25 25 25 25 25 25 25 25 25 25 25 25 25 25 25 25 25 25 25 25 25 25 25 21 21 21 21 21 21 21 21 21 21 21 21 25 33 33 33 33 35 35 33 35 35 33 31 31 53 58 86 52 52 52 52 52 52 52 52 52 
23 23 26 26 26 26 26 26 29 26 29 29 29 29 26 26 29 29 29 26 26 26 26 26 26 26 26 26 26 26 26 26 26 26 26 26 26 26 26 26 26 26 26 26 26 26 26 26 26 26 26 26 26 26 26 26 26 26 26 26 26 26 26 26 26 26 26 26 26 26 26 26 26 26 26 26 26 26 26 26 25 25 26 26 26 26 26 26 26 26 26 26 26 26 26 -9999 -9999 25 26 26 26 26 26 26 26 26 26 26 26 26 26 26 26 26 26 26 26 26 26 26 26 26 26 26 26 26 26 26 26 26 26 25 25 26 26 26 26 26 26 25 26 25 26 26 25 25 25 25 25 25 25 25 25 25 25 25 25 25 25 25 25 25 25 21 21 21 22 21 21 21 21 21 21 21 21 25 33 33 33 33 33 33 44 35 38 29 26 31 53 86 86 52 52 52 52 52 52 52 52 52 
26 26 26 26 26 28 26 26 29 29 26 29 29 26 26 29 29 29 29 27 26 26 26 28 26 29 29 26 26 26 26 26 26 26 26 26 26 26 26 26 26 26 26 26 26 26 26 26 26 26 26 26 26 26 26 26 26 26 26 26 26 26 26 26 26 26 26 26 26 26 26 26 26 26 26 26 26 26 25 25 25 25 26 26 26 26 26 26 26 26 26 26 26 25 25 25 -9999 26 26 26 26 26 26 26 26 26 26 26 26 26 26 26 26 26 26 26 26 26 26 26 26 26 26 26 26 26 26 26 26 26 26 25 26 26 26 26 26 26 26 26 26 26 26 26 26 25 25 25 25 25 25 25 25 25 25 25 25 25 25 25 25 25 21 21 21 21 21 21 21 21 21 21 21 21 29 33 33 34 33 33 33 52 52 52 35 33 27 31 53 76 76 52 56 52 52 53 53 52 52 53 
22 23 26 26 26 26 26 26 26 29 29 29 29 29 27 26 26 29 29 26 26 26 26 26 26 29 26 26 26 26 26 26 26 26 26 26 26 26 26 26 26 26 26 26 26 26 26 26 26 26 26 26 26 26 26 26 26 26 26 26 26 26 26 26 26 26 26 26 26 26 26 26 26 26 26 26 26 26 26 26 25 26 26 26 26 26 26 26 26 26 26 26 26 26 26 25 25 26 26 26 26 26 26 26 26 -9999 26 26 26 26 26 26 26 26 26 26 26 26 26 26 26 26 26 26 26 26 26 26 26 26 26 22 22 26 26 26 26 26 26 26 26 26 26 26 26 26 25 25 25 25 25 25 25 25 25 25 25 25 25 21 25 25 21 21 25 25 21 25 21 21 21 21 21 29 29 35 33 34 33 33 52 52 52 52 52 31 28 41 52 56 56 56 56 52 71 75 53 52 52 52 
26 26 26 26 26 26 29 26 29 26 29 29 29 26 26 26 27 28 29 29 26 26 26 26 26 26 29 29 29 29 26 26 26 26 26 26 26 26 26 26 26 26 26 26 26 26 26 26 26 26 26 26 26 26 26 26 26 26 26 26 26 26 26 26 26 26 26 26 26 26 26 26 26 26 26 26 26 26 26 26 26 26 26 26 26 26 26 26 26 26 26 26 26 26 26 26 26 26 26 26 26 26 26 26 26 -9999 26 26 26 26 26 26 26 26 26 26 26 26 26 26 26 26 26 26 26 26 26 26 26 26 26 22 26 26 26 26 26 26 26 26 26 26 26 26 26 26 26 25 25 25 25 25 25 25 25 25 25 25 25 22 25 22 25 25 25 25 25 25 21 21 29 29 22 29 34 34 33 33 33 52 53 56 56 52 52 36 32 31 52 56 56 52 56 52 71 75 53 52 52 52 
26 26 26 26 26 26 26 29 29 29 29 26 29 29 26 26 26 28 29 26 26 26 26 26 26 29 29 26 29 26 26 26 26 26 26 28 26 26 26 26 26 26 26 26 26 26 26 26 26 26 26 26 26 26 26 26 26 26 26 26 26 26 26 26 26 26 26 26 26 26 26 26 26 26 26 26 26 26 26 26 26 26 26 26 26 26 26 26 26 26 26 26 26 26 26 26 26 26 26 26 26 26 26 26 26 26 26 26 26 26 26 26 26 26 26 26 26 26 26 26 26 26 26 26 26 26 26 26 26 26 26 26 26 26 26 26 26 26 26 26 26 26 26 26 26 26 26 26 25 25 25 25 25 25 25 25 25 21 25 25 21 21 22 25 25 25 21 21 21 21 29 22 29 29 34 33 31 33 52 52 56 56 56 52 52 33 32 52 52 56 56 52 52 52 53 53 52 52 52 52 
23 26 26 26 26 26 26 26 29 26 29 26 29 26 26 26 26 26 26 26 26 26 26 26 26 26 29 26 29 29 26 26 26 26 26 26 26 26 26 26 26 26 26 26 26 26 26 26 26 26 26 26 26 26 26 26 26 26 26 26 26 26 26 26 26 26 26 26 26 26 26 26 26 26 26 26 26 26 26 26 26 26 26 26 26 26 26 26 26 26 26 26 26 26 26 26 26 26 26 26 26 26 26 26 26 26 26 26 26 26 26 26 26 26 26 26 26 26 26 26 26 26 26 26 26 26 26 26 26 26 26 26 26 26 26 26 26 26 26 26 26 26 26 26 26 26 26 26 25 25 25 21 21 25 25 21 21 21 21 21 21 21 22 21 21 21 21 21 21 21 21 22 29 29 35 26 33 52 52 53 56 56 56 53 52 51 33 52 53 75 75 56 52 53 53 76 72 52 52 52 
26 23 26 26 26 26 26 26 26 26 26 26 26 29 26 26 26 26 26 26 26 26 26 26 26 26 26 26 26 26 26 26 26 26 26 26 26 26 26 26 26 26 26 26 26 26 26 26 26 26 26 26 26 26 26 26 26 26 26 26 26 26 26 26 26 26 26 26 26 26 26 26 26 26 26 26 26 26 26 26 26 26 26 26 26 26 26 26 26 26 26 26 26 26 26 26 26 26 26 26 26 26 26 -9999 -9999 26 26 26 26 26 26 26 26 26 26 26 26 26 26 26 26 26 26 26 26 26 32 26 26 26 26 26 26 26 26 26 26 26 26 26 26 26 26 26 25 25 26 26 25 25 25 25 25 25 25 25 25 25 25 25 25 25 21 21 21 21 21 21 21 21 21 22 29 29 33 33 30 56 76 75 56 53 53 53 52 36 36 33 53 75 76 75 53 75 76 33 52 52 52 52 
26 26 26 26 26 26 26 26 26 26 26 26 29 26 29 29 29 26 26 26 26 26 26 26 26 26 26 26 26 26 26 26 26 26 26 26 26 26 26 26 26 26 26 26 26 26 26 26 26 26 26 26 26 26 26 26 26 26 26 26 26 26 26 26 26 26 26 26 26 25 26 26 26 26 26 26 26 26 26 26 26 26 26 26 26 26 26 26 26 26 26 26 26 26 26 26 26 26 26 26 26 26 -9999 26 -9999 -9999 26 26 26 26 26 26 26 26 26 26 26 26 26 26 26 26 26 26 26 32 32 32 26 26 26 26 26 26 26 26 26 26 26 26 26 26 26 26 25 25 25 25 25 25 25 25 25 25 25 25 25 25 25 25 25 25 25 25 21 21 21 21 21 21 21 22 29 33 33 33 31 76 89 86 56 56 56 56 56 52 42 38 36 53 57 76 53 52 33 33 52 57 52 52 
26 26 26 26 26 26 26 26 26 26 26 26 26 26 26 26 26 26 26 26 26 26 26 26 26 26 26 26 26 26 26 26 26 26 26 26 26 26 26 26 26 26 26 26 26 26 26 26 26 26 26 26 26 26 26 26 26 26 26 26 26 26 26 26 26 26 26 26 26 26 26 26 26 26 26 26 26 26 26 26 26 26 26 26 26 26 26 26 26 26 26 26 26 26 26 26 26 26 26 26 26 26 26 26 26 26 26 26 26 26 26 26 26 26 26 26 26 26 26 26 26 28 28 26 26 32 31 32 29 26 26 26 26 26 26 26 26 26 26 26 26 26 26 25 25 25 25 25 25 25 25 25 25 25 25 25 25 25 25 25 25 25 25 25 21 21 21 21 21 21 21 29 29 33 33 33 31 76 89 89 57 56 56 56 56 52 51 41 38 53 53 53 53 52 33 57 32 52 52 52 
25 26 26 26 26 26 26 26 26 26 26 26 26 26 26 26 26 29 26 26 26 26 26 26 26 26 26 26 26 26 26 26 26 26 26 26 26 26 26 26 26 26 26 26 26 26 26 26 26 26 26 26 26 26 26 26 26 26 26 26 26 26 26 26 26 26 26 26 26 26 26 26 26 26 26 26 26 26 26 26 26 26 26 26 26 26 26 26 26 26 26 26 26 26 26 26 26 26 26 26 26 26 26 26 26 26 26 26 26 26 26 26 26 26 26 26 26 26 26 26 26 26 26 26 26 32 31 32 32 26 26 26 26 26 26 26 26 26 26 26 26 26 26 25 25 25 25 25 25 25 25 25 25 25 25 25 25 25 25 25 25 25 25 25 25 25 25 25 21 21 21 29 33 33 33 33 31 56 77 89 79 56 56 56 56 52 52 38 56 53 53 53 53 76 33 33 33 57 32 52 
26 26 26 26 26 26 26 26 26 26 26 26 26 26 26 26 26 26 26 26 26 26 26 26 26 26 26 26 26 26 26 26 26 26 26 26 26 26 26 26 26 26 26 26 26 26 26 26 26 26 26 26 26 25 26 26 26 26 26 26 26 26 26 26 26 26 26 26 26 25 26 26 26 26 25 26 26 26 26 26 26 26 26 26 26 26 26 26 26 26 26 26 26 26 26 26 26 26 26 26 26 26 26 26 26 26 26 26 26 26 26 26 26 26 26 26 26 26 26 26 26 26 26 26 26 32 31 32 26 26 26 26 26 26 26 26 26 26 26 26 26 26 26 26 25 25 25 25 25 25 25 25 25 25 25 25 25 25 25 25 25 25 25 25 25 21 25 25 21 25 33 33 33 33 33 33 33 32 57 77 89 79 56 56 52 56 52 52 52 53 52 53 53 52 57 33 33 35 52 52 
