# Supplementary material for: Exploring the Distribution of the Spreading Lethal Salamander Chytrid Fungus in Its Invasive Range in Europe – A Macroecological Approach
Source: PLoS One. 2016 Oct 31;11(10):e0165682. doi: 10.1371/journal.pone.0165682 (PMC5087956; doi:10.1371/journal.pone.0165682)
Supplement: S1 ZIP Archive — (ZIP) [file pone.0165682.s010.zip › ECA_full/csu10.asc]

ncols         200
nrows         200
xllcorner     3.31330001355
yllcorner     -1.12269991115
cellsize      0.0117999315
NODATA_value  -9999
213 225 207 213 214 232 232 240 239 239 239 238 214 239 214 232 232 240 232 207 231 240 231 232 240 240 239 239 240 240 239 239 240 239 239 240 240 240 240 240 231 231 239 239 231 239 231 215 207 207 207 239 231 231 230 230 207 207 230 230 230 230 230 230 230 209 209 217 207 207 209 216 216 216 209 216 215 216 216 230 230 216 230 216 209 209 209 207 207 238 209 207 207 207 207 207 207 207 207 207 207 207 207 207 200 200 209 207 200 207 206 202 200 200 200 202 200 200 200 185 200 200 200 200 202 202 202 200 200 177 177 176 176 176 177 177 177 195 176 177 177 176 177 185 199 199 199 178 184 178 177 176 177 176 147 147 142 142 142 146 176 177 177 185 176 176 177 178 184 184 184 185 185 184 177 177 177 178 178 185 207 207 225 207 207 200 207 185 185 184 184 207 185 207 207 207 207 229 185 184 
207 214 216 238 213 214 240 240 239 239 239 232 214 232 214 232 214 213 232 207 238 232 232 232 232 239 240 240 240 240 240 239 239 239 233 240 240 240 240 231 240 240 231 238 238 238 239 240 239 231 207 239 231 231 207 230 230 230 230 230 207 230 230 230 230 229 216 216 207 230 207 207 226 226 226 226 226 216 230 209 230 230 216 216 230 207 207 207 207 207 207 207 207 207 207 207 207 207 207 202 207 207 207 207 200 206 202 207 207 206 200 200 200 206 200 207 200 200 200 200 199 200 200 185 200 185 202 200 202 202 190 177 176 176 195 177 177 176 177 176 177 176 178 185 184 199 178 178 178 178 184 178 177 176 147 147 142 142 142 146 176 176 176 176 177 177 176 183 177 184 184 183 183 184 185 177 177 177 178 184 207 207 207 192 202 209 207 207 207 207 207 207 184 185 207 207 207 188 184 184 
207 238 207 214 238 231 240 240 239 239 240 239 225 214 240 233 225 207 207 232 231 213 240 240 240 240 240 240 240 240 240 240 239 240 233 240 239 239 240 240 231 240 230 238 238 238 238 230 239 239 215 238 239 230 231 230 230 230 230 230 230 230 230 230 230 209 216 229 237 230 207 230 226 226 226 226 226 226 216 209 230 230 230 230 207 216 207 207 207 207 207 207 230 238 207 207 207 207 207 207 207 207 207 207 200 200 207 207 207 207 200 202 200 200 200 200 200 206 199 200 199 202 200 185 200 200 200 202 178 193 178 195 195 176 176 195 177 192 193 195 176 176 178 178 178 199 184 202 178 178 184 185 185 176 176 147 147 142 147 148 146 146 175 176 176 176 176 176 177 185 185 177 177 177 184 185 184 178 178 184 207 202 184 184 202 216 236 207 185 214 237 207 207 184 184 229 188 202 207 207 
238 207 207 207 238 213 225 239 240 240 240 240 240 232 225 240 225 207 207 207 225 207 232 240 238 240 240 240 240 240 240 240 239 239 239 240 239 239 240 240 240 239 230 238 238 230 207 238 239 238 238 239 239 238 230 207 230 230 230 230 230 230 230 230 230 230 229 230 230 226 207 216 226 238 238 226 226 226 226 226 230 207 209 238 216 207 207 207 207 207 209 207 207 238 214 207 207 207 207 207 207 204 205 205 205 207 207 200 207 209 207 207 204 200 192 192 192 177 200 200 200 199 200 200 200 202 200 202 -9999 177 177 178 193 178 176 176 177 195 176 178 178 176 177 178 178 184 199 199 178 184 184 184 184 177 176 176 176 177 147 147 142 142 146 176 176 175 176 176 177 188 183 177 176 176 177 185 185 184 184 184 207 184 184 184 207 225 236 237 202 237 237 237 207 184 184 207 184 184 202 229 
214 207 207 225 207 207 214 240 240 232 232 240 240 207 207 207 207 225 225 240 225 207 232 240 238 238 240 240 234 240 240 234 240 239 239 239 239 239 239 240 240 239 239 238 238 238 238 230 231 230 238 238 239 238 230 230 230 230 230 230 230 230 230 230 230 230 230 230 207 230 237 229 207 230 207 238 226 226 226 226 226 230 230 230 226 207 207 207 216 207 207 207 207 207 214 207 213 207 207 209 207 206 207 207 205 217 207 207 207 207 207 207 200 192 177 192 192 194 192 200 202 199 199 200 202 200 200 202 178 178 193 178 176 195 177 177 176 176 176 178 178 178 178 178 178 184 199 199 199 184 178 177 184 178 176 176 177 176 147 142 142 142 142 175 176 176 176 176 176 183 185 183 177 177 177 185 202 202 202 202 185 184 202 202 207 230 207 236 214 202 214 207 237 202 207 207 185 229 202 229 
207 231 238 214 207 207 213 232 240 240 225 232 225 207 207 225 207 207 232 240 207 240 225 237 238 240 240 240 240 240 240 231 240 240 240 239 231 239 239 240 240 239 238 238 230 238 238 238 238 238 238 238 238 238 238 230 230 230 230 230 230 230 230 230 230 230 230 230 230 209 237 229 229 207 207 209 226 209 209 226 207 238 230 209 207 207 207 207 207 207 207 214 207 207 207 238 207 207 207 207 207 207 205 205 202 207 207 207 207 207 207 207 202 192 192 192 192 177 202 202 200 200 202 202 202 202 202 202 202 177 185 177 176 176 178 177 177 178 178 193 193 178 178 178 177 184 184 199 199 178 177 177 177 178 178 178 177 176 176 147 142 142 142 146 176 177 177 176 176 178 184 185 177 184 185 185 225 216 202 185 202 202 214 207 208 207 208 208 202 185 237 214 237 237 237 237 215 214 207 202 
231 231 231 207 231 207 213 207 232 225 232 232 225 240 207 213 207 238 225 225 207 207 207 232 238 238 240 240 240 240 238 231 231 231 240 240 240 240 239 239 240 238 239 238 238 238 238 239 238 238 238 238 238 238 230 230 230 230 238 230 230 230 207 238 230 230 230 230 230 207 230 230 230 230 209 207 207 217 217 214 217 207 230 226 226 216 214 214 214 207 207 209 207 207 207 207 209 207 207 207 207 207 207 207 207 205 207 206 207 207 207 202 202 202 192 202 202 202 200 202 207 185 202 202 202 200 202 202 200 184 178 178 178 178 178 193 193 178 178 193 193 195 178 178 178 178 184 199 199 178 200 177 177 177 177 178 176 176 176 147 147 142 146 147 176 176 177 184 185 176 178 184 185 189 207 207 192 207 184 184 185 210 205 210 210 184 202 208 202 184 207 202 237 237 237 214 202 237 207 192 
231 231 231 231 231 207 207 207 207 213 232 225 207 225 225 207 225 225 225 225 207 207 237 237 238 240 240 240 240 240 238 232 225 231 225 225 239 240 239 240 240 240 240 240 239 240 239 239 239 239 238 238 239 230 230 238 238 238 238 238 238 238 238 230 230 230 230 230 230 230 230 230 230 229 216 216 207 209 209 214 217 214 238 226 207 207 214 214 214 214 214 207 207 207 207 207 238 207 207 207 207 207 207 207 207 207 207 207 207 207 207 202 202 207 200 202 207 200 202 202 200 200 200 202 185 202 202 202 184 184 178 177 178 178 193 193 193 178 193 178 178 193 193 178 178 178 178 199 199 199 178 177 177 177 177 177 176 176 176 147 147 147 176 177 184 178 178 184 184 178 184 184 184 184 189 207 184 178 178 185 185 185 185 214 214 184 202 202 202 184 202 236 214 237 237 237 237 237 214 207 
231 231 231 231 231 208 238 231 240 231 225 225 214 225 232 225 225 225 207 232 207 237 237 232 238 238 240 240 240 240 240 238 238 240 240 240 231 239 240 239 239 240 240 239 239 240 239 239 239 239 239 238 238 230 238 239 230 238 238 238 238 238 238 237 238 230 230 230 230 238 230 230 230 207 207 215 209 207 207 207 226 214 226 207 207 207 207 214 214 214 207 214 207 207 207 214 214 207 207 207 207 207 207 207 207 207 207 205 207 207 207 205 202 207 194 207 200 202 207 200 202 192 192 202 202 202 201 199 177 178 177 178 202 185 200 199 193 193 193 178 193 193 193 178 178 178 193 199 184 178 178 184 178 178 177 177 177 178 176 147 177 177 177 177 184 178 184 184 178 184 178 184 184 184 185 185 207 184 178 207 185 214 210 210 210 210 210 205 205 184 205 214 236 237 237 237 214 214 192 214 
207 231 231 237 238 238 232 240 225 213 232 207 215 225 234 207 225 232 240 207 207 231 237 237 240 240 240 238 232 232 232 240 238 240 240 239 239 239 238 238 240 232 240 240 239 234 239 240 238 238 230 230 230 230 230 230 230 230 230 238 238 230 230 207 230 238 238 238 230 238 230 230 207 230 238 207 207 238 207 207 207 217 217 226 207 207 226 214 207 209 207 216 207 207 216 238 216 207 207 207 207 207 207 207 207 207 207 207 207 207 207 207 207 207 207 207 202 207 207 200 200 202 202 200 202 202 184 178 202 178 184 201 200 185 184 178 178 193 193 199 193 193 177 177 178 199 199 201 178 178 178 178 177 178 178 178 177 176 176 177 177 177 178 178 184 178 184 184 184 177 184 184 177 177 177 190 185 183 184 185 214 214 185 210 202 216 210 208 208 205 208 214 236 237 237 237 237 237 237 229 
231 207 240 238 238 238 238 238 231 207 207 214 214 232 232 225 207 207 240 240 207 231 238 238 238 240 232 238 232 232 232 240 240 240 240 240 239 239 238 232 239 240 240 239 239 239 239 239 238 238 238 238 238 230 230 207 238 238 230 238 238 238 207 207 237 238 238 238 230 207 230 230 230 230 230 230 230 207 207 207 217 216 207 214 214 207 226 226 209 207 207 207 207 -9999 207 209 214 214 207 207 207 207 207 207 207 207 207 207 215 207 207 207 207 207 207 207 215 215 207 207 202 202 202 202 202 199 199 185 184 199 200 200 185 200 184 184 178 178 184 199 193 177 177 177 193 201 199 178 178 178 178 178 184 178 185 177 176 176 178 177 177 177 177 177 177 184 184 177 177 184 183 177 183 177 177 178 178 184 207 202 210 185 185 210 214 236 213 214 213 202 208 214 236 237 237 237 237 237 237 237 
240 239 231 231 238 238 238 231 207 207 207 207 207 225 225 232 207 207 207 225 225 225 232 238 240 240 238 238 238 232 238 240 232 240 232 240 240 232 232 232 239 207 240 240 240 239 239 238 238 238 238 230 230 230 230 238 230 238 230 207 238 207 207 213 237 237 213 213 230 238 230 230 230 230 230 207 230 207 207 207 209 207 207 207 238 238 238 207 214 214 207 207 209 209 -9999 207 207 209 207 207 238 207 207 207 207 217 207 217 215 207 207 207 207 207 207 207 207 207 207 200 200 202 206 202 185 200 200 202 184 184 200 202 202 185 202 178 178 184 184 184 178 177 177 177 193 199 193 178 178 178 178 178 178 178 184 177 177 178 177 177 178 184 178 177 177 184 183 177 177 184 177 177 184 184 177 177 184 199 202 207 207 185 214 214 216 213 213 237 213 205 213 214 236 236 214 236 214 237 236 237 
240 239 239 240 238 238 240 238 207 214 207 207 207 214 207 231 207 207 231 225 239 225 240 238 240 240 240 238 232 240 239 232 240 240 240 231 232 225 225 231 232 240 240 231 237 230 239 238 238 225 238 238 230 230 230 230 230 230 207 214 238 238 207 214 238 237 207 207 207 230 238 230 230 230 230 207 230 230 216 207 229 221 207 207 207 226 226 207 207 226 207 207 207 214 226 237 207 207 207 207 207 213 207 207 207 207 207 207 207 215 207 207 207 207 207 207 207 207 207 207 215 202 202 185 184 202 202 185 202 202 202 200 200 200 184 185 184 178 184 184 178 178 178 178 178 177 177 177 178 178 178 178 178 177 177 177 177 178 178 178 177 177 177 177 185 177 177 177 177 177 177 177 177 178 177 184 184 185 207 185 190 209 216 210 213 214 214 216 213 213 214 214 236 213 214 207 202 237 237 214 
240 240 239 239 238 238 225 237 238 238 238 214 225 225 207 231 207 231 207 207 225 225 238 240 240 240 238 240 232 239 239 239 240 231 240 213 231 232 240 207 213 231 240 240 240 207 207 239 238 207 225 225 238 230 230 230 230 230 207 207 207 207 238 238 237 237 237 207 207 238 238 238 213 207 237 214 237 238 237 216 207 213 207 207 213 207 214 214 226 226 226 214 207 207 214 214 238 238 209 207 209 214 207 207 209 207 207 209 215 215 207 207 207 207 207 207 207 207 207 207 207 185 185 185 185 200 202 200 202 202 200 185 202 202 185 185 202 185 185 185 184 184 178 178 178 178 178 177 178 178 184 184 178 177 147 176 177 178 178 178 177 177 177 185 188 177 177 177 177 177 177 177 178 184 184 202 185 202 202 192 184 207 209 214 214 217 238 217 214 213 214 216 236 213 213 184 184 202 236 236 
240 240 239 240 238 238 238 238 238 231 238 238 214 207 225 225 231 232 207 207 225 238 238 240 240 240 240 239 240 238 238 238 239 231 232 231 225 225 207 240 240 207 207 240 240 231 231 230 238 213 239 207 239 238 230 230 230 230 207 230 238 230 238 238 238 238 237 207 207 207 213 238 238 238 238 207 237 237 237 226 207 229 237 207 213 213 214 214 215 226 227 227 214 207 238 226 238 226 207 207 207 207 207 207 213 213 207 209 207 207 207 207 207 207 207 207 207 207 204 200 185 185 200 200 205 205 207 200 202 185 202 200 200 202 202 185 202 185 185 185 185 184 178 178 178 178 178 178 178 178 178 177 177 176 147 176 177 178 184 178 178 178 184 184 184 178 177 177 177 178 177 178 184 185 185 202 202 207 207 207 207 207 207 214 214 217 238 213 213 213 216 237 236 213 213 184 184 184 201 213 
240 240 239 240 238 238 238 240 238 238 238 238 238 232 225 225 231 207 231 207 213 231 238 238 240 238 240 225 238 238 238 238 240 240 240 240 230 231 231 240 213 207 230 225 240 231 207 239 239 214 238 230 238 238 230 230 238 238 238 238 238 240 230 238 207 207 214 213 230 207 238 238 215 215 238 238 226 226 238 214 207 230 229 229 214 214 214 214 226 226 227 214 214 214 238 238 238 238 216 207 207 207 207 207 213 213 213 207 207 -9999 207 215 207 207 207 207 207 207 200 200 200 200 206 207 207 207 207 207 202 202 207 202 200 200 200 202 202 185 184 184 184 185 178 178 178 178 178 178 178 178 178 178 177 177 176 176 177 184 184 178 185 188 185 185 178 178 177 177 178 178 185 185 184 184 184 184 184 184 185 185 214 207 202 207 217 217 238 213 207 218 216 236 236 214 213 184 184 207 207 184 
240 239 240 240 238 240 238 238 238 238 238 238 231 238 240 238 231 231 207 225 231 232 238 238 240 231 238 225 238 238 238 238 240 240 240 240 240 231 207 207 207 240 232 213 240 225 207 207 207 207 238 238 238 238 238 238 238 238 238 238 238 230 214 230 230 238 238 214 214 238 238 207 238 238 238 238 226 226 226 238 215 214 230 207 214 214 213 214 214 214 207 207 214 227 214 214 238 238 238 215 207 207 207 213 213 213 213 207 -9999 207 207 207 207 207 207 207 207 200 200 200 207 215 207 207 207 207 214 205 207 207 206 207 207 200 200 202 202 200 185 185 184 184 185 178 178 178 178 178 178 178 178 178 178 178 178 177 178 185 185 185 202 185 185 185 185 185 178 178 178 178 178 178 185 178 178 184 184 184 184 184 214 202 214 214 226 225 217 207 207 217 214 213 213 184 185 184 184 184 184 184 
240 240 240 240 240 240 240 240 240 240 240 240 240 240 238 238 238 207 225 238 238 238 238 240 231 231 231 238 238 238 238 238 240 240 240 231 238 225 207 207 207 232 238 213 214 207 240 216 207 213 240 214 238 238 238 238 215 238 238 238 238 238 230 238 207 238 238 238 207 238 238 238 238 215 238 238 238 226 238 214 214 238 214 213 238 214 214 226 214 214 215 207 214 214 214 207 230 238 238 237 215 213 207 214 213 213 213 213 213 213 215 207 207 207 207 207 205 205 207 207 207 207 205 207 207 207 207 207 207 207 207 215 207 202 207 207 215 185 202 178 178 178 184 178 178 178 178 177 177 177 178 178 178 178 177 178 184 202 201 184 189 185 185 185 185 184 185 177 178 178 178 178 178 178 184 184 184 202 214 214 214 207 207 216 217 226 217 237 207 216 207 207 213 185 184 202 207 214 185 185 
240 240 239 240 240 240 240 240 240 240 240 240 240 240 240 240 238 207 238 238 232 238 238 240 232 240 238 238 238 240 238 231 238 238 239 231 231 240 239 238 213 213 240 207 207 207 240 240 207 207 207 238 215 215 215 215 238 215 215 214 214 238 214 238 215 230 215 238 238 238 238 238 215 215 238 215 238 238 238 238 238 238 238 215 214 213 213 214 226 238 238 226 207 214 214 214 230 238 238 214 226 209 213 238 213 213 238 238 207 207 207 207 207 207 207 207 207 207 207 215 215 206 205 206 207 207 207 213 207 207 207 207 207 207 200 185 185 178 178 178 178 178 178 178 178 178 178 177 176 176 176 177 176 176 177 178 178 184 184 184 184 184 184 185 185 185 184 177 184 185 184 188 178 185 184 178 184 184 184 203 214 225 207 207 214 216 237 207 207 207 207 213 216 216 185 185 207 185 213 213 
239 240 240 240 240 240 240 240 240 240 240 240 240 238 238 238 238 238 240 238 238 238 240 240 238 238 238 238 238 232 232 225 231 238 238 238 238 238 238 214 214 207 240 207 213 238 240 239 239 207 239 238 214 238 207 238 238 214 214 238 238 238 238 238 214 238 238 238 214 238 238 238 238 238 215 213 238 238 238 238 238 238 226 215 214 213 213 214 215 217 238 238 215 238 232 215 214 238 238 238 237 238 214 214 217 213 216 207 207 207 217 207 217 207 207 207 207 207 206 213 207 215 205 206 206 206 200 205 207 207 207 205 207 205 207 178 178 178 178 178 178 178 178 177 177 178 178 178 176 176 176 176 176 176 177 178 178 178 178 178 184 184 184 185 185 185 185 184 184 185 185 215 205 205 205 214 215 184 201 213 216 213 202 202 226 226 214 214 207 207 213 214 217 216 214 213 185 184 190 213 
240 239 239 240 240 240 240 240 240 240 240 240 240 238 240 238 238 238 240 240 238 232 232 232 238 238 238 238 238 238 238 232 238 240 238 238 238 231 231 207 207 240 240 240 213 214 214 239 239 207 238 215 215 207 230 238 207 214 238 214 238 238 214 238 214 214 214 238 215 214 238 215 238 238 215 215 238 238 238 238 215 214 239 238 215 214 213 214 237 226 238 238 238 238 228 -9999 215 214 238 214 238 238 238 238 213 213 207 213 207 207 207 207 207 207 207 207 207 207 207 213 207 205 200 200 200 207 207 207 205 185 200 207 207 205 205 178 178 178 178 178 178 178 178 178 177 178 177 177 176 176 148 142 142 176 177 176 177 178 178 178 178 178 185 185 202 214 202 185 205 188 205 184 184 214 202 184 202 184 202 216 208 184 202 202 214 216 214 216 217 214 214 213 213 214 208 213 214 185 185 185 
239 231 231 240 240 240 240 240 240 238 240 238 238 238 238 238 240 240 240 238 240 238 232 232 238 238 238 238 238 240 225 231 238 240 232 238 238 238 207 207 231 238 238 240 213 213 213 214 214 239 214 215 207 213 207 207 207 207 238 207 239 215 215 215 214 214 214 214 238 238 238 238 238 238 238 238 238 238 238 238 238 238 239 239 215 215 213 213 213 213 237 238 238 238 214 226 214 215 207 238 238 238 214 214 214 213 207 207 207 217 207 217 215 207 215 215 207 207 207 213 205 204 185 185 200 207 207 214 200 185 185 207 207 207 207 214 206 178 178 178 180 178 178 178 180 178 177 177 176 176 143 149 143 177 177 176 176 176 177 178 184 188 184 185 208 208 205 202 215 184 184 184 205 214 205 215 214 178 214 214 202 184 184 201 202 216 214 214 217 217 216 207 207 214 208 216 213 185 185 185 
239 231 239 239 240 240 240 240 240 240 240 240 238 238 238 240 238 238 240 240 238 238 238 238 238 238 238 238 238 238 231 238 238 232 238 238 238 238 231 231 207 231 238 207 240 214 240 213 214 214 215 207 207 213 214 207 239 207 207 207 207 207 239 214 214 214 214 214 239 215 238 238 238 238 238 238 238 238 238 238 238 239 239 239 215 215 213 213 238 214 238 238 238 217 214 227 214 215 214 216 226 238 213 214 214 215 217 207 207 207 214 207 214 207 207 207 207 207 207 207 200 185 185 185 200 207 185 207 202 202 214 202 185 202 207 207 185 178 202 178 178 178 178 178 178 180 180 176 176 142 142 142 142 177 176 176 176 177 178 178 184 200 185 202 203 192 202 185 184 184 185 184 214 184 214 214 214 178 208 202 202 184 201 203 203 214 214 237 213 213 207 207 213 202 207 184 216 190 216 207 
239 239 239 240 240 240 240 238 238 238 240 240 238 238 238 240 238 240 238 240 240 240 240 238 240 240 240 231 238 238 238 238 238 238 238 240 239 239 231 207 231 231 214 207 214 216 214 214 238 231 207 207 210 207 213 214 207 207 207 206 206 207 239 239 239 215 214 214 239 238 238 238 238 238 238 238 238 238 238 215 238 239 239 214 239 239 239 214 238 238 214 238 238 238 214 226 226 214 214 214 214 209 213 213 207 214 215 215 207 207 207 207 207 207 207 207 207 207 214 185 185 178 206 207 207 207 207 207 214 214 214 200 200 214 200 185 185 185 185 202 178 181 178 178 176 176 176 178 142 143 160 143 142 177 177 177 177 177 178 178 184 178 184 205 214 203 202 184 184 184 202 202 208 184 214 209 202 202 202 202 208 208 208 208 208 216 213 217 217 213 208 214 214 214 216 185 190 213 213 216 
240 231 240 231 240 240 240 240 240 240 238 238 240 240 238 240 240 238 240 238 240 240 238 238 238 238 238 231 238 238 238 238 238 238 232 232 240 238 238 231 207 231 214 212 213 213 213 207 240 207 207 207 210 207 206 215 207 207 206 206 206 206 207 207 216 226 214 213 240 215 215 239 239 239 239 239 239 239 239 215 239 239 214 239 239 215 227 214 213 239 239 237 215 214 217 227 226 215 214 214 -9999 214 213 213 207 214 215 215 215 207 207 207 207 214 214 207 207 207 207 185 185 185 207 207 207 207 202 214 207 214 215 214 207 214 200 200 200 202 185 185 178 178 178 178 177 176 178 177 148 177 149 148 177 142 142 142 177 180 177 178 178 184 184 208 203 203 203 185 184 203 208 215 214 184 184 184 184 209 208 208 214 214 214 214 216 216 214 213 214 214 213 216 216 216 213 207 207 215 215 216 
240 240 231 240 240 238 238 240 238 240 238 238 238 238 240 238 240 238 240 238 240 240 238 238 238 238 238 238 232 238 232 238 238 238 238 240 240 238 240 238 231 207 238 213 210 213 213 206 206 206 207 206 212 206 207 207 206 206 206 205 205 205 205 207 215 215 214 214 214 239 215 239 239 239 239 239 214 239 239 239 239 239 239 239 239 215 239 239 215 215 239 214 214 213 226 226 226 226 215 214 214 -9999 216 213 213 207 214 214 214 207 207 207 215 207 214 215 215 207 214 214 185 207 215 214 207 207 200 207 207 202 215 215 214 185 185 202 202 200 207 202 178 178 178 178 176 176 177 177 176 178 148 177 148 143 147 177 177 176 176 184 184 178 178 178 185 209 203 203 203 209 214 208 208 201 184 184 184 208 208 214 214 217 214 214 237 226 214 237 217 217 214 214 214 217 216 216 213 216 213 213 
240 240 231 240 240 238 238 238 240 240 240 238 238 240 240 238 240 240 238 238 232 240 238 240 238 238 238 231 238 232 238 238 238 231 238 238 240 213 213 212 214 206 206 210 213 213 212 212 212 215 206 214 213 212 206 206 206 206 206 -9999 204 204 205 207 215 215 214 207 207 214 215 215 215 239 239 239 239 239 239 239 239 239 239 239 239 239 239 239 239 239 214 213 213 213 213 214 214 214 214 214 214 216 216 214 213 213 214 214 207 207 207 207 207 207 207 207 207 202 214 214 207 215 207 207 214 207 207 207 207 200 207 207 202 214 214 202 202 202 202 178 178 178 178 178 177 177 178 178 178 178 176 176 177 176 148 177 176 177 177 184 178 178 178 178 184 203 203 217 203 209 203 203 202 202 202 208 208 208 207 208 208 217 215 217 214 214 214 238 214 214 216 216 214 213 216 216 216 213 213 216 
240 240 240 240 240 240 240 240 238 238 238 238 238 238 238 240 238 238 240 240 240 238 238 238 238 238 238 240 238 238 238 238 238 231 207 238 240 240 212 209 209 206 216 206 206 212 212 212 212 206 215 207 212 213 212 206 206 204 205 205 204 204 206 205 207 215 207 207 214 207 215 214 214 239 239 239 239 215 239 239 239 239 239 239 215 239 239 239 239 214 214 214 213 213 213 214 214 214 217 213 213 213 214 -9999 214 213 207 207 207 214 215 207 207 207 207 214 214 214 207 214 214 200 207 207 207 214 214 207 207 200 207 207 214 214 214 207 207 202 193 178 178 178 178 178 178 178 178 178 177 176 178 176 178 177 177 177 177 178 178 184 184 178 178 184 184 184 203 209 203 203 215 227 203 209 209 208 227 214 209 208 208 216 217 217 214 214 214 214 214 213 213 214 214 216 216 216 216 216 213 216 
240 240 240 240 240 240 240 240 240 240 240 238 238 238 238 240 238 238 240 240 238 240 238 238 240 240 238 238 238 238 238 238 214 207 207 213 238 214 214 213 209 205 205 205 206 206 209 206 207 209 207 214 215 215 206 209 204 204 204 205 193 206 204 204 210 210 214 215 207 207 215 207 239 239 239 215 239 239 239 239 239 239 239 239 239 239 239 239 239 239 239 239 214 210 213 237 213 214 217 213 213 213 213 214 -9999 213 207 205 200 200 205 214 214 200 202 214 214 202 207 214 214 207 202 207 214 207 207 207 207 207 207 214 202 207 214 207 185 178 178 178 178 178 178 178 178 178 178 177 178 176 178 177 177 177 176 177 178 178 178 178 178 178 202 184 184 184 203 203 203 203 214 208 215 209 214 227 214 215 226 217 217 217 209 214 214 214 214 213 208 214 213 207 216 216 216 213 216 216 216 216 
239 240 240 240 240 240 240 240 240 240 240 240 238 240 238 238 238 238 238 214 240 240 238 240 238 238 240 238 238 238 238 238 206 214 214 210 214 214 213 214 214 206 206 206 206 206 206 206 214 215 212 207 206 212 206 206 204 204 192 192 194 194 192 204 210 205 214 214 210 214 207 215 239 239 239 215 215 239 239 239 239 239 239 239 239 239 239 237 239 239 239 239 239 214 213 214 214 213 214 213 213 213 214 213 214 -9999 213 207 200 200 207 214 207 185 207 208 214 214 215 214 207 202 202 202 215 215 200 207 202 202 214 185 185 185 214 202 178 178 178 178 178 178 178 178 178 178 178 178 184 184 178 177 178 178 176 176 177 177 176 178 178 184 178 202 203 185 201 199 203 203 203 217 208 208 209 210 215 227 227 209 215 228 226 227 209 209 214 213 213 213 214 214 213 208 213 213 213 215 216 216 
240 239 240 238 240 240 240 240 240 240 238 240 240 238 238 240 238 238 238 240 238 238 238 238 238 238 240 238 238 238 214 213 210 210 214 214 209 240 214 214 214 206 207 206 206 206 206 214 214 214 214 212 213 189 204 189 189 189 177 177 204 206 205 204 205 213 213 214 210 214 214 215 239 239 239 215 215 239 239 226 215 239 239 239 239 215 239 239 237 239 215 239 215 215 214 214 214 213 213 213 213 213 213 214 216 214 213 213 207 185 207 214 185 200 207 213 202 214 202 213 207 202 215 215 207 207 207 202 202 205 213 178 185 185 185 178 178 178 178 178 178 178 195 178 178 180 178 178 178 184 178 177 177 177 176 176 177 177 177 178 178 201 209 184 209 208 185 201 203 203 203 203 203 208 228 210 228 215 214 214 215 214 226 227 214 213 213 213 208 216 214 214 213 213 213 213 237 215 216 216 
240 238 240 238 240 240 240 240 238 238 240 238 240 240 238 238 240 232 238 238 238 214 238 238 238 238 238 238 238 214 214 214 209 214 214 214 209 209 209 214 213 212 207 206 206 206 206 206 214 214 212 214 206 204 189 189 189 189 137 189 213 205 204 205 205 207 213 210 210 214 214 214 214 239 239 239 239 215 215 226 226 215 215 215 215 239 239 237 237 215 228 237 237 227 215 214 213 213 213 213 213 207 213 214 207 216 213 213 207 207 202 202 202 207 214 200 214 213 214 207 207 207 208 213 208 207 202 208 203 203 214 200 202 200 214 178 178 178 185 178 184 178 178 180 178 180 180 178 181 178 178 178 184 184 185 185 177 178 178 184 209 184 178 184 209 192 203 203 203 203 203 203 226 227 209 209 209 209 209 214 209 225 227 214 214 214 214 214 214 214 214 213 216 216 216 213 213 216 216 213 
240 238 240 240 240 240 238 240 240 240 240 240 238 238 238 232 238 232 214 238 238 238 240 238 238 238 231 238 214 238 214 214 214 214 213 213 213 214 212 214 214 212 213 206 206 206 214 206 214 214 214 206 206 206 206 189 178 150 150 178 206 206 189 205 204 205 210 210 214 210 214 214 215 215 239 239 239 239 215 215 226 215 214 214 214 239 239 239 215 228 228 228 228 227 227 227 214 213 213 213 214 207 217 216 214 213 214 214 213 205 185 185 214 213 207 213 210 215 213 200 213 213 202 200 200 207 214 202 200 214 213 214 200 213 202 178 178 178 178 185 178 178 178 184 178 178 181 178 178 185 178 185 185 178 185 185 178 184 178 178 203 208 202 185 203 205 203 203 209 217 203 231 202 209 208 227 208 209 208 208 209 225 214 227 227 225 214 214 216 214 216 208 214 214 237 236 213 213 216 216 
238 240 240 240 240 238 238 238 238 238 238 238 238 238 238 238 232 238 238 238 214 238 225 238 238 238 238 238 239 213 238 214 240 213 214 209 213 213 213 214 214 214 214 206 206 206 214 214 206 206 205 204 206 206 189 177 137 137 206 209 189 189 205 205 206 205 213 210 214 214 210 214 214 215 215 215 215 239 239 239 239 239 240 215 215 215 215 215 215 227 215 215 228 227 215 226 214 214 213 213 217 216 216 216 213 213 -9999 213 213 205 185 200 185 202 207 214 213 213 213 207 200 200 213 213 213 200 207 214 202 205 185 205 185 205 185 185 185 185 178 178 178 178 178 178 178 177 178 178 178 178 178 202 184 184 185 184 184 185 184 184 203 208 208 208 205 208 208 217 217 209 209 214 214 214 209 227 208 208 205 209 225 225 227 226 214 227 214 215 214 214 214 208 237 213 216 236 213 213 213 216 
240 240 238 238 238 240 238 238 238 238 238 232 238 214 238 238 238 238 238 238 214 232 232 232 232 238 232 231 207 214 238 238 238 214 214 214 212 209 209 210 214 214 214 206 206 206 214 206 206 189 189 189 189 189 149 137 135 135 149 177 177 189 206 -9999 206 206 210 213 210 210 214 214 214 214 215 214 215 239 239 210 210 214 239 240 215 215 215 215 239 215 215 215 214 215 215 215 214 213 213 214 217 216 214 214 207 213 213 213 213 213 205 185 213 213 207 202 213 214 215 200 185 202 200 200 200 202 207 185 207 205 200 213 215 200 208 215 202 202 185 178 178 202 178 184 185 178 178 184 199 185 206 184 209 209 184 184 178 209 185 209 215 208 209 209 218 218 231 213 208 208 209 209 208 203 209 209 207 208 205 214 209 216 214 214 227 227 217 214 214 214 214 214 213 216 216 216 213 213 214 216 
240 214 240 238 238 238 238 238 238 238 238 238 238 238 238 232 232 214 214 214 214 232 232 238 214 214 239 214 214 214 214 214 210 213 214 214 212 209 209 209 209 214 214 210 209 206 206 206 189 189 189 189 209 177 149 135 135 135 149 149 177 177 -9999 -9999 -9999 206 206 210 214 214 214 214 213 214 214 215 215 215 215 215 210 210 213 239 215 213 240 214 215 207 213 214 207 237 215 207 215 217 214 215 226 208 214 214 207 207 213 213 213 213 213 213 207 207 207 185 213 213 207 200 207 202 200 200 185 200 200 213 202 202 208 213 213 185 208 215 200 214 185 185 185 184 185 184 202 202 202 202 202 202 208 215 208 185 202 184 184 207 209 184 208 203 208 208 214 213 208 214 202 202 207 214 208 227 227 208 208 227 226 209 208 209 216 226 226 214 208 214 214 216 216 217 214 216 216 216 216 216 215 213 
238 238 238 238 238 238 238 238 238 238 238 214 214 232 232 214 214 214 214 214 214 214 238 238 238 214 214 214 213 214 209 210 210 210 214 214 209 214 209 206 209 209 214 214 209 206 204 189 189 189 189 189 189 149 135 137 138 135 189 189 149 -9999 -9999 189 189 205 206 206 207 210 214 214 213 214 214 215 215 213 207 207 215 215 215 213 214 214 214 215 215 207 207 207 207 207 207 207 207 227 227 226 215 215 214 214 213 213 213 213 213 213 213 213 207 207 185 202 207 213 213 210 207 202 200 202 200 185 207 213 200 208 214 214 214 214 202 215 202 214 202 185 202 202 202 178 184 185 184 209 184 184 208 208 214 185 209 208 209 208 208 210 184 203 203 215 214 208 208 185 185 199 206 208 209 227 214 226 209 214 227 208 207 209 227 214 228 226 208 214 214 216 216 217 237 213 216 216 216 216 215 236 
238 238 238 238 238 238 238 238 238 238 238 238 214 214 214 214 214 214 214 214 214 238 232 238 214 213 214 214 213 210 210 209 210 212 212 209 214 209 214 214 214 209 209 209 214 204 204 189 194 177 177 177 149 149 135 137 137 177 149 150 177 189 -9999 -9999 189 189 204 205 189 189 205 213 210 213 213 210 213 214 207 210 210 215 215 215 215 215 215 207 207 207 206 207 207 207 207 214 214 215 226 226 226 215 215 214 213 213 213 213 213 217 213 214 213 185 202 201 217 213 213 213 202 200 185 202 207 200 200 207 200 200 208 208 214 214 208 214 208 200 200 200 209 184 202 202 209 185 209 209 184 184 185 208 214 209 210 210 210 208 208 215 208 184 203 217 214 231 209 208 185 185 206 206 208 214 209 226 214 209 208 208 207 208 227 209 209 227 209 214 216 217 217 237 216 214 216 216 216 236 216 216 
238 238 238 238 214 238 238 238 238 238 238 238 214 238 213 213 214 214 232 238 232 232 238 214 213 213 232 212 209 210 209 209 209 214 214 214 214 214 214 206 214 214 209 209 206 206 204 189 177 149 135 137 135 135 149 135 149 150 149 150 149 189 205 189 -9999 178 178 178 178 178 195 210 213 214 214 209 210 214 206 210 214 214 215 215 215 213 206 206 190 206 207 207 210 200 200 207 213 207 215 209 215 214 226 215 215 227 213 213 215 227 217 214 213 207 202 207 213 213 213 213 185 185 200 202 202 185 185 185 200 200 213 213 208 213 215 215 212 200 208 208 200 209 209 202 209 209 185 209 209 202 208 209 215 215 215 209 208 208 208 209 209 207 208 208 213 214 214 208 208 214 202 206 206 206 226 214 209 208 206 205 208 207 227 227 228 214 209 217 217 214 237 216 216 216 214 216 236 236 236 237 
238 238 231 231 231 238 238 238 238 238 238 214 238 214 214 214 214 214 238 238 238 232 214 213 214 212 213 212 212 214 214 214 209 209 213 214 214 214 209 210 214 209 209 209 206 204 189 189 178 149 135 135 135 135 135 149 149 149 149 137 206 189 189 189 189 -9999 178 189 189 178 178 210 213 213 214 210 209 210 210 207 204 205 213 213 213 205 205 205 204 189 189 204 209 210 210 200 205 210 210 210 213 215 227 227 215 213 217 213 216 215 227 215 213 213 213 200 213 213 213 213 202 200 207 185 185 202 202 185 185 200 200 200 207 208 213 208 215 215 185 208 202 184 208 202 209 210 202 209 208 209 214 215 229 215 208 208 208 208 214 208 214 208 208 213 213 226 215 206 202 202 202 214 208 206 206 214 208 208 208 184 185 208 209 208 208 231 214 217 217 217 217 216 216 208 216 225 237 237 237 236 
231 231 207 238 231 238 238 238 238 238 214 214 232 214 214 214 238 238 237 238 238 232 214 213 213 212 212 213 214 213 209 213 212 212 238 212 212 213 212 214 209 206 206 204 192 177 177 177 149 149 149 149 135 135 135 149 149 149 149 149 178 210 205 205 209 178 178 189 189 189 189 189 206 210 210 205 209 209 214 210 207 206 210 209 205 189 205 189 189 189 210 214 209 210 204 210 214 214 213 210 214 215 215 214 214 215 217 213 214 214 216 216 213 213 213 213 213 213 213 213 207 202 207 214 202 208 213 185 208 213 215 202 213 215 213 200 208 206 185 202 208 202 209 209 209 208 208 208 208 208 226 214 214 213 208 208 207 208 213 214 217 203 208 213 213 214 217 215 213 213 202 214 206 208 214 214 214 202 208 208 209 208 207 207 207 209 209 215 231 216 237 216 213 213 216 227 237 216 237 236 
231 214 238 231 238 238 231 238 214 238 214 214 214 214 238 238 238 238 238 238 238 238 239 213 213 213 214 213 213 212 214 214 212 213 212 212 212 213 214 214 206 206 204 204 189 189 177 149 149 135 135 135 135 135 149 149 149 189 189 149 189 205 189 189 150 209 178 209 206 189 189 205 210 210 210 209 205 209 210 210 213 206 207 205 204 189 189 189 189 206 210 210 206 206 209 210 213 212 213 215 207 215 213 207 207 210 217 217 217 213 213 215 215 213 213 213 208 203 213 207 207 200 208 208 202 213 214 208 208 214 213 213 207 207 185 200 202 208 202 208 208 208 202 202 209 209 209 215 214 214 214 214 237 214 208 215 214 215 213 217 217 213 213 208 213 214 213 206 213 214 214 202 202 201 202 208 214 214 214 208 178 178 207 207 207 208 214 232 228 228 216 214 214 216 216 227 237 237 237 216 
239 238 214 231 231 238 238 238 238 238 214 214 238 238 238 238 238 214 214 214 214 232 214 214 214 214 214 214 214 213 214 213 213 212 213 213 212 209 204 206 209 209 204 177 177 137 149 135 135 135 135 135 135 149 135 149 177 149 149 177 189 189 189 137 149 209 206 209 206 189 189 206 206 209 209 205 205 209 209 210 210 207 206 206 204 189 184 184 213 205 209 210 209 204 210 213 213 213 213 207 207 207 207 207 202 207 213 213 213 213 210 213 215 227 213 213 208 201 213 207 207 213 214 213 207 208 213 185 207 208 192 202 202 208 200 185 185 208 208 215 208 208 215 209 214 214 214 208 208 215 215 232 229 214 237 215 214 208 217 217 214 213 215 214 217 231 215 213 208 214 214 213 208 207 201 205 208 214 208 185 178 178 178 178 207 209 230 231 227 227 227 217 214 216 216 227 237 237 237 237 
214 231 238 238 240 214 231 231 207 214 238 238 238 238 238 238 214 213 213 213 213 214 214 213 214 213 213 238 214 214 213 238 213 212 213 212 212 206 209 209 194 192 192 177 177 135 135 135 135 135 135 135 150 135 149 149 149 149 149 149 149 149 149 149 149 206 206 209 189 189 189 205 205 206 189 189 209 209 210 209 205 205 206 207 189 189 184 184 205 189 206 209 210 209 206 213 213 213 189 213 200 200 200 202 202 207 213 213 217 217 213 213 213 215 213 213 208 208 207 205 210 213 213 213 207 207 200 185 207 213 207 207 207 185 202 202 209 206 206 213 215 214 208 208 214 214 215 215 214 208 213 214 214 217 215 215 237 213 237 237 212 213 213 213 217 214 213 207 213 214 213 213 208 213 178 178 207 203 207 184 178 178 178 185 208 216 231 230 227 237 237 216 237 237 216 217 237 237 216 213 
231 231 238 238 239 238 231 207 238 238 238 238 238 214 214 213 213 213 213 213 214 214 214 214 213 238 238 213 214 213 213 213 213 213 212 213 212 209 213 213 209 194 177 177 135 135 135 135 135 135 135 135 149 149 149 206 206 149 137 149 137 137 150 149 149 206 205 189 189 189 189 189 189 206 206 206 209 209 209 209 189 206 206 207 206 206 209 209 205 209 205 206 189 206 206 207 207 207 206 185 185 184 200 208 202 213 213 213 216 217 213 213 213 213 216 213 213 208 208 208 213 213 216 216 213 213 207 207 213 213 207 214 185 202 185 202 184 184 206 213 214 215 213 213 215 215 208 214 214 213 229 229 214 237 237 229 237 215 237 213 214 213 237 213 213 217 213 208 206 206 206 213 208 207 185 178 207 206 206 184 184 178 184 209 214 216 231 231 227 237 237 237 237 237 216 237 237 237 237 237 
238 231 207 238 207 238 239 207 238 214 214 214 214 214 210 209 209 213 213 214 214 213 214 214 213 232 213 213 207 213 213 213 213 212 212 212 209 212 209 213 209 189 177 135 135 135 135 135 138 135 135 135 135 149 149 149 149 149 135 135 135 135 138 149 149 177 206 189 178 209 209 189 189 209 189 178 205 206 189 189 209 212 205 207 207 185 185 189 205 205 205 210 209 213 206 213 207 206 189 185 212 208 208 208 202 207 215 213 213 217 213 213 210 210 213 213 213 213 213 213 213 213 215 237 217 213 210 213 213 207 207 207 207 185 185 178 184 184 184 213 208 211 217 213 185 214 215 208 215 213 213 214 237 215 237 213 237 215 215 214 215 237 237 237 213 213 213 214 209 214 213 214 208 208 207 208 207 178 178 178 178 184 199 208 214 231 216 216 227 214 214 227 237 237 237 237 216 216 216 237 
231 231 207 238 214 238 214 238 238 214 214 214 242 209 209 209 212 213 213 213 213 214 214 214 213 213 213 213 213 206 212 213 238 212 214 197 197 209 209 205 204 189 149 135 135 135 137 138 135 135 113 135 135 149 149 149 149 150 135 135 135 135 149 149 149 206 177 177 209 149 149 206 189 189 189 209 206 189 189 205 209 205 189 205 189 185 206 214 209 209 189 189 209 210 213 210 204 209 206 185 185 185 184 184 199 213 210 213 213 213 217 215 213 213 213 213 215 213 226 215 237 216 237 237 237 226 237 217 213 207 207 213 213 205 185 184 178 178 184 201 213 213 213 211 208 215 214 213 213 213 213 214 214 214 214 237 213 217 215 213 237 237 214 213 213 213 208 214 208 208 208 208 214 215 214 214 208 178 178 201 184 208 209 208 208 216 216 216 214 214 214 216 237 227 227 237 217 237 237 237 
214 214 214 214 214 214 238 241 207 213 239 214 214 213 212 214 213 213 238 232 232 232 214 213 213 213 212 213 212 206 212 213 214 216 209 209 212 213 194 209 206 177 149 149 138 138 121 121 138 135 135 135 135 149 161 149 135 135 135 135 135 149 149 137 149 177 189 205 177 209 209 209 209 209 209 209 189 209 189 209 209 206 189 177 189 209 189 214 209 206 212 189 211 213 207 210 206 206 200 200 184 202 184 184 184 205 214 217 213 215 213 214 213 213 215 213 213 213 226 226 216 215 215 216 229 232 226 226 237 213 213 213 213 213 185 184 178 178 184 201 213 213 213 213 216 213 213 214 208 213 213 216 214 213 213 237 215 237 237 237 237 214 214 213 212 206 207 208 207 185 185 214 208 208 208 214 214 185 178 208 208 208 214 208 207 208 208 207 225 214 225 216 216 237 237 237 237 237 237 237 
239 238 239 214 238 214 238 213 213 214 232 238 212 214 214 214 213 214 232 232 232 241 213 238 212 214 213 214 212 212 209 214 210 209 209 209 212 212 209 214 177 149 149 135 113 113 113 138 124 113 135 135 135 135 149 149 135 135 135 135 135 149 149 135 149 177 209 209 189 149 149 159 149 160 209 206 209 178 189 189 209 189 177 177 205 210 189 214 209 209 226 211 213 213 209 206 206 206 209 209 184 184 184 184 184 205 210 210 215 215 213 215 215 213 213 213 217 215 227 227 238 216 237 237 237 237 216 226 237 238 214 213 213 214 185 184 184 184 184 184 214 214 213 213 213 211 213 213 208 213 214 217 237 213 213 237 237 215 238 238 238 238 214 214 214 214 207 214 202 185 206 207 207 208 214 214 208 184 207 208 214 227 208 208 208 202 207 207 208 214 227 216 215 237 237 237 237 237 237 237 
238 239 214 214 207 214 207 213 240 238 232 238 214 214 213 214 213 213 238 232 241 239 239 238 213 214 213 214 212 212 212 209 212 209 209 209 209 213 213 201 149 135 149 149 135 113 113 113 113 135 149 149 135 162 149 149 135 135 135 135 135 135 135 137 149 149 206 209 209 149 149 197 137 149 138 189 178 178 178 189 209 184 205 205 205 205 189 209 204 205 212 213 213 213 211 209 185 185 185 184 150 149 184 205 205 185 205 210 214 213 -9999 213 213 208 213 213 215 217 216 237 227 227 216 238 237 238 238 238 228 216 213 213 213 213 213 185 185 185 185 199 208 185 214 214 213 213 213 208 208 214 214 215 216 213 213 231 232 217 227 217 217 217 238 215 213 213 213 207 202 184 184 207 214 208 214 184 185 207 202 208 209 208 207 208 214 184 184 199 207 215 216 215 215 216 236 237 237 216 216 215 
238 214 214 214 207 207 207 214 238 214 214 214 238 239 214 212 213 213 213 214 232 214 239 239 213 214 214 238 212 212 210 209 206 209 209 209 209 209 177 149 149 149 149 135 135 160 135 135 135 148 149 162 149 149 149 149 149 135 135 135 135 135 135 149 149 149 189 189 209 149 149 137 127 127 178 189 177 189 178 209 189 189 205 189 210 210 209 209 209 211 212 213 212 213 189 185 184 185 184 184 149 149 184 201 209 209 210 184 213 214 -9999 -9999 205 208 213 217 237 237 237 237 237 237 238 215 226 237 238 237 237 -9999 216 217 236 213 185 212 215 208 185 184 208 184 207 200 214 205 213 190 213 217 214 214 215 237 237 232 217 215 215 214 214 214 214 212 213 214 212 202 178 201 206 206 202 202 208 184 209 184 207 214 209 208 207 208 207 184 184 201 207 236 238 237 237 236 236 216 237 214 213 216 
214 214 214 206 213 213 213 213 238 213 213 214 214 239 213 232 214 212 213 231 231 239 239 214 213 213 214 213 212 209 209 206 206 206 209 209 209 189 149 149 149 149 149 149 149 149 149 149 149 149 176 149 149 149 149 149 149 149 135 135 135 135 135 135 160 149 159 149 206 209 209 149 127 149 177 189 209 189 189 185 209 212 189 189 189 189 209 204 209 189 213 211 213 206 189 184 184 184 184 184 184 149 208 200 212 212 208 184 201 213 205 200 205 213 214 215 237 216 213 237 237 217 217 217 215 238 216 216 216 228 214 238 238 211 213 212 213 213 185 184 184 184 213 213 213 213 185 213 213 215 213 237 237 237 237 214 214 215 217 232 228 217 214 214 214 237 213 185 184 184 184 184 202 184 209 207 209 199 214 214 208 208 208 185 184 184 184 207 208 236 238 237 237 236 216 215 237 216 213 213 
214 213 213 240 240 214 232 214 214 232 213 213 213 232 214 213 232 232 213 232 213 239 213 213 213 213 213 239 212 206 194 194 206 209 194 192 149 149 149 149 149 149 149 149 149 149 149 149 149 149 162 149 149 149 130 149 149 149 135 135 135 135 135 160 149 149 159 159 149 149 137 127 149 177 177 205 209 209 189 189 212 212 189 212 185 185 209 204 209 212 211 185 213 206 204 185 150 205 184 184 208 184 204 208 208 212 208 184 208 208 213 213 213 217 214 216 237 217 237 237 237 227 237 217 232 217 229 237 216 -9999 213 237 213 212 213 213 206 185 185 184 184 184 184 200 213 213 213 213 215 213 212 213 213 237 237 213 217 215 217 232 227 214 217 214 213 213 213 213 202 184 178 184 184 185 185 178 185 184 208 214 227 227 208 214 185 185 185 208 214 236 237 237 216 236 237 237 236 216 236 214 
214 212 212 212 214 214 214 238 213 214 214 213 232 214 232 213 213 213 239 213 213 239 239 213 213 214 213 213 212 209 194 189 192 192 192 149 149 149 149 149 200 149 149 149 178 178 149 149 149 161 161 161 149 149 149 149 149 149 149 135 135 122 122 135 135 159 159 149 137 135 137 149 149 212 212 149 177 189 189 189 211 212 212 214 185 189 212 211 204 209 212 185 211 211 209 189 149 149 149 184 184 184 184 200 208 208 212 200 201 208 213 214 215 237 238 237 237 237 237 237 237 237 228 217 229 217 217 215 215 216 213 213 210 213 213 213 213 213 213 184 184 184 184 207 213 213 232 213 213 215 212 212 212 217 237 237 237 214 217 227 227 228 213 214 214 214 214 215 214 185 184 178 202 184 178 178 184 184 207 207 214 214 214 185 208 185 208 214 216 236 237 237 237 216 236 236 213 236 236 237 
214 214 214 213 214 239 238 232 232 232 238 212 232 213 213 239 213 213 213 213 239 213 213 213 213 213 210 210 209 204 189 149 149 149 149 149 149 177 177 189 177 177 177 201 178 178 201 149 149 161 161 149 161 149 149 162 149 149 135 150 130 122 122 150 150 159 135 135 135 135 135 149 149 159 149 149 189 189 189 189 212 214 214 214 189 189 213 212 211 213 209 211 211 211 212 209 150 149 149 150 184 208 206 206 184 208 213 184 213 201 213 213 213 218 238 237 237 235 237 237 237 237 215 228 217 217 215 215 216 215 213 213 213 213 213 213 213 213 212 213 207 208 206 212 213 213 213 213 214 214 214 192 207 217 232 237 237 214 237 214 214 213 213 213 216 213 213 213 212 212 185 184 184 178 178 178 178 178 206 209 209 207 184 185 185 208 209 214 236 215 236 237 237 237 236 236 236 216 216 237 
238 214 239 214 214 239 239 238 238 238 214 232 232 232 232 213 213 213 232 213 239 213 232 239 214 209 209 209 204 209 189 149 149 149 149 189 177 189 177 177 177 177 189 177 201 201 189 149 149 161 161 161 161 149 161 135 149 149 149 138 138 113 113 137 159 135 135 135 149 149 149 201 201 149 149 149 212 189 189 209 213 212 212 215 189 212 206 213 209 212 189 240 212 212 212 185 184 149 149 149 149 184 184 184 208 214 208 184 213 208 213 217 238 238 238 237 237 237 237 213 213 213 228 217 213 217 213 215 217 213 213 213 213 213 213 213 213 213 213 213 213 213 213 213 213 213 213 213 213 212 213 192 192 213 217 214 237 237 212 212 212 216 213 212 213 214 213 213 212 212 207 185 178 177 177 178 178 178 178 184 178 178 184 200 207 208 214 214 236 236 237 237 216 237 236 216 236 236 237 237 
214 214 238 214 214 214 232 239 239 239 214 213 232 232 213 214 213 213 239 238 239 232 212 209 209 209 209 204 204 204 192 177 149 149 177 204 206 177 177 177 189 189 189 189 189 189 149 149 149 149 149 149 149 149 135 161 161 137 149 138 138 113 113 122 135 149 149 149 149 149 149 212 212 149 149 149 209 209 209 209 189 213 214 209 214 215 209 214 214 214 209 209 209 212 185 214 185 207 196 196 212 184 184 184 184 184 184 207 213 213 213 213 238 238 237 237 235 237 237 235 236 213 215 213 213 238 217 215 213 213 213 213 213 213 213 213 213 213 213 212 213 213 213 213 213 215 213 214 212 213 213 212 185 212 213 217 214 213 200 200 185 214 214 214 214 229 228 216 213 213 213 214 185 177 177 177 178 178 178 177 177 178 199 207 214 236 214 236 236 236 216 237 237 236 216 236 236 236 216 237 
238 214 214 213 213 214 239 232 239 213 214 214 238 214 238 213 213 231 239 231 213 212 209 209 209 214 194 192 209 209 209 209 201 212 212 212 212 201 177 189 201 214 197 197 189 189 149 149 149 161 161 161 149 149 135 149 135 149 149 149 135 113 113 135 149 149 149 161 161 161 212 212 212 149 149 212 149 209 209 189 209 209 189 212 213 212 212 214 209 214 212 189 209 185 185 185 184 208 214 209 209 205 184 184 184 184 205 185 205 213 213 238 238 237 237 237 213 237 237 236 236 213 213 213 213 217 213 213 213 -9999 213 213 213 213 213 212 185 185 214 213 213 213 213 213 237 213 213 214 213 213 214 212 207 212 213 215 213 211 207 207 212 212 185 216 214 214 213 216 214 205 212 213 197 178 178 176 149 149 149 177 178 193 207 214 214 214 213 236 236 236 236 236 236 214 216 216 236 236 237 216 
238 238 239 214 212 240 239 239 214 214 214 239 232 213 239 213 239 213 213 239 239 213 210 206 209 209 197 192 209 212 209 212 212 212 212 212 204 204 201 201 212 204 213 209 209 201 177 149 159 149 149 201 149 161 150 149 135 149 150 135 135 113 113 135 149 176 176 149 149 149 212 212 212 212 149 160 209 209 189 209 212 149 150 209 213 212 212 209 213 213 206 185 160 149 150 184 184 210 210 210 204 205 208 213 205 210 201 184 214 213 213 238 215 216 237 237 237 237 237 237 237 214 237 238 215 215 213 212 213 213 213 215 213 213 213 213 213 185 185 213 213 213 215 213 213 213 212 214 214 214 214 215 212 212 212 216 212 212 212 216 214 185 212 207 212 213 214 212 216 212 212 185 212 214 176 177 148 147 149 177 178 202 203 215 214 214 216 236 236 236 236 236 236 238 237 237 237 216 216 236 
238 212 213 239 213 213 239 239 238 239 212 213 239 213 213 239 213 213 231 239 213 213 213 209 209 200 177 192 204 204 209 241 209 212 209 204 212 209 209 201 201 209 206 212 206 213 201 189 189 189 201 201 201 149 149 149 149 149 135 135 135 135 135 161 159 161 161 149 149 149 189 189 212 189 209 149 212 212 212 212 189 149 149 209 213 212 209 177 213 189 209 210 185 149 149 149 184 185 185 209 205 214 208 214 209 205 213 208 214 238 238 213 213 216 217 237 237 237 237 237 237 238 237 237 238 213 212 212 212 213 213 213 213 213 213 212 185 184 214 214 213 213 214 215 213 213 213 212 212 212 214 215 213 200 212 216 213 214 216 214 214 213 212 185 207 213 214 212 212 214 212 205 214 205 178 148 147 148 149 178 199 203 208 216 214 214 215 216 236 236 236 236 236 238 237 237 237 236 216 236 
213 213 213 212 207 239 239 232 214 232 214 232 239 232 232 213 231 238 213 213 213 212 239 206 212 200 197 194 206 212 212 209 209 204 209 209 209 209 209 201 201 149 178 204 189 206 213 189 178 149 212 212 212 201 201 149 149 149 149 149 149 149 176 149 176 161 161 149 149 149 149 189 189 149 213 209 212 213 212 209 189 149 149 209 213 209 209 177 210 194 213 214 214 213 149 160 209 209 205 210 214 185 213 210 213 208 213 213 214 214 215 213 226 237 213 237 237 237 237 237 237 239 237 213 213 213 213 213 213 213 217 217 217 213 213 213 213 185 185 213 213 213 214 213 213 213 213 185 200 214 213 213 214 212 206 213 216 212 213 214 214 185 185 185 207 212 213 213 207 212 214 212 212 212 176 148 148 148 148 178 202 203 203 213 215 236 236 236 215 236 236 236 216 236 237 236 236 236 236 236 
213 213 239 212 207 232 232 232 232 238 214 213 232 213 213 239 239 213 213 239 239 206 209 206 194 189 197 206 206 204 193 178 190 193 209 209 204 206 213 189 149 149 149 189 189 206 194 177 149 149 210 213 201 201 201 201 149 149 149 150 149 149 149 161 149 161 149 161 149 137 149 149 149 149 209 212 213 212 212 189 189 149 213 209 209 209 189 210 209 209 206 206 212 185 184 196 184 209 205 205 205 214 205 214 210 205 213 213 214 216 214 214 216 217 237 237 238 238 238 237 237 238 213 213 212 185 213 213 213 213 213 228 217 213 213 205 200 213 213 214 215 213 215 213 213 214 214 200 207 214 214 214 214 214 212 213 212 212 212 213 216 185 207 208 185 227 207 212 207 207 214 200 207 214 176 176 148 177 178 190 202 208 208 213 213 236 216 236 215 236 236 216 215 216 236 236 236 236 236 236 
207 213 214 239 239 239 232 232 212 214 214 232 212 212 239 213 239 238 213 239 213 209 206 209 204 189 177 204 206 204 193 177 189 201 206 204 204 189 206 201 189 135 135 135 189 178 206 177 149 189 201 202 201 201 149 149 149 149 149 149 149 201 201 161 161 161 161 161 137 137 137 149 149 149 149 212 213 214 189 189 212 212 212 189 212 209 189 189 209 177 177 177 185 210 184 184 184 184 184 205 214 214 210 209 213 201 212 207 213 216 214 214 214 236 215 238 238 238 237 237 237 235 213 212 200 208 207 213 213 213 216 215 213 213 213 213 208 208 213 214 215 215 217 213 212 214 213 185 207 214 214 185 212 213 212 227 227 213 212 212 207 214 185 185 185 207 207 214 207 200 200 200 207 200 178 177 177 190 196 206 208 213 213 215 214 236 236 236 236 236 236 216 214 236 236 236 236 236 236 237 
206 213 232 239 239 232 232 214 214 238 238 213 213 213 239 239 238 213 239 239 239 212 206 212 201 201 201 204 204 204 204 189 177 189 201 209 206 206 212 206 189 135 135 149 189 212 213 149 149 189 189 201 201 161 149 135 149 149 201 189 201 201 201 189 161 161 137 135 137 149 149 176 149 149 149 213 213 212 211 212 213 206 207 206 206 189 189 209 209 209 212 159 177 184 201 184 201 202 197 184 213 214 209 205 207 211 214 207 213 213 213 207 214 237 216 238 238 237 237 237 237 213 213 213 207 213 184 207 213 213 217 215 213 213 212 185 213 214 214 214 214 215 215 214 213 213 213 214 185 185 185 207 207 207 200 200 213 214 213 214 207 214 214 185 185 185 207 214 207 185 200 200 200 200 185 184 206 208 208 208 208 215 236 215 214 236 215 236 236 215 236 236 236 216 216 236 216 236 215 213 
212 212 239 232 232 232 232 239 238 232 212 213 213 239 239 213 213 213 239 213 212 213 206 212 206 189 201 189 204 204 212 199 189 177 177 177 177 177 213 214 177 149 149 149 189 214 201 135 135 149 201 177 161 149 149 149 149 177 201 201 201 201 201 189 149 135 135 135 149 149 172 149 149 162 211 212 213 212 214 212 212 212 212 206 209 189 150 209 160 149 209 201 149 149 202 184 185 184 201 212 214 213 213 207 213 213 213 213 213 213 212 226 213 213 238 238 237 214 237 213 237 217 213 212 212 213 200 207 212 213 216 215 212 213 213 213 200 200 213 213 214 214 217 215 217 213 212 213 207 185 178 207 214 200 207 206 200 216 214 213 207 185 214 185 207 207 185 207 207 185 200 200 208 200 208 214 208 208 208 208 214 236 214 236 236 236 215 215 215 216 216 216 216 216 214 216 216 237 214 214 
212 232 232 232 232 232 232 212 232 214 239 213 239 239 213 213 213 239 213 209 213 213 212 212 204 177 189 189 204 212 214 212 199 177 149 149 177 209 212 206 177 189 149 189 192 189 149 149 201 138 149 189 201 149 149 149 177 189 201 201 201 201 161 161 135 135 135 149 201 201 149 149 149 149 205 213 213 213 212 212 213 201 201 201 149 209 209 209 149 149 185 202 201 150 201 201 201 184 202 213 209 197 185 197 213 207 213 213 213 216 213 236 213 213 235 238 237 237 237 213 213 238 213 213 213 213 207 207 207 213 213 213 213 205 213 215 205 213 212 214 214 214 214 213 213 214 214 185 207 207 178 185 200 200 200 212 200 212 213 212 207 178 214 214 200 185 184 178 185 207 208 208 200 207 200 214 208 214 213 214 216 214 215 215 236 216 216 236 215 215 216 215 216 215 216 236 236 236 236 235 
212 232 232 212 232 212 212 239 239 213 239 239 239 213 213 213 213 231 209 212 239 213 212 212 189 177 189 189 209 211 204 204 214 212 189 177 177 192 204 204 177 189 189 149 149 149 149 201 201 201 201 201 201 177 177 189 189 189 201 149 201 201 161 161 135 135 149 161 201 201 162 149 149 149 212 213 207 189 213 206 213 209 201 160 162 150 209 149 149 184 213 201 185 201 201 202 189 202 202 201 185 201 184 196 212 207 213 213 215 215 213 236 236 238 235 236 239 238 238 235 213 214 213 213 213 213 213 211 200 200 206 212 213 212 213 217 213 215 213 212 214 214 214 214 213 214 212 212 185 207 207 178 178 178 185 200 200 207 207 185 207 207 214 207 208 177 177 177 200 208 213 208 216 208 208 208 208 214 213 214 213 216 236 214 216 236 215 216 216 215 215 216 216 225 225 229 237 215 214 226 
214 212 232 232 212 212 239 239 239 213 239 239 239 213 213 213 213 213 212 211 212 213 206 204 177 177 177 189 189 192 195 212 214 214 212 209 197 197 197 200 209 210 194 149 149 135 177 189 209 209 201 201 189 178 189 202 177 189 149 149 201 201 135 135 135 135 149 149 201 201 149 149 149 161 206 213 212 207 206 209 206 210 201 201 179 179 180 149 149 189 213 201 185 201 201 201 201 201 202 184 184 201 201 197 200 207 213 216 215 235 214 213 235 235 238 213 213 213 213 213 213 235 213 213 213 215 213 211 207 185 185 200 213 213 213 217 215 217 212 217 212 213 200 200 207 212 214 214 185 185 207 185 178 207 185 185 207 212 212 207 207 214 213 214 185 177 177 184 207 207 208 228 208 208 208 207 208 214 236 215 236 214 236 214 236 215 215 215 216 215 215 225 225 225 226 236 215 215 213 213 
238 212 212 212 212 212 239 212 213 238 238 239 238 213 213 213 213 240 212 212 212 239 212 177 177 189 189 189 189 177 177 209 209 212 212 209 209 209 209 197 197 194 149 149 149 197 197 197 197 201 201 201 201 189 201 201 189 189 189 201 201 201 149 135 135 149 201 149 201 149 149 149 149 149 206 206 206 211 209 214 213 212 212 201 162 161 161 162 189 214 214 189 189 201 201 214 212 201 202 201 185 201 214 213 212 207 207 213 215 236 213 236 236 213 213 238 235 213 213 213 213 213 237 213 213 212 213 213 213 208 178 185 207 213 213 213 213 213 217 217 217 200 214 213 214 213 207 213 207 185 185 185 185 178 178 207 207 207 200 207 214 207 207 185 178 178 184 207 208 208 213 208 213 208 207 208 208 208 215 215 236 236 216 236 236 236 236 215 215 214 215 225 236 216 225 215 214 236 213 213 
212 212 212 212 213 212 239 212 239 239 238 238 239 239 213 241 239 239 212 213 212 212 201 177 177 189 177 189 149 149 149 177 209 189 212 212 213 209 204 209 197 177 149 149 197 177 209 210 213 201 201 201 212 201 189 201 189 201 201 189 201 201 149 149 149 201 201 149 149 149 201 161 201 162 206 213 206 209 210 209 210 209 213 189 149 179 149 189 189 212 189 189 202 189 201 213 212 213 201 189 185 211 211 213 185 213 215 213 235 236 213 213 235 213 213 213 238 238 213 213 213 213 213 213 213 213 207 213 213 213 184 178 207 213 213 213 213 213 217 215 213 215 214 214 185 185 213 185 207 185 207 185 202 202 184 185 207 207 200 212 207 200 185 200 200 208 208 208 208 208 228 213 213 208 208 208 208 208 216 236 236 236 214 216 215 215 216 215 214 214 225 214 213 215 225 215 214 236 213 213 
212 214 239 213 239 239 212 213 238 213 213 213 239 242 242 240 214 209 239 212 206 212 193 177 189 189 177 149 135 135 135 189 200 177 212 206 209 178 212 209 201 178 177 197 189 197 209 210 201 201 189 210 201 201 201 201 201 202 202 202 201 177 149 201 189 201 189 201 201 201 201 201 201 149 212 209 189 210 210 209 206 189 177 150 149 149 189 212 214 206 213 185 201 185 189 213 214 214 211 201 211 211 213 211 211 216 236 236 213 236 213 238 238 213 213 213 213 213 213 213 213 213 213 213 213 213 208 213 208 185 208 208 213 207 212 217 213 215 213 213 214 215 200 213 207 214 214 213 185 202 207 207 207 202 207 185 185 207 200 200 178 178 185 207 208 208 213 216 216 208 213 216 214 208 208 208 208 215 236 236 215 236 225 236 226 215 215 215 215 214 225 212 212 212 214 213 213 214 212 214 
212 213 239 239 239 213 212 213 238 213 238 213 213 238 231 213 210 209 209 239 209 209 201 201 189 189 189 135 135 119 135 135 177 135 197 197 177 189 209 178 214 201 178 178 210 209 212 212 201 201 177 177 201 189 201 201 202 202 202 201 201 201 189 202 201 201 201 201 201 201 201 201 201 212 177 150 189 210 209 209 189 177 149 149 161 161 189 212 212 212 212 201 185 202 214 212 189 213 213 214 213 213 213 214 207 213 213 236 213 213 213 213 213 213 213 213 213 212 213 213 213 213 212 212 213 213 213 208 208 208 213 208 185 207 207 200 213 213 213 213 217 213 200 185 207 185 208 208 200 202 213 206 207 214 207 207 200 207 200 178 178 178 207 208 216 214 214 215 231 216 216 237 236 213 208 209 207 215 215 236 236 225 226 236 214 214 214 214 214 213 212 212 212 213 212 213 212 214 226 214 
211 212 212 239 213 213 239 213 238 213 239 239 213 213 213 239 210 213 214 214 209 190 189 189 201 177 149 135 134 119 135 135 189 189 135 177 189 177 178 209 209 201 201 201 201 212 212 212 201 201 177 189 201 201 201 202 201 201 201 201 201 201 201 201 201 201 201 201 213 189 213 201 201 201 149 149 201 210 209 209 209 150 149 149 149 201 201 212 211 212 189 202 202 202 212 213 213 213 213 213 213 202 202 213 211 212 212 214 213 213 213 213 213 213 213 212 213 213 213 213 215 213 212 212 213 213 200 213 213 213 208 207 207 207 185 200 200 213 213 213 214 214 213 208 207 208 200 208 207 207 207 207 207 207 208 207 185 208 184 184 184 207 208 213 214 215 215 215 215 237 237 229 237 216 236 208 208 215 216 215 236 236 235 214 213 213 212 212 212 212 213 214 214 212 212 212 213 214 213 215 
212 212 212 212 212 239 213 213 213 213 238 239 213 242 209 212 212 239 212 239 209 177 177 177 201 177 135 134 135 135 135 135 135 135 135 177 177 177 177 201 201 178 178 201 212 201 212 201 201 201 201 202 202 201 201 177 177 202 201 201 201 201 201 202 202 213 212 212 212 213 201 201 201 149 149 149 201 213 209 204 189 149 149 149 149 201 201 189 201 189 201 202 213 213 211 185 213 213 213 214 202 201 213 214 214 236 212 212 214 215 213 213 213 213 213 213 213 235 213 213 215 215 213 212 213 212 208 213 208 208 208 185 213 208 185 185 213 217 213 213 227 213 213 208 213 213 207 213 213 213 207 207 207 207 208 207 178 184 184 207 208 208 208 214 215 215 215 215 216 232 237 237 237 237 217 215 215 216 236 236 226 235 214 227 214 214 214 214 214 213 214 220 213 212 212 212 213 214 212 212 
213 212 212 212 212 213 213 239 238 213 213 239 212 209 209 212 213 213 213 212 209 177 177 177 177 135 135 134 135 135 177 135 135 135 177 177 177 177 177 201 201 189 178 201 201 177 201 201 201 201 201 202 201 201 201 189 189 189 201 213 189 189 213 201 201 201 189 213 201 202 201 201 202 149 149 202 189 189 212 189 189 149 149 149 201 202 189 213 213 201 212 212 214 212 212 212 214 213 213 213 214 207 214 213 213 213 213 213 213 213 213 213 213 213 213 213 213 213 230 213 213 215 213 185 213 213 212 208 185 213 213 207 185 184 185 214 214 227 215 213 213 213 185 207 213 213 213 213 213 213 208 207 207 207 184 178 178 179 207 208 208 208 216 214 215 215 216 231 232 237 237 216 227 232 215 237 236 236 216 236 226 214 214 236 236 236 214 213 213 213 212 213 213 212 212 212 213 213 212 212 
212 212 239 213 213 212 239 238 213 213 239 209 209 209 209 212 212 212 212 213 214 204 177 177 189 177 134 135 177 177 177 177 177 177 177 177 189 189 201 189 202 201 201 201 201 201 201 201 201 189 202 202 201 189 189 189 189 189 189 212 212 212 212 212 201 189 189 189 202 201 201 202 201 149 149 189 201 209 206 201 150 201 150 201 214 201 201 201 213 212 211 212 214 213 214 214 214 213 236 214 214 185 212 213 213 213 236 213 212 212 213 213 212 213 213 213 213 213 212 213 215 215 213 213 213 213 185 185 207 213 185 184 184 184 185 207 213 213 213 217 213 213 213 207 208 213 213 213 213 213 207 207 185 205 178 178 179 207 208 213 213 214 216 216 216 217 232 217 232 226 226 232 237 215 237 237 236 236 236 236 230 213 215 236 236 215 214 214 214 214 227 214 226 212 212 214 213 232 212 212 
212 239 239 213 239 239 213 213 239 212 212 209 209 212 209 209 204 209 239 212 240 211 201 177 177 177 178 178 177 178 189 189 189 189 178 201 201 201 202 189 202 201 201 201 201 189 178 201 189 189 201 201 211 201 189 177 177 201 202 201 212 213 212 213 212 201 201 201 213 213 201 201 201 201 189 189 201 213 213 189 149 149 201 201 201 201 201 201 213 213 213 213 213 212 214 214 214 236 213 236 214 213 236 211 212 213 213 213 213 213 239 239 213 213 213 213 213 213 215 211 213 213 211 213 185 185 185 207 207 207 184 184 184 184 207 200 207 208 208 217 217 213 213 208 213 213 213 213 213 207 207 207 205 178 178 178 207 208 208 214 215 215 216 217 217 231 -9999 232 232 237 238 232 237 216 237 216 236 236 236 236 214 214 214 214 213 214 214 228 214 214 214 227 226 227 214 229 213 214 213 213 
239 213 239 239 212 239 239 212 238 213 212 209 209 239 209 204 212 206 206 212 238 209 211 209 201 189 189 201 189 189 189 189 201 189 189 201 201 202 201 201 201 201 201 201 201 201 201 189 201 201 201 201 212 201 201 201 201 201 189 177 211 214 212 214 212 202 201 201 213 212 213 201 201 189 189 201 201 209 206 201 149 149 201 214 201 201 211 213 211 211 213 214 214 213 214 214 213 213 213 236 214 213 213 213 213 212 214 213 213 213 213 213 213 212 213 235 213 212 213 213 213 212 213 213 213 213 213 213 202 213 185 208 208 213 184 184 207 207 208 213 227 213 213 213 213 213 213 213 213 207 207 207 185 179 178 201 208 216 216 238 237 237 215 235 238 232 -9999 -9999 232 232 237 237 237 237 237 237 237 226 236 216 214 213 214 213 213 214 212 214 213 214 226 214 213 213 213 213 213 214 229 232 
213 213 213 213 239 239 238 212 238 239 240 212 212 213 209 209 214 206 237 209 209 209 209 212 209 209 209 201 201 201 201 201 201 201 201 201 201 212 214 189 212 212 212 212 201 189 201 178 212 212 201 209 212 212 212 201 201 201 201 201 201 212 213 214 213 213 177 201 201 212 201 201 201 189 189 201 201 213 201 201 149 149 184 189 201 211 212 213 213 211 214 214 212 212 214 212 214 236 211 212 213 213 213 236 213 212 214 213 213 239 239 213 213 213 213 212 212 213 212 213 213 213 213 212 212 213 202 202 185 208 207 185 185 185 184 184 207 200 207 207 208 213 216 214 213 213 213 208 208 207 208 185 208 208 207 209 215 216 238 217 215 232 232 232 232 232 232 216 232 217 217 237 231 215 236 236 216 236 236 215 214 214 214 214 214 236 214 212 214 214 214 225 212 214 214 213 207 214 229 213 
213 213 239 239 239 239 239 239 239 239 213 212 240 209 212 204 204 209 209 212 212 209 209 212 209 212 212 209 201 201 209 212 201 201 213 212 212 211 212 211 212 212 212 212 212 201 201 201 212 211 211 211 212 212 213 201 201 201 201 201 213 213 214 212 213 212 201 189 201 189 189 214 201 201 201 201 201 204 201 201 189 149 202 201 202 211 213 211 213 213 213 214 202 214 211 213 213 236 212 213 236 213 236 213 213 213 213 213 213 212 213 213 212 212 207 212 212 213 212 213 207 213 213 202 185 200 207 213 184 213 208 214 214 207 184 184 184 207 200 207 215 217 232 218 218 213 208 208 207 207 208 208 207 208 214 217 238 238 -9999 232 232 238 214 213 213 232 216 216 216 216 215 237 232 237 237 237 215 215 214 214 214 214 214 214 231 236 236 214 214 215 236 226 213 212 236 213 213 214 213 212 
213 213 213 239 239 213 212 213 239 239 212 212 212 212 209 189 189 204 212 209 204 214 212 212 209 212 212 212 212 213 212 239 213 213 212 211 206 189 189 212 212 178 178 212 212 212 201 212 212 212 211 212 211 213 213 201 201 202 201 201 201 212 212 212 212 214 201 149 201 201 213 213 202 202 201 201 201 201 212 201 189 201 201 201 201 201 213 212 213 213 214 214 202 213 213 236 213 236 213 212 212 213 213 213 213 212 213 213 213 212 212 213 212 211 211 211 207 211 213 207 213 213 185 185 208 207 200 184 207 213 208 214 185 213 207 184 207 184 200 207 207 213 237 208 209 209 208 208 208 208 208 207 208 218 238 -9999 232 244 232 238 238 232 213 215 214 231 232 216 216 231 232 232 237 231 237 230 216 215 214 214 214 214 214 214 214 236 236 214 214 236 236 236 213 213 213 212 212 212 212 213 
213 239 213 238 213 212 212 239 239 238 213 212 212 211 189 189 177 177 212 209 204 212 206 212 214 214 212 211 239 211 211 211 211 212 211 212 212 212 199 194 212 212 189 211 212 213 212 212 212 212 212 212 211 211 213 201 202 201 201 201 201 201 213 211 214 212 201 201 201 201 212 213 211 201 201 201 201 211 201 189 201 201 201 201 201 197 202 213 213 213 213 213 213 213 213 213 214 212 213 214 212 212 212 212 212 213 213 213 213 213 212 211 211 211 211 211 211 207 207 213 213 200 207 213 213 213 200 200 208 185 213 200 200 208 206 207 208 207 214 207 200 208 208 200 208 208 215 208 208 208 208 216 232 232 232 232 247 235 232 232 232 232 227 215 231 232 237 232 232 230 231 -9999 237 237 237 237 216 236 236 214 214 214 214 214 214 214 214 214 237 214 236 226 213 213 213 214 212 213 212 212 
239 212 238 239 239 213 239 213 213 239 212 204 201 189 177 177 189 177 201 209 204 206 190 214 212 214 212 212 212 212 214 211 211 212 212 212 212 177 199 177 214 212 212 212 212 212 213 189 212 212 212 211 211 201 189 201 201 201 201 201 202 202 201 213 212 215 212 202 202 201 201 212 212 189 201 201 201 212 201 201 201 201 201 201 201 201 201 213 213 213 213 213 213 214 236 213 213 213 213 213 213 211 212 212 213 236 213 236 213 213 212 211 211 211 211 213 212 201 197 213 213 213 207 185 213 213 208 208 213 200 213 208 214 213 184 214 213 216 199 199 184 199 184 184 199 208 208 214 216 214 214 232 232 -9999 -9999 232 247 232 232 237 232 216 232 215 215 232 237 232 232 230 237 215 -9999 237 237 237 216 214 214 215 235 214 214 214 214 227 235 214 214 236 215 214 213 213 213 214 212 212 212 212 
214 212 239 238 239 213 213 212 212 212 212 189 177 177 177 177 177 177 201 204 209 212 209 202 211 213 211 211 212 213 211 189 211 213 212 212 214 212 212 212 213 213 213 212 212 189 211 212 213 212 212 211 211 201 202 213 201 201 202 201 201 201 202 201 212 214 212 212 212 201 202 215 213 212 214 213 211 212 201 202 201 189 201 201 201 201 201 211 213 213 214 238 214 213 236 213 212 212 212 213 212 212 212 212 212 213 236 236 225 213 212 212 211 211 213 213 213 213 197 185 197 207 207 207 213 213 213 208 208 208 208 214 208 214 208 214 207 207 184 184 184 184 179 179 184 208 208 216 214 -9999 -9999 -9999 232 238 238 232 232 232 237 232 232 231 215 209 209 215 215 231 232 231 237 216 237 237 237 237 237 237 214 236 236 214 214 231 236 236 236 236 236 236 235 236 213 213 213 213 212 212 212 212 
214 240 212 239 213 239 238 212 213 212 189 189 177 177 177 177 177 189 201 209 213 213 212 212 211 211 211 211 206 201 201 212 201 213 189 201 214 212 189 189 213 212 212 212 214 212 211 212 212 212 189 211 211 201 201 201 201 202 201 201 201 201 201 202 201 212 212 211 212 211 202 215 213 215 214 215 212 213 213 202 202 201 201 201 202 213 211 212 213 213 213 213 236 212 236 213 213 212 213 212 212 212 213 213 213 212 235 237 213 213 212 212 213 211 211 211 211 213 185 197 213 184 200 213 213 207 208 213 213 214 208 208 213 208 208 213 184 184 200 184 184 184 196 199 206 206 208 208 216 218 232 232 238 238 238 232 237 216 237 232 231 231 217 209 208 215 232 237 237 237 237 231 237 -9999 237 237 237 237 236 236 236 214 236 235 236 236 236 236 236 236 235 236 236 213 213 214 212 212 212 236 
213 213 212 213 213 213 212 212 211 212 189 177 189 177 177 177 177 201 213 238 214 214 212 209 211 211 213 212 202 201 214 201 201 213 201 201 201 189 201 201 201 213 201 201 201 201 211 213 212 212 211 211 212 212 201 201 201 213 202 201 201 201 201 201 201 202 212 211 212 213 213 215 213 213 213 213 213 213 213 202 202 202 224 236 213 211 211 213 238 239 213 213 239 213 213 213 239 213 214 237 214 236 236 236 212 212 213 212 213 212 212 212 213 212 213 213 213 213 185 213 213 200 208 213 213 213 213 213 213 208 236 213 208 208 208 184 184 184 199 207 200 208 208 207 208 208 208 208 215 227 232 232 232 238 238 217 215 232 232 232 232 231 231 231 230 215 215 216 236 236 237 216 231 216 -9999 237 237 236 236 236 236 214 236 236 236 236 236 236 214 214 226 214 213 213 213 212 212 212 212 236 
213 213 240 240 213 239 213 212 212 212 212 189 177 177 177 177 177 189 209 209 213 212 204 211 211 199 214 212 201 201 201 213 213 212 201 189 201 177 201 212 201 201 201 189 201 201 212 212 201 201 211 211 212 212 211 201 212 213 214 201 202 201 202 202 201 201 189 211 212 214 214 215 215 213 238 213 213 239 214 202 224 214 239 214 213 211 213 213 239 239 236 213 213 213 213 237 215 237 215 237 239 239 213 212 212 212 212 212 212 212 235 212 213 212 212 213 213 213 200 212 212 213 213 213 213 213 215 215 213 235 235 213 208 184 184 184 184 184 207 208 208 208 208 232 230 232 232 208 215 232 227 238 238 238 232 232 237 217 216 232 232 237 232 215 238 238 238 215 236 236 236 237 237 231 216 237 237 237 236 236 236 236 235 236 236 214 236 235 214 213 214 235 213 213 212 212 212 213 213 214 
238 240 240 213 240 213 213 212 213 212 212 189 177 177 177 177 177 177 189 209 211 211 189 201 211 211 199 200 201 201 189 213 212 212 212 201 177 212 212 213 213 212 201 201 201 201 212 201 201 201 201 211 211 212 212 212 212 212 213 201 202 201 201 201 189 189 201 213 212 213 215 238 238 214 214 214 213 238 214 214 236 239 239 213 211 211 212 213 239 239 239 239 213 237 239 237 237 239 236 214 236 235 213 212 213 213 213 213 212 212 212 212 213 213 213 213 213 211 207 213 212 207 213 213 215 213 215 215 215 235 235 207 184 183 177 184 184 184 207 213 208 208 209 209 232 232 216 232 237 232 238 238 238 237 237 232 232 232 238 216 238 237 237 238 238 238 231 237 215 236 236 236 236 237 237 237 237 237 236 236 236 236 236 236 235 235 214 236 214 214 214 214 236 213 213 207 207 213 236 236 
240 213 212 212 213 212 212 212 212 200 189 189 177 177 177 177 177 177 177 204 212 201 189 201 201 213 213 213 189 189 201 202 201 201 201 201 189 213 212 213 214 212 201 201 202 202 212 201 201 202 201 212 212 213 213 212 212 201 213 202 211 212 213 201 189 201 213 213 213 213 239 239 238 213 215 215 213 214 214 237 237 239 239 214 213 213 213 237 239 213 214 214 213 239 239 217 239 236 239 237 239 239 239 236 213 235 213 213 213 213 212 213 207 213 212 207 184 207 213 213 207 207 213 213 213 215 213 213 213 215 235 184 177 177 177 184 184 184 199 199 207 207 208 208 232 238 237 232 232 218 238 238 238 237 231 232 231 232 237 215 237 232 237 238 238 231 231 237 215 236 236 215 236 237 237 237 237 237 236 236 214 235 235 237 231 236 214 213 213 214 214 213 214 212 212 213 213 227 236 236 
212 212 213 211 211 211 212 204 189 177 177 177 177 177 177 177 177 177 189 216 212 201 201 202 189 201 213 213 213 189 177 202 177 189 202 189 202 202 201 213 212 211 211 213 201 211 211 212 201 201 201 212 212 213 213 212 213 202 201 202 213 212 212 212 213 213 214 215 213 213 239 239 239 216 239 238 213 239 239 237 239 239 239 214 213 212 239 237 214 213 213 213 239 239 217 239 239 237 239 215 215 237 235 213 213 213 237 239 212 213 213 213 213 213 207 207 213 207 207 213 213 213 212 213 200 213 213 213 213 235 213 184 184 177 184 184 199 199 184 206 206 208 209 232 216 238 215 215 218 215 238 239 238 237 232 231 231 231 231 231 232 232 232 238 238 237 237 215 236 236 236 236 236 236 236 237 236 237 236 236 236 236 236 214 236 235 235 214 214 214 214 213 212 212 207 212 213 229 214 213 
211 211 204 209 211 211 211 204 189 189 177 177 177 177 177 177 177 177 177 212 213 202 202 202 201 201 212 213 201 202 201 177 177 201 202 202 212 212 201 201 213 211 211 213 212 212 213 212 202 202 201 201 212 213 213 212 212 201 201 201 214 213 212 212 215 238 215 216 214 216 239 239 239 239 239 239 214 237 214 239 239 239 239 214 214 237 213 215 214 214 239 215 239 236 215 237 239 239 237 213 214 235 235 212 212 212 212 212 213 212 211 213 213 213 207 207 212 213 207 200 215 213 213 213 213 213 213 213 215 212 207 177 184 177 183 184 196 206 208 208 208 216 208 208 232 237 232 238 215 232 238 238 237 237 232 231 231 231 231 215 231 237 237 237 237 237 231 237 237 236 236 236 236 215 216 237 237 237 236 235 236 236 235 236 236 236 214 215 214 214 214 213 212 212 213 212 213 215 215 236 
211 211 209 209 204 204 211 211 214 202 189 189 189 189 177 177 177 177 201 201 213 213 201 189 201 201 201 212 201 201 201 201 201 202 201 213 212 212 212 201 189 201 211 211 212 213 213 212 212 201 201 189 211 213 213 213 214 201 202 201 201 215 213 213 239 214 213 239 239 216 214 213 214 239 214 214 214 214 214 239 214 239 239 214 237 237 239 214 215 213 214 238 236 213 235 236 239 239 213 213 213 213 237 213 212 213 212 212 213 211 213 211 213 207 184 213 207 207 213 213 207 215 213 207 215 213 215 213 215 207 184 184 184 178 183 184 196 206 208 215 208 208 231 238 232 238 215 238 232 232 237 238 237 237 232 216 237 231 231 237 231 237 231 215 237 237 237 237 231 215 236 236 236 236 237 215 215 237 236 228 236 236 236 236 236 236 237 237 212 212 212 214 212 213 213 212 213 215 213 236 
204 204 204 204 204 211 204 211 211 212 201 189 189 177 177 177 177 201 201 201 213 213 214 213 189 189 201 201 201 201 201 202 202 201 201 213 211 211 211 189 189 212 212 212 212 213 213 211 211 201 201 201 212 212 213 213 215 212 214 201 215 213 213 239 213 239 215 214 214 239 214 213 239 239 214 214 214 213 214 214 237 214 213 237 214 213 238 213 213 213 213 239 214 214 235 237 213 237 213 235 237 236 236 213 237 213 212 212 212 212 213 213 207 184 207 208 207 208 213 213 212 212 207 212 213 213 215 215 215 207 196 184 177 184 184 196 206 208 215 216 208 208 215 238 232 238 238 215 238 237 237 238 237 237 237 232 238 237 237 231 237 237 231 237 237 237 237 237 237 237 237 236 236 236 215 237 216 236 238 236 236 215 235 236 236 236 237 212 212 212 214 235 236 213 213 212 212 213 214 213 
204 204 204 204 204 204 211 193 204 204 201 201 189 189 177 177 189 201 201 201 202 202 213 213 201 189 177 202 201 201 201 202 202 211 213 211 211 211 211 212 212 212 215 213 212 212 213 212 212 201 201 201 202 212 213 214 214 214 212 214 213 216 239 239 213 238 238 238 216 239 213 216 214 239 214 214 214 214 214 213 213 214 214 213 213 212 236 214 214 214 213 214 239 239 213 213 213 236 214 237 236 237 213 213 213 213 212 212 212 212 213 207 184 184 207 213 213 213 207 207 212 213 214 215 213 213 213 213 200 197 196 196 196 196 196 207 208 215 215 231 207 215 231 238 231 232 238 232 232 238 232 238 237 237 232 237 217 231 238 237 237 237 231 231 231 237 237 231 237 237 237 236 236 236 215 237 216 216 237 236 216 215 238 235 237 235 236 215 214 214 214 214 212 213 215 207 215 212 210 207 
213 211 231 201 201 201 204 193 204 201 201 177 201 189 177 177 201 202 201 201 201 190 201 213 202 202 177 201 201 201 201 202 202 201 201 201 201 211 211 211 213 213 213 211 211 213 213 212 213 211 201 201 202 201 212 213 214 214 213 213 239 239 216 216 216 214 216 239 216 214 214 239 239 239 239 213 214 214 238 213 214 236 213 212 212 212 213 213 238 213 213 215 239 239 237 212 212 212 237 237 237 236 239 213 213 212 213 213 212 213 213 208 207 207 213 207 207 213 213 213 214 214 207 215 213 213 213 200 200 196 196 196 196 196 208 215 209 236 207 207 207 231 238 238 232 232 232 238 232 215 238 237 237 237 237 237 237 238 238 237 237 215 215 231 237 236 237 237 237 237 237 236 236 236 237 237 215 215 236 236 216 216 238 235 237 237 237 237 214 235 214 212 212 214 207 207 212 213 212 210 
211 211 238 211 201 201 201 201 201 189 177 201 202 201 201 201 202 201 201 201 189 178 201 202 202 201 201 201 189 177 202 202 189 189 189 189 212 211 211 213 213 213 213 211 211 211 213 213 212 212 202 201 202 202 202 212 213 213 213 214 239 239 239 216 239 216 216 239 216 216 239 239 239 216 216 214 236 214 214 214 213 239 213 212 212 212 213 213 212 213 213 237 239 239 237 213 212 213 235 237 236 239 213 212 212 213 213 213 211 213 213 208 208 213 207 207 185 185 213 207 215 213 212 215 215 200 200 208 213 207 196 197 206 208 215 216 215 208 207 207 231 208 238 238 238 231 238 215 231 231 237 237 237 237 237 237 231 237 237 237 237 237 231 231 237 236 237 237 237 237 236 236 236 236 237 237 237 -9999 216 236 238 236 238 237 237 237 235 237 237 214 212 213 207 207 207 206 214 205 214 214 
211 211 211 239 239 201 228 189 189 189 201 177 201 201 201 204 201 201 202 201 190 190 201 201 201 201 201 201 201 202 201 201 201 189 201 202 211 212 213 212 211 213 213 213 213 212 211 213 213 213 213 202 201 201 202 202 213 213 214 216 216 216 239 216 238 214 239 239 214 213 214 214 239 239 216 214 214 214 236 214 214 214 214 213 236 212 213 213 212 212 213 239 237 237 213 212 213 213 237 236 237 237 213 212 211 211 211 213 213 211 212 184 207 207 199 184 184 199 214 213 215 213 207 207 200 200 200 207 214 214 207 207 208 215 215 215 208 207 208 208 231 231 231 215 232 215 214 215 215 231 237 237 237 237 237 237 237 237 237 237 237 237 237 237 237 237 236 237 237 236 236 236 236 236 236 237 237 -9999 216 237 238 238 238 237 237 237 237 237 237 215 212 214 207 212 207 213 212 212 212 207 
237 212 213 239 213 212 201 201 189 189 178 189 201 201 201 201 201 201 201 201 201 178 201 202 201 201 201 201 202 201 201 189 201 202 201 201 211 211 211 212 211 212 211 211 213 212 212 214 212 214 212 213 213 213 202 214 237 214 239 216 216 214 238 214 239 236 239 213 239 214 213 214 239 239 216 213 236 236 214 213 239 214 236 214 214 212 212 213 212 236 239 239 237 213 213 212 237 236 236 237 236 212 212 236 201 189 189 201 201 201 196 177 177 177 177 177 177 184 207 214 212 215 207 213 200 199 207 208 213 213 215 208 208 215 230 208 207 207 214 231 231 214 214 236 236 232 214 214 214 236 231 231 237 231 237 237 237 237 237 231 237 237 237 237 237 237 237 237 237 237 236 236 236 236 236 237 236 238 237 -9999 238 216 236 237 237 237 237 237 237 215 214 214 212 207 207 204 212 212 206 213 
213 211 211 213 213 214 201 189 201 201 189 189 177 189 201 178 201 204 201 202 178 201 201 201 201 201 202 202 201 202 201 201 202 202 201 201 211 211 211 212 212 212 212 211 213 212 211 212 211 213 213 213 213 212 238 214 214 216 239 216 239 239 214 239 238 236 239 238 239 239 214 213 239 239 239 214 213 213 238 213 239 213 214 214 213 212 212 236 212 237 237 239 238 213 213 213 237 237 213 212 212 212 212 213 189 184 184 201 213 178 213 213 177 177 177 177 177 207 214 207 214 213 213 213 207 199 207 208 213 213 208 216 208 236 208 207 207 207 207 214 214 232 232 232 236 236 237 214 212 213 231 236 231 237 237 237 237 237 237 237 237 237 237 237 237 237 237 237 237 237 236 236 236 236 236 237 237 238 238 236 -9999 238 236 216 237 237 237 237 237 236 214 212 212 207 207 212 204 204 205 204 
193 204 211 239 213 211 201 201 201 201 201 201 177 177 178 201 202 202 202 202 178 189 202 202 201 201 201 201 202 201 201 202 202 201 201 202 211 212 213 213 213 212 212 212 213 211 212 212 215 215 212 213 216 214 213 214 216 239 214 216 214 239 239 237 213 213 212 213 214 239 213 214 237 237 213 213 214 213 239 214 213 213 213 214 212 212 212 212 213 237 239 239 238 213 213 235 236 214 213 212 211 211 201 201 178 184 184 213 184 201 213 184 177 137 137 177 199 214 207 214 213 207 207 208 213 208 215 207 213 215 214 215 215 215 238 208 208 208 215 214 230 231 214 231 214 215 231 215 212 214 231 236 237 237 237 237 237 237 231 237 237 237 237 237 237 237 236 237 237 237 237 236 236 237 215 216 237 237 237 238 238 238 236 237 237 214 237 237 237 237 215 212 212 206 212 212 212 212 199 193 
200 200 201 201 201 201 201 202 201 201 201 201 201 189 201 202 202 201 202 201 189 203 202 202 202 202 202 202 202 201 201 202 201 211 212 201 213 212 211 213 213 212 212 211 211 211 214 214 214 213 212 214 213 214 216 216 216 216 216 213 214 239 239 213 213 212 212 213 213 213 214 214 239 237 237 213 214 214 236 239 239 213 214 213 212 212 212 212 213 237 237 238 237 236 236 236 235 237 212 212 211 201 184 178 184 201 201 185 213 213 207 177 137 137 177 184 207 213 214 207 207 213 208 208 213 214 214 208 214 214 231 232 232 232 232 232 232 216 215 216 231 214 231 214 213 236 214 214 214 214 231 231 237 237 237 237 237 237 237 237 231 231 231 237 237 236 237 237 237 237 237 236 236 236 237 237 237 238 236 238 238 216 238 237 238 216 215 237 237 236 212 212 212 207 207 212 212 199 178 193 
212 201 190 201 201 202 202 201 201 201 201 201 201 202 201 201 201 201 201 189 201 202 202 202 202 202 201 201 201 201 202 201 201 212 213 213 213 211 211 213 212 211 215 212 214 213 212 214 212 212 214 215 213 216 216 216 216 239 239 216 216 216 216 213 213 213 213 236 236 239 213 213 239 239 237 213 214 213 237 213 213 213 213 212 213 212 213 237 239 213 236 213 237 239 239 235 235 235 212 211 201 178 184 201 201 202 201 211 235 235 184 149 137 137 197 196 207 214 207 213 213 208 208 213 208 213 213 213 207 215 214 215 215 232 231 237 231 231 236 231 236 214 236 207 236 214 231 231 214 236 236 236 215 231 237 237 215 231 231 231 231 231 215 237 237 236 236 216 215 236 236 236 236 237 237 238 237 238 238 238 238 238 238 238 238 215 237 238 237 237 215 212 212 212 213 212 210 210 201 208 
232 190 201 201 201 201 201 201 201 201 202 204 201 201 202 201 189 201 189 189 204 201 201 202 201 201 201 201 224 201 201 201 201 212 211 213 213 212 211 211 211 211 214 212 201 212 211 212 217 213 215 214 214 239 216 216 216 216 216 216 214 214 214 213 213 213 214 213 213 237 213 214 239 239 237 236 236 214 236 214 214 213 213 213 213 213 215 239 239 213 212 213 215 236 237 236 235 213 212 212 211 201 201 202 202 213 213 212 211 207 177 137 137 182 202 197 196 207 207 213 214 216 208 208 208 208 213 214 214 208 208 215 207 215 215 237 215 214 231 236 236 231 214 207 214 231 214 231 236 231 215 215 207 207 216 231 215 231 231 231 231 231 215 215 237 216 236 236 216 215 236 236 215 237 237 237 238 238 238 238 237 238 237 238 238 237 215 238 236 237 215 212 212 236 212 210 205 204 206 205 
190 190 202 202 202 201 201 189 189 201 201 202 201 201 201 189 202 202 201 201 201 202 201 202 201 202 201 202 201 201 201 201 201 211 213 212 212 212 211 211 212 212 201 201 189 213 212 213 214 214 215 216 238 238 238 216 216 214 214 215 216 213 212 213 213 214 213 213 213 237 239 214 239 214 239 237 214 236 236 213 213 213 213 213 213 215 239 239 215 213 237 213 214 214 236 236 239 212 212 212 212 212 212 212 212 213 213 213 207 178 177 177 178 196 213 196 184 196 214 214 213 213 207 214 208 208 208 214 215 228 207 207 207 207 215 215 212 207 207 236 231 214 207 207 230 214 213 207 213 215 215 215 214 214 207 214 215 231 216 231 215 215 215 231 237 236 236 236 236 236 236 238 238 237 237 237 238 238 238 238 238 238 238 238 238 215 215 237 237 237 213 214 236 236 212 205 204 205 205 207 
190 204 201 202 201 201 201 201 201 201 201 201 201 202 201 201 202 202 201 202 201 201 202 202 201 201 201 201 211 211 201 214 211 212 214 212 211 213 212 212 213 201 201 201 212 212 213 214 214 214 214 215 238 215 214 216 238 239 238 215 214 212 214 214 214 239 239 213 213 214 214 239 214 214 239 239 214 237 237 213 214 237 212 213 215 239 238 239 238 239 215 236 237 213 212 212 212 235 212 212 212 212 212 212 212 213 213 213 178 177 177 177 196 212 213 184 184 196 207 208 208 214 213 208 208 208 208 207 214 208 207 208 207 208 207 207 214 213 214 236 214 214 207 207 214 231 231 214 207 215 236 215 236 207 216 215 215 231 215 216 215 231 231 231 231 227 236 236 236 216 216 236 237 236 215 238 236 236 237 238 238 238 238 237 216 215 215 215 237 215 212 214 237 236 212 206 205 205 207 215 
201 226 201 220 201 201 202 201 201 201 201 201 201 201 202 201 204 226 202 201 201 201 202 201 202 201 201 201 212 213 211 213 211 211 211 213 211 213 211 201 213 213 201 212 212 212 238 238 214 213 214 214 214 212 212 212 214 238 214 213 213 211 212 213 213 213 213 213 213 214 238 239 214 213 239 214 213 237 236 236 236 237 212 213 236 238 236 215 213 239 236 213 213 212 212 212 212 212 212 202 212 212 212 212 212 212 213 197 177 177 177 184 201 197 196 196 196 197 207 207 213 213 207 208 214 214 207 214 214 214 208 215 215 231 207 227 227 214 236 214 214 236 230 214 214 236 231 214 230 214 215 215 215 215 216 214 213 215 215 216 216 216 216 216 216 231 215 238 238 238 215 237 237 238 238 238 237 238 238 238 238 237 237 238 238 238 237 237 237 237 213 215 235 213 212 206 205 212 214 215 
215 213 201 226 226 202 201 201 201 202 201 201 226 226 204 226 226 201 201 201 201 201 201 201 201 201 201 201 211 211 211 211 211 211 213 201 201 201 201 202 201 212 214 214 216 238 214 212 212 212 212 212 212 212 212 212 214 213 238 213 213 214 238 216 213 213 213 213 213 214 238 238 214 236 214 214 239 237 236 214 213 214 212 213 215 217 239 236 213 215 213 212 235 235 211 212 212 213 212 189 189 189 202 212 214 212 212 177 177 177 194 197 184 184 184 202 207 207 213 213 208 208 207 207 214 227 226 207 227 215 215 208 214 215 230 213 227 236 214 214 214 214 230 236 213 231 231 214 231 230 215 214 215 207 212 207 207 214 216 216 216 216 216 216 216 216 237 236 216 237 238 237 238 238 238 238 238 238 237 238 238 238 238 238 238 238 237 238 238 238 238 238 237 213 212 207 212 212 214 213 
237 212 211 201 202 201 201 202 202 201 226 201 201 237 201 201 201 202 202 201 201 201 201 201 201 201 201 201 201 201 211 211 212 212 212 201 201 201 202 201 212 214 213 214 238 214 214 212 212 212 212 212 212 212 237 235 239 214 213 214 217 216 214 238 213 214 213 213 213 213 236 214 236 238 214 214 214 237 237 214 237 212 213 215 215 215 236 215 214 213 236 212 212 212 211 211 212 212 213 202 201 201 202 213 213 235 177 177 177 177 182 178 178 184 196 207 213 208 213 208 213 207 208 214 215 214 214 226 226 214 207 207 231 207 236 214 236 214 214 236 214 214 214 231 231 214 214 214 236 214 212 212 214 207 212 207 216 216 216 216 216 216 216 216 216 216 216 236 236 237 238 238 237 237 238 216 236 238 238 238 238 237 238 238 238 215 214 237 237 238 238 238 237 214 212 212 212 207 212 237 
211 212 211 211 211 201 201 201 226 226 226 212 213 213 202 201 201 204 201 202 201 201 201 201 201 201 201 201 201 201 201 201 201 212 212 201 201 201 202 214 214 214 218 214 214 214 214 213 212 212 213 212 212 235 235 235 214 213 212 213 238 214 239 213 214 214 213 236 212 213 236 237 214 213 236 237 213 237 236 236 214 213 236 215 215 215 213 215 213 214 212 213 212 211 211 212 212 212 212 202 202 202 202 201 189 177 177 176 177 177 177 177 178 184 197 207 213 207 213 208 208 207 208 214 226 236 214 207 207 214 212 207 207 214 214 231 231 231 230 236 235 214 213 214 214 215 215 236 236 236 212 212 207 207 207 207 216 215 216 216 216 216 216 216 216 216 216 236 236 237 237 237 237 237 238 236 236 216 238 237 237 238 216 237 215 215 215 215 237 238 237 216 237 213 212 212 212 212 213 212 
211 212 212 211 212 211 211 201 201 226 202 211 211 202 226 224 201 201 202 201 201 224 224 201 201 201 201 201 201 201 201 201 201 201 201 212 212 214 214 214 212 214 216 216 218 239 239 212 212 212 212 213 235 212 212 215 212 214 212 213 238 239 214 213 214 214 214 237 212 213 213 213 213 214 237 214 214 237 236 214 213 215 238 238 215 236 213 212 213 213 236 212 211 212 237 211 211 212 212 211 212 202 213 201 185 177 176 176 177 177 177 177 196 203 207 212 213 208 213 207 207 207 207 214 213 207 207 236 212 227 212 227 207 214 214 236 231 231 236 214 214 230 230 214 214 214 215 236 236 236 213 212 207 207 207 207 213 213 215 236 236 236 236 216 216 216 216 236 215 236 237 237 237 238 238 236 216 216 238 238 238 238 216 237 215 215 215 215 215 238 238 237 238 216 212 212 211 212 236 238 
211 212 213 212 212 212 211 201 201 202 202 213 237 212 201 201 224 224 203 201 202 224 201 204 201 201 202 201 201 201 201 201 201 201 201 212 214 214 214 214 216 238 238 215 239 218 239 235 212 212 212 237 214 236 212 212 214 213 213 213 214 214 213 214 214 237 213 213 237 213 213 237 213 237 214 239 239 237 237 212 213 215 238 236 236 215 213 213 212 213 212 236 213 212 201 177 177 213 212 212 212 213 201 189 184 177 176 176 177 177 177 184 197 214 213 213 207 207 214 207 207 207 207 213 207 207 199 207 226 227 227 212 236 230 214 214 214 236 236 235 230 214 214 214 214 214 214 214 236 236 214 207 207 207 207 207 212 215 236 236 236 236 236 237 237 216 237 236 237 237 237 238 215 216 236 216 216 216 237 238 238 238 238 238 215 215 215 215 237 237 238 238 237 238 212 212 212 213 213 237 
213 212 212 212 213 212 212 211 201 201 201 201 211 237 211 211 201 201 201 203 213 212 215 224 201 203 202 201 201 201 201 201 201 201 212 212 214 214 216 218 238 238 217 215 215 218 238 215 235 212 237 237 237 237 212 212 214 214 212 212 239 214 213 213 214 214 216 237 237 214 239 213 237 214 237 239 237 237 237 213 214 238 236 215 236 236 213 212 235 213 213 213 227 201 189 184 177 201 211 211 213 201 189 184 177 177 177 177 177 178 184 197 202 207 214 207 214 207 207 214 207 206 206 206 206 207 207 200 206 207 207 212 214 214 214 236 214 214 235 235 213 213 214 213 235 212 212 212 214 236 236 207 207 206 207 207 236 236 236 236 215 236 236 236 236 216 215 216 237 237 237 238 216 238 238 238 237 216 237 238 238 237 238 238 237 215 215 216 237 237 237 238 238 216 212 212 213 213 236 212 
213 212 212 213 213 212 211 211 201 201 201 201 211 211 211 211 211 211 211 213 211 211 212 201 201 201 201 201 201 201 201 201 201 212 214 214 218 216 238 238 216 216 239 237 238 238 238 216 212 212 212 214 213 213 212 212 213 206 213 212 212 212 212 212 215 237 239 239 214 237 239 237 237 237 239 238 239 239 213 214 238 238 215 213 213 213 235 212 213 212 213 202 189 177 178 178 189 201 202 202 189 201 184 177 177 177 177 177 184 178 196 202 207 207 213 207 213 214 207 212 207 197 196 196 196 207 207 236 212 207 207 214 236 236 214 213 214 236 214 235 214 214 212 214 214 214 212 214 213 214 214 213 199 199 207 207 212 215 216 236 236 236 236 216 216 216 216 215 237 238 238 238 238 238 238 216 216 237 216 238 238 238 237 237 238 238 237 216 216 216 238 238 237 216 212 212 213 237 235 239 
211 201 200 201 212 212 211 212 211 211 201 211 211 211 211 212 211 211 201 201 211 212 201 201 201 201 201 201 201 201 201 201 214 215 217 217 238 238 215 213 236 236 236 236 213 214 214 214 212 212 211 212 214 236 212 212 211 211 212 212 215 212 212 212 235 237 239 214 213 236 239 239 236 238 238 238 239 236 238 238 236 236 213 212 212 212 237 212 212 212 211 189 189 189 178 178 201 202 189 189 189 201 182 176 176 177 177 184 184 184 197 202 202 213 207 212 207 212 212 212 212 197 184 196 196 207 207 213 207 207 207 214 214 214 236 214 214 235 235 213 213 213 235 212 212 214 212 213 235 213 213 207 199 199 205 212 236 236 236 236 215 236 216 216 216 216 215 215 236 237 216 238 236 238 237 238 238 238 238 238 238 238 238 238 237 237 215 215 215 215 215 238 238 238 215 212 213 235 212 212 
211 211 200 211 211 211 211 212 211 211 211 211 211 211 235 211 211 201 201 201 201 201 201 201 201 201 201 201 201 201 201 201 212 212 214 215 212 215 212 236 236 214 214 214 214 214 212 214 212 212 211 212 212 212 213 212 212 212 212 237 212 212 214 215 235 235 238 239 239 239 238 238 238 239 239 236 238 236 238 217 236 239 237 213 236 236 236 213 236 236 201 189 189 182 178 201 202 202 189 189 201 189 177 177 177 177 177 184 184 197 197 203 207 213 214 207 212 212 212 212 203 203 197 197 197 207 212 207 207 207 213 214 236 213 214 214 214 214 213 213 235 214 214 214 214 214 236 214 235 212 212 207 196 196 205 215 236 236 236 236 215 216 216 216 216 216 216 216 236 238 238 238 238 237 238 237 238 237 237 238 238 238 238 238 238 237 215 215 214 215 237 238 238 238 213 212 212 212 212 212 
211 211 211 211 211 211 211 211 211 211 211 212 211 212 212 211 201 201 201 201 201 201 201 201 201 201 224 201 201 201 201 211 213 215 215 212 214 215 212 213 212 212 214 214 214 214 212 214 213 213 212 212 212 212 212 212 212 215 236 215 212 212 214 215 212 214 236 236 239 239 238 238 238 239 215 237 214 215 239 236 239 237 237 213 213 236 236 236 236 213 201 177 177 182 184 201 202 201 201 201 202 178 177 177 177 177 178 184 202 202 203 202 207 202 214 212 214 212 213 212 202 202 202 202 212 236 207 212 212 207 214 236 214 214 235 235 235 213 236 212 213 235 214 235 235 213 235 214 212 212 212 206 196 206 207 215 236 236 236 236 214 216 216 216 216 216 216 236 238 236 238 238 238 238 238 237 237 237 237 238 238 238 238 237 216 215 214 214 215 215 216 238 238 237 213 212 212 212 212 212 
200 200 211 211 211 211 211 212 212 212 211 212 211 212 212 211 201 212 212 212 212 212 212 214 213 213 213 211 211 201 211 211 215 215 236 211 212 211 212 214 215 211 211 211 212 212 214 212 212 212 212 212 212 212 237 212 212 235 212 212 212 212 213 235 212 213 239 239 239 239 236 236 238 236 236 213 213 236 238 236 236 237 237 213 212 212 237 212 212 211 189 177 177 189 189 189 189 201 201 201 201 184 184 202 196 177 178 196 197 203 214 213 212 212 214 212 212 214 213 197 202 197 235 207 213 207 207 212 212 212 212 215 236 236 236 213 213 213 235 235 212 235 235 214 235 236 236 214 213 213 212 207 207 207 215 236 236 236 236 213 215 216 216 216 216 216 215 216 236 238 238 238 237 238 238 237 237 238 238 238 238 238 238 237 216 215 213 214 214 215 216 238 237 237 216 212 212 212 213 213 
211 212 212 212 213 213 212 212 212 212 212 237 212 212 212 212 212 212 213 236 236 214 214 215 215 215 215 215 215 215 215 211 214 211 211 211 215 212 211 209 215 211 211 212 212 212 212 212 212 212 212 213 212 212 235 212 212 212 213 212 215 236 212 212 236 235 215 236 213 236 236 236 215 237 236 236 214 215 215 239 239 239 237 213 211 202 238 211 212 212 189 189 189 201 202 189 189 201 189 201 201 185 184 184 184 184 196 197 202 214 214 207 212 212 214 212 213 212 212 202 197 197 212 207 207 207 212 212 214 215 214 214 236 235 236 213 213 213 234 235 212 212 212 235 213 236 214 215 214 213 215 231 215 215 215 236 214 213 212 214 212 236 216 216 216 215 216 215 237 238 238 237 238 238 238 237 237 237 237 237 238 238 237 216 216 215 214 214 215 215 237 238 238 237 237 213 212 212 212 213 
212 213 213 239 239 237 237 237 237 237 214 215 215 215 215 215 215 212 236 214 215 215 236 236 236 214 236 211 211 212 215 215 214 215 236 211 236 211 211 215 211 212 214 212 212 212 212 212 213 212 216 212 212 212 212 212 212 212 235 236 212 213 213 213 236 214 236 214 214 213 236 238 236 236 216 213 213 236 239 236 236 236 213 212 201 202 201 213 211 201 202 202 202 202 201 189 201 202 202 189 185 -9999 185 184 184 184 197 203 203 206 235 212 212 212 235 212 212 212 212 213 202 202 197 207 207 207 207 212 214 214 236 216 235 214 212 212 212 235 235 235 213 213 213 212 207 207 214 214 213 231 215 236 236 207 213 214 214 212 212 236 214 214 216 236 215 215 215 215 237 238 238 238 238 238 238 237 237 216 237 237 237 216 237 239 216 216 225 215 213 237 238 238 237 238 237 215 212 212 212 212 
212 213 238 239 239 239 237 237 215 237 215 236 215 236 215 214 214 236 236 236 215 236 236 236 236 214 211 236 236 212 236 215 211 211 211 211 212 211 211 214 211 212 212 214 212 212 214 212 237 237 215 212 213 213 214 214 213 238 213 211 214 214 215 238 238 213 214 237 213 216 236 239 236 213 237 236 212 236 236 238 236 213 212 201 201 202 212 212 211 201 202 202 202 202 189 189 202 201 189 189 201 201 201 201 197 197 203 197 202 202 212 214 213 212 212 212 212 212 212 213 212 203 197 207 207 207 236 212 214 236 214 213 235 212 206 212 212 234 213 235 213 212 214 214 214 213 215 213 207 215 215 236 215 207 214 235 207 212 207 214 213 214 215 236 216 214 215 217 216 238 238 238 238 238 238 238 238 237 237 238 216 227 237 216 216 227 225 213 213 237 237 237 237 238 238 213 212 212 212 207 
237 213 213 239 238 212 212 239 237 237 212 215 237 213 215 215 213 214 215 214 213 214 236 214 236 215 236 212 236 236 211 211 211 211 204 204 209 211 211 215 213 213 214 214 239 217 218 218 218 216 214 213 215 213 218 214 213 213 211 212 214 214 239 214 237 213 213 213 237 215 237 239 237 237 237 236 215 236 236 239 236 213 212 201 202 202 213 213 201 201 202 202 202 201 189 184 201 201 202 201 202 202 202 197 203 202 202 202 212 212 212 212 212 212 212 202 202 203 212 212 202 197 197 206 214 236 213 214 236 215 236 207 212 207 212 207 213 235 212 214 235 214 214 214 213 207 207 215 214 215 236 215 236 212 212 212 207 207 214 236 212 214 213 236 213 214 214 216 238 238 238 238 238 238 237 238 237 237 237 238 238 230 216 216 216 230 225 215 215 216 237 237 237 237 216 213 212 212 207 212 
238 239 239 213 213 213 213 212 212 212 212 212 215 213 212 212 212 236 214 212 215 211 236 236 214 211 212 211 212 212 215 211 211 211 211 212 212 215 215 215 236 237 238 215 238 217 218 215 214 214 215 213 212 213 213 214 214 213 213 213 213 239 237 216 214 216 237 237 214 237 239 237 237 237 237 212 213 213 236 236 237 235 213 201 202 202 213 212 202 201 202 201 189 178 178 185 201 211 202 211 212 212 212 202 202 197 202 202 212 212 212 212 212 212 202 202 202 202 202 202 202 197 207 213 215 214 236 213 236 236 214 213 213 207 213 213 235 213 214 214 214 235 214 214 214 213 207 212 215 236 212 212 212 212 207 207 207 207 212 212 212 213 236 236 212 207 212 216 216 216 237 237 237 237 216 238 238 237 238 237 237 216 216 216 216 230 230 215 213 237 237 215 237 237 237 213 213 212 207 202 
238 239 239 240 239 214 214 214 212 239 212 212 212 212 212 212 211 211 215 215 236 211 211 211 236 212 211 211 211 211 211 211 212 211 211 236 236 214 236 236 236 236 237 215 237 214 216 216 218 218 214 214 213 213 213 215 214 214 214 214 214 213 213 239 236 239 237 237 237 237 239 237 237 237 216 213 212 213 215 215 237 213 213 227 202 202 227 201 202 201 189 189 177 184 185 201 224 236 213 213 212 212 202 202 197 197 202 212 212 212 212 212 212 235 202 202 203 197 202 197 202 207 213 214 236 236 212 214 227 236 213 214 213 212 212 213 213 213 213 214 214 214 214 214 214 207 207 207 207 212 214 214 236 212 236 207 207 207 212 212 207 212 212 212 207 207 207 216 216 237 237 238 237 237 238 238 238 238 237 216 216 216 216 230 230 216 237 215 237 214 215 215 213 237 216 215 213 212 207 200 
241 238 239 239 240 240 239 239 239 237 212 212 213 212 212 212 211 211 211 211 213 211 211 211 211 212 211 211 211 212 211 211 212 211 211 236 236 236 236 214 236 236 237 216 216 214 217 214 238 238 215 214 214 215 214 215 215 214 214 214 214 214 216 237 236 237 237 237 239 239 239 237 237 237 216 237 213 213 236 236 214 236 213 213 202 202 202 201 189 189 177 184 184 189 201 211 213 213 236 236 212 202 202 202 202 202 202 202 212 212 212 212 213 214 203 202 202 197 197 197 197 214 213 215 214 214 236 214 214 213 213 213 214 213 213 214 213 212 207 214 236 236 236 212 212 207 207 207 214 213 214 214 212 207 207 207 207 207 207 207 212 212 213 213 207 206 207 216 216 238 238 238 238 216 216 237 238 239 238 238 238 237 216 216 216 216 216 237 237 215 215 237 237 237 237 237 213 212 207 202 
240 238 241 239 239 239 239 239 239 241 213 213 213 213 213 213 211 211 211 211 211 211 211 211 211 211 211 211 211 212 212 211 211 211 211 215 236 237 237 236 212 236 213 214 215 214 216 214 238 215 217 215 215 216 215 215 215 214 213 213 214 215 216 237 214 237 214 237 239 239 237 239 237 213 216 236 213 235 213 214 239 236 213 211 201 201 201 201 189 177 184 184 189 201 212 236 213 239 237 237 212 212 212 202 202 201 202 203 212 212 212 213 212 213 203 202 202 197 202 203 214 213 213 213 213 213 236 214 213 212 213 213 213 213 214 214 213 214 214 214 213 214 238 237 213 214 214 212 207 213 214 214 214 212 236 207 207 206 206 207 212 207 207 207 207 207 207 214 238 238 237 238 238 237 238 238 237 238 238 238 238 216 216 216 216 237 237 215 215 237 215 215 214 237 238 237 213 212 207 207 
238 241 238 239 239 239 238 238 238 239 237 238 213 213 213 213 212 212 211 212 212 212 211 211 211 212 212 212 212 212 212 236 213 212 211 236 236 237 215 215 236 215 215 216 214 215 215 214 213 215 219 237 215 239 215 214 215 215 238 214 214 237 215 239 237 239 215 215 237 237 237 237 237 237 236 215 213 213 213 212 215 236 213 211 201 202 202 189 189 185 189 189 212 213 236 236 237 237 213 236 212 213 236 213 212 202 203 202 201 202 212 214 212 214 203 202 203 197 213 213 213 212 214 214 214 214 214 214 236 212 213 236 214 213 213 213 214 214 214 212 213 215 236 237 236 212 214 212 207 214 214 236 236 212 212 207 206 206 206 207 212 212 207 207 207 207 212 213 216 236 238 238 238 237 238 237 238 238 239 237 238 237 216 216 216 238 215 214 215 215 214 215 237 237 237 237 237 212 212 212 
238 238 238 239 241 238 238 238 238 238 238 237 238 239 213 213 213 215 212 206 212 212 212 211 211 212 212 212 212 213 212 212 212 212 212 214 236 213 215 215 236 236 236 236 236 214 215 216 216 214 217 213 217 238 217 215 215 216 238 215 239 237 236 237 216 239 215 237 239 239 237 238 215 216 215 236 237 214 214 213 212 213 212 213 201 201 201 201 201 201 202 214 212 237 235 213 236 214 213 236 236 213 214 212 212 224 203 202 212 212 213 213 235 212 214 203 202 212 212 214 213 213 213 214 214 214 213 236 214 236 213 235 213 236 213 214 214 236 236 236 214 214 236 237 214 236 214 212 212 207 236 214 236 214 212 207 206 206 206 207 212 212 207 207 207 207 212 213 215 238 238 237 238 238 237 238 238 238 237 237 238 239 238 238 238 238 237 214 214 215 236 237 237 237 216 214 213 213 212 212 
238 238 238 238 238 241 239 214 238 238 240 239 238 214 213 213 237 212 212 212 212 212 212 212 212 212 212 212 212 212 212 212 212 236 212 236 236 215 214 237 236 213 215 215 236 236 216 216 216 214 213 215 215 214 221 215 219 216 216 215 215 237 213 215 236 239 239 239 239 237 239 237 237 215 215 215 214 237 215 215 212 213 212 211 212 201 201 202 201 213 213 214 237 237 237 212 237 237 237 213 213 212 212 212 212 213 213 212 213 213 236 236 236 214 214 203 207 213 212 214 213 213 213 214 214 236 213 236 236 214 213 213 236 214 213 214 214 236 214 214 236 236 236 214 214 214 236 212 212 212 212 212 212 213 212 212 207 207 207 207 207 212 207 207 207 207 212 212 215 216 239 239 239 237 237 237 237 238 239 239 239 237 216 238 238 237 238 214 215 214 215 237 237 237 213 213 213 213 212 207 
238 237 237 240 240 241 240 238 238 238 238 237 238 215 214 237 213 212 214 214 212 213 215 212 213 236 215 215 214 215 237 237 237 237 215 237 215 215 237 215 214 215 237 215 237 215 215 216 216 216 216 216 214 215 214 215 239 216 239 215 237 237 215 214 215 237 239 239 239 239 237 237 237 215 215 215 215 236 215 213 212 213 212 212 212 213 216 213 213 213 213 237 213 237 213 213 237 237 212 212 212 213 212 212 212 213 215 215 215 236 214 214 235 213 213 214 214 213 214 213 213 213 213 213 235 236 214 236 237 212 237 213 235 214 235 214 214 212 237 214 214 213 213 212 212 212 214 236 214 212 212 212 212 213 214 212 207 207 207 207 207 207 207 207 207 206 206 207 212 214 237 248 237 237 237 238 237 238 238 216 216 237 239 237 238 238 216 236 237 215 214 237 237 238 214 215 215 213 212 202 
238 213 213 213 237 239 241 240 240 238 238 237 237 237 215 237 214 237 237 214 237 237 237 237 237 215 215 237 237 237 215 237 237 237 236 215 214 215 215 215 213 215 215 236 215 236 236 236 216 216 215 214 214 214 215 218 239 216 239 239 237 237 237 237 239 237 237 239 239 239 238 237 236 213 215 215 236 213 215 213 211 213 213 213 213 213 213 213 213 216 214 237 236 213 237 238 237 213 212 214 214 213 213 236 212 213 214 215 212 214 235 236 236 236 212 212 212 213 212 212 213 212 213 214 213 212 236 236 236 214 214 235 235 236 214 214 214 213 213 213 213 212 213 214 214 214 214 214 214 212 212 212 212 212 212 212 207 207 207 207 207 207 206 206 206 206 206 206 207 214 237 237 238 237 237 237 238 238 238 238 239 239 239 238 237 237 238 215 237 237 236 214 215 238 215 238 215 213 213 202 
238 213 213 213 214 237 239 239 239 237 214 213 215 238 238 238 237 237 237 213 237 237 215 238 238 238 238 238 238 237 237 238 215 238 214 214 214 214 214 214 215 215 213 215 215 236 214 216 216 216 216 219 212 213 215 237 216 216 216 237 215 239 237 239 239 237 237 237 239 239 238 238 236 215 215 235 212 212 213 212 213 213 238 213 213 213 212 237 213 214 236 237 237 238 237 238 237 213 214 237 236 213 213 236 213 213 212 214 236 212 214 214 235 214 212 212 212 212 212 212 212 212 235 236 213 212 213 213 214 236 237 236 237 214 214 214 213 214 213 213 214 213 214 214 214 214 213 214 213 212 212 212 212 207 207 207 207 207 207 212 212 207 206 202 206 206 206 206 207 214 236 237 237 237 237 237 237 238 238 237 237 237 238 238 238 238 237 215 236 237 215 215 236 237 215 237 237 213 213 212 
239 214 214 212 213 237 237 237 214 239 213 213 215 238 237 238 237 215 214 213 238 215 238 215 215 215 215 214 239 239 239 214 214 212 211 213 214 214 214 213 211 211 214 213 236 236 236 236 215 236 220 220 220 220 236 237 239 214 215 216 239 237 237 239 239 239 239 237 239 238 237 236 236 235 212 212 212 213 213 213 213 217 217 213 213 213 213 237 214 213 236 215 214 213 238 237 237 237 215 215 236 213 215 215 213 215 215 214 214 214 212 214 236 213 214 212 213 212 212 212 212 215 236 214 214 214 213 213 214 236 235 235 235 237 212 214 236 215 214 212 213 213 212 213 213 213 213 212 212 212 212 212 212 212 212 212 207 207 207 212 212 207 206 206 206 206 206 207 212 214 237 239 239 237 237 237 237 237 238 238 237 215 215 238 238 238 214 236 214 236 214 236 236 237 237 237 237 213 213 213 
238 239 237 214 213 215 237 237 241 213 213 213 213 237 237 213 239 214 213 239 239 238 239 214 213 213 214 239 239 213 213 213 213 212 213 212 213 214 214 213 211 211 211 213 236 215 236 236 216 216 236 220 236 216 215 215 236 238 239 239 239 216 237 239 237 239 239 237 239 239 238 238 236 235 213 212 213 213 215 213 213 239 238 213 213 213 216 238 237 213 214 237 213 212 239 239 214 215 215 215 214 213 213 236 236 215 236 214 212 212 212 235 214 236 236 212 236 236 212 212 214 213 213 236 236 213 214 235 235 235 235 236 214 212 213 237 235 236 214 212 212 212 212 212 212 212 212 212 212 212 212 212 212 212 212 212 206 206 206 207 212 212 212 207 207 207 207 207 214 237 248 237 237 237 237 237 237 238 214 239 239 214 215 238 238 238 237 237 215 236 213 213 213 214 215 215 214 236 213 213 
238 238 240 237 212 237 237 237 237 214 237 214 213 236 237 237 237 213 237 239 239 239 213 213 211 211 214 213 214 213 211 213 213 236 236 213 214 213 213 213 211 211 212 213 214 216 214 214 214 214 214 216 236 214 216 216 216 236 239 239 239 216 239 239 239 239 239 239 239 239 238 213 235 215 214 213 213 214 213 213 213 237 238 238 213 237 216 237 237 237 213 213 213 213 239 237 237 215 237 213 236 213 236 214 213 215 236 213 212 214 212 235 214 213 212 212 236 215 214 214 213 213 213 236 214 214 236 214 237 237 214 214 214 213 213 214 213 212 212 212 212 212 212 212 212 212 212 212 212 212 212 212 212 212 212 212 207 206 206 212 212 212 212 212 212 207 207 212 236 236 249 237 237 236 215 237 237 215 214 214 214 214 214 214 238 238 215 238 237 238 212 213 213 213 213 214 214 215 213 213 
238 214 214 237 237 214 214 213 239 237 239 214 237 237 237 237 237 237 239 237 239 213 213 213 214 215 236 213 213 237 211 237 236 236 237 214 215 238 238 211 211 213 212 211 212 215 215 214 215 213 213 215 236 214 215 214 213 213 215 239 239 239 239 237 239 239 239 239 237 239 238 216 236 215 214 215 214 213 213 213 213 237 238 238 214 237 237 214 213 213 213 215 239 214 237 215 214 237 236 236 215 236 236 213 236 214 214 212 212 213 213 235 213 236 214 236 214 214 214 213 213 213 212 213 235 236 214 237 236 236 237 236 236 212 212 212 212 212 234 212 212 212 212 212 212 212 212 212 212 212 211 211 211 211 212 212 207 207 207 207 207 212 212 212 212 212 212 214 236 236 249 214 239 237 215 215 214 237 214 214 214 214 214 216 237 238 237 238 237 236 215 212 213 213 213 214 214 238 213 213 
213 214 237 241 237 214 213 237 237 237 237 237 237 237 237 237 237 213 237 237 214 214 237 214 214 211 237 211 237 214 237 213 237 237 214 214 213 213 237 213 211 213 214 211 211 213 213 214 212 212 212 213 213 214 214 214 213 214 215 239 239 239 239 239 239 239 239 239 213 236 238 216 214 213 213 213 235 214 235 235 236 236 216 238 238 215 213 214 236 213 238 239 239 237 237 215 215 215 215 237 237 236 215 213 214 236 214 212 212 213 236 235 212 214 236 214 214 212 212 212 212 212 212 235 236 214 213 213 237 236 236 213 212 212 212 212 212 213 212 212 212 212 212 212 212 212 212 212 212 211 202 202 207 206 207 207 207 207 212 212 212 207 207 207 207 207 212 214 214 216 237 214 214 214 237 214 214 214 214 214 214 214 237 237 237 238 238 238 237 237 214 214 213 213 213 214 214 238 214 214 
213 237 237 241 237 237 237 237 237 237 237 237 237 237 236 236 213 213 237 236 237 214 214 214 213 213 213 213 237 237 237 214 213 237 215 237 215 237 237 237 211 211 211 214 213 213 212 212 211 211 212 213 212 213 213 214 238 239 239 239 239 239 239 239 239 239 239 239 239 239 214 215 238 215 235 235 214 235 235 214 213 237 213 214 239 237 237 214 236 213 239 237 214 213 213 215 236 213 214 237 237 237 236 213 212 213 213 212 212 235 213 212 213 212 213 235 212 212 212 212 212 212 213 213 213 213 213 213 213 237 212 212 212 213 213 234 213 213 213 212 211 212 212 212 212 212 212 213 212 206 202 206 207 206 207 207 207 207 212 212 212 207 207 206 206 206 207 212 216 237 237 237 237 214 214 214 214 214 214 215 214 237 237 237 237 238 238 238 237 236 236 237 237 214 213 214 237 237 213 213 
213 213 237 239 237 237 237 237 237 214 237 237 237 213 213 213 213 237 237 213 237 237 237 214 213 237 237 237 237 214 214 214 215 237 237 237 215 237 237 214 237 213 211 215 211 211 211 212 211 212 212 212 212 213 213 214 238 236 236 239 215 239 239 239 239 239 239 239 239 239 213 238 238 236 213 235 236 213 236 236 236 214 213 237 237 238 214 212 213 214 214 239 213 213 213 236 237 214 237 214 237 237 215 213 213 214 214 214 235 236 235 212 213 235 214 214 213 212 212 213 212 213 213 212 212 213 213 213 212 212 212 213 213 234 212 213 213 212 213 212 212 212 213 212 212 212 212 213 212 207 206 205 205 205 206 206 207 207 212 212 212 207 207 201 201 206 206 214 236 237 237 237 237 237 237 238 237 237 248 249 237 237 237 238 237 237 237 238 236 236 237 214 237 236 238 236 214 237 213 215 
214 213 237 237 237 237 214 237 237 237 237 237 237 213 213 213 237 213 236 236 237 237 237 213 237 237 237 237 215 237 237 237 214 237 215 237 237 237 215 237 237 213 215 214 213 213 213 211 211 212 212 213 212 212 216 215 239 216 236 239 239 237 237 237 239 239 239 239 239 216 215 215 237 236 237 213 237 237 213 237 214 213 237 237 214 238 215 215 236 237 213 214 213 212 236 236 236 236 214 215 237 215 215 214 215 212 213 214 214 214 214 213 236 237 213 213 214 212 212 212 213 212 213 213 212 212 213 213 236 234 234 213 213 213 212 212 213 213 234 213 212 212 212 212 212 212 212 212 212 207 207 205 205 205 206 207 207 207 207 212 212 207 206 201 201 204 207 214 236 249 238 237 237 237 237 237 214 214 215 237 249 239 238 237 237 238 237 237 237 236 237 214 214 237 237 214 214 214 237 214 
238 214 214 237 237 237 237 214 214 213 214 237 237 237 214 237 237 236 237 237 237 237 237 237 213 213 237 237 213 237 237 237 237 237 237 237 237 237 213 237 213 213 213 215 215 214 215 213 211 213 213 213 214 212 213 213 238 239 238 236 236 236 238 239 239 239 239 239 239 239 237 213 236 237 237 214 236 236 237 237 237 237 237 237 213 214 238 214 237 213 213 237 236 236 236 236 213 212 214 215 236 236 236 215 215 235 214 214 214 212 213 236 213 212 213 213 214 212 213 213 213 212 213 213 212 237 212 212 235 235 212 213 213 212 213 234 212 213 213 212 212 212 212 212 212 212 213 212 212 212 207 206 201 201 206 206 207 207 206 206 207 202 201 201 201 206 213 215 236 249 237 237 237 237 237 237 238 214 214 216 249 239 237 238 237 238 236 238 237 214 213 213 213 236 237 236 214 237 237 214 
237 237 214 237 237 237 237 237 214 214 214 214 237 237 237 237 214 236 236 237 237 237 237 237 236 213 214 237 237 237 237 237 237 237 237 237 237 213 214 213 213 213 213 211 211 213 214 214 213 236 212 215 216 213 213 215 216 239 238 236 236 238 239 239 239 239 238 238 238 237 237 237 214 236 213 213 213 236 237 237 237 237 237 236 213 213 214 238 238 214 214 238 238 215 237 239 237 213 214 236 213 237 237 215 212 212 214 213 212 212 213 213 212 212 212 212 212 213 214 213 235 213 236 213 213 213 212 213 236 212 212 212 236 213 235 235 213 213 213 212 212 212 212 212 212 212 212 212 212 212 212 206 201 201 206 206 206 207 206 202 202 202 205 201 205 206 214 236 236 237 238 237 237 237 237 237 237 214 237 237 237 239 238 238 238 238 237 237 237 236 213 213 213 214 236 238 236 237 237 236 
237 237 237 237 237 237 237 237 214 214 214 214 237 237 237 237 237 237 213 237 237 237 214 237 214 237 237 237 237 237 237 237 237 237 237 213 214 237 237 236 236 236 213 213 215 215 215 215 236 215 214 215 215 215 213 213 239 239 238 236 239 239 239 239 239 238 238 238 236 236 238 237 213 213 213 214 236 237 237 237 237 237 237 237 213 236 237 238 238 214 213 214 237 237 214 214 237 214 237 237 213 237 237 237 237 214 235 213 212 212 212 212 212 213 212 213 213 213 237 237 237 213 213 213 213 235 212 212 236 213 212 236 235 235 213 212 236 213 212 213 213 212 212 212 212 212 212 212 212 212 207 206 206 206 206 206 206 211 212 207 202 206 201 206 205 207 236 214 215 238 237 237 237 237 237 237 237 237 237 238 238 238 238 237 237 237 237 237 237 236 214 237 236 213 236 237 236 238 238 236 
213 213 237 237 237 237 237 239 214 214 214 214 214 237 237 237 237 237 214 237 237 237 237 237 237 237 237 213 214 237 237 237 237 237 213 237 237 237 237 214 236 236 212 213 215 215 215 215 215 236 216 215 216 212 213 215 236 236 236 239 239 239 239 239 238 238 236 237 238 236 236 213 213 215 237 213 213 235 237 237 236 237 237 237 236 237 237 213 238 236 237 214 237 237 214 239 212 237 237 237 237 237 237 237 215 214 212 212 212 212 212 212 212 212 212 213 212 213 213 237 237 235 236 213 213 212 212 213 235 236 212 213 213 213 213 213 212 212 212 213 212 212 212 212 212 212 212 212 212 212 206 207 206 206 205 206 206 212 212 207 207 207 206 206 205 207 214 215 236 238 237 237 237 237 237 237 237 237 237 237 214 216 214 214 237 236 236 236 236 236 213 236 238 212 212 237 237 237 236 236 
212 212 213 237 237 237 239 237 237 214 214 214 214 239 237 237 237 237 237 237 214 237 237 237 237 237 237 237 213 237 237 237 237 237 237 237 237 214 237 213 236 214 213 213 215 215 215 236 236 215 236 216 215 213 213 214 236 236 236 239 239 239 239 239 237 236 237 237 238 237 213 213 214 237 237 237 237 237 237 237 237 237 237 237 237 213 213 213 213 214 236 236 214 239 237 214 213 237 237 237 237 237 237 237 213 212 212 212 213 213 212 212 212 212 212 212 212 212 213 237 213 236 237 213 213 212 213 235 212 236 213 235 236 236 212 212 212 212 213 236 213 212 212 212 212 212 212 212 207 202 201 202 211 212 211 211 212 212 212 212 212 207 205 205 206 213 215 236 238 237 237 237 237 237 237 237 237 237 236 236 237 237 237 238 236 237 236 236 236 214 236 236 214 213 212 236 236 236 237 239 
211 213 212 213 237 237 239 237 237 214 214 214 237 237 237 213 237 237 237 214 214 213 237 237 237 237 237 237 214 237 237 237 237 237 237 213 237 237 237 237 236 213 213 214 215 215 215 215 214 214 214 214 214 213 215 236 236 239 238 238 239 238 239 237 239 237 238 236 236 237 236 214 237 237 237 237 236 235 235 236 236 237 237 237 237 214 213 212 212 213 237 237 237 237 214 237 212 237 213 237 237 237 237 213 212 212 212 212 213 213 212 212 212 212 212 212 213 212 212 234 235 235 236 235 212 212 235 235 213 212 213 236 212 213 213 212 213 212 236 236 212 212 212 212 212 212 212 212 207 202 202 202 206 211 212 212 212 212 212 212 213 212 207 206 207 214 215 236 236 237 237 237 214 237 237 237 236 214 214 214 215 237 216 237 237 237 236 214 213 237 238 213 213 214 213 236 214 236 235 235 
213 238 212 213 213 237 241 214 214 214 213 213 237 237 237 237 237 237 237 237 237 214 214 237 237 237 237 237 237 237 237 237 237 237 237 237 237 237 237 237 236 214 213 212 213 236 236 236 215 236 215 213 213 215 215 215 236 238 238 238 238 239 239 239 238 237 237 236 237 237 235 235 237 237 237 237 237 235 213 213 237 237 237 237 237 236 215 213 215 237 237 237 239 237 237 237 213 213 212 237 237 237 213 212 212 212 212 213 213 212 212 212 212 212 213 212 212 212 212 212 212 212 213 236 213 235 235 212 212 212 212 236 212 236 236 236 213 237 212 212 236 214 237 212 212 212 212 212 212 212 202 201 197 211 212 212 212 212 212 213 213 214 212 207 213 215 236 236 236 236 237 237 236 214 237 237 214 214 214 214 237 216 237 214 237 236 236 215 213 215 214 214 215 213 213 237 237 237 236 235 
238 238 213 237 237 237 237 239 213 213 213 213 213 213 236 237 237 237 237 237 237 237 214 237 237 237 237 214 237 237 237 237 237 237 213 237 237 237 237 236 236 215 215 215 215 236 236 236 215 215 214 214 215 218 236 214 236 236 238 239 239 239 239 235 237 237 236 239 237 236 236 214 237 235 213 237 236 237 237 237 237 237 214 237 237 236 236 236 213 237 236 236 239 236 237 215 237 237 213 237 237 237 213 212 212 212 212 214 214 213 213 212 212 235 213 212 212 212 237 212 212 212 235 235 235 236 236 212 235 236 236 213 236 236 236 212 236 212 212 212 212 212 212 212 212 212 212 212 212 212 212 202 197 212 212 212 212 212 212 213 214 214 213 214 214 236 247 215 236 237 237 236 214 237 237 214 214 214 214 214 214 237 237 237 236 237 236 214 213 215 213 236 236 213 213 237 237 236 238 238 
238 238 238 239 239 239 238 213 213 213 212 212 213 212 237 237 237 239 214 237 237 237 237 237 237 237 214 214 237 237 237 237 237 215 237 213 237 237 237 236 236 215 215 215 236 236 236 236 215 215 213 213 215 215 229 236 236 238 238 239 238 239 235 237 238 238 238 236 239 213 213 214 213 237 237 236 237 237 237 237 237 214 236 237 214 237 236 236 214 237 239 237 239 236 237 215 237 237 213 214 237 213 212 212 212 212 212 213 212 212 212 213 212 212 212 212 212 212 212 212 212 213 237 237 235 212 235 235 235 235 213 236 236 236 236 236 236 236 237 212 212 212 212 212 212 212 212 212 212 212 212 212 212 212 212 212 212 213 212 213 214 214 214 215 247 215 247 236 214 235 237 237 214 236 236 236 236 215 237 214 214 249 249 237 249 237 237 237 214 237 215 215 238 213 214 237 237 214 238 235 
238 238 239 239 239 239 214 214 237 213 213 211 236 212 213 237 237 237 214 214 214 214 214 237 237 237 237 214 213 237 237 237 237 237 237 237 236 237 237 215 236 215 236 236 236 236 236 236 236 215 213 213 212 214 219 219 236 238 237 237 238 239 239 237 237 237 237 238 239 237 213 213 235 237 237 237 213 236 237 237 237 237 236 236 237 237 236 236 215 237 237 237 237 237 237 237 237 213 236 237 213 213 212 212 212 212 213 214 212 212 212 212 212 212 212 212 212 212 212 235 237 237 213 213 235 213 213 235 235 235 236 213 236 236 236 236 236 214 214 212 212 212 212 212 212 212 212 212 212 212 212 212 212 212 212 214 212 214 212 214 214 212 214 214 236 247 215 214 214 235 214 237 236 236 237 237 237 236 237 237 237 214 237 249 239 237 215 215 237 214 214 237 213 238 237 237 236 236 235 238 
238 213 238 238 239 239 239 237 214 213 213 237 213 212 212 237 237 237 237 213 214 237 213 237 237 237 237 237 237 237 237 237 237 237 237 237 237 237 237 236 236 214 213 236 213 213 215 236 214 214 213 214 214 214 213 214 236 238 236 237 239 235 236 239 237 239 237 237 239 237 236 213 213 214 236 237 236 237 237 237 237 237 215 236 237 236 236 215 236 237 237 237 237 237 237 237 214 213 213 213 213 214 212 212 212 212 213 212 212 212 212 212 212 212 212 212 212 212 237 212 235 235 235 213 235 235 212 236 236 236 236 213 236 236 236 212 212 236 212 212 212 212 212 212 212 212 212 212 212 212 212 212 212 212 213 213 213 212 214 214 212 212 213 215 236 247 215 215 214 237 237 237 237 237 237 237 237 237 237 238 237 214 237 237 237 237 237 237 215 213 213 238 213 213 237 237 237 237 235 235 
238 213 239 213 213 239 214 237 214 237 237 214 237 212 212 213 237 237 237 237 237 237 214 214 214 237 237 237 237 237 237 237 238 237 237 237 215 237 236 236 236 236 236 214 236 236 215 236 213 213 213 213 214 214 212 214 220 236 236 239 239 238 237 237 237 237 238 238 237 237 214 213 235 237 237 237 237 237 237 237 213 237 237 236 236 214 236 213 237 237 237 237 213 213 214 237 215 215 215 215 214 237 215 214 214 235 213 213 212 213 212 212 212 213 212 212 212 212 235 235 212 235 235 236 235 235 235 235 236 236 236 236 236 236 213 213 212 236 212 212 212 212 212 212 212 212 212 213 212 212 212 212 212 215 215 212 212 215 212 213 213 212 207 213 236 236 236 236 236 237 237 237 237 237 237 237 237 237 238 238 238 237 214 249 238 237 214 237 237 238 212 236 236 236 236 237 236 236 235 236 
239 238 213 213 237 239 239 239 239 239 237 214 213 212 212 213 215 237 237 237 237 237 237 214 214 237 237 237 237 237 215 237 238 238 238 237 237 237 214 236 236 236 236 237 215 237 213 236 236 212 213 213 213 212 212 212 214 236 236 239 238 238 235 237 239 237 237 237 237 236 236 213 213 214 235 237 237 237 237 237 213 237 237 236 236 214 213 214 237 237 237 237 237 213 237 237 237 214 214 214 236 215 214 213 214 235 236 236 235 213 237 213 212 212 236 213 236 213 235 235 237 237 235 212 213 213 237 236 236 214 214 213 236 212 212 236 213 236 212 212 212 212 212 212 212 212 212 212 212 212 212 212 212 212 212 213 212 214 214 213 213 213 213 214 236 236 236 236 236 237 237 237 237 237 237 237 237 214 237 236 237 237 214 237 238 236 214 214 213 213 237 237 237 238 236 214 236 237 238 212 
239 213 238 213 239 237 214 239 237 239 239 239 213 213 212 212 213 237 237 237 236 237 237 238 214 214 213 237 237 237 237 237 238 237 238 237 237 236 215 215 215 236 236 236 237 237 236 213 236 235 213 213 213 213 213 212 236 236 236 238 236 238 239 239 237 214 237 237 215 237 237 213 213 214 237 237 236 237 237 214 213 213 236 236 236 213 237 215 237 214 236 213 237 214 237 237 215 213 213 237 213 213 213 212 236 235 236 235 236 236 236 235 236 213 236 235 235 213 235 235 235 212 237 213 213 235 235 236 236 236 236 236 236 214 213 212 236 213 213 213 212 212 212 212 212 212 212 212 212 212 212 212 212 212 212 212 212 213 213 213 213 212 213 236 236 236 236 236 237 237 237 237 237 214 235 214 214 214 238 238 238 238 214 237 237 237 213 213 213 238 236 237 213 235 214 235 236 237 235 212 
239 239 239 238 214 214 214 237 239 239 239 238 237 212 212 212 213 215 237 237 237 237 236 237 214 237 213 237 214 237 237 237 237 237 237 237 237 237 237 236 236 236 215 236 237 237 237 213 213 212 213 214 214 214 214 214 220 236 236 236 236 239 239 239 239 237 237 237 237 237 237 213 236 237 237 236 237 237 237 237 237 237 214 213 214 215 213 236 213 237 236 212 213 212 215 236 237 212 212 212 212 212 236 212 213 236 237 214 236 236 212 212 213 237 236 213 213 212 212 235 237 236 212 236 236 235 212 237 236 236 236 236 214 212 236 212 212 214 212 212 212 212 212 212 212 212 212 212 212 212 212 212 212 212 212 212 212 212 213 213 212 212 213 236 236 236 237 214 237 214 236 214 214 214 236 237 237 237 238 238 238 238 214 237 237 237 213 213 213 237 237 237 213 214 213 237 237 234 237 213 
239 239 239 238 213 213 213 237 214 239 239 239 237 214 212 212 237 213 213 237 237 237 213 237 213 213 213 213 214 237 237 237 237 237 237 237 237 237 237 215 215 237 213 237 237 237 215 215 237 214 212 213 214 214 214 215 230 236 236 236 236 239 236 239 237 237 237 237 237 215 213 213 212 214 237 237 237 237 237 237 237 236 236 212 213 213 214 213 213 213 213 212 212 212 237 236 212 215 214 236 213 213 215 213 212 212 212 213 236 236 237 236 237 235 212 235 213 212 213 213 213 212 235 235 235 213 237 214 236 236 236 214 214 236 212 214 214 212 212 213 213 212 212 212 212 212 212 212 212 213 213 213 212 212 212 212 212 212 212 212 212 207 214 215 248 248 236 237 237 237 236 214 237 236 237 237 238 237 238 238 238 238 214 237 238 237 213 213 213 237 237 237 238 213 214 213 213 237 237 213 
213 239 239 237 237 237 239 214 237 239 237 239 239 239 212 212 212 212 212 212 212 212 213 213 213 237 237 237 239 214 237 237 238 214 237 215 237 237 237 213 237 237 237 237 237 237 237 215 237 215 214 214 214 214 214 213 214 236 214 236 236 238 239 239 239 214 237 237 215 215 213 212 212 214 237 237 237 237 237 237 237 237 236 236 236 213 212 214 212 215 213 212 213 212 212 212 212 213 235 237 214 214 213 212 212 212 237 212 213 236 212 235 213 212 212 235 212 213 213 236 212 235 213 236 236 213 214 214 214 214 236 214 214 236 213 213 215 213 213 213 212 212 212 210 212 212 212 212 212 212 212 237 213 212 212 212 212 212 212 212 211 213 215 236 236 237 215 237 237 237 237 237 237 235 235 214 214 215 238 238 238 237 214 237 237 215 213 213 213 237 237 213 235 213 237 213 213 235 237 238 
239 239 239 237 237 237 239 237 239 237 214 237 237 237 214 213 213 212 212 212 212 212 214 215 237 237 237 237 237 237 237 237 237 214 214 215 214 237 236 237 237 237 237 237 237 237 237 237 214 215 214 214 214 214 212 212 212 236 236 236 236 238 236 239 237 237 237 237 215 214 214 212 212 212 214 237 237 237 213 237 237 237 236 236 213 213 212 215 214 215 214 213 214 213 212 212 212 212 236 236 237 214 212 212 212 212 212 236 236 236 236 237 237 212 213 213 212 213 213 213 236 213 235 236 213 236 213 214 214 214 214 214 237 215 237 215 213 212 214 213 207 212 212 212 212 212 212 212 212 212 212 214 213 212 212 212 212 212 212 212 212 212 215 236 247 236 237 214 237 237 214 237 237 237 237 214 214 236 238 238 238 216 237 249 237 213 213 213 237 214 214 214 214 213 213 236 213 236 238 213 
239 239 239 238 236 237 237 214 213 213 237 237 237 239 214 213 212 212 212 212 212 212 215 237 237 237 237 237 237 237 237 214 215 236 237 214 215 237 215 236 236 237 236 237 237 237 237 215 215 214 215 215 236 236 212 212 214 214 214 236 236 236 238 239 239 237 237 237 215 213 212 213 212 212 237 237 237 237 237 237 237 236 213 213 212 212 212 215 237 213 213 214 237 212 212 212 212 213 237 237 213 236 214 212 213 237 212 212 236 212 213 236 236 236 212 212 212 213 236 236 213 213 213 213 236 236 236 214 214 214 214 236 213 214 214 213 213 213 212 212 212 212 212 212 212 212 212 212 212 212 213 212 212 212 212 212 212 206 206 206 212 212 214 236 236 236 236 237 237 237 237 237 237 235 237 214 214 238 238 -9999 214 214 236 237 237 214 213 213 235 214 214 238 235 236 213 236 236 234 236 234 
239 239 213 213 213 237 237 213 236 213 213 213 214 237 237 237 215 212 212 213 212 212 236 236 237 237 237 237 237 237 237 237 237 236 237 236 236 236 237 237 236 237 215 214 215 215 236 236 215 215 236 237 236 235 235 212 214 237 236 237 236 237 237 238 239 237 237 237 237 237 214 212 237 214 237 237 237 237 237 237 237 213 212 212 212 212 215 237 237 236 212 215 212 214 214 214 212 237 237 214 237 237 212 236 213 236 236 237 214 236 236 214 236 237 236 236 236 236 214 213 212 213 213 214 236 236 214 236 214 214 213 212 213 213 213 213 212 212 212 212 212 212 212 212 212 212 212 212 212 212 212 213 212 212 212 212 206 206 206 206 212 213 214 236 236 236 236 236 236 237 237 237 235 236 213 213 214 237 237 237 215 214 215 237 236 213 213 213 214 214 213 235 213 236 234 236 213 213 212 235 
239 213 213 212 238 237 213 212 236 213 213 213 237 237 237 237 237 215 212 212 212 212 213 237 237 237 215 215 237 237 237 236 237 237 237 237 237 237 237 237 237 236 237 215 215 237 236 236 236 237 237 215 235 235 212 212 214 235 235 236 236 239 236 237 237 237 237 237 237 237 214 237 237 237 236 236 237 237 237 237 237 213 212 213 214 212 212 213 215 215 215 215 215 214 214 236 214 237 236 213 214 212 237 237 213 236 235 212 212 237 236 212 237 236 214 236 236 236 236 212 212 213 214 213 236 236 214 236 236 214 237 214 212 212 212 212 212 212 212 212 212 212 212 212 212 212 212 212 212 212 212 212 212 213 212 212 206 206 206 207 212 214 236 236 236 236 236 236 237 214 237 237 237 214 213 213 214 237 215 215 216 214 215 235 214 213 213 213 235 213 214 213 213 236 213 236 213 213 212 213 
239 213 213 212 212 212 212 212 213 213 237 237 239 239 239 237 237 214 212 212 212 212 215 236 237 237 237 237 237 237 237 237 237 237 237 237 237 236 215 237 237 237 237 215 236 237 237 237 237 237 236 236 236 214 214 212 212 213 236 237 236 237 237 237 237 237 213 213 237 213 213 237 237 213 236 237 237 237 237 213 212 236 215 212 214 212 212 214 212 213 214 214 212 212 212 214 214 236 236 236 214 214 212 236 237 237 237 214 213 236 236 214 236 236 237 214 236 236 213 212 214 213 236 213 236 236 236 214 214 237 214 212 212 212 212 212 212 212 212 212 212 212 212 214 212 212 213 212 212 212 212 212 212 212 212 212 212 207 206 207 213 215 236 236 236 236 237 214 214 237 213 213 213 213 213 214 214 237 216 237 237 237 235 235 235 213 213 213 214 214 237 213 212 211 212 236 236 236 236 212 
240 213 213 213 213 237 237 237 214 237 237 239 239 239 237 237 239 214 212 212 212 212 215 236 237 237 237 237 237 237 237 237 237 237 237 237 237 237 237 237 215 237 237 236 237 237 215 237 213 236 214 235 235 235 235 212 212 212 214 236 237 237 237 237 237 237 237 238 237 236 214 212 213 236 237 237 237 237 237 237 237 236 236 215 213 212 212 212 212 212 236 213 212 212 213 236 237 236 236 236 214 237 236 236 237 236 236 237 236 214 214 214 214 212 236 236 213 212 237 214 214 213 213 236 236 214 236 214 214 213 212 212 212 212 237 212 212 212 212 212 212 212 212 212 212 212 212 212 212 212 212 212 212 212 212 213 212 212 212 212 214 236 236 236 236 237 214 214 213 213 213 213 213 213 213 213 236 237 237 238 238 237 213 213 213 213 213 214 214 235 235 235 237 213 211 213 213 234 236 212 
237 213 213 239 239 238 237 212 237 237 237 239 238 237 237 237 239 237 212 212 212 212 212 215 237 237 215 237 237 237 237 237 237 237 237 237 237 237 237 237 237 237 237 237 236 236 237 237 237 237 236 235 214 235 212 212 212 213 214 236 236 237 237 236 237 237 237 237 237 237 237 236 236 237 237 213 237 237 237 237 237 213 236 236 213 212 212 212 235 212 214 214 212 212 214 236 236 237 214 236 237 212 213 237 237 237 237 237 237 236 214 214 236 236 214 236 236 212 213 236 236 213 212 236 236 236 212 214 214 214 212 213 212 212 212 212 237 212 212 212 212 212 212 212 212 212 212 212 212 212 212 212 211 211 212 212 212 213 213 215 215 236 236 238 238 213 213 213 213 213 214 213 236 236 213 214 236 237 236 236 215 215 213 213 213 214 212 213 214 213 235 213 213 238 213 234 236 212 212 213 
213 212 240 213 213 212 212 237 237 237 237 213 212 237 237 237 237 240 213 213 212 212 212 215 237 237 237 237 237 237 214 214 215 237 237 237 239 237 237 237 237 237 237 237 237 215 237 237 237 237 236 235 235 235 213 212 236 212 214 236 236 236 236 237 237 237 237 237 237 237 237 214 213 237 213 213 237 237 236 237 237 237 214 212 212 236 212 212 214 214 237 213 214 214 237 237 237 237 237 237 214 236 237 236 212 237 236 236 214 214 212 213 236 214 236 214 236 214 237 236 213 213 213 213 236 236 237 212 214 212 212 213 212 212 212 237 237 212 212 212 212 212 212 212 212 212 212 212 212 212 212 212 212 212 212 212 212 212 214 214 214 215 238 214 214 213 213 213 213 213 213 214 236 213 213 213 236 237 236 215 215 214 213 213 212 213 215 214 215 214 213 238 236 213 212 213 236 213 213 236 
213 213 212 212 212 212 212 213 212 237 237 215 215 237 237 237 214 236 237 237 213 212 212 213 236 237 237 237 214 214 237 237 215 215 237 237 237 237 237 237 237 215 237 237 237 237 237 237 237 214 236 235 213 235 235 212 214 212 214 236 236 236 236 236 237 237 237 237 237 237 237 237 237 237 237 239 239 213 237 236 237 237 236 212 213 235 214 212 212 212 214 214 214 237 237 237 214 214 212 214 213 237 237 214 236 237 236 237 237 237 236 237 236 236 236 236 214 236 236 214 213 214 214 214 214 214 213 212 212 213 212 213 213 212 212 212 212 212 212 212 212 212 212 212 212 212 212 212 212 212 212 212 213 213 212 212 212 212 214 236 236 236 214 214 214 213 213 213 213 213 213 213 213 213 213 213 236 214 213 235 213 236 214 213 214 213 214 214 235 213 236 212 213 238 213 239 236 236 235 235 
240 213 212 212 213 212 212 212 212 213 237 237 239 212 237 237 215 236 215 239 214 212 212 212 215 236 237 237 230 214 237 237 237 237 237 237 237 215 237 237 237 237 237 237 237 237 237 237 237 237 213 235 235 214 213 214 213 213 214 235 236 236 236 236 237 236 237 237 237 237 237 215 237 237 237 239 239 237 237 237 237 237 237 237 214 212 213 236 212 212 214 214 237 237 237 213 213 237 237 214 213 214 237 237 236 214 237 236 237 237 237 214 236 237 237 236 236 214 236 214 214 214 236 214 214 214 212 212 212 212 212 212 212 212 212 212 212 212 212 212 212 212 212 212 212 212 212 212 212 212 212 213 213 212 212 212 206 213 215 236 236 236 214 213 213 214 213 213 213 213 213 213 213 213 214 238 237 235 213 214 213 213 235 213 214 214 214 214 235 213 238 213 213 213 238 213 238 213 213 212 
240 240 214 213 213 239 213 238 212 237 235 237 236 214 237 237 237 237 237 238 214 212 212 212 212 212 215 237 215 214 237 237 237 237 237 237 237 237 239 237 237 237 237 237 237 237 237 237 237 214 236 214 235 235 212 213 213 236 236 236 236 236 236 237 237 237 237 237 237 237 237 213 214 237 237 239 237 237 237 237 237 237 237 213 212 214 214 213 237 212 237 214 237 237 214 237 215 237 237 237 237 237 237 237 237 214 237 236 237 237 236 213 212 236 236 236 214 214 236 214 214 214 212 214 236 212 214 212 212 212 212 212 212 212 212 212 212 212 212 212 212 212 212 212 212 212 212 212 212 212 212 213 213 212 212 212 212 215 213 236 236 236 236 237 214 237 237 213 213 213 214 236 237 237 237 237 237 214 235 237 235 237 214 213 213 235 235 235 212 213 213 213 208 207 213 213 238 239 213 212 
240 240 240 213 237 238 239 237 214 238 213 239 237 212 237 238 237 239 239 239 238 212 212 212 212 212 212 236 213 230 237 237 237 220 237 237 237 237 237 237 237 214 215 237 237 237 237 237 215 236 236 236 235 213 212 213 214 236 236 236 236 236 237 237 237 237 237 237 237 237 237 237 237 237 239 237 237 237 237 237 237 237 237 214 212 212 237 212 212 237 215 237 237 237 215 237 237 237 237 237 237 213 236 237 237 237 237 212 213 237 236 214 214 237 237 214 214 236 236 237 214 214 214 236 212 212 212 212 212 212 212 212 212 212 212 212 212 212 212 212 212 212 213 212 212 212 212 212 212 213 212 215 213 212 212 212 215 214 236 236 236 214 236 236 237 237 237 237 236 237 237 237 213 -9999 237 214 213 237 237 235 235 235 213 212 214 238 235 213 213 213 213 215 213 213 213 237 213 237 213 212 
240 240 240 240 239 237 240 239 237 212 212 237 238 212 212 213 237 237 239 239 238 212 213 212 212 212 212 214 237 237 237 237 237 237 237 237 237 237 237 237 237 237 237 237 237 236 237 237 237 236 236 235 213 213 212 212 213 235 236 236 236 237 236 237 237 237 237 237 237 237 237 237 213 237 237 237 237 237 237 237 237 237 237 237 237 213 215 237 215 237 237 214 214 237 237 237 237 237 236 237 237 214 236 237 237 237 237 236 214 236 237 213 236 214 236 236 236 214 236 213 237 236 214 212 212 212 212 212 212 212 212 212 212 212 212 212 212 212 212 212 212 212 212 212 212 212 212 212 212 213 215 212 212 212 212 212 236 236 236 215 236 214 236 236 236 237 237 237 237 237 237 237 235 214 -9999 236 237 237 237 237 214 213 212 213 235 213 212 212 213 212 213 236 207 211 213 213 213 212 213 212 
240 240 240 238 237 239 239 213 213 212 212 235 239 212 212 212 237 237 238 238 214 213 212 212 212 212 212 215 236 237 237 236 237 237 237 237 237 237 237 237 237 237 237 237 237 237 237 237 236 236 236 236 213 212 212 213 214 235 236 236 236 237 236 237 237 237 237 237 237 237 237 237 237 237 237 237 237 237 212 212 214 213 237 237 237 237 215 237 237 237 237 237 214 237 236 237 237 214 237 237 237 237 236 236 237 237 237 214 214 214 236 236 236 236 236 237 237 237 237 236 236 236 212 212 212 212 212 212 212 212 212 212 212 212 212 212 212 212 212 212 212 212 212 211 212 212 212 213 213 215 213 212 212 212 213 213 215 236 213 236 237 237 237 237 237 237 237 237 235 235 237 237 237 237 213 237 236 237 235 235 237 212 212 214 235 238 213 212 211 211 212 238 238 238 213 236 236 212 212 212 
240 240 240 240 238 239 213 213 239 238 238 237 239 212 213 237 237 237 239 239 213 213 213 212 212 212 212 212 215 237 237 237 237 237 237 237 237 214 237 239 237 237 237 237 237 237 236 237 236 236 236 213 213 212 212 213 235 214 235 236 237 237 237 237 214 237 237 237 237 237 237 237 237 237 237 237 237 212 214 212 212 212 214 237 237 237 237 237 237 237 237 236 236 214 237 237 212 237 237 237 214 237 237 236 237 237 237 236 236 214 236 236 214 214 236 236 236 236 213 236 236 237 212 212 212 213 212 212 212 212 212 212 212 212 212 212 212 212 212 212 212 212 212 212 212 212 213 215 213 237 212 212 213 215 215 213 214 236 215 236 237 237 237 237 237 237 237 237 235 235 237 235 213 214 237 236 236 235 235 237 214 212 212 213 235 235 212 211 211 211 211 211 213 212 213 236 213 213 212 213 
239 240 240 240 240 239 239 239 239 238 213 239 236 212 212 212 212 237 237 240 238 237 237 213 212 212 212 212 212 214 215 237 237 237 237 237 237 237 237 237 237 237 237 237 237 237 237 236 236 214 214 236 214 213 212 214 235 236 236 237 237 237 237 237 214 237 239 237 215 237 237 237 237 237 237 237 237 212 236 213 212 212 214 237 236 214 237 237 237 214 236 237 236 237 214 237 237 237 237 237 237 237 237 237 237 237 237 237 237 236 237 214 214 213 236 236 236 236 235 235 237 236 212 212 212 212 212 212 212 212 212 212 212 212 212 212 212 212 212 212 212 212 212 212 215 213 213 237 212 215 236 237 214 237 214 214 236 214 237 237 237 235 237 237 237 237 237 237 235 237 237 235 237 236 214 236 215 214 235 237 212 213 235 235 235 212 211 213 211 211 213 210 210 211 213 213 213 213 213 212 
212 240 240 240 240 240 239 239 239 213 215 239 239 212 212 212 212 212 239 241 237 214 212 212 212 212 212 212 212 212 212 214 237 237 237 237 237 237 237 237 237 214 237 237 237 237 237 237 236 236 213 212 212 214 213 236 236 236 236 237 237 237 237 237 236 237 239 239 212 215 237 239 237 237 237 237 237 237 212 237 237 237 237 237 213 237 237 237 236 212 237 237 237 237 236 237 237 237 215 237 237 214 237 237 237 237 237 237 237 236 237 214 214 213 212 214 236 235 236 236 236 213 212 212 212 212 212 212 212 212 212 212 212 212 212 212 212 212 212 212 212 212 212 237 237 237 215 215 215 215 237 237 237 215 215 236 214 214 214 237 237 237 236 237 237 237 237 235 237 236 237 214 213 236 237 236 214 214 235 235 213 237 238 237 235 211 211 210 210 210 238 212 210 212 213 213 213 213 213 211 
212 212 240 240 240 240 240 240 212 212 238 238 239 236 212 213 212 212 214 239 238 215 212 215 214 213 214 212 212 212 212 212 236 237 237 237 237 237 237 237 214 236 237 237 237 237 237 212 212 236 213 213 212 212 236 214 236 237 237 237 237 237 237 237 237 239 239 238 237 237 214 237 239 237 237 237 237 237 212 237 237 237 237 237 237 237 237 237 214 212 237 237 237 237 237 214 214 214 237 237 237 237 237 237 237 237 236 236 236 236 236 236 214 213 213 213 235 213 236 236 214 237 212 212 212 212 212 212 212 212 212 212 212 212 212 212 212 212 212 212 212 212 213 237 237 214 237 213 237 237 237 237 215 213 236 236 237 237 237 236 237 237 236 237 214 214 237 214 237 214 213 213 213 237 237 237 214 236 237 215 237 235 235 235 212 211 212 210 210 211 211 210 215 212 213 212 212 212 211 207 
212 212 213 240 240 240 240 239 214 213 239 238 213 239 239 212 212 212 212 239 238 215 239 238 212 212 213 212 212 212 213 212 212 213 237 237 237 237 237 237 212 237 237 237 237 237 235 215 213 236 212 236 212 214 236 236 236 214 214 237 237 237 237 237 237 238 239 238 238 238 238 213 214 213 237 237 237 237 237 237 237 237 237 237 237 237 237 237 237 237 237 237 237 237 237 237 237 214 237 237 237 237 237 237 237 237 214 236 214 236 236 236 214 236 213 237 213 235 236 237 212 212 212 212 213 213 212 212 212 212 212 212 212 212 212 212 212 212 212 212 212 213 237 237 237 214 215 215 215 215 214 237 214 214 237 236 235 237 237 237 237 236 236 236 214 213 213 213 213 214 236 213 214 237 237 236 213 237 237 214 214 235 235 235 211 210 209 210 212 211 210 211 213 213 213 211 210 210 210 207 
212 212 212 240 240 240 240 240 213 215 239 212 212 239 238 212 212 212 237 239 241 238 240 238 213 212 212 212 212 212 212 212 212 212 212 237 237 237 214 212 213 213 237 237 237 237 237 237 213 212 213 213 212 212 236 236 212 236 236 236 237 237 237 237 237 239 239 238 238 238 238 238 238 237 237 237 237 237 237 237 237 237 237 237 237 237 237 236 237 237 237 237 237 237 237 237 237 237 237 237 237 237 237 237 237 237 237 237 237 237 236 236 236 236 237 213 235 213 235 236 213 212 212 212 213 212 212 212 212 212 212 212 212 212 212 212 212 212 212 212 215 237 237 237 237 237 237 215 237 215 237 236 237 214 213 213 237 214 213 214 213 214 213 237 213 213 213 213 237 237 236 213 236 236 214 215 215 213 235 235 235 214 235 212 211 209 206 207 210 210 211 211 213 212 210 209 206 210 207 205 
212 212 212 212 240 240 240 240 240 215 213 212 236 236 239 212 212 213 213 236 239 239 239 240 215 212 214 212 212 212 212 212 212 212 212 213 237 235 212 236 237 214 237 237 237 239 237 214 215 215 213 212 212 214 213 236 214 214 236 214 237 237 237 237 237 237 237 237 238 238 214 238 237 215 237 237 237 237 237 237 237 237 237 237 237 237 237 237 237 237 237 237 237 237 237 237 237 236 237 237 237 237 214 236 236 237 237 236 237 237 236 237 236 213 235 212 212 235 235 236 237 237 212 213 212 212 212 212 212 213 212 213 213 212 212 212 212 213 238 238 237 213 237 215 237 237 237 237 237 215 237 237 237 214 213 213 213 213 213 213 213 213 213 213 213 213 213 237 237 236 236 213 237 237 237 215 213 213 235 235 235 235 211 212 211 209 206 206 207 210 210 211 211 206 206 204 204 204 206 177 
239 212 213 240 240 240 240 240 238 239 213 212 236 238 212 212 212 213 213 237 237 241 239 239 239 214 212 212 212 212 212 212 212 212 211 212 235 237 237 212 212 214 236 237 237 215 237 237 212 214 212 212 213 236 236 237 212 236 214 214 237 237 237 237 237 237 238 238 238 238 215 215 237 237 237 237 237 237 237 237 237 236 213 237 236 237 236 236 214 237 237 237 237 237 237 237 237 237 214 236 237 236 214 236 214 237 237 237 237 236 237 236 236 237 235 235 235 234 235 213 213 237 236 212 212 213 212 212 213 212 212 212 212 212 212 212 214 238 238 238 237 215 215 237 237 237 237 215 236 237 237 214 214 213 213 213 214 214 213 213 213 213 213 213 213 213 236 237 236 237 236 213 237 235 236 214 215 237 235 235 234 234 212 212 211 211 209 206 206 206 206 206 206 193 193 204 204 177 180 151 
213 238 240 240 238 240 240 240 238 213 239 212 213 236 213 236 213 212 237 237 237 237 240 239 239 215 212 212 212 239 212 212 212 212 212 213 213 237 214 212 237 237 213 214 237 237 212 214 212 212 212 212 214 236 237 237 212 237 215 237 237 237 237 237 237 238 238 215 238 237 215 212 238 238 238 238 237 237 237 237 212 237 236 213 237 237 237 237 237 236 236 236 236 214 237 236 237 237 237 214 236 236 236 236 237 237 237 236 213 213 212 235 236 235 213 235 213 235 235 237 213 212 213 213 212 212 212 212 212 212 212 212 212 212 212 215 215 215 238 237 237 237 237 237 237 236 215 215 213 214 214 213 213 213 213 213 213 213 213 213 213 213 213 213 213 236 237 237 237 235 213 236 236 237 213 214 214 235 214 214 234 235 214 212 234 211 206 177 206 206 206 206 193 178 178 177 193 204 151 132 
240 240 240 240 240 240 240 240 238 240 212 212 238 214 238 238 236 212 213 212 212 237 239 239 239 237 237 215 237 214 212 213 212 212 212 212 234 237 214 212 237 237 241 237 237 237 237 214 214 213 212 212 212 213 236 237 237 215 236 237 237 237 237 237 237 238 238 238 238 238 238 238 238 215 238 238 238 237 237 237 237 213 213 237 236 237 237 237 236 237 237 237 237 236 213 236 237 237 236 236 237 214 236 237 237 237 214 213 213 236 213 213 236 235 213 213 213 235 235 237 213 237 212 237 212 212 212 212 212 212 212 212 213 213 215 215 214 215 237 238 237 237 237 237 215 213 213 214 213 213 213 213 213 213 213 213 213 213 213 213 213 213 213 213 213 237 237 237 237 237 236 237 236 237 214 214 235 237 237 235 214 234 234 234 234 211 206 204 193 206 206 204 132 177 177 177 204 177 151 132 
240 240 240 240 240 237 240 240 240 240 212 212 239 239 237 212 212 212 212 212 212 212 238 239 239 240 239 237 239 239 212 212 212 212 213 213 237 213 212 212 212 212 239 237 237 237 215 237 237 236 212 212 212 215 237 236 237 214 237 237 237 237 237 237 237 238 239 213 238 238 238 214 238 238 212 238 215 237 237 237 237 237 237 237 236 237 236 237 237 237 237 237 237 214 236 236 237 237 237 237 236 236 237 237 236 236 213 213 213 212 213 235 236 235 212 212 213 235 235 235 237 237 236 213 212 212 212 212 212 212 212 212 212 237 236 235 237 237 237 237 215 237 237 215 215 213 213 213 213 213 213 213 213 214 213 213 213 213 213 213 213 213 214 236 213 237 236 237 237 237 236 235 235 237 237 235 235 235 214 211 212 213 214 214 214 207 206 204 206 206 204 151 132 132 177 178 177 204 177 151 
240 240 240 240 240 240 240 240 240 238 213 212 239 239 240 212 212 212 212 212 212 213 238 238 238 240 239 238 238 238 238 214 214 214 235 212 212 212 212 212 236 237 239 237 237 237 215 212 236 212 212 213 236 236 215 236 237 237 237 237 237 237 237 237 239 239 239 215 237 239 238 238 215 214 212 214 214 237 238 238 237 238 238 237 237 237 237 237 237 237 237 237 237 237 214 237 237 214 236 213 214 237 236 237 236 214 213 213 213 213 237 235 235 235 235 213 235 235 212 212 214 214 213 236 212 212 213 212 212 212 212 212 234 234 235 235 235 215 237 237 237 237 237 214 237 237 237 214 213 213 213 235 237 237 213 213 213 213 213 213 213 213 236 236 213 236 237 237 235 214 236 237 214 214 214 235 235 234 211 211 211 211 214 214 214 207 207 206 206 204 206 132 132 132 132 177 177 204 177 151 
240 240 239 240 239 240 240 240 240 240 240 239 239 239 239 212 212 212 212 238 213 212 212 213 237 239 239 238 238 213 214 238 238 237 212 213 213 -9999 213 237 237 239 237 237 237 237 215 237 236 212 212 236 212 212 212 236 237 237 213 213 237 237 237 237 239 239 239 237 237 239 239 238 238 212 212 238 238 238 212 238 238 212 213 236 236 237 237 237 237 237 237 237 213 214 236 214 237 237 236 237 237 236 236 236 213 237 213 213 213 213 235 237 235 236 213 236 213 235 237 212 237 237 213 236 212 212 212 212 212 212 212 212 213 234 235 235 213 237 215 237 237 237 237 237 237 213 237 213 213 214 236 235 236 214 236 213 239 238 213 213 213 213 214 237 237 236 237 235 235 237 237 235 214 214 214 234 214 214 211 211 210 210 212 234 234 213 207 206 177 132 132 132 132 132 132 132 175 177 175 151 
239 213 213 212 240 240 240 240 240 239 240 237 214 238 239 239 239 213 212 212 213 213 212 212 236 239 239 239 240 212 213 214 212 212 212 212 213 -9999 -9999 237 237 239 239 239 237 213 212 212 212 212 212 212 212 212 214 236 237 237 214 213 214 237 237 237 239 239 239 239 239 239 239 239 239 238 238 237 238 238 238 238 237 212 212 236 237 237 237 236 237 237 236 236 212 214 237 237 237 237 236 237 236 236 237 237 236 236 237 213 213 213 235 237 237 236 237 213 234 213 213 237 237 213 212 212 212 212 212 212 212 211 212 212 213 237 237 215 237 237 237 237 237 237 237 237 215 237 237 237 236 213 213 213 213 214 236 236 213 213 239 213 237 237 214 214 236 214 213 213 235 214 235 214 214 237 235 234 214 214 212 211 210 207 211 234 214 212 211 177 127 118 118 127 132 127 132 132 175 175 151 151 
213 213 213 213 240 240 240 240 239 236 238 239 239 239 239 239 239 236 212 213 239 212 212 212 236 239 239 239 213 212 212 212 212 212 212 212 237 -9999 -9999 237 237 237 239 239 239 212 215 237 212 212 237 213 212 212 215 236 236 237 237 237 214 237 237 237 239 238 239 239 239 239 239 239 239 238 238 238 238 238 238 238 213 212 212 237 237 237 236 236 237 236 213 212 212 213 237 237 237 237 237 237 237 237 237 236 213 213 235 213 213 235 236 236 236 237 236 236 234 235 235 235 212 237 212 213 213 213 212 212 212 212 212 213 237 237 237 237 237 237 237 237 237 237 237 237 237 237 237 237 237 237 213 213 237 235 213 236 236 236 213 213 237 214 213 213 236 236 213 236 236 235 235 237 214 237 234 234 211 211 211 212 211 207 207 210 212 212 210 177 127 118 118 118 127 127 132 132 151 173 151 151 
213 213 212 240 240 240 240 236 238 239 236 214 239 239 239 237 236 212 213 212 212 212 212 212 236 239 239 239 212 212 212 212 212 213 212 213 237 237 236 213 214 237 239 238 213 212 214 237 237 212 213 237 212 212 212 215 236 239 237 236 213 236 237 237 239 239 239 239 238 239 239 238 238 238 238 238 238 238 238 238 212 212 236 237 237 237 237 236 237 237 237 214 212 214 237 237 237 237 237 237 237 236 214 212 213 213 213 213 213 237 236 237 236 213 236 235 213 234 213 213 237 235 237 212 212 213 212 212 212 212 212 213 235 237 237 237 237 237 237 237 237 237 237 236 237 237 237 237 237 237 213 213 213 213 213 213 213 236 236 237 213 237 237 237 213 213 235 236 237 235 236 235 214 236 237 214 207 210 211 212 236 207 207 207 211 235 211 209 132 118 118 118 118 127 132 132 151 151 151 132 
213 213 239 212 240 240 240 240 240 237 237 237 237 239 239 239 240 212 212 212 212 212 212 213 239 239 240 215 238 212 212 212 212 212 212 237 237 237 236 215 239 239 237 213 212 212 237 237 237 212 213 238 212 212 212 214 237 237 237 237 237 214 237 237 239 239 239 213 237 239 239 239 238 238 238 238 238 238 238 214 212 214 237 237 237 237 237 237 237 236 212 212 236 237 237 237 237 237 236 236 236 214 212 212 212 213 213 213 213 237 237 237 235 235 235 235 234 212 234 234 234 234 237 236 213 212 212 212 211 211 212 213 234 237 237 237 237 237 237 237 237 237 237 237 237 236 236 237 236 235 235 236 213 213 213 213 236 214 237 237 236 214 214 214 213 214 213 236 235 235 235 235 237 236 237 234 211 207 210 207 207 210 207 206 210 212 212 211 132 118 118 118 118 127 132 151 151 151 132 132 
213 213 240 212 213 240 239 240 240 212 238 238 240 237 214 238 239 239 239 212 212 212 238 212 212 238 239 215 238 213 212 212 212 212 214 213 213 239 213 237 237 238 214 212 215 237 237 237 237 212 214 215 212 212 212 212 213 237 237 237 237 237 237 237 238 239 215 215 237 239 239 238 238 238 238 238 238 238 238 215 212 214 237 237 237 237 237 236 213 212 212 214 237 237 237 237 237 237 237 214 236 214 236 236 236 213 213 213 237 236 237 235 235 237 235 235 212 213 213 234 213 234 236 234 213 212 212 212 211 211 212 235 235 237 237 237 237 237 237 237 237 237 237 237 237 237 237 237 237 236 237 235 235 235 235 236 235 237 237 237 237 236 214 213 213 235 237 235 237 235 235 235 235 235 234 238 211 207 210 210 207 207 193 193 204 211 211 204 132 118 116 122 122 132 132 164 151 151 132 132 
213 213 213 213 240 239 212 240 240 240 240 240 212 212 212 237 240 239 239 212 236 213 212 212 212 238 239 238 239 213 212 212 212 212 236 213 214 212 237 237 239 239 239 213 212 239 212 239 213 212 214 238 212 212 212 214 237 237 237 237 215 237 237 238 237 238 238 215 237 237 237 239 239 238 238 238 238 213 238 237 237 237 236 237 237 212 212 212 212 236 236 236 237 236 236 237 237 236 214 236 237 236 237 237 237 212 212 213 237 235 237 235 235 213 236 213 213 234 234 234 234 213 235 235 234 212 212 212 211 211 213 213 234 237 237 237 237 237 237 237 237 236 236 236 237 237 237 237 237 237 237 235 235 235 237 237 237 236 237 237 237 237 236 236 213 235 235 235 235 237 235 235 234 237 235 237 211 207 207 207 205 204 177 132 193 210 211 193 118 116 116 122 132 132 178 132 132 132 132 132 
239 213 240 240 239 212 238 240 240 237 237 240 213 237 212 212 240 240 240 212 212 212 212 212 213 239 239 239 237 214 212 212 212 212 236 237 237 236 239 239 239 239 239 237 239 239 239 239 212 212 213 238 215 237 237 215 237 237 237 237 238 238 237 214 238 237 214 214 237 237 237 239 239 239 239 212 212 212 212 237 237 237 237 236 237 213 212 237 237 237 237 237 237 237 237 -9999 -9999 214 237 237 237 237 213 213 213 213 212 213 213 235 237 235 235 213 235 234 237 234 237 234 234 213 213 234 212 234 234 211 211 212 234 213 213 236 237 236 237 237 237 237 237 236 237 237 213 237 236 236 236 213 237 237 237 235 235 237 237 237 237 236 230 237 236 213 235 235 237 235 235 235 235 236 234 235 234 234 211 207 206 193 193 177 132 132 177 205 211 177 118 117 116 122 132 132 132 132 132 132 132 132 
241 240 240 240 239 240 240 240 240 240 212 240 237 212 212 213 240 240 238 212 212 212 212 212 213 236 239 239 239 212 212 212 213 214 237 213 214 238 238 239 239 239 238 239 239 239 238 238 238 238 214 212 212 213 237 237 237 237 237 237 238 237 212 212 213 239 212 213 237 239 237 239 239 239 239 238 237 214 214 237 214 237 237 236 237 237 236 237 237 237 237 237 236 236 213 237 -9999 236 213 236 213 237 213 212 237 212 212 213 235 213 213 235 213 237 235 235 213 213 235 235 213 213 213 213 235 207 207 211 207 212 213 213 213 236 237 237 237 237 237 237 237 237 237 235 235 236 236 237 237 236 237 237 237 237 235 237 237 237 237 237 236 236 236 213 236 236 235 235 235 235 235 237 235 214 234 237 211 207 206 177 132 132 132 127 132 193 211 177 127 118 118 122 132 132 132 132 132 132 132 132 
213 213 240 240 240 239 240 240 212 239 240 237 238 238 213 212 212 236 240 212 212 212 212 212 212 236 214 239 237 212 212 214 214 237 237 213 237 238 238 238 214 213 239 239 239 238 238 238 238 238 238 214 213 238 237 214 214 237 236 236 236 238 212 212 212 213 238 212 212 214 239 237 239 239 239 237 237 237 237 237 237 237 237 237 237 237 237 237 237 237 237 236 237 237 214 236 236 237 237 236 214 237 237 237 213 -9999 212 213 235 235 235 235 213 213 235 235 235 235 237 213 213 212 212 212 211 207 207 207 207 211 213 234 213 236 237 237 237 237 237 237 237 237 235 235 235 235 237 236 213 236 237 237 237 237 235 237 237 237 237 213 237 237 213 236 237 236 235 235 235 235 235 236 230 235 214 211 234 211 177 132 127 127 127 127 132 177 205 193 176 127 118 127 132 132 127 132 132 132 132 132 
241 239 213 239 213 239 240 239 240 237 240 240 237 212 212 212 213 236 236 236 212 212 212 212 212 212 214 239 239 238 212 212 213 214 236 238 238 238 239 213 212 212 237 238 238 215 238 238 238 238 238 215 214 214 214 237 238 214 212 212 237 237 214 213 237 238 238 237 213 214 214 237 214 237 237 237 237 237 237 237 237 237 237 236 237 237 237 237 237 237 237 237 237 237 237 237 236 214 237 236 237 237 238 235 213 -9999 213 237 237 235 213 213 213 213 213 213 235 235 234 212 212 234 211 213 211 211 211 207 211 211 213 234 237 237 237 237 237 237 235 235 235 235 235 235 235 235 235 237 235 234 213 236 235 236 235 235 237 237 237 236 237 227 213 235 235 235 235 235 235 235 237 235 234 236 214 207 207 207 176 127 127 118 122 127 132 193 205 177 127 127 127 127 127 127 127 132 132 132 132 132 
241 239 213 241 239 212 238 240 240 240 240 213 236 236 212 213 213 213 213 213 212 212 213 212 212 213 238 214 238 214 214 214 214 238 214 238 238 238 237 238 213 212 212 212 213 212 239 238 238 215 238 214 212 238 238 238 238 214 212 212 212 236 238 238 212 212 212 212 212 214 238 237 213 237 237 237 237 237 237 213 213 237 237 237 237 237 237 237 237 237 237 237 237 237 237 236 237 214 236 237 238 236 236 236 235 212 213 235 235 235 235 237 213 213 235 235 212 213 235 234 213 212 212 212 211 211 211 211 211 211 213 234 237 213 237 237 237 237 235 235 235 235 235 235 235 235 235 237 237 236 213 236 235 237 235 235 235 236 237 237 235 213 235 235 235 235 237 235 237 237 235 236 235 234 212 207 188 192 127 127 118 117 117 127 132 193 193 177 127 127 127 127 132 132 132 132 132 151 164 132 
240 241 214 213 241 240 240 212 240 239 240 212 236 236 212 212 213 213 213 213 238 212 212 212 212 212 237 238 239 237 214 214 214 213 214 214 236 237 213 213 213 213 213 212 213 215 238 214 215 239 239 215 215 215 238 214 214 214 212 212 212 213 237 212 212 212 212 212 213 214 214 212 213 238 238 238 238 238 238 215 215 215 212 212 213 237 237 237 237 237 237 237 237 236 236 236 214 237 237 238 238 236 213 212 212 213 235 235 237 213 213 213 213 235 235 235 213 213 213 213 213 213 211 212 211 211 211 207 211 211 212 234 235 234 237 237 237 237 237 235 235 235 235 235 235 235 237 237 237 236 238 213 213 237 235 235 237 236 237 236 213 235 235 235 234 235 234 235 234 234 235 235 235 236 214 189 176 130 127 127 127 117 127 127 176 193 193 178 127 127 127 127 132 132 132 209 209 195 195 177 
240 240 240 240 240 240 240 212 212 239 212 212 212 236 213 212 210 213 213 213 213 212 213 212 212 213 212 237 239 240 214 212 212 212 212 237 213 239 213 213 213 213 213 213 213 239 239 239 239 239 239 238 238 212 212 213 213 238 212 212 212 214 238 213 212 212 214 212 238 238 238 238 213 213 238 238 238 238 238 214 239 239 212 213 238 238 238 237 238 238 239 238 238 238 238 238 237 237 236 236 212 213 213 -9999 -9999 213 213 213 213 235 237 213 235 235 235 236 213 212 213 236 212 211 211 211 207 207 211 211 211 212 212 212 235 235 237 235 237 237 237 235 235 235 235 235 235 237 237 238 238 236 236 238 236 236 237 237 236 236 213 213 237 235 235 235 235 235 235 235 235 235 235 235 235 235 234 207 176 127 127 127 127 127 127 127 127 176 193 193 177 127 127 127 127 177 195 176 193 194 195 210 
240 241 240 240 240 240 213 213 214 239 213 212 238 212 213 213 213 212 212 213 213 213 213 213 213 212 212 212 237 238 240 240 239 212 212 212 213 213 239 213 213 213 213 213 237 239 239 239 238 239 239 238 238 238 214 238 213 214 212 212 212 212 213 238 214 215 238 239 239 238 238 238 215 238 238 213 238 238 213 237 237 239 239 239 238 238 237 237 237 238 238 238 238 238 239 238 236 238 239 237 213 239 -9999 212 -9999 -9999 213 240 238 238 238 235 213 236 213 236 213 212 211 211 211 211 211 211 211 206 206 206 211 211 212 234 235 235 237 237 235 235 235 235 235 235 235 235 235 237 235 238 238 238 237 237 238 214 236 238 236 213 237 238 235 238 238 235 235 235 238 235 236 235 214 234 235 234 211 188 176 127 116 116 127 127 176 127 127 176 177 193 177 176 127 127 127 176 193 193 194 210 207 207 
241 241 241 240 239 240 239 213 240 212 212 212 212 212 212 212 212 210 210 213 213 213 212 210 210 212 213 210 212 210 237 240 239 237 212 212 210 213 239 213 239 239 213 213 213 238 239 239 238 239 214 239 239 238 214 214 239 214 214 212 213 212 214 214 239 239 238 239 239 239 239 239 213 213 238 214 238 212 212 212 212 239 238 239 238 238 237 237 237 237 239 239 239 239 236 239 213 239 213 239 213 212 212 212 212 240 237 237 236 213 213 213 240 236 213 213 237 237 211 211 211 211 211 211 207 206 202 202 212 211 235 235 213 237 237 237 237 213 213 236 237 239 236 239 239 239 239 239 238 239 237 237 238 237 238 238 238 213 236 238 238 238 238 236 236 235 235 238 235 236 235 234 234 237 207 176 176 118 116 116 127 127 127 176 127 176 177 193 177 176 176 176 176 176 177 194 194 194 195 207 
213 212 212 213 241 240 239 239 213 212 239 239 212 212 213 212 210 238 210 211 213 210 210 210 210 211 210 210 210 210 239 214 240 240 212 212 210 210 210 210 213 237 213 213 214 239 239 239 240 240 239 239 239 239 237 239 214 212 212 212 212 212 212 214 239 212 214 214 239 239 239 239 239 215 213 213 239 239 238 213 213 238 239 213 238 236 238 238 238 239 238 238 213 239 239 239 213 213 213 213 213 213 212 212 213 213 237 238 238 238 213 213 238 213 213 213 213 211 211 211 211 210 211 207 206 206 202 202 209 211 211 235 238 237 237 237 235 213 237 213 235 239 239 239 239 239 239 239 238 239 238 237 237 238 237 237 213 236 237 236 236 237 236 236 236 238 236 236 236 236 237 237 237 212 213 189 176 175 118 116 127 127 127 127 127 176 176 176 176 177 176 176 176 202 177 194 195 210 195 207 
240 239 212 239 240 239 213 213 214 213 212 212 212 213 212 213 210 210 210 210 211 211 210 210 210 210 234 210 210 210 235 239 239 240 240 239 239 210 210 210 210 210 213 239 214 213 240 240 238 240 240 240 239 239 240 214 238 212 212 212 212 212 214 214 214 213 213 214 214 214 239 239 239 239 212 239 239 213 238 213 238 238 238 238 238 238 238 238 238 238 239 238 239 239 239 212 213 237 240 213 237 240 213 212 212 213 238 238 237 238 213 238 240 212 213 238 212 211 211 211 207 207 207 207 206 195 178 202 202 210 211 213 235 238 238 238 236 236 236 235 239 239 239 239 239 237 239 239 238 239 238 237 238 237 237 237 213 213 239 237 237 237 236 236 236 236 236 237 237 237 236 234 237 213 207 189 199 176 118 117 127 127 127 127 127 127 132 132 176 176 176 176 176 176 195 177 176 177 195 195 
