# Supplementary material for: Exploring the Distribution of the Spreading Lethal Salamander Chytrid Fungus in Its Invasive Range in Europe – A Macroecological Approach
Source: PLoS One. 2016 Oct 31;11(10):e0165682. doi: 10.1371/journal.pone.0165682 (PMC5087956; doi:10.1371/journal.pone.0165682)
Supplement: S1 ZIP Archive — (ZIP) [file pone.0165682.s010.zip › ECA_full/csu15.asc]

ncols         200
nrows         200
xllcorner     3.31330001355
yllcorner     -1.12269991115
cellsize      0.0117999315
NODATA_value  -9999
116 140 110 110 122 122 122 134 134 122 122 113 110 122 110 113 131 132 113 110 113 135 121 121 135 135 135 135 140 140 135 121 135 135 140 113 115 135 135 113 135 136 113 113 135 121 135 113 113 111 111 136 136 136 136 136 121 121 136 136 136 136 136 136 136 136 121 121 121 121 121 137 121 121 121 135 121 135 137 121 121 121 121 121 121 121 121 121 121 121 121 121 121 113 113 113 113 113 83 83 83 83 83 83 83 83 83 83 83 83 83 83 83 83 83 83 83 83 78 76 78 78 78 76 83 108 81 75 75 75 73 74 74 74 74 75 75 108 99 76 108 75 76 99 103 103 103 103 78 78 75 72 74 74 74 63 63 63 73 73 74 108 108 108 74 74 76 108 108 108 108 113 98 108 81 75 75 75 91 113 117 120 121 121 121 113 113 113 113 113 113 113 113 113 121 176 120 176 113 113 
110 113 122 122 110 122 122 134 122 122 122 110 110 122 110 113 139 113 139 110 139 121 135 135 121 135 140 135 135 135 135 135 135 135 113 121 113 113 121 135 135 135 136 113 113 121 113 136 121 116 116 136 121 136 121 136 136 136 136 136 121 136 136 136 135 136 121 121 121 121 121 121 121 121 135 135 121 121 138 121 121 121 121 121 121 121 121 113 121 121 121 113 114 113 113 113 113 108 108 83 83 83 83 83 83 83 83 83 83 83 83 78 78 83 82 112 82 78 78 103 103 103 103 75 76 74 103 77 112 105 74 75 74 74 102 75 75 75 75 75 103 75 76 103 99 103 99 76 76 76 99 75 74 74 74 63 63 72 72 73 74 74 74 74 75 75 75 108 76 108 113 91 91 108 112 76 75 75 102 113 113 120 121 113 120 121 121 113 113 115 113 121 113 113 113 120 116 113 110 113 
117 122 110 122 122 122 133 133 122 122 122 122 122 122 140 139 113 110 110 122 121 110 135 140 140 135 140 135 135 135 135 121 135 135 113 121 113 113 113 113 113 113 135 121 135 121 121 136 136 136 116 136 136 135 135 135 136 136 136 136 135 135 135 135 135 121 121 121 121 121 121 121 121 121 135 138 135 121 121 121 129 129 129 129 113 121 113 113 113 113 121 113 148 148 113 113 113 108 108 108 83 83 83 83 83 83 90 83 83 83 78 82 78 78 78 78 78 107 103 103 103 103 103 76 78 78 77 104 74 74 74 102 102 74 74 102 75 98 75 108 75 75 103 99 76 103 103 108 76 76 99 108 108 74 74 73 64 72 73 73 73 73 73 74 108 74 74 75 81 113 113 91 91 91 98 113 81 75 102 113 117 113 112 113 113 121 121 113 113 114 176 121 121 113 113 176 113 113 147 121 
122 117 110 110 122 110 113 133 134 133 122 122 122 139 113 139 113 110 110 110 134 113 135 135 135 135 135 140 121 140 140 135 135 140 140 140 121 135 135 117 117 135 135 121 135 135 121 135 136 136 135 136 135 135 135 113 135 135 135 135 135 135 135 135 135 121 121 137 113 129 121 121 121 121 121 135 121 129 121 129 135 121 121 129 113 113 121 113 116 121 115 115 113 148 113 119 108 108 108 108 108 83 83 83 83 83 113 83 83 90 78 78 78 78 78 76 76 76 103 103 103 103 103 78 78 103 77 102 -9999 74 74 75 102 77 74 75 75 75 74 75 75 75 76 75 76 99 103 103 76 108 103 103 78 74 74 74 73 108 73 73 72 72 73 74 108 74 74 74 81 113 108 91 74 75 91 113 113 110 110 110 113 110 110 113 120 121 121 176 113 121 176 121 121 113 113 113 113 110 113 121 
122 110 110 110 122 122 122 133 134 122 122 140 140 110 113 110 113 139 113 139 134 110 121 140 121 121 140 140 121 140 140 121 140 140 140 135 121 121 135 135 117 121 135 135 135 135 135 135 137 135 135 137 137 135 135 135 135 135 135 135 135 135 137 137 121 121 121 121 121 113 121 121 121 121 112 138 129 121 121 121 129 129 129 129 121 121 121 116 121 121 113 113 114 119 116 121 113 116 116 121 108 108 83 83 83 121 83 90 83 83 82 85 78 77 77 78 78 103 78 103 105 103 103 103 78 76 78 103 74 74 75 74 74 103 75 75 75 75 75 75 75 76 76 103 76 103 107 107 107 107 99 103 107 75 75 74 76 74 73 72 63 63 72 73 74 108 75 74 76 108 113 108 75 75 91 113 113 113 113 113 113 110 113 113 114 121 120 121 120 113 120 119 176 116 120 120 113 121 113 121 
122 110 133 122 110 122 117 122 140 135 113 113 113 110 113 113 139 139 139 140 110 140 113 121 121 140 140 140 121 121 121 121 140 121 121 121 121 121 135 140 117 121 121 121 135 135 135 135 135 135 135 135 137 137 137 137 137 137 137 137 137 121 137 137 121 121 121 121 121 121 121 121 121 121 112 121 121 115 114 115 121 129 136 129 129 121 121 116 116 116 116 113 121 113 116 129 119 116 116 116 85 83 83 83 83 121 115 78 82 82 85 82 82 77 77 102 102 78 106 103 103 103 112 105 110 110 105 105 106 98 105 75 73 75 75 75 75 75 75 77 78 103 99 99 99 108 103 107 107 76 75 76 76 107 103 76 75 75 74 72 72 72 72 73 102 108 81 75 75 108 108 113 91 103 113 113 117 117 113 113 113 113 113 117 121 119 113 113 113 113 176 176 176 177 121 148 121 120 120 117 
122 122 122 122 122 122 122 110 116 116 122 122 113 124 122 113 139 113 113 113 110 110 110 121 121 121 140 140 140 113 113 121 121 116 121 121 121 121 121 121 121 113 121 121 135 135 135 121 121 135 137 135 137 137 137 137 137 137 137 137 137 137 121 137 121 121 121 121 129 121 121 129 129 121 121 113 113 113 114 113 121 129 129 129 137 121 121 121 121 116 116 121 116 116 121 121 121 116 116 116 85 85 83 85 83 83 83 82 82 82 82 78 82 105 102 105 102 107 103 107 113 76 103 105 105 103 110 103 98 102 102 75 75 75 75 99 99 75 75 103 98 108 76 99 76 99 76 107 107 76 107 76 76 107 80 76 75 75 74 73 72 73 73 74 74 75 108 108 111 75 91 108 113 113 113 113 113 113 112 112 113 117 113 113 114 113 113 113 113 113 113 113 121 178 178 176 147 178 176 116 
122 133 117 133 123 122 122 117 110 116 122 122 110 113 113 110 113 113 113 113 110 110 121 121 121 140 140 121 121 113 113 121 113 113 113 113 121 121 121 121 121 121 121 135 135 135 135 113 115 115 113 137 137 114 114 115 137 137 121 121 121 135 137 137 137 121 137 137 137 137 137 137 137 121 121 121 113 113 113 113 137 129 137 129 121 121 116 116 121 121 116 116 116 116 121 116 121 119 116 116 116 85 85 83 90 90 83 83 83 82 82 82 82 103 102 106 107 103 103 105 105 105 103 107 103 110 105 111 98 102 98 75 75 98 98 98 75 75 99 75 75 76 76 76 103 75 103 103 108 108 76 76 76 76 108 103 76 75 75 74 73 74 74 75 108 103 102 108 108 102 113 113 113 113 113 113 112 111 102 113 113 113 113 117 121 113 113 113 113 113 113 121 120 178 178 177 177 178 176 176 
133 133 133 133 123 122 122 122 134 123 122 113 113 113 113 113 113 113 110 113 110 121 121 113 121 113 140 140 140 113 113 113 113 140 135 121 121 113 121 121 121 137 135 121 121 135 135 137 137 115 115 113 113 137 137 137 137 135 135 113 121 137 137 121 137 137 137 137 136 137 137 129 129 121 121 121 113 113 113 113 129 129 129 129 119 121 121 116 121 116 116 121 116 116 121 116 121 116 116 116 116 85 85 85 90 83 83 113 85 112 111 82 82 82 82 107 103 103 112 103 105 102 102 107 106 103 103 98 98 75 98 98 106 102 102 98 75 75 75 75 99 103 103 75 75 75 103 106 103 76 76 108 108 108 75 75 76 108 74 74 74 103 75 75 108 102 108 108 102 108 102 113 108 108 113 113 113 108 108 113 113 121 113 114 120 120 113 113 113 113 113 120 178 178 178 176 176 176 116 176 
122 133 133 133 139 122 139 140 117 117 122 110 113 113 140 110 113 113 113 110 110 112 113 113 116 113 140 113 113 113 113 135 113 135 140 140 140 140 121 113 135 121 135 135 121 113 135 136 115 115 113 135 135 113 113 121 113 121 121 115 115 137 129 113 121 137 137 137 137 137 129 138 121 129 129 129 127 129 116 113 113 129 129 129 121 121 129 121 121 121 116 121 116 119 121 158 121 119 116 116 116 110 85 85 90 85 90 116 113 113 85 106 111 82 82 107 103 113 112 103 103 106 105 102 106 103 102 98 102 98 98 106 102 98 98 98 75 75 99 103 103 103 75 75 103 103 103 103 76 76 76 108 76 103 103 103 103 74 74 74 74 74 108 108 108 103 108 108 108 75 102 102 102 91 102 113 113 106 106 113 121 117 113 113 116 121 113 113 113 113 113 120 178 178 178 177 177 177 177 177 
122 117 122 140 139 140 122 139 139 110 139 139 139 121 113 110 110 110 114 122 110 116 113 113 113 113 113 113 113 113 113 135 135 113 113 113 140 140 113 113 140 121 121 121 135 135 136 113 113 113 113 135 113 135 135 113 121 121 121 121 121 121 113 113 121 129 129 129 129 121 129 137 129 129 129 129 129 129 121 119 129 129 127 127 121 129 129 129 121 116 121 116 121 -9999 116 121 116 119 116 116 116 114 116 85 90 90 116 116 121 113 82 82 82 82 82 103 103 107 103 107 106 106 106 106 105 102 102 98 98 103 102 102 99 102 98 98 98 75 99 103 103 75 75 75 103 103 103 99 76 103 103 76 76 103 113 76 75 74 102 75 75 75 75 75 103 108 108 102 102 102 102 75 113 75 102 102 102 111 117 113 113 113 113 113 120 121 113 120 113 113 113 120 141 178 141 121 178 178 176 178 
140 140 122 140 139 140 139 139 140 117 139 139 139 121 113 113 113 110 110 113 121 110 113 113 115 113 113 113 113 113 113 113 113 113 113 113 121 113 121 121 121 111 135 121 121 113 113 113 113 113 113 121 121 121 121 121 121 129 121 113 121 113 113 113 119 121 113 116 121 129 129 121 129 129 129 121 129 129 127 127 129 121 127 129 129 138 135 129 121 121 121 116 121 121 -9999 119 116 121 116 116 129 116 121 121 85 121 116 121 121 113 82 82 103 113 108 103 121 103 103 103 103 108 106 106 77 98 98 106 98 98 103 105 106 102 112 98 99 99 76 103 76 75 75 76 103 103 103 103 103 103 103 99 103 103 111 76 75 102 75 75 75 112 102 75 108 111 108 102 102 102 75 102 113 102 75 102 102 113 113 113 113 113 121 120 121 116 116 121 113 113 113 132 141 141 121 121 121 178 176 177 
140 122 122 139 139 140 140 140 139 139 139 140 121 121 108 113 113 113 113 113 122 121 140 113 115 113 113 113 113 113 113 113 113 113 113 113 113 112 113 113 121 140 121 113 113 113 113 113 113 113 113 113 113 121 121 121 113 129 121 114 121 121 113 114 119 121 121 121 119 129 136 129 129 129 129 129 129 121 129 129 129 129 119 129 121 138 121 127 121 121 121 121 121 116 138 121 116 116 116 116 116 116 116 116 116 121 116 116 113 121 121 116 82 103 103 116 103 113 107 107 112 103 111 77 77 113 113 99 112 105 105 99 99 103 98 103 103 99 99 103 76 76 103 103 103 99 99 99 76 76 103 103 103 75 76 75 75 103 103 102 75 75 75 102 108 75 75 75 108 102 74 74 102 102 75 104 111 112 121 113 113 121 121 116 116 120 120 121 113 113 113 121 121 119 120 119 119 178 178 176 
140 140 139 140 139 140 139 139 140 140 139 140 121 121 116 113 113 113 113 113 121 121 140 140 113 113 113 113 113 113 113 113 113 113 113 113 113 108 140 108 108 121 135 135 135 113 113 113 113 113 113 113 121 121 121 121 121 121 121 121 113 114 121 121 116 116 121 121 116 129 129 129 119 121 121 121 121 138 129 129 129 119 119 119 119 121 119 119 121 121 121 121 121 121 116 121 121 121 121 116 116 116 116 116 121 116 116 121 121 121 82 82 121 113 116 116 121 121 105 105 103 78 78 77 99 99 105 99 112 112 105 105 108 103 103 103 111 103 103 103 103 105 103 103 76 76 99 99 99 103 113 110 76 75 72 72 75 103 108 108 102 75 102 112 113 102 75 75 75 75 102 102 102 108 105 113 113 113 113 113 113 121 121 120 120 177 177 121 121 113 117 121 121 119 113 113 113 116 177 176 
140 140 140 140 140 140 140 140 140 140 139 121 121 121 121 121 113 121 113 110 121 121 113 115 140 113 113 113 113 113 113 113 113 113 113 113 113 108 113 121 121 113 113 135 135 135 113 113 113 113 113 113 121 121 113 114 121 121 121 113 138 113 138 121 121 116 121 121 116 119 119 121 129 129 129 119 121 121 121 121 121 121 135 119 119 119 119 121 129 121 121 121 116 121 121 121 121 121 116 116 121 116 116 116 116 116 116 121 113 113 121 103 121 116 116 116 113 113 103 103 99 99 103 103 103 110 105 99 114 99 103 103 103 110 103 103 110 108 103 108 105 105 76 76 76 76 99 113 113 103 99 76 75 75 72 72 75 108 108 102 102 75 102 110 110 110 75 75 75 102 102 102 111 113 113 113 113 121 121 121 120 121 120 121 120 121 177 116 113 113 121 121 121 121 113 113 104 113 116 145 
140 140 140 140 140 140 140 139 140 140 140 121 121 116 116 121 121 110 121 110 110 121 121 140 140 113 113 113 113 113 113 113 140 140 113 113 113 113 121 121 113 113 113 113 135 135 113 135 135 113 135 113 136 136 113 114 136 135 121 136 136 148 138 138 113 113 114 116 119 121 129 129 138 138 138 137 129 121 138 121 121 121 121 121 119 121 121 119 121 121 121 121 116 121 121 121 121 121 121 116 116 116 116 116 116 116 116 112 121 -9999 103 121 116 116 116 78 78 103 103 103 103 103 105 105 110 110 110 99 99 103 112 105 105 113 108 108 108 108 111 111 113 103 76 76 76 103 108 108 113 103 76 76 75 72 75 72 75 108 113 108 113 113 108 110 102 102 102 102 102 102 111 108 102 108 104 110 110 113 113 113 121 113 116 120 121 121 121 120 113 121 121 121 121 121 113 103 113 113 119 116 
140 140 140 140 140 140 140 139 140 140 140 140 121 140 150 116 121 113 110 111 111 140 140 140 140 140 113 113 113 113 113 113 113 121 121 113 113 121 113 113 113 121 113 113 113 113 113 113 113 113 113 114 114 121 114 114 113 121 121 121 129 136 121 138 121 121 114 113 113 129 138 121 138 138 138 138 137 137 138 138 137 121 138 119 121 121 119 119 121 121 116 116 121 121 121 121 121 121 121 116 116 116 116 116 116 116 116 116 -9999 113 116 116 116 103 121 113 103 99 103 103 103 113 105 110 110 116 121 113 113 103 105 113 113 113 113 113 113 113 106 103 113 113 91 103 105 103 103 103 76 103 103 108 75 102 73 75 103 113 113 113 113 113 113 108 113 108 102 102 102 102 102 108 112 102 102 102 102 113 113 113 121 116 121 120 141 121 121 121 113 113 121 113 113 106 113 113 113 103 113 113 
140 140 140 140 140 140 140 140 140 140 140 140 140 140 140 121 121 113 111 140 140 140 140 140 140 140 140 113 113 113 113 121 121 113 121 113 113 113 113 113 113 113 113 113 113 113 113 140 113 113 114 113 113 114 114 114 114 114 121 136 136 121 136 138 114 129 121 121 113 137 137 138 138 138 138 121 129 138 138 121 121 138 121 119 137 119 119 121 121 119 121 121 121 116 121 121 121 121 121 121 116 116 116 116 116 116 116 116 116 116 121 116 116 116 116 103 103 103 103 103 106 110 116 116 113 103 113 113 113 116 116 121 113 113 113 113 113 106 113 99 99 99 103 91 91 103 76 76 73 72 103 103 103 103 102 102 113 113 113 113 113 113 113 113 113 113 113 102 102 108 108 111 110 104 102 102 102 113 113 121 120 121 119 121 121 121 121 121 113 113 113 113 113 113 113 113 113 113 113 113 
140 140 140 140 140 140 140 140 140 140 140 140 140 140 140 140 121 111 140 140 140 140 140 140 140 140 140 140 140 113 113 121 121 113 113 121 113 113 113 113 113 113 113 113 113 113 113 121 113 113 113 113 114 114 113 113 114 114 114 119 121 121 121 138 121 121 113 137 137 137 121 121 129 138 121 121 121 121 121 137 138 121 138 121 121 119 119 119 121 138 121 138 121 116 121 116 121 121 121 121 116 121 116 128 116 116 121 121 116 121 116 121 116 116 116 116 116 105 106 121 121 116 113 105 111 112 113 113 121 116 116 113 113 113 113 113 105 99 105 103 99 99 99 99 103 91 76 72 72 72 72 102 102 75 98 113 108 108 103 108 108 113 113 113 113 110 108 103 108 113 112 113 110 113 113 103 113 113 113 113 120 121 120 119 121 121 121 117 113 113 113 113 113 113 113 113 113 113 140 140 
140 140 140 140 140 140 140 140 140 140 140 140 140 140 140 121 140 140 140 140 140 140 140 140 140 140 140 121 121 113 113 121 121 121 113 113 113 113 113 113 113 113 113 113 113 113 113 113 121 113 113 113 113 113 113 113 121 113 121 121 121 121 121 121 113 138 121 121 121 129 121 121 129 129 121 116 121 121 121 121 138 138 138 121 119 119 116 119 121 121 121 138 138 138 138 116 116 121 121 121 121 121 121 121 121 121 121 116 121 116 121 121 121 116 116 116 121 116 113 116 116 121 113 105 112 105 113 113 121 116 116 113 113 113 113 113 113 105 103 76 103 76 76 76 99 113 91 72 72 72 72 75 72 75 102 108 108 108 102 108 113 108 108 113 113 113 111 113 105 113 113 114 113 113 113 113 113 113 113 120 121 119 113 113 158 121 121 121 113 113 113 113 148 121 113 113 113 110 113 140 
140 140 140 140 140 140 140 140 140 140 140 140 140 140 140 140 140 140 140 140 140 140 140 140 140 140 140 140 140 140 121 113 121 121 113 113 113 113 113 113 113 113 113 113 113 113 113 113 113 113 113 113 113 113 113 121 113 113 121 121 121 121 121 137 121 113 113 121 113 113 121 121 121 138 121 137 138 138 121 137 121 121 138 121 121 119 119 119 121 121 121 121 138 138 121 -9999 116 121 121 121 121 121 121 121 116 116 121 116 116 116 116 121 121 116 121 116 121 116 116 116 116 113 99 99 105 106 105 105 99 99 99 121 113 113 105 105 103 78 103 99 76 103 103 103 99 103 91 99 72 72 72 71 73 75 91 102 91 102 91 102 103 103 113 113 113 120 113 113 113 113 113 113 113 113 113 113 113 113 113 121 120 113 113 113 121 121 121 121 121 113 113 113 121 121 113 113 113 113 109 109 
140 140 140 140 140 140 140 140 140 140 140 140 140 140 140 140 140 140 140 140 140 140 140 140 140 140 140 121 121 121 113 121 113 113 113 113 113 113 113 113 113 113 113 113 113 113 113 113 113 113 113 113 113 113 113 114 121 121 121 113 121 121 121 121 121 113 113 113 121 129 129 129 129 121 138 138 138 137 137 138 138 121 121 121 121 121 116 116 116 119 121 137 138 121 121 121 116 121 121 121 121 121 121 121 116 121 116 116 116 121 121 121 121 121 121 121 116 116 116 111 90 99 99 99 99 106 106 113 99 99 99 113 105 105 105 110 108 78 78 103 106 103 103 76 110 108 103 103 75 102 72 72 102 113 102 91 75 75 91 113 108 113 108 113 113 116 116 113 117 111 111 113 113 113 113 113 113 110 113 121 116 113 113 113 117 121 121 117 121 121 121 113 113 113 113 117 113 110 109 109 
140 140 140 140 140 140 140 140 140 140 140 140 140 140 140 140 140 140 140 140 140 140 140 140 140 140 140 121 113 113 113 113 113 113 113 113 113 113 113 113 113 113 113 113 113 113 121 113 113 113 113 113 113 113 113 113 121 113 113 113 116 121 121 121 121 119 119 121 121 121 129 129 138 138 138 138 138 138 138 138 138 138 121 121 121 121 116 119 121 121 121 121 137 121 121 121 116 121 121 121 121 121 116 121 121 121 121 116 121 121 121 116 121 116 116 116 116 116 121 113 99 99 99 99 103 106 99 110 105 113 113 113 99 110 103 103 82 78 103 103 78 78 103 110 103 110 110 72 75 71 71 71 71 102 75 75 75 102 102 91 113 113 113 113 114 113 113 113 103 111 113 113 113 113 113 113 113 110 113 113 113 113 113 113 113 117 121 142 119 121 113 113 113 113 113 110 140 113 150 113 
140 140 140 140 140 140 140 140 140 140 140 140 140 140 140 140 140 140 140 140 140 140 140 140 140 140 140 113 113 113 113 113 113 113 113 113 113 113 113 113 113 113 113 113 113 113 113 113 113 113 108 113 113 113 113 113 113 113 111 96 106 116 121 121 121 121 121 119 121 121 129 121 138 136 121 138 138 129 129 121 121 121 121 121 121 121 121 119 121 121 121 138 121 121 121 121 121 116 116 116 116 121 116 116 116 121 121 121 121 121 121 116 121 116 116 116 121 116 113 99 99 99 111 113 105 105 105 110 113 113 113 113 103 111 103 103 113 82 103 111 78 110 103 75 75 75 75 102 71 71 102 71 71 102 102 102 102 102 102 102 113 108 113 116 120 116 113 103 102 111 113 113 113 110 113 113 113 113 113 113 113 113 113 113 117 121 119 148 158 113 113 113 125 140 114 110 110 113 140 150 
140 140 140 140 140 140 140 140 140 140 140 140 140 140 140 140 140 140 140 140 140 140 113 113 140 140 140 140 113 113 113 113 113 113 113 113 113 113 113 113 113 113 113 113 113 113 113 113 113 113 113 113 113 113 108 113 113 111 106 96 96 106 116 119 121 121 116 114 121 121 121 121 136 121 129 129 129 129 129 121 121 121 121 121 121 121 121 121 116 138 137 121 121 121 121 137 121 119 116 116 -9999 116 119 116 121 121 121 121 121 116 121 116 116 121 121 116 113 116 113 99 99 103 113 113 113 112 103 113 113 113 113 113 106 113 103 113 113 113 91 103 103 76 102 102 75 73 102 75 73 102 102 102 102 71 71 71 102 113 75 102 91 102 113 116 116 114 113 108 113 113 113 113 113 110 110 113 113 113 113 113 113 113 113 113 148 148 121 119 148 140 139 148 148 148 121 113 113 140 140 150 
140 140 140 140 140 140 140 140 140 140 140 113 140 140 140 140 140 140 140 140 140 140 140 113 113 140 121 113 113 113 113 113 113 113 113 121 113 113 113 113 113 113 113 113 113 113 113 113 83 113 113 113 113 113 113 111 113 105 105 96 96 96 114 119 121 121 121 119 119 121 121 121 121 121 129 121 121 121 121 121 121 121 121 121 121 121 121 121 121 121 121 121 119 116 121 121 138 121 121 116 116 -9999 121 116 119 121 121 121 121 116 113 113 121 116 121 121 120 113 113 113 99 113 113 113 113 113 113 113 113 113 113 113 113 103 103 113 113 103 113 113 103 99 103 78 73 73 75 75 75 102 75 102 72 71 71 102 102 75 91 113 102 102 102 102 113 116 113 113 116 113 121 113 113 113 104 104 104 113 110 140 140 140 113 125 158 148 148 158 158 148 140 148 148 148 148 121 139 140 139 140 
140 140 140 140 140 140 140 140 140 140 140 140 140 140 140 140 140 140 140 140 140 140 140 140 113 113 113 113 121 121 92 113 113 113 113 113 121 110 110 113 113 111 111 111 113 113 113 113 113 113 108 113 113 113 113 113 105 96 96 -9999 96 89 96 119 121 121 117 121 114 119 121 121 121 121 135 136 121 121 121 121 121 121 121 121 121 121 121 121 121 121 119 116 116 116 116 121 121 119 119 121 116 121 121 116 116 116 121 113 113 121 113 113 113 113 116 113 113 113 113 113 113 113 113 113 113 113 113 113 113 98 113 113 113 113 113 108 113 113 113 113 103 103 103 103 75 75 108 108 102 108 75 75 102 72 71 72 72 102 102 113 102 91 91 102 102 116 116 148 116 120 116 113 113 113 113 113 113 113 113 113 113 149 140 148 148 140 140 158 148 148 148 125 125 113 121 148 148 145 139 150 
140 140 140 140 140 140 140 140 140 140 140 140 140 140 140 140 140 140 140 140 140 140 140 113 113 113 113 113 140 113 121 121 121 113 108 121 121 121 108 110 110 110 111 110 110 113 113 113 111 110 113 113 113 113 108 113 83 83 89 89 89 96 89 96 114 121 119 121 119 121 121 119 119 135 135 137 137 121 121 121 121 121 121 121 121 121 121 121 121 121 119 119 116 116 119 121 119 119 121 119 116 117 117 -9999 116 116 113 80 113 113 114 113 113 113 113 113 114 113 113 116 113 113 113 113 113 114 121 113 113 98 113 113 113 113 113 113 111 113 113 103 91 103 103 108 103 102 102 102 102 75 103 75 113 102 72 72 72 102 102 108 113 102 102 102 102 103 116 147 120 116 121 148 116 147 116 116 148 120 113 113 113 140 158 158 140 140 140 140 147 121 113 113 113 148 148 148 148 148 148 158 
140 140 140 140 140 140 140 140 140 140 140 140 140 140 121 140 140 140 140 140 140 140 140 113 140 140 140 113 113 113 113 121 113 108 113 108 113 113 113 113 110 83 83 83 110 111 113 113 121 113 113 113 113 113 96 105 83 83 89 89 89 111 89 89 111 114 121 121 121 119 121 121 135 135 138 127 137 137 121 121 121 121 121 121 121 121 121 121 121 121 121 121 121 116 119 121 119 119 121 116 116 116 117 117 -9999 116 116 80 113 113 113 113 113 113 113 113 113 105 105 121 121 113 113 113 121 113 113 103 113 113 113 113 108 103 113 113 103 99 91 113 98 113 113 113 103 103 75 75 108 75 108 75 102 75 71 72 108 108 102 113 108 103 113 102 103 108 113 116 147 147 120 116 121 120 121 148 121 121 148 148 140 150 140 158 150 140 140 145 119 113 113 116 113 148 148 147 158 148 158 158 
140 140 140 140 140 140 140 140 140 140 140 140 140 140 140 140 140 140 140 140 140 140 140 113 140 140 140 121 113 113 113 113 91 113 113 113 110 113 113 113 113 83 83 110 110 110 110 83 113 113 107 113 113 108 96 107 89 89 89 89 96 106 89 89 111 111 121 121 121 119 116 121 121 136 136 127 127 121 137 121 121 121 121 121 121 121 121 141 121 121 121 121 121 119 119 121 119 116 119 116 119 116 121 117 117 -9999 116 113 113 82 113 114 113 91 113 113 113 121 114 121 121 113 105 105 121 121 99 105 78 113 111 99 99 99 113 113 99 99 76 99 98 103 108 103 113 103 113 102 108 108 108 102 102 108 73 72 72 72 75 113 102 103 102 108 108 108 108 110 113 116 116 158 116 116 147 124 121 178 158 147 148 178 148 158 148 140 148 119 119 113 117 140 148 143 117 145 145 148 158 158 
140 140 140 140 140 140 140 140 140 140 140 140 140 140 140 140 135 113 113 113 140 140 140 113 113 140 140 140 121 113 113 91 91 83 112 108 113 113 113 113 113 83 83 83 83 83 83 113 113 113 113 113 113 89 89 89 89 89 89 83 89 106 96 89 111 116 116 121 117 121 121 121 121 136 136 136 121 121 121 121 121 121 121 138 138 138 138 138 129 129 121 138 121 121 119 119 119 116 119 116 116 116 116 119 121 119 116 116 113 113 113 113 91 101 113 113 113 121 116 116 116 113 116 121 113 113 116 105 105 113 111 99 99 99 99 99 99 99 75 77 103 103 113 103 102 113 102 102 102 108 75 72 103 102 75 75 75 72 75 102 102 103 113 103 120 120 113 113 113 113 113 113 116 142 158 147 178 148 147 148 148 148 148 148 148 119 145 145 145 148 113 148 121 143 117 147 158 148 158 158 
140 140 140 140 140 140 140 140 113 140 140 140 113 140 140 113 140 135 113 113 113 113 140 113 113 140 140 140 140 113 92 83 83 83 83 85 108 108 108 113 113 85 83 83 83 83 83 98 113 113 113 113 98 89 89 89 89 89 77 89 113 90 89 111 111 113 114 114 117 121 121 121 121 121 136 136 138 121 121 121 121 121 121 121 121 121 121 121 129 121 129 129 129 138 121 119 116 116 116 116 119 121 117 119 121 119 117 116 116 113 82 82 99 113 113 113 121 116 121 121 113 113 113 113 113 116 116 116 110 113 113 103 103 103 113 99 99 103 111 103 108 102 103 103 102 108 113 102 108 108 75 102 108 108 113 108 75 75 102 103 114 102 102 108 120 116 113 113 113 113 113 120 148 148 147 147 147 147 142 148 148 178 178 148 119 119 121 148 148 148 148 147 148 148 148 147 145 158 158 146 
140 140 140 140 140 140 140 140 140 140 140 140 140 113 140 113 140 135 135 113 113 135 140 140 113 140 140 140 121 113 92 83 83 83 83 83 83 92 83 92 113 91 91 91 83 91 113 98 113 113 113 83 83 83 80 80 80 83 89 89 96 90 89 83 83 96 114 114 121 121 121 121 121 121 136 136 121 121 121 121 121 138 119 119 119 121 121 121 121 121 129 129 129 129 129 129 119 119 116 119 121 119 121 121 121 116 119 121 116 113 101 78 113 113 113 113 113 121 113 113 113 113 113 113 113 113 120 116 103 113 113 113 103 113 103 78 78 77 103 108 103 75 103 108 103 102 113 103 102 108 102 108 108 103 108 113 75 108 75 75 108 113 110 113 113 120 116 120 120 148 120 148 147 147 147 148 147 147 142 116 148 178 148 148 148 148 148 148 148 148 148 142 148 148 158 125 119 147 158 148 
140 140 140 140 140 113 140 140 140 140 140 140 135 140 113 135 113 140 140 113 113 113 113 140 113 140 140 121 121 92 92 92 92 83 85 83 83 83 83 83 113 113 92 91 91 83 113 113 108 91 91 89 83 83 83 80 74 83 98 108 89 89 83 83 83 96 119 114 121 121 121 121 121 121 121 121 121 121 121 121 121 121 121 119 121 121 121 121 121 121 121 121 121 121 121 121 121 121 116 117 121 121 121 121 119 116 -9999 119 116 113 101 82 78 105 113 113 113 121 113 113 113 113 113 113 113 103 116 121 113 108 103 108 103 103 99 78 103 103 103 102 102 103 102 75 103 98 102 103 102 103 103 108 108 108 108 108 108 111 103 108 113 113 113 113 116 120 120 148 148 147 120 148 147 146 147 148 116 125 116 143 157 148 148 148 148 148 148 148 148 148 121 117 158 121 125 125 147 145 147 148 
140 140 140 140 140 140 140 140 140 140 135 135 140 135 140 140 140 140 113 113 113 113 113 113 113 92 92 92 92 92 92 92 92 92 92 83 83 83 83 111 113 113 111 83 83 83 92 108 98 83 83 83 83 83 77 74 74 74 74 81 81 81 83 -9999 83 96 116 119 116 119 121 121 119 121 121 121 121 121 121 119 116 119 121 121 121 121 121 121 121 121 121 121 119 121 121 121 116 116 119 121 121 121 121 121 116 119 119 119 116 113 113 101 106 105 113 113 113 121 121 105 99 99 99 113 113 113 113 99 113 113 103 108 113 103 113 113 108 108 103 102 103 108 103 103 108 102 102 103 108 108 108 103 108 108 108 108 102 113 113 113 113 113 113 120 148 148 148 120 120 119 120 120 120 116 121 120 116 116 125 148 147 148 148 148 148 148 148 125 125 125 121 121 121 125 148 148 147 145 147 178 
140 140 140 140 140 140 140 140 140 135 140 140 140 140 140 140 113 113 111 111 113 113 113 113 113 92 92 92 92 92 92 92 92 92 92 83 83 83 83 83 83 85 83 83 83 83 83 83 83 83 83 83 83 77 74 74 74 74 83 74 83 81 -9999 -9999 -9999 83 113 116 121 121 121 121 119 119 121 121 121 121 121 121 116 116 116 121 121 116 121 116 121 116 116 116 119 121 121 121 121 121 120 121 121 116 121 121 116 119 119 119 121 113 113 113 113 105 113 99 113 113 113 113 110 99 113 99 99 99 104 113 113 113 113 121 113 103 113 113 103 113 103 103 103 103 108 103 108 108 108 108 108 113 113 113 108 103 108 108 111 111 113 111 113 113 113 120 120 121 120 120 116 119 120 121 120 148 121 116 116 148 148 120 116 148 148 148 148 148 116 125 125 125 125 125 121 125 148 148 178 178 148 148 
140 140 140 140 140 140 140 140 140 140 140 135 113 140 113 113 113 113 113 113 113 113 113 113 113 92 83 92 92 92 83 83 85 83 83 83 83 83 83 83 83 83 83 83 83 83 83 83 83 82 83 83 83 83 72 72 83 83 83 98 89 -9999 -9999 83 83 83 83 98 108 113 121 121 121 121 121 121 121 119 116 116 121 121 121 119 119 119 119 121 121 116 116 116 116 116 116 119 121 121 121 121 121 121 121 121 116 117 116 121 119 121 121 113 113 113 99 101 113 113 113 113 105 113 99 105 99 99 113 113 113 113 120 121 121 121 113 113 113 113 113 103 113 113 108 103 103 103 103 108 103 108 108 112 112 108 111 111 111 111 113 113 110 110 113 121 121 120 120 113 113 119 119 120 147 148 121 121 120 148 148 116 116 121 148 148 148 121 116 121 125 125 121 125 148 121 148 178 178 178 148 178 
140 124 124 140 124 124 140 140 140 140 140 140 113 113 113 113 113 113 113 113 113 113 113 92 113 83 92 91 91 83 83 83 83 83 83 83 85 83 85 83 83 83 83 83 83 83 79 79 83 78 83 83 81 73 72 72 83 83 83 98 91 89 -9999 -9999 83 83 83 83 89 89 96 113 111 121 111 98 116 119 116 116 119 121 121 121 121 121 121 116 116 119 98 119 101 114 119 117 121 121 121 121 121 121 121 121 116 121 117 119 119 121 121 121 113 113 101 113 127 113 113 113 113 101 99 103 108 103 99 113 113 113 113 113 121 121 113 113 113 103 103 103 113 103 108 108 108 108 110 110 103 102 103 112 114 113 114 113 124 112 113 127 113 110 113 139 121 125 120 113 113 110 120 116 119 120 148 148 148 121 116 116 112 116 125 121 121 125 121 121 148 148 148 158 148 148 148 178 178 178 177 177 
124 124 124 124 124 124 124 124 113 113 112 113 113 113 111 113 113 113 113 113 113 113 92 113 83 83 92 83 83 83 83 83 83 85 83 83 85 85 85 83 83 85 83 83 83 83 79 79 74 73 73 72 73 73 78 72 83 83 83 83 77 96 98 83 -9999 81 83 83 83 78 83 113 121 121 121 96 113 121 111 113 121 121 121 121 121 116 111 91 91 98 121 121 116 96 96 116 116 121 121 121 121 121 121 121 121 127 117 117 121 121 121 121 113 113 113 113 113 121 121 113 99 99 98 103 113 99 99 99 99 113 113 113 113 113 121 121 113 103 113 113 103 108 108 108 108 113 113 110 113 103 113 113 128 113 124 113 113 113 113 113 113 111 113 120 121 120 120 120 113 121 110 116 125 120 148 148 120 116 105 111 120 116 148 125 125 121 121 148 148 148 158 148 148 178 147 178 178 178 178 178 
124 124 124 124 119 124 124 113 113 92 113 113 113 111 113 113 113 113 113 113 113 113 92 92 92 83 83 83 83 85 83 83 83 83 83 85 85 85 83 83 85 83 83 83 83 83 83 79 73 74 73 72 60 72 72 83 83 83 83 77 83 83 83 83 83 -9999 83 83 78 78 78 113 113 121 121 111 113 113 113 119 110 110 119 116 116 111 91 91 91 91 98 98 113 113 116 108 116 116 116 116 116 121 121 121 121 119 121 119 125 121 128 121 116 113 113 113 113 121 121 113 113 113 113 99 99 113 113 99 103 113 113 113 113 113 113 113 113 125 103 113 103 103 108 108 113 113 108 113 113 113 120 138 138 121 113 113 116 113 113 113 113 113 113 120 147 148 148 116 116 111 111 121 120 116 119 148 120 111 108 108 116 120 121 116 116 148 148 148 148 148 148 148 147 145 178 178 178 178 178 178 
124 124 124 124 124 124 124 124 113 92 92 111 113 113 113 113 113 113 113 114 114 113 92 83 83 83 83 83 83 83 83 83 83 83 85 83 83 83 83 91 91 83 83 83 83 83 79 79 73 73 79 73 72 72 72 78 83 83 83 77 77 113 83 83 83 83 83 83 83 78 78 83 113 121 111 96 113 96 121 116 121 110 116 110 108 91 89 91 91 91 111 121 113 116 108 116 121 121 119 116 119 121 121 121 121 121 121 116 126 121 121 121 116 113 113 113 113 113 121 113 113 113 113 113 113 113 113 103 113 113 125 113 113 127 113 103 113 113 103 103 113 113 113 113 113 113 113 108 113 113 121 120 121 116 113 116 116 113 113 113 114 113 116 121 146 148 148 148 120 120 111 121 111 116 148 148 148 111 120 108 148 142 108 108 117 146 148 148 148 148 148 148 147 147 148 178 178 178 178 178 
113 113 113 124 124 124 124 124 113 113 92 92 111 113 113 113 113 113 114 114 114 113 92 83 83 83 85 83 83 78 81 85 83 83 83 83 83 83 85 85 83 83 79 74 74 74 73 73 73 73 73 72 72 72 77 83 83 83 83 77 83 83 83 83 83 83 83 83 83 83 78 78 113 113 113 111 98 116 119 121 119 98 116 83 83 83 83 91 91 111 116 116 91 113 116 116 116 116 116 121 116 121 119 116 116 119 121 121 121 117 116 121 121 116 113 113 113 113 113 113 113 113 113 113 113 113 113 113 113 121 113 113 113 113 113 103 113 113 113 113 113 113 113 113 113 113 113 113 113 120 120 120 124 121 116 121 113 125 113 113 126 113 121 116 147 148 147 142 148 148 121 113 108 108 116 116 148 148 148 108 102 102 108 117 117 143 148 150 148 148 148 147 147 148 178 178 178 178 178 177 
124 124 113 113 113 124 113 113 113 124 92 92 92 113 113 113 113 113 113 113 113 113 113 92 83 85 85 92 85 83 79 83 83 83 83 83 83 83 83 83 83 83 79 79 73 73 73 73 73 73 72 72 72 83 77 83 83 77 83 83 83 83 83 83 83 83 83 83 83 89 78 107 113 113 96 83 83 114 114 116 116 119 113 83 83 78 78 91 113 111 111 116 111 98 116 116 116 119 119 116 116 116 103 103 103 116 116 121 117 116 116 117 121 127 116 113 113 113 113 113 113 113 121 113 113 113 113 113 113 113 113 113 113 113 113 113 103 113 113 113 113 113 125 113 113 113 113 113 113 121 121 139 124 121 121 121 113 113 125 125 113 113 148 148 148 158 148 148 120 148 148 121 113 102 102 108 116 148 112 102 102 102 108 108 108 147 149 158 158 148 148 148 147 148 148 178 178 178 178 178 
113 124 124 113 113 112 113 113 113 113 124 124 113 113 113 113 92 83 113 110 113 113 108 108 92 83 83 92 92 92 83 85 85 83 83 83 83 83 83 83 83 79 79 73 73 73 73 73 73 73 74 72 83 77 77 83 77 83 77 77 75 83 83 83 83 83 83 83 83 83 83 98 83 83 83 83 83 113 114 113 91 98 113 113 83 78 75 91 107 98 98 111 121 98 116 116 116 119 91 116 91 91 91 91 116 116 116 116 138 121 117 121 117 125 121 113 113 99 99 113 113 121 121 116 113 113 113 113 113 113 113 113 113 113 113 113 113 113 113 113 116 124 113 113 113 113 113 113 113 116 116 121 124 124 124 125 113 113 125 125 113 113 121 129 148 148 113 113 113 148 121 148 111 113 102 102 108 108 108 102 102 102 102 117 117 148 158 158 158 148 148 148 148 148 148 178 178 178 177 147 
113 124 113 113 113 113 112 92 124 124 113 113 113 124 113 92 85 92 83 111 111 92 113 108 124 113 92 91 92 91 85 92 91 91 83 83 83 83 83 83 83 79 73 73 73 73 73 72 72 72 71 71 78 74 74 83 83 83 75 75 73 75 83 83 83 83 83 83 83 77 83 83 83 83 92 83 83 113 113 113 89 91 91 113 83 83 113 113 98 111 91 98 91 91 116 116 113 91 98 91 91 91 91 116 116 117 117 116 121 126 121 121 117 117 122 116 113 113 113 113 113 121 121 121 121 113 113 113 113 113 113 113 113 113 113 113 99 103 113 113 115 126 113 113 121 113 113 113 121 116 127 139 124 125 125 125 125 125 125 116 121 113 148 148 148 148 122 113 108 113 116 121 112 108 102 102 108 102 102 108 102 102 108 148 148 157 158 158 157 148 148 148 148 178 148 178 178 178 178 177 
112 112 112 112 112 113 113 113 113 113 113 85 85 85 83 83 83 92 83 113 113 92 85 83 83 112 91 92 91 91 91 91 91 83 83 83 83 83 83 83 79 73 73 73 73 73 73 72 77 71 71 71 74 83 77 73 83 78 73 73 73 73 77 83 83 77 83 83 77 113 113 83 83 83 83 83 83 110 77 89 113 113 113 83 113 78 83 98 107 98 98 114 113 113 113 116 91 91 91 98 91 91 91 116 116 120 121 116 121 138 119 119 116 116 116 121 116 113 113 113 121 125 121 127 127 121 113 113 113 113 113 113 113 113 103 99 98 98 103 113 113 113 126 113 113 113 113 108 127 116 116 124 125 125 121 121 125 125 121 121 121 148 121 148 129 116 121 140 122 148 120 121 112 108 108 108 108 102 102 102 102 108 108 116 148 157 157 157 158 121 148 148 178 178 178 178 148 177 177 177 
119 112 112 112 112 112 113 113 113 85 85 85 101 83 83 83 83 83 83 92 83 92 83 83 83 91 91 91 91 83 91 91 92 83 85 83 83 83 83 79 74 73 73 73 73 73 73 78 72 73 71 71 73 83 83 73 75 83 72 72 73 73 77 77 83 83 77 78 78 83 83 83 83 83 83 83 83 83 83 83 110 83 78 83 78 78 83 113 98 107 78 91 91 91 91 91 91 98 113 98 91 91 89 89 91 116 116 116 121 116 127 121 116 116 116 121 125 116 121 121 127 127 127 127 127 121 121 121 113 113 113 113 113 113 103 98 75 75 98 113 113 113 116 113 113 121 113 113 113 116 116 121 125 125 125 127 121 121 121 148 148 148 148 148 148 116 113 140 113 120 120 120 148 129 148 148 117 102 102 108 108 142 120 116 145 158 122 125 125 121 148 148 178 148 178 178 158 177 177 177 
112 112 112 112 113 113 113 132 83 83 92 85 83 83 83 83 83 83 92 113 92 92 83 83 83 91 83 92 83 83 91 92 92 92 79 79 79 83 79 79 79 73 73 72 79 74 73 73 78 73 72 73 73 83 83 73 73 72 72 72 73 77 77 75 75 83 77 78 78 83 83 83 83 83 83 83 83 83 83 83 83 83 78 78 78 83 83 114 107 91 113 78 91 91 91 91 91 91 91 91 91 116 89 89 89 116 121 127 121 121 119 121 116 116 121 116 116 121 125 129 127 125 125 125 127 127 127 121 121 113 113 113 113 113 103 98 75 75 98 113 113 113 113 113 127 113 113 113 113 113 116 125 125 125 125 127 121 177 148 148 148 148 148 116 116 113 111 113 113 102 108 140 113 113 113 148 148 108 108 108 108 142 120 113 109 119 120 113 125 121 148 148 148 178 178 178 178 177 177 178 
144 124 135 113 113 113 124 113 83 85 92 92 83 92 110 92 92 92 113 113 92 92 83 92 91 92 92 92 91 83 83 92 92 79 79 79 79 79 79 81 79 79 73 72 71 71 71 74 72 71 72 73 73 73 73 73 73 72 72 72 73 73 74 75 75 83 83 85 83 83 77 83 77 83 83 83 83 83 78 83 110 77 77 77 78 113 78 114 91 91 121 91 91 113 91 91 91 91 91 78 75 75 89 91 103 113 116 116 127 121 121 121 121 121 116 120 127 127 125 125 139 125 127 127 127 128 121 121 121 121 113 113 113 113 103 99 98 98 103 103 113 113 113 113 113 113 113 113 113 116 121 157 177 125 125 177 127 121 177 148 148 148 121 129 121 121 108 121 102 102 108 108 113 140 113 121 108 102 108 118 148 148 110 120 108 108 108 108 110 147 149 149 148 190 178 178 178 178 177 178 
140 144 124 113 124 113 113 83 92 85 85 92 83 83 83 112 83 83 113 92 92 92 85 92 91 92 92 92 91 83 83 92 91 79 79 79 79 92 81 79 73 72 73 72 72 71 71 71 71 72 73 73 73 83 83 73 73 72 72 72 73 74 74 74 75 77 83 83 83 77 77 83 77 77 77 77 75 75 75 78 110 77 78 78 83 83 91 91 91 91 91 111 119 113 91 91 91 91 91 78 75 75 103 113 116 103 107 116 128 117 -9999 116 116 116 121 116 121 127 125 139 127 127 127 139 121 139 121 121 121 121 121 116 113 113 113 113 103 103 103 103 113 113 113 113 113 113 113 113 113 121 127 128 157 125 125 125 125 125 177 139 121 148 148 140 113 113 113 102 102 102 102 108 140 118 113 108 108 108 108 148 148 120 108 108 121 108 108 108 110 148 149 158 158 148 159 190 178 178 178 176 
124 124 124 113 83 83 83 85 92 85 85 92 113 113 112 83 83 83 83 92 92 83 85 92 92 92 92 92 91 83 92 92 79 79 79 81 79 79 73 73 73 73 73 72 72 77 71 72 73 73 73 79 73 83 83 83 73 72 72 72 74 74 73 73 77 77 83 83 83 75 77 74 74 77 77 75 83 83 75 83 77 78 83 77 113 113 111 110 91 91 91 117 91 91 91 78 91 91 91 75 75 75 91 113 116 116 121 91 116 121 -9999 -9999 99 116 116 127 129 139 139 123 123 127 127 127 127 127 139 127 127 -9999 121 121 121 113 113 108 113 103 103 102 113 102 113 113 113 103 113 105 116 127 125 121 157 157 125 125 125 121 121 121 121 121 148 113 113 113 111 102 102 102 108 108 108 108 108 102 121 108 108 149 148 116 108 108 108 108 102 108 110 159 158 159 159 148 158 147 178 147 147 177 
113 113 113 83 83 85 85 85 92 85 92 92 85 112 91 112 92 83 83 92 85 112 85 91 92 91 92 92 91 83 83 83 91 79 92 79 79 79 72 71 71 79 73 72 71 71 72 73 73 73 74 73 73 73 83 83 83 83 72 72 72 72 73 74 83 77 83 83 83 83 83 74 74 74 77 83 83 83 77 75 83 110 77 77 77 77 83 83 91 91 113 91 113 91 91 77 77 91 91 75 78 75 113 91 116 116 113 91 101 113 99 103 103 116 121 121 140 125 125 127 127 127 122 127 127 139 125 125 125 125 125 121 121 113 113 113 113 113 103 103 102 102 113 113 113 113 113 120 116 121 121 178 157 158 125 121 125 125 125 125 121 121 148 148 121 148 116 102 102 102 102 102 108 102 113 108 120 108 122 149 113 120 108 108 108 117 102 108 148 148 190 190 190 190 148 147 178 178 147 147 
113 113 85 113 112 85 85 85 85 92 83 85 83 92 92 92 113 113 83 112 113 113 83 91 91 91 92 92 92 79 79 83 91 83 79 79 73 73 77 71 77 77 73 72 71 73 73 73 73 73 74 73 73 73 73 83 83 83 72 73 72 72 72 83 74 77 83 83 77 78 75 74 74 77 77 83 83 83 77 78 110 83 77 110 77 77 83 83 91 91 78 78 113 91 91 78 77 78 77 78 104 91 98 113 113 116 103 91 113 113 113 116 116 121 121 121 128 139 139 122 122 122 123 123 139 123 127 139 125 -9999 125 121 116 113 113 113 113 103 103 102 102 102 102 113 113 120 116 120 121 121 116 121 121 128 125 121 125 125 125 125 125 125 125 148 116 116 121 116 102 91 91 102 102 102 102 102 108 108 116 149 122 149 108 121 108 108 108 110 148 148 158 190 158 178 178 178 178 148 178 147 
113 83 83 83 85 112 85 92 83 92 83 91 92 85 92 83 92 92 113 110 111 85 92 91 92 92 91 91 91 79 79 79 79 79 79 73 73 77 72 72 79 73 73 72 72 73 73 73 73 79 79 79 73 73 79 79 83 79 79 73 72 72 72 72 74 83 83 73 74 75 75 75 77 83 83 77 77 77 77 77 78 83 107 83 77 77 83 83 91 91 113 78 107 107 91 78 77 75 75 75 91 91 91 103 113 116 113 103 113 113 113 125 136 139 139 139 139 139 139 127 127 123 127 127 127 127 121 125 125 125 125 121 116 113 113 113 113 113 113 102 102 102 113 103 113 120 127 120 121 121 116 112 116 128 157 125 121 121 125 125 125 148 116 121 125 121 121 121 121 102 91 91 97 91 102 97 108 108 108 108 122 149 122 108 108 108 110 121 148 148 149 159 159 158 158 158 147 178 178 178 
112 112 112 83 112 112 85 92 85 85 92 83 92 83 83 112 83 83 110 83 85 83 83 91 92 91 91 91 79 79 73 73 73 73 72 72 72 73 73 79 73 73 73 79 73 73 79 73 73 79 83 73 79 73 73 79 79 79 73 83 72 72 72 78 83 83 77 72 73 73 74 74 77 83 77 77 77 77 77 78 110 113 107 83 78 78 83 113 91 113 91 91 91 107 91 91 77 75 77 77 77 113 91 103 103 113 113 103 113 113 113 116 121 139 139 139 139 121 127 127 127 127 121 121 127 127 123 125 125 125 121 116 116 113 116 121 121 116 113 113 113 113 113 113 113 120 116 121 121 121 121 112 113 125 177 157 125 121 125 122 121 116 116 116 121 148 148 116 111 112 102 91 91 102 97 97 97 97 108 122 122 108 108 108 108 117 147 148 148 148 148 159 178 178 158 148 158 148 148 178 
112 112 113 112 110 113 112 85 92 92 85 85 85 112 92 83 83 110 112 113 85 83 85 92 92 83 91 79 79 79 73 73 73 71 73 79 73 79 73 73 73 73 79 73 79 79 79 73 74 83 83 83 79 73 79 73 73 79 83 74 78 72 72 77 78 74 72 72 73 75 75 83 83 77 75 77 83 77 77 107 111 107 107 114 78 83 91 113 107 113 91 113 107 113 107 91 77 77 77 75 77 91 91 91 113 121 113 103 113 113 116 127 140 141 140 139 128 121 121 116 116 116 127 121 121 127 121 127 125 125 116 116 116 116 120 121 116 121 116 116 116 116 116 116 120 116 116 121 121 116 116 112 110 116 125 121 125 125 116 116 116 121 116 116 121 125 148 121 112 102 102 102 72 75 75 91 103 91 97 103 97 102 108 108 117 143 148 147 148 148 148 158 148 158 158 148 158 178 178 178 
112 112 112 108 110 92 92 112 112 92 83 83 112 112 92 92 83 110 113 85 85 92 79 83 83 83 79 79 79 79 79 73 73 73 73 79 79 73 73 73 74 83 83 79 79 79 73 73 73 78 78 78 83 73 72 79 79 73 83 73 83 72 72 72 72 72 72 77 77 75 77 83 83 77 77 77 83 83 107 107 91 113 113 83 113 113 107 113 113 113 98 104 104 107 91 113 91 91 77 77 113 91 91 91 91 98 103 113 113 113 119 127 140 140 140 127 121 121 121 121 121 116 116 116 116 127 121 121 121 125 116 116 116 121 121 116 116 116 116 116 121 121 121 121 120 121 120 121 116 116 116 108 108 116 121 125 121 116 112 108 111 122 121 121 148 148 148 148 108 108 108 113 102 75 102 97 97 91 91 91 91 108 108 117 148 148 148 158 160 158 148 158 158 148 148 148 158 178 178 178 
112 112 112 107 110 112 92 92 112 83 112 112 112 112 112 83 83 112 113 85 92 79 79 79 79 92 79 79 79 83 79 73 73 79 79 81 79 79 73 83 83 83 79 83 83 79 79 73 83 83 83 83 83 79 72 72 73 83 83 83 72 72 72 72 72 73 77 83 83 83 83 83 83 77 77 83 77 83 78 77 111 78 78 83 113 91 91 113 113 113 107 77 104 77 91 91 91 113 113 113 113 107 91 91 91 98 113 113 113 119 119 139 139 127 127 127 116 127 121 121 121 116 116 116 121 125 116 116 116 -9999 125 127 121 121 116 113 113 113 113 113 116 116 121 121 121 121 121 121 121 116 121 108 108 116 121 121 121 116 108 102 112 112 112 121 121 148 148 148 129 102 108 108 108 102 102 91 91 91 91 91 91 108 108 149 148 148 147 160 160 158 158 158 158 158 148 147 190 178 178 177 
112 112 115 108 107 113 112 112 92 83 110 112 112 83 112 83 112 83 83 92 92 83 83 79 79 79 79 79 83 91 83 80 80 79 79 90 79 79 73 81 83 74 83 83 79 79 73 77 83 83 83 83 73 79 79 73 72 83 83 72 72 72 72 72 77 83 83 77 77 83 83 83 83 83 77 83 83 83 77 78 83 77 77 83 113 91 113 91 113 113 91 77 77 77 77 77 91 113 113 113 91 107 113 113 113 113 113 107 113 119 125 127 121 121 127 127 127 127 125 121 121 121 125 121 121 121 116 116 116 116 125 127 121 116 116 113 113 113 113 113 113 116 121 116 116 116 116 121 121 121 121 121 113 116 116 124 116 108 108 125 121 102 112 112 116 148 148 116 148 116 108 102 108 121 91 97 72 72 73 91 102 108 143 149 148 148 149 160 159 160 158 158 148 160 158 158 194 178 177 177 
112 107 107 112 108 112 112 92 85 112 83 83 112 83 83 112 83 83 83 92 91 79 91 79 79 79 73 79 83 79 90 92 79 79 79 79 79 79 83 79 83 78 78 83 83 83 83 77 77 73 77 77 83 73 73 73 73 72 73 72 72 72 77 83 83 83 83 83 77 77 77 77 83 83 83 77 83 83 107 83 78 77 77 83 113 113 91 78 107 89 89 113 77 77 77 77 77 98 98 113 107 113 107 113 113 113 113 113 121 121 127 116 119 121 121 127 127 127 127 121 121 121 121 121 123 121 116 113 116 116 121 127 116 121 116 113 103 102 113 113 113 113 121 125 113 121 116 116 116 116 121 121 116 116 116 124 121 121 125 121 121 112 112 108 108 148 148 116 116 121 108 108 121 108 102 91 72 72 73 91 108 110 149 149 149 148 149 149 162 160 160 158 158 194 194 194 194 178 177 177 
107 107 107 79 112 112 112 108 85 112 112 112 112 112 112 110 112 112 83 92 92 91 92 79 77 74 79 79 91 92 91 79 79 74 79 79 79 79 79 73 83 73 77 83 83 83 83 73 73 73 83 83 83 83 79 79 73 72 73 73 72 73 83 77 83 83 83 77 74 77 77 77 77 77 83 83 83 111 83 83 77 77 77 83 113 107 91 78 107 89 113 113 113 104 77 77 104 113 107 113 113 91 113 113 113 113 113 113 121 121 121 121 121 127 121 127 127 127 127 127 127 127 121 121 116 116 106 121 103 116 127 127 127 116 116 116 113 102 113 113 113 116 121 113 113 121 121 102 102 121 108 116 121 116 108 121 121 116 116 121 121 102 102 102 108 116 121 121 108 108 121 108 108 108 91 91 72 72 73 91 108 117 147 149 149 178 161 162 149 162 149 190 158 190 194 158 178 178 177 177 
107 107 113 79 108 108 112 108 85 112 85 83 112 110 110 112 112 110 108 92 92 79 74 74 74 73 79 83 90 79 73 73 73 73 83 79 79 79 92 73 73 73 73 77 77 83 83 77 73 73 83 83 83 83 79 79 73 73 73 79 73 73 83 83 77 83 77 83 77 75 77 77 77 77 83 83 110 83 83 77 77 77 83 78 78 78 78 78 107 107 91 104 104 77 77 98 91 113 104 107 107 121 107 121 113 107 113 117 121 121 121 121 121 121 127 127 127 127 127 121 121 127 116 116 103 103 113 121 116 116 116 139 127 116 116 116 113 113 113 121 121 116 127 113 113 121 121 102 102 121 121 121 121 121 110 121 116 108 116 108 121 102 108 108 102 122 116 121 108 108 121 108 108 140 102 75 73 73 91 91 110 117 117 149 149 161 149 162 159 182 194 159 158 148 160 160 158 178 177 177 
107 107 108 108 112 112 108 108 79 81 85 112 79 79 112 110 115 112 107 92 91 91 74 74 73 73 73 79 79 79 73 73 73 79 79 79 79 74 79 91 73 73 73 73 77 83 83 77 73 79 83 83 79 73 73 73 73 73 73 73 73 83 83 83 83 83 83 83 74 75 75 75 83 77 77 83 112 112 83 77 83 83 78 78 78 78 77 77 91 91 91 91 91 104 91 91 91 91 77 107 121 121 113 107 113 107 113 103 116 121 121 121 121 121 125 127 127 127 127 127 127 121 116 116 103 102 98 113 116 116 121 121 121 116 116 116 113 113 113 121 121 127 127 113 108 121 108 102 102 113 113 91 108 116 110 127 121 121 108 108 108 121 102 102 102 116 116 121 108 108 108 108 108 108 102 102 73 108 108 110 117 148 148 149 159 178 162 178 194 194 149 159 147 162 160 162 178 178 177 181 
79 79 112 112 112 108 108 85 80 112 85 79 110 110 113 113 112 107 92 92 92 91 91 79 73 73 73 79 83 79 73 73 73 73 73 79 79 74 91 79 73 73 73 73 83 91 91 73 73 83 79 79 79 79 73 72 72 73 83 77 83 83 83 83 83 83 77 74 77 75 77 83 75 77 77 110 110 83 83 83 83 83 113 78 78 77 77 104 91 104 104 77 77 91 104 91 104 113 104 91 113 121 107 107 103 107 113 103 113 117 119 113 121 121 121 127 127 127 127 127 127 121 116 116 113 113 98 99 116 121 121 121 121 116 116 102 113 113 113 113 121 127 127 121 116 108 97 113 102 102 91 102 108 108 110 108 121 121 108 121 108 121 113 102 102 102 108 121 108 108 102 102 108 108 108 108 108 140 117 110 147 148 162 148 159 162 149 193 149 158 149 162 162 148 148 162 158 178 176 176 
79 79 112 108 108 108 112 108 112 108 79 83 112 112 113 113 111 92 92 92 91 91 91 79 79 73 73 73 73 79 79 79 80 73 73 73 73 79 92 92 73 73 73 73 77 83 83 73 73 73 79 79 79 73 73 73 73 73 83 83 83 83 83 83 83 77 73 77 77 77 83 77 77 78 78 108 108 83 85 83 83 83 81 77 82 77 77 104 91 74 104 77 77 77 104 91 77 77 107 113 121 113 113 107 113 113 113 113 113 113 113 121 116 119 127 121 121 121 127 121 127 121 116 116 113 113 102 113 116 116 125 121 116 116 116 116 116 113 113 113 113 113 121 121 121 113 108 108 102 91 91 102 121 102 110 108 108 121 121 108 102 102 108 102 102 102 102 108 108 102 108 108 108 108 117 140 117 144 117 147 148 150 148 160 160 162 159 159 158 158 148 158 158 158 147 148 160 194 177 177 
83 108 108 85 85 85 85 79 85 112 112 112 115 113 85 113 83 92 92 79 91 92 79 79 73 73 73 73 73 91 92 79 74 73 73 73 73 79 91 79 73 73 73 77 77 77 73 73 83 77 73 79 79 73 73 73 73 73 83 73 83 83 83 83 73 72 74 75 83 83 77 73 77 77 83 108 108 83 83 83 83 77 77 78 77 78 78 104 77 77 77 78 77 77 104 104 77 77 113 113 98 98 102 102 103 102 113 113 113 121 121 121 121 116 121 129 121 121 121 121 116 121 121 116 113 113 113 113 116 116 119 121 116 116 121 121 116 116 113 113 113 113 113 113 113 113 113 108 102 102 91 102 97 102 102 110 108 108 108 108 102 102 113 113 102 102 102 102 108 108 113 113 108 108 110 148 142 148 147 148 149 148 148 148 160 148 160 160 160 160 148 158 160 160 160 194 190 189 193 177 
83 108 108 83 108 79 83 113 112 110 113 113 115 85 83 83 91 92 73 79 92 91 91 79 73 73 73 73 79 90 79 74 92 79 73 73 73 73 79 79 73 79 83 73 73 73 73 83 83 83 83 83 83 73 73 83 83 83 73 73 83 83 83 83 72 72 77 77 83 83 83 72 73 77 108 108 83 77 83 78 83 80 78 77 78 77 78 77 77 77 78 78 77 78 104 113 91 113 113 98 91 105 77 102 103 103 113 113 121 121 121 121 121 127 121 121 127 121 121 121 116 116 116 116 116 113 113 113 107 107 103 116 125 116 116 121 116 121 116 108 113 113 113 113 108 113 108 108 102 91 91 91 97 102 102 102 108 108 108 91 102 108 113 108 108 102 102 102 108 113 121 121 121 110 110 116 120 148 146 125 148 148 194 160 160 160 160 160 160 160 160 160 160 160 160 160 194 177 160 177 
108 79 108 85 83 83 113 112 112 112 113 113 113 83 83 107 91 92 79 79 79 91 79 73 73 73 73 79 73 73 79 91 92 83 79 79 79 79 74 91 79 79 73 73 72 72 83 83 83 83 83 79 73 73 73 83 73 79 73 73 83 83 73 72 72 72 77 77 83 83 77 72 77 83 83 108 83 83 78 78 78 78 78 77 78 78 78 77 77 77 103 78 77 78 77 104 103 91 113 91 91 105 105 102 102 103 113 121 121 121 121 121 121 121 127 116 116 121 121 119 116 121 116 121 121 121 116 113 107 91 98 98 116 116 116 121 121 121 116 121 108 113 102 108 108 113 113 113 102 102 91 91 102 102 102 102 108 116 97 108 108 113 113 121 102 102 102 102 108 108 108 125 116 116 116 110 116 149 150 125 162 160 194 160 160 160 160 160 160 160 148 160 160 160 160 190 177 177 176 176 
108 83 83 83 83 83 112 83 83 110 113 113 113 83 108 108 92 92 79 79 79 92 79 73 73 73 79 73 73 73 73 83 83 83 79 74 73 73 73 74 80 73 77 74 72 83 83 83 83 83 79 79 83 73 83 83 73 79 83 83 83 83 73 73 72 77 83 77 83 77 73 73 73 77 77 77 77 78 78 111 83 78 107 91 91 77 77 78 77 104 113 77 77 103 104 113 113 91 113 91 91 107 113 113 103 103 103 113 121 121 113 121 121 119 116 121 121 119 119 116 116 116 121 116 116 116 116 121 121 107 91 91 102 116 116 121 116 121 121 121 121 108 113 108 113 113 97 113 102 102 102 102 102 102 102 102 108 108 108 108 122 108 108 102 102 102 102 108 108 113 113 116 116 116 116 116 116 147 149 148 162 160 160 160 160 160 160 160 160 160 160 148 203 148 160 160 177 194 176 176 
83 83 83 83 107 107 115 83 112 113 113 113 113 113 112 117 92 92 79 79 79 79 73 73 73 79 73 79 73 73 73 73 83 73 83 74 92 73 73 73 73 73 74 73 83 77 83 83 83 83 83 79 83 83 73 83 73 83 83 79 83 83 73 73 73 83 83 73 77 73 83 77 83 77 77 111 77 78 109 83 83 80 111 91 77 78 77 77 77 91 77 77 103 77 98 113 107 113 107 91 91 103 103 103 103 103 113 113 113 121 119 121 121 119 119 116 127 127 116 116 121 116 116 121 116 116 113 113 116 121 91 91 102 116 116 116 121 116 127 121 116 121 113 113 102 102 91 91 91 102 102 102 102 91 91 91 97 108 102 108 108 108 102 108 108 108 108 108 113 113 125 121 121 116 108 116 116 120 125 162 160 160 160 160 160 160 161 160 160 160 160 148 148 160 160 160 160 190 176 176 
83 148 148 108 108 115 107 108 112 112 112 110 113 113 117 113 91 79 79 79 79 73 73 73 73 79 73 73 71 71 73 73 83 73 79 73 73 73 91 73 73 77 73 83 77 77 83 83 73 79 73 83 73 83 83 83 79 83 83 91 83 77 73 83 77 83 77 77 83 77 83 83 83 77 78 77 77 108 108 103 78 77 91 91 77 77 77 78 105 91 113 77 77 77 102 107 113 113 103 113 107 91 113 103 103 114 114 113 113 121 119 127 127 121 121 119 121 116 116 116 121 116 121 121 121 116 113 121 116 91 113 113 121 116 116 139 121 121 116 121 121 121 103 108 102 113 108 102 102 102 102 108 102 102 102 102 102 108 102 102 102 102 102 108 108 116 116 125 125 116 116 121 121 116 116 116 116 122 162 162 160 160 160 162 160 161 161 160 160 148 160 147 147 147 160 147 147 177 147 177 
110 83 148 148 148 107 107 107 112 110 113 110 107 113 108 112 92 91 79 79 73 73 73 73 79 73 73 73 71 71 73 73 73 73 73 79 73 73 83 77 83 83 77 76 92 91 91 92 79 79 73 73 83 73 83 83 83 83 91 83 83 83 77 83 77 83 83 77 83 83 83 83 83 83 83 73 77 108 83 78 77 77 77 77 77 77 77 78 105 104 91 91 77 105 113 103 91 113 113 113 113 103 103 113 103 103 117 121 119 116 119 119 119 119 119 119 116 116 116 116 116 116 116 116 121 121 113 116 116 113 113 102 102 102 103 108 116 116 116 116 125 116 103 102 102 102 102 102 102 102 113 108 108 121 102 102 102 108 108 102 102 102 108 116 121 121 121 125 121 121 125 125 125 120 116 120 117 125 125 190 190 160 160 162 149 149 149 161 149 147 147 147 147 147 147 147 147 161 195 177 
83 83 103 148 148 107 148 148 112 107 113 113 107 107 92 92 91 91 92 80 73 73 73 73 73 73 73 72 71 71 71 73 73 79 73 73 73 73 73 83 83 83 77 91 83 91 91 91 91 73 73 73 83 83 83 83 83 83 83 83 83 83 73 77 77 77 83 83 83 77 83 77 83 83 73 73 77 108 78 78 78 77 77 77 77 77 77 77 98 104 91 113 78 113 104 113 113 107 113 113 103 103 103 113 103 103 103 119 117 121 119 119 121 116 116 116 116 116 116 116 121 116 116 116 116 113 91 121 121 121 113 102 102 102 102 102 108 116 116 116 121 121 113 102 102 102 102 113 102 102 102 102 108 102 108 102 102 108 102 102 102 102 108 116 121 125 125 125 125 190 177 121 160 125 125 116 117 177 161 177 177 190 162 149 148 148 149 147 147 147 148 148 148 147 147 147 160 161 176 177 
83 83 83 103 114 148 147 147 107 107 108 108 91 92 79 79 91 108 79 81 73 73 73 73 73 73 73 71 72 72 71 73 72 73 73 73 73 73 73 77 83 77 77 83 91 77 92 91 79 79 74 83 83 83 79 73 73 92 83 91 83 79 73 83 83 83 83 83 83 108 77 77 77 77 77 77 83 83 78 77 73 73 73 77 77 103 103 77 91 91 91 104 78 104 98 98 111 113 113 113 103 102 113 113 113 121 113 117 121 121 119 119 116 116 116 116 116 121 121 116 121 121 116 116 116 113 113 121 116 113 113 91 120 102 102 102 113 125 116 116 121 121 102 102 113 113 108 113 108 108 102 102 102 102 108 108 102 102 102 108 108 108 116 116 125 125 125 125 125 125 178 125 182 182 177 122 125 161 162 190 190 190 160 150 148 161 149 148 147 147 160 160 160 147 147 147 148 149 148 176 
83 83 83 83 83 147 107 148 112 113 112 112 80 79 79 91 92 92 91 79 73 73 73 73 73 72 73 71 71 73 73 73 73 73 73 73 73 73 73 77 77 77 77 77 78 73 83 83 77 92 91 92 83 83 79 77 77 83 91 92 73 73 80 78 83 83 77 106 83 108 77 77 108 73 77 108 77 78 103 77 73 73 73 77 103 104 77 104 104 103 103 103 113 105 104 104 113 113 113 113 113 102 113 113 113 113 113 113 119 119 121 121 116 116 116 116 116 116 121 121 116 121 116 102 121 113 113 113 102 113 113 102 102 91 102 121 121 125 121 116 113 108 108 91 113 113 113 108 108 108 108 102 102 102 102 102 102 102 108 108 116 116 121 121 125 125 148 125 125 194 194 125 125 177 177 190 190 190 158 194 190 149 149 162 160 162 161 148 148 148 147 148 148 147 148 148 149 161 148 176 
83 83 148 147 83 83 148 112 112 108 113 79 79 79 79 91 91 91 80 80 80 73 73 72 73 73 71 73 73 73 73 73 73 73 73 73 77 73 77 73 78 83 78 78 78 83 73 73 83 77 92 92 79 73 73 77 83 83 91 91 83 83 78 78 77 77 77 77 83 83 77 83 83 77 73 73 78 83 91 77 73 78 77 77 110 104 78 78 111 78 78 78 113 111 113 113 113 107 113 113 113 107 113 113 113 114 114 113 113 113 121 121 116 116 116 116 121 116 116 116 121 121 121 121 121 113 102 102 102 113 102 91 91 91 91 108 116 116 116 122 116 108 108 91 108 108 108 108 108 108 108 108 102 102 102 91 102 108 108 121 116 121 125 178 178 178 178 125 182 125 177 178 194 125 194 190 190 190 178 178 178 157 162 160 160 160 149 148 149 148 161 149 161 148 148 149 161 199 148 176 
83 148 148 107 148 148 108 108 112 110 79 79 79 92 79 91 79 91 92 80 92 73 73 73 73 73 73 73 73 73 73 73 73 73 73 83 83 83 83 73 78 83 78 78 73 73 73 83 73 77 83 79 73 74 73 77 77 83 83 77 83 83 78 78 78 77 77 83 111 83 83 83 78 73 73 73 83 108 91 77 73 77 78 105 77 91 78 78 78 105 103 104 113 111 113 113 113 113 103 113 113 113 113 107 113 117 116 113 113 113 127 127 119 116 116 121 116 121 121 116 116 116 116 121 91 91 102 102 102 102 98 91 91 91 91 102 103 116 116 122 128 116 108 108 108 116 116 116 108 108 108 108 102 91 91 91 91 113 116 121 121 121 178 194 125 125 -9999 178 190 190 190 178 194 178 194 178 194 194 194 178 157 176 176 176 148 161 149 161 149 148 148 161 161 161 149 149 161 161 176 176 
148 148 148 155 79 108 108 108 108 91 79 79 79 92 91 75 92 79 79 79 81 73 73 73 73 73 73 73 73 73 73 73 73 73 73 83 83 83 79 77 77 83 77 77 73 73 73 73 77 83 83 79 79 74 78 78 83 83 77 77 78 111 83 111 83 83 77 83 111 83 83 83 73 73 73 73 77 78 78 73 73 77 77 105 91 78 78 78 78 104 104 113 113 113 113 113 113 105 105 110 110 103 113 113 113 116 117 121 117 121 121 119 117 116 116 125 116 116 116 121 121 116 121 121 121 114 113 113 102 113 102 114 114 113 91 91 91 108 116 116 130 127 116 116 116 116 108 113 113 108 108 102 102 91 91 91 113 158 125 125 160 194 125 182 194 178 -9999 -9999 125 178 194 194 190 190 190 194 194 178 182 190 157 157 178 176 176 161 148 149 147 160 160 148 148 148 148 148 148 177 195 195 
147 107 108 147 148 108 108 108 108 108 92 79 91 92 79 75 92 79 92 79 79 79 79 73 73 73 73 83 73 73 73 73 79 73 79 83 83 80 79 73 83 83 78 77 77 73 73 73 83 83 83 79 83 79 78 83 83 83 83 77 77 83 83 111 83 83 77 83 83 83 83 79 73 73 73 73 77 83 78 77 77 77 77 77 77 78 78 78 91 91 113 113 104 103 113 104 113 105 107 111 113 103 113 113 113 113 121 121 121 127 127 119 116 121 121 113 113 113 113 121 121 116 116 113 102 113 102 102 102 113 102 102 102 102 91 91 91 91 97 97 116 127 139 117 117 117 116 113 108 102 108 102 91 91 109 113 121 139 139 125 125 178 178 125 194 178 178 148 178 190 178 194 190 125 190 190 178 190 194 178 157 157 178 176 176 162 149 148 147 160 160 160 147 148 149 147 145 161 195 177 
147 107 148 148 148 108 148 108 108 108 92 75 92 79 79 73 73 74 79 91 91 73 79 73 73 79 79 79 79 79 73 73 79 79 80 80 79 73 73 73 83 78 77 83 83 77 83 73 83 77 77 83 83 83 83 83 83 83 83 77 83 83 83 83 83 83 83 77 77 77 78 85 78 79 73 77 78 77 78 77 77 77 104 78 78 77 103 91 111 103 111 113 113 113 103 103 103 113 111 111 114 113 121 113 113 113 119 119 119 116 116 119 113 113 102 113 113 121 113 116 102 121 121 102 98 98 102 113 102 113 116 121 121 102 91 91 91 91 91 97 122 122 131 128 125 116 116 102 102 108 108 108 108 113 120 125 194 194 -9999 177 190 194 176 121 121 178 178 178 178 178 178 190 178 194 194 190 178 160 178 177 149 149 177 177 149 162 161 148 148 149 161 160 147 147 162 147 148 161 177 176 
107 148 107 157 115 108 79 80 108 108 79 75 80 80 73 73 73 73 75 79 74 92 79 79 79 79 79 91 79 80 79 80 80 83 79 73 73 73 73 83 83 77 77 83 83 83 83 83 83 83 83 83 83 83 83 83 83 83 83 83 83 83 83 83 83 111 83 73 77 83 83 107 83 83 83 83 77 78 78 77 77 77 77 78 77 78 103 103 111 105 113 113 113 103 103 108 111 113 113 113 113 113 113 113 113 113 121 119 116 113 113 113 113 102 102 113 113 113 113 102 121 121 102 98 102 102 102 102 103 113 113 121 102 121 91 91 91 91 102 108 108 120 123 116 116 116 116 108 102 108 108 113 117 125 194 -9999 190 194 178 194 182 178 121 125 121 178 190 190 190 178 190 190 194 190 194 178 178 125 161 149 149 149 149 149 149 162 163 149 149 149 161 163 147 147 147 147 147 148 122 176 
148 148 148 108 108 107 79 81 108 92 80 79 75 73 73 73 73 73 80 73 73 74 73 79 91 92 79 79 92 79 73 73 79 79 73 79 79 73 73 77 77 83 77 77 83 83 83 83 77 83 83 83 83 83 83 83 83 78 78 83 83 83 83 77 111 83 83 73 83 83 83 83 78 83 78 83 77 78 78 77 77 77 77 77 77 77 108 113 111 111 111 105 103 103 103 103 113 107 113 113 107 113 113 113 113 119 121 121 116 113 103 91 113 113 113 113 113 102 102 113 113 102 102 114 113 103 103 102 103 102 113 103 102 108 91 91 116 91 121 97 103 116 97 97 97 116 122 116 116 116 116 121 125 194 190 125 194 194 194 182 160 125 125 125 139 178 194 178 190 125 177 -9999 194 194 194 178 178 194 194 149 149 149 149 149 148 148 149 148 163 161 161 149 147 147 147 148 147 148 122 122 
177 79 148 148 148 80 108 79 80 92 79 73 73 73 73 73 73 73 73 74 73 73 73 79 91 91 91 79 90 90 92 73 73 91 91 79 73 73 73 73 83 83 83 83 83 83 83 77 77 83 83 83 83 83 77 83 78 78 78 77 83 83 83 83 83 111 98 111 83 77 78 78 83 78 78 78 77 78 78 78 78 77 77 77 77 77 102 113 113 111 111 103 103 105 105 105 113 113 113 113 113 102 113 113 119 121 121 121 121 116 91 91 113 113 113 113 113 113 102 113 113 113 113 102 113 113 103 102 113 102 121 116 121 121 102 121 121 121 91 91 91 91 91 91 91 108 116 117 121 120 117 125 194 -9999 -9999 125 194 182 139 139 125 121 125 125 125 139 190 178 178 125 194 178 -9999 194 194 180 178 122 149 161 149 149 149 149 149 149 149 149 149 163 149 148 147 121 121 148 147 148 122 122 
176 132 157 103 148 103 80 79 79 79 79 73 73 73 72 73 73 73 79 73 73 73 73 79 73 91 79 79 91 80 73 73 73 92 83 83 83 83 83 77 83 83 83 83 83 77 77 83 83 83 83 83 83 83 83 83 77 77 78 78 77 77 83 77 83 111 98 104 77 78 83 83 83 83 83 83 78 78 78 83 77 77 77 78 77 77 77 103 113 111 111 114 103 103 105 105 105 113 113 113 111 111 113 113 119 121 121 121 121 121 103 113 113 105 113 113 113 113 102 98 102 102 113 113 113 113 113 113 113 121 116 121 121 121 102 121 103 92 91 91 91 91 91 91 98 116 116 122 117 -9999 -9999 -9999 125 194 194 182 129 139 139 125 125 125 125 121 120 125 139 139 147 147 194 178 194 194 194 194 194 194 149 162 202 149 122 149 202 202 194 163 194 161 161 163 121 121 147 160 147 122 122 122 
177 177 103 157 103 148 103 79 80 79 73 73 72 72 73 73 73 73 79 73 79 79 73 73 79 73 73 73 73 79 73 74 73 83 77 77 83 83 83 77 83 83 83 83 92 83 77 83 83 83 77 83 83 83 83 83 78 80 78 77 83 77 77 83 83 83 98 91 83 78 83 83 83 83 83 83 83 83 83 83 83 77 78 78 107 107 102 103 113 113 113 111 113 103 105 103 113 113 113 111 111 113 113 113 113 119 121 121 121 121 116 116 113 113 103 103 103 113 102 102 113 98 102 113 113 103 113 121 121 121 116 108 121 121 102 121 91 91 91 91 91 91 91 91 103 108 116 117 125 139 139 139 194 194 199 139 139 125 127 125 125 125 125 117 117 139 162 139 190 190 190 178 194 -9999 194 194 194 194 194 202 202 125 202 149 161 202 198 198 190 194 161 163 149 121 147 161 148 122 122 198 
176 132 132 103 80 80 79 79 75 79 73 73 73 72 73 73 73 79 79 79 79 79 73 73 73 73 76 73 79 77 83 73 73 83 83 83 83 77 83 83 83 91 83 83 83 83 83 83 83 83 83 83 105 83 78 77 78 83 78 78 83 83 77 83 77 83 83 83 83 83 83 83 83 83 83 83 111 111 83 83 83 110 110 111 107 103 103 113 120 114 113 113 113 111 105 105 120 113 113 113 113 121 121 121 109 113 119 116 121 113 116 116 117 113 117 113 114 121 102 114 113 102 103 113 113 113 103 121 116 116 121 114 114 108 121 91 91 91 91 92 103 116 108 108 116 116 116 116 125 139 139 139 139 139 139 125 121 129 125 125 125 125 125 125 125 125 161 139 139 190 190 178 194 178 -9999 194 194 194 194 202 180 127 202 162 194 163 190 198 149 149 161 161 148 121 147 148 122 122 122 198 
132 176 177 177 84 92 79 79 75 79 73 72 73 72 73 73 73 73 79 73 79 75 73 73 73 73 92 76 73 73 73 91 91 91 83 83 83 73 83 83 83 83 83 77 77 83 83 83 83 83 83 83 106 83 77 78 78 83 83 77 83 77 83 83 83 73 73 83 83 111 111 83 83 83 113 111 111 113 111 111 111 110 110 110 103 102 108 113 120 114 113 111 111 113 113 113 121 121 121 121 121 121 121 113 113 113 116 116 113 113 121 113 113 113 113 121 117 121 102 116 103 114 114 114 103 103 121 121 121 121 114 114 108 91 91 91 91 91 92 120 117 116 116 121 121 121 125 116 125 125 139 139 139 139 139 125 131 125 125 139 139 125 125 125 194 162 162 133 139 190 190 194 194 203 178 205 205 194 202 202 202 198 125 194 194 149 163 161 160 147 160 161 148 121 122 122 122 122 122 177 
148 148 148 79 92 92 79 75 79 79 73 73 72 72 73 73 73 73 73 73 75 73 73 73 73 73 73 92 73 73 73 92 78 83 83 83 77 83 83 83 83 77 83 77 77 77 83 83 83 83 77 77 83 83 78 78 78 83 83 77 83 83 83 77 77 73 83 83 83 111 111 111 111 111 113 111 111 111 111 111 111 113 113 83 78 103 103 113 121 114 113 113 113 121 121 121 121 121 121 121 121 121 121 113 121 121 121 121 116 113 113 113 113 121 113 117 121 103 102 121 102 102 114 116 121 121 121 121 114 114 114 102 91 91 91 91 91 92 116 121 116 116 121 121 122 122 125 125 125 125 139 139 139 139 139 125 131 125 131 139 139 162 162 162 162 194 125 125 133 190 178 194 194 205 205 205 205 204 202 202 202 202 194 194 161 161 148 163 160 160 160 121 162 121 122 122 122 122 198 194 
148 80 79 79 79 79 79 79 79 73 73 72 72 72 73 73 73 73 73 73 79 73 73 73 73 92 83 91 91 91 73 92 77 77 78 83 73 83 83 83 83 77 77 77 83 83 77 77 77 83 83 77 83 107 83 78 83 83 83 83 77 83 106 83 77 83 83 83 83 111 121 114 113 111 111 108 111 113 111 113 113 113 113 113 110 107 113 121 121 113 113 113 117 121 121 121 123 121 121 121 121 123 123 121 121 121 121 121 117 117 103 113 103 114 114 113 102 102 117 121 103 102 103 114 121 121 121 121 114 114 114 91 91 91 91 91 91 91 92 92 116 97 116 116 122 133 125 125 125 125 139 150 150 139 121 125 125 125 139 125 139 139 160 160 160 125 125 125 122 134 194 140 190 205 204 205 205 205 202 202 125 182 178 202 149 194 122 122 149 160 160 121 121 121 122 122 125 195 194 195 
79 79 80 79 75 79 79 75 73 73 72 72 72 72 73 73 73 73 73 79 79 73 79 79 73 73 92 92 83 73 73 78 77 77 78 77 83 83 83 83 77 77 77 83 77 77 77 77 77 77 83 83 83 107 106 83 83 83 83 83 83 91 91 83 83 83 83 108 83 106 117 113 113 113 113 113 107 113 113 111 113 121 121 111 113 111 121 121 121 111 111 117 143 137 121 121 121 121 121 121 121 129 121 121 121 121 127 123 116 117 113 113 113 117 102 113 117 102 102 121 121 114 113 114 103 116 121 116 121 121 114 91 91 91 91 91 91 92 92 92 92 116 121 121 121 125 125 125 125 125 150 150 150 139 125 125 125 125 139 139 160 139 160 203 178 160 125 125 125 194 194 194 190 199 178 205 203 205 202 202 202 202 202 178 202 128 125 125 122 161 160 121 121 122 122 122 122 125 125 122 
75 75 75 75 75 79 75 73 73 73 72 72 72 72 72 72 73 73 73 79 79 75 75 75 79 73 83 92 73 77 73 73 73 77 78 78 77 77 77 83 83 77 77 83 83 77 83 83 83 83 77 77 83 106 107 83 83 79 79 83 106 106 98 106 108 108 83 108 83 113 116 117 113 113 113 113 111 111 111 121 121 121 121 113 113 121 113 113 113 113 121 121 121 121 121 135 144 129 121 121 121 121 121 121 121 113 121 116 116 113 103 113 121 117 102 113 114 114 103 103 121 113 121 114 114 116 116 121 121 108 102 91 91 91 91 91 91 91 103 116 116 121 116 116 121 150 125 150 125 139 150 150 150 150 125 125 125 125 125 121 139 162 162 162 162 162 125 187 194 190 194 194 194 139 199 205 205 205 202 201 202 202 201 202 202 128 125 125 122 122 123 122 121 122 122 122 122 125 125 194 
75 75 75 75 79 79 75 73 79 79 73 73 73 73 72 72 73 73 73 73 79 75 75 75 75 73 77 78 78 77 77 78 83 83 77 78 77 77 77 77 77 77 77 77 77 83 83 83 77 77 77 73 77 106 106 107 83 79 83 83 83 106 106 106 113 107 83 111 117 111 113 111 111 113 107 113 111 113 121 121 121 121 113 113 116 113 120 113 121 113 121 121 121 113 121 121 144 121 121 121 121 121 129 121 113 121 116 116 121 113 113 113 113 91 91 114 103 103 121 116 103 121 117 103 114 116 121 121 121 102 91 91 91 91 91 102 91 102 117 121 116 116 122 123 122 150 125 150 150 139 150 150 150 125 125 125 125 125 125 125 139 162 139 125 162 125 162 187 162 125 147 194 190 204 205 178 178 205 202 201 202 202 202 202 202 202 128 127 122 122 122 122 121 122 122 122 122 125 122 195 
75 75 75 75 75 79 75 79 79 79 74 73 73 72 72 72 73 73 73 73 75 75 80 75 75 73 77 77 77 77 77 78 78 77 77 83 77 77 77 77 77 77 77 77 83 83 83 77 77 77 83 83 83 83 107 106 83 83 83 83 83 83 107 119 106 108 108 108 113 116 113 111 113 113 107 111 113 113 113 121 113 113 113 113 113 111 120 113 113 113 121 123 121 121 121 129 121 121 121 121 129 121 121 121 121 121 103 103 116 113 113 113 91 77 102 114 103 114 116 121 116 113 103 113 113 116 121 121 121 102 102 91 102 91 91 102 102 117 121 121 116 116 121 150 150 150 150 121 162 150 150 150 150 125 125 125 125 125 125 125 132 139 139 162 162 162 162 187 187 147 147 140 125 129 125 204 178 202 204 202 202 127 127 202 202 127 125 122 122 122 122 125 125 122 122 122 122 122 148 176 
75 75 73 73 73 79 79 75 73 73 73 73 73 73 72 73 73 73 73 73 73 77 77 73 73 73 73 83 77 77 77 77 78 77 83 77 77 77 77 77 77 77 83 83 83 83 83 77 78 83 77 77 83 77 107 111 111 83 83 83 83 83 119 119 106 108 108 113 113 113 111 113 113 121 113 113 113 113 113 113 113 113 113 113 111 113 113 113 121 121 113 121 121 123 121 113 113 121 121 121 121 129 121 121 121 116 113 103 103 113 113 91 91 91 103 114 117 117 103 103 116 116 114 114 121 121 121 116 102 102 102 102 102 91 91 97 117 121 121 121 109 121 125 150 125 125 150 125 150 203 147 150 125 125 125 125 125 129 129 129 125 139 162 139 162 130 162 162 162 147 147 147 125 162 161 204 178 202 204 178 178 122 204 127 127 122 122 122 122 123 123 123 121 121 122 116 125 122 147 146 
148 75 80 79 79 73 73 73 73 73 73 73 73 73 73 73 73 73 73 73 73 73 77 83 77 77 73 77 77 77 77 77 78 73 77 77 77 77 77 77 83 77 77 77 83 83 83 78 75 73 77 77 83 77 77 107 111 111 83 83 114 83 119 119 111 108 113 113 113 113 113 121 121 121 121 111 111 113 113 113 113 113 107 110 111 111 113 113 121 113 117 121 146 123 123 113 113 113 121 129 123 121 129 121 121 113 121 113 91 121 113 91 91 91 114 103 108 117 117 103 121 121 103 114 121 117 116 103 102 102 102 91 102 102 108 121 121 121 108 109 109 125 150 150 125 125 125 150 125 125 203 150 125 129 125 125 125 129 129 129 139 125 125 125 130 162 147 162 147 147 147 147 125 125 205 204 178 178 182 202 178 178 204 127 127 194 201 201 160 161 122 121 121 121 121 116 122 122 122 122 
75 75 80 73 79 79 73 73 73 73 73 73 73 73 73 73 79 73 75 73 73 73 77 78 83 73 77 73 73 73 79 77 73 73 73 73 77 77 77 83 83 148 109 77 106 107 83 83 73 77 83 77 77 108 108 77 107 108 111 111 119 119 119 119 121 113 117 113 113 121 121 121 121 121 121 113 113 113 113 113 113 113 107 107 111 111 113 113 113 113 113 138 146 123 121 113 113 113 121 121 138 146 121 121 113 121 113 113 91 113 114 114 114 114 103 103 91 91 121 103 121 117 103 121 121 102 103 103 108 102 102 102 102 117 121 121 117 117 116 116 125 117 125 125 150 125 150 125 125 129 203 129 147 129 129 125 125 129 129 139 139 125 125 125 125 129 147 147 147 147 147 147 123 162 205 205 205 -9999 178 194 204 203 204 127 201 201 197 201 127 122 122 121 116 121 121 116 122 122 125 125 
75 75 75 80 80 79 79 73 73 73 73 73 73 73 73 75 73 73 75 73 73 73 73 77 73 73 73 73 73 73 73 73 73 73 73 77 77 77 77 77 77 77 148 148 148 147 146 146 108 83 83 83 77 83 83 83 108 111 111 111 119 119 121 108 119 111 121 129 113 111 113 113 115 116 113 113 113 113 113 113 113 113 113 111 113 108 113 113 104 113 121 146 121 121 113 113 113 121 121 121 123 121 113 103 113 103 103 113 113 91 113 91 91 91 91 91 91 91 121 117 121 116 103 102 102 102 102 108 121 113 102 102 108 121 121 121 108 108 117 117 125 125 125 125 150 128 117 121 125 125 147 131 147 150 129 125 125 125 129 139 139 125 125 125 125 139 190 204 147 147 147 130 162 162 128 204 204 -9999 178 204 204 204 204 204 201 201 201 201 201 122 122 121 121 121 121 121 122 122 122 116 
148 79 108 148 79 79 73 73 73 73 73 73 73 73 73 73 73 73 73 73 73 73 73 73 73 73 73 73 77 73 73 73 73 83 73 77 77 77 77 77 77 77 77 77 79 73 73 148 110 83 79 83 83 108 108 108 117 111 113 121 121 119 121 111 121 121 113 113 121 113 113 113 115 113 113 111 113 113 113 113 120 113 113 113 113 108 105 105 104 121 143 145 121 113 113 113 129 121 121 121 121 113 113 113 91 91 91 97 91 91 77 77 77 77 72 77 77 77 116 121 116 121 103 103 102 102 102 108 117 117 121 108 108 121 121 108 108 108 117 125 125 117 121 150 150 147 128 117 121 125 125 125 203 125 147 125 121 124 131 139 139 132 125 139 139 139 204 204 204 204 130 147 162 162 147 204 203 204 204 -9999 204 202 203 203 201 201 201 201 201 177 122 122 121 116 121 109 122 122 109 148 
79 75 75 79 79 79 73 73 73 73 73 73 73 73 73 73 73 79 73 73 73 73 73 73 73 75 77 77 77 77 73 73 83 83 77 77 77 77 79 79 79 77 79 79 102 77 77 79 83 83 83 83 108 83 112 110 110 148 117 119 121 119 119 121 121 113 113 121 121 121 113 111 113 113 113 113 111 113 113 111 137 113 113 121 113 104 104 113 113 143 143 137 123 113 113 113 123 123 121 113 113 105 102 113 77 77 77 97 113 73 113 113 77 73 71 71 77 97 114 116 121 116 116 116 102 102 103 116 116 117 108 121 108 125 117 108 108 113 117 117 125 125 125 133 133 133 150 121 117 121 125 125 125 203 147 147 123 130 130 205 204 204 194 139 139 147 204 204 204 204 130 147 147 162 194 204 203 204 204 178 -9999 203 203 202 201 201 201 201 202 128 123 122 122 116 122 122 116 109 116 116 
75 73 79 148 79 73 73 73 73 73 73 73 73 72 72 73 79 79 79 77 73 73 77 79 75 73 77 77 77 77 77 83 83 73 73 83 73 77 108 110 102 79 79 102 108 102 108 77 110 110 108 110 110 110 110 111 148 157 147 111 119 121 121 121 111 111 83 105 113 128 113 111 113 113 113 111 113 113 113 113 113 121 121 121 111 111 113 113 113 143 143 145 123 121 113 121 121 121 113 113 104 91 91 77 77 77 77 113 73 97 103 77 73 71 71 71 102 114 102 114 116 102 116 116 117 103 121 103 117 121 117 121 125 121 121 117 117 117 121 121 125 125 117 130 122 122 130 139 117 120 125 147 203 203 203 125 193 130 129 204 204 204 204 204 204 204 139 204 204 204 194 194 190 194 147 203 203 194 194 194 194 204 202 202 202 177 198 204 202 202 123 122 122 116 122 122 122 116 91 116 
75 73 73 73 73 79 79 79 79 73 73 73 73 73 73 73 73 73 79 73 73 79 79 79 75 79 83 83 83 83 77 83 83 73 73 73 108 79 79 108 108 102 79 79 79 79 108 110 110 108 108 110 111 111 111 148 148 148 148 147 147 148 129 121 111 83 83 83 113 113 113 113 113 113 113 113 113 113 121 134 134 121 121 121 113 113 113 113 121 143 143 121 121 121 129 121 121 123 113 104 91 91 77 77 77 77 102 77 103 103 77 77 72 71 76 77 103 114 114 102 103 117 113 103 117 121 121 108 121 117 125 125 121 121 121 121 121 150 125 150 121 125 121 121 122 130 122 122 117 117 130 194 203 203 204 204 130 130 131 130 130 130 129 204 204 147 204 204 204 204 194 194 190 190 194 204 204 204 194 194 194 178 204 203 204 177 177 203 202 202 122 116 122 116 109 116 122 109 91 113 
80 75 73 73 73 108 108 79 73 73 73 73 73 73 73 73 79 73 73 73 73 83 79 83 148 83 77 77 83 83 148 73 73 79 79 79 108 79 79 108 79 79 148 79 108 108 83 110 77 83 110 111 111 111 148 148 160 148 148 148 148 121 121 108 111 113 108 113 113 116 113 113 114 113 113 83 108 113 134 121 117 117 117 113 113 113 113 137 145 121 134 113 123 129 129 121 121 121 117 91 91 77 77 77 102 103 102 102 103 113 77 72 76 76 102 102 102 114 102 113 108 103 103 116 103 116 117 117 116 121 117 121 121 121 121 133 125 125 150 150 150 121 121 116 121 121 122 130 121 130 130 130 123 130 204 204 122 130 129 129 129 129 139 204 204 130 130 130 130 204 204 194 194 194 204 206 204 204 194 194 194 203 204 204 204 177 178 203 203 202 122 116 122 116 122 121 121 121 116 121 
108 73 108 73 73 73 73 73 73 73 79 79 79 79 79 73 73 73 73 73 79 79 79 79 73 73 73 73 148 77 77 73 79 79 79 79 80 79 79 79 77 73 108 79 77 77 77 77 112 110 110 111 148 160 160 148 148 148 148 148 148 119 113 111 113 113 113 113 113 116 113 113 121 121 121 83 108 113 121 121 121 121 117 113 113 121 137 145 137 113 113 113 121 123 145 121 121 121 121 103 91 91 91 103 113 113 113 113 102 91 91 91 76 77 113 102 97 102 102 113 114 114 102 103 116 116 117 121 117 117 117 121 117 121 121 194 121 121 121 125 125 121 121 116 121 122 122 122 121 123 121 121 116 116 130 129 123 129 129 130 130 130 139 123 203 129 130 130 130 177 199 204 195 204 204 204 204 204 204 194 194 204 203 204 203 178 176 203 176 202 123 122 122 122 122 116 116 116 116 116 
108 75 108 108 79 73 73 73 73 73 73 83 79 79 73 73 79 79 79 73 73 108 79 79 79 83 73 80 77 77 77 77 77 79 83 79 79 79 77 77 77 77 77 108 73 102 77 110 110 110 110 148 160 160 148 147 148 148 148 148 148 108 106 107 117 121 117 117 113 121 121 121 121 121 121 121 113 113 113 113 113 113 113 113 121 121 146 145 137 113 115 113 121 121 145 132 127 116 105 103 105 113 103 113 103 113 113 113 77 77 91 71 77 102 113 102 91 102 114 121 116 117 102 121 117 108 116 117 121 121 116 106 117 117 121 122 120 117 117 123 123 121 117 108 121 122 117 117 120 121 123 123 121 121 116 122 123 129 129 129 128 128 123 203 129 129 128 122 122 190 202 204 204 204 204 204 204 204 204 203 203 204 204 203 203 177 177 198 202 202 123 122 125 122 122 116 116 116 116 116 
79 108 73 108 73 73 73 73 73 73 73 73 73 79 73 73 79 79 79 79 73 73 79 79 79 79 79 79 77 77 77 79 77 79 83 79 79 79 79 79 79 73 73 79 79 79 110 110 110 110 110 148 148 148 147 111 148 160 148 148 108 77 108 113 121 121 121 113 113 121 121 134 121 121 121 121 113 113 113 113 113 113 113 121 137 146 123 146 145 123 113 121 145 121 117 116 113 121 105 105 103 103 113 113 113 121 114 113 77 76 73 91 102 105 113 91 91 102 103 108 116 121 117 108 108 108 116 116 121 116 103 117 117 120 117 117 121 121 121 133 121 121 108 108 121 189 189 121 116 123 123 122 123 117 123 123 123 123 123 129 129 130 130 130 130 130 123 130 130 125 190 194 204 194 194 204 203 203 203 204 204 204 203 203 178 177 177 177 202 123 123 123 127 122 121 116 116 109 116 160 
108 108 108 108 79 102 108 73 73 73 73 73 73 73 79 73 108 79 79 73 73 73 102 79 79 79 79 79 79 80 77 79 79 79 77 83 77 83 73 73 79 102 79 79 79 79 112 148 110 110 110 148 148 147 111 111 148 160 148 147 83 77 106 107 147 113 113 113 113 160 121 172 160 121 182 113 113 113 113 113 134 134 113 121 137 121 121 121 121 127 123 121 121 113 91 109 113 105 105 103 113 113 113 113 91 91 102 91 77 76 76 102 103 102 91 102 102 103 102 103 108 108 106 108 117 117 108 121 121 121 117 121 121 121 120 121 121 121 123 122 122 122 122 121 122 130 123 121 123 121 121 123 123 123 123 122 122 122 122 129 129 129 130 129 123 130 122 204 204 194 125 194 194 194 194 204 203 204 204 204 204 203 203 203 203 203 178 202 202 193 123 123 125 122 116 116 116 122 160 160 
108 108 79 108 108 108 102 77 73 79 79 79 83 79 79 79 79 73 73 73 73 79 79 79 79 73 79 73 79 77 79 79 79 77 83 73 73 73 83 83 79 79 108 110 112 112 110 108 108 108 108 147 148 148 148 148 147 108 148 111 104 113 113 148 113 113 113 113 146 160 160 160 177 113 113 113 113 113 113 113 113 113 113 121 121 123 121 121 113 121 121 113 113 113 91 91 113 105 103 91 91 91 113 113 113 91 91 91 76 76 102 102 91 91 91 106 106 103 103 108 108 108 108 108 121 121 125 108 122 121 121 117 121 121 122 121 122 122 122 122 122 121 121 123 120 123 123 121 123 123 121 121 123 116 117 116 116 122 123 123 123 123 122 123 123 130 204 203 194 194 194 194 194 196 194 204 204 204 203 204 204 204 203 203 203 203 202 203 203 202 204 204 128 121 121 116 121 122 160 160 
108 79 79 79 108 79 79 79 79 79 79 79 79 79 79 79 73 79 79 73 73 73 73 73 73 73 73 73 77 77 79 79 79 77 77 73 73 73 83 77 79 108 108 110 112 108 110 108 108 102 147 148 148 147 148 148 148 148 147 148 148 121 113 129 113 113 147 147 146 158 160 160 148 148 113 113 113 113 113 113 135 117 117 137 121 121 121 113 113 113 121 113 106 105 91 105 113 91 113 113 91 102 113 113 113 113 91 76 76 76 97 91 91 91 102 105 108 106 108 108 113 106 108 117 121 121 121 121 121 117 116 117 121 117 122 121 122 122 177 123 121 121 121 123 123 122 122 121 123 121 116 116 121 116 117 116 123 123 123 123 123 123 123 123 123 123 161 129 203 204 194 194 194 204 204 177 203 204 204 204 204 203 203 203 203 177 177 178 202 203 204 203 122 121 121 121 121 116 177 189 
79 83 79 79 79 79 79 79 110 83 83 79 79 79 73 73 73 79 79 79 79 73 73 79 79 73 73 73 77 73 73 73 73 77 79 77 73 79 83 83 83 108 111 110 83 110 108 148 148 147 148 148 148 148 148 148 148 107 107 107 148 121 148 113 117 113 113 148 146 148 148 148 148 113 113 121 117 121 113 113 113 121 137 123 121 121 121 113 113 113 108 113 107 91 91 105 113 103 113 113 113 113 113 91 91 91 76 74 74 76 76 91 91 91 103 103 108 103 108 113 113 108 117 121 121 150 121 108 108 117 116 117 117 122 121 125 177 177 177 193 121 121 117 122 122 123 123 189 123 121 121 121 108 108 108 116 130 122 123 123 123 190 123 123 123 123 122 123 130 204 204 204 204 204 204 203 203 202 204 202 203 203 128 202 177 177 177 177 202 203 197 123 199 122 121 116 121 121 177 148 
79 79 79 79 79 79 79 79 79 83 83 79 79 73 79 79 75 75 75 73 73 108 108 79 73 77 77 77 73 73 73 73 73 79 79 79 79 83 83 83 79 148 148 148 148 157 157 148 146 148 148 148 148 160 159 113 104 111 104 111 148 148 113 117 117 121 148 148 114 147 148 148 113 113 148 121 121 121 113 113 113 121 121 121 121 113 113 113 113 113 113 105 91 103 105 91 91 103 113 91 113 113 113 91 77 76 71 74 74 76 76 76 102 108 103 107 108 108 108 106 106 103 117 121 108 108 108 122 108 122 116 122 117 122 122 193 177 177 193 121 121 121 121 121 121 122 122 189 123 122 121 116 108 108 108 108 122 122 189 193 190 193 123 123 123 123 122 194 122 196 204 204 204 204 204 202 202 202 204 204 204 203 202 203 177 178 178 178 177 203 204 204 204 122 121 121 121 121 177 192 
83 79 83 83 83 77 74 77 73 108 83 83 108 79 79 73 79 108 108 77 108 108 77 108 73 77 108 79 77 77 77 73 73 79 79 79 83 83 148 148 148 157 148 148 157 148 160 148 148 146 148 148 160 148 111 107 83 77 104 107 113 113 107 148 148 148 104 104 148 147 148 148 113 148 121 189 160 113 113 113 117 121 121 121 113 113 113 113 113 113 113 108 105 102 91 91 91 113 113 113 113 113 91 91 77 76 71 71 76 76 76 91 103 113 105 103 103 107 121 108 108 108 108 108 108 108 103 108 122 122 122 117 122 122 122 122 177 193 193 121 121 121 121 121 122 121 121 122 123 123 121 109 108 108 108 109 116 122 194 194 193 193 198 199 194 194 194 194 194 196 196 204 190 194 203 203 203 203 203 204 204 204 204 204 177 178 178 177 178 204 204 204 203 129 121 121 121 189 189 177 
83 83 83 83 83 83 79 79 79 79 79 79 79 108 79 79 79 79 79 108 102 77 108 108 73 108 108 77 73 73 77 77 79 79 79 79 83 83 148 176 188 188 148 148 148 148 148 148 148 147 148 148 148 148 107 77 83 83 104 107 129 108 107 107 148 148 148 148 148 148 148 148 148 113 160 189 121 121 121 113 121 123 121 113 121 113 113 113 113 113 105 105 105 91 91 91 91 91 102 91 113 91 77 77 76 76 76 76 76 76 77 103 108 91 121 91 121 106 108 121 108 103 103 98 103 103 108 103 103 108 116 117 122 177 122 189 177 177 121 121 121 121 121 121 122 108 117 121 122 189 122 108 108 97 108 108 123 189 194 194 189 193 202 203 203 178 177 191 204 196 196 194 194 194 204 204 203 203 203 204 204 203 204 204 203 178 177 178 178 204 204 204 204 122 121 121 121 177 189 177 
83 83 83 83 83 83 79 79 79 79 79 79 79 79 79 79 79 79 79 79 79 79 79 73 73 77 79 73 73 77 77 77 79 79 83 83 185 176 185 188 176 176 188 185 157 157 188 160 147 147 148 148 148 148 107 83 83 77 113 107 113 107 107 148 148 148 148 160 148 148 148 148 148 148 189 177 160 121 117 113 123 123 113 113 113 113 113 113 113 105 105 102 91 91 77 77 77 103 113 113 77 91 77 76 73 76 77 77 77 77 102 108 91 103 103 103 108 121 103 108 103 98 97 97 103 108 103 121 108 108 108 122 193 193 121 121 176 193 121 121 121 121 121 122 121 121 116 121 121 177 121 121 108 108 108 108 116 177 190 193 193 193 202 202 203 197 130 122 204 194 194 194 204 204 204 197 203 204 182 204 204 204 203 203 203 204 178 178 178 178 204 204 199 123 122 121 190 193 177 160 
83 83 83 83 83 83 79 79 79 79 79 79 79 79 79 79 79 79 79 79 79 79 79 79 79 79 79 79 77 77 77 79 108 148 157 185 185 176 148 148 157 157 176 148 148 148 148 148 147 147 147 148 148 160 147 107 77 83 104 107 108 107 108 147 148 148 148 148 147 148 148 148 160 160 172 172 193 121 160 193 121 121 121 108 108 113 113 113 105 105 91 91 91 91 77 77 78 102 77 77 77 77 77 74 73 76 77 77 77 77 104 108 113 113 91 103 103 108 108 103 103 98 91 97 103 108 103 121 108 103 108 122 122 177 193 177 177 193 177 121 121 121 121 108 121 121 116 121 189 116 116 108 91 97 108 117 189 196 194 194 177 189 197 197 189 123 130 130 203 204 198 204 203 204 203 204 204 204 204 204 204 204 204 204 203 197 177 177 177 178 177 204 204 203 178 122 178 177 147 147 
79 79 79 79 79 79 79 79 79 79 79 79 79 79 79 79 79 73 73 73 79 79 79 79 79 79 79 79 79 79 79 79 79 79 148 148 79 148 107 148 148 148 148 148 176 148 148 148 147 147 147 147 147 160 148 107 107 107 113 129 107 108 148 148 148 148 148 160 160 160 148 178 178 172 193 160 178 160 194 121 121 121 120 113 113 113 113 113 105 105 91 91 91 77 77 77 103 103 77 77 102 77 73 76 76 76 77 91 77 103 104 108 103 113 113 103 108 108 103 108 121 114 103 108 103 103 108 108 108 108 121 121 193 121 194 177 177 177 177 176 189 177 121 121 121 121 189 177 177 108 108 108 91 108 108 121 189 196 194 194 177 197 189 189 189 189 197 194 204 206 204 204 204 204 204 204 204 203 203 204 204 204 204 204 204 193 178 177 176 177 193 204 204 202 193 176 177 177 146 146 
79 79 79 79 79 79 79 79 79 79 79 79 79 79 79 79 79 79 79 73 73 79 79 79 79 79 104 79 79 79 79 79 79 79 111 79 111 111 111 111 148 148 148 176 176 148 147 148 148 148 148 107 147 146 148 107 107 113 121 113 113 148 148 148 148 148 160 160 190 160 172 190 160 193 160 193 113 121 172 160 193 193 121 113 113 113 113 113 113 105 91 77 77 77 77 103 108 77 77 77 103 77 77 77 76 76 77 91 107 108 108 103 103 113 113 103 113 103 108 103 108 103 108 108 108 121 108 108 108 108 121 121 121 121 194 177 177 177 189 175 177 177 177 177 121 117 189 177 116 108 108 108 108 97 117 123 189 196 194 194 177 197 198 194 189 194 197 206 206 204 204 202 204 204 204 204 203 203 203 204 204 204 204 203 178 177 176 176 177 178 178 204 204 203 193 178 175 116 147 147 
79 79 79 79 79 79 79 79 79 79 79 79 79 79 79 79 79 79 79 79 79 79 79 79 79 79 79 79 79 79 79 79 80 80 112 79 80 79 80 148 148 79 79 147 148 147 148 148 107 107 107 107 107 147 177 148 107 113 108 113 113 113 148 177 160 160 193 193 193 160 160 160 172 160 160 160 113 160 172 160 160 160 178 113 91 105 105 105 105 91 91 77 77 77 77 77 77 77 77 102 102 77 77 103 102 77 77 77 103 113 113 103 103 103 113 103 103 121 108 103 103 103 121 103 117 108 108 108 117 116 117 189 193 193 193 177 176 176 189 177 176 177 177 177 177 189 177 177 175 177 116 116 109 117 123 123 189 189 189 177 177 197 199 194 199 194 192 204 206 206 204 204 202 204 204 203 203 204 204 204 204 204 204 203 178 176 177 177 176 201 196 204 203 203 193 177 116 116 148 148 
83 79 79 83 79 79 79 79 79 79 79 80 79 79 79 79 79 79 79 112 109 83 108 109 109 79 80 80 80 79 79 79 80 79 79 79 107 107 79 79 176 91 91 91 91 111 147 147 147 107 107 107 104 147 177 159 147 104 113 108 113 148 147 160 178 178 160 160 159 160 160 160 160 178 148 148 160 160 160 194 190 193 113 113 91 108 113 91 91 91 91 91 77 78 105 77 77 77 77 77 77 77 77 77 77 77 102 102 103 113 113 103 103 103 121 103 108 108 103 103 103 108 108 108 108 108 108 116 121 121 177 189 193 177 189 177 176 176 177 189 117 116 177 177 148 189 177 177 176 176 177 189 189 189 189 189 189 176 117 176 175 202 202 203 177 177 203 192 206 206 206 202 204 204 204 203 203 203 203 203 204 204 203 203 197 178 177 177 178 196 202 204 204 203 204 177 116 121 116 148 
107 107 107 111 110 110 110 110 108 110 79 80 80 80 83 110 110 79 112 79 108 108 109 109 109 80 102 79 79 79 79 79 79 81 81 79 106 106 106 113 91 107 91 91 91 107 107 107 176 148 148 104 104 148 177 160 147 147 148 148 148 148 160 159 160 160 160 160 160 159 160 172 160 160 148 147 160 160 194 160 178 177 113 91 91 108 107 108 91 91 104 104 104 104 91 77 77 106 77 77 77 -9999 77 77 77 77 102 108 108 103 113 113 103 108 121 108 108 108 108 117 103 108 108 103 108 108 108 117 122 121 193 189 189 177 117 108 108 193 189 189 177 177 177 117 116 116 177 177 176 189 189 189 189 117 117 123 121 116 117 189 177 177 199 203 177 177 177 195 206 206 207 206 204 204 204 203 203 203 203 203 203 197 203 204 197 197 197 178 176 202 204 204 204 204 199 178 116 121 147 146 
107 107 110 109 107 110 107 107 79 79 79 110 79 110 80 83 83 83 83 83 80 108 110 110 110 102 79 102 79 79 83 80 79 79 79 79 106 106 106 106 91 111 107 111 107 107 113 107 121 176 176 104 148 148 177 177 147 160 104 91 148 148 177 177 177 159 160 148 148 160 160 194 160 160 148 148 159 160 160 194 178 113 91 91 91 108 107 91 77 91 108 105 105 105 91 77 103 78 77 77 77 78 78 78 78 103 108 103 103 103 103 108 113 103 108 103 103 108 103 108 103 117 103 108 108 108 130 116 121 122 177 121 148 116 108 108 116 177 176 177 176 176 177 148 148 147 189 176 116 189 189 189 177 116 189 123 109 176 175 177 177 177 177 202 198 176 194 206 204 206 206 206 207 204 204 203 203 203 203 204 203 203 203 197 197 203 194 193 194 202 204 203 203 204 204 177 116 116 116 116 
108 107 107 108 107 107 107 107 107 79 79 79 79 79 79 79 79 79 83 79 79 83 110 83 85 80 80 79 80 83 79 79 79 79 79 79 79 79 106 107 107 107 107 107 121 113 121 121 113 113 176 104 148 147 177 177 147 104 104 104 148 148 194 177 177 160 148 148 177 160 172 172 160 177 148 148 148 160 160 194 177 113 91 91 104 104 107 91 91 91 108 105 108 91 91 77 91 78 78 78 78 78 103 91 108 104 103 103 103 103 103 103 103 103 103 103 103 108 103 103 103 103 103 103 130 132 121 121 193 177 121 108 116 108 108 108 177 189 175 177 177 177 177 160 117 147 176 189 177 189 189 189 189 175 117 117 116 116 189 194 176 177 177 202 177 177 177 205 206 206 206 207 207 205 203 203 203 203 203 204 203 203 197 197 203 203 197 197 199 199 199 199 199 202 202 178 175 116 116 147 
111 111 111 107 107 107 107 107 107 73 79 73 79 79 79 79 79 83 79 79 79 79 85 83 83 79 79 79 79 80 80 79 79 79 79 83 79 106 106 111 113 121 121 111 121 121 121 113 113 113 113 104 104 104 113 177 160 147 104 147 147 189 177 177 160 160 189 190 160 193 172 160 160 189 148 147 159 159 177 177 193 113 105 91 104 104 104 91 91 91 104 91 91 77 77 91 78 78 103 78 91 91 91 105 103 78 104 103 103 103 103 103 103 103 103 103 103 98 98 103 103 103 103 117 130 121 121 121 193 177 121 117 121 108 177 177 189 177 177 177 177 189 189 189 189 177 116 177 189 189 176 176 176 176 116 116 116 116 175 175 116 177 198 198 176 116 176 198 205 199 205 205 196 205 194 203 204 203 204 203 203 203 197 197 197 203 197 197 193 199 199 195 202 202 202 190 176 175 116 116 
112 112 111 113 108 107 107 107 107 110 107 107 107 79 73 73 73 73 79 79 79 79 79 79 83 79 79 79 79 79 79 79 79 79 79 106 106 83 111 111 113 113 113 111 121 108 113 121 189 176 160 113 107 108 159 177 160 160 148 148 148 148 177 189 160 172 160 177 160 160 193 160 190 177 113 147 176 177 177 177 177 177 105 105 104 105 105 91 91 77 77 77 77 77 77 77 108 108 91 103 91 91 103 78 103 103 103 103 107 103 103 103 113 113 103 103 103 103 108 103 108 103 108 121 130 130 121 121 189 177 121 177 176 175 176 177 177 177 177 189 176 177 189 177 177 108 108 109 109 175 177 177 189 176 189 116 116 116 116 116 116 116 176 175 143 109 109 204 204 205 205 205 196 196 203 204 204 204 203 203 197 203 197 203 203 199 195 197 199 193 199 195 193 202 202 193 175 175 116 116 
190 187 111 112 113 111 108 110 110 107 107 107 107 106 106 79 79 79 73 73 79 73 73 73 77 79 79 79 79 79 79 79 79 77 77 112 112 111 111 107 111 113 121 113 113 113 121 113 189 189 176 160 160 160 160 177 160 160 177 148 148 148 177 177 160 160 177 189 189 193 193 177 190 148 105 148 177 177 177 178 176 177 105 91 105 105 91 91 91 77 77 77 77 91 78 78 108 108 108 113 91 103 78 78 103 103 103 103 107 103 103 103 108 113 113 103 103 103 103 103 103 121 117 130 121 130 189 121 177 121 176 177 177 177 177 189 189 176 175 177 193 193 189 176 175 175 116 109 177 177 177 177 175 175 175 175 116 116 116 116 177 176 177 177 143 109 116 204 205 207 207 206 202 196 194 203 204 204 204 207 207 203 203 203 203 203 193 199 199 199 199 199 199 202 202 193 178 116 116 116 
190 187 190 190 190 110 110 110 110 111 107 107 106 106 107 107 106 106 107 79 79 106 73 77 77 77 77 77 77 106 106 79 79 79 79 107 110 121 119 119 77 113 111 111 113 113 113 176 194 176 177 177 177 177 160 177 160 160 159 159 159 160 160 177 159 160 160 160 193 189 177 193 177 105 105 177 177 177 177 177 193 177 105 91 78 91 91 91 91 77 77 77 77 103 103 108 108 193 121 113 91 91 91 78 103 78 103 108 103 103 108 108 108 108 108 103 103 103 103 113 121 117 121 121 121 121 190 177 177 143 176 177 176 176 189 189 176 177 177 189 176 177 189 189 176 177 177 176 175 177 189 177 177 175 193 175 109 109 109 109 116 116 116 116 109 109 109 177 207 208 205 206 204 203 204 204 203 206 207 207 207 203 203 197 194 203 199 197 196 199 198 197 193 202 194 194 177 116 116 116 
190 190 178 178 190 110 110 110 111 111 108 108 107 107 107 107 107 107 106 107 107 107 106 106 107 107 107 107 107 107 106 107 107 79 79 110 121 121 107 111 113 113 112 112 107 113 113 113 107 176 177 189 177 189 160 160 160 160 189 160 160 177 177 193 160 177 159 160 189 160 160 178 177 177 113 177 177 177 177 175 178 177 126 91 77 108 104 91 91 77 78 78 91 108 108 108 108 181 176 113 103 108 148 105 91 105 108 103 103 108 107 113 103 108 113 108 113 103 113 113 117 108 121 121 121 121 177 177 190 108 176 189 189 176 177 176 189 176 177 176 176 189 189 189 193 175 189 176 175 177 177 189 189 177 177 109 109 109 109 109 116 116 116 109 116 116 116 177 205 205 207 207 204 199 204 203 206 206 207 205 207 203 199 197 193 204 193 194 196 178 193 199 194 194 194 194 190 175 122 175 
190 190 177 190 190 177 110 110 111 111 112 110 112 113 107 107 107 107 107 107 107 106 106 106 106 107 107 107 107 107 107 107 107 107 107 107 107 107 113 111 119 120 112 113 121 113 113 113 176 176 178 175 189 189 177 160 160 177 190 160 189 177 177 177 160 194 159 177 193 193 177 193 160 113 113 177 177 177 177 177 175 175 91 91 77 91 91 91 91 91 105 108 147 160 108 105 108 177 176 177 177 113 177 106 103 113 108 103 103 103 113 113 120 103 113 113 113 108 113 121 113 121 121 121 121 121 121 189 177 189 176 189 176 189 176 176 177 193 193 189 177 177 189 193 177 189 177 175 175 116 189 177 189 177 175 109 109 109 109 109 116 116 116 116 116 116 116 177 204 207 207 204 199 204 204 206 206 206 205 205 207 204 204 204 204 204 199 194 194 178 199 199 194 194 194 190 190 190 176 176 
190 178 190 178 178 190 190 175 108 190 190 190 111 107 107 107 107 107 107 107 107 107 106 106 106 106 106 106 106 107 107 107 107 107 107 121 119 113 111 121 119 111 113 113 121 188 113 113 113 113 176 176 176 176 189 160 177 160 160 160 160 113 107 160 177 194 160 193 193 178 193 177 178 177 113 177 177 178 177 176 147 176 142 91 91 91 91 91 91 105 108 108 189 177 177 143 177 177 113 113 113 103 91 106 103 107 107 107 107 108 120 120 189 113 113 113 103 113 108 121 117 117 117 121 121 121 121 190 193 177 176 176 189 177 176 176 189 193 189 189 189 189 189 177 177 177 189 176 175 175 118 176 116 177 176 116 116 109 109 116 116 116 116 116 116 116 116 117 193 203 204 204 204 204 203 205 199 207 207 207 204 202 193 202 202 193 204 199 197 193 194 199 199 194 190 190 193 193 122 116 
110 108 176 190 190 190 190 190 190 177 190 176 188 107 107 188 107 107 107 107 107 107 107 106 107 176 175 119 106 115 119 119 121 119 119 121 111 111 121 111 111 113 121 113 113 113 113 113 113 113 121 121 108 113 113 160 172 160 172 159 172 121 113 160 160 160 160 182 178 194 178 178 178 113 108 177 177 177 177 104 91 114 175 114 91 91 108 108 106 177 107 189 107 189 176 175 189 113 108 106 103 107 103 103 106 108 108 113 113 113 121 121 113 113 113 113 113 113 121 113 121 108 121 121 121 122 121 189 193 176 193 176 190 177 193 177 189 176 193 177 177 176 177 175 176 175 177 189 177 175 175 175 116 176 177 116 116 116 116 116 116 116 116 116 116 109 109 116 116 177 203 213 207 203 206 206 205 207 207 199 199 202 202 202 202 202 193 199 199 199 194 199 199 199 193 199 198 193 122 116 
110 108 108 176 177 190 190 193 193 190 190 176 176 176 176 176 107 188 188 107 176 176 188 176 176 176 175 188 188 119 108 121 121 121 121 113 111 111 111 113 113 113 113 121 113 113 113 132 113 117 113 107 107 113 177 189 190 160 172 172 172 172 190 189 193 160 160 194 194 194 189 177 177 113 113 177 178 176 177 91 91 114 176 143 105 105 108 108 107 177 108 189 177 176 177 193 177 108 106 113 108 103 108 108 107 108 108 120 103 113 121 121 121 121 117 113 113 113 117 113 117 116 117 121 121 117 189 177 190 177 177 178 193 189 177 177 177 176 176 176 176 176 176 177 177 189 189 189 189 176 175 116 116 177 176 116 116 116 175 116 116 116 109 109 109 109 109 109 109 177 205 205 207 203 206 207 207 207 207 207 204 202 202 202 202 197 205 197 199 199 199 194 199 199 199 199 197 193 122 116 
176 108 107 107 176 190 190 190 190 176 107 107 176 190 190 190 189 188 107 107 110 188 176 188 188 188 188 188 188 188 185 185 176 121 121 121 112 108 113 113 113 113 113 113 113 113 113 113 117 117 117 125 159 160 177 189 177 160 160 160 160 172 181 189 193 177 160 177 193 194 193 177 177 113 113 113 174 174 105 91 175 176 178 176 175 106 106 177 107 108 108 177 177 189 177 177 177 108 113 188 108 107 107 108 108 108 106 113 120 113 121 121 121 108 117 108 113 113 117 117 117 116 121 122 121 117 121 121 122 189 193 193 193 177 177 176 176 177 176 176 177 121 120 120 120 189 189 177 176 175 175 175 116 175 175 175 175 116 116 116 116 116 109 109 109 109 109 109 116 192 199 202 199 199 207 205 207 207 207 204 202 202 202 204 204 204 202 193 199 199 193 197 202 202 199 199 199 193 176 116 
190 175 108 106 106 176 176 178 176 188 107 83 108 188 177 177 176 176 107 107 190 177 189 177 176 176 177 177 193 188 188 175 175 106 91 91 106 113 113 107 107 107 108 108 193 176 177 189 177 190 189 177 189 189 177 177 189 176 160 160 172 160 160 172 193 193 189 177 190 193 177 177 177 121 107 107 107 108 175 176 177 178 177 175 175 106 113 177 177 107 108 108 177 176 189 177 177 177 108 113 177 107 108 113 108 113 113 113 113 113 113 121 121 108 121 108 117 117 117 108 117 121 121 121 121 121 121 121 122 189 189 189 177 193 176 176 181 189 177 176 118 118 116 120 118 118 118 116 175 175 175 116 116 116 116 116 116 116 116 116 116 109 109 109 109 109 109 116 116 194 207 207 204 202 207 201 207 207 207 205 204 197 199 204 204 204 178 197 194 197 178 193 202 199 199 199 199 193 193 175 
178 190 176 108 106 108 188 176 188 107 107 107 107 109 176 176 176 107 107 190 193 177 189 115 107 107 176 189 189 174 175 119 111 91 91 83 107 108 177 107 91 91 107 176 190 177 177 190 177 177 190 190 189 189 177 177 177 190 193 190 172 160 160 193 178 193 193 160 177 193 177 189 176 121 107 107 175 177 177 176 176 178 178 176 175 176 177 178 177 108 108 189 108 106 190 181 113 177 177 113 108 176 108 189 178 177 177 177 113 113 113 181 117 193 177 108 189 121 117 117 121 117 121 122 122 117 122 122 190 189 189 189 177 118 176 193 177 190 177 116 116 116 117 116 116 116 116 116 116 116 116 116 116 116 116 116 109 109 109 109 116 116 116 116 116 116 116 116 177 201 207 204 202 207 207 207 204 205 178 205 204 178 193 207 207 208 204 205 197 199 177 177 177 177 193 193 193 196 177 176 
190 190 190 188 107 111 188 176 176 175 107 107 107 107 109 188 176 175 175 175 177 176 106 106 106 106 175 176 176 106 106 106 106 106 121 106 112 115 121 106 91 91 91 176 177 177 177 177 177 177 177 190 189 177 177 177 177 190 193 193 193 160 160 193 193 193 193 193 189 189 190 176 176 113 113 104 176 177 177 176 176 177 178 178 176 176 177 177 177 108 108 108 108 108 190 193 177 177 189 108 177 113 177 177 176 177 189 177 108 177 113 177 121 117 117 117 189 121 121 121 121 117 117 122 121 121 122 121 193 193 189 189 177 118 118 118 118 116 116 116 116 116 116 116 176 116 116 116 116 116 116 116 116 116 116 116 109 109 109 116 116 116 116 175 117 116 109 117 201 201 205 205 204 199 197 207 204 194 176 177 178 178 178 194 208 208 193 207 199 202 177 177 177 177 177 177 193 193 178 176 
190 176 177 190 111 108 108 175 188 190 188 175 176 176 176 176 188 188 189 177 193 107 106 106 106 106 106 106 106 107 79 107 107 107 121 112 121 121 121 107 83 107 104 104 175 177 177 177 189 177 160 177 189 177 177 177 159 159 177 193 178 193 193 178 193 193 193 193 177 189 189 177 177 113 113 113 176 175 177 177 176 177 193 189 177 177 177 177 108 107 175 177 177 176 177 177 177 193 177 177 177 177 177 176 177 177 177 176 176 177 177 177 117 177 117 189 117 121 121 117 117 113 116 121 122 123 122 193 193 193 193 193 193 116 116 116 116 116 177 116 116 116 116 116 116 143 116 116 116 116 109 109 109 109 116 116 116 116 116 116 116 116 176 175 117 116 117 177 204 201 205 199 207 199 199 194 194 204 179 178 178 178 178 199 206 207 204 207 202 199 193 177 177 177 177 177 193 199 193 176 
176 176 177 190 188 108 108 176 188 190 190 177 175 176 176 188 188 175 188 190 176 107 106 106 106 106 106 79 106 106 106 106 121 121 107 112 121 121 121 107 107 107 176 104 142 177 177 177 160 159 159 177 176 177 177 176 159 159 177 193 193 193 172 193 193 193 189 178 176 176 193 177 176 176 108 104 176 176 190 177 177 177 177 193 193 177 107 108 120 106 177 190 178 177 177 177 177 177 177 190 190 177 177 176 177 189 177 176 176 177 177 177 176 177 177 121 121 116 117 108 113 113 113 122 122 118 121 118 193 193 193 118 116 116 116 116 116 118 116 116 116 116 116 116 116 176 143 116 116 109 109 109 116 109 116 116 116 116 116 116 116 116 116 116 116 116 117 177 199 193 205 177 177 193 199 191 177 177 177 178 177 178 206 204 204 207 208 205 202 205 196 193 177 177 177 193 177 199 193 193 
176 190 190 190 190 188 188 176 188 176 188 176 190 176 175 175 175 175 188 177 190 175 107 106 106 106 107 107 107 107 121 175 175 176 121 121 121 121 121 121 107 107 107 188 176 176 176 177 126 126 176 177 176 176 177 160 193 193 193 193 193 193 193 193 193 193 193 193 177 193 177 177 189 177 176 176 176 176 177 177 177 178 177 177 193 177 177 108 113 177 193 176 177 176 177 177 177 176 177 193 193 178 177 176 176 177 177 176 176 177 177 175 177 177 177 177 108 108 113 108 113 109 121 121 121 121 117 118 118 193 116 116 116 118 118 177 118 118 118 118 109 116 116 175 175 143 176 177 109 109 109 109 109 116 116 116 116 116 116 117 117 116 116 109 109 109 116 177 204 205 204 201 199 199 177 177 179 199 179 184 176 199 204 201 201 204 207 205 205 201 199 202 202 177 177 199 199 199 193 193 
176 176 178 190 190 190 188 188 188 175 176 188 188 175 175 107 107 140 138 175 177 177 188 175 175 107 107 107 107 107 175 176 176 188 176 121 121 121 121 113 188 176 83 188 107 107 107 142 142 177 176 176 143 177 177 177 189 177 177 193 177 193 193 193 193 193 193 193 178 177 177 193 177 177 177 177 177 176 190 189 189 177 177 177 177 189 177 106 108 177 177 190 176 106 177 178 178 177 193 177 181 193 177 177 176 177 177 177 177 177 177 176 177 177 177 177 118 116 113 113 113 117 118 116 116 118 121 118 116 116 116 118 118 177 116 118 118 118 118 116 116 176 176 175 175 143 175 176 175 116 109 109 109 109 116 116 116 116 117 116 117 116 109 109 109 109 108 189 204 207 204 204 205 205 207 207 199 199 207 207 199 204 206 207 201 204 199 204 201 199 202 197 202 199 199 199 193 199 193 195 
176 176 177 190 178 190 177 176 188 188 188 188 176 175 175 107 107 107 138 176 177 189 176 175 188 176 140 113 107 113 188 188 175 188 106 121 121 121 107 188 176 142 188 176 107 176 176 175 142 142 142 143 142 176 189 177 189 177 177 193 193 178 177 178 193 193 193 193 177 177 177 177 177 177 177 177 177 190 177 190 177 177 190 177 177 193 177 177 177 178 176 177 176 106 189 177 177 177 177 177 190 177 177 177 177 176 177 177 177 177 177 177 189 177 177 177 177 116 116 113 117 116 117 117 118 118 118 118 190 118 118 118 118 177 116 116 118 177 189 118 116 175 175 175 175 143 143 143 175 116 109 109 109 108 109 116 116 116 116 116 116 116 109 109 99 109 116 190 205 205 205 205 207 207 204 207 178 199 199 199 207 207 207 204 204 207 199 201 201 199 202 193 197 199 199 193 177 193 199 193 
190 176 176 178 190 190 190 176 175 175 175 176 188 176 175 107 107 107 107 176 177 189 188 176 176 175 176 176 175 188 176 176 176 188 175 107 107 121 107 188 175 142 176 176 176 176 188 107 107 175 176 91 107 107 177 177 193 193 190 177 177 177 190 193 193 193 193 193 178 189 177 176 177 177 177 177 177 177 193 190 178 190 190 178 177 177 177 177 178 176 176 177 177 177 189 177 176 176 177 177 178 177 177 177 177 177 177 177 177 177 177 177 177 176 177 177 177 117 117 117 117 116 117 118 118 193 116 116 189 189 116 118 118 116 118 177 118 177 177 113 116 175 175 175 116 116 189 116 116 116 113 109 109 109 109 116 116 116 116 116 109 109 109 109 108 109 117 204 204 207 205 205 204 205 207 207 207 199 178 199 207 207 204 207 199 205 199 201 199 178 177 177 177 199 199 199 193 202 199 193 
190 190 176 190 190 190 193 193 175 175 175 175 176 188 188 188 176 107 107 188 188 176 176 176 176 175 175 185 176 176 188 188 188 188 188 140 140 107 107 91 107 107 107 107 107 107 107 107 107 188 91 107 188 107 177 177 177 193 190 177 177 190 193 193 193 193 193 193 189 189 177 177 177 177 177 176 177 177 193 178 178 178 190 177 177 176 177 181 178 177 176 193 190 177 190 193 190 176 177 177 177 190 177 177 177 177 177 177 177 176 177 177 177 176 177 177 117 117 118 118 121 118 123 118 118 118 116 176 189 116 116 116 122 118 189 189 177 177 177 177 175 177 175 175 143 113 113 113 116 116 113 109 109 109 109 109 116 116 109 109 109 109 109 99 99 109 189 204 204 204 205 205 207 206 207 204 199 177 205 204 207 207 205 205 205 205 201 201 207 199 177 177 177 193 193 201 193 199 193 193 
178 178 190 190 190 190 193 190 177 175 175 175 176 176 190 190 188 176 176 176 188 188 175 176 175 188 176 188 176 176 188 189 188 176 188 91 91 110 110 108 140 122 107 107 107 122 113 188 188 107 107 188 188 188 176 177 193 193 189 177 178 193 193 194 193 193 193 193 177 177 189 177 159 176 176 177 177 178 178 177 193 178 190 189 176 189 181 190 193 177 176 177 178 177 176 177 193 177 193 177 177 177 178 177 177 177 177 177 177 108 176 177 176 177 177 177 176 176 196 194 193 121 177 189 189 177 175 176 189 118 117 123 122 122 118 176 189 177 176 177 177 176 176 175 176 116 113 116 116 113 109 109 109 109 109 109 109 109 109 109 109 109 99 109 99 109 204 204 199 207 206 204 206 207 205 205 204 205 204 207 206 204 204 201 201 201 201 201 201 201 178 201 199 177 193 201 193 199 199 193 
175 176 178 190 190 190 190 190 177 176 175 175 175 178 178 190 190 188 175 176 176 188 188 188 188 188 188 175 175 176 188 176 188 176 159 140 140 108 110 107 110 113 107 107 122 113 112 189 189 189 189 189 189 91 176 177 177 178 178 193 193 193 193 201 178 178 177 178 178 177 177 176 159 177 177 176 176 177 178 177 177 178 177 193 177 193 193 176 193 177 177 177 178 178 178 193 176 177 177 190 190 190 177 177 177 177 108 177 176 175 113 113 117 176 177 177 176 177 177 196 196 177 177 118 177 175 116 177 122 189 118 118 118 121 176 176 176 176 113 177 176 175 176 175 143 116 116 116 116 113 109 109 109 109 109 109 109 109 116 116 116 116 109 109 99 109 198 204 199 206 206 206 205 204 205 205 204 205 205 205 199 199 194 193 205 199 199 201 201 199 177 201 202 177 177 201 201 202 177 177 
175 175 176 177 190 190 190 178 177 177 176 176 176 193 177 178 190 178 178 176 175 188 188 188 176 188 176 176 175 188 188 188 176 188 176 176 113 113 140 175 113 107 107 107 140 107 108 189 177 189 189 189 177 91 176 176 177 177 177 193 193 193 193 193 177 177 177 177 193 177 176 176 177 177 177 189 189 190 181 178 178 178 196 178 177 176 176 176 176 177 178 177 178 193 178 177 177 190 193 190 177 177 178 177 177 108 108 177 177 177 108 117 113 118 177 118 176 177 176 196 177 177 194 118 118 118 118 121 116 177 118 122 123 189 117 176 176 176 177 177 177 176 175 175 116 116 116 116 116 113 109 109 109 116 116 109 109 116 116 175 175 116 99 99 109 176 204 206 206 206 206 196 197 196 196 204 204 205 199 199 201 201 201 205 201 204 201 199 196 199 199 193 177 177 177 201 199 193 195 199 
107 108 175 175 190 190 190 190 178 177 176 177 178 177 176 176 178 190 190 176 175 175 176 178 193 177 190 190 175 176 176 188 188 176 176 175 188 188 188 188 113 159 107 107 189 177 176 177 176 176 177 177 108 177 177 193 193 193 190 193 193 193 193 177 193 178 193 177 177 193 177 177 193 196 177 177 177 177 177 177 177 194 178 178 177 177 177 175 175 176 182 178 178 177 177 177 176 193 177 177 189 190 178 176 108 108 113 176 177 177 177 117 118 177 118 176 176 175 175 177 177 177 122 121 118 118 121 118 118 116 118 190 116 118 176 175 176 175 189 189 175 176 116 116 116 116 116 116 116 113 113 109 109 116 116 116 116 116 175 175 175 176 143 109 175 189 204 204 204 206 205 196 196 196 196 205 199 193 177 177 204 204 193 195 201 204 201 199 177 201 202 177 177 177 177 193 193 199 177 177 
108 108 107 175 177 178 190 177 177 177 175 175 190 190 190 177 177 193 190 190 178 176 176 177 193 190 190 190 193 188 188 188 188 176 176 178 177 190 190 188 140 108 107 107 177 189 189 190 177 193 177 159 159 177 177 177 190 193 193 193 189 193 193 193 181 181 178 177 193 178 177 177 189 177 177 177 177 177 176 176 181 178 178 177 190 189 177 177 177 190 194 178 201 190 177 178 176 176 117 193 177 193 176 108 108 108 176 177 177 176 118 175 176 176 176 175 176 176 177 118 116 116 118 177 177 177 189 177 177 116 118 193 116 189 189 189 176 189 177 176 189 177 120 116 116 116 116 116 116 116 113 109 109 109 116 175 143 175 175 176 176 176 175 175 177 204 204 204 204 204 204 196 196 196 199 207 177 177 177 177 204 204 204 193 204 201 199 199 177 199 178 178 178 177 177 201 201 199 195 177 
110 110 176 185 178 187 178 190 175 175 107 107 175 176 177 178 178 193 177 193 190 190 176 178 176 177 190 176 193 193 190 190 177 189 177 178 178 190 177 189 110 110 110 110 113 189 189 190 177 189 159 159 160 177 189 177 177 193 193 193 190 193 193 177 193 193 177 193 177 176 177 177 189 177 176 193 177 177 177 193 193 193 177 178 178 177 189 189 177 194 178 177 193 178 177 177 196 193 177 193 177 177 177 108 108 176 176 177 177 177 177 177 177 177 177 176 175 176 190 116 116 116 177 177 177 189 189 176 177 190 190 177 189 189 189 176 189 177 177 175 117 118 116 117 116 116 117 116 116 116 116 113 113 116 175 175 175 175 175 175 176 176 175 176 189 204 204 199 204 204 204 196 183 205 205 177 184 177 177 177 177 204 204 195 199 201 201 193 177 199 177 201 199 177 177 201 201 199 199 199 
110 110 185 190 190 190 177 175 175 107 106 106 106 175 190 190 190 193 176 177 178 193 193 193 193 193 176 175 176 190 190 190 189 177 189 176 193 190 178 177 110 110 110 189 189 189 189 190 177 177 159 159 160 160 177 190 190 193 190 193 190 193 176 178 193 193 193 177 193 176 176 177 176 177 177 177 190 178 193 178 177 177 177 190 177 193 189 189 177 193 194 177 194 178 178 177 178 178 177 177 178 177 113 176 176 176 176 177 177 176 177 177 189 176 177 175 176 175 176 176 118 118 193 193 189 177 177 177 177 177 177 189 189 177 177 189 189 189 189 143 175 117 117 117 117 117 117 117 117 117 116 113 113 143 175 175 175 175 175 176 189 176 192 197 204 204 204 201 201 198 204 205 196 199 199 199 199 199 204 177 193 201 204 183 207 201 202 201 178 202 199 199 202 177 183 201 201 193 199 195 
188 185 190 190 190 190 176 177 107 107 106 106 107 106 176 178 193 193 176 176 176 176 176 193 193 193 193 176 175 193 193 190 190 177 189 189 177 178 190 177 178 177 189 189 189 189 189 190 193 177 159 159 159 160 177 189 190 190 190 190 190 193 190 190 190 190 178 193 193 177 176 176 177 189 193 193 176 177 177 178 178 177 177 189 177 193 177 177 177 193 194 190 178 178 178 178 194 176 177 178 177 177 176 176 176 176 178 178 176 176 176 176 176 117 176 176 175 118 118 177 193 190 176 176 189 177 189 189 177 177 189 177 189 189 189 189 189 177 177 117 116 116 117 117 117 117 117 117 117 117 143 143 143 175 175 177 175 177 176 176 189 175 192 192 204 204 204 199 193 204 201 201 201 201 205 205 205 201 201 201 201 177 195 207 207 201 183 199 201 193 193 201 177 201 201 202 195 195 177 199 
176 177 187 187 190 190 190 177 176 176 176 107 107 107 175 190 193 193 177 176 177 177 176 178 177 193 193 190 190 190 178 193 190 190 189 189 189 189 178 178 177 177 176 178 176 177 177 193 177 159 159 159 160 159 159 176 190 190 193 190 193 177 190 193 190 193 178 193 193 177 177 176 176 177 177 177 177 190 193 178 193 177 177 177 177 177 177 177 177 189 193 193 193 177 193 194 177 176 177 176 176 177 176 176 176 176 177 176 176 176 113 113 113 116 117 176 175 118 190 118 189 189 189 118 189 177 189 196 190 189 190 176 189 189 118 118 118 189 118 116 116 116 116 117 117 117 117 117 175 175 175 175 175 175 175 175 175 175 176 176 175 175 177 204 204 204 204 204 198 204 201 201 201 201 201 204 204 204 204 205 201 193 201 201 201 201 204 205 201 193 177 201 177 199 201 205 204 201 193 199 
190 177 190 176 176 190 177 190 177 190 190 176 107 107 107 176 190 190 178 177 177 190 177 176 176 193 193 190 190 177 177 190 193 189 189 189 177 189 189 177 177 190 190 160 193 190 177 193 159 159 159 159 159 177 159 177 177 193 190 193 193 190 190 190 177 193 193 193 190 181 177 176 177 193 193 193 193 190 193 177 176 177 177 177 177 177 177 177 193 177 178 177 176 176 177 177 177 177 177 178 177 178 177 177 177 177 177 176 176 177 176 113 116 177 118 116 176 176 177 190 189 177 190 120 189 189 177 189 189 190 189 189 189 118 118 176 176 189 117 117 116 116 116 116 116 117 117 176 175 175 175 175 176 177 177 176 175 196 176 176 175 175 175 189 204 204 204 204 204 204 204 201 201 201 201 201 201 204 204 206 207 201 177 206 207 204 199 201 201 202 177 199 201 199 201 201 195 201 201 199 
190 177 177 176 190 190 190 190 190 190 190 177 107 107 107 176 176 190 190 190 190 177 190 176 176 177 193 193 190 178 177 189 189 189 189 189 189 189 177 189 189 177 190 190 177 193 176 193 193 159 159 159 159 159 159 159 176 193 177 190 190 193 177 178 193 190 193 190 177 177 177 176 176 177 177 197 177 193 177 177 176 177 189 177 177 177 177 177 193 197 178 201 177 176 190 177 178 177 177 177 178 178 178 177 178 177 178 177 177 176 190 176 176 177 189 177 189 177 190 177 201 196 118 118 118 189 190 189 189 177 177 118 120 118 118 189 176 189 176 176 176 116 116 116 175 175 175 176 175 175 175 175 175 175 175 176 175 189 177 175 175 176 177 194 204 204 204 204 204 204 204 204 204 201 201 201 201 193 204 204 199 204 178 205 205 201 178 199 184 193 201 201 201 201 201 193 201 201 201 127 
190 177 177 177 190 190 176 190 177 178 190 190 175 107 107 107 175 188 190 190 177 190 177 193 176 176 176 177 177 177 177 190 190 189 189 189 189 177 177 177 177 190 190 190 190 189 177 176 177 177 159 159 159 159 159 176 190 193 190 193 190 193 193 193 177 176 177 193 177 193 193 176 176 177 190 177 177 201 193 177 177 176 177 177 177 177 178 177 190 177 177 177 177 177 197 177 177 177 176 190 177 177 177 176 178 178 177 178 176 177 177 177 177 177 190 177 177 176 177 177 190 176 193 177 177 190 190 190 189 190 190 189 120 118 177 143 189 177 177 177 176 143 116 116 143 175 176 176 175 175 175 175 175 175 175 176 175 176 196 176 175 175 177 204 204 204 204 204 204 204 204 204 204 199 201 199 177 177 207 207 207 205 178 201 201 201 178 177 199 204 201 201 177 199 195 193 201 201 193 128 
190 190 190 190 176 176 176 190 190 190 190 190 188 107 107 107 176 176 188 190 190 190 177 177 176 177 176 177 176 177 193 189 189 189 189 189 189 189 189 189 190 190 177 178 190 190 189 176 159 159 159 160 159 159 177 177 190 190 193 190 190 193 190 193 193 177 193 193 193 189 178 176 190 193 196 177 190 190 197 177 193 177 177 176 177 177 177 177 176 201 177 176 176 176 177 177 177 176 176 176 176 176 190 177 177 178 177 177 178 177 176 176 177 190 177 177 177 176 176 190 193 177 176 189 189 177 177 196 196 189 189 189 177 117 189 176 143 189 176 143 176 143 176 143 175 175 175 175 175 175 175 175 175 175 175 175 175 175 177 175 175 175 177 204 204 204 204 204 204 193 195 177 183 177 199 206 201 201 206 206 207 205 177 204 204 204 177 177 193 201 201 201 177 177 177 201 201 195 201 128 
190 190 190 190 177 176 176 190 177 190 190 190 190 175 175 175 188 176 176 188 189 177 176 177 176 176 176 176 176 177 193 190 189 189 189 189 190 193 190 177 177 190 176 193 178 190 177 177 189 177 159 159 159 160 190 190 190 190 190 190 190 193 190 193 177 177 193 190 189 177 176 176 176 177 193 177 193 193 190 190 190 177 177 176 177 177 177 176 176 177 177 176 176 176 177 194 176 177 177 120 177 117 177 177 177 176 176 177 178 177 190 190 190 177 177 177 177 176 177 177 177 176 189 189 189 177 197 189 189 190 189 177 189 189 176 176 177 143 176 176 176 143 175 175 175 175 175 175 175 177 177 175 175 175 176 175 175 175 175 175 175 175 194 204 204 206 201 204 204 204 195 183 205 204 206 206 201 205 201 201 207 205 177 204 207 201 177 177 199 201 201 201 201 193 177 177 193 195 201 127 
176 190 190 190 190 190 190 177 177 190 190 190 190 190 175 175 175 175 175 175 175 176 176 176 176 178 178 178 193 176 193 190 193 177 189 177 177 190 190 177 190 190 193 193 190 190 193 177 189 177 176 176 160 177 176 177 177 177 177 193 190 193 193 193 190 177 193 190 177 177 176 176 176 177 193 193 193 193 177 193 178 178 177 177 177 177 176 177 176 177 177 176 176 176 176 176 176 177 177 177 177 177 177 177 177 177 196 176 177 177 176 177 177 177 177 189 176 177 177 178 176 189 189 189 190 177 177 177 189 189 189 176 189 189 176 176 189 177 176 176 143 143 143 175 175 175 175 175 175 175 175 196 175 175 176 176 175 175 175 175 175 175 204 204 204 204 201 201 201 205 204 204 204 201 204 177 177 204 206 201 207 204 177 204 201 177 183 177 199 201 201 177 201 177 201 176 176 195 195 201 
190 190 190 177 177 189 190 189 190 177 176 190 190 190 177 175 175 175 175 174 175 175 177 177 178 193 177 177 193 193 193 193 190 177 176 176 176 190 189 190 190 190 193 193 190 193 193 193 177 177 176 177 189 176 159 159 176 190 177 190 193 193 190 193 177 177 193 193 177 177 177 176 176 176 177 197 193 178 176 193 177 190 177 177 177 177 176 177 177 177 177 177 177 176 176 176 176 176 177 177 178 177 176 176 177 177 177 177 177 177 190 190 190 177 177 177 177 177 177 177 190 189 189 190 177 190 177 189 189 189 189 189 189 189 189 189 176 117 121 176 143 143 143 175 175 175 175 175 175 175 175 177 175 175 177 175 175 175 176 176 175 175 204 204 205 205 205 199 201 201 195 204 204 204 206 177 178 204 206 206 207 204 204 207 201 177 177 177 201 183 178 199 178 177 193 201 127 195 134 132 
190 190 190 189 177 177 190 176 176 176 177 190 190 190 177 176 175 175 175 175 175 175 177 190 190 190 190 193 193 193 177 176 177 189 177 176 177 190 177 190 190 190 190 193 193 193 193 177 177 177 190 190 190 190 159 159 177 177 177 190 190 193 193 193 193 190 193 189 177 176 176 177 176 176 193 196 193 193 193 178 177 177 177 177 177 176 176 177 177 177 176 177 201 176 176 177 177 177 177 178 176 177 177 177 177 189 176 177 177 177 177 190 190 177 176 177 177 176 190 177 176 189 189 176 190 190 189 189 189 189 177 189 176 177 177 143 176 176 117 143 143 143 143 143 175 175 175 175 175 175 177 176 175 175 175 175 175 174 174 175 175 176 195 205 205 205 204 204 204 204 204 204 204 204 204 177 177 206 206 -9999 178 204 204 201 201 199 177 177 201 183 178 201 199 201 177 201 195 195 134 132 
190 190 177 177 177 189 177 177 177 176 176 176 177 190 190 177 176 175 175 175 175 175 190 177 190 178 178 190 193 193 193 177 190 189 193 177 177 189 190 190 190 193 160 160 177 178 193 193 177 190 190 189 189 189 189 159 177 201 197 201 190 197 201 202 201 201 201 193 190 190 177 176 193 177 190 197 201 193 178 177 193 177 176 176 176 176 177 184 177 177 176 177 176 177 177 177 176 196 178 177 177 189 177 177 177 177 190 178 177 177 190 177 196 197 190 178 190 190 178 177 143 177 190 190 190 190 177 190 189 189 176 143 176 176 177 176 176 143 176 176 175 143 143 175 175 175 175 175 175 175 175 177 175 175 175 175 174 109 109 116 175 195 204 205 204 205 205 204 204 204 204 204 201 204 177 177 177 205 205 204 204 200 201 201 201 177 177 177 183 183 177 201 177 199 199 201 194 127 127 134 
190 177 176 176 190 177 177 176 177 176 176 176 190 190 190 190 190 176 175 175 175 175 177 190 190 190 177 177 190 193 190 178 190 193 193 193 193 190 190 190 193 160 193 160 177 193 193 193 190 193 193 177 190 189 160 159 177 178 178 190 190 202 197 202 201 201 201 193 190 190 177 193 196 190 190 177 201 201 201 193 178 177 177 177 177 176 176 177 177 177 178 177 177 177 177 177 177 190 177 176 177 176 189 196 177 177 177 177 176 201 190 176 201 190 177 190 190 196 196 177 177 177 189 177 189 189 190 190 189 177 177 177 116 116 117 176 143 143 143 143 175 143 175 175 175 176 175 175 175 175 176 175 175 176 175 175 174 109 109 109 175 197 205 205 205 205 204 204 204 198 204 204 205 177 177 177 194 205 201 201 204 201 201 201 197 199 177 193 201 177 199 193 177 201 193 201 127 127 127 128 
177 177 176 176 176 176 176 176 177 177 190 190 190 190 190 190 178 176 175 174 174 175 177 190 190 190 190 190 190 190 193 193 190 193 193 190 193 177 177 193 190 193 190 177 178 193 193 193 193 193 189 189 189 177 177 176 176 177 201 201 190 178 201 201 201 201 176 176 190 176 177 196 196 176 178 190 201 190 190 177 177 177 177 177 177 177 176 177 176 177 178 177 176 176 177 177 190 177 177 177 177 177 177 189 177 177 189 177 177 178 196 177 196 196 196 177 178 190 177 177 177 177 189 189 189 190 190 177 189 177 177 116 116 117 116 175 175 175 143 143 143 175 175 175 175 175 189 176 175 175 175 175 175 176 175 175 143 109 109 116 177 204 205 205 205 205 204 198 193 206 177 177 177 177 177 177 177 201 200 201 201 201 201 201 201 177 177 197 201 199 201 177 176 176 128 201 201 195 132 128 
190 176 176 176 177 190 190 190 177 190 190 190 190 190 190 190 190 177 175 174 174 175 177 190 190 190 190 190 190 193 193 193 193 193 193 193 193 193 193 193 160 189 193 177 193 193 177 193 177 177 177 189 189 189 189 176 176 177 177 197 178 193 193 202 201 201 190 190 190 177 177 176 176 178 178 201 190 190 190 178 178 177 177 177 177 177 143 176 176 176 178 177 176 176 177 177 190 177 177 177 177 189 189 177 190 177 177 190 190 177 177 189 177 176 177 178 177 176 190 189 177 177 189 190 190 189 190 189 189 177 116 117 116 143 189 175 175 175 175 175 175 175 175 176 176 175 176 175 175 175 175 175 175 175 175 176 175 175 175 175 203 204 204 205 205 205 178 199 177 177 177 177 177 177 177 177 195 204 204 206 207 201 197 197 197 177 183 201 199 201 201 201 201 176 127 195 193 132 132 127 
177 177 176 190 190 190 190 177 177 190 177 190 190 190 190 190 190 178 174 174 174 175 175 189 190 190 177 178 190 190 193 193 193 190 190 190 193 193 193 193 190 193 193 189 189 190 190 193 193 189 189 189 177 189 176 177 176 177 189 190 190 193 178 178 201 201 201 196 190 190 196 177 177 178 201 176 201 190 190 190 178 177 178 177 177 177 176 177 177 176 177 177 176 176 178 178 178 190 177 177 201 176 177 190 190 190 190 196 197 178 177 177 178 177 177 193 178 143 177 189 189 177 177 190 190 190 176 177 177 177 116 176 143 176 176 176 196 176 175 175 175 175 175 175 176 175 175 175 175 175 175 175 175 175 175 176 175 176 176 201 196 201 204 205 205 177 177 177 177 177 177 177 199 193 177 177 201 201 201 196 196 201 198 197 197 197 201 201 201 199 199 132 193 201 176 201 199 127 127 128 
176 176 190 177 177 176 175 190 190 190 177 176 176 190 190 190 190 190 176 175 175 175 175 177 190 190 190 190 190 193 177 177 177 193 193 190 193 193 193 193 190 193 193 189 190 189 193 193 189 189 189 177 189 189 177 176 190 176 189 190 190 190 190 178 201 201 201 201 177 193 196 177 176 190 177 176 196 178 190 190 190 190 177 177 177 190 177 177 177 178 190 177 177 177 196 190 190 190 196 190 177 177 201 177 177 196 178 178 176 177 176 176 196 177 177 177 189 189 189 189 189 177 177 177 189 190 190 175 189 177 143 176 176 175 176 196 196 175 175 175 175 176 175 175 175 175 175 175 175 175 175 175 175 175 175 175 175 175 189 190 196 201 205 177 177 177 177 177 177 177 177 199 199 177 177 177 201 206 201 196 196 201 197 130 197 197 196 201 201 195 177 201 195 193 176 176 199 128 128 132 
177 176 176 176 176 176 175 177 177 190 177 177 177 190 190 177 189 190 178 190 175 175 175 177 190 190 190 190 176 177 177 177 177 177 193 193 193 177 178 193 193 160 193 193 189 177 193 190 190 177 189 189 177 189 189 176 177 176 177 190 190 190 190 190 190 190 201 201 196 193 190 190 196 201 177 196 190 177 190 178 190 190 178 177 177 177 177 143 176 176 177 177 178 196 190 201 177 177 176 177 176 190 177 177 177 196 178 190 201 201 177 201 177 177 178 177 177 177 189 189 189 189 177 177 177 177 177 143 143 177 176 177 177 176 175 175 175 176 175 175 175 175 175 175 175 176 175 176 175 176 175 175 176 176 175 175 175 175 196 204 205 204 177 177 177 177 177 177 177 177 177 177 177 177 177 178 201 183 177 201 178 201 201 197 197 130 177 178 201 177 195 176 127 201 176 201 201 195 128 132 
190 176 176 176 177 176 175 175 176 177 190 190 190 176 190 177 190 190 190 190 177 175 175 177 177 190 190 177 177 176 177 193 190 193 193 177 178 177 178 178 193 193 190 193 190 177 193 193 190 190 177 189 189 177 177 177 177 177 177 177 190 190 190 190 190 190 201 201 201 193 190 177 177 201 189 190 190 190 190 201 193 178 178 193 177 177 177 189 177 143 177 178 196 201 178 176 176 196 196 177 176 177 196 177 177 177 196 190 202 196 201 177 177 201 196 177 177 177 190 189 177 189 189 177 177 177 176 143 143 143 176 176 176 175 176 175 175 175 175 175 175 175 175 175 175 175 176 175 143 143 175 176 190 176 143 176 143 177 196 204 204 196 190 177 177 203 177 177 177 177 177 177 177 177 194 206 202 201 177 183 177 197 201 183 201 201 201 177 177 177 195 176 127 193 201 195 195 128 128 128 
190 190 177 177 177 190 176 190 176 190 177 190 177 177 178 190 190 190 190 190 177 175 175 176 176 176 177 190 176 176 190 190 190 193 190 190 193 190 193 193 193 193 193 193 193 193 193 190 190 177 189 177 189 189 176 177 177 177 196 201 190 190 190 190 190 193 178 201 190 193 190 176 177 196 196 190 190 190 190 201 201 178 178 177 177 177 177 177 190 177 190 177 196 196 177 196 177 196 190 196 178 190 178 201 177 177 196 178 201 201 177 176 176 177 177 177 177 177 190 177 189 177 177 189 177 176 190 143 176 175 175 175 175 176 176 176 175 175 175 175 175 175 175 175 175 175 177 143 143 175 175 178 177 175 143 143 175 196 177 204 196 196 205 205 196 205 204 177 177 177 201 201 202 206 202 201 205 177 201 201 201 201 201 183 177 201 201 177 176 195 193 192 127 127 177 193 201 195 128 128 
190 177 190 177 177 190 190 189 177 190 177 190 190 176 178 190 190 193 190 190 190 175 175 176 176 175 177 189 176 177 194 190 190 177 193 190 190 193 194 177 193 177 177 193 193 190 189 177 177 190 189 189 189 177 176 177 177 178 201 197 193 190 201 193 193 177 177 189 201 190 193 201 177 196 189 189 190 190 190 201 201 178 190 177 177 177 190 177 177 190 178 196 196 196 177 196 196 177 196 201 177 176 177 196 178 196 196 176 176 201 178 176 177 201 201 176 176 190 177 189 177 189 189 190 176 176 177 143 143 175 175 175 176 176 176 177 175 177 175 176 175 175 176 176 176 175 175 175 175 176 175 190 177 143 143 143 196 190 204 204 196 190 204 204 204 196 204 204 201 204 201 201 201 -9999 201 177 177 201 201 195 201 201 177 177 196 202 197 177 177 195 201 201 127 193 176 201 128 195 128 128 
190 190 190 190 190 177 190 177 177 175 175 190 178 176 176 176 177 190 190 190 177 175 176 175 175 175 175 177 193 190 190 190 190 193 193 190 193 190 194 177 194 178 178 193 193 178 190 190 190 189 189 189 177 176 176 176 176 178 201 201 201 190 190 201 193 201 177 190 190 193 193 201 177 196 190 196 193 193 193 193 201 201 190 178 177 177 177 196 177 196 201 177 177 178 190 190 196 196 177 178 177 177 178 201 201 201 201 178 177 196 201 176 178 176 189 177 190 177 190 177 190 190 177 176 175 176 177 176 143 143 175 176 176 176 176 176 176 176 176 176 175 175 174 143 175 176 175 175 175 176 190 175 143 143 143 175 204 204 205 196 196 190 204 204 204 204 204 204 204 204 201 201 201 201 -9999 195 205 202 201 201 201 177 177 177 201 130 195 176 176 128 128 201 127 176 176 127 127 127 128 127 
190 190 190 177 177 190 190 177 177 176 176 177 190 176 176 176 177 190 190 178 177 175 175 175 175 174 175 190 190 190 190 178 190 190 190 193 193 194 177 194 194 194 193 193 193 193 190 190 190 189 189 190 177 176 176 177 190 178 190 201 201 202 190 202 177 201 178 201 193 177 201 201 177 201 190 190 193 193 176 176 177 177 201 201 201 177 177 196 196 196 201 201 177 193 178 190 190 177 190 178 196 201 177 178 201 201 201 177 176 178 201 178 190 190 190 189 196 190 190 189 190 190 176 176 175 143 176 143 177 176 143 176 176 176 176 175 176 176 175 176 175 175 143 143 175 176 175 176 177 190 176 174 175 175 189 190 196 196 177 196 196 205 204 204 204 196 204 203 203 201 201 201 201 206 177 205 201 205 201 201 202 177 177 177 197 206 177 176 127 127 128 201 201 201 177 177 127 127 128 127 
190 190 190 190 177 178 177 177 190 190 189 177 190 176 177 190 190 190 190 190 176 176 177 175 175 175 175 176 190 190 190 193 190 190 190 193 193 177 201 201 194 194 194 193 193 194 190 190 190 190 190 177 176 176 176 177 190 176 190 201 201 193 202 190 177 201 201 201 177 201 201 201 201 201 190 190 193 176 177 176 176 176 177 201 190 196 196 196 196 190 196 190 177 177 193 190 176 190 201 177 177 201 201 177 190 201 201 178 178 190 178 178 176 178 190 196 189 190 177 190 190 190 177 176 176 177 176 176 143 143 143 175 175 175 176 176 177 176 176 176 176 175 175 175 176 176 176 190 176 196 175 176 176 196 196 177 196 196 196 196 205 205 204 204 196 196 204 203 203 201 201 201 201 201 205 201 201 177 201 202 201 177 177 177 201 177 127 127 127 127 127 127 177 127 127 193 127 128 128 128 
177 190 178 190 190 190 190 190 190 177 177 190 177 177 176 176 176 190 190 193 190 177 189 175 175 175 175 175 177 177 189 190 190 190 190 190 193 193 201 201 190 194 194 193 193 190 190 190 190 177 177 177 177 177 176 189 190 190 190 201 201 202 201 201 177 177 201 201 177 201 201 201 201 201 201 190 201 176 177 176 176 176 177 201 178 177 196 196 190 177 178 190 178 201 177 201 190 178 196 201 190 201 201 201 201 190 201 201 201 190 201 176 176 176 178 196 190 190 190 190 190 177 176 176 143 175 143 175 175 176 143 175 175 176 175 176 176 176 176 176 175 175 175 175 189 176 176 196 176 190 190 196 190 196 196 196 196 196 196 196 205 204 204 204 196 204 203 201 201 201 201 201 201 201 195 201 201 195 201 202 177 177 201 195 177 176 118 127 116 127 127 127 127 127 192 193 127 128 128 128 
176 190 178 190 190 178 190 190 190 177 177 190 190 177 176 177 175 176 190 193 177 177 175 175 175 175 175 175 175 177 177 177 190 190 190 190 190 193 193 193 201 177 201 193 193 190 190 190 190 190 177 176 176 177 176 178 178 201 201 201 201 201 202 201 177 178 201 201 176 177 201 201 177 201 201 190 201 201 176 190 201 201 190 190 177 190 190 196 177 176 201 190 201 190 177 201 201 178 178 201 201 177 201 201 201 196 201 201 201 190 201 176 176 176 175 177 193 190 190 190 190 177 175 175 143 143 175 175 176 143 143 175 175 175 175 176 175 175 176 175 175 175 175 196 196 190 190 190 190 190 196 196 196 196 196 196 196 196 196 196 196 204 204 196 201 201 201 201 201 204 205 201 193 201 204 201 201 195 201 201 177 202 206 206 195 116 116 116 116 127 184 118 116 127 195 132 132 132 128 127 
176 176 177 190 190 190 190 190 176 175 189 189 190 177 177 177 175 176 177 193 190 177 175 176 176 175 188 176 175 175 177 177 190 190 190 190 190 190 193 194 177 178 193 193 190 190 190 176 176 178 177 177 176 176 177 177 201 201 201 201 201 202 202 190 190 194 193 193 193 201 177 177 201 201 177 201 201 178 176 201 190 190 190 190 190 190 190 190 177 176 201 190 190 190 190 177 177 177 201 201 201 201 201 201 201 201 178 178 178 190 190 178 176 176 177 178 193 178 201 201 178 190 176 175 175 175 175 175 175 176 175 175 175 175 176 175 175 175 176 175 175 175 189 196 196 190 196 189 196 196 196 196 190 176 196 196 196 196 196 196 196 201 196 204 201 201 204 203 205 202 177 178 178 204 204 205 201 201 201 197 202 197 201 193 127 116 118 116 116 116 116 116 194 127 130 127 127 127 127 116 
176 176 177 190 190 190 190 190 177 177 190 189 177 190 190 176 175 175 177 190 190 177 190 189 176 175 176 175 175 177 177 143 176 177 190 190 201 190 178 178 176 194 193 193 193 178 178 177 176 190 176 178 176 177 190 178 178 178 177 202 202 202 202 178 194 193 193 193 190 190 190 177 177 177 178 201 201 201 201 196 190 190 190 190 190 196 196 196 190 196 190 201 190 201 190 190 201 177 201 196 201 201 201 201 201 201 177 178 176 190 178 178 177 190 176 201 178 196 201 201 177 176 175 175 177 177 175 175 175 176 175 175 175 175 176 175 175 175 175 175 175 189 196 196 196 190 189 189 190 190 190 204 190 190 196 196 196 196 196 196 196 196 196 201 201 177 177 177 177 201 201 177 201 201 202 201 177 205 202 197 197 201 201 193 116 116 116 116 118 116 127 116 177 127 129 127 104 105 105 103 
176 176 176 177 190 190 190 190 177 177 190 175 176 190 190 175 174 175 190 190 190 190 190 177 177 176 175 175 175 176 177 143 176 159 177 190 201 190 177 177 176 176 193 190 178 178 190 178 177 176 177 177 177 176 178 178 176 190 190 178 178 202 202 194 193 193 193 193 190 190 190 196 196 196 196 201 201 201 196 201 201 201 190 190 190 201 201 178 196 201 190 190 201 190 201 190 201 201 201 201 201 178 201 201 201 201 201 201 201 201 190 201 201 178 196 177 190 178 190 190 178 177 176 176 177 176 175 176 175 176 176 176 176 176 175 175 175 175 175 176 190 196 196 196 190 196 196 190 196 190 204 196 204 190 177 177 204 196 190 196 191 196 177 201 193 193 177 201 202 202 201 177 201 201 197 201 197 178 201 201 199 177 199 118 116 109 80 109 80 116 116 116 127 127 127 104 103 103 104 103 
176 176 176 177 190 190 190 190 190 177 176 175 188 188 188 175 175 176 177 177 190 190 190 190 177 176 177 176 175 175 177 176 176 176 159 177 201 177 177 178 178 177 193 193 193 193 177 177 177 177 177 176 176 177 177 178 177 178 193 176 178 202 202 194 190 193 178 178 194 196 177 201 201 177 196 201 201 196 201 201 201 201 201 190 190 190 201 190 190 190 190 190 190 201 201 201 201 178 178 201 201 201 177 190 197 201 201 178 201 201 190 201 190 178 178 177 176 178 196 190 201 201 177 177 175 175 175 175 175 176 176 176 178 175 175 175 175 177 196 196 196 176 196 190 190 190 196 196 196 196 196 204 196 177 177 177 177 177 177 177 177 177 177 177 178 177 177 205 201 201 201 177 204 205 205 201 197 197 201 199 199 199 118 116 116 116 80 80 80 116 80 80 103 103 80 80 80 80 104 80 
177 176 177 190 190 190 190 190 190 189 176 175 188 188 176 175 176 177 177 190 190 190 190 190 190 177 176 176 176 176 176 176 176 175 126 177 178 201 190 177 177 178 177 178 193 177 177 177 176 177 177 176 177 178 178 190 176 190 177 177 178 202 202 178 193 177 190 190 189 194 177 178 201 201 201 201 178 201 201 201 201 178 176 190 178 190 178 178 177 190 190 190 190 201 201 178 201 201 176 177 201 177 177 177 178 201 201 201 201 178 190 190 190 201 196 190 190 178 190 177 176 197 190 176 176 176 176 175 176 175 175 175 175 175 175 175 178 196 196 196 196 190 190 196 196 196 196 190 196 196 196 190 178 177 177 177 177 177 177 177 177 177 177 177 177 201 203 204 204 205 197 177 205 201 201 201 197 205 202 206 199 199 118 118 116 116 116 80 80 80 80 80 80 80 80 80 80 80 80 80 
176 177 190 190 177 190 190 190 177 177 190 175 176 176 176 190 177 176 190 190 190 177 193 190 190 177 176 176 176 189 177 176 176 175 176 189 177 193 177 177 193 194 177 177 194 177 176 177 176 176 177 177 177 178 194 194 176 194 177 201 178 202 202 190 190 190 190 177 194 190 177 177 201 201 201 201 201 201 201 201 176 201 190 178 201 201 201 190 201 190 177 190 178 177 201 178 202 178 178 178 201 178 178 178 201 201 201 178 176 176 176 178 190 178 177 196 178 196 197 201 176 175 177 177 176 175 175 176 175 175 175 175 175 175 175 190 190 178 196 196 196 196 196 196 196 190 196 196 177 196 190 177 177 177 178 178 177 177 177 177 177 177 177 177 177 203 204 204 205 201 177 203 204 205 177 201 199 201 195 199 199 193 177 118 118 116 80 80 80 80 80 80 80 80 80 80 80 80 80 77 
190 189 190 177 189 190 190 190 189 190 175 175 188 176 189 189 177 175 177 176 177 190 190 190 190 177 189 177 177 177 176 177 177 175 177 177 189 193 177 177 193 190 194 190 190 190 189 177 177 177 177 175 176 177 194 194 178 177 178 201 202 202 202 202 190 190 190 190 190 194 194 190 190 178 201 201 201 201 201 201 178 178 177 201 190 196 201 201 178 190 190 190 201 178 177 178 201 201 178 178 202 177 178 201 201 201 177 176 177 178 176 176 190 190 178 178 178 190 178 197 177 190 176 190 175 175 175 175 176 175 175 175 190 178 190 190 190 190 196 196 196 196 196 196 190 177 178 196 177 177 177 177 177 177 177 177 177 177 177 177 177 177 177 177 178 205 204 204 204 205 201 205 204 204 201 177 201 206 206 193 177 193 193 193 193 118 116 80 80 80 80 80 77 77 80 80 80 80 77 77 
190 190 177 190 190 177 190 190 190 190 176 175 190 190 177 176 176 175 175 176 176 176 190 190 190 193 190 189 190 189 176 176 177 177 177 189 193 177 177 177 177 177 201 190 190 177 177 193 190 189 176 176 177 177 201 178 182 177 201 202 202 202 194 194 190 190 190 177 178 201 190 177 190 190 177 190 178 201 201 201 201 201 201 201 190 201 196 201 201 201 202 190 190 176 178 190 190 201 201 201 190 178 201 201 201 177 176 176 177 176 176 178 190 178 176 176 178 190 190 190 190 190 190 189 176 175 175 175 175 176 175 175 176 196 196 190 196 190 190 196 190 190 196 190 190 178 178 177 177 177 177 177 196 196 177 177 177 177 177 177 177 177 202 203 202 204 203 204 204 204 203 203 204 205 199 201 201 202 177 127 127 127 128 118 128 118 80 78 80 80 80 80 77 77 80 80 80 80 80 77 
177 177 190 189 177 190 190 190 190 177 177 177 190 190 190 176 176 176 175 176 176 177 190 190 190 193 190 190 189 189 189 177 177 177 190 176 177 177 177 177 177 178 193 178 178 178 177 176 189 177 176 177 190 190 177 178 202 178 194 194 194 194 194 194 194 190 190 178 178 194 194 194 177 177 177 177 177 201 201 201 201 201 201 201 201 201 201 201 201 201 201 201 190 190 177 190 190 178 178 175 178 201 197 201 178 176 176 176 176 176 201 190 190 190 189 176 190 190 175 178 178 178 190 190 175 175 190 175 175 175 175 175 196 196 196 196 196 190 196 196 196 196 190 190 196 196 196 190 177 177 177 196 197 196 196 177 177 177 177 177 177 196 203 204 196 204 204 204 204 183 203 205 183 183 177 202 206 193 118 116 116 118 128 130 130 118 116 116 78 78 80 77 77 77 80 80 80 104 80 78 
190 190 177 190 177 190 190 190 190 190 190 190 190 190 189 177 176 176 176 190 177 176 176 177 190 193 190 190 190 176 177 189 189 190 177 176 177 -9999 177 193 193 193 193 190 190 177 177 190 189 176 176 190 176 177 177 190 201 178 177 177 178 202 194 194 202 190 190 190 202 201 194 193 190 177 177 190 190 193 176 201 202 176 178 201 201 201 201 201 201 201 201 201 177 178 178 177 201 190 190 201 201 178 178 178 176 202 176 176 176 176 178 201 190 190 178 190 190 190 190 176 197 190 190 190 175 176 175 175 175 175 175 175 190 190 196 196 178 196 190 196 196 196 196 196 196 190 196 178 177 196 196 196 196 196 196 177 211 203 177 177 178 196 203 204 204 204 204 203 204 205 205 204 177 177 177 201 199 177 118 116 116 116 127 130 130 127 118 80 77 77 77 80 77 74 80 80 80 80 80 78 
177 177 177 176 190 190 190 190 190 189 189 177 177 189 189 189 189 177 176 176 177 177 176 177 190 194 190 190 190 176 177 189 176 176 176 176 177 -9999 -9999 193 193 193 190 190 189 176 176 176 177 176 176 176 176 176 177 190 201 201 177 177 178 202 202 202 202 202 190 190 201 201 202 201 193 194 194 190 194 193 193 193 177 176 176 201 201 202 202 201 202 201 201 190 178 178 201 201 190 190 190 190 201 178 201 201 178 190 201 176 176 177 197 197 197 190 190 178 190 177 178 197 190 190 176 176 176 176 176 175 175 175 175 175 190 190 197 190 196 196 196 196 190 196 190 196 190 196 196 196 196 190 177 177 196 196 196 196 190 177 211 196 205 205 196 203 204 203 190 178 203 177 202 183 201 209 202 201 177 128 127 118 116 116 127 130 130 129 116 78 77 73 73 77 74 77 80 80 80 80 80 77 
177 177 176 177 190 190 190 190 190 177 177 190 189 190 190 190 190 177 176 177 189 176 175 175 177 190 194 177 176 176 176 177 176 177 176 176 190 -9999 -9999 177 194 194 194 194 190 176 177 190 176 177 190 177 176 176 177 190 190 189 202 178 177 178 202 202 202 201 202 202 202 202 202 201 201 201 201 201 190 194 193 178 177 176 177 202 202 202 201 178 201 201 176 176 176 178 201 201 190 190 201 201 201 197 201 178 176 176 178 176 175 197 197 197 197 197 190 190 190 190 190 190 176 190 176 176 176 177 176 176 175 175 175 178 201 201 190 196 196 196 196 196 196 196 196 196 196 196 196 196 196 196 177 177 203 196 190 196 196 196 177 196 205 196 196 178 203 201 178 204 204 204 177 205 177 206 201 200 116 118 127 128 116 116 116 127 130 129 116 78 73 72 72 74 74 74 74 80 80 80 80 77 
177 177 176 190 190 190 190 177 190 189 177 177 189 189 190 177 177 176 177 177 176 176 175 175 178 190 177 189 176 176 176 176 177 177 177 177 190 190 177 177 177 194 194 177 177 176 177 190 190 177 177 189 177 177 176 177 190 194 202 178 177 178 202 202 202 202 202 202 178 202 202 202 202 202 194 194 201 190 190 190 176 176 194 202 202 202 201 201 201 201 201 177 176 178 201 201 201 201 201 201 201 178 178 176 177 177 176 176 175 197 197 197 197 190 197 190 178 190 190 190 197 190 190 176 176 176 175 176 176 176 176 178 196 201 190 196 196 196 196 196 196 196 196 190 196 196 196 196 196 196 190 190 177 177 190 196 196 196 196 201 196 205 204 206 178 196 196 204 205 201 204 201 177 202 206 127 116 116 127 128 128 127 116 116 127 129 116 116 77 72 72 72 72 74 74 77 80 78 77 77 
177 177 177 176 190 190 190 190 189 189 189 177 177 190 190 190 190 176 177 176 176 176 175 177 190 194 194 177 177 176 176 176 175 175 177 190 190 190 178 177 194 194 190 177 176 177 193 190 190 177 177 190 176 176 176 177 201 202 194 190 193 177 201 202 202 202 202 176 178 202 202 202 202 194 178 194 194 190 190 177 176 177 202 202 202 202 202 201 201 178 176 176 190 201 201 201 201 201 178 178 178 177 176 176 177 177 177 176 178 197 197 197 190 196 196 196 190 176 190 190 190 190 190 190 176 176 175 175 175 175 175 190 190 201 196 196 196 196 196 196 196 196 196 196 196 196 190 196 196 196 190 196 190 177 177 177 196 196 196 197 196 196 196 196 179 199 192 204 196 201 199 183 206 206 206 190 118 116 116 127 127 127 116 80 116 127 127 116 77 72 72 72 72 74 74 77 78 77 77 77 
177 177 190 176 177 190 189 189 190 177 189 189 189 177 177 177 190 189 189 176 176 177 189 176 177 177 190 177 177 177 176 176 176 176 189 177 177 194 177 190 194 178 177 177 177 193 190 190 190 177 177 177 176 176 176 177 177 178 202 178 190 178 178 178 194 194 177 178 194 194 194 194 194 194 194 194 190 190 190 177 177 177 202 202 202 201 201 178 177 176 177 177 201 190 202 201 201 201 202 177 178 177 178 178 190 177 177 178 197 197 197 178 178 197 196 196 176 178 178 190 178 190 190 190 176 175 175 175 175 175 175 196 196 201 201 196 196 196 196 196 196 196 196 196 196 196 196 196 196 196 196 196 196 190 196 196 196 201 197 197 197 205 204 178 183 196 201 196 197 201 183 201 202 202 199 197 176 116 116 116 127 116 80 80 80 116 116 80 77 72 72 72 74 74 74 78 77 78 77 78 
176 176 177 177 190 177 177 190 190 190 189 189 176 176 176 177 190 189 189 176 189 177 176 176 177 189 190 189 189 177 176 176 176 176 190 177 178 177 190 194 194 194 190 177 176 194 176 194 177 177 177 194 176 177 177 178 194 178 201 194 178 190 194 194 190 190 194 178 178 194 194 194 194 194 194 190 190 177 190 190 177 190 194 194 194 176 176 176 176 178 178 178 202 190 190 202 201 178 177 178 202 178 197 197 197 176 176 177 197 190 197 178 190 177 197 176 177 196 196 190 190 190 196 190 190 176 175 175 175 175 189 178 190 201 201 201 201 196 196 196 201 196 196 196 196 196 196 196 196 196 196 196 196 196 196 197 196 196 196 205 206 206 190 190 190 196 192 196 197 202 201 201 197 206 199 199 176 116 116 116 80 80 80 80 80 104 116 80 73 63 59 73 74 74 78 78 78 78 78 78 
177 176 190 190 190 177 177 190 190 177 189 189 177 189 177 177 190 190 190 177 176 176 176 176 177 194 190 190 177 177 176 176 176 177 190 194 194 190 194 194 194 190 190 190 190 190 190 194 177 177 177 190 177 194 194 178 202 190 201 190 202 194 178 178 190 189 177 177 178 194 194 194 194 194 194 176 176 176 177 178 201 190 202 178 201 177 176 201 202 201 201 202 202 202 202 -9999 -9999 177 201 201 201 201 178 178 177 177 176 177 177 190 197 178 178 178 196 190 196 190 196 196 190 190 190 190 177 190 190 175 117 189 190 178 178 190 201 190 190 201 201 201 201 196 196 196 190 196 196 196 196 190 196 196 196 196 196 196 197 205 196 196 196 206 204 177 196 196 197 197 196 201 202 206 197 199 199 177 127 116 80 80 80 78 77 72 80 80 80 74 72 72 72 74 74 80 74 78 78 78 78 78 
190 178 190 190 177 190 190 190 190 189 177 190 189 177 177 177 190 190 177 177 176 176 176 177 177 177 190 190 189 176 176 176 177 177 194 176 178 194 190 190 190 190 190 190 190 190 190 194 194 190 178 176 177 177 194 194 194 194 178 201 178 178 176 176 177 194 177 177 190 194 194 194 194 194 194 178 178 177 177 178 178 178 194 190 194 190 178 201 202 202 202 202 190 178 178 202 -9999 178 177 178 178 202 177 175 197 176 176 177 190 177 177 190 177 196 178 190 178 178 190 196 189 190 176 178 190 176 175 175 117 176 190 190 177 190 201 190 201 201 196 202 202 201 196 196 196 196 196 202 202 196 196 196 201 202 196 197 196 196 196 197 204 204 204 177 204 205 197 197 197 197 196 206 206 195 197 197 116 116 78 78 77 77 72 74 77 80 116 77 73 72 72 74 80 74 74 78 78 78 78 80 
177 176 190 190 190 190 190 177 177 189 190 189 189 189 177 176 177 177 177 177 176 176 176 176 176 190 177 189 177 176 177 190 189 190 190 177 178 194 194 190 177 177 194 190 194 190 194 194 194 190 194 177 177 194 194 177 178 194 178 178 190 190 176 176 177 177 193 177 177 177 194 194 194 194 194 201 190 194 194 194 194 178 194 194 194 194 194 194 202 201 202 178 202 201 177 178 197 202 201 178 177 201 197 197 178 -9999 175 190 190 190 190 190 176 178 196 196 190 190 196 177 177 176 176 176 176 175 175 175 175 176 190 190 177 190 190 196 201 196 196 196 202 196 196 190 196 190 196 196 177 196 207 202 202 202 196 197 196 204 196 177 205 205 177 204 205 200 196 197 196 197 202 206 197 199 193 127 118 116 78 78 74 72 72 72 77 77 80 80 74 72 72 74 78 74 74 78 78 78 78 80 
190 177 177 177 177 177 190 189 190 177 190 190 189 177 177 177 177 177 177 177 176 176 176 176 176 176 177 194 194 190 177 176 177 177 178 190 190 194 194 177 177 177 178 194 194 178 194 190 194 194 190 178 178 178 178 194 194 178 176 177 178 177 178 177 190 193 190 194 177 177 178 178 178 178 202 202 178 178 190 194 194 190 194 190 194 190 202 202 202 202 202 202 202 202 201 202 178 178 202 178 201 190 190 190 178 -9999 178 197 197 190 178 176 178 190 190 178 190 186 190 175 176 190 175 177 175 175 175 175 175 176 190 190 201 201 201 190 196 196 190 196 196 196 196 196 196 196 196 202 178 190 177 196 190 196 196 197 197 204 205 204 205 192 190 196 204 197 202 202 202 197 197 206 195 199 177 116 116 78 78 74 77 72 72 72 77 80 80 78 74 74 74 77 74 74 74 78 78 78 78 80 
190 177 177 190 178 176 177 190 190 190 190 177 189 189 177 177 177 177 177 177 176 176 177 176 176 177 190 177 190 177 189 190 189 190 177 190 190 190 177 190 177 177 177 177 177 177 194 178 178 178 194 177 176 194 194 194 193 177 176 177 176 178 190 194 177 177 177 177 177 190 202 178 178 194 202 178 178 202 190 177 177 178 178 194 194 194 202 202 202 202 201 201 201 202 201 190 202 177 178 201 201 190 190 190 190 176 178 197 190 196 196 196 178 189 190 190 176 176 190 190 178 176 176 175 176 175 175 175 175 176 190 196 201 190 196 190 196 190 196 196 196 196 196 196 196 196 196 196 202 196 177 196 190 202 196 197 197 204 205 209 196 177 192 196 196 192 206 202 206 206 197 206 199 197 127 81 78 78 73 74 72 72 72 72 77 80 80 78 73 72 72 74 74 74 78 78 78 78 78 78 
190 190 176 176 190 190 190 176 190 177 190 177 189 189 176 177 177 177 177 177 177 176 177 176 176 177 190 190 194 189 177 189 189 177 189 189 177 178 177 177 177 177 177 177 177 178 190 178 178 194 194 178 190 190 193 178 178 177 176 176 177 178 178 177 176 176 177 177 177 190 178 177 177 178 194 194 201 201 194 178 178 178 176 176 178 190 202 202 202 202 201 202 201 190 190 201 178 201 201 201 201 178 178 176 176 176 196 196 197 177 177 178 186 197 190 190 176 176 176 177 190 177 176 176 175 175 175 175 175 176 190 196 201 196 190 190 196 201 201 196 196 196 190 196 196 201 201 201 202 190 202 177 177 203 196 196 203 196 205 196 190 196 196 196 177 201 196 202 201 197 197 197 194 197 127 78 78 78 72 72 72 72 72 72 78 80 80 78 72 72 72 74 78 74 78 116 81 78 78 78 
190 178 178 190 190 190 177 176 176 177 176 177 177 189 177 176 176 177 177 177 177 177 177 177 177 177 176 190 190 194 177 177 177 176 176 189 177 190 177 177 177 177 177 177 177 194 190 194 194 194 194 178 190 177 177 177 177 190 177 176 178 178 190 178 177 177 178 177 194 201 190 202 177 177 178 194 178 190 178 177 194 194 176 177 190 194 194 194 201 201 202 201 201 201 201 201 201 201 201 190 176 176 176 -9999 -9999 176 177 176 176 196 197 177 196 196 190 190 176 176 176 196 176 176 176 176 175 174 174 174 175 177 176 190 196 190 190 190 196 201 201 201 196 196 190 196 201 201 201 201 201 196 190 207 196 201 207 202 196 196 196 177 197 201 196 190 196 197 201 197 197 192 192 192 194 192 125 78 72 63 72 72 63 72 72 72 72 78 78 78 78 72 72 72 78 78 80 78 78 78 78 78 
190 190 178 190 190 178 176 177 177 189 177 177 190 177 177 177 177 175 177 177 177 177 177 177 189 176 176 177 177 189 194 190 189 176 176 177 177 177 194 177 177 177 177 177 190 194 194 190 178 194 194 190 190 178 177 178 177 177 177 177 177 177 190 190 178 178 178 194 194 201 201 178 178 190 202 177 201 194 177 177 177 202 194 194 194 194 194 194 201 201 201 201 201 201 201 201 178 201 201 190 176 201 -9999 176 -9999 -9999 177 196 196 196 196 190 190 190 177 190 177 176 175 176 175 175 176 173 172 172 109 116 176 174 176 189 190 189 190 190 190 190 196 189 201 196 201 196 190 202 190 202 206 201 201 201 207 196 196 197 196 177 197 197 196 201 201 196 177 201 201 197 197 192 192 192 179 177 81 78 72 72 63 63 72 72 72 72 78 74 78 78 78 72 72 72 74 78 78 78 78 83 78 78 
190 190 190 177 177 190 177 176 189 176 177 177 175 175 176 176 175 175 176 177 177 177 177 175 176 177 189 176 177 176 177 190 189 177 176 176 175 189 190 177 194 190 177 177 177 190 194 194 177 190 177 194 190 177 177 177 194 177 177 177 177 176 177 190 194 190 190 194 194 202 201 202 176 177 178 177 194 177 177 177 176 194 201 201 194 194 190 194 194 194 201 201 201 201 177 201 176 202 177 201 177 176 176 176 176 201 190 190 190 186 176 176 197 190 176 177 189 189 175 175 175 175 175 176 172 109 109 109 177 176 196 189 189 190 190 189 196 189 189 189 196 201 201 202 207 207 207 202 190 207 190 196 196 196 203 203 197 176 196 201 201 197 201 201 190 196 197 201 190 192 192 192 177 177 81 78 72 71 63 71 72 72 72 78 72 78 78 78 78 78 78 78 74 74 78 78 78 78 78 78 
177 176 177 177 190 190 177 189 177 176 189 189 176 176 177 177 175 189 175 177 177 177 177 175 176 177 177 176 176 177 189 177 190 189 176 176 176 176 176 175 177 190 177 177 189 190 194 190 190 190 190 190 194 194 177 194 177 177 177 176 176 176 177 190 190 177 177 177 194 194 194 201 201 177 177 177 194 189 194 177 177 194 194 177 189 177 189 189 189 194 189 189 177 194 194 201 177 177 177 177 176 176 176 176 177 178 190 190 196 190 177 186 190 177 176 177 177 176 176 175 175 174 174 172 109 109 107 109 174 176 175 189 201 190 190 190 189 177 189 177 190 202 202 207 207 207 207 202 196 207 196 196 196 196 196 196 176 177 196 196 196 197 196 177 190 201 201 197 192 192 190 192 192 174 174 78 72 72 72 71 72 72 72 72 72 78 78 78 78 78 77 78 78 116 78 78 78 78 78 80 
190 177 176 177 190 190 177 177 189 177 177 177 177 177 177 177 177 176 176 176 177 177 177 176 176 177 189 176 175 175 189 189 189 189 189 189 189 176 176 175 175 175 177 190 177 177 190 190 177 190 190 194 190 177 194 177 177 177 176 176 176 176 177 177 190 177 177 177 189 189 194 194 194 194 177 194 194 177 177 177 194 194 190 194 190 194 194 194 190 194 194 190 194 194 194 176 177 194 194 177 189 194 177 176 176 177 194 194 189 190 185 190 201 176 176 194 177 175 174 175 172 172 172 174 109 107 98 109 109 174 176 177 177 190 190 189 177 177 189 189 202 202 207 201 207 196 202 202 190 201 196 196 196 196 196 196 176 176 201 196 196 196 176 177 177 177 201 201 197 192 190 175 178 174 125 81 78 72 72 72 72 72 72 73 72 73 77 77 77 78 74 78 78 78 78 78 78 78 80 80 
