# Supplementary material for: Exploring the Distribution of the Spreading Lethal Salamander Chytrid Fungus in Its Invasive Range in Europe – A Macroecological Approach
Source: PLoS One. 2016 Oct 31;11(10):e0165682. doi: 10.1371/journal.pone.0165682 (PMC5087956; doi:10.1371/journal.pone.0165682)
Supplement: S1 ZIP Archive — (ZIP) [file pone.0165682.s010.zip › ECA_full/csu20.asc]

ncols         200
nrows         200
xllcorner     3.31330001355
yllcorner     -1.12269991115
cellsize      0.0117999315
NODATA_value  -9999
67 68 54 54 66 65 66 66 66 66 66 66 66 66 66 66 66 66 66 54 66 66 66 66 66 66 66 66 66 66 66 66 66 66 66 66 66 66 66 66 66 66 66 66 66 66 66 66 66 65 65 66 66 74 74 74 74 72 75 74 74 75 75 74 74 77 81 81 77 73 74 74 74 75 75 75 74 75 75 75 75 81 74 74 71 71 71 71 71 81 72 71 71 71 71 71 71 71 71 71 71 65 71 71 64 63 74 71 63 71 71 58 58 57 58 58 57 58 58 44 57 58 52 52 59 58 52 57 57 57 38 33 33 33 51 52 51 58 52 52 51 33 33 51 52 54 54 51 39 33 39 33 38 38 33 33 33 24 33 33 38 51 51 54 38 38 39 51 54 54 51 58 52 58 51 38 39 51 57 57 60 58 75 75 75 58 58 58 58 58 58 58 58 58 72 72 63 75 63 62 
56 68 66 66 66 66 66 66 66 66 66 56 56 66 66 66 66 54 66 54 66 66 66 66 66 66 66 66 66 66 66 66 66 66 66 66 66 66 66 66 66 66 66 65 66 66 66 70 66 66 66 66 65 75 72 74 74 74 74 74 72 74 73 74 74 77 76 76 74 74 71 73 74 74 75 75 74 74 74 74 75 75 72 75 76 71 71 71 71 58 71 58 58 71 70 70 71 71 71 71 71 65 71 71 64 71 63 74 71 58 58 58 58 58 58 61 58 57 58 58 58 58 52 39 52 52 52 58 58 58 53 58 57 51 58 51 51 33 33 33 51 33 39 51 51 52 33 33 33 33 51 39 39 33 33 33 33 33 33 32 38 33 33 38 39 38 38 54 39 51 56 51 51 58 58 39 38 39 57 57 57 60 61 58 58 61 60 58 58 60 58 61 58 58 72 72 63 63 62 63 
67 66 56 66 66 66 66 66 66 66 66 66 66 66 66 66 66 54 54 66 54 54 66 70 66 66 66 66 66 66 66 66 66 72 66 72 66 66 66 66 66 66 74 72 72 72 72 72 77 77 77 72 75 74 75 74 74 74 74 74 74 74 74 74 74 77 76 81 81 74 72 74 74 74 74 75 75 74 72 72 75 75 74 72 71 72 58 58 58 58 71 58 71 71 71 71 71 58 71 71 71 71 71 71 56 57 73 57 65 58 52 58 57 44 44 44 57 60 58 58 58 52 52 39 52 52 52 52 39 57 57 58 58 51 51 52 51 51 52 52 33 33 51 33 33 52 52 52 33 38 51 52 58 33 33 33 33 33 33 38 33 33 33 38 51 36 38 38 39 52 51 39 39 39 57 57 57 51 57 57 58 57 57 57 57 61 61 58 58 58 61 58 75 57 57 75 63 63 65 64 
68 66 54 56 66 66 66 66 66 66 66 56 66 66 66 68 54 54 54 54 66 54 66 68 68 68 68 68 72 72 72 72 65 72 66 66 66 66 74 74 74 74 74 74 74 74 72 72 72 72 72 74 72 74 74 72 74 74 74 74 74 74 74 74 74 74 77 74 70 74 75 81 74 74 74 74 74 75 74 74 74 58 71 74 58 58 58 71 58 58 58 58 58 71 58 71 62 71 71 71 56 56 61 62 62 71 71 39 65 71 58 58 52 44 43 44 44 44 58 58 52 52 52 52 52 52 52 58 -9999 38 38 52 58 52 38 51 51 51 33 51 51 33 51 33 33 39 56 52 38 51 51 51 39 38 33 33 36 51 36 33 32 32 33 38 39 36 38 38 39 58 51 39 38 38 39 58 57 57 57 57 57 51 57 57 58 61 75 75 63 73 73 75 72 62 63 63 63 62 63 64 
68 66 54 66 66 66 66 66 66 56 56 66 66 54 54 54 54 66 54 66 66 54 68 68 68 66 66 72 70 72 72 70 74 72 72 72 72 72 74 64 74 74 74 74 74 72 72 72 74 72 72 74 74 74 74 74 74 74 74 74 74 74 74 74 72 74 74 74 74 70 81 77 77 75 72 75 75 75 75 74 74 78 78 72 72 71 71 58 71 58 58 58 58 58 58 58 71 62 56 71 62 56 56 56 58 74 58 71 52 58 52 58 39 44 39 57 58 58 57 57 58 58 52 52 52 52 52 52 39 38 57 52 38 58 38 51 33 33 33 51 39 33 51 51 33 52 54 52 54 51 39 51 51 38 38 38 39 38 33 33 33 32 32 33 38 51 38 38 39 51 58 51 38 39 38 57 60 58 60 57 57 57 57 57 60 83 59 73 73 63 75 63 75 62 63 64 63 73 63 72 
68 66 66 66 54 66 56 66 72 66 56 54 54 54 54 66 68 66 66 66 54 68 56 68 66 66 72 72 72 74 74 74 74 74 72 72 74 72 72 77 74 74 72 74 74 72 72 72 74 72 74 74 74 74 74 74 74 74 74 74 74 72 74 74 74 74 74 74 74 77 81 81 81 74 72 72 78 74 72 72 72 78 78 58 58 72 58 58 58 58 58 58 58 58 58 71 71 62 62 52 58 57 57 57 58 71 71 57 58 58 58 58 58 57 58 58 58 44 61 58 57 58 60 58 59 60 58 58 58 57 58 57 38 38 38 52 38 51 38 57 57 58 51 51 33 52 39 58 52 39 39 51 38 52 51 39 39 38 36 33 33 33 33 33 39 52 51 38 39 39 39 52 39 51 52 57 61 60 57 57 57 57 59 59 59 63 63 74 63 63 97 74 75 75 75 102 73 64 64 61 
68 68 68 66 66 66 66 54 56 56 56 56 56 68 68 54 65 66 54 54 54 56 54 72 74 72 74 74 74 72 72 72 72 72 74 74 72 74 74 72 74 72 74 72 74 72 72 72 72 72 72 74 74 74 74 74 74 72 72 74 74 74 72 74 74 74 74 74 74 74 78 78 78 74 77 72 72 72 72 58 78 72 79 79 79 72 58 58 58 58 58 58 58 58 58 71 72 58 58 57 52 52 58 52 52 52 58 58 58 58 58 58 53 58 58 58 58 58 58 58 60 44 58 60 58 58 60 58 58 58 58 57 57 38 39 57 57 57 38 58 39 58 52 52 52 52 39 58 56 39 57 39 39 39 51 38 38 38 38 33 33 33 33 38 38 38 39 58 58 39 39 51 57 60 60 60 57 57 57 57 57 73 63 63 73 62 57 74 62 63 63 63 75 75 75 75 72 73 63 61 
68 68 54 66 66 66 56 54 54 54 56 56 54 54 54 54 54 54 54 54 54 54 68 70 74 77 76 74 72 72 72 70 70 72 72 72 72 77 74 72 74 74 74 74 72 74 72 72 72 72 72 72 74 74 72 74 74 72 72 74 74 74 74 74 74 75 74 74 74 74 74 78 74 81 81 81 58 52 58 58 78 58 79 81 58 58 58 58 58 58 58 58 58 58 58 58 66 58 58 58 52 52 52 52 52 52 52 58 58 58 58 58 58 58 58 58 58 57 58 58 58 58 58 61 58 61 58 60 58 58 58 38 57 52 52 57 57 44 57 39 39 52 39 39 52 39 57 58 58 58 51 39 39 39 51 51 39 39 39 33 33 36 38 38 57 51 39 52 51 39 52 52 57 57 59 60 57 57 45 57 57 57 63 73 74 51 62 63 72 57 57 75 75 102 75 102 75 73 61 61 
68 68 68 68 66 56 56 56 72 56 56 56 58 66 67 68 65 67 54 65 54 72 70 70 76 72 77 74 74 74 74 72 72 74 74 74 77 71 81 72 72 78 74 72 72 72 72 74 72 72 72 72 74 74 77 74 72 72 72 74 72 74 74 74 74 74 74 74 74 74 74 74 74 77 63 81 72 52 52 58 58 58 76 58 58 58 58 58 58 58 58 58 58 58 58 58 63 58 58 57 57 52 58 52 52 52 52 52 58 58 58 52 58 58 58 58 52 58 58 52 52 52 52 58 58 58 58 52 58 58 58 39 58 52 52 52 39 52 39 39 39 52 52 52 33 39 58 58 58 39 39 57 51 51 39 38 39 54 33 33 33 51 38 39 51 39 51 52 51 52 51 51 51 44 57 57 74 57 57 58 57 73 63 74 63 63 72 72 73 57 57 73 73 75 75 72 72 72 61 61 
68 68 68 68 68 66 56 72 56 54 58 58 58 67 67 54 67 54 68 54 54 68 72 72 76 74 77 72 70 70 71 74 72 74 77 74 74 77 72 60 74 60 74 74 72 72 72 72 72 72 72 72 72 74 72 72 72 74 72 72 72 74 74 71 72 74 74 74 74 74 74 80 75 74 78 75 72 76 57 58 58 58 58 58 58 58 58 58 58 58 58 58 58 58 58 67 58 58 58 52 52 52 52 52 58 58 52 52 52 52 58 58 58 52 58 58 58 56 58 58 52 58 58 52 58 58 58 52 52 52 52 58 58 52 52 39 39 39 52 52 52 54 33 33 57 52 58 58 39 39 39 58 39 51 51 51 51 33 33 33 36 38 51 51 52 39 51 52 52 38 51 51 39 39 44 74 57 57 57 57 74 74 57 63 58 75 72 72 61 61 61 61 73 73 72 72 72 72 72 72 
68 56 68 68 68 66 56 56 66 54 58 58 58 56 65 54 56 54 72 68 54 56 72 77 74 74 70 70 71 70 70 72 77 72 72 72 72 74 72 60 77 74 74 72 74 72 72 72 72 72 74 72 72 72 74 72 72 72 78 76 74 74 70 72 78 74 74 74 72 77 75 81 80 79 78 74 79 58 58 58 63 63 58 58 58 58 58 58 58 58 58 58 58 -9999 58 58 58 58 52 52 52 52 56 58 58 52 52 52 56 52 58 52 52 58 58 58 58 56 52 58 58 58 58 58 58 58 58 52 52 52 52 52 52 58 39 57 39 39 52 58 52 39 33 39 52 58 52 39 39 39 51 39 51 39 54 39 33 33 39 38 38 38 38 39 51 56 52 39 39 51 51 38 57 38 45 44 45 57 59 57 57 57 57 63 63 102 63 72 61 55 61 72 73 72 72 72 72 72 61 72 
68 68 56 68 68 66 56 56 56 56 68 58 56 56 56 56 54 54 54 67 67 56 72 74 77 74 72 72 70 70 71 77 72 62 62 72 72 71 72 72 72 54 72 72 72 72 72 72 72 72 72 75 75 75 75 79 72 78 72 72 72 70 70 72 81 81 70 58 72 79 79 75 79 75 81 75 79 60 58 58 58 58 58 58 63 63 63 58 58 58 58 58 58 58 -9999 58 58 58 52 52 69 52 52 52 58 56 52 56 52 52 58 52 58 58 58 58 58 52 58 58 52 58 58 58 52 58 58 58 52 52 52 58 58 58 59 39 57 52 52 58 52 39 39 39 58 52 52 58 52 51 39 39 51 39 57 39 38 39 38 39 38 59 51 39 51 52 51 39 51 51 38 38 57 57 38 44 57 59 57 59 74 57 74 63 75 63 61 102 72 55 72 72 72 72 72 72 72 72 72 72 
68 68 56 68 68 68 70 56 56 58 58 58 56 56 54 54 54 54 56 67 67 56 77 67 67 64 74 72 70 74 72 60 72 72 62 62 62 62 70 62 72 77 72 72 72 72 72 72 72 72 72 76 72 76 72 72 72 79 72 72 75 72 70 75 81 81 74 72 66 72 79 79 75 75 80 63 79 52 67 63 61 65 58 58 58 65 58 58 58 58 58 58 58 58 56 52 52 52 52 56 56 52 52 52 52 52 52 52 52 58 58 58 52 58 58 58 58 58 58 58 58 52 58 52 39 58 58 52 58 58 58 52 52 52 39 52 57 52 52 52 52 52 52 52 39 39 39 39 39 39 51 51 57 33 33 33 38 51 39 51 38 38 38 39 52 39 39 51 57 51 38 38 39 57 39 57 57 57 59 57 57 75 91 63 63 72 72 72 63 63 72 72 72 62 72 63 63 72 72 72 
68 68 68 68 68 68 54 54 58 58 58 66 66 54 54 54 54 67 56 56 68 56 73 67 63 64 56 72 62 62 62 62 72 62 72 70 70 70 76 54 54 72 72 72 74 72 72 66 66 72 72 72 72 72 74 72 72 72 72 72 71 72 72 74 81 81 81 72 72 81 79 79 58 72 74 61 52 56 63 63 61 52 52 58 58 58 58 58 58 68 61 58 56 56 52 52 63 63 52 56 56 56 52 52 52 52 52 56 56 58 58 58 58 58 58 58 58 58 58 52 52 39 39 39 52 52 58 58 58 59 52 52 52 52 52 52 52 52 52 52 52 52 52 52 39 39 39 39 51 51 52 54 39 33 33 33 39 51 51 52 38 38 39 58 58 51 38 38 38 38 39 51 51 57 57 57 58 63 59 57 57 75 75 74 74 102 102 75 72 63 72 72 72 63 63 57 57 57 72 72 
68 68 68 68 68 68 66 68 56 54 56 66 68 58 56 56 56 67 56 56 68 72 72 63 81 63 63 63 72 62 62 62 72 71 60 69 70 70 60 72 72 72 72 72 72 72 66 72 66 66 72 72 72 72 72 72 72 72 72 72 77 72 72 72 74 81 81 74 71 72 72 79 79 79 81 52 61 52 52 63 61 61 61 58 52 61 63 58 63 63 63 67 58 58 67 58 63 52 52 52 52 52 52 52 58 57 58 52 52 52 56 52 52 52 58 58 58 58 57 52 44 39 57 52 57 52 58 58 58 39 58 52 52 52 52 52 52 52 52 52 58 58 52 52 51 39 51 54 52 51 39 39 38 33 33 33 39 51 52 39 39 39 52 52 51 51 51 51 51 51 38 51 57 59 59 63 64 74 75 75 63 75 74 97 73 75 102 63 63 63 72 72 72 72 57 51 56 57 57 63 
68 68 68 68 68 68 68 68 68 68 56 68 68 68 58 56 58 56 67 56 56 72 72 72 81 63 73 77 68 67 62 62 73 75 72 62 62 62 72 72 71 72 72 72 72 72 66 72 72 72 72 72 72 72 72 72 72 72 74 75 72 77 72 72 72 71 81 66 72 72 76 78 78 78 80 60 60 61 65 61 61 61 60 61 52 63 63 63 63 66 66 58 58 52 67 63 63 63 63 52 52 52 58 58 58 58 58 52 52 -9999 52 58 52 52 58 52 52 58 57 52 52 52 58 58 58 58 58 58 52 52 58 52 52 52 52 52 52 52 58 58 58 57 52 51 51 57 58 52 56 51 33 39 38 38 33 33 39 51 52 52 52 71 58 52 51 51 51 51 51 51 58 57 57 57 57 57 57 55 59 61 75 75 63 64 97 75 102 72 63 72 72 72 72 72 57 51 57 57 57 57 
68 68 68 68 68 66 68 68 68 68 68 56 56 68 81 54 56 56 56 56 56 56 73 73 73 73 73 71 72 71 72 60 73 75 63 73 77 72 71 72 69 72 60 72 72 72 72 72 72 72 66 66 66 66 77 81 77 72 74 75 75 75 72 72 72 72 72 72 72 75 79 72 76 60 61 61 61 63 63 63 60 60 60 52 58 63 52 52 56 56 56 56 58 67 52 52 56 56 67 58 58 58 58 58 58 58 52 52 -9999 52 52 52 52 52 58 58 58 52 52 52 52 56 58 58 58 58 58 58 52 52 58 58 58 58 52 52 52 52 52 58 58 58 52 52 52 52 51 51 39 33 51 51 38 51 51 39 51 57 55 52 65 55 57 55 57 57 51 51 51 57 57 57 57 57 57 57 57 57 57 61 74 63 73 73 75 97 73 72 72 72 72 57 57 57 57 51 57 51 57 57 
68 68 68 68 68 68 68 68 68 68 68 68 68 68 68 56 56 56 56 73 72 73 73 73 63 63 72 72 72 60 60 60 72 73 73 73 71 72 71 72 72 72 60 71 72 72 72 78 72 72 66 66 72 77 77 77 77 72 72 74 74 74 77 76 72 76 72 72 72 72 79 76 73 63 61 61 79 79 63 61 61 61 61 58 60 58 52 52 56 58 58 56 52 56 52 63 66 63 66 58 58 58 58 58 58 58 52 52 52 52 58 52 52 52 52 52 52 52 57 52 52 52 58 58 58 58 58 58 52 58 58 74 58 58 58 59 59 52 52 39 39 52 52 52 52 52 38 38 38 33 51 51 51 51 39 39 52 65 56 56 65 57 56 57 57 63 57 51 51 57 57 57 57 51 57 57 57 74 75 75 73 73 73 75 75 75 97 73 63 72 57 57 63 51 57 57 57 72 57 57 
68 68 68 68 68 68 68 68 68 68 68 66 66 68 68 68 56 56 73 73 72 73 73 73 77 73 62 72 72 72 60 71 71 71 71 71 71 72 72 72 72 72 72 71 58 72 72 72 72 72 72 72 77 77 77 77 77 81 77 75 75 74 74 81 74 74 66 72 72 72 76 76 58 63 79 63 76 79 61 67 67 61 61 60 58 58 52 58 52 72 72 63 63 58 56 56 66 66 58 58 52 52 58 67 58 58 63 58 58 58 52 58 52 52 58 52 58 58 58 58 63 58 52 58 58 58 58 58 72 58 58 58 58 58 58 58 52 39 52 52 56 44 51 52 52 51 39 38 38 38 33 39 39 38 39 52 52 52 51 51 51 51 51 65 57 51 57 51 51 57 63 63 57 57 57 57 57 61 63 63 73 75 73 64 66 66 73 63 63 57 57 63 72 72 57 57 51 57 72 72 
68 68 68 66 66 68 66 66 68 66 66 66 66 68 66 56 56 68 68 58 63 63 73 81 77 73 63 62 60 60 54 71 71 62 62 71 71 60 60 60 72 38 72 58 58 58 72 72 66 72 72 72 72 72 72 77 74 72 72 75 75 75 75 75 63 70 66 72 72 78 78 60 75 80 76 52 83 81 61 61 67 63 63 63 61 58 58 52 58 58 72 72 52 67 67 52 58 66 66 56 56 58 58 58 58 61 58 58 58 58 67 56 67 52 58 58 58 58 58 58 58 58 57 58 58 58 52 57 58 58 58 58 58 52 58 58 49 43 43 39 52 39 38 39 39 52 39 33 38 38 33 33 33 38 39 51 51 51 51 51 52 51 51 57 57 57 57 57 51 57 57 75 73 72 73 74 75 61 63 72 73 63 63 64 97 73 72 63 57 57 57 72 91 72 72 57 51 57 57 72 
68 68 66 68 66 68 68 66 66 66 66 66 66 68 68 56 68 68 68 63 63 63 63 67 77 73 73 62 60 72 60 60 62 67 71 71 71 54 54 60 60 72 72 72 52 72 66 66 72 72 72 72 72 72 72 72 75 77 72 72 75 75 75 79 74 63 72 72 72 58 79 74 80 80 74 66 72 61 61 61 61 63 63 81 61 58 53 58 77 66 72 72 72 72 67 -9999 58 52 66 52 66 67 61 66 58 58 58 58 56 56 52 56 56 56 56 58 58 58 58 58 58 57 52 57 58 52 52 58 52 52 52 61 58 52 58 49 49 43 43 43 39 51 56 58 51 51 33 33 33 51 43 33 33 39 39 51 39 51 39 39 51 51 52 51 57 65 65 57 71 63 73 57 57 75 63 61 64 62 63 91 72 61 57 57 66 73 72 72 72 72 72 63 63 72 57 57 72 57 57 57 
68 68 66 68 66 66 68 68 66 66 66 66 68 68 68 68 68 58 68 68 63 63 63 63 67 77 72 72 60 72 60 60 62 62 60 71 72 72 60 60 60 72 66 66 54 54 54 72 72 72 72 72 72 72 72 72 66 74 74 58 75 75 75 75 74 63 58 58 76 75 75 75 75 75 74 74 74 60 60 60 60 61 79 79 61 58 58 58 52 52 66 72 72 72 60 67 58 71 58 70 71 66 58 58 58 58 52 52 58 61 52 58 56 56 56 58 58 58 52 58 52 52 39 39 52 58 58 58 57 58 58 58 58 52 63 71 52 39 43 57 57 57 57 56 63 51 33 40 33 43 43 57 51 52 51 38 39 38 39 56 51 65 57 57 65 57 72 72 73 55 57 63 73 73 64 73 73 62 73 73 63 57 57 57 63 72 72 72 72 72 73 57 57 72 57 72 72 51 61 61 
68 68 68 66 66 66 68 68 66 66 68 68 68 68 68 68 58 58 58 63 73 63 63 63 67 67 73 60 60 60 60 60 60 56 62 72 72 62 62 72 54 66 65 54 66 54 77 72 71 73 74 60 60 72 72 72 72 58 58 58 58 60 80 74 77 58 58 58 72 58 75 75 75 75 75 75 78 60 60 60 60 60 70 70 66 66 52 52 65 52 72 67 72 67 58 71 58 71 58 58 58 66 52 52 58 67 67 58 59 58 58 58 52 52 52 52 52 52 58 52 52 39 39 39 57 58 57 58 58 58 71 58 58 63 63 63 63 49 52 57 39 55 57 57 51 63 63 33 33 33 33 33 38 51 38 38 39 51 51 39 57 65 57 65 66 57 57 63 51 51 63 63 73 63 73 73 73 62 63 63 63 57 57 63 63 73 72 72 72 72 57 57 57 51 51 51 72 61 72 71 
68 68 68 66 66 68 68 54 66 66 72 68 68 68 68 68 58 58 58 63 63 73 73 67 63 63 73 56 60 60 60 60 60 56 62 72 62 62 62 60 66 65 54 54 54 66 66 66 74 74 59 60 60 60 54 65 71 58 58 58 57 57 83 81 75 61 63 58 58 58 60 61 75 75 75 79 78 78 72 58 78 78 72 65 79 78 67 52 70 70 66 72 67 73 73 75 61 60 58 52 52 52 52 52 52 52 56 58 59 59 58 58 52 52 52 52 52 52 58 52 39 39 58 58 58 58 58 58 58 71 71 58 58 71 52 57 57 57 57 57 39 65 56 38 38 36 38 51 33 39 51 33 38 51 51 51 51 51 51 51 57 57 65 57 66 57 63 51 51 57 63 63 63 63 73 73 63 63 62 63 63 63 63 72 73 73 72 72 72 72 57 72 72 72 72 57 57 71 72 72 
68 66 66 66 66 68 68 66 66 73 68 68 73 68 68 68 68 58 63 63 63 73 61 56 73 63 60 72 60 56 60 60 60 72 54 60 67 63 72 72 60 72 72 54 60 54 66 72 74 60 60 60 71 60 58 63 58 58 58 57 57 57 58 57 61 61 63 58 58 58 58 61 75 75 74 75 79 61 52 60 76 78 72 76 60 58 75 52 52 70 70 73 76 72 75 81 76 63 56 52 -9999 52 58 52 58 64 71 71 72 58 71 52 52 65 65 52 52 58 58 43 39 58 71 71 58 71 57 71 57 71 71 71 57 65 57 63 57 57 55 55 39 39 39 51 39 36 57 51 51 51 51 51 51 36 38 38 51 52 51 51 51 57 57 57 57 75 64 57 52 57 63 73 73 63 57 63 63 73 62 64 73 73 72 72 91 91 72 63 72 72 72 73 72 72 63 57 57 72 72 72 
66 66 66 66 66 68 68 66 68 73 68 66 66 66 68 68 58 58 63 61 63 63 73 60 73 73 60 72 60 56 56 54 60 60 72 77 77 73 73 73 74 71 72 60 60 66 66 63 58 58 60 58 58 58 52 58 58 58 58 57 44 44 57 58 61 61 60 60 58 58 58 61 52 81 75 75 58 61 60 74 81 72 70 57 52 72 76 79 74 72 76 64 58 58 72 76 76 76 78 52 52 -9999 61 52 52 57 64 71 71 64 57 52 74 57 71 71 62 52 58 58 52 71 71 58 58 52 52 57 58 58 71 71 65 57 57 71 63 55 65 57 55 39 58 51 38 36 51 51 51 51 51 51 51 38 38 51 51 51 38 72 57 57 51 51 57 73 63 63 63 73 73 63 63 63 63 63 61 62 61 73 73 91 73 75 91 91 73 102 72 102 73 73 72 73 73 72 63 72 63 72 
66 66 66 66 66 68 66 73 77 72 66 66 66 72 68 68 68 63 61 62 61 73 61 73 73 73 73 73 71 56 56 72 60 60 72 72 72 60 54 54 73 69 60 60 60 58 52 63 58 77 58 58 58 52 52 58 58 39 52 -9999 44 39 58 58 63 61 60 61 52 58 58 58 52 52 61 63 58 61 61 61 61 60 60 58 76 76 76 72 74 75 64 63 58 58 58 76 76 76 76 52 58 58 61 58 52 52 71 71 65 65 52 52 52 71 63 56 52 52 71 71 58 71 58 58 71 58 63 71 71 56 71 57 63 71 71 63 71 71 57 57 39 39 51 51 39 51 65 51 51 51 51 51 51 51 38 51 51 51 51 57 51 39 39 51 51 57 63 91 64 73 63 63 57 63 63 63 72 63 64 64 64 91 91 91 75 102 73 102 75 73 75 73 73 72 72 73 73 72 63 72 
66 66 66 66 68 73 73 73 73 73 66 66 68 68 56 77 56 63 73 73 73 63 61 44 73 61 73 73 73 72 72 72 72 60 54 72 72 72 60 60 60 54 74 60 60 58 58 58 58 58 60 58 58 58 58 58 39 39 39 44 44 52 52 52 58 60 52 60 60 58 61 52 52 60 61 63 63 58 63 61 60 61 61 81 72 70 72 72 72 74 73 63 63 63 58 73 78 76 76 58 58 58 58 -9999 58 52 52 52 52 71 71 52 71 63 63 71 71 49 71 71 71 52 58 52 63 71 71 63 63 62 63 71 71 71 71 71 71 57 57 57 39 51 57 57 51 51 51 51 51 51 52 51 57 57 51 51 51 52 51 57 71 57 51 51 51 55 63 75 73 73 73 91 63 73 72 64 91 73 73 64 64 73 91 91 102 73 102 72 72 72 63 73 73 91 73 91 75 72 72 72 
66 66 66 66 68 66 73 77 77 73 66 73 73 56 56 73 73 73 73 73 61 63 63 44 73 73 73 61 73 56 60 72 60 60 60 54 62 54 60 60 60 56 32 34 58 58 54 54 60 58 60 58 59 60 52 52 39 39 39 39 44 58 52 39 58 52 52 60 60 58 61 61 61 61 61 52 63 63 61 63 60 61 81 80 81 70 72 72 72 76 78 78 64 58 52 67 52 52 75 58 58 58 58 58 -9999 52 52 52 52 52 52 71 71 58 63 71 49 49 71 71 71 62 52 57 71 63 63 63 63 63 71 63 63 71 71 71 63 39 39 63 39 63 63 63 51 51 51 51 51 39 52 51 57 51 36 51 52 52 52 71 63 57 72 57 63 57 57 63 73 73 73 75 73 73 73 75 73 73 73 102 91 91 91 91 102 102 102 72 72 73 72 63 73 73 73 63 91 72 73 72 
66 66 66 77 68 68 73 77 77 77 72 77 61 77 73 61 61 73 61 61 63 63 63 73 73 73 73 61 73 60 71 71 54 60 60 54 54 60 60 60 71 56 56 34 41 41 54 39 60 60 58 60 58 54 52 52 39 39 39 39 52 52 39 39 58 52 58 58 58 58 58 61 61 61 61 60 61 63 63 63 67 78 76 74 66 70 70 76 76 76 79 75 75 58 52 65 52 52 58 58 52 52 67 73 73 -9999 52 52 52 52 58 71 71 39 63 63 49 71 71 71 71 62 52 71 72 72 63 63 62 63 71 39 39 62 71 63 39 39 38 51 51 57 57 57 57 57 71 51 65 65 51 51 57 57 36 36 51 51 39 57 51 63 51 72 63 57 57 55 63 73 64 97 63 73 97 97 75 97 97 73 75 97 73 91 72 97 72 72 72 72 73 73 72 61 61 61 61 72 91 72 
66 66 72 68 72 68 77 77 77 72 54 68 73 56 61 73 61 56 56 63 63 63 73 73 61 61 73 73 72 56 56 54 52 52 56 60 54 62 62 60 60 60 60 56 54 54 54 59 59 59 60 58 58 39 39 39 39 38 33 38 39 58 52 39 57 58 52 58 58 58 61 61 63 61 75 61 61 61 63 78 66 66 77 81 72 72 70 70 76 76 72 79 72 64 52 52 56 52 52 52 52 52 57 67 67 67 65 57 52 52 58 71 39 57 63 71 62 71 58 62 62 52 72 72 63 63 63 63 63 63 71 39 39 57 57 39 39 39 39 39 57 57 63 57 56 57 51 51 51 65 51 38 51 51 39 38 51 38 51 51 58 71 72 63 73 72 57 55 63 63 63 63 63 73 97 97 97 75 73 75 75 75 75 72 72 72 63 63 63 73 72 73 72 61 61 72 97 72 75 91 
70 54 72 68 72 72 72 72 56 54 72 56 68 73 73 73 63 61 56 63 63 44 63 73 61 61 61 72 60 54 56 54 52 62 32 38 32 32 38 54 54 58 60 60 58 58 58 54 59 59 58 58 52 39 39 39 39 38 33 38 54 52 39 52 58 58 58 58 58 58 58 58 60 74 65 75 75 75 75 76 81 77 83 75 83 72 67 67 73 72 73 72 73 75 60 52 62 63 58 52 56 56 56 65 76 76 73 72 57 52 57 52 58 71 71 58 71 52 71 71 62 62 62 63 63 63 63 63 63 63 71 56 63 57 71 39 39 51 71 51 63 51 57 57 51 52 52 51 54 52 39 51 52 65 71 66 51 51 57 63 72 58 57 57 73 63 63 61 61 61 72 73 73 91 97 97 97 97 73 75 75 97 75 72 72 73 72 72 72 72 72 72 73 73 73 73 72 97 75 61 
68 68 72 72 72 72 56 72 66 66 68 68 68 73 73 61 72 61 61 63 63 73 63 61 61 61 60 72 60 60 56 71 71 60 38 34 38 38 38 54 54 58 52 52 58 52 58 54 59 59 58 39 54 39 39 39 33 39 41 33 52 39 39 39 39 52 58 58 58 58 58 71 74 74 75 75 75 75 75 79 79 81 77 77 78 67 67 66 75 73 73 73 73 73 75 75 64 63 52 52 56 56 74 74 72 65 74 75 57 52 44 39 71 71 71 71 52 98 58 58 62 63 63 63 63 63 71 63 63 71 71 71 57 71 63 39 39 39 51 57 57 39 51 51 51 39 51 51 51 52 51 57 57 52 71 72 51 63 51 57 63 71 58 63 63 72 63 72 72 73 72 97 73 97 73 73 97 73 63 57 73 73 73 91 75 73 73 73 73 72 73 61 73 75 91 91 72 72 75 72 
68 72 72 72 72 56 56 70 68 68 68 68 61 73 73 72 60 73 73 73 61 63 61 61 61 61 61 60 60 38 71 60 56 60 60 32 32 32 32 60 54 52 52 52 52 58 52 58 38 34 32 39 39 39 38 38 33 41 54 54 39 39 39 54 54 52 58 57 58 58 71 71 71 74 74 74 73 75 75 75 75 75 78 72 77 66 88 66 52 72 72 73 73 73 66 66 71 71 58 57 73 73 73 72 65 56 -9999 72 52 52 43 58 57 63 63 71 52 71 62 62 62 63 63 63 63 57 63 71 63 63 62 63 57 63 61 56 57 57 57 39 51 51 39 39 51 39 39 51 51 51 51 57 57 57 57 57 63 71 63 63 63 71 71 63 63 72 72 91 91 75 75 75 73 73 73 73 63 57 57 73 73 73 73 72 73 73 73 73 73 73 73 61 97 62 73 91 73 72 72 72 
72 72 68 68 68 72 68 68 56 68 56 56 73 61 73 73 73 60 61 73 39 63 61 61 61 61 60 56 38 38 71 38 54 60 54 54 54 38 32 60 62 52 52 52 58 58 58 32 32 32 39 39 39 39 38 33 33 32 33 33 32 32 54 -9999 54 52 57 58 52 52 71 71 69 71 71 71 72 75 75 71 52 63 75 75 74 75 77 66 66 72 66 66 66 66 67 75 71 71 71 71 71 71 73 73 57 65 71 71 65 57 52 44 71 71 71 58 63 71 71 58 58 63 57 63 63 63 71 57 63 63 62 71 71 63 71 71 63 63 57 39 51 71 51 51 51 39 39 57 57 57 57 51 71 71 57 57 57 71 71 71 75 63 72 72 75 75 91 72 64 63 71 73 72 63 73 73 63 57 57 73 73 73 72 72 73 73 73 73 73 73 73 73 73 73 75 75 72 61 72 72 
72 54 68 68 68 56 56 56 68 56 68 68 73 73 73 60 60 60 38 60 61 61 61 61 60 60 67 56 65 71 65 65 60 60 60 60 56 58 58 38 38 52 52 52 54 54 38 32 32 32 32 54 54 32 32 32 33 33 33 33 39 38 -9999 -9999 -9999 39 58 52 60 71 71 71 71 71 71 72 72 74 74 74 52 63 63 74 73 58 66 77 76 52 57 57 65 67 67 73 71 72 71 71 71 63 71 65 57 65 65 65 71 57 63 63 58 71 71 57 58 63 63 63 63 63 63 63 44 62 63 71 63 63 63 71 71 62 63 71 61 71 57 57 57 57 57 57 57 57 57 57 57 57 57 72 63 57 57 57 63 63 71 63 63 63 72 72 72 73 64 72 63 71 72 71 71 73 73 63 63 73 73 73 61 73 72 72 73 75 63 75 75 75 73 73 73 73 97 75 75 75 72 72 
68 66 68 68 68 56 68 56 68 68 68 39 39 61 61 39 60 60 56 61 73 61 61 54 54 54 67 56 56 67 56 54 60 56 62 62 58 58 54 58 38 32 52 58 32 32 32 32 32 32 32 34 54 32 32 32 52 38 54 54 38 -9999 -9999 39 39 39 39 39 52 58 71 71 71 69 71 74 72 57 57 57 66 73 73 63 63 63 65 76 76 52 57 57 56 56 56 56 71 65 65 71 71 71 65 65 57 57 57 66 71 65 65 63 58 63 44 57 58 71 71 63 63 63 63 63 39 44 71 71 63 63 71 71 71 71 63 71 63 71 63 57 57 57 57 51 57 57 57 57 57 57 57 57 72 63 71 71 71 63 71 71 63 63 71 73 75 64 72 63 63 63 72 72 72 73 73 73 72 72 72 58 57 63 65 62 81 81 62 73 73 97 73 73 73 72 75 75 75 75 72 103 
67 68 68 68 68 56 68 68 68 68 68 68 56 56 39 61 60 60 60 61 61 61 61 60 58 34 67 56 56 67 65 32 71 60 54 54 54 54 63 63 58 52 58 32 52 32 32 32 32 32 32 32 32 32 32 32 54 54 54 52 54 39 -9999 -9999 39 39 39 39 38 39 39 71 54 73 58 45 57 71 57 63 57 72 72 75 71 71 65 39 62 63 39 71 39 52 57 57 56 65 71 71 71 65 65 71 57 65 57 65 72 72 71 71 63 56 56 57 75 63 63 63 63 58 39 63 71 56 57 71 57 62 63 71 71 71 63 71 71 61 61 57 71 57 57 63 71 57 57 57 57 56 52 71 75 74 71 72 73 63 71 72 63 63 71 73 73 73 72 64 63 63 72 61 62 72 73 73 73 73 62 63 57 61 65 64 64 81 62 62 73 91 73 73 73 73 73 75 75 97 73 72 
68 68 68 68 56 68 68 56 68 56 56 56 56 68 56 56 56 61 61 61 61 61 61 39 32 34 34 56 56 56 60 60 54 67 54 54 58 58 59 58 58 59 58 32 32 32 32 32 32 32 32 32 32 32 32 32 54 54 54 54 38 52 58 41 -9999 38 38 38 38 38 54 71 73 73 72 39 63 65 39 57 65 65 72 66 77 57 57 39 44 39 71 76 56 39 52 56 56 71 71 65 65 71 72 71 71 72 71 57 65 78 72 71 71 63 57 63 71 71 72 63 63 44 49 49 63 39 44 44 44 56 62 63 63 63 71 74 71 61 71 49 57 62 62 63 71 71 63 63 63 57 63 72 91 75 73 71 71 63 63 71 71 63 63 72 72 63 62 61 63 72 57 63 63 72 73 73 72 63 57 57 61 61 65 65 75 64 62 91 75 91 97 75 91 91 73 75 75 91 73 97 
68 68 68 68 56 56 56 56 68 68 68 56 56 56 56 56 56 61 73 61 61 61 39 32 32 34 34 54 54 54 56 56 54 54 54 58 58 58 58 58 58 52 32 32 34 32 32 32 32 32 32 32 32 32 32 54 54 54 54 38 59 39 39 41 38 -9999 38 38 39 38 39 71 71 73 72 63 63 63 63 63 39 39 57 57 61 39 39 39 39 39 39 39 56 56 56 56 62 63 57 57 57 89 73 73 72 63 72 71 72 72 78 71 63 63 63 63 63 63 71 63 63 49 49 44 62 62 63 44 57 63 62 62 61 63 71 63 72 74 57 62 57 56 57 62 71 71 63 63 57 71 71 73 73 75 63 71 63 72 72 63 72 71 71 72 63 73 72 62 63 63 63 72 72 62 73 73 72 63 57 51 57 63 65 61 61 75 61 75 91 75 100 100 73 72 97 75 92 99 75 81 
68 68 56 68 56 56 56 56 68 68 56 56 56 56 61 61 61 63 73 61 73 73 60 56 56 34 54 54 54 54 54 54 58 58 63 58 58 54 58 58 52 52 32 32 32 32 32 32 32 32 52 32 32 32 32 52 54 54 54 40 38 58 54 54 71 39 39 39 39 39 39 39 63 71 63 63 57 54 74 63 71 57 63 39 44 39 39 39 39 39 62 71 56 63 39 62 71 71 63 63 71 72 79 91 72 72 71 56 71 72 72 72 71 63 63 63 63 63 71 63 63 49 71 71 63 62 71 63 71 71 74 71 71 71 63 63 63 63 57 57 62 61 62 62 71 63 63 63 63 63 72 72 72 72 63 63 63 71 72 72 73 71 71 72 62 63 73 73 72 72 61 73 61 62 63 73 73 61 71 57 73 63 61 57 61 61 72 75 91 75 75 73 72 72 75 97 91 75 81 75 
67 56 68 68 56 56 56 68 56 56 56 56 56 56 61 61 61 61 61 73 73 73 61 60 58 67 56 56 56 58 54 52 58 58 58 58 58 54 58 52 32 32 32 32 32 32 32 32 32 32 32 32 32 32 39 54 54 54 54 38 41 54 39 38 41 67 39 56 60 41 39 41 71 71 76 63 57 63 71 71 71 39 71 39 44 33 33 33 39 62 63 63 62 39 39 56 63 57 65 72 57 71 63 57 57 57 72 72 71 65 57 65 73 71 63 57 57 63 63 63 63 49 49 49 63 63 73 63 63 74 63 71 63 63 61 61 63 71 57 63 62 62 62 62 62 71 71 71 71 71 72 72 91 72 63 73 72 73 72 73 73 72 71 62 63 63 72 61 72 72 72 61 61 61 61 61 73 72 73 61 57 57 57 57 57 61 91 91 75 75 75 72 72 91 91 73 99 102 81 73 
68 68 56 56 56 56 56 56 56 56 56 56 56 61 61 61 61 61 73 61 61 61 61 60 56 72 56 56 56 56 54 54 54 58 58 58 58 54 32 32 32 32 32 39 32 32 32 32 32 32 32 32 32 54 38 54 54 38 41 38 38 39 38 38 39 76 59 59 56 39 39 63 63 63 57 54 54 63 63 63 63 71 63 44 39 33 33 33 63 56 56 63 56 45 63 63 57 57 57 57 57 52 52 57 57 57 57 65 57 57 57 71 73 76 71 63 57 49 49 63 63 63 74 63 63 63 71 63 62 62 63 63 60 61 60 63 62 63 71 90 63 62 90 62 62 62 71 63 63 74 72 75 91 72 73 73 72 72 73 73 72 72 73 63 73 73 72 72 63 72 73 71 61 61 57 61 61 73 61 57 57 51 57 57 57 72 75 97 97 75 75 91 72 91 73 73 97 99 103 81 
54 68 68 56 68 56 56 56 56 56 56 56 61 61 61 61 61 56 61 34 39 61 60 54 60 54 56 56 56 56 56 56 54 58 58 58 58 39 52 52 32 32 39 32 32 32 32 32 32 32 32 32 52 32 38 41 39 41 33 38 38 39 54 54 56 58 58 59 39 39 39 59 60 63 39 33 59 59 63 63 39 39 62 62 39 33 33 33 44 39 39 39 71 45 57 57 57 65 39 39 39 39 39 39 57 63 57 58 74 71 65 65 71 72 71 63 57 48 48 63 63 71 71 63 63 49 49 63 63 63 63 63 61 60 63 71 71 63 71 71 74 71 62 62 62 62 71 71 71 71 63 72 72 73 73 73 73 72 73 73 63 72 72 63 73 72 61 63 63 65 61 61 55 71 57 57 57 61 57 57 56 51 51 57 61 73 73 75 75 75 91 75 75 73 73 97 73 79 73 72 
54 68 56 56 56 56 56 56 56 56 61 61 61 61 61 61 56 60 56 39 34 60 54 54 60 61 60 54 60 56 58 61 56 54 54 54 54 39 54 54 52 32 32 38 33 32 32 32 32 32 18 26 39 33 33 54 54 54 33 36 36 38 54 54 40 58 39 39 39 39 39 41 41 59 71 52 59 59 63 63 39 39 45 62 62 45 63 63 44 56 39 39 39 45 63 57 57 39 44 39 39 39 39 63 63 71 63 58 71 75 71 71 71 66 72 63 63 57 49 49 63 71 74 76 71 63 63 63 63 63 63 74 62 63 63 71 61 61 63 71 72 71 62 62 62 62 62 63 71 63 75 75 73 73 73 73 73 91 73 72 72 71 72 62 71 72 71 63 62 61 61 71 57 63 57 57 55 57 57 57 57 56 51 73 73 73 73 73 72 91 91 91 73 73 75 79 79 97 103 73 
66 68 54 56 56 56 56 56 56 61 56 56 56 54 54 32 54 67 34 68 46 54 41 41 39 41 38 41 32 34 56 58 54 54 54 54 58 52 54 52 52 32 32 32 32 32 32 32 53 32 26 26 38 38 38 38 54 53 33 36 33 33 40 54 55 38 56 41 38 71 71 52 41 54 53 39 40 71 33 39 57 71 62 62 71 33 39 62 57 57 39 71 63 63 63 63 39 39 39 57 57 63 63 57 57 71 74 58 71 75 63 71 63 63 63 71 63 63 49 63 72 77 77 77 74 74 63 63 71 63 62 62 63 63 62 44 44 44 63 63 72 71 71 62 62 62 71 63 74 71 63 91 91 73 91 73 91 91 75 74 73 73 73 73 71 71 71 72 72 63 62 71 63 63 57 57 57 55 55 51 57 55 51 58 73 91 73 73 72 72 72 91 91 79 81 97 73 73 72 72 
66 54 56 56 56 56 56 61 61 56 56 56 66 54 54 54 54 56 54 54 54 39 39 71 38 34 32 54 54 54 52 58 54 58 59 54 54 39 52 39 32 32 32 38 32 32 52 54 36 38 26 26 33 54 54 38 38 54 36 30 33 33 40 39 58 58 38 40 59 39 54 59 54 39 39 59 59 39 41 41 58 39 39 39 39 39 63 71 63 63 39 39 57 39 63 39 45 45 62 44 39 39 39 39 44 63 63 58 71 63 72 71 57 57 57 71 72 71 71 71 77 77 77 77 77 76 90 72 71 63 63 71 71 62 62 44 44 44 44 63 72 71 63 62 62 71 71 63 63 63 63 74 91 91 91 91 72 73 91 75 73 73 72 72 71 63 63 73 63 71 57 63 72 72 73 73 57 57 56 57 57 57 58 57 73 91 73 73 73 72 72 91 91 73 75 97 103 79 103 78 
54 54 56 56 56 56 61 61 56 56 56 54 56 56 54 56 54 54 54 54 54 65 56 56 56 32 32 54 32 32 54 54 54 72 54 54 54 54 39 39 52 32 32 32 54 54 52 39 54 38 32 33 33 52 54 38 33 33 36 36 27 38 38 33 38 41 39 54 39 67 59 59 67 52 57 59 59 59 41 59 58 57 39 39 40 63 58 71 63 63 57 39 39 57 57 57 39 39 39 39 39 63 36 44 39 63 74 75 74 75 71 71 57 57 71 63 63 71 72 72 77 98 98 98 98 102 98 102 72 71 71 62 74 63 62 44 44 44 60 63 63 72 63 63 72 63 63 71 63 63 63 75 91 91 91 91 73 73 91 73 73 74 72 62 63 63 63 63 57 57 57 72 63 61 61 73 73 57 57 57 57 61 72 61 61 72 72 63 73 72 73 91 91 97 97 97 73 103 78 121 
54 54 54 56 61 61 61 56 56 54 56 67 54 56 67 58 54 54 54 54 54 73 54 56 34 58 56 67 54 32 34 58 54 54 54 54 54 54 58 59 32 32 32 32 26 26 18 54 38 26 33 38 33 33 39 33 33 33 36 36 33 36 33 33 38 41 54 67 41 41 39 59 38 53 59 59 59 39 41 39 59 39 39 39 41 63 41 71 63 61 72 57 57 57 39 44 39 39 44 44 36 36 44 45 45 63 63 63 75 72 71 71 71 71 63 71 71 72 72 72 77 77 98 102 105 98 102 102 75 91 71 63 63 71 62 62 44 62 62 62 71 71 63 63 63 61 71 63 61 62 72 75 75 91 75 91 91 91 91 91 77 75 72 73 73 72 57 72 57 57 57 57 63 71 72 57 57 55 57 57 91 97 63 73 63 63 63 63 71 73 91 91 72 97 97 73 79 78 100 99 
54 54 54 54 54 61 56 56 56 67 67 68 54 54 54 56 54 54 73 61 66 65 54 54 54 54 58 67 54 32 54 54 52 52 54 52 39 58 58 32 32 32 32 32 32 26 33 26 27 33 38 38 38 56 56 40 33 33 36 36 36 36 36 33 38 41 59 54 59 41 41 59 33 39 36 39 33 33 33 39 59 33 53 53 39 39 39 39 39 63 57 57 57 57 39 39 39 39 39 39 39 36 45 63 63 39 45 63 75 63 -9999 63 63 63 71 63 71 72 72 74 72 77 98 98 98 91 91 75 77 73 72 71 63 63 63 62 62 62 62 62 63 63 71 71 63 63 63 61 63 72 74 77 77 91 90 74 75 75 91 75 75 75 75 75 61 71 57 57 57 57 57 57 72 71 72 55 55 55 57 72 73 63 63 63 73 57 56 57 63 73 97 72 72 72 97 103 78 72 72 72 
54 61 61 54 52 56 54 56 67 58 56 56 67 66 65 54 54 32 54 56 54 54 54 71 60 67 67 67 56 54 54 54 39 39 39 58 58 54 32 32 32 38 36 36 38 54 27 27 38 39 39 52 52 56 58 58 58 38 38 36 36 36 33 33 40 33 56 41 67 38 41 33 33 33 36 33 39 39 36 58 39 53 41 39 63 63 57 57 57 39 57 57 57 63 39 39 39 39 39 36 33 33 39 63 63 71 71 39 63 77 -9999 -9999 45 63 71 77 77 77 91 72 77 77 77 98 98 77 101 77 77 -9999 91 72 72 63 62 71 71 63 62 62 63 63 63 63 71 63 63 63 63 91 91 72 72 77 77 75 73 73 73 73 75 75 73 63 72 73 57 57 57 57 57 57 57 57 57 57 72 55 57 73 73 63 63 63 57 57 56 56 63 91 91 91 79 77 95 72 91 72 72 72 
54 54 54 54 54 56 56 56 58 56 56 56 56 66 56 56 54 32 32 37 56 56 56 56 56 56 56 56 54 54 54 54 52 52 58 54 41 34 32 32 38 39 38 33 36 33 38 38 54 52 52 36 39 54 58 58 58 58 36 36 36 36 33 38 67 40 59 56 59 59 59 38 33 33 36 39 59 53 40 39 67 67 39 41 39 39 39 39 39 39 63 63 63 39 39 39 39 39 39 36 45 39 63 45 71 63 49 39 61 63 39 45 45 63 89 77 77 73 72 77 77 77 72 77 77 77 77 98 102 102 77 75 75 62 62 71 63 63 62 62 63 60 71 63 63 63 63 63 63 91 71 91 73 91 72 72 72 73 73 73 75 75 73 72 72 75 57 57 57 57 57 55 57 57 72 57 57 57 72 72 57 64 72 57 57 57 57 63 73 91 91 79 103 97 72 72 99 91 72 72 
54 54 54 54 56 56 67 54 54 56 54 56 54 56 56 54 56 56 56 56 56 56 56 56 56 56 59 56 54 32 32 34 52 54 54 39 32 32 54 32 52 52 38 36 36 38 39 38 39 52 57 38 38 58 54 58 58 58 38 41 30 36 27 67 38 56 59 59 41 59 33 33 33 38 41 58 58 59 41 41 59 53 41 71 39 39 63 39 39 56 45 39 57 39 39 39 39 63 39 39 63 36 39 63 63 63 45 39 63 58 63 79 63 77 76 91 77 75 77 77 71 91 91 91 77 77 77 77 77 -9999 77 75 63 63 63 63 63 62 62 63 44 60 60 61 63 63 63 71 72 71 61 71 71 75 75 72 73 73 73 73 73 73 73 73 72 63 71 57 57 57 57 57 57 57 51 57 55 57 72 72 72 73 58 73 57 57 57 70 97 91 97 97 72 97 78 78 78 72 91 72 
54 54 54 54 54 56 56 67 54 56 54 56 56 54 56 54 54 56 58 56 56 54 68 56 56 56 34 34 34 32 32 34 32 32 32 32 32 54 38 36 54 38 38 38 38 39 39 39 39 67 59 59 58 58 59 58 59 58 59 58 38 27 30 38 38 59 59 33 33 33 36 38 41 67 67 36 39 41 41 41 39 41 63 71 41 41 63 63 45 39 63 41 39 62 39 39 39 33 33 33 39 39 39 45 63 63 63 45 45 63 71 91 104 101 99 99 101 91 91 91 91 91 91 91 91 74 77 91 102 77 73 71 61 63 62 63 63 61 63 62 60 60 60 61 63 71 91 71 72 72 63 63 63 91 91 73 73 73 91 91 91 73 62 71 72 72 71 75 57 57 57 57 57 57 55 51 57 57 57 72 75 58 73 57 57 57 63 73 73 72 91 78 97 72 72 99 66 92 72 98 
54 54 54 54 56 56 65 65 67 56 67 54 58 56 54 56 54 54 54 54 54 54 54 56 54 52 32 32 32 32 32 32 32 32 32 32 36 38 38 54 39 38 38 54 39 38 54 40 54 67 59 58 58 56 56 67 58 59 58 59 38 18 18 59 59 59 38 33 33 24 36 38 41 59 41 39 41 41 41 41 67 71 71 71 41 39 71 57 39 71 44 44 39 56 57 39 39 33 40 44 36 63 45 45 45 62 63 45 63 40 63 76 76 91 101 99 101 71 89 91 91 91 71 72 74 75 74 91 77 77 71 63 63 63 63 71 71 63 63 63 61 62 63 63 71 71 63 71 72 71 71 63 63 72 91 97 75 73 73 72 73 62 62 71 75 71 71 71 63 63 57 57 57 57 55 55 57 57 57 58 58 57 57 57 57 57 73 73 74 91 99 99 97 99 100 91 78 72 72 99 
56 56 56 56 56 56 56 56 56 56 56 56 58 58 56 54 54 54 56 54 54 56 56 56 54 32 32 32 32 32 32 32 32 26 32 54 39 54 38 38 38 39 54 39 54 54 52 38 58 59 59 59 59 58 59 38 41 59 59 59 59 24 18 40 59 38 38 36 36 36 36 67 67 39 38 41 58 41 41 59 71 63 71 76 45 63 39 57 57 63 39 72 63 71 63 39 39 39 39 36 39 39 39 39 55 74 63 63 63 63 63 74 76 104 104 102 91 89 71 63 71 63 71 71 71 77 73 91 77 77 71 61 63 63 71 71 63 71 71 63 63 63 63 63 71 63 63 71 71 63 63 63 63 63 91 91 75 73 63 63 63 73 62 62 72 72 71 71 57 57 57 57 55 55 51 55 57 56 57 57 57 57 57 57 63 72 97 73 92 91 91 101 91 97 97 72 78 72 99 122 
56 56 56 56 56 56 56 56 56 56 56 56 56 56 56 56 54 54 67 54 56 52 52 52 54 52 52 32 52 39 39 38 36 38 38 39 54 39 38 41 54 54 54 54 54 52 38 38 58 58 58 39 58 39 36 59 59 58 59 58 59 18 18 18 30 38 38 39 59 38 40 67 67 38 38 58 63 71 76 71 41 74 71 45 71 72 57 65 72 72 57 63 63 63 39 71 39 39 39 39 49 39 39 39 39 39 40 61 63 72 73 74 104 91 104 104 71 76 72 71 71 63 71 71 63 77 74 72 71 77 63 63 63 71 71 63 63 63 63 63 71 71 71 71 63 71 63 71 63 63 63 63 63 63 63 91 72 72 61 57 57 72 72 71 73 73 73 73 57 71 57 71 57 55 56 56 56 51 39 51 56 56 56 63 75 97 97 101 101 101 72 101 101 91 72 73 72 72 72 122 
56 56 56 54 56 56 56 56 56 56 56 56 56 56 56 56 56 56 68 56 54 52 52 52 52 54 54 39 52 52 52 39 39 54 54 54 54 41 38 54 54 58 54 52 67 56 58 41 58 58 67 67 67 67 36 38 39 59 59 67 38 30 30 38 38 38 41 67 65 67 67 59 59 41 39 63 41 71 40 40 71 59 41 62 62 62 62 72 63 72 63 39 63 44 39 39 39 71 71 71 71 63 39 39 45 39 63 45 63 72 74 98 91 91 75 77 63 76 71 71 71 71 71 63 71 72 71 63 63 -9999 75 75 72 63 63 62 63 63 71 63 63 71 71 71 71 63 63 71 63 63 72 63 63 63 71 72 63 63 57 57 57 57 55 75 57 73 71 73 72 62 62 57 51 55 56 55 38 38 38 51 56 56 57 91 91 75 73 95 101 101 101 103 101 72 72 72 78 72 103 99 
56 56 56 56 54 67 56 56 56 56 56 58 56 54 56 56 56 56 56 67 54 54 54 52 54 41 41 38 52 54 52 54 54 54 54 54 39 41 38 54 54 41 67 59 58 56 38 54 58 58 58 67 58 71 59 40 36 67 67 38 36 36 30 39 59 67 67 41 41 59 67 67 72 71 41 59 71 59 39 41 71 39 41 62 71 63 63 63 72 71 57 39 39 33 57 63 39 71 71 71 39 63 63 71 62 72 62 39 72 76 91 91 72 91 91 72 76 72 72 72 72 71 91 72 71 71 63 63 61 61 91 77 71 63 63 63 63 63 57 63 63 63 90 63 63 63 61 71 71 72 71 71 63 63 63 73 63 63 57 58 71 57 57 57 63 71 73 63 72 62 62 57 57 72 55 57 37 30 38 51 56 56 72 91 91 72 91 103 97 101 103 103 75 97 91 103 79 72 72 99 
68 54 54 67 52 54 56 56 56 67 56 56 56 56 56 56 56 54 56 68 54 52 54 54 54 54 38 38 39 39 54 59 52 54 39 52 52 54 54 54 54 54 54 67 58 67 54 38 40 39 41 58 71 41 39 57 38 38 41 38 36 36 59 67 67 67 67 59 39 39 59 41 71 59 63 41 71 71 76 76 41 39 39 71 71 63 63 40 63 40 45 63 39 39 39 39 39 39 45 63 45 71 63 71 63 62 62 63 72 91 91 63 71 91 89 91 74 72 72 72 104 105 72 72 91 71 63 63 61 61 72 91 72 71 63 63 56 56 71 71 71 63 71 71 63 63 63 63 63 63 72 72 63 57 63 72 72 72 58 57 71 71 71 57 57 71 72 63 71 72 57 57 72 57 56 38 30 30 38 55 56 63 91 75 72 72 97 97 103 103 103 103 91 103 103 103 79 99 92 92 
56 54 54 52 52 54 56 56 54 56 56 54 56 56 56 54 56 56 54 56 54 52 54 54 54 54 54 52 52 54 54 54 39 39 52 52 54 54 54 39 54 38 38 41 39 59 67 38 38 38 71 71 71 71 71 59 38 26 41 40 36 59 71 59 67 67 59 38 38 41 59 41 41 39 71 58 59 72 63 59 41 41 39 59 71 63 58 40 63 41 71 71 65 71 39 49 71 63 63 71 71 45 63 63 63 62 63 63 72 72 72 72 91 91 91 104 74 72 77 104 105 105 72 71 63 63 63 71 61 63 72 90 91 71 63 63 71 56 57 63 63 63 72 63 71 71 71 63 57 72 57 57 72 57 57 71 73 57 57 57 72 55 55 55 55 57 72 62 61 63 72 63 63 57 56 38 38 37 39 56 56 63 73 72 91 95 103 103 97 103 97 103 91 103 103 72 117 99 92 92 
54 54 56 52 52 54 54 54 54 54 54 56 56 56 54 56 58 56 54 68 67 52 54 54 39 39 54 52 52 39 39 39 39 39 54 54 52 52 54 41 40 38 36 39 39 52 41 38 38 41 71 71 63 71 63 63 40 38 41 59 41 59 59 67 41 59 59 65 59 38 41 36 39 41 63 72 71 71 59 39 39 39 76 59 59 57 41 71 63 71 63 63 63 39 39 45 45 71 63 62 45 71 63 72 63 63 63 63 72 72 72 72 72 91 91 91 98 98 77 72 91 74 71 63 63 63 63 71 63 63 63 91 91 72 63 57 57 63 71 71 72 71 72 71 63 71 71 57 57 71 72 72 72 73 63 72 71 57 57 57 72 55 55 57 57 72 72 71 61 63 72 61 63 72 56 56 55 55 56 56 56 71 72 72 91 99 91 103 97 103 103 91 97 97 103 91 99 99 92 92 
54 54 56 54 54 56 54 54 54 54 56 56 54 54 54 56 68 56 54 56 56 54 54 54 38 41 38 39 52 39 38 38 39 54 54 39 39 39 54 54 40 40 33 36 38 38 54 41 38 58 71 71 71 62 38 36 38 38 39 41 40 71 59 59 67 67 65 65 36 38 40 36 59 40 40 63 72 76 41 41 71 71 58 59 63 59 41 41 63 41 39 39 39 63 39 39 44 45 44 62 71 71 63 63 63 63 63 63 63 72 72 72 72 91 91 104 104 97 91 91 91 71 63 63 63 61 61 61 61 61 91 72 72 63 63 63 63 57 63 71 72 73 73 61 57 71 63 57 57 71 57 57 57 72 63 73 73 57 57 57 61 72 57 55 57 72 72 73 61 61 59 63 71 57 57 56 56 71 71 63 71 73 72 91 91 92 92 97 99 97 91 91 73 97 97 91 99 99 92 140 
52 54 56 67 56 56 56 58 56 58 58 54 54 54 67 68 56 54 58 56 54 54 54 54 54 41 38 41 39 39 38 40 38 38 39 54 54 39 67 54 41 38 33 36 40 59 67 38 39 59 71 71 71 62 38 38 38 41 67 41 67 67 67 59 59 67 40 36 40 38 39 67 24 40 40 72 72 63 58 63 71 56 71 59 59 41 41 63 53 71 71 41 39 39 71 63 71 71 62 40 63 71 63 45 45 63 71 63 63 63 58 58 72 76 74 91 97 91 91 91 91 71 63 63 61 63 56 56 61 72 72 77 72 63 57 57 57 71 71 71 71 72 73 71 63 63 63 71 56 56 44 57 57 61 55 61 71 71 57 72 63 72 72 57 63 57 61 72 63 63 63 63 57 57 57 57 57 72 71 71 72 73 79 91 91 92 91 108 91 72 91 97 91 91 72 72 72 72 72 72 
54 56 56 67 67 67 67 67 58 56 52 54 54 58 58 59 54 54 67 54 54 52 54 54 52 38 40 38 39 39 52 40 54 38 36 36 38 39 67 63 38 36 36 38 40 67 58 36 41 41 58 58 58 38 38 38 40 41 59 59 67 59 67 67 59 38 36 40 40 59 67 39 41 59 59 71 72 63 72 63 71 62 71 59 67 41 41 63 53 36 63 59 39 39 71 41 63 41 63 63 71 71 71 40 63 71 61 72 63 58 58 72 63 72 91 90 91 91 91 63 91 72 63 63 61 61 56 57 61 61 91 72 63 63 57 57 57 57 57 57 71 57 73 72 73 63 63 71 57 56 56 57 72 55 57 61 61 71 71 60 57 57 71 57 61 57 57 57 72 55 63 63 58 57 57 60 71 71 71 72 72 79 73 79 92 97 91 91 72 97 91 91 91 91 72 72 72 108 72 72 
56 56 67 67 54 54 54 52 54 54 67 54 68 56 54 54 52 54 54 52 52 52 52 52 38 38 54 38 39 52 54 54 41 38 36 36 38 52 59 39 38 41 41 41 41 38 36 38 63 61 54 71 71 40 40 41 54 41 58 58 67 59 59 59 40 36 38 26 67 67 57 24 38 38 59 71 71 72 63 63 63 41 59 67 39 59 63 63 41 33 39 71 41 41 63 63 63 41 71 71 55 45 45 61 61 61 71 72 72 72 72 72 72 63 72 91 91 91 71 63 63 73 72 63 61 61 57 57 61 61 63 72 71 57 71 71 63 63 63 71 71 71 71 63 71 72 71 57 57 61 56 57 57 57 63 63 61 57 60 57 57 57 61 72 57 57 57 56 57 63 72 72 57 57 57 60 71 72 72 73 73 73 73 73 79 73 91 72 102 97 91 91 91 72 91 97 108 108 114 87 
56 67 67 54 54 52 52 54 54 54 68 67 58 54 52 54 54 54 52 52 56 52 52 52 38 38 38 39 52 52 39 39 54 54 54 39 38 39 39 39 39 54 58 40 40 36 36 62 63 62 63 71 71 40 41 59 59 59 59 58 67 67 59 59 36 24 24 59 67 67 67 38 38 41 59 71 71 41 72 63 72 71 59 59 59 40 63 40 40 41 71 59 41 63 63 71 45 71 71 61 39 61 41 45 61 61 72 63 72 72 72 74 76 72 72 74 91 91 91 71 71 71 63 63 61 61 63 63 51 57 57 61 91 63 63 72 63 71 71 57 71 71 71 71 57 73 57 63 57 57 63 56 57 56 57 61 57 57 57 57 57 57 71 57 71 57 56 56 63 72 72 72 73 63 63 72 72 73 72 73 75 91 103 72 72 78 91 102 102 102 102 99 99 72 77 108 121 72 72 87 
56 52 67 54 52 54 54 54 54 56 56 68 56 56 54 54 54 54 54 52 54 52 52 38 38 38 38 54 38 39 52 54 54 54 54 67 57 39 39 58 59 71 41 38 36 36 58 58 63 71 63 58 40 41 41 71 41 59 59 41 67 67 40 36 38 38 59 59 67 71 39 38 40 59 58 72 63 71 45 41 59 59 57 59 59 59 63 41 41 59 72 63 39 63 57 63 63 45 71 39 39 61 63 61 45 61 63 72 72 72 76 72 71 72 91 72 63 71 71 63 71 72 63 63 71 71 63 63 61 44 56 56 63 71 63 76 71 72 63 71 57 63 61 57 57 63 72 71 57 56 57 57 55 63 57 57 63 71 57 57 57 71 71 72 57 56 56 56 57 63 63 97 72 72 72 63 71 91 91 91 97 91 97 72 78 72 102 108 102 102 102 99 117 117 117 104 72 72 72 72 
54 54 52 52 52 52 54 54 54 56 56 56 56 56 56 54 54 72 54 54 54 54 54 38 38 54 54 39 39 38 38 54 54 54 54 58 58 52 52 58 67 41 36 36 36 59 67 71 71 63 58 58 59 41 59 59 39 59 59 71 67 67 41 24 39 58 67 40 67 41 24 38 38 41 59 59 41 59 59 76 71 41 59 63 67 41 41 63 57 76 72 63 63 63 63 72 71 63 74 45 44 62 72 62 63 63 63 63 72 72 63 72 72 71 72 91 71 71 71 63 63 63 77 63 63 63 63 71 71 57 57 56 61 63 72 73 72 71 74 71 71 55 71 57 71 72 61 71 57 57 57 57 56 57 57 63 57 63 57 63 72 71 63 57 56 56 56 57 71 72 72 63 72 63 63 71 71 72 91 91 97 97 72 72 78 78 102 106 108 108 99 117 139 73 103 104 73 114 72 72 
54 52 52 52 52 52 68 54 56 56 56 56 56 56 56 68 56 67 52 54 54 54 38 38 38 54 38 54 54 36 36 36 54 39 54 58 67 56 41 39 41 38 36 36 67 41 67 71 71 62 58 58 67 59 41 41 41 59 67 59 67 59 39 39 41 59 59 26 59 41 67 67 67 59 59 71 41 59 71 59 67 63 71 57 39 59 35 41 59 63 41 57 71 63 63 71 63 72 63 45 45 62 57 62 57 63 72 71 72 72 63 72 72 71 72 71 104 105 63 63 71 63 63 71 63 63 63 63 63 71 44 56 57 61 63 73 73 72 72 71 61 71 71 57 57 57 57 57 57 57 57 57 63 63 61 61 63 63 63 72 71 63 55 57 57 57 57 71 71 71 72 72 72 63 63 61 71 72 91 97 97 108 72 72 78 72 108 108 106 108 100 91 75 91 73 78 104 104 72 72 
52 56 56 56 56 68 54 54 56 56 56 56 56 68 68 68 54 54 67 54 54 39 38 38 52 54 38 39 33 24 38 54 54 36 67 41 56 39 59 41 39 39 36 67 58 41 59 67 57 58 41 67 58 59 59 59 59 67 71 71 67 41 40 67 59 67 59 59 59 59 67 67 67 57 71 59 41 71 71 67 41 41 41 41 41 41 59 59 72 63 71 41 63 59 63 63 71 71 45 58 63 62 63 56 56 72 72 72 63 72 72 91 73 71 71 71 71 63 63 63 91 63 71 71 71 63 57 71 57 56 57 57 71 57 63 91 73 72 71 71 61 71 57 57 57 57 57 57 57 57 63 63 61 61 63 63 63 63 61 63 61 57 55 57 57 63 71 72 72 72 72 72 72 63 71 71 71 91 97 97 91 102 72 102 72 72 108 108 108 72 100 72 72 72 91 72 72 73 72 78 
52 52 56 56 56 52 52 54 56 56 56 56 56 56 56 54 56 54 52 54 54 39 39 38 54 39 39 38 24 24 39 38 41 41 54 54 36 40 59 40 67 58 39 38 67 67 67 66 59 59 39 40 59 41 59 59 71 67 67 59 59 59 59 67 59 67 59 58 59 67 67 67 71 71 59 41 41 71 59 58 41 41 41 41 59 59 59 59 71 71 63 63 41 71 72 63 39 63 63 71 71 62 62 63 63 63 71 73 72 64 72 72 72 80 71 71 63 61 63 58 63 63 61 61 71 71 63 57 57 57 57 57 57 63 63 61 72 71 72 63 72 63 63 57 57 57 63 63 57 57 71 61 61 71 63 63 63 63 63 39 51 51 57 71 72 71 72 72 73 73 91 91 91 71 71 71 71 97 97 97 108 102 102 108 97 102 102 102 73 72 72 72 72 72 72 72 72 72 104 72 
52 52 52 56 56 52 54 54 56 56 56 56 56 56 54 56 56 56 54 54 54 38 38 38 41 36 36 36 24 33 24 41 54 67 38 41 54 36 38 59 59 58 41 67 59 67 67 59 59 41 40 41 59 59 59 72 59 59 59 59 59 59 59 59 59 59 59 58 67 41 72 57 67 71 39 41 58 71 59 58 59 41 41 41 41 41 59 59 41 63 41 71 71 71 63 71 63 61 63 63 71 71 71 71 63 63 63 72 64 72 72 72 72 71 63 63 71 71 63 63 91 63 61 61 63 63 57 71 71 71 57 57 57 63 63 61 61 61 72 71 71 71 71 63 63 63 63 63 63 63 57 63 57 57 71 63 56 71 57 57 51 57 57 72 72 73 102 102 72 91 91 91 91 77 97 71 71 97 91 102 73 108 102 91 75 75 73 73 73 72 72 72 91 72 72 72 72 72 72 72 
56 52 54 54 56 56 54 54 56 56 56 56 56 68 54 54 54 58 52 54 54 38 38 38 41 36 36 33 38 38 24 38 24 36 36 39 38 36 38 54 58 38 38 58 67 58 67 59 59 58 59 67 67 59 59 41 41 67 59 59 59 59 59 67 67 72 67 59 67 72 58 58 59 59 59 40 67 71 59 58 41 41 41 41 41 67 63 41 41 59 58 63 63 63 59 41 63 63 63 71 63 59 71 71 72 72 63 64 72 72 72 72 58 63 63 63 61 91 71 63 71 71 61 61 63 63 63 71 63 57 57 56 71 61 61 61 71 75 72 63 72 71 57 57 63 63 63 63 63 63 63 63 63 57 71 63 56 51 51 63 71 63 71 72 91 91 102 102 102 97 91 91 91 91 102 75 91 91 97 108 102 102 102 91 72 91 91 73 72 72 72 95 91 90 72 72 72 72 72 72 
56 56 54 54 52 56 54 56 56 54 56 56 54 52 52 54 52 52 52 54 39 38 38 38 38 36 38 33 33 24 54 36 36 36 36 38 36 38 38 56 41 38 39 39 59 38 67 59 39 67 59 67 59 59 59 41 41 59 67 67 41 41 67 59 59 59 41 67 59 67 41 58 72 41 41 67 41 41 63 41 41 41 39 39 59 71 41 71 71 63 59 63 71 59 63 59 71 63 63 63 71 58 72 71 63 72 72 72 72 72 72 72 72 64 63 63 63 63 72 71 63 71 63 63 71 71 57 57 57 71 57 57 57 51 55 72 72 91 91 73 63 63 57 57 63 63 61 63 63 63 63 63 63 63 61 62 57 57 63 63 71 71 73 73 91 91 102 102 102 102 91 102 97 97 102 97 91 97 75 97 102 77 91 91 91 91 72 72 73 72 72 72 72 72 72 72 72 72 72 72 
52 56 56 56 54 52 56 54 54 56 58 39 39 52 52 52 54 52 52 54 54 38 38 36 54 41 24 38 39 38 38 38 38 39 38 52 59 59 59 38 67 67 67 59 59 59 58 41 59 41 67 67 59 41 40 41 67 67 67 67 59 59 59 59 59 58 41 59 67 59 59 72 59 58 41 40 40 59 59 59 41 67 39 41 72 57 59 59 71 59 59 59 72 71 71 72 72 63 72 71 72 63 63 71 62 72 72 63 63 63 72 72 64 72 64 63 71 63 63 63 71 71 71 71 71 71 56 44 57 71 57 56 56 51 39 63 71 72 72 73 71 63 63 57 57 61 61 63 63 63 63 63 61 63 56 55 61 63 71 71 71 71 77 91 102 102 102 102 91 91 91 91 97 91 97 108 108 102 91 102 75 72 91 91 91 76 72 73 91 72 95 72 91 72 72 72 77 104 72 72 
54 56 56 54 56 56 54 54 56 54 54 52 54 54 52 52 52 52 54 54 54 52 39 38 38 38 36 36 38 38 52 38 38 38 38 59 67 67 67 38 67 58 58 59 41 39 38 59 41 41 59 41 41 58 40 40 41 67 67 58 59 67 59 59 59 59 59 59 67 67 59 71 59 41 41 39 59 72 59 41 41 41 67 59 39 59 59 59 63 63 71 67 71 71 71 71 72 76 63 72 72 63 72 62 62 72 63 63 72 63 102 102 72 72 64 72 71 76 72 63 63 63 63 71 63 63 63 63 57 57 56 39 56 57 57 61 63 63 63 73 73 63 61 61 61 63 71 63 63 63 63 63 56 56 56 56 62 71 71 71 71 73 102 102 102 102 -9999 91 91 97 97 91 108 102 108 102 108 108 113 97 75 72 72 72 72 72 72 95 91 72 72 91 72 95 91 97 72 78 72 72 
56 56 56 68 54 56 56 54 54 54 52 52 54 54 52 52 54 52 52 52 54 52 52 52 39 38 52 52 38 39 41 41 54 38 38 58 58 67 59 59 54 67 39 58 39 58 58 41 59 59 67 59 59 59 59 59 67 67 59 41 59 67 59 67 59 67 59 65 72 59 71 59 59 41 41 41 41 59 58 40 39 39 59 71 59 57 59 67 59 59 59 71 71 71 72 72 63 63 63 72 72 63 72 71 62 63 76 72 72 72 76 72 72 63 64 76 63 63 63 71 71 63 71 71 71 71 71 71 63 71 57 57 57 71 57 57 63 63 63 71 73 63 63 63 63 63 71 71 71 63 63 63 56 56 57 56 71 91 76 91 97 108 102 102 108 102 -9999 -9999 102 91 97 97 97 108 108 108 108 102 102 102 73 72 72 72 72 76 91 91 72 91 78 72 72 72 72 72 72 72 93 113 
54 54 54 54 67 54 54 54 54 54 54 52 54 52 52 52 54 52 54 52 52 54 52 52 52 52 54 54 58 58 41 54 67 54 59 67 58 67 67 41 67 67 58 58 58 38 41 41 59 67 41 41 59 59 67 67 59 67 67 58 41 59 59 67 59 67 41 59 59 59 59 57 59 41 41 41 41 59 58 40 41 41 41 41 41 59 59 59 59 59 71 71 59 59 76 63 72 72 63 63 71 63 63 72 62 64 72 72 72 102 102 72 63 71 72 63 63 63 63 71 71 63 63 62 62 71 62 63 57 63 57 57 57 57 57 57 63 57 63 61 63 64 73 73 71 63 63 63 63 63 63 57 57 57 57 72 77 77 97 91 102 102 102 102 102 91 97 91 91 91 91 97 91 91 102 102 102 102 102 72 72 72 91 72 75 108 102 98 72 72 73 91 72 72 72 72 72 72 93 78 
54 54 56 54 54 54 54 54 54 54 54 54 54 54 52 39 39 54 54 54 54 52 52 52 52 52 52 56 58 58 58 58 67 67 67 67 58 56 58 58 67 59 58 59 59 59 59 41 59 41 41 41 59 59 67 67 67 59 67 59 67 67 67 59 59 59 67 59 59 58 58 67 57 59 59 59 59 40 58 41 41 41 71 59 71 41 71 59 71 63 63 71 71 72 59 71 63 72 63 63 73 63 73 71 63 72 72 72 72 64 64 71 63 63 63 63 63 72 63 63 63 71 71 63 45 61 61 71 56 71 63 71 71 63 63 62 57 63 55 61 73 73 73 73 73 63 57 57 57 63 57 57 63 71 72 91 91 97 -9999 102 102 102 75 75 73 91 97 91 97 91 91 91 102 102 108 102 102 91 72 72 75 75 91 97 102 108 102 72 72 72 91 91 72 72 113 72 72 72 72 72 
54 54 54 54 54 54 54 54 54 54 54 54 54 54 52 38 38 39 54 54 39 54 52 52 52 52 52 58 59 67 58 67 67 67 59 41 41 39 38 67 58 41 39 59 59 59 59 67 59 59 41 59 59 59 67 67 67 67 59 67 67 67 59 59 59 67 67 58 59 59 59 67 67 72 67 67 41 58 59 41 41 58 58 59 59 59 71 59 63 63 72 71 71 63 63 72 71 72 63 63 63 63 63 63 63 71 72 72 72 63 63 72 63 63 63 63 63 63 72 63 71 71 57 61 61 56 56 56 62 71 63 71 61 71 63 63 57 55 61 61 63 73 73 73 73 63 63 57 57 57 57 63 72 91 91 -9999 91 108 77 102 102 102 75 77 75 91 97 102 102 91 91 108 108 102 113 102 102 102 72 72 75 75 91 75 102 108 108 98 72 72 78 113 72 72 72 72 72 72 72 72 
54 54 54 54 54 54 52 54 54 54 54 54 52 38 38 38 38 38 54 54 39 54 39 54 54 67 52 54 58 58 58 58 58 58 40 59 59 58 39 41 41 59 39 58 59 67 67 67 59 59 67 59 59 58 67 59 67 59 59 67 59 67 67 41 67 59 59 59 67 59 59 59 58 57 59 59 41 58 59 41 39 39 40 39 41 41 72 71 63 63 63 63 63 63 63 63 72 63 71 72 63 63 63 63 63 72 72 72 71 71 63 61 63 63 63 63 63 63 63 71 71 61 61 71 66 66 56 62 62 62 71 63 63 63 61 63 61 61 72 63 61 63 63 61 63 63 72 63 71 57 57 72 90 91 91 91 102 102 102 102 102 97 75 91 91 91 103 102 97 102 102 -9999 108 102 108 102 73 108 97 91 91 75 75 75 72 73 75 72 113 72 72 72 72 72 72 72 72 72 72 72 
54 54 54 54 54 54 54 54 54 54 54 38 38 38 38 38 38 38 39 54 39 52 39 67 52 67 54 52 58 58 67 58 58 58 58 58 58 41 41 41 67 67 67 67 59 59 67 39 41 59 59 59 59 59 41 41 59 59 41 59 67 67 59 67 59 72 59 65 65 59 58 58 58 59 59 59 57 58 59 59 59 41 57 59 59 57 59 71 71 63 63 63 63 71 72 63 71 63 63 63 71 63 63 71 72 72 72 77 72 72 63 63 63 63 63 72 71 63 61 71 71 71 61 61 71 71 61 62 71 62 71 71 72 71 61 72 71 72 61 61 61 61 44 44 60 63 71 72 73 71 72 72 91 -9999 -9999 91 102 102 91 91 91 73 75 75 91 77 91 97 97 102 102 102 -9999 108 108 102 73 73 91 97 91 75 72 77 77 102 102 72 91 113 72 72 72 72 72 72 72 72 72 72 
54 54 54 54 54 54 54 54 54 54 54 38 38 38 38 38 38 38 54 39 54 54 39 52 52 54 54 54 58 58 58 41 58 67 59 59 67 67 67 58 67 67 67 67 59 41 41 59 67 59 59 58 59 59 67 67 41 41 67 59 59 59 67 59 59 71 59 59 59 59 72 72 67 59 71 59 59 59 59 72 59 58 59 59 59 59 59 57 72 71 72 72 71 71 72 63 63 63 63 63 63 63 63 72 72 72 91 73 73 77 63 63 63 63 72 71 72 71 61 60 61 61 61 62 71 71 71 62 63 71 57 72 71 71 61 71 63 61 63 60 39 39 39 39 61 63 63 73 71 -9999 -9999 -9999 73 91 77 102 102 91 91 77 75 73 91 73 73 91 91 97 97 102 102 102 108 108 108 108 108 103 91 108 108 75 91 91 108 108 113 108 113 91 78 113 72 72 72 91 72 72 72 72 
54 54 54 54 54 54 54 54 54 54 38 38 36 36 36 38 38 54 54 54 54 54 54 52 52 52 54 41 39 58 58 58 58 58 41 58 67 59 58 40 67 59 59 59 67 59 58 59 59 59 41 41 59 59 59 59 59 59 59 59 59 59 59 67 59 59 59 59 59 59 72 72 67 72 72 76 59 59 67 72 72 59 59 59 67 59 59 59 71 72 71 71 72 63 71 63 63 63 71 71 63 71 72 72 72 72 97 91 73 73 72 63 71 63 63 61 61 71 60 61 71 40 63 71 71 61 63 71 72 72 63 61 71 71 61 71 61 63 63 51 55 55 60 60 60 61 61 72 73 73 91 91 73 73 102 77 102 91 102 77 73 73 73 71 71 91 91 91 97 102 102 102 108 -9999 108 103 103 103 108 108 108 102 108 91 102 113 113 113 113 113 91 113 91 72 72 72 72 72 72 113 
54 54 54 54 54 54 54 54 54 39 38 38 41 36 36 38 41 54 54 67 54 54 54 39 54 52 59 58 59 59 67 58 41 67 59 58 59 58 59 58 58 59 58 59 59 59 41 67 59 59 39 58 59 59 59 59 59 59 59 59 59 59 59 59 59 59 59 59 59 59 72 65 59 59 67 59 59 67 59 72 67 72 72 72 67 59 59 71 72 72 72 72 76 63 63 71 102 71 72 73 72 73 73 102 63 72 72 72 72 63 63 63 72 66 71 63 71 71 60 72 72 63 63 71 71 71 63 71 71 71 71 71 71 71 71 63 55 61 63 61 61 63 63 61 63 71 61 72 91 91 91 91 91 73 77 91 73 102 91 91 73 73 73 73 73 73 91 91 91 91 102 91 102 91 -9999 79 108 97 108 108 102 102 113 102 113 102 113 113 91 91 91 91 72 72 72 72 72 72 72 113 
54 54 54 54 52 54 54 54 54 54 38 38 36 38 41 38 38 54 54 54 54 54 39 39 54 39 67 59 59 45 45 59 67 59 58 58 59 38 59 67 58 59 59 58 58 58 59 59 59 59 58 58 59 59 59 59 59 67 67 59 67 59 67 67 59 59 41 59 59 72 72 72 72 67 72 67 67 72 72 71 71 71 72 71 59 59 63 71 72 72 72 63 63 71 71 72 72 72 72 73 73 73 72 71 71 71 72 72 63 63 73 63 71 58 63 72 71 71 63 63 63 72 72 72 63 63 72 71 71 71 71 71 63 61 39 39 55 61 63 72 72 63 63 76 72 76 91 72 72 91 91 77 102 102 73 73 97 73 73 73 91 73 73 73 91 91 91 73 73 91 102 108 108 91 91 97 108 87 108 97 108 108 102 113 113 91 97 91 91 90 91 97 72 72 72 72 72 72 72 72 
54 54 54 54 54 54 54 54 54 54 40 38 38 36 36 38 39 39 41 54 54 41 39 39 39 58 56 59 59 59 39 59 59 59 59 59 41 59 59 67 67 58 59 58 59 58 59 59 59 59 59 59 59 59 59 59 59 59 67 59 59 59 59 59 59 41 59 59 59 72 72 72 76 67 72 67 67 72 72 72 72 72 72 71 59 59 59 71 72 72 72 77 71 72 77 72 72 102 73 73 73 72 72 71 72 73 72 72 71 63 63 71 71 72 63 71 71 63 63 72 63 63 72 63 72 72 72 71 71 71 71 61 60 39 39 39 55 61 63 72 63 61 90 76 91 91 77 91 91 91 91 91 78 77 73 73 91 73 91 73 97 102 91 91 91 91 91 73 73 91 77 108 97 97 97 97 108 87 87 108 108 113 113 113 91 91 91 113 91 91 91 91 97 90 72 72 72 72 113 113 
54 54 54 52 54 54 54 54 54 38 38 38 36 36 36 38 38 40 41 39 54 39 39 58 56 58 58 58 59 59 41 67 59 58 59 59 38 67 67 67 67 58 41 41 67 67 59 58 41 67 59 41 59 59 59 59 59 59 67 59 59 59 59 59 59 59 59 59 59 59 72 73 72 67 67 67 67 72 72 72 72 72 72 72 71 59 71 72 73 71 71 71 72 77 77 77 77 73 73 73 97 102 102 91 72 102 72 73 72 71 63 71 63 72 71 63 61 61 72 72 61 63 63 72 71 72 72 71 63 71 71 62 62 39 39 39 60 60 61 57 63 63 63 63 91 91 91 91 91 91 91 113 113 91 73 73 77 77 91 73 91 91 91 91 91 91 91 73 91 91 91 91 91 97 91 97 97 97 79 108 91 95 91 113 75 113 91 90 91 91 77 72 72 72 72 72 72 89 113 113 
54 54 54 54 54 54 54 41 38 38 38 38 36 36 36 38 40 39 41 67 54 54 59 67 39 58 67 67 59 41 39 59 39 39 67 41 67 67 59 59 59 58 41 67 58 41 58 58 59 59 59 59 59 59 58 59 59 59 59 67 67 41 59 59 59 59 67 67 59 59 73 72 72 67 65 72 59 72 72 72 72 72 72 72 72 58 76 72 72 71 63 71 77 77 77 73 73 73 73 72 76 102 72 72 72 72 97 102 63 71 71 71 71 71 63 71 71 61 61 72 72 71 71 72 63 63 71 71 71 71 71 61 43 39 39 60 60 57 61 61 63 63 72 72 73 91 75 72 91 91 113 91 107 107 91 77 77 77 77 91 91 91 91 91 91 91 91 91 91 91 91 91 91 91 91 97 73 79 97 97 97 113 91 75 97 72 91 91 90 72 72 72 72 72 72 72 72 89 72 72 
54 39 41 41 54 54 52 41 38 41 38 36 36 36 36 36 36 38 39 54 54 59 59 59 59 58 59 59 58 59 39 38 38 59 59 67 59 58 58 59 59 58 41 59 58 58 59 58 59 67 59 59 59 59 59 59 59 59 59 59 67 59 59 59 67 72 67 67 59 67 73 73 72 72 72 72 67 72 72 72 72 72 72 72 72 72 72 72 72 72 73 72 77 72 72 73 102 73 73 72 72 72 73 72 71 63 72 72 71 63 63 63 71 71 61 61 71 72 63 63 72 71 71 72 72 63 63 71 71 63 63 43 39 40 44 60 57 63 63 63 63 72 63 72 91 91 91 105 91 91 91 91 107 107 77 77 77 91 91 77 91 113 91 91 91 91 91 108 106 91 91 91 97 72 91 97 82 97 83 77 113 95 95 97 97 97 91 98 91 72 72 72 72 72 72 72 72 89 89 113 
54 39 41 41 41 39 41 39 54 54 54 54 54 54 36 36 36 38 39 54 59 59 59 59 59 58 59 59 59 59 59 65 59 67 59 67 58 58 59 59 41 41 41 41 59 59 59 59 59 59 59 41 41 59 59 59 59 59 59 59 59 67 59 67 72 67 59 72 72 67 67 59 67 65 72 72 72 72 72 72 72 73 72 72 76 73 77 72 72 72 72 73 72 72 72 73 102 73 72 72 72 73 73 72 71 72 71 63 72 63 71 63 71 61 60 71 61 71 72 71 63 72 71 63 72 71 72 71 71 63 62 62 44 44 44 56 63 63 71 72 63 71 90 105 91 91 91 91 91 91 91 97 91 106 91 91 107 91 77 77 91 91 91 91 97 91 91 97 91 91 91 97 97 97 97 91 73 97 83 77 97 95 95 97 113 113 113 113 91 90 90 72 72 72 72 72 72 109 72 109 
41 41 41 41 39 54 39 52 54 54 54 54 41 36 36 38 38 39 39 59 59 59 67 59 59 39 59 59 59 59 59 67 67 59 58 59 58 41 41 41 41 59 59 59 59 59 59 59 59 59 59 59 59 59 59 59 67 59 59 59 67 59 59 72 59 67 67 67 67 73 67 59 72 72 72 72 72 71 71 72 72 72 72 75 75 63 77 71 71 72 72 77 72 72 72 73 72 76 72 72 102 73 73 72 77 71 63 71 71 71 71 71 60 60 61 71 63 71 71 72 63 63 61 63 71 71 72 71 71 63 62 61 44 44 61 63 63 71 76 76 63 63 76 105 91 91 91 73 116 91 91 97 91 91 97 73 91 91 91 91 91 77 91 91 91 91 91 91 91 113 113 83 91 91 91 97 91 97 97 113 113 91 91 109 113 113 113 91 91 91 98 107 113 91 91 72 72 72 72 72 
41 39 41 41 41 41 52 39 39 41 41 54 41 54 38 38 41 59 41 56 59 59 67 59 58 56 39 67 59 59 59 59 59 58 59 41 58 41 58 59 59 59 67 59 59 59 59 59 59 59 59 59 67 59 59 67 59 59 59 59 59 67 77 71 59 67 76 72 67 73 59 67 67 72 72 72 72 72 72 71 71 71 71 71 71 63 76 72 72 72 72 72 73 73 72 71 71 77 72 73 73 97 72 73 73 71 71 63 63 71 71 63 60 63 71 71 72 72 63 63 63 71 72 71 71 72 71 71 63 62 62 62 62 62 63 63 71 72 72 76 63 76 77 91 91 74 91 91 91 116 91 116 97 73 73 97 91 91 91 113 91 91 91 77 91 91 91 91 91 113 97 83 77 97 91 113 91 91 97 91 91 73 113 91 113 109 109 72 98 99 91 99 72 91 87 72 91 72 72 72 
54 54 54 54 41 41 39 39 41 40 54 38 54 41 38 39 54 59 59 52 39 39 57 67 59 67 38 59 41 59 59 59 67 39 41 41 41 59 58 59 59 59 59 59 59 59 59 59 59 59 59 58 67 58 59 59 59 59 59 59 72 67 67 67 67 67 72 73 67 67 67 73 76 72 72 67 72 72 75 71 72 72 63 63 63 63 71 71 77 72 71 72 73 73 73 71 71 71 73 97 102 102 97 73 72 71 71 71 63 71 71 63 63 63 71 63 71 72 72 71 72 72 63 72 71 71 71 63 63 62 62 62 63 63 63 71 71 72 63 63 63 76 77 77 77 77 91 97 91 91 116 97 97 97 91 91 91 103 91 91 113 91 77 91 91 91 91 97 113 97 97 77 97 82 113 97 91 91 91 91 91 91 113 109 113 113 97 97 99 109 72 72 72 72 72 72 72 72 72 72 
54 54 54 41 54 54 41 39 39 40 38 41 54 54 39 54 67 59 59 39 38 38 57 59 59 59 59 59 39 39 67 59 39 39 39 39 59 59 58 67 59 59 59 58 59 59 59 59 59 59 59 59 59 67 67 59 59 59 59 67 67 67 77 67 67 67 71 73 72 73 73 73 76 72 72 67 72 72 72 72 71 72 63 63 63 63 71 71 71 72 72 73 73 104 73 71 71 72 77 102 89 104 72 71 71 72 71 71 58 71 71 71 71 71 63 63 62 62 71 63 72 72 71 72 71 63 63 63 63 63 63 63 63 71 71 72 71 71 63 63 76 72 77 77 77 77 77 91 91 91 97 91 91 91 91 91 91 97 91 91 97 91 91 91 91 91 91 91 113 113 97 77 73 97 113 97 97 -9999 73 91 113 91 113 95 113 113 91 113 109 91 90 72 72 72 72 62 91 72 78 89 
54 54 41 54 54 54 54 39 39 39 38 38 54 54 54 67 41 39 67 59 39 39 41 59 59 59 59 59 59 59 41 58 59 39 59 59 41 59 59 59 41 59 67 67 67 59 59 59 59 59 59 67 59 59 59 59 59 59 59 67 67 67 72 67 71 67 73 73 67 59 72 72 72 73 72 72 72 72 72 71 72 72 72 63 72 63 71 71 63 71 72 102 73 73 71 71 71 72 102 77 92 73 72 63 71 63 63 71 71 63 71 60 63 63 60 44 44 60 71 72 71 63 63 63 63 63 63 63 71 71 63 63 63 71 71 91 63 63 71 71 77 76 91 90 77 76 72 77 91 91 91 97 97 97 91 91 97 97 91 97 91 91 91 97 97 91 91 91 113 78 82 77 113 97 97 97 97 -9999 91 113 113 113 113 97 97 113 113 113 113 91 90 72 71 72 72 72 72 72 72 72 
54 54 54 54 54 54 39 40 39 39 39 39 54 59 59 41 59 39 59 59 41 38 41 59 41 41 58 59 59 59 41 39 59 67 59 59 57 57 58 59 59 59 59 41 59 59 59 67 59 59 59 59 59 59 59 59 67 67 72 67 68 67 67 67 73 67 68 67 73 67 67 67 73 72 72 67 76 76 71 71 72 72 72 72 72 71 63 71 71 72 77 77 73 71 71 71 104 102 97 91 72 71 71 72 63 56 56 62 63 63 63 55 60 56 39 40 44 44 63 73 63 73 63 63 63 63 63 63 71 71 71 71 63 71 71 63 63 63 71 77 77 72 72 77 91 77 72 72 72 91 91 91 97 91 97 91 97 91 91 91 97 97 97 77 97 97 97 97 113 113 91 82 83 97 97 97 97 97 113 -9999 113 97 109 97 97 97 113 113 113 91 91 72 72 71 72 62 72 72 72 72 
54 54 41 54 54 54 38 38 38 40 38 39 38 39 59 38 39 67 59 59 38 41 39 59 59 59 59 59 59 59 41 59 67 67 59 58 41 58 57 58 59 59 59 58 59 59 59 59 59 59 59 59 59 59 67 59 59 67 67 67 67 67 67 67 73 72 73 73 73 73 67 67 73 72 73 72 59 71 72 66 73 71 72 71 71 63 63 72 71 77 77 77 77 72 72 72 102 102 72 71 63 63 63 71 62 60 60 63 71 55 71 71 60 40 39 39 44 63 71 63 72 71 71 71 63 63 63 63 63 71 63 71 71 90 63 63 63 63 71 71 76 77 77 77 91 91 91 72 71 72 91 91 91 91 91 91 91 91 91 97 97 97 97 83 97 79 97 113 97 97 77 97 97 97 97 97 97 97 113 91 -9999 109 109 109 97 97 97 97 109 109 91 72 72 71 72 72 72 62 71 62 
41 41 54 54 54 41 41 39 41 40 39 40 38 38 36 39 67 67 67 59 38 38 59 67 59 59 59 59 59 39 59 67 67 59 41 59 41 58 57 57 59 59 59 58 59 59 59 59 67 67 59 59 67 59 59 67 67 67 59 67 67 67 68 67 59 67 59 59 72 73 67 72 73 72 67 67 72 71 72 72 71 71 71 71 63 71 71 71 71 77 77 77 77 72 72 76 73 72 72 71 63 62 62 62 60 60 60 71 60 63 71 63 52 38 38 39 63 71 63 71 71 63 63 63 71 63 71 63 71 71 71 71 72 76 76 63 71 71 72 72 76 77 72 77 72 77 91 77 71 71 91 91 97 97 91 97 97 91 91 91 91 97 97 83 97 97 91 97 97 91 97 97 97 97 97 97 97 83 109 113 113 113 107 109 77 72 78 97 113 113 72 72 72 62 72 72 78 72 62 62 
40 41 41 41 41 54 54 54 54 38 40 41 41 41 58 67 59 59 67 40 39 67 67 67 59 67 67 67 67 59 41 67 59 59 59 41 67 58 58 58 59 59 59 59 58 58 59 67 67 59 59 59 59 59 67 67 67 67 67 59 67 68 73 67 59 59 59 59 67 59 72 72 73 72 72 71 72 71 72 72 73 71 71 71 71 71 71 71 72 77 77 77 77 73 102 102 72 73 71 71 62 60 59 60 55 63 71 62 71 71 63 60 39 39 39 60 71 71 71 63 63 71 71 63 71 72 72 71 71 71 76 76 76 76 76 76 72 76 76 76 76 77 77 73 71 92 72 73 71 71 91 91 91 92 97 97 97 97 97 97 97 97 91 97 79 73 97 97 97 97 97 97 83 91 97 113 97 97 97 113 113 91 113 109 113 72 72 78 78 91 72 72 72 62 62 72 72 62 61 62 
54 54 41 54 41 54 54 54 40 39 54 54 59 59 59 59 59 59 41 39 59 67 67 67 67 67 41 41 59 59 67 40 59 59 59 59 67 59 59 59 59 59 67 59 67 59 59 59 59 59 67 67 59 67 67 67 67 67 67 67 67 67 67 59 59 59 59 67 67 73 59 71 73 72 72 67 72 71 72 71 71 71 71 71 71 71 72 72 77 72 76 72 97 102 102 73 72 72 71 63 62 60 57 63 71 71 63 63 72 71 62 39 39 39 71 63 63 71 63 71 71 63 63 71 63 71 72 71 71 72 72 71 74 77 76 76 76 76 90 76 90 72 77 71 73 77 77 77 73 91 77 77 73 91 97 92 73 92 91 91 91 91 91 97 97 97 77 91 91 91 91 91 97 97 97 113 113 113 113 113 109 109 113 113 97 72 72 97 97 116 72 72 72 71 77 72 72 72 62 72 
54 41 54 54 41 39 41 39 39 39 59 67 59 59 67 41 41 41 39 39 67 59 57 67 39 59 59 59 67 59 59 40 59 59 59 59 59 59 59 59 41 41 67 59 59 59 59 59 67 59 67 59 67 67 67 67 67 67 67 67 67 67 67 59 67 67 71 59 67 73 67 72 73 73 73 72 72 72 72 71 71 72 71 71 71 72 72 77 77 71 71 71 77 77 77 73 73 72 71 71 62 63 62 71 66 71 71 71 71 63 39 39 40 56 71 63 62 63 63 63 71 72 63 63 63 63 72 90 72 71 71 71 71 72 72 77 72 72 72 90 90 72 71 71 73 77 76 72 91 91 91 73 71 71 91 92 73 77 77 97 97 97 91 91 97 91 77 73 91 77 91 97 91 97 97 113 113 113 113 113 91 113 109 113 106 72 72 97 72 116 77 72 72 78 72 63 62 62 71 70 
54 54 54 54 54 41 39 39 39 54 41 59 59 57 39 39 67 67 59 59 57 67 57 67 59 67 59 67 59 59 59 41 59 59 59 59 59 59 59 59 59 59 59 59 58 59 59 59 67 59 67 67 68 67 67 67 67 67 67 67 67 59 59 59 59 67 67 67 59 73 73 72 73 71 73 72 71 72 72 71 71 71 71 72 72 77 77 77 77 72 72 72 72 77 77 92 101 71 63 71 63 71 63 71 63 71 71 71 63 39 39 39 55 63 71 63 62 63 71 72 71 71 63 71 71 71 71 72 72 76 63 63 71 71 72 72 71 71 71 90 90 71 71 71 73 71 71 71 71 77 77 77 71 71 63 71 73 91 97 92 91 77 91 97 97 73 73 73 77 91 91 97 97 97 97 113 113 113 113 97 97 109 109 113 113 72 72 78 97 97 77 72 78 78 72 62 62 62 71 70 
54 54 54 54 54 40 40 40 39 39 39 39 39 65 59 59 67 59 59 67 59 39 67 67 59 59 59 59 41 41 59 67 59 59 67 59 59 59 59 59 59 59 59 59 59 59 59 67 67 67 67 67 68 67 67 67 67 73 67 67 59 59 67 67 67 67 72 59 67 73 73 73 73 73 73 73 71 71 71 71 72 72 71 72 72 77 77 77 77 102 73 77 77 72 72 71 71 72 71 71 63 63 71 71 71 71 71 71 43 39 38 55 63 71 71 62 62 63 63 63 71 71 71 71 63 63 71 71 71 63 63 71 71 71 63 63 71 71 71 72 71 71 63 71 71 76 77 72 71 77 77 73 77 71 77 73 72 92 91 91 91 91 73 73 73 73 73 77 97 91 91 83 97 97 92 113 97 97 91 113 113 113 113 97 78 73 73 78 113 77 105 78 107 78 72 62 62 62 70 78 
54 67 54 54 54 54 54 41 39 39 41 41 59 57 67 59 67 67 67 59 59 59 67 59 67 59 59 41 59 67 59 59 59 59 59 59 59 59 59 59 59 67 59 59 58 59 67 67 59 59 67 59 67 59 59 67 67 71 67 59 59 59 59 59 67 67 67 67 67 72 73 73 72 71 73 71 71 71 71 71 71 72 71 72 72 77 72 72 72 102 77 72 72 72 63 63 71 71 63 71 71 71 71 71 63 63 63 62 39 39 51 63 71 63 62 62 62 63 63 63 71 71 62 63 72 72 63 71 71 71 71 72 71 72 71 72 71 71 72 71 71 76 76 71 72 78 77 71 77 71 77 77 77 77 77 71 71 72 72 91 91 73 73 73 73 79 91 97 97 97 92 97 97 97 113 113 97 113 113 113 113 97 97 113 113 106 78 107 107 105 77 105 78 72 72 62 62 72 78 78 
67 59 41 58 67 58 54 54 54 67 58 59 67 67 67 67 67 56 59 59 59 59 59 59 59 41 59 39 59 40 59 59 59 41 67 59 40 59 59 67 59 59 59 59 67 67 67 67 59 59 59 59 59 67 67 67 67 59 68 67 59 67 67 67 67 67 67 59 67 72 73 73 71 71 72 71 73 72 71 71 71 71 71 72 77 73 73 72 72 73 72 71 72 72 63 63 71 71 63 62 62 62 71 71 71 71 63 56 39 51 63 71 62 62 62 71 71 63 71 71 63 63 63 63 72 76 72 63 77 91 72 71 71 71 72 71 72 72 72 72 72 71 72 90 71 74 74 73 77 77 77 72 77 71 71 63 63 72 91 91 91 72 72 73 77 83 97 79 97 97 113 97 97 97 113 113 113 113 97 113 113 113 113 113 113 107 85 113 107 107 106 78 78 72 72 62 72 72 78 78 
67 54 54 40 58 54 54 58 67 58 67 58 59 67 59 59 59 59 65 57 39 39 39 40 39 39 39 39 41 41 59 59 59 59 59 59 59 41 67 59 59 59 59 67 67 59 59 59 67 58 58 67 67 59 67 67 67 67 67 67 67 67 67 73 67 67 67 67 67 67 72 71 73 73 71 71 71 76 76 71 76 71 72 72 77 73 73 72 72 72 77 71 63 63 59 63 71 63 71 71 63 63 71 71 71 71 52 39 39 39 62 60 62 62 62 63 71 71 71 63 71 63 71 72 76 72 76 72 72 71 63 63 71 71 72 71 72 72 90 76 71 71 71 73 73 72 73 72 91 71 71 63 71 71 71 63 79 72 72 91 91 72 72 73 92 83 97 77 97 97 113 113 97 97 113 91 97 113 97 113 113 97 113 113 113 73 78 78 109 107 106 105 78 78 77 72 72 71 72 78 
52 54 52 52 39 39 54 58 67 67 67 59 57 67 59 57 59 67 59 67 59 41 41 59 41 40 39 39 41 41 41 59 59 58 59 59 59 59 67 67 59 67 67 67 59 59 67 67 67 59 67 59 67 67 67 67 67 59 59 59 67 67 72 67 67 67 67 67 59 67 73 72 71 71 72 72 71 73 71 71 71 72 77 77 72 72 71 72 71 71 71 71 71 59 59 71 71 63 71 71 71 71 71 63 62 52 52 38 38 40 41 61 61 62 63 58 71 63 71 71 71 63 71 76 72 78 72 63 63 71 71 71 63 72 71 72 72 72 90 90 72 71 71 71 71 73 73 91 91 73 71 71 63 63 63 63 72 72 91 72 72 73 73 77 97 92 78 83 106 106 97 97 97 97 97 97 97 97 113 97 97 113 91 107 73 72 72 78 109 116 109 105 85 77 72 62 71 72 72 72 
52 52 58 52 50 52 41 54 56 67 57 39 57 57 67 67 59 59 67 59 59 67 67 59 59 41 40 39 39 41 41 59 59 59 59 59 59 59 67 59 59 59 67 67 67 67 67 67 59 67 67 67 67 67 67 67 59 67 59 67 67 73 67 67 67 67 67 73 59 67 67 67 71 71 72 71 71 76 71 71 71 77 77 73 72 72 71 71 76 71 71 71 59 59 71 63 63 63 71 63 71 71 71 62 57 39 38 38 38 40 41 61 63 71 58 71 71 71 71 63 63 63 76 72 71 63 63 76 63 91 63 72 63 72 72 76 72 76 76 76 71 73 73 71 71 71 73 91 91 91 71 71 63 63 63 58 72 72 72 91 73 73 97 72 78 78 78 97 91 97 97 97 97 97 97 97 97 106 113 113 113 113 91 107 73 72 78 78 78 116 97 78 78 78 72 72 71 72 77 107 
52 54 59 56 52 52 41 41 41 59 57 65 67 59 57 57 67 67 67 59 67 67 59 67 58 59 67 67 58 40 59 59 58 58 58 59 59 59 59 67 67 67 67 67 67 67 67 67 67 59 67 71 67 67 67 59 67 59 59 59 67 67 59 67 67 67 67 59 72 67 67 72 67 73 71 73 73 71 71 71 72 77 77 77 72 72 71 71 71 71 71 71 71 71 59 59 57 71 63 71 71 71 63 62 58 39 38 38 52 52 40 62 71 71 71 71 63 71 72 71 71 71 63 71 63 63 63 63 76 91 91 71 72 72 71 71 72 76 76 76 73 71 71 72 73 71 71 72 91 91 66 63 63 63 63 63 63 72 73 77 78 91 92 97 103 97 106 106 108 106 97 97 97 97 97 97 97 106 97 113 113 113 113 107 73 73 73 78 78 116 106 106 85 78 72 72 72 72 77 72 
59 59 57 57 56 56 56 41 40 39 57 57 57 67 56 56 56 39 59 67 67 59 67 67 58 67 67 59 57 58 59 59 58 59 59 59 59 67 67 67 67 67 67 67 67 67 67 67 67 59 71 73 68 68 67 59 67 67 59 59 67 67 59 59 67 67 67 67 72 71 73 67 71 71 72 73 72 71 73 71 72 77 76 76 73 72 71 71 71 71 71 71 71 59 59 57 57 63 63 63 71 63 59 59 40 56 56 56 58 62 62 71 71 58 71 63 71 71 63 71 63 63 63 62 63 63 71 63 63 63 63 71 72 72 72 72 71 72 72 72 71 71 71 71 72 71 71 71 72 73 72 63 63 62 63 63 73 73 74 78 73 91 92 97 97 77 77 97 97 97 97 97 97 97 97 113 97 107 97 113 113 97 113 113 83 73 73 78 78 106 106 106 106 78 72 72 73 72 77 72 
67 59 57 59 56 56 56 56 56 56 50 57 50 50 56 56 56 39 59 67 41 59 59 59 58 58 59 59 57 57 59 58 58 59 67 67 67 67 67 67 67 67 67 67 67 67 68 67 67 67 59 67 67 67 67 59 67 59 67 67 67 59 67 67 67 68 73 73 71 73 73 73 73 73 73 73 72 73 71 72 77 77 72 71 71 71 71 71 71 63 71 71 59 58 57 57 59 63 71 71 62 63 59 40 39 56 62 62 58 58 58 71 63 71 71 71 71 71 63 71 63 63 61 62 63 63 63 76 71 63 63 72 73 72 71 71 71 77 71 73 71 71 71 72 72 72 71 71 71 72 71 71 63 62 63 63 63 72 73 73 83 79 79 79 83 83 97 91 97 97 97 97 97 97 97 97 97 97 97 113 116 113 97 97 109 113 78 78 78 78 107 113 109 91 72 72 74 77 72 78 
52 52 50 58 56 59 56 56 50 50 50 39 56 56 59 59 57 41 41 41 41 59 59 40 58 58 59 59 58 59 59 58 67 67 67 67 67 67 67 67 67 67 67 67 67 67 67 67 67 59 59 67 67 68 59 67 59 59 59 67 67 67 67 67 68 73 73 71 67 71 73 73 71 73 73 77 77 72 73 73 72 72 71 67 59 71 71 71 63 59 59 59 59 57 57 55 63 71 59 59 63 62 59 39 39 56 62 58 62 58 71 71 71 71 63 71 63 71 71 63 63 63 59 62 63 63 63 71 63 63 63 72 71 72 73 76 71 77 77 71 71 71 72 71 71 71 71 71 91 71 71 63 61 62 63 71 73 79 91 97 72 97 79 79 78 83 91 97 97 107 97 97 97 97 97 97 113 113 107 116 116 113 113 113 109 78 72 72 72 78 78 113 113 113 72 72 72 72 72 72 
41 41 39 41 39 58 56 56 50 50 39 39 50 50 67 59 52 41 41 41 58 58 57 40 58 59 59 58 58 41 58 58 59 59 67 67 59 67 67 69 67 67 67 67 67 67 67 67 59 59 59 57 57 67 67 67 67 67 67 67 67 67 68 68 68 73 73 73 73 73 73 73 67 73 104 72 73 72 73 77 72 77 77 71 71 76 71 71 71 71 59 59 59 57 57 63 71 71 59 59 71 63 57 57 51 57 59 62 62 63 71 71 63 71 71 63 71 63 63 71 71 71 63 71 63 63 71 63 63 71 71 71 73 71 72 72 71 71 71 71 77 71 72 72 72 71 78 77 72 63 63 63 62 62 63 72 83 83 97 97 72 97 78 78 78 78 97 97 97 97 97 97 97 97 97 97 97 97 97 116 109 113 113 113 113 72 91 78 78 78 78 113 113 113 105 72 72 72 62 62 
41 41 41 41 39 39 50 50 50 50 50 59 57 50 50 50 52 59 59 59 58 58 59 58 59 59 67 58 58 41 59 59 66 67 67 59 67 67 59 67 67 67 67 67 67 67 59 67 67 67 67 59 59 59 67 67 67 67 67 67 67 67 68 68 67 71 67 71 73 73 73 73 73 73 71 100 71 72 73 73 73 73 72 71 71 71 71 71 71 71 59 40 58 58 57 71 71 63 63 63 71 57 58 58 58 58 59 59 71 71 71 71 71 71 71 71 72 63 71 63 71 63 71 71 71 73 63 63 63 63 76 76 71 72 77 77 72 71 77 63 72 72 71 72 72 71 73 72 71 71 63 62 63 58 71 77 97 97 83 83 77 83 97 83 92 97 97 97 97 97 97 97 113 97 97 108 108 97 91 116 116 113 113 109 91 78 78 78 78 78 85 116 106 105 105 77 72 63 72 72 
39 39 52 50 50 50 50 50 52 52 58 67 52 50 50 50 59 59 59 59 59 59 59 58 59 59 59 59 59 59 59 59 67 67 67 59 67 59 59 67 67 59 59 59 67 59 67 67 59 59 67 67 59 59 67 67 67 67 67 67 67 67 67 73 67 68 73 73 73 73 71 71 77 72 71 71 71 71 73 72 72 72 72 71 59 67 71 71 71 59 58 58 58 59 59 59 59 62 63 71 63 58 58 71 63 59 59 59 63 71 71 71 71 71 72 71 63 71 71 63 71 63 77 63 71 63 63 71 71 71 71 77 78 91 78 71 71 71 78 72 71 72 72 72 72 72 73 72 71 71 63 63 63 71 77 78 92 78 78 72 77 83 97 78 97 73 91 97 97 97 97 113 97 107 106 108 108 108 116 116 116 113 113 109 78 78 78 78 78 109 109 116 106 105 77 77 72 72 72 72 
52 52 52 50 50 59 50 50 51 52 52 67 52 59 50 59 51 52 59 67 67 66 67 67 67 67 67 67 67 67 67 58 67 59 59 59 67 67 59 59 67 59 59 59 59 67 59 59 59 59 59 67 59 59 67 67 67 67 67 67 67 106 67 67 73 73 67 72 67 71 71 72 71 72 71 71 71 71 72 73 87 73 72 71 59 67 71 59 63 59 58 59 59 59 71 59 59 63 59 63 62 58 58 58 58 59 62 62 71 71 71 63 63 71 71 71 71 71 63 63 63 71 63 63 63 63 71 71 71 73 72 72 78 78 78 71 72 71 71 72 71 63 71 72 71 73 72 72 72 71 72 78 83 77 78 92 73 72 63 72 72 97 97 83 73 72 97 97 97 97 106 97 113 113 97 108 108 108 109 109 116 113 97 107 85 78 78 78 78 91 78 113 107 109 109 77 72 72 62 78 
52 59 52 68 68 67 67 67 67 67 67 67 67 67 67 67 67 52 67 67 67 67 67 67 67 67 67 59 58 59 67 67 67 67 67 66 67 66 66 67 59 67 67 59 59 59 67 67 67 67 67 59 59 67 67 67 67 67 67 68 67 67 67 67 72 68 73 67 67 67 72 73 72 71 67 67 67 73 107 73 73 71 71 59 59 71 59 71 59 59 71 71 71 71 63 59 59 71 71 62 62 -9999 58 58 62 62 71 71 71 58 71 71 63 71 76 71 63 71 71 71 71 71 63 63 63 63 71 71 71 71 91 73 78 73 71 63 63 92 73 72 71 71 71 71 63 71 72 72 72 78 73 83 83 71 72 77 72 63 72 79 72 73 92 83 73 72 92 97 97 116 118 97 108 113 108 108 108 105 109 109 109 109 109 113 105 105 85 78 78 116 106 106 106 113 109 91 72 72 72 63 
52 52 68 68 68 68 67 67 67 67 67 67 67 67 67 67 67 67 67 67 67 67 67 67 67 67 59 67 67 67 67 67 59 59 59 66 59 66 66 67 59 67 59 67 67 67 67 67 67 67 67 59 59 67 67 67 67 68 59 59 67 67 67 68 68 67 67 73 67 67 71 72 72 71 72 67 67 71 73 73 72 71 59 59 67 67 59 59 59 59 71 71 71 71 59 59 71 63 62 59 63 63 58 63 62 63 71 58 63 63 63 72 72 71 71 63 63 71 63 71 71 72 63 63 63 63 76 71 72 72 71 72 77 71 63 63 71 72 71 72 71 71 71 71 71 71 78 71 63 91 74 83 73 63 78 72 63 72 63 72 73 91 73 83 78 72 92 108 97 116 116 108 113 113 106 97 108 108 109 116 109 109 109 107 106 109 109 109 109 116 108 106 78 113 113 77 72 72 72 62 
67 52 52 68 59 52 52 67 68 67 67 67 67 67 67 67 67 67 67 67 59 67 67 67 67 66 67 59 67 67 59 58 58 59 59 59 59 66 66 67 59 67 67 67 67 67 67 67 67 67 67 59 67 67 67 67 67 59 59 59 67 67 69 67 68 67 67 67 72 67 72 73 72 72 72 67 71 71 87 107 72 71 59 59 67 67 67 67 59 59 71 71 71 59 59 59 63 63 63 62 63 63 71 71 71 71 71 71 63 63 63 63 63 63 71 71 71 71 71 71 71 63 63 62 72 74 71 72 78 72 72 63 63 63 71 63 71 74 71 71 72 71 71 72 71 71 71 78 72 91 91 78 83 71 71 72 63 63 77 97 72 73 77 78 72 72 72 97 107 116 116 118 113 106 97 97 109 109 109 116 109 109 105 106 106 106 106 106 104 78 113 107 107 113 113 98 72 63 62 63 
68 68 68 52 52 52 52 51 52 52 59 59 67 67 59 59 59 67 67 59 67 59 67 67 67 59 59 59 59 66 67 58 59 59 59 59 59 67 67 67 67 67 67 67 67 67 67 67 67 67 67 59 59 67 67 67 67 67 59 67 67 69 68 67 67 67 72 72 67 73 73 72 71 72 67 67 67 67 87 72 87 71 59 59 67 67 67 59 59 59 71 59 58 59 57 59 62 63 71 63 63 63 71 71 71 62 71 66 63 71 71 71 71 71 71 71 71 63 63 63 63 63 63 71 72 71 72 72 83 72 71 71 71 63 71 72 76 76 71 71 71 73 71 71 71 71 71 71 91 92 71 71 71 71 71 63 63 71 72 72 72 72 79 78 72 63 72 97 97 97 109 109 109 106 109 113 113 109 109 109 109 109 109 106 106 105 106 104 104 108 113 109 107 82 113 77 72 63 62 62 
68 68 68 68 68 52 51 51 52 68 52 59 59 59 59 52 59 59 67 67 67 59 59 59 66 59 59 59 58 59 58 58 66 59 59 67 67 67 67 67 67 67 67 67 67 67 67 67 67 67 67 67 59 67 67 67 67 67 67 67 67 67 67 73 67 73 72 67 67 72 77 71 72 67 67 67 67 71 87 87 73 71 71 71 67 71 71 59 59 58 58 58 58 57 59 59 71 71 71 71 63 71 71 63 59 62 63 71 71 71 63 63 71 72 71 71 71 63 71 63 71 63 71 71 72 72 71 72 76 72 71 71 71 71 71 71 71 71 71 71 71 71 71 71 71 63 71 63 63 71 72 77 97 71 97 71 63 71 63 63 63 63 72 72 63 63 63 97 97 109 109 116 109 109 113 113 113 113 109 109 106 109 109 109 109 106 105 106 106 105 109 109 109 82 78 77 72 63 62 62 
68 68 68 68 68 68 68 68 68 67 59 59 59 59 59 59 59 59 59 59 66 58 59 59 58 59 59 58 58 58 58 59 59 59 59 67 67 67 67 67 67 67 68 67 67 67 67 67 67 67 67 67 67 67 67 67 67 67 67 67 67 67 67 68 67 67 73 73 73 73 77 71 71 67 67 67 67 71 71 73 71 71 67 67 67 71 59 59 59 58 58 57 57 59 59 63 71 71 71 71 63 71 63 63 71 63 71 71 71 63 71 71 71 72 72 63 71 63 63 63 63 72 71 72 71 72 72 72 76 71 71 71 72 72 72 76 71 63 71 71 97 97 73 71 71 71 71 63 71 71 72 92 71 71 71 71 63 63 63 63 72 72 72 72 63 63 63 97 97 118 118 119 119 83 109 109 113 113 116 116 107 107 109 109 105 105 109 106 116 105 109 116 113 113 78 78 72 62 62 62 
68 68 68 68 68 68 68 68 68 68 59 59 59 59 59 59 59 59 59 59 58 58 58 59 59 59 59 58 58 59 58 58 59 59 67 67 67 67 67 67 59 67 58 58 67 67 67 67 68 67 67 67 67 67 67 67 67 67 67 67 67 67 67 68 67 67 67 72 73 73 73 73 71 67 67 67 67 71 71 72 73 71 59 59 59 59 59 59 59 58 57 58 59 71 71 72 71 72 72 71 71 63 63 62 71 62 71 71 63 71 71 71 71 71 71 63 63 63 63 71 72 72 72 71 71 71 91 72 71 71 71 72 71 71 72 72 71 71 71 72 71 73 107 73 71 71 73 71 71 71 78 78 72 71 92 71 63 63 63 63 72 63 63 63 63 63 63 73 108 118 109 116 116 109 113 113 109 113 116 107 108 105 78 78 99 109 109 109 109 116 109 109 109 113 113 78 77 62 62 62 
68 68 68 68 68 68 68 68 68 68 67 67 59 59 59 59 59 59 59 59 58 58 58 59 59 59 59 59 58 66 59 67 67 66 67 67 67 67 67 67 67 67 67 67 67 67 67 67 59 67 67 67 67 68 67 67 71 67 87 67 67 68 67 73 67 71 67 67 73 72 71 72 71 71 71 71 67 71 71 71 73 71 59 59 59 71 71 59 59 57 58 58 59 71 72 72 72 72 71 71 71 71 71 71 63 71 71 71 63 71 71 71 63 71 71 71 71 71 71 71 71 63 72 72 72 72 72 72 91 71 71 72 72 71 71 71 71 71 71 71 71 73 73 73 73 71 73 71 71 71 71 78 74 73 72 63 63 63 63 63 72 63 63 63 63 63 72 72 105 107 118 116 116 109 113 109 113 97 116 107 108 107 107 99 98 116 99 109 109 78 78 109 116 113 113 78 78 72 71 71 
68 68 68 68 79 68 68 68 68 68 68 68 68 68 59 59 67 67 59 59 58 58 58 59 59 59 59 59 67 67 66 66 59 59 67 67 67 67 67 67 67 68 68 67 67 67 67 67 67 67 67 67 67 68 67 67 72 67 68 67 68 68 67 67 71 73 67 71 77 73 71 73 71 71 71 71 71 71 71 71 71 71 59 59 59 59 59 59 59 59 71 71 71 72 71 71 71 71 71 71 71 71 71 71 63 76 71 58 63 71 71 71 72 63 72 71 71 71 71 72 71 72 72 72 72 72 71 91 72 91 71 72 71 78 71 71 72 74 74 73 71 71 73 78 73 73 71 71 63 63 78 72 83 73 71 63 63 63 63 63 71 63 63 63 63 72 72 77 97 116 116 116 116 116 113 113 113 97 109 107 107 107 107 116 109 116 109 105 105 78 85 82 116 116 113 113 77 77 77 72 
68 68 68 68 68 68 68 52 68 68 68 68 68 67 59 59 67 59 59 66 66 66 58 59 58 59 59 59 59 67 67 59 67 67 67 67 67 67 67 68 68 67 67 67 67 67 67 67 67 67 67 67 67 67 68 67 68 72 67 67 67 68 59 67 71 73 73 73 73 72 73 71 72 71 67 71 71 72 71 71 63 71 71 59 59 59 59 67 59 67 71 71 72 76 76 71 71 71 71 71 71 63 63 71 63 71 71 71 71 71 72 72 72 71 71 71 63 72 71 72 71 71 71 72 72 72 71 72 91 71 71 71 90 71 71 71 74 92 92 73 73 73 73 73 73 71 83 71 71 71 71 71 71 72 71 63 63 63 63 63 72 72 63 63 63 72 72 72 97 97 116 116 116 116 113 109 109 97 116 116 116 86 109 116 116 78 116 105 105 77 78 116 116 116 113 113 77 78 72 62 
68 68 68 79 79 68 79 68 68 68 68 68 68 67 67 67 67 59 67 67 58 66 67 59 67 67 67 67 67 67 67 67 67 67 67 67 67 67 68 67 67 67 68 67 67 67 67 67 67 67 67 67 67 67 67 67 68 68 87 67 68 68 67 67 67 73 73 73 73 77 72 71 71 67 71 71 71 72 71 67 59 67 71 67 59 67 71 71 67 71 71 72 71 76 71 71 76 71 71 71 63 71 71 71 71 71 71 71 72 72 72 72 72 71 71 71 72 72 72 71 71 71 71 71 72 72 71 72 72 71 74 71 76 76 78 71 71 71 97 71 71 71 71 71 71 71 71 75 71 71 71 71 71 71 72 71 63 71 63 63 72 63 63 63 63 63 63 63 63 96 109 116 108 108 97 113 109 116 116 83 109 109 116 109 116 116 78 85 116 105 109 116 116 116 113 113 113 78 72 61 
68 52 52 52 68 68 68 68 68 68 68 67 68 67 67 67 67 67 67 67 67 67 68 68 67 67 67 68 68 67 67 67 67 67 67 67 67 68 68 67 66 67 67 67 67 67 67 67 67 67 67 67 67 67 67 68 68 67 87 68 68 68 67 67 68 67 72 73 73 73 73 71 71 67 67 71 72 71 71 67 59 67 71 71 67 71 71 71 71 71 71 71 71 71 71 76 76 71 71 71 71 71 71 71 71 71 71 71 71 71 72 91 72 72 71 71 71 71 71 71 71 71 71 76 71 71 78 76 78 72 72 76 76 78 76 71 71 71 71 71 71 71 71 71 76 92 73 73 73 71 71 71 71 72 71 71 63 72 72 72 72 63 63 63 63 63 63 63 63 91 116 109 116 97 97 113 113 116 116 116 116 116 116 116 109 78 118 78 116 106 113 109 113 116 113 113 99 78 71 62 
68 52 52 52 68 68 68 68 68 68 67 59 67 67 67 67 67 67 67 59 67 68 68 79 68 68 68 68 68 67 67 68 67 68 67 67 67 67 67 67 67 67 67 67 67 68 67 67 67 67 67 67 67 67 67 68 68 67 67 68 67 77 77 77 73 67 71 72 100 78 73 73 71 67 71 72 59 59 71 59 67 71 71 71 71 71 71 71 71 71 71 71 71 77 71 72 71 71 71 71 71 71 71 71 71 71 71 71 72 71 72 71 71 76 72 63 71 71 71 71 71 71 76 76 71 71 71 71 71 90 92 78 78 76 76 71 71 76 71 71 78 71 73 92 92 92 73 76 71 71 71 71 71 71 71 63 63 63 63 72 72 63 63 63 63 63 63 63 63 91 109 116 109 97 116 113 113 116 116 109 109 109 116 116 116 116 109 99 78 116 99 109 116 116 113 81 78 78 72 62 
68 68 52 52 59 68 68 68 68 68 67 59 67 67 67 67 67 67 67 67 68 67 68 68 67 67 68 67 68 68 67 67 67 59 59 59 67 67 67 67 58 59 67 67 77 67 67 67 67 67 67 67 67 68 68 68 68 67 67 67 73 68 77 77 73 73 72 72 87 77 71 71 71 71 67 59 59 71 71 67 71 77 72 71 71 71 71 71 71 71 71 71 71 71 76 72 72 72 71 71 71 71 71 71 71 71 71 71 71 71 71 71 72 76 72 71 71 71 71 63 71 76 76 76 71 72 71 71 76 92 92 78 72 78 71 71 103 92 76 71 71 71 71 92 71 71 71 71 71 71 71 71 71 63 63 63 63 63 63 63 72 63 63 63 63 63 63 63 63 97 116 116 116 116 116 109 116 116 116 116 109 109 109 116 116 116 98 109 77 109 99 109 116 116 116 81 78 78 78 71 
68 68 68 52 59 67 68 68 68 59 52 59 59 67 67 67 67 67 67 68 68 68 68 67 59 59 67 68 68 59 67 67 67 59 67 67 67 67 67 67 59 59 59 67 79 67 67 68 67 67 68 68 68 68 67 68 68 68 87 68 77 66 71 77 77 73 73 72 72 78 71 71 71 71 67 59 67 67 71 71 71 74 72 71 71 71 71 71 71 71 71 71 71 71 72 72 71 71 71 71 71 71 71 76 76 71 71 71 71 71 71 91 71 76 72 71 76 76 71 71 76 71 74 72 72 71 72 76 78 76 97 78 76 71 76 108 97 103 72 71 71 71 71 71 71 71 71 71 63 63 63 63 71 63 63 63 63 63 63 63 63 72 63 63 63 63 63 63 72 116 116 116 116 116 116 113 109 116 91 116 116 98 99 116 116 116 116 78 78 116 98 98 80 98 113 109 113 78 77 72 
68 68 68 68 52 68 68 68 68 67 68 67 59 67 67 67 67 67 67 67 68 67 59 59 59 59 67 59 67 59 59 59 59 67 67 67 67 67 67 59 59 59 59 67 67 67 67 67 67 67 67 68 79 67 68 68 67 68 74 87 77 67 72 78 78 78 72 77 77 73 73 71 71 67 67 59 67 71 71 71 71 72 74 72 71 71 71 71 71 71 71 71 71 71 72 72 72 71 71 71 71 71 71 71 71 71 72 71 71 71 71 76 72 71 71 71 72 72 72 71 71 71 71 72 76 72 76 71 83 83 76 76 76 72 72 90 91 71 71 63 63 63 63 63 71 63 63 63 63 63 63 63 63 63 63 63 63 63 63 63 72 72 63 72 72 63 63 72 116 109 116 116 109 109 109 116 109 109 98 99 98 77 77 99 116 116 98 116 116 116 91 91 98 80 98 77 113 113 77 72 
79 68 68 68 68 59 68 67 68 68 79 67 67 67 67 67 67 68 68 68 68 67 59 59 67 67 67 59 59 67 59 67 67 67 67 67 67 67 67 59 59 67 67 59 59 67 67 67 68 67 67 67 68 67 67 67 67 67 67 73 73 78 78 72 78 78 77 73 72 73 72 71 71 71 71 71 67 67 71 71 71 71 73 73 72 71 71 71 71 71 71 71 71 71 71 71 71 72 71 71 71 71 71 71 71 71 71 71 71 71 71 76 71 91 71 72 71 72 71 71 71 71 71 71 72 78 71 79 79 72 106 106 106 66 71 71 71 71 71 71 63 63 63 63 63 63 63 63 63 63 63 63 63 63 63 63 63 63 63 63 63 63 72 72 72 72 72 92 116 109 116 99 116 109 109 109 109 109 99 98 99 77 99 109 109 116 109 116 116 116 109 98 98 98 90 98 99 113 79 72 
68 68 68 79 68 68 52 68 68 68 68 67 67 68 67 68 68 59 68 68 67 67 68 67 67 59 67 59 67 67 67 67 67 67 67 67 67 67 67 59 59 66 67 59 59 67 67 67 67 67 67 67 67 67 67 67 67 67 67 73 73 77 77 78 78 77 77 72 71 71 78 71 71 67 67 59 71 67 71 71 72 71 71 74 72 76 71 71 71 66 71 74 71 71 71 71 76 71 71 72 72 71 71 71 71 71 71 71 71 71 76 76 71 72 72 71 72 71 71 63 63 63 71 72 72 76 71 71 108 83 97 71 71 58 71 71 71 71 71 71 63 63 63 71 63 71 63 63 63 63 63 62 63 63 63 63 63 63 72 63 72 63 63 63 63 72 90 92 109 109 116 98 98 98 109 98 98 98 98 99 98 98 116 109 109 116 116 116 116 116 109 99 98 91 91 113 91 113 98 113 
68 68 68 79 68 68 68 67 68 67 68 67 68 67 67 67 59 67 68 68 68 67 67 67 67 59 59 67 67 67 67 67 59 67 67 67 67 67 67 67 59 58 58 67 67 67 67 67 59 67 67 67 59 67 67 67 68 87 74 73 77 77 78 78 78 77 77 73 72 78 71 71 78 71 71 71 67 71 71 71 71 72 71 71 72 71 71 71 71 71 74 71 71 71 71 71 72 71 71 72 72 72 72 71 71 71 71 71 71 76 71 71 72 71 71 71 71 71 71 63 63 63 71 72 71 71 71 71 71 97 71 63 71 72 71 76 71 71 71 71 63 63 63 71 63 63 71 72 63 63 62 62 63 63 63 63 63 63 72 72 72 63 71 63 63 63 63 72 109 116 109 109 109 109 98 98 78 99 99 99 98 109 109 109 109 116 116 116 116 116 116 117 116 90 91 113 113 113 113 99 
68 68 68 68 68 68 68 68 68 67 67 68 67 67 59 59 59 68 68 59 67 67 67 67 67 67 67 67 67 67 67 67 67 67 67 67 67 67 67 67 67 67 59 67 59 59 59 59 59 67 67 67 59 67 67 67 73 67 73 74 67 77 78 78 77 77 78 74 72 71 67 78 78 71 67 72 71 67 72 72 72 71 71 72 72 72 71 67 71 71 71 71 71 71 71 71 72 71 91 71 76 72 71 71 71 71 71 71 72 91 71 71 71 72 72 71 71 63 71 71 71 71 71 71 71 71 71 71 71 71 71 71 71 76 71 71 71 71 71 71 71 71 71 71 71 63 63 72 63 63 63 63 63 63 63 63 63 63 72 63 72 63 63 62 62 62 57 91 109 116 116 109 116 116 116 116 109 99 118 116 109 116 116 116 109 109 109 109 116 116 116 109 116 116 116 113 113 113 113 113 
68 68 68 68 68 68 67 67 68 68 68 68 67 67 59 67 68 67 67 67 67 79 67 59 67 67 67 67 67 67 67 67 67 67 67 68 67 67 67 67 67 67 67 67 67 67 67 59 59 67 59 67 59 67 68 67 87 67 67 74 68 67 67 72 78 78 78 78 71 67 67 67 71 71 73 67 71 78 71 72 71 71 72 72 71 74 71 71 71 71 71 71 71 71 71 71 72 71 71 71 71 71 71 71 71 71 71 71 71 71 71 71 72 72 71 71 71 71 71 71 71 71 71 71 71 71 71 71 71 71 71 71 71 71 71 71 71 71 73 71 71 71 71 71 63 71 63 63 63 63 63 63 63 63 63 63 63 63 63 63 71 63 62 62 61 61 63 99 109 116 116 116 116 116 109 116 98 99 99 109 116 116 116 109 109 116 99 109 116 116 116 109 109 116 116 109 98 99 116 113 
68 68 52 68 68 68 68 52 52 52 59 67 68 68 52 67 67 67 67 67 67 67 67 67 67 67 67 67 67 67 67 67 67 68 67 67 67 67 67 67 67 67 67 67 67 67 67 67 59 67 67 67 67 59 67 67 87 87 73 67 67 67 77 78 78 78 78 78 71 73 67 67 72 78 73 67 71 71 78 72 72 72 72 72 71 71 71 71 72 71 71 71 71 71 71 71 71 71 71 71 71 71 71 71 71 71 71 71 71 71 71 71 71 71 71 71 71 71 71 71 71 71 71 71 71 105 71 71 71 72 66 66 66 71 71 72 71 71 71 63 71 71 71 71 63 71 72 63 63 63 63 62 62 63 63 63 63 63 63 63 63 63 62 62 58 62 72 109 109 118 116 116 116 116 116 116 116 98 98 109 116 116 109 116 99 116 99 116 116 99 98 98 98 116 116 116 109 116 116 113 
68 68 52 68 68 68 68 68 52 52 52 52 67 68 68 68 67 67 67 67 67 67 67 67 67 59 67 67 67 67 67 68 68 68 68 68 68 67 67 67 67 67 67 59 59 67 67 67 67 67 59 67 67 67 67 67 67 100 87 67 67 87 78 77 78 78 78 78 78 68 69 78 67 73 67 67 71 71 78 72 72 72 72 72 71 66 66 72 72 71 71 72 71 71 71 76 71 71 71 71 71 71 71 71 71 71 71 71 71 71 71 71 71 71 76 71 71 71 71 71 71 76 96 91 71 71 71 71 72 71 66 66 76 71 76 76 71 71 71 71 71 71 71 63 63 71 63 63 63 63 62 62 58 62 63 63 63 63 63 63 63 63 62 62 62 62 109 109 109 116 116 116 116 116 116 109 109 98 116 109 116 116 116 116 116 116 109 116 116 109 98 98 98 99 109 116 99 116 113 113 
68 68 68 68 68 68 68 67 67 52 67 67 67 68 68 79 79 67 67 67 67 67 67 67 67 68 67 68 67 67 68 67 68 67 68 59 67 67 67 67 67 67 67 67 67 67 67 67 67 67 67 67 67 67 67 67 106 100 87 67 67 87 87 87 87 78 78 79 67 67 77 69 67 67 67 71 71 72 72 71 72 72 72 72 71 66 66 72 78 72 71 71 71 71 71 71 71 71 71 71 71 71 71 71 71 71 71 71 71 71 71 71 71 71 71 76 71 71 76 76 96 71 96 71 71 71 71 71 76 71 71 76 76 72 71 71 78 71 71 71 71 71 71 71 71 71 58 63 63 63 57 62 62 58 62 63 63 63 63 63 62 62 62 62 62 63 116 109 109 119 109 116 116 116 116 116 109 116 109 116 116 116 116 108 109 109 109 109 109 109 98 116 109 98 109 116 116 116 116 113 
68 67 68 68 68 68 68 68 67 67 67 67 67 67 68 68 79 67 67 67 67 67 68 68 68 68 68 67 67 67 68 68 79 68 67 68 79 67 67 67 67 67 67 67 67 67 67 67 67 67 67 67 67 59 67 67 67 72 77 87 87 87 87 91 87 87 67 71 71 67 67 67 67 67 71 67 71 71 71 71 71 72 71 72 72 74 72 71 87 87 72 71 76 71 71 71 71 71 71 71 71 71 71 71 71 71 71 71 71 71 71 71 71 71 71 71 71 76 71 96 90 76 76 76 76 71 71 71 71 76 71 71 71 71 71 71 71 71 63 71 71 71 71 71 71 63 63 58 63 63 62 62 63 63 63 63 63 63 62 63 63 63 63 63 61 63 78 109 109 116 116 116 116 116 116 116 109 116 116 116 99 109 99 99 116 109 109 109 116 109 98 109 116 98 97 116 116 116 99 109 
52 52 52 68 68 68 68 68 67 67 67 67 67 79 67 67 79 67 67 67 59 68 68 68 67 68 68 67 67 79 79 79 68 79 79 67 79 67 79 67 67 67 67 67 67 67 67 67 67 67 67 67 67 67 66 67 67 67 67 87 87 87 87 87 67 72 72 71 78 71 67 67 67 72 76 77 73 73 74 74 72 72 74 72 71 66 71 71 71 87 87 73 71 78 71 71 71 71 71 71 71 71 71 71 71 71 71 71 71 71 71 71 71 71 71 71 71 71 71 103 96 90 106 76 71 71 71 71 71 76 71 74 76 96 71 71 71 71 71 71 71 71 71 71 71 63 63 63 63 63 58 62 63 63 63 63 62 63 71 63 71 71 62 62 63 72 103 109 116 116 116 116 116 109 116 109 109 116 109 109 109 109 109 116 116 116 109 109 109 109 109 109 98 97 98 109 116 109 116 116 
52 52 52 52 68 68 68 68 68 67 67 67 67 67 67 67 67 79 79 67 67 67 67 79 79 68 68 79 67 67 67 79 68 67 79 67 78 67 67 67 67 67 67 67 67 67 67 67 67 67 67 67 67 67 67 68 78 74 87 87 87 78 87 67 78 67 78 71 71 74 67 67 77 77 77 72 71 71 71 71 71 74 72 71 72 71 71 71 71 71 78 73 72 71 71 71 71 71 71 71 71 71 76 71 71 71 71 71 71 71 71 71 71 71 71 71 71 71 71 71 71 76 90 72 71 71 76 71 71 71 71 74 71 71 71 71 71 71 78 83 71 71 71 71 71 63 63 63 63 63 63 63 63 63 63 63 63 63 71 71 71 71 71 63 63 72 109 109 116 116 116 116 109 116 116 116 109 98 98 99 109 109 99 109 116 116 109 99 99 116 177 98 98 98 98 109 109 109 99 80 
52 52 52 52 52 68 106 67 67 67 67 67 79 79 79 67 67 79 79 79 79 67 67 67 79 79 79 79 79 79 79 79 79 67 79 67 67 67 67 67 67 67 67 59 67 67 67 67 67 67 67 67 67 67 67 67 68 74 78 78 78 78 78 77 76 72 72 71 78 73 67 67 78 78 74 74 72 71 71 71 72 71 71 71 72 71 71 71 71 91 91 73 78 71 71 71 71 71 71 71 71 71 71 71 71 71 71 71 71 71 71 71 71 71 71 71 71 71 71 71 71 71 71 76 71 72 76 71 71 71 71 75 71 74 74 78 71 83 71 71 73 73 78 63 71 63 63 63 63 63 63 63 63 63 71 71 63 71 71 72 72 72 71 71 71 109 109 109 109 107 116 116 109 99 109 116 98 98 98 99 109 109 109 98 116 109 109 109 98 109 99 99 99 98 97 116 116 116 109 80 
68 68 52 68 68 68 67 67 52 52 52 59 67 67 68 68 68 79 67 79 79 79 67 67 67 67 68 67 79 79 79 79 67 79 67 79 79 79 67 67 67 67 67 67 67 67 67 68 67 67 67 67 67 67 67 67 67 78 78 78 73 76 91 67 74 78 72 78 71 71 71 67 78 71 67 103 71 71 71 74 74 72 71 76 76 71 71 71 71 100 91 71 76 71 71 71 71 87 71 87 71 71 71 71 71 71 71 71 71 71 71 73 71 71 71 71 71 71 76 71 71 71 71 76 76 76 76 71 71 76 76 71 71 71 74 71 78 71 71 71 71 71 63 71 71 71 71 63 71 63 63 63 63 63 71 71 71 71 71 71 73 73 72 72 73 109 116 78 116 116 97 109 99 116 116 98 99 98 99 99 99 109 109 109 99 116 109 99 98 109 98 116 109 98 98 116 116 116 116 116 
68 68 68 68 68 68 52 52 52 52 52 52 67 52 89 90 109 106 67 67 68 79 106 106 106 68 67 67 67 79 79 79 68 67 79 67 79 79 67 67 67 67 67 67 68 67 67 67 67 67 67 67 67 67 67 91 73 78 78 109 78 87 67 72 78 78 78 71 78 67 67 67 67 72 72 71 74 74 103 72 71 71 71 72 71 76 71 71 71 87 91 72 78 76 71 71 71 71 71 71 72 71 71 71 71 71 71 71 71 71 71 73 71 71 71 71 71 71 71 71 71 71 105 105 91 71 71 71 71 71 71 76 76 71 71 72 74 81 83 71 71 71 71 71 71 71 71 71 71 71 71 71 63 63 71 71 71 71 71 72 78 73 73 73 116 74 116 109 109 106 107 116 99 109 109 99 99 109 109 98 99 109 116 109 116 116 116 116 99 116 109 99 116 98 99 116 116 80 116 80 
68 68 68 68 68 68 52 52 52 52 52 52 67 52 67 68 126 106 52 67 67 67 67 106 106 68 68 67 67 68 79 68 68 67 67 67 67 79 67 67 79 67 67 67 68 68 67 67 69 67 67 67 67 67 67 78 77 78 78 78 74 87 87 87 74 76 76 78 78 71 67 67 71 78 78 72 71 71 71 76 76 71 72 72 71 78 71 71 71 87 91 72 72 72 76 71 91 71 71 71 71 71 71 71 71 71 71 71 71 71 71 71 71 71 71 71 71 71 71 91 104 105 71 71 76 76 76 71 71 71 71 71 83 78 71 74 74 71 71 71 71 71 63 71 71 71 71 71 71 71 71 71 71 71 71 73 71 72 71 72 78 63 73 99 109 116 109 109 109 109 109 116 109 109 116 116 116 109 116 109 109 99 99 116 116 116 99 109 116 99 99 109 98 117 109 116 109 109 80 116 
68 52 68 68 68 68 68 52 52 52 52 56 67 52 59 68 106 68 67 67 67 67 67 67 67 91 79 79 68 68 68 79 68 79 67 67 79 79 79 67 67 67 67 67 67 67 67 67 67 67 67 67 67 67 67 67 78 78 78 78 78 72 77 78 73 78 72 78 78 76 71 67 67 71 71 72 71 76 78 76 78 72 71 71 71 71 71 71 87 71 87 78 74 71 104 104 71 71 71 71 71 71 71 71 71 71 71 71 71 71 71 71 71 71 71 71 71 71 105 71 91 91 105 71 76 76 71 76 76 71 75 71 72 72 73 71 71 74 71 71 71 63 71 71 72 72 71 71 71 71 71 71 71 71 71 71 71 71 72 72 71 63 72 109 109 116 109 109 109 116 116 116 116 116 116 116 116 106 116 116 109 99 109 109 109 116 116 116 109 99 98 116 99 99 109 116 116 116 80 80 
68 52 68 52 52 68 52 68 52 52 56 52 56 52 52 67 68 68 68 67 67 106 67 67 67 91 90 79 68 68 67 68 79 68 79 79 67 79 79 67 67 67 67 67 68 67 67 67 67 67 67 67 67 67 67 67 76 91 89 78 91 89 74 74 72 74 78 78 78 78 71 71 72 78 78 78 78 76 103 72 71 72 72 71 71 71 71 71 76 71 71 71 71 71 71 71 71 71 71 71 71 76 71 73 71 71 71 71 71 71 71 71 71 71 71 71 71 71 71 91 91 71 76 76 76 71 71 71 71 74 71 75 72 72 71 71 71 74 71 71 71 63 71 71 71 71 71 72 72 71 71 71 72 73 73 72 72 78 72 71 63 63 71 91 109 109 109 109 78 83 109 109 116 116 116 116 116 106 116 116 116 99 99 116 116 116 99 116 116 116 98 109 109 109 109 109 109 116 116 116 
68 68 52 52 68 68 68 68 68 68 56 52 52 52 52 67 67 68 68 68 79 67 106 67 67 67 91 79 68 68 67 68 68 79 68 79 79 79 67 79 67 68 67 68 67 68 67 67 67 67 67 67 67 67 67 67 67 111 72 74 89 91 67 72 78 72 78 73 71 71 71 71 71 71 71 78 72 78 72 71 71 71 76 71 71 71 71 71 76 87 72 100 71 71 71 71 71 71 71 71 71 71 71 73 71 71 71 71 71 71 71 71 71 71 71 71 71 71 105 71 105 105 71 71 71 71 78 71 71 71 71 71 74 66 71 75 71 75 71 71 72 71 71 71 71 71 72 73 72 71 71 71 71 71 71 72 72 72 72 71 71 71 72 99 109 109 109 109 78 116 116 109 116 116 116 116 78 99 109 109 99 109 99 109 109 109 99 109 99 99 116 109 116 117 109 109 116 116 116 77 
68 52 68 52 68 68 52 68 68 68 68 56 52 52 52 52 67 68 68 68 67 68 67 106 67 67 67 67 67 67 67 68 79 68 89 79 67 67 67 67 67 68 68 68 68 67 67 67 67 67 67 67 67 67 67 67 67 74 77 91 78 91 91 91 71 71 71 111 71 78 78 71 71 71 78 72 71 103 78 71 71 71 71 71 76 71 76 96 72 71 71 71 71 71 71 71 71 71 71 71 71 71 71 71 71 71 71 71 71 71 71 71 71 71 71 71 71 71 71 71 71 71 105 71 71 74 71 74 73 74 75 75 73 71 71 63 75 72 73 73 71 66 71 71 71 71 72 73 72 71 71 71 71 71 72 72 72 72 78 72 72 72 72 109 109 109 116 109 109 116 109 116 116 99 109 99 99 99 116 116 116 109 99 109 109 116 99 98 99 116 109 116 99 99 109 109 116 116 80 80 
68 68 68 68 52 52 52 68 68 68 68 56 56 52 52 52 67 67 68 68 68 68 67 67 67 67 67 67 67 67 68 68 68 68 68 67 67 79 79 67 79 67 67 67 67 67 67 67 67 67 67 67 67 67 67 67 89 89 78 78 78 91 89 91 91 71 111 111 109 76 71 71 76 78 78 71 78 78 78 76 78 76 71 71 71 71 71 71 71 78 71 71 71 71 71 71 71 71 71 71 71 71 71 71 71 71 71 73 71 71 71 71 71 73 71 71 71 71 71 105 74 71 71 74 74 71 71 97 83 74 74 73 72 71 74 71 63 73 71 71 73 71 71 71 71 71 72 72 72 72 71 71 71 71 72 72 72 72 72 72 72 72 72 109 109 109 109 109 109 109 109 99 99 78 99 116 109 109 116 116 116 109 98 109 109 116 99 99 99 109 109 116 99 99 80 116 116 80 80 80 
68 68 68 68 52 52 52 68 68 68 68 68 68 52 52 52 68 67 67 68 68 67 67 67 67 67 67 67 67 67 79 68 68 68 67 91 67 91 67 67 67 68 67 67 67 67 67 67 68 67 67 67 67 76 71 77 89 78 72 89 78 74 78 91 71 71 74 73 71 71 71 71 66 71 78 72 103 78 78 78 78 76 76 71 71 71 76 71 71 71 71 71 71 71 71 107 71 71 71 71 71 71 71 71 71 71 71 71 71 71 71 71 73 71 71 71 71 71 71 71 71 71 74 74 74 66 97 73 78 74 73 73 73 74 71 71 71 71 71 71 71 71 71 71 71 71 72 72 72 73 73 72 72 72 72 72 72 72 72 72 72 71 98 109 116 116 109 109 109 116 109 99 116 109 116 116 116 109 116 116 116 109 98 109 116 109 98 99 99 116 116 116 116 99 80 80 80 116 116 77 
52 68 68 52 68 68 68 67 68 68 68 68 68 68 52 52 52 52 52 52 52 59 67 67 67 67 68 67 67 67 69 67 68 67 68 67 67 67 67 67 68 67 68 79 67 67 69 67 68 67 67 67 67 67 67 67 72 72 66 78 73 78 78 78 74 71 74 73 71 71 71 67 67 71 78 103 87 87 73 78 78 76 76 76 71 71 71 71 71 71 71 71 71 71 71 71 71 71 71 71 71 71 71 71 71 71 71 71 71 71 71 71 71 71 71 74 71 71 71 74 71 71 71 74 74 71 71 73 73 73 74 71 73 76 71 71 76 71 71 71 63 71 71 71 71 71 71 71 72 72 72 106 72 72 72 72 72 72 72 72 72 72 99 109 109 109 78 116 109 109 116 116 116 99 109 98 99 99 116 116 116 109 98 109 109 99 99 98 99 116 81 78 109 77 116 80 80 109 116 116 
68 68 68 52 68 68 68 68 68 68 52 68 68 68 67 52 52 52 52 52 52 59 67 67 68 68 67 67 67 67 68 68 68 67 67 67 67 68 67 67 67 67 67 78 68 69 68 68 67 67 67 67 76 67 67 67 67 72 72 78 78 78 78 78 73 73 74 78 71 71 71 67 67 71 71 103 127 76 71 78 71 76 71 71 71 71 71 71 71 76 76 71 71 71 71 71 71 71 71 71 71 71 71 71 71 71 71 71 71 71 71 71 71 71 71 71 71 71 71 71 74 71 71 78 71 78 71 74 74 74 73 78 105 76 105 71 71 71 71 71 71 71 71 71 71 71 71 71 72 72 72 73 72 72 72 72 72 72 72 73 72 97 109 109 109 78 78 78 109 109 109 116 116 116 116 99 99 99 176 116 116 99 109 116 109 99 99 99 116 78 78 78 78 77 78 116 80 116 116 109 
77 77 68 68 52 68 68 67 67 67 68 68 68 68 67 52 52 52 52 52 52 59 68 68 68 68 68 106 91 99 67 67 67 79 67 67 67 68 67 67 67 67 67 78 69 69 69 67 67 67 78 76 76 67 67 67 67 72 71 78 78 78 78 78 78 73 74 71 71 71 67 67 67 71 91 78 78 127 78 71 71 71 71 71 71 71 71 71 76 71 71 71 101 71 71 71 71 71 71 71 71 71 71 71 71 71 71 71 71 71 71 71 71 71 71 71 71 71 71 71 71 71 71 71 78 78 74 74 74 74 74 78 72 73 72 71 71 71 71 71 71 71 71 71 71 71 71 71 71 72 72 73 72 72 72 72 72 72 72 72 72 97 99 109 109 78 78 109 109 109 109 109 116 109 109 99 99 116 116 -9999 99 99 109 116 109 99 99 99 109 99 78 81 78 81 99 116 116 109 116 109 
79 77 52 52 52 68 68 67 68 52 52 67 68 68 68 67 52 52 52 52 52 59 68 67 68 68 67 90 111 99 99 67 68 68 68 67 67 68 68 67 67 69 67 67 67 67 69 69 67 76 76 78 69 67 67 67 67 109 74 78 78 74 78 78 78 74 74 74 76 76 71 67 108 72 76 78 78 78 76 71 71 71 67 67 71 71 71 71 71 71 71 71 71 71 71 71 71 76 71 71 71 71 71 71 71 71 71 71 71 71 71 71 71 73 74 71 74 71 71 71 71 71 74 74 74 78 71 74 74 73 71 63 71 71 72 71 71 71 71 71 71 71 71 71 71 71 71 71 71 72 72 78 72 72 72 72 63 63 71 72 72 99 109 109 109 109 109 109 109 109 109 109 109 109 98 99 99 116 109 109 109 109 99 116 109 99 78 77 99 99 99 109 78 81 109 116 80 79 79 109 
87 52 52 52 68 68 67 52 68 52 67 67 68 68 68 68 68 52 52 52 52 52 67 68 68 68 67 67 79 106 90 68 68 68 79 68 68 79 67 67 69 67 67 67 67 69 69 69 69 74 74 67 67 67 67 67 67 72 74 78 78 78 78 78 78 74 74 74 76 76 71 78 78 78 71 71 78 103 76 71 71 71 71 71 71 71 71 71 71 71 71 71 71 71 71 71 71 76 71 71 71 71 71 71 71 71 71 71 71 71 71 71 71 73 71 74 74 78 78 71 71 71 74 71 78 78 74 105 105 72 76 72 71 71 71 71 63 71 71 71 71 71 71 72 72 72 72 72 72 72 72 72 72 78 72 72 63 63 63 63 72 99 109 109 109 106 78 109 109 109 109 116 116 98 98 99 99 109 109 109 109 109 99 109 109 77 77 77 109 78 78 78 78 81 109 116 80 79 77 77 
52 52 52 52 52 52 52 52 52 52 68 68 106 68 106 68 67 67 52 52 52 52 67 68 68 68 90 79 79 79 126 111 79 79 68 68 69 67 67 67 67 69 69 67 67 69 111 74 74 74 68 67 67 67 67 67 67 67 74 78 78 78 78 78 91 91 71 71 78 71 71 78 73 71 71 76 76 71 71 71 71 71 71 71 71 71 71 71 71 71 71 71 71 71 71 71 71 71 71 71 71 71 71 71 71 71 71 71 71 71 71 71 73 74 74 71 71 78 71 71 74 71 78 73 78 105 105 72 72 78 72 63 71 71 71 71 71 71 71 71 71 66 67 72 72 73 73 72 72 72 72 72 72 72 72 72 63 63 58 72 72 109 109 109 109 107 109 109 99 174 98 98 98 98 98 98 99 109 109 109 109 109 109 109 78 77 77 109 109 78 81 78 77 77 77 116 116 116 116 77 
89 52 52 52 52 68 68 68 52 68 68 68 68 68 68 68 106 67 52 52 52 52 67 68 68 68 68 90 90 106 111 110 111 111 111 69 69 69 69 68 67 78 69 67 111 111 67 111 67 71 71 89 89 67 67 67 67 67 72 91 74 78 78 78 91 91 91 76 76 71 71 71 71 71 71 106 76 71 71 71 71 71 71 71 71 71 71 71 71 71 71 71 71 71 71 71 71 71 71 71 71 71 71 71 71 71 71 71 71 71 71 71 71 71 71 74 71 71 78 74 74 74 74 74 105 72 73 72 72 71 71 66 71 71 105 71 71 71 71 71 71 71 72 73 73 72 73 72 72 71 71 71 72 63 72 67 67 66 58 72 99 109 109 109 106 109 99 99 80 98 98 99 99 98 98 98 99 109 109 116 116 109 109 109 109 80 99 109 99 109 78 78 78 77 77 80 80 80 116 72 
52 52 52 68 68 68 68 52 68 68 68 68 68 90 68 89 90 67 52 52 52 52 52 67 68 68 67 67 90 90 111 111 111 110 110 111 91 91 78 78 69 91 91 69 68 109 109 91 89 89 89 89 67 89 67 67 67 67 109 109 91 78 74 71 78 78 87 87 73 73 73 71 71 71 103 71 76 71 71 71 71 71 71 71 71 67 67 71 71 71 71 71 71 71 71 71 71 71 71 71 107 71 71 71 71 71 71 71 73 71 71 71 71 71 71 101 71 71 71 74 74 74 71 105 78 72 71 71 72 73 71 71 71 71 71 72 107 71 71 71 71 71 71 72 72 72 72 72 72 72 71 71 71 63 63 71 71 72 72 109 99 109 109 107 116 98 98 80 98 98 97 97 99 99 99 99 109 109 99 99 99 109 109 109 109 109 109 109 109 109 109 80 77 81 77 80 116 72 72 77 
52 52 106 52 52 52 52 68 68 68 68 52 52 68 90 90 68 126 67 52 52 52 52 67 68 68 110 67 90 91 67 67 67 111 110 109 111 106 106 91 69 69 91 68 72 109 126 91 89 89 89 67 67 79 67 67 89 67 89 109 109 109 89 71 78 78 78 73 71 73 73 71 71 71 71 71 76 71 71 71 71 71 71 67 67 71 71 71 71 71 71 71 71 71 71 71 71 71 176 76 71 71 101 71 71 71 71 71 71 71 71 71 74 71 71 71 71 71 78 73 73 73 72 72 78 78 78 71 72 71 71 71 71 71 73 107 107 71 71 71 71 71 71 71 71 71 71 71 71 71 72 71 71 63 63 63 71 71 72 99 99 109 107 78 78 98 98 78 98 98 98 98 109 98 98 99 99 116 109 99 99 109 109 109 109 109 99 109 109 109 80 78 77 80 77 77 78 77 78 78 
52 52 52 52 52 52 52 67 67 68 68 67 67 68 68 67 89 109 68 67 67 52 52 67 68 110 110 110 67 67 67 67 67 67 111 111 111 67 89 91 91 67 69 69 67 67 107 69 89 67 89 67 67 67 67 67 67 67 71 109 109 109 109 71 71 73 78 73 73 73 71 71 71 76 71 73 71 71 71 71 71 71 71 71 71 71 71 67 66 71 71 71 71 101 76 76 71 71 71 71 71 71 71 71 71 71 71 71 73 74 71 101 71 71 84 71 71 71 71 71 72 73 73 71 72 72 71 71 71 71 71 91 91 71 71 71 71 72 71 71 71 71 71 71 71 72 71 71 71 72 72 71 72 72 63 63 63 63 99 109 109 78 78 78 78 98 98 80 98 98 98 98 98 97 98 98 99 99 99 99 99 109 109 109 109 109 80 80 80 80 80 77 77 80 80 116 81 81 78 78 
52 52 52 52 52 52 52 52 52 67 68 68 68 52 90 67 84 104 84 84 67 52 52 67 67 68 110 67 67 67 67 111 110 111 111 67 109 67 67 67 91 91 111 69 69 67 107 107 79 79 67 89 89 67 67 67 67 67 67 85 109 109 91 71 71 71 78 73 73 71 71 71 71 91 71 71 71 71 71 71 109 71 71 89 71 67 71 71 67 66 71 71 71 101 71 71 71 76 71 71 71 71 71 71 71 71 71 71 107 74 74 71 98 105 125 71 71 71 71 71 73 73 105 78 72 71 71 71 71 71 71 71 71 71 66 71 71 71 71 71 73 73 90 72 72 71 71 71 71 71 71 72 73 72 63 71 63 72 109 109 109 78 78 72 80 99 80 80 80 99 99 98 97 99 99 116 116 109 99 99 99 109 109 99 99 109 99 80 77 77 80 80 73 80 80 80 80 77 77 77 
52 106 52 52 52 89 52 68 52 68 68 68 67 67 67 68 104 104 104 84 67 67 52 67 52 67 67 110 67 67 90 90 110 111 110 111 111 110 107 107 91 91 111 111 69 107 107 107 90 67 89 67 67 67 67 67 67 71 109 109 109 109 109 71 71 73 71 73 71 71 71 71 71 71 71 71 71 71 71 127 128 71 71 71 71 71 71 71 71 71 71 71 73 101 71 76 71 76 71 76 71 71 71 126 71 71 71 71 107 74 71 71 71 71 71 71 71 71 105 98 105 98 98 78 78 71 78 71 71 71 71 71 71 71 71 71 71 71 71 73 73 73 89 73 72 71 71 71 66 63 71 78 72 71 63 63 63 109 72 175 109 109 109 109 109 174 174 80 80 99 99 109 116 116 116 109 109 99 109 116 109 116 109 80 80 89 109 78 72 77 77 80 77 77 80 80 80 77 77 72 
106 68 89 52 68 90 90 79 68 68 52 68 67 52 67 68 68 104 104 104 67 52 52 67 67 52 67 67 67 67 90 110 110 67 111 111 109 109 107 67 91 67 67 111 111 89 89 67 67 89 89 67 67 67 67 67 67 73 109 109 109 109 111 74 73 71 71 73 71 71 71 73 71 71 71 71 71 73 76 108 108 71 71 71 71 67 71 71 71 71 71 101 127 101 71 101 76 71 76 101 71 71 71 71 71 71 71 71 71 118 71 71 71 125 125 71 71 71 71 105 98 98 98 105 71 71 71 71 71 71 71 71 71 71 71 71 71 73 73 73 72 72 96 96 72 71 71 66 71 72 66 78 72 63 63 58 109 98 109 109 125 80 125 125 125 125 125 116 109 109 109 109 99 -9999 109 99 80 109 116 109 109 109 80 79 80 116 89 77 77 78 80 80 77 80 80 80 77 78 78 77 
106 106 106 90 68 68 90 84 68 52 52 67 68 52 52 67 67 67 104 104 67 52 67 52 59 52 52 67 111 68 110 110 110 110 111 109 69 67 69 67 91 67 89 111 111 89 89 89 89 89 89 89 67 67 67 67 67 109 109 109 109 109 109 74 126 126 71 71 71 71 73 71 71 71 71 71 71 126 108 108 108 126 125 71 89 71 71 71 71 71 101 71 71 71 101 71 76 107 71 71 71 71 71 103 176 125 125 71 71 71 125 71 71 71 71 71 71 71 71 71 105 105 71 71 71 71 71 71 71 71 71 71 71 71 71 71 71 73 73 73 72 71 71 63 71 71 66 71 66 66 72 72 63 63 63 71 109 109 141 109 109 78 109 109 109 109 109 109 109 109 109 109 109 99 -9999 99 109 116 116 116 99 80 80 80 109 109 78 77 77 77 78 80 78 77 77 77 77 72 78 71 
106 106 106 52 52 90 90 52 52 52 52 67 104 52 52 67 67 104 104 69 67 67 52 52 52 52 52 67 67 110 110 109 110 110 109 110 111 127 67 90 91 91 111 111 127 127 89 89 89 89 89 89 67 67 67 67 109 71 109 91 89 126 71 106 71 104 91 104 76 71 71 71 71 71 71 71 89 108 66 71 71 71 127 128 127 71 71 73 101 76 101 101 71 101 71 71 76 71 73 71 73 71 71 71 127 127 127 71 71 71 71 71 71 71 71 71 78 71 71 71 71 73 71 71 71 71 71 71 71 71 71 71 71 71 71 71 71 73 73 98 71 71 71 71 71 71 66 72 72 78 72 63 71 63 72 80 109 109 72 125 108 108 109 109 109 109 109 109 109 109 109 109 109 109 80 109 99 116 109 109 116 80 80 80 109 116 77 73 77 77 78 80 109 80 77 77 77 72 77 72 
106 106 106 106 52 84 67 52 84 84 67 67 68 52 67 104 104 104 110 110 67 67 67 52 52 59 52 59 67 68 110 110 110 110 110 110 110 67 127 127 90 90 110 127 127 127 89 89 89 89 89 67 67 67 67 67 71 67 89 89 89 109 69 72 71 78 78 72 71 71 76 71 127 126 125 125 126 71 71 71 71 71 71 128 127 127 107 76 76 71 76 71 71 71 101 71 71 71 107 71 71 104 71 71 71 127 127 71 71 71 71 71 71 71 71 71 71 71 71 71 71 71 71 71 71 71 71 71 63 63 71 71 71 71 71 71 98 73 73 73 71 63 71 71 71 71 72 78 72 78 72 72 71 73 109 80 99 125 78 108 108 108 109 109 109 109 109 109 109 109 109 109 99 99 116 109 109 80 109 116 80 80 80 80 80 80 72 77 77 72 77 77 77 77 77 80 77 77 77 77 
68 126 90 90 90 84 79 84 84 79 67 84 67 67 67 67 67 110 110 126 69 67 79 67 59 59 59 52 67 67 67 110 110 110 110 110 127 127 126 126 91 91 110 110 127 126 89 89 89 67 67 67 67 67 67 73 71 89 89 126 126 126 74 74 71 71 104 76 71 76 71 71 76 73 126 108 126 71 71 71 71 71 71 125 71 71 127 109 73 71 71 71 71 101 71 101 76 71 71 107 71 71 74 71 71 71 127 71 125 71 71 71 71 71 71 105 98 98 71 71 71 71 71 71 71 71 71 71 71 71 71 71 71 71 71 71 71 89 89 72 71 71 71 71 78 72 72 78 72 78 78 78 98 157 98 98 109 109 125 125 125 109 109 109 109 109 109 109 109 109 109 99 109 109 99 109 99 80 109 116 80 80 80 80 80 73 72 77 72 72 80 72 72 72 77 77 77 77 77 77 
52 126 110 126 106 79 84 84 84 67 67 104 84 67 52 67 52 67 110 110 69 67 59 59 59 67 59 52 59 67 67 67 91 110 110 110 110 126 126 109 111 67 127 127 110 109 89 89 89 89 67 67 67 67 67 71 71 106 91 106 106 126 126 126 71 71 76 91 67 71 71 71 71 108 71 71 126 126 71 71 125 106 106 71 71 108 108 126 71 71 76 71 101 101 71 101 76 71 71 71 71 71 71 71 71 71 71 71 125 71 106 71 71 71 71 71 71 71 71 105 71 71 71 71 71 71 71 71 71 63 63 71 71 71 71 71 71 89 89 71 71 71 71 78 78 72 72 72 78 78 109 109 109 109 109 109 78 78 78 108 103 109 109 109 109 109 109 109 109 109 109 99 80 99 109 109 80 80 109 80 80 116 116 116 78 62 72 72 72 72 80 77 72 77 78 77 77 77 77 77 
52 52 68 126 106 84 79 84 52 52 79 79 79 67 67 67 52 67 67 110 99 67 67 67 67 67 67 67 52 59 67 67 109 110 110 111 110 126 126 126 67 79 127 128 89 89 89 67 67 89 67 67 67 67 67 71 76 126 126 126 126 126 126 72 76 104 76 76 76 71 71 71 73 71 71 76 71 71 71 125 73 73 71 127 108 108 108 73 71 71 101 101 101 76 76 71 71 71 71 71 71 71 71 104 105 105 71 71 71 71 71 71 71 71 71 71 71 71 71 71 71 78 71 71 71 71 71 71 71 71 71 71 71 71 71 71 71 89 72 72 71 71 73 107 78 74 78 72 78 78 109 109 106 72 109 78 78 97 97 108 109 125 109 109 109 99 109 78 109 99 80 80 80 109 109 109 80 109 109 116 116 109 109 78 72 62 77 62 72 72 72 72 78 77 78 77 77 77 63 63 
52 52 52 110 106 79 79 68 67 52 79 79 67 79 79 67 52 67 67 110 109 67 79 79 67 67 67 59 52 67 67 59 59 99 110 110 111 110 69 109 67 128 109 128 89 89 89 67 67 91 67 67 67 67 71 71 71 71 71 128 126 126 126 71 127 109 127 71 71 71 71 71 71 71 71 73 71 71 71 71 71 71 71 71 127 108 126 76 76 101 71 104 71 104 73 71 71 71 71 71 71 71 71 71 105 71 71 71 71 71 71 71 71 71 71 71 71 78 78 78 71 71 71 71 71 71 71 71 71 71 71 71 71 71 71 71 71 89 71 71 72 78 107 107 78 78 72 78 78 78 98 109 78 78 78 78 78 97 97 108 125 109 109 125 99 78 78 78 80 99 109 80 80 109 109 109 78 109 78 78 99 109 78 77 63 72 72 62 78 72 77 62 77 77 77 72 58 62 58 41 
52 52 52 68 106 79 79 79 52 67 79 52 52 79 79 52 52 52 110 110 110 99 79 67 67 67 67 59 59 67 67 67 59 59 67 110 111 126 68 67 67 67 128 89 89 89 90 67 67 67 67 67 67 67 67 71 67 71 71 89 89 126 78 78 76 127 109 109 71 71 71 71 71 71 71 71 71 71 71 71 71 76 71 101 127 127 143 71 76 104 91 91 104 73 73 71 71 125 71 71 125 71 105 105 105 105 71 71 71 71 71 71 71 71 71 71 71 71 71 76 71 71 66 71 71 71 71 71 71 71 71 71 71 71 71 71 71 72 71 72 78 113 113 109 109 109 78 78 78 99 109 109 109 78 72 72 97 78 78 78 78 78 73 174 78 78 78 78 109 109 109 80 109 109 99 109 109 80 78 78 78 78 78 77 63 58 58 58 58 63 72 72 78 77 45 42 39 59 42 39 
52 52 52 52 90 90 79 79 79 67 52 52 79 79 79 52 52 67 67 67 110 110 110 79 67 67 67 67 59 59 67 59 59 59 59 67 111 67 67 69 89 67 128 126 106 106 84 67 67 67 67 67 67 67 67 71 67 67 89 71 91 128 128 128 78 78 71 71 76 71 71 126 76 71 71 71 71 69 108 71 71 71 101 101 127 127 177 101 73 71 73 104 73 73 71 71 71 71 71 71 71 104 71 71 74 74 126 71 125 71 71 78 71 71 71 71 71 71 76 71 76 76 71 71 66 71 71 71 71 71 71 73 73 71 71 71 71 71 124 78 108 71 113 78 78 78 78 109 109 109 109 109 109 72 72 72 72 72 78 78 78 78 78 78 78 78 78 109 109 109 78 78 109 109 109 109 109 109 109 78 78 78 77 72 63 63 58 58 58 72 58 58 58 40 42 39 39 39 42 38 
52 51 52 90 79 106 79 79 79 79 52 52 79 79 52 52 52 67 67 110 110 110 110 90 90 67 67 67 67 67 59 59 59 59 59 59 109 111 110 67 67 67 67 79 126 67 67 84 67 67 67 67 67 109 109 89 67 71 67 67 108 128 128 71 127 71 76 109 109 109 71 71 71 71 108 108 71 108 71 76 71 71 71 71 71 71 71 71 71 73 73 104 71 71 71 71 71 71 71 71 71 71 71 71 71 74 107 71 125 71 78 71 71 78 78 71 71 71 74 66 71 78 78 71 71 71 66 66 71 71 71 71 71 66 71 71 98 124 124 124 78 78 71 78 78 78 78 78 78 78 78 78 73 98 72 72 72 72 73 78 78 73 78 78 78 99 109 109 109 109 109 78 109 78 78 99 99 109 78 78 78 78 77 72 72 62 59 34 40 40 58 58 39 38 38 40 38 38 38 38 
51 51 106 79 52 90 90 90 67 52 90 52 67 67 67 67 67 52 110 110 110 109 111 110 90 67 67 67 67 79 67 59 59 59 59 67 67 110 67 67 111 126 67 67 126 67 67 67 67 67 67 67 67 87 91 73 67 107 67 71 71 104 104 71 127 76 76 71 126 71 71 67 175 175 71 71 71 108 69 76 71 101 71 71 71 71 71 71 108 71 71 71 71 71 71 71 71 71 71 71 126 71 71 71 125 125 125 71 71 71 71 71 125 71 71 71 71 76 76 76 71 71 71 71 71 66 66 71 71 71 71 71 71 71 71 98 98 98 124 78 78 78 78 78 78 78 109 78 73 78 78 72 80 80 72 78 72 73 73 78 73 78 78 78 80 109 109 109 109 78 78 78 78 78 78 78 78 78 77 80 80 77 77 77 77 72 58 34 38 40 58 39 38 34 34 34 38 39 38 38 
90 79 79 79 52 106 84 84 67 90 52 52 90 79 89 79 79 52 67 67 52 110 110 110 79 67 67 67 67 67 67 67 67 59 67 67 67 111 67 67 104 104 104 104 104 104 67 67 67 67 67 67 67 109 109 109 67 67 89 128 104 104 128 128 76 76 127 109 109 109 126 108 108 71 108 109 176 71 108 76 71 71 71 71 71 71 71 71 71 71 125 126 126 71 71 71 71 71 71 71 126 71 71 125 173 141 71 71 71 71 71 71 71 71 71 71 71 71 71 78 71 106 71 71 71 71 71 71 71 71 71 71 73 98 98 105 98 98 124 78 78 78 78 78 73 72 98 98 73 73 72 80 80 72 72 72 73 73 78 78 78 78 78 78 78 109 109 109 78 78 99 116 78 78 78 78 78 78 78 78 77 77 77 77 77 73 58 34 33 42 58 38 34 34 34 34 38 34 33 38 
106 52 52 79 79 52 79 79 79 79 52 52 79 79 67 52 52 52 52 52 52 52 110 110 110 110 79 67 79 79 67 67 67 67 67 67 67 67 67 67 67 67 104 104 104 99 67 104 67 67 67 67 67 67 126 109 109 67 89 128 128 128 128 128 128 107 76 71 71 108 71 71 71 71 67 71 71 71 176 107 76 76 71 108 71 71 71 71 71 71 126 125 73 71 71 71 73 73 126 126 71 71 125 173 125 71 71 71 71 71 71 71 125 71 71 71 71 71 78 71 78 71 71 71 71 71 71 71 71 71 71 71 71 105 113 105 157 105 105 78 78 78 78 106 98 73 98 98 73 78 72 80 99 99 80 73 73 73 73 78 78 78 78 78 78 109 109 109 109 109 99 78 109 109 116 78 78 78 77 77 77 77 80 80 77 77 58 54 38 59 38 34 38 34 34 38 34 42 33 38 
52 52 84 79 79 79 79 79 79 67 67 52 79 79 79 52 52 52 52 52 67 67 104 104 99 104 99 79 79 79 84 67 67 67 79 67 67 67 67 67 67 67 104 99 99 99 67 67 109 67 67 67 109 109 67 109 128 71 89 106 108 128 128 128 128 76 107 71 71 71 71 71 71 67 67 67 71 104 104 108 71 71 71 104 104 73 73 104 71 71 125 126 71 71 71 73 127 71 71 71 71 125 73 125 71 71 71 71 71 71 125 71 71 71 71 71 71 71 71 71 71 71 71 71 71 71 73 71 71 71 71 71 105 105 105 113 78 71 78 78 78 78 106 98 109 109 109 98 73 73 80 109 109 109 99 73 80 80 80 80 78 78 78 109 78 109 109 109 109 80 78 109 78 78 78 78 78 78 77 72 72 73 80 80 77 72 62 58 58 38 38 34 34 34 33 38 34 42 38 34 
79 79 52 79 52 79 79 79 79 79 79 79 79 79 79 52 52 52 52 99 67 67 67 67 99 104 104 104 79 67 79 104 99 67 67 67 67 -9999 67 104 104 67 67 67 99 67 67 109 99 67 67 109 67 67 67 71 71 71 67 67 67 108 128 128 76 107 108 106 104 71 71 71 71 67 67 104 71 109 71 176 176 71 71 104 91 104 71 71 71 125 125 126 71 71 71 71 125 125 125 125 125 71 71 71 71 78 71 71 71 71 118 125 71 71 71 71 71 71 71 71 73 71 71 71 71 71 66 71 71 71 71 71 105 105 105 78 71 78 78 78 78 109 109 109 109 106 109 78 72 109 109 109 109 109 109 78 175 113 73 78 80 80 80 109 109 109 109 109 109 109 78 78 78 78 78 80 78 77 73 63 63 63 77 80 80 77 77 58 34 34 34 34 34 33 34 34 38 34 38 34 
52 52 52 52 84 79 79 79 79 79 79 67 52 79 79 79 80 67 52 52 67 67 52 67 99 104 104 99 99 67 67 80 67 67 67 67 67 -9999 -9999 104 111 126 67 67 67 67 67 67 67 67 67 67 67 67 67 71 71 71 67 67 67 107 108 108 108 89 108 108 71 71 71 71 71 71 104 91 104 104 71 71 71 67 67 91 104 104 71 71 125 125 108 125 71 71 125 125 69 71 71 125 76 71 125 78 71 73 108 71 71 71 118 125 125 106 71 71 71 71 71 73 71 71 71 71 71 71 66 71 71 71 71 71 105 105 141 73 78 78 78 78 106 109 78 78 78 78 78 78 109 80 80 80 109 109 109 78 78 78 113 78 109 78 78 78 109 78 78 78 78 78 78 78 78 116 109 78 77 77 77 72 63 63 77 78 78 77 63 34 33 33 33 33 33 34 33 38 41 38 33 33 
52 52 52 52 79 79 79 79 79 67 79 79 79 79 79 79 99 67 52 67 80 52 52 52 67 104 104 67 67 67 59 67 67 67 67 67 84 -9999 -9999 69 110 126 126 126 126 67 67 109 67 67 109 67 67 67 67 71 91 76 106 89 67 89 108 108 128 109 125 108 108 106 109 71 104 104 104 104 104 104 71 71 71 67 67 104 104 105 71 71 125 125 71 67 67 71 125 174 125 71 125 78 78 78 125 71 71 71 71 71 71 125 125 125 106 106 105 105 71 105 105 105 71 71 71 71 71 71 66 66 71 71 71 73 105 105 73 78 78 113 113 109 109 78 78 78 78 78 78 109 109 109 98 80 113 109 78 109 78 78 78 78 109 78 78 78 99 99 80 109 109 78 78 81 78 78 78 78 67 73 73 77 72 63 72 72 77 77 63 34 33 33 33 31 33 33 33 38 33 38 33 34 
52 52 52 84 84 84 84 67 79 79 67 67 99 67 99 67 67 52 67 67 52 52 52 52 67 104 69 69 67 67 59 59 67 67 67 67 84 84 67 67 67 126 126 67 67 67 67 109 109 67 80 109 67 67 67 67 109 126 127 89 67 67 127 128 128 126 126 126 71 108 109 71 104 104 104 98 104 71 71 109 67 67 71 127 128 125 71 71 71 126 126 71 71 71 125 126 125 125 125 125 125 71 71 71 71 71 71 71 71 125 125 125 71 71 105 105 67 105 105 105 105 105 78 71 71 71 66 66 71 72 72 73 105 105 73 78 78 109 113 109 78 78 78 74 78 109 109 109 109 109 98 98 80 73 78 78 78 99 109 109 80 109 109 109 78 80 80 109 109 80 109 80 78 78 78 73 58 63 73 77 78 72 63 72 77 77 58 62 33 33 31 31 31 33 33 37 38 33 38 34 
52 52 52 52 84 84 84 84 84 67 67 79 80 99 99 80 80 52 67 52 52 52 52 67 104 104 104 69 67 67 67 67 59 67 67 104 104 90 67 67 69 67 67 67 67 67 109 109 109 67 67 109 67 67 67 67 91 128 128 109 128 67 128 128 128 126 126 67 71 128 128 126 126 71 71 71 71 71 71 67 67 71 73 105 71 71 126 125 125 71 71 71 106 125 126 126 125 125 125 71 71 71 71 71 71 71 71 71 96 125 125 106 89 106 106 105 105 71 105 105 105 105 105 73 71 71 66 66 71 71 71 73 105 105 105 78 78 78 78 109 109 109 109 109 109 78 108 108 78 109 109 109 78 73 73 78 109 109 109 109 109 99 99 78 78 109 109 109 80 80 78 78 78 78 78 78 72 62 72 72 73 72 62 58 72 77 73 59 34 34 31 31 31 33 33 37 38 34 34 34 
52 52 84 52 52 84 84 84 84 52 84 85 85 67 67 85 85 84 84 52 52 52 85 67 67 67 104 69 69 67 67 67 67 67 67 67 67 111 67 67 67 67 67 67 67 109 109 67 67 67 67 103 67 67 67 67 67 91 128 109 109 104 67 108 128 125 67 71 126 126 126 126 126 71 71 71 71 71 71 67 67 71 71 128 126 126 71 71 71 71 71 71 125 125 126 125 125 125 125 71 98 71 71 71 71 71 71 96 125 106 106 105 105 106 106 105 71 71 71 105 71 105 73 73 71 66 66 66 71 71 71 105 105 113 113 78 78 78 78 78 109 109 109 78 78 108 108 78 78 78 109 109 109 109 78 109 78 113 109 109 109 109 109 78 78 109 109 109 109 78 78 78 78 78 78 78 72 63 72 63 63 62 58 38 58 58 63 58 33 33 31 31 33 33 33 38 34 38 34 38 
52 52 52 52 84 52 52 84 84 84 84 84 52 52 52 104 104 104 84 52 85 67 52 67 67 104 104 67 80 67 67 67 67 67 109 67 67 67 90 111 67 67 67 67 67 126 67 126 67 67 67 104 67 67 67 67 73 91 109 128 67 104 108 128 67 108 71 67 71 125 126 175 126 71 71 71 108 67 71 71 71 71 71 71 125 71 71 71 71 71 71 71 175 71 66 125 125 71 71 71 125 71 105 105 105 71 71 71 125 105 106 105 79 71 118 71 71 78 106 73 73 71 101 73 73 71 71 66 66 71 71 71 78 78 78 78 78 78 78 109 109 109 109 78 78 108 108 109 109 109 109 109 109 109 109 109 109 109 109 109 109 109 78 78 78 78 80 80 109 109 78 78 78 78 78 78 72 63 58 58 54 54 34 34 34 58 63 34 33 31 31 33 34 34 38 34 38 34 34 34 
52 52 84 84 52 52 52 84 84 67 67 84 67 67 67 67 104 104 104 67 52 59 67 67 67 104 104 104 69 67 67 67 67 67 109 110 111 89 111 111 110 67 67 67 126 109 109 104 67 67 67 104 67 104 104 66 73 71 104 71 108 104 108 108 108 67 67 67 71 71 126 126 71 71 71 67 67 67 71 71 125 71 127 71 71 71 71 71 71 104 71 71 175 175 175 -9999 -9999 71 105 125 125 125 71 71 71 71 71 71 71 89 125 79 79 71 71 71 71 78 106 89 73 73 73 73 71 73 78 71 71 78 78 78 73 78 78 78 78 113 113 109 113 109 78 78 78 78 109 109 109 109 109 109 109 109 109 78 78 109 109 78 109 109 78 78 78 78 109 80 80 78 78 78 78 78 78 78 72 62 58 54 34 34 34 33 34 58 59 38 33 31 31 33 34 34 33 34 34 34 34 38 
104 52 84 84 52 84 84 84 84 84 52 84 67 67 67 104 104 104 104 67 58 58 67 67 69 104 104 104 104 67 67 67 67 67 126 67 67 111 67 67 67 67 67 67 67 104 104 67 104 104 67 67 67 67 104 73 73 71 67 104 71 71 67 67 67 71 67 67 71 71 71 76 71 71 71 71 71 71 71 71 71 108 125 71 71 71 71 71 71 104 173 104 71 66 66 105 -9999 98 71 71 71 125 71 71 125 71 71 71 79 71 71 98 71 125 89 89 89 71 73 73 71 71 71 71 78 71 71 71 71 71 78 78 73 78 108 108 113 113 109 113 113 78 78 78 78 109 109 113 113 109 109 108 78 78 78 78 108 108 108 78 109 109 78 78 78 109 109 78 78 78 78 78 78 77 78 78 72 63 54 34 34 34 33 33 33 58 74 38 33 33 31 33 38 33 34 33 33 38 38 42 
52 52 84 84 84 84 104 84 52 84 104 104 104 104 67 67 67 104 104 67 58 59 67 67 67 104 69 110 67 67 67 109 109 109 126 67 67 67 67 67 67 67 67 67 67 67 104 104 104 104 104 67 67 73 73 67 67 73 67 67 71 71 67 67 67 67 71 67 67 71 126 126 126 126 126 106 108 174 125 125 108 108 108 125 71 71 71 108 104 104 104 71 104 69 66 71 71 71 71 71 71 125 125 108 71 -9999 71 79 79 79 108 118 71 79 125 101 89 125 125 71 71 71 71 71 71 71 71 71 66 71 98 105 72 78 108 109 113 109 109 109 109 78 78 78 78 78 109 109 80 109 113 108 108 78 78 108 108 108 78 78 109 78 78 78 78 78 78 78 78 78 78 78 78 78 78 72 78 72 34 34 33 33 33 33 34 34 58 38 38 33 33 34 38 34 33 38 33 38 38 39 
104 52 52 52 52 52 104 69 104 67 104 104 104 67 67 67 69 93 93 84 58 67 59 67 67 67 109 110 90 89 67 67 67 67 67 67 67 67 67 67 67 67 67 67 67 67 104 104 104 104 104 67 67 67 67 73 73 67 67 67 67 67 67 67 69 69 69 67 67 67 71 71 71 71 175 125 71 108 125 127 127 108 125 108 125 125 125 126 104 104 104 71 71 71 71 71 71 71 125 71 125 71 125 108 79 -9999 71 125 125 79 79 71 71 71 71 71 73 89 79 71 71 98 71 71 71 71 71 66 71 98 105 105 105 113 113 109 109 109 109 109 109 108 78 78 78 78 109 113 80 98 78 78 78 108 108 108 108 78 78 78 78 78 78 78 78 78 78 78 78 78 78 78 78 78 78 62 72 62 34 33 33 33 33 33 34 38 38 38 34 34 34 33 38 33 33 38 38 38 38 38 
104 52 52 104 104 52 52 104 104 104 104 67 104 104 67 67 67 104 104 104 67 67 109 67 67 67 67 67 89 67 67 89 67 67 67 67 67 67 67 67 67 67 67 67 67 67 104 67 67 67 126 67 67 69 69 69 71 67 66 66 67 67 67 89 67 67 67 67 67 67 71 71 67 71 126 71 71 126 108 71 71 71 71 125 125 125 125 126 104 71 71 71 71 126 71 71 125 71 71 108 108 71 108 125 108 71 71 125 89 125 125 71 71 71 71 71 71 71 89 79 71 71 71 71 71 71 71 71 71 71 105 105 113 105 109 109 109 109 109 109 109 108 108 78 78 108 109 109 109 78 71 78 78 108 109 109 109 78 78 78 78 78 78 78 78 78 78 78 78 78 78 78 78 78 73 63 34 34 33 33 33 31 31 33 34 38 38 34 34 34 34 33 33 34 34 34 38 38 38 38 
104 104 52 52 104 104 104 52 104 69 104 67 104 104 67 67 69 69 109 69 109 67 67 67 67 67 67 109 111 67 67 67 67 67 67 67 67 67 67 67 67 67 67 67 67 67 67 67 67 126 126 67 104 84 69 67 67 67 66 66 67 67 67 67 67 67 67 67 67 69 67 67 67 71 76 71 126 109 108 71 71 71 67 67 71 71 71 71 71 71 71 71 71 71 71 89 71 125 125 125 108 71 71 71 71 71 71 71 71 71 71 71 71 71 89 89 71 71 71 71 80 71 71 71 71 66 71 71 71 71 98 105 113 109 109 109 109 113 109 109 78 108 78 108 108 108 108 108 108 108 108 71 71 113 78 109 78 78 78 78 78 78 78 78 78 78 78 78 78 78 78 78 78 78 72 54 34 34 33 33 33 33 33 34 34 38 38 34 34 34 34 33 33 34 34 77 72 39 39 38 
104 104 69 104 104 104 52 52 52 67 52 67 67 104 104 52 59 69 69 69 109 67 109 67 67 67 67 110 110 111 67 67 67 59 59 67 67 67 67 67 67 67 67 67 67 104 104 126 126 126 126 67 109 67 67 67 67 67 67 67 66 67 108 67 67 67 89 67 109 109 109 109 67 67 71 109 103 103 103 67 103 89 66 67 71 108 71 71 71 108 125 108 108 108 108 108 108 108 108 108 71 71 71 -9999 -9999 71 71 71 71 106 125 71 89 89 89 89 71 71 71 103 71 66 66 71 66 66 66 66 71 78 78 80 109 105 109 109 109 109 113 78 108 108 78 108 108 108 108 108 108 78 108 108 78 108 108 108 78 78 78 78 78 78 78 78 78 78 78 78 78 78 78 78 78 78 78 34 33 33 33 31 31 34 34 33 33 34 38 38 34 34 34 33 33 34 72 34 38 39 38 72 
104 104 104 104 104 69 52 52 52 67 67 67 110 67 109 67 69 52 67 109 109 109 104 67 67 67 67 67 67 67 104 104 67 67 59 67 67 67 67 67 67 67 67 67 104 126 126 126 89 126 126 89 109 89 67 84 67 84 67 67 66 67 109 109 67 109 90 109 109 108 109 108 108 109 126 67 104 103 67 84 71 108 89 106 89 89 89 108 108 108 108 108 108 108 108 108 108 108 108 108 71 108 -9999 66 -9999 -9999 71 108 125 125 125 89 71 89 71 89 71 71 71 71 66 66 66 66 66 66 66 66 71 71 78 105 78 78 78 78 78 109 109 78 78 78 108 108 78 108 108 108 108 108 108 108 108 108 78 78 78 78 108 78 78 108 108 78 72 108 108 108 78 78 78 78 78 78 67 34 34 33 22 22 33 34 34 33 34 34 38 38 38 34 34 34 33 34 38 38 38 78 63 72 
104 104 104 68 67 69 69 52 69 52 52 67 52 52 67 67 67 52 67 69 109 104 67 67 67 67 104 67 67 67 104 104 104 67 67 67 59 67 126 67 104 67 67 67 67 104 126 126 67 89 89 109 109 84 67 84 104 67 67 67 67 67 67 109 109 67 67 109 109 126 109 127 67 67 85 84 104 67 67 67 67 103 108 89 89 89 89 89 108 108 108 108 108 108 90 108 71 108 71 108 71 71 71 66 66 125 89 89 89 89 71 71 125 89 71 71 71 103 71 71 66 66 66 66 66 66 58 58 72 72 105 105 78 78 78 109 109 78 72 78 78 108 108 108 108 108 108 108 108 108 108 108 108 78 108 108 108 78 78 108 108 108 108 108 78 108 78 108 78 78 78 78 78 78 59 34 34 33 21 21 31 34 34 34 33 34 34 38 38 34 52 34 34 34 38 72 38 39 39 39 
52 52 52 67 104 69 69 69 52 52 67 89 52 52 89 67 52 109 52 67 104 67 67 59 67 104 67 67 67 67 104 104 126 128 67 67 67 67 67 67 67 104 67 67 85 104 126 126 126 126 126 84 128 104 84 104 67 67 67 66 66 67 67 108 108 67 67 67 126 109 109 109 104 84 67 84 104 104 84 67 84 85 103 71 103 84 109 108 108 108 108 90 71 108 108 108 90 71 71 71 66 66 66 66 66 71 89 89 125 106 71 71 108 71 71 71 71 71 71 66 66 66 66 66 66 58 58 58 58 71 71 105 105 109 109 109 98 71 109 71 109 124 124 113 113 113 108 108 108 108 108 108 108 108 108 108 78 78 108 78 78 108 78 77 77 108 108 108 78 78 78 78 78 72 72 35 34 33 33 21 31 33 33 34 34 34 34 34 34 34 34 34 34 72 38 38 38 77 38 39 
104 52 52 67 85 67 52 67 109 67 67 52 58 67 67 67 67 67 52 67 104 104 67 67 67 67 104 67 52 52 104 110 110 110 128 109 90 67 67 67 67 67 67 104 67 67 126 126 89 126 126 126 104 84 104 67 90 67 67 66 66 66 109 67 109 67 67 67 108 108 109 104 104 104 66 104 104 67 84 84 84 84 85 103 85 109 109 108 108 108 108 108 109 108 125 66 66 108 109 66 89 109 71 66 66 71 108 125 89 125 89 141 173 71 71 103 71 71 66 66 66 66 66 71 58 58 58 58 58 71 71 71 98 109 109 109 98 98 98 98 109 158 124 109 109 108 109 109 108 108 108 108 108 108 108 108 72 72 108 108 108 108 77 77 72 72 108 108 108 78 78 72 78 78 62 52 55 34 33 21 21 31 33 33 33 33 33 34 34 38 34 34 34 38 63 38 38 38 39 39 
