# Supplementary material for: Exploring the Distribution of the Spreading Lethal Salamander Chytrid Fungus in Its Invasive Range in Europe – A Macroecological Approach
Source: PLoS One. 2016 Oct 31;11(10):e0165682. doi: 10.1371/journal.pone.0165682 (PMC5087956; doi:10.1371/journal.pone.0165682)
Supplement: S1 ZIP Archive — (ZIP) [file pone.0165682.s010.zip › ECA_full/csu25.asc]

ncols         200
nrows         200
xllcorner     3.31330001355
yllcorner     -1.12269991115
cellsize      0.0117999315
NODATA_value  -9999
31 56 16 16 23 18 23 43 37 37 37 36 25 37 31 31 31 52 31 17 25 52 32 32 32 32 32 32 32 32 32 31 32 32 32 31 32 52 52 32 52 52 32 38 52 38 56 38 32 25 17 33 33 33 33 33 32 32 33 33 33 33 33 38 33 52 34 32 32 24 24 33 33 33 33 38 32 40 40 38 52 58 38 52 33 33 33 33 33 52 38 39 33 33 39 33 38 38 33 52 33 15 52 58 15 15 53 24 15 24 24 24 15 15 18 24 14 24 24 14 15 18 15 15 38 33 18 14 15 15 13 13 13 9 14 15 15 33 24 23 33 14 14 15 33 33 33 18 15 15 15 14 14 14 10 10 7 6 9 7 13 15 33 38 13 13 14 22 33 32 31 33 14 32 14 14 14 14 14 27 43 37 43 43 49 27 38 27 23 27 26 32 27 27 49 43 27 43 27 27 
17 31 32 31 17 23 42 42 37 37 43 31 31 31 31 31 31 25 32 17 31 31 32 31 31 32 52 32 32 32 32 32 32 32 31 32 52 52 52 52 52 52 52 32 32 32 38 56 33 32 32 33 33 33 32 33 33 33 33 33 32 33 37 37 38 38 54 54 32 33 24 32 33 33 33 40 40 40 40 32 54 54 33 52 52 33 33 33 33 39 33 39 39 32 31 31 33 33 38 33 52 18 24 38 18 38 15 39 38 18 15 15 15 18 34 45 24 15 24 24 38 23 18 14 15 14 18 15 38 38 15 15 15 15 33 15 14 13 15 15 32 13 14 24 15 33 14 14 14 14 15 14 14 14 11 9 7 7 7 7 10 10 10 10 14 14 13 33 14 27 33 14 14 22 33 14 14 14 14 14 37 43 43 27 38 43 43 37 37 49 37 49 17 27 32 32 27 27 23 27 
17 31 17 32 23 31 42 42 37 37 42 52 37 31 52 37 31 25 25 31 31 25 52 57 38 32 52 32 32 32 32 32 32 32 31 32 31 31 52 52 38 38 52 33 38 32 32 33 56 33 32 32 33 33 33 33 33 33 33 33 33 37 37 38 38 54 54 58 58 33 24 33 33 33 35 40 40 38 32 32 39 52 52 52 33 52 33 39 39 39 39 32 52 52 33 31 33 39 39 38 24 52 38 52 15 15 38 15 38 18 14 33 14 14 14 14 15 38 33 33 33 33 15 14 15 15 15 38 14 15 15 33 24 14 14 32 15 23 24 33 14 13 27 15 14 32 24 32 14 14 14 33 33 13 12 10 9 7 7 10 7 8 9 12 23 10 13 13 14 27 27 14 14 14 15 31 15 14 14 16 43 27 14 14 27 43 43 32 27 39 49 37 49 26 26 43 27 27 43 43 
31 25 16 25 31 25 25 37 43 42 42 37 43 37 25 32 25 25 25 25 31 25 31 38 32 32 32 32 32 32 32 31 31 32 32 32 32 32 32 38 38 38 38 38 38 38 32 32 33 33 31 33 23 33 33 31 33 33 33 33 37 37 38 37 37 33 54 35 25 33 32 58 33 35 40 40 40 38 38 38 38 32 32 54 57 37 32 39 44 40 39 39 32 52 32 32 32 33 33 39 15 15 15 18 18 32 33 14 38 43 27 32 15 14 14 14 14 14 23 33 15 33 15 15 15 18 15 27 -9999 14 14 14 32 15 14 14 14 15 13 16 32 14 15 14 14 14 33 32 14 33 15 15 14 14 12 11 10 33 9 8 7 7 8 10 14 10 10 10 14 32 24 14 14 13 14 33 18 18 14 14 27 14 14 14 38 43 43 43 32 49 49 49 37 27 23 27 26 26 27 43 
32 31 25 25 31 31 31 37 52 37 31 52 56 24 25 24 31 31 31 38 31 25 31 54 32 31 32 32 32 32 32 32 32 32 32 32 32 32 32 32 38 38 38 38 33 33 38 33 33 33 31 33 33 33 33 38 32 32 33 33 38 38 38 38 33 33 33 33 32 17 58 58 37 40 34 40 40 40 38 38 38 38 38 57 33 32 32 32 33 38 32 32 32 32 32 33 38 33 26 39 38 38 33 15 15 52 15 38 27 33 27 33 14 14 14 15 33 33 15 15 33 33 33 23 15 14 14 24 14 14 24 14 13 32 14 14 13 14 14 15 14 14 15 15 14 15 33 33 33 32 14 24 33 14 14 14 14 11 9 8 7 7 7 9 11 31 14 10 14 24 33 15 14 14 13 27 38 32 38 27 25 15 27 32 38 43 38 43 38 27 39 27 49 27 27 27 26 51 27 43 
32 25 32 32 24 37 31 25 52 52 31 25 25 25 31 31 32 31 31 38 25 38 25 32 31 31 32 32 32 32 32 32 32 32 32 32 32 32 32 52 32 32 32 38 33 33 33 33 33 33 33 32 33 33 33 37 32 32 33 33 38 33 38 38 38 33 33 33 33 32 58 38 38 32 32 32 37 32 33 38 32 38 38 37 33 32 32 32 32 32 32 32 32 32 32 52 32 32 39 39 33 24 24 24 38 52 38 15 33 18 33 33 32 15 16 27 24 14 44 15 15 15 44 35 37 39 32 32 33 15 32 15 13 13 14 15 14 15 14 15 15 32 15 15 14 15 14 33 33 14 14 14 14 33 15 14 14 12 10 9 7 7 7 9 14 32 15 14 14 14 14 32 14 14 27 33 57 57 27 27 30 32 43 51 38 27 33 38 32 27 57 37 57 57 51 57 43 33 32 27 
32 32 32 32 31 38 38 24 25 25 31 31 26 52 32 31 32 31 31 26 25 25 25 32 32 32 32 32 32 32 32 32 31 32 32 32 32 32 32 32 32 32 32 32 32 32 32 33 33 33 33 33 33 33 33 33 33 32 33 33 33 38 32 38 38 33 33 33 33 32 32 33 33 33 32 32 32 32 32 32 38 32 38 52 52 33 32 32 32 32 32 33 32 32 32 38 38 33 31 27 24 24 27 32 33 24 16 33 33 27 27 24 32 33 15 39 32 38 15 33 43 14 15 38 32 24 38 32 24 32 33 16 15 14 14 15 18 14 14 23 15 33 15 15 15 15 14 33 33 14 33 14 15 15 15 14 14 14 14 10 8 7 8 10 11 14 14 38 38 14 14 18 31 38 38 38 27 33 26 15 27 43 27 27 38 25 32 38 27 26 27 27 57 57 57 33 49 49 32 27 
32 31 25 31 31 38 38 25 25 25 32 31 24 25 25 24 31 31 31 25 24 25 32 32 32 54 54 32 32 32 32 32 32 32 26 31 32 38 32 32 33 33 32 24 24 32 31 25 33 33 33 33 33 32 31 33 33 33 33 33 33 33 38 38 38 33 33 33 33 33 33 40 38 58 58 52 15 32 32 31 33 32 39 52 33 33 32 32 32 32 32 32 32 32 39 32 52 32 31 32 27 24 32 27 33 43 15 33 32 18 15 24 33 33 32 33 38 15 27 32 15 33 15 44 24 43 32 33 24 32 15 14 14 14 14 15 15 14 15 14 14 14 14 14 23 14 15 33 33 33 14 14 14 14 15 15 14 14 14 11 10 11 11 14 38 14 14 27 18 15 32 32 32 27 38 38 15 15 14 27 25 27 27 51 43 16 27 27 33 23 27 50 38 57 57 49 49 49 32 32 
31 31 32 31 32 38 37 26 54 37 38 31 32 31 32 31 31 32 24 31 25 32 32 32 32 32 54 32 32 31 32 32 32 32 32 32 32 31 52 31 31 33 24 24 24 32 33 33 33 33 33 33 33 32 52 33 32 32 32 33 33 33 38 32 38 38 33 33 32 33 33 38 32 32 32 52 31 15 15 18 33 33 39 32 32 32 33 33 32 32 32 32 32 32 39 32 39 38 32 31 32 23 38 32 33 27 24 24 33 44 43 27 32 32 33 33 15 32 33 15 23 15 15 43 43 27 32 32 15 15 15 14 33 24 24 15 14 14 14 14 14 15 24 15 14 14 33 33 32 14 14 24 32 33 14 14 14 33 11 11 11 32 14 14 18 14 18 37 19 32 15 31 19 14 27 27 49 14 16 37 27 43 28 38 32 32 38 39 38 23 27 38 51 51 57 49 39 32 27 39 
23 31 26 25 32 37 38 56 25 25 38 32 32 32 32 24 32 31 54 23 17 31 32 32 32 31 54 32 32 32 32 32 32 32 32 32 32 52 32 17 32 16 32 24 32 32 32 32 32 32 31 32 32 32 31 31 32 33 33 33 33 33 38 25 31 38 33 33 38 33 33 38 32 33 33 32 31 33 15 18 23 24 39 39 32 32 33 32 32 33 32 38 32 32 39 52 39 33 31 31 32 32 33 33 33 33 33 32 52 15 33 43 43 27 33 33 33 43 38 15 15 43 43 24 43 32 33 15 33 14 15 33 24 14 15 14 14 14 14 27 33 33 14 14 15 15 33 33 14 14 14 33 14 15 15 33 15 13 11 11 12 12 15 31 32 14 16 27 32 14 27 15 18 14 14 39 27 14 16 27 43 43 27 35 27 51 32 51 51 27 27 27 51 38 39 49 49 57 57 49 
17 16 18 23 31 38 38 37 38 24 38 32 32 32 32 31 24 16 56 54 25 31 32 32 31 31 32 32 32 32 32 32 32 32 32 32 32 52 23 15 32 24 24 24 32 32 32 32 32 32 32 32 31 32 33 32 31 31 33 33 33 38 15 31 52 33 33 33 31 32 33 38 38 52 52 33 33 32 24 18 33 52 32 32 33 33 33 38 32 32 32 32 39 -9999 32 39 39 33 32 32 32 33 38 32 33 33 33 32 52 43 43 32 27 33 32 33 33 43 32 39 38 38 43 38 38 33 33 32 24 15 15 15 14 24 14 15 14 14 14 33 15 14 14 14 33 33 14 14 14 15 24 14 14 14 33 14 13 13 15 14 14 14 14 14 18 33 32 14 14 27 32 12 38 14 14 14 14 16 42 27 37 18 18 27 32 51 32 32 38 27 27 37 50 48 39 49 57 57 49 49 
24 23 16 32 32 38 37 37 38 25 38 32 32 32 32 31 24 24 24 31 31 25 32 32 32 33 32 32 32 32 32 32 32 32 32 32 32 32 32 24 24 15 32 32 32 32 32 32 32 32 32 32 32 32 33 38 32 33 32 32 39 16 15 31 52 52 25 15 31 33 38 33 52 33 35 33 33 32 31 32 33 32 32 33 39 39 39 33 33 33 39 32 39 39 -9999 33 39 39 33 32 43 32 33 33 32 52 33 52 52 32 33 27 33 43 43 33 43 15 32 15 15 27 43 33 15 24 24 33 15 14 15 24 32 15 33 14 14 14 14 27 14 14 14 14 33 32 32 32 33 32 14 14 15 14 33 14 14 15 14 14 14 38 15 14 14 32 18 14 32 27 12 14 31 33 14 14 18 32 27 38 43 18 38 32 51 27 27 51 38 27 32 50 42 49 32 48 32 57 38 49 
24 18 17 31 32 38 43 37 25 38 32 32 32 32 25 26 25 25 26 31 32 25 32 32 54 32 32 31 32 32 32 23 32 24 24 24 24 32 32 31 32 32 32 31 24 23 24 24 24 31 32 32 31 32 32 33 32 33 32 32 52 38 17 32 52 57 32 32 24 32 33 33 33 33 33 32 33 32 52 52 33 52 32 33 33 39 33 32 32 39 33 39 39 39 39 39 39 39 39 43 33 33 32 32 32 32 32 32 32 51 43 33 33 33 33 43 24 43 43 43 43 24 32 14 14 51 51 14 43 32 32 14 14 15 14 14 24 14 14 14 14 14 14 32 14 14 14 14 14 14 15 24 33 14 14 14 14 24 14 24 14 14 14 14 32 14 14 14 38 18 10 10 14 18 14 27 18 27 43 18 27 43 43 27 27 32 37 38 32 27 50 50 43 27 32 27 27 57 57 33 
38 38 23 32 32 38 25 25 38 38 31 32 32 31 25 26 24 31 25 25 31 31 32 54 31 38 17 31 32 31 31 31 32 31 32 32 32 32 54 17 15 24 24 24 24 24 24 23 23 24 32 32 32 32 32 32 33 33 32 32 16 32 52 33 52 52 52 31 25 33 33 33 26 31 33 32 31 33 52 38 32 15 23 31 32 33 32 32 33 52 38 39 39 39 39 33 43 43 33 39 43 52 33 32 33 33 33 33 43 51 32 33 43 32 43 32 43 39 32 32 24 14 14 14 14 15 32 15 43 38 24 14 32 32 14 24 33 24 32 14 33 33 14 15 14 14 14 14 14 15 33 33 14 14 11 11 14 22 14 31 14 14 14 38 38 14 14 14 14 12 14 14 14 27 14 27 27 32 33 27 18 43 51 37 37 51 51 51 51 27 50 57 43 27 27 14 23 23 56 49 
24 32 24 24 32 38 38 38 38 32 32 32 32 32 31 31 31 31 25 25 31 32 31 38 34 32 32 32 31 31 31 31 31 32 32 32 32 32 23 24 32 32 32 23 24 23 23 23 32 32 32 32 32 32 32 32 33 33 32 18 52 31 33 33 33 52 58 32 16 15 32 33 33 33 33 31 33 31 32 39 32 33 38 26 23 32 32 32 39 52 52 52 32 39 43 39 43 39 39 39 39 32 33 27 33 32 32 33 33 27 51 32 33 24 32 27 32 37 24 15 14 14 14 14 14 14 24 24 33 14 32 14 14 33 24 14 32 15 14 14 32 33 14 14 14 14 14 33 33 14 14 14 14 14 11 11 14 24 32 14 14 14 15 32 15 15 14 14 14 14 14 14 35 43 43 34 32 43 43 43 27 51 37 51 37 51 51 27 27 23 51 57 51 43 27 23 23 23 23 27 
24 32 24 24 32 38 38 38 38 32 38 32 32 32 32 31 31 17 32 17 17 31 32 32 54 31 24 32 31 31 31 31 23 24 24 24 24 18 32 32 32 24 24 24 23 23 24 32 32 32 32 32 32 32 32 32 33 33 38 38 33 52 33 33 32 26 32 18 31 32 52 33 33 33 33 38 33 33 52 32 33 38 38 38 32 32 32 32 39 52 52 39 32 33 43 43 43 52 52 39 31 32 32 32 33 32 32 33 39 -9999 32 43 32 15 24 15 15 32 24 24 15 14 39 27 33 33 32 14 15 24 33 32 24 15 24 24 32 32 33 38 33 14 14 14 14 15 33 32 33 32 14 14 14 14 11 14 14 15 31 14 32 33 24 14 14 15 14 14 14 18 51 37 18 27 14 14 14 14 27 27 43 38 27 27 51 51 51 32 27 51 50 57 43 42 27 23 23 27 27 23 
32 32 43 24 32 43 37 31 32 32 32 32 26 32 56 25 25 25 16 17 16 25 32 31 24 24 24 32 23 31 23 23 23 24 33 32 38 32 32 32 32 24 15 24 24 24 32 32 32 32 32 32 32 32 32 52 52 33 38 38 33 33 31 33 33 38 39 31 31 38 33 33 33 33 33 52 52 52 52 52 33 33 39 23 32 32 32 32 38 39 32 32 39 43 39 39 52 52 52 39 33 33 32 32 33 32 27 26 -9999 26 32 32 32 32 43 43 23 15 15 15 24 51 32 32 32 32 33 24 24 24 32 32 33 24 23 32 15 15 32 24 33 38 14 14 33 18 14 14 14 14 14 15 14 14 33 14 15 32 32 15 33 33 33 14 32 27 15 14 14 27 18 18 32 14 14 14 14 14 14 18 43 18 43 32 51 51 51 32 27 51 32 23 23 14 23 14 23 14 14 23 
32 38 32 32 32 38 38 38 32 32 31 32 32 37 32 25 25 16 17 24 32 32 32 24 32 24 24 24 23 23 23 31 33 32 32 32 32 32 32 24 24 24 18 24 24 32 32 52 32 32 39 32 32 32 32 32 58 34 38 33 33 32 33 33 32 39 38 38 26 33 38 38 33 43 52 33 38 39 39 33 32 43 32 24 33 32 31 39 39 39 43 39 39 39 33 39 52 52 52 39 39 51 51 39 33 33 32 33 32 27 33 32 32 32 27 15 15 15 15 32 32 33 24 27 33 32 32 32 24 33 33 33 33 33 32 33 38 14 24 14 14 14 14 14 14 15 14 14 14 14 15 22 15 33 14 14 31 43 33 33 33 32 33 32 27 32 27 14 14 18 18 14 14 14 14 14 14 37 43 43 37 37 27 43 51 51 51 51 27 43 23 23 27 23 23 23 27 42 23 23 
32 32 32 32 32 33 38 38 32 32 31 31 32 32 32 32 16 17 32 32 32 32 24 24 32 24 24 24 24 32 32 32 32 31 32 31 23 23 23 24 32 32 24 32 32 32 32 32 32 24 32 33 32 34 54 52 38 58 34 32 32 33 32 52 33 39 33 39 39 38 38 38 33 33 33 39 38 39 38 38 38 33 39 33 32 31 26 33 38 43 43 39 39 39 39 39 52 52 52 39 39 39 51 43 39 43 43 43 32 33 33 33 32 32 27 15 15 32 32 43 52 39 24 24 33 33 32 33 33 33 33 33 32 33 15 14 14 14 24 14 14 14 14 14 14 14 14 14 14 14 14 14 15 14 14 33 24 32 24 14 15 18 32 33 32 18 18 14 18 27 18 27 14 27 18 14 18 14 14 18 37 43 31 27 32 38 43 27 27 27 27 27 43 43 23 23 23 23 37 37 
32 32 32 31 31 54 38 31 32 31 32 32 32 32 32 25 31 32 32 24 32 32 32 54 32 24 24 18 23 17 16 24 24 24 23 23 23 23 23 24 24 32 24 32 32 17 32 32 32 32 33 33 32 33 32 38 33 32 32 38 33 33 33 33 32 39 38 38 32 38 32 38 33 39 33 26 39 39 38 38 39 43 39 33 33 31 26 33 38 38 43 43 38 43 52 39 39 52 52 52 39 39 39 39 39 39 33 39 39 33 43 33 43 32 32 32 43 39 43 43 32 43 24 24 33 15 14 14 33 33 33 24 33 15 24 15 15 15 15 14 15 14 14 14 14 33 14 14 11 11 11 11 11 11 14 24 14 33 14 15 27 14 15 32 33 18 18 27 14 18 18 44 38 38 38 38 43 18 17 18 43 27 27 27 43 43 32 32 27 23 27 37 51 43 37 27 14 14 23 37 
32 32 32 32 32 43 33 31 31 32 32 32 32 32 32 32 31 24 32 32 32 32 32 32 32 32 32 26 32 32 24 17 24 24 23 23 23 23 23 24 24 24 32 32 32 32 32 32 32 24 32 32 32 33 33 38 32 32 38 32 33 33 32 33 33 32 33 33 32 32 39 32 39 39 33 33 39 39 39 38 33 32 43 43 38 31 24 32 39 38 43 38 52 52 52 -9999 39 39 52 39 52 43 39 43 39 39 39 33 33 33 33 33 33 33 51 39 51 33 39 33 33 15 14 24 24 33 32 32 24 14 14 44 33 24 15 15 15 14 14 14 14 15 15 32 14 14 14 14 14 15 14 9 10 14 14 24 14 18 14 14 14 14 31 18 32 43 36 27 37 34 38 14 18 43 27 18 18 17 18 43 37 18 23 23 32 43 32 43 49 27 43 27 27 38 27 27 37 23 23 23 
32 32 38 32 31 32 43 32 31 32 32 26 32 32 24 24 24 38 38 32 32 32 32 32 33 32 32 31 17 24 24 23 23 24 24 23 23 23 24 24 26 32 32 32 32 26 32 32 32 24 32 32 32 32 32 32 32 32 38 32 33 33 33 33 33 32 32 32 39 45 41 41 39 39 39 39 39 39 39 38 39 32 43 39 33 33 25 23 23 32 33 52 52 52 39 52 39 52 33 52 43 43 39 39 39 33 32 31 33 33 33 33 33 33 43 51 32 27 27 33 14 14 14 14 24 36 38 39 15 14 14 33 15 24 33 33 33 14 14 15 33 15 15 15 33 32 15 23 14 15 14 32 15 33 33 11 14 14 14 33 18 32 18 27 38 32 36 38 43 14 14 18 39 43 30 43 43 17 37 43 27 14 14 23 23 42 39 49 49 49 49 23 23 43 27 43 43 23 23 14 
32 32 32 32 31 32 38 32 38 32 32 32 32 24 33 38 33 32 38 32 32 32 32 32 32 32 32 32 24 24 24 18 18 17 24 24 32 32 24 32 32 24 32 18 32 24 32 24 24 32 38 17 15 32 32 32 38 25 15 15 17 32 33 33 33 32 32 32 39 32 34 39 39 39 33 39 39 39 39 38 39 43 39 39 33 33 25 23 43 33 33 33 52 33 39 52 39 52 33 33 39 43 39 39 39 43 43 33 33 32 33 32 33 24 33 32 24 33 33 24 14 14 14 14 15 33 15 33 33 24 43 33 14 32 33 24 15 14 33 32 14 14 32 32 23 33 33 11 14 14 9 10 11 18 11 14 14 15 18 14 18 33 23 39 39 27 27 27 14 14 27 27 49 18 43 43 38 14 27 27 18 14 23 23 27 43 43 49 27 37 23 23 27 14 23 23 43 23 49 27 
32 32 32 32 32 32 54 25 32 26 32 32 26 32 31 38 32 38 32 32 32 32 32 32 32 32 24 17 24 24 23 18 18 23 31 32 32 32 32 18 24 32 24 24 24 24 32 24 32 32 15 16 32 26 15 32 18 24 15 15 15 15 39 39 52 32 32 24 38 33 33 33 33 33 33 33 38 39 39 33 39 39 39 33 38 38 43 26 43 38 33 52 39 39 33 39 39 39 39 39 39 33 33 33 33 33 33 33 33 43 33 32 33 24 33 24 33 24 33 14 14 14 33 39 15 33 24 38 38 38 38 15 15 33 15 14 15 15 33 33 14 33 14 14 13 11 14 33 10 14 23 11 11 23 33 33 32 32 31 15 18 14 33 32 43 32 18 14 14 14 18 18 27 23 43 38 37 27 18 18 27 23 23 32 43 43 37 49 49 27 23 32 37 42 42 23 23 27 37 50 
32 32 32 32 32 32 32 32 32 32 26 26 32 32 26 38 38 32 32 32 32 32 24 17 24 24 24 24 32 18 18 18 18 18 17 18 24 24 24 24 24 24 24 32 24 24 32 32 32 18 17 18 32 24 15 44 24 15 15 15 14 15 23 23 38 38 32 15 32 32 32 32 33 33 39 33 38 38 38 33 39 39 33 39 39 33 33 32 26 52 52 51 33 33 33 43 39 39 39 39 -9999 39 33 31 33 33 33 33 33 32 33 32 24 33 33 24 15 33 33 15 14 15 33 33 15 38 24 43 33 36 43 33 33 33 15 15 15 32 14 14 14 14 14 14 14 11 32 15 14 23 23 15 23 11 11 10 31 33 14 15 14 18 32 32 32 39 32 18 15 18 33 43 48 14 14 18 18 37 18 30 37 37 37 32 43 49 37 27 49 42 32 43 42 42 32 27 23 42 42 57 
32 32 32 32 43 32 32 32 26 32 26 26 31 26 38 32 38 32 40 32 32 32 32 18 32 32 18 32 24 18 18 18 18 18 24 24 24 24 24 24 32 24 32 32 32 32 32 32 32 32 18 32 32 32 18 15 24 15 15 14 14 14 15 27 33 33 32 32 32 32 32 32 39 39 39 33 33 39 39 39 39 39 39 39 39 33 43 43 33 33 52 33 27 23 39 39 39 39 39 39 39 -9999 39 32 32 33 33 33 33 33 33 27 33 33 33 33 39 24 33 33 15 43 43 43 36 25 15 33 33 33 43 43 33 15 15 39 33 15 43 32 14 14 33 14 13 11 15 15 15 32 15 23 15 14 11 32 18 14 10 43 27 27 14 14 18 39 27 18 31 38 43 27 32 27 14 14 14 27 18 52 43 43 43 43 43 49 43 49 49 49 43 43 32 51 50 37 27 42 26 32 
32 32 32 32 32 32 32 32 32 32 31 32 32 32 32 24 38 38 24 32 32 32 32 32 32 32 24 24 24 18 23 24 18 18 24 24 24 16 16 17 32 32 32 24 32 32 32 34 32 32 17 26 32 24 24 24 15 14 14 -9999 14 14 15 24 39 33 32 32 26 26 32 39 32 32 38 39 33 39 39 39 39 39 39 39 39 39 39 43 52 43 33 24 24 24 27 33 39 39 39 33 39 39 39 43 33 26 43 33 33 33 27 18 32 33 33 15 24 24 39 39 33 43 33 33 43 24 32 36 33 14 33 24 24 33 33 33 33 43 33 33 14 14 14 14 14 14 33 33 32 32 15 15 18 15 14 15 14 15 18 23 14 14 14 14 14 27 27 51 32 38 27 18 18 18 18 18 30 27 27 27 28 51 43 43 43 49 43 57 49 49 43 43 51 51 42 43 50 27 26 50 
32 32 32 32 32 32 32 32 32 32 32 32 32 32 24 32 24 32 32 32 32 32 32 32 24 32 24 24 24 24 24 24 24 24 16 24 24 24 15 16 18 16 32 18 32 32 32 18 32 32 38 26 32 32 18 24 14 14 14 14 14 14 14 15 15 33 32 32 32 32 33 26 26 32 38 39 39 32 39 39 39 39 39 39 33 39 39 39 43 33 33 27 23 23 26 33 39 33 33 33 32 39 39 -9999 43 32 26 32 23 33 33 27 33 24 33 33 33 39 36 39 33 14 33 33 32 43 43 32 33 15 33 33 33 33 39 39 33 33 33 15 14 14 15 24 15 33 23 15 15 15 33 15 33 31 18 15 14 32 18 32 33 18 14 14 14 14 27 39 32 32 43 43 18 37 35 30 51 37 37 27 30 51 51 51 51 51 51 51 37 27 27 50 37 57 51 51 43 42 32 57 
43 32 32 43 43 32 38 38 38 32 32 32 32 32 26 32 32 32 32 32 32 32 32 24 24 24 24 24 32 18 18 24 18 17 18 16 32 18 18 18 16 15 14 14 17 32 15 15 32 32 32 32 32 32 14 15 14 14 14 14 14 18 14 14 24 32 32 32 32 26 32 39 33 33 39 33 39 39 39 39 39 39 39 39 39 39 39 39 39 43 43 43 33 26 26 43 33 33 33 33 31 31 39 39 -9999 33 18 15 15 15 27 33 51 15 27 33 33 33 33 43 33 33 15 33 33 33 15 15 33 33 33 33 24 33 33 43 15 14 14 32 14 32 32 23 23 23 14 14 32 14 33 14 23 15 10 14 38 33 31 38 33 24 43 14 14 27 27 31 38 39 38 43 43 47 44 57 43 51 51 57 51 51 57 57 51 51 51 37 27 51 27 23 57 57 51 32 51 43 57 57 
32 32 32 54 32 31 32 54 32 32 24 32 32 32 32 32 32 32 32 32 32 24 32 32 32 32 24 24 24 24 18 18 14 18 18 16 17 18 24 18 24 15 14 15 14 14 15 14 32 34 18 32 24 15 15 15 14 14 14 14 15 18 14 14 15 15 32 32 26 26 15 33 33 33 39 33 33 51 39 39 39 33 33 33 39 39 39 51 39 39 43 43 43 32 26 33 32 23 33 31 32 32 39 39 39 -9999 27 15 15 15 33 33 33 14 33 33 39 43 43 39 33 15 15 33 43 43 15 15 14 15 24 14 14 14 43 23 14 14 14 14 14 18 32 15 32 23 33 24 33 33 23 18 32 33 10 10 14 14 11 32 15 33 14 32 27 14 14 14 18 33 32 52 27 35 49 43 51 51 51 51 51 58 43 57 43 51 43 30 27 27 50 51 32 23 27 27 27 33 57 57 
32 32 32 32 32 32 32 32 32 32 24 24 32 32 32 32 32 17 17 32 32 24 32 32 32 32 32 24 24 17 18 17 16 15 18 18 18 32 32 18 24 18 18 15 14 15 15 32 34 34 34 18 32 14 14 14 14 14 14 14 14 15 15 14 14 15 15 33 15 32 33 33 38 32 33 33 33 39 39 39 33 39 39 39 39 39 39 39 39 39 33 43 33 33 33 32 32 23 32 23 23 26 33 33 39 39 33 15 15 14 15 33 14 15 33 33 15 39 15 33 33 24 43 43 24 15 24 15 15 15 33 14 14 14 15 14 14 14 14 14 15 15 33 24 14 33 15 18 15 33 14 14 32 15 14 11 14 11 14 18 18 31 38 14 38 32 18 14 18 18 27 27 27 37 52 51 57 51 42 51 51 43 43 43 37 37 30 30 27 51 38 37 27 27 27 33 51 42 57 57 
43 25 32 32 24 32 32 32 26 24 32 24 32 32 32 24 32 24 24 24 24 32 32 32 32 24 24 24 24 17 17 17 15 18 18 18 18 18 32 18 16 32 32 17 18 18 18 16 34 32 32 32 15 14 14 14 14 14 14 14 18 15 14 15 15 15 15 24 18 32 32 32 32 33 33 33 33 33 39 33 39 39 39 32 39 39 39 39 39 33 39 39 43 43 33 32 23 23 23 23 33 33 26 33 33 39 39 39 15 14 14 15 15 33 43 15 39 33 39 39 24 24 24 33 15 24 15 15 15 15 33 15 15 15 43 14 14 15 51 15 36 14 15 23 15 33 33 15 38 33 14 18 33 38 38 38 14 14 18 18 43 18 14 14 38 18 18 18 18 27 37 37 51 52 52 57 51 51 37 50 51 51 51 43 35 30 37 43 43 43 43 27 55 55 50 50 32 57 57 33 
32 32 32 32 24 32 32 32 32 32 24 32 32 32 32 24 32 24 24 32 24 32 32 32 24 24 24 24 24 24 17 18 26 18 18 17 18 18 18 26 32 18 18 16 32 18 24 15 24 24 32 14 15 14 14 14 14 14 15 14 15 14 14 15 14 15 15 15 33 26 32 32 32 32 33 33 33 33 33 33 33 39 32 32 32 39 39 39 39 39 39 39 33 43 43 39 33 32 23 32 33 32 39 39 33 33 39 39 15 14 14 14 33 33 33 33 24 43 33 15 24 33 15 15 15 15 33 15 15 33 24 33 15 36 23 14 14 14 14 33 15 14 15 33 15 15 33 15 14 38 14 43 38 18 38 43 14 22 14 14 14 32 18 18 18 32 27 37 43 51 42 51 51 51 43 51 52 39 28 27 42 51 43 43 49 43 43 43 43 43 43 27 42 55 57 51 32 32 57 50 
32 38 32 24 32 26 32 32 32 32 32 32 32 32 32 32 32 32 32 32 24 32 32 32 18 24 24 24 32 17 32 26 32 24 18 16 18 18 18 18 32 32 32 17 15 32 24 24 18 15 14 14 15 14 14 13 12 15 24 24 14 14 15 15 15 14 18 15 32 32 32 32 32 32 33 33 33 33 33 33 33 33 39 32 33 33 39 39 33 39 39 39 39 39 39 39 33 33 32 32 39 39 33 33 33 27 -9999 39 24 24 14 15 14 33 15 33 27 33 33 15 14 14 15 15 24 15 15 33 24 15 15 23 15 15 15 14 15 15 14 14 14 14 14 14 15 14 14 14 14 18 18 32 18 18 32 27 18 38 18 14 18 32 32 18 18 37 38 51 51 51 51 51 43 37 42 52 35 18 27 27 43 43 49 43 43 51 43 49 43 42 42 27 57 32 51 51 37 32 33 57 
38 43 32 26 32 32 32 32 32 32 24 24 32 32 32 32 32 32 24 32 32 32 32 32 24 24 24 18 24 18 32 26 32 18 18 18 17 18 17 32 32 32 32 24 18 18 24 32 16 14 14 14 14 13 13 12 9 12 12 13 14 14 15 -9999 15 14 15 26 15 23 32 32 26 26 33 33 33 33 33 32 23 26 33 33 33 33 33 39 39 39 39 33 33 33 39 33 39 24 33 33 39 33 33 39 23 33 33 33 24 24 14 14 33 23 33 15 15 39 43 24 14 15 15 24 15 15 33 15 23 23 15 33 43 15 36 43 32 33 33 14 15 43 15 22 33 14 14 24 33 23 23 14 43 43 27 18 18 43 43 38 43 27 39 38 43 43 51 37 27 27 38 43 37 27 43 50 27 18 32 51 33 43 38 43 51 51 43 48 51 43 43 37 32 51 51 57 38 27 33 51 
43 32 43 32 32 32 32 32 32 24 32 32 32 32 32 32 32 24 32 24 24 32 32 32 32 24 24 18 18 18 18 18 18 18 18 18 17 18 18 18 26 32 32 32 32 32 18 15 14 14 14 24 24 12 12 11 12 12 14 13 14 14 -9999 -9999 -9999 14 15 15 32 32 32 32 18 26 32 32 32 32 33 33 15 15 23 33 33 23 33 32 39 15 23 23 33 39 39 33 39 43 33 39 39 15 33 33 23 33 33 33 33 24 24 15 15 33 33 14 15 24 15 15 23 15 15 15 14 14 15 33 15 32 23 33 33 15 23 43 14 39 15 15 32 15 33 15 38 43 38 34 33 32 33 51 32 15 18 18 18 36 43 18 27 18 35 37 42 37 30 43 27 37 51 43 27 43 51 18 30 57 51 32 27 32 43 51 51 43 32 43 43 51 51 51 37 51 57 57 57 56 57 39 
32 32 32 32 32 32 32 32 32 32 32 32 32 32 32 32 32 24 24 24 32 32 32 24 24 17 24 17 17 17 17 18 18 16 18 18 18 32 18 24 32 26 32 32 18 15 14 14 14 13 15 24 24 14 12 14 15 13 24 24 14 -9999 -9999 14 14 14 14 14 15 15 32 32 26 32 32 32 32 23 15 18 39 33 33 23 23 18 32 39 33 15 15 15 15 15 32 33 33 39 39 39 39 39 33 33 24 24 27 33 33 33 33 15 14 24 14 14 15 27 33 15 24 15 15 15 14 14 33 33 15 32 43 33 33 33 23 43 23 38 32 15 36 36 36 15 15 15 15 43 14 18 33 36 51 18 43 34 43 18 35 43 18 14 27 43 43 35 37 18 18 18 38 37 43 43 42 51 32 57 51 30 27 32 43 33 51 51 27 37 43 51 51 51 51 32 51 57 57 56 51 51 
43 43 43 24 24 32 32 32 32 32 32 32 32 24 32 32 24 24 26 24 32 32 32 18 24 24 18 17 17 18 17 18 18 18 18 18 32 15 25 32 32 26 32 18 24 14 14 14 15 13 14 15 14 12 7 14 15 18 15 18 18 14 -9999 -9999 14 14 14 14 14 14 15 26 15 32 15 15 15 32 15 15 26 33 33 33 32 32 33 14 15 32 15 33 14 14 32 33 33 33 39 39 33 39 39 33 15 33 32 32 39 39 36 36 15 14 14 14 52 24 24 15 15 15 14 15 33 15 15 33 15 24 33 33 33 33 24 39 36 15 15 15 43 15 36 36 43 23 36 38 15 14 14 36 51 43 43 38 44 31 31 43 28 14 27 43 42 43 37 37 18 14 37 18 27 42 43 51 51 51 27 32 23 32 51 43 38 51 32 37 51 51 51 51 51 32 37 57 57 57 51 51 
43 43 32 32 32 32 32 32 32 24 32 24 24 32 32 32 24 26 34 32 34 32 17 24 24 24 18 24 18 18 24 18 18 32 32 33 24 38 40 26 26 24 24 24 15 15 14 14 14 13 13 13 12 11 15 7 18 18 15 18 13 14 15 14 -9999 14 13 14 14 14 15 26 33 33 33 15 15 33 15 15 33 33 33 33 33 23 15 15 14 14 43 33 15 14 15 15 23 33 33 33 33 33 43 33 33 43 33 32 33 39 39 33 32 15 14 15 33 33 33 24 15 14 15 33 15 14 14 14 14 14 33 33 32 32 44 49 36 15 33 32 15 33 36 36 43 43 32 36 36 18 32 38 51 43 43 35 35 27 27 43 43 18 14 39 43 38 37 18 18 42 14 27 27 37 49 51 27 27 23 14 32 28 51 51 51 38 32 51 51 51 51 43 51 51 37 57 51 51 51 51 
32 32 32 32 24 32 32 32 32 32 32 32 32 32 24 24 24 32 34 34 32 32 32 24 18 24 24 24 18 18 18 18 18 32 18 24 38 39 32 26 38 18 17 18 15 14 14 14 13 14 12 12 10 7 7 18 18 15 18 13 18 14 14 14 14 -9999 14 14 14 14 14 27 27 33 33 15 15 18 15 18 14 14 15 15 15 14 14 14 14 14 14 14 15 15 15 14 15 15 15 15 27 39 43 43 39 33 36 33 39 39 43 33 24 15 15 15 32 32 33 15 15 15 24 14 14 15 15 14 15 14 14 15 14 15 33 23 43 49 15 32 15 14 18 18 43 43 18 36 32 38 38 51 43 43 35 36 34 35 43 18 43 18 18 39 43 51 43 30 18 14 14 43 32 27 37 57 27 27 18 14 14 37 33 27 27 51 37 51 51 51 51 51 37 27 51 51 51 51 51 51 
32 32 32 32 32 32 32 32 32 32 24 32 24 24 32 32 32 32 32 32 32 32 24 24 24 24 24 24 17 18 24 18 24 24 26 24 17 15 32 26 15 15 14 14 14 14 14 13 13 13 15 13 13 13 8 15 18 18 18 14 12 51 15 15 24 15 14 14 14 14 14 14 15 33 18 15 15 15 33 15 32 15 15 14 14 14 14 14 14 14 15 39 15 23 14 15 33 33 33 15 33 39 39 39 33 33 33 32 39 39 39 33 33 32 15 15 15 23 33 15 15 15 24 33 15 14 24 14 33 33 49 33 33 49 33 15 27 27 14 15 36 15 38 38 38 33 32 36 28 27 51 38 43 36 27 31 18 35 35 38 43 18 18 38 30 42 51 51 37 32 14 43 14 23 51 51 51 30 32 27 43 27 23 23 23 43 51 51 51 51 57 37 27 32 51 51 51 51 51 57 
24 18 32 32 32 18 32 32 24 32 24 24 24 32 32 32 32 32 32 32 32 24 24 24 24 24 18 24 24 24 18 18 24 24 26 32 26 18 32 32 14 14 14 14 14 13 13 13 12 12 7 13 13 7 15 15 18 18 18 14 14 14 14 14 15 24 15 15 32 14 14 14 18 18 32 15 15 15 24 24 24 15 32 14 14 14 14 14 14 15 18 18 15 15 14 15 15 15 33 43 18 33 33 15 15 27 39 39 39 33 32 33 39 33 24 15 15 24 15 15 15 14 24 15 15 32 33 23 15 39 33 33 33 32 15 15 24 39 24 36 23 23 24 32 36 36 38 39 38 36 36 38 43 39 35 48 44 57 38 51 51 35 35 30 35 37 37 30 37 43 42 23 14 14 23 27 39 42 43 14 14 14 23 14 23 37 51 51 51 57 57 32 32 57 51 51 51 51 51 51 
43 32 26 32 26 32 32 32 32 32 24 24 32 32 32 32 32 32 32 24 32 32 32 24 18 32 24 18 18 18 17 18 18 32 32 32 32 15 14 14 14 14 14 13 13 13 12 12 12 11 12 13 13 18 13 15 18 13 14 14 14 14 14 14 15 43 18 18 15 14 14 15 15 15 15 15 15 15 15 18 15 32 15 15 14 14 14 14 18 15 15 15 15 14 15 15 15 24 24 15 15 15 15 15 15 15 24 33 33 27 27 33 39 39 33 24 14 14 15 15 15 15 39 15 15 24 23 15 15 15 15 15 15 15 15 18 15 33 42 49 24 36 49 49 39 36 39 27 27 44 43 43 51 51 51 56 39 35 51 51 38 35 57 37 51 51 38 37 30 43 43 30 27 14 14 14 23 43 18 14 14 14 27 14 23 32 51 51 57 57 57 55 32 51 51 51 51 51 51 57 
24 32 32 32 32 32 26 26 32 32 32 32 32 32 34 32 32 16 32 18 34 32 18 16 32 17 17 26 18 26 32 32 32 32 32 32 32 15 15 15 15 14 14 13 13 13 12 12 11 11 13 7 18 15 15 15 14 15 13 14 12 14 15 15 15 15 15 15 14 14 14 15 15 15 15 14 15 15 18 15 15 14 15 18 14 14 14 14 15 14 14 15 33 14 15 15 18 24 14 14 14 14 14 14 15 15 15 24 39 39 33 33 33 39 33 24 15 14 14 15 15 33 33 32 15 15 15 15 15 32 32 18 18 15 24 36 36 23 45 36 49 49 23 37 44 36 57 43 43 39 32 39 39 51 51 57 57 35 51 43 28 30 37 37 43 37 27 23 27 43 35 37 23 30 14 14 14 14 14 14 14 14 14 23 27 56 51 57 57 51 57 55 55 51 51 51 51 51 51 39 
18 24 32 24 32 32 26 32 32 32 32 34 32 26 24 32 18 24 24 24 26 25 32 26 32 32 26 26 26 15 32 32 18 26 26 15 26 15 18 24 24 15 13 13 13 12 12 9 10 9 7 7 15 13 13 18 18 15 12 12 10 13 15 15 15 15 15 15 14 14 15 15 15 18 18 15 18 15 18 18 14 15 15 18 15 15 15 24 14 15 14 14 14 14 18 15 15 14 14 14 14 14 14 24 23 27 27 24 33 33 33 33 32 33 33 24 15 15 14 15 32 33 39 44 33 15 15 15 33 32 18 40 15 18 15 36 14 14 33 36 43 49 37 36 45 49 31 32 39 32 51 51 39 51 57 57 57 57 49 35 37 35 43 37 37 51 30 27 27 14 14 30 27 14 14 14 23 14 14 14 14 14 14 43 51 51 51 57 57 51 57 57 55 51 51 51 51 51 51 57 
38 32 26 26 32 32 32 32 32 32 24 26 18 18 16 16 18 32 26 32 32 32 32 32 32 32 25 32 15 15 15 26 15 15 18 17 24 17 15 24 15 13 13 13 12 8 11 12 15 7 7 7 13 15 14 13 15 15 9 10 9 11 14 15 15 14 15 14 14 38 38 15 15 15 15 14 15 24 14 14 15 18 15 18 33 14 15 15 15 15 14 24 15 15 15 15 14 14 14 15 15 15 15 15 15 27 39 15 33 33 33 32 27 24 27 33 24 15 18 18 33 45 45 49 39 36 23 23 33 18 15 15 32 18 14 14 14 14 14 36 37 45 45 27 27 39 39 27 51 36 33 39 51 51 57 39 51 51 39 37 42 43 43 51 35 35 30 43 37 43 30 32 18 27 27 23 23 14 14 14 14 14 23 27 50 51 43 47 57 38 57 51 55 51 51 51 51 51 51 57 
38 26 32 26 32 25 26 32 32 24 16 17 32 15 15 15 15 26 24 32 16 32 32 26 32 16 15 16 18 15 15 32 32 32 32 15 15 14 15 14 14 14 13 14 13 14 15 18 10 14 7 7 10 15 15 13 14 18 13 7 7 7 15 15 15 15 14 14 15 14 15 15 15 14 14 18 18 14 15 15 18 15 15 15 14 14 15 33 15 15 14 14 15 14 15 15 15 15 15 14 14 15 14 14 14 27 15 18 33 27 43 39 15 15 15 33 39 33 39 44 49 49 49 39 43 39 44 36 24 18 15 33 44 18 14 14 14 14 14 33 37 45 32 18 18 43 38 33 27 27 35 39 51 51 57 57 35 39 43 43 43 43 43 35 38 30 27 51 27 32 27 30 43 57 43 51 27 14 14 14 14 32 37 32 37 51 43 47 48 38 52 52 52 51 51 51 51 51 51 57 
32 18 32 26 32 32 32 32 16 17 32 26 32 32 17 16 26 16 26 32 32 26 17 17 17 16 15 18 17 14 15 26 26 32 15 15 15 18 14 15 15 13 12 13 18 18 15 15 18 14 8 7 8 15 18 13 9 9 9 7 7 13 14 13 14 14 14 15 14 18 18 18 24 15 15 15 15 15 15 18 18 15 14 14 15 18 15 33 15 15 18 14 15 18 15 15 15 14 14 14 14 15 14 14 14 15 33 43 33 43 33 33 27 24 39 15 27 33 39 49 49 49 49 45 39 43 45 49 36 18 33 18 39 32 14 14 14 14 14 14 33 45 27 32 49 27 27 43 27 27 35 51 51 51 57 57 51 57 57 43 43 49 37 30 30 30 23 27 18 14 14 51 30 28 30 43 38 14 14 27 28 28 32 24 23 32 32 27 52 32 43 55 55 51 51 51 51 51 51 57 
43 38 32 32 32 32 32 24 16 24 32 32 25 32 32 26 26 26 32 32 32 32 16 26 15 26 18 18 15 15 15 26 26 15 15 14 18 18 18 32 13 14 12 8 3 4 3 18 14 7 7 13 9 9 15 13 10 10 11 9 8 10 13 13 13 15 18 24 15 15 14 15 14 15 18 15 15 15 14 14 18 14 14 14 15 18 14 27 15 15 45 15 15 15 15 15 14 14 14 14 14 14 14 15 14 15 18 15 39 39 33 33 33 33 15 33 39 39 39 49 49 49 49 49 49 49 49 49 39 48 36 33 18 39 14 14 14 14 14 14 39 38 27 31 32 18 36 18 14 27 39 51 51 51 39 57 51 57 57 57 57 51 39 43 38 37 14 51 23 14 23 27 23 30 43 43 27 14 23 37 44 56 27 32 30 23 23 23 23 38 51 51 51 57 57 51 51 51 51 57 
52 38 32 32 32 32 24 16 32 26 26 32 16 16 18 26 16 16 32 32 32 26 32 26 17 18 18 26 15 15 15 15 15 15 14 14 14 32 32 15 13 13 12 13 8 3 8 3 3 10 13 13 13 18 18 13 12 13 13 9 9 10 10 13 13 14 15 15 18 14 15 18 13 14 14 14 14 14 14 15 18 14 15 15 15 15 14 14 15 15 15 15 18 15 15 14 14 14 14 14 14 14 15 18 18 14 14 15 33 27 -9999 33 15 18 33 27 33 39 39 51 45 49 49 49 45 49 49 39 39 36 36 32 18 23 23 14 14 14 14 14 27 15 39 38 32 27 27 18 14 39 51 51 51 51 57 51 57 57 57 57 51 51 51 51 30 30 30 18 23 14 14 23 43 30 43 14 26 27 27 38 39 30 23 30 51 14 14 23 23 51 51 51 51 56 51 51 51 51 39 39 
52 52 39 26 15 15 15 24 32 26 26 26 32 32 26 16 16 15 16 32 26 26 26 32 32 26 32 32 17 15 26 16 14 14 14 32 32 15 13 13 15 13 13 13 13 24 4 8 13 15 15 18 15 18 18 18 15 13 9 9 10 10 10 13 14 14 15 15 24 14 14 13 13 14 14 14 14 14 14 18 15 15 15 14 18 18 18 15 15 14 15 15 15 15 14 14 14 14 14 14 12 11 14 18 18 18 24 14 27 33 -9999 -9999 15 15 33 43 43 51 39 43 49 49 49 49 49 45 49 45 39 -9999 48 36 43 18 14 36 48 14 14 14 27 14 18 18 39 14 27 14 32 51 39 51 51 51 57 57 57 57 52 39 44 57 39 28 37 51 30 14 14 14 23 23 23 14 30 14 55 14 30 47 42 27 23 27 23 23 14 23 23 51 57 51 57 51 51 51 51 39 33 39 
39 32 32 15 15 18 25 26 32 26 32 32 25 32 26 32 18 15 16 17 17 32 26 26 32 16 26 18 15 15 18 17 15 15 24 24 15 15 12 12 13 15 13 8 8 8 15 13 18 15 18 13 15 15 18 18 18 18 9 8 8 9 13 13 18 14 15 15 15 18 18 13 12 14 14 15 15 15 15 14 18 18 14 14 14 14 14 14 14 14 15 15 15 15 14 14 14 14 14 14 15 14 18 14 18 18 15 14 15 15 14 15 15 15 33 39 43 39 39 39 49 39 36 39 49 49 45 45 49 49 44 39 43 15 18 36 18 23 14 14 14 14 33 27 27 27 18 36 35 51 35 51 51 57 51 43 43 51 57 57 52 57 39 39 51 51 30 14 14 14 14 14 14 14 32 30 43 23 47 47 23 30 30 23 23 27 23 23 38 51 51 51 57 51 51 51 51 51 27 27 
32 24 24 38 32 26 26 25 26 18 15 16 15 18 18 18 32 34 16 26 32 32 18 17 16 15 32 26 32 14 14 15 15 15 17 14 13 13 15 12 15 15 13 13 10 15 14 13 15 18 18 13 13 15 15 18 18 18 10 15 8 8 7 18 14 15 18 15 15 15 13 13 14 14 15 15 18 18 15 15 18 15 14 18 14 14 15 14 14 15 15 14 15 15 15 14 14 15 14 14 18 14 14 18 18 18 15 14 15 15 18 33 24 43 39 39 43 39 39 39 36 36 39 39 49 45 45 49 49 -9999 49 39 33 18 18 18 14 14 14 14 14 14 14 14 18 35 23 23 39 35 32 35 36 57 49 36 51 51 52 52 52 51 55 51 35 30 30 18 14 14 14 14 14 14 14 14 23 14 38 47 51 49 38 57 23 23 14 23 55 55 57 57 51 51 51 51 51 51 57 39 
26 15 15 15 16 32 26 26 15 26 16 18 18 18 18 16 18 18 32 32 26 26 32 18 18 32 17 18 32 14 15 15 14 13 14 12 13 15 13 13 24 14 13 13 13 15 14 13 14 18 18 18 15 15 18 18 18 18 18 15 13 7 7 14 14 18 18 10 10 10 13 13 15 18 24 14 14 14 14 14 15 15 18 24 14 14 15 15 14 14 18 14 15 15 15 14 14 12 14 14 14 14 14 14 15 15 18 14 14 18 33 33 49 43 43 43 43 39 39 39 39 43 39 39 43 39 45 49 49 49 45 36 15 27 14 18 18 14 18 14 14 14 14 14 23 35 51 35 36 39 18 18 18 57 43 43 51 39 51 57 55 51 35 38 51 51 51 51 24 14 14 14 30 14 14 14 14 14 32 38 43 49 44 23 27 14 23 32 51 51 51 51 51 51 51 51 38 51 57 57 
18 32 24 16 24 26 26 26 26 26 32 15 18 16 17 32 17 15 17 16 26 15 16 17 18 16 15 15 15 14 13 12 13 12 11 11 13 13 13 15 13 14 13 15 13 13 18 15 15 18 18 15 18 15 15 18 15 18 15 18 8 8 7 16 18 18 14 9 10 10 13 14 14 18 15 14 15 14 14 15 18 24 24 24 14 14 18 15 15 18 15 14 15 15 15 14 14 12 14 14 14 18 14 14 14 15 15 14 15 14 18 33 39 39 39 43 43 33 39 39 39 39 33 39 39 43 36 49 49 49 36 33 32 36 18 36 36 27 18 14 14 14 18 14 35 35 27 35 39 38 43 14 14 51 57 57 51 39 52 37 43 35 30 30 51 39 39 18 18 18 14 14 14 14 14 14 14 14 23 43 38 27 23 14 23 23 38 38 55 57 51 51 51 51 51 51 51 57 51 57 
32 18 43 16 16 32 32 26 32 32 18 18 18 18 26 16 16 17 26 32 26 15 18 32 18 15 15 14 14 14 13 12 13 9 11 17 13 15 13 13 13 14 24 14 18 15 15 15 15 18 18 18 18 18 18 13 15 18 18 18 18 8 8 15 18 13 9 10 10 13 14 18 18 14 14 14 18 14 15 15 24 15 18 41 15 15 15 18 15 15 15 44 15 33 15 14 14 14 14 14 14 14 14 14 15 33 15 15 18 18 18 39 39 43 44 43 39 33 39 27 33 27 39 39 33 43 36 45 40 49 36 18 18 23 36 43 35 36 33 23 18 23 27 27 30 27 27 38 35 27 27 18 14 27 51 39 57 51 18 28 28 51 30 30 43 51 51 38 27 23 27 14 14 14 11 11 14 14 14 14 14 14 14 14 23 30 55 38 55 57 51 51 51 51 57 39 57 57 57 57 
37 17 26 16 24 24 26 32 32 32 18 18 18 18 18 18 15 17 32 18 26 18 15 15 15 15 15 14 14 14 14 13 12 13 13 14 15 14 13 15 15 24 24 18 18 15 15 15 18 18 15 15 15 15 12 18 18 15 18 15 18 8 8 8 9 10 13 15 15 14 15 18 24 14 14 15 18 18 25 18 14 34 24 15 18 39 15 18 24 24 15 15 15 15 14 33 15 15 15 15 18 14 14 14 14 14 14 15 18 33 33 33 39 39 39 43 33 43 39 33 39 18 33 33 33 43 39 36 33 43 33 23 18 33 33 18 18 18 18 18 56 35 35 30 30 52 18 43 27 30 35 18 14 27 30 51 38 30 18 14 14 51 39 38 51 51 51 51 27 30 30 43 14 14 14 14 14 11 11 11 13 14 14 23 51 51 55 51 57 51 51 51 51 51 51 57 57 57 57 57 
37 18 26 15 24 32 26 18 32 16 18 18 18 26 26 16 18 32 32 18 16 15 15 15 15 18 15 13 14 14 15 14 13 15 15 16 15 14 13 15 15 41 15 18 24 15 15 15 16 18 18 18 18 18 12 13 15 18 18 18 13 8 8 10 10 14 14 18 18 18 18 18 15 14 14 18 14 18 15 14 18 15 14 15 18 15 15 24 15 24 15 14 18 15 15 15 15 24 24 24 24 15 14 14 14 14 18 14 14 27 39 43 39 39 39 39 18 39 33 33 33 33 33 33 33 39 33 27 27 -9999 40 39 36 32 18 14 14 14 43 18 27 27 35 30 51 30 27 39 27 27 43 18 14 27 30 39 30 18 17 17 18 30 23 51 43 51 51 51 51 17 28 30 23 14 14 10 10 9 9 11 13 14 14 47 57 38 50 57 57 51 51 51 57 51 51 38 57 57 57 57 
37 37 43 17 15 32 26 26 18 16 18 18 18 15 26 16 32 16 17 18 24 18 18 15 15 15 15 13 15 18 15 16 18 15 15 15 14 14 13 24 15 15 24 18 15 15 13 15 18 18 18 18 15 18 18 15 12 18 18 13 10 8 9 13 15 18 18 14 15 16 18 18 24 24 14 17 18 15 14 15 24 14 14 15 18 15 17 15 24 18 15 14 15 14 15 15 14 39 33 39 15 15 15 18 15 24 15 14 27 39 39 43 33 33 39 36 43 39 39 39 39 33 39 39 33 33 32 15 15 18 49 39 33 18 14 14 18 14 14 18 27 14 57 27 27 27 23 51 51 51 43 43 18 14 18 43 30 18 18 57 51 14 27 27 30 30 51 27 51 30 24 14 23 49 11 27 7 7 8 11 13 14 32 51 51 51 51 57 57 57 51 55 56 57 57 57 57 57 39 51 
43 15 15 24 16 24 26 18 18 24 15 15 26 16 15 18 15 16 18 43 16 15 18 15 15 16 13 13 14 14 16 43 15 15 15 15 15 15 24 15 15 15 15 18 15 39 15 13 15 15 15 15 24 15 15 15 13 13 15 13 9 9 15 18 18 18 18 17 14 14 15 15 39 15 15 15 24 18 24 24 15 14 14 18 18 18 15 14 18 14 15 18 15 14 14 14 14 15 15 15 15 24 15 33 18 15 15 18 39 43 43 18 27 33 33 39 39 39 43 43 43 43 36 36 49 33 18 15 15 32 36 39 33 32 18 14 14 14 39 51 31 14 39 51 30 30 27 23 18 27 43 43 18 14 30 43 36 43 55 51 51 18 27 23 26 39 43 27 36 43 14 23 51 23 14 9 7 7 8 11 14 23 47 55 43 51 51 52 57 57 57 57 57 57 57 57 57 57 57 51 
15 16 15 14 24 18 18 18 18 18 18 18 26 18 18 16 32 26 16 16 18 15 18 15 18 18 15 14 15 18 18 15 15 14 15 15 15 15 15 15 15 13 13 15 15 18 24 14 13 13 18 18 24 24 24 18 14 13 15 15 10 16 18 16 18 18 18 13 13 14 15 15 15 14 24 15 15 24 18 15 14 14 14 15 18 15 15 14 18 15 24 24 24 24 14 15 18 18 18 18 39 15 18 18 18 14 18 18 39 39 39 33 43 43 33 39 39 39 43 43 43 43 39 33 27 23 18 33 14 32 39 39 45 32 27 14 32 14 14 27 14 27 43 27 30 30 30 23 14 43 18 18 43 18 18 32 51 30 30 51 51 23 14 14 26 30 43 36 18 27 47 28 14 28 14 10 7 7 9 13 14 23 38 49 49 51 51 52 52 57 55 55 57 62 62 56 57 57 57 57 
15 15 27 14 16 18 18 18 18 18 18 16 18 16 16 26 26 18 16 43 39 15 15 15 13 14 15 15 15 14 13 13 15 15 15 15 15 15 38 14 15 13 13 14 14 15 15 14 14 15 27 24 18 18 18 18 15 13 15 18 13 15 16 18 15 16 15 18 15 12 14 14 14 14 18 24 24 18 15 14 14 14 24 15 15 15 14 18 18 18 15 15 18 14 14 15 14 18 15 15 15 24 15 24 18 14 18 18 39 39 39 39 39 39 43 39 43 43 43 33 39 43 33 33 15 14 18 33 18 32 33 43 39 33 27 14 14 27 27 39 51 30 51 36 18 51 39 14 14 39 33 43 38 44 18 39 30 27 27 27 51 23 27 30 23 43 43 39 14 18 51 14 18 51 14 11 11 10 11 13 14 23 32 57 57 51 51 57 57 57 57 57 57 57 57 51 57 57 51 51 
15 16 18 18 26 18 18 18 15 16 18 18 15 15 26 16 24 24 16 18 16 15 15 16 14 14 13 13 15 13 13 13 13 18 15 15 15 14 15 15 14 15 13 13 13 14 15 15 13 15 18 33 33 18 13 13 14 13 14 15 14 33 17 17 18 18 18 18 12 10 10 13 15 13 14 17 26 24 15 14 18 18 15 15 18 15 14 14 15 14 14 14 14 18 14 14 14 14 14 15 24 24 18 14 15 14 15 14 18 39 39 39 39 39 33 43 43 43 39 39 39 33 27 27 14 14 14 15 27 27 43 36 36 32 27 27 27 14 27 51 51 51 51 30 14 51 27 14 14 33 39 14 18 28 27 51 51 51 27 27 27 43 23 23 23 30 36 43 18 14 14 14 27 18 14 14 14 27 27 14 32 51 37 57 51 51 51 51 52 52 57 57 56 57 57 51 57 57 51 72 
13 15 18 18 18 18 18 18 16 18 32 15 16 16 26 43 26 16 32 18 18 15 16 15 15 14 13 13 14 14 13 13 13 13 15 15 15 15 18 15 15 13 13 13 15 18 24 13 15 18 18 24 38 18 14 13 13 15 18 15 18 18 18 18 18 18 14 9 14 10 14 24 13 13 13 18 18 17 15 15 18 18 24 15 15 14 14 18 15 18 24 14 14 15 24 14 18 24 14 14 18 24 14 14 14 14 24 14 15 18 27 17 39 39 33 43 43 39 43 43 43 33 32 27 14 33 14 14 27 36 39 39 36 27 14 14 27 38 38 43 39 39 51 36 18 18 27 57 14 14 14 14 33 14 14 14 39 51 27 51 27 43 39 14 14 14 14 43 18 14 14 14 14 18 14 14 14 48 30 14 57 51 57 51 51 51 51 51 52 57 57 57 57 57 56 51 57 57 51 39 
13 15 18 18 18 18 24 32 24 18 15 16 16 18 32 32 18 18 32 18 18 15 15 15 13 13 13 13 13 14 15 15 24 13 13 13 13 14 18 24 13 13 13 13 14 38 18 13 15 15 15 15 15 14 13 13 14 14 15 18 18 17 18 18 18 13 8 14 13 15 24 13 14 18 15 18 24 18 26 18 18 18 18 15 18 15 14 18 15 14 18 15 14 14 26 14 14 14 14 18 24 18 24 14 18 24 18 24 18 18 17 39 17 27 43 43 43 36 43 33 43 33 33 18 15 15 14 14 27 33 43 36 27 18 18 18 14 14 18 27 32 30 43 43 43 27 18 30 14 14 14 18 43 14 14 14 14 51 51 39 23 14 39 14 14 14 14 27 18 14 14 18 33 18 33 51 36 38 30 55 55 57 52 59 51 51 51 57 51 57 57 57 57 57 39 39 51 57 56 51 
16 18 18 18 18 18 18 15 18 18 18 18 43 26 16 18 16 18 18 14 16 18 15 15 13 13 15 13 14 16 24 15 15 13 13 13 13 15 15 15 14 15 15 14 15 13 13 14 18 18 15 18 18 13 14 14 15 14 15 15 18 18 18 18 14 9 9 13 24 18 15 13 14 14 15 18 18 24 15 17 18 15 15 18 14 15 18 18 14 14 14 33 14 14 18 15 14 14 18 18 14 14 14 15 18 14 18 18 18 39 39 39 39 18 33 40 39 39 43 33 33 39 33 27 18 33 14 14 14 27 32 36 36 14 39 43 14 18 14 39 32 43 43 35 39 49 49 14 18 18 14 14 14 14 14 18 14 27 27 27 23 14 33 39 14 14 14 14 14 14 33 33 18 18 14 51 30 51 38 57 55 57 57 57 53 51 51 51 57 57 57 57 51 51 51 51 51 57 57 57 
15 18 18 17 18 15 15 43 18 16 39 32 32 16 16 16 16 18 15 15 18 15 15 15 13 13 14 15 15 15 14 15 24 24 15 14 13 14 15 14 15 15 15 13 13 13 13 18 18 18 18 24 24 14 14 15 15 18 15 15 18 18 18 18 8 9 13 15 18 18 24 13 13 14 18 18 18 14 24 15 24 18 15 15 15 15 18 14 14 14 33 15 14 18 18 24 14 18 18 14 14 15 13 14 18 18 18 18 24 39 18 39 39 43 33 39 39 39 43 39 33 33 32 32 18 18 18 18 14 14 14 18 39 18 18 43 18 39 18 14 50 51 43 39 27 43 18 18 14 14 18 14 14 14 14 14 14 14 14 14 26 27 39 27 27 14 14 14 14 39 43 39 51 27 27 38 51 55 32 55 51 52 54 57 57 53 51 57 57 57 57 57 51 51 51 51 51 57 57 57 
18 13 18 18 15 16 43 18 16 18 18 32 18 16 15 16 16 17 15 15 15 16 15 13 13 13 13 18 13 15 15 18 38 38 18 18 15 15 15 18 18 24 15 13 13 13 15 18 18 24 24 15 14 14 15 18 14 15 15 15 18 18 13 9 12 13 15 15 18 24 14 13 13 15 15 25 18 18 15 15 15 18 15 15 15 18 18 14 14 15 35 15 14 15 14 15 14 14 18 14 14 15 18 14 14 18 18 41 39 39 39 39 33 39 43 33 27 33 33 33 33 39 32 32 36 43 27 14 14 14 14 14 27 36 32 51 35 43 18 51 14 27 14 14 14 18 43 39 14 14 14 14 14 18 14 14 27 32 27 27 27 51 38 51 14 14 14 14 14 17 27 51 38 38 38 23 30 57 51 55 51 52 57 57 59 51 53 59 59 59 59 57 57 51 51 51 51 51 39 39 
18 15 15 14 15 16 18 15 15 16 24 32 17 16 18 18 16 33 16 16 15 18 15 13 13 16 18 14 14 13 13 15 15 18 18 15 15 15 15 18 33 15 13 13 13 18 18 18 18 18 18 15 18 15 18 15 14 15 15 18 18 24 13 13 13 14 24 14 24 15 13 12 12 14 15 15 15 15 17 26 18 15 15 18 18 15 15 18 14 33 33 14 14 15 18 24 24 15 24 14 14 14 24 18 14 14 14 18 24 39 18 43 39 33 33 39 33 33 33 33 33 32 43 33 27 18 27 39 39 14 14 14 14 32 32 36 36 35 43 43 51 14 51 18 43 18 18 18 18 14 14 14 14 14 14 26 27 27 23 27 57 38 26 14 14 14 14 14 27 33 27 18 32 18 18 18 30 38 55 51 51 51 51 51 53 53 54 59 59 59 61 61 61 51 51 51 39 51 33 39 
15 15 15 15 16 16 43 16 18 18 18 18 18 18 18 52 18 18 15 16 18 18 13 13 13 18 13 18 15 12 13 13 15 15 18 18 33 15 15 15 15 15 13 13 24 15 18 24 24 18 18 15 18 18 15 15 14 17 18 15 18 18 13 13 13 16 18 14 15 14 18 18 18 16 15 18 14 15 24 15 18 18 18 15 14 18 13 14 14 15 14 14 24 14 14 24 18 24 18 14 14 14 14 17 14 17 18 18 24 39 18 39 39 33 33 27 61 49 33 33 33 27 33 33 18 27 27 18 27 39 14 14 14 18 32 36 36 36 51 39 27 51 51 43 14 14 18 14 18 14 18 14 18 14 14 14 39 27 14 27 39 27 14 14 14 14 27 30 27 27 51 38 38 27 14 14 30 32 55 51 51 53 51 57 59 59 59 59 59 59 61 51 51 51 55 55 51 51 39 39 
15 18 18 18 24 43 16 16 18 18 17 16 18 43 43 24 18 15 18 15 15 14 13 13 15 18 13 15 12 10 14 15 18 13 18 15 15 15 24 15 15 15 13 24 15 15 18 24 15 15 15 24 15 18 15 15 15 24 24 24 24 15 14 24 15 18 15 15 18 15 18 18 18 15 18 15 14 18 18 18 15 14 14 14 14 13 15 17 39 15 35 14 15 14 14 18 24 24 14 18 14 14 18 14 14 40 24 24 14 43 18 55 56 39 39 33 39 33 27 18 33 27 36 39 33 27 27 39 27 14 14 14 26 14 18 51 36 36 33 32 39 51 14 27 18 39 43 24 14 18 18 18 26 14 26 14 14 26 14 14 14 14 14 26 26 27 30 48 57 39 39 39 39 30 36 27 30 56 55 51 51 51 52 59 59 59 59 59 59 51 61 39 39 39 51 39 39 39 39 59 
15 15 24 18 26 16 15 16 18 16 18 16 16 18 18 18 18 16 16 24 15 14 15 14 16 15 14 14 10 13 14 14 15 14 15 18 13 15 18 14 24 18 15 13 24 18 18 24 18 15 13 14 18 15 15 15 18 24 24 17 18 18 15 25 15 18 18 15 18 18 18 18 18 18 17 15 14 18 15 15 14 14 14 13 15 15 15 15 33 35 15 15 14 24 24 15 14 18 18 24 24 18 24 24 14 17 18 45 18 27 27 39 39 39 33 33 27 15 33 27 27 27 27 27 39 39 27 27 33 18 24 18 14 14 14 18 36 24 35 27 51 18 14 14 27 14 18 18 14 14 30 17 23 51 14 17 14 27 27 14 14 14 14 27 39 38 39 57 57 51 51 51 51 37 32 51 30 57 57 51 53 57 57 59 51 56 52 56 53 39 39 39 39 44 39 39 39 51 61 53 
13 15 15 18 16 16 18 16 18 16 18 18 16 16 18 18 16 16 18 18 15 13 13 13 15 13 13 13 8 9 10 15 15 18 14 15 15 13 13 18 18 15 15 18 18 18 18 18 18 15 14 14 15 18 18 39 18 17 15 15 15 18 15 15 15 15 24 17 18 14 18 16 18 18 12 13 15 18 15 14 17 14 13 14 13 14 15 15 14 18 14 24 18 24 18 18 18 14 18 18 18 18 18 18 14 14 17 27 27 39 33 36 39 27 27 27 33 33 18 18 43 27 26 27 27 18 14 24 24 24 18 14 14 14 14 14 18 18 33 32 39 39 39 18 17 27 14 27 14 14 14 14 14 14 30 23 14 39 14 23 14 14 26 39 39 43 57 57 57 51 51 51 51 51 53 32 33 57 57 51 51 57 57 51 51 52 52 52 51 39 53 58 53 39 33 33 55 58 39 53 
15 15 15 15 16 33 16 16 16 18 18 18 16 43 15 15 16 18 16 18 15 13 13 13 15 13 13 11 13 13 12 13 11 13 13 15 13 13 13 15 15 14 13 18 18 15 32 18 18 15 15 24 24 15 17 14 14 24 15 17 15 15 15 18 24 26 18 18 18 26 15 15 15 15 15 14 18 18 15 14 14 14 13 13 14 18 18 14 14 14 14 18 18 18 14 14 15 18 18 39 18 18 18 18 39 43 17 27 39 39 38 32 27 27 27 27 27 43 33 27 39 39 18 18 18 18 18 24 18 18 18 14 24 18 14 14 18 39 36 32 51 39 27 27 27 27 23 30 27 27 23 14 14 14 39 27 14 23 23 27 27 27 30 39 51 51 57 57 57 51 51 51 51 51 51 51 57 57 53 55 57 52 57 55 51 58 54 52 53 39 55 45 45 39 33 33 33 44 39 39 
16 15 15 15 15 16 16 18 24 32 24 18 16 13 13 16 16 16 18 15 15 13 13 13 14 12 13 12 12 13 15 13 13 13 13 13 13 13 13 15 15 13 13 15 15 13 18 15 15 36 18 32 18 18 18 15 15 15 24 24 14 14 24 18 18 18 14 26 18 18 14 15 26 13 13 18 14 14 18 14 14 14 12 14 17 18 14 18 18 18 15 18 24 17 18 15 33 18 18 18 43 14 39 18 18 18 41 27 38 36 39 39 27 27 27 27 27 27 43 33 18 39 18 14 39 39 18 18 14 39 39 14 14 14 14 39 39 43 43 36 27 27 17 14 27 27 27 28 27 27 26 23 14 23 23 23 14 23 26 27 32 39 43 39 57 51 51 57 52 65 51 51 51 51 57 57 57 57 51 55 51 51 51 59 59 59 58 52 51 39 44 55 55 39 33 33 58 44 39 39 
15 15 16 16 15 16 18 32 32 32 43 14 14 13 13 15 16 15 15 16 24 13 13 13 16 14 12 13 14 13 13 13 13 13 13 15 15 15 15 13 24 24 18 18 18 18 15 15 27 14 38 32 15 15 14 15 24 24 24 24 18 18 18 18 15 14 14 15 26 15 15 18 18 15 13 14 14 15 15 14 14 24 14 14 53 15 14 15 33 15 15 15 39 18 24 24 24 18 43 18 24 14 14 18 17 30 45 18 18 27 39 39 27 32 27 27 36 27 18 27 43 39 39 24 39 39 14 14 14 27 14 14 14 14 14 14 27 27 33 39 33 18 27 14 26 27 27 28 27 27 26 23 23 23 14 14 14 14 27 39 38 43 51 57 51 51 57 57 52 51 51 51 51 57 57 57 57 51 51 51 51 51 51 53 53 59 57 55 58 39 55 58 61 38 32 38 41 61 39 39 
15 33 16 15 18 18 16 16 18 24 15 14 14 18 15 15 14 15 33 16 24 15 14 13 13 13 13 13 13 13 14 13 13 13 13 18 24 18 24 13 18 18 15 18 15 14 13 18 14 15 18 15 15 15 14 13 14 18 24 15 18 24 17 24 17 15 17 18 26 18 18 18 17 14 13 14 14 25 17 14 14 14 18 18 14 15 15 14 17 18 18 18 24 24 24 24 24 43 18 39 39 18 43 14 14 27 18 18 18 18 49 49 36 27 27 39 27 39 51 18 27 18 14 39 14 14 14 14 14 18 14 14 14 14 14 14 14 27 27 43 39 27 27 27 27 27 30 28 27 26 26 26 23 14 14 14 14 27 33 39 39 51 51 51 57 57 -9999 57 51 51 65 51 51 57 57 57 51 51 57 51 51 51 51 51 51 56 55 59 58 39 39 59 61 61 58 59 39 50 44 44 
45 16 45 45 15 18 18 24 16 16 15 15 15 24 16 13 18 15 15 15 24 15 15 14 13 13 15 14 13 13 13 13 15 13 13 18 18 24 18 15 15 18 15 15 15 15 15 15 15 18 18 15 18 15 18 17 18 24 15 13 15 25 18 24 18 24 18 18 26 18 24 15 15 13 13 14 14 15 14 14 13 14 15 26 15 15 15 18 14 14 15 18 18 18 24 39 18 18 18 24 39 18 43 18 18 18 39 39 30 39 41 33 33 27 27 43 18 18 18 43 39 18 39 39 39 39 39 39 14 39 14 18 18 43 14 14 14 18 18 30 49 32 32 27 27 27 27 30 30 26 26 23 14 14 14 14 27 57 52 57 57 51 51 51 51 51 -9999 -9999 57 57 65 55 55 59 61 61 53 57 57 57 51 51 51 51 51 59 55 58 44 59 53 57 48 59 38 37 33 44 61 71 
15 15 16 16 18 18 18 18 18 18 18 15 18 18 16 15 18 15 18 15 15 24 15 15 15 15 18 18 15 15 14 15 18 15 16 18 18 18 39 14 18 27 15 15 15 13 15 13 18 18 15 15 18 15 18 24 18 24 18 15 15 18 18 24 24 26 14 15 16 17 15 15 15 14 13 14 14 18 14 14 13 13 14 14 14 14 14 17 15 14 24 24 18 14 39 18 24 43 14 14 18 17 18 43 17 18 39 39 40 49 71 33 18 30 43 18 18 18 17 39 43 18 18 33 18 39 14 14 14 27 14 14 14 14 14 14 14 14 18 17 27 33 39 36 36 27 27 27 27 23 27 26 17 17 26 44 52 57 57 51 57 51 51 51 51 51 57 51 57 63 51 61 59 57 57 51 51 57 57 51 51 51 51 51 51 59 58 39 48 53 39 61 32 37 39 43 32 44 59 59 
15 16 18 24 18 18 43 18 18 18 18 15 24 16 16 13 13 16 15 16 18 15 15 15 15 15 15 24 15 18 15 15 18 18 27 18 15 15 15 15 27 18 15 15 18 15 18 15 18 15 15 15 18 17 24 24 24 18 24 17 26 24 24 18 18 18 24 15 15 15 14 57 16 18 15 15 15 14 14 14 14 14 25 17 24 14 18 14 18 18 18 18 18 55 14 18 18 24 17 17 43 18 45 18 18 18 39 27 30 27 27 27 17 17 14 18 17 33 18 18 14 39 39 14 14 14 14 39 14 39 18 43 43 17 14 14 14 14 14 14 39 43 55 39 57 27 27 23 23 23 18 17 18 39 52 52 57 57 -9999 51 57 57 39 39 39 51 57 57 59 56 55 61 61 61 71 53 57 59 59 51 51 51 51 53 53 60 58 44 48 44 53 61 32 32 61 43 39 50 44 39 
15 18 16 43 33 24 15 16 18 18 15 15 18 18 15 13 13 13 16 15 14 33 15 15 15 15 15 18 18 24 15 43 27 33 15 15 15 15 13 27 18 15 14 15 18 18 18 18 15 18 15 18 15 18 24 24 24 24 18 18 18 24 18 18 18 31 24 15 16 18 18 24 18 24 18 18 14 14 15 14 14 14 14 15 14 17 18 18 18 18 26 26 25 18 18 24 18 43 18 17 18 18 18 18 18 18 40 30 30 27 14 51 18 14 14 15 14 18 33 14 39 24 14 14 18 15 14 14 14 39 18 43 14 43 17 14 17 14 14 14 27 39 55 35 36 33 27 23 23 17 18 18 39 57 57 -9999 57 71 51 51 51 57 39 51 51 57 51 57 53 61 61 61 62 61 61 51 59 59 58 53 51 51 53 53 58 59 61 58 48 58 59 61 33 32 34 32 38 38 39 44 
16 24 26 16 18 16 15 18 18 18 16 16 15 13 13 13 13 13 16 15 14 15 15 16 24 24 15 15 38 15 15 15 15 24 15 15 16 15 15 15 15 18 14 15 15 18 18 18 15 15 24 18 15 15 24 18 24 18 18 18 18 24 24 15 24 18 18 18 18 18 15 18 15 15 17 18 14 14 14 14 14 14 14 14 14 14 26 18 18 18 18 18 18 18 18 18 39 14 18 39 17 17 17 18 18 33 39 39 27 33 14 14 14 17 14 15 18 14 14 18 39 14 14 43 39 39 14 14 18 14 39 14 14 18 14 14 18 17 43 18 14 27 27 23 26 33 39 27 27 18 18 51 57 57 57 57 61 65 51 51 57 57 57 57 57 51 71 61 61 59 59 -9999 62 61 61 53 51 59 59 58 53 53 53 53 44 44 44 44 61 39 58 53 33 32 33 57 38 38 39 39 
18 15 18 26 24 16 18 18 18 18 16 13 13 13 13 13 13 13 13 15 15 15 14 39 18 24 18 15 15 15 38 15 15 15 15 16 15 14 15 15 24 18 18 18 15 18 24 15 15 18 18 15 15 16 14 15 18 15 15 15 18 18 18 24 18 30 17 24 24 15 14 15 15 14 15 15 14 15 14 18 18 14 14 14 14 14 14 18 18 18 18 18 18 24 43 17 18 18 18 18 18 14 14 18 30 51 39 49 45 30 17 14 14 15 17 39 18 18 14 33 18 23 18 14 39 39 18 18 44 14 39 27 43 39 14 43 30 43 14 14 14 14 14 14 23 27 33 36 39 39 39 51 51 -9999 -9999 57 71 51 51 51 51 57 57 52 52 54 61 55 62 59 71 61 -9999 61 61 53 51 51 58 59 57 53 44 44 44 53 58 44 44 61 45 33 33 32 32 58 37 39 39 39 
16 15 18 16 18 16 16 15 16 18 15 13 13 13 13 13 13 13 16 13 15 15 14 18 15 24 15 15 18 18 15 14 15 18 18 16 24 18 18 15 24 18 24 18 15 15 15 18 24 18 18 15 15 18 24 24 15 15 18 18 17 17 24 16 16 30 17 18 15 15 45 45 18 17 24 18 14 15 15 51 15 14 14 14 14 14 14 14 18 18 27 57 18 18 39 18 17 18 17 18 17 14 14 27 30 39 57 41 61 49 17 17 14 17 39 18 33 33 18 14 14 14 18 18 39 39 43 18 27 33 18 43 18 43 18 43 18 17 14 14 14 14 14 13 14 26 27 39 36 -9999 -9999 -9999 51 51 53 57 57 57 71 51 51 56 59 39 39 52 51 53 55 61 71 61 61 61 61 61 59 59 58 59 61 53 44 58 55 61 61 59 61 59 39 61 33 32 32 38 32 38 39 39 
18 18 15 18 18 18 18 16 16 16 13 13 13 13 13 13 13 15 18 15 18 18 15 15 15 15 15 15 15 18 15 18 15 18 14 15 24 18 16 15 24 18 18 18 24 15 15 15 18 18 14 14 15 18 18 18 18 18 18 18 18 18 15 18 17 18 16 15 15 14 41 45 18 56 24 55 18 18 18 56 39 14 14 14 18 18 14 14 18 18 18 18 39 14 18 17 18 18 27 18 18 18 32 33 39 30 63 71 57 41 36 18 32 17 14 14 15 39 14 15 39 14 14 39 39 14 27 43 43 43 18 18 39 18 18 43 14 14 14 14 14 14 14 14 14 26 27 36 57 57 57 57 53 57 51 57 63 62 57 51 56 63 62 37 38 57 66 56 56 66 66 56 71 -9999 71 71 59 59 59 61 61 39 61 58 59 61 61 61 59 59 39 55 33 32 32 49 32 38 32 71 
16 16 16 16 16 16 16 16 15 13 13 13 14 12 13 13 14 15 24 39 33 33 15 14 15 15 16 16 18 18 24 15 15 18 18 16 18 15 18 16 15 18 15 15 18 15 15 18 18 18 14 15 18 18 18 17 17 18 18 18 18 18 16 18 16 18 16 15 16 18 24 24 18 18 18 17 18 18 18 39 39 51 43 43 18 14 14 18 55 51 18 18 51 18 17 18 67 18 33 57 39 56 57 67 17 30 39 27 39 17 18 18 32 18 18 18 18 39 14 39 39 14 18 33 39 39 18 43 38 39 43 39 33 33 39 18 14 14 14 15 26 27 27 26 27 33 27 33 57 57 57 51 57 51 57 57 56 63 51 63 57 63 62 71 59 59 59 53 55 55 71 56 56 61 -9999 61 59 59 61 61 59 44 61 59 61 59 61 59 39 33 35 33 33 32 32 32 38 38 32 61 
16 16 18 18 15 18 16 15 14 13 13 13 13 13 14 13 13 15 24 32 18 15 14 14 15 14 33 24 18 15 15 18 18 18 16 16 18 13 18 18 15 18 18 15 15 15 15 15 18 17 15 15 18 15 15 18 17 24 24 16 18 16 24 24 18 15 13 15 16 24 24 24 56 18 45 18 27 57 39 39 51 18 57 18 18 14 18 18 57 53 18 18 18 18 18 33 32 39 39 56 57 56 40 27 27 18 36 36 18 17 53 18 18 18 18 51 33 39 14 27 27 43 39 39 18 18 49 43 39 43 43 39 27 14 14 14 14 14 18 39 39 39 33 52 51 57 57 39 51 52 57 57 71 65 51 51 71 56 57 57 63 63 71 61 71 71 71 53 55 61 61 71 61 61 59 71 71 61 61 59 59 59 61 61 61 44 53 59 39 33 39 37 38 32 32 32 32 38 44 44 
32 18 18 16 27 24 16 13 16 15 13 13 13 13 12 13 13 13 13 15 15 15 13 13 15 15 15 18 18 15 13 18 18 18 18 18 14 18 18 24 24 15 18 18 18 15 18 18 18 18 14 15 15 18 17 17 17 17 24 16 18 17 18 15 15 13 16 18 17 24 25 55 55 39 43 38 18 43 43 39 26 57 57 18 17 14 17 18 57 52 51 53 18 39 55 44 40 67 44 39 55 39 39 27 38 57 41 53 18 17 17 18 18 55 18 27 39 18 14 43 18 18 39 27 39 51 43 43 39 43 43 17 14 14 14 13 14 14 27 43 27 27 57 45 57 57 57 57 57 52 57 57 57 55 63 59 63 63 71 51 71 71 71 71 61 71 59 55 53 61 55 61 61 71 71 71 61 61 61 59 59 59 61 61 49 44 44 59 39 39 39 39 61 39 33 32 32 39 61 55 
32 16 15 15 15 16 15 15 15 13 13 13 12 12 12 12 13 13 13 14 16 14 13 15 15 18 16 18 24 18 15 24 18 15 18 18 13 18 18 18 24 15 15 15 24 24 15 15 14 18 18 13 15 17 18 15 15 18 24 24 13 17 18 17 14 16 18 18 18 18 30 57 55 18 45 41 18 39 43 57 57 30 55 18 18 18 18 55 55 18 18 18 27 57 57 58 67 56 57 57 71 71 71 67 57 63 53 53 18 18 17 18 14 51 18 18 14 15 39 43 14 14 27 39 33 51 39 27 27 33 43 14 14 13 13 13 14 14 14 14 27 26 27 27 57 52 57 57 57 52 57 63 65 63 51 63 59 61 61 51 61 61 71 71 71 59 59 55 61 57 61 53 55 71 59 71 61 61 61 53 58 53 53 62 44 59 44 33 33 39 39 39 48 32 32 33 44 55 61 62 
15 15 18 14 13 15 15 13 13 13 12 12 12 12 12 13 13 13 14 24 15 15 18 24 13 15 18 24 18 15 14 18 14 14 24 15 18 18 18 18 15 15 15 24 15 15 15 15 15 15 18 18 15 18 18 18 18 18 17 24 24 14 14 17 18 18 24 24 18 18 55 39 55 24 55 55 18 43 43 57 57 59 57 38 38 18 57 39 18 18 18 18 58 58 57 57 57 57 67 41 39 71 51 39 39 39 71 71 18 18 18 33 32 51 15 39 43 14 14 39 43 43 39 51 15 27 33 27 33 43 39 14 14 13 13 14 14 14 14 14 14 27 39 57 52 59 51 51 57 56 57 63 63 71 63 57 57 57 57 51 61 59 71 71 71 71 59 59 57 61 61 56 61 54 53 65 59 61 65 65 59 53 53 44 59 39 50 44 33 33 39 39 33 32 32 32 44 55 44 50 
13 13 13 13 13 14 13 13 13 14 13 12 12 12 13 13 13 13 13 15 16 16 18 18 18 16 18 18 15 18 14 13 13 16 18 18 18 18 16 18 18 15 15 18 18 15 18 15 18 18 18 15 15 17 18 15 17 17 16 17 39 18 17 18 24 45 24 55 18 39 57 57 59 57 55 55 24 39 39 57 57 59 57 51 26 56 33 27 18 18 67 39 58 39 38 57 67 67 57 36 57 39 55 24 30 18 39 33 18 18 15 18 51 39 18 38 39 43 18 14 39 18 51 39 39 27 27 39 43 27 15 14 13 13 13 14 14 14 26 27 27 56 27 39 52 59 59 59 57 57 57 57 71 71 57 61 61 57 57 51 61 71 71 71 71 61 59 71 71 59 59 71 71 54 53 55 71 71 71 59 56 53 53 53 59 59 39 38 33 34 33 37 32 32 32 32 33 55 62 62 
13 13 13 13 13 13 13 13 24 18 16 14 15 14 12 12 13 13 13 16 18 16 16 16 16 15 16 18 18 18 18 18 18 38 18 24 15 16 16 18 13 14 14 15 15 18 18 15 15 15 18 13 14 15 17 18 18 17 18 17 17 24 18 18 57 24 18 57 56 24 39 18 24 39 24 30 32 27 33 57 41 57 57 55 65 56 66 32 38 27 51 56 39 30 39 57 67 67 39 36 40 41 59 57 18 51 27 18 51 17 18 18 33 14 14 39 14 38 45 27 17 53 33 17 57 32 52 39 51 17 14 14 14 13 13 14 14 14 33 51 30 33 57 71 52 54 54 59 61 57 71 57 63 61 61 57 71 57 62 62 61 62 57 59 61 54 61 61 59 59 59 59 65 59 71 53 53 59 59 59 56 56 53 53 59 59 59 59 33 33 33 49 32 49 33 32 38 55 44 50 
13 13 13 13 13 14 13 14 16 15 16 24 14 13 12 13 13 13 13 15 16 16 39 18 16 14 16 16 18 18 24 24 24 18 15 18 15 15 15 14 14 15 18 18 15 18 18 15 15 15 18 18 18 17 18 18 24 18 18 17 24 18 18 57 18 57 56 24 24 56 24 18 55 39 39 24 24 18 18 24 51 18 33 57 56 18 57 18 18 27 32 58 38 39 39 67 39 59 36 56 71 57 56 41 71 27 18 18 27 18 51 37 14 14 14 33 18 18 18 39 18 18 18 27 33 32 52 44 43 17 14 14 14 14 14 14 14 33 51 51 33 33 51 57 62 54 59 52 71 71 62 71 55 61 71 57 71 71 71 61 71 61 57 61 59 61 61 71 59 59 59 53 53 59 59 65 53 53 53 71 56 37 37 53 53 59 53 33 33 33 33 49 62 49 34 32 32 32 44 32 
13 13 13 13 13 13 13 13 14 14 14 14 14 16 13 13 14 16 13 14 18 18 39 18 15 14 14 38 18 18 24 18 18 16 18 15 15 14 15 15 18 15 24 18 17 15 18 15 18 18 16 15 24 14 15 18 18 18 17 18 18 24 57 55 18 56 57 57 24 55 18 24 39 57 24 24 24 43 24 18 18 18 39 18 18 18 52 18 39 27 33 33 58 67 38 32 27 59 39 57 56 71 40 57 61 27 18 18 18 18 18 14 14 14 18 33 43 39 18 18 18 18 51 51 40 57 39 39 17 14 14 14 14 14 14 18 38 51 51 57 18 51 51 51 52 54 61 61 61 61 61 60 56 55 61 71 57 51 65 71 62 61 61 57 59 62 62 59 59 59 59 53 53 62 59 71 53 53 65 53 53 44 56 37 53 33 44 33 33 33 33 49 32 43 49 27 55 32 32 27 
18 13 18 14 14 13 13 13 13 13 15 13 16 14 13 13 14 18 14 14 14 13 15 33 18 33 13 15 15 18 24 18 18 14 15 15 14 14 14 15 18 18 24 15 15 18 18 18 18 15 17 16 18 15 14 18 18 18 18 18 56 51 24 24 56 24 57 55 51 24 24 57 57 51 51 18 43 24 57 18 39 39 18 18 18 18 18 27 57 18 18 39 67 57 66 18 32 18 57 66 63 63 71 57 36 27 27 18 17 33 33 18 14 14 43 18 18 43 43 18 52 51 18 53 33 33 33 15 17 15 14 14 14 14 18 51 38 51 23 14 18 51 57 51 52 54 57 61 61 61 71 58 61 65 65 71 71 71 65 71 62 61 59 59 62 62 59 59 59 59 59 59 62 54 71 57 53 58 53 53 53 53 56 37 53 54 53 53 33 44 33 32 32 58 27 26 33 43 27 38 
13 13 18 13 14 15 14 13 13 13 13 14 18 14 14 14 18 15 16 14 13 13 15 18 33 16 18 16 14 13 39 18 13 13 13 13 15 14 13 18 18 24 24 15 15 15 15 18 17 17 18 18 18 24 24 16 17 18 18 24 58 58 57 24 56 30 56 57 55 57 57 51 57 51 51 18 24 55 55 38 18 43 18 14 18 17 18 27 18 32 30 53 67 67 58 18 18 39 51 66 56 71 24 27 27 44 27 18 14 51 43 43 32 42 18 14 14 14 43 18 43 39 18 53 44 17 26 27 32 18 14 14 14 38 51 56 51 33 30 30 51 39 63 52 61 59 61 57 59 57 57 57 71 65 65 71 63 57 65 71 71 62 62 59 62 59 57 59 59 59 59 59 59 59 62 62 71 -9999 53 53 56 53 59 53 53 54 33 53 44 33 32 44 27 27 27 23 44 27 56 62 
13 13 13 18 18 17 24 13 13 13 13 13 16 18 15 39 13 14 27 16 13 13 14 16 16 18 16 18 18 18 14 14 14 13 14 18 14 14 18 17 14 15 24 18 18 18 17 18 18 18 18 18 13 17 18 18 18 18 24 24 39 24 57 24 56 39 56 57 38 18 38 39 51 51 51 51 43 51 55 27 32 39 24 18 51 14 18 18 14 18 32 67 57 56 27 32 18 39 71 56 67 59 43 17 18 17 18 51 51 14 27 14 14 18 14 14 14 14 43 39 43 27 18 15 15 15 15 18 39 43 14 14 27 51 51 56 33 18 50 50 51 51 61 53 53 51 39 51 59 52 57 71 71 65 65 71 71 57 71 71 62 62 62 62 59 59 57 59 59 59 59 59 62 59 62 62 62 -9999 53 59 59 59 59 59 53 54 53 53 54 33 33 48 27 32 32 32 32 32 27 27 
17 14 16 18 16 14 14 13 13 13 13 13 14 18 18 14 15 13 16 18 14 13 14 18 14 14 14 15 18 14 14 13 14 24 18 18 14 14 14 16 15 15 15 15 18 15 17 24 18 18 17 18 17 18 18 18 57 24 59 24 57 18 40 18 57 39 39 36 51 24 18 32 51 51 39 18 51 51 32 18 58 39 59 57 51 18 14 18 14 33 58 58 58 18 18 18 71 59 57 67 57 18 18 45 15 14 14 14 14 15 14 14 14 14 12 10 12 13 14 43 18 51 18 27 15 14 14 27 39 39 52 38 18 38 51 18 14 32 51 61 52 51 51 57 55 53 39 39 53 57 55 57 65 62 71 71 63 63 71 61 71 71 62 62 59 59 66 59 59 59 59 59 59 59 62 62 59 59 59 -9999 59 39 59 59 59 54 54 59 59 33 33 48 27 27 27 23 32 32 23 43 
16 14 13 15 16 18 13 13 13 13 13 13 13 13 18 13 14 39 14 16 13 13 14 16 16 16 18 18 18 24 14 14 18 24 24 18 14 15 15 18 15 15 17 15 18 15 15 15 18 18 17 18 18 17 57 18 18 39 57 39 39 24 18 31 57 24 56 52 57 59 18 18 51 51 59 40 18 18 51 18 58 18 43 32 18 14 14 58 18 57 58 58 67 38 33 40 71 71 38 18 17 18 14 43 14 14 14 18 18 14 43 43 13 10 10 10 12 18 43 18 43 27 27 33 15 14 17 27 30 39 18 51 18 57 30 18 30 27 33 51 51 55 55 55 55 65 65 51 38 53 53 57 56 65 65 57 65 57 71 71 71 66 57 54 54 59 71 59 71 59 59 59 54 59 62 62 59 59 59 58 -9999 59 59 59 59 59 59 59 49 50 39 33 27 27 27 27 23 23 23 23 
13 13 14 41 17 13 14 13 13 13 13 14 13 13 13 13 39 18 39 24 12 12 18 33 16 14 16 16 18 14 18 18 24 14 14 18 14 18 18 18 18 15 18 18 18 18 18 17 24 24 18 18 39 18 18 18 38 58 18 36 36 40 51 26 18 18 18 18 39 59 18 32 51 39 18 18 57 32 57 18 18 18 18 27 18 17 17 18 32 59 67 67 67 30 39 59 57 40 33 18 14 14 14 14 13 13 14 24 14 18 43 14 12 10 9 10 14 55 15 43 33 15 26 18 39 18 51 18 38 51 38 51 51 55 57 30 33 50 55 55 51 55 39 53 39 53 55 55 38 38 53 57 71 65 57 71 71 62 62 57 62 71 59 59 71 54 54 59 59 62 59 59 59 59 59 62 59 59 59 59 59 59 59 59 58 33 45 59 59 62 49 32 32 23 27 27 43 23 14 23 
13 13 13 14 14 14 16 24 18 13 13 14 14 13 14 18 18 18 33 14 12 39 18 24 16 24 24 18 24 18 14 24 15 14 15 14 24 15 15 18 18 15 18 15 15 15 18 24 24 18 18 24 18 18 38 38 36 33 33 18 18 39 58 24 18 18 18 18 18 18 39 39 57 51 59 18 57 32 57 57 45 27 27 27 18 18 18 18 40 67 59 59 57 58 71 71 39 66 18 17 14 14 13 13 13 14 18 14 53 43 15 13 10 9 10 12 18 33 57 17 17 33 18 18 33 51 51 18 39 39 51 65 51 51 55 55 65 55 55 55 55 55 55 53 39 53 51 53 38 38 57 66 66 65 71 57 57 62 71 71 62 59 59 59 59 54 62 71 62 59 59 54 59 59 62 62 59 59 59 59 59 34 71 59 71 33 33 54 58 50 32 27 32 23 23 27 27 23 14 23 
14 14 14 14 13 16 16 16 13 13 14 24 24 18 15 15 18 18 14 12 18 38 18 24 24 18 14 14 18 18 24 14 14 17 18 18 24 15 14 18 15 14 24 18 24 24 18 18 15 18 18 24 18 24 24 24 24 39 55 36 24 24 40 18 18 18 18 39 51 59 18 18 51 51 57 18 45 18 57 27 27 27 18 18 18 18 30 56 67 32 53 27 58 71 72 57 55 55 18 14 14 14 13 14 18 18 18 18 53 51 14 10 10 9 18 14 14 55 15 39 18 17 18 33 18 30 39 38 32 51 39 39 51 51 51 57 56 55 55 55 55 55 61 32 59 51 53 55 55 62 56 54 54 62 63 56 39 57 57 62 62 62 59 71 54 54 54 59 59 59 59 59 59 59 62 71 62 59 59 59 59 59 71 59 62 33 33 62 59 62 49 32 27 27 32 32 27 38 23 44 
18 13 17 14 13 13 14 14 13 14 18 25 18 18 18 14 13 13 13 12 24 18 16 18 14 14 14 14 24 18 16 14 16 17 14 18 18 18 14 14 14 13 18 18 15 18 17 17 39 18 18 18 24 39 24 58 41 36 36 38 36 24 18 18 18 18 38 18 18 51 18 38 53 52 53 57 52 33 51 32 18 18 18 18 18 30 40 66 59 18 18 18 57 67 71 58 58 39 18 17 14 18 14 18 51 51 51 18 24 15 10 10 9 12 37 14 14 14 14 18 51 58 18 18 18 18 51 57 39 39 32 38 38 51 39 52 51 51 51 55 56 55 38 32 51 51 51 53 56 56 54 58 39 32 56 56 53 56 62 62 71 71 59 59 54 54 54 57 57 54 62 54 59 71 62 62 62 59 59 59 58 59 59 59 62 53 44 59 44 62 43 37 32 56 32 23 23 23 27 23 
14 14 17 17 16 14 13 13 13 14 14 18 15 18 14 13 24 24 18 14 14 18 16 18 15 24 14 24 16 18 16 14 14 16 18 18 18 18 14 14 18 18 18 18 13 18 18 18 24 24 24 39 41 39 41 24 38 36 36 38 38 18 18 18 18 24 18 18 18 55 51 38 53 38 51 51 32 52 51 18 18 18 18 27 32 56 66 58 56 24 53 32 40 57 57 62 71 27 18 18 18 18 14 18 18 51 51 26 15 10 9 9 10 14 43 14 13 14 33 51 32 39 14 51 51 33 35 38 51 63 27 23 33 38 51 52 39 38 33 61 55 51 37 27 51 39 38 38 38 54 54 54 52 53 27 38 53 56 62 62 62 59 54 54 59 54 54 62 57 54 59 59 59 71 62 62 62 59 59 54 59 59 59 62 62 39 44 53 53 71 43 37 60 33 27 23 23 23 23 26 
14 18 14 17 15 13 14 13 13 13 13 13 13 24 14 14 18 18 18 18 15 14 18 18 18 16 16 16 14 14 18 24 18 18 24 18 14 18 18 17 18 16 17 18 18 18 18 24 39 18 24 38 41 38 18 18 24 59 55 24 18 17 24 18 18 39 56 18 18 38 38 51 51 39 51 57 18 59 59 18 51 59 18 32 57 66 57 67 58 67 57 57 58 41 27 27 18 55 18 18 17 18 18 18 18 53 51 24 13 9 9 10 17 45 51 14 13 14 17 18 38 39 39 38 18 18 38 30 38 32 14 33 33 38 30 30 39 33 51 55 33 51 27 27 51 51 51 51 33 57 57 54 54 27 57 56 53 62 62 62 62 62 57 57 59 54 54 62 62 59 54 59 59 59 62 71 59 53 54 59 59 59 59 59 53 39 33 39 59 39 39 62 62 33 23 23 23 23 23 70 
16 18 14 24 14 15 24 13 13 13 13 13 15 15 18 17 24 24 24 16 18 14 18 16 24 18 14 14 18 24 17 18 14 18 14 18 14 18 14 14 18 18 17 18 18 18 56 58 18 18 33 24 41 18 18 18 39 59 18 18 18 17 18 18 18 18 24 18 18 36 58 65 30 32 52 38 18 51 51 57 57 59 18 32 57 58 56 40 32 67 59 39 41 24 17 18 18 18 18 18 18 18 18 18 15 15 18 14 10 9 9 14 18 14 14 14 14 17 14 14 39 39 18 33 38 38 30 38 38 50 38 57 63 61 33 61 52 52 61 55 55 63 59 52 53 62 55 39 57 53 54 59 57 57 57 38 27 53 54 62 62 59 54 54 54 54 59 71 62 71 59 59 59 62 62 56 59 71 71 59 59 59 59 59 59 59 57 59 59 53 39 39 33 23 23 23 23 52 57 58 
17 17 14 24 25 24 24 14 14 24 15 15 24 24 24 24 24 14 15 14 18 16 14 14 18 14 15 14 14 14 15 14 18 13 24 14 12 17 18 24 17 18 18 18 39 56 24 24 24 24 24 18 24 24 24 24 18 18 59 18 18 18 24 18 18 18 18 18 18 38 51 39 30 18 36 38 51 51 51 18 18 18 18 32 59 59 66 52 40 57 57 30 57 44 17 17 18 18 18 14 14 14 37 18 52 17 17 12 10 9 17 18 14 13 13 24 18 14 18 18 18 18 14 32 38 61 56 30 57 57 63 23 50 61 56 45 61 55 55 55 55 53 59 62 39 55 56 55 57 54 54 51 59 33 27 27 27 53 59 59 57 59 54 54 54 59 59 59 62 62 62 59 59 59 62 56 71 62 59 59 59 59 59 59 53 59 57 59 59 56 62 62 33 27 26 23 32 32 53 38 
17 14 14 14 17 16 24 16 18 15 24 15 15 18 18 24 24 18 18 16 14 12 12 13 13 13 13 13 13 14 14 17 24 18 18 14 14 14 24 18 18 18 18 24 57 18 18 24 24 18 18 33 24 18 57 57 24 18 18 18 25 24 24 57 18 18 18 18 18 18 39 27 51 57 30 27 32 51 51 18 59 18 30 53 59 58 58 52 56 40 67 18 17 17 14 17 18 18 43 43 17 18 18 18 43 51 13 10 9 9 14 12 12 13 14 18 18 18 18 18 51 14 32 39 62 55 56 56 51 38 18 18 61 32 56 33 56 51 52 56 38 53 52 63 54 53 55 39 58 53 33 27 33 33 33 27 57 54 54 59 59 59 59 57 59 59 59 59 59 71 59 59 59 53 53 53 59 71 71 62 59 59 59 59 53 53 53 59 53 56 62 62 37 32 34 43 27 23 32 57 
14 14 14 14 14 14 15 15 24 24 24 15 18 24 18 14 14 24 18 24 15 14 14 14 14 13 13 13 13 13 14 14 14 15 18 18 18 18 24 18 18 24 39 23 18 18 18 24 24 18 33 24 39 39 39 39 24 18 18 18 40 24 57 18 18 24 18 39 18 18 56 39 18 18 32 55 18 51 45 51 27 30 59 59 32 39 18 56 39 44 17 33 18 14 14 18 18 17 32 18 43 18 18 17 13 13 10 9 9 9 10 10 11 13 14 14 18 14 38 39 38 14 39 61 58 63 56 18 27 33 33 33 18 59 33 56 56 51 55 58 57 39 33 53 55 55 57 57 53 59 33 33 23 23 23 27 56 54 54 54 54 59 59 59 62 59 59 59 62 62 59 59 53 53 56 53 54 59 71 59 59 59 44 59 33 53 53 53 59 62 62 45 59 33 32 23 23 27 32 37 
14 14 14 14 14 14 14 14 14 24 16 14 15 18 24 24 18 18 24 14 14 24 24 16 14 14 14 13 13 13 14 14 14 18 16 18 18 18 24 18 18 18 24 24 39 57 41 24 24 33 36 39 39 24 18 39 18 18 17 18 39 56 18 18 18 18 18 58 17 18 18 18 18 18 57 18 18 57 45 18 18 59 59 58 52 44 32 18 52 18 57 18 14 18 55 17 14 17 27 14 18 18 43 14 13 10 9 9 9 9 10 10 14 52 14 18 18 18 39 14 14 14 39 50 18 18 14 63 32 61 27 59 18 56 55 63 51 55 56 55 56 58 54 51 51 51 54 54 53 53 33 33 23 23 27 23 27 54 54 59 54 62 62 58 59 62 59 62 59 62 62 59 53 53 56 53 59 59 71 71 59 59 39 59 53 44 33 53 53 72 72 62 72 34 32 23 27 32 53 59 
14 14 16 15 14 14 14 14 13 18 16 18 24 18 15 14 24 24 24 18 24 24 16 24 14 15 24 24 17 14 14 14 14 14 18 15 18 18 18 18 24 58 39 24 57 39 39 39 24 18 33 57 33 39 24 18 30 18 18 18 24 18 18 18 18 39 18 17 59 18 18 39 18 57 18 57 67 33 45 18 18 59 59 52 51 43 18 32 18 18 17 57 18 18 14 14 14 55 18 18 18 43 17 13 13 10 9 9 9 9 9 13 17 52 18 18 14 18 51 38 38 38 14 18 32 14 14 18 57 61 61 18 56 58 51 38 55 71 71 58 58 52 53 55 57 38 38 53 53 57 52 23 23 23 23 23 27 40 54 54 62 62 62 59 62 62 62 62 62 56 53 56 53 53 53 53 59 59 62 62 62 59 59 59 44 44 53 53 53 66 71 71 63 61 32 27 32 52 34 34 
16 14 14 15 15 15 14 14 13 13 15 15 14 24 14 14 14 14 18 24 24 15 24 24 14 24 24 18 14 14 14 14 14 14 18 18 18 24 24 39 57 39 39 24 24 39 39 24 39 18 58 57 57 57 18 18 55 18 18 18 39 18 18 18 39 40 32 57 57 18 58 18 18 18 39 52 51 32 53 18 40 59 51 52 52 51 32 18 39 39 18 51 57 17 14 13 13 14 17 18 57 16 13 12 10 9 9 10 11 11 13 18 51 14 53 14 52 18 18 39 14 14 14 14 14 14 33 14 14 23 27 32 52 51 51 57 55 51 56 63 45 52 51 33 57 32 33 33 38 57 53 23 23 23 23 23 59 59 62 62 45 57 56 54 59 59 50 62 62 56 56 56 54 53 62 56 59 59 56 62 62 59 62 59 58 44 53 53 53 72 72 72 63 58 32 32 43 32 34 38 
18 14 14 16 16 15 14 14 14 13 13 15 14 14 14 14 14 13 14 24 14 14 24 16 14 18 18 18 14 14 14 14 18 18 24 24 32 24 58 58 39 40 58 58 24 39 39 41 18 18 18 39 39 39 18 18 24 18 33 18 24 18 18 33 39 57 57 57 18 39 58 39 57 57 57 57 51 51 18 53 67 67 39 18 18 33 33 18 18 17 18 18 14 14 13 13 14 17 51 18 14 16 12 9 9 9 12 13 12 12 14 43 14 18 18 18 18 55 14 18 14 14 14 13 14 23 23 59 33 27 23 58 63 63 38 33 54 63 38 57 54 54 32 58 57 53 33 50 33 50 52 47 14 14 23 23 27 39 59 62 62 56 56 54 59 59 59 44 62 62 62 62 62 59 62 59 57 54 54 57 62 62 59 59 59 62 53 53 53 53 72 63 62 62 32 32 44 56 33 59 
14 14 14 16 16 16 14 14 14 13 13 13 14 14 18 15 14 13 13 13 14 16 14 13 14 14 18 16 14 15 14 15 24 24 32 32 57 58 24 24 59 59 58 57 24 39 40 39 18 18 18 24 24 40 18 18 18 18 18 18 39 18 24 18 39 57 57 18 18 32 57 57 39 57 58 58 67 52 53 67 51 39 18 18 17 18 52 18 18 18 14 14 14 13 11 12 17 18 14 14 15 14 14 9 9 9 13 12 12 12 18 23 26 18 14 18 14 18 14 14 14 14 12 12 14 23 23 56 27 14 33 63 57 55 57 51 54 58 56 33 52 52 58 33 33 51 33 39 53 33 33 28 14 14 23 33 59 62 62 62 54 56 56 56 54 59 50 50 62 62 59 62 59 62 59 62 57 59 59 62 62 62 62 62 59 58 33 33 33 33 53 71 63 62 48 32 32 32 32 32 
14 13 13 14 14 14 14 14 14 13 13 14 14 14 24 15 14 13 13 13 14 14 14 14 14 14 15 15 14 15 15 17 18 18 24 56 24 39 24 58 59 38 38 39 38 38 18 24 18 18 18 18 18 24 38 18 18 18 24 66 24 33 33 56 39 57 39 57 65 57 57 57 57 57 66 39 51 39 67 59 39 67 67 18 58 58 52 18 51 57 17 14 13 10 10 18 43 57 14 13 24 17 11 10 9 9 10 12 12 18 18 51 14 50 58 14 14 14 14 33 58 57 14 45 14 14 33 23 23 33 49 50 57 33 56 56 56 55 33 45 58 52 56 63 63 49 63 59 53 32 32 28 14 14 23 52 61 57 57 57 54 57 56 56 54 54 59 59 62 62 62 62 62 59 54 57 57 59 59 59 62 62 62 62 62 53 38 33 33 33 57 71 63 62 39 32 33 34 26 27 
14 13 14 14 14 14 14 14 14 14 13 15 14 14 14 14 14 14 14 14 14 14 15 15 14 15 24 17 17 17 17 18 24 56 56 24 39 39 18 38 24 24 38 38 38 38 18 38 38 33 18 18 18 18 33 18 18 57 58 40 18 33 33 39 33 33 18 49 57 57 57 57 51 57 32 67 18 32 67 57 67 67 57 44 18 52 51 51 51 18 14 13 10 10 12 18 59 15 18 18 51 12 12 10 10 10 10 12 18 52 51 51 23 50 58 18 52 14 33 14 33 32 50 33 45 67 23 14 18 28 63 57 33 55 57 56 56 38 66 32 55 54 52 63 63 33 57 53 33 33 29 23 23 23 33 57 57 57 57 57 54 57 57 57 54 54 59 62 62 59 62 59 62 62 59 59 54 54 59 59 62 62 62 62 54 39 33 33 33 33 60 63 63 62 44 37 27 27 32 32 
14 14 14 14 14 14 14 15 14 15 14 24 15 15 14 14 14 14 14 14 16 18 24 18 18 24 24 24 24 18 17 18 56 56 57 18 24 18 18 38 39 18 18 18 18 18 39 18 18 18 24 18 18 18 57 38 18 39 18 18 18 24 33 57 33 39 57 65 65 57 33 39 57 51 32 18 18 55 57 57 40 39 57 18 17 18 53 18 18 17 14 13 12 13 13 13 14 15 15 24 24 12 12 26 13 10 10 12 18 58 57 52 52 18 57 14 14 33 18 18 40 27 59 14 45 14 14 28 32 32 32 57 57 65 57 54 33 33 57 57 39 58 58 61 63 57 57 53 33 39 33 28 23 32 54 57 57 57 54 46 54 54 57 56 57 54 54 59 59 62 62 59 59 62 59 59 59 59 59 59 62 62 62 62 54 39 44 33 37 43 44 63 62 62 45 33 32 32 34 33 
14 14 14 14 15 15 15 15 15 15 15 50 15 15 15 18 14 15 18 26 25 18 24 25 25 24 24 24 24 31 31 18 40 18 18 18 40 24 18 18 39 18 18 18 18 18 18 18 18 18 18 24 18 18 56 33 18 18 24 18 39 66 18 33 65 65 32 51 18 33 55 39 18 57 39 51 39 39 39 66 67 67 52 18 17 18 53 14 17 15 14 17 14 14 59 14 14 17 13 18 13 12 12 13 12 12 14 14 18 58 57 14 14 18 50 14 45 18 14 18 18 40 27 23 14 14 28 32 38 57 56 56 57 57 57 55 55 55 55 57 32 28 33 57 33 57 56 53 39 47 45 59 54 54 52 57 52 38 33 38 38 62 59 57 54 45 54 54 59 59 62 59 62 62 59 59 59 59 59 59 62 62 62 62 62 39 44 44 58 43 61 63 63 62 62 33 32 32 27 37 
14 15 16 52 39 24 39 25 25 50 24 24 25 24 24 25 24 15 25 24 25 24 31 31 31 24 24 24 18 24 24 25 24 57 57 24 57 24 24 39 18 24 33 18 18 18 24 24 24 24 57 18 18 23 33 39 18 24 58 58 33 33 33 18 39 39 58 18 18 18 55 59 51 18 18 18 18 57 67 51 57 39 18 14 17 43 18 51 15 15 43 43 18 24 17 14 14 24 18 13 13 -9999 13 12 12 14 14 56 56 14 58 26 14 40 57 18 18 18 33 50 18 51 18 14 14 14 28 33 57 54 71 57 57 57 33 28 28 58 58 61 33 49 55 33 29 33 56 39 33 59 54 54 54 33 33 54 54 32 38 54 45 54 53 56 53 44 45 54 59 59 62 62 62 62 59 59 59 59 59 59 59 59 62 72 62 62 40 38 37 72 71 63 62 72 61 37 32 32 33 32 
15 15 39 39 39 39 24 24 24 51 24 50 24 50 24 24 24 58 32 31 24 31 31 56 31 39 24 39 56 24 40 25 24 18 18 25 18 25 24 33 18 24 18 33 24 18 39 24 57 57 39 18 18 18 38 39 18 59 18 17 39 33 18 51 39 18 27 51 18 18 45 57 51 18 57 57 18 39 57 57 39 18 17 14 18 27 17 15 14 14 51 18 18 18 14 13 18 18 13 13 18 18 14 14 14 14 51 14 14 14 14 53 52 18 18 14 14 33 29 45 18 57 14 14 14 14 71 32 57 58 55 54 57 33 23 28 33 56 33 57 33 33 51 56 50 47 58 33 33 59 59 59 53 33 58 54 33 38 32 52 53 54 53 59 54 44 54 54 59 59 62 62 62 62 59 59 54 54 59 62 62 62 62 62 45 45 44 44 44 72 71 62 62 72 71 33 32 32 32 23 
24 15 16 39 24 15 15 24 24 44 24 24 56 24 24 24 24 24 24 18 24 24 56 24 56 39 40 24 57 58 24 18 18 18 18 18 24 25 24 40 18 18 18 40 57 56 57 56 39 39 24 18 56 18 39 51 18 18 18 18 40 18 57 18 39 18 18 18 51 18 57 57 57 57 58 51 33 33 59 67 39 24 17 14 18 18 18 18 14 14 51 18 51 15 12 12 18 18 18 14 14 18 24 14 57 26 18 18 14 14 14 14 14 14 18 56 45 57 32 32 33 14 14 14 56 67 49 49 71 58 58 14 33 23 33 28 33 58 33 57 63 58 57 58 33 39 33 58 54 59 59 54 57 33 33 33 32 33 54 54 39 53 53 59 38 40 39 59 62 62 62 62 62 59 54 59 54 59 62 57 62 45 44 45 45 62 44 44 44 62 71 72 72 72 61 38 32 27 27 32 
51 51 50 15 15 15 15 16 15 15 18 15 24 18 18 18 18 31 24 18 24 17 56 39 24 24 24 18 24 24 38 18 18 18 18 18 18 24 25 24 57 57 58 24 58 56 57 39 18 18 18 18 18 18 18 51 33 18 18 18 18 65 39 32 18 18 58 52 18 57 57 57 39 57 57 18 18 18 57 51 57 18 17 14 30 18 18 18 18 17 39 15 13 12 12 13 14 14 18 14 14 14 18 26 51 14 50 14 14 23 18 26 18 18 18 51 18 14 14 14 18 14 14 33 58 50 59 49 63 58 56 33 56 28 56 58 58 57 56 56 51 58 58 58 58 45 33 47 54 59 39 33 39 39 33 33 33 33 38 33 33 52 59 57 38 32 38 59 59 53 59 59 59 54 44 59 59 54 57 57 62 62 45 44 45 44 44 44 44 72 72 42 72 72 72 39 32 32 27 23 
52 39 51 50 24 18 16 16 16 52 17 18 15 15 14 14 17 18 24 24 31 18 16 18 39 24 18 18 18 24 18 18 24 24 18 57 58 18 25 58 58 58 56 24 56 18 24 40 56 39 24 18 18 18 18 58 59 53 24 24 24 33 18 65 33 57 57 39 51 56 67 39 57 57 57 18 18 18 58 58 58 24 18 57 18 30 56 15 18 14 13 13 12 12 12 13 57 57 18 18 14 14 26 14 14 14 14 14 26 14 14 14 26 53 18 18 45 14 51 14 45 14 45 45 58 59 32 57 58 58 33 56 33 33 33 57 57 50 33 57 33 57 57 33 56 28 29 29 29 33 54 54 57 44 57 33 33 33 33 33 32 32 33 33 33 32 33 59 53 59 59 62 54 54 59 59 59 62 57 45 45 62 44 44 45 45 62 44 62 44 62 62 45 72 58 39 32 32 27 23 
58 52 39 50 52 51 24 25 25 24 17 17 15 15 15 15 17 18 18 16 24 18 18 18 18 24 18 18 18 18 18 18 18 18 18 57 58 58 58 25 58 58 57 56 39 18 39 18 57 56 39 56 56 56 59 59 57 59 39 39 52 18 33 57 39 39 56 51 51 56 67 39 57 57 57 57 18 39 39 51 36 51 18 18 18 31 18 15 14 13 12 12 13 13 14 14 24 24 57 57 14 24 14 14 18 14 14 18 18 14 18 26 52 52 52 14 45 18 14 14 14 58 51 57 50 57 57 57 63 32 38 55 57 57 57 58 57 32 28 50 63 57 57 39 33 32 29 29 54 39 54 54 39 33 33 33 33 33 33 32 45 38 38 39 32 23 27 59 59 62 62 62 62 54 54 54 59 62 57 57 57 62 62 44 45 45 45 62 72 62 42 72 62 72 72 61 33 27 27 27 
52 52 52 50 50 50 50 51 25 25 17 18 18 18 18 17 18 18 18 18 18 18 18 18 18 18 18 18 18 18 18 18 18 18 18 40 58 58 58 58 18 40 18 18 39 24 39 40 58 24 56 56 55 56 58 58 58 24 18 33 18 18 33 57 18 32 18 39 56 59 57 57 57 18 51 51 18 51 39 39 66 56 18 15 14 15 15 15 13 12 12 13 13 18 14 67 18 67 59 57 18 14 14 14 14 14 18 58 14 18 51 52 45 45 45 14 14 18 14 56 58 58 58 49 51 50 67 58 56 32 33 56 33 33 57 57 50 50 50 57 33 56 65 57 50 50 57 33 33 33 57 59 53 39 57 33 28 28 29 23 39 33 27 27 28 23 27 40 62 62 59 59 62 62 62 59 54 62 62 62 62 62 62 39 54 62 62 39 45 62 45 44 44 72 72 38 38 32 31 31 
52 50 39 39 50 51 25 25 24 50 24 24 18 18 18 18 18 24 18 18 18 18 18 18 18 24 18 18 18 24 18 58 24 24 18 58 59 58 24 39 58 39 39 39 18 39 39 18 18 39 56 56 38 67 58 58 58 24 67 18 18 58 51 57 39 56 18 18 51 39 30 57 57 57 57 57 18 39 33 18 57 24 18 14 17 56 31 14 13 13 13 14 14 52 67 59 57 59 24 23 14 18 57 18 14 26 57 18 14 33 18 51 14 45 45 26 57 14 50 56 45 14 58 57 57 57 57 57 65 28 50 58 57 50 50 33 56 50 57 33 39 57 57 57 57 33 53 33 33 54 62 62 56 56 39 23 23 23 23 23 33 27 27 23 23 27 27 43 59 59 59 62 62 57 57 54 54 62 62 62 62 62 44 39 54 62 54 39 45 38 39 43 72 72 61 62 38 33 32 32 
41 50 39 39 52 24 24 24 25 50 50 39 50 57 18 18 33 38 24 18 18 18 18 18 18 18 18 18 24 24 24 24 18 18 18 18 40 18 24 24 58 58 58 58 56 24 39 56 39 18 56 18 56 57 40 58 58 39 56 49 66 58 51 39 39 63 39 50 67 57 39 57 18 18 39 57 57 39 39 39 18 18 17 16 14 18 15 14 14 18 23 51 18 52 52 18 32 59 18 32 59 26 57 18 14 67 58 14 14 18 57 40 57 14 58 45 45 45 50 58 18 58 58 57 57 57 33 58 58 66 45 57 50 57 50 56 57 58 56 56 56 56 58 63 53 57 53 39 33 32 63 56 56 56 33 32 23 23 23 23 27 27 27 27 27 27 32 37 59 72 71 59 59 57 57 57 54 59 59 62 62 62 62 62 57 67 62 45 45 38 61 40 72 72 45 39 39 38 38 34 
41 50 50 39 39 50 50 24 24 50 52 50 39 24 18 18 50 24 24 33 33 24 24 18 18 18 18 18 18 24 23 23 24 51 24 59 40 24 25 58 58 18 39 18 56 57 56 39 39 18 18 39 38 36 56 38 57 57 39 55 39 57 18 18 39 65 57 64 59 51 57 33 57 39 39 51 39 57 39 57 18 18 18 18 16 17 17 18 14 18 23 26 65 65 67 18 57 57 57 24 18 14 14 18 14 26 18 18 24 58 58 57 65 56 56 51 14 56 14 58 45 50 50 57 57 57 33 57 58 51 50 50 62 56 50 56 58 57 56 56 56 56 63 57 56 54 57 45 33 39 33 33 33 45 45 32 27 23 23 27 27 27 27 27 27 27 27 32 59 59 71 59 62 57 57 42 39 54 62 62 62 59 37 62 63 54 72 45 45 38 38 72 72 72 45 45 45 39 32 27 
26 33 33 50 50 50 50 50 50 37 50 38 50 24 18 50 24 23 33 24 24 24 33 18 33 40 24 24 23 24 58 58 51 40 24 59 25 40 58 40 24 39 66 40 57 24 24 57 57 57 56 56 56 39 39 39 56 56 57 18 56 57 18 18 33 56 57 58 58 59 56 39 51 33 57 51 51 59 39 18 18 18 18 18 18 18 57 26 18 23 18 57 23 66 24 18 58 24 18 18 14 18 14 14 18 26 58 58 58 58 58 57 57 39 45 58 52 50 58 51 57 50 50 50 58 57 56 57 58 39 57 33 57 57 58 57 57 33 57 56 56 56 56 33 33 33 53 59 54 44 33 33 33 52 57 32 32 32 27 27 27 27 27 27 27 23 23 27 32 34 59 59 54 57 57 54 54 59 62 54 39 54 62 37 62 72 54 57 72 45 45 45 45 72 45 45 45 39 33 27 
24 15 16 18 33 39 50 50 50 50 50 24 39 24 24 25 24 24 51 24 24 58 58 40 39 24 24 50 51 51 51 39 51 58 57 32 38 40 51 57 18 38 40 58 39 58 56 57 56 56 39 18 18 32 39 56 56 39 56 56 57 57 57 57 57 39 57 58 58 57 57 33 39 18 39 57 59 24 51 18 17 18 18 18 18 23 23 23 23 52 52 58 52 24 32 67 52 18 18 26 32 18 57 58 20 57 58 58 14 57 57 65 65 66 45 18 45 58 58 33 50 28 39 58 50 50 65 57 58 57 59 58 57 57 57 56 56 56 38 39 39 39 56 56 57 62 59 59 59 54 45 33 33 59 38 33 32 32 32 27 27 27 23 23 23 23 23 23 27 34 62 59 59 57 54 54 54 62 72 54 54 54 62 57 43 34 77 54 72 62 45 45 45 72 45 45 45 39 33 31 
24 18 15 15 33 50 39 52 50 38 24 18 24 56 32 50 38 24 24 18 24 58 25 66 58 58 58 58 58 51 38 58 51 58 40 40 40 58 39 39 39 40 24 24 39 57 24 39 56 56 56 56 18 18 39 56 56 39 39 56 39 57 64 58 57 56 39 57 59 57 57 59 39 18 51 57 17 18 18 18 18 18 56 24 23 23 23 24 23 39 51 58 58 67 32 59 57 18 23 59 59 18 31 65 57 57 18 58 58 39 57 57 57 58 52 14 45 45 58 50 32 28 58 58 50 33 50 50 56 58 71 63 71 57 57 56 56 57 39 39 56 45 62 62 62 62 59 53 53 33 32 32 32 33 33 33 27 32 27 33 27 27 23 23 23 23 23 23 27 34 59 59 54 34 54 54 54 58 72 59 54 54 62 62 72 72 37 34 39 72 34 45 45 45 45 45 45 39 33 32 
50 24 16 15 16 39 39 39 24 50 18 18 38 50 24 38 38 24 24 24 40 40 40 24 31 39 39 37 58 58 58 38 18 18 18 24 40 40 58 18 18 18 59 57 67 58 58 56 39 57 58 56 57 58 58 58 57 18 39 56 57 56 57 57 57 56 56 51 59 58 39 39 56 57 18 17 18 24 24 18 18 59 58 23 23 23 23 51 32 23 51 57 58 18 67 59 59 58 32 26 59 18 56 57 58 58 59 57 58 56 33 58 57 58 52 14 51 57 57 14 50 66 58 58 57 58 50 33 58 58 71 63 57 58 56 56 62 62 56 38 56 57 33 62 46 59 45 33 33 33 32 32 32 28 33 27 23 28 32 27 27 27 23 23 23 23 23 27 32 34 62 54 59 54 59 39 59 62 72 59 54 37 36 62 62 63 34 34 38 40 34 42 45 45 45 45 45 39 38 32 
39 50 37 18 18 24 52 36 52 24 15 18 18 38 38 18 39 24 18 58 57 40 57 24 18 18 39 58 57 18 18 24 18 18 24 40 51 58 39 18 18 18 18 51 59 32 39 57 56 56 67 58 67 58 58 57 58 57 57 57 66 39 39 58 57 57 56 39 57 58 55 57 51 57 18 17 18 18 51 26 39 57 58 39 23 39 51 58 57 24 57 59 39 18 59 59 24 56 57 51 18 26 56 66 66 56 58 57 56 18 18 66 57 66 66 14 58 58 33 32 58 50 58 58 66 50 58 58 58 58 71 57 57 55 56 62 62 57 56 33 33 33 45 39 33 33 27 27 27 27 32 28 28 28 23 23 23 23 23 23 27 27 27 23 27 27 27 27 34 62 62 59 59 59 59 62 39 59 34 59 59 34 34 62 62 45 39 40 34 45 34 34 34 34 40 38 45 39 38 33 
50 50 50 50 18 50 50 39 24 24 38 24 18 24 38 38 39 24 38 38 39 38 18 18 18 18 24 18 24 18 18 18 18 57 32 39 40 18 24 18 18 18 18 25 25 24 57 39 57 59 59 57 67 59 59 58 56 57 66 56 65 56 56 57 66 65 56 57 58 57 57 38 51 51 51 18 57 51 39 39 39 57 58 59 39 57 59 57 32 58 38 24 18 18 59 59 59 18 59 18 58 26 58 56 18 58 66 52 18 66 18 58 57 51 51 33 58 58 58 58 58 50 39 58 57 57 58 56 58 66 58 57 56 56 56 57 57 33 33 32 32 32 32 33 40 23 23 23 23 23 23 23 28 28 28 28 23 28 23 27 27 27 27 32 27 27 27 32 62 44 72 59 42 44 47 62 39 39 34 34 34 33 34 37 62 62 34 72 45 45 34 34 34 34 34 37 44 38 38 33 
50 32 38 50 39 24 33 33 50 50 51 24 38 38 38 39 39 56 57 38 56 24 18 18 24 39 39 18 18 56 18 56 56 39 57 39 18 57 58 18 18 18 18 18 18 24 39 52 59 24 18 57 57 51 57 38 18 18 39 57 56 67 57 56 66 66 57 56 51 57 52 39 57 51 51 57 57 18 38 39 38 39 59 59 51 58 57 56 18 18 18 58 58 57 58 58 59 67 57 59 57 66 58 23 66 56 55 33 55 58 58 58 56 58 58 66 57 58 58 57 50 57 39 50 58 66 57 58 58 57 71 71 71 32 32 39 39 33 57 39 28 29 33 33 28 23 23 23 23 27 14 14 14 28 28 28 23 23 23 23 27 27 34 34 32 27 32 34 62 62 62 38 59 39 48 38 34 54 34 34 34 34 34 45 45 45 39 62 45 45 40 34 34 34 34 38 38 45 39 33 
24 24 39 52 50 33 18 33 39 39 39 38 38 38 50 38 38 18 39 39 24 24 51 18 18 18 56 17 39 50 39 18 58 57 40 57 24 24 32 18 18 18 24 18 17 24 39 39 24 24 18 52 18 52 57 24 32 38 39 65 65 57 57 66 65 66 64 51 39 39 57 39 39 24 23 18 57 38 57 57 57 39 39 59 58 59 18 56 57 18 57 67 58 58 57 57 59 57 57 67 66 58 31 18 55 58 56 18 18 57 66 58 50 58 58 58 58 28 51 14 14 14 50 58 58 58 50 50 71 65 63 33 33 28 39 39 33 39 52 39 32 28 29 28 28 45 23 23 23 14 14 14 14 14 28 28 28 28 33 33 27 27 23 27 27 27 33 34 43 39 62 34 34 34 38 34 33 33 33 34 34 34 45 45 45 45 62 62 45 45 45 45 34 34 38 45 38 45 38 38 
24 50 50 52 50 38 44 36 39 33 56 38 56 36 33 33 18 18 39 38 39 24 24 18 18 18 18 18 56 56 58 24 18 39 24 57 24 58 24 50 18 18 17 32 25 52 24 24 18 16 18 24 18 18 33 33 58 66 66 65 67 57 58 64 66 66 66 58 51 58 39 51 65 57 57 57 51 57 57 57 38 57 39 51 58 57 58 39 58 31 67 38 38 18 38 57 59 38 57 67 66 66 57 55 50 57 38 18 50 58 58 50 58 58 58 58 33 14 32 14 14 14 58 58 57 33 50 50 58 71 33 29 29 58 50 58 57 57 57 46 28 33 28 28 28 28 32 54 14 14 14 14 14 28 28 23 23 32 33 33 27 27 23 23 23 23 27 34 39 49 40 39 34 34 34 33 33 34 34 34 34 36 45 45 45 45 62 72 59 45 45 45 45 34 38 45 45 42 39 39 
24 24 39 52 50 50 39 50 50 33 38 50 50 33 18 18 18 38 39 18 33 38 39 18 18 37 51 51 51 27 18 24 24 57 25 24 24 51 51 24 25 24 17 25 17 18 15 16 15 16 18 18 16 18 27 33 58 57 57 66 39 58 66 67 57 66 66 58 56 39 38 65 65 57 23 57 66 35 57 57 58 39 39 57 57 66 39 18 18 57 57 58 24 18 18 58 67 57 67 58 66 66 57 57 55 57 57 56 58 66 58 33 50 58 58 58 50 28 39 50 50 58 58 39 50 33 57 56 55 32 33 56 58 58 33 52 39 39 57 18 18 32 39 32 28 23 23 39 23 14 14 14 14 23 23 23 23 32 32 32 27 27 23 23 14 23 23 34 49 41 43 34 43 59 63 71 34 34 57 57 36 45 45 45 45 45 38 45 45 45 72 45 45 42 45 41 39 42 39 39 
24 24 24 50 39 50 38 39 50 50 50 50 38 24 18 18 38 18 33 18 24 39 36 18 50 38 51 57 37 56 57 57 18 50 24 59 51 25 24 50 50 18 51 39 18 24 18 16 15 16 16 18 16 18 58 39 57 39 57 66 57 57 39 57 66 67 66 58 50 39 39 39 57 57 67 23 57 58 51 57 39 39 66 58 39 66 39 24 57 58 24 24 18 18 58 57 58 67 38 57 57 56 57 56 58 33 56 58 58 58 57 58 58 58 56 57 57 32 56 58 51 39 57 57 50 50 50 55 58 56 57 57 56 57 39 33 39 46 58 39 18 39 33 28 23 23 14 23 23 14 14 14 14 23 23 39 23 23 23 27 23 23 23 14 14 14 27 39 49 62 62 62 62 59 39 59 34 34 34 39 62 59 45 45 38 72 36 36 45 45 45 38 40 45 45 38 34 34 45 39 
50 24 24 39 52 50 50 33 33 27 27 38 50 38 18 38 40 18 39 33 38 40 39 38 27 18 38 38 18 57 24 24 39 59 24 51 51 51 18 50 18 18 18 39 39 39 50 18 15 18 24 18 18 17 32 39 57 65 57 56 39 39 59 67 66 67 66 58 57 58 57 39 57 57 57 39 51 51 67 66 66 58 66 58 39 39 57 39 58 24 24 58 58 57 58 59 23 18 57 57 58 58 58 57 58 58 56 57 58 57 57 58 58 50 59 56 56 32 58 58 50 39 51 50 50 66 33 57 58 58 33 50 50 33 39 57 39 39 57 28 33 28 28 33 23 14 54 14 14 14 14 14 14 14 14 23 23 23 23 23 23 23 14 14 14 23 33 37 47 62 62 62 54 62 62 59 62 34 34 34 54 59 45 45 34 45 38 45 45 34 34 34 34 44 45 42 42 45 45 39 
50 50 24 52 52 50 52 52 33 33 27 27 36 44 39 51 36 41 38 40 40 38 38 38 36 18 18 51 39 24 50 59 58 57 50 57 57 18 18 18 24 18 18 18 17 18 39 24 16 57 18 39 57 18 32 56 39 65 58 50 39 59 65 59 66 66 66 58 66 57 57 57 51 57 39 35 39 56 67 57 58 58 66 58 39 18 39 58 59 57 39 58 66 58 58 66 66 33 56 56 55 58 58 57 56 56 57 57 58 40 57 57 57 32 58 63 63 58 58 58 58 57 71 63 63 58 33 50 58 33 33 28 58 33 57 57 57 58 57 52 39 32 33 23 23 23 23 14 14 14 14 14 14 14 14 23 23 23 23 23 23 23 14 14 14 23 39 47 49 62 71 71 62 59 59 54 34 34 54 36 59 45 45 45 45 45 36 45 45 45 34 34 34 39 40 45 40 45 39 38 
50 50 50 52 50 50 52 50 33 33 27 27 38 24 39 51 51 38 18 36 39 39 24 33 18 57 38 57 24 24 57 57 57 39 50 18 24 58 58 58 58 57 18 18 18 32 57 57 58 50 32 57 57 58 18 39 67 65 58 57 57 65 67 67 66 58 66 67 39 39 57 57 35 23 38 39 56 57 57 57 66 66 66 58 23 58 57 58 67 58 24 59 58 57 57 57 66 39 66 56 56 57 58 58 58 66 66 57 57 14 33 57 32 57 58 58 56 56 66 71 71 56 58 63 58 57 33 33 58 50 50 66 57 57 39 39 57 56 33 51 57 39 45 28 45 27 23 23 23 14 14 14 14 14 14 14 23 23 23 23 14 23 14 23 23 23 71 39 45 71 45 63 62 62 62 54 54 54 54 71 59 45 45 36 36 42 36 42 45 45 40 42 40 34 40 42 42 42 42 39 
24 24 39 50 52 52 50 50 33 33 33 24 18 24 38 39 51 50 24 36 30 39 40 40 51 40 50 18 18 24 57 50 57 39 18 58 57 39 51 24 56 58 18 18 57 57 57 56 57 57 57 58 58 18 18 39 39 57 57 65 57 65 65 67 57 57 39 57 57 39 39 23 23 39 57 38 24 39 57 57 39 58 57 66 57 66 58 39 67 58 58 59 58 57 58 66 24 56 56 67 58 58 58 58 58 57 32 59 50 18 28 28 32 39 57 58 39 63 57 71 71 57 58 63 57 50 33 57 57 58 50 39 39 56 56 56 39 33 28 45 33 33 45 33 28 23 23 23 23 14 14 14 14 14 14 23 23 23 23 23 23 23 23 23 23 27 34 63 62 62 63 63 45 62 62 59 59 59 59 59 34 39 34 34 45 39 42 42 42 42 34 45 45 34 34 45 42 42 33 34 
18 18 33 36 50 50 50 39 38 36 33 24 24 51 36 39 52 39 38 37 18 40 50 50 36 51 39 24 18 58 56 50 50 51 50 24 57 24 56 18 57 18 18 18 50 39 24 59 57 56 58 58 40 18 32 39 57 39 50 65 57 57 67 65 39 57 57 57 66 57 39 23 39 58 57 66 66 66 66 58 58 58 58 57 57 24 39 24 39 58 59 59 58 66 58 57 56 67 58 58 58 58 66 58 56 33 14 57 57 57 58 39 58 57 57 32 32 57 57 59 63 63 71 63 57 56 57 57 50 58 56 57 57 58 39 45 56 33 57 56 54 46 40 32 32 28 23 23 23 14 14 14 14 23 23 23 23 23 23 23 23 23 23 23 23 33 59 71 62 62 71 63 62 59 62 59 59 59 34 34 42 42 42 45 45 45 45 41 39 42 41 40 34 34 34 45 42 42 42 42 
18 18 18 32 39 50 50 50 50 37 27 36 39 36 33 27 38 57 52 36 18 18 33 51 51 38 50 50 24 38 24 56 50 51 51 18 56 56 56 57 24 18 18 18 57 25 24 50 18 24 18 24 38 38 39 66 66 57 59 59 58 58 67 39 58 39 65 57 39 58 57 39 66 67 66 58 56 24 39 39 39 58 58 57 58 51 24 18 24 56 59 59 58 58 56 56 39 67 56 56 59 57 66 39 18 18 33 33 57 58 57 33 59 57 33 33 50 50 50 58 57 58 63 57 50 56 57 56 50 33 56 58 32 39 45 39 53 39 56 56 40 46 27 27 32 32 28 28 23 14 14 14 23 23 23 23 23 23 23 27 27 32 23 23 27 33 59 63 63 63 63 63 39 59 59 59 54 34 34 34 45 45 36 39 45 45 45 36 34 45 45 34 34 34 34 42 42 42 34 33 
32 50 18 18 32 39 52 36 33 38 27 27 50 50 50 36 36 51 51 51 38 27 18 33 50 50 50 51 51 52 56 56 50 50 50 56 24 56 56 50 25 24 16 18 50 56 59 59 24 58 38 18 32 39 39 56 57 58 59 58 58 58 58 57 57 57 50 50 58 58 39 57 58 58 58 67 58 24 24 39 58 57 58 57 58 58 58 24 58 58 58 59 66 59 56 57 56 38 33 67 58 67 57 18 18 32 33 57 58 56 32 32 33 33 56 45 50 57 57 50 50 32 57 58 56 56 57 56 57 33 45 58 32 58 58 58 45 56 45 45 57 57 58 27 32 32 32 27 32 23 23 23 23 23 23 27 23 27 27 33 33 33 32 27 33 54 59 63 63 59 71 54 34 34 34 59 34 33 34 34 41 44 45 34 45 36 34 42 34 39 34 34 34 34 34 42 45 42 34 34 
50 50 24 39 39 50 39 50 18 18 16 18 27 18 36 38 38 50 38 52 50 50 33 39 33 24 50 24 58 67 52 50 38 50 24 56 56 56 56 57 31 57 56 57 50 56 59 57 39 51 38 38 51 57 56 39 57 59 59 58 57 57 67 39 57 58 50 59 50 39 57 56 58 50 24 67 56 57 56 67 57 57 39 58 58 58 58 58 39 66 59 58 59 59 57 58 66 67 57 67 57 57 58 18 32 33 50 57 58 56 57 59 59 58 59 56 50 57 59 50 50 39 57 58 57 57 57 56 56 58 66 56 58 57 58 45 57 56 45 33 38 45 32 32 32 32 39 32 32 27 23 23 23 23 27 27 27 27 27 27 34 34 33 33 39 59 59 39 58 63 54 54 34 59 59 33 34 33 34 34 34 41 42 36 34 45 45 34 34 34 34 42 39 34 34 42 45 42 42 45 
50 39 50 51 51 52 32 26 18 18 16 18 18 18 39 50 51 51 33 36 39 50 51 51 50 50 18 18 39 58 52 50 50 24 57 18 67 58 58 56 31 56 50 58 66 57 59 59 51 39 18 32 58 52 50 58 58 58 59 67 58 66 39 57 66 58 67 50 67 39 39 39 38 58 57 57 58 57 67 57 57 24 39 58 57 66 58 58 39 66 66 57 67 57 57 58 57 59 57 58 67 56 18 18 33 33 56 59 57 33 57 58 59 56 58 50 56 50 50 57 56 56 71 71 57 56 57 57 56 56 56 58 58 57 57 58 58 58 57 33 39 45 45 32 32 33 33 32 32 27 27 23 23 23 27 32 33 33 27 33 33 33 34 34 71 39 59 54 35 54 54 54 40 34 34 34 34 42 42 34 34 45 42 36 72 45 45 42 34 45 40 39 42 34 39 45 42 34 45 34 
50 52 51 51 50 50 32 32 38 18 18 18 39 15 18 39 52 52 33 33 33 33 33 57 58 66 52 24 24 52 59 56 56 38 50 50 39 50 50 24 58 56 58 57 57 57 57 57 67 38 18 38 18 51 57 58 58 58 58 58 58 58 57 57 58 58 59 67 59 39 39 39 57 58 67 58 39 39 56 58 58 57 58 58 58 66 58 57 57 57 66 57 57 57 57 57 67 24 56 58 40 56 32 33 50 55 59 58 56 50 56 57 32 33 56 57 50 32 56 58 67 59 56 56 56 57 57 57 56 57 57 56 58 57 57 58 58 57 53 46 32 32 33 45 45 45 37 37 37 37 27 27 27 27 38 53 33 53 33 34 34 27 34 39 59 59 54 39 45 54 54 54 54 54 59 59 59 39 59 36 36 34 34 45 45 45 34 40 45 39 34 40 34 42 38 42 39 34 34 45 
50 38 50 50 50 50 50 32 26 26 26 38 30 18 18 38 52 52 36 18 33 36 33 36 36 67 67 52 51 56 50 57 56 57 50 50 66 51 50 51 50 24 16 57 18 24 50 57 24 18 18 50 38 24 24 39 58 58 58 58 66 56 59 67 57 66 57 57 59 57 57 39 38 50 57 57 39 59 67 59 58 57 39 58 58 56 57 57 66 57 66 66 67 57 67 67 57 56 57 39 56 57 33 33 56 56 57 56 57 32 50 50 18 32 56 50 32 58 67 56 59 57 58 56 57 56 57 57 57 57 58 56 57 57 57 45 45 58 54 54 32 32 32 37 54 53 44 39 37 37 32 32 27 38 32 33 33 39 39 34 32 27 34 39 71 59 39 54 54 54 54 54 54 54 54 42 59 59 59 59 36 34 34 39 42 45 42 45 42 34 34 42 34 38 42 45 42 45 36 42 
50 24 52 18 24 50 32 38 36 38 39 18 50 18 15 33 50 52 39 38 36 58 33 33 36 67 52 52 50 50 50 50 67 50 50 51 39 51 51 50 56 58 57 24 57 56 50 57 18 18 18 18 18 24 18 39 57 57 57 57 67 58 56 56 56 58 66 66 57 57 39 39 50 66 67 67 66 58 67 56 39 57 58 57 57 39 57 39 57 57 56 56 25 56 57 58 59 59 59 59 57 59 57 58 59 58 59 56 50 58 50 18 28 58 56 18 56 57 58 58 58 56 57 59 58 56 56 57 57 57 57 58 57 57 57 57 45 58 45 57 38 32 32 32 32 38 39 54 45 38 32 32 46 54 54 54 38 54 38 32 27 27 27 39 59 59 54 54 54 54 59 59 54 54 54 54 59 59 59 59 59 34 34 42 45 42 34 45 42 42 34 40 42 34 42 42 40 40 40 45 
50 50 39 24 50 50 50 52 51 52 38 33 26 18 18 27 33 50 50 50 50 38 52 36 33 39 67 52 52 50 38 57 58 57 58 50 58 58 39 57 58 57 57 57 50 57 18 59 67 18 24 18 18 18 18 18 39 57 56 56 57 59 39 56 66 56 67 57 57 56 50 39 39 56 39 58 57 58 57 56 24 56 58 58 57 56 39 56 58 58 58 58 56 56 57 57 59 59 59 59 59 59 59 59 59 59 59 63 58 56 58 55 50 57 59 58 58 57 58 57 66 57 56 39 56 57 57 57 57 56 56 57 57 45 39 58 45 58 44 57 57 32 32 32 38 37 45 53 53 45 32 37 37 27 32 54 38 54 54 32 32 32 34 39 59 59 59 59 54 54 59 59 59 54 54 54 42 34 42 42 39 39 34 42 42 42 34 34 34 34 42 42 42 42 42 42 40 42 42 32 
39 24 39 32 50 50 32 52 36 50 52 50 18 18 18 18 27 39 50 50 36 50 36 67 36 36 36 39 39 38 38 50 59 58 58 58 56 39 39 24 50 58 57 57 57 56 50 18 50 25 18 24 18 18 18 39 57 57 57 58 59 58 67 67 56 39 56 57 50 66 57 38 39 39 58 57 56 67 66 39 24 24 57 57 66 24 58 58 58 58 58 39 57 57 67 57 57 57 57 58 59 59 57 56 58 57 58 63 56 58 58 56 58 57 67 58 58 58 58 57 57 56 57 56 56 58 58 58 57 58 58 57 57 57 57 33 58 57 57 57 39 32 32 32 37 39 39 53 53 53 32 32 27 32 34 46 39 45 59 34 34 34 34 62 71 59 59 63 54 54 59 59 59 36 42 39 34 34 59 54 59 42 34 34 42 42 34 34 34 42 36 42 40 40 42 40 40 40 34 33 
52 50 52 39 32 32 32 50 50 52 52 50 50 18 18 18 27 39 50 50 50 50 36 36 36 36 36 36 36 39 57 57 58 58 58 58 51 50 57 50 58 58 38 57 56 51 58 18 18 18 38 38 38 38 39 50 57 58 57 59 59 67 57 67 67 56 66 57 57 56 50 39 57 58 58 39 58 59 58 58 66 66 24 23 57 56 39 57 39 67 56 24 39 24 57 58 59 56 39 24 39 39 59 57 57 59 59 63 58 58 50 33 58 66 58 56 58 50 56 58 58 57 45 57 57 57 57 66 58 57 57 57 57 45 57 45 33 57 51 32 57 32 54 37 53 53 53 53 53 53 53 54 46 40 34 33 39 33 33 33 34 34 38 62 62 54 59 34 54 42 54 40 34 34 39 54 35 36 54 54 42 36 34 36 36 42 34 33 40 42 42 42 34 34 33 40 36 34 34 33 
52 52 50 52 32 32 32 50 32 50 50 50 50 24 18 18 51 30 27 50 39 38 27 36 33 33 36 36 36 39 57 57 57 50 50 67 50 57 50 38 24 58 18 57 51 51 44 39 66 18 18 24 38 58 58 58 57 58 57 58 58 57 59 67 56 56 65 57 50 39 38 38 23 39 58 56 59 59 58 58 58 57 58 18 39 58 57 39 39 40 56 24 56 56 58 71 56 59 59 59 58 59 59 58 56 50 33 59 58 58 58 58 58 58 56 58 57 49 57 57 56 51 57 57 57 56 66 57 58 58 57 56 57 56 45 53 53 39 44 51 53 32 37 53 53 53 53 53 53 57 57 54 46 46 46 39 33 33 33 33 34 34 38 41 62 59 59 54 59 59 54 34 54 36 54 42 42 42 50 54 42 36 34 36 45 40 33 33 34 42 42 42 45 34 33 34 32 34 42 33 
32 52 52 39 51 52 52 32 39 50 39 52 50 50 26 26 18 18 18 18 18 18 27 33 33 39 51 51 67 36 67 50 57 38 57 38 39 57 57 24 57 51 57 57 57 57 58 56 57 50 24 38 39 50 39 50 57 56 39 58 58 67 59 58 57 39 65 57 50 50 38 38 18 39 58 66 59 59 56 58 58 58 58 66 58 24 24 57 56 59 59 39 39 56 56 57 56 58 57 59 59 59 57 56 57 57 66 39 58 58 56 58 57 50 56 58 44 57 57 58 56 57 56 57 58 57 57 57 57 57 57 56 57 56 45 45 57 52 51 50 32 32 37 45 45 45 45 45 53 53 53 62 54 40 39 39 33 33 33 33 33 34 39 57 54 54 34 59 54 59 54 54 54 34 34 34 34 34 42 45 45 34 34 34 42 33 40 34 40 42 42 34 40 34 42 33 32 34 38 39 
50 50 52 39 50 50 50 32 51 36 32 50 50 50 37 27 26 18 18 17 18 18 36 36 39 57 36 38 67 67 67 67 50 38 36 24 18 57 57 57 57 58 57 57 57 58 58 65 38 44 38 39 57 38 18 23 24 57 56 57 58 67 58 67 56 57 65 57 50 39 39 38 30 30 39 59 67 58 39 58 56 57 57 57 24 56 24 57 57 59 59 57 58 50 50 39 56 39 57 59 59 58 32 50 58 56 57 58 58 58 58 58 58 56 56 57 50 56 57 51 58 57 57 57 56 58 56 57 58 57 57 57 58 57 66 57 45 32 56 52 32 32 37 45 44 44 38 39 45 45 45 53 54 40 53 33 33 33 33 33 33 33 39 62 62 59 54 34 54 54 54 54 54 54 54 33 34 36 45 42 45 34 42 42 42 34 34 34 42 40 40 42 34 33 33 34 32 34 38 34 
50 52 50 50 38 50 50 32 32 33 38 52 50 50 38 33 26 18 18 18 18 26 39 52 50 50 50 65 65 50 38 36 39 51 38 24 24 58 39 57 57 58 58 66 65 57 57 50 50 38 58 58 58 58 24 18 39 56 50 57 59 59 67 66 66 57 65 57 50 38 37 39 23 39 58 58 67 67 66 57 57 56 56 56 24 24 24 57 58 51 39 58 67 39 39 56 57 58 59 59 56 58 58 58 58 58 56 56 58 57 57 58 58 56 25 56 56 56 57 57 56 57 57 56 58 58 58 58 57 58 57 57 56 56 53 38 50 52 52 32 32 32 36 22 44 45 45 39 39 39 53 53 46 40 39 33 33 32 32 33 33 33 39 62 62 54 54 54 54 54 54 54 54 36 54 34 34 45 45 -9999 34 42 42 42 42 40 34 34 42 34 34 42 34 42 34 34 34 34 34 34 
50 52 32 32 32 50 39 32 33 32 32 32 36 52 52 39 24 18 18 37 18 26 50 38 50 50 50 50 67 67 67 38 52 51 51 39 50 58 67 57 57 65 39 38 50 50 57 57 50 59 58 67 66 58 66 23 39 66 66 57 58 58 67 66 66 66 66 66 66 66 39 23 66 50 58 67 67 66 57 57 58 57 18 18 18 24 58 58 58 59 39 59 57 59 59 56 50 59 58 59 58 66 58 58 58 58 58 58 58 57 58 56 58 58 58 57 57 57 57 56 32 57 57 57 57 58 56 58 58 58 45 32 53 53 53 50 50 38 53 52 32 32 22 23 45 45 45 45 39 39 33 53 46 39 39 33 32 32 27 32 33 33 40 54 54 54 59 54 54 54 54 54 51 54 33 34 34 42 42 42 42 42 34 42 42 34 34 34 40 40 34 42 34 42 40 34 34 32 32 34 
50 32 18 18 50 50 32 24 32 32 32 32 50 50 50 51 50 36 18 27 18 18 36 50 50 50 36 39 50 67 59 52 50 50 50 51 50 58 57 57 65 50 65 50 50 65 57 57 57 66 66 57 58 58 39 37 56 56 57 57 58 67 58 66 57 58 66 66 66 66 39 65 65 58 58 39 66 66 58 58 58 39 24 56 58 18 39 56 56 59 59 59 59 59 59 59 59 59 59 39 57 56 59 67 58 58 58 57 44 67 58 56 66 58 57 57 57 58 57 51 44 57 57 56 57 58 57 58 58 58 58 57 32 37 44 53 32 37 37 37 36 36 37 38 53 53 53 53 45 45 45 33 40 54 39 33 32 23 23 27 32 33 57 40 40 42 54 54 54 52 54 54 54 33 33 34 40 42 42 41 42 42 40 42 42 34 34 40 42 34 34 34 34 42 34 34 32 32 32 33 
39 32 25 18 18 18 18 32 32 32 50 50 52 50 52 52 39 36 34 18 18 18 39 50 50 50 50 52 50 50 52 52 50 50 50 50 57 50 50 57 57 65 57 50 57 57 65 57 67 66 66 66 58 57 50 23 23 39 57 65 57 56 66 66 58 58 39 39 66 39 39 65 57 39 56 58 58 58 58 24 24 58 58 31 58 23 39 56 50 57 59 59 56 39 56 59 59 59 58 58 56 58 56 59 58 67 59 57 56 58 58 56 57 58 59 57 57 57 56 56 57 56 57 57 58 58 59 57 58 66 58 32 36 52 33 38 37 37 37 36 36 36 39 53 53 53 56 53 45 38 33 33 39 39 33 32 27 23 23 27 33 56 34 40 34 34 54 54 52 54 33 33 33 33 34 34 34 42 42 42 41 42 42 42 42 34 34 42 42 34 45 34 34 33 33 40 34 36 36 32 
52 25 31 32 32 52 52 52 32 52 50 50 52 50 50 51 51 38 33 18 18 18 38 50 50 50 50 52 59 58 52 52 59 52 57 57 57 65 66 57 39 57 59 50 59 57 50 65 39 58 57 58 58 58 66 18 18 39 56 57 56 56 57 65 57 66 58 58 57 56 39 39 39 56 57 67 58 67 58 58 66 66 58 58 57 56 32 37 39 50 58 57 50 24 58 59 58 58 58 58 58 58 58 59 67 58 58 59 58 57 59 57 58 45 56 57 50 32 57 57 57 56 57 57 58 57 57 57 57 56 32 32 37 38 58 38 53 53 37 38 45 37 53 53 53 53 53 39 53 39 39 33 33 32 33 33 32 32 32 33 39 56 34 36 36 54 34 34 33 33 33 33 33 34 34 34 34 42 42 42 42 42 34 42 42 34 40 42 40 42 40 40 40 33 33 34 34 40 40 32 
39 32 25 52 52 52 50 32 44 51 39 52 52 50 50 50 52 50 32 18 18 18 18 39 50 50 36 50 50 52 52 58 58 50 50 50 57 65 66 66 57 65 57 67 57 57 57 67 67 58 58 58 56 58 24 50 18 39 57 58 56 56 56 56 58 58 66 66 57 58 66 56 56 57 66 39 58 58 58 58 58 56 58 58 58 39 37 39 57 50 57 58 38 23 59 58 58 66 58 58 67 39 56 67 58 58 58 58 67 56 56 57 57 57 56 58 57 32 57 57 57 56 56 57 58 57 39 56 57 57 36 56 38 51 53 56 66 38 38 53 53 53 53 53 53 45 45 45 45 45 39 33 32 32 32 32 33 33 33 39 34 42 42 57 54 33 33 33 33 33 33 33 34 34 34 34 36 42 34 34 41 42 42 42 42 42 39 39 42 34 42 34 34 40 33 34 40 32 32 33 
32 26 52 32 32 18 18 50 52 50 38 32 32 50 50 52 52 52 33 18 18 18 18 39 50 50 50 50 50 50 36 36 36 57 56 50 66 58 57 57 57 57 57 57 57 58 65 67 59 58 58 58 58 58 39 23 58 23 58 58 58 58 58 56 66 66 66 66 57 58 58 56 39 57 39 24 58 58 57 58 66 66 57 39 38 57 39 58 57 57 58 58 57 57 59 59 58 66 66 66 58 58 67 58 50 59 56 56 56 56 56 56 57 58 56 56 57 57 57 57 56 57 57 57 57 59 67 38 58 57 32 56 53 52 56 66 66 53 53 53 53 53 53 53 45 45 38 39 39 39 39 33 32 32 23 27 32 33 33 34 39 33 57 33 33 33 33 33 33 33 33 33 34 34 34 34 34 42 40 34 41 42 42 34 39 42 36 41 42 34 34 40 34 39 32 32 34 33 33 34 
32 26 26 26 18 18 17 32 32 50 39 39 39 52 52 39 52 52 50 50 24 18 18 39 56 50 56 50 36 36 38 39 36 36 57 65 58 50 50 58 59 38 57 58 57 50 58 59 59 50 58 57 39 65 57 38 56 50 39 58 59 59 59 59 57 58 66 66 57 58 58 58 58 66 50 66 58 39 57 57 66 66 58 39 50 57 57 18 38 38 58 58 58 66 67 67 57 57 56 57 56 58 58 57 58 58 56 57 67 66 57 59 57 56 57 57 57 57 57 56 56 57 57 57 57 57 57 36 36 57 38 57 57 53 51 51 56 53 53 53 54 54 53 53 45 53 39 45 39 39 38 34 33 34 23 23 27 32 34 62 62 57 33 33 33 33 34 34 34 33 33 33 33 34 34 34 34 34 33 40 34 42 40 34 42 41 34 34 34 34 34 32 33 40 34 34 34 34 34 34 
39 32 26 32 32 18 18 17 32 38 50 50 50 32 52 38 52 51 52 51 36 18 18 38 38 50 50 50 38 36 38 52 51 59 57 39 57 38 39 39 57 65 57 59 58 39 67 67 59 58 50 57 58 50 39 56 50 50 50 56 59 59 59 59 58 58 67 57 58 58 58 56 56 66 58 58 58 57 57 58 66 57 57 66 57 50 57 58 23 18 57 58 66 66 57 56 50 66 66 57 56 56 58 57 57 56 56 57 67 66 66 56 57 57 57 56 57 56 57 56 57 57 57 57 57 50 56 36 37 23 38 53 53 38 48 53 53 53 53 53 53 57 53 53 45 38 39 44 32 38 33 54 34 33 27 27 23 32 57 62 62 57 34 33 33 34 34 34 34 34 33 33 34 34 34 67 72 42 34 40 40 42 40 34 40 42 34 33 34 34 34 34 32 33 34 34 34 34 34 33 
50 52 36 32 32 50 24 50 18 39 39 52 38 33 39 50 51 51 51 50 38 34 18 50 36 36 38 50 36 36 52 50 50 57 50 57 58 58 66 59 57 57 65 57 59 57 58 66 58 50 57 50 58 57 50 50 39 56 58 58 58 59 59 59 58 59 57 59 58 58 58 39 56 58 66 58 58 58 57 65 65 57 57 50 50 58 58 57 66 57 58 57 66 66 57 58 57 67 58 66 58 57 58 67 56 56 56 56 66 66 57 56 56 57 57 56 56 57 57 57 57 57 57 57 57 56 58 37 56 37 37 37 37 37 36 53 53 56 53 53 53 57 53 45 45 37 45 32 32 32 33 53 34 33 23 23 27 62 33 62 62 63 58 58 34 54 54 33 34 33 33 34 66 42 42 40 42 33 42 42 42 42 34 34 34 42 34 34 32 34 34 34 32 32 34 36 34 34 33 32 
50 39 50 32 38 50 50 39 32 51 39 52 50 18 39 51 50 52 51 52 50 34 18 36 38 18 38 50 36 38 50 50 50 38 57 57 57 57 58 39 57 50 39 57 59 57 58 50 50 58 57 57 58 50 38 50 50 56 58 59 59 59 59 59 57 50 39 58 58 58 58 66 58 58 58 58 58 58 66 65 57 57 58 56 50 24 58 39 56 66 58 66 66 66 58 66 66 57 58 67 56 56 57 59 56 56 58 50 50 58 57 56 56 58 57 56 56 57 57 58 57 57 57 57 37 38 56 37 37 37 37 37 37 50 50 53 53 56 53 53 53 53 53 53 45 38 38 33 33 39 32 54 33 32 23 27 39 33 42 36 39 33 54 54 54 54 52 52 34 52 57 58 34 -9999 42 34 34 42 42 42 42 42 34 34 34 42 34 32 32 34 39 39 32 34 33 34 33 38 34 33 
50 50 50 50 44 32 50 50 33 18 17 39 39 32 32 34 38 50 51 52 38 33 36 18 18 18 18 39 65 50 50 50 50 50 50 57 57 57 58 39 58 56 56 57 57 57 58 58 58 58 58 57 39 39 38 38 39 58 58 59 59 58 58 66 66 66 39 57 57 58 66 66 56 58 58 58 66 58 66 65 57 66 58 58 58 51 57 65 58 66 66 57 57 58 66 58 67 67 56 58 56 57 56 58 67 65 66 56 56 57 66 56 57 56 57 56 57 57 57 57 58 56 56 56 37 37 57 38 32 36 37 37 37 38 53 53 53 56 56 53 53 44 37 37 38 38 37 37 32 32 54 32 23 23 23 32 40 42 42 33 40 34 34 34 40 54 58 52 52 52 52 52 34 34 -9999 34 42 42 42 42 34 34 34 34 42 34 34 34 32 34 38 39 32 32 33 33 32 32 33 27 
50 50 50 32 32 50 50 32 32 18 32 39 50 24 24 32 39 50 52 39 36 24 24 18 18 18 16 50 50 50 50 50 50 57 50 57 58 57 39 56 56 56 56 56 56 56 57 58 58 58 58 58 44 38 38 50 58 56 59 59 58 66 58 66 50 66 57 66 65 57 66 66 56 58 58 57 66 58 38 38 39 39 67 66 66 58 58 66 66 66 66 66 57 66 57 57 58 56 57 57 57 66 56 56 58 67 67 56 56 57 57 57 57 57 57 57 57 57 57 57 56 56 56 37 37 38 56 37 57 38 37 51 53 53 53 53 53 56 56 56 38 37 37 37 37 37 38 38 39 54 33 27 32 27 33 33 33 39 33 59 59 59 34 42 40 52 63 52 52 52 52 40 42 42 34 42 34 42 40 34 42 34 34 34 34 42 34 32 32 32 39 39 39 40 34 34 33 33 33 31 
50 50 50 50 32 50 32 32 50 51 50 39 52 24 39 50 50 52 52 52 33 24 36 18 18 16 16 16 50 50 50 50 57 57 50 58 57 39 57 59 56 56 56 56 56 57 57 58 58 57 57 39 38 38 24 50 56 39 57 59 58 58 66 58 39 67 67 65 57 57 66 58 66 66 58 58 66 38 39 39 39 39 57 67 58 66 66 66 66 58 66 58 57 58 66 57 37 57 58 56 56 57 67 56 57 67 67 56 57 58 57 57 50 56 57 57 57 57 57 56 56 58 56 37 50 53 56 56 36 32 36 50 53 53 53 53 56 53 53 53 45 37 37 37 38 37 45 54 39 54 33 34 32 34 34 33 33 59 33 59 59 34 42 42 52 57 57 52 52 52 52 34 34 34 57 42 34 34 42 42 34 34 34 34 34 34 31 34 32 31 33 33 34 33 32 38 39 38 33 34 
39 50 50 50 50 50 50 50 52 50 38 51 38 36 33 33 33 52 52 52 50 39 50 24 18 16 16 16 38 39 50 50 57 57 59 57 57 57 56 56 56 56 58 56 57 57 57 57 57 50 50 57 57 50 39 59 56 56 58 59 58 66 58 66 50 39 67 58 50 57 58 58 66 66 58 58 66 38 56 39 39 38 50 58 57 50 66 67 58 56 58 58 58 67 56 67 57 57 58 67 57 67 67 66 67 59 67 58 58 58 58 56 45 45 57 57 57 57 57 56 57 57 37 38 36 37 37 53 37 51 37 49 52 52 53 53 53 53 53 38 38 45 37 38 53 45 45 54 33 53 54 57 34 54 34 34 59 34 59 59 54 42 54 52 52 57 57 52 52 52 40 34 42 34 34 39 34 34 42 42 33 34 34 34 34 32 32 34 31 31 38 27 27 31 38 38 33 38 34 34 
26 50 50 50 50 50 50 50 50 38 39 52 50 36 18 33 18 33 52 52 51 36 23 18 18 36 16 16 16 39 38 39 58 58 57 57 57 57 56 56 56 50 65 57 57 57 57 57 58 58 39 38 39 50 50 56 57 58 58 58 58 58 67 67 50 57 58 58 39 39 58 58 56 66 58 58 66 66 39 57 66 66 58 58 50 66 58 58 56 39 66 58 66 58 58 67 59 58 57 67 67 57 66 67 67 59 58 58 58 58 58 50 56 45 45 56 56 57 56 56 57 56 37 37 36 37 37 37 49 37 37 53 53 53 52 53 53 53 53 38 38 45 33 57 56 53 53 54 54 54 57 57 54 34 34 63 54 53 54 63 40 58 54 52 52 57 57 52 52 42 42 34 34 34 42 42 34 34 34 34 34 42 42 39 34 23 26 31 23 31 39 34 31 32 38 38 38 34 38 34 
26 32 39 50 50 50 50 52 24 18 50 50 50 39 33 38 18 24 36 52 52 38 24 36 38 36 50 24 16 16 38 38 50 58 58 57 57 59 57 56 39 50 57 57 57 57 57 39 39 57 39 24 24 39 56 51 58 66 58 59 58 66 66 58 58 67 66 58 66 57 56 58 66 58 58 66 66 56 39 67 58 58 58 58 58 58 58 58 56 50 67 59 59 67 67 56 57 56 67 66 57 67 67 67 58 67 57 56 56 58 58 57 50 50 56 56 56 56 57 58 57 58 39 37 37 37 36 37 37 37 37 53 53 53 53 53 53 53 53 45 38 45 53 56 53 53 53 45 54 53 54 54 34 33 40 63 58 58 63 58 58 58 33 52 34 34 52 34 42 34 34 34 34 42 42 42 34 42 42 43 42 34 34 34 32 23 33 23 23 23 31 31 39 34 38 32 34 33 27 27 
26 26 32 50 50 50 50 50 32 32 50 50 33 52 52 33 18 24 36 52 52 38 52 51 36 36 38 18 16 24 39 16 16 39 57 50 58 57 50 50 38 67 57 67 57 57 57 50 39 59 36 57 38 50 57 56 56 56 39 58 66 66 66 57 58 58 58 57 58 58 57 56 56 39 57 66 66 66 66 58 67 58 58 57 58 57 58 58 58 66 58 59 58 67 67 58 66 56 58 58 66 67 67 57 66 67 50 56 45 58 57 56 56 57 56 65 56 57 57 58 56 39 37 37 57 56 37 37 38 38 38 53 53 53 53 54 53 53 53 45 45 53 57 56 53 53 53 54 39 45 54 54 33 34 71 63 58 58 58 63 58 40 34 40 34 34 34 34 34 34 40 34 34 42 42 40 33 42 42 34 34 34 34 34 23 26 31 23 32 31 33 23 39 38 35 31 23 27 23 14 
18 26 32 36 52 50 50 52 32 39 52 32 32 50 52 24 18 24 52 50 52 50 52 39 36 36 24 18 18 24 22 22 16 16 38 58 58 59 50 38 38 38 58 57 57 57 57 58 44 39 50 39 50 39 50 56 38 58 58 56 56 66 58 59 58 67 58 58 58 58 57 58 58 58 66 58 66 66 66 67 58 59 58 66 66 58 67 56 66 67 58 58 58 58 67 58 66 66 66 58 66 57 58 65 66 66 66 57 57 58 57 59 57 57 57 56 56 56 56 57 56 56 37 37 57 37 37 56 53 53 53 53 53 53 53 54 53 53 53 53 53 57 57 56 53 53 53 53 54 53 59 53 54 34 34 34 66 34 34 39 33 33 33 52 34 34 34 34 42 42 42 34 40 34 42 42 42 34 34 34 34 34 34 34 23 14 14 14 23 23 26 27 39 38 38 31 14 31 23 13 
24 32 32 32 50 50 50 50 51 50 32 24 50 50 50 18 24 36 36 39 52 50 50 52 38 36 38 24 18 18 22 16 16 16 16 39 59 22 22 39 56 50 59 57 57 57 57 50 50 50 44 38 38 50 39 56 56 50 58 50 56 58 67 67 59 59 58 58 58 58 50 66 66 57 58 66 66 66 66 66 58 58 67 67 58 58 67 67 58 58 57 58 58 58 67 58 58 57 57 66 58 58 56 56 58 67 66 57 57 58 58 65 56 58 57 50 49 56 58 57 58 66 56 56 37 37 37 50 50 56 53 53 54 53 54 53 53 53 57 57 57 45 62 53 53 53 53 54 53 54 59 71 57 34 33 34 33 33 33 33 33 33 33 34 34 34 34 42 42 42 34 34 42 42 42 42 39 39 34 34 34 34 33 31 23 23 14 14 14 23 14 14 14 14 27 14 14 13 23 13 
24 32 32 50 50 50 50 50 52 52 33 24 50 50 33 24 33 38 38 50 50 52 50 52 52 36 36 38 24 16 16 16 16 16 14 16 59 59 58 38 39 50 50 50 57 44 50 58 38 44 39 38 50 56 56 56 38 57 39 50 56 66 66 57 67 52 58 58 58 58 50 50 66 66 66 66 57 66 66 66 58 56 56 58 56 58 56 56 56 58 57 67 58 66 58 56 67 66 50 56 66 56 50 56 50 58 67 58 66 57 66 57 57 65 57 57 58 57 58 50 56 66 57 51 56 50 50 50 57 56 53 53 53 53 53 53 54 57 57 57 57 57 53 56 53 53 53 53 53 65 71 54 34 34 33 33 33 33 33 33 33 33 34 34 33 34 40 42 40 42 36 34 42 34 34 34 42 42 34 34 34 34 33 32 27 23 14 14 14 14 14 14 14 13 12 14 13 13 13 13 
24 32 51 50 39 50 50 50 44 33 50 18 33 39 36 51 36 33 52 52 52 50 52 52 52 38 36 36 36 51 22 16 16 16 16 50 39 50 39 38 59 59 24 39 58 50 38 39 38 38 39 39 50 56 57 57 39 58 50 57 56 66 66 58 66 59 58 56 58 57 50 50 66 66 66 66 58 66 58 58 39 66 57 56 58 58 57 56 66 56 56 56 56 56 59 56 67 58 58 56 57 56 56 56 67 58 66 56 50 50 50 56 57 56 56 58 57 58 58 58 50 38 56 56 50 37 37 51 50 50 53 53 51 53 53 58 57 53 57 57 57 57 66 67 54 53 59 53 33 53 53 33 33 34 33 33 33 33 33 33 33 33 33 34 33 40 42 42 42 34 34 34 42 42 34 34 34 34 34 34 34 34 33 33 33 26 14 10 14 14 14 14 13 12 12 12 13 23 13 13 
50 50 50 39 39 50 50 50 50 52 32 24 52 50 52 51 51 33 36 22 33 50 52 52 50 39 50 39 50 39 22 24 22 16 16 22 39 52 39 39 67 59 67 59 58 58 50 39 50 44 39 36 38 50 57 57 56 50 50 58 66 66 59 58 58 58 58 66 58 58 66 58 58 57 58 66 66 57 66 58 56 56 56 58 57 57 57 57 57 57 57 57 66 56 50 58 59 67 56 57 67 50 56 67 67 66 56 56 56 56 50 50 57 58 56 57 57 58 57 57 50 56 50 56 36 36 37 50 56 53 53 53 58 54 57 58 54 53 57 57 57 66 66 59 53 39 53 53 33 33 33 33 33 33 33 33 33 33 33 33 33 33 34 34 34 42 42 42 42 42 34 45 42 42 34 34 34 34 34 34 33 34 34 34 34 33 14 12 12 14 14 13 10 10 12 12 13 13 12 13 
52 50 32 51 51 32 50 50 51 52 17 24 50 52 50 33 22 22 16 16 16 16 52 50 51 51 51 51 52 50 24 22 38 38 39 50 51 39 38 39 39 39 67 58 58 50 44 58 58 58 36 38 44 50 59 56 58 39 58 58 66 66 58 58 58 58 58 39 56 59 58 56 58 58 56 58 56 58 65 66 66 66 66 66 57 57 57 57 58 57 57 57 58 56 56 58 58 58 67 57 57 56 67 66 66 57 56 56 56 50 50 50 58 57 37 37 51 58 58 56 56 56 56 56 37 36 37 50 50 56 53 53 53 66 66 54 66 54 54 66 54 54 66 54 53 53 53 33 33 33 33 33 34 33 33 33 33 33 33 33 33 33 34 39 34 42 40 42 42 42 34 34 40 42 42 34 34 34 33 33 33 33 39 39 33 33 14 13 14 31 13 13 13 10 12 13 13 31 12 13 
39 39 51 50 50 50 50 52 50 39 36 36 52 50 52 24 16 16 16 22 24 38 50 50 51 51 52 51 52 50 50 38 39 39 51 24 38 39 39 38 50 50 59 50 50 57 44 38 57 50 38 50 59 58 50 58 59 50 58 58 58 58 58 58 58 58 58 50 50 58 58 58 57 56 50 56 39 58 58 65 58 67 67 58 58 58 66 66 58 58 57 58 58 66 56 58 58 58 57 50 51 66 57 66 57 56 50 50 50 50 67 58 58 58 57 50 58 58 38 56 56 56 56 56 37 37 57 50 50 50 51 53 66 66 66 54 54 53 54 66 54 54 54 54 66 66 58 34 33 33 34 59 71 63 34 33 33 33 33 33 34 34 34 42 34 42 42 42 34 34 34 42 34 34 33 34 34 34 33 32 32 32 34 39 39 33 14 14 14 13 14 10 10 10 10 12 13 32 13 13 
50 50 39 50 39 51 51 52 52 52 52 52 52 50 50 24 22 16 16 52 36 22 22 38 51 51 51 51 52 38 51 57 57 58 38 38 39 -9999 38 67 67 59 58 50 57 50 50 58 58 38 38 57 38 39 39 59 58 57 39 39 50 58 58 58 58 58 66 66 66 58 58 66 58 39 50 58 58 67 50 59 67 39 50 58 57 58 66 66 58 58 58 66 56 56 57 56 58 58 58 66 66 56 57 56 50 67 50 50 50 50 58 66 58 57 50 57 57 58 65 50 56 56 56 56 37 37 37 50 50 49 50 53 54 54 54 54 54 55 54 66 54 54 54 66 66 57 57 34 34 39 57 42 59 39 34 33 78 65 33 33 34 34 34 42 42 40 42 40 42 42 42 34 34 33 33 34 34 33 33 26 32 23 34 38 39 33 33 14 12 12 10 10 10 9 10 12 23 12 13 13 
38 33 33 32 51 51 51 51 50 50 50 39 33 50 52 50 50 38 16 16 39 36 22 22 51 66 51 51 52 36 39 50 36 22 22 36 39 -9999 -9999 58 67 59 58 58 57 39 39 38 39 39 39 39 37 37 50 58 59 58 39 50 39 58 66 58 58 58 58 66 58 66 66 66 66 58 58 57 59 59 59 58 50 39 38 58 58 58 58 57 58 58 57 57 50 56 58 66 58 58 58 66 66 57 66 66 50 58 67 50 50 56 58 67 58 58 66 50 58 50 50 56 56 56 49 55 50 37 37 50 49 49 50 50 54 54 54 54 54 54 66 54 54 54 54 54 57 58 58 66 57 34 33 34 39 39 33 33 33 33 71 34 42 42 34 34 42 34 34 34 34 34 34 33 34 42 33 34 34 34 33 31 23 23 33 38 39 33 23 13 7 7 7 7 10 10 10 12 31 12 12 12 
33 32 32 33 51 51 51 50 50 39 50 51 51 52 52 52 52 38 22 39 52 16 16 22 39 51 51 50 36 22 16 36 36 39 36 38 56 -9999 -9999 50 58 59 67 57 58 39 50 57 38 50 56 50 37 39 56 58 59 58 59 51 39 58 67 58 58 58 58 66 66 66 66 66 66 58 67 59 59 67 58 56 50 39 50 58 58 66 57 56 58 57 50 38 38 56 58 58 58 66 66 66 66 66 66 57 50 50 56 50 50 58 59 58 58 66 66 58 57 56 56 56 50 56 56 55 53 50 37 49 49 44 45 54 66 54 54 54 54 66 66 54 54 54 54 54 58 58 66 66 58 66 34 34 71 33 33 42 36 33 33 34 40 34 34 34 34 34 34 42 40 42 34 42 33 42 33 34 31 31 34 34 31 23 26 31 34 34 23 13 7 7 7 7 7 9 10 13 9 12 12 12 
32 32 32 51 51 50 52 24 50 52 39 50 51 50 52 39 38 22 22 22 16 16 21 22 39 51 51 51 24 22 22 16 39 39 38 39 56 56 50 39 39 58 57 50 39 38 50 57 57 38 50 56 39 39 39 57 59 67 67 51 39 57 67 59 58 66 66 66 56 66 66 58 66 59 67 58 58 58 58 58 50 38 57 59 66 66 58 57 58 67 66 51 49 57 58 58 58 66 66 66 66 57 50 49 50 50 50 50 50 67 58 67 58 56 66 58 51 57 57 57 65 65 65 49 49 50 37 49 50 45 51 54 66 54 54 55 54 66 66 67 54 54 54 54 58 66 66 66 66 66 34 34 33 33 33 33 33 33 40 42 34 42 42 42 34 34 34 42 42 34 42 34 33 33 34 33 23 27 34 34 34 31 14 23 33 33 23 23 7 6 7 7 8 9 10 10 12 12 12 10 
32 32 38 32 52 51 52 50 50 50 50 51 51 52 52 52 51 22 22 16 16 22 22 39 50 52 52 51 50 38 24 22 16 21 38 56 56 57 50 39 67 58 57 38 38 50 58 57 59 39 50 56 38 39 39 57 58 67 59 59 59 50 58 58 58 58 66 39 57 67 66 66 67 59 57 58 58 58 57 50 39 50 58 58 66 66 67 58 58 57 39 39 57 66 58 66 66 65 56 56 57 50 50 50 50 50 50 50 50 66 66 66 57 58 58 58 58 55 58 66 66 57 65 56 49 49 37 44 45 45 50 54 54 54 54 54 54 53 66 55 54 55 54 54 59 54 66 66 66 34 34 34 33 33 33 33 34 39 40 40 34 39 39 34 34 39 39 42 34 34 34 34 39 33 34 34 33 23 31 31 33 33 14 14 31 34 33 31 10 7 7 7 7 7 10 10 12 10 12 10 
32 33 52 32 33 52 50 50 50 36 52 52 52 50 50 51 51 51 51 22 22 22 51 22 38 50 50 51 51 39 36 22 21 21 50 39 39 58 50 56 56 50 39 39 50 58 58 57 58 39 50 50 39 39 39 50 39 57 59 59 58 58 57 57 58 58 50 56 66 58 66 58 66 58 58 58 58 58 51 50 50 50 66 66 67 59 58 57 50 39 39 51 58 58 66 58 66 66 67 50 57 50 56 56 57 50 50 56 66 58 66 57 57 66 66 58 49 55 57 58 58 66 57 50 49 44 44 44 45 44 45 66 66 66 54 66 54 53 53 53 53 54 54 54 59 71 66 66 66 34 34 66 66 34 33 34 34 66 40 42 42 40 39 34 34 39 40 35 40 34 34 34 34 35 34 34 33 23 23 27 27 14 13 13 14 23 31 13 10 7 6 7 7 10 10 12 10 12 10 13 
32 32 32 32 51 39 33 50 50 50 52 50 32 22 22 50 51 51 51 22 50 22 22 22 38 52 51 50 50 38 24 22 21 21 59 39 39 38 56 57 57 57 57 39 39 58 39 58 50 44 50 58 39 39 39 51 57 57 58 58 51 58 58 58 57 58 58 56 57 58 58 67 66 66 59 58 58 50 58 66 50 58 58 58 58 39 39 50 50 57 57 57 66 57 57 66 66 50 50 57 67 57 67 59 67 50 50 50 66 58 66 57 58 56 66 50 51 58 66 57 58 51 66 65 56 44 36 36 44 44 57 54 54 66 66 66 65 53 53 54 54 54 54 54 71 66 66 66 58 34 40 40 34 34 66 42 40 34 42 42 42 42 34 34 34 34 39 34 40 40 34 34 39 34 34 34 33 14 14 14 13 13 12 10 13 23 31 13 7 6 6 7 10 10 10 10 10 10 10 10 
38 32 50 50 39 24 33 50 50 39 50 51 50 50 38 33 50 50 51 22 22 22 22 22 39 56 56 57 50 39 24 22 22 38 58 59 59 57 57 65 57 57 57 57 66 58 58 58 39 38 50 57 50 58 58 51 58 57 59 58 67 59 58 58 57 58 56 39 57 59 66 66 66 66 58 39 39 50 50 50 66 57 66 58 58 50 50 66 66 66 66 66 66 66 66 -9999 -9999 50 67 67 67 67 50 56 50 50 50 50 50 58 66 56 50 50 58 58 66 58 66 66 58 51 51 57 51 66 66 22 37 57 66 54 54 54 66 54 53 53 53 54 54 54 54 54 34 66 34 34 34 39 40 42 42 40 40 40 40 42 42 39 39 42 34 34 34 34 40 34 34 34 35 33 35 34 34 33 33 14 13 13 13 10 9 9 12 13 31 13 6 6 6 7 10 10 10 10 10 10 10 10 
52 39 50 52 39 50 50 50 50 50 33 51 50 39 39 52 52 50 50 22 22 16 22 22 39 50 58 57 57 24 24 24 50 50 59 38 39 59 59 57 57 57 57 57 58 58 58 58 58 58 51 39 50 50 58 58 58 58 51 58 57 57 38 38 56 59 50 51 57 59 58 66 66 66 67 50 50 50 50 50 50 58 58 56 58 58 51 58 66 66 66 66 58 56 50 66 -9999 57 50 57 51 67 50 38 66 50 50 50 56 51 50 57 50 66 57 57 51 51 57 66 57 57 44 51 66 45 22 22 37 50 57 54 54 54 66 54 53 53 54 54 54 54 54 54 66 66 34 66 66 36 42 42 42 71 39 42 42 42 42 42 35 36 35 34 40 40 40 40 34 35 33 33 33 34 34 35 33 14 13 13 10 10 7 9 9 13 33 13 9 6 7 10 12 10 10 10 10 10 13 21 
32 32 39 50 50 50 50 50 38 50 50 50 51 52 50 22 22 50 50 22 22 16 21 22 22 57 39 52 50 36 38 51 51 58 58 38 50 58 59 57 39 39 67 58 58 51 66 51 51 51 51 50 50 58 58 51 50 58 51 51 58 58 38 24 38 57 58 39 51 56 67 66 66 66 66 66 58 66 66 66 57 58 58 58 58 66 66 66 66 66 66 57 66 66 50 56 58 67 67 57 57 66 66 66 50 -9999 50 57 58 58 58 57 50 51 58 58 57 66 66 51 51 51 44 44 45 38 36 36 37 50 57 57 50 54 54 54 54 53 54 54 54 54 54 54 54 34 58 34 33 34 71 71 42 42 34 42 40 42 42 34 42 42 34 34 40 40 34 40 33 34 33 33 34 34 34 33 33 33 13 12 7 7 7 9 10 10 14 13 12 7 7 10 13 10 10 10 10 10 10 13 
51 36 32 39 32 38 50 39 52 50 50 52 51 39 39 22 50 27 27 27 22 22 22 22 22 38 51 59 57 59 38 36 39 50 50 51 58 58 57 39 39 39 50 58 66 50 66 51 51 51 51 51 51 50 50 58 58 39 39 39 50 50 50 40 58 58 58 58 51 50 50 57 50 56 66 67 56 57 58 66 66 56 65 57 66 66 66 66 66 66 58 66 66 66 66 67 57 50 67 57 66 58 66 58 51 -9999 51 67 66 58 51 50 51 58 58 51 57 58 57 37 44 58 36 50 44 44 44 37 45 57 57 57 66 66 54 54 54 53 54 54 54 54 54 54 54 58 63 66 33 34 33 34 34 39 34 42 71 42 42 36 42 35 35 33 40 40 34 34 34 34 35 35 34 34 33 14 31 13 13 9 10 7 7 9 10 13 13 12 9 9 7 10 10 10 10 10 13 10 10 13 
51 36 32 51 50 24 36 52 52 52 50 39 50 50 50 50 50 50 50 50 22 22 51 22 22 39 52 50 57 50 50 51 51 58 50 58 58 57 50 50 39 39 39 39 39 39 66 50 50 50 58 50 24 58 58 59 59 39 38 39 39 50 58 58 39 39 39 32 50 58 66 50 50 58 66 57 56 66 58 50 50 56 56 65 66 66 66 66 66 66 58 58 58 66 58 57 67 51 57 67 66 57 58 66 66 38 50 58 58 66 66 66 51 57 58 58 44 50 58 58 50 44 44 37 50 37 37 38 45 50 57 67 67 54 54 54 54 53 66 54 54 54 54 54 54 71 58 36 36 34 34 34 34 67 35 40 40 40 42 42 34 34 35 40 33 34 42 35 40 35 33 35 34 33 33 14 13 13 9 9 7 6 7 9 10 13 13 12 9 7 7 10 10 10 10 10 10 10 13 13 
50 50 32 33 50 50 52 32 50 50 50 22 50 50 22 22 27 27 27 50 50 22 22 22 22 39 52 52 59 51 50 51 51 44 51 51 51 50 38 39 39 39 39 39 39 50 50 50 50 58 58 51 51 52 58 50 39 39 38 39 39 51 51 39 39 38 40 51 51 58 57 50 50 50 66 57 67 67 66 50 50 50 50 50 50 57 58 66 66 66 66 66 58 57 57 58 51 67 67 66 66 57 57 50 49 50 58 58 66 50 50 57 51 58 57 65 50 44 44 50 51 50 37 37 37 37 31 37 37 45 57 66 67 66 54 54 54 54 66 54 54 54 54 54 54 66 66 42 67 34 42 34 33 42 34 42 42 35 67 34 34 33 33 34 33 40 33 35 34 34 33 33 34 34 33 13 13 10 7 7 7 7 7 7 10 13 13 13 9 7 7 10 10 10 10 24 21 16 13 13 
50 39 39 50 50 50 39 33 22 39 22 22 22 50 50 22 22 27 27 27 50 22 27 22 22 39 22 52 58 66 39 38 39 22 22 52 39 51 38 39 44 39 39 39 39 65 50 66 66 58 58 50 58 39 39 39 39 58 39 39 40 51 58 39 39 39 51 51 58 58 58 67 50 50 50 66 56 58 50 50 66 66 50 50 57 58 58 58 58 58 66 57 58 59 67 67 66 67 58 57 50 50 50 -9999 -9999 50 51 50 50 58 66 51 58 57 57 56 50 37 44 66 44 37 37 37 36 23 31 31 37 53 54 57 67 66 66 54 54 54 54 54 54 54 54 66 66 71 66 66 42 34 35 67 34 42 42 42 35 34 34 34 40 40 35 33 34 40 40 35 35 34 34 34 34 33 33 13 7 6 6 6 6 7 7 7 9 12 13 13 13 9 7 10 10 10 21 10 13 13 13 21 
50 51 50 50 50 50 32 36 39 50 50 22 50 22 27 27 27 22 22 51 51 51 51 51 51 22 22 39 51 51 67 51 51 36 22 22 39 39 58 39 39 39 39 39 50 66 58 58 51 67 67 50 50 50 39 50 39 51 39 40 39 50 58 57 50 57 50 58 58 58 59 56 50 57 67 50 67 66 50 56 50 66 66 66 58 58 58 58 59 67 58 58 59 58 67 57 57 66 58 57 50 66 -9999 49 -9999 -9999 51 66 66 66 66 57 56 57 50 56 51 44 44 44 32 37 37 37 36 31 17 31 44 45 52 66 66 66 66 54 54 54 54 54 66 54 66 54 34 66 34 67 42 36 36 36 67 35 34 42 34 34 40 40 35 40 40 34 33 40 42 40 40 35 35 34 33 33 31 13 7 7 6 6 7 7 9 6 10 10 13 16 13 9 10 10 10 10 13 12 13 21 16 21 
52 51 51 39 39 51 50 32 52 22 22 22 21 21 22 22 22 21 22 27 27 50 22 22 22 22 52 22 22 38 51 67 52 50 38 22 23 51 59 39 67 52 50 50 39 51 66 58 51 51 50 51 51 50 39 50 66 51 51 38 50 39 50 57 58 51 57 58 58 66 66 67 50 50 56 50 57 50 50 50 50 66 66 66 58 58 58 58 59 57 67 67 67 66 57 66 50 67 50 57 50 49 49 49 49 66 57 57 51 51 50 50 65 57 50 50 57 57 36 37 26 31 31 37 31 17 14 14 58 50 66 66 58 66 66 66 54 54 54 54 66 66 66 54 54 54 66 66 34 67 36 42 36 34 42 42 42 34 34 42 42 40 40 35 34 34 34 40 33 35 34 35 34 34 14 13 7 7 6 6 6 7 7 10 7 10 13 16 13 13 13 10 10 10 10 21 13 13 13 13 
33 32 33 39 51 50 39 52 36 22 50 51 22 22 27 22 21 27 21 22 22 22 22 21 22 52 22 22 22 22 52 52 59 59 38 38 24 22 24 38 50 52 44 39 50 59 51 58 58 66 51 51 66 58 51 66 50 39 39 38 37 37 39 57 58 50 50 50 66 58 58 66 67 50 50 50 66 66 66 50 57 58 66 51 58 56 57 57 57 66 57 57 50 58 66 66 50 50 56 50 50 50 49 49 50 51 57 57 66 57 50 56 57 50 44 45 51 45 36 26 44 36 31 31 17 13 13 14 14 45 32 66 66 66 66 66 54 33 54 33 58 66 54 54 54 54 66 66 34 66 36 42 42 42 34 34 34 34 34 34 34 40 34 33 34 49 40 40 35 34 34 34 35 33 33 13 13 6 7 6 6 7 10 10 10 10 10 12 13 16 10 10 10 21 10 13 13 21 13 13 
50 36 24 39 52 50 36 51 52 38 39 22 22 27 22 22 22 22 21 22 22 27 22 21 22 22 52 22 21 21 52 52 52 52 52 52 51 24 23 21 37 39 50 67 39 50 67 59 51 58 51 67 51 51 66 50 51 38 38 37 37 37 51 51 57 50 51 50 57 57 66 66 66 66 50 66 66 50 57 57 66 58 58 66 57 57 57 57 57 57 57 57 66 66 66 39 50 66 66 56 57 66 57 37 37 50 66 66 51 66 50 66 67 37 44 67 45 36 26 36 26 26 26 38 13 13 13 13 14 26 31 52 52 66 66 54 51 51 52 51 66 66 54 54 54 54 66 66 34 66 36 35 36 36 36 42 33 33 42 34 34 34 33 33 33 33 35 35 35 34 34 33 35 34 22 13 21 13 6 7 6 6 9 10 6 9 9 10 12 13 9 12 10 10 16 13 13 13 13 13 
