# Supplementary material for: Exploring the Distribution of the Spreading Lethal Salamander Chytrid Fungus in Its Invasive Range in Europe – A Macroecological Approach
Source: PLoS One. 2016 Oct 31;11(10):e0165682. doi: 10.1371/journal.pone.0165682 (PMC5087956; doi:10.1371/journal.pone.0165682)
Supplement: S1 ZIP Archive — (ZIP) [file pone.0165682.s010.zip › ECA_full/csu30.asc]

ncols         200
nrows         200
xllcorner     3.31330001355
yllcorner     -1.12269991115
cellsize      0.0117999315
NODATA_value  -9999
13 26 3 3 13 7 13 15 15 15 15 15 7 15 11 14 15 15 11 3 11 15 15 15 15 15 15 15 15 15 15 13 15 15 15 13 15 15 15 14 15 15 14 15 15 15 15 15 15 3 3 15 14 14 14 14 13 13 14 14 14 14 14 14 14 24 24 24 17 13 9 15 15 15 15 15 14 15 15 15 15 24 15 15 15 14 14 13 15 17 15 15 14 13 15 13 15 14 13 15 9 4 15 15 4 3 15 9 3 8 8 8 3 3 3 8 3 13 14 2 3 3 3 3 14 9 5 2 3 3 2 1 1 1 2 3 3 14 13 3 5 2 2 3 13 14 15 3 3 3 3 2 3 3 1 1 1 1 1 1 2 4 6 14 2 2 2 4 13 6 6 9 4 6 3 2 2 3 3 7 16 7 25 25 27 7 10 7 6 6 6 7 7 7 11 11 7 15 6 6 
3 13 17 13 7 14 15 15 15 15 15 13 13 14 13 14 15 7 15 7 14 14 15 14 12 15 15 15 15 15 15 15 15 15 12 23 15 15 15 15 15 15 15 15 15 15 15 15 13 9 15 15 15 15 13 14 14 14 14 14 13 14 14 15 15 15 24 24 15 15 3 15 15 15 15 15 15 15 15 13 15 15 13 15 15 15 15 13 15 15 15 15 15 13 9 8 13 13 14 14 15 4 9 13 4 9 3 14 14 8 3 3 3 3 14 15 4 3 4 4 14 4 4 2 3 2 5 3 14 14 3 3 3 3 6 3 3 2 3 3 3 2 3 3 3 13 3 2 3 2 3 3 3 2 1 1 1 1 1 1 1 1 2 2 3 3 2 13 3 6 13 3 3 6 7 3 3 3 3 5 7 16 27 7 13 27 14 7 7 16 7 25 6 6 8 8 7 7 6 6 
7 12 7 15 15 8 15 15 15 15 15 15 14 14 15 15 13 7 7 14 12 7 15 17 15 15 15 15 15 15 15 15 15 15 12 15 15 15 15 15 15 15 15 14 15 15 15 15 15 15 15 13 15 13 15 15 14 14 14 14 15 15 15 15 15 24 24 24 24 13 4 15 15 15 15 15 15 15 13 13 15 15 15 15 14 15 15 15 15 15 15 15 15 15 13 8 13 15 15 14 8 15 13 15 3 3 14 3 14 8 3 14 3 3 3 3 3 9 14 8 14 9 3 2 3 3 3 14 2 3 3 6 6 3 3 6 3 3 3 6 2 2 3 3 3 10 4 10 2 3 3 14 15 2 2 1 1 1 1 1 1 1 1 2 6 2 2 2 3 6 6 3 3 3 3 6 3 3 3 6 14 7 3 3 7 17 18 7 7 11 27 10 15 6 6 14 7 7 16 14 
13 7 7 7 15 8 8 15 15 15 15 15 15 15 8 15 12 3 7 7 13 7 14 15 15 15 15 15 15 15 15 13 12 15 15 15 15 15 15 15 15 15 15 15 15 15 15 15 15 13 9 15 7 13 15 13 15 14 15 14 15 15 15 15 15 15 15 15 4 15 15 24 15 15 15 15 15 15 14 14 14 15 13 15 15 23 14 15 15 15 15 15 15 15 15 13 11 13 13 15 4 3 4 9 8 9 13 3 9 14 3 8 3 2 2 2 2 3 3 9 3 15 3 3 3 3 3 5 -9999 2 2 3 5 3 2 3 2 3 1 3 3 2 3 2 3 3 15 11 3 9 4 4 3 2 2 2 2 6 1 1 1 1 1 2 3 2 2 2 3 7 3 3 3 3 3 7 3 3 3 3 7 3 3 3 10 17 17 27 7 17 17 17 11 6 6 7 6 6 7 14 
14 11 7 8 14 13 13 15 17 13 9 17 17 3 8 4 12 14 12 15 13 7 12 15 15 12 15 15 15 15 15 15 15 15 15 15 14 15 15 15 15 15 15 15 15 15 15 15 15 15 7 15 15 15 15 14 9 10 10 9 10 15 15 15 9 15 15 13 15 4 24 24 23 15 15 15 15 15 14 14 14 14 15 15 15 14 15 15 14 15 15 15 15 14 15 15 15 13 8 15 14 14 9 3 3 15 3 14 8 13 7 9 3 3 2 3 8 9 3 3 10 14 14 8 5 3 3 5 2 2 3 3 2 6 2 3 2 3 2 3 3 3 3 4 3 4 15 13 15 6 3 3 10 3 3 2 3 2 1 1 1 1 1 1 2 5 3 2 3 3 9 3 3 3 3 3 10 7 13 7 3 3 6 7 10 17 13 15 10 7 14 7 16 7 7 7 6 26 7 14 
14 7 14 14 7 14 13 9 25 17 12 9 12 7 12 13 15 13 13 15 8 15 8 15 14 14 15 15 15 15 15 15 15 15 15 15 15 15 15 17 15 15 14 15 15 15 15 15 15 14 14 13 15 15 14 9 9 9 10 15 15 9 15 15 15 15 15 15 13 15 24 32 24 14 15 14 15 14 15 15 13 15 14 14 14 14 15 14 14 15 15 15 15 15 15 15 12 12 15 15 13 3 3 3 14 15 14 3 13 7 10 10 8 3 3 5 5 3 15 3 3 3 15 10 10 15 9 8 10 3 7 3 1 2 2 3 2 3 2 3 3 8 3 5 3 3 3 14 14 3 3 3 3 7 3 3 3 2 2 1 1 1 1 1 3 7 3 3 3 3 3 6 3 3 6 7 19 18 7 6 7 7 15 16 14 7 8 11 7 6 27 11 16 17 16 27 11 11 9 7 
14 14 14 16 13 15 15 7 8 8 13 13 9 15 14 8 15 14 13 12 4 8 8 15 15 15 15 15 15 15 14 14 13 15 15 15 15 15 15 15 15 14 15 15 15 15 15 15 15 14 14 14 14 15 15 14 10 10 15 15 15 15 13 15 15 15 15 15 15 15 15 15 15 14 15 15 14 14 15 13 15 14 14 14 15 14 14 15 14 16 15 15 15 15 15 15 15 13 9 9 9 8 9 9 13 7 8 15 14 8 8 5 8 15 5 15 5 10 5 10 15 3 3 10 9 3 10 9 3 7 7 3 3 2 2 3 6 3 2 10 3 11 3 3 3 3 3 15 15 3 7 3 3 3 3 3 3 3 2 1 1 1 1 1 1 3 3 8 15 3 3 3 6 7 10 9 7 9 3 3 6 14 7 7 12 6 7 12 6 6 8 6 16 16 17 14 17 26 8 7 
15 13 7 13 13 15 15 7 7 7 14 13 7 8 9 7 9 12 12 8 4 8 15 17 15 15 15 15 15 14 14 15 15 13 12 12 15 15 15 13 15 15 14 14 13 14 7 4 15 14 14 14 14 13 8 15 15 15 15 15 15 15 15 15 15 15 15 15 15 15 15 15 15 23 24 24 7 9 9 9 15 14 15 14 14 14 14 16 15 15 16 16 15 15 15 15 15 13 12 9 9 9 9 9 13 14 3 9 8 8 5 5 9 15 10 10 10 3 9 8 5 9 3 10 3 15 10 15 3 7 3 3 3 3 3 3 3 2 3 3 3 3 3 3 6 2 3 15 15 11 3 3 3 3 3 3 3 3 3 2 1 1 2 3 7 3 3 6 5 3 6 6 6 6 8 9 3 3 3 7 6 7 6 16 16 6 6 8 11 3 6 14 11 27 18 27 27 26 8 8 
13 13 13 13 13 15 13 12 17 13 15 13 16 13 15 13 13 15 3 13 4 17 18 15 15 14 15 15 15 14 15 14 15 15 15 15 15 13 15 4 9 15 15 13 14 15 15 14 14 14 14 14 14 14 15 15 14 9 15 15 15 15 15 14 15 15 15 15 15 15 15 15 14 15 23 23 9 7 4 7 15 14 15 14 14 14 14 15 15 16 18 15 15 15 15 15 15 15 12 9 9 9 13 9 13 9 9 8 14 15 15 9 10 14 15 15 3 9 9 3 9 3 3 10 15 8 10 10 3 3 3 3 10 4 4 3 2 3 3 3 3 4 6 3 2 3 14 15 6 3 3 6 6 6 3 3 3 11 2 2 1 6 3 3 3 3 5 10 3 6 3 6 5 3 6 6 15 3 3 11 6 11 7 11 8 8 11 14 16 6 6 8 16 15 16 16 11 10 7 14 
13 13 11 11 15 15 15 17 11 7 14 13 15 15 31 7 15 13 17 13 4 12 16 16 15 14 15 15 15 15 15 15 15 15 15 15 15 15 15 4 15 4 15 15 13 15 13 15 13 14 9 14 14 13 10 13 14 15 15 15 15 15 15 7 10 14 14 15 15 15 14 15 15 15 15 15 9 15 4 7 9 15 15 14 14 14 14 14 14 15 18 15 16 15 15 18 15 13 12 9 9 9 13 9 13 13 14 9 15 9 15 15 15 10 15 15 9 15 10 3 3 15 15 6 15 14 14 3 15 3 3 14 4 3 3 3 3 3 3 4 15 14 2 2 3 3 15 15 3 3 3 15 3 3 3 6 3 2 2 2 2 2 5 6 7 3 3 6 6 3 6 3 3 3 3 11 6 3 3 6 16 16 6 9 6 16 10 18 16 6 7 7 16 15 16 16 14 26 23 23 
3 7 7 13 13 15 14 13 15 7 14 17 15 15 15 9 7 7 17 17 7 12 16 15 13 14 15 15 13 15 15 15 15 15 15 15 15 15 7 3 15 13 15 13 15 14 9 9 9 14 14 14 9 15 15 15 9 9 15 15 15 15 3 9 24 14 15 15 12 15 14 15 15 15 15 15 15 15 14 7 15 23 15 15 14 14 13 14 14 16 15 15 15 -9999 15 15 15 14 12 12 9 13 14 9 15 14 13 13 15 15 15 9 8 14 14 15 15 15 9 15 15 15 15 15 15 14 10 7 6 6 5 3 3 3 3 3 3 3 3 15 3 3 2 2 14 15 3 3 3 3 6 3 3 3 15 3 2 2 3 3 3 3 3 3 3 10 7 3 3 5 6 2 11 3 3 3 3 3 11 7 9 6 6 7 8 16 8 8 11 6 7 8 14 14 14 14 14 27 14 14 
12 12 7 15 15 15 13 13 15 7 15 15 14 15 14 12 7 7 7 13 13 7 15 14 16 15 14 14 17 15 15 15 15 15 14 15 15 15 15 13 13 3 15 14 9 9 9 9 9 9 14 14 15 14 15 15 13 15 15 15 15 3 3 8 24 24 7 7 9 15 15 14 15 15 15 15 15 13 9 13 14 14 15 14 15 15 15 14 15 15 15 15 15 15 -9999 15 15 15 13 12 32 12 13 14 13 15 15 15 15 9 14 9 13 15 15 15 15 3 9 5 5 6 15 15 3 6 6 15 3 3 3 6 7 3 15 3 3 3 3 4 3 3 2 3 15 6 6 6 14 6 3 3 3 3 7 3 2 3 3 3 3 10 3 3 3 10 6 3 6 5 2 3 6 7 2 3 3 8 7 11 16 6 11 7 16 7 7 27 11 6 8 11 14 14 10 15 11 23 11 23 
15 8 7 13 15 15 15 13 7 14 15 15 15 15 7 9 7 7 12 15 23 7 16 14 16 14 15 14 15 15 15 13 15 15 15 14 14 15 15 4 13 23 9 9 13 9 9 9 9 13 14 24 8 14 14 15 13 15 15 15 15 15 7 14 24 24 13 13 7 13 15 15 15 15 15 15 14 12 24 24 15 24 14 15 14 15 13 15 15 15 15 15 15 15 15 15 15 15 15 15 15 13 13 13 11 13 13 9 9 15 15 14 13 13 13 14 8 15 15 15 15 5 14 3 3 15 15 3 15 7 6 3 3 3 3 3 3 3 3 3 3 3 3 6 3 3 3 3 3 3 3 5 10 2 3 3 2 3 3 3 3 3 3 3 10 3 3 3 7 4 1 1 3 5 3 6 6 6 14 6 6 16 16 7 7 8 8 14 7 7 11 14 14 7 9 8 7 14 23 10 
15 15 11 13 15 15 8 12 16 15 13 15 14 13 7 9 7 13 7 7 12 11 14 17 14 15 11 15 15 15 15 15 15 13 15 15 15 15 17 4 3 9 9 9 14 15 15 9 9 13 13 13 14 14 14 15 15 15 15 15 3 15 15 14 24 24 24 7 7 15 15 15 8 9 13 14 9 15 24 24 14 9 8 9 13 15 14 15 15 23 15 15 15 15 15 14 23 15 14 15 15 15 13 12 14 13 14 15 15 15 9 9 15 9 14 9 15 15 9 9 5 3 3 3 3 5 10 5 15 15 4 3 6 6 3 6 11 4 6 3 9 10 3 4 3 2 2 3 3 5 7 11 3 2 2 2 3 3 3 6 3 3 3 10 11 3 3 3 2 2 2 3 3 6 3 6 6 7 10 6 6 16 16 11 11 16 16 16 11 7 11 14 14 7 8 4 4 6 20 14 
14 14 14 16 16 16 14 15 14 13 13 16 17 15 13 13 13 13 7 7 11 14 13 15 23 15 15 15 14 14 14 14 15 14 13 15 15 15 4 14 9 15 13 9 14 9 9 7 9 14 14 14 14 14 9 9 15 15 15 7 15 9 15 14 15 24 24 13 7 7 9 15 15 15 15 9 15 13 13 15 15 15 15 8 9 15 14 14 15 23 23 23 18 15 15 15 23 15 15 15 15 13 13 9 13 12 13 15 14 13 15 9 15 9 9 9 13 14 8 3 3 3 3 3 5 6 6 6 15 3 7 3 3 11 5 3 11 6 3 3 6 9 3 2 3 2 3 14 9 3 3 3 2 2 2 2 2 3 6 3 3 3 3 7 3 3 3 3 3 3 2 3 6 11 11 7 7 14 16 16 7 11 8 16 8 16 18 7 7 7 14 15 15 18 7 4 3 4 6 8 
13 14 17 17 17 17 14 15 15 15 14 17 17 15 14 13 13 7 14 7 7 11 13 17 17 13 13 14 8 8 8 8 9 14 13 13 13 4 13 14 15 13 9 14 9 9 9 9 9 9 9 9 9 14 13 15 15 15 14 14 14 14 14 15 15 8 24 7 8 9 15 15 15 15 15 15 15 14 15 15 15 15 15 15 15 15 15 15 15 15 26 15 18 14 23 23 23 15 24 15 13 12 13 12 15 12 14 14 15 -9999 10 15 14 9 9 7 6 13 8 8 5 3 15 8 12 9 9 3 6 6 11 6 6 3 3 3 9 6 15 15 14 3 3 3 2 3 6 6 12 6 3 3 3 2 2 3 3 3 6 3 6 10 3 3 3 3 3 3 3 3 11 7 5 6 3 3 3 3 6 6 14 14 6 8 16 14 18 8 7 15 11 14 11 11 8 3 4 6 7 6 
14 14 15 14 14 15 13 13 14 14 15 13 12 13 32 7 7 7 3 3 3 7 15 9 13 14 14 14 8 8 8 8 9 9 15 15 14 13 15 15 15 9 4 14 9 9 14 14 9 14 9 9 9 15 24 24 24 14 14 14 14 14 9 15 15 15 15 8 9 14 15 15 15 15 15 15 15 15 15 15 15 15 15 8 15 15 9 15 15 15 23 15 15 15 15 15 23 15 31 15 13 13 13 13 14 13 10 9 -9999 10 14 14 13 13 15 15 10 6 5 5 9 15 9 9 14 10 14 6 6 6 10 6 11 3 3 7 6 4 9 4 15 14 3 3 10 6 3 3 3 3 3 3 3 3 7 3 5 7 6 3 14 6 9 3 6 6 3 3 3 6 3 5 6 3 3 3 3 3 3 6 11 7 11 8 16 16 16 8 8 11 9 7 6 4 4 3 6 3 3 6 
14 14 14 14 14 14 13 14 14 14 9 15 14 14 13 7 7 3 3 13 15 15 14 13 15 15 14 13 8 8 9 9 9 14 14 13 13 14 15 15 13 14 7 15 9 13 9 24 15 15 15 9 9 18 15 18 24 24 14 14 14 14 15 15 15 15 14 14 8 9 15 15 15 15 15 15 15 15 15 15 15 15 15 12 14 9 9 15 15 15 24 15 15 15 14 15 23 15 32 15 15 15 15 15 14 14 14 14 14 11 15 13 9 13 9 9 6 8 9 10 14 10 6 6 14 9 9 11 6 9 14 15 14 15 7 10 14 3 6 3 3 3 3 3 3 3 2 2 2 3 6 5 3 7 3 3 6 15 15 10 14 6 14 6 6 6 6 3 3 5 6 3 3 3 3 3 3 8 11 16 9 10 7 14 14 17 26 18 8 11 6 6 8 4 4 4 8 10 6 7 
14 13 14 14 13 14 14 14 14 14 13 8 13 14 14 13 3 3 14 14 17 14 13 13 17 14 13 9 9 9 13 9 9 8 9 9 9 8 8 8 15 15 9 15 15 13 9 15 14 9 14 9 18 24 24 24 15 24 15 14 13 14 14 15 14 15 13 15 15 15 15 15 15 15 15 15 15 15 15 15 15 15 15 14 14 9 8 13 15 15 15 15 15 15 15 23 23 23 23 15 15 15 15 32 15 15 15 15 14 14 14 15 13 14 10 9 10 13 13 15 15 15 6 6 11 11 9 14 15 14 7 14 7 11 3 3 3 3 3 3 2 2 3 3 3 3 2 2 2 2 2 3 3 2 3 7 5 6 6 3 3 6 6 14 7 3 6 3 5 6 6 6 3 6 6 3 6 3 3 6 9 16 8 7 9 9 27 8 8 7 6 7 14 11 4 4 6 4 8 8 
14 14 15 13 13 15 14 8 13 8 15 15 14 15 13 4 12 14 14 14 14 14 13 17 17 14 13 8 8 7 4 14 9 9 9 7 4 7 7 14 14 15 9 15 15 7 9 14 13 13 9 9 9 9 14 15 13 14 13 14 15 15 15 15 15 15 15 15 13 15 15 15 15 15 15 8 15 15 15 15 15 15 15 15 14 9 9 13 14 15 15 15 15 15 23 15 15 23 23 23 15 15 15 15 15 15 15 15 15 14 15 14 24 14 12 10 14 15 15 15 14 15 6 6 11 5 3 4 11 9 14 6 11 3 4 3 3 3 3 2 5 2 2 2 2 6 2 2 2 2 2 1 1 2 3 3 3 6 3 3 6 3 6 7 10 3 3 6 3 4 3 18 10 10 10 10 18 6 6 7 16 7 6 6 26 26 9 9 7 6 7 10 25 14 8 7 4 3 4 8 
14 12 13 13 13 15 13 8 7 14 14 14 14 14 14 13 9 14 14 14 14 17 17 17 17 14 9 8 9 9 8 4 9 14 7 7 7 7 7 14 8 9 9 14 14 13 8 9 9 9 9 9 9 9 14 13 14 14 15 13 15 15 14 15 13 15 14 14 14 14 15 14 15 15 15 15 15 15 15 15 15 15 15 15 15 10 7 13 15 15 15 15 15 23 23 -9999 15 15 23 15 23 23 15 15 15 15 15 15 15 15 14 14 15 14 15 14 15 14 13 13 13 7 3 4 6 10 6 6 6 3 3 15 10 6 3 5 3 3 3 2 2 3 3 6 3 3 3 3 2 3 3 1 1 3 3 3 3 5 3 3 3 3 6 6 8 15 11 6 9 7 14 3 3 14 6 3 6 3 6 16 9 3 3 6 8 14 8 14 14 8 10 8 8 9 7 7 9 4 3 3 
14 13 14 14 8 13 14 14 9 12 9 4 12 13 14 14 14 14 14 14 14 14 17 17 17 15 13 9 7 13 7 7 7 14 13 7 8 7 7 7 7 9 9 13 14 7 8 9 9 9 9 9 9 13 15 15 14 13 15 15 15 15 15 13 13 15 15 15 15 15 15 15 15 15 15 15 15 15 15 15 15 15 15 15 15 14 7 7 8 12 14 15 15 23 15 15 15 23 15 23 32 15 15 15 15 14 13 13 14 15 14 15 15 14 15 15 12 9 9 13 4 4 3 3 4 10 11 15 3 3 3 10 6 6 6 15 7 3 2 3 6 4 4 3 6 6 3 6 2 4 3 4 3 7 6 2 3 1 3 11 6 7 6 6 14 7 10 11 18 3 3 3 10 11 7 18 16 3 9 14 7 3 3 6 6 10 11 17 14 14 14 6 4 10 7 14 10 4 3 3 
14 14 14 13 8 12 14 12 14 9 8 8 14 13 13 14 13 9 14 14 14 14 14 14 17 16 13 13 9 8 7 7 7 4 13 9 8 8 8 7 13 8 9 7 13 8 15 13 9 9 13 4 3 13 14 15 15 4 4 3 7 14 15 15 15 15 15 14 15 14 15 15 15 15 15 15 15 15 15 15 15 15 15 15 15 14 8 7 15 14 14 14 15 15 15 23 15 23 15 14 15 15 15 15 15 23 15 14 15 14 14 14 14 10 9 9 8 9 11 5 3 3 3 3 6 10 3 11 6 6 15 14 3 6 9 6 6 3 6 6 2 3 6 6 6 6 6 1 2 2 1 1 1 5 2 3 3 3 5 3 5 10 7 18 18 6 6 6 3 3 6 4 11 6 16 11 12 3 7 6 6 3 3 6 6 14 14 18 9 9 6 4 6 4 4 4 10 6 20 7 
14 14 14 14 13 12 15 7 13 7 14 14 7 13 13 14 14 14 13 14 14 15 13 18 14 14 13 7 8 7 7 7 7 7 8 14 14 14 14 7 9 14 8 14 9 15 13 13 13 13 3 3 13 4 4 9 8 9 4 3 3 3 15 15 15 15 15 13 15 15 15 15 15 15 15 15 15 15 15 15 15 15 15 14 15 15 15 8 15 15 14 15 15 15 15 15 15 15 15 15 15 15 14 14 14 14 15 15 15 15 14 14 11 9 10 9 11 6 14 3 3 2 6 15 6 9 6 11 15 15 11 5 3 10 3 3 4 6 6 7 2 7 3 2 2 1 2 6 2 2 4 1 1 4 5 5 5 5 5 3 5 3 10 6 14 8 6 3 3 3 6 6 7 3 16 10 7 6 6 6 6 6 6 8 14 14 9 14 18 8 4 8 9 10 10 3 4 7 9 11 
14 13 14 13 13 13 13 14 13 9 8 8 14 14 4 14 14 13 14 13 15 15 14 7 13 14 13 13 7 7 7 7 7 7 4 7 14 14 14 14 8 14 14 15 14 13 15 15 15 4 3 7 15 9 3 15 9 3 3 3 3 3 7 7 15 15 15 7 15 15 14 15 15 15 15 15 15 15 15 15 15 15 15 15 15 15 15 13 9 15 15 15 15 14 14 15 15 15 23 18 -9999 15 15 13 15 14 15 15 15 14 14 11 9 15 15 10 6 10 9 3 3 6 15 15 6 10 5 15 9 11 15 11 6 10 3 3 4 6 3 3 3 2 3 3 2 1 5 4 3 6 4 3 6 1 1 1 5 6 3 3 3 5 6 6 6 15 8 3 3 6 7 16 11 3 3 6 3 10 6 7 9 9 9 8 14 14 9 8 10 14 8 14 10 10 7 7 4 10 10 11 
13 14 13 13 13 13 13 14 8 13 8 8 9 7 14 14 14 13 15 13 15 15 13 7 13 14 7 13 7 7 7 7 7 7 8 14 14 14 15 9 15 9 15 13 15 15 15 15 15 13 3 14 15 15 7 4 9 3 3 3 2 3 3 8 15 15 13 13 9 15 15 15 15 15 15 15 13 15 15 15 15 15 15 15 15 14 15 15 15 14 15 14 10 8 14 15 15 15 15 15 15 -9999 15 13 14 14 14 15 15 14 14 9 15 9 15 15 15 6 15 15 3 15 15 15 9 6 4 9 14 15 15 15 11 3 3 11 11 5 15 6 3 2 6 3 2 2 3 4 3 7 3 4 3 2 1 6 4 3 1 10 6 6 3 3 6 14 6 6 7 11 10 6 8 6 3 3 3 6 6 14 14 18 14 14 18 14 14 27 18 18 14 10 9 14 14 10 7 10 7 9 
14 13 13 13 13 13 13 9 14 9 9 9 13 14 14 14 14 14 13 13 14 15 14 15 13 14 13 13 9 7 7 7 7 7 7 14 15 3 3 3 15 14 9 9 15 15 15 15 15 15 3 4 13 13 9 8 3 3 3 -9999 2 2 3 9 15 15 13 13 7 8 15 15 14 15 15 15 14 15 15 15 15 15 15 15 15 15 15 15 15 15 13 10 8 8 8 14 15 15 15 14 15 15 15 15 14 10 15 14 14 14 10 4 10 9 10 6 6 6 15 15 15 15 9 6 15 6 6 11 14 3 10 5 5 11 11 10 10 15 10 14 2 2 3 3 2 3 7 7 5 6 4 3 4 4 2 3 3 3 4 6 3 2 2 3 3 6 7 18 8 10 7 6 6 6 6 6 7 6 6 6 7 18 14 14 14 18 18 27 14 14 14 10 14 14 10 14 14 7 7 11 
14 13 13 13 12 13 13 13 13 14 13 14 14 14 13 15 13 14 14 14 15 14 14 14 14 14 13 14 13 7 9 14 14 8 3 9 15 15 3 3 7 3 15 3 13 15 15 4 14 14 15 4 8 24 7 12 3 2 3 3 2 3 3 3 7 15 12 14 13 13 15 12 10 15 15 15 15 14 15 15 15 15 15 15 15 15 15 15 15 13 13 10 10 8 8 14 15 15 15 14 13 15 15 -9999 15 12 10 14 9 15 15 10 14 8 10 10 15 15 11 15 15 3 9 9 9 15 11 6 11 3 10 10 11 11 15 15 10 10 9 4 2 3 6 7 6 9 6 4 4 3 7 4 7 5 4 4 3 6 4 6 6 5 3 4 3 3 7 14 8 8 15 18 6 10 7 7 18 10 9 7 7 14 27 18 18 18 18 14 9 9 7 10 10 17 14 14 14 10 9 23 
14 13 14 14 14 14 14 14 14 13 13 14 15 9 8 14 14 14 14 15 13 14 14 15 14 14 13 13 14 7 4 10 7 3 7 3 9 8 8 7 3 3 3 3 3 15 3 3 15 13 15 9 14 14 3 3 2 2 2 2 3 3 3 2 13 11 13 15 15 13 15 15 15 15 15 14 15 15 15 15 15 15 15 15 15 15 15 15 15 15 15 15 13 8 8 15 13 13 15 13 12 12 15 15 -9999 14 10 7 8 4 10 15 15 4 4 10 10 10 9 15 15 6 4 6 11 9 4 4 6 10 10 10 6 10 11 15 3 2 2 6 2 6 6 6 6 6 2 3 6 2 7 3 6 4 1 3 7 7 6 7 6 6 15 3 5 6 7 7 14 14 11 18 14 11 11 18 14 14 14 18 14 14 18 14 18 18 18 9 8 10 7 6 11 14 14 7 14 10 23 23 
12 13 13 15 13 9 13 14 14 14 9 14 14 15 13 13 13 13 13 15 15 15 14 14 15 13 14 13 13 7 7 7 3 8 8 3 3 8 9 7 9 3 3 3 3 3 3 3 15 14 7 14 12 3 3 3 2 2 2 2 3 3 2 3 3 3 13 13 13 13 7 14 15 15 15 14 14 15 15 15 15 15 15 15 15 15 15 15 15 15 15 15 15 12 10 15 10 10 15 12 14 13 15 15 15 -9999 10 9 3 3 10 10 15 3 9 6 15 15 15 15 15 4 4 14 15 15 3 4 3 4 11 3 3 3 15 6 2 2 2 2 2 6 6 3 6 6 7 6 7 7 6 4 6 7 1 1 2 2 2 7 4 6 3 7 6 6 6 6 7 8 8 27 7 10 18 18 14 27 18 14 14 27 14 18 18 18 14 9 8 7 10 14 9 4 5 5 5 9 14 23 
13 12 14 13 15 13 14 14 14 14 9 14 14 14 13 14 13 7 7 15 14 14 15 15 16 14 15 14 13 4 7 7 3 3 7 7 7 15 13 4 13 3 3 3 3 3 3 14 14 14 14 4 12 2 2 2 2 2 2 2 2 3 3 2 3 7 3 13 7 13 14 14 15 15 15 14 14 15 15 15 14 15 15 15 15 15 15 15 15 15 14 15 14 14 13 13 14 10 12 8 8 8 10 15 15 15 13 8 3 3 3 14 3 3 4 10 6 14 6 9 10 4 15 15 4 4 9 4 4 4 11 3 3 3 3 2 2 2 2 2 3 4 6 6 3 7 4 4 4 7 3 2 7 4 2 1 2 2 2 5 5 6 10 3 10 7 6 6 6 6 6 6 6 9 18 18 27 14 9 14 14 14 14 18 11 9 9 9 7 10 10 9 7 7 5 7 26 10 14 23 
14 7 13 13 13 14 14 14 9 13 15 13 14 14 14 14 14 13 9 9 13 14 13 18 13 9 13 13 13 7 7 3 3 7 3 7 3 7 13 4 3 15 14 3 3 4 3 3 14 14 14 14 3 2 2 2 2 2 2 2 7 3 3 3 3 3 7 13 7 14 13 14 14 15 15 15 15 15 15 15 15 15 15 14 15 15 15 15 15 14 15 15 15 15 14 13 9 9 7 7 13 13 10 14 14 15 15 15 8 3 3 3 3 10 15 4 14 9 15 14 9 4 4 6 4 5 4 4 4 4 11 3 3 3 15 2 2 3 15 3 6 3 4 6 3 7 7 3 7 7 2 4 7 7 7 7 2 2 5 6 15 6 4 6 10 6 6 6 6 7 8 8 14 18 14 18 14 14 9 10 14 14 18 14 9 9 9 14 10 10 10 7 14 14 10 9 7 23 23 8 
13 13 14 13 13 13 13 15 14 14 14 14 14 14 9 13 14 13 13 14 9 13 15 15 13 13 9 13 13 8 3 4 4 4 4 3 4 9 7 9 13 3 3 3 13 3 14 3 14 14 14 3 3 2 2 2 2 2 3 2 3 3 2 3 3 3 3 3 14 13 14 14 15 15 15 15 15 15 15 15 15 15 15 15 15 15 15 15 15 15 15 15 15 15 15 15 14 9 7 10 14 10 15 15 14 10 15 15 8 3 3 2 9 9 10 9 7 15 10 6 8 11 4 3 3 4 14 4 4 11 10 15 3 11 6 2 2 2 3 6 3 2 4 7 4 3 7 5 3 15 3 11 7 5 7 11 2 6 3 3 5 7 6 6 6 8 7 8 11 14 11 18 18 14 10 14 18 10 7 7 9 14 14 18 18 14 14 14 14 10 14 7 9 14 26 23 7 9 23 10 
13 13 14 14 13 9 13 14 13 14 14 14 9 9 9 9 9 13 13 13 14 13 15 15 7 13 13 5 13 7 8 8 14 8 7 3 4 9 3 4 14 14 14 3 3 7 14 14 9 3 2 2 3 2 2 2 1 3 3 8 2 2 3 3 3 3 9 3 14 14 13 13 13 14 15 14 14 15 15 15 15 15 15 15 14 14 15 15 14 15 15 15 15 15 15 14 14 14 13 10 15 15 14 15 10 8 -9999 15 8 6 3 3 3 14 6 11 7 11 11 6 3 4 5 6 6 3 6 11 9 6 4 6 3 4 3 3 3 5 3 2 2 3 2 2 4 2 2 3 3 5 5 7 6 6 7 6 5 7 6 5 6 7 7 6 6 11 11 18 18 14 18 14 12 9 10 14 9 6 7 7 14 14 18 18 14 18 14 14 23 10 10 7 26 7 23 23 9 7 7 14 
13 14 13 8 13 14 14 14 13 13 13 13 14 14 13 13 13 9 9 13 15 15 17 13 13 13 9 7 13 7 9 8 9 4 4 4 3 4 3 8 14 14 14 8 8 7 14 14 3 2 2 2 2 2 2 1 1 1 1 2 2 2 3 -9999 3 3 7 7 7 7 14 13 10 14 14 14 14 15 15 14 7 8 15 15 14 14 15 15 15 15 15 14 15 14 15 14 15 14 13 14 15 14 15 15 7 11 14 14 9 7 3 3 11 6 9 4 7 14 15 8 3 5 3 9 4 4 11 3 10 7 4 11 15 4 14 15 6 10 6 2 3 15 3 5 7 3 2 7 11 6 6 4 11 11 6 6 4 10 11 10 18 6 11 11 18 18 18 11 8 8 10 14 9 7 14 9 7 7 7 14 11 14 14 14 27 18 14 14 14 14 14 9 7 23 14 14 7 7 7 14 
13 12 13 13 13 13 14 14 14 13 14 14 9 13 13 13 13 13 14 14 15 15 17 15 15 13 9 8 4 4 4 4 7 7 4 4 3 4 4 8 8 14 14 14 14 14 8 3 2 2 2 10 13 1 1 1 1 1 2 1 2 2 -9999 -9999 -9999 2 3 7 14 14 14 14 10 10 13 15 15 15 15 15 7 7 7 14 14 8 15 15 15 8 7 8 14 15 15 14 15 15 13 14 15 3 15 15 3 10 14 14 11 3 3 4 3 9 9 3 6 7 5 3 5 5 5 3 3 3 3 11 6 10 6 11 15 3 6 15 3 15 3 3 6 3 6 4 7 15 7 7 7 7 7 15 7 5 6 6 6 10 10 6 6 6 8 10 11 10 8 10 6 8 18 11 8 14 18 7 7 18 11 9 7 9 14 27 27 14 9 14 11 14 14 23 9 23 23 14 14 14 14 14 
13 13 13 13 13 13 13 13 14 14 14 13 14 9 13 14 14 14 13 14 15 15 17 9 9 4 9 4 4 4 3 4 7 3 4 4 4 14 4 9 14 7 14 14 7 3 3 2 2 2 3 13 9 2 1 2 3 2 7 7 2 -9999 -9999 2 3 2 3 3 7 7 13 13 10 10 14 14 14 7 7 8 15 15 15 8 10 10 14 15 14 3 7 7 3 3 13 14 14 15 15 15 15 14 14 15 7 7 7 14 12 11 11 8 3 7 3 3 6 8 11 7 11 5 5 6 3 3 11 11 6 8 15 15 15 15 6 15 6 14 6 5 7 7 6 3 4 5 5 15 3 6 7 11 11 6 10 7 11 6 6 18 6 6 6 18 14 8 8 6 6 7 9 9 14 14 11 11 9 11 11 7 7 9 26 10 23 14 7 9 10 14 14 14 23 7 23 14 23 14 14 26 
13 13 13 13 13 9 13 14 13 13 13 14 13 13 14 14 14 14 15 9 13 15 14 7 13 14 4 4 3 4 3 12 4 7 7 4 14 3 9 14 14 8 13 13 14 3 2 2 3 2 2 3 2 1 1 2 3 5 3 7 3 2 -9999 -9999 2 2 2 3 2 3 3 14 7 14 7 3 7 14 7 7 13 15 15 15 14 14 14 3 7 14 3 14 3 3 14 13 14 15 15 14 14 14 14 13 7 9 9 9 15 14 14 14 7 3 3 3 15 11 9 6 5 3 3 6 11 3 3 11 6 4 14 14 15 15 9 14 14 3 3 5 15 6 7 7 11 6 10 11 5 3 4 11 18 11 18 11 18 6 6 18 6 6 6 18 10 18 9 8 6 6 8 7 7 10 11 11 11 11 7 7 7 7 14 14 14 14 9 9 11 23 23 26 23 7 9 14 23 23 14 14 
13 13 13 13 13 14 13 13 13 9 9 9 9 15 14 15 15 15 15 14 17 16 7 14 14 13 7 8 9 4 13 8 9 9 9 9 9 14 14 7 10 14 13 14 3 3 2 2 2 2 1 2 1 1 3 1 3 5 3 7 2 2 7 2 -9999 2 2 2 2 2 6 9 13 14 13 3 7 14 3 7 14 14 14 14 15 8 3 3 3 3 15 15 7 3 3 7 7 15 15 15 15 13 15 14 12 15 9 8 13 15 14 12 9 5 3 5 11 14 14 8 3 3 3 11 6 3 3 3 3 3 11 11 6 10 15 15 14 5 10 6 3 6 7 7 11 11 6 10 7 6 7 11 18 18 18 10 9 6 6 14 11 6 6 11 14 10 8 7 7 11 6 7 7 9 14 10 7 7 5 5 7 7 14 14 14 11 9 14 23 26 26 14 23 23 7 23 23 26 26 26 
13 13 13 13 9 13 13 9 9 9 9 14 13 14 13 15 15 15 16 16 16 15 15 13 7 13 13 13 7 8 7 7 9 9 7 9 9 14 14 7 14 8 3 7 3 2 2 2 2 2 1 1 1 1 1 7 7 3 7 2 7 2 2 2 2 -9999 2 2 2 2 2 8 10 14 14 7 7 11 7 14 3 3 8 8 3 3 3 3 3 3 3 3 6 5 6 3 7 8 7 3 9 14 15 15 14 9 14 14 15 15 15 14 7 7 5 5 9 11 14 6 5 3 15 3 3 6 6 3 5 3 3 3 4 6 11 7 15 15 5 6 5 3 6 6 11 15 5 10 6 11 11 18 18 18 11 11 6 11 14 6 11 6 6 10 18 14 14 7 7 6 6 11 7 7 9 14 7 7 7 5 6 9 10 7 7 14 9 14 23 23 23 23 10 7 23 23 23 26 26 26 
9 13 9 13 9 9 9 9 9 9 13 13 9 13 15 16 14 16 16 16 16 15 13 13 13 14 15 9 3 7 13 7 14 14 14 13 4 3 9 9 3 3 3 2 2 2 2 2 2 2 3 2 2 1 1 3 5 5 5 2 2 15 3 3 14 3 2 2 2 2 2 2 7 14 12 7 7 3 15 7 13 3 7 3 3 3 3 3 3 3 7 15 5 8 3 6 12 13 10 7 9 15 15 15 12 15 14 9 15 15 14 14 13 9 6 5 5 8 14 10 7 6 11 14 4 3 10 3 14 11 15 9 9 15 10 5 6 6 5 5 11 5 10 11 11 6 7 7 6 6 14 11 15 11 6 6 6 9 11 11 14 6 6 10 7 11 14 14 9 7 6 11 6 7 11 11 14 7 7 7 10 7 5 4 6 14 18 14 23 14 23 10 7 7 14 23 23 14 26 26 
9 9 9 9 9 9 9 9 13 13 13 13 13 14 16 17 17 16 16 17 16 14 13 13 14 9 9 13 13 14 7 4 13 13 14 14 8 4 9 14 3 3 2 2 2 2 2 1 1 1 1 2 1 1 2 3 6 7 7 2 2 3 2 2 3 9 3 7 13 3 2 3 7 10 15 7 3 7 14 13 10 3 13 3 3 2 2 3 3 5 8 11 5 5 3 6 7 3 13 15 7 12 11 3 3 9 15 15 15 9 9 14 15 14 7 5 3 5 8 8 9 3 10 5 3 9 15 7 6 11 9 10 10 9 3 5 6 15 6 11 6 6 6 6 10 10 11 11 11 10 11 14 18 14 10 18 11 18 11 14 18 8 9 6 8 11 8 6 9 11 10 6 6 7 7 7 11 10 14 6 5 4 6 4 4 7 14 23 23 26 14 9 9 23 23 14 23 26 26 14 
9 9 9 9 9 9 9 13 13 14 12 13 13 14 16 17 17 16 16 13 15 15 15 13 8 17 13 7 13 7 3 8 9 15 14 14 14 3 3 2 2 3 2 2 2 2 1 1 1 1 1 2 1 3 2 3 7 2 2 2 2 2 2 2 3 15 7 7 3 2 2 7 7 7 7 3 3 7 7 7 7 10 7 3 3 2 2 2 8 5 5 7 6 3 7 7 7 11 9 7 3 3 3 3 3 3 3 9 9 3 7 14 15 14 11 6 3 3 5 6 7 7 14 7 5 10 9 6 6 6 4 4 4 4 3 5 3 11 15 15 9 14 21 18 11 10 11 6 6 15 15 15 18 11 18 18 11 9 14 14 11 10 14 10 14 18 14 9 7 11 11 7 6 7 5 5 7 11 7 5 5 4 6 4 4 9 23 23 23 23 14 14 9 23 14 14 23 23 26 26 
9 9 9 9 13 9 9 9 13 13 13 13 14 17 16 16 15 3 14 7 15 14 9 3 14 3 3 7 7 9 13 9 13 14 14 14 13 3 3 3 3 2 2 2 2 1 1 1 1 1 1 1 3 2 2 2 2 2 1 1 1 2 3 3 3 7 7 7 2 2 2 3 7 7 3 2 7 7 8 7 3 3 3 12 3 2 2 2 5 3 3 6 12 5 7 7 7 11 3 3 3 3 3 3 3 7 3 3 15 15 9 14 14 15 14 9 3 3 3 3 8 14 11 10 7 6 3 5 6 9 9 7 6 3 6 15 11 6 15 11 15 15 6 11 11 11 15 15 14 14 9 11 14 18 15 18 14 10 14 18 6 9 9 10 14 11 7 7 7 11 9 9 6 7 5 5 6 6 5 5 4 3 3 4 7 11 14 23 23 23 26 14 23 14 14 14 23 23 14 7 
9 9 9 9 13 13 10 13 13 13 14 17 15 11 14 15 8 15 9 13 9 9 13 8 13 14 10 10 7 3 14 13 8 8 9 3 12 3 8 8 8 3 2 2 1 1 1 1 1 1 1 1 3 1 1 7 7 3 1 1 1 1 7 3 3 7 2 3 2 2 2 3 3 7 8 7 7 7 8 9 3 3 3 8 7 3 7 8 2 6 3 3 5 5 8 7 6 3 3 3 3 2 3 9 9 9 9 7 14 15 9 9 11 11 14 9 8 3 3 3 11 14 14 15 11 7 6 6 9 9 6 15 5 6 5 11 3 5 14 10 15 15 11 9 11 15 6 9 14 7 18 18 14 18 18 14 14 33 18 10 11 9 11 11 9 14 7 7 7 7 6 7 6 6 5 5 6 5 3 5 5 4 4 10 11 11 23 23 23 23 26 23 23 14 14 23 23 26 27 26 
9 9 8 12 13 13 13 14 13 13 8 11 11 8 3 3 7 14 7 14 15 13 14 14 14 13 4 15 3 3 3 9 3 3 8 4 14 3 3 9 3 2 1 1 1 1 1 2 3 1 1 1 1 2 2 2 3 3 1 1 1 1 2 3 3 2 3 3 2 14 14 3 3 7 7 3 3 10 2 2 7 8 7 8 13 2 3 5 6 3 3 12 6 7 6 7 3 3 3 3 5 5 5 5 5 9 15 7 11 15 11 11 9 8 11 13 9 9 8 10 14 15 15 15 14 14 10 9 14 6 5 6 9 6 3 2 2 2 3 11 15 15 15 6 6 11 11 6 14 10 9 14 18 14 18 14 18 18 14 11 11 14 14 14 9 9 7 11 7 11 7 9 6 7 7 7 7 5 5 3 3 5 5 7 10 11 11 14 14 9 14 14 23 23 23 23 14 14 14 26 
13 13 14 13 13 8 8 18 17 11 3 7 15 3 3 3 3 13 7 13 7 14 14 13 14 3 4 3 4 3 3 13 8 14 14 3 3 3 3 3 3 2 1 2 2 3 3 3 1 2 1 1 1 3 3 2 2 7 1 1 1 1 3 2 7 7 2 2 7 3 3 7 3 2 3 7 7 2 2 2 8 3 3 3 3 2 7 15 3 3 3 3 3 3 6 6 5 5 6 3 3 5 2 2 3 8 7 9 12 9 15 15 7 8 8 11 15 10 14 14 15 15 15 15 15 15 15 14 9 7 6 10 15 5 3 2 2 2 2 11 14 14 9 6 6 11 11 9 7 7 9 14 18 18 18 18 11 14 14 11 11 11 11 10 11 6 7 11 7 7 6 7 11 18 11 11 7 5 3 5 5 7 9 7 9 14 11 14 14 10 17 14 23 14 14 23 33 26 26 27 
14 10 13 11 13 13 13 15 3 3 13 8 13 13 3 3 11 3 13 13 13 10 7 7 3 3 3 8 3 3 3 8 9 14 3 3 3 8 3 3 3 2 1 1 3 3 3 3 5 2 1 1 1 3 7 1 1 1 1 1 1 2 2 1 1 2 2 7 2 8 7 7 8 5 5 7 7 7 3 7 7 7 2 2 3 8 3 15 7 3 7 3 3 7 6 7 5 3 3 3 2 5 2 2 2 5 13 15 14 15 15 14 11 7 15 8 10 14 15 24 18 24 24 15 15 24 15 23 14 9 10 6 14 10 5 2 2 2 2 5 9 14 6 9 18 6 6 11 6 6 9 14 18 18 18 27 14 14 18 14 11 14 11 7 7 6 6 7 7 5 5 11 7 7 7 11 11 5 5 7 7 7 9 7 7 8 8 7 14 9 10 14 14 23 23 23 23 26 27 27 
13 13 13 14 18 14 13 7 3 3 10 13 3 14 14 12 9 13 13 14 13 15 7 13 3 8 8 9 3 3 3 9 8 3 3 3 4 9 9 14 2 2 1 1 1 1 1 6 2 1 1 1 1 1 2 1 1 1 1 1 1 1 1 1 1 3 7 14 3 3 2 7 2 7 8 7 7 2 2 3 8 2 2 2 3 8 3 14 3 3 15 3 7 7 3 5 3 3 3 3 2 2 2 3 3 3 8 7 15 15 14 15 15 11 8 14 15 15 15 24 15 24 15 24 24 15 24 24 14 15 14 9 7 14 5 2 2 2 2 5 11 11 6 6 8 6 10 6 6 6 11 14 18 18 14 27 18 14 18 18 14 14 11 11 10 9 6 11 6 5 5 7 7 7 11 11 7 5 5 7 11 14 7 8 7 7 6 6 7 9 23 14 26 26 23 23 23 26 27 27 
14 13 13 14 13 13 8 3 13 9 9 14 3 4 4 8 3 3 15 14 15 13 14 10 3 8 9 14 3 3 3 3 3 3 3 3 3 10 10 3 2 1 1 1 1 1 1 1 1 1 2 2 2 8 8 1 1 1 1 1 1 1 1 1 1 2 7 7 7 2 3 8 1 2 2 2 2 2 2 3 8 2 3 3 3 3 3 3 3 3 3 7 7 7 5 3 3 3 2 2 2 2 5 5 5 3 3 6 15 11 -9999 14 7 8 15 10 14 15 15 15 15 24 24 27 15 15 15 15 15 14 14 9 7 7 6 5 5 3 3 3 6 5 11 11 7 7 6 6 6 10 14 14 18 23 18 14 18 14 18 14 14 14 14 14 7 9 7 7 5 5 5 7 10 7 11 5 5 5 7 10 10 7 6 7 14 4 4 6 6 14 14 27 23 14 23 23 23 14 11 10 
15 14 14 11 3 3 3 7 13 9 8 13 14 15 13 3 3 3 4 13 13 9 13 14 14 9 14 14 3 3 8 3 3 3 3 14 14 3 2 2 3 2 1 1 1 8 1 1 1 3 3 7 3 7 7 8 3 1 1 1 1 1 1 1 2 2 3 3 9 2 2 1 1 1 1 2 2 3 2 7 3 3 3 2 7 7 9 7 3 3 3 7 7 7 3 2 2 2 2 2 2 2 2 5 9 9 9 2 9 15 -9999 -9999 5 7 11 15 15 15 15 15 15 15 18 24 15 15 15 15 15 -9999 24 14 14 6 3 11 14 3 3 3 6 3 5 6 11 5 6 6 7 15 14 14 14 14 18 14 14 14 14 14 14 14 11 7 10 11 6 5 3 5 5 7 5 5 7 5 17 5 6 11 11 7 6 7 7 4 3 4 6 23 23 23 23 23 23 14 26 7 7 11 
14 14 14 3 3 8 8 8 13 12 13 13 8 14 8 9 8 3 3 4 4 13 13 9 13 3 8 8 3 3 8 3 3 3 13 13 3 3 1 1 2 3 2 1 1 1 2 2 3 3 7 1 3 3 7 7 7 8 1 1 1 1 1 1 8 2 7 3 7 8 8 2 1 1 1 3 7 7 2 2 8 8 2 2 2 2 3 3 3 3 7 5 7 6 3 2 2 2 2 2 2 2 6 5 8 8 5 2 3 8 3 5 5 6 14 15 15 15 15 15 15 15 14 15 15 15 15 18 24 24 15 14 15 3 6 11 4 6 2 5 3 2 6 6 6 6 6 9 8 11 10 14 14 18 14 11 14 14 14 17 14 17 11 14 14 14 8 6 4 5 4 4 6 5 7 7 8 5 11 11 7 7 7 4 4 7 4 4 10 14 23 14 14 23 14 14 26 11 7 7 
13 8 7 13 13 12 13 9 9 13 3 3 3 8 8 8 14 14 3 9 14 13 4 3 3 3 15 8 14 3 3 3 3 4 4 2 1 1 3 1 3 3 2 1 1 2 2 2 3 3 7 1 2 3 3 7 7 7 1 2 1 1 1 7 2 3 7 7 3 3 1 1 1 2 2 3 7 7 3 2 8 6 3 8 2 2 5 3 3 5 3 3 7 5 5 2 2 5 2 2 5 2 2 5 6 8 5 2 3 5 9 14 9 15 15 15 15 15 15 15 14 14 15 15 15 15 15 15 24 -9999 23 14 10 6 6 6 4 3 3 3 2 2 5 5 6 9 8 9 11 10 9 10 10 14 14 11 14 14 14 17 14 14 18 14 10 8 9 7 5 4 3 5 5 5 5 3 5 3 10 11 14 14 11 23 4 4 4 6 14 11 14 14 11 23 23 14 14 14 26 7 
13 3 7 3 8 13 10 13 3 13 4 8 8 4 9 3 8 8 14 13 8 9 14 8 9 13 4 8 12 3 3 3 3 2 2 1 1 4 1 1 9 2 1 1 1 2 2 2 2 7 7 7 3 3 5 5 7 7 7 3 1 1 1 1 2 7 7 1 1 1 1 1 3 8 8 2 2 2 2 2 3 3 8 13 2 3 7 5 3 3 8 2 5 7 3 2 2 2 2 2 2 2 2 5 5 5 8 3 5 6 10 15 24 15 15 15 15 15 15 15 15 15 15 15 15 15 15 24 24 24 15 11 4 6 4 6 6 5 6 3 3 3 5 5 7 9 14 10 11 11 7 6 6 14 18 18 14 11 14 14 14 17 10 11 14 14 11 17 11 5 3 2 7 5 3 3 5 5 7 10 10 23 23 4 7 4 6 8 10 11 14 14 23 23 23 14 7 14 17 26 
12 14 11 8 12 13 13 13 13 9 14 3 9 3 4 14 4 3 4 4 13 3 3 4 8 4 4 4 3 3 2 1 2 1 1 1 1 2 1 3 2 2 2 3 2 2 3 2 3 7 7 3 7 3 3 7 3 7 3 7 1 1 1 4 7 7 2 1 1 1 1 1 2 4 3 2 2 2 2 2 8 11 9 9 3 3 8 7 3 8 3 3 3 6 5 3 2 2 2 2 2 6 5 2 2 5 4 2 5 3 9 15 15 15 15 15 15 14 15 15 15 15 14 15 15 15 14 24 24 24 11 9 6 9 7 11 11 7 6 4 5 5 6 6 8 8 7 8 11 11 11 6 6 14 18 18 18 11 11 10 14 10 10 9 14 14 11 9 6 6 5 3 5 5 2 3 3 3 5 10 10 7 4 4 6 7 11 10 14 14 14 23 23 23 23 14 14 14 11 26 
13 12 14 8 9 14 14 13 13 14 9 9 9 9 9 3 3 8 13 13 8 3 9 10 8 3 4 3 3 3 2 1 1 1 1 4 2 3 2 2 2 2 14 2 3 3 3 3 3 5 7 7 7 3 8 1 3 7 7 7 7 1 1 2 7 2 1 1 1 1 1 8 8 2 2 2 7 2 3 7 10 7 8 15 3 7 3 7 3 7 3 13 7 13 5 3 2 2 2 2 2 2 2 2 5 10 5 3 7 8 8 14 15 15 15 15 14 14 14 9 14 8 15 15 10 14 14 15 15 24 11 8 6 8 9 18 8 11 10 8 6 8 8 8 8 7 6 10 9 8 8 6 6 8 14 14 18 14 7 7 7 14 8 7 10 14 14 10 6 6 6 5 2 2 2 2 5 3 5 5 3 3 3 4 6 7 14 10 14 14 23 23 14 23 23 11 14 14 26 27 
14 8 13 8 8 9 9 14 14 14 8 8 9 14 13 8 3 8 15 8 9 8 3 3 4 4 3 3 3 3 2 2 1 1 1 2 3 2 1 2 3 8 14 4 3 3 2 2 3 3 3 3 3 2 1 7 7 3 7 3 7 1 1 1 1 1 1 3 3 1 3 8 8 2 2 3 7 7 15 8 2 11 8 3 8 13 6 8 9 13 3 5 5 5 3 13 2 3 2 2 8 2 2 2 2 2 3 5 8 9 14 14 15 15 15 15 14 15 15 14 14 8 10 9 9 15 14 11 10 24 11 9 8 10 9 5 7 7 6 6 18 9 8 8 8 11 6 11 6 9 9 6 6 6 9 14 11 9 6 6 6 11 11 11 11 17 17 15 6 7 7 10 5 2 2 3 3 2 2 2 2 3 3 6 11 14 14 14 14 14 14 23 23 23 11 23 23 23 14 27 
13 12 11 3 8 13 9 8 14 4 8 8 10 14 10 3 8 13 13 8 4 3 3 3 3 9 3 2 3 3 3 3 2 3 3 4 3 2 2 3 3 14 3 3 9 3 3 2 3 7 8 8 8 8 1 1 2 7 7 8 2 1 1 1 1 2 2 8 8 8 8 8 3 2 2 8 3 8 3 2 8 3 3 7 9 5 5 9 3 13 7 3 8 3 2 3 2 8 8 8 8 5 2 2 2 2 4 3 5 8 14 15 15 15 15 15 8 15 15 14 13 8 8 9 10 15 10 7 7 -9999 14 14 11 8 5 4 3 3 11 6 6 8 10 8 11 9 7 10 7 7 14 6 6 7 9 11 10 7 6 6 7 7 6 14 11 14 14 17 17 6 7 7 6 2 2 2 1 1 1 1 2 3 4 14 18 11 9 14 23 23 23 23 23 27 11 8 23 14 26 14 
13 13 14 8 3 15 13 13 13 8 8 10 9 3 10 3 13 4 8 13 13 4 13 3 3 3 3 2 3 4 3 4 8 3 3 3 3 3 2 8 4 3 8 5 3 3 2 2 3 3 3 8 3 8 8 2 1 8 8 1 1 1 1 1 3 8 8 3 3 3 8 7 9 8 2 7 8 7 3 3 13 2 2 5 9 5 7 3 9 8 5 2 2 2 5 5 2 8 8 8 5 5 5 8 5 9 3 3 8 15 15 14 14 14 15 14 15 15 15 15 15 10 15 14 10 13 7 6 5 8 24 14 11 8 5 3 5 4 3 6 6 6 18 6 8 6 6 11 11 11 11 11 6 6 7 14 9 7 7 17 11 6 7 7 7 10 14 7 14 6 6 5 6 14 2 5 1 1 1 2 2 3 7 14 18 18 11 23 14 23 23 23 14 23 23 26 26 14 11 23 
14 3 3 13 8 13 9 9 9 14 3 3 10 3 3 10 3 4 9 15 4 4 8 4 3 4 2 2 2 3 4 15 3 4 3 3 3 3 4 4 3 3 3 9 3 14 3 2 2 2 2 3 8 2 3 3 1 1 2 2 1 1 3 8 8 8 7 7 2 2 3 3 9 3 3 3 10 8 9 9 3 2 2 8 8 7 3 3 8 3 3 8 3 2 2 2 2 3 5 6 5 12 5 12 5 5 5 5 11 14 14 7 9 14 14 15 15 15 15 15 15 15 13 13 15 10 7 5 5 8 14 18 11 9 5 5 4 3 10 11 8 6 11 14 6 7 6 6 6 6 11 11 7 6 8 14 11 11 14 11 11 7 7 6 7 14 14 6 10 14 6 6 10 5 3 1 1 1 1 2 3 6 14 14 14 18 14 14 23 23 23 23 23 26 26 26 23 14 14 23 
7 8 3 3 13 9 9 8 8 9 10 8 10 8 9 3 14 9 4 8 9 4 9 3 4 8 3 3 3 4 4 3 3 3 3 3 3 4 3 3 3 2 2 3 2 4 9 2 1 2 9 8 8 8 8 4 1 1 2 2 1 3 8 7 8 8 8 2 1 2 3 3 2 2 10 3 7 13 7 7 2 2 2 3 8 3 3 3 8 3 9 13 8 9 2 3 6 6 8 8 12 5 5 7 8 5 7 7 11 11 14 9 14 15 14 15 15 15 15 15 15 15 14 10 7 8 5 10 5 8 14 15 14 9 7 5 9 3 3 6 6 8 11 8 8 9 9 6 5 11 6 7 11 6 6 11 14 8 10 11 11 6 6 6 6 7 11 9 6 7 14 7 7 7 2 2 1 1 1 2 3 7 10 14 14 23 23 23 14 23 23 23 23 26 27 14 23 14 23 23 
3 3 14 3 8 8 9 9 9 9 8 4 9 3 4 13 13 11 8 15 14 3 4 3 2 2 3 3 3 3 2 2 3 2 3 3 3 3 9 2 2 2 1 2 2 3 3 2 1 3 9 9 8 8 8 8 2 1 3 8 1 3 6 8 3 7 3 8 3 1 2 1 2 2 7 8 9 8 7 2 2 2 9 3 3 3 3 8 7 7 3 7 8 2 2 3 2 8 5 5 5 9 5 8 6 5 7 7 11 14 14 14 13 13 15 15 15 15 15 10 14 15 10 9 5 5 5 9 5 8 9 18 15 10 8 5 5 6 6 10 11 8 14 8 8 11 11 6 6 10 8 11 11 11 7 11 7 7 8 8 14 6 6 7 6 23 14 11 6 7 14 6 7 17 2 2 2 2 2 3 4 7 7 14 14 23 14 23 14 23 23 14 27 14 14 23 23 23 23 14 
3 7 8 9 13 9 9 9 3 8 4 8 3 3 13 4 14 13 4 10 8 4 4 4 2 2 2 2 3 3 2 1 2 4 3 3 3 2 3 4 2 3 1 1 2 2 3 3 1 3 9 9 8 3 1 1 1 1 2 3 1 8 7 7 8 8 8 8 1 1 1 1 5 2 2 7 9 13 3 2 8 8 6 3 8 3 2 2 5 2 2 2 2 8 2 2 2 2 2 5 9 9 7 5 5 5 5 3 7 14 14 14 14 14 14 15 15 15 14 14 14 10 9 7 5 5 5 5 8 6 15 11 14 9 8 6 6 5 6 10 11 14 14 8 6 11 6 6 6 10 10 3 7 7 7 11 11 10 6 7 6 11 6 5 5 9 10 11 7 5 5 6 7 6 3 3 3 7 7 4 7 14 10 14 14 14 14 14 23 23 14 14 11 23 14 14 14 23 23 33 
3 3 9 9 10 9 9 8 8 10 10 3 4 4 13 14 13 8 13 10 8 4 4 4 3 3 2 2 2 3 2 2 2 2 3 3 3 3 8 3 3 2 1 1 2 8 9 2 2 3 8 8 8 8 2 1 1 2 7 2 7 8 8 7 8 8 2 1 2 1 2 8 1 2 1 8 9 7 3 7 8 4 8 3 3 2 2 7 3 8 8 3 2 3 8 3 8 8 3 3 7 10 5 5 3 5 8 5 5 7 9 7 14 14 11 15 15 14 15 15 15 10 9 7 5 8 5 5 7 9 14 14 11 8 6 5 6 9 9 10 11 11 14 11 8 6 6 11 3 3 2 4 10 6 7 6 10 11 7 11 7 11 11 5 6 5 6 11 7 6 5 3 6 6 5 4 5 11 7 7 14 11 23 14 14 14 14 43 14 17 14 23 14 14 14 14 14 14 23 8 
3 7 14 9 9 9 14 9 14 9 3 4 8 9 14 14 13 9 13 13 8 4 4 3 3 2 2 2 2 2 3 3 8 2 1 1 1 2 5 15 2 2 1 1 2 9 4 1 3 3 3 3 3 2 1 1 2 2 7 7 8 7 8 8 7 2 1 2 2 3 8 3 2 7 5 8 9 8 9 8 8 7 8 3 8 3 2 8 3 2 8 5 2 2 8 3 3 2 5 6 10 8 8 5 5 8 8 9 7 7 7 14 7 8 15 15 15 14 14 9 15 10 10 7 5 5 5 5 8 9 18 14 8 8 6 6 5 5 6 8 10 8 14 14 14 6 6 9 3 3 2 6 11 5 7 6 6 14 11 9 6 3 9 5 6 5 3 7 6 5 6 6 6 6 7 11 7 9 7 11 11 14 14 14 14 23 27 27 27 26 14 14 14 14 11 14 27 27 23 14 
7 9 9 9 9 9 9 3 8 8 13 8 15 13 4 13 4 9 9 3 4 9 3 3 3 2 3 2 2 4 9 3 3 2 1 1 2 3 4 3 2 3 2 2 2 2 1 2 8 4 3 8 8 2 2 2 2 2 3 3 8 7 7 8 2 1 1 1 8 8 5 2 1 1 3 8 8 8 7 7 8 3 5 7 2 5 7 8 2 2 2 9 3 2 6 6 5 2 7 8 5 5 5 5 7 5 9 9 9 10 10 11 10 7 10 15 15 14 14 9 9 14 13 7 7 8 5 5 5 8 9 11 11 6 10 14 6 7 6 10 9 11 11 8 11 14 14 6 6 6 3 3 4 4 6 7 6 7 9 7 6 3 7 9 6 4 3 2 3 6 10 10 6 6 6 10 7 11 10 14 11 14 14 14 23 14 14 14 27 27 14 14 27 27 14 23 23 23 27 23 
3 13 9 8 10 3 3 14 9 8 14 14 13 8 8 8 4 9 3 3 13 4 4 3 3 2 2 3 3 3 2 3 14 8 2 2 2 2 2 2 2 3 3 2 2 1 1 8 9 4 8 8 14 2 2 3 3 3 3 3 8 8 8 8 1 1 1 5 8 8 8 1 1 2 7 8 8 2 9 3 9 8 5 3 4 3 6 3 2 2 9 5 3 6 6 8 3 7 7 5 2 5 2 5 5 5 8 7 10 10 8 11 14 14 10 14 15 14 15 14 10 10 10 9 7 5 8 5 5 5 5 8 15 8 8 14 8 11 8 5 11 10 10 10 7 14 6 6 3 4 6 3 3 2 3 6 6 6 6 5 6 6 9 6 7 5 2 2 4 14 11 14 14 7 7 10 14 14 10 14 14 14 23 14 14 14 14 14 23 27 27 27 14 27 27 23 23 27 27 27 
8 3 9 9 4 8 14 13 8 8 10 13 12 4 4 4 8 9 3 3 4 8 4 3 2 1 2 8 2 2 3 9 10 14 8 8 3 3 3 4 8 9 3 2 1 1 3 3 8 10 13 3 2 2 2 8 2 3 3 3 8 8 2 1 1 1 3 3 8 8 2 1 1 3 3 8 8 8 3 3 3 7 3 3 5 6 8 2 2 5 9 6 3 5 3 6 3 3 7 2 2 5 7 5 2 5 5 10 11 11 11 14 9 14 15 9 9 10 14 10 10 13 9 9 9 14 8 5 5 3 5 5 8 9 8 15 9 15 8 11 5 8 5 6 6 6 11 11 3 3 4 3 2 5 3 3 7 7 7 6 6 10 9 14 6 2 2 2 3 4 6 17 10 10 10 7 7 14 14 14 23 23 27 27 23 27 27 27 27 27 27 27 27 27 27 23 23 14 14 14 
13 4 4 3 3 4 11 4 4 8 13 13 8 4 8 13 4 13 4 4 4 14 3 2 2 3 8 3 3 2 2 4 4 9 4 3 3 3 3 4 14 3 2 1 1 7 7 8 8 7 7 3 3 2 7 3 2 3 3 8 8 9 1 1 1 3 8 2 8 3 1 1 1 2 3 3 3 3 7 9 8 3 6 6 7 3 3 7 3 9 13 5 5 5 5 8 8 3 9 3 2 5 8 5 5 5 5 5 9 14 7 14 14 9 9 14 10 10 10 9 9 9 15 9 8 8 8 9 9 5 4 4 5 8 9 10 9 9 14 14 14 6 11 6 11 8 6 10 6 3 3 3 3 3 3 6 7 6 6 6 17 10 6 3 2 3 3 6 6 10 10 6 10 7 7 7 7 10 14 14 23 23 14 14 23 23 23 27 27 27 27 27 23 14 27 27 14 23 7 14 
4 4 4 4 4 11 15 4 11 13 13 8 13 12 8 15 8 9 4 8 8 8 3 2 2 8 2 4 3 1 1 2 3 3 8 8 10 3 3 3 3 2 2 2 9 2 8 10 10 4 3 3 8 8 2 3 2 7 8 3 8 8 1 1 2 6 7 2 3 2 8 7 8 3 3 8 2 3 8 3 7 7 8 3 2 7 1 2 3 7 2 5 8 3 3 8 7 8 6 3 3 3 5 5 5 5 8 7 9 14 7 9 10 9 10 9 39 24 9 9 9 8 9 9 8 7 5 5 9 9 2 2 5 6 9 10 14 10 14 11 8 11 11 11 5 3 6 5 6 4 4 3 7 6 3 4 14 7 6 6 14 6 3 3 3 6 6 7 7 7 14 10 10 7 7 7 7 9 14 28 14 28 27 23 27 27 18 34 33 32 27 14 13 14 27 27 27 14 14 14 
3 8 13 12 14 14 4 4 9 8 4 4 13 15 15 14 8 3 13 4 3 3 3 2 3 9 1 3 1 1 2 3 9 1 9 3 3 2 9 2 3 2 1 9 3 3 8 10 3 3 3 9 3 8 3 3 3 9 9 9 8 3 2 8 3 8 3 3 7 3 8 8 8 3 8 3 2 8 8 8 3 2 2 2 3 2 5 5 9 5 9 3 5 3 3 7 8 10 3 5 5 5 7 3 5 9 9 13 5 14 7 15 15 10 10 9 14 9 8 7 9 8 9 13 9 8 5 9 6 5 5 5 9 5 8 14 10 10 9 9 9 14 6 6 6 10 11 10 3 6 7 6 6 6 7 3 3 6 6 6 2 2 3 3 6 7 7 14 14 10 10 11 11 7 9 7 7 14 23 23 18 14 27 14 18 27 27 34 27 13 27 13 13 13 14 14 13 14 13 27 
4 4 14 13 13 4 4 4 12 4 11 4 4 11 11 8 9 4 4 14 3 3 3 2 4 3 2 2 1 1 2 2 3 2 8 8 1 2 4 2 14 8 2 1 9 9 9 10 3 3 2 2 7 3 3 3 8 9 9 7 8 8 3 8 3 8 7 3 7 8 8 8 8 8 7 3 2 8 3 3 3 2 2 2 3 5 5 5 12 12 5 5 5 8 9 5 3 5 7 8 8 8 8 8 5 5 8 14 9 7 9 9 10 10 9 10 9 7 9 7 8 7 8 7 9 9 6 6 9 5 9 5 5 5 5 6 9 9 9 8 14 8 6 5 6 5 6 6 5 6 7 6 6 14 6 6 6 6 6 2 2 2 3 7 11 11 11 18 14 14 14 14 14 10 8 10 9 23 23 28 27 27 27 27 14 14 14 14 14 14 14 14 13 14 13 13 13 14 27 14 
3 3 4 13 8 4 12 4 12 4 12 8 4 8 8 13 4 4 10 10 3 2 2 2 3 1 1 1 1 1 1 3 3 9 2 3 3 1 1 7 8 3 3 8 8 8 9 8 8 3 2 2 3 8 7 10 7 7 3 3 3 7 3 3 3 3 8 3 8 2 8 3 8 8 2 2 2 8 3 3 3 2 2 2 2 3 5 5 3 7 3 8 8 8 6 8 5 5 5 7 7 8 8 8 5 5 7 9 7 14 9 9 10 9 8 7 9 9 7 7 14 7 6 6 8 6 5 9 9 9 5 5 5 5 5 5 5 9 9 9 11 14 10 6 5 6 5 6 6 6 6 6 6 6 7 6 2 9 3 3 3 4 6 9 11 14 27 27 18 27 27 14 23 14 23 8 9 14 14 14 14 27 23 14 14 14 14 14 14 14 14 14 14 13 13 13 23 14 14 14 
4 4 4 4 4 13 4 4 4 8 8 13 4 15 3 4 4 13 4 13 3 2 2 2 3 1 1 1 1 1 1 2 1 1 1 3 2 1 1 3 3 2 2 3 8 3 9 8 7 3 3 8 8 3 3 2 2 9 3 7 3 3 2 8 8 9 8 7 8 8 3 3 3 3 2 2 6 8 3 3 2 2 2 1 2 7 5 2 3 5 5 5 7 5 5 3 5 5 7 8 7 4 8 9 9 9 7 8 10 11 11 9 7 8 8 8 7 14 9 7 13 13 5 5 7 6 5 9 5 5 5 2 9 5 5 5 9 14 9 9 15 11 6 6 6 6 6 8 6 6 6 6 6 6 9 7 2 3 3 6 7 7 9 11 18 18 32 32 18 14 18 14 23 23 23 11 14 14 33 34 18 14 27 23 14 23 14 14 14 14 23 32 27 13 13 13 13 14 13 13 
8 4 4 4 4 5 4 12 14 14 14 14 4 3 3 4 4 8 8 4 3 2 1 2 2 1 2 1 1 1 2 1 1 1 1 2 1 1 1 3 3 2 2 3 3 1 8 3 3 8 3 8 7 7 8 3 3 3 8 8 2 2 8 7 7 7 2 8 8 8 3 3 8 2 2 8 2 3 8 3 2 2 2 2 5 7 2 8 8 5 5 6 8 5 5 5 8 5 7 7 8 3 9 8 7 8 9 7 9 9 11 13 8 8 7 8 7 7 13 9 7 9 5 5 10 9 6 6 5 9 9 5 4 2 4 11 9 18 14 11 9 8 6 6 6 7 6 8 7 7 6 6 6 6 4 2 2 3 6 7 9 9 14 14 18 18 23 33 14 27 27 14 14 14 14 28 23 14 14 34 14 14 23 27 27 27 23 14 14 14 14 14 14 13 13 11 14 14 13 13 
3 4 8 8 4 4 13 14 13 14 14 3 3 3 3 4 8 4 4 4 13 3 2 1 4 2 1 2 2 1 2 1 1 2 1 3 3 2 3 2 10 9 8 3 8 3 3 2 8 2 8 8 3 2 2 3 8 8 8 8 7 7 8 8 3 2 2 3 8 3 3 8 7 3 2 2 2 3 3 3 2 8 2 3 13 5 3 5 8 5 5 5 9 6 8 9 10 5 9 8 9 3 3 7 7 8 14 7 7 7 10 10 7 9 7 7 9 7 7 8 10 10 9 9 9 9 3 3 5 9 5 3 2 2 2 5 8 9 9 14 10 7 7 6 6 6 7 8 7 7 6 6 6 6 2 2 3 6 7 10 9 11 14 14 14 27 32 33 14 14 14 14 27 27 35 29 23 14 14 23 14 14 27 27 27 27 23 14 23 14 23 23 23 11 11 14 27 27 13 13 
4 13 8 4 11 13 4 4 13 14 4 3 3 13 3 4 3 3 13 4 15 3 3 2 2 1 1 1 1 1 2 2 2 2 2 8 9 8 14 2 9 8 3 4 3 2 1 8 2 2 3 3 2 3 2 2 2 7 8 3 7 8 7 8 7 3 3 7 9 8 9 8 3 2 2 2 3 8 7 3 2 2 7 6 2 5 5 3 7 7 7 7 8 8 9 9 10 9 5 9 9 6 10 3 5 8 7 7 7 7 24 24 9 7 7 9 7 13 13 5 8 5 5 9 5 3 5 5 5 5 3 3 2 2 3 5 5 8 9 14 14 9 7 6 6 7 8 8 7 6 6 6 4 2 2 2 4 7 9 9 10 11 23 27 33 33 -9999 39 33 45 45 14 27 14 37 14 23 23 38 23 14 14 14 14 14 14 14 23 23 14 13 23 14 23 14 23 23 23 14 14 
14 4 14 15 4 13 13 14 8 4 4 3 3 14 3 3 9 3 4 3 14 3 3 3 2 2 3 2 2 2 2 2 3 2 2 8 8 9 8 3 3 8 2 3 2 3 3 3 3 3 8 3 3 3 8 3 8 9 3 2 3 10 8 13 7 9 7 8 9 7 8 3 3 2 2 2 2 3 3 2 2 2 3 8 3 5 5 7 3 3 5 8 8 7 9 10 7 7 7 9 9 5 9 7 7 7 13 10 7 9 14 9 9 7 7 14 7 7 8 13 10 5 10 9 9 9 9 9 5 9 5 5 5 9 2 3 5 6 6 9 15 9 9 8 8 8 8 9 9 6 6 6 4 3 3 3 7 37 14 39 43 43 33 23 27 14 -9999 -9999 38 14 45 27 23 35 23 37 27 23 23 27 13 14 23 14 14 27 14 23 14 23 23 14 14 14 14 14 13 14 27 27 
4 4 8 8 13 13 8 13 8 13 13 3 13 8 3 3 9 3 9 3 3 9 3 3 3 3 4 4 3 3 2 2 8 3 3 8 8 8 14 2 8 8 3 3 3 2 3 2 8 8 3 3 8 3 8 8 7 8 8 3 3 7 8 13 9 13 2 3 7 3 3 3 3 2 2 2 2 7 3 2 2 2 2 2 2 3 3 5 5 3 8 8 7 5 10 5 9 9 5 5 9 4 7 10 7 7 14 14 14 24 24 9 7 9 10 7 5 7 5 10 13 8 7 9 5 9 5 5 5 6 5 3 3 3 2 2 5 5 6 6 8 9 14 14 11 9 7 7 7 6 7 4 4 4 6 14 17 33 43 18 33 14 14 32 27 14 23 33 37 23 14 49 27 27 23 14 23 14 14 14 14 14 23 14 14 27 14 14 14 14 27 14 11 14 14 13 11 23 26 14 
4 4 12 14 13 14 14 13 10 13 4 4 14 4 4 3 3 4 3 3 4 3 3 3 3 3 3 9 3 4 3 3 8 8 9 8 3 3 3 3 8 3 3 3 3 3 8 3 8 3 2 3 8 3 8 8 8 8 8 3 8 8 9 8 8 3 8 3 3 3 3 13 3 7 5 3 5 3 3 3 2 2 8 5 8 3 8 3 7 7 7 8 8 10 5 7 7 10 5 7 14 7 14 7 7 7 10 8 9 7 7 8 5 5 5 5 5 9 7 5 4 9 10 3 3 3 5 9 3 9 5 9 9 5 2 2 2 5 5 5 11 14 39 14 15 9 6 6 6 6 7 6 7 9 11 18 42 43 -9999 18 18 18 14 11 11 27 32 32 35 35 27 27 27 27 27 27 27 27 17 14 14 14 14 23 23 27 14 14 14 14 14 14 11 11 27 14 11 23 14 13 
4 11 8 13 13 13 4 4 14 13 3 4 12 4 3 2 2 2 4 3 3 10 3 3 3 3 3 3 4 8 3 14 8 9 3 3 2 2 2 8 4 2 2 3 4 3 3 8 3 3 3 8 3 8 8 8 8 8 8 8 8 8 8 8 3 13 8 3 3 7 7 8 8 13 7 7 3 3 5 3 2 3 3 5 3 5 8 5 7 7 8 8 8 7 5 9 7 13 7 3 7 7 7 7 7 7 13 8 7 7 5 13 5 3 3 4 3 5 9 4 9 9 3 3 6 5 5 3 5 9 5 9 2 9 5 3 5 3 5 5 6 14 18 10 10 9 7 6 6 6 7 7 9 44 43 -9999 40 51 14 33 27 27 12 14 14 18 18 32 32 32 30 27 27 23 38 27 33 18 14 14 14 14 23 14 14 23 27 14 14 14 14 27 13 11 14 11 11 11 11 14 
11 13 14 8 12 4 4 10 13 4 4 4 3 2 2 2 2 2 4 3 3 4 3 4 9 10 3 3 10 3 3 3 3 8 3 3 3 3 2 3 3 8 2 3 3 8 8 8 3 3 8 7 3 3 8 8 8 3 7 8 7 8 8 2 9 7 8 4 8 7 3 7 3 3 5 7 3 5 3 2 2 2 3 3 3 2 8 8 7 7 4 5 7 5 7 7 9 5 7 9 3 7 7 7 7 9 13 12 7 9 5 5 5 6 3 5 5 3 3 9 9 3 5 14 13 13 5 5 6 3 9 5 5 6 4 4 5 5 13 5 5 7 6 4 6 9 14 7 7 7 7 14 17 43 39 34 37 37 27 27 18 14 14 14 14 18 49 27 18 33 27 -9999 37 27 27 27 14 27 27 14 14 14 14 14 14 14 14 14 27 27 14 14 13 11 13 14 11 11 13 13 
12 4 13 13 13 4 13 8 4 10 4 3 3 2 2 2 2 2 3 3 3 3 3 9 4 9 4 3 4 3 9 3 3 3 3 3 3 2 3 3 9 8 8 8 3 3 8 2 3 8 8 3 2 3 2 3 7 3 3 3 8 8 7 8 7 13 3 8 8 5 3 5 3 3 5 5 3 5 3 7 5 3 3 3 3 2 3 7 7 7 7 7 7 8 10 5 7 7 7 7 8 3 5 7 8 13 12 18 14 9 6 5 5 3 5 10 8 5 5 9 9 6 5 5 13 13 6 6 10 3 10 7 10 10 3 10 7 13 4 3 3 2 3 3 3 6 9 13 14 10 11 14 39 -9999 -9999 35 33 18 18 27 14 14 18 14 14 27 27 14 14 18 33 23 -9999 27 27 27 14 14 14 32 23 14 14 14 14 14 23 14 14 27 14 14 13 11 11 14 11 11 11 13 
11 4 13 8 13 4 4 4 4 12 3 2 2 2 2 2 2 2 8 2 3 3 3 9 3 9 3 3 4 8 3 2 3 9 3 3 14 8 8 3 9 8 8 8 3 3 3 4 8 8 3 2 3 8 8 8 3 3 8 8 3 5 8 3 3 13 3 7 3 3 13 13 8 5 8 7 3 5 5 10 5 3 3 3 3 3 3 3 8 7 7 13 7 7 9 7 3 7 5 7 5 5 6 7 9 13 17 14 18 18 6 6 5 5 9 7 9 9 5 5 5 5 6 5 10 10 13 6 6 10 6 10 10 10 6 9 5 5 3 2 2 2 2 2 3 6 9 13 11 -9999 -9999 -9999 32 18 33 18 35 18 43 18 14 18 14 14 13 14 14 14 14 14 27 14 27 27 27 32 27 26 23 27 27 14 14 14 27 27 27 27 27 23 14 27 13 13 11 27 11 11 11 11 
13 13 4 13 13 14 5 4 4 4 2 2 1 1 1 1 2 3 8 4 8 8 3 3 3 3 3 3 2 4 3 8 3 8 2 3 10 8 3 2 9 8 3 3 14 3 3 3 8 8 2 2 3 3 7 7 7 8 8 7 8 7 3 8 5 8 3 3 3 3 13 13 7 13 8 13 7 7 7 9 9 3 3 3 7 5 3 3 7 7 7 7 10 4 8 4 7 7 7 7 7 7 8 9 9 9 18 18 17 14 7 7 8 5 5 5 5 13 2 5 10 2 5 9 10 6 9 13 13 13 6 6 10 7 5 10 3 3 3 2 2 2 3 3 6 6 7 11 32 18 32 27 27 18 18 18 42 18 33 18 18 18 18 9 9 14 27 27 33 33 27 14 27 -9999 32 27 27 27 27 31 31 32 27 14 23 27 27 27 27 27 23 27 14 11 11 14 11 11 11 38 
4 4 4 4 9 4 4 4 3 3 2 2 3 1 1 1 3 3 9 10 9 9 3 3 3 3 4 3 8 8 10 3 3 8 8 3 8 3 8 3 3 8 3 3 8 3 2 8 8 8 2 3 3 8 7 3 7 8 8 7 8 7 3 7 3 8 5 3 5 7 8 13 7 7 8 7 7 7 7 8 8 12 9 8 7 3 3 7 9 13 8 8 13 7 5 7 18 7 8 14 10 17 14 18 7 9 13 7 9 7 6 7 9 5 8 5 6 10 3 10 10 5 6 9 10 9 7 13 13 13 13 9 9 9 9 5 2 2 3 6 4 7 7 6 7 10 7 9 18 32 32 33 18 18 18 18 14 38 18 18 18 27 18 27 14 14 14 23 27 18 27 18 18 14 -9999 27 27 23 27 27 18 32 27 27 27 23 27 27 14 14 23 14 14 11 11 11 11 11 11 27 
4 11 12 10 4 10 4 3 3 3 3 2 1 1 2 2 2 3 9 14 9 4 3 3 3 3 9 8 3 3 3 8 8 8 3 3 8 2 8 8 3 3 8 3 3 3 3 3 8 3 3 2 7 3 3 7 3 8 9 3 8 3 8 8 8 3 3 3 7 9 8 13 13 7 9 7 8 18 8 8 12 7 13 8 4 3 7 7 12 13 9 7 7 8 7 8 8 9 10 14 17 18 10 7 7 7 9 8 7 3 13 4 7 6 6 13 9 9 3 6 6 9 9 10 6 6 13 10 10 10 9 9 9 3 2 2 2 2 6 11 10 9 8 26 11 18 18 9 14 18 18 18 43 43 18 14 42 14 18 14 27 32 27 18 42 27 37 14 14 18 18 52 27 18 14 38 27 27 27 27 27 27 27 27 27 14 23 23 32 14 32 27 14 11 11 11 11 12 14 23 
13 12 10 8 10 12 4 3 4 3 3 2 1 1 1 1 2 2 2 3 4 3 2 2 3 3 3 8 4 3 2 8 8 8 8 8 3 8 8 10 8 3 8 3 3 3 3 3 8 3 3 3 3 3 3 3 3 7 8 3 8 3 7 3 3 2 5 7 3 8 9 13 13 8 13 8 8 13 9 9 8 16 14 7 3 4 3 7 12 13 13 14 8 8 13 13 10 18 13 10 14 13 10 7 9 18 13 14 7 4 6 6 9 13 5 9 9 5 5 13 5 5 10 9 10 10 10 10 9 10 10 5 3 2 2 2 2 2 7 10 8 7 27 14 15 18 18 33 33 18 18 18 43 30 18 18 33 18 42 14 49 51 52 52 37 37 14 23 14 18 14 27 26 52 45 45 27 27 27 27 27 27 27 27 14 14 14 27 32 32 32 27 27 13 14 11 11 11 27 27 
13 8 4 3 4 4 3 4 3 3 2 2 1 1 1 1 2 2 2 2 4 2 2 3 3 8 4 4 8 8 3 9 3 3 8 8 2 8 8 8 9 3 3 3 8 8 3 3 2 8 3 3 3 3 7 3 3 3 8 8 3 3 8 3 3 3 7 7 7 7 13 13 13 7 8 8 7 8 9 14 16 9 9 8 7 7 7 9 13 7 8 7 7 13 18 18 17 17 14 13 18 43 24 18 13 18 13 14 7 8 5 7 3 9 9 5 3 5 9 13 5 5 6 10 9 10 10 9 9 10 13 3 2 2 2 2 2 2 4 6 7 6 8 9 27 18 18 32 18 17 18 37 42 39 14 27 18 18 37 14 33 27 45 45 45 14 14 27 18 14 14 14 26 51 26 33 45 27 27 27 14 27 23 31 14 27 14 14 14 27 27 27 23 11 10 11 14 26 26 27 
4 4 8 3 3 3 4 3 2 2 2 2 1 1 1 1 2 2 3 9 4 3 4 9 2 3 8 8 8 3 2 8 2 2 9 3 8 8 3 8 3 3 3 8 3 3 3 3 3 3 8 7 3 3 7 3 7 7 7 8 8 3 3 3 7 7 8 13 7 7 17 12 15 8 9 9 7 9 13 9 12 12 16 9 8 7 12 12 8 7 4 7 17 13 18 14 17 17 17 13 13 24 13 10 10 10 18 45 7 7 7 9 9 9 4 13 9 5 5 13 13 13 13 10 5 9 9 9 9 13 13 3 2 2 2 2 2 3 6 6 6 7 10 14 14 18 14 12 17 14 27 42 50 43 33 27 27 27 27 18 18 27 31 52 45 27 14 14 14 23 23 23 26 14 14 33 18 27 27 27 27 27 23 14 27 27 27 14 14 14 27 27 11 11 10 10 14 23 23 14 
3 3 3 3 3 3 3 3 3 3 2 1 1 1 1 1 1 1 2 4 4 4 8 8 8 3 8 8 3 8 2 2 1 3 8 8 4 3 3 8 8 3 3 8 3 3 3 3 7 8 8 3 3 3 8 3 7 7 3 7 13 8 3 7 8 15 9 13 8 9 15 18 18 9 12 9 8 9 8 12 12 13 12 15 8 12 8 8 8 7 16 9 17 9 9 13 17 18 17 8 14 13 13 8 8 7 13 9 7 7 5 6 10 9 5 9 9 13 5 5 10 9 10 9 10 9 9 10 13 7 4 2 2 2 2 2 3 4 6 7 7 15 8 10 18 18 33 49 14 18 45 27 50 51 18 27 27 27 27 14 18 51 27 27 27 27 18 57 39 26 26 27 33 18 14 45 32 27 27 27 27 27 27 27 27 27 18 23 14 14 27 13 11 11 11 10 11 23 26 26 
3 3 3 3 3 3 3 3 8 4 3 3 3 3 1 1 1 1 2 4 9 8 4 8 8 3 8 8 8 8 8 8 8 9 3 8 3 3 3 3 2 2 2 3 3 3 8 3 3 3 3 2 2 3 3 8 8 3 8 7 7 8 7 8 13 8 7 14 13 8 9 8 8 9 12 12 8 8 8 13 12 13 13 12 17 12 17 8 9 7 8 13 9 9 12 14 17 18 13 8 10 14 18 13 8 13 8 7 13 3 6 5 9 3 2 9 5 13 13 9 5 13 9 5 13 9 14 10 13 4 3 2 2 2 2 2 4 6 7 11 7 8 14 43 14 27 27 27 27 14 27 49 37 51 18 14 57 23 27 27 23 27 18 18 27 27 27 27 17 14 26 27 27 32 53 14 14 27 27 27 27 27 27 27 27 27 27 27 13 13 13 14 11 13 11 11 14 23 11 26 
3 3 3 3 3 3 3 3 4 4 4 14 3 1 1 1 1 2 2 3 8 8 9 8 8 3 8 3 8 8 8 9 9 8 3 8 3 2 2 2 2 3 3 3 3 3 3 3 3 3 7 7 7 3 7 7 8 7 8 3 8 8 8 15 8 14 12 9 12 17 8 8 12 9 13 12 12 8 7 8 13 8 8 12 12 7 13 7 7 7 8 17 9 9 10 17 10 15 10 13 18 14 14 13 24 8 7 7 9 6 9 9 3 3 5 9 6 6 6 9 6 9 6 6 9 9 10 10 13 4 3 3 2 2 2 3 4 7 11 14 8 8 14 33 27 27 27 11 49 27 18 51 27 37 51 27 45 37 27 14 52 27 14 27 27 27 27 27 27 26 32 26 14 27 14 33 14 14 27 27 27 23 23 26 27 27 27 13 13 13 14 14 26 14 13 10 11 11 23 11 
3 3 3 3 3 3 3 3 3 3 3 3 3 4 1 1 2 4 2 3 8 8 9 8 3 3 2 9 8 8 8 8 8 3 8 3 3 2 3 3 3 3 8 8 3 3 3 3 8 7 3 3 8 3 3 8 8 8 3 8 7 8 16 13 8 13 14 12 12 15 8 8 9 12 12 8 8 13 8 7 8 8 8 7 7 7 12 8 9 8 8 8 14 18 9 8 8 14 13 14 14 25 13 14 18 8 6 6 6 6 7 5 2 3 6 9 10 9 5 6 7 9 10 10 10 10 10 9 4 4 3 3 3 3 3 7 8 10 11 17 7 11 14 27 14 14 37 27 27 45 18 51 50 37 18 50 14 18 49 45 41 33 14 27 18 27 27 14 27 26 26 26 26 27 18 32 14 14 27 14 14 14 27 26 27 14 26 14 14 32 32 14 11 11 23 7 23 10 9 9 
12 3 8 4 3 3 2 3 3 3 4 2 4 3 2 2 3 8 3 3 2 2 3 9 8 8 2 3 3 8 8 8 8 2 3 3 3 3 3 3 3 3 12 3 3 7 3 3 3 3 3 3 8 3 3 7 8 8 7 8 18 13 8 8 13 8 14 17 12 9 8 12 18 12 12 8 10 8 13 7 8 8 7 7 7 7 7 8 13 8 8 12 18 14 17 8 8 8 14 18 18 18 18 17 13 7 9 7 3 9 9 5 3 3 9 6 6 9 10 8 13 13 7 13 10 10 10 6 4 3 4 3 3 4 7 10 9 11 6 6 6 11 27 27 23 14 27 57 32 32 45 49 50 50 37 51 53 51 27 45 45 14 14 27 27 27 26 26 26 27 27 26 18 14 54 27 14 14 14 27 14 14 27 26 27 27 27 27 27 27 14 11 10 20 8 7 11 11 9 10 
3 3 8 3 3 4 3 2 3 2 2 3 8 3 2 3 8 3 4 3 2 2 3 8 8 4 4 3 2 1 8 8 2 2 2 2 3 2 3 8 7 8 12 3 3 3 3 8 3 3 7 3 7 8 8 3 7 7 8 8 17 15 15 8 12 12 13 18 12 12 12 12 18 15 13 8 10 8 10 9 7 12 7 7 7 7 7 8 7 8 8 13 17 17 14 8 7 9 17 18 14 18 8 8 8 13 7 9 3 9 9 9 6 9 6 5 5 5 10 6 13 10 7 10 10 4 6 6 9 4 3 4 6 8 11 11 10 9 7 7 23 10 37 27 27 14 27 27 32 32 33 27 27 37 33 27 14 27 45 27 50 45 27 17 27 23 23 26 26 26 27 14 14 18 54 39 31 -9999 14 14 27 27 27 27 27 27 14 27 27 13 13 22 7 8 10 7 11 9 23 23 
3 3 3 12 8 8 10 3 2 2 2 2 4 8 3 9 2 3 8 4 2 2 3 4 4 8 3 8 8 8 3 3 3 2 3 7 3 3 3 3 3 3 8 8 8 3 3 3 3 3 7 8 3 3 7 8 8 8 8 9 12 9 13 8 12 9 16 18 12 8 8 12 12 13 10 9 9 10 10 8 8 8 12 7 12 7 7 7 7 7 8 14 14 13 8 8 8 13 18 14 18 17 10 6 6 5 5 9 10 5 9 2 5 6 2 2 2 5 11 9 10 9 6 4 4 4 4 4 9 10 4 4 6 11 11 11 8 7 9 9 14 14 32 14 14 14 11 14 27 14 27 50 49 51 33 27 50 18 27 31 18 18 38 34 27 26 17 26 26 14 14 14 27 17 27 27 27 -9999 14 27 27 27 27 26 27 27 27 27 27 14 13 23 10 10 9 19 19 11 10 7 
8 3 4 8 4 3 3 2 2 2 2 2 3 4 4 3 3 2 4 4 3 2 2 8 3 3 2 3 8 3 3 2 3 8 3 3 3 3 3 3 3 3 3 3 3 3 3 8 3 8 3 3 3 8 3 8 13 8 17 12 12 8 12 8 15 8 12 8 12 8 8 8 13 13 9 7 10 12 8 7 12 12 12 12 9 7 7 7 7 11 14 17 14 8 8 8 44 18 18 14 13 9 7 13 5 2 3 5 5 5 5 2 2 2 2 1 2 2 5 10 7 13 7 8 3 3 4 4 9 9 11 9 7 9 11 7 6 7 10 23 14 11 13 18 17 14 12 11 11 23 14 14 51 18 27 27 27 27 27 27 50 52 52 27 27 26 27 32 26 27 26 17 18 27 27 27 23 27 27 -9999 27 27 27 26 27 27 27 27 27 23 13 14 10 8 9 7 11 11 7 20 
5 3 3 4 4 8 3 2 2 2 2 2 2 2 4 2 2 8 3 4 2 2 3 8 3 4 8 8 3 8 2 3 8 8 8 3 3 3 3 3 3 3 3 3 3 3 3 3 3 3 3 3 8 3 13 8 8 12 12 12 9 8 8 12 15 12 12 12 18 14 8 8 13 10 14 8 7 7 12 7 12 8 12 8 7 7 7 13 7 14 14 14 17 9 8 13 18 18 12 8 7 7 5 10 2 2 2 5 9 2 9 9 2 1 1 1 2 5 9 6 10 9 8 9 4 4 4 7 8 9 6 11 8 14 9 8 7 8 8 10 14 14 18 14 18 37 45 14 9 11 11 23 14 37 27 37 27 27 27 27 27 33 27 27 27 26 27 27 27 27 14 27 14 23 27 27 27 27 27 14 -9999 27 27 27 27 27 27 27 26 26 27 11 10 7 10 11 7 7 7 7 
3 3 3 14 8 3 3 2 2 2 2 2 1 1 1 2 8 8 8 8 2 2 8 8 4 3 3 3 8 2 3 8 8 3 2 3 3 3 3 8 3 3 3 3 8 3 3 3 8 8 3 8 12 8 8 8 9 17 8 8 8 12 15 12 8 8 7 7 9 18 8 8 13 9 8 7 8 8 12 8 8 8 8 9 7 7 7 7 8 14 17 17 18 8 8 14 13 13 10 8 3 3 3 3 2 2 2 9 2 5 9 3 1 1 1 1 3 10 6 9 9 4 6 7 9 7 11 7 9 11 9 10 14 14 18 9 9 9 14 12 14 14 11 14 11 14 18 14 9 9 12 23 51 50 27 31 33 27 18 27 27 45 27 27 32 27 14 27 27 27 32 26 27 27 18 27 27 27 27 27 27 27 27 23 14 11 13 27 27 27 23 10 10 7 10 11 11 10 7 7 
3 3 3 3 3 3 4 8 4 2 2 3 3 2 3 8 8 8 8 2 2 8 8 8 8 8 8 8 8 3 3 8 3 3 3 3 8 3 3 8 3 3 3 3 3 3 8 8 9 7 3 8 8 8 9 8 8 8 8 8 8 9 18 8 7 7 7 7 8 7 8 8 17 12 13 8 8 8 9 12 12 8 8 8 7 7 7 7 12 14 14 17 14 14 26 18 10 18 7 3 3 2 2 2 2 3 5 3 11 11 5 2 1 1 1 2 6 9 11 6 6 9 6 8 8 11 11 8 9 9 14 18 14 14 14 14 14 14 14 15 13 13 14 12 10 23 11 11 9 9 14 18 27 27 27 27 27 31 34 39 27 27 17 57 27 23 27 34 27 27 26 23 23 14 27 32 27 27 18 27 27 14 27 27 27 13 13 26 14 26 11 8 10 7 7 10 11 7 3 7 
3 3 3 3 3 4 4 4 2 2 3 13 13 8 3 3 8 8 3 2 7 8 8 8 8 8 3 3 3 3 8 3 2 3 3 3 8 3 3 3 3 3 9 3 8 8 8 8 3 3 8 9 8 8 8 9 8 12 12 8 8 8 12 8 7 7 7 8 8 17 7 8 13 13 13 7 9 8 9 8 8 8 8 7 7 7 8 11 14 8 10 8 18 45 45 17 13 13 8 3 3 2 2 3 5 9 4 4 11 11 2 1 1 1 6 3 4 9 4 9 8 6 6 8 6 8 10 9 8 10 10 10 11 14 14 18 14 14 14 14 18 13 18 8 14 11 11 14 11 14 14 14 14 14 27 27 11 27 27 26 27 26 14 57 27 26 23 27 27 26 26 23 23 32 27 44 27 27 27 27 27 26 27 27 27 13 22 27 26 27 23 9 10 7 11 11 10 11 7 11 
8 3 8 3 3 3 3 3 2 3 8 9 4 8 8 3 2 2 2 2 8 8 3 8 2 3 3 3 14 3 3 2 3 3 3 8 8 3 3 3 3 3 8 7 3 3 3 3 12 8 8 8 8 12 12 18 12 8 9 9 8 8 8 7 8 8 9 7 8 16 8 9 13 12 13 9 9 9 9 8 8 8 8 8 8 8 11 17 13 8 8 8 17 18 24 18 18 13 8 6 3 4 3 8 9 9 11 8 9 3 1 1 1 2 8 4 3 3 3 7 10 11 4 6 7 8 18 18 10 9 9 9 9 10 10 14 13 11 14 32 14 13 9 8 11 12 11 11 14 14 14 11 9 9 23 27 14 27 26 27 39 32 27 26 27 23 23 23 14 14 27 27 18 33 27 27 27 27 27 27 14 27 26 27 27 23 22 27 20 27 27 11 10 23 11 7 7 7 7 7 
4 3 8 8 4 3 3 2 2 3 3 8 3 8 3 2 8 8 4 3 3 8 3 8 3 8 3 8 3 3 3 2 3 3 8 3 3 3 3 3 3 3 3 8 3 8 3 8 8 8 8 12 16 12 15 8 8 8 8 9 8 4 7 7 7 8 8 8 7 13 15 8 12 9 12 9 8 8 9 8 8 8 8 8 9 18 17 17 13 8 13 9 10 14 17 18 43 8 7 6 4 4 4 8 5 9 9 9 3 1 1 1 1 3 9 3 3 4 8 10 8 9 4 10 10 8 9 9 10 14 8 7 8 9 12 13 10 9 8 33 14 9 9 7 11 10 9 9 9 11 14 14 9 9 8 10 11 17 27 27 23 23 23 27 27 23 14 14 14 14 27 34 39 33 27 27 27 27 27 26 27 27 27 27 27 13 13 23 23 27 32 14 23 14 10 7 7 6 7 7 
3 8 3 8 4 2 3 2 2 2 2 2 2 8 3 3 8 8 8 8 3 3 8 8 4 4 3 3 3 3 3 8 3 3 8 3 3 3 3 3 8 3 3 3 3 3 7 8 12 8 8 12 12 9 8 8 12 16 12 8 8 3 8 8 8 8 9 8 7 8 8 12 9 9 12 15 8 12 9 8 9 12 7 8 12 18 17 18 13 25 16 18 14 13 8 8 8 13 7 4 4 4 7 6 7 9 9 10 2 1 1 2 5 7 9 3 2 3 4 7 9 9 9 8 8 8 9 8 10 8 4 8 8 9 8 8 10 9 9 14 9 9 7 7 10 14 14 10 9 14 14 11 14 9 14 11 10 23 23 26 23 26 27 27 27 27 14 18 34 18 18 27 27 27 27 27 27 14 14 27 27 27 27 23 23 13 13 13 27 27 32 14 23 14 7 7 6 6 7 23 
4 14 4 8 3 3 8 2 2 3 3 3 3 3 8 4 8 9 8 4 4 3 8 3 8 8 3 3 3 8 3 8 3 3 3 8 3 8 3 3 8 8 3 3 3 3 15 13 8 8 9 8 12 8 8 8 12 15 8 8 8 3 7 7 8 8 8 8 7 9 16 16 8 8 12 9 8 9 8 8 9 12 7 8 13 18 13 9 9 40 18 9 13 8 3 7 8 7 5 7 8 7 5 5 4 4 5 3 1 1 1 3 6 3 2 3 2 4 4 4 9 9 4 8 9 9 8 9 9 9 9 11 11 14 8 11 11 10 14 10 11 14 12 9 11 14 14 10 14 10 11 14 11 11 11 9 9 11 14 23 26 23 17 14 14 27 18 33 32 45 27 27 27 32 27 27 27 27 27 27 27 23 27 27 27 27 23 26 27 27 32 27 14 7 7 7 7 19 20 23 
8 8 3 8 9 8 4 3 3 8 3 3 8 8 8 9 9 3 3 3 4 3 3 3 8 3 3 2 3 3 3 3 4 2 8 3 2 3 8 8 3 3 7 8 9 12 8 12 8 8 8 8 9 12 12 9 8 7 15 8 8 8 8 8 8 8 7 7 8 9 12 12 8 8 9 8 12 9 9 7 7 8 8 8 18 18 13 13 9 14 13 8 13 10 3 5 8 8 7 3 3 3 9 6 9 5 4 2 1 1 5 5 3 2 2 9 4 4 6 8 4 4 4 8 9 11 11 8 11 11 14 9 9 11 11 8 11 14 11 11 11 11 12 18 10 14 14 11 14 12 12 9 11 8 8 8 8 11 23 23 23 14 14 23 17 27 27 14 27 39 27 27 27 33 33 27 32 27 27 27 32 27 27 27 27 27 23 27 27 27 27 26 14 7 7 7 19 10 20 23 
8 3 3 3 8 4 14 4 4 3 14 3 4 8 4 8 8 8 8 3 3 2 2 2 3 3 3 3 3 3 3 3 8 3 3 3 3 3 8 3 3 8 4 8 13 8 8 9 9 8 8 12 12 8 17 15 9 8 8 8 8 8 9 12 8 8 7 4 7 8 8 8 12 12 8 9 9 12 9 8 13 8 8 12 17 18 14 13 9 13 45 7 3 3 3 5 7 6 9 9 4 5 8 9 9 9 2 1 1 1 3 2 2 2 3 4 6 4 4 8 9 4 6 9 13 9 10 11 9 9 8 8 11 8 14 9 14 10 14 14 9 10 10 14 11 11 11 11 14 10 8 8 9 8 8 8 14 23 14 14 14 14 14 14 26 17 27 23 23 39 27 27 27 27 27 14 27 32 32 27 27 26 27 27 27 14 14 23 23 27 27 23 23 10 11 11 9 7 10 23 
3 3 3 3 3 3 3 3 9 9 8 4 4 8 4 3 3 8 4 8 3 3 3 3 3 3 3 3 3 3 3 3 3 3 3 3 3 3 8 8 8 8 12 8 8 8 8 12 9 9 12 9 15 12 15 15 9 7 3 7 9 9 14 8 8 8 7 8 4 8 12 9 8 7 8 9 8 9 8 9 8 8 17 18 9 9 8 13 8 8 4 8 4 3 3 7 7 5 9 7 9 5 9 4 3 3 1 1 1 1 1 2 2 2 3 4 4 4 8 10 8 4 10 13 11 14 9 8 7 8 8 8 7 11 9 14 11 11 14 14 14 9 9 11 11 11 14 14 14 14 9 8 7 7 7 7 14 14 17 14 14 14 17 14 26 26 14 23 32 27 27 27 27 27 33 27 27 27 32 27 27 27 32 27 14 14 14 13 27 27 23 27 26 10 10 7 9 9 20 23 
3 3 4 3 3 3 3 3 3 9 4 3 3 3 9 8 4 4 8 3 3 9 9 4 3 3 3 3 3 3 3 3 3 8 3 4 4 8 8 4 4 8 12 9 12 15 13 8 8 12 12 15 13 11 8 12 8 7 3 7 9 12 8 8 8 8 8 9 4 4 7 8 7 8 9 8 8 12 9 8 8 18 18 13 13 13 8 8 14 5 10 7 5 5 9 4 4 4 9 4 9 7 9 4 3 1 1 1 1 1 1 2 3 9 4 4 6 4 9 4 4 4 12 9 8 6 7 14 8 14 8 11 7 11 11 14 12 12 13 10 10 11 12 11 11 11 11 14 14 14 9 8 6 7 7 7 9 14 14 14 14 23 23 14 14 23 23 27 27 27 27 27 27 32 27 23 27 32 32 32 27 27 32 27 14 14 14 14 13 27 27 26 27 11 10 7 9 10 23 26 
3 3 4 4 3 3 3 3 3 8 4 8 8 4 3 3 8 8 8 4 8 8 4 8 3 3 13 8 3 3 3 3 3 3 3 3 8 8 8 8 9 15 12 9 16 12 15 15 9 8 12 17 12 12 8 8 12 4 4 7 8 8 7 8 7 9 7 3 12 4 8 9 8 12 8 12 15 8 9 7 8 18 18 13 13 13 4 8 4 4 7 9 7 7 3 3 2 9 6 5 9 9 5 3 2 1 1 1 1 1 1 2 4 11 4 4 4 4 9 9 9 9 4 8 8 6 4 7 11 11 13 8 14 11 10 9 12 45 33 14 11 10 10 11 11 9 9 11 14 14 9 7 4 6 6 7 8 9 14 14 14 23 23 26 27 27 34 32 32 32 27 27 27 14 23 27 32 32 27 27 27 27 30 31 14 14 14 14 14 26 26 27 26 23 10 9 11 20 23 23 
4 3 3 4 3 3 3 3 3 3 3 3 3 8 3 3 3 3 4 8 8 3 8 8 3 8 8 8 3 3 3 3 3 3 4 3 8 8 8 12 16 13 12 9 12 12 12 12 15 8 18 18 15 15 9 8 12 7 4 4 12 8 8 8 12 12 8 8 8 8 12 8 8 8 11 18 12 8 12 8 12 14 13 18 13 13 8 4 9 8 4 9 10 4 2 2 2 4 4 5 9 4 3 2 1 1 1 1 1 2 2 4 9 4 11 4 12 4 4 9 4 4 4 3 4 6 7 3 4 4 7 8 9 11 9 14 9 10 14 11 9 9 10 9 12 7 4 9 9 23 14 4 7 4 6 6 23 14 14 14 11 14 23 23 23 14 14 27 27 27 27 27 14 27 27 27 27 32 27 32 27 27 33 31 23 14 14 23 23 26 26 30 27 23 9 9 20 11 23 23 
8 4 4 4 4 3 3 3 3 3 3 3 3 3 3 3 3 3 3 8 3 3 8 3 3 8 8 4 3 3 3 3 4 8 8 8 15 12 16 18 15 15 18 16 12 12 12 15 8 8 8 12 15 16 8 8 12 7 12 8 9 8 8 12 12 12 12 12 8 12 12 12 12 12 12 13 12 12 8 13 17 17 9 8 8 8 8 7 7 4 7 7 3 2 2 2 3 4 9 7 4 4 2 1 1 1 2 2 2 2 3 9 4 4 6 6 6 9 4 6 4 3 2 2 3 6 4 12 8 7 7 11 14 14 9 9 9 17 9 11 11 11 7 12 11 10 8 9 9 9 9 9 4 3 6 6 8 9 14 14 23 23 23 23 23 23 23 14 27 27 27 27 27 27 27 27 27 27 23 27 32 32 23 27 27 31 14 13 23 23 27 27 23 27 9 10 22 23 20 26 
3 3 3 4 4 4 3 3 3 3 2 3 3 3 3 3 3 3 2 3 3 4 3 3 3 3 3 3 3 3 3 3 8 9 14 13 13 16 9 8 18 18 18 15 9 13 16 14 8 8 8 11 12 15 8 8 8 8 8 8 15 8 9 8 13 15 12 8 8 8 12 12 8 12 18 18 18 12 13 17 12 9 8 7 7 7 13 8 4 4 3 3 3 2 2 2 4 6 3 3 4 3 3 1 1 1 2 2 2 2 4 8 6 6 4 6 4 6 4 4 4 4 2 2 3 4 3 9 6 3 7 11 11 10 14 14 11 14 11 9 9 9 11 7 9 10 7 9 14 9 9 7 2 2 4 8 11 23 23 23 11 23 23 23 23 14 14 14 26 39 14 27 23 27 23 27 31 27 27 27 27 31 31 31 27 23 11 11 14 14 23 30 27 23 13 9 10 12 10 11 
3 3 3 3 3 3 3 3 3 3 2 3 3 3 8 3 3 3 2 2 3 3 3 3 3 3 3 3 3 3 3 3 8 8 13 16 8 16 8 18 18 13 13 15 16 12 8 12 8 8 8 8 8 11 12 8 9 8 9 16 9 12 12 12 12 15 8 12 12 12 9 12 12 13 18 9 12 9 17 18 12 17 18 8 9 9 10 8 9 9 4 2 2 1 2 4 9 9 3 3 8 3 1 1 1 1 2 2 2 4 4 9 4 8 9 4 4 4 4 7 12 9 3 6 4 3 8 6 6 7 9 9 14 8 11 11 11 10 9 9 14 9 9 10 10 9 14 14 9 7 8 6 2 2 3 10 11 23 23 23 11 23 23 23 14 14 14 18 27 27 27 27 27 27 27 27 27 26 27 27 27 27 27 27 32 23 23 14 14 14 23 27 27 23 32 9 11 14 8 10 
3 3 3 3 3 3 3 3 3 3 3 3 3 3 3 3 3 3 3 3 3 3 3 3 3 3 16 4 4 3 3 8 12 16 17 8 15 16 8 12 8 8 15 12 15 16 8 12 12 9 8 8 8 8 9 9 8 12 15 15 8 8 12 12 9 12 8 8 12 12 12 12 12 13 8 18 8 8 17 13 17 13 8 9 8 8 9 8 9 8 3 2 1 1 2 4 9 4 4 4 9 2 2 1 1 1 1 2 4 9 11 9 6 8 9 4 9 4 7 4 8 6 8 6 8 33 4 6 7 7 12 12 9 9 14 10 11 9 14 8 9 10 9 10 10 8 11 9 9 8 7 4 4 4 8 11 23 23 23 23 14 23 23 14 23 23 18 27 27 23 27 27 27 27 27 27 27 27 27 27 27 27 27 32 23 23 14 14 14 14 23 27 27 23 27 23 9 9 11 10 
3 3 3 3 3 3 3 3 3 3 3 14 3 3 3 3 3 3 3 3 4 4 8 4 4 9 13 9 12 8 4 8 16 16 18 8 8 8 8 12 16 8 4 8 11 8 12 9 8 8 9 9 8 8 15 12 8 12 8 8 8 8 9 15 9 12 12 15 12 12 8 9 16 12 8 8 8 9 14 13 12 8 12 8 4 7 9 7 7 4 3 2 1 2 3 3 3 3 4 14 7 2 2 8 3 1 2 2 4 9 9 9 9 6 9 4 4 8 7 4 13 6 12 3 9 4 4 7 8 8 8 14 14 20 14 9 9 8 12 10 9 11 11 9 11 11 14 9 9 9 7 7 4 8 11 23 23 23 23 9 11 14 23 14 23 14 14 23 27 27 27 27 23 32 27 27 27 32 31 27 32 27 27 27 23 14 14 23 14 27 32 27 23 23 32 14 9 9 23 13 
3 3 3 3 4 4 4 3 4 3 3 15 3 3 3 8 3 3 8 15 14 8 13 16 13 15 15 14 17 16 17 8 16 8 4 8 16 12 8 4 14 8 8 8 8 8 8 8 8 8 8 12 8 8 16 12 8 8 12 8 12 15 8 9 16 15 8 8 8 8 8 13 8 9 8 8 8 8 9 17 18 16 13 7 4 4 9 3 4 4 3 3 3 3 9 3 3 4 3 3 3 2 2 2 2 2 3 3 6 9 9 4 4 4 9 4 7 4 4 4 4 9 6 4 4 4 6 8 9 11 10 10 14 10 14 9 9 9 9 12 7 7 9 11 9 14 9 10 9 9 10 14 14 12 23 23 11 9 9 9 9 23 18 23 14 11 23 27 27 27 27 27 27 27 27 27 27 27 27 27 27 27 27 32 27 13 14 14 23 27 23 27 26 23 23 14 9 10 8 23 
3 4 4 15 14 13 14 15 13 14 7 8 13 9 12 13 13 4 14 9 14 9 16 16 16 13 17 8 8 8 16 14 15 16 18 12 17 12 12 14 8 9 12 8 8 8 8 8 12 8 15 8 8 9 12 15 8 8 15 15 8 12 9 8 12 12 12 8 8 8 8 18 12 8 8 8 7 12 18 12 12 8 8 4 4 9 4 9 4 4 8 9 5 8 4 3 3 7 4 3 3 -9999 3 2 2 3 4 9 9 4 9 6 4 6 12 4 4 4 6 9 6 9 6 3 4 6 6 8 10 9 26 11 12 11 8 7 7 12 11 12 9 9 9 9 7 7 9 9 9 30 11 14 14 8 9 11 9 8 9 14 10 11 14 23 11 11 14 27 26 34 59 27 27 27 27 27 26 32 27 27 27 32 27 39 33 32 26 23 23 27 23 26 23 27 23 23 9 19 11 9 
4 4 12 14 14 14 8 14 8 14 12 14 13 15 13 13 13 15 14 14 13 14 14 16 16 15 8 17 17 8 16 15 8 8 8 14 8 14 12 12 8 12 8 12 8 8 16 8 16 16 14 8 8 8 12 12 8 18 8 7 8 8 8 8 8 8 8 9 8 8 8 12 12 8 13 8 7 8 12 17 12 8 4 4 4 6 4 3 4 4 11 8 7 6 3 3 4 4 3 3 4 4 4 4 3 4 9 4 4 4 4 13 10 6 6 4 4 6 4 8 6 12 4 4 6 6 18 8 9 12 9 9 12 9 4 7 7 10 9 10 9 8 9 9 9 8 14 9 7 11 14 14 11 8 11 14 8 9 8 10 11 14 11 23 14 9 23 34 27 27 32 32 39 32 27 27 27 27 27 32 32 33 27 33 33 33 32 32 32 27 23 23 23 26 26 14 10 10 10 6 
4 4 4 14 7 4 4 13 14 13 13 12 14 13 8 13 8 8 13 8 8 8 16 8 16 16 17 8 17 17 8 5 4 4 4 4 8 14 12 14 8 8 8 16 13 12 12 12 12 12 8 8 12 8 12 16 8 8 7 8 15 8 12 8 9 8 8 8 8 8 12 16 12 8 13 8 8 8 15 18 12 8 4 3 8 6 6 4 4 4 9 8 11 3 1 1 4 4 4 3 4 4 9 4 9 7 6 6 4 4 4 4 4 4 6 7 6 9 4 6 6 4 4 3 9 18 8 9 14 10 12 6 7 6 8 6 9 11 9 10 14 11 9 11 8 8 8 14 9 11 23 14 14 8 9 9 8 8 11 23 9 11 11 23 9 10 9 27 34 32 34 39 39 27 23 27 23 27 27 32 27 33 33 33 32 27 32 31 27 23 27 27 27 27 26 14 10 9 7 9 
14 14 14 4 4 4 4 4 4 4 4 4 8 8 4 4 4 14 8 4 8 3 16 13 8 8 8 8 12 14 16 4 4 4 4 8 8 8 8 8 16 16 16 15 16 12 12 15 8 8 8 8 8 8 8 16 8 8 8 8 8 15 8 8 8 8 9 12 8 16 12 12 8 8 8 8 8 8 12 12 14 8 4 4 9 8 6 4 4 4 9 4 2 1 1 1 3 4 4 4 4 4 6 9 9 3 8 4 4 6 4 7 6 6 6 8 6 4 4 6 6 4 4 8 12 9 12 9 27 10 9 8 9 6 9 10 11 9 9 9 9 14 11 11 12 9 8 8 13 23 9 8 9 9 7 8 8 9 9 9 9 10 23 23 9 9 9 27 27 23 23 23 27 27 27 27 27 27 27 27 32 32 32 33 33 27 32 31 27 27 27 26 27 27 27 27 10 9 7 6 
14 14 14 15 8 4 4 4 4 16 4 4 4 4 3 3 4 5 13 14 16 4 4 4 16 8 4 4 4 12 4 4 12 8 4 13 15 8 13 14 16 16 16 12 14 8 8 12 12 12 8 8 8 8 8 16 16 16 9 8 8 8 8 15 8 12 8 8 8 9 23 12 12 8 8 8 8 8 18 18 18 9 8 9 6 8 9 4 4 3 3 2 1 1 1 3 9 9 6 6 4 4 7 4 3 3 4 6 7 4 4 4 7 11 6 6 7 4 7 4 6 4 8 8 12 12 8 10 14 14 9 9 8 8 8 9 9 9 9 10 8 10 11 9 9 7 7 7 7 8 10 10 34 9 14 8 8 9 9 8 8 8 9 9 8 8 8 27 23 32 27 33 23 26 27 27 27 32 27 32 32 32 32 32 27 32 27 27 27 27 26 23 27 27 26 18 9 9 7 6 
15 14 14 15 15 17 7 13 14 7 4 4 4 4 4 3 4 4 4 4 12 4 4 4 4 9 4 4 4 8 4 8 8 4 4 15 17 16 15 12 16 13 18 12 12 8 12 8 16 16 15 16 16 15 16 16 16 16 12 12 15 8 8 12 8 8 12 9 12 12 18 8 9 8 8 13 8 8 8 13 6 13 4 4 6 8 4 4 3 2 1 1 2 2 3 4 8 8 9 9 4 9 4 4 6 4 4 6 6 4 6 6 9 9 9 4 6 4 4 4 4 9 8 12 9 13 13 10 14 8 9 9 10 9 9 14 11 7 7 9 14 19 14 9 7 7 7 7 9 9 10 14 9 8 7 8 8 8 8 8 9 9 9 10 8 8 8 27 27 39 33 33 33 14 23 23 27 27 32 32 32 32 32 32 33 33 33 27 27 26 26 27 26 27 27 27 14 6 4 6 
15 14 15 14 14 15 15 15 13 17 4 4 4 4 4 4 4 4 4 4 4 4 4 6 4 4 4 4 4 5 5 4 8 8 8 12 15 16 16 16 4 15 8 8 8 8 12 12 17 8 12 15 15 14 16 16 16 9 8 8 8 8 8 12 8 8 8 8 12 12 9 12 12 7 8 8 8 8 8 9 18 13 4 4 4 4 4 4 2 1 1 2 3 4 4 13 6 17 13 11 4 4 4 4 4 3 6 9 4 6 7 7 7 7 7 4 4 4 4 9 9 9 9 9 9 9 14 10 9 7 9 9 9 9 11 11 9 9 9 10 7 9 41 14 9 9 14 8 7 9 14 14 10 9 14 7 8 8 8 8 9 8 8 8 8 8 8 10 39 34 27 33 34 27 27 27 23 27 31 31 31 33 33 32 23 32 32 32 27 27 27 26 27 27 31 27 17 6 4 9 
15 15 14 14 15 14 14 14 13 16 7 7 4 4 4 4 5 9 4 4 4 4 4 4 4 8 4 5 8 12 8 17 13 8 8 17 17 17 14 8 13 8 8 8 8 8 8 8 8 8 12 12 8 18 16 16 16 8 15 8 8 12 12 12 8 12 8 8 12 12 8 12 9 12 8 8 8 8 8 4 17 8 4 3 4 10 8 3 2 1 2 4 4 9 12 11 12 13 6 9 4 6 9 6 4 6 9 6 4 7 6 7 4 6 6 6 9 4 8 9 6 4 10 12 9 9 10 9 36 4 9 23 11 9 9 9 10 9 9 7 9 11 11 14 14 9 14 9 8 10 11 14 14 14 9 7 7 7 7 8 8 8 8 8 8 8 9 10 27 32 34 34 34 23 27 23 27 27 31 27 31 27 33 23 23 32 14 32 32 23 23 26 27 27 27 31 31 10 7 9 
14 14 15 14 15 12 13 13 14 16 13 13 13 16 4 4 12 13 7 4 5 5 4 4 4 8 5 8 8 12 12 11 4 8 8 8 16 8 12 8 16 16 8 15 15 8 9 9 12 8 12 8 12 15 12 16 16 8 12 8 12 12 9 9 9 17 8 8 18 12 9 12 8 8 8 8 8 8 8 7 6 4 4 4 3 4 4 4 4 4 6 9 6 11 9 6 7 13 6 9 12 8 9 6 4 14 9 4 4 6 7 7 13 4 9 8 8 6 9 11 6 10 11 11 11 11 9 12 10 33 8 12 9 14 9 9 13 14 18 11 9 9 14 35 10 12 10 9 7 7 14 10 14 9 7 7 7 7 7 8 8 8 8 8 8 9 9 11 27 39 39 34 34 27 27 27 27 27 27 27 31 32 32 31 23 31 27 32 32 23 26 26 27 31 27 32 32 27 23 10 
14 14 14 14 14 15 14 4 12 14 17 14 13 7 4 4 15 8 5 13 12 12 5 4 4 5 8 8 8 12 8 8 9 15 8 16 14 8 12 16 15 8 8 8 14 16 15 9 12 8 8 8 8 8 12 8 12 12 8 8 9 12 8 8 9 17 12 13 12 12 12 8 13 8 8 8 8 14 8 14 4 6 4 4 4 4 4 4 4 4 6 7 12 11 13 6 9 7 9 8 7 4 4 6 4 6 6 6 6 9 12 11 12 7 9 9 4 9 4 10 6 7 9 12 11 12 8 12 14 9 9 9 35 9 9 9 11 18 14 14 30 15 18 13 10 10 15 9 8 8 9 9 8 9 9 7 7 7 7 8 8 9 9 9 8 8 9 9 23 27 39 34 34 27 27 23 27 27 31 32 31 26 14 31 31 23 32 32 32 14 23 27 27 31 32 33 33 32 7 6 
13 9 12 15 17 15 17 17 16 12 13 12 13 7 4 13 7 5 13 12 7 12 14 5 12 16 12 12 8 12 18 16 16 12 8 17 12 14 16 14 8 8 18 15 15 8 8 15 15 15 12 12 16 8 8 8 12 12 12 8 12 12 8 8 8 12 12 12 13 18 12 8 8 8 8 8 8 14 8 8 4 4 4 4 4 4 9 9 4 6 6 12 7 13 7 6 11 8 4 4 4 6 4 4 6 6 9 9 11 11 9 9 11 6 6 9 9 9 9 9 9 7 9 9 12 12 9 14 14 9 35 9 12 11 18 11 14 8 35 9 9 9 10 9 9 9 9 14 9 9 9 9 8 9 10 8 7 7 8 9 9 8 9 8 8 7 8 8 9 14 27 34 27 27 27 27 26 27 31 14 23 27 31 23 31 27 23 26 31 27 32 27 27 31 32 31 32 32 10 6 
13 4 4 4 7 14 15 17 17 14 17 7 13 13 7 12 4 12 14 4 12 15 17 13 13 12 9 15 15 14 14 12 14 12 12 8 8 14 16 15 8 12 15 15 8 18 15 15 12 15 8 8 8 8 8 12 15 8 12 12 12 12 12 12 12 12 12 16 17 15 14 8 8 8 8 9 14 8 14 7 4 4 4 4 4 7 8 6 6 13 13 12 9 7 7 13 13 6 6 7 7 6 9 11 6 9 9 9 4 7 11 18 12 14 6 5 6 9 9 6 7 6 8 9 7 8 33 13 33 11 12 13 15 37 14 9 10 9 9 9 9 9 10 13 14 18 18 18 14 9 9 9 9 14 9 8 8 9 9 9 9 7 7 7 7 7 7 8 8 11 32 32 27 27 27 27 27 27 32 27 31 31 31 27 27 23 32 23 32 27 27 32 27 31 30 31 32 33 10 6 
8 4 4 4 11 14 14 18 17 12 7 4 8 16 17 15 12 12 12 4 8 16 16 18 17 17 17 16 16 12 12 16 14 17 14 13 16 16 9 12 16 12 8 8 14 15 8 12 12 15 12 12 8 8 8 12 12 9 9 12 8 15 17 15 16 12 9 12 18 17 16 16 8 8 8 14 4 4 8 4 4 4 9 8 6 6 6 9 6 9 9 9 12 13 9 13 9 6 6 12 12 6 9 12 9 7 6 7 11 6 10 9 9 13 7 4 6 6 9 7 6 4 12 13 9 9 9 9 9 13 46 15 46 10 14 9 9 13 9 9 13 9 14 18 18 18 18 11 9 9 9 9 7 7 8 7 7 9 8 9 9 7 7 7 7 7 7 7 9 14 23 27 23 23 27 27 27 27 31 27 27 26 31 31 31 31 23 23 26 31 23 27 27 31 27 31 31 24 14 6 
15 8 4 4 4 12 12 14 12 17 4 4 8 14 8 13 12 8 7 8 15 16 16 13 14 13 12 8 17 17 15 8 8 4 4 8 17 16 18 6 6 4 18 17 25 12 15 12 12 15 15 12 12 12 12 15 15 8 8 9 15 12 12 17 17 17 15 12 18 16 8 8 8 8 7 4 4 6 6 4 6 22 13 6 6 6 6 9 7 6 7 9 9 6 13 13 10 10 7 9 11 6 9 9 9 9 11 7 7 7 6 9 12 18 10 4 7 7 7 4 7 12 12 11 9 9 9 8 12 15 15 15 12 35 9 10 33 18 12 9 13 13 7 18 9 14 9 9 9 7 7 7 7 7 7 7 7 7 7 8 9 7 7 7 7 7 7 7 9 14 32 32 33 27 27 23 27 27 31 31 27 23 23 31 27 31 14 14 23 23 14 27 27 31 31 31 33 33 31 6 
14 15 12 4 4 7 14 12 17 4 4 4 4 12 12 6 14 7 6 17 17 15 16 8 5 6 14 15 17 6 8 8 6 4 8 14 17 17 12 4 4 8 8 16 18 12 9 12 12 15 15 15 16 12 16 12 15 12 15 15 18 12 12 17 16 17 17 12 13 18 12 15 8 13 6 4 6 6 10 8 6 13 13 6 6 6 9 13 7 6 7 12 6 6 13 13 7 7 9 9 7 7 7 12 18 9 11 9 7 6 6 13 7 18 18 4 12 12 6 6 12 9 9 12 19 8 12 12 12 12 15 18 14 9 10 47 14 14 9 7 7 7 9 9 7 7 7 7 7 7 7 7 7 7 7 7 7 7 7 7 7 9 7 7 7 7 7 9 10 34 34 26 26 27 27 27 23 27 14 31 27 14 14 31 31 31 26 23 23 27 14 14 14 23 26 26 33 32 13 7 
14 17 18 15 4 14 14 12 12 7 12 6 4 6 12 12 14 7 8 12 13 12 4 4 4 4 8 6 9 4 4 6 4 13 13 17 16 8 8 6 6 4 8 12 9 9 16 15 16 16 16 15 15 15 15 15 12 12 18 25 17 12 12 17 17 17 14 17 17 17 16 8 8 8 8 4 7 8 8 6 6 10 18 13 6 9 13 7 7 9 6 6 6 6 12 13 13 7 12 6 9 7 11 7 6 9 11 9 6 11 6 12 7 7 6 6 12 11 9 9 9 8 8 12 12 9 15 9 33 18 14 14 11 9 9 14 14 7 8 7 7 7 7 7 9 7 7 7 7 7 7 7 7 7 7 7 7 4 7 9 7 7 7 9 7 7 7 9 34 27 34 26 23 27 27 27 26 23 14 14 14 14 14 23 32 33 14 32 32 32 23 23 14 14 14 14 33 31 13 7 
15 4 12 15 14 5 8 7 15 14 17 6 7 12 12 12 14 15 17 12 17 7 4 4 8 8 12 4 4 13 4 15 8 8 15 16 8 15 15 4 4 8 8 4 8 8 15 16 22 8 8 12 15 12 12 8 8 8 8 13 13 31 17 12 31 17 17 15 12 17 16 8 8 8 8 8 8 6 6 8 6 9 14 22 9 9 9 7 6 4 6 13 9 7 11 9 17 13 9 9 9 9 9 7 11 9 9 6 7 11 9 12 7 14 7 17 7 11 9 9 9 9 8 9 12 18 9 18 33 12 49 49 50 9 7 9 9 7 12 7 4 7 7 7 7 7 7 7 7 7 4 4 4 4 7 7 7 7 7 7 7 7 9 9 7 7 7 14 34 27 27 14 27 27 27 23 23 23 14 14 14 14 14 27 27 32 27 27 31 27 26 14 14 23 14 14 26 33 32 10 
4 7 13 18 15 8 5 12 14 14 14 12 8 12 12 13 12 4 14 15 7 7 15 7 6 4 12 4 8 8 8 8 15 15 17 17 8 8 13 4 4 8 8 4 4 8 14 8 8 8 8 15 8 15 12 8 8 8 8 17 17 17 16 18 17 17 17 13 9 8 18 8 8 8 8 4 8 8 11 8 9 7 9 13 18 18 6 7 11 6 7 14 9 11 11 9 17 9 9 13 26 13 7 6 9 11 9 6 6 9 14 12 6 9 12 7 9 6 7 4 4 4 8 12 12 13 7 7 49 49 20 9 6 6 8 8 8 9 9 9 7 7 7 7 7 9 7 4 4 4 4 4 4 4 7 7 7 7 7 7 7 7 7 7 7 7 7 14 27 23 26 14 14 14 14 14 14 14 14 14 14 14 33 33 27 32 32 27 31 31 33 26 14 14 14 33 14 32 26 27 
4 15 15 18 15 12 14 12 13 7 16 7 15 7 7 7 6 4 13 8 14 7 7 7 6 4 4 6 8 14 15 8 6 9 8 16 8 15 13 15 4 4 4 8 8 16 8 8 4 4 8 8 8 8 8 8 15 15 25 17 17 17 17 22 18 18 18 17 13 17 8 8 18 8 8 8 8 11 8 8 6 9 6 7 17 7 7 7 11 6 16 7 7 6 7 9 16 7 9 13 13 18 10 7 7 13 7 6 7 12 11 6 9 14 9 9 6 6 7 4 4 4 9 10 9 7 7 7 18 44 9 6 6 12 9 12 9 9 9 9 6 7 7 7 7 7 7 10 4 4 4 4 4 4 4 7 7 7 7 9 9 7 7 7 7 7 7 11 23 27 23 26 14 14 14 14 14 14 14 14 14 23 27 33 32 31 31 31 31 27 31 32 32 14 14 32 31 31 32 32 
6 7 14 18 17 17 12 14 14 7 12 14 14 7 4 4 6 8 13 4 8 12 14 6 6 8 15 14 14 8 8 8 8 15 13 13 8 15 15 8 13 8 3 8 4 4 4 6 4 8 6 8 6 8 8 8 15 12 12 25 8 17 18 18 17 18 18 17 14 10 8 19 18 8 8 14 17 6 11 9 11 7 7 7 10 13 7 6 6 7 7 13 7 6 7 11 13 9 17 17 14 13 13 13 7 9 9 9 11 13 11 6 7 11 9 7 6 4 6 7 6 9 9 7 7 7 9 9 9 8 9 9 12 12 8 9 9 8 10 7 7 7 9 7 7 6 7 9 6 4 4 4 4 4 4 4 7 7 7 7 7 7 7 4 7 7 7 14 27 34 23 23 27 27 27 33 14 14 32 32 23 27 27 32 32 34 23 27 27 31 32 32 32 27 32 27 32 31 32 31 
12 7 12 15 15 15 12 12 15 15 16 15 12 7 4 7 8 7 8 7 7 14 7 4 12 8 16 16 8 12 15 15 8 14 8 16 15 14 8 13 13 4 8 8 6 8 8 4 4 4 6 6 6 6 12 8 17 12 12 25 16 12 12 12 18 51 18 18 13 8 8 8 14 8 17 8 11 13 8 13 8 7 11 13 6 16 7 7 10 13 7 7 7 6 11 11 11 11 7 9 12 9 9 7 11 6 9 13 10 9 9 9 12 12 7 7 7 6 6 13 9 7 9 7 7 7 9 9 12 10 10 9 9 10 8 8 9 9 12 9 7 9 8 6 6 7 6 7 7 4 4 4 4 4 4 9 7 7 7 7 7 7 7 7 3 4 7 14 27 34 34 34 34 34 23 27 14 14 14 23 32 32 31 27 26 34 23 23 31 31 32 26 27 31 31 17 14 26 31 31 
17 8 7 14 18 18 17 7 7 6 6 11 14 8 7 7 14 7 13 8 8 14 14 8 7 6 11 11 6 15 12 8 13 16 8 14 15 15 8 13 8 6 8 8 8 8 12 7 4 6 8 8 8 4 8 8 15 17 16 12 12 12 18 51 18 51 18 17 13 17 8 8 11 17 14 8 8 8 18 13 16 13 11 13 7 7 10 7 13 7 7 10 9 10 13 13 6 6 9 9 11 11 11 9 9 9 9 9 9 13 9 9 9 6 13 7 7 6 13 16 9 8 9 7 7 50 9 9 12 12 7 9 9 9 9 10 9 9 10 6 7 6 7 7 6 6 10 6 6 6 4 4 4 4 4 7 7 7 7 7 7 4 4 4 4 7 7 23 27 34 34 34 23 27 27 27 27 14 13 23 31 31 27 32 14 27 23 27 34 14 14 14 14 31 31 31 26 31 31 30 
17 17 7 18 17 18 18 18 7 7 7 6 8 12 13 14 7 16 8 14 13 9 9 12 7 6 6 15 12 8 15 16 16 16 14 16 15 6 8 8 8 8 6 4 4 8 8 8 6 14 4 8 12 4 8 8 12 18 18 12 12 18 51 17 18 18 17 17 16 15 17 17 8 13 8 8 8 9 18 13 13 13 13 11 7 6 7 17 17 7 7 13 13 18 17 13 13 7 9 9 9 12 11 9 9 7 11 9 13 7 9 13 13 6 14 18 18 18 18 18 9 10 18 18 18 14 7 9 13 7 7 7 14 9 12 12 10 12 12 9 7 7 7 6 6 6 6 6 6 4 4 4 4 4 4 4 4 7 7 7 4 4 4 4 4 7 23 27 27 27 34 34 34 27 27 23 23 13 27 23 31 31 31 31 31 31 23 27 34 27 14 14 14 23 26 31 23 30 21 26 
15 15 18 17 17 18 24 18 7 7 7 6 8 8 13 14 14 7 7 7 14 14 7 8 7 15 8 15 8 8 17 17 17 12 16 6 8 15 15 15 15 15 6 8 8 8 8 8 9 8 8 8 8 8 8 8 50 31 18 12 13 18 18 51 17 14 17 18 8 8 18 13 8 8 8 8 9 13 13 9 16 13 16 13 6 9 13 18 31 13 7 18 10 13 9 9 14 9 14 9 9 9 13 9 12 12 12 9 13 6 6 13 6 13 18 18 7 7 41 26 18 9 13 18 18 9 7 7 14 7 7 13 12 12 9 9 12 9 7 9 10 7 9 7 9 7 6 7 4 4 4 4 4 4 4 4 7 7 4 7 4 4 4 4 4 7 34 23 27 34 23 27 27 27 26 26 17 27 26 32 31 27 27 14 23 27 23 27 27 32 14 31 26 14 23 31 27 30 27 27 
7 6 14 18 18 18 18 18 7 7 7 7 7 8 11 13 16 14 7 7 7 12 14 13 14 8 15 4 6 8 17 16 17 15 6 16 16 8 8 8 15 15 6 8 8 8 8 8 8 12 12 12 12 6 8 8 12 12 12 18 17 18 18 26 13 13 8 9 9 8 8 8 8 8 8 8 6 9 13 9 7 13 7 16 7 13 13 7 18 18 13 23 16 10 18 17 7 9 9 14 14 13 12 12 9 9 6 33 7 6 6 6 6 6 13 13 7 17 7 41 46 12 12 18 9 7 7 7 12 14 7 7 9 9 9 9 9 9 6 9 7 7 9 7 7 6 7 7 4 4 4 4 4 4 4 4 4 7 7 7 7 7 4 4 4 7 14 27 27 27 27 27 23 26 27 26 27 27 27 27 14 23 14 14 32 27 27 27 27 26 14 31 31 14 14 31 31 31 11 14 
4 4 7 11 18 18 18 13 12 7 7 7 7 17 7 12 16 13 8 8 6 14 15 13 7 15 12 8 6 15 14 16 13 16 15 8 14 8 14 6 12 8 6 8 13 8 8 15 15 12 15 15 8 8 8 8 12 9 11 17 18 18 18 18 9 9 9 8 18 12 8 8 8 9 13 16 16 16 16 13 13 13 16 7 7 7 7 7 7 18 18 23 23 16 12 9 7 14 13 14 13 13 13 12 9 6 6 17 17 10 17 6 17 13 7 6 6 10 7 18 18 13 51 18 13 7 13 8 7 14 8 12 14 12 9 9 9 7 9 12 9 9 9 7 7 7 7 7 6 4 4 4 4 4 4 4 4 7 7 7 7 7 4 4 7 10 27 33 34 34 34 27 27 23 26 23 23 27 14 23 23 23 23 31 27 32 32 26 23 32 26 26 14 14 14 27 30 31 27 30 
4 4 4 6 14 15 18 15 15 11 7 11 13 7 7 7 8 16 17 7 7 6 7 13 16 8 13 14 7 12 8 16 14 14 15 6 14 8 14 14 8 6 6 8 13 8 8 15 8 8 8 8 8 8 8 17 17 16 18 18 18 18 18 9 15 9 17 8 8 18 9 8 18 18 16 16 7 7 7 7 7 13 13 7 10 7 7 6 6 7 18 22 13 17 9 7 7 14 9 9 13 13 14 7 6 6 6 6 13 18 7 6 18 9 7 6 7 7 7 8 9 9 13 7 7 7 12 10 7 7 7 12 7 7 9 7 7 7 12 12 7 9 7 7 7 7 7 7 7 4 4 4 4 4 4 7 7 7 7 7 9 7 7 7 7 13 27 33 34 34 27 27 23 26 26 27 14 14 13 14 33 33 14 14 31 31 31 27 14 32 34 14 14 14 14 27 32 30 13 11 
4 14 4 5 7 13 18 12 11 11 7 7 17 15 14 7 7 16 17 16 12 7 6 8 16 15 13 12 16 15 16 16 15 14 15 15 8 15 14 13 14 8 6 6 15 15 15 15 8 15 8 6 6 8 8 12 13 15 18 18 18 18 18 14 13 12 13 8 17 13 8 8 13 13 13 18 13 7 7 7 8 7 13 9 13 13 9 7 9 13 13 22 18 25 9 13 7 7 6 14 13 18 9 6 6 6 6 13 18 9 6 6 6 7 7 6 6 7 7 7 7 7 7 14 7 7 12 7 13 7 7 14 7 14 14 15 7 20 7 7 14 10 14 7 7 7 7 7 7 6 4 4 4 4 7 7 7 7 7 9 9 9 7 7 9 27 33 34 34 27 34 23 23 13 23 27 13 13 13 14 27 33 33 14 31 27 26 31 14 14 14 14 14 14 14 31 31 31 22 13 
15 15 7 13 13 13 13 14 6 6 4 6 7 7 7 12 12 17 12 17 15 15 7 12 7 8 14 7 18 18 16 16 8 14 7 16 15 15 14 15 8 15 15 15 15 15 15 15 12 15 6 8 15 15 12 9 12 18 18 18 13 13 18 11 18 18 8 18 13 8 8 8 14 8 8 17 9 7 7 16 13 13 7 13 13 9 11 9 7 13 18 22 18 23 9 18 13 18 9 14 13 13 17 6 6 6 6 13 14 7 9 18 18 14 14 7 6 7 13 7 7 7 8 13 12 18 12 7 10 15 20 7 14 13 20 7 14 10 9 7 7 9 7 7 7 7 9 7 7 7 6 4 4 4 7 7 7 7 7 7 10 12 9 9 14 31 33 23 34 34 23 23 15 32 34 13 14 13 14 14 14 27 27 27 13 31 31 14 14 14 14 31 26 14 14 27 31 30 30 30 
15 14 14 17 18 17 7 5 5 5 4 4 7 5 12 14 14 17 7 8 12 18 17 17 17 16 6 6 8 16 16 16 14 7 16 6 15 15 15 14 8 15 15 15 16 15 15 15 12 8 8 6 15 12 12 16 15 24 24 57 17 25 11 12 33 18 18 13 18 8 8 8 8 10 9 9 13 13 19 13 9 7 9 12 9 13 12 12 8 13 14 13 18 17 13 18 13 13 12 13 18 7 6 6 6 6 7 18 7 6 7 18 18 7 13 6 7 7 7 7 7 7 44 44 14 7 13 13 8 12 7 14 13 10 10 12 12 14 14 7 7 9 7 7 7 7 7 7 7 7 7 6 7 7 7 7 9 7 7 7 10 9 14 14 34 23 34 27 27 27 23 31 14 14 14 14 14 33 27 13 14 27 27 14 27 31 31 30 14 31 26 23 31 14 14 38 30 23 27 23 
15 17 16 15 15 17 7 7 12 5 5 3 12 4 7 12 17 17 7 7 7 7 7 18 18 18 18 7 6 16 16 16 15 8 16 12 12 15 13 8 15 15 15 15 15 15 12 13 15 8 8 8 6 12 15 18 18 18 24 18 18 17 13 15 18 17 18 18 18 8 8 8 8 13 17 13 8 9 9 13 13 9 11 13 13 13 11 11 9 13 13 13 12 13 13 13 14 7 9 10 7 7 6 6 6 7 18 8 7 6 7 10 6 6 7 7 6 7 7 8 44 14 7 7 12 18 18 14 7 13 12 7 20 12 12 14 12 11 10 7 7 7 7 7 7 7 7 7 7 7 7 7 7 7 7 10 9 9 7 9 13 7 12 23 39 34 23 27 27 23 14 23 23 23 27 27 27 27 27 23 26 14 14 31 27 31 14 14 31 23 14 27 14 31 27 27 27 23 11 31 
14 12 14 15 15 15 15 7 7 7 7 12 7 6 6 8 16 17 7 6 7 8 7 8 8 18 18 17 16 14 14 16 16 16 16 15 16 15 15 15 15 8 6 12 6 8 12 15 8 8 8 8 8 8 8 8 15 16 18 18 18 12 22 53 18 18 13 18 18 13 9 8 8 9 10 13 8 13 16 17 16 12 8 11 13 11 11 7 12 11 13 13 13 13 31 31 12 7 9 7 7 7 7 7 7 7 7 7 7 6 6 6 6 6 7 6 6 18 20 7 14 12 12 7 12 12 18 19 18 12 12 7 11 12 12 7 7 14 9 10 6 7 7 7 12 9 7 7 7 7 7 7 7 7 7 7 7 7 9 9 7 7 9 23 32 39 27 14 14 27 23 23 27 27 27 27 27 27 27 27 14 14 23 23 27 31 31 31 31 23 14 31 14 26 26 31 26 26 26 26 
15 7 15 4 7 16 7 12 7 12 12 6 12 4 3 7 16 17 13 8 8 17 7 7 7 18 16 16 16 12 12 14 18 16 16 15 12 14 14 15 15 15 12 8 15 15 8 15 8 8 8 8 8 8 6 8 16 15 16 18 18 24 14 13 13 18 18 18 16 16 7 6 9 13 18 18 16 13 31 7 8 11 13 11 11 7 9 7 13 13 12 10 7 7 12 18 24 22 18 18 7 17 13 18 18 13 24 7 6 18 6 6 6 8 7 6 7 7 12 12 14 8 12 14 12 12 10 12 14 12 12 14 12 11 10 10 7 14 7 13 7 7 7 7 7 7 7 7 7 7 7 7 7 12 12 9 7 14 7 7 7 7 7 14 39 34 27 27 23 23 23 23 27 27 27 27 30 30 31 31 31 14 14 31 31 31 14 30 31 31 14 27 31 26 31 26 26 26 26 26 
15 15 12 7 15 16 16 18 18 18 12 7 7 4 4 7 8 16 16 15 16 8 17 7 7 12 18 18 16 16 8 16 17 17 16 15 15 14 13 15 12 15 15 15 15 15 8 15 16 8 8 8 8 8 6 6 8 15 12 17 17 18 11 12 33 12 18 16 12 10 10 6 8 9 9 16 9 16 12 8 7 9 12 11 11 7 7 7 13 18 13 19 9 9 13 9 16 24 24 24 17 18 22 25 24 22 21 24 8 7 12 7 7 8 12 7 12 7 12 8 20 13 10 7 7 13 20 12 12 10 10 10 14 7 7 14 7 14 7 17 17 7 7 7 7 7 7 9 7 7 7 7 7 7 7 12 7 10 10 7 7 7 7 12 27 27 27 34 23 34 27 23 26 27 27 27 23 14 27 32 14 14 14 26 30 30 14 23 14 14 30 27 31 31 31 27 26 26 26 9 
14 7 13 7 15 14 7 17 12 13 16 15 5 7 4 4 7 8 14 16 8 14 8 18 7 7 7 8 11 11 8 16 17 16 18 15 15 13 13 8 8 15 15 15 15 15 8 6 8 8 8 8 8 8 8 8 15 15 15 18 24 25 31 47 13 8 12 17 9 17 13 7 7 8 13 10 10 18 16 8 7 6 11 11 13 7 13 18 13 18 13 9 9 13 17 10 10 7 7 13 18 18 13 7 13 18 14 24 7 7 13 7 13 7 17 12 12 7 12 12 12 7 14 7 7 12 12 12 13 14 14 14 13 7 10 7 13 10 13 13 7 7 7 7 7 7 7 7 7 7 7 7 7 7 7 10 7 12 26 12 7 7 7 39 34 34 34 32 27 27 23 27 27 14 27 12 14 14 31 31 34 27 14 14 31 30 14 14 23 31 27 31 14 23 32 14 26 23 10 10 
15 14 15 13 7 7 7 15 16 18 18 14 16 4 4 6 7 8 15 14 16 15 7 8 7 8 7 7 7 11 16 14 16 16 15 15 15 15 15 15 15 12 8 12 15 15 15 8 8 8 8 8 8 8 8 11 16 24 24 24 21 25 16 18 53 11 17 17 17 13 9 7 11 16 16 10 16 16 16 12 16 16 7 7 13 7 7 8 7 13 9 7 7 7 10 13 13 7 7 6 6 7 25 7 13 17 18 22 18 12 6 7 12 12 12 7 12 7 7 18 14 12 7 13 13 12 13 35 14 14 14 14 12 7 14 7 6 12 7 7 16 7 7 7 7 7 7 10 12 12 12 12 7 7 7 7 7 7 13 7 7 7 10 39 34 23 32 14 27 27 14 14 10 10 14 27 23 26 31 31 31 18 14 14 26 30 14 14 14 27 27 30 14 14 9 26 26 23 26 10 
15 15 14 15 7 7 7 12 11 15 15 15 12 7 6 6 15 7 7 14 13 8 7 8 7 7 7 7 7 11 17 16 16 15 15 17 15 15 15 8 8 15 8 15 15 15 8 8 15 8 8 8 8 16 16 18 18 16 12 24 18 17 18 18 12 12 17 14 13 8 8 8 6 9 16 9 16 16 13 13 13 13 13 6 7 17 11 7 7 7 8 7 7 7 9 59 7 18 17 25 10 22 18 18 7 6 6 17 14 7 13 12 13 12 7 12 7 7 7 10 7 7 12 12 14 7 38 12 14 14 12 12 12 14 7 10 10 7 7 7 7 7 7 7 7 7 7 10 12 14 14 12 12 7 12 9 7 7 7 7 7 7 13 27 34 34 34 23 27 27 14 10 27 27 27 27 31 27 31 31 31 27 14 23 31 23 14 14 23 30 30 30 34 14 9 10 10 23 26 10 
7 15 15 13 15 15 16 7 12 15 12 18 16 16 7 7 6 6 6 6 6 6 6 7 7 11 12 12 18 7 18 14 17 8 15 12 12 12 15 7 12 12 15 15 15 15 16 16 16 11 8 8 12 12 8 9 12 12 11 22 24 30 18 18 17 8 17 14 8 9 8 6 8 8 16 16 16 16 7 13 13 13 13 13 13 7 7 7 7 13 13 7 7 7 7 7 7 13 7 13 18 22 13 7 7 7 18 7 12 7 7 7 7 7 7 12 6 7 12 12 7 12 12 12 14 12 11 12 12 12 13 7 12 14 7 7 13 9 7 7 6 7 7 7 7 7 7 7 7 12 12 53 12 12 10 10 7 10 7 7 7 9 14 27 23 27 23 31 23 27 27 27 27 14 14 10 10 14 31 31 31 14 14 14 32 10 14 14 23 30 30 14 26 13 30 9 9 22 26 26 
14 15 15 12 14 15 15 12 16 11 7 15 12 15 11 7 6 6 6 3 5 6 8 8 11 16 8 8 18 18 18 18 15 12 8 7 6 15 15 15 15 15 15 17 15 16 16 16 8 11 8 12 16 8 8 8 8 12 12 18 18 33 18 18 12 13 17 17 8 8 8 8 8 8 8 16 16 13 7 16 9 13 13 11 8 8 7 13 8 22 16 7 7 7 7 6 6 7 7 13 24 13 6 6 8 7 7 7 11 8 12 14 13 7 7 7 7 7 7 7 12 12 12 12 7 14 7 12 14 12 12 13 19 13 19 12 7 7 11 7 6 6 7 7 7 7 7 7 7 7 13 26 13 7 14 7 7 7 12 12 7 12 27 26 34 23 23 13 23 27 14 27 27 27 27 10 14 14 31 27 31 14 27 27 21 14 14 14 30 23 23 31 14 11 10 23 9 23 26 16 
15 15 15 15 8 14 14 7 7 7 11 16 16 16 12 7 7 6 6 4 6 6 13 16 16 15 13 18 17 16 8 7 12 16 8 7 7 15 8 15 15 15 15 16 18 16 17 12 12 8 16 22 15 15 8 8 8 12 11 18 18 18 18 18 18 13 17 14 8 8 6 7 6 7 13 16 16 18 16 13 11 11 8 10 7 7 6 7 16 7 7 7 25 7 7 7 8 7 13 24 7 13 7 7 7 12 7 7 13 7 8 10 13 8 6 7 7 7 13 12 7 12 12 8 12 14 13 13 12 14 13 13 7 11 7 7 7 7 7 7 7 7 7 7 7 7 7 7 7 7 13 12 7 7 12 7 7 7 7 7 7 12 23 26 23 23 23 14 23 23 27 27 27 27 14 10 14 31 27 -9999 10 27 27 30 27 23 14 14 27 23 14 31 26 27 13 14 14 12 26 13 
16 15 7 7 7 14 12 7 7 7 7 7 11 18 16 12 11 6 6 8 6 6 15 8 15 13 11 16 18 18 18 8 16 16 15 8 8 15 15 15 15 15 12 8 12 12 16 15 12 16 16 25 15 15 15 8 8 53 17 18 17 16 18 18 18 17 17 16 16 16 8 8 18 7 13 17 18 16 13 13 13 13 6 6 6 6 7 12 7 16 7 21 7 16 16 7 6 13 13 13 10 13 13 12 10 12 12 13 13 10 12 7 13 13 13 12 12 12 8 7 6 12 12 12 14 14 11 14 12 12 7 6 7 7 7 7 7 7 7 7 7 7 7 7 7 7 7 7 7 7 7 14 12 12 12 7 7 7 7 7 7 14 27 23 14 27 34 14 23 27 27 27 14 27 10 10 10 27 27 14 34 34 23 31 31 14 14 14 23 23 14 27 13 27 26 23 10 9 9 23 
15 7 4 4 14 13 7 7 7 7 7 7 16 16 16 16 16 11 6 7 6 6 8 16 14 14 8 8 16 18 15 15 12 15 15 15 15 15 15 15 16 12 16 12 12 18 16 16 15 16 16 15 15 15 8 8 11 12 15 17 24 55 16 18 17 17 17 17 16 16 8 16 16 13 8 8 17 18 16 13 11 7 7 7 7 6 6 7 7 16 21 24 13 8 16 16 22 16 18 7 7 7 18 31 13 12 12 7 6 20 12 7 14 12 8 12 12 19 13 7 7 12 12 7 14 14 13 13 13 12 13 12 7 7 7 7 6 6 6 7 7 7 7 7 7 7 12 7 7 7 9 7 12 13 12 7 7 7 7 7 7 12 23 23 23 23 23 23 27 14 27 27 32 10 10 10 10 27 33 33 34 32 23 31 32 23 14 14 27 14 14 14 13 27 23 23 10 9 9 10 
12 7 4 7 4 4 5 7 7 7 15 15 18 17 18 17 12 7 7 6 6 6 8 16 13 13 16 15 14 13 16 16 15 15 15 15 15 12 12 15 15 16 15 12 14 16 16 16 16 16 15 15 15 13 8 8 8 8 17 18 16 14 17 18 18 17 8 8 17 8 8 17 16 7 11 13 13 13 13 7 7 11 11 8 12 6 6 7 7 7 24 24 7 7 7 23 25 13 7 7 7 8 7 13 17 13 19 8 7 12 14 13 13 13 18 10 12 12 7 7 12 10 12 12 12 13 19 12 12 20 12 6 7 7 7 7 6 6 7 6 6 7 7 7 12 12 14 12 7 7 7 7 7 12 7 7 7 7 7 7 9 23 23 23 23 23 23 14 14 32 10 10 10 10 10 10 10 34 34 32 31 23 31 31 27 14 14 32 31 14 34 13 13 11 11 23 13 16 23 9 
17 4 7 7 7 14 14 15 7 16 15 16 16 16 15 15 18 12 7 6 4 6 8 13 13 13 14 15 15 16 15 15 15 15 15 15 15 16 16 15 11 16 16 12 16 16 12 16 8 15 16 15 15 15 15 6 8 8 12 17 12 17 17 18 17 17 16 16 16 11 8 8 8 11 13 17 13 16 13 12 16 16 12 12 8 7 6 6 7 7 16 7 7 7 7 13 14 13 12 8 8 13 13 13 17 12 12 19 13 13 18 18 18 7 10 12 7 7 19 12 12 12 12 12 13 12 12 11 12 7 6 7 7 7 12 7 7 7 7 7 7 7 7 12 12 8 13 7 12 7 7 7 7 7 7 7 7 7 7 7 14 27 23 14 14 27 10 10 10 10 10 10 10 10 10 10 10 23 31 31 31 27 34 32 32 14 23 32 14 27 17 26 26 12 10 10 12 13 23 7 
12 7 7 14 14 14 14 7 12 15 12 16 16 16 15 16 17 12 7 6 6 6 6 13 13 14 8 11 13 15 15 16 16 15 15 15 15 16 16 16 15 17 16 16 16 16 16 16 16 15 15 13 12 15 8 8 8 8 18 24 15 17 13 13 17 17 17 16 16 16 16 11 12 13 19 7 13 13 13 13 12 8 11 11 11 7 6 7 7 7 7 8 7 6 13 12 12 18 11 12 50 7 7 14 12 13 12 13 20 12 14 13 13 10 7 19 12 7 11 12 14 12 11 12 13 13 7 7 11 11 6 7 7 7 7 7 53 7 7 7 7 7 7 7 7 7 7 7 7 7 7 7 7 7 7 7 7 9 9 14 14 23 23 27 27 10 10 10 10 10 10 10 11 10 10 10 27 30 14 10 14 34 34 32 32 27 32 32 32 32 27 26 13 23 10 13 23 6 7 10 
7 7 17 7 7 4 4 14 15 15 11 7 7 15 15 17 17 18 7 6 6 6 6 8 14 14 14 13 13 15 6 7 8 16 15 12 16 15 15 15 15 15 16 16 16 16 16 16 15 15 15 15 15 15 8 8 17 8 16 16 24 24 18 11 17 17 17 17 13 16 16 9 8 13 8 7 13 13 10 13 13 13 7 7 7 12 7 8 7 7 11 21 7 9 13 13 12 18 25 18 11 12 51 7 7 14 8 7 7 7 7 7 13 18 8 10 12 12 20 14 12 12 12 12 12 19 20 7 12 7 6 7 7 7 10 53 53 7 7 7 7 7 7 7 7 7 7 7 7 7 7 7 7 7 7 7 7 7 9 12 14 14 27 10 10 10 10 10 10 10 10 10 12 10 10 10 10 31 23 10 23 32 32 34 34 32 18 34 32 32 10 23 13 17 7 10 13 10 10 23 
7 7 7 7 7 4 4 8 8 12 12 12 12 16 17 12 23 24 17 16 7 6 6 8 16 17 15 14 6 7 8 8 8 8 13 15 15 12 12 15 15 8 16 16 15 12 16 16 15 13 15 15 8 15 15 8 11 8 8 16 24 24 24 23 16 16 17 16 16 16 16 16 16 19 11 13 13 7 13 7 13 16 12 7 7 12 11 6 7 6 10 11 13 18 18 32 7 11 7 7 7 14 11 7 10 14 9 14 20 19 12 20 7 7 12 12 12 12 12 12 12 12 12 12 12 12 7 7 7 7 7 21 18 7 7 7 7 7 7 7 10 7 7 7 7 12 7 7 7 7 7 7 9 10 7 7 7 7 10 23 14 14 10 10 10 10 10 10 10 10 10 10 10 10 10 10 10 23 10 14 14 31 26 34 32 32 10 10 27 10 13 7 10 23 10 13 13 16 13 13 
12 7 7 7 7 7 4 4 8 8 14 14 15 7 16 12 17 23 17 17 8 6 4 8 8 13 14 12 11 6 8 15 15 15 15 8 12 8 9 11 16 16 16 16 16 12 16 16 16 15 8 15 15 11 8 12 11 11 11 13 24 23 18 24 16 17 18 16 16 16 16 8 13 17 16 12 13 8 13 13 16 11 12 12 12 7 12 12 6 6 7 11 18 18 11 7 7 32 18 7 7 7 12 10 8 7 13 13 31 13 19 10 13 14 13 11 12 11 12 12 12 12 19 12 12 7 7 7 6 6 7 7 7 7 7 7 7 7 7 7 7 8 8 7 7 7 7 7 7 7 7 12 13 9 7 7 7 7 14 27 23 12 10 10 10 10 10 10 10 10 10 10 10 10 10 31 31 31 14 14 14 23 17 23 23 31 26 10 10 10 13 10 9 10 13 13 12 10 10 10 
13 15 7 7 7 14 7 12 7 8 8 14 11 8 12 15 15 17 17 13 11 6 6 16 6 6 8 14 8 6 14 14 15 15 15 15 15 15 16 16 16 16 16 16 16 16 16 16 15 12 15 12 15 15 8 11 8 13 17 18 18 24 24 17 16 17 13 17 16 16 16 8 11 16 16 13 13 13 13 16 16 11 12 7 7 12 12 11 16 9 12 7 18 18 8 18 11 25 14 19 8 12 12 20 10 7 13 12 49 14 10 7 7 8 12 10 12 12 20 12 12 12 11 12 13 7 12 6 7 7 6 6 6 6 6 7 7 7 7 7 7 7 12 7 7 7 10 7 7 7 7 13 13 7 7 7 7 23 7 23 23 23 23 23 12 23 27 10 10 10 10 10 27 31 31 14 27 10 31 31 31 31 26 14 14 27 17 10 7 10 10 10 10 7 10 27 23 23 10 6 
15 12 14 7 7 14 16 12 8 13 8 13 13 6 11 15 15 24 16 17 14 6 6 8 8 6 6 12 8 8 14 15 14 8 15 15 14 15 15 11 16 11 12 16 16 16 16 13 12 15 15 15 15 8 8 8 11 13 18 24 24 24 18 16 16 12 11 17 16 16 16 18 13 16 13 12 13 16 16 16 16 11 14 7 7 7 12 8 8 13 12 23 31 31 11 20 25 12 14 17 7 7 10 14 12 13 18 7 7 14 10 7 7 20 14 7 10 13 12 19 12 11 11 13 7 7 7 7 6 6 6 6 7 7 7 10 7 10 7 7 7 7 12 10 7 7 7 7 7 10 7 12 10 7 7 7 12 10 23 23 23 10 23 14 14 23 23 27 10 26 27 27 12 -9999 31 10 10 26 31 26 27 27 10 10 14 34 18 10 10 10 12 12 10 10 10 23 10 13 10 10 
15 15 15 14 12 8 16 12 8 7 4 12 12 7 7 7 11 12 16 16 12 6 7 6 6 4 6 8 17 12 14 15 15 14 15 15 16 15 16 11 16 12 13 16 16 15 15 15 15 15 15 15 8 8 8 8 8 18 17 23 22 17 23 18 18 18 11 12 16 16 17 16 8 16 16 12 13 16 13 16 16 16 16 11 11 7 11 12 8 13 17 7 7 13 20 17 25 31 10 12 7 7 10 20 31 27 27 7 7 13 20 7 8 8 13 12 18 12 13 11 19 19 11 7 7 7 11 7 6 6 6 6 6 7 7 7 7 7 7 7 7 7 7 7 7 7 7 7 7 7 10 7 7 7 4 7 23 23 23 14 14 10 14 14 14 13 23 23 23 26 26 26 12 14 -9999 12 27 27 31 31 17 10 14 14 31 31 31 10 9 10 10 12 9 9 10 10 10 7 10 6 
15 15 15 12 8 14 15 7 8 5 7 8 14 6 6 7 11 15 16 12 7 6 6 6 6 6 6 13 14 12 14 14 14 15 14 15 15 15 11 15 15 16 16 16 16 16 15 15 15 15 15 16 11 8 8 11 24 13 17 24 17 18 23 25 12 18 15 16 16 13 17 16 11 16 16 13 16 13 8 8 7 7 17 23 17 16 17 12 17 23 17 31 7 20 11 20 20 11 13 11 14 20 7 7 20 31 31 7 7 10 14 12 14 12 12 19 20 19 19 14 13 19 7 7 7 6 7 6 7 7 6 7 7 7 7 7 8 8 7 13 7 7 7 7 7 7 7 7 10 10 7 6 7 7 9 10 12 14 10 23 14 18 14 14 14 23 13 13 23 23 23 23 26 31 10 31 23 30 27 18 31 10 10 14 27 31 10 7 7 7 13 26 26 26 10 10 10 7 10 6 
15 15 15 14 9 13 8 7 14 14 13 12 14 6 8 14 15 18 16 17 7 6 8 6 6 6 6 6 12 14 14 15 15 15 14 15 15 8 16 16 15 15 15 15 15 15 15 15 15 15 16 11 8 8 8 11 13 11 16 18 17 17 18 16 11 18 17 17 13 16 19 16 19 17 16 16 16 8 8 7 7 7 8 23 16 18 17 23 13 13 13 16 7 10 25 13 7 12 20 7 7 20 25 7 14 31 49 9 8 17 12 12 7 8 13 13 13 12 12 13 13 25 7 7 7 10 7 7 6 6 6 7 7 7 7 8 13 7 12 12 7 7 7 7 7 7 7 10 7 14 7 7 7 12 12 10 10 23 12 14 14 14 14 23 12 14 14 23 13 23 23 14 10 14 34 27 14 10 27 32 12 10 10 10 17 10 7 9 9 7 10 10 10 10 10 13 27 13 10 13 
14 15 14 14 14 13 12 14 14 13 8 14 8 7 7 7 7 17 24 18 14 12 14 7 6 6 6 6 6 8 11 15 15 15 15 15 15 15 15 16 15 15 15 15 15 15 15 15 16 12 12 15 15 11 8 22 13 16 16 18 18 36 18 18 7 11 17 16 11 16 16 16 25 17 16 16 16 8 8 8 8 8 10 16 11 7 17 17 13 10 12 16 16 31 9 31 19 12 20 43 12 20 49 20 20 13 45 38 38 13 13 7 7 7 11 13 13 13 13 13 25 11 7 7 6 6 7 7 7 7 6 7 7 7 7 7 7 12 12 7 7 7 7 7 13 10 10 23 7 12 12 14 13 23 10 12 23 13 14 14 14 18 14 14 14 23 13 23 23 23 23 10 34 23 14 14 14 14 18 31 10 10 10 10 10 7 9 10 7 7 10 7 6 6 10 13 10 13 13 10 
6 15 14 15 14 12 15 15 14 11 12 14 13 7 6 7 6 7 14 16 14 8 6 6 6 6 6 6 6 8 8 8 15 15 14 14 15 15 15 15 15 8 16 15 15 15 15 16 15 15 8 8 8 12 8 13 16 18 16 18 18 18 36 21 12 12 16 16 8 8 16 16 12 31 16 15 18 16 8 11 16 16 16 16 10 13 13 16 10 7 14 14 25 20 12 20 20 12 13 43 49 9 20 25 25 20 38 20 38 14 13 7 7 7 7 10 13 12 13 13 13 7 7 6 6 7 6 6 7 6 6 7 7 7 7 7 7 7 7 7 7 7 7 26 26 10 10 12 12 13 14 14 14 12 13 23 11 14 12 14 14 14 14 23 23 14 23 23 23 27 27 13 13 14 27 27 14 14 18 12 10 27 31 17 10 6 7 7 7 7 26 10 7 9 12 10 10 13 11 12 
6 7 12 15 15 14 16 15 6 5 13 13 13 8 7 7 6 6 8 15 15 11 6 8 8 7 11 7 6 6 8 6 12 15 14 15 15 15 15 15 8 11 15 15 15 15 15 8 8 13 8 8 8 8 12 12 17 47 18 18 18 18 36 16 18 21 17 16 16 16 8 13 17 16 16 18 15 12 8 16 16 16 16 16 13 13 13 13 7 7 23 17 20 20 20 10 10 9 43 20 14 45 25 49 20 31 12 9 13 13 13 12 7 7 7 10 13 11 14 18 12 16 7 6 6 6 6 6 6 6 6 7 7 7 7 7 7 7 7 7 7 7 12 31 17 22 12 10 13 13 13 14 12 10 14 23 23 14 23 23 23 23 12 23 14 14 27 23 27 13 13 10 12 30 30 27 14 18 27 34 27 17 18 10 7 6 10 6 6 6 6 7 16 10 10 10 10 10 6 6 
6 6 7 14 15 14 15 14 8 7 14 13 7 14 14 7 6 6 7 15 15 12 15 14 6 6 7 6 6 7 8 6 6 14 13 13 15 14 11 11 8 16 15 16 15 15 16 12 8 17 8 16 8 8 16 13 13 13 11 18 33 18 36 13 17 16 16 16 16 16 16 8 11 7 13 17 17 17 17 16 18 16 16 13 13 13 13 17 13 13 13 20 19 20 20 13 20 9 20 20 45 49 49 20 20 20 7 12 7 13 12 7 8 12 7 19 10 13 20 18 7 7 7 6 11 10 6 6 6 7 7 7 7 7 7 7 7 7 7 7 7 13 31 31 18 22 10 10 10 10 13 23 10 10 23 14 12 23 23 23 23 14 23 23 11 10 10 10 10 14 23 14 14 30 31 14 10 27 30 18 22 14 17 12 6 7 7 6 10 7 10 6 12 12 10 7 6 6 6 6 
5 5 7 11 15 14 14 16 7 8 16 7 7 14 14 6 6 6 15 15 19 14 15 12 7 6 6 6 6 7 7 6 6 6 8 13 15 15 11 8 8 8 15 13 15 15 15 15 11 8 11 8 8 8 13 16 8 16 16 13 13 33 18 18 17 18 16 16 16 16 16 16 16 16 16 16 21 18 17 18 18 17 17 17 17 17 23 12 14 18 14 14 19 20 20 19 49 49 20 20 49 14 35 35 20 20 19 19 20 20 12 20 13 13 13 9 11 10 13 16 7 7 7 6 10 6 6 7 7 7 7 7 7 7 7 7 7 7 7 10 10 18 18 18 13 13 13 11 13 12 14 14 14 10 10 10 23 12 10 14 10 10 10 23 10 10 10 13 27 31 23 14 23 14 32 32 32 12 10 14 17 10 14 10 6 6 4 6 6 6 6 7 12 10 10 7 6 6 6 6 
5 5 7 7 14 14 17 16 15 13 7 6 13 12 14 5 6 7 7 11 16 16 16 15 11 6 8 6 6 6 7 6 6 6 6 11 16 8 8 11 12 11 15 15 15 15 15 8 12 12 8 8 8 11 8 13 13 12 17 11 13 18 36 18 16 18 16 15 16 16 8 19 25 12 16 18 21 18 21 18 17 16 23 17 17 17 18 17 13 14 14 20 20 20 38 20 20 12 12 38 20 20 9 12 13 20 20 12 20 20 13 25 13 23 10 7 7 12 13 12 16 16 7 7 6 6 6 7 7 12 8 13 13 7 7 7 7 10 16 16 16 7 18 12 12 12 13 14 23 12 14 23 23 10 10 10 10 10 10 10 10 10 10 10 10 10 10 27 27 14 14 12 27 27 31 31 33 31 23 26 17 17 10 7 6 6 6 6 6 7 6 6 6 6 7 3 6 6 6 6 
7 7 7 14 13 14 16 16 15 14 8 7 14 14 7 6 7 8 7 14 15 19 15 15 15 7 6 7 6 6 6 6 6 6 6 6 12 15 15 8 8 11 8 12 18 12 12 15 8 8 7 7 8 16 16 16 8 13 11 11 13 33 36 13 18 17 16 16 15 16 8 8 17 18 21 21 16 21 21 18 17 12 7 14 12 17 12 12 10 14 20 38 20 20 14 12 31 27 7 9 38 9 7 9 9 20 20 18 20 10 20 13 13 13 13 13 13 11 13 7 7 16 12 7 7 7 7 7 10 7 8 7 12 12 7 7 15 16 16 16 16 10 10 13 13 13 13 10 12 23 23 10 10 10 10 10 10 10 10 10 10 10 10 10 10 13 23 27 14 18 23 12 27 14 14 17 31 26 14 26 17 17 10 7 6 6 6 3 6 6 6 6 4 3 3 6 3 3 3 3 
7 8 14 13 11 14 16 16 12 8 15 5 8 8 7 14 7 6 15 15 15 13 19 15 16 11 7 6 6 14 7 6 6 6 6 8 8 12 8 8 15 15 8 12 18 12 11 11 8 8 8 7 11 16 38 18 8 17 11 16 13 18 21 16 18 16 16 12 16 15 8 8 31 21 18 18 17 21 17 17 7 19 12 11 13 17 13 13 17 12 9 12 12 9 20 9 49 12 12 9 20 11 10 10 20 20 20 8 7 7 7 8 13 7 7 13 11 13 13 25 7 7 10 10 7 7 6 7 7 7 7 7 7 7 7 16 13 10 16 13 14 14 14 14 13 12 27 12 10 12 12 10 10 10 10 10 10 10 10 10 10 10 10 10 10 14 27 27 30 13 12 14 14 31 12 17 14 13 31 31 17 13 10 10 10 6 6 3 6 6 6 4 3 3 3 3 3 6 3 6 
14 12 13 12 12 14 15 16 14 15 7 6 15 13 15 15 12 6 7 7 7 13 15 15 15 12 12 11 12 8 6 7 7 6 6 6 12 13 11 7 18 15 25 18 16 17 13 11 11 8 8 6 8 11 16 16 13 12 12 17 18 18 18 18 16 18 18 16 16 17 16 16 16 13 16 18 23 17 23 18 12 7 7 17 13 13 13 13 13 12 20 20 20 9 7 12 20 25 9 9 20 7 9 20 20 20 7 7 7 8 7 7 13 13 10 10 7 13 11 14 7 13 7 13 7 7 6 7 7 7 7 7 17 16 16 22 13 10 14 15 13 30 14 14 10 10 10 13 10 10 10 10 10 10 10 10 10 10 10 10 10 10 10 10 10 27 27 27 27 30 13 34 17 26 17 12 13 23 14 13 10 13 31 13 13 10 6 3 3 6 6 3 3 3 3 3 3 3 3 3 
18 12 11 16 14 8 14 14 14 14 5 6 14 15 12 7 6 6 6 6 6 6 15 15 16 19 16 14 15 15 6 6 7 7 7 8 13 11 7 7 8 8 17 17 15 14 11 16 16 16 7 8 8 11 17 13 16 11 16 18 21 18 18 18 18 18 18 8 12 18 15 12 16 16 9 16 12 17 21 29 17 18 17 23 13 13 13 13 20 20 25 20 14 7 10 13 13 20 25 20 12 10 20 20 20 8 7 7 7 7 7 10 14 10 7 7 10 13 13 13 17 13 13 11 7 6 6 7 7 10 7 7 7 42 42 17 37 12 13 17 12 12 32 14 13 10 10 10 10 10 10 10 10 11 10 10 10 10 10 10 10 13 14 14 14 27 14 27 27 27 14 14 26 31 34 17 14 14 10 10 10 10 31 31 10 7 4 3 4 7 4 3 6 3 3 3 3 6 3 3 
12 12 17 13 13 13 13 15 14 12 8 7 15 15 15 7 6 6 6 7 7 7 15 15 14 21 16 16 15 15 16 7 7 7 12 7 7 7 7 7 11 12 16 13 13 14 12 8 16 8 8 8 16 16 11 16 41 13 16 17 18 18 18 18 18 21 18 12 12 18 16 16 12 12 8 8 8 17 18 26 17 18 18 17 17 17 17 17 20 20 20 20 20 20 7 20 20 7 12 7 8 25 13 27 11 7 7 7 7 7 25 11 10 13 11 7 13 11 7 17 11 11 12 13 6 6 13 7 7 7 7 7 21 21 21 37 37 10 28 30 33 13 13 13 13 14 13 10 10 10 10 18 23 13 10 10 10 10 10 10 13 14 23 27 13 26 27 27 14 13 14 27 14 13 10 14 13 13 10 7 7 7 12 27 14 7 6 6 6 4 6 3 3 3 3 3 3 6 6 3 
14 13 11 13 12 14 14 14 15 15 15 15 15 15 15 7 7 6 6 15 7 6 6 7 13 36 16 15 15 7 15 16 15 15 7 7 11 -9999 7 15 21 15 15 13 14 13 12 16 16 8 8 16 8 8 8 17 17 13 11 11 12 18 18 21 21 18 21 21 25 18 17 16 16 8 8 16 16 18 8 25 29 8 9 14 14 17 17 17 20 14 20 27 7 10 10 7 18 20 19 20 25 10 12 11 7 25 7 7 7 7 13 18 12 13 10 13 11 11 16 7 13 13 11 16 6 7 7 7 7 7 7 7 16 17 37 37 13 14 11 30 14 14 13 13 13 12 14 10 10 32 13 18 13 32 13 10 33 32 10 10 12 13 14 27 27 23 27 23 26 27 27 17 12 10 10 13 17 10 7 6 6 6 10 13 16 10 10 4 3 3 3 3 3 3 3 3 6 3 3 3 
11 7 7 7 17 14 14 14 14 15 15 12 7 14 15 15 15 7 6 6 8 7 6 6 15 18 16 15 16 6 11 12 6 6 6 6 8 -9999 -9999 15 15 15 16 16 14 8 8 8 8 8 8 8 8 8 8 16 16 17 12 11 12 18 18 21 21 17 17 21 17 21 21 17 18 17 16 16 17 17 17 17 12 7 7 14 14 17 14 13 20 14 13 13 7 10 14 25 20 18 18 20 18 10 27 25 9 13 25 7 7 10 13 25 16 13 20 10 17 10 11 20 13 13 7 7 7 7 7 7 7 7 7 7 17 11 33 12 13 15 15 13 13 13 13 13 12 13 14 14 13 11 10 10 32 32 13 13 13 13 31 12 26 31 13 14 23 13 13 12 14 14 23 13 13 31 13 13 12 13 10 7 6 6 10 13 31 7 6 3 3 2 1 2 3 3 3 3 6 3 3 3 
7 7 7 11 14 14 14 14 14 12 14 15 14 15 15 15 15 8 6 8 14 6 6 6 11 15 16 12 7 6 6 7 7 7 6 7 15 -9999 -9999 12 15 16 36 18 18 8 12 16 7 8 16 8 7 8 12 17 24 16 18 12 11 12 18 17 18 17 17 18 18 21 23 17 21 17 18 17 17 17 25 13 9 7 9 14 14 17 13 12 18 13 7 7 7 7 14 20 20 18 20 20 18 18 25 12 9 7 10 7 7 13 18 18 13 25 13 13 11 16 16 13 7 13 7 7 7 7 7 7 7 7 7 13 17 17 12 14 14 14 17 13 14 13 13 13 13 13 13 13 13 23 10 10 27 12 13 31 14 13 10 12 26 13 13 12 14 13 12 26 23 27 13 26 12 26 13 12 6 7 10 16 7 6 6 7 13 13 6 3 2 1 1 1 2 2 3 6 3 3 3 3 
7 7 7 16 14 13 14 8 14 14 11 13 15 14 15 12 8 6 7 7 6 6 6 6 11 15 14 14 7 6 6 6 7 7 7 7 14 14 11 11 12 17 18 13 8 7 11 16 16 7 7 16 8 8 8 16 24 47 21 12 11 12 18 18 21 21 21 53 12 18 21 17 18 17 18 16 17 17 17 25 9 7 12 18 17 17 13 13 25 43 25 9 7 9 20 20 18 25 25 25 25 11 7 7 7 9 7 7 7 44 20 25 13 10 20 16 11 16 13 11 25 16 18 7 7 7 7 7 7 7 7 12 37 33 12 14 14 14 17 14 14 14 13 13 14 13 14 13 13 13 12 12 12 10 13 13 13 13 14 26 12 27 26 31 12 13 13 26 27 13 26 13 12 23 13 10 6 7 10 13 12 7 6 6 10 10 6 6 2 1 1 1 1 2 3 3 3 3 3 3 
7 7 11 7 14 14 14 14 14 13 14 14 14 16 16 16 15 7 7 6 6 7 7 7 15 15 17 14 12 7 6 6 6 6 6 15 15 15 12 12 19 18 16 11 8 8 16 16 16 7 7 16 7 7 8 12 16 51 21 16 17 11 18 18 21 18 21 11 16 29 21 21 18 17 13 17 17 17 13 9 9 9 18 17 17 17 46 25 25 12 7 7 11 20 20 20 20 25 13 9 10 7 7 7 7 7 9 7 7 25 25 25 13 16 14 13 13 10 16 16 16 16 18 16 7 7 7 7 7 7 9 13 17 33 13 14 14 14 15 13 14 14 13 23 14 13 13 13 13 13 13 13 12 10 10 12 13 31 14 26 13 14 31 14 12 31 31 26 12 12 12 12 23 13 16 13 7 6 6 6 10 7 6 6 7 13 7 6 3 1 1 1 1 2 3 3 3 3 3 3 
7 8 14 7 8 14 13 15 15 7 15 15 15 12 12 15 15 15 15 7 7 7 15 7 7 12 14 14 14 11 7 6 6 6 12 8 8 17 11 15 16 13 12 11 12 17 16 16 16 8 11 12 7 7 8 11 11 16 18 16 15 15 12 12 16 18 12 12 21 21 29 18 18 17 17 17 17 17 17 12 9 9 18 26 17 25 25 12 9 7 7 9 13 16 25 20 25 25 50 9 10 7 10 10 10 7 7 7 44 20 25 13 13 25 20 13 7 10 11 11 11 16 16 11 7 7 7 7 7 7 9 42 42 16 33 15 15 13 15 13 14 23 23 23 23 14 23 23 23 13 13 13 13 13 13 13 12 26 17 26 26 23 31 12 12 13 23 13 13 12 12 12 13 13 13 34 10 6 6 6 6 6 6 6 6 6 6 6 3 1 1 1 1 2 3 3 3 3 3 3 
7 7 7 7 14 12 7 15 15 15 15 14 7 7 7 14 15 15 15 7 12 7 7 7 7 14 15 12 14 8 7 7 6 6 14 11 11 7 14 16 16 16 16 8 8 17 8 17 11 8 11 17 8 8 8 12 16 16 16 17 12 15 16 18 12 16 16 12 13 17 21 29 21 18 17 17 17 9 17 17 12 13 13 14 14 8 8 8 8 10 10 10 20 16 16 25 20 10 9 12 25 10 25 16 25 7 7 7 25 20 25 13 20 10 20 7 10 15 20 11 11 11 16 16 16 7 6 6 6 7 12 13 17 31 31 33 33 15 15 14 23 13 13 13 23 26 23 14 14 14 23 23 13 13 23 23 23 23 27 27 26 26 13 13 13 12 13 13 13 16 13 13 13 13 13 21 7 6 6 6 6 6 3 3 3 6 6 4 2 1 1 1 2 3 3 3 3 3 3 3 
11 7 13 14 12 7 7 14 15 12 12 15 12 13 7 7 17 15 15 7 6 6 6 7 7 17 16 16 12 12 7 7 7 7 15 15 17 13 15 25 16 15 15 15 21 15 16 16 8 8 8 16 12 16 16 12 18 17 24 16 25 16 16 16 16 16 12 8 13 21 29 21 21 17 17 9 9 9 9 13 17 13 23 13 13 8 8 25 25 20 14 25 50 50 50 -9999 -9999 9 25 50 44 44 9 9 9 7 7 7 10 13 44 13 13 10 19 11 25 17 19 17 11 16 11 11 16 16 20 6 6 13 26 13 13 12 31 16 13 30 30 23 23 13 23 23 13 23 13 13 14 23 23 23 23 14 23 23 26 27 27 23 26 26 23 13 13 13 13 13 13 13 13 13 13 13 21 12 7 6 6 6 4 3 3 2 3 6 6 3 1 1 1 1 3 3 3 3 3 3 3 3 
19 12 14 16 12 14 14 15 15 14 7 14 13 8 8 15 15 15 13 7 7 6 7 7 8 12 15 16 15 7 7 7 11 12 25 7 8 15 15 16 16 18 15 16 18 18 15 16 17 16 12 8 8 11 18 16 16 16 12 21 12 15 8 7 11 18 11 8 13 18 18 29 18 18 21 13 13 9 9 12 12 14 14 13 13 13 9 13 25 44 25 25 13 10 9 46 -9999 12 7 12 9 27 9 7 16 7 7 7 12 10 10 19 9 25 11 16 11 11 13 20 17 20 7 10 16 7 6 6 6 7 22 13 12 12 31 13 14 14 13 23 23 23 23 13 13 23 13 26 26 23 23 23 23 23 13 23 23 27 26 27 23 23 27 12 26 26 13 13 13 13 12 13 13 31 13 16 7 6 6 3 3 3 2 2 3 3 7 3 2 1 1 1 5 3 3 3 3 3 6 9 
7 7 13 14 14 14 16 14 11 14 15 14 15 16 11 8 8 11 14 7 7 7 7 7 7 13 12 15 12 7 7 15 12 15 16 7 12 15 15 15 11 11 25 16 18 15 18 17 16 15 16 8 8 16 16 11 12 18 12 12 16 16 7 7 7 13 17 8 9 12 18 18 18 21 21 18 17 21 18 18 14 14 13 13 13 17 25 47 25 25 25 12 27 20 7 10 13 25 25 12 10 27 18 16 7 -9999 7 16 19 12 19 20 7 11 16 16 16 20 20 10 10 9 7 7 7 7 6 6 6 7 22 16 12 12 13 13 15 13 13 13 23 13 13 13 13 12 23 13 12 13 26 26 26 26 13 23 23 26 26 12 26 27 13 23 26 26 12 26 12 13 13 13 16 13 16 6 10 7 3 3 2 2 2 2 3 3 6 6 3 1 1 2 4 3 3 3 3 3 3 6 
18 11 11 12 7 11 14 12 19 12 15 16 15 11 11 8 12 11 12 12 7 7 7 7 7 7 14 16 16 16 7 7 8 12 12 15 15 15 16 11 8 8 12 16 21 12 21 16 17 18 15 12 12 12 12 17 17 11 7 9 12 12 12 8 16 17 17 16 12 12 12 13 12 13 21 18 13 13 17 18 47 16 17 16 25 16 43 25 17 17 20 25 25 25 20 25 12 7 46 9 17 16 16 13 11 -9999 9 47 25 12 11 7 16 20 21 20 17 13 14 7 7 12 6 9 7 7 7 6 7 13 13 17 42 15 15 13 15 16 13 13 13 13 13 13 13 13 23 26 12 13 12 13 12 13 13 23 33 26 26 23 27 33 14 13 26 26 13 13 13 13 13 13 16 13 12 6 7 6 3 2 3 1 1 2 3 3 6 3 3 3 2 2 3 2 3 3 4 3 3 6 
16 11 7 16 12 7 7 16 16 16 15 11 15 15 12 12 12 14 14 14 8 7 13 7 7 8 15 12 15 12 12 15 12 15 12 15 15 15 12 15 8 7 8 8 11 11 47 14 12 12 18 11 7 16 17 17 17 11 7 7 7 13 16 17 8 8 8 7 9 13 18 13 12 25 21 13 13 18 13 9 8 13 11 17 17 17 17 25 17 25 17 20 20 25 20 13 27 9 12 17 17 13 13 16 16 7 7 19 19 24 20 25 16 20 19 20 7 7 16 11 10 7 7 6 9 6 6 6 7 7 13 26 42 13 13 13 16 13 13 13 13 13 13 13 13 13 13 23 23 13 12 13 12 26 23 23 26 26 26 27 13 13 31 26 13 13 26 13 23 13 13 13 13 13 7 6 4 3 2 2 1 1 1 2 3 3 6 3 2 2 2 2 2 3 3 3 3 3 6 3 
14 16 7 7 19 14 17 7 15 13 15 7 15 15 7 8 8 12 12 14 15 7 7 7 7 11 15 15 19 15 12 15 15 11 12 13 12 12 7 7 7 7 7 7 11 12 15 12 12 21 21 12 17 15 16 12 11 8 7 7 7 17 13 7 7 7 8 8 13 13 13 10 10 13 29 17 26 21 17 12 12 12 7 7 8 12 17 43 17 25 25 46 13 13 13 19 9 25 27 27 17 12 11 7 7 7 12 20 20 7 7 11 16 19 19 20 7 7 7 11 11 7 7 7 6 6 6 7 7 7 13 26 31 26 13 13 16 13 13 13 13 13 13 13 13 23 23 23 26 13 26 12 12 26 13 26 26 26 26 23 13 12 23 13 12 23 12 13 12 13 13 13 13 13 9 4 3 3 2 2 1 1 1 2 3 6 6 3 2 2 2 2 3 3 3 10 10 6 6 6 
13 12 12 14 14 16 12 7 7 11 7 8 7 15 15 7 6 12 12 13 14 8 13 7 7 11 7 15 16 21 12 7 7 7 6 15 7 15 7 7 7 7 7 7 8 25 16 25 47 21 17 12 23 7 7 7 7 17 7 7 12 16 16 7 7 7 12 9 16 16 16 26 7 12 13 29 13 13 13 8 18 18 7 7 12 17 17 13 13 17 46 13 25 17 20 25 20 44 16 13 7 7 7 -9999 -9999 7 10 7 7 20 25 7 20 20 11 20 7 6 7 16 7 6 6 6 6 6 6 6 6 10 7 13 26 17 13 13 13 13 13 13 13 13 13 13 23 26 23 26 23 13 17 26 13 33 27 27 26 13 13 13 27 26 13 12 12 13 13 13 13 13 13 13 13 13 10 4 3 1 1 1 1 1 2 2 2 3 6 6 3 2 2 2 2 3 7 3 3 6 6 6 
13 19 13 14 14 14 7 7 8 12 12 8 15 7 14 8 12 6 7 15 14 14 13 13 15 7 7 8 12 15 27 16 15 7 7 7 8 8 19 7 7 7 7 8 12 47 19 19 15 47 41 15 16 12 7 12 7 12 7 7 7 11 22 20 11 13 13 17 18 16 18 13 13 13 29 12 53 25 7 11 10 17 17 29 16 17 16 13 16 17 13 16 13 13 46 13 12 17 25 20 7 20 -9999 7 -9999 -9999 10 20 20 20 20 16 16 20 7 12 11 7 6 7 6 6 6 6 6 6 6 6 6 6 10 16 17 16 13 13 13 13 13 13 13 13 23 23 13 26 13 26 26 26 27 27 31 33 23 27 13 13 26 27 26 26 23 12 10 14 23 13 13 13 33 13 13 10 6 4 2 1 1 1 1 2 2 1 2 3 6 6 6 2 2 2 2 3 6 3 6 10 6 6 
18 19 16 12 11 14 13 7 15 7 7 8 6 6 7 7 7 5 7 8 13 13 8 7 7 8 15 7 7 7 15 27 16 12 7 7 6 11 16 7 25 15 12 11 8 15 21 18 12 15 12 17 17 12 7 12 20 12 12 7 7 7 12 20 17 13 13 17 17 29 29 29 7 7 13 12 17 7 7 7 7 25 17 17 13 13 13 13 13 13 46 17 25 25 11 20 7 46 9 25 7 7 7 7 7 47 15 15 11 20 9 7 20 20 7 10 11 11 6 6 6 6 6 6 6 6 6 6 11 9 26 16 13 13 13 13 13 11 11 12 13 26 23 26 26 26 26 26 14 27 32 31 26 13 27 31 31 12 13 26 26 26 23 13 12 12 12 14 12 13 13 16 13 13 6 4 2 1 1 1 1 2 2 2 2 2 6 6 6 3 3 2 2 3 3 6 3 6 6 6 
11 7 7 11 19 14 14 20 7 7 12 15 7 7 14 7 6 15 6 8 13 8 8 6 8 14 8 7 7 8 16 16 21 19 7 7 7 7 7 6 8 15 11 8 12 15 15 17 17 21 20 15 17 17 12 17 11 7 7 7 7 7 8 20 16 8 9 10 25 25 25 25 29 12 7 8 50 17 13 7 10 13 17 10 13 10 13 13 13 16 13 10 7 13 20 46 9 7 9 7 7 7 7 6 7 10 15 20 20 20 7 10 15 10 7 9 10 7 6 6 6 6 6 6 6 6 6 6 6 7 6 12 13 13 13 13 12 7 13 9 12 26 26 26 26 26 26 26 14 26 17 33 31 27 23 23 12 13 13 12 12 23 12 12 12 26 13 13 13 13 13 13 14 6 6 6 2 1 1 1 1 1 2 2 2 3 4 3 3 6 3 3 3 10 3 6 6 10 6 6 
14 8 7 8 15 14 7 14 20 8 8 7 7 8 8 8 7 7 6 7 12 13 7 6 7 7 15 7 6 6 15 16 16 19 19 19 15 7 7 6 6 8 8 27 8 8 25 18 12 19 17 41 16 12 17 11 12 7 7 7 7 7 13 13 21 8 12 10 16 16 25 25 25 26 7 53 17 7 11 10 13 13 13 13 13 13 13 13 13 13 16 12 20 20 20 7 7 20 49 10 10 49 10 6 6 7 20 20 11 20 10 20 20 6 7 20 7 6 6 6 6 6 6 6 6 6 6 6 4 6 6 10 10 13 13 13 11 11 13 10 23 26 26 23 26 13 26 26 23 26 14 33 26 31 26 26 12 12 26 13 23 13 10 10 10 10 13 13 13 13 13 6 13 13 6 4 6 2 1 1 1 1 2 2 2 2 2 3 3 3 3 3 3 3 6 3 6 6 6 6 
