# Supplementary material for: Exploring the Distribution of the Spreading Lethal Salamander Chytrid Fungus in Its Invasive Range in Europe – A Macroecological Approach
Source: PLoS One. 2016 Oct 31;11(10):e0165682. doi: 10.1371/journal.pone.0165682 (PMC5087956; doi:10.1371/journal.pone.0165682)
Supplement: S1 ZIP Archive — (ZIP) [file pone.0165682.s010.zip › ECA_full/csu5.asc]

ncols         200
nrows         200
xllcorner     3.31330001355
yllcorner     -1.12269991115
cellsize      0.0117999315
NODATA_value  -9999
279 279 279 279 279 279 279 279 279 279 279 279 279 279 279 279 279 279 279 279 279 279 279 279 279 279 279 279 279 279 279 279 279 279 279 279 279 279 279 279 279 279 279 279 279 279 279 279 279 279 279 279 279 279 279 279 279 279 279 279 280 280 280 280 280 280 280 280 279 279 280 280 280 280 280 280 280 280 280 280 281 281 281 280 279 279 279 279 252 282 279 252 254 254 254 272 265 272 254 254 254 254 253 252 253 253 252 253 253 253 253 253 253 253 253 253 253 253 253 253 253 253 253 253 252 252 253 253 253 253 242 242 215 238 238 238 238 247 238 247 247 248 248 249 249 249 248 249 252 242 242 242 242 242 212 208 207 207 207 207 215 239 248 249 215 239 248 248 248 248 248 248 248 248 248 248 239 239 239 248 248 248 248 248 248 248 248 248 248 248 248 248 248 248 250 250 251 251 252 251 
279 279 279 279 279 279 279 279 279 279 279 279 279 279 279 279 279 279 279 279 279 279 279 279 279 279 279 279 279 279 279 279 279 279 279 279 279 279 279 279 279 279 279 279 279 279 279 280 279 279 279 280 279 279 279 279 279 279 279 279 279 280 280 280 280 280 280 280 279 280 279 279 280 280 280 280 280 280 280 280 281 281 280 280 280 279 279 279 279 252 252 252 253 254 272 272 272 272 265 254 254 254 254 253 253 253 254 253 253 253 253 253 253 253 251 278 253 253 253 253 252 253 253 253 253 253 253 253 253 253 253 251 242 238 247 238 238 238 249 249 247 248 249 249 251 249 251 252 252 242 242 242 242 242 212 208 207 207 207 207 215 214 212 215 239 239 239 248 248 248 248 248 248 248 248 248 239 239 239 239 248 248 248 248 248 248 248 248 248 248 248 250 248 248 248 248 251 252 248 251 
279 279 279 279 279 279 279 279 279 279 279 279 279 279 279 279 279 279 279 279 279 279 279 279 279 279 279 279 279 279 279 279 279 279 279 279 279 279 279 279 279 279 279 279 279 279 279 279 280 280 279 279 279 279 279 279 279 279 279 279 279 279 280 280 280 280 280 280 280 280 280 280 280 280 280 280 280 280 280 280 281 281 281 280 279 279 279 279 252 252 252 252 279 252 272 272 272 265 265 265 265 254 254 252 254 254 254 254 254 254 254 252 254 254 254 254 253 252 251 252 251 253 254 254 254 253 253 253 253 253 253 253 253 242 240 247 238 247 247 249 248 248 249 249 249 249 249 251 251 252 252 252 250 242 215 208 208 207 207 215 207 211 211 238 239 215 239 239 248 248 248 248 239 239 248 248 248 239 239 239 248 248 248 248 248 248 248 248 248 248 252 248 250 248 248 248 251 251 251 251 
279 279 279 279 279 279 279 279 279 279 279 279 279 279 279 279 279 279 279 279 252 279 279 279 279 279 279 279 279 279 279 279 279 279 279 279 279 279 279 279 279 279 279 279 279 279 279 279 279 279 279 280 279 279 279 279 279 279 279 279 279 279 280 280 280 280 280 280 280 280 279 280 280 280 280 280 280 280 280 280 280 279 279 280 279 279 279 279 252 279 279 253 254 252 254 272 272 272 272 265 272 265 254 254 254 254 254 254 254 254 254 254 265 265 265 254 253 253 253 252 254 253 254 254 254 254 254 254 -9999 253 253 253 253 253 242 240 240 238 238 249 249 248 249 248 248 249 249 249 252 249 251 252 242 242 215 215 215 250 215 214 207 207 211 216 239 214 215 215 238 248 248 239 239 239 248 248 248 248 248 248 248 248 248 248 248 248 248 249 248 249 248 250 251 248 248 248 248 248 251 251 
279 279 279 279 279 279 279 279 279 279 279 279 279 279 279 279 252 279 252 279 279 279 279 279 279 279 279 279 252 279 279 279 279 279 279 279 279 279 279 279 279 279 279 279 279 279 279 279 280 279 279 280 280 279 279 279 279 279 279 279 265 265 265 265 264 265 265 265 264 280 280 280 280 280 264 280 280 280 280 280 280 281 281 280 280 279 279 252 279 253 252 252 253 254 254 272 272 272 272 272 265 254 254 254 254 252 254 254 254 254 265 254 265 254 254 253 253 253 254 254 253 253 253 254 254 254 254 254 253 242 253 242 242 249 242 242 242 240 238 248 248 248 249 249 249 249 249 249 249 252 254 242 253 242 242 242 215 215 214 207 207 207 207 211 214 239 239 214 239 248 248 248 239 239 239 248 248 249 248 248 248 248 248 248 248 249 248 249 248 248 248 248 248 248 248 251 248 251 251 251 
279 279 279 279 279 279 279 279 279 279 279 279 279 279 252 279 252 252 252 279 252 279 279 279 279 279 279 279 279 279 279 279 279 279 279 279 279 279 279 279 279 279 279 279 279 279 279 279 280 279 279 279 280 280 279 279 272 272 264 265 265 264 265 265 265 265 265 265 265 264 280 280 280 279 252 280 280 280 280 280 280 281 282 279 279 279 279 253 254 254 254 254 254 254 254 252 272 272 265 265 265 265 254 254 254 254 254 254 254 254 254 254 254 254 254 254 254 254 253 254 254 254 254 254 254 254 254 254 254 242 253 242 242 242 253 253 242 240 240 249 249 249 248 249 249 249 250 249 249 252 253 242 242 242 243 242 242 215 215 214 207 207 207 214 216 248 239 239 239 239 248 249 248 248 248 247 249 249 248 248 248 248 248 248 248 248 249 249 248 248 249 248 248 248 251 252 250 248 251 248 
279 279 279 279 279 279 279 279 279 279 279 279 279 279 279 252 252 279 279 279 252 279 279 279 279 279 279 279 279 279 279 279 279 279 279 279 279 279 279 279 279 279 279 279 279 279 279 279 279 279 279 279 280 280 280 279 272 272 272 265 265 265 264 265 265 265 265 265 280 265 265 280 280 280 279 264 265 280 280 265 280 280 282 280 280 280 279 252 254 254 254 254 254 254 254 254 254 272 272 272 265 265 254 254 254 254 254 254 254 265 254 254 254 254 254 254 254 254 254 254 253 254 254 254 254 254 254 254 253 253 242 242 242 252 253 253 253 253 240 249 251 250 251 249 249 249 252 249 249 253 249 242 238 242 242 242 238 238 215 214 207 207 214 214 214 239 239 248 248 239 239 248 249 249 249 249 248 248 248 248 248 248 248 248 248 248 248 248 248 248 248 248 249 249 249 248 248 252 248 248 
279 279 279 279 279 279 279 279 279 279 279 279 279 279 279 252 252 252 252 279 279 279 279 279 279 279 279 279 279 279 279 252 252 279 279 279 279 279 279 279 279 279 279 279 279 279 279 279 279 279 279 279 279 279 279 280 280 272 272 272 265 265 265 265 265 265 265 265 265 280 265 280 280 280 280 280 279 280 265 265 280 280 282 280 280 280 252 252 253 254 254 254 254 254 254 254 252 272 272 265 265 265 265 265 254 254 254 254 254 254 254 254 254 254 254 254 254 254 254 254 254 254 254 254 254 253 253 253 253 253 242 242 253 253 253 253 253 253 253 253 253 253 253 253 249 251 249 249 249 249 249 249 238 242 242 238 238 238 238 215 208 214 214 216 248 248 248 248 248 239 249 249 249 248 248 248 248 248 239 242 248 248 248 249 248 248 248 248 248 248 248 248 248 251 251 251 251 251 250 251 
279 279 279 279 279 279 279 279 279 279 279 279 279 279 252 279 252 252 279 279 279 279 279 279 279 279 279 279 279 279 279 279 279 279 279 279 279 279 279 279 279 279 279 279 279 279 279 279 279 279 279 279 279 280 280 280 280 279 280 280 280 280 265 265 265 265 265 265 265 280 280 280 280 265 280 280 280 280 280 265 280 280 282 280 252 280 279 252 253 253 254 254 254 254 254 254 254 272 272 265 265 265 265 265 254 254 254 254 254 254 254 254 254 254 254 254 254 254 254 254 254 254 254 253 253 254 253 253 253 253 253 253 253 253 253 253 253 253 253 253 253 253 251 251 251 250 249 249 249 249 249 249 249 249 238 238 238 238 215 214 215 215 238 248 248 248 248 248 239 248 239 239 239 248 248 247 248 239 239 242 248 248 248 248 248 248 248 248 248 248 248 248 249 249 249 249 248 248 248 248 
279 279 279 279 279 279 279 279 279 279 279 279 279 279 279 279 252 279 279 252 279 279 279 279 279 279 279 252 252 252 252 279 279 279 279 279 279 279 279 279 279 279 279 279 279 279 279 279 279 279 279 279 279 279 279 280 280 280 280 280 280 280 280 280 280 265 265 272 265 280 265 280 265 280 280 280 265 280 280 265 264 280 280 282 280 280 280 279 252 254 254 254 254 254 279 281 279 272 272 265 265 265 265 265 254 254 254 254 254 254 254 254 254 254 254 254 254 254 254 254 254 254 254 254 253 254 253 253 251 253 253 252 253 253 253 253 253 253 253 253 251 251 240 238 249 250 249 249 253 251 249 249 249 249 238 238 238 215 214 215 215 238 248 248 248 248 248 239 239 239 239 239 239 239 238 249 248 248 248 248 248 248 248 249 249 249 248 248 248 248 248 248 249 249 249 249 249 251 250 250 
279 279 279 279 279 279 279 279 279 279 279 279 279 279 252 279 279 279 279 279 279 279 279 279 279 279 251 252 279 252 251 279 279 279 279 279 279 279 279 279 279 279 279 279 279 279 279 279 279 279 279 279 279 280 280 279 280 280 280 280 280 280 280 280 265 280 265 265 272 265 265 280 280 280 280 280 280 280 265 265 280 280 280 280 280 280 281 281 252 252 254 254 254 -9999 279 279 254 254 272 272 265 265 265 265 254 254 254 265 254 254 254 254 254 254 254 254 254 254 254 254 254 254 254 254 254 253 253 253 253 253 253 253 253 253 253 253 252 252 253 250 253 253 239 238 249 249 250 250 253 240 239 238 249 249 249 238 238 238 215 238 238 238 248 248 248 248 248 239 239 239 239 239 239 239 239 239 239 248 248 248 248 248 248 249 249 249 248 248 248 248 248 248 248 249 249 249 249 251 248 251 
279 279 279 279 279 279 279 279 279 279 279 279 279 279 279 279 279 279 279 279 279 279 279 279 279 279 279 279 252 252 279 279 279 279 279 279 279 279 279 279 279 279 279 279 279 279 279 279 279 279 279 279 280 280 280 280 280 280 280 272 280 280 280 280 265 265 280 280 280 265 280 265 280 280 280 280 280 280 280 265 280 265 280 280 282 282 282 252 252 252 253 254 254 254 -9999 279 254 279 272 272 279 265 265 265 265 254 265 254 254 254 254 254 254 254 254 254 254 254 254 254 254 254 254 254 254 253 253 253 253 253 253 253 253 253 253 253 253 253 253 252 253 253 239 250 250 250 251 251 249 251 239 239 238 238 249 238 238 238 238 238 238 249 248 248 248 248 248 238 239 239 237 239 239 239 239 239 239 248 248 248 248 248 248 249 249 248 248 248 248 248 248 248 248 248 248 249 248 249 248 251 
279 279 279 279 279 279 279 279 279 279 279 279 279 279 279 279 279 279 279 279 279 279 279 279 279 279 279 279 252 279 279 279 279 279 279 279 279 279 272 279 279 279 279 279 279 279 279 279 279 279 279 280 279 280 280 280 280 280 265 272 280 280 280 272 265 265 272 272 280 280 280 280 280 280 280 280 280 280 280 280 280 280 280 280 280 282 281 252 252 281 252 254 254 254 281 281 254 254 272 279 272 272 272 265 265 265 265 265 254 254 254 254 254 254 254 254 254 254 254 254 254 254 254 253 253 253 253 253 252 253 254 254 254 253 253 253 253 253 253 253 253 253 253 251 253 252 251 250 251 250 250 251 238 238 217 215 238 238 238 249 238 238 238 248 248 248 239 238 239 238 237 214 239 239 239 248 248 248 248 248 248 249 249 249 248 248 248 248 248 248 248 248 248 248 248 248 248 249 250 249 
280 279 279 279 279 279 279 279 279 279 279 279 279 279 279 279 279 279 279 279 279 279 279 279 279 279 279 279 272 279 279 279 279 279 279 279 279 279 279 272 279 279 279 279 279 279 279 279 279 279 279 279 280 280 280 280 280 280 280 265 280 272 280 280 265 265 265 280 280 265 265 280 280 280 280 265 280 281 280 280 280 280 280 280 280 281 252 252 281 282 281 252 252 253 254 254 281 281 279 272 279 279 272 272 265 265 265 279 254 279 254 254 254 254 254 254 278 254 254 254 254 254 253 253 254 254 254 253 252 252 253 254 253 253 253 253 253 253 253 253 253 253 253 252 250 239 238 249 249 250 249 249 238 217 214 216 217 249 249 249 238 238 248 249 249 248 238 238 238 238 239 239 239 247 247 248 248 248 248 248 248 249 249 249 248 249 254 248 248 248 248 248 248 248 249 249 248 248 248 250 
279 279 279 279 279 279 279 279 279 279 279 279 279 279 279 279 279 252 252 279 279 279 279 279 279 279 279 279 279 279 279 279 279 279 279 251 272 272 279 279 279 272 279 279 279 279 279 279 279 279 279 279 280 280 280 280 280 280 280 280 280 280 280 280 280 265 265 272 280 280 272 265 265 280 280 272 280 280 280 280 280 280 280 280 280 252 252 281 282 282 282 282 252 253 252 254 281 279 279 272 272 272 272 272 272 272 272 265 265 254 254 254 254 254 254 254 254 254 254 254 253 253 254 254 254 254 254 254 253 253 253 254 253 253 253 253 253 253 253 253 253 253 253 250 239 238 249 249 249 249 249 238 238 217 216 216 217 249 249 248 238 248 249 249 248 248 238 238 238 239 239 239 247 247 248 248 248 249 249 249 248 249 249 249 248 249 254 248 248 248 248 249 254 248 248 247 247 247 248 248 
279 279 279 279 279 279 279 279 279 279 279 279 279 279 279 279 279 279 252 279 279 279 279 279 279 279 279 279 279 279 279 279 279 279 279 279 279 279 279 279 272 272 279 279 279 279 279 279 279 279 279 279 280 280 279 279 280 280 280 280 280 280 280 280 280 280 265 280 280 280 265 265 265 265 265 280 265 280 282 280 280 280 280 282 280 252 252 252 282 282 282 281 252 252 252 281 281 281 279 254 272 272 272 272 272 272 272 265 265 -9999 254 254 254 254 254 254 254 254 254 253 253 253 251 254 252 253 254 254 253 253 251 254 254 254 254 254 253 253 251 250 251 253 253 252 250 249 249 249 249 249 238 238 238 217 217 217 217 249 249 249 249 249 249 249 248 248 238 247 239 239 247 247 247 248 248 248 248 248 248 248 249 249 248 248 249 249 248 248 248 248 249 250 250 249 247 247 247 247 247 248 
279 279 280 279 279 279 279 279 279 279 279 279 279 279 280 279 279 279 279 279 279 279 279 279 279 279 279 272 279 279 279 279 279 279 279 279 279 279 272 272 272 279 279 279 279 279 279 279 279 279 279 279 280 280 280 280 280 280 280 280 280 280 280 280 280 280 280 280 280 280 280 265 280 265 280 280 280 281 281 281 280 280 282 280 280 281 252 252 252 281 252 252 252 283 281 252 281 281 281 254 254 265 265 272 272 272 272 265 -9999 254 254 254 254 254 254 254 254 254 253 253 252 252 252 254 252 254 253 254 254 254 253 254 252 254 254 253 253 254 253 253 250 251 253 251 251 251 251 240 238 249 238 238 238 217 217 217 249 249 249 249 261 249 249 249 249 249 248 248 247 247 247 247 247 247 239 239 248 248 248 248 249 249 249 249 249 248 248 248 248 248 248 248 247 247 247 247 247 247 247 247 
279 279 279 279 279 279 279 279 279 279 279 279 279 279 279 279 279 279 279 279 279 279 279 279 279 279 279 279 279 279 279 279 279 279 279 279 279 279 272 279 279 279 279 272 279 279 279 279 272 253 280 279 280 280 280 280 280 280 280 280 280 280 280 280 272 280 280 280 280 280 280 280 280 265 280 280 272 281 281 272 272 282 280 280 281 280 280 281 252 252 252 252 252 252 252 281 281 281 281 279 254 254 265 265 265 265 265 265 265 254 254 254 254 254 254 254 254 254 254 254 254 254 254 254 252 253 252 254 254 253 251 251 251 251 253 251 253 254 254 254 254 251 251 254 253 253 242 242 239 238 238 238 232 232 217 238 249 265 249 249 249 249 249 249 249 249 249 248 247 247 247 247 248 247 239 239 248 248 249 249 249 249 249 249 249 248 249 249 248 249 247 247 247 247 247 247 247 247 247 247 
279 279 279 279 279 279 279 279 279 279 279 279 279 279 279 279 279 279 279 279 279 279 279 279 279 279 279 279 279 279 279 279 279 279 279 279 279 279 279 279 272 272 279 272 279 279 279 279 279 279 253 279 279 280 280 280 280 280 280 280 280 280 280 280 280 280 280 280 280 280 280 280 280 280 280 272 281 281 281 282 282 272 282 281 281 280 280 252 281 282 283 281 252 281 281 252 281 281 281 279 279 279 265 283 265 265 279 279 265 254 254 254 254 254 254 254 254 254 254 254 279 254 254 254 252 252 252 251 252 252 252 252 252 251 252 252 252 260 254 253 253 250 251 251 251 254 242 242 242 239 239 238 217 217 217 232 249 249 249 249 249 249 249 249 249 249 248 248 248 247 247 247 248 247 247 247 248 248 248 249 249 249 249 249 248 248 254 248 248 247 247 247 247 247 247 247 247 247 247 249 
279 279 279 279 279 280 279 279 279 279 279 279 279 279 279 279 279 279 279 279 279 279 279 288 279 279 279 279 279 279 279 252 279 279 279 279 279 279 279 272 279 272 279 251 279 279 279 279 279 279 279 279 279 279 279 280 280 264 280 280 280 280 280 280 280 280 280 280 280 280 280 280 280 280 280 280 281 281 282 282 282 282 282 272 272 280 265 266 281 281 282 283 281 283 282 281 253 281 281 281 279 279 280 279 282 282 282 265 282 265 279 254 279 254 254 254 252 254 254 254 265 282 254 254 252 252 254 252 252 252 252 252 251 251 252 252 254 253 253 243 253 243 243 264 252 251 242 242 241 214 238 214 214 238 238 248 248 248 238 238 249 249 249 249 249 249 249 248 248 248 248 248 248 248 247 247 248 248 248 249 249 249 248 249 253 248 248 248 248 248 248 247 253 250 247 251 247 247 251 249 
279 279 279 279 279 279 279 279 279 279 279 279 279 279 279 279 279 279 279 279 279 251 279 279 279 279 279 279 279 279 279 279 279 279 279 279 279 279 279 272 279 279 279 279 272 279 279 279 279 279 279 279 279 279 280 280 279 280 280 280 280 280 280 280 280 280 280 280 280 280 280 280 281 281 280 281 282 282 282 282 281 272 282 282 281 281 280 266 266 281 282 281 283 282 282 -9999 281 281 281 279 282 282 280 282 279 280 279 279 265 265 280 281 281 265 282 279 281 252 254 254 254 254 254 254 254 254 254 254 254 254 252 252 252 252 252 253 253 243 243 243 243 242 242 252 252 251 241 242 242 214 215 213 214 215 238 238 238 232 238 238 248 249 249 249 249 249 249 248 249 248 248 248 248 248 248 248 248 248 248 249 248 248 248 249 248 248 248 248 249 248 248 249 248 250 249 250 251 251 251 251 
279 279 279 279 279 279 279 279 279 279 279 279 279 279 279 279 279 279 279 279 279 279 251 279 279 279 279 279 279 279 279 279 279 279 279 279 279 279 279 279 279 279 279 279 272 279 279 279 279 279 279 279 279 279 279 279 280 280 280 280 280 280 280 280 280 280 280 280 281 280 280 280 281 281 281 281 282 282 282 282 282 281 282 282 281 281 280 272 272 272 281 282 282 282 281 281 281 281 281 281 283 280 280 279 279 277 272 272 265 281 265 281 254 254 279 252 254 254 254 252 265 254 254 254 254 254 254 254 254 254 253 252 252 252 252 254 254 253 243 243 254 242 242 242 252 252 242 242 242 241 214 215 214 238 248 238 238 217 217 232 248 249 249 249 249 249 249 249 249 248 248 248 248 249 248 249 249 248 249 249 248 248 248 248 248 248 248 248 249 250 251 249 249 249 249 250 250 248 248 248 
279 279 279 279 279 279 279 279 279 279 279 279 279 279 279 279 279 279 279 279 279 279 279 279 279 279 279 279 279 279 279 279 279 279 279 279 279 279 279 279 279 279 279 279 279 279 280 279 279 279 279 279 272 279 279 279 280 280 280 272 280 265 280 265 280 280 280 280 281 280 280 280 281 281 282 282 282 282 282 282 282 282 282 282 281 281 280 280 272 272 281 281 282 281 281 282 281 281 281 281 279 280 279 279 279 282 281 272 279 272 272 272 254 254 254 254 254 254 252 254 254 254 254 254 254 254 254 254 254 254 254 254 254 254 252 252 254 254 254 254 242 242 242 242 242 253 242 214 214 207 213 214 214 238 214 215 215 215 232 248 248 249 249 248 249 249 249 248 248 248 248 248 248 248 249 249 249 248 248 248 248 248 248 248 248 248 248 255 249 249 248 247 247 247 249 247 250 250 252 252 
279 279 279 279 279 279 279 279 279 279 279 279 279 279 279 279 279 279 279 279 279 279 279 279 279 279 279 279 279 279 279 279 279 279 279 279 279 279 279 279 279 279 279 272 279 280 279 279 279 279 272 279 272 279 279 279 280 280 272 272 272 280 280 280 281 280 280 280 281 280 280 280 281 282 282 282 282 282 282 281 282 282 282 281 282 282 282 281 282 281 281 281 281 281 281 281 281 281 281 281 279 279 279 272 272 279 279 279 279 279 265 265 254 254 254 254 254 254 254 254 254 251 251 252 254 254 254 254 254 254 254 254 254 254 254 254 254 254 254 254 253 254 242 242 241 214 214 242 214 214 232 214 214 232 232 232 232 232 248 248 248 248 249 249 249 249 248 248 248 248 248 248 248 248 249 248 248 248 248 249 249 248 248 249 248 249 248 250 255 248 248 249 247 252 249 249 249 249 250 253 
279 279 279 279 279 279 279 279 279 279 279 279 279 279 279 279 279 279 279 279 279 279 279 279 279 279 279 279 279 279 279 279 279 279 279 279 279 279 279 279 279 279 279 272 279 279 251 251 280 279 279 272 272 279 272 280 280 272 272 272 272 272 280 280 281 281 280 280 280 280 280 281 282 282 282 282 282 282 282 281 282 282 281 282 282 281 281 281 272 282 281 281 281 281 281 282 281 281 281 279 -9999 279 279 254 279 279 279 279 279 272 265 265 265 279 254 254 254 254 254 251 251 251 251 252 254 252 254 252 252 252 254 254 254 254 254 254 254 254 254 254 254 252 242 242 242 214 242 217 214 239 239 215 238 214 214 214 232 247 239 248 248 248 248 249 249 249 249 248 248 248 249 250 252 248 248 248 248 248 248 248 249 249 249 249 249 249 249 249 248 248 250 250 249 249 249 249 249 249 249 253 
279 279 279 279 279 279 279 279 279 279 279 279 279 279 279 279 279 279 279 279 279 279 279 279 279 279 279 279 279 279 279 279 279 279 279 279 279 279 279 279 279 279 279 279 251 251 251 251 251 279 279 251 272 272 279 279 279 272 272 272 272 272 272 280 281 281 280 280 280 280 280 281 282 282 282 282 280 282 282 282 282 282 282 282 282 281 282 282 281 281 281 281 280 272 281 282 281 281 281 281 279 -9999 279 253 254 272 279 279 279 265 265 265 281 254 254 254 254 254 251 251 251 251 251 252 252 254 254 252 251 252 254 254 254 254 254 254 254 254 278 254 254 254 253 242 242 241 242 242 215 239 215 238 214 214 214 232 215 214 214 248 248 248 248 248 248 249 249 249 249 249 249 249 249 248 248 248 248 248 248 249 249 251 249 249 250 249 248 250 250 251 248 250 250 250 250 250 252 252 253 250 
279 279 279 279 279 279 279 279 279 279 279 279 279 279 279 279 279 279 279 279 279 279 279 279 279 279 279 279 279 279 279 279 279 279 279 279 279 279 279 279 279 272 272 272 251 250 251 251 272 279 279 279 272 270 279 279 272 272 272 -9999 272 272 272 280 280 281 280 280 280 280 280 281 280 282 282 282 281 282 281 281 282 282 282 281 281 281 282 282 282 282 280 272 272 272 272 281 281 281 272 272 272 279 279 279 252 254 279 272 272 272 265 265 265 254 254 254 253 251 251 251 251 251 251 254 251 254 252 252 254 254 254 254 254 254 254 254 254 254 254 254 253 254 254 242 242 215 242 242 239 239 239 215 238 215 214 215 214 216 232 248 248 239 248 248 247 249 249 249 249 249 249 249 248 248 248 248 249 249 249 249 249 251 251 250 249 248 248 250 249 249 251 250 250 248 250 253 253 253 250 253 
279 279 279 279 279 279 279 279 279 279 279 279 279 279 279 279 279 279 279 279 279 279 279 279 279 279 279 279 279 279 279 279 279 279 279 279 279 279 272 279 279 272 279 270 252 252 251 272 251 272 279 279 279 279 270 270 270 272 272 272 272 270 270 272 280 281 280 280 280 280 280 279 280 282 282 282 282 281 282 282 282 282 281 281 281 281 281 282 282 281 281 280 272 272 272 281 272 272 279 272 272 254 279 -9999 279 252 272 272 253 265 253 265 253 254 253 253 253 251 251 251 251 254 251 251 251 251 251 254 254 254 254 254 254 254 254 254 254 254 254 242 242 253 254 254 242 242 242 242 241 239 239 239 248 247 217 215 215 247 247 247 248 248 248 248 248 248 249 249 249 249 249 251 248 249 248 249 278 249 249 249 249 249 279 250 249 249 249 249 249 250 250 250 250 251 250 253 253 253 253 253 
279 279 279 279 279 279 279 279 279 279 279 279 279 279 279 279 279 279 279 279 279 279 279 279 279 279 279 279 279 279 279 279 279 279 279 279 279 279 279 279 272 270 270 270 270 252 272 279 279 270 279 279 279 280 272 270 270 270 272 272 270 270 270 272 272 272 279 280 279 279 280 281 281 282 282 281 282 282 282 282 281 281 281 281 281 281 281 281 282 282 282 282 281 272 272 281 272 279 281 272 253 253 253 254 -9999 253 254 272 253 253 253 252 253 253 253 253 252 251 251 251 251 251 251 251 251 252 254 254 254 254 254 254 254 254 254 254 254 252 242 242 242 253 253 254 253 242 242 242 242 242 250 239 238 215 214 215 247 247 247 247 247 248 249 248 248 248 248 248 249 249 249 248 249 249 249 279 249 279 279 279 279 279 249 249 249 249 249 248 250 250 248 248 249 250 250 250 253 253 253 253 
279 279 279 279 279 279 279 279 279 279 279 279 279 279 279 279 279 279 279 279 279 279 279 279 279 279 279 279 279 279 279 279 272 279 279 279 279 279 279 279 279 272 270 270 270 270 270 270 279 279 251 279 270 270 272 270 270 270 270 270 270 270 270 272 272 272 279 279 272 272 279 281 281 282 282 281 281 282 282 282 281 281 281 281 281 281 281 281 281 282 282 282 282 281 281 279 279 272 253 253 253 253 253 253 253 -9999 253 254 265 253 253 253 253 251 251 253 252 252 252 252 251 253 252 251 251 278 254 254 254 254 254 253 253 254 254 254 253 242 242 242 242 252 253 253 253 242 242 238 253 253 252 251 250 249 214 214 237 237 237 247 247 247 248 248 248 248 248 248 249 249 249 278 249 249 249 249 279 279 279 249 279 279 250 250 249 249 248 249 250 250 249 249 249 248 250 250 250 251 253 253 
279 279 279 279 279 279 279 279 279 279 279 279 279 279 279 279 279 279 279 279 279 279 279 279 265 279 279 279 279 279 279 279 279 279 279 279 279 279 279 279 279 279 279 270 270 270 270 279 279 279 279 279 279 253 253 270 270 270 270 270 270 270 270 272 272 279 272 279 272 279 279 281 281 282 282 281 280 282 282 282 280 281 281 282 282 282 281 281 282 282 281 282 265 281 281 279 272 272 272 272 253 253 253 253 253 252 279 253 265 253 253 253 251 251 251 252 253 252 253 253 253 253 251 251 252 252 252 254 254 254 254 253 253 253 253 252 242 242 242 242 242 242 253 252 242 253 242 238 242 253 242 242 251 251 248 238 247 237 247 247 247 247 248 248 249 249 248 248 249 249 249 249 249 263 264 249 279 279 279 279 264 263 250 250 249 248 249 248 250 249 248 250 247 248 250 250 253 251 251 251 
279 279 279 279 279 279 279 279 279 279 279 279 279 279 279 279 279 279 279 279 279 279 279 279 279 279 279 279 279 279 279 279 279 279 279 279 279 279 279 279 279 251 279 279 279 279 279 270 279 279 251 280 253 253 253 270 270 270 270 270 265 270 272 272 272 272 279 272 272 279 279 280 280 281 282 282 282 282 282 282 281 281 282 281 282 282 282 282 282 281 282 282 282 281 281 281 272 272 272 253 253 253 253 253 253 253 252 279 252 272 253 253 251 251 251 253 252 252 252 253 254 254 254 252 254 252 254 254 254 254 254 254 254 254 254 242 242 242 253 242 253 242 252 252 238 249 249 238 253 253 238 252 252 251 251 251 247 247 247 248 251 247 248 248 249 249 249 249 249 249 249 279 279 279 278 249 249 249 249 264 249 264 264 249 249 248 249 248 250 248 248 250 250 250 250 250 250 251 251 250 
279 279 279 279 279 279 279 279 279 279 279 279 279 279 279 279 279 279 279 279 279 279 279 279 279 279 279 279 279 279 279 279 279 279 279 279 279 279 279 279 279 279 279 279 279 279 279 252 279 279 280 252 270 253 270 270 270 265 265 265 265 270 272 270 272 272 272 272 279 279 279 280 280 281 282 282 282 282 282 281 281 281 281 281 281 282 282 282 282 282 282 282 282 281 281 281 265 272 253 253 253 253 253 253 252 253 252 253 272 272 253 251 251 251 251 252 252 252 252 254 254 254 254 253 253 254 251 251 254 251 254 252 254 253 254 252 242 242 242 253 242 238 248 249 248 238 249 249 242 253 242 253 252 252 251 251 247 247 247 248 252 249 248 248 249 275 251 276 276 279 279 279 249 263 249 278 249 249 249 249 264 264 249 249 249 248 249 248 250 248 250 248 250 248 250 250 250 250 253 251 
279 279 279 279 279 279 279 279 279 279 279 279 279 279 279 279 279 279 279 279 279 279 279 279 279 279 279 279 279 279 279 279 279 279 279 279 270 270 279 279 279 279 279 279 270 279 279 279 279 252 270 270 270 270 270 270 265 265 265 265 265 270 265 265 272 272 279 272 279 279 279 279 280 281 282 282 281 282 282 281 282 282 282 281 281 281 282 282 272 282 282 282 282 281 281 281 265 253 253 253 253 253 253 253 253 253 -9999 252 253 272 253 253 251 251 251 251 253 252 254 254 265 253 254 253 253 253 251 251 251 251 254 254 253 254 253 252 252 253 252 252 238 248 238 238 248 238 248 248 248 253 252 252 251 251 251 249 247 247 248 248 249 251 253 249 249 279 249 279 279 278 249 278 279 249 249 278 249 249 249 249 264 264 264 249 248 249 250 248 250 248 250 248 254 249 250 250 250 250 250 250 
279 279 279 279 279 279 279 279 279 279 279 279 279 279 279 279 279 279 279 279 252 279 279 279 279 279 279 279 279 279 279 279 279 279 279 279 270 252 279 279 279 279 279 279 279 279 279 253 253 270 270 270 270 270 270 265 253 253 253 253 265 270 265 -9999 272 272 272 279 272 272 279 279 279 279 281 279 281 282 281 272 272 281 282 282 281 281 282 282 282 282 282 272 272 272 281 281 253 253 253 253 253 253 253 253 253 253 252 252 253 253 265 253 251 251 251 251 253 252 253 253 253 253 253 253 253 251 251 249 251 251 251 251 252 253 253 254 253 253 253 252 249 247 248 249 249 248 248 248 249 253 253 252 253 251 249 247 248 247 249 249 278 249 275 275 278 279 279 249 249 249 249 249 249 249 278 249 249 249 249 264 249 264 264 249 249 250 250 248 248 248 248 250 250 250 250 250 250 250 250 250 
279 279 279 279 279 279 279 279 279 279 279 279 279 279 279 279 279 253 253 252 279 279 279 279 279 279 279 279 279 279 279 279 279 279 279 279 256 278 279 251 279 279 270 270 270 270 253 270 270 270 270 270 270 270 265 253 253 253 265 253 265 265 -9999 -9999 -9999 272 272 272 279 279 270 270 270 279 279 279 279 282 282 281 272 272 272 281 281 272 282 272 282 272 272 272 272 281 281 272 265 281 253 253 253 253 253 253 253 253 251 252 252 253 265 265 253 251 251 251 251 253 253 253 253 253 253 253 250 251 251 251 251 249 251 251 252 253 254 254 253 253 253 253 253 248 249 249 249 249 249 251 252 252 253 275 253 251 249 248 248 248 249 248 249 249 249 279 279 249 249 279 249 249 249 278 249 278 278 249 249 278 264 249 249 249 264 264 249 248 248 248 248 250 250 250 250 250 250 250 250 250 250 250 
279 279 279 279 279 279 279 279 279 279 279 279 253 279 279 253 253 253 253 252 279 279 279 279 279 279 279 279 279 279 279 279 279 279 278 278 278 278 256 257 251 279 279 279 270 270 270 270 270 270 270 265 265 265 253 253 265 253 265 265 265 -9999 -9999 272 272 270 270 270 270 270 270 270 270 279 279 279 279 272 272 272 281 282 281 272 272 272 272 281 281 272 272 272 272 272 272 272 272 281 279 281 253 253 253 253 253 253 253 251 251 252 253 265 253 253 251 251 251 251 253 253 251 253 251 252 250 250 251 251 251 251 251 251 251 254 253 254 254 254 253 253 253 251 249 238 248 249 253 252 253 249 249 252 278 253 254 251 251 248 249 249 249 249 249 264 249 249 249 249 249 249 249 249 249 278 264 264 249 264 264 249 249 249 264 249 249 249 248 248 248 250 249 249 251 250 250 250 250 250 250 250 
279 279 279 279 279 279 279 279 279 279 279 279 272 272 253 253 253 253 252 279 279 279 279 279 279 253 279 279 279 279 278 253 278 278 278 252 278 270 278 278 279 279 270 270 279 270 270 270 270 270 270 270 265 253 253 265 253 265 265 265 265 265 -9999 -9999 272 270 265 265 270 270 270 270 270 279 272 272 272 270 272 272 272 279 280 281 279 279 281 272 272 270 272 270 272 272 272 272 272 279 279 253 253 253 253 253 253 253 253 253 251 279 253 265 265 251 251 251 278 251 252 253 253 252 251 251 251 251 251 251 251 251 249 249 251 257 252 252 253 253 253 253 253 249 249 249 249 249 253 253 249 249 249 252 278 278 257 254 254 249 249 254 249 248 249 264 279 279 249 249 249 249 249 249 249 264 264 264 264 261 249 249 249 249 264 249 249 248 248 248 248 249 249 251 251 250 250 250 250 250 250 250 
279 279 279 279 279 279 279 279 279 279 279 279 279 279 265 265 253 252 279 279 279 279 279 279 253 253 279 253 253 253 253 253 253 278 278 278 278 278 278 279 279 279 251 251 270 270 270 270 270 270 270 265 265 253 265 253 265 265 265 265 253 265 265 270 -9999 265 265 265 265 265 270 270 270 279 279 272 270 279 272 272 270 279 279 279 282 272 272 272 272 272 279 270 270 272 272 272 272 270 253 253 253 253 281 254 254 282 253 253 253 279 279 253 272 253 251 251 251 251 252 253 252 251 251 251 251 251 250 250 250 250 251 251 251 249 257 257 251 253 253 253 249 249 249 249 249 251 251 251 251 249 252 275 279 278 257 254 249 249 249 275 249 248 249 249 249 249 249 249 249 261 249 249 249 249 278 264 250 250 250 249 249 249 266 265 264 248 248 248 248 248 251 249 250 251 250 250 250 250 250 252 
279 279 279 279 279 279 279 279 279 279 279 279 279 272 279 253 252 264 264 279 279 279 279 279 279 253 253 253 253 278 278 278 253 253 265 278 278 279 251 279 279 252 252 252 270 270 270 270 270 265 265 265 252 213 213 265 265 253 265 253 265 270 270 270 265 -9999 265 265 265 265 265 265 270 270 270 270 270 270 270 270 272 272 272 272 272 272 270 270 270 270 270 270 270 270 270 253 253 270 253 253 265 254 281 282 254 254 254 253 253 252 279 252 253 272 252 251 251 251 254 254 252 251 251 251 251 251 251 250 250 250 250 249 251 249 251 249 257 257 249 249 249 248 249 249 249 254 249 249 249 260 260 278 279 278 251 251 249 251 249 249 275 249 249 249 249 278 278 249 249 249 249 264 249 249 249 278 252 250 249 249 250 250 249 249 249 263 248 248 249 249 249 250 250 251 250 250 250 250 253 252 
279 279 279 279 279 279 279 279 279 279 279 279 279 279 279 279 279 264 264 279 279 279 279 279 253 253 253 253 278 278 253 278 253 252 269 252 252 279 252 279 252 252 251 253 270 270 270 270 265 265 265 214 214 214 214 263 263 265 254 253 241 279 265 265 265 265 265 265 265 265 265 265 270 270 270 270 270 270 270 270 270 270 270 270 270 270 270 270 265 265 265 265 265 270 253 253 252 252 252 260 254 254 254 254 254 254 254 253 253 253 252 251 251 253 265 252 252 251 252 253 253 251 251 251 251 251 251 251 249 251 257 251 251 257 249 249 249 249 249 249 249 249 249 249 251 249 249 249 249 249 278 276 279 253 251 251 249 250 251 275 278 249 249 249 249 279 278 275 275 249 249 278 248 249 278 278 278 252 251 249 251 251 249 249 249 249 248 248 248 248 249 250 251 251 249 250 250 250 252 252 
279 279 279 279 279 279 279 279 279 279 279 279 279 279 279 264 264 264 279 279 279 279 279 253 253 253 279 253 253 253 278 256 257 257 252 252 252 257 279 279 252 252 252 253 270 270 270 265 265 265 213 214 214 214 224 224 253 253 253 253 265 265 270 265 265 265 265 265 265 265 265 265 265 265 265 265 270 270 270 270 270 270 270 270 270 265 265 265 265 265 265 265 265 270 253 253 252 251 251 251 260 254 253 272 253 253 253 254 253 253 253 252 251 252 272 253 252 251 251 253 253 252 251 251 251 251 257 251 251 251 251 251 251 251 249 249 249 249 249 249 249 249 249 249 249 249 254 254 260 260 260 260 279 276 252 275 249 278 251 278 278 249 249 249 249 279 251 251 251 278 275 249 249 249 249 251 251 278 278 253 251 249 249 249 249 249 263 279 248 249 248 250 251 251 250 250 250 250 252 252 
279 279 279 279 279 279 279 279 279 279 279 279 279 279 279 279 264 265 279 279 279 279 279 279 279 279 279 278 278 253 256 252 279 251 252 252 252 270 253 252 252 252 252 253 253 270 265 265 265 214 214 214 214 251 214 251 253 242 253 253 265 265 265 265 265 265 265 265 265 265 265 265 265 265 265 265 265 265 270 270 270 270 270 265 265 265 265 265 265 265 265 265 270 270 253 252 252 251 251 251 253 253 253 253 253 253 253 253 253 253 253 251 251 279 253 272 253 253 251 251 251 253 252 253 253 251 251 251 251 251 251 251 251 251 249 249 249 249 249 249 249 249 249 249 249 249 257 249 249 278 278 278 279 279 279 278 251 251 278 278 250 249 278 279 279 279 278 251 251 278 278 252 252 252 252 253 253 278 253 253 251 248 249 249 249 249 278 279 248 249 249 250 251 250 249 250 251 251 252 253 
279 279 279 279 279 279 279 279 279 279 279 279 251 252 252 279 279 279 272 279 279 279 279 279 279 279 279 279 264 257 252 279 264 252 253 253 270 270 270 253 252 252 252 252 253 265 265 265 214 213 214 214 251 214 214 251 242 254 253 253 265 265 265 265 265 265 265 265 265 265 265 265 265 265 265 265 265 265 265 265 270 270 270 265 265 265 253 253 265 265 270 265 265 270 272 272 253 252 253 272 270 270 253 253 253 253 253 253 253 253 253 253 251 251 251 253 253 251 251 251 251 251 251 252 254 253 251 251 251 253 252 252 251 251 249 249 249 249 249 249 278 251 249 249 249 249 251 249 251 249 260 279 278 279 279 279 278 251 279 279 249 249 249 249 279 279 251 250 251 278 251 251 254 253 252 253 253 253 253 251 248 248 248 249 249 278 278 278 249 249 249 248 251 250 250 250 251 251 251 252 
279 279 279 279 279 279 279 279 279 279 253 252 279 279 279 279 279 272 272 272 279 279 279 279 279 279 279 279 264 272 253 279 279 279 270 270 270 270 271 269 269 252 252 253 270 265 253 213 213 213 213 213 224 214 241 253 253 253 251 253 253 253 265 265 265 265 265 265 265 265 265 265 265 265 265 265 265 265 265 265 265 265 265 265 265 265 253 253 265 265 265 265 265 272 270 272 253 252 270 270 270 270 253 253 253 253 253 253 253 253 253 253 253 251 251 251 252 251 251 251 251 251 264 278 252 254 253 253 253 253 253 251 252 251 251 249 249 249 249 249 249 251 249 249 249 251 249 249 251 249 278 279 278 279 279 279 279 278 279 251 251 251 278 279 251 279 252 252 252 252 252 252 254 253 253 252 253 253 251 249 248 248 249 278 280 280 278 278 248 248 249 249 250 250 250 250 251 251 258 252 
279 279 279 279 279 279 279 279 279 252 279 279 279 279 272 272 270 265 272 279 279 273 272 270 272 279 252 253 272 272 253 253 272 272 270 253 253 270 271 269 253 253 253 265 263 213 213 214 261 213 213 213 214 251 241 241 254 263 213 250 250 250 251 263 265 265 265 265 265 265 265 265 265 265 265 265 265 265 254 265 265 265 265 265 265 265 253 253 253 265 265 265 265 265 272 272 253 252 252 270 270 265 265 253 253 253 253 253 253 281 253 253 253 251 251 251 251 251 251 251 251 249 264 279 279 275 252 254 251 252 253 253 253 252 250 250 248 248 249 249 249 249 249 249 249 249 249 249 278 249 251 278 279 279 279 251 279 251 252 252 252 279 279 279 254 254 253 278 253 251 253 253 254 253 253 252 252 250 248 248 248 249 249 249 279 280 278 278 249 248 248 248 250 251 251 251 251 251 251 252 
279 279 279 279 279 279 279 252 279 279 279 279 279 272 272 272 272 253 279 279 254 273 270 270 270 272 272 279 270 272 272 253 279 253 280 270 270 270 253 253 253 270 265 224 214 224 261 261 213 214 213 213 214 251 251 242 251 254 214 213 213 250 251 263 253 253 265 265 265 265 265 265 265 265 265 265 265 242 254 265 265 265 265 265 253 253 253 253 265 254 254 254 254 272 265 272 253 252 252 252 252 253 253 253 253 253 253 253 253 253 281 253 252 251 251 251 251 251 278 278 279 278 279 279 279 278 279 276 251 252 252 252 251 252 251 250 238 248 248 249 249 249 251 249 249 249 249 249 249 249 249 279 249 279 278 279 279 279 252 252 279 279 279 254 254 254 253 278 253 253 253 253 278 278 278 278 253 248 248 249 249 249 279 249 249 266 266 265 248 248 248 248 249 249 249 251 250 251 252 253 
279 279 279 279 279 279 264 279 279 279 279 279 279 272 272 279 272 279 279 279 279 278 272 270 270 272 272 270 270 270 270 279 279 280 270 270 271 274 270 253 270 265 265 214 261 253 216 216 252 214 214 214 214 214 251 242 250 250 213 213 213 251 251 251 253 265 265 253 265 265 265 265 265 265 265 253 253 253 242 265 265 265 265 253 253 265 265 253 254 254 254 253 253 253 265 272 253 253 253 253 253 253 253 253 253 253 270 253 253 253 253 253 251 251 251 251 251 251 279 262 262 262 278 279 279 279 279 251 279 252 252 254 253 254 253 250 239 248 248 249 249 249 249 251 278 249 249 249 249 249 249 279 249 249 249 279 279 279 279 279 279 279 279 254 254 253 253 253 253 251 251 251 253 253 251 278 275 249 249 249 249 249 279 249 249 250 250 251 251 248 248 248 248 250 251 251 251 251 252 259 
279 279 279 279 279 264 279 279 279 279 279 279 272 265 265 279 279 264 279 279 278 278 272 278 272 278 270 278 270 270 270 279 279 272 270 270 271 270 270 270 270 265 265 214 213 213 213 244 214 213 214 214 242 241 242 242 241 250 250 213 250 251 251 251 265 265 253 265 265 265 253 265 265 265 253 253 253 242 242 242 253 265 265 265 253 253 265 253 254 253 278 253 253 265 252 270 270 253 253 253 253 252 252 252 253 253 266 253 253 253 253 253 252 251 251 251 251 251 249 278 279 279 279 279 279 279 251 251 279 279 279 254 254 254 253 250 249 248 248 249 249 249 249 249 251 249 249 249 249 249 279 279 279 249 251 279 279 279 279 279 279 279 279 279 278 253 253 253 252 250 251 251 251 251 278 278 251 249 249 249 278 278 250 250 251 253 253 248 248 248 248 248 248 250 250 251 251 251 257 252 
279 279 279 279 279 279 279 279 279 279 270 279 279 279 279 279 279 279 279 279 278 278 278 278 278 279 265 278 270 270 270 270 270 270 270 270 270 279 270 265 265 265 224 214 214 213 214 213 213 214 214 241 242 252 252 242 241 241 241 250 251 250 251 251 253 265 265 265 265 265 265 265 253 253 241 253 241 242 241 242 253 253 265 265 265 265 265 265 254 254 253 253 252 252 252 270 265 253 253 253 252 241 252 252 252 253 253 253 253 253 -9999 252 251 251 251 251 251 251 249 283 279 279 279 279 279 279 279 279 279 279 251 254 253 253 252 251 251 249 249 249 249 249 249 249 251 251 249 249 249 278 278 278 249 249 249 279 279 279 279 279 279 279 279 278 251 254 253 252 252 242 250 251 278 251 251 250 249 249 249 249 249 250 250 251 253 249 248 248 248 248 248 248 248 248 250 251 251 251 251 252 
279 279 279 279 279 279 279 279 272 272 272 279 279 279 279 272 272 272 279 279 278 278 278 278 265 278 278 278 265 270 279 270 270 270 270 271 270 265 265 265 265 261 214 214 214 251 213 213 214 214 214 250 252 252 252 252 252 242 241 241 250 250 250 250 265 265 265 265 265 265 265 253 241 241 241 253 253 253 241 253 253 253 254 265 254 254 253 254 254 254 253 265 272 253 270 265 253 253 253 253 240 240 252 252 252 252 253 253 253 253 -9999 -9999 251 251 251 251 278 279 279 279 279 279 279 251 279 279 279 279 279 -9999 251 252 279 253 251 251 257 251 251 251 249 249 249 249 249 251 249 249 249 278 263 249 279 279 279 279 278 279 279 279 279 279 278 251 251 278 253 252 240 240 250 250 251 251 251 249 251 249 249 264 250 251 253 253 253 248 248 248 248 248 248 248 249 250 250 249 256 251 252 254 
279 279 279 279 272 272 272 272 279 272 272 272 279 279 279 279 279 272 279 278 278 278 279 279 253 279 279 253 265 270 270 270 270 270 271 270 265 265 265 252 261 252 224 214 214 214 214 214 252 251 250 242 214 242 252 252 252 252 213 213 213 213 250 251 265 253 265 265 265 265 265 254 241 252 241 253 252 253 253 242 252 252 253 253 254 253 253 254 254 254 254 265 265 265 265 265 253 253 253 253 252 252 251 252 251 252 253 253 253 253 251 251 251 251 251 249 279 249 249 279 279 280 280 279 279 279 279 279 251 251 251 279 279 253 252 251 252 253 251 251 248 248 249 249 249 249 249 249 263 279 249 278 281 282 279 278 278 278 279 279 279 279 278 251 278 278 254 253 242 242 240 252 252 251 251 251 249 249 266 266 252 252 252 248 248 248 247 248 248 248 248 250 249 250 248 249 251 252 254 254 
272 272 272 272 272 272 272 272 272 272 272 272 272 279 279 272 278 278 278 278 278 279 279 272 272 279 252 279 252 270 270 270 270 270 270 265 265 265 252 252 252 254 263 214 214 252 252 252 252 252 251 252 242 252 214 252 252 252 214 242 213 213 213 251 241 241 265 265 265 265 241 241 241 253 253 253 252 252 252 252 251 253 253 253 253 253 253 253 254 254 253 253 253 265 253 253 253 253 253 253 253 252 252 252 252 252 252 252 253 252 252 251 251 251 249 249 279 249 279 278 252 252 279 279 279 279 279 279 252 -9999 252 279 253 253 253 253 253 253 253 251 248 248 249 249 249 249 249 263 279 249 249 249 279 281 282 251 278 278 278 282 279 279 278 278 251 251 250 253 253 242 242 242 242 252 252 250 250 248 249 251 251 279 249 253 248 247 248 248 248 250 250 250 248 251 251 251 251 252 254 254 
273 272 272 272 272 272 272 270 272 270 270 265 270 270 279 272 278 278 278 278 279 279 279 279 279 279 272 272 253 270 270 270 270 265 265 265 265 254 254 254 254 254 263 254 252 252 252 252 252 252 252 252 252 252 252 252 252 252 252 242 242 213 213 240 240 253 253 240 240 241 241 241 253 253 253 253 253 253 252 252 251 251 251 253 253 253 253 253 252 254 253 253 253 265 265 253 253 252 252 252 252 252 252 252 252 252 252 252 252 252 252 251 251 278 278 279 279 278 278 278 278 278 253 279 279 279 279 251 251 252 279 279 251 251 251 252 252 253 253 251 251 251 249 249 249 278 278 263 249 278 249 249 249 281 282 279 278 278 280 280 282 279 251 251 251 251 278 278 251 243 242 242 242 242 242 241 251 250 251 251 252 279 252 248 248 248 248 253 250 250 250 250 251 248 249 251 252 252 254 254 
272 272 273 272 272 272 270 270 270 270 270 270 270 270 279 278 279 265 278 278 278 272 272 279 279 272 272 272 272 270 270 265 265 265 265 265 263 254 254 254 254 254 254 254 254 254 254 263 252 252 252 252 252 224 252 252 252 254 242 252 213 213 213 243 243 243 240 240 213 241 241 241 253 253 253 253 253 253 252 252 251 251 251 251 252 252 252 252 252 252 253 252 252 253 253 253 253 242 252 251 252 252 252 252 252 252 252 252 252 252 251 251 249 256 279 279 279 251 251 278 253 252 252 278 278 279 279 251 251 279 253 252 251 249 251 251 252 253 253 253 251 251 251 249 249 249 249 249 279 251 278 249 249 281 281 281 278 278 280 279 279 251 251 251 278 251 251 251 251 250 243 242 242 242 241 240 240 251 252 252 252 249 248 248 248 248 248 250 250 250 250 250 251 251 251 251 252 252 254 254 
272 272 272 273 272 272 270 270 270 270 270 267 267 270 278 279 279 278 278 278 278 272 278 278 279 270 265 265 270 270 265 265 261 260 263 254 254 254 265 254 254 263 254 254 254 254 254 265 252 252 252 254 254 252 252 252 252 254 252 252 244 213 213 241 250 240 213 240 241 241 241 252 252 253 253 253 253 253 253 252 252 251 252 252 251 251 252 252 252 252 252 253 252 252 253 253 253 253 252 252 253 253 253 253 252 252 252 252 252 251 251 251 279 283 280 278 256 256 252 253 252 253 252 252 252 278 279 279 252 251 253 251 251 251 276 249 251 279 252 252 251 251 251 249 249 249 249 263 249 251 251 251 249 249 281 265 281 278 249 251 251 279 251 251 251 251 251 251 251 250 242 243 241 241 241 241 251 241 252 251 239 249 248 248 248 248 248 253 250 250 250 251 248 251 251 251 252 254 254 254 
272 272 272 272 272 272 272 270 270 270 270 267 267 278 252 279 279 278 278 278 278 278 270 270 270 265 265 265 265 265 265 265 265 265 265 265 263 263 265 254 254 254 254 254 254 254 265 254 254 252 254 254 254 252 242 252 252 252 252 242 244 213 213 213 213 240 240 250 250 240 252 252 252 253 253 253 253 253 253 252 253 252 251 252 252 252 252 252 253 252 252 252 265 253 253 253 252 252 252 252 251 253 253 253 253 253 252 252 252 251 251 251 279 256 278 278 251 278 253 253 253 253 252 252 251 279 279 279 253 251 251 253 253 279 279 251 251 251 249 249 249 251 251 251 249 278 249 263 249 251 251 251 251 249 249 281 249 249 253 251 251 279 251 251 251 278 278 278 251 250 240 243 242 241 241 241 241 240 238 216 216 249 248 248 248 250 248 253 250 250 250 251 251 251 251 252 254 254 252 254 
272 272 272 272 272 272 272 272 270 270 270 267 267 278 278 279 278 278 278 278 278 270 270 270 270 265 265 265 265 265 265 265 265 265 265 265 263 265 265 254 254 254 254 265 265 254 254 254 254 254 254 254 254 252 242 242 242 252 252 252 213 213 213 213 240 250 250 250 252 252 252 252 252 253 253 253 253 253 253 254 253 254 254 253 252 252 252 253 253 253 253 265 253 253 253 252 252 252 252 251 252 252 252 253 253 252 252 252 251 251 251 279 255 255 255 278 251 252 253 253 253 253 251 251 251 278 252 253 253 -9999 251 279 279 253 252 251 251 249 257 249 251 251 251 251 278 251 251 257 251 251 278 251 251 249 249 279 249 252 253 253 253 252 251 278 251 278 251 278 251 250 240 240 243 242 241 241 239 215 215 216 216 249 248 248 248 250 253 252 250 250 251 251 251 248 250 254 254 254 254 254 
272 272 272 272 272 272 272 270 270 270 270 270 278 279 278 279 278 278 278 278 278 278 270 270 270 265 265 265 265 265 265 265 278 265 265 265 265 265 265 254 254 254 254 254 265 265 265 254 254 254 254 254 254 254 252 252 242 252 252 242 213 213 213 240 250 252 252 253 252 252 252 252 252 252 253 253 252 253 253 253 253 254 254 253 253 252 252 254 254 254 265 253 253 242 242 241 241 252 252 252 252 252 252 252 252 252 253 252 251 251 251 251 251 251 255 251 278 252 253 252 252 253 278 279 279 279 253 253 252 252 278 279 251 252 253 251 251 250 249 249 251 249 278 251 252 252 251 257 257 278 278 257 251 249 249 278 249 253 254 278 253 253 253 252 252 251 278 250 251 251 240 241 242 253 241 241 213 213 213 216 247 248 248 248 248 248 250 252 250 251 251 251 251 251 251 254 254 254 254 254 
276 272 272 272 272 272 270 270 267 270 270 272 278 279 272 278 265 278 278 278 272 272 279 270 270 265 265 265 265 265 265 280 272 265 265 265 265 265 254 265 254 254 254 254 265 265 265 265 265 254 254 254 254 254 254 254 252 242 242 242 242 241 250 250 250 250 253 253 254 253 253 252 252 252 252 253 252 252 253 253 254 254 253 253 253 252 253 254 254 265 265 253 253 242 241 241 252 252 252 252 252 252 252 252 252 252 252 251 251 279 251 251 251 251 251 278 278 278 278 278 279 279 279 279 279 253 252 251 251 252 279 279 251 251 253 251 251 250 257 257 251 251 251 278 252 253 253 252 251 251 278 278 251 249 249 249 249 278 278 278 253 253 253 253 253 251 278 251 251 252 252 242 251 243 241 213 213 213 213 216 248 248 248 251 250 248 250 250 251 251 251 251 251 251 276 253 253 254 254 254 
272 272 272 272 272 270 270 270 267 267 267 270 278 267 278 265 278 278 278 278 279 272 279 270 265 265 265 265 265 265 279 270 270 265 265 265 265 265 265 265 265 265 265 265 265 265 265 265 265 265 254 254 254 254 254 254 254 243 243 252 242 252 250 252 250 252 254 253 242 254 254 265 253 253 252 252 252 252 253 253 254 254 253 253 252 252 254 254 254 265 254 253 253 253 241 241 252 252 252 252 252 252 251 251 251 251 251 251 251 251 252 252 252 251 251 278 278 278 279 279 279 279 279 251 251 252 251 251 251 251 278 279 279 251 252 253 251 251 251 251 251 251 278 253 252 253 253 253 251 257 251 251 251 251 249 249 278 252 253 253 254 253 253 253 253 254 253 253 253 253 254 253 243 243 241 241 213 213 213 237 248 248 252 250 250 253 252 252 250 252 251 251 251 251 279 251 254 254 254 254 
272 272 274 272 272 270 270 270 267 267 267 267 270 267 267 278 278 278 263 278 278 272 270 270 270 265 265 265 265 265 270 265 265 265 265 265 265 265 265 265 265 265 265 265 265 265 265 265 265 265 254 254 254 254 254 254 254 254 254 252 252 252 252 252 252 252 253 254 254 241 251 251 253 253 253 252 252 251 251 253 253 253 253 252 252 253 254 254 254 254 265 265 253 253 242 242 241 252 252 252 252 251 251 251 251 251 251 251 251 251 252 252 252 251 251 278 279 279 279 279 279 279 251 251 252 251 251 251 251 251 252 279 279 251 251 253 251 251 251 278 278 251 278 253 253 257 253 253 253 252 251 257 251 251 251 249 251 253 253 254 254 253 253 253 252 253 253 254 252 252 252 253 252 252 242 241 239 239 239 249 252 252 252 250 250 254 251 252 250 252 251 251 249 251 251 252 254 254 254 254 
272 270 270 270 270 270 270 267 265 267 267 267 265 265 278 278 278 278 264 264 279 272 270 270 270 265 265 265 265 270 265 265 265 265 265 265 265 265 265 265 265 265 254 265 265 265 265 265 265 265 254 254 254 254 254 254 254 254 254 254 254 254 254 254 254 254 254 254 241 241 241 251 251 253 253 252 252 251 251 254 253 253 252 253 252 254 254 254 254 263 253 253 253 253 242 241 241 252 252 251 251 251 252 252 252 253 252 252 251 251 251 252 251 251 251 278 279 278 278 278 278 251 251 251 252 251 251 251 251 251 278 279 279 251 252 253 251 251 251 278 278 278 278 252 254 253 254 253 253 253 253 253 252 251 251 251 278 252 253 253 254 254 252 252 252 253 253 254 252 252 251 251 251 251 242 242 242 251 251 252 252 252 252 252 250 254 254 254 252 252 251 251 251 251 251 252 254 254 254 278 
270 270 270 270 270 270 267 267 267 267 267 267 267 278 278 278 278 279 279 279 279 279 270 270 270 270 265 265 265 265 265 265 265 265 265 265 265 265 265 265 265 254 253 265 252 253 265 265 265 254 254 254 254 254 254 253 253 254 254 254 254 254 254 254 254 254 243 241 242 241 251 250 251 253 252 252 252 251 251 253 253 253 253 254 253 253 253 253 254 253 253 253 253 253 253 241 252 252 251 251 252 252 252 253 253 253 252 252 252 251 251 251 251 251 251 278 278 278 278 257 278 251 251 251 253 252 251 251 251 278 279 279 252 252 253 252 251 251 251 251 251 278 278 251 251 254 254 257 253 253 253 253 253 253 253 253 252 252 253 253 254 254 254 252 252 252 253 253 252 251 247 251 251 251 251 251 251 251 252 252 252 253 254 252 250 254 250 251 251 251 251 251 251 251 254 254 253 254 252 253 
270 270 270 270 270 270 270 267 267 267 265 265 278 278 278 278 279 279 279 279 252 279 264 272 270 270 265 265 265 265 265 265 265 265 265 265 265 265 254 265 265 265 252 252 252 265 265 263 254 254 254 254 254 243 254 254 253 253 254 254 254 254 254 254 254 252 241 242 251 252 250 251 251 252 252 252 252 251 252 251 254 253 254 254 253 252 252 253 252 252 253 253 253 253 253 252 252 252 251 251 252 253 253 253 253 253 252 252 252 251 251 252 251 251 278 278 278 251 252 251 278 278 251 251 253 252 251 251 251 251 278 282 253 251 251 251 252 251 251 251 251 251 278 278 278 252 254 254 254 253 253 253 253 253 253 253 253 253 253 254 253 252 253 252 242 242 252 253 252 248 247 247 251 251 251 252 251 252 252 252 253 254 252 254 254 254 250 250 251 251 251 251 251 251 254 254 252 259 252 252 
270 270 270 266 266 266 267 265 267 267 265 272 278 278 278 279 279 279 279 252 279 279 252 272 270 270 265 265 265 265 265 265 265 265 265 265 265 265 265 265 265 265 265 265 253 265 265 254 252 252 254 254 254 254 254 254 251 251 251 254 254 254 254 254 252 241 241 251 250 251 252 251 251 250 252 252 252 252 252 252 253 253 253 252 252 253 253 253 252 253 253 253 253 253 252 252 252 252 252 252 253 253 253 253 252 252 252 252 251 251 251 251 251 251 251 278 278 278 252 251 251 279 251 251 253 253 252 251 251 251 251 280 251 251 251 251 251 252 254 252 252 252 251 251 251 257 254 254 254 253 252 252 252 253 253 253 253 253 254 253 253 242 252 253 242 242 240 238 248 248 251 251 251 251 251 253 252 252 252 252 253 253 253 253 254 253 253 252 251 251 251 251 251 251 254 254 253 253 251 251 
270 270 270 265 266 265 265 274 267 265 276 265 278 278 279 279 279 279 253 270 279 252 252 270 270 270 265 265 265 265 265 265 265 265 265 265 265 265 265 265 265 265 265 265 265 252 252 252 252 251 252 254 254 254 254 251 251 251 254 254 254 252 252 252 242 241 251 250 250 252 252 251 251 250 252 252 252 252 252 252 252 253 253 252 252 252 253 253 253 253 252 253 253 252 252 252 253 252 253 254 253 253 253 252 252 252 251 251 251 251 251 251 251 278 251 255 278 252 257 251 251 251 251 252 254 253 253 253 253 252 252 251 251 251 251 278 251 278 251 254 253 253 253 253 253 254 253 254 254 253 253 252 252 250 253 253 253 253 253 242 253 252 252 252 252 240 237 238 248 248 250 252 254 251 252 252 252 253 252 252 253 254 254 252 253 254 251 251 251 251 251 251 252 251 251 252 258 251 251 251 
270 270 265 266 265 265 274 267 265 265 272 278 278 279 279 279 279 279 270 272 253 253 253 270 270 270 270 265 270 270 265 265 265 265 265 265 265 265 265 254 265 265 265 252 252 241 252 252 252 252 251 254 254 254 254 254 254 254 254 253 254 252 252 242 242 251 250 250 251 252 252 241 251 252 252 252 253 252 252 252 252 252 253 252 252 253 252 252 252 251 252 253 253 253 253 253 253 253 253 253 253 253 253 253 253 252 252 251 251 251 251 251 251 251 278 251 251 251 252 251 251 278 251 252 254 278 254 253 253 253 252 251 251 251 251 279 251 278 251 257 254 254 254 254 254 254 254 254 253 253 252 252 252 250 250 250 253 253 253 253 253 253 252 253 242 238 238 247 248 250 250 253 252 252 252 252 252 252 254 254 254 252 254 252 254 251 251 251 251 251 251 251 251 251 251 251 251 253 251 251 
270 270 265 265 265 265 265 272 272 272 263 278 279 279 279 279 279 279 270 272 272 278 270 270 265 265 265 270 270 265 265 265 265 265 265 265 265 265 265 265 265 265 263 263 252 252 252 251 252 251 252 252 254 254 254 254 254 254 254 254 254 252 252 250 251 252 251 252 251 252 251 251 251 250 252 251 252 253 252 252 251 251 253 254 253 252 251 252 251 251 252 253 253 252 252 252 251 253 253 253 253 253 253 253 253 253 252 251 251 251 251 251 251 251 251 255 253 251 251 251 251 251 278 253 253 253 253 253 253 253 252 251 252 252 251 251 251 279 279 278 257 254 253 254 253 254 254 254 253 253 252 252 252 250 250 253 252 253 253 253 253 252 252 248 238 238 247 252 252 252 252 252 252 252 250 252 252 252 254 254 254 254 254 254 254 252 252 251 251 251 251 249 252 251 251 251 252 258 253 252 
270 265 265 265 265 265 278 272 278 278 272 279 279 279 279 278 279 270 270 271 270 270 270 270 265 265 265 265 265 265 265 265 265 265 265 265 265 265 265 265 265 263 263 252 252 252 251 252 252 252 252 252 252 252 254 254 254 254 254 254 253 252 252 252 252 252 251 252 252 252 252 251 250 250 252 252 252 251 252 252 251 251 253 253 252 252 250 252 251 251 252 253 252 252 252 252 253 253 253 253 253 253 252 253 253 253 252 252 251 251 251 251 251 251 251 251 278 278 251 251 251 251 251 253 253 253 253 253 253 253 251 251 252 252 252 252 279 252 279 278 251 257 257 253 253 253 253 253 253 252 253 253 253 253 252 252 251 253 252 253 250 250 248 248 247 252 252 252 252 252 254 252 252 252 250 250 252 252 254 254 254 254 252 252 251 251 251 251 251 251 251 251 252 252 251 251 251 252 251 251 
270 270 267 267 272 276 272 272 278 279 279 279 279 279 282 279 279 272 274 270 270 270 270 265 265 265 265 265 253 253 253 265 265 265 265 265 265 265 265 265 254 263 263 252 252 252 252 252 252 252 254 252 252 252 254 254 254 254 254 254 253 252 252 252 252 252 252 252 252 252 252 251 250 251 252 252 252 252 252 251 251 253 253 253 252 250 252 251 251 251 253 253 253 253 252 252 252 253 253 253 253 253 253 253 253 253 253 253 253 251 251 278 278 251 251 251 251 251 251 251 251 251 251 253 254 253 253 253 253 252 252 251 251 253 253 278 253 279 251 251 278 257 253 254 253 253 253 253 252 253 253 253 253 253 253 252 253 253 252 252 250 248 248 248 252 253 253 254 254 252 252 254 253 252 250 250 250 252 254 254 253 252 251 253 251 251 251 251 251 252 251 251 251 251 251 251 251 251 251 251 
270 272 272 272 272 272 267 272 279 265 279 279 279 279 279 279 279 272 270 270 270 270 270 265 265 265 265 263 214 214 251 253 254 265 265 265 265 265 265 263 254 254 254 263 252 252 252 252 254 254 254 254 252 254 254 254 254 254 254 254 254 253 253 252 253 254 254 254 254 252 252 252 251 251 253 252 252 252 251 251 251 253 251 250 252 252 251 251 251 251 253 253 251 252 252 252 253 253 253 252 253 252 252 252 252 251 252 256 252 251 251 251 251 251 251 251 251 251 251 251 252 252 251 253 254 253 253 253 253 252 252 251 251 252 252 253 253 252 251 251 278 254 253 253 253 253 253 253 253 253 253 253 253 253 253 253 253 252 252 248 231 248 248 248 251 253 253 254 254 254 254 257 254 252 252 251 250 251 252 254 254 251 251 251 251 251 251 251 251 251 251 251 251 251 251 251 251 251 251 251 
272 272 272 270 267 267 272 272 279 272 279 279 279 279 279 279 279 279 278 270 270 270 265 265 265 265 265 254 214 214 214 261 263 265 263 263 263 263 263 254 254 254 263 252 252 252 252 252 252 254 254 254 251 251 254 256 254 254 254 254 254 253 253 253 253 254 253 254 254 254 252 252 252 252 251 251 252 252 252 252 252 253 250 250 250 251 251 251 251 251 253 252 253 253 253 252 253 253 253 253 253 253 253 252 252 251 251 251 251 251 251 251 251 251 251 251 251 252 252 252 252 252 252 253 254 254 253 253 253 253 252 251 251 251 251 251 251 251 251 251 278 257 253 253 253 253 253 253 253 253 253 253 253 253 253 253 250 251 248 248 248 248 250 252 250 251 251 253 252 257 257 254 254 254 254 250 250 251 252 252 252 251 251 251 251 251 251 251 251 251 251 251 251 251 251 251 251 251 251 251 
270 272 272 272 272 272 272 265 265 272 279 272 272 270 272 272 272 279 272 270 270 265 265 265 265 265 252 251 251 251 214 251 251 251 251 263 261 260 262 254 254 263 263 254 252 254 252 252 252 254 252 252 251 251 251 254 254 252 254 252 254 254 254 254 254 256 254 254 254 254 254 254 252 252 251 251 252 252 251 251 252 251 250 250 250 251 251 252 251 251 253 253 253 253 251 253 252 252 254 254 253 253 253 253 252 251 251 251 251 251 251 252 251 251 251 251 252 278 252 252 252 252 252 253 254 254 253 253 253 253 253 251 252 251 251 251 251 279 251 251 278 251 253 253 253 253 253 253 254 254 253 252 253 253 253 251 248 248 248 248 252 252 252 252 252 251 251 251 254 279 279 279 279 279 254 253 252 252 254 254 252 251 251 251 251 251 251 251 251 251 251 251 251 251 251 251 251 251 251 251 
270 272 265 272 265 272 272 272 265 272 272 272 270 265 265 265 272 279 279 272 265 265 265 265 263 252 252 251 251 242 252 251 251 250 251 260 252 252 254 254 254 254 263 254 254 254 252 252 252 252 251 251 251 251 254 254 254 254 252 252 254 254 252 254 254 254 254 254 254 254 254 254 252 251 251 253 252 251 251 251 251 250 250 250 252 251 250 251 251 253 253 253 253 253 253 253 252 252 253 253 253 253 252 253 253 252 251 251 251 251 278 251 252 252 252 252 252 252 278 253 253 253 253 253 253 254 253 253 253 253 253 253 252 251 251 251 251 278 278 251 251 251 253 253 253 253 253 254 253 254 253 252 252 252 250 248 232 248 248 252 252 252 253 253 252 251 252 252 254 279 279 253 254 254 253 254 253 253 253 253 251 251 251 251 251 251 251 251 251 251 251 251 251 251 251 251 251 251 251 251 
272 272 272 272 272 272 272 272 272 272 274 270 270 265 265 265 265 272 272 279 265 265 263 261 265 261 251 261 252 252 252 252 252 252 252 250 252 254 254 254 254 254 254 254 254 254 254 254 252 254 252 252 251 251 254 254 254 252 252 252 252 251 251 254 251 254 254 254 254 251 254 254 253 253 252 253 252 252 252 254 251 250 250 252 252 251 252 252 253 253 253 253 253 253 252 252 252 252 252 253 252 252 252 252 253 253 252 251 251 251 252 252 252 252 251 252 252 252 254 253 253 253 253 253 254 253 253 253 253 253 253 252 240 251 251 252 252 252 251 278 251 251 251 253 252 253 251 253 253 254 252 252 252 251 232 232 248 248 250 252 252 253 254 254 252 252 252 252 279 254 254 279 279 253 279 279 253 253 253 252 252 251 251 251 251 251 251 251 251 251 251 251 251 251 251 251 251 251 251 251 
272 272 272 272 272 272 272 272 272 272 270 270 270 265 265 265 265 265 279 272 278 265 265 263 263 261 261 261 261 260 252 252 252 252 252 252 252 252 254 254 254 254 254 254 254 254 254 252 254 254 252 252 252 254 254 252 253 252 252 252 252 251 251 251 254 254 254 254 254 251 251 254 254 254 253 253 252 251 252 252 250 250 251 251 251 251 252 253 253 253 252 253 252 252 252 252 252 253 253 252 252 252 252 252 252 253 253 252 252 252 278 278 252 252 252 252 252 252 257 253 253 253 253 253 253 253 253 253 253 253 252 252 251 251 251 251 251 251 251 278 251 251 251 251 251 251 251 251 253 252 252 252 252 250 217 232 248 248 252 253 253 253 254 252 252 252 -9999 252 252 279 279 253 279 253 253 253 253 253 258 253 251 251 251 251 251 251 251 251 251 251 251 251 251 251 251 251 251 251 251 251 
276 272 276 276 272 272 270 272 272 272 270 270 270 270 265 265 265 265 265 272 278 272 265 265 265 263 263 263 263 263 263 263 260 254 254 252 254 254 254 254 265 265 254 254 254 254 253 253 254 252 252 252 254 254 254 254 254 254 254 254 251 263 251 263 254 254 254 254 253 252 254 254 254 254 253 254 252 252 252 252 251 250 250 251 251 252 252 252 253 253 253 252 252 252 253 253 253 253 253 253 253 253 252 252 252 251 251 273 253 278 278 252 254 252 252 257 253 253 253 253 253 253 253 253 253 253 253 253 253 252 253 252 252 251 251 251 251 251 251 251 278 251 251 251 251 251 253 253 253 248 248 252 248 248 232 248 248 278 254 279 279 279 252 279 279 254 -9999 -9999 252 279 279 279 279 279 279 253 279 251 252 251 251 251 251 251 251 251 251 251 251 251 251 251 251 251 251 251 251 251 251 251 
272 272 272 272 272 270 272 272 272 272 270 270 270 270 265 265 265 265 265 265 272 272 272 265 265 265 263 263 263 265 263 263 254 263 254 252 254 254 254 265 265 254 254 254 254 254 253 253 252 252 252 251 254 254 254 254 254 254 254 254 252 252 251 263 254 254 254 254 254 253 252 254 254 254 254 254 252 252 252 252 251 250 250 250 252 252 252 252 253 253 254 253 253 253 253 253 253 253 253 253 254 253 253 252 253 251 251 278 278 278 278 251 252 252 252 253 253 253 253 253 253 253 253 253 253 253 253 253 253 253 253 253 253 252 252 251 251 251 251 249 251 251 251 251 251 252 253 253 248 248 248 248 248 248 248 253 253 279 279 252 252 279 254 252 252 252 251 249 251 279 279 279 252 252 252 253 252 252 269 251 251 251 251 251 251 251 251 251 251 251 251 251 251 251 251 251 251 251 251 251 
272 272 272 272 272 272 272 272 272 272 272 270 270 270 265 265 265 265 265 265 265 272 272 272 265 265 263 263 263 263 263 263 254 254 265 254 254 265 265 265 265 254 254 254 254 254 254 254 252 254 252 251 251 254 254 254 254 254 254 254 254 252 252 251 252 254 254 254 254 252 251 254 254 254 254 254 252 252 252 252 251 251 250 250 251 252 251 253 253 254 254 253 253 253 253 253 254 253 253 253 253 253 253 253 253 252 251 251 252 251 251 251 252 253 253 253 253 253 253 253 253 253 253 253 253 253 253 251 251 251 253 251 252 253 252 251 251 251 251 251 267 251 256 279 257 249 249 248 248 248 248 248 248 249 253 253 279 279 -9999 252 252 279 253 253 252 267 249 249 249 251 252 279 252 279 279 278 251 251 251 251 251 251 251 251 251 251 251 251 251 251 251 252 251 251 251 251 251 251 251 251 
272 272 272 276 272 272 272 272 272 272 272 272 270 270 265 265 265 265 265 265 265 265 265 265 265 265 263 265 265 254 263 265 254 263 265 263 265 265 263 265 254 254 254 254 254 254 254 252 254 252 254 252 251 254 254 254 254 254 254 254 254 254 252 252 251 256 254 253 254 252 251 254 254 254 252 252 252 252 252 252 251 251 250 252 252 252 252 253 254 254 254 254 253 253 253 253 253 253 253 253 253 253 253 253 253 252 251 252 251 252 252 252 253 253 253 253 253 253 253 253 252 252 252 252 253 253 253 253 253 251 253 251 253 251 253 252 252 251 251 251 251 251 251 253 249 249 248 248 248 248 248 248 249 252 279 -9999 279 279 279 279 253 252 252 267 251 251 267 251 267 267 267 279 284 279 279 269 268 251 251 251 251 251 251 251 251 251 251 251 251 252 252 251 251 251 251 251 251 251 251 251 
272 276 267 272 267 272 272 272 272 270 270 270 270 265 265 265 265 265 265 265 265 265 263 265 265 265 265 265 265 265 265 265 263 254 263 265 265 265 263 263 254 252 254 254 254 252 254 254 254 254 252 252 252 254 254 254 254 254 254 254 254 254 252 252 263 254 254 254 254 254 251 251 254 254 252 252 252 250 250 252 251 251 253 253 253 253 253 253 254 254 254 254 253 253 253 253 253 253 253 252 253 252 252 253 253 253 273 252 252 254 254 253 253 253 253 253 253 253 253 252 252 252 251 251 251 251 253 252 251 253 252 253 251 251 251 251 253 253 253 253 251 251 253 251 251 249 249 248 248 248 248 251 252 279 252 252 279 279 279 267 252 279 279 251 279 267 267 267 267 251 279 -9999 279 279 279 269 269 251 251 251 251 251 251 251 251 251 251 251 251 252 252 252 252 251 251 251 251 251 251 251 
276 272 267 276 276 272 272 272 270 274 270 270 270 265 265 265 265 265 265 265 265 265 263 265 263 265 265 270 270 265 265 263 265 265 265 265 265 263 263 263 252 252 252 252 254 254 252 254 254 252 252 252 252 254 254 254 254 254 254 254 254 254 254 254 251 263 254 254 254 254 251 251 254 254 254 252 252 252 252 252 252 251 254 254 254 253 253 254 254 254 254 254 253 253 253 253 253 253 253 253 252 252 253 253 253 278 253 278 278 252 254 253 253 253 253 253 253 253 252 252 252 252 252 251 251 251 252 252 252 252 252 252 252 251 251 251 251 253 253 253 252 251 250 249 249 249 249 249 249 249 249 251 252 -9999 -9999 256 279 258 279 279 279 279 251 251 251 279 279 279 279 279 279 251 -9999 279 278 278 269 251 251 251 251 251 251 251 251 251 251 251 252 251 252 252 252 252 251 251 251 251 251 251 
276 272 272 272 276 272 272 272 272 270 270 270 265 263 265 265 265 265 252 265 265 263 263 263 263 252 263 263 270 263 263 263 263 265 265 265 265 263 254 254 254 254 254 252 254 254 254 254 254 252 252 251 254 254 254 252 254 254 254 254 254 254 254 254 254 263 254 254 254 254 254 263 254 254 254 252 252 252 252 252 252 254 254 254 254 254 254 254 254 254 254 254 254 253 253 253 253 253 253 253 253 253 253 253 253 252 278 278 278 278 253 254 253 253 252 253 253 253 252 252 252 252 251 251 251 251 252 252 252 252 252 252 252 252 251 251 251 251 251 250 227 227 227 227 248 249 249 249 249 -9999 -9999 -9999 253 279 279 269 269 278 284 279 251 251 251 251 251 251 279 279 279 279 279 251 279 279 279 278 278 278 251 251 251 251 251 251 251 251 251 252 251 252 252 251 252 252 251 251 251 251 251 251 
276 276 272 272 272 276 272 272 271 270 270 263 263 263 263 265 265 265 252 265 265 263 263 263 263 263 263 263 263 263 263 263 263 263 263 263 265 263 254 254 254 254 254 254 254 254 254 254 254 252 251 251 252 254 254 254 254 254 254 254 254 254 254 254 254 254 254 252 254 254 254 254 254 257 254 257 254 252 252 254 254 254 254 254 254 254 254 254 254 254 254 254 254 253 253 253 253 254 254 254 253 253 253 278 252 252 278 278 278 278 253 253 253 253 253 253 253 251 251 251 251 251 251 251 251 251 251 251 251 257 252 252 252 252 251 251 251 249 249 248 232 232 248 248 248 248 249 249 249 249 251 255 279 279 279 278 284 251 284 279 251 251 251 251 251 251 279 279 279 279 279 279 279 -9999 279 278 278 278 251 251 251 251 251 251 251 251 252 252 252 252 252 252 252 252 251 252 251 251 251 251 
276 276 272 272 272 272 272 272 272 270 270 263 261 260 263 263 265 252 252 252 265 263 263 263 263 252 263 263 263 263 265 263 263 263 265 263 263 263 254 254 254 254 254 254 254 254 254 254 252 252 251 251 252 254 254 254 254 254 254 254 254 254 254 254 254 252 254 251 251 254 254 257 254 254 254 254 254 254 254 254 254 254 254 254 254 254 254 254 263 263 254 254 262 254 254 254 254 254 254 258 273 274 273 273 251 252 251 252 251 253 253 253 253 253 252 252 252 251 251 251 251 251 251 251 251 251 251 251 251 251 253 252 252 252 252 251 250 250 249 248 248 249 248 248 249 249 249 249 249 249 255 255 279 279 284 279 279 283 279 284 252 252 251 251 251 251 251 279 279 279 279 251 277 278 -9999 269 269 278 251 251 251 251 251 251 251 252 252 252 252 252 252 252 252 252 252 251 251 251 251 251 
276 276 272 272 272 272 272 272 272 270 270 263 262 262 263 263 265 265 252 252 252 263 263 263 263 263 263 263 263 263 263 263 263 263 263 263 254 263 254 254 254 254 254 254 254 254 254 254 252 252 252 251 251 254 254 254 254 256 254 254 254 254 254 254 254 254 254 251 251 278 254 255 257 254 255 254 254 256 256 254 254 254 256 254 254 254 254 254 263 263 254 254 254 254 254 254 254 273 273 279 279 279 278 252 252 252 252 253 253 253 252 252 252 252 252 252 251 251 251 251 251 251 251 251 251 251 263 263 251 251 251 252 252 252 240 239 250 250 249 251 251 251 249 251 251 278 278 249 267 249 279 279 283 283 279 279 279 279 251 255 279 279 256 251 279 279 279 251 251 251 251 283 279 278 278 278 278 278 251 251 251 252 251 251 251 252 252 252 252 252 252 252 252 252 251 251 251 251 251 251 
267 272 272 272 272 272 272 272 270 270 270 263 262 262 263 263 263 265 265 265 263 263 263 263 263 263 263 263 263 263 263 263 263 263 263 254 263 252 252 254 252 254 254 254 254 254 254 254 254 254 252 251 251 251 251 252 254 254 254 254 254 254 254 254 254 252 254 252 251 254 278 257 257 255 255 255 254 257 256 254 254 257 257 254 254 254 254 254 263 263 257 257 254 263 278 278 278 278 279 254 279 279 278 253 252 278 254 278 253 253 252 252 252 252 252 252 251 251 251 251 251 251 251 251 252 263 263 257 251 251 251 252 252 241 240 239 250 250 251 251 251 249 249 249 278 278 251 251 279 279 279 284 283 279 257 257 257 279 279 251 284 284 284 284 279 279 251 279 251 251 251 251 279 284 278 278 278 278 251 251 251 251 251 252 252 252 252 251 252 252 252 252 252 252 252 251 251 251 251 251 
272 272 272 272 272 272 272 270 270 263 263 263 263 262 263 263 263 263 265 263 263 263 263 263 263 263 263 263 263 263 263 263 263 263 254 252 254 252 252 252 254 254 254 254 252 252 252 254 254 254 252 252 251 251 251 251 254 254 254 254 254 254 254 254 254 252 254 254 254 251 278 278 257 254 255 255 254 255 257 256 257 257 257 255 254 254 254 263 263 254 254 254 254 251 251 251 279 279 279 279 279 278 278 278 253 278 279 278 253 253 252 252 252 252 252 252 251 251 251 251 251 251 251 251 251 263 251 251 251 251 252 252 252 241 240 251 251 250 250 250 251 251 251 249 278 279 279 251 279 279 279 284 283 279 251 251 251 279 279 279 283 279 284 284 284 279 251 279 251 251 279 251 251 277 278 278 278 278 251 251 251 252 252 252 252 252 252 252 252 252 252 252 252 252 251 251 251 251 251 251 
272 270 270 270 272 272 270 265 263 263 263 263 262 262 263 263 263 263 263 252 263 263 263 263 263 263 263 263 263 263 263 263 263 252 252 252 252 252 254 252 254 254 254 252 254 252 251 254 254 254 252 252 251 251 251 251 254 254 254 254 254 254 254 254 254 254 255 255 255 254 278 255 257 255 257 257 254 257 257 257 257 257 278 254 254 254 263 263 254 254 254 254 278 279 251 254 279 279 279 253 253 278 278 254 253 254 279 278 251 253 252 252 252 252 252 251 251 251 251 251 251 251 251 251 251 251 251 251 251 251 251 252 241 241 240 251 251 251 251 251 251 251 251 278 278 279 279 251 279 279 279 285 284 284 257 251 251 251 251 279 279 279 279 281 283 283 279 251 251 279 279 251 251 251 277 278 277 278 251 251 251 251 252 252 252 252 252 253 252 253 253 252 252 252 251 251 251 251 251 251 
272 270 270 270 270 270 270 263 263 263 262 262 262 262 263 263 263 263 263 263 263 263 262 263 263 263 263 263 263 263 263 252 252 252 252 252 252 252 254 254 252 254 254 252 252 251 251 252 254 254 252 252 251 251 263 251 254 254 254 254 254 252 252 254 255 255 255 254 254 255 278 278 278 257 257 263 263 278 278 263 278 263 263 254 254 263 254 263 254 263 263 263 278 263 254 279 279 279 279 254 254 278 278 254 253 253 251 251 251 252 252 252 252 252 252 251 251 251 251 251 251 252 251 251 251 251 251 251 257 251 251 252 241 241 251 251 251 251 251 251 251 251 251 251 278 279 279 251 251 279 279 285 283 283 257 257 251 251 251 251 279 283 281 281 283 283 279 279 283 251 279 251 251 251 277 279 278 278 251 251 251 251 252 252 252 252 253 253 253 253 253 253 252 252 251 251 251 251 251 251 
270 263 263 263 270 270 265 263 265 263 263 263 263 263 260 260 261 263 252 252 252 263 263 263 262 263 263 263 263 263 254 252 252 252 252 252 252 252 254 254 254 254 252 252 251 251 251 251 254 254 254 254 252 251 251 251 252 254 254 254 254 252 254 254 255 255 254 278 255 255 255 254 255 257 252 263 263 263 255 263 255 263 263 255 263 263 263 263 263 254 263 278 263 254 263 251 279 279 254 254 254 263 279 278 253 278 251 251 263 252 252 252 252 252 251 251 251 251 251 251 251 267 251 252 267 251 278 251 263 251 252 252 241 241 251 251 251 251 251 251 251 251 267 278 279 279 251 279 279 279 279 284 283 283 279 257 257 251 251 279 279 279 279 251 283 279 283 279 255 251 251 251 251 251 277 251 277 278 251 251 251 251 252 252 252 252 252 252 253 253 253 253 253 252 252 251 251 251 251 251 
263 263 263 263 263 263 263 265 263 263 263 263 263 263 262 262 263 252 252 252 263 263 263 263 254 262 263 263 263 254 252 263 252 252 252 252 252 252 254 254 254 252 252 251 251 251 251 252 254 254 254 252 252 252 251 251 255 254 254 254 254 254 254 255 255 255 255 255 255 278 255 255 278 263 252 255 255 254 255 263 263 254 263 263 263 254 263 251 251 252 254 278 260 260 263 279 251 279 251 263 263 263 263 263 263 254 254 254 254 253 252 253 252 251 251 251 251 251 251 251 251 251 251 252 252 251 278 263 257 252 252 252 252 251 251 251 251 251 251 251 251 251 251 278 279 279 279 251 279 279 279 284 283 283 283 279 284 257 257 251 279 279 251 279 279 279 279 283 279 279 255 279 251 251 251 277 277 277 257 251 251 252 252 252 252 252 253 253 253 253 254 253 253 253 252 251 251 251 251 251 
263 263 263 263 263 263 263 263 263 263 263 263 263 263 262 262 252 252 252 262 263 263 263 263 263 262 262 263 254 254 252 254 252 254 252 262 252 252 252 252 252 252 263 251 251 251 252 252 254 254 254 254 252 252 251 255 251 254 254 254 254 255 278 255 255 255 255 255 255 263 254 255 255 278 255 255 252 255 255 252 263 254 263 254 252 252 263 263 263 263 252 254 279 279 254 252 251 278 251 263 263 263 263 263 263 254 254 254 254 254 253 253 252 252 252 251 251 251 251 251 251 251 251 251 251 278 278 252 252 252 252 252 252 251 251 251 251 251 251 251 251 267 267 279 279 279 279 251 279 284 279 284 283 283 279 279 279 279 279 283 279 279 279 279 279 279 283 279 255 279 279 251 251 251 251 277 277 277 278 277 278 279 279 253 252 253 253 254 254 253 254 253 253 253 252 251 251 251 251 251 
263 263 263 263 263 263 263 263 263 263 263 263 263 263 262 262 252 252 252 262 262 262 262 263 263 254 262 254 254 254 254 254 254 262 262 254 252 252 252 251 252 251 251 252 252 252 252 254 254 254 254 254 252 254 252 252 255 254 254 254 255 255 255 255 255 255 255 278 255 255 263 263 278 278 278 254 254 255 255 254 263 263 254 254 252 252 252 252 278 252 254 260 279 279 279 252 252 251 263 263 263 263 263 263 251 251 251 252 254 254 253 253 252 252 252 252 252 251 251 251 267 267 251 252 252 251 251 251 252 252 252 252 251 251 251 251 251 251 251 251 249 278 278 279 279 279 251 279 249 249 284 284 284 279 279 279 279 283 283 283 283 251 251 279 279 279 279 279 279 255 255 251 251 251 283 277 277 277 277 278 279 279 279 252 252 253 253 253 254 254 254 253 253 253 252 251 251 251 251 251 
263 263 263 263 263 263 263 263 263 263 263 263 263 254 262 254 252 252 252 262 262 262 262 254 263 254 254 254 254 254 254 254 262 262 262 254 252 252 252 252 252 251 252 254 254 254 254 252 253 254 254 254 254 252 252 254 252 251 255 255 255 255 255 255 255 255 255 278 255 263 263 263 263 263 263 255 255 255 263 263 252 263 254 252 252 252 252 252 252 254 254 279 279 279 263 253 253 253 251 263 263 263 251 251 251 263 254 252 260 254 253 253 253 253 253 252 252 251 251 251 267 251 251 267 267 251 251 251 251 252 251 251 251 251 252 251 251 251 251 251 257 278 279 279 279 251 279 249 249 249 279 279 279 279 283 283 279 279 283 283 283 279 257 279 279 279 279 279 279 251 251 251 251 251 284 284 278 -9999 277 278 279 279 279 252 252 253 254 253 254 254 251 251 253 253 252 251 251 251 251 251 
263 263 263 263 263 263 263 262 263 263 262 263 263 263 262 262 262 262 254 254 262 262 262 254 254 254 254 252 252 254 254 254 254 254 252 252 252 254 254 254 254 254 252 254 252 252 252 252 252 254 254 254 254 254 254 252 252 251 255 255 255 255 255 255 255 255 263 278 255 254 255 263 263 263 263 255 255 255 263 263 263 255 255 254 255 252 252 252 253 253 260 279 263 263 251 251 251 251 263 263 263 263 263 251 251 261 261 254 254 263 253 253 253 253 252 252 252 252 252 251 267 251 251 251 252 251 251 251 251 252 251 251 251 251 251 251 251 251 251 257 257 278 278 251 279 279 249 249 249 279 279 279 279 283 283 283 283 279 283 283 283 279 279 279 279 279 279 279 279 251 251 251 251 251 277 278 278 -9999 277 278 279 279 279 280 252 253 253 253 254 251 249 251 253 253 252 251 251 251 252 253 
270 263 263 270 263 263 263 262 262 262 262 262 263 263 263 262 254 262 253 253 262 262 262 254 254 254 254 254 252 254 254 254 254 252 252 252 252 252 254 254 254 254 254 254 252 252 252 263 254 255 254 254 254 254 254 254 255 255 278 278 278 255 255 254 255 255 263 263 263 263 255 263 263 263 263 254 255 263 255 254 263 255 257 254 252 253 252 254 253 263 279 279 263 251 251 251 263 263 251 263 263 251 251 257 261 263 261 261 270 253 253 253 253 240 239 239 239 252 252 252 251 267 251 251 251 251 251 251 251 251 252 251 251 251 251 251 251 251 257 257 279 279 279 279 279 279 251 249 251 278 278 279 283 279 283 283 283 283 283 283 283 283 283 283 283 279 283 277 279 251 251 251 251 251 277 278 277 279 284 -9999 278 278 279 280 252 253 253 254 254 251 249 249 254 253 253 252 252 253 253 253 
263 263 263 263 263 263 262 262 262 262 262 262 262 262 262 262 262 253 262 254 262 262 252 252 254 252 252 252 254 252 254 254 252 252 252 252 252 252 254 254 254 254 254 254 252 254 254 254 254 254 254 254 254 254 255 255 255 255 263 263 263 255 255 255 257 255 263 263 263 263 255 255 263 263 278 255 254 252 255 254 263 254 255 255 254 254 254 257 254 263 263 263 279 252 263 251 263 263 251 251 251 251 251 260 263 251 253 263 254 253 253 253 240 239 239 239 252 251 251 252 251 251 251 251 251 251 251 251 251 251 251 251 251 257 252 251 251 251 251 257 278 279 279 279 279 279 279 251 251 251 251 279 279 279 279 279 283 283 283 283 283 283 283 283 284 279 283 279 279 256 251 251 251 251 251 278 277 279 284 279 -9999 279 279 251 251 251 251 251 251 251 249 251 254 253 253 253 253 253 253 241 
263 263 263 270 263 263 262 262 262 262 262 262 254 252 252 252 253 253 254 254 262 252 252 252 252 254 254 254 254 254 254 252 252 254 254 252 252 252 252 254 254 254 254 254 254 254 263 263 252 252 252 252 255 254 254 255 255 263 255 255 255 255 255 255 255 255 252 251 263 263 263 263 278 263 254 254 255 252 263 255 255 255 254 255 254 254 254 254 254 263 263 263 278 251 263 251 263 251 251 251 251 251 260 263 250 241 253 254 253 253 253 253 239 213 213 239 251 252 251 251 251 251 251 251 251 251 251 249 251 251 251 251 257 257 257 249 251 257 257 278 278 279 249 279 249 279 251 251 251 251 251 279 279 279 279 283 283 283 279 279 283 283 283 283 283 283 251 283 283 283 255 251 251 256 251 277 277 278 278 285 279 279 279 257 259 251 254 280 277 277 251 254 254 254 253 253 254 253 241 239 
263 263 263 262 262 263 263 263 262 262 262 254 254 252 252 254 253 254 254 254 250 252 252 252 252 252 252 252 254 254 254 252 262 254 254 254 252 252 252 252 254 254 254 263 263 263 254 252 252 252 251 251 252 255 255 255 255 255 255 255 255 255 278 255 254 254 252 252 252 252 263 278 278 278 257 254 255 255 255 263 263 255 255 255 254 254 254 254 252 263 263 263 263 263 263 263 251 263 251 251 251 262 250 249 250 254 254 254 253 253 253 252 239 214 239 251 251 251 251 251 251 251 251 251 251 251 251 251 251 249 279 279 279 279 257 257 257 279 279 279 279 251 279 251 249 279 251 251 251 251 251 251 278 278 279 279 283 283 283 257 257 279 279 283 283 251 256 283 283 255 251 251 251 251 284 284 278 278 277 285 279 279 279 280 280 259 258 280 255 249 251 254 254 254 254 254 254 241 239 239 
262 262 262 262 262 263 263 262 262 262 262 254 254 254 252 252 254 254 252 250 252 252 252 252 254 252 254 254 254 254 252 262 262 252 252 254 252 252 252 252 252 262 263 263 254 254 254 252 252 252 255 255 255 255 255 255 255 255 255 255 255 263 255 255 254 255 254 255 255 257 252 278 278 278 257 254 255 252 255 255 251 251 251 251 252 252 254 260 263 252 251 252 263 263 263 255 251 251 251 251 254 254 242 262 254 254 254 254 254 253 253 239 239 239 252 251 251 251 251 251 251 251 251 251 251 251 251 251 249 251 251 278 279 279 279 279 279 279 279 279 279 251 257 251 251 251 251 251 251 257 251 251 251 257 278 255 249 255 251 251 251 257 251 283 283 251 251 251 251 251 251 251 255 283 278 284 278 278 284 284 279 279 279 280 280 259 259 280 280 277 251 254 254 254 254 254 254 253 241 251 
263 262 262 262 262 262 262 262 262 262 254 254 254 254 254 252 252 254 252 250 252 252 252 252 254 254 254 254 254 262 262 262 252 252 252 252 252 254 262 262 263 263 254 254 253 253 252 252 255 252 255 255 255 257 255 255 255 255 255 255 255 255 263 252 263 255 255 254 254 257 255 263 278 263 278 254 252 255 255 255 255 252 251 251 251 251 263 263 263 252 252 252 251 263 263 251 251 251 251 251 254 254 254 254 254 254 254 254 253 253 239 239 239 240 252 251 251 251 251 251 251 251 251 251 251 249 249 249 251 251 251 251 251 278 279 279 279 279 279 279 279 251 251 251 251 251 251 251 251 257 251 251 249 249 251 255 251 251 251 251 255 257 251 251 283 251 251 251 251 251 255 255 255 283 284 284 278 278 284 284 279 279 279 279 280 280 257 280 255 277 251 251 251 254 254 254 242 242 242 253 
262 262 262 262 262 262 262 262 262 262 254 254 254 254 254 254 254 254 252 254 254 252 252 252 252 252 254 252 262 262 254 254 252 252 252 252 262 262 262 262 254 254 254 253 252 252 252 252 255 252 255 255 256 257 257 255 255 255 255 255 255 254 252 255 255 263 255 254 254 278 278 278 278 263 278 254 254 252 255 252 251 255 251 252 251 251 263 263 263 252 263 252 251 251 251 263 263 251 251 251 252 254 254 254 254 254 254 254 253 252 239 239 239 251 252 251 251 251 251 251 251 251 251 251 251 251 249 249 251 257 251 251 251 251 279 279 249 249 249 279 279 251 251 251 251 251 251 251 251 251 251 251 251 251 251 251 251 251 251 251 251 251 251 283 283 251 251 251 251 251 255 255 283 283 279 284 278 278 284 278 278 279 279 279 279 258 255 280 278 277 251 251 251 254 254 254 242 242 253 253 
262 262 262 262 262 262 262 262 262 262 254 254 254 254 254 254 254 254 252 254 252 254 252 252 252 254 254 262 262 262 254 252 254 254 252 254 262 254 254 254 254 254 253 252 252 252 252 252 255 255 255 255 255 255 255 255 255 256 255 255 255 254 255 255 255 263 263 252 263 263 278 278 278 263 263 278 254 254 255 254 252 255 251 251 251 263 263 263 263 263 263 263 263 251 251 251 251 257 252 252 252 254 254 254 254 254 254 253 252 239 239 240 251 251 252 251 251 251 251 251 251 251 251 251 251 251 249 249 249 251 251 251 251 251 251 249 251 251 251 279 249 251 251 251 251 251 278 251 251 251 251 251 251 251 251 251 251 251 251 251 251 281 281 283 283 255 251 251 255 251 255 279 283 255 255 284 277 277 277 284 284 284 278 279 280 280 251 251 280 251 251 251 252 251 254 253 242 253 253 253 
262 262 262 262 262 262 254 262 262 262 254 254 254 254 254 254 254 254 254 254 252 254 252 254 254 252 254 254 252 252 254 254 254 254 262 254 262 254 254 254 254 252 253 252 252 252 255 255 252 251 255 252 252 252 252 252 255 255 255 255 255 254 252 255 255 252 255 255 251 263 251 278 260 260 263 252 254 254 254 254 255 255 252 251 263 263 263 263 251 263 263 252 251 251 251 251 252 252 252 252 252 252 252 261 254 254 253 253 252 239 240 251 251 251 251 251 251 251 251 251 251 251 251 251 251 251 249 249 251 251 251 251 251 257 251 251 251 251 251 251 251 251 251 251 251 279 278 251 251 251 251 251 251 251 251 251 251 251 251 251 251 251 251 251 251 283 251 255 255 256 255 283 283 284 284 284 277 284 284 284 284 278 278 278 278 278 280 278 280 251 251 251 251 251 254 254 253 253 253 253 
262 262 262 262 263 262 254 262 262 254 254 254 254 254 254 254 254 262 262 262 254 254 254 254 254 254 254 262 254 254 254 254 254 262 254 254 253 254 254 253 253 254 253 252 255 255 252 252 252 252 255 252 255 255 255 255 255 252 278 254 255 255 255 255 255 254 254 252 255 251 251 263 260 255 252 252 255 254 254 254 254 254 252 252 251 263 263 263 251 251 251 251 263 252 252 251 252 252 254 252 252 252 252 252 261 261 253 252 240 240 252 251 251 251 251 251 251 251 251 251 251 251 249 249 251 257 251 251 257 257 257 251 251 251 251 251 251 251 251 251 251 251 251 251 251 251 251 251 251 251 251 251 251 251 251 251 251 251 251 251 251 251 251 251 255 255 255 255 255 255 279 284 283 283 283 256 284 278 277 284 284 284 284 278 278 278 278 278 278 278 279 280 278 254 254 254 254 254 254 254 
262 262 262 262 262 254 254 254 254 254 262 254 254 254 254 254 254 262 254 254 254 254 254 254 254 254 262 254 254 254 254 254 254 254 254 254 254 253 252 253 252 252 252 252 255 252 252 252 252 252 252 255 255 255 255 255 255 255 255 255 255 255 255 255 255 255 254 252 251 251 263 255 255 255 255 252 252 254 254 254 254 254 252 252 251 251 263 252 252 251 255 251 252 262 252 252 252 252 252 263 263 252 266 270 270 270 253 240 239 239 252 251 251 252 251 251 251 251 251 251 251 251 251 249 251 251 251 251 257 251 251 251 251 251 251 251 251 251 251 251 251 251 251 251 251 251 251 251 251 251 251 251 251 251 251 251 251 251 251 251 251 251 251 251 251 255 251 251 255 255 284 284 283 283 279 255 277 284 284 284 284 278 283 278 278 251 251 278 278 279 279 280 278 254 254 254 254 253 254 254 
262 262 262 262 262 262 262 262 262 262 262 254 254 254 254 262 262 254 254 254 254 254 254 254 254 254 254 254 253 253 253 253 253 253 253 254 254 253 252 252 252 252 255 252 252 252 252 255 255 252 255 255 255 255 255 255 255 254 254 252 255 255 255 255 255 255 254 255 252 251 263 255 255 252 255 252 252 254 254 252 255 252 252 251 252 252 251 252 252 252 252 252 252 263 252 252 252 252 252 261 266 254 262 270 270 270 241 239 239 239 240 240 252 252 252 251 251 251 251 251 251 251 249 249 251 257 251 251 251 251 251 251 251 251 251 251 251 251 251 251 251 251 251 251 251 251 251 251 251 251 251 251 251 251 251 251 251 251 251 251 251 255 255 251 255 251 251 251 255 278 284 284 284 283 283 277 277 277 284 277 278 284 277 278 251 251 251 251 278 280 278 277 277 254 254 254 254 253 254 254 
262 262 262 262 262 262 262 262 262 262 262 262 254 254 262 254 254 254 254 254 254 254 254 254 254 254 254 253 253 253 253 252 252 252 252 252 253 254 254 253 252 252 255 255 255 255 255 252 252 255 255 255 255 255 252 251 252 254 252 252 255 255 255 252 255 255 255 255 254 252 252 255 252 255 252 252 252 254 254 252 252 251 255 263 252 255 252 252 252 252 252 262 252 263 270 263 270 270 270 252 252 252 270 270 270 241 213 213 239 239 239 240 252 252 252 251 251 251 251 251 251 251 249 251 251 251 251 257 251 251 251 251 251 251 251 251 251 251 251 251 251 251 251 251 251 251 251 251 251 251 251 251 251 251 251 251 251 251 251 251 251 251 255 251 251 251 251 255 251 279 284 284 284 283 283 277 277 277 284 284 284 284 277 278 251 251 251 252 251 286 280 280 278 252 254 254 254 254 254 280 
262 262 262 262 262 262 262 262 262 262 262 254 254 254 254 254 254 262 254 254 254 254 254 254 253 253 254 254 253 253 252 252 252 252 252 252 252 252 252 252 252 255 255 255 256 255 256 255 252 252 255 263 255 255 251 252 255 254 252 252 255 252 252 252 254 255 254 254 255 254 254 255 254 255 254 254 254 254 254 254 252 251 255 263 255 252 252 252 251 251 254 254 263 263 263 263 270 270 270 270 252 261 261 270 253 241 240 239 239 240 240 252 252 252 252 251 251 251 251 251 251 251 249 251 251 251 251 251 251 251 251 251 251 251 251 251 251 279 279 251 251 251 251 251 251 251 251 251 251 251 251 251 251 251 251 251 251 251 251 251 251 251 255 255 255 255 255 256 278 284 284 284 277 277 277 277 277 277 278 284 284 284 284 284 256 256 257 256 278 282 280 280 277 278 254 254 254 254 254 254 
262 262 262 263 263 262 262 262 262 262 262 254 254 254 254 254 254 262 254 254 253 254 254 254 253 253 254 253 252 252 252 252 252 252 252 252 252 252 252 252 256 256 255 255 255 255 255 255 255 251 263 263 255 255 252 254 252 254 252 252 255 252 252 252 252 252 254 255 255 254 255 254 254 254 254 252 252 252 254 252 251 263 263 251 263 252 252 251 252 252 251 263 270 263 263 251 258 270 270 252 252 266 263 253 242 241 240 240 240 250 252 252 252 252 252 251 251 251 251 251 251 251 251 251 251 251 251 251 251 251 249 249 251 251 251 251 251 251 251 251 251 251 251 251 251 251 251 251 251 251 253 252 252 252 251 251 252 251 251 251 251 251 255 255 255 251 251 255 279 285 284 284 277 284 284 283 277 277 278 284 284 277 284 284 278 256 256 278 278 282 279 286 284 277 251 254 254 254 254 254 
262 262 272 272 272 262 262 262 262 262 262 254 254 254 262 262 262 262 254 253 254 254 253 254 253 253 253 253 252 252 252 252 252 252 252 252 252 252 255 256 255 255 263 257 255 256 257 255 252 252 251 255 255 252 252 254 252 252 251 251 251 252 252 252 252 252 255 255 254 254 255 255 254 252 252 255 252 252 254 251 263 263 252 252 251 251 252 252 251 251 251 263 263 263 251 251 266 270 266 270 263 263 253 240 239 240 252 253 252 252 252 252 252 252 251 251 251 251 251 251 251 251 252 251 251 251 251 252 251 251 249 251 251 251 251 251 251 255 251 251 251 251 251 251 251 251 251 251 251 251 251 253 252 240 251 251 252 252 251 251 251 251 251 251 255 251 255 251 284 285 284 284 284 284 284 277 277 284 277 284 284 284 277 277 278 283 278 280 278 280 284 283 277 277 251 254 254 254 254 273 
262 272 272 272 272 262 262 262 262 262 262 254 254 262 262 262 262 262 254 254 254 253 254 253 253 253 253 252 252 252 252 252 252 252 252 252 252 252 252 251 263 263 263 255 255 255 255 255 252 252 251 251 251 263 252 252 252 252 251 251 252 252 252 252 252 252 255 252 254 254 255 252 252 252 255 255 263 260 263 263 263 256 252 252 252 251 252 251 251 252 252 260 263 261 251 251 264 270 262 263 263 262 253 240 239 240 252 253 252 252 252 252 252 252 251 251 251 251 251 251 252 253 252 252 251 251 251 252 251 251 251 251 251 251 251 251 251 251 251 251 251 251 251 251 251 251 251 251 251 251 251 254 240 240 252 251 252 256 255 255 251 251 251 251 251 251 251 251 279 283 277 284 279 284 278 284 284 283 283 283 284 284 284 284 278 278 251 251 251 251 277 286 283 278 251 251 251 254 273 254 
262 262 262 262 262 262 262 262 262 262 254 254 254 262 254 262 254 254 254 253 253 253 253 253 252 252 252 252 252 252 252 251 251 251 251 251 251 251 251 252 252 251 255 255 255 255 252 252 252 252 252 251 251 251 252 252 252 252 252 255 252 252 252 252 252 255 255 255 255 255 255 252 252 256 263 252 260 260 263 255 256 263 255 254 252 252 252 252 252 252 262 263 263 251 251 263 264 262 262 261 254 253 251 241 240 240 250 252 252 252 252 252 252 251 251 251 251 251 251 251 252 253 252 252 252 251 251 251 251 251 251 251 251 251 251 251 251 251 251 251 251 251 251 251 251 251 251 251 251 249 251 253 253 240 252 252 252 256 255 255 251 251 251 251 251 251 253 257 279 285 284 284 284 284 285 284 284 277 278 283 284 284 284 284 284 256 251 251 251 251 278 285 285 278 255 251 251 251 254 254 
262 262 262 262 262 262 262 262 262 254 254 254 254 254 254 254 253 253 254 253 253 253 253 253 253 252 252 252 252 252 252 251 251 252 251 251 251 251 251 251 251 251 251 251 255 252 252 252 252 252 252 252 251 251 252 252 252 252 252 252 252 252 252 252 252 252 252 252 255 255 255 252 256 256 260 263 252 252 263 263 263 263 255 252 254 254 252 252 252 252 262 261 250 251 251 262 262 262 263 262 263 253 251 251 240 240 250 252 252 252 252 252 251 251 251 251 251 251 251 252 253 252 252 252 252 252 252 252 252 251 251 251 251 251 251 251 251 251 251 251 251 251 251 251 251 251 251 251 251 251 251 253 253 253 253 253 252 255 255 255 251 251 252 252 253 253 253 257 279 279 284 284 284 285 285 285 284 278 277 283 284 284 284 278 277 255 251 251 251 252 277 282 285 278 256 251 251 254 254 254 
262 262 262 262 262 262 262 262 262 262 254 254 254 254 254 253 253 253 253 253 253 253 253 253 252 252 252 252 252 252 251 251 251 251 252 251 251 251 251 251 252 251 251 251 251 251 252 252 252 252 252 252 252 251 252 252 252 252 252 252 252 252 252 255 252 252 255 278 263 263 252 256 256 256 253 252 251 252 263 256 255 255 263 251 262 263 270 252 251 251 263 260 250 260 262 254 262 263 263 254 254 251 251 253 251 240 250 252 252 252 252 252 251 252 251 251 251 251 251 252 251 252 252 252 252 252 252 249 251 251 251 251 251 251 251 251 251 251 251 251 251 251 251 251 251 251 251 251 251 251 251 251 253 253 253 251 251 251 251 251 251 252 258 255 255 255 251 256 279 279 284 285 285 285 285 285 284 284 283 283 284 284 284 277 277 277 251 251 251 251 277 282 282 283 277 251 251 254 273 254 
262 262 262 262 262 262 262 262 262 262 254 254 253 254 253 253 253 253 253 253 253 253 253 253 252 252 252 252 252 252 252 251 251 251 252 251 251 251 252 252 251 252 252 251 251 252 252 252 252 252 252 252 252 252 252 252 252 254 252 252 252 263 252 252 255 252 252 252 252 252 255 255 252 254 252 252 252 252 256 263 263 263 251 251 262 263 263 251 251 263 262 262 260 262 262 262 262 263 260 252 252 251 251 251 251 250 250 252 252 252 252 252 252 252 251 251 251 251 252 252 252 251 252 252 252 252 249 249 251 251 251 251 251 251 251 251 251 251 251 251 251 251 251 251 251 251 251 251 251 251 251 251 252 251 251 273 251 251 251 251 251 256 255 256 255 251 257 255 279 279 279 284 285 285 285 285 284 277 278 278 284 284 278 277 277 277 251 251 251 251 280 282 284 283 282 251 251 254 254 254 
262 262 262 262 262 262 262 262 254 254 253 253 253 253 253 253 253 252 253 253 252 252 252 252 252 252 252 252 252 252 252 252 251 252 252 251 252 251 251 251 252 252 252 252 252 252 252 252 252 252 252 252 252 252 252 252 252 254 252 252 252 252 252 251 252 251 252 252 252 251 252 256 256 254 252 252 251 263 279 255 263 255 251 251 262 263 262 263 262 263 263 263 262 262 262 262 263 254 254 252 252 -9999 251 251 251 250 252 252 252 252 252 252 252 251 252 251 251 251 252 252 252 252 252 251 251 251 249 249 251 251 278 251 251 251 251 251 251 251 251 251 251 251 251 251 251 251 251 251 251 251 251 251 252 251 251 251 251 251 251 252 252 249 255 279 251 251 251 255 279 279 279 285 285 285 285 285 278 277 278 278 277 277 277 283 277 277 251 251 251 251 280 282 282 285 282 251 251 254 254 254 
262 262 262 262 262 262 262 262 262 262 253 253 253 253 252 252 252 252 252 252 252 252 252 252 252 252 252 252 252 252 252 252 252 252 252 251 252 251 251 252 252 251 252 252 252 252 252 252 255 255 252 252 252 251 251 256 254 258 254 252 252 252 252 256 256 252 252 255 252 252 252 256 256 254 252 252 252 252 263 263 255 251 251 262 262 262 262 262 262 263 264 263 263 270 262 270 263 254 252 252 254 254 251 251 250 252 252 252 252 252 252 251 251 252 251 251 251 251 252 252 252 252 252 252 251 251 251 251 251 251 251 251 251 251 251 251 251 251 251 251 251 251 251 251 251 251 251 251 251 251 251 251 251 251 251 252 251 252 251 252 251 251 251 278 251 251 251 278 256 279 279 279 284 284 285 285 285 279 278 283 277 277 277 277 277 277 251 251 251 251 280 280 280 284 282 251 251 254 254 254 
262 262 262 272 262 262 262 262 262 262 252 254 254 252 253 252 252 252 252 252 252 252 252 252 252 252 252 252 252 252 252 252 252 252 252 252 252 251 251 252 252 252 252 252 256 256 256 256 256 255 254 252 252 252 256 256 252 254 254 252 252 252 263 252 256 252 254 254 254 252 252 256 252 254 252 252 252 252 256 263 255 251 251 262 262 262 262 262 262 262 270 270 270 270 264 253 254 254 254 254 254 254 253 253 253 252 252 252 252 252 252 252 252 252 252 252 252 252 252 252 253 252 252 251 252 252 251 251 251 251 251 251 251 251 251 251 251 251 251 251 253 252 252 251 251 251 251 251 251 251 251 251 252 252 251 252 251 251 251 273 251 251 251 251 251 251 249 256 257 279 279 284 284 285 279 285 279 279 278 283 283 277 277 277 277 277 251 251 251 251 251 251 279 279 251 251 251 254 254 254 
272 272 272 262 262 262 262 262 262 262 262 262 254 254 262 262 262 253 252 252 252 252 252 252 252 252 252 252 252 252 252 252 252 252 252 252 252 252 252 252 252 252 256 252 256 256 256 252 252 254 258 254 252 252 252 256 252 254 254 253 252 256 252 252 252 252 254 254 254 252 256 256 254 253 252 252 252 252 256 255 263 251 251 262 262 262 262 262 263 263 270 270 270 251 251 253 252 254 254 253 253 253 253 252 252 252 252 252 252 252 252 252 252 252 252 252 252 252 252 252 253 252 252 252 252 251 251 251 251 251 251 251 251 251 251 251 251 251 251 251 252 252 252 252 251 251 251 251 251 251 251 251 252 252 252 252 251 251 251 251 251 251 251 251 251 251 249 255 257 279 279 285 285 285 277 285 284 278 284 277 278 277 277 277 277 277 251 251 256 279 279 256 279 279 281 251 251 254 254 254 
273 273 273 273 262 262 262 262 262 262 262 262 262 262 262 262 252 252 252 252 252 252 252 252 252 252 252 252 252 252 252 253 252 252 252 252 253 252 252 252 252 252 256 252 256 252 256 256 256 256 254 254 254 252 252 256 256 254 254 254 252 252 252 256 252 256 254 254 254 254 257 258 254 253 252 252 252 252 255 255 255 251 251 262 262 262 263 262 262 263 263 263 251 251 251 254 254 254 254 253 253 253 253 252 252 252 252 252 252 252 252 252 252 252 253 253 253 253 253 253 253 252 252 252 252 251 251 251 251 251 251 252 252 252 251 251 251 251 251 251 253 252 252 251 252 251 251 251 251 251 251 251 252 252 252 251 251 251 251 251 251 251 251 251 251 251 251 255 257 285 285 285 285 285 285 285 284 284 278 277 277 277 277 277 277 277 279 252 251 256 279 256 256 279 279 279 251 254 254 243 
277 277 273 277 277 273 267 267 267 262 262 262 262 262 262 262 254 254 254 252 252 252 252 252 262 252 262 254 254 254 253 253 252 252 252 252 253 252 252 252 252 252 256 252 256 252 256 252 256 256 256 252 252 256 252 256 258 254 254 253 252 252 252 252 252 252 252 254 258 258 256 258 254 254 253 252 252 251 255 255 255 251 251 262 262 262 262 262 262 262 253 253 251 251 253 254 254 254 254 254 253 253 253 252 252 252 252 252 252 252 252 252 252 252 254 253 254 253 253 253 252 252 252 252 251 251 251 251 251 251 251 252 252 252 251 251 251 251 251 251 253 252 252 252 252 252 251 251 251 251 252 251 252 252 251 251 251 251 251 251 251 251 251 252 251 252 252 257 257 286 286 286 286 279 278 279 284 284 283 283 283 278 277 277 277 277 277 251 251 279 279 279 279 279 281 251 251 254 254 254 
277 277 277 277 273 273 272 272 267 267 262 262 262 262 262 262 254 254 254 254 254 254 254 254 262 254 254 254 254 254 262 252 252 252 252 252 252 256 256 256 252 256 252 252 252 252 252 252 278 252 256 256 256 256 256 256 256 254 254 254 254 253 252 252 252 252 254 254 256 256 258 258 254 254 252 252 251 251 251 251 263 251 251 251 262 262 262 262 262 251 251 251 254 254 254 254 254 254 254 254 253 253 253 253 252 252 252 252 252 252 252 252 252 254 254 253 253 253 253 252 252 251 251 251 251 251 251 251 251 251 252 252 252 252 252 251 251 251 251 251 252 252 257 253 253 252 252 252 251 251 252 252 252 252 252 251 251 251 251 251 251 251 251 251 253 253 253 254 278 286 286 286 285 285 285 284 279 284 284 283 283 277 277 277 277 283 279 256 256 251 279 277 256 251 251 251 251 254 254 254 
277 282 277 273 277 272 272 267 267 267 267 267 262 262 262 262 254 254 254 254 254 254 262 262 254 253 254 254 254 252 253 252 252 252 252 252 256 256 252 254 252 253 253 253 252 252 252 252 252 252 256 256 252 278 256 256 256 254 258 254 254 256 252 255 254 258 254 254 256 258 256 258 254 254 254 252 252 251 251 251 251 251 251 262 262 262 262 262 251 251 251 254 254 254 254 254 254 254 254 254 254 253 253 253 252 252 252 252 252 252 252 252 252 254 254 253 253 252 252 252 251 251 251 251 251 251 251 251 251 251 252 252 252 252 252 252 252 252 252 251 252 252 252 252 252 252 252 252 251 252 252 252 252 251 252 252 252 252 251 251 251 251 251 253 253 252 251 249 278 278 285 283 283 284 285 284 284 284 284 278 283 278 277 277 277 284 279 251 251 251 251 251 251 251 251 251 251 254 254 254 
273 277 273 277 282 267 267 267 267 267 267 267 267 267 262 262 262 253 254 254 254 254 262 254 254 254 254 262 252 252 262 262 252 252 252 252 256 254 254 254 254 254 254 254 254 253 252 252 252 252 256 252 256 257 256 256 252 258 258 254 257 256 256 256 256 258 254 258 277 275 258 258 254 254 252 252 252 252 252 252 252 251 251 254 254 262 254 254 254 254 254 254 254 254 254 254 254 254 254 254 254 253 253 253 252 252 252 252 252 252 252 252 254 254 254 253 252 252 251 252 251 251 251 251 251 251 251 251 251 254 252 252 252 254 253 253 252 254 254 254 252 252 252 273 252 252 252 252 252 252 252 252 252 252 254 253 252 252 252 251 251 253 253 252 252 251 251 249 253 284 285 285 285 285 285 284 284 284 278 278 283 283 284 284 284 283 279 249 251 251 251 251 251 251 251 251 251 254 273 254 
273 273 277 273 273 282 267 267 267 267 267 267 267 267 262 262 267 262 262 252 254 254 254 254 254 254 262 262 262 262 262 262 262 254 252 266 254 254 254 258 258 254 254 254 258 258 254 254 252 254 254 253 254 254 257 254 257 258 258 254 254 256 252 252 256 278 258 277 275 258 258 258 254 254 252 252 252 252 254 262 252 252 254 254 254 254 254 254 254 254 254 254 254 254 254 254 254 254 254 253 253 253 252 252 252 252 252 252 252 252 252 254 254 254 253 253 252 252 251 252 251 251 251 251 251 251 251 251 252 252 253 253 254 254 253 253 254 254 252 252 252 252 252 252 252 252 252 253 252 252 252 252 254 254 254 253 253 253 253 253 253 252 252 252 252 251 251 251 251 278 284 284 283 286 285 284 277 284 284 283 283 278 278 284 284 284 283 251 251 251 251 251 251 251 251 277 256 259 254 254 
272 272 272 277 277 277 277 267 267 267 267 272 272 267 262 267 262 262 252 262 262 254 253 254 254 252 252 262 262 262 267 267 266 266 262 267 254 254 267 258 254 254 267 254 267 254 254 255 255 255 255 254 252 254 254 254 258 258 258 254 258 258 254 252 252 256 275 275 260 278 258 258 254 254 252 252 252 254 254 254 254 254 254 254 254 254 254 254 254 254 254 254 254 254 254 254 254 254 253 253 253 253 253 253 253 253 253 254 254 254 254 254 254 253 253 252 252 252 252 251 251 251 251 251 251 251 251 251 252 254 254 254 254 254 254 252 252 253 273 252 252 252 252 252 253 253 253 252 252 252 254 254 254 254 254 253 253 253 253 253 252 252 252 252 252 252 251 251 251 249 285 284 285 285 285 284 278 284 284 278 278 278 284 284 283 283 280 251 279 251 256 279 279 279 256 256 259 259 254 254 
272 272 272 272 273 273 277 267 267 267 273 272 267 267 267 267 267 267 267 262 267 267 267 267 267 267 267 267 267 267 266 267 267 267 266 262 252 256 256 256 254 252 252 267 254 278 278 278 254 258 254 254 254 254 254 258 258 254 258 258 258 258 258 258 258 252 256 278 275 278 278 258 262 254 252 254 254 254 254 254 254 254 254 254 254 254 254 254 254 254 254 254 254 254 254 254 254 254 254 254 253 253 253 253 253 253 254 254 254 254 254 254 253 253 252 252 252 252 252 251 251 251 251 251 251 251 252 252 252 254 254 254 254 254 252 252 252 252 252 252 252 252 252 251 251 251 251 251 251 252 254 254 254 252 254 253 253 261 261 261 272 252 252 252 252 252 252 251 251 251 286 285 285 285 285 284 284 284 284 283 283 284 284 284 284 284 284 279 279 251 279 256 256 251 256 280 259 265 254 254 
272 272 272 272 272 273 267 267 267 267 267 253 253 267 267 267 267 267 267 262 267 267 267 267 267 267 267 267 267 267 267 267 267 267 252 252 252 256 252 252 252 252 252 252 252 267 254 252 255 278 254 258 254 254 254 258 258 254 254 258 254 258 258 258 258 254 254 254 278 278 278 278 262 262 254 254 254 254 254 254 252 252 255 254 254 254 254 254 255 254 254 254 254 256 254 254 254 254 254 254 254 253 253 254 254 254 254 254 254 254 254 253 252 252 252 252 252 252 252 252 251 251 251 252 252 251 251 251 252 254 254 254 254 252 252 252 252 252 253 252 251 251 251 251 251 251 251 252 252 254 254 254 254 262 254 272 272 252 252 261 261 272 253 253 253 253 253 253 251 254 279 293 278 279 285 284 284 284 284 278 278 278 284 284 284 284 280 256 256 251 256 256 256 251 256 251 259 265 254 254 
278 272 272 272 272 272 266 257 267 267 262 253 253 267 267 267 267 262 253 253 267 267 267 267 267 267 267 267 267 267 267 272 272 253 252 252 252 252 252 253 252 252 252 252 256 252 252 252 252 278 275 275 275 256 275 275 275 254 254 258 258 258 258 258 258 258 258 254 278 278 275 261 262 254 254 254 254 254 254 254 252 251 251 254 254 254 254 255 254 254 254 254 254 254 273 254 254 254 254 254 254 254 254 254 254 254 254 254 253 253 253 253 252 252 252 252 252 252 252 252 252 252 252 252 252 252 251 251 254 254 252 252 252 273 252 252 252 251 252 251 251 251 251 251 251 251 251 254 252 252 254 254 262 262 262 262 253 253 252 252 253 260 253 253 253 253 253 253 253 258 286 286 284 285 285 278 284 284 283 283 278 278 278 283 284 280 284 280 256 256 251 251 251 251 251 251 251 254 273 254 
277 282 276 272 262 262 267 267 267 262 262 253 253 267 267 262 267 253 253 267 267 267 267 262 252 252 252 267 267 272 272 272 262 253 252 252 252 252 252 253 252 252 252 252 252 252 252 255 252 252 278 275 278 275 252 275 275 256 278 258 278 254 258 277 258 277 258 254 258 278 265 266 262 262 253 253 253 254 254 252 252 255 255 254 254 255 255 278 255 255 254 254 254 254 254 254 254 254 254 254 254 254 254 254 254 254 254 253 253 252 252 253 252 252 253 252 252 252 252 252 252 251 252 252 252 251 252 252 254 252 252 252 251 252 252 273 252 252 252 251 251 251 251 251 251 251 254 254 254 252 262 262 262 253 253 253 253 253 253 252 252 252 253 253 253 253 253 253 254 286 286 286 285 285 285 284 278 284 277 283 278 278 278 283 283 280 284 280 251 251 251 251 251 251 251 256 259 260 254 254 
282 282 310 278 272 267 267 267 267 267 267 262 262 262 267 267 267 272 267 267 267 267 262 262 262 262 262 261 262 262 262 262 262 254 254 252 252 262 252 253 252 252 252 252 252 252 252 252 252 252 252 260 278 252 260 252 254 256 278 278 278 254 275 278 278 278 258 258 258 258 265 262 262 254 253 252 253 253 252 252 252 255 255 254 254 255 255 255 255 255 255 254 254 254 254 254 254 254 254 254 254 254 254 254 254 254 254 253 252 252 252 252 252 252 253 252 252 253 252 252 252 251 251 252 252 252 254 254 254 252 251 252 252 251 251 251 251 251 251 251 251 251 251 251 251 254 254 254 254 254 254 262 253 253 253 253 253 253 252 253 252 252 252 261 253 253 253 252 278 278 286 286 285 278 278 284 278 278 278 277 277 257 277 278 283 280 284 282 251 251 251 251 251 251 251 251 259 254 254 254 
282 277 278 278 267 262 262 273 267 267 267 267 267 267 267 267 267 267 273 267 267 267 262 262 262 262 262 262 262 254 254 254 254 254 254 252 262 253 253 252 252 252 252 252 252 252 252 252 252 252 252 252 278 260 260 252 252 252 252 275 275 278 278 275 278 278 278 258 258 258 258 262 262 254 253 253 252 252 252 252 252 252 278 252 275 255 255 254 254 254 254 255 254 254 254 254 254 254 254 254 254 254 254 254 254 254 253 253 252 252 252 252 252 254 253 253 252 252 252 252 252 251 251 252 252 254 254 252 252 252 273 273 273 251 251 251 251 251 252 252 251 251 251 251 254 254 254 253 253 253 253 253 253 253 252 253 253 253 253 253 252 252 252 252 252 252 251 251 279 286 309 258 293 278 277 278 278 278 278 278 278 257 257 278 280 280 284 282 251 251 251 251 251 251 251 251 259 254 254 254 
273 277 278 282 267 267 272 267 267 267 267 267 267 267 267 267 273 273 267 267 267 267 267 262 262 262 262 262 254 254 254 254 254 254 252 252 262 262 262 262 252 252 252 252 252 252 252 252 252 252 252 252 253 252 252 252 252 252 252 278 278 278 278 278 278 278 278 258 252 254 278 254 254 254 254 252 252 252 252 254 255 255 252 278 255 254 254 254 254 254 255 278 254 254 254 255 255 254 254 254 254 254 254 254 254 254 253 253 252 252 253 252 253 253 253 252 252 252 252 252 251 251 252 252 252 252 253 252 273 273 252 251 251 251 251 251 252 252 252 252 252 252 252 254 254 254 254 253 253 253 253 253 253 253 252 252 252 253 253 253 253 252 252 252 252 252 251 251 255 278 286 253 253 279 278 256 256 256 256 278 257 257 284 278 280 280 282 282 251 251 251 251 251 251 251 259 254 274 254 254 
273 282 282 282 282 277 267 267 267 273 267 273 267 267 267 273 272 272 267 267 267 267 267 267 267 262 262 262 254 254 254 254 254 254 262 267 262 262 262 262 262 252 252 252 252 252 252 253 252 252 253 253 252 252 252 252 256 278 278 278 278 278 278 278 278 278 278 278 256 278 254 262 262 254 254 254 254 254 254 254 254 255 252 252 278 254 254 254 254 255 255 255 254 254 255 255 255 255 254 254 254 254 254 254 253 253 253 253 253 253 253 252 252 252 252 253 252 252 252 252 252 252 252 252 252 253 252 251 249 252 251 251 251 252 252 252 252 252 252 252 252 252 254 254 254 254 254 254 253 253 253 252 252 252 252 252 252 252 252 253 253 253 252 252 252 252 251 249 257 279 286 279 279 279 256 256 256 278 256 278 257 284 284 278 278 280 282 281 251 251 251 251 252 251 251 254 259 254 254 254 
273 273 282 282 282 267 267 267 267 273 273 267 267 273 273 272 272 272 267 267 267 267 267 267 267 267 267 267 254 254 254 254 254 262 262 262 262 262 262 262 262 262 262 262 253 253 253 253 252 252 253 252 252 252 252 252 278 275 275 278 275 278 278 278 278 278 278 278 275 254 254 262 254 254 254 254 254 254 254 254 254 254 254 255 255 255 254 254 254 255 278 254 254 254 255 255 254 254 254 254 254 254 254 254 254 254 254 254 254 254 253 252 252 252 252 253 254 253 253 252 252 252 252 252 252 252 252 251 251 251 252 252 252 252 252 252 252 252 252 252 252 254 254 254 254 254 254 254 254 253 252 252 252 252 252 252 252 252 252 252 260 253 253 252 240 252 251 251 258 286 286 279 285 285 285 285 278 278 284 283 284 284 284 285 278 280 286 282 252 251 251 251 252 254 274 254 259 254 254 254 
273 273 277 282 281 310 277 273 273 273 273 267 273 273 273 272 272 262 267 267 267 267 267 267 267 267 267 267 262 254 267 267 262 262 262 262 262 262 262 262 262 262 262 262 253 253 253 253 253 253 253 253 252 252 252 252 278 275 275 278 278 275 275 275 278 279 279 278 258 254 254 254 254 254 254 254 254 254 254 254 254 254 254 254 254 255 254 254 255 255 278 254 254 254 254 254 254 254 254 254 254 254 254 254 254 253 253 252 253 253 253 253 252 253 253 254 252 254 253 252 252 252 252 252 252 251 251 251 252 252 252 252 252 254 254 252 254 254 252 254 254 254 254 254 254 254 254 254 254 253 253 252 252 252 252 251 251 251 251 251 252 252 253 240 240 252 252 254 258 285 284 285 284 285 278 279 256 278 256 284 284 284 285 284 281 282 280 286 251 252 251 251 252 254 274 254 254 254 274 254 
282 277 277 281 282 310 310 277 273 273 273 273 267 267 273 273 267 267 267 267 267 267 267 267 267 267 267 267 262 267 267 262 267 267 262 262 262 267 262 262 262 262 262 262 262 254 253 253 253 253 253 252 252 252 252 252 278 278 278 275 275 275 275 278 278 279 279 278 254 255 254 254 254 254 254 254 254 254 262 254 254 254 254 254 254 254 255 254 278 278 255 254 254 254 254 254 254 254 254 254 254 254 254 254 254 253 253 252 253 252 252 253 253 254 251 252 252 252 252 252 252 252 252 252 251 252 251 251 252 252 252 254 254 254 254 254 254 254 254 254 254 254 254 254 254 254 254 254 254 254 253 253 240 240 252 251 251 251 251 251 251 252 253 240 240 252 253 254 258 285 293 285 285 293 285 285 283 256 256 284 284 285 285 286 285 282 282 282 252 251 251 251 251 254 254 254 254 274 254 254 
282 282 273 267 282 310 282 281 273 273 273 273 267 267 267 267 267 267 267 267 267 267 267 267 267 267 267 267 267 267 267 267 267 267 267 267 262 262 262 262 262 262 262 253 253 253 253 253 253 253 253 253 252 252 252 252 275 278 275 275 275 275 278 278 279 279 279 278 278 255 255 254 254 254 254 254 254 255 262 254 254 254 254 254 254 254 254 278 278 255 255 254 254 255 254 254 254 255 254 254 254 254 254 254 253 253 253 252 252 252 252 252 252 254 251 251 251 252 252 252 254 252 252 251 251 251 251 252 252 254 254 254 254 254 254 254 254 254 254 254 254 254 254 254 254 254 254 254 254 254 254 240 240 240 252 251 251 251 253 253 253 253 253 240 240 252 253 277 286 292 285 285 284 285 285 278 257 256 283 284 284 285 286 286 286 282 282 282 280 252 251 251 251 254 254 274 254 274 259 278 
273 267 267 267 267 267 267 281 277 273 273 273 267 267 267 267 267 267 267 267 267 267 267 267 267 267 267 267 267 267 267 267 267 267 267 262 262 262 262 262 262 262 262 253 253 253 253 253 253 253 253 253 252 252 252 252 278 278 275 275 278 278 279 279 278 278 278 278 254 254 278 254 254 254 254 254 255 254 254 255 277 254 254 254 254 255 278 278 278 255 255 255 255 255 255 254 273 255 254 254 254 254 254 254 254 253 253 252 252 253 252 252 254 252 251 252 252 252 273 252 252 254 251 251 251 252 252 252 254 254 254 254 254 254 254 254 254 254 254 254 254 254 254 254 254 254 254 254 254 254 253 253 240 252 252 252 252 261 253 253 253 253 252 252 252 252 277 264 286 285 257 293 285 293 279 257 256 284 256 284 284 286 286 286 286 282 282 282 257 251 251 254 254 251 254 274 254 293 304 278 
253 253 267 267 267 267 267 267 277 273 273 253 261 273 267 267 267 267 267 267 267 267 267 267 267 267 267 267 267 267 267 267 267 267 262 267 267 262 262 262 262 262 253 253 262 253 253 253 254 267 254 253 252 252 252 252 275 275 275 278 278 279 279 279 279 278 252 275 275 254 254 254 254 254 254 254 254 254 255 255 254 254 254 254 254 277 278 256 278 278 255 255 273 255 254 273 255 254 254 254 254 254 273 273 254 254 252 252 254 254 252 252 252 252 252 252 252 251 252 273 252 252 252 251 252 252 254 254 254 254 254 254 254 254 254 254 254 254 254 254 254 254 254 254 254 254 254 254 254 254 253 253 252 252 252 253 253 253 253 253 253 253 253 252 252 251 253 265 264 293 257 257 257 258 257 258 256 284 284 257 284 278 279 259 251 252 252 252 252 251 251 254 254 254 254 254 254 274 278 278 
253 253 253 253 267 267 267 281 267 267 267 267 253 267 273 277 267 267 267 267 267 267 267 267 267 267 267 267 273 267 267 267 267 267 267 267 267 262 262 262 262 262 253 262 254 253 253 267 267 254 254 253 252 252 252 252 275 275 275 278 278 278 278 279 275 275 275 275 278 275 262 254 254 254 254 278 278 278 278 278 278 278 277 255 255 255 254 255 255 255 278 255 255 273 254 255 255 273 254 254 254 254 254 262 254 254 253 252 252 252 252 252 252 252 252 252 252 252 252 252 251 252 273 251 252 254 254 254 254 254 254 254 254 254 254 254 254 254 254 254 254 254 254 254 254 254 254 254 254 254 254 254 254 254 254 254 253 262 254 254 254 253 252 252 252 253 273 265 258 285 284 257 258 256 258 256 256 284 257 257 257 258 258 286 252 251 252 252 251 252 254 254 251 254 254 254 254 254 304 278 
253 253 253 253 267 267 282 281 281 267 267 267 267 267 267 261 277 267 267 267 267 262 267 267 267 267 267 267 273 267 273 267 267 267 267 262 267 267 262 262 262 262 253 262 254 254 253 254 254 254 253 252 252 252 267 278 278 278 275 275 278 278 279 275 278 275 278 275 254 278 254 254 278 278 278 278 254 254 255 255 254 278 278 278 255 262 255 252 255 255 278 278 255 255 255 278 255 273 254 254 254 254 273 262 262 254 254 254 252 252 252 252 252 252 252 252 252 252 252 252 252 252 252 252 254 254 254 254 254 254 254 254 254 254 254 254 254 254 254 254 254 254 254 254 254 254 254 254 254 254 254 254 253 254 254 254 254 254 273 254 254 254 253 252 252 253 273 264 257 256 257 257 256 258 258 284 257 257 252 252 256 256 286 286 251 251 252 252 251 253 254 251 251 254 254 254 254 254 278 273 
253 272 253 253 253 277 282 273 273 267 267 267 267 267 267 267 261 267 267 267 267 267 262 273 267 267 267 267 267 267 267 273 273 267 267 267 267 267 267 262 262 262 253 253 252 267 267 267 254 267 253 252 252 267 278 278 278 278 278 260 260 278 278 278 278 278 275 254 278 275 262 254 278 278 278 278 278 254 254 254 255 255 278 262 262 262 255 252 255 278 278 278 278 278 255 255 255 254 254 254 254 254 254 262 254 254 254 252 252 254 254 252 254 254 252 252 252 252 252 252 251 251 252 252 254 254 254 254 254 254 254 254 254 254 254 254 254 254 254 254 254 254 254 254 254 254 254 254 254 254 254 253 253 254 254 254 254 254 254 261 254 254 254 253 253 273 277 257 257 278 256 257 257 256 257 292 253 252 253 253 256 256 284 259 251 251 252 252 251 254 251 254 254 254 254 254 274 274 278 273 
273 267 253 267 273 277 267 267 253 253 253 267 267 267 267 267 267 267 267 278 267 267 267 273 273 273 273 273 277 277 267 267 273 267 267 267 267 267 267 267 262 253 253 253 267 267 267 267 253 267 267 252 252 263 278 275 278 263 263 278 278 278 278 252 278 278 275 278 254 262 254 262 278 254 254 278 275 278 255 278 255 278 262 278 262 254 255 255 255 278 278 278 278 278 278 255 273 273 254 254 254 254 254 254 254 254 254 252 252 252 252 252 252 252 252 252 252 252 252 252 252 251 252 252 254 254 254 254 254 254 254 254 254 254 254 254 254 254 254 254 254 254 254 254 254 254 254 254 254 254 254 253 253 253 262 254 254 254 254 260 260 261 273 273 253 273 265 253 279 257 257 257 257 307 305 257 257 253 253 253 256 280 286 286 286 251 252 252 251 254 251 254 254 254 254 254 254 254 278 278 
273 267 267 277 281 267 267 253 267 253 253 252 252 252 267 267 267 281 261 273 277 278 278 267 267 277 273 273 273 277 267 267 273 272 267 267 267 267 267 267 253 253 253 253 267 267 267 267 267 267 252 252 252 263 263 263 263 278 263 279 278 278 252 275 278 278 278 254 278 262 262 262 254 275 275 275 278 278 278 278 255 262 262 278 262 262 254 252 252 278 278 278 278 278 278 255 254 254 254 254 262 254 254 254 254 254 254 252 252 252 252 251 251 252 252 252 252 252 252 252 252 252 254 273 254 254 254 254 254 254 254 254 254 254 254 254 254 254 254 254 254 254 254 254 254 254 254 254 254 254 254 254 253 254 262 273 254 254 254 254 273 273 273 273 305 253 279 257 256 257 257 307 257 257 257 257 257 256 278 254 258 286 286 286 286 251 251 252 254 252 254 254 254 254 254 254 254 254 278 277 
273 273 267 267 267 267 267 273 267 267 253 252 267 252 267 267 267 281 253 273 267 267 267 278 267 277 277 273 273 267 277 267 267 273 267 267 267 267 267 253 267 253 252 267 267 267 267 267 267 252 252 252 251 252 263 263 263 263 263 275 278 278 278 278 278 275 275 278 278 275 262 262 275 278 278 278 254 254 275 278 278 262 255 278 278 278 262 252 255 255 278 278 278 278 278 255 273 255 254 254 254 254 254 254 255 254 252 252 252 252 252 252 252 252 252 252 252 252 252 252 254 252 252 254 254 252 252 254 254 254 254 254 254 254 254 254 254 254 254 254 262 262 254 254 254 254 254 254 254 254 254 254 254 254 254 273 254 254 254 254 254 251 253 252 279 257 257 256 256 257 256 257 257 256 257 258 285 256 258 258 258 258 286 286 282 251 251 252 254 254 254 254 254 254 259 286 259 278 273 278 
273 273 267 267 267 267 267 273 267 267 267 267 267 252 267 267 267 267 267 267 267 267 267 267 267 278 277 277 267 267 267 267 267 267 267 267 267 267 267 267 267 252 252 267 252 252 252 267 252 252 252 252 252 252 252 260 263 278 278 278 278 275 275 278 278 278 275 278 278 275 275 262 262 260 275 278 254 278 278 278 278 262 262 255 278 262 255 255 255 255 278 278 278 278 279 279 255 255 254 255 255 254 255 254 254 254 252 252 252 252 252 252 252 252 252 252 252 251 252 252 252 252 254 254 254 254 252 254 254 254 254 254 254 254 254 254 262 254 254 254 254 262 262 262 254 254 254 254 254 254 254 254 254 254 254 254 254 253 254 253 252 252 252 252 256 256 256 256 257 257 257 257 257 257 257 258 258 258 258 258 258 258 286 286 286 251 252 252 254 254 251 254 254 254 259 286 267 278 273 278 
273 273 273 253 253 267 273 273 273 267 267 267 267 252 252 267 267 267 267 267 267 267 267 267 267 278 277 267 267 273 267 267 267 267 267 267 267 267 267 267 267 267 267 267 267 267 267 267 252 252 252 252 252 252 252 252 263 278 278 278 278 278 278 278 275 278 278 278 278 278 262 262 262 278 278 278 278 278 278 254 262 262 262 254 255 252 255 252 255 255 278 278 254 255 255 278 252 252 255 278 278 278 252 252 252 252 252 254 252 252 252 252 252 252 252 252 252 252 252 252 252 252 254 254 254 254 254 254 254 254 254 254 254 254 254 254 262 254 262 254 254 254 262 262 262 252 252 254 254 254 254 254 254 254 273 254 253 254 253 253 252 252 251 251 252 256 256 256 257 257 257 257 257 257 258 258 258 258 258 258 286 286 286 286 286 251 251 251 252 254 251 254 254 254 259 267 278 278 273 274 
273 273 253 253 267 267 277 281 267 267 267 273 267 252 252 267 267 267 267 267 267 267 267 267 267 273 278 278 277 273 273 267 267 267 267 267 267 267 267 267 267 267 267 267 267 267 267 267 277 252 252 252 252 252 252 252 252 278 278 278 278 278 260 275 278 260 278 260 260 262 262 262 262 262 254 278 275 278 275 254 262 262 262 252 255 252 252 255 278 278 278 278 278 255 278 278 278 252 252 252 278 252 252 252 252 252 252 252 252 254 254 254 252 252 252 252 252 252 252 252 252 254 254 254 254 254 254 254 254 254 254 254 254 262 262 254 262 254 262 254 254 262 262 262 262 252 252 254 251 254 254 253 253 253 253 253 253 254 253 253 252 252 252 252 252 256 257 256 257 256 257 257 257 258 258 258 258 258 258 258 258 286 286 286 286 251 251 251 251 254 254 254 254 254 259 259 267 278 278 273 
273 273 273 267 267 267 253 277 267 267 267 273 253 252 252 252 252 267 267 267 267 267 267 281 267 267 267 273 273 273 273 267 267 267 267 267 267 267 267 267 267 267 267 267 267 267 267 252 267 267 252 252 252 252 252 252 263 263 263 278 278 278 278 278 260 254 260 278 254 278 278 262 262 262 278 275 275 278 278 254 254 252 252 252 255 252 278 263 278 263 263 263 263 252 278 278 278 255 255 278 252 252 278 278 278 252 252 251 254 254 254 254 252 254 252 252 252 252 252 252 252 254 254 254 254 254 254 254 254 254 254 254 254 254 254 262 254 254 254 254 262 262 262 262 261 252 251 251 251 251 254 253 253 252 252 252 252 252 252 252 252 251 252 256 256 256 256 256 257 257 257 257 265 252 256 264 258 264 258 286 286 286 280 286 286 251 251 251 251 254 254 254 254 254 259 267 267 277 273 273 
273 273 273 267 253 253 267 267 277 281 281 273 273 252 252 252 267 267 267 267 267 267 267 267 267 267 267 273 267 273 267 267 267 267 267 267 267 267 267 267 267 267 267 267 267 267 267 262 252 252 252 252 252 255 262 260 263 260 260 263 263 278 278 278 278 260 278 278 263 262 262 262 263 263 278 260 278 278 278 278 278 262 252 252 255 255 263 263 260 263 263 252 252 252 278 278 278 254 262 252 252 278 252 278 252 252 252 251 252 253 254 254 252 252 254 254 252 252 252 252 252 254 254 254 254 254 254 262 254 262 262 262 254 254 254 262 262 262 262 262 252 262 252 253 252 251 251 251 251 251 251 253 253 252 252 252 252 252 252 252 251 251 252 256 257 257 257 252 279 252 257 257 253 260 265 258 280 280 258 286 286 286 280 286 286 251 251 251 251 254 254 254 254 254 254 267 267 258 277 273 
273 273 267 267 267 253 253 267 273 281 281 273 273 267 252 252 267 267 267 267 267 267 267 267 267 267 267 267 267 273 267 267 267 267 267 267 267 267 267 267 267 267 267 267 267 267 267 267 267 253 252 252 262 262 262 262 263 263 260 263 263 279 263 278 260 260 278 263 260 262 262 262 252 260 278 260 278 278 278 278 278 255 252 252 252 251 263 252 252 252 252 252 252 252 278 252 252 252 252 252 252 252 252 252 252 263 261 252 252 254 254 254 254 254 254 254 252 252 252 252 254 254 254 254 254 254 262 254 254 262 254 262 254 254 262 262 262 262 262 262 262 252 252 252 252 251 251 251 251 251 251 251 252 253 252 252 252 252 252 252 251 251 252 252 256 256 256 257 279 279 279 253 280 256 265 279 286 280 286 286 286 286 280 280 286 280 251 251 251 254 254 254 254 254 254 254 262 266 278 273 
273 273 267 267 267 267 267 267 267 267 267 281 273 267 253 252 252 252 252 252 252 267 267 267 267 267 267 267 267 267 267 267 267 267 267 267 267 267 267 262 267 267 267 267 267 278 278 267 278 252 252 262 262 262 252 252 263 263 260 263 263 278 263 263 263 260 278 263 262 262 262 253 252 260 278 278 278 278 262 278 278 263 252 252 255 252 252 263 252 252 252 252 252 252 252 252 252 252 262 255 252 252 252 262 252 252 273 252 252 254 254 254 254 254 254 254 252 252 252 254 254 254 254 254 254 254 262 262 254 254 254 262 262 254 262 262 262 254 262 253 252 252 252 252 252 252 252 252 251 251 249 252 252 252 252 252 252 252 252 252 251 251 252 257 279 257 257 256 257 257 265 279 279 279 265 260 264 286 286 286 286 280 280 280 277 255 251 251 251 254 254 251 251 254 285 254 254 262 305 305 
273 273 273 267 267 267 267 267 267 267 267 267 273 277 267 267 252 252 252 252 252 252 267 267 267 267 267 267 278 278 267 267 267 267 267 273 253 267 267 267 267 267 267 278 278 278 278 278 252 262 262 262 262 252 252 252 252 263 263 263 263 278 260 278 260 263 278 278 262 262 262 252 252 252 260 278 278 263 262 263 263 263 252 252 252 252 252 263 263 252 252 252 252 262 252 252 252 252 278 278 252 254 262 262 252 252 252 254 254 254 254 254 254 254 254 254 254 254 254 254 254 254 254 254 254 254 262 254 262 254 262 262 262 262 262 262 262 262 254 253 252 252 252 252 252 252 252 252 252 251 249 249 252 252 252 252 252 252 251 251 251 251 252 278 256 257 257 253 257 257 279 279 279 279 279 281 264 280 286 286 286 280 258 282 280 251 251 251 254 258 251 251 251 251 254 254 254 262 305 277 
273 273 267 267 253 267 267 267 267 267 267 267 267 267 267 267 252 252 252 252 252 252 267 267 267 267 267 278 278 267 267 267 267 267 267 267 267 267 253 267 267 267 267 278 278 278 278 262 262 262 262 262 262 252 252 252 252 252 260 263 263 263 278 263 278 263 278 260 262 263 263 253 252 252 263 278 278 278 263 263 263 262 255 255 252 252 252 263 263 252 254 252 278 262 252 252 252 255 278 252 262 262 262 252 254 254 254 254 252 254 254 254 254 254 254 254 254 254 254 254 254 254 254 262 254 254 254 262 262 262 262 262 262 273 262 262 262 262 253 253 253 252 252 252 252 252 252 252 252 252 251 249 252 252 252 252 252 251 251 251 251 251 252 257 257 257 257 257 257 265 265 265 265 256 279 281 281 286 286 -9999 280 255 255 251 251 251 251 251 254 251 251 251 251 254 254 254 254 262 273 273 
273 273 253 267 253 267 267 267 267 267 267 253 253 267 267 267 267 267 252 252 252 252 267 267 267 267 267 267 278 278 278 267 267 267 267 267 267 267 267 267 267 267 253 252 262 278 278 278 262 263 263 278 278 252 252 252 252 278 278 278 263 263 263 263 263 278 278 278 278 278 262 252 278 255 263 278 278 278 263 263 273 252 252 252 252 252 263 263 263 252 252 252 254 252 252 252 252 278 263 252 273 262 252 254 254 254 254 254 252 254 254 254 254 254 254 254 254 254 254 254 262 254 254 254 262 262 254 262 262 262 262 262 262 262 262 262 262 262 254 254 253 253 253 253 252 252 252 252 252 252 252 252 252 252 252 252 252 251 251 251 251 252 252 257 257 257 256 257 257 265 279 279 279 265 260 277 281 286 280 280 277 251 251 251 251 251 251 251 251 251 251 251 251 254 254 254 262 273 273 273 
273 273 253 253 267 267 267 267 267 267 253 253 267 267 267 267 267 267 252 252 252 252 267 267 267 267 267 267 267 278 267 267 267 267 267 267 267 267 267 267 267 267 267 252 252 278 278 278 263 278 278 252 267 252 252 252 252 263 263 263 260 278 263 263 263 263 278 278 278 278 252 278 278 278 263 263 278 278 278 278 273 252 252 255 255 252 252 251 252 252 252 252 252 252 252 252 252 263 252 261 262 262 262 262 252 254 254 254 254 254 254 254 254 254 254 254 254 254 254 262 262 262 262 254 262 262 262 262 262 262 262 262 262 262 262 262 262 262 254 254 253 253 253 254 252 252 252 252 252 252 252 252 252 252 252 252 252 252 251 251 251 252 273 257 257 257 257 257 279 279 279 279 280 260 277 277 258 280 277 278 277 251 251 251 251 251 251 251 251 251 251 251 251 254 251 286 273 273 273 273 
273 273 253 253 253 253 253 267 267 267 267 267 267 267 267 267 267 267 252 252 252 252 252 267 267 267 267 267 267 267 278 278 267 278 278 267 267 267 267 267 278 278 267 267 252 278 278 278 278 278 278 267 267 252 252 252 252 260 278 278 263 263 278 263 263 263 253 262 278 252 252 278 278 260 263 263 278 278 278 273 252 252 252 252 257 252 252 252 252 252 252 252 252 252 252 252 252 252 263 262 262 262 262 254 262 262 254 254 254 254 254 254 254 254 262 262 254 254 262 262 262 254 254 254 262 262 262 262 262 262 262 262 262 262 262 262 254 254 254 253 253 253 253 252 252 252 252 252 252 252 252 252 251 251 252 252 252 252 252 252 252 252 257 257 257 257 279 279 275 302 265 260 260 260 277 281 281 277 277 278 278 256 251 251 251 251 251 251 251 251 251 251 251 251 251 273 273 273 273 273 
277 273 253 267 267 267 267 267 267 267 267 267 267 267 267 267 267 267 267 252 252 252 252 267 267 267 267 267 278 278 278 278 278 278 278 278 278 278 278 278 267 278 267 267 278 278 267 278 252 267 252 267 267 252 252 252 252 252 263 263 263 278 263 263 263 263 278 278 278 275 252 252 260 262 263 278 278 278 278 273 273 262 252 252 252 252 252 252 252 252 252 252 252 252 252 252 263 261 262 262 254 273 273 262 262 254 254 273 254 252 252 252 252 254 262 262 262 262 262 262 262 254 254 254 262 262 262 262 262 262 262 262 262 262 262 262 252 252 252 252 252 252 252 252 252 252 252 252 252 252 252 252 251 251 252 252 252 252 252 252 252 279 257 279 279 279 253 279 260 260 260 277 277 260 277 277 281 280 280 280 280 280 251 251 251 251 251 251 251 251 251 251 251 251 251 273 273 273 273 273 
273 273 273 273 273 267 267 253 267 267 267 267 267 267 267 267 267 267 267 252 252 252 252 267 267 267 267 267 267 278 278 278 278 278 278 278 278 278 278 278 267 278 278 278 267 278 278 278 278 278 267 267 253 267 252 252 252 252 260 263 263 263 263 260 263 278 278 278 278 278 278 260 263 263 278 263 278 278 278 273 262 252 262 252 252 252 252 252 252 252 252 252 252 252 252 262 262 262 254 262 273 262 262 273 273 273 273 273 273 254 252 254 254 254 262 262 262 254 262 262 262 254 262 262 262 262 262 262 262 254 253 262 254 253 253 252 254 252 252 252 252 252 252 252 252 252 252 252 252 252 252 252 252 252 252 252 252 252 253 253 253 277 279 280 280 252 253 260 260 277 281 277 281 281 277 281 256 280 280 280 277 255 251 251 251 251 251 251 251 251 251 251 255 299 273 278 278 273 254 273 
273 273 273 273 273 253 253 267 267 267 267 253 253 267 267 267 267 267 267 252 252 252 252 252 267 267 267 267 267 278 267 267 267 278 278 267 278 278 278 278 278 278 279 278 278 278 278 278 278 273 273 267 267 267 252 252 252 252 263 263 263 263 260 260 263 278 278 278 278 278 278 252 260 263 262 273 278 278 262 262 262 262 262 252 252 252 252 252 252 252 252 252 252 252 254 262 262 262 273 278 278 273 273 254 254 273 254 254 254 254 254 254 262 254 262 262 262 262 262 262 254 262 262 262 262 262 262 262 262 262 252 262 253 252 273 252 254 252 252 252 252 252 252 252 252 252 252 252 252 252 252 252 252 252 252 252 252 252 253 253 253 253 280 253 253 253 277 260 277 281 281 281 281 277 277 261 264 286 280 280 277 255 251 251 251 251 255 255 255 255 255 288 299 255 251 273 273 273 273 273 
273 273 273 273 273 267 253 253 253 267 267 267 267 267 267 267 267 267 267 267 252 252 252 252 267 267 267 267 267 267 267 267 267 267 278 278 278 267 267 278 278 267 278 278 278 278 278 278 278 273 267 267 252 267 267 252 263 252 252 263 263 263 263 260 263 278 278 278 278 278 278 278 278 278 273 278 278 273 278 262 262 262 262 252 252 252 252 252 252 251 252 252 252 262 262 273 262 262 262 262 262 273 273 262 273 273 262 254 274 254 262 273 262 262 262 262 262 262 262 262 262 262 262 254 262 254 262 262 253 252 252 252 252 252 252 252 252 252 252 252 252 252 252 252 252 252 252 252 251 251 252 252 253 253 252 252 252 252 253 273 257 257 252 253 253 277 277 281 281 281 281 277 277 277 277 261 258 251 251 251 251 251 251 251 251 251 255 255 255 251 262 251 273 273 273 273 273 273 273 273 
273 273 273 273 273 273 253 253 253 253 267 267 267 253 267 267 267 267 267 267 252 252 252 252 252 267 267 267 267 267 267 278 267 278 278 267 267 267 267 267 278 279 278 278 278 267 278 278 273 267 253 267 267 252 252 263 256 263 263 260 263 263 263 263 278 275 278 278 278 278 278 263 263 278 278 278 278 262 278 278 278 262 262 273 252 252 252 252 252 252 252 252 262 262 262 262 262 273 273 262 262 273 273 273 254 262 273 254 273 262 262 262 254 273 262 262 262 262 262 262 262 262 262 262 254 254 262 262 253 252 252 252 253 252 252 252 252 252 252 252 252 252 252 252 252 252 252 252 252 252 252 252 254 253 252 252 252 252 253 262 253 256 252 252 252 279 277 277 277 277 281 281 277 281 265 293 286 251 251 251 251 251 251 251 251 251 255 255 251 251 262 262 273 273 273 254 273 273 273 273 
273 273 273 273 273 273 273 273 253 267 267 267 267 267 267 267 267 267 267 267 253 252 252 252 252 252 252 267 267 267 267 267 267 278 278 278 278 278 278 278 278 278 278 278 278 278 278 278 278 267 267 253 267 267 252 252 252 263 263 263 263 263 263 263 278 278 278 278 278 278 278 273 263 278 278 278 262 278 278 278 278 262 262 262 252 252 252 252 252 252 261 262 262 273 262 273 278 273 273 273 273 273 273 273 273 262 273 262 273 266 262 262 262 262 262 262 262 262 273 262 262 262 254 254 254 262 262 253 262 253 252 252 252 252 252 252 252 252 252 252 252 251 251 249 252 252 254 253 252 252 253 252 252 253 253 252 252 253 252 262 253 257 258 258 256 256 258 277 277 277 281 256 286 293 293 265 258 255 251 251 251 251 251 251 251 251 255 255 251 254 262 273 273 273 273 254 273 273 273 273 
281 273 273 273 273 273 273 273 273 273 253 267 267 253 273 267 267 267 267 267 267 252 252 252 252 252 252 267 267 267 267 267 267 267 278 278 278 278 278 267 278 267 278 278 278 278 278 278 267 267 267 267 267 252 252 252 252 263 278 263 263 263 263 278 278 262 278 278 278 278 278 278 278 278 278 273 262 278 278 278 278 278 278 273 262 252 262 252 262 262 254 273 273 273 262 273 273 273 273 273 273 262 273 273 273 273 273 262 262 273 273 262 262 273 273 262 262 273 262 262 262 262 254 254 262 262 262 253 253 253 252 252 252 252 252 252 252 252 252 252 252 252 251 251 251 251 254 253 253 273 254 254 254 253 252 252 253 253 277 262 266 253 258 258 256 256 256 256 256 256 256 256 256 -9999 256 255 255 259 251 251 251 251 251 251 251 251 255 251 254 262 273 273 273 273 273 273 273 273 273 273 
273 273 273 273 273 273 273 273 273 253 253 267 267 253 253 253 267 267 267 267 267 253 252 252 252 252 252 252 267 267 267 267 267 267 278 278 278 278 278 267 278 278 278 278 278 278 278 267 267 267 267 267 252 252 252 252 252 263 263 263 263 263 263 278 278 278 278 278 278 278 278 278 273 278 262 273 262 278 278 278 278 278 278 273 262 262 254 262 254 277 273 262 262 262 262 262 273 273 262 273 273 273 273 273 274 274 274 262 262 273 273 262 262 262 262 273 273 262 262 262 262 262 262 262 262 262 253 253 252 252 252 252 252 252 252 252 252 252 252 252 252 252 252 251 251 252 252 254 254 254 254 254 253 252 252 252 273 262 266 262 266 253 258 254 258 256 256 256 256 256 256 256 265 258 -9999 256 257 257 251 251 251 251 251 251 251 251 251 251 273 273 273 273 273 273 273 254 273 273 273 273 
273 273 273 273 273 273 273 273 273 253 253 267 267 267 267 253 267 267 277 267 267 267 252 252 252 252 252 267 267 267 267 267 267 278 267 278 278 278 267 278 278 278 278 278 278 278 267 267 267 267 267 267 252 252 252 252 252 263 263 263 263 278 263 278 278 278 278 278 278 278 278 278 273 278 278 262 278 278 273 273 273 273 278 278 278 278 254 273 273 273 278 273 273 273 262 262 273 262 273 273 273 273 273 273 273 274 274 262 262 273 273 273 273 273 273 273 273 273 273 262 262 262 262 262 262 262 262 252 252 252 252 251 251 251 251 251 251 251 251 252 254 254 254 252 252 252 252 254 254 254 254 254 253 252 253 253 262 266 252 258 258 279 258 254 254 254 252 252 252 256 256 256 258 286 255 257 256 259 251 251 251 251 251 251 251 251 251 251 273 273 254 273 273 273 273 273 273 273 273 254 
273 273 273 273 273 273 273 273 273 273 273 273 267 253 273 267 267 267 277 267 267 267 253 252 252 252 252 252 267 267 267 278 278 278 267 278 278 267 278 278 278 278 278 278 278 278 267 267 267 267 267 252 252 252 252 252 263 263 263 263 263 263 278 278 262 278 278 278 278 278 278 278 278 278 278 278 278 273 273 273 273 273 278 278 278 278 273 278 273 278 278 278 262 262 273 273 262 273 273 278 273 273 273 273 273 274 274 262 262 254 273 273 273 273 273 273 273 262 262 262 262 262 262 262 273 273 253 252 252 252 252 251 251 251 251 251 251 251 251 251 251 254 254 253 254 254 254 254 254 258 253 253 253 262 262 253 262 258 254 258 258 279 254 254 254 252 252 252 252 256 256 256 256 258 257 256 256 255 251 251 251 251 251 251 255 251 251 273 273 273 258 273 273 273 254 273 254 273 273 273 
273 273 273 273 273 273 273 273 273 273 273 273 273 273 273 267 267 267 267 281 267 267 267 252 252 252 252 252 252 252 267 267 278 278 278 278 278 278 278 278 278 278 278 278 278 278 267 267 267 252 252 252 252 252 252 252 263 263 263 263 278 278 278 278 273 262 278 278 273 278 278 278 278 278 278 278 278 273 278 273 273 273 278 278 278 278 278 278 278 278 278 278 262 274 262 273 273 273 273 274 273 273 273 273 273 273 274 273 274 273 273 262 273 273 273 273 262 262 262 262 262 262 273 273 252 253 253 252 252 252 252 251 251 251 251 251 251 251 251 251 251 254 254 254 254 254 254 258 254 254 252 252 254 262 262 262 254 252 254 258 259 252 262 262 254 252 252 254 261 265 265 265 284 259 256 257 255 255 251 251 251 251 255 255 255 251 273 273 273 258 258 273 273 254 254 273 273 273 273 273 
273 273 273 273 273 273 273 273 273 273 273 267 273 273 273 273 253 273 273 281 267 273 267 252 252 252 252 252 252 252 252 252 278 278 278 278 278 278 278 278 278 267 279 278 278 278 267 278 278 267 252 252 252 252 252 263 263 263 263 278 278 278 278 278 253 263 278 278 273 253 278 278 278 281 278 278 278 278 273 278 278 278 278 278 273 278 278 273 273 273 278 278 279 273 278 273 273 273 252 274 279 278 278 274 274 273 274 274 274 273 273 273 273 273 273 273 262 262 262 262 262 273 273 273 253 252 252 252 252 252 252 251 251 252 252 252 251 251 251 251 251 252 251 251 252 254 254 254 252 252 252 261 262 262 254 279 254 252 253 279 254 254 262 262 254 254 254 261 266 291 281 256 257 257 257 255 255 255 251 251 251 251 284 278 252 251 273 273 261 258 273 273 273 254 273 273 273 273 273 273 
273 273 273 273 273 273 277 273 273 253 273 273 267 273 273 273 253 267 267 281 277 273 267 253 253 252 252 252 252 252 252 252 252 278 278 278 278 278 278 278 253 278 278 278 278 278 278 252 252 267 252 252 252 252 263 263 263 278 278 278 278 278 278 278 278 278 278 278 278 278 253 273 278 278 273 278 278 278 273 278 278 278 273 273 273 273 278 278 273 273 278 278 273 273 273 273 273 273 274 273 278 279 279 279 274 274 277 273 277 273 273 273 273 273 273 273 262 273 262 262 273 273 273 273 253 253 252 252 252 252 252 252 252 251 252 252 252 251 251 251 251 252 251 252 251 251 253 252 252 252 252 261 262 252 279 279 279 279 279 279 279 262 252 279 257 278 279 278 288 278 256 256 255 257 257 257 255 255 251 251 251 251 255 255 251 273 273 273 252 259 273 273 273 273 273 273 273 273 273 260 
273 273 273 273 273 273 277 273 273 273 273 273 273 267 267 267 253 253 267 273 277 273 277 273 253 253 253 252 252 252 252 252 252 252 278 267 278 278 267 278 253 278 278 278 278 267 267 267 252 278 252 252 252 252 263 263 263 263 252 278 278 278 278 263 278 278 278 278 278 278 278 253 253 253 253 278 278 278 278 278 278 278 273 273 273 273 273 273 273 273 278 278 273 273 273 273 273 278 273 273 278 279 279 279 279 279 273 273 273 273 273 273 273 273 273 273 273 273 262 262 253 273 273 253 273 252 252 252 252 253 252 252 252 252 252 252 252 252 251 251 251 251 252 252 251 251 252 252 252 252 252 258 254 254 279 254 254 279 279 279 252 252 252 279 278 252 252 256 256 257 257 256 255 257 257 255 255 256 251 251 251 251 251 256 251 273 273 252 252 252 258 273 273 273 273 273 273 273 273 261 
273 273 273 273 277 273 277 277 273 273 273 273 267 267 267 253 253 253 267 267 278 277 277 273 273 273 273 252 252 252 252 252 252 252 252 267 278 278 252 253 253 253 278 278 278 267 278 267 252 252 252 252 252 252 263 263 252 252 263 263 263 278 278 278 278 278 278 278 278 278 278 278 278 278 278 278 278 278 278 278 278 278 278 278 278 278 278 278 278 279 278 278 273 278 273 273 274 274 273 278 279 278 278 279 279 278 273 273 273 274 273 274 273 273 273 273 252 253 252 252 253 253 252 252 252 252 252 252 251 251 252 251 251 251 251 251 251 251 251 251 252 256 256 256 252 252 252 252 252 252 279 252 258 254 252 252 278 252 252 252 252 252 252 279 257 257 257 257 257 257 257 256 256 256 256 255 255 255 255 251 251 251 256 251 273 262 261 273 252 252 259 273 273 273 273 273 273 273 273 260 
273 273 273 273 273 273 277 277 273 273 273 267 267 267 267 253 253 267 267 267 277 277 278 277 273 273 273 273 253 253 253 252 252 252 252 252 278 252 252 267 278 253 278 278 278 278 267 252 252 252 252 252 252 252 252 256 252 252 263 252 263 278 278 278 278 278 253 273 278 278 253 278 278 253 278 278 278 278 278 278 278 278 278 278 278 278 278 278 278 278 278 278 278 278 278 273 273 273 273 278 278 278 273 278 274 279 273 273 273 273 273 277 277 252 273 252 252 252 252 252 273 253 252 252 252 252 251 251 251 251 251 251 251 251 251 251 251 251 256 256 256 252 256 252 252 252 279 279 254 262 252 279 279 254 254 252 252 252 252 252 252 252 252 252 252 257 257 257 257 257 257 255 257 278 284 277 255 255 278 256 256 255 251 251 262 262 250 261 240 260 260 273 273 273 273 261 261 260 273 260 
273 273 273 273 273 273 277 277 277 273 273 273 267 267 267 253 267 267 267 267 267 281 277 277 277 273 273 273 273 273 273 253 252 252 252 252 267 278 278 252 252 267 267 267 278 257 267 267 252 252 252 252 252 256 278 278 252 252 252 252 263 278 278 257 278 253 278 278 278 278 253 253 278 278 278 278 278 278 278 278 278 278 273 278 278 278 278 278 273 278 278 279 278 278 278 278 277 273 273 274 278 274 273 274 273 274 279 273 273 273 273 273 277 273 273 252 252 252 252 252 252 273 252 252 252 252 251 251 251 251 251 251 251 251 251 251 251 279 279 256 278 252 252 252 252 279 279 254 254 252 252 252 252 252 252 252 252 252 252 252 252 252 252 252 252 278 257 257 256 279 257 255 284 277 277 277 277 284 277 277 251 251 251 251 251 254 262 250 273 248 260 273 261 261 260 273 260 260 260 257 
273 273 273 273 273 273 277 277 273 273 273 273 273 273 273 267 267 253 267 267 267 267 281 277 277 273 273 273 273 277 273 273 253 252 252 252 252 267 252 252 278 278 252 257 267 267 252 257 252 252 252 252 252 267 278 278 252 278 252 263 263 278 278 257 278 278 278 253 278 278 253 252 278 278 278 278 278 278 278 278 273 278 278 273 278 278 278 278 278 274 262 278 273 253 279 278 281 274 274 274 278 274 274 277 275 274 274 273 273 273 273 273 273 273 273 252 252 252 252 273 252 252 252 252 252 252 251 251 251 251 251 251 251 251 251 251 251 252 279 278 278 256 252 252 279 279 252 252 252 252 252 252 252 252 252 252 252 252 252 252 252 252 252 252 252 278 257 257 279 256 255 278 278 284 277 255 255 255 255 255 256 256 255 255 251 251 262 249 270 248 273 261 257 257 256 260 260 260 257 257 
281 277 277 277 273 273 277 277 277 277 273 253 273 273 273 273 273 253 267 267 267 267 278 278 278 277 277 277 277 273 273 273 253 252 252 252 267 267 252 252 282 278 282 267 267 267 267 253 253 252 252 252 252 252 278 278 278 252 263 278 278 278 278 278 278 278 278 278 278 278 278 278 278 278 278 278 278 278 278 278 278 273 273 278 278 273 273 273 252 274 279 278 278 278 253 278 278 278 274 274 279 273 277 275 277 277 273 273 273 273 273 273 273 273 273 252 252 252 252 273 252 252 252 252 252 252 251 251 251 251 251 251 251 251 251 251 251 252 279 279 256 279 256 279 252 252 252 252 252 252 252 252 252 252 252 252 252 252 252 252 252 252 252 252 252 257 257 256 279 279 278 279 278 256 255 255 255 279 257 256 255 255 255 274 256 251 254 250 260 261 273 261 257 256 256 260 261 260 257 257 
288 277 273 281 273 273 273 273 273 273 273 273 273 273 273 273 273 267 253 253 267 267 267 278 278 278 278 277 277 277 253 253 267 252 252 267 267 252 252 252 252 253 282 267 267 257 257 267 267 267 252 252 252 252 278 278 278 252 278 278 278 278 278 278 278 278 278 253 278 278 278 253 278 278 253 278 253 278 278 278 278 278 278 278 278 273 273 278 278 279 279 278 278 253 278 278 274 274 278 278 274 274 294 281 274 274 273 273 273 273 273 273 273 273 253 252 252 252 252 252 252 252 252 252 252 252 251 251 251 251 251 251 251 251 251 251 251 279 256 279 252 252 279 252 252 252 252 252 252 254 252 252 252 252 252 252 252 252 252 252 252 252 256 278 256 279 256 279 279 279 278 278 278 279 283 255 255 256 255 251 251 251 255 255 255 251 239 242 273 273 261 258 258 213 256 260 260 273 257 257 
280 281 288 277 277 273 273 273 273 273 273 273 277 277 277 273 273 267 253 267 267 267 267 278 278 278 278 278 267 267 267 267 267 252 267 252 252 252 252 252 253 267 278 267 267 267 257 252 267 252 252 252 267 267 252 278 278 263 263 263 278 278 278 278 278 281 278 262 278 278 278 278 273 273 253 253 253 278 278 278 278 278 278 278 278 278 279 279 278 279 278 279 278 278 253 274 274 262 274 273 273 292 274 279 274 273 273 273 273 273 274 273 273 273 273 252 252 252 252 252 252 252 252 252 252 251 252 251 251 251 251 251 251 251 251 251 251 252 279 279 279 279 279 252 279 279 279 279 252 252 252 252 279 279 252 252 252 252 252 252 252 256 256 278 256 279 279 279 278 278 278 279 277 256 255 279 279 255 251 251 251 251 255 255 255 251 250 252 273 261 258 256 256 213 213 257 260 273 273 257 
288 281 277 277 277 273 273 273 273 273 273 277 277 277 277 273 273 253 267 267 267 267 267 267 267 278 278 278 267 267 267 267 267 267 252 252 252 -9999 253 278 278 278 278 267 267 257 267 267 267 252 252 267 252 252 252 267 263 263 252 252 256 278 278 278 278 278 278 278 278 278 278 278 278 273 253 278 278 278 273 278 278 273 278 278 278 279 279 279 278 278 278 278 273 253 274 273 274 274 274 278 279 274 274 274 273 279 273 273 273 273 273 275 273 273 253 253 252 252 252 252 252 252 252 252 252 252 251 251 251 251 251 251 251 251 251 251 251 279 252 279 279 279 279 279 279 252 279 252 252 251 279 252 252 252 252 252 279 289 252 252 252 256 256 279 279 279 279 279 278 279 279 277 277 256 255 256 255 255 251 251 252 251 252 255 255 254 253 240 257 257 256 213 213 212 213 256 257 259 257 257 
278 276 276 273 277 277 273 273 273 273 273 277 273 277 277 277 273 273 267 267 273 267 253 267 267 278 278 278 267 253 267 267 252 252 252 252 253 -9999 -9999 278 278 278 278 278 267 253 253 252 252 252 252 252 252 252 252 255 263 263 263 252 256 278 278 278 278 278 278 278 278 278 278 278 278 278 278 278 278 278 278 278 273 253 253 278 278 279 278 278 274 278 278 273 273 253 278 278 278 274 278 278 278 274 278 273 273 278 279 273 273 273 273 279 273 273 273 252 252 252 252 252 252 252 252 252 252 252 252 251 251 251 251 251 251 252 279 252 279 279 279 279 279 279 279 279 279 279 279 279 279 252 252 252 252 252 252 252 252 252 288 256 279 279 278 278 278 278 278 278 278 278 277 277 278 284 284 256 255 255 255 252 252 252 252 255 255 251 251 240 250 212 211 212 212 211 212 239 258 257 257 239 
278 276 273 277 277 273 273 273 273 273 273 277 277 277 277 277 273 273 273 273 273 253 253 253 267 278 278 267 267 253 253 253 253 253 252 252 267 -9999 -9999 257 278 278 278 278 278 253 253 267 252 252 267 252 252 252 252 256 263 263 278 263 256 263 278 278 278 278 278 278 278 278 281 278 278 278 278 278 278 278 278 273 273 253 253 278 278 279 278 274 278 278 273 273 273 273 278 278 278 278 279 279 279 279 274 273 273 273 274 273 273 274 279 274 273 273 273 273 252 252 252 252 252 252 252 252 252 252 252 252 251 251 251 251 279 279 256 256 279 279 279 279 279 279 279 279 279 279 279 279 279 279 252 252 288 252 252 252 252 256 252 256 279 278 278 278 278 278 278 279 278 278 277 284 256 284 256 256 255 255 255 255 252 252 252 252 252 252 252 241 212 211 211 211 211 211 212 258 239 257 239 239 
278 273 273 277 277 273 273 273 273 273 273 273 277 277 277 273 273 273 273 267 253 253 253 267 267 267 267 267 253 253 253 253 253 252 252 267 278 267 253 252 256 278 278 267 253 253 253 267 267 253 253 267 252 252 252 252 263 278 278 263 252 263 278 278 278 278 278 278 278 278 278 281 278 278 281 278 278 278 278 278 253 253 278 279 279 279 278 278 278 281 278 273 273 274 278 279 278 279 279 279 279 278 273 273 277 277 277 273 253 279 278 279 273 252 273 252 252 252 252 252 252 252 252 252 252 252 251 251 251 251 251 251 251 279 252 279 279 279 279 279 279 279 279 279 279 279 279 279 279 279 252 252 252 252 252 252 252 256 256 279 257 279 279 279 278 278 278 279 279 278 279 278 256 279 257 255 252 252 252 255 257 253 252 252 252 256 252 252 212 211 211 211 211 211 212 218 256 239 239 239 
274 273 276 273 277 273 273 273 277 273 273 273 273 277 277 277 273 273 273 253 253 253 253 267 278 278 278 267 267 267 253 253 252 252 252 278 278 278 267 267 278 278 256 253 253 253 267 267 267 253 253 267 252 252 252 252 263 278 278 263 278 252 278 278 278 278 278 260 278 278 278 281 281 278 278 278 278 278 278 273 253 278 279 281 279 279 281 278 278 278 273 273 278 278 279 279 279 279 279 278 278 277 277 277 277 277 277 277 277 279 279 274 273 273 252 252 252 252 252 252 252 252 252 252 252 251 251 251 251 251 251 251 251 279 279 279 279 279 279 279 279 279 279 279 279 279 279 279 279 252 252 252 252 252 252 252 256 257 279 279 278 278 278 278 257 278 277 284 257 257 257 257 284 279 279 255 256 252 251 252 252 252 252 260 273 256 252 252 258 211 210 210 211 211 212 218 257 239 239 239 
274 276 277 273 273 273 273 277 277 273 277 277 277 273 273 273 267 273 267 253 253 267 267 267 267 267 278 267 267 267 267 253 252 252 267 252 252 278 267 278 278 257 257 253 267 267 267 267 267 253 267 267 252 252 252 252 252 263 263 263 256 252 256 263 278 278 257 278 278 278 278 281 281 278 278 278 278 278 278 253 253 278 279 281 279 279 278 278 273 273 273 278 278 278 279 279 279 279 281 278 278 277 277 277 277 277 277 277 279 279 279 273 273 273 253 252 252 252 252 252 252 252 252 252 252 252 252 251 251 251 251 251 251 279 279 279 279 279 279 279 279 279 279 279 279 279 279 279 279 279 279 279 279 252 252 252 257 279 279 279 279 284 277 278 278 257 284 279 284 257 257 257 257 257 257 284 255 252 252 251 250 250 248 261 273 273 252 252 212 211 210 210 211 212 212 239 239 240 239 239 
278 274 276 273 277 273 273 277 277 277 277 277 273 273 267 273 273 273 267 253 267 267 253 267 267 267 278 267 267 267 267 253 252 252 267 253 252 252 278 278 278 278 278 253 253 267 253 267 253 253 267 267 252 252 252 252 263 263 263 278 252 256 263 263 257 257 267 267 278 278 278 281 281 278 278 278 278 273 278 278 278 278 278 279 278 273 273 273 273 278 278 278 279 278 278 279 279 278 278 278 279 278 279 279 279 277 277 277 279 278 279 273 273 253 253 252 252 252 252 252 252 252 252 252 252 252 252 251 251 251 251 251 251 279 279 279 279 279 279 279 279 279 279 279 279 279 279 279 279 279 279 279 252 279 279 279 279 278 279 279 279 279 278 278 278 257 256 257 284 284 257 257 256 284 257 257 255 252 253 252 238 240 257 257 260 273 273 258 212 210 210 210 212 213 239 239 239 239 239 239 
278 278 277 277 277 273 273 277 277 276 276 277 273 273 273 267 277 273 273 267 253 253 253 253 267 278 278 278 267 267 253 253 252 252 267 278 278 267 278 278 278 267 267 267 267 267 267 267 253 253 252 267 252 267 267 256 263 263 263 263 278 263 252 253 253 253 253 252 267 278 278 278 278 278 278 273 273 253 253 278 279 278 281 278 278 273 273 278 278 279 279 279 279 279 279 -9999 -9999 278 279 279 279 279 277 277 277 273 273 273 273 278 279 273 273 253 253 252 253 252 253 252 252 252 252 252 252 252 252 251 250 251 251 251 249 279 279 251 279 279 279 279 279 279 279 279 252 279 279 279 279 252 279 279 279 279 279 279 279 279 279 278 278 279 278 278 278 257 279 257 257 257 257 257 256 256 256 255 252 252 241 241 240 257 212 212 256 273 273 257 212 210 210 211 212 218 237 239 239 239 239 238 
316 277 277 288 277 273 273 277 277 277 273 277 273 273 273 273 277 273 273 273 253 253 253 267 267 267 278 278 278 253 253 252 267 267 278 267 267 278 278 278 278 278 278 278 267 267 267 267 267 267 267 252 252 252 278 256 256 256 263 263 263 257 252 252 253 278 253 252 267 278 278 278 278 281 278 278 278 273 253 278 278 279 279 278 278 278 278 278 279 279 279 279 278 278 278 279 -9999 278 278 278 278 281 277 273 274 273 273 273 278 273 273 273 253 274 253 253 253 253 253 274 252 252 252 252 253 252 251 251 250 251 251 251 249 251 279 279 279 279 279 279 279 279 279 279 279 279 279 279 279 279 279 279 279 279 252 279 279 279 279 279 278 278 278 278 278 279 279 284 284 284 257 284 257 255 256 257 252 252 241 258 257 256 212 212 218 257 273 258 212 211 210 211 213 212 238 212 212 238 239 240 
278 278 277 277 277 277 277 277 273 277 277 273 273 273 273 267 267 273 273 273 253 253 253 253 253 267 267 278 267 267 267 267 267 267 278 267 267 278 278 278 267 253 278 278 278 267 267 278 267 267 267 252 252 256 256 252 252 278 255 263 263 267 253 253 253 253 278 252 252 252 278 278 278 278 281 278 278 278 278 282 279 279 278 278 278 279 279 279 279 279 279 278 279 279 278 278 279 279 279 278 278 277 274 279 273 -9999 273 253 278 273 274 273 253 253 273 274 274 274 274 252 252 252 252 252 252 251 251 250 250 250 251 251 249 251 279 279 279 279 279 279 279 279 279 279 279 279 279 279 252 279 279 279 279 279 279 279 279 279 279 278 279 279 278 278 279 279 257 284 257 257 257 284 256 257 255 252 256 253 240 257 212 212 212 212 256 257 273 273 258 211 211 212 213 212 211 238 212 237 238 239 
316 278 274 277 277 277 273 277 277 277 277 277 273 273 273 267 267 273 273 273 267 253 253 253 253 253 267 278 278 278 267 252 252 267 267 278 278 278 278 267 253 253 278 278 278 278 278 267 278 278 267 252 252 252 252 255 256 252 252 252 255 257 253 253 267 267 267 267 253 252 256 278 256 278 281 281 278 278 278 281 281 278 279 278 279 279 279 279 279 279 279 279 279 279 279 279 278 278 281 278 279 273 273 278 274 -9999 278 279 278 273 273 253 253 252 252 252 274 274 253 252 252 252 252 252 251 251 251 250 250 251 251 279 279 279 279 279 279 279 279 279 279 279 279 279 279 279 279 279 252 252 252 279 252 279 256 279 279 279 284 278 284 278 278 278 284 284 284 279 284 257 284 257 256 257 255 252 253 252 257 212 212 211 211 211 256 257 273 257 212 212 211 211 212 211 211 238 237 238 238 238 
288 280 278 289 277 273 273 277 277 277 277 273 273 273 273 273 267 273 267 273 267 253 267 253 253 267 267 267 278 267 267 267 267 267 257 278 278 278 278 278 267 267 253 253 253 253 278 267 267 267 267 252 252 252 256 256 267 252 252 252 252 267 267 278 253 253 253 252 252 252 267 255 252 278 281 278 278 281 278 279 278 278 278 278 278 279 279 279 279 279 279 279 279 279 279 278 281 278 278 279 279 273 278 278 278 273 273 278 278 274 273 274 252 252 275 274 253 252 274 252 252 252 252 252 252 251 250 250 251 251 251 279 279 251 279 279 279 279 279 279 279 279 279 279 279 279 279 279 279 279 252 279 252 279 279 279 284 279 284 284 278 278 278 278 278 257 284 279 284 279 257 279 257 257 255 253 240 241 212 212 211 211 211 211 256 258 258 257 212 211 211 211 211 212 212 237 237 238 238 238 
288 289 277 277 289 277 277 273 277 277 277 273 273 273 273 273 273 267 267 267 274 267 253 253 253 267 267 267 278 267 267 267 253 252 253 267 267 267 267 267 267 267 253 253 257 267 278 267 267 267 267 257 252 252 256 256 256 253 253 253 253 256 267 253 273 273 273 253 252 253 252 252 252 278 278 278 279 281 279 278 278 253 253 253 253 278 278 279 279 279 279 279 279 278 278 278 278 279 279 279 279 273 274 273 273 274 278 274 274 273 253 253 253 274 275 274 253 252 252 252 252 252 252 252 252 252 251 251 251 251 251 278 279 279 279 279 279 279 279 279 279 279 252 279 279 279 279 279 279 252 284 252 252 284 256 257 284 278 284 278 278 257 257 257 256 284 256 274 256 257 257 257 257 257 255 240 239 256 212 211 211 211 211 211 256 258 258 258 211 211 211 211 211 212 212 253 253 240 240 240 
288 281 277 278 281 278 277 273 273 276 273 273 273 273 273 273 253 273 273 273 273 267 267 267 267 267 267 267 277 278 267 267 253 253 253 267 253 278 267 267 267 267 267 267 278 278 278 278 278 278 277 267 267 252 252 252 261 277 273 273 253 257 267 256 273 273 273 273 277 267 267 278 253 253 278 278 278 278 278 278 278 279 273 273 278 278 278 279 279 279 279 279 279 279 279 279 279 279 278 274 273 273 273 -9999 -9999 274 273 273 273 273 274 273 274 274 274 273 273 253 253 273 252 252 252 252 252 252 252 251 251 251 251 251 278 278 279 278 279 279 279 279 279 279 279 279 279 279 279 279 279 279 252 284 279 278 284 284 278 279 278 278 284 284 256 256 274 274 274 274 274 279 257 257 257 256 256 252 212 207 211 211 211 212 212 211 212 256 258 258 256 211 211 211 211 231 241 238 238 240 240 240 
288 289 288 282 278 277 276 276 276 274 273 273 273 273 273 273 273 253 253 273 273 273 273 273 273 253 267 273 274 274 278 278 277 273 253 253 253 267 278 273 273 273 273 278 278 278 278 278 278 278 278 277 277 277 253 277 273 277 273 273 273 273 254 277 273 277 277 277 277 277 278 278 278 278 278 273 278 278 273 278 278 279 279 279 279 278 278 278 278 278 278 278 278 278 279 278 278 278 278 274 273 273 -9999 273 -9999 -9999 273 274 274 274 274 273 273 274 273 273 273 273 273 253 253 253 273 253 253 252 252 252 252 251 251 251 252 252 278 278 278 278 278 278 279 279 279 279 279 279 279 279 284 279 279 278 284 278 279 284 279 278 284 284 284 274 274 274 256 274 292 274 274 257 256 257 257 256 252 241 218 211 207 207 211 212 212 211 213 213 258 260 247 212 211 211 212 212 238 238 238 253 240 240 
289 289 289 276 276 277 276 276 277 273 273 273 273 273 273 273 273 273 273 273 273 273 273 253 253 273 274 273 273 273 277 278 277 277 273 253 253 267 278 273 278 278 273 278 278 278 278 278 278 278 278 278 278 277 273 273 278 274 273 273 273 273 273 253 278 277 277 277 278 278 278 278 273 273 278 273 278 273 273 278 273 279 278 278 278 278 278 278 278 278 279 278 279 278 278 278 273 279 273 275 273 273 273 273 273 275 273 273 273 273 273 273 274 274 273 273 273 273 273 273 273 273 273 273 253 253 252 252 252 251 252 252 252 278 278 279 279 252 252 252 278 279 283 283 283 279 279 279 279 285 279 279 279 279 285 293 285 257 284 285 285 285 274 274 265 265 256 274 256 274 257 257 256 256 252 242 251 211 207 207 210 211 212 212 211 213 239 258 270 256 239 211 212 212 238 253 238 240 240 240 
278 278 273 276 278 276 274 274 273 273 273 273 273 273 273 273 273 273 273 273 273 273 273 253 253 273 273 273 273 273 274 267 278 278 273 273 273 273 253 253 267 278 273 273 276 278 278 278 278 278 278 278 278 278 274 274 273 273 273 273 273 273 273 253 277 273 273 273 277 278 278 278 278 278 273 273 278 278 278 278 278 278 278 278 278 278 278 278 278 278 278 278 273 278 279 279 273 273 273 273 273 273 273 273 273 273 273 273 273 274 273 273 274 273 273 273 273 273 273 273 273 273 273 273 273 241 240 240 240 252 252 278 278 278 278 279 253 252 253 252 278 283 283 283 283 283 283 283 279 310 279 279 257 279 279 279 257 286 292 265 265 279 274 264 265 310 274 274 256 258 257 257 257 256 278 259 251 212 211 207 210 211 211 211 212 239 239 239 239 270 239 212 212 253 238 238 238 253 239 241 
288 274 273 276 277 276 273 273 274 273 273 273 273 273 273 273 273 273 273 273 273 273 273 253 273 273 273 273 253 253 273 278 278 278 278 278 277 273 253 253 253 253 273 278 273 273 279 278 278 278 274 278 274 274 274 273 273 273 273 273 273 273 273 273 273 273 273 273 273 273 278 278 278 278 273 279 278 273 278 278 278 278 278 278 278 278 278 278 278 278 278 278 279 278 279 277 273 278 279 274 274 275 273 273 273 273 273 273 273 273 273 274 274 273 273 273 273 273 273 273 273 273 273 273 270 241 238 239 239 252 252 252 252 278 278 278 252 253 253 262 279 282 282 282 282 279 282 282 282 283 279 279 279 258 279 310 283 283 310 266 283 266 265 265 257 257 274 274 274 258 257 256 257 256 253 273 249 252 211 207 207 207 211 211 211 211 213 239 239 238 238 239 212 238 239 238 238 238 241 241 
