# Supplementary material for: Exploring the Distribution of the Spreading Lethal Salamander Chytrid Fungus in Its Invasive Range in Europe – A Macroecological Approach
Source: PLoS One. 2016 Oct 31;11(10):e0165682. doi: 10.1371/journal.pone.0165682 (PMC5087956; doi:10.1371/journal.pone.0165682)
Supplement: S1 ZIP Archive — (ZIP) [file pone.0165682.s010.zip › ECA_full/cwd.asc]

ncols         200
nrows         200
xllcorner     3.31330001355
yllcorner     -1.12269991115
cellsize      0.0117999315
NODATA_value  -9999
10 10 10 10 10 10 10 10 10 10 10 10 10 10 10 10 10 10 10 10 10 10 10 10 8 7 7 7 7 7 7 7 7 7 7 7 7 7 7 7 7 7 7 7 7 7 7 7 9 9 9 9 9 9 9 9 9 9 9 9 9 9 9 9 9 9 9 9 9 9 9 9 9 9 9 9 9 9 9 9 9 9 9 9 9 9 9 9 9 9 9 9 9 9 9 9 9 9 9 9 9 11 11 11 11 11 11 13 13 13 13 13 13 13 13 13 13 13 13 13 13 13 13 13 16 16 16 16 16 16 16 16 16 16 16 13 13 13 13 13 13 13 13 13 13 13 13 13 13 13 13 13 13 14 14 14 25 26 26 26 26 15 15 15 15 15 14 12 12 12 12 12 12 12 12 12 12 12 11 11 11 11 11 11 8 8 8 8 8 8 8 8 8 8 8 8 8 8 8 9 
10 10 10 10 10 10 10 10 10 10 10 10 10 10 10 10 10 10 10 10 10 10 8 8 8 7 7 7 7 7 7 7 7 7 7 7 7 7 7 7 7 7 7 7 7 7 7 9 9 9 9 9 9 9 9 9 9 9 9 9 9 9 9 9 9 9 9 9 9 9 9 9 9 9 9 9 9 9 9 9 9 9 9 9 9 9 9 7 7 7 9 9 9 9 9 9 9 9 9 9 9 9 11 11 11 11 11 13 13 13 13 13 13 13 13 13 13 13 13 13 13 13 13 13 13 16 16 16 16 16 16 16 16 16 16 14 13 13 13 13 13 13 13 13 13 13 13 13 13 12 12 13 13 13 14 14 14 26 26 26 26 15 15 15 15 15 15 12 12 12 12 12 12 12 12 12 12 12 11 11 12 11 11 8 8 8 8 8 8 8 8 8 8 8 8 8 8 8 8 8 
10 10 10 10 10 10 10 10 10 10 10 10 10 10 10 10 10 10 10 8 8 8 8 8 8 7 7 7 7 7 7 7 7 7 7 7 7 7 7 7 7 7 7 7 7 7 9 9 9 9 9 9 9 9 9 9 9 9 9 9 9 9 9 9 9 9 9 9 9 9 9 9 9 9 9 9 9 9 9 9 9 9 9 9 9 9 7 7 7 7 7 7 7 7 7 7 7 9 9 9 9 9 11 11 11 11 11 13 13 13 13 13 13 13 13 13 13 13 13 13 13 13 13 13 13 12 15 15 15 16 16 16 16 16 16 16 13 13 13 13 13 13 13 13 13 13 13 13 12 12 12 12 12 14 13 13 14 14 14 15 15 15 15 15 15 15 15 13 12 12 12 12 12 12 12 12 12 11 11 11 11 11 8 8 8 8 8 8 8 8 8 8 8 8 8 8 8 8 8 8 
10 10 10 10 10 10 10 10 10 10 10 10 10 9 9 8 8 8 8 8 8 8 8 8 8 7 7 7 7 7 7 7 7 7 7 7 7 7 7 7 7 7 7 7 7 9 9 9 9 9 9 9 8 8 8 8 8 8 8 8 8 8 8 8 8 8 8 8 8 8 8 8 8 9 9 9 9 9 9 9 9 9 9 9 9 9 7 7 7 7 7 7 7 7 7 7 7 7 7 7 7 9 11 11 11 11 11 11 11 13 13 13 13 13 13 13 13 13 13 13 13 13 13 13 13 12 12 15 -9999 15 15 16 16 16 16 16 16 13 13 13 13 13 13 13 13 13 13 12 12 12 12 12 12 12 13 13 14 14 14 14 15 15 15 15 15 15 15 13 13 13 12 12 12 12 12 12 11 12 12 12 11 8 8 8 8 8 8 8 8 8 8 8 8 8 8 8 8 8 8 8 
10 10 10 10 10 10 10 10 10 10 10 10 10 9 8 8 8 8 8 8 8 8 8 8 8 7 7 7 7 7 7 7 7 7 7 7 7 7 7 7 7 7 7 10 9 9 9 9 9 9 9 8 8 8 8 8 8 8 8 8 8 8 8 8 8 8 8 8 8 8 8 8 8 8 9 9 9 9 9 9 9 9 7 7 7 7 6 7 7 7 7 7 7 7 7 7 7 8 8 8 8 9 11 11 11 11 11 11 11 11 11 13 13 13 13 13 13 13 13 13 13 13 13 13 13 12 12 12 12 15 15 15 16 16 16 16 16 14 13 13 13 13 13 13 13 13 13 12 12 12 12 12 12 12 13 13 13 13 14 14 14 15 15 15 15 15 15 13 13 13 13 13 12 12 12 12 11 12 12 12 11 11 8 8 8 8 8 8 8 8 8 8 8 8 8 8 8 8 8 8 
10 10 10 10 10 10 10 10 10 10 10 10 10 10 8 8 8 8 8 8 8 8 8 8 8 7 7 7 7 7 7 7 7 7 7 7 7 7 7 7 7 7 10 10 9 9 9 9 9 9 9 8 8 8 8 8 8 8 8 8 8 8 8 8 8 8 8 8 8 8 8 8 8 8 9 9 9 9 9 9 7 7 7 6 6 6 6 6 7 7 7 7 7 7 7 7 8 8 8 8 9 9 9 9 11 11 11 11 11 11 11 11 13 13 13 13 13 13 13 13 13 13 13 13 13 12 12 12 12 12 15 15 15 15 16 16 14 13 13 12 12 13 13 13 13 13 12 12 12 12 12 12 12 12 12 13 13 13 14 14 14 14 15 15 15 15 13 13 13 13 13 13 12 12 12 12 11 11 11 11 11 11 8 8 8 8 8 8 8 8 8 8 8 8 8 8 8 8 8 8 
7 7 10 10 10 10 10 10 10 10 10 10 10 10 10 10 8 8 8 8 8 8 8 8 8 7 7 7 7 7 7 7 7 7 7 7 7 7 7 7 10 10 10 9 9 9 9 9 9 9 9 9 8 8 8 8 8 8 8 8 8 8 8 8 8 9 8 8 8 8 8 8 8 8 9 9 9 9 9 7 7 7 7 6 6 6 6 6 7 7 7 7 7 7 7 7 9 9 9 9 9 9 9 9 9 11 11 11 11 11 11 11 11 13 13 13 13 13 13 13 13 13 13 13 13 12 12 12 12 12 12 12 15 15 15 15 15 13 13 12 12 12 13 13 13 13 12 12 12 12 12 12 12 12 12 12 13 13 14 14 14 14 14 14 14 14 14 13 13 13 13 12 11 11 11 11 11 11 11 8 11 11 8 8 8 8 8 8 8 8 8 8 8 8 8 8 8 8 8 8 
7 7 6 6 10 10 10 10 10 10 10 10 10 10 10 10 10 10 10 10 10 10 10 10 10 10 7 7 7 7 7 7 7 7 7 7 7 7 10 10 10 10 9 9 9 9 9 9 9 9 9 9 8 8 8 8 8 8 8 8 8 8 8 9 9 9 9 8 8 8 8 8 8 9 9 9 9 7 7 7 7 7 6 6 6 6 6 6 6 7 7 7 7 7 7 7 7 7 9 9 9 9 9 9 9 9 11 11 11 11 11 11 11 11 13 13 13 13 13 13 13 13 13 12 12 12 12 12 12 12 12 12 12 15 15 15 15 13 13 13 12 12 12 12 12 12 12 12 12 12 12 12 12 12 12 12 13 13 13 14 14 14 14 14 13 13 13 13 13 13 12 12 11 11 11 11 11 11 8 8 11 11 8 8 8 8 8 8 8 8 8 8 8 8 8 8 8 8 8 8 
7 6 6 6 7 10 10 10 10 10 10 10 10 10 10 10 10 10 10 10 10 10 10 10 10 6 6 7 7 7 7 7 7 7 7 10 10 10 10 10 10 10 9 9 9 9 9 9 9 9 9 9 9 8 8 8 8 8 8 8 9 9 9 9 9 8 8 8 8 8 8 9 9 9 9 7 7 7 8 7 7 8 6 6 6 6 6 6 6 6 7 7 7 7 7 7 7 7 8 8 8 8 8 7 7 7 8 11 11 11 11 11 11 11 11 12 12 12 12 12 12 12 12 12 12 12 12 12 12 12 12 12 12 12 15 13 13 13 13 13 13 12 12 12 12 12 12 12 12 12 12 12 12 12 12 12 12 12 13 13 13 13 13 13 13 13 13 13 13 13 13 11 11 11 11 11 11 10 9 11 11 11 8 8 8 8 8 8 8 8 8 8 8 8 8 8 8 8 8 8 
7 6 6 7 7 7 10 10 10 10 10 10 10 10 10 10 10 10 10 10 10 10 10 10 10 6 6 6 7 7 7 7 7 7 10 10 10 10 10 10 10 9 9 9 9 9 9 9 9 9 9 9 9 8 8 8 8 9 8 8 8 8 8 8 8 8 8 8 8 9 9 9 9 7 7 7 7 8 8 8 8 8 7 6 6 6 6 6 6 6 6 6 7 7 7 7 7 7 7 7 7 7 7 7 7 8 8 8 8 11 11 11 11 11 11 11 12 12 12 12 12 12 12 12 12 12 12 12 12 12 12 12 12 12 12 12 13 13 13 13 13 13 12 12 12 13 13 13 12 12 12 12 12 12 12 12 12 12 12 12 13 13 13 13 13 13 13 13 13 13 12 12 11 11 11 11 11 11 11 11 11 11 8 8 8 8 8 8 8 8 8 8 8 8 8 8 8 8 8 8 
6 6 6 6 6 7 7 10 10 10 10 10 10 10 10 10 10 10 10 10 10 10 10 6 6 6 6 6 6 6 7 7 10 10 10 10 10 10 10 10 9 9 9 9 9 9 9 9 9 9 9 9 9 9 8 8 8 8 8 8 8 8 8 8 8 8 8 9 9 9 7 7 7 7 7 7 7 7 7 7 8 8 7 6 6 6 6 6 6 6 6 6 6 -9999 7 7 7 7 7 7 7 7 7 7 7 8 8 8 9 11 11 11 11 11 11 9 9 9 12 12 12 12 12 12 12 12 12 12 12 12 12 12 12 12 12 12 12 13 13 13 13 13 13 13 13 13 13 13 12 12 12 12 12 12 12 12 12 12 12 13 13 13 13 13 13 13 13 13 13 14 12 11 11 11 11 11 11 11 11 11 11 11 8 8 8 8 8 8 8 8 8 8 8 8 8 8 8 8 8 8 
6 6 6 6 6 6 6 6 10 10 10 10 10 10 10 10 10 10 10 10 10 10 6 6 6 6 6 6 6 6 7 10 10 10 10 10 10 10 10 10 9 9 9 9 9 9 9 9 9 9 9 9 9 9 9 8 8 8 8 9 9 9 9 9 9 9 9 9 7 7 7 7 7 7 7 7 7 7 7 7 8 8 7 6 6 6 6 6 6 6 6 6 6 7 -9999 7 7 7 7 7 7 7 7 7 8 8 8 8 8 8 8 11 11 11 9 9 9 9 9 12 12 12 12 12 12 12 12 12 12 12 12 12 12 12 12 12 12 12 12 13 13 13 13 13 13 14 14 14 12 12 12 12 13 13 13 13 13 13 13 13 13 13 13 13 13 13 13 13 12 14 14 12 11 11 11 11 11 11 11 11 11 8 8 8 8 8 8 8 8 8 8 8 8 8 8 8 8 8 8 8 
6 6 6 6 6 6 6 6 6 6 6 10 10 10 10 10 10 10 10 7 7 6 6 6 6 6 6 6 6 6 10 10 10 10 10 10 10 10 10 9 9 9 9 9 9 9 9 9 9 9 9 9 9 9 9 9 9 9 9 9 9 9 9 9 9 9 7 7 7 7 7 8 8 8 7 7 7 7 7 7 7 7 7 7 6 6 6 6 6 6 6 6 6 6 7 7 7 7 7 7 7 7 7 7 8 8 8 8 8 8 8 8 9 9 9 9 9 9 9 12 12 12 12 12 12 12 12 12 12 12 12 12 12 12 12 12 12 12 12 12 13 13 13 13 13 13 13 13 13 13 13 13 13 13 13 13 13 13 13 13 13 12 12 12 12 12 12 12 12 12 14 14 11 11 11 11 11 11 11 11 8 8 8 8 8 8 8 8 8 8 8 8 8 8 8 8 8 8 8 8 
6 6 6 6 6 6 6 6 6 6 6 6 6 6 6 6 6 7 7 7 7 7 6 6 6 6 7 7 6 10 10 10 10 10 10 10 10 10 10 9 9 9 9 9 9 9 9 9 9 9 9 9 9 9 9 9 9 9 9 9 9 9 9 9 9 7 7 7 7 7 8 8 8 8 7 7 7 7 7 7 7 7 7 7 7 7 7 6 6 6 6 6 6 6 6 7 7 7 7 7 7 7 7 7 7 8 8 8 8 8 8 8 9 9 9 9 9 9 12 12 12 12 12 12 12 12 12 12 12 12 12 12 12 12 13 13 12 12 12 12 12 12 13 13 13 13 13 13 13 14 14 13 13 13 13 13 13 13 13 13 13 12 12 12 12 12 12 12 14 14 14 14 12 12 11 11 11 11 11 11 8 8 8 8 8 8 8 8 8 8 8 8 8 8 8 8 8 8 8 8 
7 7 7 7 7 6 6 6 6 6 6 6 6 6 6 6 6 7 7 7 7 7 6 6 6 7 7 7 10 11 10 10 10 10 10 10 10 10 9 9 9 9 9 9 9 9 9 9 9 9 9 9 9 9 9 9 9 9 9 9 9 9 9 7 7 7 7 7 8 8 8 8 8 8 7 7 7 7 7 7 7 7 7 7 7 7 7 7 7 7 7 7 7 6 6 6 7 7 7 7 7 7 7 7 7 7 8 8 8 8 8 8 8 8 8 7 7 7 12 12 12 12 12 12 12 12 12 12 12 12 12 12 12 13 13 13 13 13 12 12 12 12 12 13 13 13 13 13 13 13 14 14 13 16 16 13 13 13 13 13 13 12 12 12 12 12 12 14 14 14 14 14 12 12 11 11 11 11 11 11 8 8 8 8 8 8 8 8 8 8 8 8 8 8 8 8 8 8 8 8 
7 7 7 7 7 7 7 6 6 6 6 6 6 6 6 6 7 7 7 7 7 7 6 6 7 7 7 10 11 11 11 10 10 10 10 10 10 10 9 9 9 9 9 9 9 9 9 9 9 9 9 9 9 9 9 9 9 9 9 9 9 9 7 7 7 8 8 8 8 8 8 8 8 7 7 7 7 7 7 7 7 7 7 7 7 7 7 7 7 7 7 7 7 7 7 6 6 7 7 7 7 7 7 7 7 8 8 8 8 -9999 8 8 8 8 8 8 8 8 13 12 12 12 12 12 12 12 12 12 12 12 12 12 12 12 13 13 13 13 12 12 12 12 12 12 13 13 13 13 13 13 13 13 13 16 16 13 13 13 13 13 13 12 12 12 12 12 12 12 14 14 14 14 12 12 12 11 11 11 11 10 8 8 8 8 8 8 8 8 8 8 8 8 8 8 8 8 8 8 8 8 
7 7 7 7 7 7 7 7 6 6 8 6 6 6 6 6 7 7 7 7 7 7 6 6 7 7 10 10 11 11 11 10 10 10 10 10 10 9 9 9 9 9 9 9 9 9 9 9 9 9 9 9 9 9 9 9 9 9 9 9 9 7 7 9 7 7 7 8 8 8 8 8 8 7 7 7 7 7 7 7 7 7 7 7 7 7 7 7 7 7 7 7 7 7 7 6 6 7 7 7 7 7 7 7 7 8 8 8 -9999 8 8 8 8 8 8 8 8 10 11 13 12 12 12 12 12 12 12 12 12 12 12 12 12 12 12 12 12 12 12 12 12 12 12 12 12 12 15 15 13 13 13 13 13 13 13 13 12 12 12 12 12 12 12 12 12 12 12 12 12 14 14 13 12 13 12 11 11 11 11 11 8 8 8 8 8 8 8 8 8 8 8 8 8 8 8 8 8 8 8 8 
7 7 7 7 7 7 7 7 7 7 8 6 6 6 6 6 7 7 7 8 8 8 7 7 7 10 10 10 10 11 11 11 10 10 10 10 10 9 9 9 9 9 9 9 9 9 9 9 9 9 9 9 9 9 9 9 9 9 9 9 7 7 9 9 7 7 7 7 8 8 8 8 8 9 9 9 7 7 7 7 7 7 7 7 7 7 7 7 7 7 7 7 7 7 7 7 7 7 7 7 7 7 7 7 7 7 8 8 8 8 8 8 8 8 8 8 10 10 10 10 10 10 10 12 12 12 12 12 12 12 12 12 12 12 12 12 12 12 12 12 12 12 12 13 13 13 15 15 15 15 15 13 13 13 13 13 13 12 12 12 12 12 12 12 12 12 12 12 12 13 13 13 12 13 13 12 11 11 11 11 10 8 8 8 8 8 8 8 8 8 8 8 8 8 8 8 8 8 8 9 
7 7 7 7 7 7 7 7 7 7 8 8 6 6 6 6 6 7 7 8 8 8 8 7 7 10 10 10 10 11 11 11 10 10 10 10 9 9 9 9 9 9 9 9 9 9 9 9 9 9 9 9 9 9 9 9 9 9 9 9 9 9 9 9 7 7 7 7 7 7 8 8 7 7 9 9 9 9 9 7 7 7 7 7 7 7 7 7 7 7 7 7 7 7 7 7 7 7 7 7 7 7 7 7 7 7 8 8 8 8 8 8 8 8 11 11 11 10 10 10 10 10 10 7 7 12 12 12 12 12 12 12 12 12 12 12 12 12 12 12 12 12 13 13 13 13 13 15 15 15 15 15 15 13 13 13 13 13 12 12 12 12 12 12 12 12 12 12 13 12 12 12 12 12 12 12 11 11 11 11 11 8 8 8 8 8 8 8 8 8 8 8 8 8 8 8 8 8 9 9 
7 7 7 7 7 7 7 7 7 7 8 8 6 6 6 6 7 7 7 7 8 8 7 7 10 10 10 10 10 10 11 11 10 10 10 10 9 9 9 9 9 9 9 9 9 9 9 9 9 9 9 9 9 9 9 9 9 9 9 9 9 9 9 7 7 7 7 7 7 7 7 8 7 7 9 9 9 9 9 9 9 7 7 7 7 7 7 7 7 7 7 7 7 7 7 7 7 7 7 7 7 7 7 7 7 7 7 8 8 8 8 8 8 10 10 11 11 11 10 10 8 8 8 8 7 7 13 13 13 13 13 13 12 12 12 12 12 12 12 12 12 12 13 13 13 13 13 12 15 15 15 15 15 15 15 13 13 13 13 12 12 12 12 12 12 12 12 12 12 12 12 12 12 12 12 11 11 11 11 11 11 8 8 8 8 8 8 8 8 8 8 8 8 8 8 8 8 9 9 9 
7 7 7 7 7 6 7 7 7 7 8 8 7 7 6 6 7 7 7 7 8 7 7 10 10 10 10 10 10 10 11 11 11 10 10 9 9 9 9 10 10 10 10 10 10 10 10 10 10 10 9 9 9 9 9 9 9 9 9 9 9 9 9 7 7 7 7 7 7 7 7 7 8 7 7 9 9 9 9 9 9 9 7 7 7 7 7 7 7 7 7 7 7 7 7 -9999 7 7 7 7 7 7 6 6 7 7 7 7 8 8 8 10 10 10 10 10 11 11 11 11 8 8 11 11 16 13 13 13 13 13 13 13 13 13 13 13 12 12 12 12 12 12 15 16 13 13 13 13 13 15 15 15 15 15 15 15 13 13 13 13 12 12 12 12 12 12 12 12 12 12 12 12 12 12 12 11 11 11 11 11 11 8 8 8 8 8 8 8 8 8 8 8 8 8 8 8 9 9 9 9 
7 7 7 7 7 6 6 7 7 7 8 8 8 7 7 6 7 7 7 7 7 7 10 10 10 10 10 10 10 11 11 11 11 11 10 9 9 10 10 10 10 10 10 10 10 10 10 10 10 10 10 10 10 9 9 9 9 9 9 9 9 9 9 9 7 7 7 7 7 7 7 7 7 7 7 9 9 9 9 9 9 7 7 7 7 7 7 7 7 7 7 7 7 7 7 7 7 7 7 7 7 7 7 7 7 7 7 7 8 8 8 8 10 10 10 10 7 11 11 11 11 11 11 15 15 15 16 13 13 13 13 13 13 13 13 12 12 12 12 12 12 12 12 15 15 12 13 13 13 13 16 15 15 15 15 15 15 15 13 13 13 12 12 12 12 12 12 12 12 12 12 12 12 12 12 12 12 11 11 11 11 8 8 8 8 8 8 8 8 8 8 8 8 8 9 9 9 9 9 9 
7 7 7 7 7 7 6 7 7 7 8 8 8 8 8 7 7 7 8 7 7 10 10 10 10 10 10 10 11 11 11 11 11 11 11 10 10 10 10 10 10 10 10 10 10 10 10 10 10 10 10 10 10 10 10 9 9 9 9 9 9 10 10 7 9 7 7 7 7 9 9 9 9 9 9 9 9 9 9 9 7 7 7 7 7 7 7 7 7 7 7 7 7 7 7 7 7 7 7 7 7 7 7 7 7 7 7 7 7 7 8 8 8 8 8 8 7 7 11 11 11 11 11 15 15 16 16 16 12 12 12 12 12 12 12 12 12 12 12 12 12 12 12 12 12 15 15 13 13 13 13 16 16 16 16 15 15 15 15 13 13 13 12 12 12 12 12 12 12 12 12 12 12 12 12 12 12 12 12 11 11 10 8 8 8 8 8 8 8 8 8 8 8 8 9 9 9 9 9 9 
6 7 7 7 7 7 7 7 7 8 8 8 8 8 8 8 8 8 8 8 10 10 10 10 10 10 11 11 11 11 11 11 11 11 10 10 10 10 10 10 10 10 10 10 10 10 10 10 10 10 10 10 10 10 10 10 10 10 10 10 10 10 10 8 8 10 8 9 9 9 9 9 9 9 9 9 9 9 9 9 7 7 7 7 7 7 7 7 7 7 7 7 7 7 7 7 7 7 7 7 7 7 7 7 7 7 7 7 7 7 8 8 8 8 8 8 8 8 7 11 11 11 11 11 16 16 16 16 12 12 12 12 12 12 12 12 12 12 12 12 12 12 12 12 12 12 15 16 13 13 13 13 16 16 16 16 16 15 14 13 13 13 12 11 11 11 11 11 11 11 12 12 12 12 13 12 12 12 12 12 12 10 10 8 8 8 8 8 8 8 8 8 8 8 10 10 10 10 9 9 
6 6 7 7 7 7 7 7 7 7 8 8 8 8 8 8 8 8 8 10 10 10 11 11 11 11 11 11 11 11 11 11 11 10 10 10 10 10 10 10 10 10 10 10 10 10 10 10 10 10 10 10 10 10 10 10 10 10 10 10 10 10 10 10 10 10 10 10 9 9 9 9 9 9 9 9 9 9 9 7 7 7 7 7 7 7 7 7 7 7 7 7 7 7 7 7 7 7 7 7 -9999 7 7 7 7 7 7 7 7 7 7 8 8 8 8 8 8 8 8 8 11 11 11 11 11 11 8 8 9 9 12 12 12 12 12 12 12 12 12 12 12 12 12 12 12 12 12 15 16 16 13 13 13 16 16 16 16 14 14 13 13 13 13 11 11 11 11 11 11 11 12 12 13 13 13 12 12 12 12 12 12 10 10 10 8 8 8 8 8 8 8 8 8 8 10 10 10 10 10 10 
6 6 6 6 7 7 7 7 8 7 7 8 8 8 8 8 8 8 11 11 11 11 11 11 11 11 11 10 10 10 10 10 10 10 10 10 10 10 10 10 10 10 10 10 10 10 10 10 10 10 10 10 10 10 10 10 10 10 10 10 10 10 10 10 10 10 10 10 10 10 9 9 11 10 10 10 10 10 9 9 7 7 7 7 7 7 6 5 7 7 7 7 7 7 7 7 7 7 7 7 7 -9999 7 7 7 7 7 8 8 7 7 7 8 8 8 8 8 8 8 8 8 11 11 11 11 11 11 11 9 9 15 12 12 12 12 12 12 12 12 12 12 12 12 12 12 12 12 12 16 16 16 16 13 14 16 16 16 16 14 15 13 13 11 11 11 11 11 11 11 11 12 12 12 12 12 12 12 12 12 12 12 10 10 10 8 8 8 8 8 8 8 8 8 8 10 10 10 10 10 10 
6 6 6 7 7 7 7 7 7 7 7 7 8 8 8 8 11 11 11 11 11 11 11 11 11 10 10 10 10 10 10 10 10 10 10 10 10 10 10 10 10 10 10 10 10 10 10 10 10 10 10 10 10 10 10 10 10 10 10 -9999 10 10 10 10 10 10 10 10 10 10 9 11 10 10 10 10 9 9 9 9 7 7 7 7 7 7 7 7 7 7 7 7 7 7 7 7 7 7 7 7 7 7 7 7 7 7 7 7 8 10 7 7 10 7 7 8 8 8 8 8 8 8 8 11 11 11 11 11 11 9 15 15 12 12 12 12 12 12 12 12 12 12 12 12 12 12 12 12 12 13 16 16 16 15 15 15 16 16 15 15 13 13 11 11 11 11 11 11 11 12 12 12 10 10 11 12 12 12 12 12 10 10 10 10 8 8 8 8 8 8 8 8 8 8 9 9 9 9 9 9 
6 7 7 7 7 7 7 7 7 7 7 7 7 7 8 11 11 11 11 11 11 11 11 11 10 10 10 10 10 10 10 10 10 10 10 10 10 10 10 10 10 10 10 10 10 10 10 10 10 10 10 10 10 10 10 10 10 10 10 10 10 10 10 10 10 11 10 10 10 10 9 9 10 10 10 9 9 9 9 9 7 7 7 7 7 7 7 7 7 7 7 7 7 7 7 7 7 7 7 7 7 7 7 -9999 7 7 7 7 7 10 10 6 6 8 8 7 7 8 8 8 8 8 8 8 11 11 11 11 10 10 10 15 15 15 12 12 12 12 12 12 12 12 12 12 12 12 12 12 12 12 12 15 16 16 16 15 15 15 15 15 13 13 11 11 11 11 11 11 10 10 10 10 10 10 10 10 10 10 10 10 10 10 10 10 8 8 8 8 8 8 8 8 8 9 9 9 9 9 9 9 
7 7 7 7 7 7 7 7 7 7 7 7 11 11 11 11 11 11 11 11 11 11 10 10 10 10 10 10 10 10 10 10 10 10 10 10 10 10 10 10 10 10 10 10 10 10 10 10 10 10 10 10 10 10 10 10 10 10 11 11 10 10 10 10 10 10 10 10 10 7 7 7 7 7 9 9 9 9 9 7 9 9 9 9 7 7 7 7 7 7 7 7 7 7 7 7 7 7 7 7 7 7 7 7 -9999 7 7 7 7 7 10 8 8 8 8 8 8 7 7 7 7 8 8 8 8 8 8 8 10 10 10 10 15 15 15 15 12 12 12 12 12 12 12 12 12 12 12 12 12 12 13 14 14 15 15 15 15 15 15 15 15 13 11 11 11 11 11 11 10 10 10 10 10 10 10 10 10 10 10 10 10 10 10 10 8 7 7 7 6 6 7 8 9 9 9 9 9 9 9 9 
7 7 7 7 7 7 7 7 7 7 11 11 11 10 10 10 10 10 10 10 10 10 10 10 10 10 10 10 10 10 10 10 10 10 10 10 10 10 10 10 10 10 10 10 10 10 10 10 10 10 10 10 10 10 10 10 11 11 11 11 10 10 10 10 10 10 10 10 10 8 7 7 7 7 7 7 7 7 7 7 7 7 7 7 7 7 7 7 7 7 7 7 7 7 7 7 7 7 7 7 7 7 7 7 7 -9999 7 7 7 7 7 8 8 8 8 8 8 8 8 7 7 7 7 7 8 8 8 8 10 10 10 10 10 15 15 15 15 12 12 12 12 12 12 12 12 12 12 12 12 12 14 14 14 14 14 14 15 14 15 15 12 15 13 11 11 11 11 11 10 10 10 10 10 10 10 10 10 10 10 10 10 10 10 10 8 7 7 7 6 7 7 8 8 8 6 9 9 9 9 9 
7 7 7 7 7 7 7 7 10 10 10 10 10 10 10 10 10 10 10 10 10 10 10 10 10 10 10 10 10 10 10 10 10 10 10 10 10 10 10 10 10 10 10 10 10 10 10 10 10 10 10 10 10 10 10 11 11 11 11 11 10 11 10 10 10 10 10 10 10 8 8 9 7 7 7 7 7 7 7 7 7 7 7 7 7 7 7 7 7 7 7 7 7 7 7 7 7 7 7 7 7 7 7 6 6 6 7 7 7 7 7 8 8 8 8 8 8 8 8 8 7 7 7 7 7 7 7 8 7 10 10 10 10 10 15 15 15 15 15 15 12 12 12 12 12 12 12 12 12 12 12 12 12 12 12 12 12 12 14 14 12 12 11 11 11 11 11 10 10 10 10 10 10 10 10 10 10 10 10 10 10 10 10 10 8 8 7 6 6 6 6 6 6 6 6 6 6 9 9 9 
7 7 7 7 7 7 10 10 10 10 10 10 10 10 10 10 10 10 10 10 10 10 10 10 10 10 10 10 10 10 10 10 10 10 10 10 10 10 10 10 10 10 10 10 10 10 10 10 10 10 10 10 10 10 10 10 10 10 10 10 10 10 10 10 10 10 10 10 9 9 9 9 8 7 7 7 7 7 7 7 7 7 7 7 7 7 7 7 7 7 7 7 7 7 7 7 7 5 6 6 6 5 5 6 7 7 7 7 7 7 7 8 8 8 8 8 8 8 8 8 8 8 7 7 7 7 7 7 8 8 10 10 10 10 10 15 15 15 15 15 15 15 12 12 12 12 12 12 12 12 12 12 12 12 12 12 12 12 12 12 12 11 11 11 11 11 11 10 10 10 10 10 10 10 10 10 10 10 10 10 10 10 10 8 8 8 7 6 6 6 6 6 6 6 6 6 6 6 9 9 
7 7 7 11 10 10 10 10 10 10 10 10 10 10 10 10 10 10 10 10 10 10 10 10 10 10 10 10 10 10 10 10 10 10 10 10 10 10 10 10 10 10 10 10 10 10 10 10 10 10 10 10 10 10 10 10 10 10 10 10 10 13 10 10 10 10 10 10 9 9 9 8 8 8 7 7 7 7 7 7 7 7 7 7 7 7 7 7 7 7 7 7 7 7 7 7 5 5 5 6 7 7 7 7 7 7 7 7 7 7 7 8 8 8 8 8 8 8 8 8 8 8 8 8 7 7 8 8 8 8 10 10 10 10 15 10 15 15 15 15 15 15 15 15 12 12 12 12 12 12 12 12 12 12 12 12 12 12 12 12 12 11 11 11 11 11 11 10 10 10 10 10 10 10 10 10 10 8 8 8 10 10 10 10 8 8 7 7 6 6 6 6 6 6 6 6 6 6 6 9 
7 7 10 10 10 10 10 10 10 10 10 10 10 10 10 10 10 10 10 10 10 10 10 10 10 10 10 10 10 10 10 10 10 10 10 10 10 10 10 10 10 10 10 10 10 10 10 10 10 10 10 10 10 10 10 10 10 10 10 13 13 13 13 13 13 10 10 9 9 9 9 8 8 8 8 8 8 7 7 7 7 7 7 7 7 7 7 7 7 7 7 7 7 7 7 5 5 5 7 7 7 7 7 7 7 7 -9999 7 7 7 7 8 8 8 8 8 8 8 8 8 8 8 8 8 8 8 8 8 8 8 8 10 10 12 12 15 10 15 15 15 15 15 15 15 15 12 12 12 12 12 12 12 12 12 12 12 12 12 12 12 12 11 11 11 11 11 10 10 10 10 10 8 8 8 8 8 8 8 8 8 10 10 10 10 8 7 7 7 6 7 7 6 6 6 6 6 7 7 7 9 
10 10 10 10 10 10 10 10 10 10 10 10 10 10 10 10 10 10 10 10 10 10 10 10 10 10 10 10 10 10 10 10 10 10 10 10 10 10 10 10 10 10 10 10 10 10 10 10 10 10 11 11 10 10 10 11 11 13 13 13 13 13 13 -9999 13 12 12 9 9 9 9 8 8 8 8 8 8 8 7 7 7 7 7 7 7 7 7 7 7 7 7 7 7 7 7 7 7 7 7 7 7 7 7 7 7 7 7 7 7 7 7 7 7 8 8 8 8 8 8 8 10 8 8 8 8 8 8 8 8 8 8 9 13 12 12 12 12 10 10 15 15 15 15 15 15 15 15 12 12 12 12 12 12 12 12 12 12 12 12 12 11 11 11 11 11 11 10 10 10 10 8 8 8 8 8 8 8 8 8 10 10 10 10 10 8 7 7 7 6 6 6 6 6 6 6 6 7 7 7 9 
10 10 10 10 10 10 10 10 10 11 11 11 11 11 11 10 10 10 10 10 10 10 10 10 10 10 10 10 10 10 10 10 10 12 12 10 10 10 10 10 10 10 10 10 10 10 10 10 10 10 10 10 11 11 11 11 13 13 13 13 13 13 -9999 -9999 -9999 12 12 12 10 9 9 8 8 8 8 8 7 7 7 7 7 7 7 7 7 7 7 7 7 7 7 7 7 7 7 7 7 7 7 7 7 7 7 7 7 7 7 7 5 7 7 7 7 7 8 8 8 8 8 8 8 10 10 8 8 8 8 8 8 8 8 8 8 9 9 10 10 10 10 10 15 15 15 15 15 15 15 15 12 12 12 12 12 12 12 12 12 12 12 12 11 11 11 11 11 11 10 10 10 10 8 8 8 8 8 8 8 8 8 8 10 10 10 10 8 7 7 7 6 6 6 6 6 6 7 7 7 7 7 7 
10 10 10 10 10 10 10 10 10 10 10 11 11 10 10 10 10 10 10 10 10 10 10 10 10 10 10 10 10 10 10 12 12 12 12 10 10 10 10 10 10 10 10 10 10 10 10 10 10 10 11 11 11 11 11 13 13 13 13 13 13 -9999 -9999 13 13 13 12 12 10 10 10 8 8 8 8 7 7 7 7 7 7 7 7 7 7 7 7 8 7 7 7 7 7 7 7 7 7 7 7 7 7 7 7 7 7 7 7 5 5 5 5 5 7 7 7 8 8 8 7 8 8 10 10 10 8 8 8 8 8 8 8 8 8 8 8 8 10 10 10 10 10 15 15 15 15 15 15 15 12 12 12 12 12 12 12 12 12 12 12 12 11 11 11 11 11 11 10 10 10 10 10 8 8 8 8 8 8 8 8 8 10 10 10 10 10 7 7 7 7 6 6 6 7 7 7 7 7 7 7 7 
10 10 10 10 10 10 10 10 10 10 10 10 10 10 10 10 10 10 10 10 10 10 10 10 10 10 10 10 10 10 10 10 10 10 10 10 10 10 10 10 10 10 10 10 10 10 10 10 10 10 11 14 14 14 13 13 13 13 13 13 13 13 -9999 -9999 13 13 13 12 12 11 10 10 8 8 8 8 7 7 7 7 7 7 7 7 7 7 7 8 8 8 8 7 7 7 7 7 7 7 7 7 7 7 7 7 7 7 7 7 7 7 5 5 7 9 7 7 8 8 7 7 8 7 10 10 8 8 8 10 10 10 10 8 8 8 8 8 8 10 10 10 10 10 15 15 15 15 15 15 15 12 12 12 12 12 12 12 12 12 12 12 12 11 11 11 11 11 10 10 10 10 10 10 8 8 8 8 8 8 8 8 8 10 10 10 10 7 7 7 7 7 6 7 7 7 7 7 7 7 7 7 
10 10 10 10 10 10 10 10 10 10 10 10 10 10 10 10 10 10 10 10 10 10 10 10 10 10 10 10 10 10 10 10 10 10 10 10 10 10 10 10 10 10 10 10 10 10 10 10 10 14 14 14 14 14 14 14 14 13 13 13 13 13 13 13 -9999 13 13 13 11 11 11 12 12 12 8 8 8 7 7 7 7 7 7 7 7 7 7 8 8 8 8 8 8 8 8 8 7 7 7 7 7 7 7 7 7 7 7 7 7 7 7 7 7 7 9 9 7 8 7 7 7 8 7 10 8 8 8 10 10 8 8 8 8 8 8 8 8 8 10 10 10 10 10 15 15 15 15 15 15 15 12 12 12 12 12 12 12 12 12 12 12 12 11 11 11 11 10 10 7 7 10 10 10 8 8 8 8 8 6 8 8 10 10 10 10 8 7 7 7 7 7 7 7 7 7 7 7 7 7 9 
10 10 10 10 10 10 10 10 10 10 10 10 10 10 10 10 10 10 10 10 10 10 10 10 10 10 10 10 10 10 10 10 10 10 10 10 10 10 10 10 10 10 10 10 10 10 10 10 11 14 14 14 14 14 14 14 14 14 13 13 13 13 13 13 13 -9999 13 13 12 12 12 12 12 12 12 8 8 7 7 7 7 7 7 7 7 7 7 7 8 8 8 8 8 8 8 8 8 8 7 7 7 7 7 7 7 7 5 7 7 7 7 7 7 7 7 9 7 7 7 7 8 8 8 8 8 8 8 8 8 8 8 8 7 8 8 8 8 8 8 8 10 10 10 10 15 13 13 13 13 13 15 12 12 12 7 7 12 12 12 12 12 12 11 11 11 11 10 7 7 7 7 7 10 8 8 8 9 9 7 7 9 10 10 10 8 8 8 7 7 7 7 7 7 7 7 7 7 7 9 9 
10 10 10 10 10 10 10 10 10 10 10 10 10 10 10 10 10 10 10 10 10 10 10 10 10 10 10 10 10 10 10 10 10 10 10 10 10 10 10 10 10 10 10 10 10 10 10 10 11 14 14 14 14 14 14 14 14 14 14 13 13 13 13 13 13 13 13 13 12 12 12 12 12 12 12 7 7 7 7 7 7 7 7 7 7 7 7 7 8 8 8 8 8 8 8 8 8 8 8 8 8 7 7 7 7 7 7 5 7 7 7 7 7 7 7 9 7 7 7 7 8 8 8 8 8 8 8 8 8 8 8 8 8 8 8 8 8 8 8 8 8 10 10 10 10 10 13 13 13 13 13 13 12 12 7 7 7 7 12 12 12 11 7 11 11 11 10 7 7 7 7 7 7 10 8 9 9 9 9 7 9 9 8 8 8 10 10 9 7 7 7 7 7 7 7 7 7 9 9 9 
10 10 10 10 10 10 10 10 10 10 10 10 10 10 10 10 10 10 10 10 10 10 10 10 10 10 10 10 10 10 10 10 10 10 10 10 10 10 10 10 10 10 10 10 10 10 10 10 11 14 14 14 14 14 14 14 14 14 14 14 14 14 13 13 13 13 13 12 12 12 12 12 12 9 8 8 7 7 7 7 7 7 7 7 7 7 7 7 7 8 8 8 8 8 8 8 8 8 8 8 8 8 7 7 7 7 7 7 7 7 7 7 7 7 7 7 7 7 7 7 7 8 8 8 7 8 8 8 8 8 8 8 8 8 7 7 8 8 8 8 8 8 8 8 8 8 8 8 13 13 13 13 13 11 7 7 7 7 7 7 7 6 6 7 11 7 7 7 7 6 6 6 6 6 6 9 9 9 9 9 9 9 8 8 10 10 10 10 7 7 7 7 7 7 7 7 9 9 9 9 
10 10 10 10 10 10 10 10 10 10 10 10 10 10 10 10 10 10 10 10 10 10 10 10 10 10 10 10 10 10 10 10 10 10 10 10 10 10 10 10 10 10 10 10 11 11 10 12 14 14 14 14 14 14 14 14 14 14 14 14 14 14 14 13 13 13 13 12 12 12 12 12 10 10 9 8 8 8 7 7 7 7 7 7 7 7 7 7 7 7 8 8 8 8 8 8 8 8 8 8 8 8 8 8 8 8 8 5 7 7 7 7 7 7 7 7 9 7 7 7 7 7 7 7 7 7 8 8 8 8 8 8 8 8 8 8 8 8 8 8 8 8 8 8 8 8 8 8 8 12 12 13 13 12 7 6 6 6 6 6 6 6 7 7 7 7 7 7 7 7 7 6 6 6 6 6 9 9 9 9 9 9 9 10 13 12 10 10 7 7 7 7 7 7 7 7 7 9 9 9 
10 10 10 10 10 10 10 10 10 10 10 10 10 10 10 10 10 10 10 10 10 10 10 10 10 10 10 10 10 10 10 10 10 10 10 10 10 10 10 10 10 10 10 11 11 13 14 14 14 14 16 16 14 14 14 14 14 14 14 14 14 14 14 14 13 13 13 13 12 12 12 12 13 13 12 12 12 12 8 7 7 7 7 7 7 7 8 7 7 7 7 7 8 8 8 8 8 8 8 8 8 8 8 8 8 8 8 8 8 7 7 7 7 7 7 7 7 7 7 7 7 7 6 6 7 7 7 8 8 8 8 8 8 8 8 8 8 8 8 8 8 8 8 8 8 8 8 8 8 6 7 7 6 6 6 6 6 6 6 6 6 6 7 7 7 7 7 7 7 7 7 7 7 7 6 6 7 9 9 9 9 9 11 10 13 13 10 10 7 7 7 7 7 7 7 7 7 9 7 7 
9 10 10 10 10 10 10 10 10 10 10 10 10 10 10 10 10 10 10 9 9 10 10 10 10 10 10 10 10 10 10 10 10 10 10 10 10 10 10 10 10 10 10 11 13 14 14 14 14 16 16 16 14 14 14 14 14 14 14 14 14 14 14 14 14 13 13 13 13 13 12 12 12 13 13 13 12 12 8 8 7 7 7 7 7 7 8 7 7 7 7 7 8 8 8 8 8 8 8 8 8 8 8 8 8 8 8 8 8 8 7 7 7 7 7 7 7 7 7 7 7 7 6 6 6 7 7 7 10 8 8 8 8 8 9 9 9 8 8 12 12 12 8 8 8 8 8 8 8 6 6 6 6 6 6 6 6 6 6 6 6 6 7 7 7 7 7 7 7 7 7 7 7 7 6 6 7 7 7 9 9 9 11 10 13 13 10 9 7 7 7 7 7 7 7 7 7 7 7 7 
8 9 10 10 10 10 10 10 10 10 10 10 10 10 10 10 10 9 9 9 9 9 10 10 10 10 10 10 10 10 10 10 10 10 10 10 10 10 10 10 10 10 10 12 17 17 17 16 16 16 16 16 15 14 14 14 14 14 14 14 14 14 14 14 14 13 13 13 13 13 12 12 12 12 13 13 13 10 9 9 8 7 7 7 7 7 8 7 7 7 7 7 7 8 8 8 8 8 8 8 8 8 8 8 8 8 8 8 8 8 8 7 7 7 7 7 7 7 7 7 7 7 7 6 6 6 7 7 7 7 8 8 8 8 8 8 9 9 12 12 12 12 8 8 8 8 8 8 8 6 7 6 6 6 6 6 6 6 6 5 5 5 5 7 7 7 7 7 7 7 9 9 9 9 9 6 6 7 7 7 9 9 11 10 10 10 10 9 7 7 7 7 7 7 7 7 7 7 7 7 
8 9 9 10 10 10 10 10 10 10 10 10 10 10 10 9 9 9 9 9 9 9 10 10 10 10 10 10 10 10 10 10 10 10 10 10 10 10 10 10 10 10 17 17 17 17 17 17 16 16 16 16 16 16 14 14 14 14 14 14 14 14 14 14 14 13 13 13 13 13 12 12 12 12 12 13 13 10 10 10 9 9 9 8 7 7 7 7 7 7 7 7 7 7 7 7 8 8 8 8 8 8 8 8 8 8 8 8 8 8 8 7 7 7 7 7 7 7 7 7 7 7 7 7 6 6 6 6 7 7 7 8 8 8 8 8 8 12 12 12 12 12 8 8 8 8 8 8 8 8 6 6 6 6 6 6 6 6 6 6 5 5 5 5 7 7 7 7 9 9 9 9 9 9 9 9 6 6 6 13 13 9 10 10 9 9 9 9 7 7 7 7 7 7 7 7 7 7 7 7 
8 9 9 9 10 10 10 10 10 10 10 10 10 10 9 9 9 9 9 9 9 9 10 10 10 10 10 10 10 10 10 10 10 10 10 10 10 10 10 10 10 10 17 17 17 17 17 20 20 15 15 16 16 16 16 16 14 14 14 14 14 14 14 14 14 14 13 13 13 14 14 14 12 12 12 12 13 13 10 11 10 9 9 8 8 10 7 7 7 7 7 7 7 7 7 7 7 7 7 8 8 8 8 8 9 9 9 9 8 8 8 8 7 7 7 7 7 6 6 7 7 7 7 7 7 6 6 6 6 6 7 8 8 8 8 8 8 12 12 12 12 8 8 8 8 8 8 8 8 8 6 6 6 6 6 6 6 6 6 6 5 5 5 5 7 7 7 7 7 9 9 9 9 9 9 9 6 6 6 12 12 12 10 7 10 10 9 7 7 7 7 7 7 7 7 7 7 7 7 7 
8 9 9 9 9 9 10 10 10 10 10 10 9 9 9 9 9 9 9 9 9 10 10 10 10 10 10 10 10 10 10 10 10 10 10 10 10 10 10 10 11 11 17 17 17 17 20 20 20 20 15 16 16 16 16 16 16 14 14 14 14 14 14 14 14 14 14 13 14 14 14 14 14 12 12 12 12 13 13 13 13 13 13 13 10 10 10 7 7 7 7 7 7 7 7 7 7 7 7 7 8 8 8 8 9 9 9 9 8 8 8 8 8 8 7 7 7 6 6 7 7 7 7 7 7 7 6 6 6 6 6 7 7 8 8 8 8 8 12 12 12 8 8 8 8 8 8 8 8 8 8 6 6 6 6 6 6 6 6 6 6 5 6 6 7 7 7 7 7 7 7 9 9 9 9 9 9 9 10 12 12 12 9 10 10 10 7 7 7 7 7 7 7 7 7 7 7 7 7 7 
8 9 9 9 9 9 9 10 10 10 10 9 9 9 9 9 9 9 9 9 10 10 10 10 10 10 10 10 10 10 10 10 10 10 10 10 10 10 10 10 11 17 17 17 17 20 20 20 20 20 15 14 16 16 16 16 20 20 14 14 14 14 14 14 14 14 14 14 14 14 14 14 14 12 12 12 12 12 13 13 13 13 13 13 13 10 10 10 7 7 7 7 7 7 7 7 7 7 7 7 8 8 9 9 9 9 12 12 8 8 -9999 8 8 8 8 8 8 6 6 7 7 7 7 6 6 7 7 7 6 6 6 6 6 8 8 8 8 8 12 12 12 8 8 8 8 8 8 8 8 8 6 6 6 6 6 6 6 6 6 6 6 6 6 6 7 7 7 7 7 7 7 7 7 9 9 9 9 10 10 10 10 10 10 10 10 10 7 8 8 10 7 7 7 7 7 7 7 7 7 7 
8 9 9 9 9 9 9 10 10 10 9 9 9 9 9 9 10 10 10 10 10 10 10 10 10 10 10 10 10 10 10 10 10 10 10 10 10 10 10 10 17 17 17 20 20 20 20 20 20 16 16 14 16 16 16 20 20 20 20 20 20 20 14 14 14 14 14 14 14 14 14 14 14 14 12 12 12 12 12 13 13 13 13 13 13 10 10 11 11 10 10 7 7 7 10 10 10 10 8 9 10 10 11 12 12 12 12 12 12 8 -9999 -9999 8 8 8 8 8 8 7 7 7 7 7 7 6 6 6 7 7 -9999 6 6 6 7 8 8 8 8 8 12 12 8 8 8 8 8 10 8 10 6 6 6 6 6 6 6 6 6 6 6 6 6 6 6 6 7 7 7 7 7 7 7 7 6 6 6 10 10 10 10 10 10 9 9 8 7 8 8 10 12 10 7 7 7 7 7 7 7 7 7 
9 9 9 9 9 9 9 10 10 9 9 9 9 9 10 10 10 10 10 10 10 10 10 10 10 10 10 10 10 10 10 10 10 10 10 10 10 11 11 17 17 20 20 20 20 20 20 20 16 16 16 16 16 16 20 20 20 20 20 20 20 20 20 20 14 14 14 14 14 14 14 14 14 14 12 12 12 12 12 12 13 13 13 13 13 10 11 11 11 10 10 10 10 10 10 10 10 10 10 10 10 10 11 11 12 12 12 12 12 12 8 8 8 9 8 8 8 6 7 8 7 7 7 7 7 6 6 6 6 7 7 7 7 7 8 8 8 8 8 8 8 8 8 8 8 8 10 10 9 9 6 6 6 6 6 6 6 6 6 6 6 6 6 6 6 7 7 7 7 8 8 7 7 7 6 10 10 10 10 9 10 10 10 9 9 8 8 10 10 10 10 8 8 7 7 7 7 7 7 7 
9 9 9 9 9 9 10 10 10 9 9 9 10 10 10 10 10 10 10 10 10 11 11 11 11 11 11 11 10 10 10 10 11 11 11 11 11 12 17 17 20 20 20 20 20 20 16 16 16 16 16 16 16 16 20 20 20 20 20 20 20 20 16 16 16 16 14 14 14 14 13 14 14 14 14 12 12 12 12 12 12 13 13 13 13 13 13 11 11 10 10 10 10 10 9 9 10 10 10 10 10 10 12 11 11 12 12 12 12 12 12 12 9 9 9 8 8 6 7 8 8 7 7 7 7 7 6 7 7 -9999 7 7 7 7 7 8 8 8 8 8 8 8 8 8 8 8 8 10 9 10 10 10 6 6 6 6 6 6 6 6 6 6 6 6 6 7 7 7 7 8 8 8 7 10 10 10 9 9 9 9 10 10 10 10 10 10 10 10 10 10 10 8 8 8 7 7 7 7 7 8 
9 9 9 9 9 10 10 10 9 9 9 10 10 11 11 11 10 10 10 10 11 11 11 11 11 11 11 11 11 10 14 10 11 11 11 12 12 17 20 20 20 20 20 20 16 16 16 16 16 16 16 14 14 20 20 20 20 20 20 20 20 16 16 16 16 16 16 16 14 14 13 13 14 14 14 14 12 12 12 12 12 12 13 13 13 13 13 13 10 10 10 10 10 10 9 9 9 10 10 10 10 10 12 11 11 11 12 12 12 12 12 12 12 9 9 8 8 7 8 8 8 7 7 7 7 7 7 7 7 7 7 7 7 7 7 7 7 8 8 8 8 8 8 8 8 8 8 10 10 10 10 10 10 6 6 6 6 6 6 6 6 6 6 6 6 7 6 5 7 8 8 8 10 10 10 12 9 10 10 10 10 10 10 10 10 10 10 10 10 10 10 8 8 8 8 8 8 8 8 8 
9 9 9 9 10 10 10 9 9 9 10 10 10 11 11 11 11 11 11 11 11 11 11 11 11 11 11 11 11 11 16 16 16 11 12 17 17 20 20 20 20 20 20 14 14 14 16 16 16 16 16 15 14 20 20 20 20 20 20 16 16 16 16 16 16 16 16 14 14 14 14 13 14 14 14 14 13 12 12 12 12 12 12 12 13 13 13 13 10 10 10 10 10 10 9 9 9 9 9 10 11 11 11 11 11 11 11 11 12 12 12 12 12 12 9 8 8 8 8 8 8 8 8 7 7 7 7 7 7 7 7 7 7 7 7 7 7 7 8 8 8 8 8 8 8 8 10 10 10 10 8 8 10 6 6 6 6 6 6 6 6 6 6 6 6 6 5 6 8 8 8 10 10 11 11 12 9 10 10 10 10 10 10 10 10 10 10 10 10 10 8 8 8 8 8 8 8 8 8 8 
9 9 10 10 10 10 9 9 9 9 10 10 11 11 11 11 11 11 11 11 11 11 11 11 11 11 11 11 11 11 10 16 16 17 17 17 20 15 20 20 20 14 14 14 14 14 14 14 14 14 16 16 19 19 19 20 20 14 14 14 14 14 16 16 16 16 16 14 14 14 14 14 14 14 14 14 14 14 12 12 12 12 12 12 12 13 13 13 10 10 10 10 10 10 10 9 9 9 9 11 11 12 12 11 11 11 11 11 11 12 12 12 12 9 8 8 8 8 8 8 8 8 8 7 7 8 8 7 7 7 7 7 7 7 7 7 7 7 8 8 8 8 8 8 8 10 10 10 10 10 10 10 10 6 6 6 6 6 6 6 6 6 6 6 6 6 6 8 8 8 10 10 10 12 11 12 14 10 10 10 10 10 10 10 10 10 10 10 10 10 8 8 8 8 8 8 8 8 8 8 
10 10 10 10 10 9 9 9 11 11 11 11 11 11 11 11 11 11 11 11 11 11 11 11 11 13 13 13 13 11 10 16 17 20 20 15 15 15 12 17 14 13 13 14 14 14 14 14 14 14 14 14 19 19 19 16 16 16 14 14 15 14 14 14 14 14 14 14 14 14 14 14 14 14 14 14 14 14 14 12 12 12 12 12 12 12 13 13 13 10 10 10 10 10 10 10 9 9 9 11 11 12 12 9 9 9 9 11 11 11 11 12 12 8 8 8 8 8 8 8 8 8 8 8 8 8 8 8 7 7 7 7 7 7 7 7 7 7 8 8 10 10 12 12 8 10 10 10 10 10 10 10 6 6 6 6 6 6 6 6 6 6 6 6 6 6 6 8 8 10 10 10 10 12 12 11 14 15 12 10 10 10 10 10 10 10 10 10 10 10 8 8 8 8 8 8 8 8 8 8 
10 10 10 11 11 11 11 11 11 11 11 11 11 11 11 11 11 11 11 11 11 11 11 11 13 15 15 15 15 15 11 11 13 13 13 13 10 10 12 14 14 13 13 13 14 14 14 14 14 14 14 19 19 19 14 14 14 16 14 14 14 14 14 14 14 14 14 14 14 14 14 14 14 14 14 14 14 14 14 14 12 12 12 12 12 12 12 12 13 11 10 10 10 10 10 10 10 10 9 9 9 9 9 9 9 9 9 9 11 11 11 11 8 7 8 8 8 8 8 8 8 8 8 8 8 8 8 7 7 -9999 7 7 7 7 7 7 8 8 8 12 12 10 10 12 10 10 10 10 10 10 10 6 6 6 6 6 6 6 6 6 6 6 6 6 6 6 6 6 8 10 10 10 10 10 12 14 15 15 15 12 10 10 10 10 10 10 10 10 10 10 10 10 10 8 8 8 8 8 8 8 
11 11 11 11 11 11 11 11 11 11 11 11 11 11 11 11 11 11 11 11 11 11 11 11 11 15 15 15 15 11 11 11 11 13 13 13 10 10 10 10 14 14 13 13 13 14 14 14 14 14 14 19 14 14 14 14 14 15 15 14 14 14 14 14 14 14 14 14 14 14 14 14 14 14 14 14 14 14 14 14 13 12 12 12 12 12 12 12 12 13 10 10 10 10 10 10 10 10 10 9 9 9 9 9 9 9 9 9 9 9 9 9 7 7 7 7 7 8 8 8 8 8 8 8 8 8 8 7 7 7 8 8 7 7 7 7 7 15 12 12 12 12 12 10 10 10 10 10 10 10 10 6 6 6 6 6 6 6 6 6 6 6 6 6 6 6 6 6 10 10 10 10 10 10 13 14 15 15 15 14 12 12 10 10 10 10 10 10 10 10 10 10 8 8 8 8 8 8 8 8 
11 11 11 11 11 11 11 11 11 11 11 11 11 11 11 11 11 11 11 11 11 11 11 11 11 16 16 16 15 11 15 11 11 11 13 11 11 10 10 10 16 16 14 14 13 13 14 14 14 14 14 16 14 14 15 15 15 15 14 14 14 14 14 14 14 14 14 14 14 14 14 14 14 14 14 14 14 14 14 14 14 14 14 12 12 12 12 12 12 12 13 10 10 10 10 10 10 10 10 10 9 9 9 9 11 9 9 9 9 9 6 6 6 7 7 7 7 7 7 8 8 8 8 8 8 8 8 8 8 8 8 8 12 7 7 7 7 11 12 12 12 12 12 10 10 10 10 10 10 10 8 6 6 6 6 6 6 6 6 6 6 6 6 6 6 6 6 8 10 10 10 10 10 10 13 14 15 15 14 14 12 12 10 10 10 10 10 10 10 10 8 8 8 8 8 8 8 8 8 8 
11 11 11 11 11 11 11 11 11 11 11 11 11 11 11 11 11 11 11 11 11 11 11 11 11 16 16 16 16 15 15 15 15 15 15 11 11 11 11 11 16 16 16 16 16 13 13 14 14 14 14 14 15 15 15 15 15 14 14 14 14 14 14 14 14 14 14 14 14 14 14 14 14 14 14 14 14 14 14 14 14 14 14 14 12 12 12 12 12 12 12 13 10 10 10 10 10 10 10 10 9 9 9 11 11 9 9 9 8 8 8 6 6 6 7 7 7 7 7 8 8 8 8 7 7 8 8 8 8 8 8 8 12 12 7 7 7 7 12 12 12 15 15 10 10 10 10 10 10 9 9 8 6 6 6 6 6 6 6 6 6 6 8 8 8 6 6 10 10 10 10 10 10 10 13 14 14 14 14 14 12 12 10 10 10 10 10 8 8 8 8 8 8 8 8 8 8 8 8 7 
11 11 11 11 11 11 11 11 11 11 11 11 11 11 11 11 11 11 11 11 11 11 11 11 16 16 16 16 20 15 15 12 12 15 15 15 15 14 15 16 16 16 16 14 14 14 13 14 14 16 16 26 26 26 26 15 14 14 14 14 14 14 14 14 14 14 14 14 14 14 14 14 14 14 14 14 14 14 14 14 14 14 14 14 12 12 12 12 12 12 12 12 13 10 10 10 10 10 10 10 10 11 11 11 11 11 11 11 8 8 8 6 6 7 7 7 7 7 7 7 8 8 8 7 7 7 8 8 8 8 8 10 10 10 12 6 7 7 7 15 15 15 15 10 10 10 10 10 10 9 9 9 8 6 7 7 7 6 6 6 6 6 6 8 8 8 8 10 10 10 10 10 10 10 10 13 14 14 14 14 12 12 12 10 10 10 8 8 8 8 8 8 8 10 10 8 8 7 7 7 
11 11 11 11 11 11 11 11 11 11 11 11 11 11 11 11 11 11 11 11 11 11 11 11 16 16 16 16 17 12 11 17 17 15 15 16 16 14 14 14 14 14 16 16 14 14 16 16 14 14 26 26 26 19 15 15 14 14 14 14 14 14 14 14 14 14 14 14 14 14 14 14 14 14 14 14 14 14 14 14 14 14 14 14 14 14 14 12 12 12 12 12 12 12 13 13 13 11 11 10 11 11 11 11 11 11 11 11 8 8 7 7 6 7 7 7 7 7 7 7 8 8 7 7 7 8 8 8 8 8 10 10 10 12 12 8 7 9 12 12 10 12 8 8 7 10 10 10 10 10 10 10 10 8 7 7 6 6 6 6 6 6 6 8 8 8 10 10 10 10 10 10 10 10 10 11 12 13 13 12 12 12 12 10 10 7 8 7 7 7 10 10 10 10 8 7 7 7 7 7 
11 11 11 11 11 11 11 11 11 11 11 11 11 11 11 11 11 11 11 11 11 11 11 11 11 16 16 16 17 12 11 11 17 12 11 15 15 27 14 14 14 14 16 16 16 16 16 16 26 26 26 26 15 15 16 16 14 14 14 14 14 14 14 14 14 14 14 14 14 14 14 14 14 14 14 14 14 14 14 14 14 14 14 14 14 14 14 14 14 14 12 12 12 12 12 13 13 13 11 11 11 11 11 11 11 11 11 9 7 8 7 7 7 7 8 8 8 8 7 7 8 8 7 7 8 8 9 9 8 8 10 10 10 12 12 8 12 12 12 12 10 8 8 8 8 7 8 14 14 14 14 10 10 8 8 7 6 6 6 6 6 6 6 6 8 8 10 10 10 10 10 10 10 10 10 11 11 11 11 12 12 11 11 9 9 7 7 7 7 7 10 10 10 7 7 7 7 7 7 7 
11 11 11 11 11 11 11 11 11 11 11 11 11 11 11 11 11 11 11 11 11 11 11 11 11 16 16 17 17 20 20 20 12 11 16 16 27 27 27 14 14 14 14 16 16 16 16 26 26 26 26 15 15 15 14 14 14 14 14 14 14 14 14 14 14 14 14 14 14 14 14 14 14 14 14 14 14 14 14 14 14 14 14 14 14 14 14 14 12 14 14 12 12 12 12 12 13 13 11 11 11 11 11 11 11 11 10 10 9 7 7 7 7 6 8 8 8 8 8 8 8 8 8 8 8 9 9 9 9 10 10 10 10 12 10 12 12 10 12 12 12 8 10 8 8 8 8 8 14 14 14 14 15 8 8 6 6 6 6 6 6 6 10 10 10 10 10 10 10 10 10 10 10 10 10 11 11 11 11 11 11 11 11 9 9 7 7 7 7 10 10 10 7 7 7 7 7 7 7 7 
11 11 11 11 11 11 11 11 11 11 11 11 11 11 11 11 11 11 11 11 11 11 11 11 12 12 17 17 17 15 15 15 15 11 11 14 15 15 15 15 15 14 14 14 16 16 16 16 16 16 14 14 14 14 14 14 14 14 14 14 14 14 14 14 14 14 14 14 14 14 14 14 14 14 14 14 14 14 14 14 14 14 14 14 14 14 14 13 13 12 14 14 12 12 12 12 12 13 11 11 11 11 11 11 11 10 10 10 7 7 7 7 6 6 6 8 8 8 8 8 8 8 8 8 8 8 9 9 9 6 10 10 10 12 10 10 10 10 10 10 12 8 10 8 8 8 8 8 8 14 15 15 15 15 8 8 6 8 6 6 8 8 8 10 10 10 10 10 10 10 12 12 12 10 10 9 12 11 11 11 11 11 11 9 9 7 7 7 7 10 10 7 7 7 7 7 7 7 7 6 
11 11 11 11 11 11 11 11 11 11 11 11 11 11 11 11 11 11 11 11 11 11 11 12 12 11 17 17 17 15 15 15 15 15 15 15 15 15 15 15 15 15 15 15 15 15 16 16 16 14 14 14 14 14 14 14 14 14 14 14 14 14 14 14 14 14 14 14 14 14 14 14 14 14 14 14 14 14 14 14 14 14 14 14 14 14 14 13 13 13 14 12 12 12 12 12 12 12 11 11 11 11 11 11 10 10 10 7 7 7 7 7 6 6 6 8 8 8 8 8 8 8 8 8 8 6 6 8 9 9 6 10 10 10 10 10 10 10 10 8 8 10 10 8 8 8 8 8 8 8 15 11 11 11 11 8 8 8 8 8 8 8 10 10 10 10 10 10 10 10 12 12 12 10 10 8 8 8 8 11 11 11 9 9 9 9 7 7 7 10 7 7 7 7 7 7 7 7 7 6 
11 11 11 11 11 11 11 11 11 11 11 11 11 11 10 10 11 11 11 11 11 11 12 11 11 17 17 17 17 15 15 15 15 15 15 15 15 15 15 15 15 15 15 15 15 15 15 15 14 14 14 14 14 14 14 14 14 14 14 14 14 14 14 14 14 14 14 14 14 14 14 14 14 14 14 14 14 14 14 14 14 14 14 14 14 14 14 14 14 14 14 12 12 12 12 12 12 12 12 11 11 11 11 10 10 7 7 7 7 7 7 7 7 6 6 6 8 8 11 11 8 8 8 6 6 6 6 6 9 9 9 7 10 10 10 10 10 8 8 8 8 10 10 8 8 8 8 8 8 9 9 11 11 11 11 11 8 8 8 8 8 8 10 10 10 10 10 10 10 10 10 6 9 8 10 8 8 8 8 8 8 8 7 7 7 7 7 7 7 7 7 7 7 7 7 7 7 7 7 6 
11 11 11 11 11 11 11 11 11 11 11 11 11 11 10 10 10 10 10 11 12 11 11 11 16 17 17 17 17 17 15 15 15 15 15 15 15 15 15 15 15 15 15 15 15 15 15 15 14 14 14 14 14 14 14 14 14 14 14 14 14 14 14 14 14 14 14 14 14 14 14 14 14 14 14 14 14 14 14 14 14 14 14 14 14 14 14 14 14 14 14 13 12 12 12 12 12 12 12 11 11 11 7 7 7 7 6 8 7 7 7 7 6 6 6 6 11 11 11 11 8 8 8 6 6 6 6 6 7 9 9 9 10 10 10 10 10 10 8 8 6 8 8 8 8 8 8 8 8 9 9 10 11 11 11 11 11 8 8 8 8 10 10 10 10 10 10 10 10 10 6 6 6 9 8 8 8 8 8 8 8 8 8 7 7 7 7 7 7 7 7 7 7 7 7 7 7 7 7 6 
11 11 11 11 11 11 11 11 11 11 11 11 11 11 11 10 10 10 10 10 11 11 16 16 17 17 17 17 17 17 17 15 15 15 15 15 15 15 15 15 15 15 15 15 15 15 15 15 14 14 14 14 14 14 14 14 14 14 14 14 14 14 14 14 14 14 14 14 14 14 14 14 14 14 14 14 14 14 14 14 14 14 14 14 14 14 14 14 14 14 14 13 12 12 12 12 12 12 11 11 11 10 7 7 7 6 6 6 8 7 7 7 6 6 9 11 11 11 11 8 8 8 6 6 6 6 6 7 6 7 9 9 9 10 10 10 10 10 8 8 8 8 8 8 8 8 8 8 8 8 8 8 10 10 11 11 11 8 8 8 10 10 10 10 10 10 10 10 10 8 6 6 6 8 8 8 8 10 10 8 8 8 8 7 7 7 7 7 7 7 7 7 7 7 7 7 7 7 7 6 
11 11 11 11 11 11 11 11 11 11 11 11 11 11 11 11 10 10 10 10 11 11 16 17 17 17 17 17 17 17 17 15 15 15 15 15 15 15 15 15 15 15 15 15 15 15 15 14 14 14 14 14 14 14 14 14 14 14 14 14 14 14 14 14 14 14 14 14 14 14 14 14 14 14 14 14 14 14 14 14 14 14 14 14 14 14 13 14 14 14 14 13 12 12 12 12 12 12 12 12 10 10 10 10 10 10 9 9 9 8 8 9 9 9 11 11 11 11 6 8 8 8 6 6 6 6 7 7 7 7 10 9 9 10 10 10 10 10 10 8 8 8 8 8 11 11 8 8 8 8 8 8 8 8 8 8 11 12 12 12 7 10 10 10 10 10 10 8 8 8 6 6 6 8 8 8 10 10 8 8 8 8 8 7 7 7 7 7 7 7 7 7 7 7 7 7 7 7 7 6 
11 11 11 11 11 11 11 11 11 11 11 11 11 11 11 11 10 10 10 10 16 16 16 14 17 17 17 17 17 17 17 15 15 15 15 15 15 15 15 15 15 15 14 14 14 14 14 14 14 14 14 14 14 14 14 14 14 14 14 14 14 14 14 14 14 14 14 14 14 14 14 14 14 14 14 14 14 14 14 14 14 14 14 14 14 14 14 14 14 14 14 13 13 12 12 12 12 12 12 12 12 10 10 10 10 10 10 10 8 8 8 8 8 11 11 11 11 11 6 6 8 8 8 8 8 6 7 10 10 7 7 10 7 10 10 10 10 10 10 8 8 8 8 8 8 11 11 8 8 8 8 8 8 8 8 8 12 12 12 12 12 10 10 10 10 10 6 6 6 6 6 6 6 6 8 8 8 8 8 8 8 8 8 7 7 7 7 7 7 7 7 7 7 7 7 7 7 7 7 7 
11 11 11 11 11 11 11 11 11 11 11 11 11 11 11 11 10 10 10 10 16 16 14 14 17 17 17 17 17 17 14 14 15 15 15 15 15 15 15 15 15 15 14 14 14 14 14 14 14 14 14 14 14 14 14 14 14 14 14 14 14 14 14 14 14 14 14 14 14 14 14 14 14 14 14 14 14 14 14 14 14 14 14 14 14 14 14 14 14 14 14 13 13 13 12 12 12 12 12 12 12 10 10 10 10 10 10 10 9 8 8 11 11 11 11 11 11 8 8 8 8 8 8 10 10 10 10 10 10 10 10 10 10 10 10 10 10 10 10 10 8 8 8 8 8 8 8 6 6 8 6 6 8 8 8 12 12 12 12 12 10 10 10 10 10 6 6 6 6 6 6 6 7 7 7 8 8 8 8 7 7 7 7 7 7 7 7 7 7 7 7 7 7 7 10 10 10 7 7 7 
11 11 11 11 11 11 11 11 11 11 11 11 11 11 11 11 11 11 11 11 16 16 14 14 17 17 17 17 17 17 14 14 14 15 15 15 15 15 15 15 15 15 14 14 14 14 14 14 14 14 14 14 14 14 14 14 14 14 14 14 14 14 14 14 14 14 14 14 14 14 14 14 14 14 14 14 14 14 14 14 14 14 14 14 14 14 14 14 14 14 14 13 13 13 13 12 12 12 12 12 12 12 10 10 10 10 10 10 7 7 11 11 11 11 11 11 8 8 8 8 8 8 11 10 10 10 10 10 10 10 10 10 10 10 10 10 10 10 7 10 7 8 8 8 8 8 8 6 6 6 8 8 8 8 10 12 12 12 12 8 10 10 10 10 6 6 6 6 6 6 6 7 7 7 7 7 7 7 7 7 7 7 7 7 7 7 7 7 7 7 7 7 10 10 10 10 10 7 7 7 
11 11 11 11 11 11 11 11 11 11 11 11 11 11 11 11 11 11 11 11 16 16 14 14 17 17 17 17 17 14 14 14 14 15 15 15 15 15 15 14 14 14 15 14 14 14 14 14 14 14 14 14 14 14 14 14 14 14 14 14 14 14 14 14 14 14 14 14 14 14 14 14 14 14 14 14 14 14 14 14 14 14 14 14 14 14 14 14 14 13 13 13 13 13 13 13 12 12 12 12 12 12 12 12 10 10 10 6 8 11 11 11 11 11 11 11 8 7 7 8 11 11 10 10 10 10 10 10 10 10 10 10 10 10 10 12 10 10 7 7 7 7 7 8 8 8 8 8 8 8 8 8 8 6 12 12 12 12 8 10 10 10 10 10 6 6 6 6 6 6 6 6 7 7 7 7 7 7 7 7 7 7 7 7 7 7 7 7 7 7 7 10 10 10 10 10 10 7 7 7 
12 11 11 11 11 11 11 11 11 11 11 11 11 12 12 14 12 11 11 11 16 14 14 14 17 17 17 17 14 14 14 14 14 14 20 20 20 20 14 14 14 14 14 14 14 14 14 14 14 14 14 14 14 14 14 14 14 14 14 14 14 14 14 14 14 14 14 14 14 14 14 14 14 14 14 14 14 14 13 13 14 14 14 14 14 14 14 13 13 13 13 13 13 13 13 13 13 12 12 12 12 12 12 12 10 7 6 6 11 11 11 11 11 11 11 11 11 11 11 11 11 10 10 10 10 10 10 10 10 10 10 10 10 10 10 10 10 10 10 12 8 8 8 8 8 8 8 8 6 6 6 6 8 8 12 12 12 8 8 10 10 10 10 6 6 6 6 6 6 6 6 7 7 7 7 7 7 7 7 7 7 7 7 7 7 7 7 7 7 7 7 7 10 10 10 10 10 7 7 7 
12 11 11 11 11 11 11 11 11 11 11 11 12 14 12 12 12 12 11 11 11 14 14 14 17 17 17 14 14 14 14 14 14 14 14 17 14 14 14 17 14 14 14 14 14 14 14 14 14 14 14 14 14 14 14 14 14 14 14 14 14 14 14 14 14 14 14 14 14 14 14 14 14 14 14 14 14 14 13 13 14 14 14 14 14 14 14 13 13 13 13 12 12 13 13 13 13 12 12 12 12 12 12 8 8 7 7 11 11 11 11 11 11 11 11 11 11 11 11 11 10 10 10 10 10 10 10 11 11 11 11 10 10 10 10 9 10 10 12 12 9 9 8 8 8 8 8 8 6 6 6 8 8 8 8 10 10 10 10 10 6 6 6 6 6 6 -9999 6 6 6 6 7 7 7 7 7 7 7 7 7 7 7 7 7 7 7 7 7 7 7 7 7 7 10 10 10 7 7 7 7 
12 11 11 11 11 11 11 11 11 11 11 11 12 14 16 16 12 12 12 11 11 11 14 14 17 17 14 14 14 14 14 14 14 14 14 14 14 17 14 14 14 14 14 14 14 14 14 14 14 14 14 14 14 14 14 14 14 14 14 14 14 14 14 14 14 14 14 14 14 14 14 14 14 14 14 14 14 14 13 12 14 14 14 14 14 13 13 13 13 13 13 12 12 12 13 13 13 13 12 12 12 12 8 8 8 8 11 11 11 11 11 11 11 11 11 11 11 11 11 10 10 10 10 10 10 10 11 11 11 11 11 10 9 10 10 10 10 10 12 12 9 9 8 8 8 8 6 8 8 8 8 8 8 6 7 10 10 6 6 6 6 6 6 6 6 6 -9999 -9999 6 6 6 6 7 7 7 7 7 7 7 7 7 7 7 7 7 7 7 7 7 7 7 7 7 10 10 7 7 7 7 7 
11 11 11 11 11 11 11 11 11 11 11 11 14 14 16 16 16 12 12 12 11 11 13 14 14 14 14 14 14 14 14 14 14 14 14 14 17 14 14 14 14 14 14 14 14 14 14 14 14 14 14 14 14 14 14 14 14 14 14 14 14 14 14 14 14 14 14 14 14 14 14 14 14 14 14 14 14 14 14 14 14 14 14 14 14 14 14 14 13 13 13 13 12 12 12 13 13 13 13 12 8 8 8 8 8 12 11 11 11 11 11 11 11 11 11 11 11 11 10 10 10 10 10 10 10 10 11 11 11 11 11 11 8 8 8 8 8 8 8 8 9 9 9 8 8 8 8 8 8 8 8 8 6 6 6 6 6 6 6 6 6 6 6 6 6 6 6 6 6 6 6 6 7 7 7 7 7 7 7 7 7 7 7 7 7 7 7 7 7 7 7 7 7 7 7 7 7 7 7 7 
12 11 11 11 11 11 11 11 11 11 11 11 12 16 16 16 16 14 14 14 12 11 13 13 14 13 14 14 14 14 14 14 14 14 14 17 14 14 14 14 14 14 14 14 14 14 14 14 14 14 14 14 14 14 14 14 14 14 14 14 14 14 14 14 14 14 14 14 14 14 14 14 14 14 14 14 14 14 14 14 14 14 14 14 14 14 14 14 13 13 13 14 12 12 12 12 13 13 9 8 8 8 8 12 12 12 12 11 11 11 11 11 11 11 11 11 10 10 10 10 10 10 10 10 10 10 11 11 11 11 11 11 8 8 8 8 8 8 8 8 8 9 9 9 8 8 8 8 10 10 8 6 6 6 6 6 6 6 -9999 6 6 6 6 6 6 6 6 6 6 6 6 6 6 7 7 7 7 7 7 7 7 7 7 7 7 7 7 7 7 7 7 7 7 7 7 7 7 7 7 7 
11 11 11 11 11 11 11 11 11 11 11 11 12 16 16 16 16 14 14 14 14 12 14 13 14 13 13 14 14 14 14 14 14 14 14 14 14 14 14 14 14 14 14 14 14 14 14 14 14 14 14 14 14 14 14 14 14 14 14 14 14 14 14 14 14 14 14 14 14 14 14 14 14 14 14 14 14 14 14 14 14 14 14 14 14 14 14 12 12 13 13 14 13 12 12 14 12 8 9 9 8 12 12 12 12 12 12 11 11 11 11 11 11 12 10 10 11 10 10 10 10 10 10 11 11 11 11 11 11 11 11 8 8 8 8 8 8 8 8 8 8 8 9 9 8 8 8 10 10 10 8 6 6 6 6 -9999 6 6 6 6 6 6 6 6 6 6 6 6 6 6 6 6 6 6 7 7 7 7 7 7 7 7 7 7 7 7 7 7 7 7 7 7 7 7 7 7 7 7 7 7 
11 11 12 11 11 11 11 11 11 11 11 11 14 16 16 16 16 14 14 14 14 14 14 14 13 14 14 14 14 14 14 14 14 14 14 14 14 14 14 14 14 14 14 14 14 14 14 14 14 14 14 14 14 14 14 14 14 14 14 14 14 14 14 14 14 14 14 14 14 14 14 14 14 14 14 14 14 14 14 14 14 14 14 14 14 14 17 17 12 12 13 13 13 13 12 14 8 8 8 13 12 12 12 12 12 12 12 11 11 11 11 11 11 10 10 10 10 10 10 10 10 10 10 11 11 11 11 11 11 11 11 8 8 9 11 11 8 8 7 8 8 8 8 9 9 8 6 6 10 8 8 6 6 6 6 6 6 6 6 6 6 6 6 6 6 6 6 6 6 6 6 -9999 7 7 7 7 7 7 7 7 7 7 7 7 7 7 7 7 7 7 7 7 7 7 7 7 7 7 7 7 
11 11 12 12 12 11 11 11 11 11 11 11 16 16 16 16 17 14 14 14 14 14 14 14 14 14 14 14 14 14 14 14 14 14 14 14 14 14 14 14 14 14 14 14 14 14 14 14 14 14 14 14 14 14 14 14 14 14 14 14 14 14 14 14 14 14 13 13 14 14 14 14 14 14 14 14 14 14 14 14 14 14 14 14 17 17 17 17 17 12 12 13 13 13 14 14 12 12 12 12 12 12 12 12 12 12 12 12 11 11 11 11 10 10 10 10 10 10 10 10 10 10 11 11 11 11 11 11 11 11 8 8 8 8 8 11 11 8 6 6 8 8 8 8 9 9 9 6 8 7 7 6 6 -9999 -9999 6 6 6 6 6 6 6 6 6 6 6 6 7 7 6 7 7 -9999 7 7 7 7 7 7 7 7 7 7 7 7 7 7 7 7 7 7 7 7 7 7 7 7 7 7 7 
11 11 12 12 12 12 11 11 11 11 11 16 16 16 16 17 15 15 14 14 14 14 14 14 14 14 14 14 14 14 14 14 14 14 14 14 14 14 14 14 14 14 14 14 14 14 14 14 14 14 14 14 14 13 13 14 13 13 13 14 14 14 14 14 14 13 13 13 13 14 14 14 14 14 14 14 14 14 14 14 14 14 14 14 12 12 12 12 12 12 12 12 13 13 14 12 12 12 12 12 12 12 12 12 12 12 12 12 11 11 10 10 10 10 10 10 10 10 10 13 13 11 11 11 11 11 9 11 9 9 8 8 8 8 8 8 12 11 8 7 8 8 8 8 10 10 9 6 6 -9999 -9999 -9999 6 6 6 6 6 6 6 6 6 6 6 6 6 6 6 7 7 6 7 7 7 7 7 7 7 7 7 7 7 7 7 7 7 7 7 7 7 7 7 7 7 7 7 7 7 7 7 7 
11 11 11 12 12 12 12 11 11 11 16 16 16 19 19 26 26 26 15 15 14 14 14 14 14 14 14 14 14 14 14 14 14 14 14 14 14 14 14 14 14 14 14 14 14 14 14 14 14 13 13 14 14 13 13 13 13 13 13 13 14 14 13 13 13 13 13 14 13 14 14 14 14 14 14 14 14 14 14 14 14 12 12 12 12 12 12 12 12 12 12 12 12 13 13 13 12 12 12 12 12 12 12 12 12 12 12 12 12 10 10 10 10 10 10 10 10 10 10 13 13 13 11 11 11 11 9 9 9 9 8 8 8 8 8 8 8 12 11 11 7 7 8 10 10 10 10 9 6 6 6 6 6 6 6 6 6 6 6 6 6 6 6 6 6 7 7 7 6 6 7 7 7 -9999 7 7 7 7 7 7 7 7 7 7 7 7 7 7 7 7 7 7 7 7 7 7 7 7 7 7 
11 11 11 12 12 12 12 14 11 14 16 18 18 18 19 26 26 26 26 26 25 18 18 14 14 14 14 14 18 18 14 13 14 14 14 14 14 14 14 14 14 14 14 13 13 13 13 13 13 13 13 14 14 14 13 13 13 13 13 13 13 13 13 13 13 13 13 13 14 14 14 14 14 14 14 14 14 14 14 14 12 12 12 12 12 12 12 12 12 12 12 12 12 12 13 13 13 12 12 12 12 12 12 12 11 12 12 12 12 10 10 10 10 10 10 10 10 10 10 12 11 11 11 11 11 11 10 10 10 10 8 8 8 8 8 8 12 12 12 11 11 8 7 7 8 10 9 9 9 6 6 6 6 6 6 6 6 6 6 6 6 6 6 6 7 8 7 7 6 6 7 7 7 7 -9999 7 7 6 6 7 7 7 7 7 7 7 7 7 7 7 7 7 7 7 7 7 7 7 7 7 
11 11 11 12 12 12 14 15 18 18 19 19 18 19 20 26 26 26 26 26 26 25 18 14 14 19 14 14 14 18 18 13 14 14 14 14 13 13 13 13 14 13 13 13 13 13 13 13 13 13 13 14 14 14 13 13 13 13 13 14 13 13 13 13 13 13 13 12 14 14 14 14 14 14 14 14 14 14 12 12 12 12 12 12 12 12 12 12 12 14 12 12 12 12 12 12 12 12 12 12 12 12 11 11 11 11 11 11 11 11 11 10 10 10 10 10 10 10 10 10 11 11 11 11 11 11 10 10 10 8 8 8 8 9 9 9 12 12 12 11 11 11 8 8 8 8 8 8 9 9 6 6 6 6 6 6 6 6 6 8 8 8 8 8 8 8 7 5 6 7 7 7 7 7 7 7 7 7 7 7 7 7 7 7 7 7 7 7 7 7 7 7 7 7 7 7 7 7 7 7 
13 13 13 13 13 14 14 14 14 14 19 19 20 20 20 26 26 26 26 26 26 25 18 25 19 19 19 19 19 19 25 14 14 14 14 13 13 13 13 14 14 14 13 13 13 13 13 13 13 13 13 14 14 13 13 13 13 13 13 13 13 14 13 13 13 13 13 13 14 14 14 14 13 14 14 14 14 12 12 12 12 12 12 12 12 12 12 14 14 14 14 12 12 12 11 11 11 12 12 12 11 11 11 11 11 11 8 8 11 11 10 11 11 10 10 10 10 10 10 9 9 10 10 11 11 10 10 10 6 6 6 8 7 9 9 9 9 12 12 12 11 11 11 11 8 8 8 8 8 9 6 6 6 6 6 6 6 7 11 11 11 11 11 11 8 8 6 6 6 7 7 7 7 7 7 7 7 7 7 7 7 7 7 7 7 7 7 7 7 7 7 8 8 8 8 8 7 7 7 7 
13 13 13 14 14 14 14 14 14 14 17 17 17 20 20 20 20 26 26 26 26 26 25 25 25 19 19 19 19 19 13 13 13 13 13 13 14 14 14 14 14 13 13 13 13 13 13 13 13 13 13 13 14 14 13 13 13 13 13 13 14 12 12 13 13 13 13 13 13 14 14 14 14 14 14 14 12 12 12 12 12 12 12 12 12 12 14 14 14 14 12 12 12 12 11 11 11 11 11 11 11 11 11 11 11 10 10 8 9 9 9 11 11 11 11 10 10 11 11 10 10 9 9 9 11 10 10 9 6 8 8 8 8 8 9 9 9 10 12 12 11 11 11 11 8 8 8 8 8 8 6 6 6 6 6 6 6 7 11 11 11 11 11 11 11 6 6 6 6 7 7 7 7 7 7 7 7 7 7 7 7 7 7 7 7 7 7 7 7 7 7 8 8 8 8 8 7 7 7 7 
14 14 14 14 14 14 14 14 14 17 17 17 17 15 15 15 15 15 15 15 15 15 14 14 14 14 14 14 14 14 13 13 13 13 13 13 14 14 14 13 13 13 13 13 13 13 13 13 13 13 13 13 13 13 13 13 13 13 13 14 13 12 12 12 13 13 13 13 13 14 14 13 14 14 14 14 12 12 12 12 12 12 12 12 12 12 14 14 14 12 12 12 11 11 11 11 11 11 11 11 11 11 11 11 10 10 10 10 9 9 8 11 11 10 10 11 11 11 11 10 10 9 8 7 10 10 9 7 8 8 8 8 8 9 9 9 10 10 10 12 12 11 11 11 11 11 11 6 6 6 6 6 6 6 6 5 6 6 6 11 11 11 11 11 11 6 5 5 6 7 7 7 7 7 7 7 7 7 7 7 7 7 7 7 7 7 7 7 7 7 7 8 8 8 8 8 7 7 7 7 
14 14 14 14 14 14 14 14 17 17 17 20 15 15 15 15 15 15 15 15 15 15 15 14 14 14 14 14 14 14 13 13 13 13 13 13 13 13 13 13 13 13 13 13 13 13 13 13 13 13 13 13 13 13 13 13 13 14 14 14 13 12 12 12 13 13 13 13 14 14 14 14 14 14 14 13 12 12 12 12 12 12 12 12 14 12 14 12 12 12 11 11 11 11 11 11 11 11 11 11 11 11 11 10 8 8 11 11 11 11 11 11 11 10 10 11 11 11 11 10 10 10 10 10 10 7 7 8 8 8 8 8 8 9 11 11 9 9 9 9 12 11 11 11 11 9 9 9 9 9 8 6 6 6 6 6 6 6 8 11 11 11 11 11 6 6 5 5 7 7 7 7 7 7 7 7 7 7 7 7 7 7 7 7 7 7 7 7 7 7 7 8 8 8 8 7 7 8 7 7 
14 14 14 14 14 14 14 14 14 20 14 14 15 15 15 15 15 15 15 15 15 15 15 14 14 14 14 14 14 14 13 13 13 13 13 13 13 13 13 13 13 13 13 13 13 13 13 13 13 13 13 13 13 13 13 13 14 14 14 14 13 13 12 12 13 13 13 13 14 14 14 14 14 14 14 14 12 12 12 12 12 12 12 12 14 12 12 12 12 12 12 11 11 11 11 11 11 11 11 11 11 11 11 12 11 11 11 11 11 11 11 10 10 10 10 11 11 11 11 11 10 10 10 8 8 9 9 8 8 8 8 8 9 11 11 11 11 9 9 9 9 9 9 9 9 9 9 9 9 6 6 6 6 6 6 6 6 8 9 9 8 8 6 6 6 6 5 5 5 7 7 7 7 7 7 7 7 7 7 7 7 7 7 7 7 7 7 7 7 7 7 7 8 8 8 8 8 8 8 11 
14 14 20 14 14 14 14 14 14 14 14 14 14 15 15 15 15 15 15 15 15 15 15 15 14 14 14 14 13 13 13 13 13 13 13 13 13 13 13 13 13 13 13 13 13 13 13 13 13 13 13 13 13 13 13 14 14 14 14 14 13 13 12 13 13 13 13 14 14 14 14 14 14 11 11 14 12 12 11 11 11 10 12 12 12 12 12 12 12 12 12 12 12 11 11 11 11 12 12 11 11 11 11 12 12 11 11 11 11 11 10 10 10 11 11 11 11 11 11 11 10 9 8 8 9 9 9 8 8 8 8 8 9 9 11 11 11 9 9 9 9 9 9 9 9 9 9 9 6 6 6 6 7 6 6 6 6 6 6 6 8 8 6 6 6 6 6 5 7 7 7 7 7 7 7 7 7 7 7 7 7 7 7 10 10 10 10 10 10 10 7 7 8 8 8 8 8 7 8 8 
14 14 20 20 14 14 14 14 14 14 14 14 14 14 14 14 14 14 15 15 15 15 15 15 14 14 14 13 13 13 13 13 13 13 13 13 13 13 13 13 13 13 13 13 13 13 13 13 13 13 13 13 13 13 13 14 14 14 14 14 12 12 12 13 13 13 13 14 14 14 14 14 14 11 11 11 11 11 11 9 11 11 12 12 12 12 12 12 12 12 12 12 12 12 12 12 11 12 11 11 10 10 10 10 10 10 10 10 10 11 12 12 12 11 11 11 11 11 11 11 11 9 9 9 9 9 9 8 8 8 8 8 9 9 9 11 11 9 9 9 9 9 9 9 9 9 9 9 9 8 8 8 6 6 6 6 6 6 6 6 6 6 7 7 7 6 5 6 7 7 7 7 7 7 7 7 7 7 7 7 7 7 10 10 10 10 10 10 10 10 10 10 10 10 10 10 10 10 8 8 
14 14 20 20 14 14 14 14 14 14 14 14 14 14 14 14 14 14 14 15 15 15 15 15 14 14 14 13 13 13 13 13 13 13 13 13 13 13 13 13 13 13 13 13 13 13 13 13 13 13 13 13 13 13 14 14 14 14 14 13 12 12 12 13 13 13 14 14 14 14 14 14 14 8 8 8 11 11 11 9 8 11 11 12 12 12 12 12 12 12 12 12 12 12 12 11 12 11 11 10 10 10 10 10 10 10 10 10 10 11 12 12 12 12 12 11 11 11 11 11 11 10 9 9 9 9 9 9 8 8 8 8 9 9 9 9 9 9 9 9 9 9 9 9 9 9 9 9 9 9 8 8 6 6 6 6 6 6 6 6 6 6 6 6 6 6 6 7 7 7 7 7 7 7 7 7 7 7 7 7 7 10 10 10 10 10 10 10 10 10 10 10 10 10 10 10 10 10 8 8 
14 20 20 20 14 14 14 14 14 14 14 14 14 14 14 14 14 14 14 14 14 15 15 14 14 14 14 13 13 13 13 13 13 13 13 13 13 13 13 13 13 13 13 13 13 13 13 13 13 13 13 13 13 13 14 14 13 12 13 13 13 12 12 12 13 14 14 14 14 14 14 14 14 10 8 8 8 11 11 9 8 11 11 11 12 12 12 12 12 12 12 12 12 12 11 11 11 11 10 10 10 10 10 10 10 10 12 12 12 11 12 12 12 12 12 12 11 11 11 11 11 11 9 9 9 9 9 9 9 9 9 9 9 9 9 9 9 9 9 9 9 9 9 9 9 9 9 9 9 9 9 7 7 7 7 7 7 7 7 8 6 6 6 6 6 6 6 6 6 7 7 7 7 7 7 7 7 -9999 10 10 10 10 10 10 10 10 10 10 10 10 10 10 10 10 10 10 10 10 10 8 
20 20 20 20 14 14 14 14 14 14 14 14 14 14 14 15 15 14 14 14 14 14 14 14 14 14 13 13 13 13 13 13 13 13 13 13 13 13 13 13 13 13 13 13 13 13 13 13 13 13 13 13 13 13 13 13 13 13 12 13 13 12 12 12 12 14 14 14 14 14 14 14 11 8 8 8 8 11 10 8 8 11 11 11 11 12 12 12 12 12 12 12 12 11 11 11 11 11 11 11 11 10 11 11 11 11 13 13 13 12 12 13 13 13 13 13 11 11 11 11 11 10 9 9 9 9 9 9 9 9 9 9 9 9 9 9 9 9 9 9 9 9 9 9 9 9 9 9 9 9 9 7 7 7 7 7 7 7 7 7 7 6 6 6 6 6 6 6 6 6 7 7 7 7 7 7 7 -9999 10 10 10 10 10 10 10 10 10 10 10 10 10 10 10 10 10 10 10 10 10 10 
20 20 20 20 14 14 14 14 14 14 14 14 14 14 14 14 14 14 14 14 14 14 14 14 14 14 13 13 13 13 13 13 13 13 13 13 13 13 13 13 13 13 13 13 13 13 13 13 13 13 13 13 13 13 13 13 13 13 13 13 13 13 12 12 11 11 11 11 14 14 14 14 11 11 8 8 8 11 8 10 10 11 11 11 11 12 12 12 12 12 12 12 12 11 11 12 11 11 11 11 11 11 11 11 12 12 12 13 13 13 12 12 13 13 14 14 14 13 11 11 10 10 9 9 9 9 9 9 9 9 9 9 9 9 9 9 9 9 8 8 9 9 9 9 9 8 9 9 9 9 9 8 7 7 7 7 7 7 7 7 6 6 6 5 5 6 6 6 6 6 6 7 7 7 7 7 7 7 7 -9999 7 7 7 7 7 10 10 10 10 10 10 10 10 10 12 15 15 15 14 14 
20 20 20 14 14 14 14 14 14 14 14 14 14 14 14 14 14 14 14 14 14 14 14 14 14 13 13 13 13 13 13 13 13 13 13 13 13 13 13 13 13 13 13 13 13 13 13 13 13 13 13 13 13 13 13 13 13 13 13 13 11 11 11 11 11 11 11 11 11 14 14 14 11 11 8 8 8 11 10 10 10 11 11 11 11 11 11 12 12 12 12 12 12 11 10 11 11 11 10 10 11 11 12 12 12 12 12 12 13 13 13 13 13 14 14 14 14 14 13 11 10 10 9 9 9 9 9 9 9 9 9 9 9 9 9 9 6 9 8 8 8 8 8 8 8 9 9 9 9 9 9 8 8 7 7 7 7 7 7 7 6 6 6 5 5 6 6 6 6 6 6 6 7 7 7 7 7 7 7 7 -9999 7 7 7 7 7 7 7 10 10 10 10 10 10 15 15 15 15 15 14 
20 20 20 14 14 14 14 14 14 14 14 14 14 14 14 14 14 14 14 14 14 14 14 14 13 13 13 13 13 13 13 13 13 13 13 13 13 13 13 13 13 13 13 13 13 13 13 13 13 13 13 13 13 13 13 13 13 13 13 14 14 11 11 11 11 11 11 11 11 11 14 14 11 11 11 11 11 11 8 10 8 11 11 11 11 11 11 11 12 12 12 12 11 11 10 11 11 10 10 10 11 11 12 12 12 12 12 12 13 14 14 13 13 13 14 14 14 14 13 11 10 10 10 9 9 9 9 9 9 9 9 9 9 9 9 9 6 8 8 8 8 8 8 8 8 8 9 9 9 9 9 8 8 7 7 7 7 7 7 6 6 6 6 6 6 6 6 6 6 6 6 6 6 7 7 7 7 7 7 7 7 7 7 7 7 7 7 7 7 8 8 10 10 15 15 15 15 15 15 15 
20 20 20 14 14 14 14 14 14 14 14 14 14 14 14 14 14 14 14 14 14 14 14 13 13 13 13 13 13 13 13 13 13 13 13 13 13 13 13 13 13 13 13 13 13 13 13 13 13 13 13 13 13 13 13 13 13 13 14 14 14 11 11 11 11 14 14 11 11 12 12 11 11 17 14 11 11 11 10 10 10 11 11 11 11 11 11 11 11 12 12 12 11 11 10 10 10 10 10 10 10 10 12 12 12 13 13 13 13 13 14 14 15 15 14 14 14 14 14 11 11 11 11 9 9 9 9 9 9 9 9 9 9 9 9 9 9 9 8 8 8 8 8 8 8 8 6 6 6 6 8 8 6 7 6 6 6 6 6 6 6 6 10 6 6 6 7 6 6 6 6 6 6 7 7 7 7 7 7 7 7 7 7 7 7 7 8 8 8 8 8 8 10 15 15 15 15 15 15 15 
20 20 20 14 14 14 14 14 14 14 14 14 14 14 14 14 14 14 14 14 14 14 14 13 13 13 13 13 13 13 13 13 13 13 13 13 13 13 13 13 13 13 13 13 13 13 13 13 13 13 13 13 13 11 11 13 13 14 14 11 11 11 11 11 11 11 11 11 11 11 11 11 11 11 17 14 11 10 10 10 11 11 11 11 11 11 11 11 11 11 11 11 12 12 10 10 10 10 10 10 10 10 10 11 11 11 11 11 13 13 13 14 15 14 14 14 14 14 13 11 11 11 11 11 9 9 9 9 9 9 9 9 9 9 9 9 9 9 9 8 8 8 8 8 10 10 6 6 6 8 8 6 6 6 6 6 6 6 6 6 10 10 10 6 6 7 10 10 10 10 6 6 6 7 7 7 7 7 7 7 7 7 7 7 7 7 8 8 8 8 8 8 14 15 15 15 15 15 15 15 
20 20 20 14 14 14 14 14 14 14 14 14 14 14 14 14 14 14 14 14 14 14 14 14 14 14 13 13 13 13 13 13 13 13 12 12 12 13 13 12 13 13 13 13 13 12 12 13 13 13 13 13 12 11 11 13 14 14 11 11 12 12 12 13 13 13 13 12 11 11 11 11 11 11 11 11 11 10 10 11 11 11 11 11 11 11 11 11 11 11 11 11 10 11 10 10 10 10 10 10 11 11 11 11 11 12 11 14 15 13 14 14 15 14 14 14 14 13 13 11 11 11 11 11 12 12 9 9 9 9 9 9 9 9 9 9 9 9 8 8 8 8 8 8 10 6 6 6 6 8 6 6 6 6 6 6 6 6 6 6 10 6 6 6 10 10 10 10 10 10 6 6 6 7 7 7 7 7 7 7 7 7 7 7 7 7 8 8 8 8 8 8 8 14 14 15 15 15 15 15 
20 20 20 14 14 14 14 14 14 14 14 14 14 14 14 14 14 14 14 14 14 14 14 14 14 14 13 13 13 13 13 13 13 13 12 12 12 12 13 12 13 13 13 13 12 12 12 12 13 13 13 12 12 11 11 11 11 11 11 11 12 12 12 12 13 13 13 11 12 12 11 11 11 11 11 11 11 10 10 11 11 11 11 11 11 11 11 11 11 11 11 10 10 10 10 10 10 10 10 10 11 11 11 11 11 14 14 14 15 15 15 15 13 14 14 12 12 11 11 11 11 11 12 12 12 12 10 9 9 9 9 9 9 9 9 9 8 8 8 8 8 8 8 8 10 6 6 6 6 6 6 6 6 6 6 6 6 6 6 6 6 6 6 10 10 10 10 10 10 10 7 7 7 7 7 6 7 7 7 7 7 7 7 7 7 8 8 8 8 8 8 8 8 8 14 15 15 15 15 15 
20 20 14 14 14 14 14 14 14 14 14 14 14 14 14 14 14 14 14 14 14 14 14 14 14 13 13 13 13 13 13 13 13 13 12 12 12 12 12 11 11 13 13 12 12 12 12 11 12 13 12 11 11 11 11 11 11 11 12 12 11 11 12 12 12 13 13 11 11 12 12 11 11 11 11 11 11 10 11 11 11 11 11 11 11 11 11 11 11 11 10 10 10 10 10 10 10 10 10 10 11 11 11 11 11 11 14 14 15 15 15 15 15 13 12 12 11 11 11 11 12 12 12 12 12 11 10 9 9 9 9 9 9 9 9 8 8 8 8 8 8 8 8 10 6 6 6 6 6 6 6 6 6 6 6 6 6 6 6 6 6 6 10 10 10 10 10 10 6 7 7 7 6 7 7 6 6 7 7 7 7 7 7 7 7 8 8 8 8 8 8 8 8 8 15 15 15 15 15 15 
20 20 14 14 14 14 14 14 14 14 14 14 14 14 14 14 14 14 14 14 14 14 14 14 14 14 13 13 13 13 13 13 13 13 12 12 12 12 11 12 12 13 13 13 12 12 12 12 12 12 11 11 11 11 11 11 11 11 11 11 11 11 13 12 12 12 13 13 13 13 12 11 11 11 11 11 11 11 11 11 11 11 11 11 11 11 11 11 11 11 10 10 10 10 10 10 10 10 10 11 12 11 11 12 12 12 12 14 15 15 15 15 15 13 13 13 11 11 11 12 12 12 12 12 12 11 9 9 9 9 9 9 9 9 8 8 8 8 10 10 10 10 10 10 6 6 6 6 6 6 6 6 6 6 6 7 7 7 8 7 7 8 10 10 10 10 10 6 7 7 7 6 7 7 6 6 6 6 6 7 7 7 7 7 8 8 8 8 8 8 8 8 8 14 15 15 15 15 15 15 
20 20 14 14 14 14 14 14 14 14 14 14 14 14 14 14 14 14 14 14 14 14 14 14 14 14 13 13 13 13 13 13 12 12 12 12 11 12 12 12 12 12 13 13 13 12 12 12 11 11 12 12 11 11 11 11 11 11 11 11 11 11 13 13 13 12 12 12 13 13 11 11 11 11 11 11 11 11 11 11 11 11 11 11 11 11 11 11 11 10 10 10 10 10 10 10 10 10 10 11 12 12 12 12 13 13 13 15 15 15 15 15 14 14 13 13 12 12 12 12 12 12 12 11 11 11 10 9 9 9 9 9 9 9 9 9 9 9 10 10 10 10 10 9 9 9 9 6 6 7 7 7 7 7 7 7 7 7 8 8 8 8 8 10 10 10 10 10 7 7 6 6 7 7 6 6 6 6 6 6 6 7 7 7 8 8 8 8 8 8 8 14 14 14 14 15 15 15 15 15 
20 20 14 14 14 14 14 14 14 14 14 14 14 14 14 14 14 14 14 14 14 14 14 14 14 14 13 13 13 13 13 13 12 12 12 13 12 12 12 12 12 13 13 13 12 12 12 12 11 11 11 12 11 11 11 11 11 11 11 11 11 11 11 11 11 13 12 12 11 11 11 11 11 11 11 11 11 11 11 11 11 11 11 11 11 11 11 11 10 10 10 10 10 10 10 10 10 10 11 11 12 12 13 13 13 13 13 15 15 15 15 15 14 14 12 12 12 12 12 12 12 12 11 12 11 11 11 10 10 10 10 9 9 9 9 9 9 9 10 10 10 10 10 7 9 9 9 7 7 7 7 7 7 7 7 7 7 8 8 8 8 8 8 8 8 10 10 10 8 8 8 6 7 7 6 6 6 6 6 6 6 6 7 8 8 8 8 8 8 8 8 14 14 14 14 14 15 15 15 15 
14 14 14 14 14 14 14 14 14 14 14 14 14 14 14 14 14 14 14 14 14 14 14 14 14 14 14 14 14 14 14 13 13 12 13 13 13 12 13 13 13 13 12 12 12 12 12 12 11 11 11 11 11 11 11 11 11 11 11 11 11 11 11 11 11 11 11 11 11 11 11 11 11 11 11 11 11 11 11 11 11 11 11 11 11 11 11 11 10 10 10 10 10 10 10 10 10 11 11 11 12 12 12 13 14 14 15 26 26 26 15 14 14 14 12 12 12 12 12 12 11 11 11 11 11 11 11 11 10 10 10 10 10 10 9 9 9 9 9 8 8 8 8 7 7 9 7 7 7 7 7 9 9 9 9 7 10 8 8 8 8 8 8 8 8 8 8 8 8 8 6 6 8 8 6 6 6 6 6 6 6 6 6 8 8 8 8 8 8 8 8 8 14 14 14 14 14 15 15 15 
14 14 14 14 14 14 14 14 14 14 14 14 14 14 14 14 14 14 14 14 14 14 14 14 14 14 14 14 14 14 14 14 14 13 13 13 13 13 13 12 12 11 11 11 12 12 12 12 12 11 11 11 11 11 11 11 14 14 14 14 14 11 11 11 11 11 11 11 11 11 11 11 11 11 11 11 11 11 11 11 11 11 11 11 11 11 11 10 10 10 10 10 10 10 11 11 11 11 11 11 13 13 13 12 13 15 15 26 26 26 14 14 13 12 12 12 12 12 12 11 11 11 11 12 12 11 11 11 11 10 10 12 12 12 12 12 12 9 9 8 8 8 7 7 7 7 7 7 7 7 7 9 9 9 10 10 10 10 8 8 8 8 8 8 8 8 8 8 8 8 6 6 8 8 6 6 6 6 6 6 6 6 8 8 8 8 8 8 8 8 8 8 14 14 14 14 14 14 15 15 
14 14 14 14 14 14 14 14 14 14 14 14 14 14 14 14 14 14 14 14 14 14 14 14 14 14 14 14 14 14 13 13 14 14 13 12 12 12 12 11 11 11 11 11 12 12 12 12 12 12 11 11 11 11 11 11 14 14 14 14 14 14 11 11 11 11 11 11 11 11 11 11 11 11 11 11 11 11 11 11 11 11 11 11 11 11 10 11 10 10 10 10 10 10 11 11 11 13 13 12 12 13 13 13 13 15 15 26 26 14 14 13 13 12 12 12 12 11 11 11 11 12 12 12 12 11 11 12 12 12 12 12 12 12 12 12 12 12 9 8 8 10 7 7 7 7 7 7 7 7 7 9 9 10 10 10 10 8 8 8 8 8 8 8 7 7 7 8 8 8 6 6 8 8 6 6 6 6 6 6 6 8 8 8 8 8 8 8 8 8 8 8 14 14 15 14 14 14 15 15 
14 14 14 14 14 14 14 14 14 14 14 14 14 14 14 14 14 14 14 14 14 14 14 14 14 14 14 14 14 14 13 13 13 13 12 12 11 11 11 11 11 11 11 11 11 12 12 12 12 11 11 11 11 11 11 11 13 14 14 10 10 11 11 11 11 11 11 11 11 11 11 11 11 11 11 11 11 11 11 11 11 11 11 11 11 11 10 11 10 10 10 10 10 11 11 12 12 14 14 13 13 13 13 13 15 15 15 15 15 14 14 12 12 12 12 12 11 11 11 11 12 12 12 12 12 12 12 12 12 12 12 12 12 12 12 12 10 10 9 8 8 10 7 7 7 7 7 7 7 7 7 9 9 10 10 10 10 9 8 8 8 10 10 8 7 7 7 7 8 8 6 8 8 6 6 6 6 6 6 6 8 8 8 8 8 8 8 8 8 8 8 8 8 14 14 14 14 14 14 15 
14 14 14 14 14 14 14 14 14 14 14 14 14 14 14 14 14 14 14 14 14 14 14 14 14 14 14 14 14 14 13 13 12 12 13 11 11 11 11 11 11 11 11 11 11 11 11 12 12 11 11 11 11 11 11 11 11 11 11 10 10 10 11 11 11 11 11 11 11 11 11 11 11 11 11 11 11 11 11 11 11 11 11 11 11 10 10 11 11 10 10 10 11 11 16 16 14 14 14 13 13 14 14 15 15 15 15 15 15 15 13 12 12 12 12 12 12 12 12 12 12 12 12 12 12 12 12 12 12 12 12 12 12 12 12 9 10 10 10 8 8 8 7 7 7 7 7 7 7 7 8 8 9 9 10 10 10 9 8 8 8 10 10 10 8 7 7 7 7 9 8 8 8 6 6 6 6 6 6 9 9 8 8 8 8 8 8 8 8 8 8 8 8 8 14 14 14 14 14 15 
14 14 14 14 14 14 14 14 14 14 14 14 14 14 14 14 14 14 14 14 14 14 14 14 14 14 14 14 14 14 12 12 12 12 12 11 11 11 11 11 11 11 11 11 11 11 11 11 11 11 11 11 11 11 11 11 11 11 11 11 10 10 10 11 11 11 11 11 11 11 11 11 11 11 11 11 11 11 11 11 11 11 11 11 11 10 10 11 11 10 10 10 12 12 12 14 14 14 14 14 13 14 15 26 26 26 15 14 14 14 13 13 12 12 12 12 12 12 12 12 12 12 12 12 12 12 12 12 12 12 12 12 12 12 9 9 9 10 10 9 8 6 7 7 7 10 10 10 7 8 8 8 9 11 11 10 10 9 8 8 8 10 10 10 8 8 8 8 7 9 8 8 8 6 6 6 8 8 9 9 9 8 8 8 8 8 8 8 8 8 8 8 8 8 14 14 14 14 11 15 
14 14 14 14 14 14 14 14 14 14 14 14 14 14 14 14 14 14 14 14 14 14 14 14 13 14 14 14 14 14 12 12 12 13 13 12 11 11 11 11 11 11 11 11 11 11 11 11 11 11 11 11 11 11 11 11 11 11 11 11 11 10 10 10 11 11 11 11 11 11 11 11 11 11 11 11 11 11 11 11 11 11 11 11 11 10 10 11 11 10 10 11 12 12 13 13 13 13 13 14 13 13 14 15 15 15 15 14 14 14 13 13 12 12 12 12 12 12 12 12 12 12 12 12 12 12 12 12 12 12 12 12 12 10 10 8 8 6 8 10 10 6 7 7 11 11 11 11 8 8 8 8 9 9 9 9 9 9 9 8 8 8 6 6 6 8 8 8 6 6 8 8 8 8 8 8 8 8 9 9 9 8 8 8 8 6 6 6 8 8 8 8 8 8 14 14 14 11 11 15 
14 14 14 14 14 14 14 14 14 14 14 14 14 14 14 14 26 26 26 26 26 26 26 22 22 22 25 25 25 25 17 17 12 12 12 12 11 11 11 11 11 11 11 11 11 11 11 11 11 11 11 11 11 11 11 11 11 11 11 11 11 11 11 11 11 11 11 11 11 11 11 11 11 11 11 11 11 11 11 11 11 11 11 17 11 10 10 11 11 11 11 12 12 14 13 13 13 13 13 13 13 13 13 14 15 15 14 14 14 14 14 13 13 12 12 12 12 12 12 12 12 12 12 12 12 12 12 12 12 12 12 12 8 8 8 8 8 6 8 8 10 7 11 11 11 11 11 11 11 8 8 8 9 9 9 9 9 9 8 8 8 6 6 6 8 8 8 8 6 8 8 8 8 8 8 8 8 8 9 9 9 8 6 6 6 6 6 6 8 8 8 8 7 7 7 14 11 11 11 14 
14 14 14 14 14 14 14 14 14 14 14 14 14 14 14 14 14 14 14 14 14 14 14 12 12 12 12 14 14 12 12 12 12 12 12 12 12 11 11 11 11 12 11 11 11 11 11 11 11 11 11 11 11 11 11 11 11 11 11 11 11 11 11 11 11 11 11 11 11 11 11 11 11 11 11 11 11 11 11 11 11 11 17 17 14 10 11 11 11 11 12 12 12 13 13 13 13 13 13 13 13 13 13 14 14 14 14 14 14 14 14 13 13 12 12 12 12 12 12 12 12 12 12 12 12 12 12 12 12 12 11 12 8 8 8 8 8 8 8 8 11 11 11 11 11 11 11 11 11 11 10 10 8 8 8 9 9 9 8 8 8 6 6 8 8 8 8 6 6 8 8 8 8 8 8 8 8 8 9 9 6 5 6 6 6 7 6 6 6 8 7 7 7 7 7 7 14 14 14 14 
14 14 14 14 14 14 14 14 14 14 14 14 13 13 14 14 14 14 14 14 14 14 14 12 12 12 12 12 14 12 12 12 12 12 12 12 12 12 12 12 12 12 11 11 11 11 11 11 11 11 11 11 11 11 11 11 11 11 11 11 10 10 11 11 11 11 11 11 11 11 11 11 11 11 12 12 11 11 11 11 11 11 14 14 14 10 10 11 11 11 12 12 12 13 13 13 13 13 13 13 13 13 13 13 14 14 14 14 14 14 14 13 13 13 12 12 12 12 12 12 12 12 12 12 12 12 12 12 12 12 12 12 12 8 8 8 8 8 8 11 11 11 11 11 11 11 11 11 11 12 7 10 10 10 9 11 11 11 11 8 7 6 6 8 8 8 8 6 6 8 8 8 8 8 8 8 8 8 6 6 7 5 5 6 7 6 6 6 6 7 7 7 6 6 7 7 14 14 14 14 
14 14 14 14 14 14 14 14 14 13 13 13 13 13 13 13 13 13 13 13 13 14 14 12 12 12 12 12 12 12 12 12 12 12 12 12 12 12 12 12 12 12 11 11 11 11 11 11 11 11 11 11 11 11 11 11 11 11 11 11 11 11 11 11 11 11 11 11 11 11 11 11 12 12 12 11 11 11 11 11 11 14 14 14 17 10 10 10 11 12 12 12 12 13 13 13 13 13 13 13 13 -9999 13 13 13 14 14 14 14 14 14 13 13 13 12 12 12 12 12 12 12 12 12 12 12 12 12 12 12 12 12 12 12 12 12 8 11 11 11 11 11 11 11 11 11 11 11 12 12 12 10 10 10 10 11 11 11 11 11 11 6 6 8 8 8 8 6 6 6 8 8 8 8 8 8 8 6 6 6 7 7 5 5 5 6 6 6 6 6 7 7 6 6 6 7 7 14 14 14 14 
14 14 14 14 14 14 14 13 13 13 13 13 13 13 13 12 12 12 12 12 12 12 12 14 12 12 12 12 12 12 12 12 12 12 12 12 12 12 12 11 12 11 11 11 11 11 11 11 11 11 11 11 11 11 11 11 11 11 11 11 11 11 11 11 11 17 17 17 17 17 11 12 12 12 11 11 11 11 11 11 11 14 14 14 14 10 10 12 12 12 12 12 11 12 13 13 13 13 13 13 13 13 13 13 13 14 14 14 14 14 14 14 14 14 13 13 13 12 12 12 12 12 12 12 12 12 11 12 12 12 12 12 12 12 12 11 11 11 11 11 11 11 11 11 11 11 12 12 12 12 12 12 11 11 11 11 11 11 11 12 8 8 8 8 8 6 6 6 8 8 8 6 8 8 8 6 6 6 7 7 7 5 5 7 5 6 6 6 6 6 6 6 6 6 7 7 14 14 14 14 
14 14 14 14 14 14 14 13 13 13 13 13 13 13 13 13 13 12 12 12 12 12 12 12 12 12 12 12 12 12 12 12 12 12 12 12 12 11 11 11 11 11 11 11 10 10 10 10 11 11 11 11 11 11 11 11 14 14 14 14 11 11 11 11 14 14 14 14 14 14 14 12 12 11 11 11 11 11 11 10 10 11 14 14 14 10 12 12 12 12 11 11 12 12 13 13 13 13 13 13 13 13 13 13 13 13 14 14 14 14 14 14 14 14 13 13 13 13 13 13 12 12 12 12 12 12 12 12 12 12 12 12 12 12 11 11 11 11 11 11 11 11 11 11 11 12 12 12 12 12 12 11 11 11 11 11 11 12 12 12 8 8 8 8 8 6 6 6 8 9 9 9 8 8 8 6 6 6 9 7 7 5 7 7 7 6 6 6 6 6 6 6 6 6 6 7 14 14 14 14 
14 14 14 14 14 14 14 14 14 13 13 13 13 13 13 13 13 13 13 13 13 13 14 12 12 12 12 12 12 12 12 12 12 12 11 11 11 11 11 11 11 11 11 11 11 11 10 10 11 11 11 11 11 11 14 14 14 14 14 14 14 14 14 14 14 14 14 14 14 14 14 14 14 14 11 11 11 11 12 10 10 10 11 14 14 12 12 12 12 11 12 12 12 12 13 13 13 13 13 13 13 13 13 13 13 13 13 14 14 14 14 14 13 13 14 13 13 13 13 13 13 12 12 12 12 12 12 12 12 12 12 12 12 11 11 11 11 11 11 11 11 11 11 12 12 12 12 12 12 12 11 11 11 11 12 12 12 12 12 12 8 8 8 8 8 9 9 9 9 9 9 8 8 8 8 8 8 8 9 9 9 7 7 7 7 7 6 6 6 6 6 6 6 6 6 7 8 14 14 14 
14 14 14 14 14 14 14 14 14 14 13 13 13 13 13 13 13 13 13 13 13 13 14 14 12 12 12 12 12 12 12 11 11 11 11 17 17 17 17 17 17 17 17 17 17 17 17 17 17 17 17 17 17 17 17 17 14 14 14 14 17 14 14 14 14 14 14 14 17 17 17 14 14 14 11 12 12 12 11 10 10 10 11 14 14 12 12 11 11 12 12 12 12 13 13 13 13 13 13 13 13 13 13 13 13 13 13 13 14 14 14 14 14 13 14 14 14 13 13 13 13 13 13 13 13 12 12 12 12 12 8 8 12 11 11 11 11 11 11 11 11 12 12 12 12 12 12 12 12 11 11 11 12 12 12 12 12 12 12 12 12 10 8 6 9 9 9 8 6 6 6 8 8 8 8 8 8 8 9 9 9 5 5 7 7 7 7 6 6 6 6 6 6 6 6 6 7 14 14 14 
14 14 14 14 14 14 14 14 14 14 14 14 13 13 13 13 13 13 13 13 13 13 14 14 11 11 12 12 12 12 12 11 11 11 11 10 10 10 10 10 10 10 10 14 14 11 11 11 11 11 11 11 14 14 14 14 14 14 14 14 14 11 11 11 14 14 14 17 17 14 14 14 14 14 12 12 12 12 10 10 10 10 12 12 14 12 11 11 12 12 12 12 13 13 13 13 13 13 13 13 13 13 13 13 13 13 13 13 13 14 14 14 14 14 14 14 14 14 13 13 13 13 13 13 13 13 12 12 12 8 11 11 11 11 11 11 11 11 11 11 12 12 12 12 12 12 11 11 11 11 12 12 12 12 12 12 12 12 12 12 12 9 8 8 8 8 9 9 6 6 6 6 8 8 8 8 8 8 9 9 5 5 5 7 7 7 7 7 6 6 6 6 6 6 6 6 7 14 14 14 
13 13 13 13 13 14 14 14 14 14 14 14 14 13 13 13 13 13 13 13 13 13 14 11 11 11 10 10 11 10 12 12 11 11 11 11 10 10 10 10 10 10 10 10 10 14 14 14 14 14 14 14 14 14 14 14 14 14 14 14 14 11 11 12 12 12 14 14 14 14 14 11 12 12 12 12 12 10 10 10 10 12 12 12 11 11 12 12 12 12 13 13 13 13 13 13 13 13 13 13 13 13 13 13 13 13 13 13 13 13 13 14 14 14 14 14 14 14 14 14 13 13 13 13 13 13 12 12 12 11 11 11 11 11 11 11 11 11 11 12 12 12 12 12 12 11 11 11 11 12 12 12 12 12 12 12 12 12 12 12 12 11 10 10 10 8 9 6 6 6 6 6 8 8 8 8 8 8 9 9 6 6 6 7 7 7 7 7 6 6 6 6 6 6 6 6 7 14 14 14 
12 13 13 13 13 13 13 14 14 14 14 14 14 14 13 13 13 13 13 13 13 13 14 11 11 11 10 10 10 10 10 12 11 11 11 11 12 10 10 10 10 10 10 10 10 10 10 14 14 14 14 14 14 14 14 14 14 17 17 14 14 14 14 12 12 12 11 11 11 11 11 12 12 12 12 12 12 11 11 11 12 11 11 11 11 12 12 12 12 13 13 13 13 13 12 13 13 13 13 13 13 13 13 13 13 13 13 13 13 13 13 13 14 14 14 14 14 14 14 14 14 13 13 13 13 13 12 12 12 11 11 11 11 11 11 11 11 12 12 12 12 12 12 11 11 11 11 11 12 12 12 12 12 12 12 12 12 12 12 11 11 11 10 10 10 10 10 6 6 6 6 6 8 8 8 8 8 8 9 9 6 6 6 6 7 7 7 7 6 6 6 6 6 6 6 6 7 14 14 14 
12 13 13 13 13 13 13 13 14 14 14 14 14 14 12 12 13 13 13 12 12 12 11 11 11 11 11 10 10 10 10 10 12 11 11 12 12 10 10 10 10 10 10 10 10 10 10 10 14 17 17 14 14 14 14 14 17 14 14 14 14 14 14 12 11 11 11 11 11 11 12 12 12 12 12 12 11 11 11 11 11 11 11 11 12 12 12 12 12 12 13 13 13 11 11 11 10 10 10 10 13 13 13 13 13 13 13 13 13 13 13 13 13 14 14 14 14 14 14 14 14 14 13 13 12 12 12 12 12 11 11 11 11 11 11 11 12 12 12 12 12 12 11 11 11 11 11 12 12 12 12 12 12 12 12 12 12 11 11 11 11 10 10 10 10 10 7 6 6 6 6 6 6 8 8 8 8 8 9 6 6 6 6 6 6 7 7 7 6 6 6 6 6 6 6 6 6 7 14 14 
11 13 12 12 12 12 12 12 12 13 13 14 14 14 14 12 12 12 12 12 12 12 11 11 11 11 11 10 10 10 10 10 10 12 12 12 12 12 10 10 10 10 10 10 10 10 10 10 11 11 14 14 14 14 14 14 14 14 11 11 12 12 12 11 11 11 11 11 11 12 12 12 12 12 12 12 11 11 11 11 11 11 11 12 12 12 12 12 12 12 12 13 11 11 11 11 11 10 9 9 11 13 13 13 13 13 13 13 13 13 13 13 13 13 14 14 14 14 14 14 14 14 14 12 12 11 11 11 11 11 11 11 11 11 11 12 12 12 12 12 12 11 11 11 11 12 12 12 12 12 12 12 12 12 12 11 11 11 10 10 10 10 10 12 10 8 7 7 6 6 6 6 6 8 8 8 8 8 9 9 6 6 6 6 6 6 7 7 7 7 7 5 5 6 6 6 7 7 14 14 
11 11 13 12 12 12 12 12 12 12 12 13 13 14 14 12 12 12 12 12 12 12 12 11 11 11 10 10 10 10 10 10 10 10 10 12 12 11 10 10 10 11 11 10 10 10 11 11 11 11 11 11 14 14 14 11 11 11 11 12 12 11 11 11 11 11 11 12 12 12 12 12 12 12 12 12 11 11 11 11 11 11 11 12 12 12 12 12 12 11 11 11 10 10 11 11 11 11 11 9 10 11 13 13 13 13 13 13 13 13 13 13 13 13 13 14 14 14 9 9 9 9 9 8 11 11 11 11 11 11 11 11 11 11 12 12 12 12 12 11 11 11 11 11 12 12 12 12 12 12 12 12 12 11 11 11 11 11 11 10 10 10 12 12 10 7 7 7 6 6 6 8 8 8 8 8 8 8 9 9 8 8 6 6 6 6 7 7 7 7 7 7 7 7 8 7 7 7 14 14 
11 11 11 13 13 13 12 12 12 12 12 12 13 13 13 13 11 12 12 12 12 12 12 11 11 10 10 10 10 10 10 10 10 10 10 10 12 12 10 10 10 10 11 11 11 11 11 11 11 11 11 11 11 11 11 11 11 12 11 11 11 11 11 11 11 11 12 12 12 12 12 12 12 12 11 11 11 11 11 11 12 11 12 12 12 12 12 12 11 11 11 10 10 11 11 11 11 11 11 10 10 11 11 13 13 13 13 13 13 13 13 13 13 12 12 8 9 9 9 9 9 9 11 11 11 11 11 11 11 11 11 11 11 12 12 12 12 11 11 11 11 11 11 12 12 12 12 12 12 12 12 12 11 11 11 11 11 11 12 12 12 12 12 12 12 7 7 7 8 8 6 8 8 8 8 8 8 8 9 9 8 8 8 6 6 6 7 7 7 7 7 7 8 8 8 8 7 7 14 14 
11 11 11 13 14 13 13 13 13 12 12 12 12 13 13 13 14 12 12 12 12 12 12 12 11 11 11 11 10 10 10 10 10 10 10 10 10 12 10 10 10 11 11 11 11 11 11 11 11 11 11 11 11 11 11 11 11 11 11 11 11 11 11 11 11 12 12 12 12 12 12 12 11 11 11 11 11 11 12 12 12 11 11 11 11 11 11 11 11 11 10 10 11 11 11 10 10 11 11 10 10 10 11 13 13 13 13 13 13 13 13 13 9 8 8 8 8 9 9 9 9 11 11 11 11 11 11 11 11 11 11 11 12 12 12 11 11 11 11 11 11 12 12 12 12 12 12 12 12 12 12 12 12 12 12 12 12 12 12 12 12 12 12 12 12 12 7 8 8 8 8 8 8 8 8 8 8 8 9 9 8 8 8 6 6 7 7 7 7 7 7 8 8 8 8 7 7 7 14 14 
11 11 13 13 14 18 18 13 13 11 12 12 25 18 18 18 18 18 18 18 17 17 17 17 17 17 17 17 11 11 11 11 11 11 11 11 10 11 11 11 11 11 11 11 11 11 11 11 11 11 11 11 11 11 11 11 11 11 11 11 11 11 11 11 12 12 12 12 12 12 12 11 11 11 11 11 11 11 12 12 11 11 11 11 11 11 11 11 11 10 10 10 11 11 10 10 10 10 10 10 10 10 10 10 13 13 13 13 13 13 9 9 9 8 8 8 8 8 9 9 11 13 13 13 12 12 12 12 12 11 11 11 12 12 11 11 11 11 11 12 12 12 12 12 12 12 12 12 12 12 12 12 12 12 12 12 12 12 12 12 12 8 12 12 12 7 7 8 8 6 8 8 6 6 6 6 8 8 9 9 8 8 8 8 8 7 7 7 7 7 7 8 8 7 7 7 7 7 14 14 
11 11 13 13 13 25 18 18 18 11 11 25 25 23 18 17 17 17 17 17 17 17 17 17 17 17 17 17 17 17 17 17 17 17 17 17 17 17 17 17 11 11 17 11 12 11 11 11 11 11 11 11 11 11 11 11 11 11 11 11 11 11 12 12 12 12 12 12 12 11 11 11 11 11 12 12 11 11 11 11 12 11 11 11 11 11 11 11 12 10 10 10 10 10 10 10 10 10 10 10 10 10 10 10 10 12 10 10 9 9 9 9 8 8 8 8 12 12 12 13 13 13 13 13 13 12 12 12 12 12 11 11 11 11 11 11 11 12 12 12 12 12 12 12 12 12 12 12 12 12 12 12 12 12 12 12 12 12 12 12 12 8 8 6 7 7 7 7 7 7 7 7 6 6 6 6 8 8 9 9 8 8 8 8 7 7 7 7 7 7 8 8 6 7 7 7 7 7 14 14 
18 18 18 13 18 18 25 18 18 18 18 25 25 22 22 17 17 17 17 17 17 17 17 17 17 17 17 17 17 17 17 17 17 17 17 17 17 17 17 17 17 17 17 17 17 17 17 14 14 11 11 11 11 11 11 11 11 11 11 11 14 14 14 12 12 12 12 11 11 11 11 11 11 12 12 12 12 11 12 12 12 11 11 11 11 11 11 11 11 10 10 10 10 10 10 10 10 10 10 10 10 10 10 10 10 10 10 9 9 9 9 8 8 8 12 12 12 12 12 12 13 13 13 13 13 12 12 12 12 12 11 11 11 11 11 12 12 12 12 12 12 12 12 12 12 12 12 12 12 12 12 12 12 12 12 12 12 12 12 12 12 8 6 6 6 7 7 7 7 7 7 7 6 6 6 5 8 8 9 9 8 8 8 8 7 7 7 7 7 8 8 6 10 10 10 10 10 10 8 10 
18 18 18 18 18 18 18 18 18 18 17 17 25 22 22 17 17 17 17 17 17 17 17 17 17 17 17 17 17 17 17 17 17 17 17 17 17 17 17 17 17 17 17 17 17 17 17 17 17 17 17 17 17 11 11 11 11 11 11 14 14 14 14 12 12 11 11 11 11 11 11 11 12 12 12 12 17 17 12 12 12 11 11 11 11 11 11 11 11 10 10 10 10 10 10 10 10 10 10 10 10 10 10 10 10 9 9 8 12 12 12 12 12 12 12 12 12 12 12 12 12 12 12 12 13 12 12 12 12 11 11 11 11 11 12 12 12 12 12 12 12 12 12 12 12 12 12 12 12 12 12 12 12 12 12 12 12 12 12 12 12 8 6 6 6 6 7 7 7 5 6 6 6 6 5 5 8 8 9 9 8 8 8 7 7 7 7 7 8 8 8 6 6 6 6 6 7 7 8 10 
18 18 18 18 18 17 17 17 17 17 17 17 17 17 17 17 17 17 17 17 17 17 17 17 17 17 17 17 17 17 17 17 17 17 17 17 17 17 17 17 17 17 17 17 17 17 17 17 17 17 17 16 16 16 16 16 16 11 11 12 14 14 14 12 11 11 11 11 11 11 11 11 14 14 14 17 17 13 13 12 12 12 12 12 11 11 11 11 11 10 10 10 10 10 10 10 10 10 10 10 10 10 10 10 8 8 8 10 8 12 12 13 13 13 13 13 13 13 13 13 13 13 13 13 13 13 13 13 13 11 11 11 12 12 12 12 12 12 12 12 12 12 12 12 12 12 12 12 12 12 12 12 12 12 12 12 12 12 12 12 7 7 7 7 7 7 7 7 5 7 7 6 6 5 5 5 8 8 9 9 8 8 8 7 7 7 7 8 8 8 7 7 6 6 6 6 7 7 9 10 
18 18 17 17 17 17 17 17 25 17 17 17 17 17 17 17 17 17 17 17 17 17 17 17 17 17 17 17 17 17 17 17 17 17 17 17 16 16 16 17 17 17 17 17 17 17 17 17 17 17 17 17 16 16 16 16 16 11 11 12 12 12 11 11 11 11 11 11 11 11 11 11 14 14 14 12 13 13 13 12 12 12 11 11 11 11 11 11 10 10 10 10 10 10 10 10 10 10 10 10 10 10 8 8 8 8 8 9 8 8 13 13 13 13 13 13 13 13 13 13 13 13 13 13 13 13 13 13 11 11 11 12 12 12 12 12 12 12 12 12 12 12 12 12 12 12 12 12 12 12 12 12 12 12 12 12 12 12 12 12 7 7 7 9 9 8 8 8 8 8 8 6 6 5 5 8 8 8 9 9 8 8 7 7 7 8 8 8 8 7 7 7 7 7 7 7 7 7 9 10 
18 18 17 17 17 17 17 17 25 25 25 17 17 17 17 17 17 17 17 17 17 17 17 17 17 17 17 17 17 17 17 17 17 17 16 16 16 16 16 16 17 17 17 17 17 17 17 17 17 17 17 17 17 17 17 16 16 16 12 12 14 14 11 11 11 11 11 11 11 11 11 12 12 14 14 14 13 13 12 11 11 11 11 11 11 11 11 11 10 10 10 10 10 10 10 10 10 10 10 10 10 9 9 9 9 9 9 9 9 9 8 13 13 13 13 13 13 13 13 13 13 13 13 13 13 13 13 12 11 12 12 12 12 12 12 12 12 12 12 12 12 12 12 12 12 12 12 12 12 12 12 12 12 12 12 12 12 12 12 12 9 9 9 9 9 9 8 8 8 8 8 5 5 5 5 8 8 8 9 9 8 7 7 7 8 8 8 8 8 7 7 7 7 7 10 10 10 9 9 9 
18 18 17 17 17 17 17 17 17 25 25 25 17 17 17 22 22 17 17 17 17 17 17 17 17 17 17 17 17 17 17 17 16 16 16 16 16 16 16 16 16 17 17 17 17 17 17 17 17 17 17 17 17 17 17 17 17 17 11 11 14 14 14 14 11 11 14 14 14 11 11 12 12 12 13 14 12 12 11 10 10 11 11 11 11 11 11 11 11 10 10 10 10 10 10 10 10 10 10 10 9 9 9 9 9 10 9 9 9 10 10 12 13 13 13 13 10 13 13 13 13 13 13 13 12 12 12 12 12 12 12 10 10 10 12 12 12 12 12 12 12 12 12 12 12 12 12 12 12 12 12 12 12 12 12 12 12 12 12 10 10 10 10 10 10 9 9 8 8 8 5 5 8 8 8 8 8 8 9 8 8 7 7 8 8 8 8 8 8 7 7 7 7 7 7 7 13 9 9 9 
18 18 17 17 17 17 17 17 17 17 25 25 25 25 22 22 22 22 17 17 17 17 17 17 17 17 17 17 17 17 17 16 16 16 16 16 16 16 16 16 16 17 17 17 17 17 17 17 17 17 17 17 17 17 17 17 17 17 17 11 14 14 16 14 14 11 14 14 14 14 14 14 14 12 12 12 14 11 11 10 10 10 11 11 11 11 11 11 14 10 10 10 10 10 10 10 10 10 10 10 9 9 9 9 9 9 9 9 10 10 10 10 13 13 13 13 10 10 10 12 12 12 12 12 12 12 12 12 10 10 10 10 10 10 10 12 12 12 12 12 12 12 12 12 12 12 12 12 12 12 12 12 12 12 12 12 12 12 12 10 10 10 10 10 10 10 9 10 8 8 6 8 8 8 8 8 8 8 9 8 7 7 7 8 8 8 8 8 7 7 7 7 7 7 7 7 7 9 9 9 
18 18 17 17 17 17 17 17 17 17 25 25 25 25 17 17 22 22 17 17 17 17 17 17 17 17 17 17 17 17 17 16 16 16 16 16 16 16 16 16 16 16 17 17 17 17 17 17 17 17 17 17 17 17 17 17 17 17 17 16 16 14 16 14 14 11 11 14 14 14 14 14 14 14 14 14 10 10 10 10 10 10 11 11 11 11 11 14 14 14 10 10 10 10 10 10 10 10 10 10 8 9 9 9 9 9 10 10 10 10 10 10 10 13 12 12 10 10 10 11 12 12 12 12 12 12 12 12 12 10 10 10 10 10 10 12 12 12 12 12 12 12 12 12 12 12 12 12 12 12 12 12 12 12 12 12 12 12 12 10 10 10 10 10 10 10 8 10 8 9 9 9 8 8 8 8 8 8 9 7 7 7 8 8 8 8 8 8 7 7 7 7 7 7 7 7 7 7 7 9 
18 18 18 17 17 17 17 17 11 11 17 17 17 17 17 17 17 17 17 17 17 17 17 17 17 17 17 17 17 17 17 16 16 16 16 16 16 16 16 16 16 16 17 17 17 17 17 17 17 17 17 17 17 17 17 17 17 17 16 16 16 14 14 14 14 14 11 11 11 11 14 14 14 14 14 11 10 10 10 10 10 10 11 11 11 14 14 14 14 10 14 10 10 10 10 10 10 10 10 10 8 8 8 8 9 10 10 10 10 10 10 10 10 13 12 12 10 10 11 11 11 11 12 12 12 12 12 12 12 12 10 10 10 10 12 12 12 12 12 12 12 12 12 12 12 12 12 12 12 12 13 13 13 12 12 12 12 12 12 11 10 10 10 10 10 10 9 10 8 9 9 9 8 8 8 8 8 8 7 7 7 8 8 8 8 8 8 7 7 7 7 7 7 7 7 7 7 7 7 7 
13 13 13 18 17 17 17 11 11 11 11 17 17 17 17 17 17 17 17 17 17 17 17 17 17 17 17 17 17 17 17 16 16 16 16 16 16 16 16 16 16 17 17 17 17 17 17 17 17 17 17 17 17 17 17 17 17 16 16 16 14 14 14 14 14 14 14 11 10 10 10 10 14 14 14 11 11 10 10 10 10 10 11 11 14 14 14 14 14 10 10 10 10 10 10 10 10 10 10 10 8 8 8 10 10 10 10 10 10 10 10 10 10 13 12 12 12 10 11 11 11 11 10 12 12 12 12 12 12 12 12 10 10 10 12 12 12 12 12 12 12 12 12 12 12 12 12 12 12 12 12 13 13 13 12 12 12 12 12 12 11 10 10 10 10 10 9 10 9 9 9 9 8 8 8 8 8 8 7 7 8 8 8 8 8 8 7 7 7 7 7 7 7 7 7 7 7 7 7 7 
13 13 13 13 17 17 17 11 11 11 17 17 17 17 17 17 17 17 17 17 17 17 17 17 17 17 17 17 17 17 17 16 16 16 16 16 16 16 16 16 16 17 17 17 17 17 17 17 17 17 17 17 17 17 17 17 16 16 16 11 11 11 11 11 14 14 14 14 14 10 10 10 14 14 11 11 10 10 10 10 10 10 11 14 14 14 14 14 10 10 10 10 8 8 10 10 10 10 10 10 8 10 10 10 10 10 10 10 10 10 10 10 10 13 12 12 10 10 10 10 10 10 10 10 10 12 12 12 12 12 12 10 10 12 12 12 12 12 12 12 12 12 12 12 12 12 12 12 12 12 12 13 13 13 12 12 12 12 12 12 11 11 10 10 10 9 9 9 9 9 9 9 8 8 8 8 8 7 7 8 8 8 8 8 8 7 7 7 7 7 7 7 7 7 7 7 7 7 7 7 
13 13 13 13 13 17 17 17 11 17 17 17 17 17 17 17 17 17 17 17 17 17 17 17 17 16 17 17 17 17 17 16 16 16 16 16 16 16 16 16 17 17 17 17 17 17 17 17 17 17 17 17 17 17 16 16 16 11 11 11 11 11 11 10 10 10 10 14 14 14 14 14 14 11 11 11 10 10 10 10 10 10 10 14 14 14 14 14 14 10 10 8 8 8 14 14 10 10 10 10 10 10 10 10 10 10 10 10 10 10 10 10 10 12 12 10 10 10 10 10 10 10 10 10 10 10 12 12 12 12 12 12 12 12 12 12 12 12 12 12 12 12 12 12 12 12 12 12 12 12 12 13 13 13 13 12 12 12 11 11 11 11 11 10 10 9 9 9 9 9 9 9 8 8 8 8 8 7 7 8 8 8 8 8 8 7 7 7 7 7 7 7 7 7 7 7 7 7 7 7 
13 13 13 13 13 11 11 11 11 17 17 17 17 17 17 17 17 17 17 17 17 17 17 16 16 16 16 16 17 17 17 17 17 17 17 17 17 17 17 17 17 17 17 17 17 17 17 17 17 17 17 17 17 16 16 16 12 13 13 13 11 10 10 10 10 10 10 10 14 14 14 14 11 11 11 10 10 10 10 10 10 10 10 10 10 14 14 14 14 10 8 8 8 8 8 11 11 11 11 11 10 10 10 10 10 10 10 10 10 10 10 10 10 10 10 10 10 10 10 10 10 10 10 10 10 10 10 12 12 12 12 12 12 12 12 12 12 12 12 12 12 12 12 12 12 12 12 12 12 12 12 12 13 13 13 13 12 11 11 11 11 11 11 10 10 10 9 9 9 9 9 8 8 8 8 8 8 8 8 8 8 8 8 8 7 7 7 7 7 7 7 7 7 7 7 7 7 7 7 7 
13 13 13 13 11 11 11 11 11 11 17 17 17 17 17 17 17 17 17 17 17 17 16 16 16 16 16 16 16 17 17 17 17 17 17 17 17 17 17 17 17 17 17 17 17 17 17 17 17 17 17 17 17 16 16 12 12 13 13 13 11 11 10 10 10 10 10 10 10 10 11 11 11 11 10 10 10 10 10 10 10 10 10 10 10 10 10 10 10 10 14 8 8 8 8 10 10 11 11 10 10 10 10 10 10 10 10 10 10 10 10 10 10 10 10 10 10 10 10 10 10 10 10 10 10 10 10 12 12 12 12 12 12 12 12 12 12 12 12 12 12 12 12 12 12 12 12 12 12 12 12 12 13 13 13 13 11 11 11 11 11 11 11 11 10 10 9 8 9 9 9 8 8 8 8 8 8 8 8 8 8 8 8 8 7 7 7 7 7 7 7 7 7 7 7 7 7 7 7 7 
13 13 13 13 17 11 11 11 11 11 17 17 17 17 17 17 17 17 17 17 17 17 16 16 16 16 16 16 16 16 17 17 17 17 17 17 17 17 17 17 17 17 17 17 17 17 17 17 17 17 17 17 17 16 11 11 11 10 10 11 11 11 10 10 10 10 10 10 10 10 11 11 10 10 10 10 10 10 10 10 10 10 10 10 10 10 10 14 14 14 12 8 8 8 11 10 10 10 10 10 10 10 10 10 10 10 10 10 10 10 10 10 10 10 10 10 10 10 10 10 10 10 10 10 10 10 10 12 12 12 12 12 12 12 12 12 12 12 12 12 12 12 12 12 12 12 12 12 12 12 12 12 12 13 13 12 12 10 10 10 10 11 11 11 11 10 8 8 9 9 9 8 8 8 8 8 8 8 8 8 8 8 8 8 7 7 7 7 6 6 6 6 6 6 6 7 7 7 7 6 
13 13 13 13 17 17 11 11 11 11 17 17 25 17 17 17 17 17 17 17 17 17 17 16 16 16 16 16 16 16 17 17 17 17 17 17 17 17 17 17 17 17 17 17 17 17 17 17 17 17 17 17 12 12 12 11 11 10 10 10 10 10 10 10 10 10 10 10 10 10 11 11 11 10 10 10 10 10 10 10 10 10 10 10 10 10 10 14 14 14 10 11 11 11 11 11 10 10 10 10 10 10 10 10 10 10 10 10 10 10 10 10 10 10 10 10 10 10 10 10 10 10 10 10 10 12 12 12 12 12 12 12 12 12 12 12 12 12 12 12 12 12 12 12 12 12 12 12 12 12 12 12 12 12 12 12 12 10 10 10 10 10 11 11 11 11 8 8 9 9 9 8 8 8 8 8 8 8 8 8 8 8 8 8 7 7 6 6 6 6 6 6 6 6 6 6 7 7 6 6 
13 13 13 13 17 17 17 11 11 11 11 17 25 25 17 17 17 17 17 17 17 17 17 17 16 16 16 16 16 16 17 17 17 17 17 17 17 17 17 17 17 17 17 12 12 12 12 12 12 12 12 12 12 11 11 11 11 10 10 10 10 10 10 10 10 11 11 11 10 10 10 10 11 10 10 10 10 10 10 10 10 10 10 10 10 10 10 10 10 10 10 10 11 11 11 11 11 11 10 10 10 10 10 10 10 10 10 10 10 10 10 10 10 10 10 10 10 10 10 10 10 10 10 10 12 12 12 12 12 12 12 12 12 12 12 12 12 12 12 12 12 12 12 12 12 12 12 12 12 12 12 12 11 11 11 12 12 10 10 10 10 10 10 11 11 11 10 9 8 8 8 8 8 8 8 8 8 8 8 8 8 8 8 8 8 7 6 6 6 6 6 7 7 7 7 7 7 7 7 7 
17 17 13 17 17 17 17 10 10 10 10 17 17 25 25 17 17 17 17 17 17 17 17 17 17 17 16 16 16 16 17 17 17 17 17 17 17 17 17 17 17 11 11 11 12 12 12 12 12 12 12 11 11 11 11 11 11 11 10 10 10 10 10 10 10 10 10 10 10 10 10 10 10 10 10 10 10 10 10 10 10 10 10 10 10 10 10 10 10 10 10 10 11 11 11 11 11 11 10 10 10 10 10 10 10 10 10 10 10 10 10 10 10 10 10 10 10 10 10 10 10 10 12 12 12 12 12 12 12 12 12 12 12 12 12 12 12 12 12 12 12 12 12 12 12 12 12 12 12 11 11 11 11 11 11 9 9 12 10 10 10 10 10 10 10 10 10 8 8 8 8 9 8 8 8 8 8 8 8 8 8 8 8 8 8 7 7 7 7 7 7 7 7 7 7 7 7 7 7 7 
13 13 13 13 10 10 10 10 10 10 10 10 10 25 25 22 17 17 17 17 17 17 17 17 17 17 17 16 16 16 17 17 17 17 17 17 17 17 11 11 11 11 11 11 11 12 12 12 12 11 11 11 11 11 11 11 11 11 11 10 10 10 10 10 10 10 10 10 10 10 10 10 10 10 10 10 10 10 10 10 10 10 10 10 10 10 10 10 10 10 10 10 10 11 11 11 11 11 11 10 10 10 10 10 10 10 10 10 10 10 10 10 10 10 10 10 10 10 10 10 10 12 12 12 12 12 12 12 12 12 12 12 12 12 12 12 12 12 12 12 12 12 12 12 12 12 12 11 11 9 9 9 9 9 9 9 9 9 9 10 10 10 10 10 10 10 10 10 8 9 9 9 8 8 8 8 8 8 8 8 8 8 8 8 8 8 6 6 9 9 8 8 8 8 8 8 8 8 8 7 
13 13 13 13 10 10 10 10 10 10 10 10 10 25 25 22 17 17 17 17 17 17 17 17 17 17 17 17 17 17 17 17 17 17 14 14 11 13 11 13 13 11 11 11 11 11 12 11 11 11 10 10 10 10 11 11 11 11 10 10 10 10 10 10 10 10 10 10 10 10 10 10 10 10 10 10 10 10 10 10 10 10 10 10 10 10 10 10 10 10 10 10 10 10 10 10 10 10 10 10 10 10 10 10 10 10 10 10 10 10 10 10 10 10 10 10 10 10 10 10 12 12 12 12 12 12 12 12 12 12 12 12 12 12 12 12 12 12 12 12 12 12 12 12 12 12 11 11 9 9 9 9 9 9 9 9 9 9 9 8 10 10 10 10 10 10 10 10 10 9 9 9 8 8 8 8 8 8 8 8 8 8 8 8 8 8 8 9 9 9 8 8 8 8 8 8 8 8 9 7 
13 13 13 13 10 10 10 10 10 10 10 10 10 10 25 22 22 17 17 17 17 17 17 12 14 14 17 17 17 17 17 17 13 13 14 14 14 13 13 13 13 11 11 11 11 11 11 11 11 10 10 10 10 10 10 10 10 10 10 10 10 10 10 10 10 10 10 10 10 10 10 10 10 10 10 10 10 10 10 10 10 10 10 10 10 10 10 10 10 10 10 10 10 10 10 10 10 10 10 10 11 10 10 10 10 10 10 10 10 10 10 10 10 10 10 10 10 10 12 12 12 12 12 12 12 12 12 11 11 12 12 12 12 12 12 12 12 12 12 12 12 12 12 12 12 11 11 11 9 9 9 9 9 9 9 9 9 9 9 9 9 10 10 10 10 10 10 10 10 10 9 9 8 8 8 8 8 8 8 8 8 8 8 8 8 8 8 9 9 9 8 8 8 8 8 8 8 8 9 7 
13 13 13 13 10 10 10 10 10 10 10 10 10 10 10 22 22 22 17 17 17 17 17 12 12 14 14 12 12 17 13 13 13 13 13 14 14 13 13 13 11 11 11 9 11 11 10 10 10 10 10 10 10 10 10 10 10 10 10 10 10 10 10 10 10 10 10 10 10 10 10 10 10 10 10 10 10 10 10 10 10 10 10 10 10 10 11 11 11 10 10 10 10 10 10 10 10 10 10 10 11 10 10 10 10 10 10 10 10 10 10 10 10 10 10 10 10 12 12 12 12 12 12 12 12 11 11 12 12 12 12 12 12 12 12 12 12 12 12 12 12 12 12 12 11 11 11 11 12 9 9 9 9 9 9 9 9 9 9 9 9 8 10 10 10 10 10 10 10 10 10 10 8 8 8 8 8 8 8 8 8 8 8 9 9 8 8 9 9 9 8 8 8 8 8 8 8 9 7 7 
13 13 13 14 10 10 10 10 10 10 10 10 10 10 10 14 11 22 22 17 17 17 17 11 12 13 13 12 12 12 13 13 13 13 13 13 13 13 13 11 11 9 9 9 9 9 8 8 10 10 10 10 10 10 10 10 10 10 10 10 10 10 10 10 10 10 10 10 10 10 10 10 10 14 10 10 10 10 10 10 10 10 10 10 10 10 10 11 10 10 10 10 10 10 10 10 10 10 10 10 10 10 10 10 10 10 10 10 10 10 10 10 10 10 10 12 12 12 12 12 12 12 12 12 11 11 12 12 12 12 12 12 12 12 12 12 12 12 12 12 12 12 12 12 11 11 12 12 12 9 9 9 9 9 9 9 9 9 10 10 10 10 10 10 10 10 10 10 10 10 10 9 8 8 8 8 8 8 8 8 8 8 8 9 9 8 8 8 9 9 8 8 8 8 8 8 8 9 7 7 
14 14 14 14 14 14 10 10 10 10 10 10 10 10 10 10 10 11 22 22 19 17 17 11 11 13 13 12 12 12 12 13 13 13 13 12 12 13 13 9 9 9 9 9 9 9 8 8 10 10 10 10 10 10 10 11 11 10 10 10 10 10 10 10 10 10 10 10 10 10 10 14 14 14 10 10 10 10 10 10 10 10 10 10 10 10 10 11 11 10 10 10 10 10 10 10 10 10 10 10 10 10 10 10 10 10 10 10 10 10 10 10 10 10 11 11 11 12 12 12 12 12 12 11 11 12 12 12 12 12 12 12 12 12 12 12 12 12 12 12 12 12 12 12 12 12 12 12 9 9 9 9 9 9 9 9 9 9 9 9 10 10 9 10 10 10 10 10 10 10 10 8 8 8 8 8 8 8 8 8 8 8 8 9 9 8 8 8 9 9 8 8 8 8 8 8 9 9 9 9 
14 14 14 14 14 14 14 10 10 10 10 10 10 10 10 10 10 11 11 11 19 17 17 11 11 12 13 12 12 12 12 12 12 12 12 12 13 13 13 13 9 9 9 9 9 9 9 8 10 10 10 10 10 10 10 10 10 10 10 10 10 10 10 10 10 10 10 10 10 10 10 14 10 10 10 10 10 14 14 11 11 11 10 10 11 11 10 10 11 11 11 11 10 10 10 10 10 10 10 10 10 10 10 10 10 10 10 10 10 10 10 10 11 11 11 11 12 12 12 12 12 11 11 12 12 12 12 12 12 12 12 12 12 12 12 11 11 12 12 12 12 12 12 12 12 12 12 9 9 9 9 9 9 9 9 9 9 9 9 9 9 9 9 9 10 10 10 10 10 10 10 8 8 8 8 8 8 8 8 -9999 8 8 8 9 9 8 8 8 9 8 8 8 8 8 9 9 9 9 9 9 
14 14 14 14 14 14 14 11 10 10 10 10 10 10 10 10 10 10 10 10 10 11 11 11 11 11 13 12 12 12 12 12 12 12 12 12 13 13 12 13 9 9 9 9 9 9 9 12 12 10 10 10 10 10 10 10 10 10 10 10 10 10 10 10 10 10 10 10 10 10 10 10 10 10 10 10 10 11 11 10 10 10 10 11 11 11 11 11 11 11 11 11 10 10 10 10 10 10 10 10 10 10 10 10 10 10 10 10 10 10 11 11 11 11 11 11 11 11 11 11 11 12 12 12 12 12 12 12 12 12 12 12 11 11 11 11 11 12 12 12 12 12 12 12 12 12 12 9 9 9 9 9 9 9 9 9 9 9 9 9 9 9 9 9 9 9 9 10 10 10 10 8 8 8 8 8 8 8 8 8 8 8 8 8 9 8 8 8 9 8 8 8 9 9 9 9 9 9 9 9 
14 14 14 14 14 14 14 11 14 10 10 10 10 10 10 10 10 10 10 10 11 11 11 11 11 11 11 12 12 12 12 12 12 12 12 12 12 12 12 12 13 9 9 9 9 8 8 12 12 12 12 10 10 10 10 10 10 10 10 10 10 10 10 10 10 10 10 10 10 10 10 10 10 10 10 10 10 10 10 10 10 10 11 11 11 11 11 11 11 11 10 10 10 10 10 10 10 10 10 10 10 10 10 10 10 10 10 10 10 11 11 11 11 11 11 11 11 11 11 11 12 12 12 12 12 12 12 12 12 12 11 11 11 11 11 11 12 12 12 12 12 12 12 12 12 12 9 9 9 9 9 10 10 10 10 10 9 9 9 9 9 9 9 9 9 8 9 9 9 9 8 8 8 8 8 8 8 8 8 8 8 8 8 8 9 8 8 8 9 8 8 8 9 9 9 9 9 9 9 9 
14 14 14 14 14 14 14 11 11 14 10 10 10 10 10 10 10 10 10 11 11 11 11 11 11 11 11 11 12 12 12 12 12 12 12 12 12 12 12 12 12 9 9 9 9 8 8 12 12 12 12 12 12 10 10 10 10 10 10 10 10 10 10 10 10 10 10 10 10 10 10 10 10 10 10 10 10 10 10 10 10 11 11 11 11 11 11 11 10 10 10 10 10 10 10 10 10 10 10 10 10 10 10 10 10 10 10 11 11 11 11 11 11 11 11 11 11 10 12 12 12 12 12 12 12 12 12 12 11 11 11 11 11 11 11 12 12 12 12 12 12 12 12 12 12 9 9 9 9 9 10 10 10 10 10 10 10 10 10 10 9 9 9 9 9 9 9 9 9 8 8 8 8 8 8 8 8 8 8 8 8 8 8 8 8 8 8 8 8 8 8 8 9 9 9 9 9 9 9 9 
14 14 14 14 14 14 14 14 11 14 14 11 11 11 11 10 10 10 10 11 11 11 11 11 11 11 11 11 11 12 12 12 12 12 12 12 12 12 12 12 12 12 9 9 9 9 8 12 12 12 12 12 12 12 12 10 10 12 10 10 10 10 10 10 10 10 10 10 10 10 10 10 10 10 10 10 10 10 10 10 11 11 11 11 11 11 11 10 10 10 10 10 10 10 10 10 10 10 10 10 10 10 10 10 10 10 11 11 11 11 11 11 11 11 11 10 10 12 12 12 12 12 12 12 12 12 12 11 11 11 11 11 11 11 11 12 12 12 12 12 12 12 12 12 12 9 9 9 9 9 9 9 9 9 9 9 9 9 9 9 9 9 9 9 9 9 9 9 8 8 8 9 9 9 8 8 8 8 8 8 8 8 8 8 8 8 8 8 8 8 8 9 9 9 9 9 9 9 9 9 
14 14 14 14 14 14 14 14 11 11 14 11 11 11 11 11 11 11 11 11 11 11 11 11 11 11 11 11 11 12 12 12 12 12 12 12 12 12 12 12 12 12 13 9 9 9 8 8 12 12 12 13 13 13 15 12 12 12 15 12 10 10 10 10 10 10 10 10 10 10 10 10 10 10 10 10 10 10 11 11 11 11 11 11 11 11 11 10 10 10 10 10 10 10 10 10 10 10 10 10 10 10 10 10 11 11 11 11 11 11 11 11 11 10 10 10 11 12 12 12 12 12 12 12 12 12 11 11 11 11 11 11 11 11 12 12 12 12 12 12 12 12 12 12 9 9 9 9 9 9 9 9 9 9 9 9 9 9 9 9 9 9 9 9 9 9 9 9 9 9 9 9 9 9 9 9 8 8 8 8 8 8 8 8 9 9 8 8 8 8 8 9 9 9 9 9 9 9 9 9 
14 14 14 14 14 14 14 14 11 11 11 14 14 11 11 11 11 11 11 11 11 11 11 11 11 11 11 11 11 9 12 12 12 12 12 12 12 12 12 12 12 12 12 9 9 9 8 8 8 12 13 13 13 15 12 12 12 12 15 16 10 10 10 10 10 10 10 10 10 10 10 10 10 10 10 10 10 11 11 11 11 11 11 10 10 10 10 10 10 10 10 10 10 10 10 10 10 10 10 10 10 10 11 11 11 11 11 11 11 11 11 10 10 10 10 11 12 12 12 12 12 12 12 12 11 11 11 11 11 11 11 11 12 12 12 12 12 12 12 12 12 12 12 9 9 9 9 9 9 9 9 9 9 9 9 9 9 9 9 9 9 9 9 9 9 9 9 9 9 9 9 9 9 9 9 9 8 8 8 8 8 8 8 8 9 9 9 9 9 9 9 9 9 9 9 9 9 9 9 9 
14 14 14 14 14 14 14 14 11 11 11 14 14 14 11 11 11 11 11 11 11 11 11 11 11 11 11 11 11 9 9 12 12 12 12 12 12 12 12 12 12 12 12 12 9 9 9 9 9 13 13 13 15 12 12 12 12 15 15 15 12 10 10 10 10 10 10 10 10 10 10 10 10 10 10 10 11 11 11 11 11 11 10 10 10 10 10 10 10 10 11 10 10 10 10 10 10 10 10 10 10 11 11 11 11 11 11 11 11 11 10 10 10 11 11 12 12 12 12 12 12 11 11 11 11 11 11 11 11 11 11 12 12 12 12 12 12 12 12 12 12 12 11 9 9 9 9 9 9 9 9 9 10 9 9 9 9 9 9 9 9 9 9 9 9 9 9 9 9 9 9 9 9 9 9 9 8 8 8 8 8 8 8 8 9 9 9 9 9 9 8 9 9 9 9 9 9 10 10 10 
14 14 14 14 14 14 14 14 11 11 11 11 14 14 14 11 11 11 11 11 11 11 11 11 11 11 11 11 10 9 9 9 12 12 12 12 12 12 12 12 12 12 12 12 10 9 9 9 9 13 13 15 15 15 12 12 12 12 12 12 12 12 10 10 10 10 10 10 10 10 10 10 10 10 11 11 11 11 11 11 10 10 10 10 10 10 10 10 10 11 11 11 10 10 10 10 10 10 10 11 11 11 11 11 11 11 11 11 10 10 10 10 11 12 12 12 12 12 12 11 11 11 11 11 11 11 11 11 11 11 12 13 13 13 13 12 12 12 12 12 11 11 9 9 9 9 9 9 9 9 9 9 9 9 9 9 9 9 9 9 9 9 9 9 9 9 9 9 9 9 9 9 9 9 8 8 9 9 9 9 8 8 8 8 9 9 9 9 9 9 8 9 10 9 9 9 9 10 10 10 
14 14 14 14 14 14 14 14 11 11 12 12 11 11 11 11 11 11 11 11 11 9 9 10 11 11 11 11 10 10 9 9 9 12 12 12 12 13 13 9 9 9 9 9 9 9 9 9 9 13 16 16 14 15 12 12 12 12 12 12 12 12 12 10 10 10 10 10 10 10 10 10 10 11 11 11 11 11 10 10 10 10 10 10 10 10 10 10 10 10 11 11 11 10 10 10 10 10 11 11 11 11 11 11 11 11 10 10 10 10 10 11 12 12 12 12 12 11 11 11 11 11 11 11 9 11 11 11 12 13 13 13 13 13 12 12 12 12 11 11 11 10 10 10 9 9 9 9 9 9 9 9 9 9 9 9 9 9 9 9 9 9 9 9 9 9 9 9 9 9 9 9 9 9 9 9 9 9 9 9 9 9 8 8 9 9 9 9 9 9 10 10 10 10 10 9 9 9 10 10 
14 14 14 14 14 14 14 14 11 11 12 12 11 11 11 11 11 11 11 11 9 9 9 10 10 10 10 10 10 10 9 9 9 12 12 12 13 13 9 9 9 9 9 9 9 9 9 9 13 16 16 16 14 15 15 12 12 12 12 16 16 12 12 12 10 10 10 10 10 10 10 10 11 11 11 11 11 10 10 10 10 10 10 10 10 10 10 10 10 10 11 11 11 10 10 10 10 11 11 11 11 11 11 11 11 10 10 10 10 10 11 11 12 12 12 11 11 11 11 11 11 11 10 9 9 11 11 13 13 13 13 13 13 12 12 12 11 11 11 11 10 10 10 11 11 11 9 9 9 9 9 9 9 9 9 9 9 9 9 9 9 9 9 9 9 9 9 9 9 9 9 9 9 -9999 9 9 9 9 9 9 9 9 8 8 8 10 10 10 10 10 10 10 10 10 10 9 9 9 10 10 
14 14 14 14 14 14 14 14 11 11 12 12 12 11 11 11 11 11 11 11 9 9 10 9 10 10 10 10 10 10 10 9 9 9 12 12 13 9 9 9 9 9 9 9 9 9 9 13 13 16 15 12 15 15 15 12 12 12 16 16 16 12 12 12 12 10 10 10 10 10 11 11 11 11 11 10 10 10 10 10 10 10 10 10 10 10 10 10 10 10 10 10 10 10 10 10 11 11 11 11 11 11 11 10 10 10 10 10 11 11 11 12 12 12 11 11 11 11 11 11 11 10 10 10 10 13 13 13 13 13 13 13 12 12 12 12 12 11 12 10 10 10 10 11 11 11 11 9 9 9 9 9 9 9 9 9 9 9 9 9 9 9 9 9 9 9 9 9 9 9 9 9 9 9 -9999 9 9 9 9 9 8 8 8 8 8 8 10 10 10 10 10 10 10 10 10 9 9 9 10 10 
14 14 14 14 14 14 14 14 11 12 12 12 12 11 11 11 11 11 11 9 9 11 11 10 10 10 10 10 10 10 10 10 9 9 9 12 13 9 9 9 9 9 9 9 9 9 9 13 16 15 12 12 12 15 16 12 12 12 16 16 16 12 12 12 12 12 12 10 11 11 11 11 11 11 10 10 10 10 10 10 10 10 10 10 10 10 10 10 10 10 10 10 10 10 11 11 11 11 11 11 11 11 10 10 10 10 10 11 11 11 11 11 11 11 11 11 11 11 11 11 10 10 10 10 11 13 13 13 13 13 12 12 12 12 12 12 12 12 9 9 10 10 12 12 11 11 11 11 11 9 9 9 9 9 9 9 9 9 9 9 9 9 9 9 9 9 9 9 9 9 9 9 9 9 9 9 9 9 8 8 8 8 8 8 8 8 8 10 10 10 10 10 10 10 10 10 9 9 10 10 
11 14 14 14 14 14 14 14 11 12 12 12 11 11 11 11 11 11 11 9 11 11 11 10 10 10 10 9 10 10 10 10 9 9 9 9 13 13 9 9 9 9 9 9 9 9 13 16 12 12 12 12 12 12 12 12 12 16 16 16 16 12 12 12 12 12 12 12 12 12 12 12 11 10 10 10 10 10 10 10 10 10 10 12 10 10 10 10 10 10 10 10 10 11 11 11 11 11 11 11 10 10 10 10 10 11 11 11 11 11 11 11 11 11 11 11 11 11 11 11 9 9 11 11 12 12 12 12 11 12 12 12 12 12 12 12 12 12 9 9 9 11 12 12 12 11 11 11 11 9 9 9 9 9 9 9 9 9 9 9 9 9 9 9 9 9 9 9 9 9 9 9 9 9 9 9 8 8 8 8 8 8 8 8 8 8 10 10 10 10 10 10 10 10 10 10 10 10 10 10 
11 14 14 14 14 14 14 14 12 12 12 12 12 11 11 11 11 11 11 9 11 11 11 10 10 10 10 9 10 10 10 10 10 9 9 9 9 13 9 9 9 9 9 9 9 13 16 15 15 12 15 12 12 12 12 12 12 16 16 16 16 12 12 12 12 12 12 12 16 16 12 12 12 12 12 10 10 10 10 12 12 12 12 12 12 12 12 10 10 10 10 10 11 11 11 11 11 11 11 10 10 10 10 10 11 11 11 11 11 11 11 11 11 11 11 11 11 11 11 10 10 11 11 11 11 13 12 12 12 12 12 12 12 12 12 12 12 12 9 9 9 9 11 11 11 11 11 11 11 11 11 11 11 11 9 9 9 9 9 9 9 9 9 9 9 9 9 9 9 9 9 9 9 9 8 8 8 8 8 8 8 8 8 8 10 10 11 11 11 10 10 10 10 10 10 10 10 10 10 10 
11 11 14 14 14 14 14 14 12 12 12 12 12 11 11 11 11 11 11 9 9 11 11 10 10 10 10 10 10 10 10 10 10 10 9 9 9 13 9 9 9 9 9 9 13 16 15 15 15 15 16 16 16 12 12 12 12 16 16 12 16 16 14 14 14 14 16 16 16 13 12 12 12 12 12 12 12 12 12 12 12 12 12 12 12 12 12 13 13 13 12 12 12 11 11 11 11 10 10 10 10 10 11 11 11 11 11 11 11 11 11 11 11 11 11 11 11 11 11 10 10 11 11 11 11 12 12 12 12 12 12 12 12 12 9 9 9 9 9 9 9 10 10 8 11 11 11 11 11 11 11 11 11 9 9 9 9 9 9 9 9 9 9 9 9 9 9 8 8 9 9 9 8 8 8 8 8 8 8 8 8 8 8 8 10 17 11 11 11 11 10 10 10 10 10 10 10 10 10 10 
11 11 14 14 14 14 14 14 12 12 12 12 12 12 12 11 11 11 11 10 9 9 11 9 10 10 10 10 10 10 10 10 13 13 9 9 9 9 9 9 9 9 9 9 15 15 15 15 16 16 16 16 16 16 16 16 16 12 12 12 16 14 14 14 14 16 16 13 13 13 13 13 13 12 12 12 12 12 12 13 13 12 12 12 12 12 12 12 13 13 12 12 12 11 12 12 12 10 10 10 10 11 11 11 11 11 11 11 11 11 11 11 11 11 11 11 11 11 9 9 9 9 11 11 11 12 12 12 13 13 13 13 10 9 9 9 9 10 10 10 10 10 10 8 8 8 8 9 11 11 11 11 10 10 11 9 9 9 9 9 9 9 9 8 8 8 8 8 8 8 8 8 8 8 8 8 8 8 8 8 8 8 8 10 17 17 17 22 22 11 11 10 10 10 10 10 12 10 10 10 
11 11 11 14 14 14 14 14 12 12 12 12 12 12 12 12 11 11 10 10 9 9 9 9 10 10 10 10 10 10 11 11 13 13 13 9 9 9 9 9 9 9 9 11 15 16 16 16 16 16 16 16 16 16 16 16 16 16 16 12 12 14 14 16 16 16 12 12 13 13 13 13 13 12 12 12 12 12 12 12 12 12 12 12 12 12 12 12 13 13 13 12 11 12 12 12 12 10 10 11 11 11 11 11 11 11 11 11 11 11 11 11 11 11 11 11 11 11 9 9 9 9 9 9 10 12 13 13 13 13 13 13 10 9 9 9 10 10 10 10 8 8 8 8 8 8 9 9 9 11 10 10 10 10 10 11 9 9 9 8 8 7 7 7 8 8 8 8 8 8 8 8 8 8 8 8 8 8 8 8 8 8 8 10 17 17 22 22 22 17 17 11 10 16 16 16 13 13 13 13 
11 11 11 14 14 14 14 14 11 12 12 12 12 12 12 11 11 10 10 9 9 9 9 9 9 9 10 10 10 10 11 11 11 11 10 10 9 9 9 9 9 9 11 12 14 14 15 15 16 16 16 16 16 16 16 16 16 16 16 14 14 16 16 16 13 13 13 13 13 13 13 13 13 12 12 12 12 12 12 12 12 13 12 12 11 12 12 13 13 13 13 13 12 12 12 12 10 10 11 11 11 11 11 11 11 11 11 11 11 11 11 11 11 11 10 10 11 11 10 9 9 9 9 9 13 13 13 13 12 11 11 11 9 8 8 8 8 10 10 8 8 8 7 7 7 9 9 9 9 9 9 9 9 9 9 7 7 7 7 7 7 7 7 7 8 8 8 8 10 10 8 8 8 8 9 9 9 9 10 9 9 8 8 10 17 22 22 22 22 17 17 17 17 16 16 13 13 13 13 13 
11 11 11 11 14 14 14 14 14 11 11 12 12 11 11 11 10 10 10 9 9 9 9 9 9 9 9 9 9 9 10 11 11 11 11 10 9 9 9 9 11 12 11 13 13 13 13 16 16 16 16 16 16 16 16 16 16 16 16 16 16 16 13 13 13 13 13 13 13 13 13 13 12 12 12 12 12 12 11 11 11 11 11 11 12 12 12 12 12 13 15 12 12 12 12 12 12 11 11 11 11 12 12 12 12 11 11 11 11 11 11 11 11 10 10 10 10 10 9 9 9 9 9 12 12 12 11 11 11 11 11 11 8 8 8 8 8 8 8 7 7 7 7 7 7 7 7 7 7 7 7 7 7 7 7 7 7 7 7 7 7 7 7 7 8 8 8 10 10 10 10 8 8 8 10 10 10 10 10 9 9 9 8 10 17 22 22 22 22 22 17 17 17 14 14 14 13 13 13 14 
11 11 11 11 11 14 14 14 14 11 11 11 11 11 10 10 10 10 10 10 10 10 10 10 10 9 9 9 9 9 9 10 11 11 11 10 10 9 9 11 12 11 11 13 13 13 14 14 14 16 16 16 16 16 16 16 16 16 16 16 16 13 13 13 13 13 13 13 12 12 13 13 13 12 12 12 11 12 12 12 12 12 11 11 12 12 12 12 14 14 14 12 12 12 12 12 12 11 11 12 12 12 12 12 12 11 11 11 11 11 9 9 9 9 9 9 9 9 9 9 9 9 12 11 11 11 11 11 11 11 11 11 8 8 8 8 8 7 7 7 7 7 7 7 7 7 7 7 7 7 7 7 7 7 7 7 7 7 7 7 7 7 7 7 8 8 8 15 15 15 10 10 10 10 10 10 10 10 17 9 9 9 9 16 17 22 22 22 14 14 14 14 14 14 14 14 14 13 14 14 
11 11 11 11 11 14 14 14 14 11 11 11 11 10 10 10 10 10 10 10 10 10 10 10 10 10 9 9 9 9 9 9 10 11 11 10 10 9 11 12 12 13 11 13 14 14 14 14 14 14 16 16 16 16 16 16 16 16 13 13 13 13 13 13 13 13 13 13 12 12 12 13 12 12 12 12 12 12 12 12 12 12 11 11 12 12 14 14 14 14 14 14 12 12 12 11 11 11 11 11 12 12 12 12 12 11 11 11 11 10 10 10 10 9 9 9 9 9 9 9 9 9 11 11 11 11 11 11 11 11 11 11 10 10 8 7 7 7 7 7 7 7 7 7 7 7 7 7 7 7 7 7 7 7 7 7 7 7 7 7 7 7 7 7 8 8 8 10 15 15 15 15 15 10 10 10 10 17 9 9 9 9 9 9 13 14 14 14 14 14 14 14 14 14 14 14 14 14 14 14 
11 11 11 11 11 11 14 14 11 11 11 10 10 10 10 10 10 10 10 11 11 10 10 10 10 10 9 9 9 9 9 9 9 9 9 9 9 12 12 12 13 13 13 14 14 14 14 14 14 14 14 14 16 16 16 16 16 16 13 13 13 13 13 13 13 13 13 12 12 11 12 12 12 12 12 12 12 12 12 12 12 12 12 12 12 14 14 14 14 14 14 12 11 11 11 11 11 11 11 12 12 12 12 12 12 11 11 10 10 10 10 10 10 10 10 10 10 10 9 9 9 11 11 11 11 11 11 11 11 9 10 9 10 7 7 7 7 7 7 7 7 7 7 7 7 7 7 7 7 7 7 7 7 7 7 7 7 7 7 7 7 7 7 7 8 8 10 10 10 15 15 15 15 15 15 15 17 17 17 17 13 13 9 9 8 13 14 14 14 14 14 14 14 14 14 14 14 14 14 14 
11 11 11 11 11 11 11 11 11 11 10 10 10 10 10 10 10 11 11 11 10 10 10 10 10 10 9 9 9 9 9 9 9 9 9 12 12 12 12 13 13 13 14 14 14 14 14 14 14 14 14 14 14 16 16 16 16 13 13 13 13 13 13 13 13 13 12 11 11 11 12 12 12 12 12 12 12 12 12 12 11 11 12 12 14 14 14 14 12 12 12 11 11 11 11 11 11 11 12 12 12 12 12 12 12 11 10 10 10 10 10 10 10 10 10 10 10 10 11 9 11 11 11 11 11 11 11 11 9 9 8 7 7 7 7 7 7 7 7 7 7 7 7 7 7 7 7 7 7 7 7 7 7 7 7 7 7 7 7 7 7 7 7 7 7 8 8 7 8 8 15 15 15 15 15 15 22 14 14 14 14 13 13 9 9 13 14 14 14 14 14 14 14 14 14 14 14 14 14 14 
11 11 14 14 14 14 14 11 10 10 10 10 10 11 11 11 11 11 11 11 10 10 10 10 10 10 9 9 9 9 11 11 9 11 14 14 14 12 13 13 13 13 14 14 14 14 14 14 14 14 14 14 14 14 14 16 16 13 13 13 13 13 13 13 13 12 12 11 11 11 11 12 12 12 12 12 12 12 11 11 12 12 15 14 14 12 12 12 12 12 12 11 11 11 11 11 11 12 12 12 12 12 12 12 12 10 10 10 10 10 10 10 10 10 10 10 10 11 11 11 11 11 11 11 11 11 9 9 9 7 7 7 7 7 7 7 7 7 7 7 7 7 7 7 7 7 7 7 7 7 7 7 7 7 7 7 7 7 7 7 7 7 7 7 7 9 9 8 8 9 10 15 15 15 9 14 14 14 14 14 14 14 13 9 9 13 14 14 14 14 14 14 14 14 14 14 14 14 14 14 
11 11 11 11 10 14 13 13 10 10 10 11 11 11 11 11 11 11 11 10 10 10 10 10 10 10 9 9 9 10 11 11 11 14 14 14 14 -9999 13 13 14 14 14 14 14 14 14 14 14 14 14 14 14 14 14 14 14 11 11 11 13 12 12 12 11 11 12 11 11 11 11 12 12 12 12 12 12 12 12 13 13 10 10 13 12 12 12 12 12 12 11 11 11 11 11 11 11 12 12 12 12 12 12 12 10 10 10 10 10 10 10 10 10 10 10 10 11 11 11 11 11 11 11 11 8 8 9 9 9 9 9 9 9 9 7 7 7 7 7 7 7 7 7 7 7 7 7 7 7 7 7 7 7 7 7 7 7 7 7 7 7 7 7 7 7 8 7 9 9 9 9 9 9 9 9 14 14 14 14 14 14 14 14 13 9 13 14 14 14 14 14 14 14 14 14 14 14 14 14 14 
11 11 11 11 10 10 13 13 10 11 11 11 11 11 11 11 11 11 10 10 10 10 10 10 10 10 9 9 9 10 11 11 14 14 14 14 14 -9999 -9999 14 14 13 14 14 14 14 14 14 14 14 14 14 14 12 12 12 12 11 11 11 11 10 12 12 12 9 9 11 11 11 11 11 11 12 12 12 11 11 12 13 13 10 10 13 13 12 12 12 12 11 11 11 11 11 11 11 11 12 12 12 12 12 12 12 10 10 10 10 10 10 10 10 10 10 10 11 11 11 11 11 11 9 8 8 8 9 9 9 9 9 9 9 9 9 9 9 9 7 7 7 7 7 7 7 7 7 7 7 7 7 8 8 8 7 7 7 7 7 7 7 7 7 7 7 9 9 9 9 9 9 9 9 9 9 14 14 14 14 14 14 14 14 14 13 13 13 14 14 14 14 14 14 14 14 14 14 14 14 14 14 
11 11 11 11 10 10 10 10 14 11 11 11 11 11 11 11 10 10 10 10 10 10 10 10 10 9 9 9 9 11 10 14 14 13 13 13 14 -9999 -9999 13 13 13 14 14 14 14 14 14 14 13 12 12 12 12 12 12 12 12 11 11 11 11 10 12 12 9 9 11 11 11 11 11 11 11 11 11 11 11 12 12 10 10 10 12 12 13 13 12 12 12 10 11 12 11 12 12 12 12 12 12 12 10 10 10 10 10 10 10 10 10 10 10 10 11 11 11 11 11 11 11 8 8 9 9 9 9 9 9 9 9 9 7 7 7 7 7 7 7 5 7 7 7 7 7 7 7 7 7 8 8 8 8 8 7 7 7 7 7 7 9 9 9 9 9 9 9 9 9 9 9 9 9 14 14 14 14 14 14 14 14 14 14 14 13 13 13 13 14 20 20 14 14 14 14 14 14 14 14 14 14 
11 11 11 11 10 10 10 10 10 11 11 11 11 11 11 11 10 10 10 10 10 10 10 10 10 11 11 9 9 11 11 11 13 13 13 13 13 13 13 13 13 13 14 14 14 14 14 12 13 13 12 11 11 11 12 12 12 12 12 11 11 10 10 10 11 11 12 12 12 11 11 10 10 11 11 11 12 12 12 12 10 10 10 10 10 10 10 13 12 12 12 12 12 12 12 12 12 12 12 12 10 10 10 10 10 10 10 10 10 10 10 12 12 9 9 8 8 9 9 11 9 9 9 9 9 9 9 9 9 9 9 9 9 9 9 9 9 9 5 7 7 7 7 7 7 9 9 9 9 9 9 9 9 9 9 9 9 9 9 9 9 9 9 9 9 9 9 9 9 9 9 14 14 14 14 14 14 14 14 14 14 14 14 14 13 13 13 14 20 20 20 14 14 14 14 14 14 14 14 14 
11 11 11 11 10 10 10 10 10 10 11 11 11 11 11 11 10 10 10 10 10 10 10 10 10 11 11 11 9 11 11 11 11 13 13 13 11 11 13 13 13 14 14 14 14 14 12 12 12 11 11 11 11 12 12 12 12 12 12 11 10 10 10 10 10 11 11 11 12 12 10 10 10 10 11 11 11 11 12 10 10 10 10 10 10 9 9 9 12 12 12 12 10 12 12 12 12 9 9 9 8 10 10 10 10 10 10 10 10 12 12 12 9 9 9 9 9 9 9 9 9 9 9 9 9 9 9 9 9 9 9 9 9 9 9 9 9 9 9 9 9 9 9 7 7 7 7 9 9 9 9 9 9 9 9 9 6 7 7 9 9 9 9 9 9 9 9 9 9 9 14 14 14 14 14 14 14 14 14 14 14 14 14 14 13 13 13 14 14 20 20 14 14 14 22 22 21 21 21 21 
11 11 11 11 10 10 10 10 10 10 10 11 11 11 11 11 10 10 10 10 10 10 10 10 9 9 9 9 11 9 11 11 11 14 14 14 12 11 13 13 14 14 12 12 12 12 11 11 11 11 11 12 12 12 12 12 12 12 12 10 10 11 11 10 10 10 11 11 11 10 10 10 10 10 10 10 10 10 10 10 10 10 10 9 9 9 9 9 9 14 14 14 9 9 11 11 9 8 8 8 9 9 9 9 10 10 10 12 12 12 12 12 9 9 9 9 9 9 9 9 9 9 9 9 9 9 9 9 9 9 9 9 8 7 7 7 7 7 7 5 7 7 7 7 7 7 7 7 7 9 9 9 9 9 9 9 9 9 9 9 9 9 9 9 9 9 9 9 9 14 14 14 14 14 14 14 14 14 14 14 14 14 14 14 14 13 13 14 14 20 14 14 22 22 22 21 21 21 21 21 
11 11 11 11 10 10 10 10 10 10 10 10 10 11 11 11 10 10 10 10 10 10 11 11 11 11 11 11 12 9 11 11 11 9 14 14 12 13 13 13 14 14 12 12 12 11 11 11 11 11 11 12 12 12 12 12 12 12 12 10 10 10 10 9 11 11 11 11 11 10 10 10 10 10 10 10 10 10 10 9 9 9 9 9 9 9 9 10 10 9 9 9 9 9 9 9 9 9 9 9 9 9 9 9 9 9 9 12 12 12 12 9 9 9 9 9 9 9 9 9 9 9 9 9 9 9 9 9 9 9 9 9 7 7 7 7 5 5 5 5 5 5 5 7 7 7 6 6 6 6 6 6 9 9 9 9 6 9 9 9 9 9 9 9 9 9 9 9 9 14 14 14 14 14 14 14 14 14 14 14 14 14 14 14 14 13 13 14 14 14 14 22 22 22 21 21 21 21 21 21 
11 11 11 11 10 10 10 10 10 10 10 10 10 10 10 10 10 10 10 10 10 10 10 11 11 11 11 11 11 9 10 10 10 10 9 14 14 14 14 14 14 12 12 11 11 11 11 11 9 9 10 10 12 12 12 12 12 12 12 10 10 9 9 9 9 11 11 10 10 10 10 10 10 10 10 10 9 9 9 9 9 9 9 9 9 9 9 9 9 9 9 9 9 9 9 -9999 -9999 9 9 9 9 9 9 9 9 9 9 9 9 9 9 9 9 9 9 9 9 9 9 9 9 9 9 9 9 9 9 9 9 9 9 9 9 7 7 6 5 5 5 5 5 5 5 6 7 6 6 6 6 6 6 6 9 9 9 9 9 9 9 9 9 9 9 9 9 9 9 9 14 14 14 14 14 14 14 14 14 14 14 14 14 14 14 14 14 14 13 14 22 22 22 22 22 21 21 21 21 21 21 21 
11 11 11 10 10 10 10 10 10 10 10 10 10 10 10 10 10 10 10 10 10 10 11 11 11 11 11 11 11 9 10 10 10 10 9 9 14 14 14 14 14 11 11 11 11 9 9 9 9 9 10 10 10 12 13 13 13 13 13 13 11 9 9 9 9 9 9 10 10 10 10 10 10 10 9 9 9 9 9 9 9 9 9 9 9 9 9 9 9 9 9 7 7 7 9 9 -9999 9 9 9 9 9 9 9 9 9 9 9 9 9 9 9 9 9 9 9 9 9 9 9 9 9 9 9 9 9 9 9 9 9 9 9 9 9 9 6 5 5 5 5 5 5 5 7 7 9 6 6 6 6 6 6 9 9 9 9 9 9 9 7 7 7 9 9 9 9 9 9 11 14 14 14 14 14 14 14 14 14 14 14 14 14 14 14 14 22 21 22 22 22 22 22 22 21 21 21 21 21 21 21 
11 11 11 10 10 10 10 10 10 10 10 10 10 10 10 10 10 10 11 10 10 11 11 11 11 11 11 11 9 9 9 10 10 10 9 9 14 11 11 11 11 9 9 9 9 9 9 9 10 10 10 10 10 10 13 13 13 13 13 13 11 11 9 9 9 9 10 10 10 10 10 10 10 9 9 9 9 9 9 9 9 9 9 9 9 9 9 9 9 7 7 7 7 7 9 9 9 9 9 9 9 9 9 9 9 -9999 9 9 9 9 9 9 9 9 9 9 9 9 9 9 9 9 9 9 9 9 9 9 9 9 9 9 9 9 9 9 5 5 5 5 5 7 7 7 7 7 7 6 6 6 6 6 7 7 7 7 7 7 7 7 7 7 7 9 9 9 9 11 11 11 14 14 14 14 14 14 14 14 14 14 14 14 14 14 22 22 22 22 22 22 22 22 22 21 21 21 21 21 21 21 
11 11 10 10 10 10 10 10 10 10 10 10 10 10 10 11 13 13 11 11 11 11 11 11 11 11 11 11 9 9 9 10 10 9 11 11 11 11 11 11 9 9 9 8 8 9 11 10 10 10 10 10 10 10 10 10 13 13 13 13 11 11 11 9 10 10 10 10 10 10 10 10 9 9 9 9 9 9 9 9 9 9 9 9 9 9 9 7 7 7 7 7 9 9 9 9 9 9 9 9 9 9 9 9 9 -9999 9 9 9 9 9 9 9 11 11 11 9 9 9 9 9 9 9 9 9 9 9 9 9 9 9 9 9 9 9 9 9 5 5 9 9 7 7 7 7 7 7 6 6 6 6 6 7 7 7 7 7 6 6 6 6 6 7 9 9 9 9 11 11 11 14 14 14 14 14 14 14 14 14 14 14 14 14 22 22 22 17 17 22 22 22 22 22 22 21 21 21 21 21 21 
11 11 10 10 10 10 10 10 10 10 10 10 10 10 10 13 13 13 13 11 11 11 11 11 11 11 11 11 9 9 9 9 10 9 11 11 11 11 11 9 9 9 9 9 9 11 10 10 10 10 10 10 10 10 10 10 10 9 11 11 13 11 11 10 10 10 10 10 9 9 9 9 9 9 9 9 9 9 9 9 9 9 9 9 9 7 9 9 9 9 9 8 8 8 8 8 8 9 9 9 9 9 9 9 9 9 9 9 9 9 9 9 9 11 11 9 9 9 9 9 9 9 9 9 9 9 11 11 9 9 9 9 9 9 9 9 9 9 9 9 9 7 7 7 7 7 7 6 6 6 6 6 7 7 6 6 6 6 6 6 6 7 7 9 9 9 11 11 11 11 11 14 14 14 14 14 14 14 14 14 14 22 22 22 22 22 17 17 22 22 22 22 22 22 21 21 21 21 21 16 
11 10 10 10 10 10 10 10 10 10 10 10 10 10 10 13 13 13 13 13 13 11 11 11 11 11 11 11 9 9 9 9 9 9 9 11 11 11 11 11 11 11 11 11 11 11 10 10 10 10 10 10 10 10 10 10 9 9 9 11 13 13 11 11 10 10 9 9 9 9 9 9 9 9 9 9 9 9 9 9 9 9 9 9 9 9 9 9 9 9 9 9 9 9 9 9 9 9 9 9 9 9 9 9 9 9 9 9 9 9 9 9 9 11 9 9 9 9 9 9 9 9 9 9 11 11 11 11 11 9 9 9 9 9 9 9 8 8 8 8 8 6 6 6 6 6 6 6 6 6 6 6 6 6 6 6 6 6 6 6 7 7 7 9 9 9 11 11 11 11 11 11 14 14 14 14 14 20 20 14 22 22 22 22 22 17 17 17 17 22 22 22 22 22 21 21 21 21 21 16 
11 10 10 10 10 10 10 10 10 10 10 10 10 10 10 11 13 13 13 13 13 12 12 12 11 11 11 11 11 9 9 9 9 9 9 10 11 11 11 11 11 12 12 12 10 10 10 10 10 10 10 10 10 10 10 10 8 10 10 10 13 13 11 11 11 9 9 9 9 9 9 9 9 9 9 9 9 9 9 9 9 9 9 9 9 9 9 9 9 9 9 9 9 9 9 9 9 9 9 9 9 9 9 -9999 -9999 9 9 9 9 9 9 9 9 11 9 9 9 9 9 9 9 9 9 11 11 11 11 11 11 11 11 9 9 9 9 9 8 8 8 8 8 6 6 6 6 6 6 6 6 6 6 6 6 6 6 6 6 6 6 7 7 7 7 7 7 11 11 11 11 11 11 11 14 14 14 14 20 20 20 14 22 22 22 22 22 22 22 17 17 22 22 22 22 22 17 16 16 16 16 16 
10 10 10 10 10 10 10 10 10 10 10 10 10 10 10 11 13 13 13 13 13 13 12 12 11 11 11 11 11 11 11 11 9 9 9 10 10 11 11 11 12 12 12 10 10 10 10 10 10 10 10 10 10 10 10 10 10 10 10 10 10 10 13 11 11 9 9 9 9 9 9 9 9 9 9 9 9 9 9 9 9 9 9 9 9 9 9 9 9 9 9 9 9 9 9 9 9 9 9 9 9 9 -9999 9 -9999 -9999 9 11 11 9 9 9 11 9 9 11 9 9 9 9 9 11 11 11 11 11 14 11 11 11 11 9 9 9 9 9 9 8 8 8 8 6 6 6 6 6 6 6 6 6 6 6 6 6 6 6 6 6 6 7 7 7 7 7 7 11 11 11 11 11 11 11 14 14 14 14 20 20 20 22 22 22 22 22 22 22 22 22 22 22 22 22 22 22 22 16 16 16 16 13 
10 10 10 10 10 10 10 10 10 10 10 10 10 10 10 10 11 10 10 13 13 13 12 12 11 11 11 11 11 11 11 11 9 9 10 10 10 11 11 12 12 12 10 10 10 10 10 10 10 10 10 10 10 8 8 10 10 10 10 10 10 10 10 13 13 9 9 9 9 9 9 9 9 9 9 9 9 9 9 9 9 9 9 9 9 9 9 9 9 9 9 9 9 9 9 9 9 9 9 9 9 9 9 9 9 11 11 11 11 11 11 9 9 9 11 11 11 9 11 11 11 14 14 14 14 14 14 14 14 14 11 9 9 9 9 9 8 8 8 8 8 8 6 6 6 6 6 6 6 6 6 6 6 6 6 6 6 6 6 7 7 7 7 11 11 11 11 11 11 11 11 14 14 14 14 14 20 17 20 28 22 22 22 22 22 22 22 22 22 22 22 22 22 22 22 21 21 16 16 13 
10 10 10 10 10 10 10 10 10 10 9 10 10 10 10 10 10 10 10 10 13 13 10 10 11 11 11 11 9 9 11 11 11 9 10 10 10 11 11 12 12 12 10 10 10 10 10 10 10 10 10 10 8 8 8 10 10 10 10 10 10 10 10 10 9 9 9 9 9 9 9 9 9 9 9 9 9 9 9 9 9 9 9 9 9 9 9 9 9 9 9 9 9 9 9 9 9 9 9 9 9 9 9 9 9 9 9 9 9 9 9 9 9 9 11 11 11 11 14 14 14 14 14 14 14 14 14 14 14 13 13 13 9 9 9 9 8 8 8 8 8 8 8 6 6 6 6 6 6 6 6 6 6 6 6 6 6 6 6 7 7 7 11 11 11 11 11 11 11 11 11 14 14 14 14 14 20 20 20 28 22 22 22 22 22 22 22 22 22 22 22 22 22 22 22 21 21 21 13 13 
10 10 10 10 10 10 10 10 10 10 10 10 10 10 10 10 10 10 10 10 10 10 10 10 13 13 13 13 13 13 9 11 11 11 11 11 11 12 12 12 12 12 10 10 10 10 10 10 10 10 10 8 8 8 8 10 10 10 10 10 10 10 9 9 9 8 8 8 8 8 8 9 9 9 9 9 9 9 9 9 9 9 9 9 9 9 9 9 9 9 9 9 9 9 9 9 9 9 9 9 9 9 9 9 9 9 9 9 9 9 9 9 9 9 11 14 14 14 14 14 14 14 14 14 14 14 14 14 14 13 13 13 13 13 9 8 8 8 8 8 8 6 6 4 4 5 6 6 6 6 6 6 6 6 6 6 6 6 6 7 6 6 11 11 11 11 11 11 11 11 14 14 14 14 14 14 14 20 20 28 22 22 22 22 22 22 22 22 22 22 22 22 22 22 22 21 14 13 13 13 
