# Supplementary material for: Exploring the Distribution of the Spreading Lethal Salamander Chytrid Fungus in Its Invasive Range in Europe – A Macroecological Approach
Source: PLoS One. 2016 Oct 31;11(10):e0165682. doi: 10.1371/journal.pone.0165682 (PMC5087956; doi:10.1371/journal.pone.0165682)
Supplement: S1 ZIP Archive — (ZIP) [file pone.0165682.s010.zip › ECA_full/cwdn.asc]

ncols         200
nrows         200
xllcorner     3.31330001355
yllcorner     -1.12269991115
cellsize      0.0117999315
NODATA_value  -9999
8 8 8 8 8 8 8 8 7 7 7 7 7 8 7 7 7 7 7 7 6 6 6 6 6 5 5 4 4 4 5 5 5 5 5 5 6 5 5 5 5 5 4 4 4 6 6 5 5 6 5 5 4 4 4 5 5 5 6 8 7 7 7 7 6 4 4 4 4 4 4 4 4 5 5 5 5 5 4 4 4 4 5 5 5 5 3 3 3 4 6 7 7 7 7 7 7 7 7 8 10 10 10 9 9 10 10 10 10 10 11 11 11 10 10 11 10 12 12 12 12 12 12 12 12 12 13 14 14 14 13 14 15 14 14 13 13 12 11 12 12 13 13 13 13 13 13 13 13 12 13 15 15 16 16 17 18 18 17 18 15 16 16 13 12 12 11 10 10 10 10 9 9 8 6 6 4 5 6 6 5 5 5 5 4 3 3 3 3 3 3 3 3 3 3 3 3 3 2 3 
7 7 7 7 8 8 8 8 7 7 7 7 7 7 8 8 8 8 8 7 7 7 7 6 6 5 4 4 4 5 5 5 5 5 5 6 6 6 6 4 4 5 6 5 5 5 6 6 6 6 6 4 4 4 4 6 7 7 7 7 8 7 7 7 7 5 4 4 4 4 4 4 5 5 5 5 5 5 5 5 5 5 5 6 5 5 4 3 3 5 5 6 6 7 7 7 7 7 7 7 8 10 11 8 9 10 10 10 10 11 11 12 11 11 11 11 10 10 10 12 12 11 11 12 13 14 14 12 13 13 13 14 13 14 14 14 13 12 12 12 12 12 12 13 13 14 14 14 13 13 12 12 14 17 17 17 20 17 16 15 16 16 15 14 14 12 12 11 10 10 10 8 7 7 6 5 5 5 5 4 4 4 4 4 4 3 3 3 3 3 3 3 3 3 3 3 4 4 3 3 
7 7 7 7 8 8 8 8 7 8 7 7 7 7 7 8 8 8 8 8 8 7 7 7 7 5 5 5 5 6 6 5 5 5 6 6 6 5 5 5 6 6 5 5 5 5 5 5 6 5 5 5 4 5 5 5 6 8 8 8 6 7 8 7 7 5 5 5 4 4 5 5 5 5 5 5 5 5 5 5 5 5 4 4 5 5 4 5 5 5 5 5 6 7 7 7 7 7 7 7 7 10 11 9 8 8 9 9 9 10 10 10 10 10 11 11 10 10 10 10 10 10 11 11 11 12 12 13 13 14 13 13 13 13 13 15 15 14 13 13 13 13 13 13 13 13 11 12 13 13 12 12 14 16 17 17 17 17 16 16 18 18 16 12 14 13 13 12 11 11 11 9 8 7 6 5 4 4 4 4 4 4 4 4 4 3 3 3 3 3 3 4 4 3 3 4 4 4 3 3 
7 7 7 7 7 8 8 8 9 8 8 8 8 8 8 8 9 8 8 8 8 8 7 6 6 5 5 5 5 6 6 6 7 6 6 5 5 5 5 6 7 6 5 6 5 5 5 5 5 4 5 5 6 5 5 5 5 6 6 6 6 7 7 7 6 5 4 4 5 5 5 5 5 5 5 5 5 5 5 5 4 5 5 4 4 6 5 4 4 3 5 6 6 7 7 7 7 7 7 7 8 8 10 9 9 8 8 8 10 10 9 9 9 10 10 10 12 11 11 10 10 11 11 11 11 11 12 13 -9999 15 14 15 15 14 14 14 15 14 14 12 13 13 13 13 14 13 12 13 14 12 13 13 16 16 17 17 17 16 16 16 16 16 16 14 12 12 12 13 12 11 11 9 7 7 6 5 4 5 5 5 4 5 4 4 3 4 4 4 4 4 3 3 3 2 2 3 3 3 3 3 
7 7 7 7 7 8 9 9 10 8 8 8 8 8 8 8 7 6 7 7 7 7 6 6 6 5 5 5 5 6 7 7 7 7 5 5 5 6 7 7 7 7 6 6 6 7 6 6 6 6 7 6 6 6 5 5 5 5 6 6 6 6 7 7 6 4 5 5 5 6 5 5 5 5 4 4 4 5 4 4 4 5 5 4 4 4 2 4 4 4 6 6 6 6 6 7 7 7 7 7 8 8 9 9 10 10 11 10 10 9 9 10 10 10 10 11 12 11 12 11 12 11 11 11 11 11 12 14 15 14 14 15 16 15 14 14 14 14 14 14 14 15 14 13 14 15 13 13 12 15 14 14 16 14 13 15 15 15 16 16 17 16 16 16 14 12 11 13 12 11 10 8 6 6 7 7 6 5 4 4 4 5 5 4 4 4 4 4 4 3 3 3 3 3 3 3 3 3 2 3 
7 7 8 8 8 9 9 9 10 10 9 8 7 7 7 7 6 6 6 6 7 7 6 6 6 5 5 5 6 6 7 7 7 6 5 5 7 7 7 7 7 7 6 6 6 6 6 6 6 6 5 6 6 5 5 4 4 5 6 5 5 6 6 5 5 6 5 5 5 6 6 5 5 5 4 4 3 3 4 4 5 5 4 3 4 2 2 2 4 4 6 7 7 7 7 7 8 8 8 8 9 9 8 9 11 12 12 10 9 9 9 9 10 10 10 11 12 12 14 15 14 14 12 12 12 12 13 13 14 14 14 15 14 13 13 14 15 15 16 16 15 15 13 14 13 14 13 14 15 16 15 16 16 15 12 12 14 15 14 15 15 16 15 15 14 14 15 14 12 9 7 7 7 7 8 8 6 5 5 5 5 5 5 5 5 5 5 4 4 4 4 4 4 4 4 4 3 3 3 3 
6 7 8 8 7 8 8 8 8 8 7 7 7 7 7 7 6 6 6 6 6 6 6 6 6 5 5 6 6 6 7 6 5 5 5 7 8 6 7 7 7 7 6 5 6 6 5 6 6 6 6 5 6 6 6 4 4 4 4 4 6 6 7 6 6 6 6 6 5 5 5 5 5 5 4 4 3 3 4 5 4 3 3 2 2 2 2 2 3 3 3 5 5 5 6 6 6 6 7 8 9 7 8 10 11 10 11 10 9 9 9 9 9 9 10 10 11 12 12 14 14 12 13 13 12 13 13 12 11 14 15 15 14 14 14 15 15 14 14 14 14 15 14 14 14 13 13 12 14 14 14 15 13 13 11 11 11 13 13 14 15 15 15 15 14 14 12 11 10 9 7 8 8 8 8 8 6 6 6 6 6 5 5 5 5 5 5 5 4 4 4 4 4 4 4 4 3 4 3 3 
5 7 6 6 7 8 8 8 8 8 7 7 7 7 7 6 6 6 6 6 5 5 5 5 5 5 5 6 6 6 5 5 5 5 6 7 8 8 8 7 7 7 6 6 6 6 6 6 6 6 6 5 6 6 6 6 4 4 4 4 4 5 5 7 6 7 7 7 6 5 5 4 3 3 4 4 4 3 4 5 5 4 3 3 3 2 2 2 2 3 3 4 5 5 5 5 5 5 6 7 9 9 9 10 10 11 11 11 10 9 8 9 9 9 9 10 10 11 11 11 10 10 12 12 13 13 13 12 11 11 12 12 12 12 13 14 15 14 12 12 12 13 12 14 14 13 13 14 13 11 11 12 11 12 12 11 12 12 12 13 14 16 15 15 13 13 10 10 9 9 8 9 9 9 8 7 7 5 7 6 6 5 5 5 5 5 5 4 4 4 4 4 4 4 4 4 3 3 3 3 
5 5 6 6 6 7 7 8 8 8 8 7 7 6 5 5 6 6 6 7 5 5 5 5 5 4 4 5 5 4 5 6 6 6 8 7 8 8 9 8 7 7 6 6 6 6 7 7 7 7 6 6 5 6 6 7 6 5 4 4 4 4 4 4 6 5 6 4 4 5 4 3 3 3 3 3 3 3 5 5 5 5 3 3 2 2 2 2 2 2 3 3 5 5 5 6 5 5 7 8 7 7 7 8 9 10 10 10 10 10 10 10 10 10 10 10 11 11 11 11 11 11 13 14 14 14 14 14 12 12 12 12 12 12 12 11 13 13 12 12 11 10 10 13 13 15 13 11 11 10 10 11 12 12 12 13 12 13 13 13 13 15 15 14 12 11 10 9 10 8 8 10 10 9 9 7 7 5 8 7 6 6 6 4 4 4 3 3 3 4 4 4 4 4 4 4 4 3 3 3 
5 4 5 6 6 6 8 8 8 8 8 7 6 6 5 5 5 6 6 6 5 5 5 5 5 4 4 3 4 4 5 5 8 8 8 9 9 9 9 9 8 8 7 7 7 8 8 7 7 7 7 7 7 7 7 7 8 6 5 4 3 4 4 4 4 4 4 5 4 5 5 5 3 3 3 3 3 4 4 5 6 6 3 2 2 2 2 2 2 1 1 1 2 2 3 3 3 5 5 6 6 6 6 7 8 8 10 10 11 11 11 11 12 11 11 12 12 12 12 11 11 11 13 13 13 13 14 13 11 11 11 11 12 12 11 8 11 12 12 11 10 11 11 11 14 14 12 11 10 10 10 11 12 13 14 14 14 13 12 12 12 12 14 14 11 11 9 9 9 8 11 11 11 10 9 8 8 7 7 7 6 5 4 4 4 3 3 3 4 4 4 4 4 4 4 4 3 3 3 3 
4 4 4 5 5 5 7 8 8 8 8 8 7 5 5 5 5 5 6 5 5 5 5 4 4 3 3 3 3 3 4 5 9 8 9 9 9 8 9 8 8 9 8 7 8 9 9 8 7 7 8 8 8 7 7 7 6 5 4 4 3 4 5 4 3 3 3 3 3 4 5 5 5 3 4 3 3 4 4 4 5 6 5 2 2 2 2 2 2 2 1 1 1 -9999 2 3 3 4 4 5 6 6 7 7 8 8 9 10 10 10 10 11 11 11 10 11 12 12 12 12 13 13 13 13 13 13 13 14 12 11 11 11 11 10 8 7 8 11 10 9 7 8 10 13 11 11 10 10 11 10 10 12 12 12 13 13 13 12 11 12 12 12 13 13 11 9 9 10 9 9 10 10 10 9 8 8 7 7 7 6 5 4 4 4 3 3 3 3 3 3 4 4 4 4 4 4 4 3 3 3 
4 4 4 4 3 4 6 6 7 7 8 9 7 6 5 5 5 5 5 5 5 5 4 3 3 3 3 3 3 3 4 7 8 8 8 9 9 6 7 8 9 9 9 8 9 10 9 9 8 8 8 8 8 8 6 6 5 5 5 5 5 5 4 3 3 4 3 3 3 3 4 4 4 5 3 3 3 3 2 5 5 6 3 2 2 2 2 2 2 2 2 2 2 3 -9999 3 3 4 4 4 6 6 7 7 8 8 8 8 8 7 9 9 10 11 12 11 12 11 11 12 12 13 13 13 13 13 12 12 11 11 11 10 10 10 8 8 7 9 8 8 5 8 10 11 11 11 10 11 13 13 12 10 10 11 11 12 12 11 11 11 11 11 9 10 9 8 7 8 8 8 9 11 11 9 9 9 8 7 7 7 5 4 4 3 3 3 3 3 3 3 4 4 4 4 4 4 4 3 2 1 
4 4 4 4 3 3 6 6 6 6 6 7 6 6 6 5 5 5 5 4 4 3 3 3 3 3 3 3 3 3 6 6 7 7 7 8 8 7 5 7 8 8 9 9 9 10 10 10 10 9 9 9 8 9 8 6 6 5 4 4 3 3 3 3 4 3 3 3 3 3 3 5 5 5 4 4 5 4 4 5 3 3 3 3 2 2 2 2 2 2 2 2 2 3 3 3 3 4 4 4 5 6 6 6 8 8 8 7 8 8 8 8 9 10 10 10 10 11 11 12 12 13 13 13 13 13 13 12 12 10 10 10 10 10 8 6 6 6 7 7 7 10 11 11 11 10 13 13 14 14 11 11 10 10 10 11 12 12 11 9 9 9 9 10 10 8 8 8 9 10 11 11 11 11 9 9 7 7 6 6 6 4 3 3 3 3 2 2 2 2 3 4 4 3 3 3 4 4 5 3 
4 4 4 3 3 3 5 5 6 6 6 6 5 5 5 4 4 4 4 3 3 3 3 3 3 3 3 3 4 4 6 7 7 7 7 7 7 6 6 7 7 8 9 10 11 10 10 10 10 10 10 8 8 9 9 6 6 3 3 3 3 4 4 5 4 4 4 4 4 3 4 5 4 5 5 4 4 3 3 3 3 3 3 2 3 3 3 2 2 3 2 2 1 1 2 2 2 3 5 5 5 5 6 7 6 7 7 7 8 8 8 8 9 10 10 10 12 11 11 11 11 11 11 12 12 12 12 11 11 11 11 11 11 11 7 6 6 6 7 8 9 9 9 10 10 11 12 12 12 12 11 13 12 11 12 12 12 11 10 8 8 8 7 7 8 6 6 6 7 7 8 9 10 10 9 9 6 5 5 5 5 4 3 3 3 3 3 2 2 3 3 3 3 3 3 3 3 4 4 5 
5 5 4 4 4 3 5 5 5 5 5 6 6 5 5 5 4 4 3 3 3 3 3 3 3 3 3 4 4 6 7 7 7 7 7 7 8 8 8 7 7 7 8 12 11 10 10 8 9 10 9 9 9 9 9 7 4 4 4 4 4 5 4 4 4 4 4 4 5 5 5 5 5 5 5 5 5 3 3 3 3 3 4 3 3 3 3 3 3 4 4 3 3 1 2 2 2 3 5 5 5 4 4 4 6 6 7 7 8 8 8 8 9 10 10 11 12 12 10 10 10 10 10 10 11 10 10 10 11 12 10 10 10 9 6 6 6 6 7 8 9 9 9 11 11 12 12 12 13 13 12 13 13 12 12 13 12 12 10 10 9 8 8 8 8 8 7 8 7 7 7 9 9 9 9 8 6 3 4 4 5 4 4 3 4 3 3 2 2 3 3 3 3 3 2 3 4 4 4 5 
5 5 4 4 4 4 5 5 5 5 5 5 6 5 5 5 4 3 3 3 3 3 3 3 3 3 3 4 5 7 7 7 7 7 7 8 8 8 8 8 7 7 10 10 11 11 11 9 10 8 9 10 9 8 8 8 5 5 4 3 4 4 4 4 5 6 6 6 5 5 5 6 6 6 7 7 5 5 6 4 4 3 3 3 3 3 3 4 3 3 3 2 2 2 3 2 2 3 4 4 4 4 4 4 5 6 7 7 7 -9999 8 9 9 10 11 11 11 11 10 10 10 10 9 9 9 9 9 10 11 11 11 9 9 8 6 6 6 6 7 9 9 9 9 10 10 11 12 12 12 14 14 13 13 12 12 13 13 11 10 9 8 8 9 8 8 8 8 7 5 7 7 9 9 9 8 6 4 5 5 5 6 4 4 4 3 2 2 3 3 3 3 2 2 3 3 4 4 4 5 5 
5 4 4 4 4 4 5 6 5 5 5 5 6 6 5 5 4 3 3 3 3 3 4 4 4 4 4 4 5 7 7 7 7 7 7 6 7 7 8 8 8 8 10 10 10 11 12 12 10 10 9 9 9 8 8 8 6 5 5 3 3 4 4 4 4 4 5 5 5 5 6 6 6 7 7 7 6 7 6 4 4 3 2 2 3 3 4 3 2 2 2 2 2 2 3 2 3 3 4 4 6 5 4 4 4 6 6 7 -9999 8 9 9 8 9 9 9 10 9 9 8 8 7 7 8 8 9 10 9 9 9 9 9 7 6 6 6 6 6 7 8 9 9 9 11 11 11 11 12 12 13 14 13 14 14 14 13 13 11 11 8 8 8 9 7 6 8 8 7 5 6 6 8 8 8 6 6 5 5 5 7 6 3 4 2 2 2 2 2 2 2 2 2 2 4 3 4 5 5 5 5 
4 4 4 4 4 4 4 6 6 6 5 5 5 6 5 4 4 3 3 4 4 4 4 4 4 4 4 4 7 7 7 7 7 7 7 6 6 7 8 8 8 10 9 9 9 8 9 9 11 9 8 8 8 8 8 9 9 5 5 5 5 5 5 3 4 4 4 4 6 6 6 6 6 7 7 6 7 6 5 4 4 4 4 3 2 3 4 3 2 1 1 2 3 3 3 3 5 5 5 5 5 6 5 5 5 5 6 8 8 9 9 9 9 9 8 8 10 10 10 9 8 8 9 9 8 9 9 9 8 8 8 7 7 6 6 6 6 7 7 8 10 10 10 11 12 12 12 12 12 13 14 14 13 16 15 13 11 9 10 10 9 9 9 7 7 7 6 5 5 6 6 6 6 6 6 5 5 5 5 6 6 4 4 2 2 2 2 3 2 2 2 3 3 3 5 6 5 5 5 5 
4 4 4 4 4 4 4 4 6 6 7 6 5 5 4 4 4 4 3 5 5 5 5 4 4 4 4 4 5 6 6 8 8 8 7 6 7 8 7 8 9 11 9 9 9 9 8 9 9 8 8 8 8 8 9 10 8 5 5 5 5 5 4 3 5 5 4 5 5 5 5 6 6 6 5 6 6 5 5 5 5 4 3 3 3 3 5 4 2 2 2 2 2 2 2 3 4 4 5 5 5 5 5 5 5 5 6 6 8 9 9 8 8 8 8 9 9 9 9 9 9 9 9 8 8 9 9 9 9 9 9 6 7 7 7 7 8 8 11 12 11 14 14 12 12 13 13 13 14 14 14 15 16 16 15 12 13 11 12 11 11 10 10 8 6 6 6 5 5 5 6 5 5 6 5 4 4 4 5 6 5 5 4 3 3 3 3 3 3 2 3 3 3 3 4 5 5 5 5 6 
4 4 4 4 4 4 4 4 6 6 7 7 6 5 3 3 4 5 4 4 5 5 5 5 4 4 4 4 5 6 6 7 7 6 8 7 7 7 7 10 10 10 10 9 9 9 9 9 9 6 6 8 8 9 10 10 8 6 5 5 5 4 4 5 5 5 5 5 4 4 5 5 5 4 5 6 5 5 5 6 4 4 3 3 4 4 4 4 2 2 2 2 3 3 4 4 3 3 3 4 5 5 5 5 5 5 6 7 6 8 8 8 8 7 7 7 9 9 9 8 8 9 9 9 9 9 9 9 10 10 9 6 6 6 6 7 8 8 12 13 14 14 14 14 11 13 14 14 13 13 13 14 15 15 16 14 12 10 10 10 11 11 10 9 8 8 6 5 5 6 5 6 4 4 4 4 4 4 4 6 6 4 4 4 3 3 3 3 3 4 4 3 3 3 4 5 5 5 7 8 
4 4 4 4 4 4 4 4 5 6 6 7 6 6 4 4 4 5 4 4 5 5 5 5 5 4 4 4 6 6 6 6 7 7 8 9 10 10 9 9 8 9 9 9 9 9 9 10 8 8 7 9 9 9 10 10 8 7 8 8 6 6 4 4 6 6 5 4 4 4 5 4 4 3 3 4 4 4 5 4 4 4 3 4 3 3 3 3 2 2 2 2 2 4 4 -9999 4 4 4 4 5 6 5 5 5 4 5 5 7 7 8 8 7 7 6 6 6 6 7 7 8 8 9 9 8 9 9 9 9 9 9 6 5 5 5 6 7 9 10 12 13 14 13 13 12 11 13 13 13 14 15 14 15 14 14 14 14 13 11 11 10 10 9 9 9 7 7 6 6 6 5 5 4 4 3 4 4 5 4 6 6 5 4 4 4 3 3 3 3 4 4 3 3 3 5 6 6 7 7 8 
4 4 4 4 4 4 4 5 5 6 6 6 6 5 5 4 4 4 4 4 5 5 5 5 5 5 5 5 6 6 6 6 6 8 9 9 10 10 10 9 8 8 9 10 10 10 10 9 7 9 10 10 10 9 11 11 11 11 9 8 6 6 5 5 5 5 4 4 4 4 5 5 4 3 3 2 3 4 4 3 4 3 3 3 4 3 3 2 2 2 2 2 2 3 3 3 4 4 4 5 5 5 4 4 4 5 6 6 7 7 7 8 8 8 7 6 5 5 6 6 6 7 7 6 6 6 7 7 8 8 8 6 5 5 5 7 8 8 9 9 12 14 12 13 13 13 14 14 13 14 14 16 16 16 15 14 13 13 12 11 10 8 8 8 8 7 7 7 7 7 5 6 5 6 5 7 7 7 8 8 7 6 5 4 4 5 4 4 3 3 3 3 3 5 6 6 7 7 7 9 
4 4 4 4 4 4 4 5 5 6 6 5 6 5 5 5 5 5 6 4 4 5 5 5 5 5 5 6 7 7 8 8 7 8 9 9 10 10 10 9 9 8 9 8 11 10 10 10 9 8 10 10 11 11 11 11 10 10 10 9 9 8 6 5 4 4 4 4 4 4 5 5 3 2 1 2 3 4 3 4 3 3 4 4 4 4 2 3 2 2 1 1 2 2 3 3 2 2 5 4 4 4 4 4 4 5 5 5 6 6 7 7 8 8 6 7 5 5 5 6 6 6 7 6 7 7 7 7 7 7 7 6 5 6 6 7 8 8 9 9 11 12 12 12 13 14 14 14 13 13 15 17 15 15 15 13 13 15 12 9 8 8 8 7 7 6 6 7 7 6 6 6 4 5 5 7 9 8 8 7 6 6 6 5 5 5 4 4 4 3 3 4 4 5 6 7 8 8 8 9 
3 4 4 4 4 4 4 5 5 5 6 6 6 6 6 6 6 5 5 5 5 5 5 5 5 5 6 6 8 8 8 8 9 9 9 9 8 9 9 7 9 8 9 8 11 10 11 10 10 11 10 11 11 11 12 10 10 10 10 10 10 9 6 5 6 5 5 4 4 4 4 4 3 2 3 2 2 2 2 3 4 4 4 3 3 3 1 2 2 2 1 2 3 3 3 2 2 3 3 4 4 4 4 4 5 6 5 5 6 6 7 6 6 6 6 6 6 6 4 6 6 6 8 8 7 7 7 7 7 7 7 7 6 6 6 7 8 8 10 10 11 11 12 13 13 14 13 13 13 14 14 15 15 15 16 17 15 14 12 11 9 9 9 7 6 7 6 6 5 6 5 5 4 4 5 7 7 6 7 7 6 6 7 6 5 5 5 5 5 5 4 4 5 5 8 8 8 8 8 7 
3 3 4 4 4 4 4 5 5 6 6 7 6 5 5 5 5 5 5 5 5 5 5 5 5 6 7 8 8 7 7 9 10 9 9 8 7 7 7 7 8 8 9 11 11 11 10 11 11 11 10 10 11 11 11 12 11 10 10 9 8 9 9 7 6 5 4 4 4 4 5 5 3 3 3 3 2 1 1 2 3 3 3 3 3 3 2 1 2 1 2 2 2 2 2 2 2 3 3 3 -9999 4 4 4 5 6 7 7 5 5 4 6 5 6 6 6 6 6 7 6 7 8 8 8 8 8 8 8 8 8 6 7 7 7 7 7 7 8 8 9 10 12 11 12 13 12 12 12 13 14 15 15 15 15 16 16 16 13 11 11 10 9 8 8 6 6 6 6 6 5 4 3 4 5 5 6 6 6 6 6 6 5 6 6 6 6 5 4 4 4 4 4 4 5 7 8 7 7 7 7 
3 3 3 3 4 5 5 6 6 7 6 5 5 5 5 5 6 6 6 6 7 6 7 7 7 7 7 8 7 6 6 10 11 10 9 9 8 7 7 8 8 9 9 10 11 12 11 11 12 11 10 9 10 11 11 11 11 10 10 10 11 10 9 8 7 6 4 4 4 4 6 4 4 4 4 4 2 1 1 2 2 3 2 2 2 2 1 0 2 2 2 2 2 2 2 2 2 2 2 3 4 -9999 5 6 6 5 5 6 5 4 6 5 5 5 7 7 7 7 7 7 8 6 7 7 7 8 8 8 8 8 8 7 7 7 8 8 7 8 10 10 11 12 11 12 12 11 12 12 13 14 14 13 14 15 15 15 15 14 12 10 10 10 8 8 6 6 5 5 5 5 3 2 3 4 4 5 5 5 6 6 4 4 5 5 6 6 5 4 4 4 5 4 3 4 6 7 8 7 7 7 
3 3 3 4 4 5 5 6 6 6 6 6 6 7 7 7 7 7 7 7 8 7 7 7 7 8 8 8 6 6 8 10 11 11 10 9 9 8 8 9 8 9 10 10 10 12 12 13 13 11 10 9 10 11 11 12 12 12 12 -9999 12 11 10 9 8 6 6 4 5 5 5 4 4 3 3 3 3 2 2 2 2 2 3 3 3 3 2 2 1 1 1 1 1 1 1 2 2 2 2 2 3 3 3 3 4 4 4 4 6 6 6 7 7 5 6 7 8 7 7 7 8 8 7 7 7 7 7 7 9 8 7 7 7 7 7 7 7 9 10 12 13 12 10 10 12 12 12 12 14 15 14 14 13 14 15 14 14 14 12 11 10 10 9 9 7 5 4 4 4 4 2 2 3 4 4 5 5 5 5 4 4 4 4 4 5 5 5 4 4 4 4 4 4 4 5 6 6 7 6 5 
3 4 4 4 5 5 6 6 6 6 6 6 6 7 7 7 7 7 7 8 8 9 9 9 8 8 8 7 6 7 8 10 9 11 11 11 8 8 8 9 10 10 11 12 11 11 12 13 12 11 11 10 11 11 11 11 12 11 11 13 13 11 11 11 8 7 8 6 4 4 5 4 4 4 4 4 4 3 4 2 2 3 3 3 3 3 3 2 1 1 1 1 1 1 2 2 2 2 2 3 3 3 3 -9999 2 3 3 4 5 6 6 6 6 4 6 6 6 6 6 6 6 8 8 8 6 6 6 7 7 7 7 6 6 7 7 7 8 9 10 11 11 11 9 10 11 12 12 13 14 15 14 15 13 14 14 13 13 14 11 11 10 10 10 7 5 4 4 4 4 3 3 2 2 2 3 4 5 5 5 5 4 4 4 4 5 4 4 5 3 4 4 5 5 6 4 4 4 4 5 5 
4 4 4 4 5 5 5 5 6 6 6 6 6 7 7 7 7 7 7 8 9 9 9 9 9 8 7 8 8 7 7 8 8 11 11 10 9 9 9 10 10 12 12 11 11 10 11 11 11 11 11 11 12 12 11 11 11 11 12 12 13 12 11 10 7 7 6 5 5 4 5 4 4 4 4 4 5 5 5 2 2 3 3 3 3 4 3 3 2 2 2 2 1 1 2 2 2 3 3 3 3 3 3 2 -9999 2 4 4 5 6 7 7 6 5 6 6 7 5 6 6 6 6 8 8 8 6 7 6 6 7 8 7 6 6 7 7 9 9 10 12 11 10 8 9 11 12 12 12 13 14 14 13 11 12 13 12 12 11 9 11 11 9 6 6 6 4 4 4 4 3 3 3 3 3 3 3 3 4 4 4 4 3 3 4 4 4 4 3 3 3 4 5 6 6 5 4 4 4 3 4 
4 4 4 4 5 5 5 5 5 6 6 6 6 7 7 7 7 7 8 9 9 9 8 8 9 8 8 8 7 6 8 9 9 9 10 9 9 9 9 10 9 11 11 11 11 10 10 11 11 11 12 13 12 11 11 11 11 11 11 12 10 11 12 9 7 6 5 5 5 5 6 5 5 5 5 5 5 6 4 2 1 2 3 3 3 2 3 3 1 1 1 1 2 2 2 3 3 3 3 3 2 2 2 2 2 -9999 2 3 4 7 5 7 6 5 6 6 6 6 7 6 7 7 7 8 8 9 6 6 7 7 7 8 7 7 7 7 9 9 12 11 11 11 9 9 10 11 11 11 12 13 13 12 12 11 10 10 11 12 10 10 8 7 6 6 6 5 5 5 4 3 3 4 2 2 2 2 3 3 3 4 4 3 3 4 4 4 4 3 3 4 5 5 6 6 4 3 2 2 3 4 
4 4 4 4 5 5 5 5 5 5 5 5 6 6 7 7 7 8 8 9 8 8 8 8 8 9 8 9 7 7 9 9 9 9 9 8 8 9 10 10 11 11 12 12 12 12 11 10 10 11 13 13 13 12 11 11 11 12 13 14 13 13 12 9 8 5 4 5 5 5 6 5 6 6 5 5 5 4 3 2 1 2 2 3 3 2 2 2 1 1 1 1 1 3 3 3 4 4 3 2 1 1 1 1 1 1 2 2 4 5 5 6 6 6 5 6 6 5 7 8 7 7 7 8 8 7 7 7 7 7 8 7 9 8 7 8 8 10 11 12 12 12 11 10 9 12 13 13 14 13 12 12 12 11 11 10 12 11 8 8 7 6 6 6 6 5 5 5 3 3 3 3 2 2 2 2 2 3 3 3 3 3 3 3 4 4 4 2 2 3 3 2 3 3 4 3 2 2 2 3 
5 5 4 5 5 5 5 5 5 5 5 5 5 5 6 6 7 7 8 8 7 7 7 7 7 6 8 8 7 8 9 9 9 9 8 8 8 9 11 11 12 11 10 12 12 12 11 12 12 13 13 13 12 13 14 13 12 12 13 14 13 11 10 10 7 5 4 5 6 5 6 5 6 7 6 6 4 4 3 2 1 2 2 2 2 1 1 1 1 1 1 2 2 2 2 2 1 0 1 1 1 0 0 1 2 2 2 2 2 3 5 5 4 4 5 6 5 6 6 7 8 7 6 6 6 7 7 7 9 8 7 8 8 9 9 8 8 10 12 12 12 11 11 11 10 12 12 13 13 13 15 14 12 12 13 12 9 9 8 7 6 6 6 6 6 4 4 4 2 3 3 3 2 2 2 2 2 3 4 4 4 4 4 4 4 3 3 2 2 3 3 3 3 3 3 3 2 2 2 3 
6 6 6 5 5 5 5 5 6 6 6 5 7 6 6 6 7 7 8 7 7 6 6 6 6 7 7 8 8 9 9 9 9 10 10 10 10 9 10 11 11 11 10 12 12 12 12 12 13 13 12 12 13 13 13 15 15 16 15 16 13 11 10 10 10 8 5 6 5 5 6 7 6 7 7 6 5 4 4 2 1 1 2 2 1 1 1 1 1 2 2 2 2 2 1 1 0 0 0 1 2 1 1 2 2 2 2 2 2 1 5 5 4 4 5 6 5 6 5 6 5 7 7 7 6 6 7 8 9 8 7 7 7 9 9 8 8 10 10 10 11 11 12 12 13 14 13 14 13 11 13 13 15 13 10 9 9 9 10 8 6 6 6 6 5 4 3 2 2 3 3 2 3 3 3 3 3 4 4 4 4 3 3 3 2 3 3 3 2 2 2 3 3 3 3 3 3 2 1 3 
6 6 6 6 5 5 5 6 6 6 7 7 7 7 6 7 7 8 7 7 8 8 6 6 6 7 7 7 8 10 10 9 8 11 11 10 10 10 9 10 10 10 9 11 13 13 12 12 13 12 12 14 16 16 16 16 16 16 16 16 14 12 11 10 10 10 8 7 5 6 7 8 8 7 6 6 5 5 5 3 2 1 2 2 1 1 1 1 1 3 2 2 1 1 1 0 0 0 1 1 1 1 1 1 1 1 -9999 2 2 2 4 4 4 4 6 4 5 5 5 5 5 5 5 6 6 8 8 7 8 7 8 8 9 9 8 8 9 9 10 10 9 12 12 14 13 14 14 13 12 11 12 12 12 11 10 9 9 9 9 9 6 6 6 6 6 4 2 3 3 4 3 3 3 3 3 3 4 3 4 2 2 3 3 2 2 3 3 3 2 3 3 3 2 3 2 2 3 2 3 3 
6 6 6 6 6 5 5 6 6 6 7 7 7 7 7 7 7 6 7 8 8 8 7 6 7 7 7 8 8 10 9 10 11 11 12 12 9 10 10 9 9 9 10 12 12 12 13 13 12 11 13 16 16 16 16 16 17 17 16 16 15 13 11 -9999 10 10 9 10 8 7 8 9 8 6 6 6 5 5 3 2 2 2 1 1 1 1 1 1 2 2 1 1 1 1 1 1 1 1 1 1 1 1 1 1 1 1 1 1 1 2 1 2 3 4 4 5 5 5 6 7 6 6 7 6 9 10 9 10 9 9 8 9 9 8 8 8 8 9 10 10 10 10 13 14 13 14 14 12 11 10 9 10 10 8 7 8 9 9 10 9 6 7 7 6 5 5 3 4 4 3 4 3 3 3 2 2 3 3 3 2 3 3 3 2 2 2 3 3 2 2 3 3 2 2 1 1 3 3 3 3 
8 8 8 8 8 8 7 8 8 8 8 8 8 8 7 7 6 6 7 7 7 7 7 8 8 8 7 8 8 9 12 11 12 13 12 11 11 12 11 11 12 11 13 13 12 12 12 12 10 10 13 16 17 17 18 18 18 17 16 16 15 12 -9999 -9999 -9999 11 8 8 8 7 8 8 8 7 6 6 4 4 3 2 1 2 2 2 2 1 1 2 3 2 1 1 1 1 1 1 1 1 1 1 1 1 1 1 1 1 1 1 0 1 2 2 2 4 4 4 5 5 6 6 6 6 7 8 8 9 9 9 8 8 9 8 8 8 8 7 7 7 8 10 9 9 12 12 11 11 12 11 9 9 8 8 5 6 6 7 8 10 11 11 8 7 7 5 5 4 4 4 4 4 3 3 2 2 2 2 3 4 4 3 4 3 2 2 1 2 3 3 2 2 3 3 3 2 3 2 3 3 3 3 
8 8 8 8 8 8 9 9 9 8 8 8 8 7 6 6 6 6 7 6 5 6 8 9 8 7 7 8 8 11 12 13 14 12 10 11 10 11 10 10 10 13 13 13 12 12 12 11 12 12 16 16 17 18 18 18 18 16 15 16 16 -9999 -9999 11 10 9 11 9 8 8 8 7 7 5 5 3 3 3 3 2 2 2 2 2 2 3 3 3 1 1 1 1 1 1 1 1 1 1 1 1 1 1 1 1 2 2 1 0 0 0 0 0 3 4 4 4 4 5 5 6 7 7 8 8 8 8 9 9 8 9 9 9 8 8 6 6 5 5 6 8 9 8 9 9 11 8 10 10 9 9 8 5 4 4 6 9 10 10 10 7 8 7 6 5 5 5 4 3 4 4 3 3 2 2 2 2 4 4 4 3 4 3 3 3 2 2 2 2 3 3 3 3 3 3 3 2 3 3 3 3 
9 8 8 8 8 9 10 9 9 9 9 8 7 6 6 6 6 7 5 5 5 5 6 8 8 7 7 8 12 13 12 13 13 13 12 11 11 11 12 12 13 15 14 14 14 13 12 12 13 16 16 16 16 17 19 18 16 16 15 16 15 12 -9999 -9999 10 9 9 10 10 10 10 8 8 5 3 3 2 3 3 2 2 3 3 3 3 2 2 2 2 2 2 1 1 1 1 1 1 1 1 1 1 1 1 1 1 2 1 1 1 1 0 0 1 3 4 4 4 5 5 6 6 5 7 8 8 8 8 9 9 9 9 8 7 6 6 6 6 6 6 7 8 9 7 8 8 9 10 11 11 9 8 5 4 4 4 6 9 9 6 5 5 4 4 4 4 4 3 3 3 4 4 4 3 3 4 4 3 3 3 4 4 3 3 3 2 2 2 2 2 4 3 4 4 4 4 3 3 3 3 3 
9 9 9 8 8 9 10 8 8 7 7 7 7 6 6 6 5 5 5 5 5 5 6 6 6 8 8 9 11 13 13 15 15 15 13 13 13 11 11 12 15 15 15 15 14 14 13 13 14 17 17 17 17 17 18 17 15 15 16 16 14 12 11 10 -9999 13 12 9 10 11 10 12 12 9 5 4 4 3 3 3 3 3 3 3 2 2 2 2 2 2 2 2 2 2 2 2 1 1 1 1 1 1 1 1 1 1 1 1 1 1 1 2 2 2 4 5 5 4 3 4 5 5 5 6 8 7 7 9 9 10 10 10 7 6 6 6 7 7 7 8 9 9 10 9 8 9 11 11 11 9 5 4 4 4 5 4 4 6 5 4 4 4 4 4 3 3 3 3 4 4 4 4 4 4 4 4 3 3 4 4 3 3 4 4 3 3 3 3 3 3 3 4 4 5 4 6 3 4 4 4 
9 9 9 9 9 9 8 8 7 7 6 6 7 7 7 7 5 5 5 6 6 6 5 5 7 7 9 10 11 10 12 12 14 14 14 14 14 14 13 15 15 15 15 15 16 14 14 15 17 18 17 18 18 18 18 18 15 16 16 16 13 12 12 11 11 -9999 10 10 10 11 12 12 12 10 8 5 5 4 3 3 3 4 3 2 2 2 2 2 2 2 2 3 3 3 2 3 2 2 1 1 1 1 1 1 1 1 0 1 1 1 2 2 2 2 2 5 4 3 3 5 5 5 5 6 6 6 8 7 7 8 9 9 9 7 7 7 7 8 8 8 8 9 9 8 8 9 10 10 10 8 4 3 3 3 3 3 3 5 5 4 4 4 4 4 4 4 5 5 4 4 4 4 5 4 4 5 3 4 4 4 4 3 5 4 4 3 3 3 3 3 3 4 4 5 5 5 5 4 4 4 
9 9 9 9 8 8 8 9 7 7 6 6 6 7 8 6 6 6 5 6 6 6 5 5 6 7 9 11 11 11 12 11 13 12 13 14 14 14 16 16 16 15 15 15 15 14 14 16 18 20 20 20 19 18 18 19 19 17 15 15 14 14 13 13 12 12 12 12 12 13 12 12 11 10 7 6 4 4 4 5 3 2 3 2 2 2 2 3 3 2 2 3 4 4 3 3 2 2 2 2 2 1 1 1 1 1 1 0 2 2 2 2 2 2 2 3 4 5 4 5 5 6 5 6 5 5 6 6 7 8 8 9 9 7 7 8 9 9 9 10 10 10 9 8 7 9 8 7 7 7 4 3 3 3 3 3 4 4 4 4 4 3 4 3 5 6 6 4 4 4 4 4 4 6 5 6 6 4 4 4 5 5 4 4 4 4 4 4 3 3 3 3 3 4 5 5 5 4 4 4 
9 9 9 9 7 8 8 8 8 7 7 6 7 7 7 7 6 5 5 6 6 6 6 6 5 8 10 11 13 11 11 12 13 12 12 14 15 17 17 18 17 16 15 15 15 15 15 16 19 20 20 20 20 19 19 19 18 16 14 14 14 15 13 13 13 12 11 13 12 13 12 13 12 9 8 8 8 5 4 4 3 3 3 3 3 3 3 3 4 4 3 4 4 3 3 3 2 2 2 2 2 2 1 1 1 1 1 1 1 2 2 2 2 2 2 2 4 5 5 4 5 6 4 4 5 7 7 6 6 7 8 9 11 9 9 9 9 10 9 10 9 9 9 7 7 8 8 8 7 7 5 2 2 3 2 2 3 4 4 4 3 2 2 5 5 5 5 5 5 3 3 3 3 6 6 7 5 5 5 5 4 4 5 5 5 5 4 4 3 2 3 3 3 3 4 5 6 4 4 4 
9 9 9 8 7 8 8 7 8 8 8 7 8 8 7 7 7 6 8 8 8 8 7 8 8 6 8 10 12 12 12 11 13 13 13 13 16 17 17 17 17 17 17 17 17 16 16 17 17 18 21 21 21 21 20 18 17 15 16 16 16 14 12 14 14 12 12 12 11 11 11 12 12 11 11 9 9 9 7 6 4 4 3 3 3 3 4 6 6 5 4 4 5 4 3 2 3 3 2 2 2 2 2 2 2 2 1 0 1 1 2 2 2 2 2 2 4 5 5 4 5 5 4 4 6 6 7 7 7 8 9 9 8 8 9 9 10 9 9 9 9 9 9 8 8 8 8 8 8 6 4 3 2 2 2 1 2 1 1 1 1 1 2 4 4 5 4 5 5 6 5 4 4 4 6 6 7 6 6 4 4 5 5 6 6 5 3 3 2 2 2 2 3 3 3 2 3 4 4 4 
10 10 10 7 7 8 8 7 8 8 8 8 8 8 8 9 8 9 8 8 8 8 8 9 8 8 7 8 10 10 11 12 13 12 14 15 17 16 17 18 17 17 17 18 18 16 17 18 19 21 20 21 23 22 20 20 18 18 18 19 17 16 14 15 15 14 11 11 9 10 10 10 10 10 11 10 9 8 8 7 6 6 5 5 4 4 5 6 6 6 4 4 4 5 3 3 3 2 2 2 2 2 2 2 1 1 1 1 2 1 1 2 2 2 2 2 2 5 5 6 6 5 4 3 4 6 6 7 7 7 7 7 8 8 8 8 9 9 9 9 9 9 10 10 10 10 8 7 7 5 4 3 3 2 1 1 1 1 1 1 1 1 2 2 3 3 4 5 6 6 6 4 3 4 4 5 7 7 4 4 4 5 5 7 5 5 3 2 2 2 2 2 2 2 2 2 3 4 4 4 
9 9 6 7 6 7 7 6 7 7 8 9 9 9 9 9 9 9 9 7 7 7 7 8 8 8 8 8 8 9 9 9 10 13 15 14 16 18 17 17 17 18 19 19 17 18 18 19 21 21 20 19 20 21 18 18 17 17 19 20 19 17 15 16 17 15 14 13 8 10 10 10 11 11 10 10 9 8 9 9 8 7 6 6 6 6 5 5 6 6 5 5 3 3 3 3 3 2 2 2 2 2 2 1 1 1 1 2 3 2 1 1 1 2 2 2 2 4 6 6 6 5 3 4 4 4 5 6 7 6 6 7 7 8 8 9 10 9 9 9 9 10 9 9 10 9 9 8 6 4 4 4 3 2 2 1 1 1 1 1 1 1 2 2 2 3 4 4 6 5 5 4 4 4 4 5 5 4 4 3 4 3 4 5 5 4 3 2 2 2 2 2 2 2 2 2 3 3 4 4 
7 5 6 6 7 7 7 6 6 7 7 8 9 9 9 9 8 8 9 8 7 8 8 8 7 7 7 8 8 8 8 11 12 13 14 14 16 18 18 17 16 17 19 19 18 19 20 21 21 22 21 20 20 19 19 18 17 19 19 20 18 19 19 18 17 16 14 14 13 11 11 12 11 11 10 10 8 8 9 9 10 7 6 5 6 6 5 4 4 5 5 5 4 2 2 3 2 2 2 2 2 2 3 2 2 2 2 3 3 2 2 1 1 1 2 2 2 3 5 4 4 4 4 4 4 4 5 4 5 5 6 7 7 7 8 9 9 11 10 9 10 10 10 8 8 8 9 7 5 5 5 4 3 3 2 2 2 1 1 0 0 0 0 2 2 2 3 3 4 5 6 5 5 6 5 3 3 4 4 4 5 4 4 4 4 4 4 2 2 2 2 2 2 2 2 3 3 3 3 3 
6 5 5 6 6 6 6 6 5 5 6 7 8 8 8 8 8 8 9 8 8 8 9 8 8 7 8 9 9 10 10 11 13 14 13 13 14 17 17 16 15 16 19 19 18 22 21 21 24 26 22 21 19 18 19 18 20 20 20 19 21 19 20 18 16 13 11 11 11 12 11 12 11 10 10 10 9 9 8 9 11 10 9 8 8 7 7 7 6 5 5 4 4 3 2 2 2 3 3 5 4 4 4 3 4 4 3 4 4 3 2 1 1 2 2 2 3 3 3 3 4 4 5 5 4 3 3 3 3 4 5 6 7 8 8 9 9 10 10 9 10 10 9 9 8 8 8 5 6 7 4 5 2 2 2 2 2 2 1 1 0 0 0 0 1 2 3 3 4 6 7 6 5 5 5 4 4 4 5 5 6 3 4 4 4 4 4 4 2 3 2 2 2 2 2 3 3 3 3 3 
7 6 5 5 6 6 7 7 7 7 7 7 8 9 8 8 7 7 7 7 8 8 9 8 8 8 9 10 10 10 11 14 13 12 13 11 12 14 15 15 14 17 18 19 19 22 24 22 23 23 23 20 18 18 17 18 19 20 19 19 19 19 18 18 16 15 11 11 12 13 12 11 12 11 11 11 10 10 9 11 11 10 9 9 9 8 8 7 6 6 4 3 3 3 3 2 4 4 6 5 6 7 6 6 5 5 5 6 4 4 4 4 2 2 2 2 3 2 2 3 3 5 5 4 4 4 3 3 3 4 4 6 7 8 8 8 9 9 9 11 10 10 9 9 9 7 7 7 7 7 5 4 2 2 2 1 1 2 2 1 0 0 0 0 2 2 2 2 2 7 6 6 5 4 5 4 4 4 4 4 3 3 3 4 5 5 5 5 3 3 3 3 2 2 2 3 3 3 3 3 
7 7 7 6 5 6 8 8 8 7 7 7 7 8 8 7 7 7 6 6 7 7 8 9 9 8 10 10 10 11 12 13 12 12 11 12 11 10 12 14 17 19 18 19 20 21 25 24 24 20 22 19 18 17 16 17 17 18 19 17 18 18 18 17 17 15 12 12 9 10 11 11 11 13 12 11 10 11 11 12 10 10 9 8 8 8 7 8 8 6 4 3 2 2 3 2 5 6 5 6 6 7 7 7 6 7 6 5 4 4 4 4 4 3 2 2 2 3 2 3 3 3 5 4 4 4 4 3 3 3 4 5 6 6 6 7 8 8 9 11 10 10 9 8 8 8 7 7 7 6 5 3 2 2 2 3 3 2 2 1 1 0 1 2 2 1 3 3 3 5 6 6 5 4 6 5 5 5 5 2 3 3 3 4 5 5 5 5 4 2 3 3 3 3 3 3 3 3 3 3 
8 8 8 7 7 7 7 8 8 8 8 7 7 8 8 7 8 8 6 7 7 8 10 10 10 10 11 10 11 12 12 13 12 10 8 7 10 9 10 15 19 18 20 19 20 21 22 22 23 21 22 21 17 16 17 16 17 16 17 16 16 16 16 18 16 12 11 10 10 11 11 11 11 13 13 13 11 9 10 10 10 9 9 8 7 6 6 7 7 6 4 4 3 3 4 5 4 6 5 6 6 6 7 7 6 6 5 5 5 5 -9999 4 4 3 3 3 3 3 3 3 3 3 3 2 3 4 4 4 4 3 3 4 5 5 6 5 6 6 7 9 10 9 9 8 8 7 7 7 8 7 4 3 2 2 2 3 3 3 2 1 1 2 3 3 3 3 3 3 3 5 6 7 6 4 5 5 5 6 4 3 4 3 4 4 4 4 4 4 4 4 2 3 3 3 4 3 3 3 3 3 
8 8 8 7 7 8 7 9 8 9 8 8 7 8 8 7 7 7 8 8 8 8 9 10 10 9 8 8 9 11 11 11 12 12 8 10 12 12 15 15 18 19 18 18 20 21 21 20 21 21 21 17 16 17 17 19 20 17 17 16 15 16 15 17 18 15 14 12 12 11 13 14 14 13 14 13 12 10 10 10 9 8 7 7 7 6 4 4 6 6 6 7 5 6 6 6 5 5 6 7 7 8 8 7 6 6 5 5 5 5 -9999 -9999 4 4 4 4 3 3 3 4 3 3 3 3 2 3 3 4 4 -9999 5 4 3 4 4 5 5 6 6 8 9 10 9 8 8 7 8 7 8 5 4 3 3 2 2 3 3 2 2 1 2 3 3 2 1 3 2 3 4 5 6 6 5 4 4 5 5 7 5 4 3 3 4 4 3 5 5 6 4 4 3 3 3 4 4 3 3 3 3 3 
9 8 8 7 7 9 9 9 9 9 9 7 7 10 10 7 8 9 10 9 7 7 9 10 9 7 8 9 9 11 12 13 12 13 13 12 11 15 17 17 18 18 18 18 19 20 20 19 21 20 18 17 17 18 19 20 19 19 17 16 16 16 17 16 17 17 14 13 12 13 14 14 14 13 14 12 12 10 9 8 9 7 7 7 7 6 6 5 5 6 7 7 5 6 6 6 5 6 6 8 7 8 8 7 7 6 5 6 5 5 5 5 5 4 4 4 3 3 4 4 2 2 2 3 3 2 3 3 4 4 4 4 4 4 5 6 5 6 6 7 7 8 9 9 8 8 8 6 6 6 4 3 3 3 2 2 1 1 1 2 3 3 3 2 2 2 2 2 4 5 6 6 5 5 4 6 6 5 5 5 4 4 3 2 4 5 5 5 4 4 4 3 3 4 3 3 3 3 3 3 
8 8 7 7 7 9 9 10 9 9 9 8 7 9 10 8 8 8 9 8 8 7 8 8 7 7 8 8 8 10 10 12 13 13 13 15 16 16 17 17 16 15 15 15 16 17 19 20 18 17 18 17 17 19 18 17 17 18 18 17 16 17 17 19 18 17 16 15 13 14 15 14 14 14 12 12 12 11 9 7 7 8 7 7 7 7 6 6 5 6 6 5 4 5 5 4 5 6 6 6 7 8 8 7 7 6 7 6 5 5 5 5 5 5 4 4 6 3 4 4 3 2 2 2 2 3 1 2 3 -9999 4 4 4 5 6 4 5 6 6 7 7 7 9 9 6 6 6 6 6 5 4 4 4 4 3 2 1 1 1 1 2 2 2 3 2 1 1 2 3 5 6 7 6 8 6 7 6 6 6 6 6 4 4 3 3 4 4 5 5 4 5 3 4 4 3 3 3 3 3 3 
8 8 7 8 7 9 9 10 9 10 9 8 8 9 9 8 8 8 8 8 8 7 9 9 9 9 8 8 8 9 10 11 13 12 17 16 15 15 16 17 15 13 13 15 14 15 16 17 18 17 18 16 18 18 17 16 16 18 19 21 20 19 19 19 18 18 16 16 16 17 15 15 13 13 13 12 13 11 8 8 8 8 8 7 6 6 6 5 5 4 5 6 5 5 4 4 5 6 6 6 8 10 7 7 6 6 5 6 5 5 5 5 5 5 5 5 5 4 4 4 4 3 3 3 2 3 2 2 2 3 4 4 4 5 6 5 4 6 6 6 6 6 6 5 5 5 5 4 5 5 3 3 4 5 3 2 1 1 1 1 1 2 2 2 3 4 1 0 3 5 7 7 9 9 9 7 8 6 6 6 8 8 6 5 3 4 3 3 4 5 5 4 4 3 3 3 3 3 3 3 
7 8 7 9 9 9 10 10 9 10 9 8 9 9 8 7 7 8 8 7 7 9 9 9 9 11 9 8 8 9 10 12 14 14 16 17 18 17 16 12 12 13 13 14 15 13 14 15 15 16 17 17 18 18 18 17 18 21 21 22 21 21 20 18 17 17 17 18 16 16 15 16 14 14 13 12 13 11 9 9 8 8 7 7 7 7 7 6 5 5 5 5 4 4 4 5 5 5 5 7 8 9 7 8 5 5 4 6 5 5 5 5 5 4 5 4 4 4 4 3 3 3 3 2 2 3 3 2 2 2 3 4 4 5 5 5 7 6 7 5 5 5 5 5 4 4 5 5 6 7 4 3 3 3 2 2 2 2 1 1 1 1 2 2 3 3 0 1 4 4 5 8 9 9 8 9 9 8 7 7 7 7 7 6 6 4 3 3 3 3 4 4 3 3 3 3 3 3 3 3 
9 8 8 8 9 9 10 11 10 11 10 10 9 9 8 7 7 7 7 7 7 8 9 9 9 11 11 11 10 11 11 12 14 16 14 14 15 13 13 10 11 11 12 13 12 13 14 15 16 17 17 17 17 19 19 20 20 20 21 20 21 21 21 20 17 17 17 18 16 16 15 13 12 12 12 12 12 10 8 8 8 7 8 7 7 7 7 7 6 6 5 5 4 5 4 5 5 5 7 7 7 8 7 6 5 5 4 5 4 4 4 4 4 5 5 4 4 4 4 4 4 4 3 2 2 4 4 3 2 2 2 4 4 4 6 6 6 6 7 6 5 6 4 4 3 3 5 6 5 4 4 3 3 3 3 2 2 2 1 2 2 1 2 2 2 3 3 3 4 5 6 7 9 9 9 10 9 10 8 7 7 7 6 7 6 5 2 3 3 4 4 3 3 3 3 3 3 3 3 3 
10 9 8 8 9 8 10 11 10 10 10 9 7 9 9 8 7 7 7 7 7 10 10 10 10 13 14 13 10 11 12 12 12 11 12 11 10 11 13 12 12 13 13 13 12 15 16 16 16 17 17 18 17 17 18 19 19 18 17 18 19 19 19 20 17 17 18 19 17 14 14 13 12 12 11 10 11 10 8 9 7 7 7 7 7 7 7 7 6 6 7 6 6 6 7 7 7 9 7 6 6 6 6 6 5 5 3 4 6 6 5 4 5 5 4 4 4 4 4 4 4 4 4 4 4 4 4 4 2 2 2 2 3 4 6 6 6 9 9 8 6 6 4 5 3 4 5 6 6 4 4 3 2 4 4 3 2 3 3 3 3 3 2 2 2 2 3 4 4 5 5 5 8 8 9 10 10 9 10 8 7 8 7 7 6 5 5 4 3 3 4 3 3 3 3 3 3 3 3 3 
10 7 7 7 9 9 9 9 8 9 8 8 7 8 9 8 8 8 8 8 8 9 10 10 11 12 15 15 15 14 14 16 14 12 12 11 11 11 12 13 13 12 14 14 13 13 14 14 16 17 17 16 16 16 17 17 18 18 17 17 18 17 17 18 18 16 16 17 17 17 14 14 13 12 11 10 9 9 8 8 7 6 6 6 6 5 6 8 7 6 6 7 6 6 9 8 8 9 8 7 6 6 6 6 3 4 2 4 4 4 4 3 5 3 4 4 4 4 4 4 4 4 4 4 4 5 5 4 4 -9999 2 2 2 4 5 6 7 6 8 7 6 5 5 5 4 5 4 6 6 5 3 4 4 2 2 2 3 3 4 3 4 4 4 3 3 3 3 4 5 5 5 5 7 9 9 10 11 11 10 10 10 8 7 7 7 5 5 5 4 3 3 3 3 3 3 3 3 3 3 3 
10 8 9 9 9 9 8 9 8 8 8 9 8 8 9 8 8 8 8 8 8 9 9 10 11 11 11 14 14 14 15 14 14 13 11 11 12 13 13 14 14 15 14 15 14 14 15 16 16 17 17 16 16 14 15 16 17 18 16 16 16 17 17 17 16 16 17 16 15 15 15 15 14 14 13 12 9 8 8 9 9 8 8 7 5 6 7 7 7 6 5 5 5 5 7 9 8 9 7 7 6 6 6 3 3 4 4 4 4 4 2 2 2 3 3 3 3 4 4 4 4 4 4 4 4 5 5 4 3 3 4 3 2 3 5 6 6 6 7 7 6 6 6 4 4 5 5 5 5 4 3 3 4 3 2 2 3 4 5 5 4 4 3 3 5 4 4 3 5 6 5 5 8 9 9 10 10 10 11 12 11 7 8 6 6 3 4 5 6 3 3 3 3 3 3 3 3 3 3 3 
7 7 9 9 9 8 8 9 8 8 9 9 9 9 10 8 8 8 8 8 7 8 9 11 11 11 11 12 14 14 14 13 16 14 14 13 14 14 13 14 16 15 15 15 16 17 17 17 16 17 16 15 15 15 14 14 13 15 15 15 16 16 15 16 16 14 13 15 15 16 16 14 15 14 12 12 7 8 8 8 9 7 6 6 6 7 6 6 7 6 5 5 5 6 6 6 7 8 8 8 6 4 4 3 4 4 4 4 4 2 2 3 1 2 3 3 3 2 2 2 3 3 4 4 3 4 4 5 4 6 5 3 3 3 3 6 6 5 7 7 6 7 6 6 7 6 4 5 4 4 4 3 4 4 5 3 4 4 4 5 5 5 4 4 5 5 4 4 4 5 6 7 8 9 8 9 10 10 10 10 10 6 5 5 5 4 4 4 5 3 3 3 3 3 4 3 3 3 3 3 
7 7 8 9 9 8 8 8 8 8 9 9 9 9 10 9 9 8 8 8 9 10 11 13 12 13 13 13 13 14 13 13 13 14 14 15 15 15 14 14 16 14 15 16 16 15 15 15 16 16 15 15 15 13 13 12 14 16 16 16 16 15 15 15 14 14 14 15 16 16 15 13 13 15 13 12 11 9 8 9 9 7 6 6 6 6 7 7 7 6 6 5 5 6 5 6 7 6 6 7 6 5 3 3 3 3 3 3 3 2 2 2 1 1 3 3 3 2 2 2 2 2 2 2 3 4 6 7 6 6 6 5 4 3 4 6 6 6 6 7 7 7 6 7 6 6 6 5 4 4 5 5 5 6 6 5 4 4 4 4 5 5 5 5 5 4 4 5 5 6 6 8 8 8 8 9 9 9 10 10 8 7 5 5 5 4 4 5 4 3 3 3 3 4 4 3 3 3 3 3 
7 7 8 8 9 8 8 8 8 8 8 9 9 9 9 8 8 8 8 8 9 10 11 12 12 13 13 13 13 13 13 12 14 14 14 16 15 12 13 13 16 15 14 15 15 15 15 12 11 14 15 13 11 12 13 16 16 16 16 16 16 16 15 14 14 14 14 15 15 16 17 15 14 14 13 12 10 9 9 9 8 8 6 6 7 7 6 6 6 7 7 6 6 5 5 7 6 6 5 6 5 4 4 3 3 3 3 3 3 3 3 2 2 2 2 3 3 3 2 2 2 2 2 1 3 4 6 7 7 6 5 5 5 4 4 3 6 7 8 6 6 6 5 7 6 6 6 5 5 5 5 6 5 5 6 5 5 4 4 4 5 4 4 5 5 5 6 6 5 6 7 7 7 8 8 8 9 9 9 9 8 4 4 3 4 4 5 4 4 3 3 3 3 5 5 3 3 3 3 3 
7 7 7 9 9 9 9 9 9 9 9 10 10 10 10 8 8 8 7 8 9 10 11 11 12 12 12 10 12 12 12 12 14 15 14 15 16 13 14 13 14 15 14 14 15 14 14 16 14 14 12 12 11 13 14 15 17 16 16 16 16 17 16 15 14 14 15 16 16 17 16 15 15 14 14 12 10 10 9 8 8 9 8 7 7 7 7 8 8 7 8 8 7 7 5 6 6 7 7 6 4 4 5 5 5 5 5 4 4 4 4 4 3 3 3 3 3 3 2 2 2 2 1 2 2 6 7 6 7 7 6 6 5 5 4 4 5 8 8 5 6 7 5 4 4 5 5 4 6 7 6 6 6 5 5 6 5 5 4 4 3 4 4 5 5 5 6 5 6 7 7 8 7 7 8 8 8 8 9 9 9 6 3 4 4 4 4 4 4 5 4 4 5 5 3 3 3 3 3 2 
7 7 9 9 9 9 9 9 9 10 9 10 10 10 9 8 8 9 8 9 9 11 11 12 13 12 12 12 12 12 13 13 13 13 13 15 15 14 13 10 15 13 14 14 12 12 11 12 13 14 14 13 15 14 15 14 16 16 16 15 14 15 13 13 13 14 15 14 17 18 18 16 14 13 12 13 11 10 8 8 8 8 8 7 8 8 8 8 8 7 9 9 7 7 5 4 7 7 8 7 5 5 6 5 5 5 5 5 5 4 4 4 4 4 3 3 4 4 4 2 2 2 1 2 3 4 5 7 6 6 5 6 5 5 4 5 6 5 6 6 6 6 5 5 5 4 4 4 4 7 8 9 7 5 5 5 5 5 5 3 3 3 4 4 5 6 6 5 7 9 8 8 7 7 7 8 8 8 9 7 6 6 3 4 5 4 4 4 5 5 4 5 5 3 3 3 3 2 2 2 
7 8 9 9 9 9 9 8 9 10 10 11 11 9 9 8 8 9 9 10 10 11 11 11 13 12 12 13 14 12 13 13 14 14 15 15 15 15 12 11 12 12 12 11 11 11 11 11 12 13 14 16 14 14 16 15 17 15 14 14 15 14 14 14 15 15 14 14 17 16 15 14 14 13 12 13 11 9 9 8 8 8 8 8 8 8 8 9 9 9 9 10 8 7 8 8 10 8 9 8 5 5 6 4 5 5 4 4 4 4 4 4 4 4 4 3 2 3 3 2 1 1 1 2 2 4 4 7 7 6 5 5 5 3 5 5 5 5 4 4 5 6 5 4 6 5 5 5 5 6 8 8 6 6 6 5 5 3 4 4 3 3 4 5 7 7 8 7 7 8 8 9 8 6 7 8 7 7 7 8 7 4 5 5 4 4 5 5 5 5 4 5 4 3 3 2 1 1 2 2 
9 8 8 8 8 8 8 8 9 9 9 9 9 8 8 7 7 9 9 10 11 11 11 11 13 13 12 12 13 15 14 14 13 13 14 14 14 13 11 10 9 11 11 11 10 11 12 13 14 13 17 17 16 15 16 15 15 14 13 14 15 15 15 16 15 14 16 18 17 16 16 15 14 14 12 11 10 9 9 8 8 8 8 8 7 7 8 8 8 8 8 11 10 10 9 10 8 9 9 7 5 5 4 5 6 5 4 4 4 4 4 4 3 3 3 3 3 3 3 3 1 1 1 2 3 3 5 7 7 6 5 5 5 5 4 4 5 5 3 3 4 5 5 5 5 5 4 5 7 6 7 8 7 5 6 5 4 4 3 4 5 4 5 5 7 8 8 9 8 7 8 8 8 7 9 8 8 8 7 7 6 5 5 4 5 4 4 4 5 4 5 3 2 1 1 1 1 1 1 1 
8 8 8 8 8 8 8 8 9 9 9 8 9 8 8 7 7 8 9 11 12 11 12 11 12 13 14 15 16 15 16 14 12 12 13 14 15 12 11 10 9 9 12 11 11 12 13 13 14 15 17 17 16 16 16 13 13 12 13 15 16 16 15 15 16 17 18 18 17 16 15 15 14 14 12 12 8 9 9 8 8 8 8 8 7 7 9 9 9 9 9 10 10 9 9 8 7 7 7 5 5 4 4 4 4 5 5 4 4 4 4 4 3 3 3 3 3 2 2 2 2 2 1 2 3 3 4 6 7 7 6 6 6 6 5 4 6 5 5 3 4 5 5 5 5 4 5 6 6 7 7 7 6 6 6 5 6 4 4 4 5 6 5 5 6 8 9 9 9 8 7 8 7 7 8 7 7 7 7 5 6 6 6 5 5 4 4 4 4 4 2 2 2 1 1 1 1 1 1 1 
8 8 8 8 8 8 8 8 8 8 8 8 8 9 9 7 8 9 9 10 11 12 12 12 15 14 14 16 16 16 16 15 13 12 12 13 14 10 12 11 10 10 12 12 12 13 13 13 14 15 16 16 14 14 14 14 13 14 13 15 15 16 16 16 17 17 18 17 17 16 16 16 15 15 14 11 10 11 11 9 9 8 8 8 8 9 9 9 9 9 10 10 9 8 8 8 8 7 5 5 5 4 5 5 5 5 4 4 4 4 4 4 4 3 4 4 2 2 2 2 2 2 1 2 3 3 4 6 7 6 7 8 7 8 6 3 6 5 4 4 4 5 5 5 5 5 4 5 5 7 6 6 6 6 6 6 6 6 5 4 5 6 6 5 7 9 10 10 10 9 8 7 7 7 7 6 6 7 7 6 5 7 6 5 5 4 3 3 2 2 2 2 1 1 1 1 1 1 1 1 
8 8 8 8 8 8 8 8 8 8 7 9 8 8 8 8 7 8 8 9 9 12 12 14 15 15 16 17 19 18 18 18 16 16 13 13 14 12 12 11 10 10 11 11 11 12 12 13 14 14 13 15 13 13 15 14 13 13 13 15 16 16 16 17 16 16 17 17 15 14 14 14 14 15 14 13 10 11 11 10 8 8 8 8 8 9 9 9 9 9 9 9 9 6 7 7 7 6 6 4 5 5 5 5 5 5 4 4 4 4 4 4 3 3 3 3 2 2 2 2 2 1 2 2 2 4 4 5 7 6 8 8 8 8 7 4 4 4 4 3 4 5 6 7 3 4 5 6 5 6 6 6 6 6 6 6 6 5 5 5 5 6 6 7 9 8 9 10 9 9 7 6 6 7 7 7 6 6 6 7 6 6 6 4 4 4 4 2 2 1 1 1 1 1 1 1 1 1 1 1 
8 8 8 8 8 8 8 8 8 8 8 8 8 7 7 6 7 8 8 9 9 10 11 13 16 16 17 18 18 19 19 19 17 17 15 16 14 12 12 11 10 10 10 11 10 10 13 13 12 12 13 12 11 12 11 11 12 12 12 12 15 15 16 15 15 17 16 15 14 14 13 13 14 14 12 11 11 9 8 7 7 8 8 8 8 9 9 10 9 10 9 8 7 6 8 8 8 7 6 4 4 5 5 5 4 3 3 3 4 4 4 4 3 3 3 3 3 2 2 2 4 3 3 3 3 4 5 6 7 7 8 8 8 8 9 7 5 6 4 5 4 4 5 5 4 4 4 4 6 7 6 6 6 6 6 6 5 5 6 5 5 5 7 8 9 8 8 8 7 7 6 6 5 7 6 6 6 8 7 7 4 4 4 3 3 3 1 1 1 1 1 1 1 1 1 1 1 1 1 1 
10 9 9 8 8 8 8 8 8 8 6 6 6 6 7 6 7 9 9 9 9 10 9 12 14 15 16 17 17 17 17 17 17 17 18 15 13 13 12 12 10 11 11 10 11 12 12 11 13 12 12 10 10 10 10 10 10 10 11 11 12 13 14 14 14 15 14 14 15 14 15 15 14 13 11 12 12 10 10 8 8 8 8 9 10 9 9 10 10 9 8 8 6 7 8 8 7 7 5 5 4 4 4 5 5 4 4 4 4 4 4 3 3 3 3 3 3 2 2 2 4 4 5 5 4 5 5 8 8 9 8 8 8 9 7 6 5 5 4 5 5 4 4 4 5 3 5 4 6 7 7 6 4 4 4 4 4 4 6 6 5 6 7 8 8 8 7 6 6 6 5 5 5 5 7 7 8 7 6 6 4 4 4 3 2 1 1 1 1 1 1 1 1 1 1 1 1 1 1 1 
10 9 9 8 8 8 8 7 7 7 6 6 6 6 6 6 7 9 11 11 9 9 9 11 12 15 15 16 16 16 17 18 18 17 17 16 14 13 12 12 10 9 10 10 12 11 12 13 14 14 13 11 9 9 9 10 11 11 11 11 11 12 14 13 12 13 12 13 15 15 15 15 15 14 14 13 12 11 9 9 8 8 10 10 10 10 10 10 10 9 8 8 7 7 8 9 8 7 6 5 4 4 6 6 5 5 5 5 5 5 4 3 3 3 3 3 2 3 3 3 5 6 6 5 5 4 7 9 9 8 9 8 8 9 7 7 6 4 4 5 6 4 4 3 5 4 4 5 5 5 5 5 4 4 4 4 4 6 5 7 8 7 7 7 8 7 6 5 5 3 3 3 3 4 6 7 7 7 7 7 4 4 4 2 2 1 1 1 2 2 2 2 1 1 1 1 1 1 1 2 
9 8 8 7 7 7 6 7 7 7 7 7 7 7 6 6 8 9 10 11 11 10 9 11 13 14 15 16 16 17 17 17 18 16 16 16 15 12 12 11 11 11 11 12 13 14 15 16 15 14 12 11 10 10 10 11 10 10 10 10 12 11 10 11 13 13 13 16 15 17 16 14 13 13 14 13 12 12 10 9 9 9 9 9 10 10 10 10 9 8 8 7 7 6 7 7 8 8 7 6 6 6 5 5 5 5 5 5 5 4 5 5 5 4 4 3 2 3 3 3 4 6 7 7 6 7 8 9 9 9 9 9 10 10 10 7 7 4 5 5 6 6 4 2 3 4 4 3 2 3 4 5 5 5 4 5 7 8 7 7 6 6 6 5 5 5 5 4 3 2 2 2 3 3 3 5 6 7 7 5 3 2 2 2 2 2 1 1 1 2 2 2 2 2 3 3 3 2 2 2 
8 8 7 7 6 6 7 7 7 7 7 7 7 7 9 9 11 10 10 11 10 11 10 9 13 14 14 15 16 17 16 17 17 16 15 16 14 12 11 12 12 11 11 12 13 14 14 14 13 12 10 11 10 10 11 12 12 11 11 12 12 10 11 12 13 13 13 13 14 14 13 12 13 13 13 12 12 10 8 8 9 9 9 9 9 9 9 9 8 7 7 7 6 6 7 7 8 9 7 8 7 6 6 7 6 5 6 6 5 5 4 4 4 4 4 4 4 4 4 5 7 6 7 7 8 8 8 9 9 9 10 9 10 10 9 9 8 7 4 4 5 6 3 2 2 4 4 2 2 2 4 5 5 6 6 6 7 7 6 5 4 5 5 6 6 4 3 3 4 2 2 3 3 4 2 2 4 5 5 3 2 2 2 2 2 1 1 1 1 2 2 3 4 4 4 4 4 3 3 2 
8 6 7 7 7 8 7 7 7 7 7 7 8 8 9 11 11 11 11 9 10 11 11 12 12 13 13 14 15 15 15 14 14 13 12 12 12 12 12 12 11 11 11 13 13 12 12 13 12 12 10 8 8 9 10 12 11 12 12 11 13 14 13 13 12 13 14 14 14 13 12 12 11 10 13 12 12 10 8 8 9 9 9 9 8 9 9 8 8 8 7 8 8 8 8 9 9 8 8 9 8 7 8 7 6 5 5 4 5 5 5 4 4 5 4 4 4 4 4 5 7 5 6 8 8 9 9 9 9 10 10 11 10 9 9 9 8 7 4 4 4 6 4 3 2 2 3 3 4 4 4 4 3 4 5 7 7 6 5 4 4 6 5 6 4 3 3 3 2 3 3 2 3 2 2 2 3 3 3 2 2 2 2 2 2 1 1 1 1 3 3 4 4 4 4 5 5 4 4 3 
7 7 7 7 8 8 8 8 8 8 8 8 9 10 10 11 11 11 10 10 9 10 12 13 14 12 11 12 12 12 12 11 12 13 11 11 11 12 13 13 13 11 11 12 12 12 13 10 10 12 9 7 8 8 10 10 10 11 12 11 11 12 14 13 12 11 12 13 12 11 12 11 11 10 10 10 10 8 7 7 8 9 10 8 9 9 9 8 8 8 8 8 8 8 8 8 9 7 6 6 6 7 7 5 4 4 3 3 4 5 5 5 5 4 3 4 3 4 4 4 6 5 7 7 7 10 9 9 10 11 10 9 9 9 9 8 8 7 6 5 5 4 4 3 3 3 2 4 3 3 3 3 4 4 6 7 7 6 4 4 4 4 4 2 2 2 2 2 2 3 3 3 2 2 2 2 2 2 2 2 2 2 2 2 1 1 1 1 1 3 4 4 4 5 5 5 5 4 4 3 
7 7 7 7 8 8 8 8 8 8 8 9 10 10 12 11 11 11 10 10 10 10 12 12 14 13 11 11 10 10 11 10 11 11 10 10 11 13 13 12 11 10 10 11 12 12 11 9 8 9 7 7 7 7 9 9 11 11 12 12 12 11 12 13 12 11 9 10 10 11 10 10 10 10 9 9 10 9 8 8 8 9 11 9 9 9 9 8 8 8 7 7 7 8 9 8 7 7 7 7 7 7 6 5 5 4 4 3 3 4 4 4 4 4 4 4 4 3 5 6 7 6 7 7 7 9 9 9 11 9 9 9 9 9 9 9 8 8 8 6 5 5 3 3 3 5 3 4 4 3 3 4 5 6 5 8 7 6 4 4 2 2 2 2 2 2 -9999 1 1 1 3 3 2 2 2 2 2 2 2 2 2 2 2 2 1 1 1 1 2 3 4 4 5 5 5 5 4 4 4 3 
7 7 7 7 8 8 8 8 8 8 9 9 11 12 12 12 12 12 12 11 11 10 9 11 12 12 11 11 10 10 10 10 11 10 9 11 11 9 9 12 11 11 10 12 11 12 11 10 9 10 9 8 8 9 10 8 9 9 11 10 12 12 11 13 11 9 9 9 10 10 10 10 10 10 10 9 10 9 8 9 9 10 9 9 9 9 9 7 7 7 6 6 7 7 7 9 8 7 7 7 7 6 6 6 5 5 5 5 4 4 4 5 4 4 4 4 5 4 4 6 6 6 7 7 8 8 9 9 9 9 9 9 9 8 7 8 8 9 8 7 5 5 4 4 5 4 2 4 5 5 4 5 5 6 6 4 4 4 3 2 2 2 3 3 3 2 -9999 -9999 2 1 1 1 2 2 2 2 2 2 2 2 2 2 2 1 1 1 1 2 2 2 4 5 5 5 5 4 4 4 4 4 
7 7 7 8 9 8 8 8 8 8 9 10 11 12 13 13 13 12 12 12 9 9 9 9 11 11 11 10 10 10 10 9 10 11 10 12 10 11 11 11 10 11 12 11 11 12 12 12 13 12 10 9 10 9 9 9 8 8 9 9 11 10 11 11 8 9 9 9 9 10 10 10 10 10 11 11 10 9 9 8 8 8 9 9 8 8 8 7 7 6 6 7 8 8 8 10 9 8 7 8 7 7 7 7 5 5 6 6 5 4 5 4 4 4 5 6 6 5 5 6 7 7 7 8 9 9 9 9 9 10 10 10 9 9 7 7 7 6 9 8 5 6 5 5 3 4 3 4 4 5 5 5 5 5 5 5 3 2 1 1 2 2 2 2 2 2 2 2 2 2 1 1 2 2 2 2 2 2 2 2 2 2 1 1 1 1 1 1 2 3 4 4 4 4 4 4 4 5 5 4 
7 8 7 8 9 9 8 8 8 8 9 10 12 13 13 13 12 12 11 11 11 9 10 9 10 12 12 12 11 11 11 9 11 12 10 10 10 11 10 9 10 11 11 9 9 11 13 12 12 12 10 8 10 9 9 8 8 10 9 9 10 11 10 9 9 8 9 9 9 9 8 8 9 10 11 11 10 10 10 9 10 10 10 9 9 9 9 9 8 7 8 8 8 8 8 9 10 9 9 7 7 7 7 6 6 6 5 6 6 6 7 5 6 7 7 7 6 6 7 7 7 5 6 7 9 8 10 9 9 8 8 8 9 7 6 8 6 7 9 8 5 6 6 5 4 3 3 3 4 5 5 6 6 5 4 2 1 1 -9999 2 2 2 2 2 2 2 2 2 2 2 2 1 1 2 2 2 2 2 2 2 2 2 1 1 1 1 1 1 4 4 4 3 3 4 5 5 5 5 5 4 
8 7 7 8 9 9 9 8 8 10 10 11 12 13 13 13 11 12 12 12 12 12 12 11 11 12 13 12 12 12 12 10 8 8 10 11 11 9 9 10 11 11 10 9 10 10 11 10 11 12 10 10 9 8 8 9 9 9 9 11 11 10 9 8 9 9 9 10 9 9 9 8 9 9 10 9 11 12 11 10 9 10 10 10 10 9 9 9 9 9 9 9 8 8 8 8 9 9 8 8 7 6 6 6 6 6 5 5 4 5 6 5 8 8 8 7 7 7 8 7 5 6 7 9 8 10 9 9 9 8 9 7 6 7 7 7 7 7 7 7 5 5 5 5 4 4 3 3 4 4 5 3 5 2 2 -9999 1 2 2 1 1 1 2 2 2 2 2 2 1 2 2 1 1 1 2 2 2 2 2 2 2 1 1 1 1 2 2 2 3 4 3 3 3 3 4 4 5 5 5 4 
7 8 8 9 9 9 9 9 9 10 12 12 13 13 14 13 12 12 12 12 12 13 12 11 11 13 10 11 12 12 12 11 10 9 10 9 9 10 12 12 12 12 11 10 11 11 11 10 10 10 10 11 11 11 10 9 9 9 10 10 10 10 10 10 10 9 9 8 9 9 8 8 9 9 9 9 10 10 9 9 9 10 10 10 10 10 10 9 10 10 9 9 9 9 9 9 9 7 8 7 8 8 8 8 8 7 6 5 5 6 7 8 8 9 9 7 7 9 9 7 6 5 5 8 9 9 7 7 7 9 9 7 7 5 5 5 6 6 5 5 7 5 5 5 5 5 5 4 5 5 4 3 4 4 2 2 2 1 1 1 1 1 1 2 2 2 2 2 2 1 2 -9999 2 2 2 2 3 3 2 1 1 1 1 2 3 3 3 2 3 3 3 3 3 3 4 4 5 5 4 4 
8 8 9 10 10 9 9 10 12 13 12 13 14 14 14 14 12 12 12 12 12 13 12 11 11 11 11 10 10 12 12 12 9 9 9 9 10 11 11 13 13 12 11 10 11 11 10 10 10 10 10 10 11 11 11 10 9 9 10 9 11 11 10 10 10 9 9 8 8 8 9 9 9 9 9 9 9 8 8 8 8 8 8 9 9 10 9 9 9 10 9 9 9 9 9 10 9 9 8 8 7 8 8 8 8 9 6 4 5 6 7 8 8 8 8 8 7 9 7 8 7 8 9 9 10 8 8 8 8 7 8 7 6 6 6 6 5 5 4 4 8 6 7 7 7 6 5 6 5 5 5 4 4 -9999 -9999 2 1 1 1 1 1 1 1 1 2 2 2 3 3 2 2 1 -9999 1 1 2 2 2 2 2 2 2 2 3 2 3 2 2 2 2 3 3 3 3 4 4 4 4 4 4 
8 8 9 11 12 12 12 13 14 14 14 13 14 14 14 14 13 12 13 13 12 13 11 11 10 11 9 9 9 10 9 10 9 9 9 10 11 12 12 12 12 10 10 10 9 9 10 10 8 9 10 11 11 11 11 11 11 11 10 10 10 10 9 10 9 9 10 10 9 9 10 9 9 8 7 7 7 8 8 8 9 9 9 9 9 9 9 9 9 9 8 8 8 8 7 9 9 9 9 8 8 8 9 10 10 9 8 8 5 6 5 7 8 7 8 7 6 8 8 8 8 9 9 8 8 8 8 8 8 6 6 5 6 6 7 4 4 4 4 5 8 6 8 8 8 7 6 6 5 -9999 -9999 -9999 3 3 3 3 1 1 1 1 1 1 1 1 1 2 2 3 3 2 3 2 1 1 1 2 2 1 2 2 2 1 1 1 1 2 2 2 2 2 4 4 3 3 3 3 4 4 4 4 
7 9 9 10 12 12 12 13 15 15 15 15 15 14 14 14 14 13 14 14 13 10 10 10 10 10 9 8 9 10 10 11 11 12 11 13 13 14 13 14 9 8 8 9 11 9 8 7 7 8 9 10 10 10 11 11 11 12 12 12 11 9 8 8 8 9 9 9 10 9 10 10 8 7 7 7 7 7 8 8 8 10 9 9 9 9 9 9 9 9 8 8 8 7 7 7 8 8 8 8 9 9 11 10 10 11 10 10 10 8 7 7 8 9 8 6 6 8 9 7 8 10 9 8 8 8 7 7 8 6 4 5 5 7 7 6 5 6 6 7 6 7 8 7 6 7 7 6 5 4 3 3 4 3 3 3 3 1 1 1 1 1 1 1 1 3 3 3 2 2 3 3 1 -9999 1 2 2 1 1 1 2 1 1 1 1 1 2 2 2 3 4 4 3 3 3 4 4 4 5 5 
9 10 10 12 13 13 13 13 14 15 15 14 15 14 14 15 16 14 14 13 12 12 11 11 12 12 10 10 9 11 11 12 12 12 11 12 12 13 12 12 10 10 9 9 9 9 7 7 7 7 7 8 9 9 10 10 10 11 10 12 11 9 9 8 8 8 8 8 9 8 7 7 8 7 7 7 7 8 7 7 10 8 8 9 9 9 9 10 10 9 8 8 7 8 8 8 9 9 8 8 9 9 9 9 9 9 9 9 9 9 9 10 10 9 7 8 7 8 6 6 6 7 8 8 9 8 9 9 8 7 6 5 5 6 6 6 7 6 7 7 6 6 5 4 6 6 6 5 5 5 3 2 2 2 2 2 2 2 1 1 1 1 1 1 2 2 2 1 1 2 3 2 1 1 -9999 2 2 1 1 1 1 1 1 1 1 1 2 2 3 3 5 5 4 3 3 3 4 5 5 5 
10 10 10 11 13 13 12 13 13 13 14 14 15 16 15 16 15 15 15 13 12 11 12 11 12 11 10 11 11 12 12 12 12 12 11 12 11 12 12 13 10 9 9 8 8 8 9 8 9 8 7 8 8 9 10 10 10 11 10 10 10 10 10 9 10 10 10 9 8 7 6 7 7 7 7 8 8 8 7 7 8 8 8 8 8 9 10 10 10 9 10 9 9 9 9 8 8 8 9 10 10 10 10 10 9 9 9 10 12 12 11 11 11 11 9 9 9 7 6 6 5 6 9 9 9 9 9 8 8 5 5 4 4 6 6 7 7 7 7 6 5 5 3 3 3 3 5 5 5 5 3 3 2 2 2 2 3 2 2 2 2 1 1 1 2 2 3 0 1 2 2 2 1 2 2 2 1 1 2 1 1 1 1 2 2 2 3 3 3 3 5 5 4 3 4 4 4 6 6 5 
10 10 10 11 11 12 12 13 13 13 14 14 16 16 15 16 15 15 15 14 13 11 12 10 11 11 11 11 11 12 12 14 15 15 15 14 14 15 12 11 10 10 9 10 11 11 11 11 10 9 8 8 8 8 9 10 10 10 10 11 10 9 9 10 10 10 10 10 10 9 9 7 8 9 8 8 8 9 8 7 7 8 8 8 8 8 8 9 9 10 8 8 7 7 8 7 8 8 9 9 9 10 10 9 8 8 8 8 11 11 9 11 12 11 11 10 10 10 8 7 6 6 5 8 8 9 9 6 4 6 3 4 3 5 7 7 8 8 7 5 5 5 3 3 3 3 4 4 5 5 4 4 2 2 2 2 2 3 3 2 1 1 1 2 2 2 1 1 1 2 2 1 1 2 3 3 1 2 1 1 1 1 2 2 2 3 3 3 3 4 5 5 4 5 5 5 5 6 6 7 
10 10 10 11 11 12 12 14 13 13 14 15 16 16 15 16 15 16 14 14 13 13 12 12 12 12 12 13 12 12 14 14 15 15 14 12 12 13 12 11 10 10 11 11 11 11 12 12 10 9 9 9 8 8 7 7 8 10 9 9 10 9 10 10 12 11 10 10 10 9 9 8 8 8 10 8 8 8 7 7 7 7 8 9 9 7 7 7 7 7 8 7 7 7 7 8 9 9 9 9 9 9 8 8 7 8 9 9 10 9 11 12 11 11 11 11 11 9 7 7 8 6 6 8 7 8 9 6 5 7 5 5 5 7 10 10 8 9 7 6 6 5 5 4 4 3 3 3 3 5 4 2 1 2 2 1 1 2 3 2 1 1 2 2 2 2 1 1 1 2 2 1 2 2 2 1 1 1 1 1 1 2 2 2 2 3 3 3 3 4 5 6 5 5 5 5 6 6 7 7 
10 10 10 11 11 13 14 15 14 14 14 14 16 15 16 15 15 15 15 14 14 13 12 11 13 13 14 14 13 15 14 14 14 15 13 11 11 12 13 12 11 12 12 12 12 13 12 10 9 10 9 9 10 9 9 9 9 11 12 12 10 10 9 10 10 11 9 9 9 9 8 10 10 7 8 7 8 7 7 6 6 6 6 7 8 7 7 5 5 5 6 6 6 7 7 8 8 9 9 9 9 8 8 8 8 8 9 9 9 9 10 12 11 10 9 10 10 9 6 7 6 6 8 7 7 8 6 6 7 5 4 4 6 7 9 9 9 9 7 6 6 5 5 5 4 3 3 3 3 4 4 3 2 1 1 0 2 2 2 3 3 2 2 2 2 2 0 0 1 2 1 1 2 2 2 1 1 1 1 1 2 2 2 2 3 3 3 3 4 4 5 6 5 6 6 7 7 7 7 8 
12 10 11 11 12 12 14 14 13 14 14 13 14 14 15 15 15 15 15 14 13 12 11 11 12 12 12 14 14 12 13 13 12 13 14 13 12 12 12 11 10 11 12 12 13 12 12 11 11 11 11 10 9 10 8 8 8 9 9 10 10 10 10 9 9 9 8 7 9 8 8 8 7 8 7 7 7 8 8 7 7 7 7 7 7 6 5 5 5 5 6 6 6 6 6 6 7 7 7 7 7 8 8 8 9 10 10 10 9 10 12 12 10 10 10 10 9 8 7 7 7 8 7 8 7 6 6 5 4 5 5 5 5 6 8 9 10 9 7 6 5 5 4 5 4 3 3 4 3 4 5 3 2 3 1 1 1 2 3 3 3 2 2 2 2 2 0 0 1 1 1 2 2 2 2 1 1 1 1 2 2 2 2 2 4 3 3 3 4 4 5 6 7 6 7 6 6 6 9 9 
12 10 12 13 13 12 13 14 13 13 13 13 14 14 15 15 15 15 14 14 13 13 10 11 13 13 14 13 12 12 12 13 12 12 12 12 12 11 11 10 10 11 11 11 12 11 11 10 11 11 12 12 11 11 9 8 9 9 8 10 11 10 10 10 8 8 8 8 8 8 8 7 8 8 8 8 9 9 9 8 8 8 7 7 6 5 5 5 6 6 6 6 5 5 5 6 6 6 7 7 7 7 7 7 8 11 11 10 11 11 11 10 10 10 10 11 10 9 8 8 8 8 7 8 7 6 7 5 6 5 5 6 7 7 8 9 9 9 8 8 6 5 5 4 4 3 4 3 3 3 3 2 1 2 2 1 1 2 3 3 3 2 2 2 2 2 0 0 0 1 2 2 2 2 2 2 1 1 2 2 2 2 2 3 4 4 4 3 4 4 6 6 7 7 7 6 6 8 8 8 
14 13 13 13 13 12 13 14 13 13 13 13 14 14 15 15 15 15 14 14 14 14 13 11 13 13 14 14 14 12 12 12 12 12 10 11 11 11 9 9 9 9 9 10 11 10 10 9 8 8 10 12 12 11 9 9 10 10 10 9 10 10 10 10 9 7 8 8 7 6 7 6 6 8 10 10 10 10 10 8 7 7 7 7 6 6 8 7 7 6 5 5 5 5 5 6 6 8 8 8 7 7 7 7 9 9 10 10 10 10 10 10 9 11 12 12 11 11 8 8 8 8 7 7 8 7 7 6 6 7 7 8 8 8 8 9 9 8 8 8 5 5 4 4 4 4 4 3 1 3 1 1 3 2 3 3 1 2 3 3 3 3 3 3 2 2 1 0 1 1 2 2 2 2 2 3 2 2 2 2 2 2 2 4 5 5 5 5 6 5 6 6 7 7 9 7 8 8 8 8 
14 14 13 13 12 12 13 13 13 13 13 13 14 14 15 15 15 14 14 14 14 14 13 13 14 15 15 16 16 15 14 13 11 12 11 10 10 10 8 9 9 9 9 10 10 9 10 8 7 8 11 12 13 12 10 9 10 8 9 9 11 11 11 10 10 7 7 8 8 7 6 6 7 8 10 9 9 9 10 8 8 7 7 6 7 7 7 7 7 6 6 4 4 4 5 6 6 7 8 9 8 7 7 9 8 10 11 10 10 10 8 9 11 11 10 11 12 11 11 10 9 9 8 9 9 8 6 5 6 8 8 8 8 7 9 9 8 8 8 7 6 4 4 4 5 6 3 3 3 2 2 2 1 1 2 2 2 2 1 2 2 1 3 2 2 2 0 1 2 2 2 2 3 3 3 3 3 2 2 2 2 2 3 4 5 5 5 6 6 7 8 9 9 9 10 10 9 9 8 8 
13 14 12 13 13 13 14 14 13 14 14 13 14 16 16 16 15 13 14 14 14 13 14 13 14 15 15 15 15 15 15 13 11 12 11 11 11 11 9 8 8 7 7 10 10 10 9 8 8 9 9 11 11 12 12 9 11 11 11 10 11 11 11 11 10 10 9 9 9 8 7 7 6 7 7 7 8 8 9 8 7 6 5 6 7 7 7 7 6 5 6 6 4 4 4 6 6 6 7 7 8 10 8 7 8 9 11 10 10 10 11 11 12 12 11 10 11 9 10 10 9 10 9 9 9 9 6 6 7 9 8 8 7 7 8 7 8 8 8 6 5 5 5 4 5 5 3 3 4 3 2 2 1 1 1 3 2 2 2 1 2 1 1 1 1 1 1 2 2 2 2 2 3 3 3 3 3 3 3 3 3 4 3 5 5 5 5 6 6 7 7 9 9 8 11 11 9 9 8 8 
13 13 14 14 14 14 15 14 13 15 15 14 15 15 16 16 16 15 14 14 13 13 14 13 14 14 15 15 15 16 15 14 14 13 12 11 11 11 10 9 8 7 9 9 10 9 8 7 7 7 8 10 11 10 10 12 11 11 10 9 7 9 9 11 11 10 11 10 9 8 7 7 7 7 6 7 7 8 8 6 6 6 5 5 6 6 6 6 6 6 6 7 6 5 5 6 6 6 7 8 7 6 8 10 9 10 12 11 10 11 11 11 11 11 11 10 11 9 9 9 8 7 8 8 9 6 6 8 8 9 9 8 8 8 8 8 8 8 7 5 5 5 4 4 4 5 4 5 4 3 3 3 3 3 3 2 3 3 3 2 1 1 1 1 1 1 1 1 1 2 2 3 3 3 2 2 2 -9999 4 4 4 4 4 5 5 5 5 6 6 6 8 8 8 9 11 11 10 9 9 8 
13 14 14 14 14 14 14 15 14 16 16 15 16 16 17 16 16 16 15 15 14 14 15 16 15 15 16 16 16 15 14 14 15 14 13 12 11 11 10 9 8 8 8 8 8 9 8 6 6 8 8 9 9 8 9 10 10 10 9 9 8 9 10 11 11 11 10 9 9 9 8 7 6 5 5 7 7 7 8 8 7 8 8 7 6 6 7 6 7 7 7 6 6 6 6 6 6 7 7 9 7 7 8 8 10 11 11 11 11 11 11 11 12 12 12 12 11 10 9 9 8 7 7 7 7 7 7 7 8 8 8 8 7 7 7 7 7 8 6 5 4 5 5 5 5 5 4 5 4 3 3 3 3 3 2 2 2 3 3 3 3 2 1 1 1 1 1 1 1 1 3 4 4 3 3 3 3 -9999 5 4 4 4 5 5 5 4 4 6 6 7 8 8 7 9 10 10 10 10 9 9 
14 14 14 14 14 14 14 15 15 16 16 16 16 16 16 17 17 17 16 15 15 15 16 15 15 15 15 15 15 15 14 14 14 13 13 12 11 10 9 8 8 8 9 9 9 8 8 6 7 7 7 8 6 7 9 8 8 8 9 9 9 9 10 10 9 9 9 8 8 8 7 7 6 5 6 6 8 7 7 7 6 7 7 7 7 7 7 9 9 9 8 8 6 6 5 6 7 8 8 9 8 9 9 8 10 11 12 12 12 11 11 11 12 12 12 12 11 10 9 9 8 7 6 6 6 7 7 6 6 7 7 7 6 7 7 7 8 9 7 5 6 6 5 5 5 5 4 5 5 3 3 3 3 2 2 2 2 2 3 3 2 2 1 0 0 1 1 1 1 1 1 4 4 3 3 3 3 3 3 -9999 3 3 3 3 3 4 4 5 6 7 8 7 7 9 10 9 9 9 9 9 
14 14 14 14 14 14 14 15 16 16 16 16 16 17 17 16 17 17 15 15 15 16 16 16 15 15 15 15 15 16 15 15 14 14 13 13 10 10 9 8 8 8 8 8 8 7 6 7 7 6 6 7 7 7 7 7 8 10 9 9 8 9 7 7 7 7 8 8 9 8 7 7 7 6 7 7 7 7 7 7 6 6 6 6 6 7 7 8 9 9 9 9 7 6 6 6 7 8 8 8 8 8 10 11 11 11 10 11 10 11 11 11 13 12 12 13 14 13 8 8 7 6 5 5 6 6 6 5 5 6 6 6 7 6 7 6 6 8 8 7 6 5 5 4 5 4 4 5 5 4 4 4 3 2 2 2 2 2 2 3 2 3 1 0 0 1 1 1 1 1 1 2 3 3 3 3 3 3 3 3 -9999 3 3 3 3 3 4 5 7 7 7 7 8 8 8 9 9 9 9 10 
14 14 14 14 14 14 14 15 16 16 16 16 16 17 16 16 16 16 15 16 15 16 16 17 17 16 15 15 15 15 14 14 13 14 12 12 11 10 9 8 8 8 9 8 9 8 7 8 7 7 8 8 8 7 8 8 8 8 9 7 6 6 7 7 8 7 7 7 8 8 8 8 8 8 8 6 6 7 7 7 7 6 6 6 6 6 8 8 8 9 9 9 8 6 6 6 6 8 9 8 7 9 10 10 10 10 12 12 10 10 11 12 13 12 11 11 12 11 8 7 6 6 5 4 6 6 6 4 4 5 6 6 6 6 4 5 5 5 4 4 5 5 4 5 4 4 4 5 4 4 3 3 2 2 3 3 3 3 3 2 2 3 3 1 1 2 2 2 1 1 1 1 1 2 2 2 2 2 2 1 3 3 3 3 3 3 4 5 7 7 5 7 8 8 8 10 10 9 9 9 
14 14 14 14 14 14 15 15 16 16 16 16 16 16 16 16 16 16 15 15 16 16 15 15 16 16 15 15 15 15 14 14 14 13 13 12 11 12 10 8 8 9 10 9 11 11 8 8 8 7 6 7 6 7 7 7 7 7 8 7 5 5 5 6 6 6 6 7 9 8 8 8 8 8 7 7 7 7 7 7 8 7 7 7 7 7 7 8 8 8 9 8 8 8 8 8 6 8 6 7 9 9 12 12 12 12 11 11 10 11 11 12 12 11 10 11 12 9 8 7 6 6 5 5 6 5 5 4 4 4 5 6 6 5 5 6 5 5 4 4 4 4 4 4 4 4 5 5 4 3 3 3 2 3 2 2 2 2 2 2 2 4 4 2 2 2 2 2 2 2 2 1 1 2 2 2 2 1 1 1 2 3 3 3 3 3 5 5 7 6 5 6 8 7 8 10 10 9 9 9 
14 14 15 15 15 15 16 16 16 16 16 16 15 16 16 16 16 16 15 15 15 16 16 15 16 16 16 15 14 14 13 13 13 13 13 13 12 12 12 10 9 9 10 10 11 11 10 10 9 8 7 5 6 7 7 7 7 6 6 7 6 7 6 6 6 6 6 6 6 6 8 8 9 8 8 8 8 8 9 8 9 7 7 7 8 8 8 7 7 7 6 7 8 8 8 7 7 6 6 8 6 6 10 11 11 13 12 11 12 11 11 12 12 10 11 12 11 9 9 7 7 9 8 7 7 5 4 4 4 4 4 6 6 5 5 5 4 6 5 5 5 5 4 4 6 4 6 6 3 4 4 3 3 3 2 2 2 2 2 2 3 3 4 4 3 2 2 3 3 3 2 2 2 3 3 2 1 1 1 2 2 3 3 3 3 3 5 5 7 6 6 7 6 8 9 10 9 9 9 9 
15 15 15 15 15 15 16 16 16 16 16 16 16 17 16 16 16 16 15 15 16 16 16 16 15 15 15 14 14 13 12 12 13 14 14 14 13 13 12 12 11 11 12 13 13 12 11 12 10 8 7 7 7 7 6 7 6 6 6 7 6 6 7 7 7 6 6 7 7 6 6 6 6 7 7 6 7 8 9 9 9 8 7 7 7 8 8 7 7 6 6 6 6 6 6 7 7 8 7 7 8 7 8 10 10 11 11 12 11 11 11 12 11 12 12 13 10 10 10 8 8 8 8 7 6 5 4 4 4 3 5 6 6 6 5 4 4 5 5 5 5 5 6 7 7 5 4 3 4 4 4 6 4 4 3 2 2 2 3 4 4 3 3 3 3 2 2 3 3 3 2 2 2 2 2 1 1 1 1 1 1 2 2 2 3 3 4 5 6 6 6 7 7 7 8 10 9 9 10 9 
15 15 15 15 15 15 16 16 16 16 16 16 15 16 15 16 16 16 15 15 16 16 16 16 15 14 15 14 13 13 12 12 12 13 12 11 10 11 11 11 11 11 12 13 13 13 12 9 7 7 7 8 8 7 7 6 6 6 6 7 6 6 6 6 6 6 6 6 6 6 6 5 5 5 6 5 8 8 8 9 9 8 7 7 7 7 7 7 6 6 6 6 6 7 7 7 7 7 8 8 9 11 12 11 11 12 11 11 10 10 10 11 12 12 13 11 11 11 10 9 7 7 7 7 5 5 4 4 4 5 5 6 6 7 7 4 5 4 5 5 5 4 6 6 6 6 4 3 3 3 4 4 4 4 3 2 2 2 3 3 3 3 3 3 3 3 3 3 3 3 2 1 1 2 2 1 1 1 1 1 1 2 3 3 2 4 4 4 5 6 6 7 7 9 8 8 9 10 10 10 
15 15 15 15 15 15 16 16 16 16 16 16 15 16 15 16 16 16 15 15 17 17 17 17 15 13 13 13 14 14 12 12 12 13 12 10 10 10 11 10 11 12 12 14 13 14 11 7 8 8 8 8 7 7 6 6 6 6 6 7 6 6 6 6 6 6 6 6 6 5 5 5 5 5 5 5 6 6 7 7 8 7 7 7 7 7 7 7 6 6 6 5 6 6 6 6 6 7 8 9 10 12 12 11 11 10 10 10 10 10 11 12 12 12 13 12 12 11 10 9 8 8 7 6 5 5 6 6 5 5 6 7 8 8 8 5 5 5 5 5 4 4 6 6 6 5 4 4 3 3 3 3 3 3 2 1 1 2 2 2 2 3 3 3 3 3 3 3 2 2 1 1 1 2 2 1 1 1 1 1 1 1 2 2 2 4 4 3 4 6 6 7 9 9 8 8 9 10 10 10 
15 15 15 15 15 15 16 16 16 16 16 16 15 15 15 15 16 16 15 15 16 16 16 14 14 14 13 13 12 12 12 12 12 13 11 10 10 10 10 10 10 11 11 13 12 12 11 11 11 9 9 7 7 7 6 6 6 6 6 7 6 6 6 6 6 6 6 6 5 5 5 5 5 5 5 5 6 6 6 8 8 7 7 7 7 7 7 6 5 5 5 6 6 6 6 6 6 8 7 7 10 12 12 12 12 11 10 10 10 11 12 13 13 14 13 12 11 11 9 10 8 6 5 7 5 6 6 7 7 6 7 7 8 8 7 7 5 5 5 4 4 4 5 5 5 5 5 4 4 4 3 3 3 3 3 2 2 3 3 2 3 3 3 3 3 2 2 1 1 1 1 1 2 2 1 1 1 1 1 1 1 1 2 2 3 3 3 4 4 6 6 8 9 7 7 7 8 10 10 10 
15 15 15 15 15 15 16 16 16 16 16 16 15 15 15 15 16 16 16 16 15 15 14 14 14 14 14 14 13 12 11 11 11 12 12 11 10 12 12 12 12 12 11 13 12 11 11 11 10 9 7 7 8 6 6 6 6 6 6 7 6 7 7 7 6 6 6 6 5 5 5 5 5 5 5 5 6 6 6 7 7 7 7 7 7 7 6 5 5 5 7 6 6 7 7 9 8 8 8 8 10 11 12 12 12 11 11 11 10 11 13 14 13 12 13 12 11 9 9 9 8 8 7 7 5 5 6 6 7 8 7 8 8 8 7 7 6 4 4 3 3 4 4 4 5 5 5 3 2 3 3 3 4 4 4 4 4 4 4 4 4 4 3 3 2 2 3 3 1 1 1 1 2 2 1 1 1 1 1 1 1 1 1 2 3 3 3 4 5 5 7 7 7 7 7 8 9 9 10 10 
15 15 15 15 15 15 16 16 16 16 16 16 15 15 15 15 16 16 15 15 15 14 14 14 14 14 14 14 13 15 12 12 13 13 14 14 14 13 14 14 12 12 11 12 12 11 11 11 9 8 7 6 6 6 6 6 6 6 6 8 8 7 7 6 6 6 6 6 6 5 5 5 5 5 5 6 6 6 7 7 8 7 8 8 7 6 5 5 4 5 6 6 6 7 8 9 8 8 8 8 9 9 9 10 10 11 12 11 11 13 13 13 12 13 13 10 10 7 8 7 8 9 6 5 6 6 7 7 8 9 8 8 8 7 7 6 6 4 4 4 3 2 3 4 5 5 4 3 3 4 4 4 4 6 5 4 4 5 5 5 5 4 4 3 3 3 3 3 2 2 2 1 2 2 1 1 1 1 1 1 1 1 1 3 4 3 3 3 5 5 7 7 7 7 8 8 9 9 10 10 
15 15 15 15 15 15 16 16 16 16 16 16 15 15 15 14 15 15 15 15 15 14 14 14 14 16 15 15 16 15 16 14 14 15 15 15 16 15 14 13 12 11 10 12 12 11 8 8 8 8 8 8 7 6 6 6 6 6 6 8 8 7 7 7 6 6 6 7 7 7 7 6 6 6 6 6 6 7 7 7 8 7 7 7 6 4 5 4 6 7 7 7 8 8 8 8 7 7 8 10 9 9 9 9 9 9 11 12 11 11 12 12 13 12 12 10 7 7 8 7 7 8 6 5 7 7 7 8 8 8 8 7 7 6 6 6 6 4 4 4 2 2 2 4 4 4 3 3 3 4 4 4 4 5 6 5 6 5 5 5 5 5 4 3 3 3 3 3 2 2 1 1 2 2 1 1 1 1 1 1 1 1 1 3 3 2 2 3 5 5 6 7 6 7 8 7 7 8 9 9 
16 14 15 15 15 15 16 17 16 16 16 16 15 14 14 14 15 15 15 15 15 15 15 16 17 17 16 16 16 16 16 17 15 16 15 15 15 13 12 12 11 10 10 11 10 8 8 8 7 7 8 8 7 6 6 6 6 6 6 6 6 7 7 7 7 7 7 7 7 7 6 6 6 6 6 6 6 6 7 7 8 7 7 6 4 4 5 6 8 8 9 9 9 7 8 8 8 8 10 11 9 9 10 10 10 11 11 11 10 10 11 11 13 12 10 8 7 7 6 7 7 9 7 6 7 7 7 8 8 8 8 8 6 6 6 6 6 4 3 3 3 3 4 4 4 4 3 3 3 4 4 4 5 5 7 7 7 5 5 5 4 3 3 3 3 3 2 2 2 2 1 1 2 2 1 1 1 1 1 1 1 1 2 3 2 2 2 3 5 5 5 7 6 7 8 7 7 7 8 10 
15 15 15 15 15 15 17 17 15 15 16 16 14 14 14 14 15 15 16 16 17 17 17 17 17 16 15 15 17 17 17 18 17 18 17 17 15 14 13 11 9 9 8 9 8 8 8 8 6 6 6 7 7 8 7 6 6 6 6 6 6 6 6 6 7 7 7 7 7 6 6 6 6 6 6 7 7 6 5 5 6 6 6 5 4 4 6 7 8 9 9 9 9 9 8 9 11 12 10 11 11 10 10 10 11 11 11 10 10 11 11 13 13 12 10 8 7 6 6 7 7 7 7 7 7 7 7 7 8 8 7 7 6 6 6 6 6 4 4 3 3 5 5 4 4 4 3 3 3 3 5 5 6 7 7 7 6 5 5 4 3 3 3 3 2 2 2 2 2 2 1 1 2 2 1 1 1 1 1 1 1 3 3 2 2 2 2 3 4 5 5 6 7 7 9 9 8 8 7 10 
15 15 15 15 15 16 17 17 15 15 16 16 16 15 15 15 17 18 16 16 17 17 17 18 18 17 17 17 17 17 16 16 18 16 16 15 15 9 9 9 8 8 7 8 8 7 7 6 5 6 6 6 6 7 7 6 6 6 6 6 6 6 6 6 6 6 6 7 6 6 6 6 6 6 6 5 6 6 5 5 5 6 5 5 5 7 7 7 8 9 9 9 10 10 11 12 11 11 12 12 11 11 11 12 13 12 12 12 10 11 12 13 12 12 10 8 7 6 6 7 7 6 7 8 7 7 7 7 7 6 7 6 6 6 6 7 6 4 3 4 5 6 6 4 4 4 4 4 4 4 5 5 7 8 8 9 7 6 4 3 3 3 3 3 2 2 2 2 2 2 1 2 2 1 1 1 1 1 1 2 3 3 3 2 2 2 2 3 4 5 7 7 7 7 9 9 8 8 7 8 
15 15 15 15 15 16 17 16 15 15 16 16 16 16 17 18 17 17 17 17 15 18 18 18 16 16 16 16 15 15 15 15 16 16 12 10 12 10 9 8 7 7 7 7 7 7 7 6 6 6 6 6 6 6 6 6 6 6 6 6 6 6 6 6 6 6 6 5 4 4 4 5 5 5 5 5 5 5 5 6 6 6 5 5 7 7 7 7 8 8 9 9 11 11 11 11 12 13 12 11 12 11 13 14 12 12 13 14 11 11 14 14 12 12 11 8 7 7 7 8 8 8 8 8 8 8 7 7 7 6 5 6 6 6 6 6 6 6 5 5 5 6 6 5 5 5 4 5 5 5 5 7 8 8 10 9 7 5 4 3 3 3 3 3 3 2 2 2 2 2 3 2 2 1 1 1 2 2 2 3 3 3 3 2 2 2 2 4 4 7 7 7 7 7 8 8 9 8 6 9 
14 15 15 15 16 16 17 16 15 15 16 16 17 16 16 17 17 17 16 16 15 15 15 15 15 15 15 15 15 15 16 16 15 15 10 11 12 9 8 7 6 6 6 7 7 7 7 7 6 7 7 7 6 6 6 6 6 6 6 6 6 6 6 6 5 5 5 4 4 4 4 4 4 5 5 5 5 5 5 5 6 4 6 6 7 7 7 7 9 9 9 11 11 11 11 12 13 13 13 14 11 12 12 11 12 10 13 15 13 14 13 13 10 10 10 9 7 8 8 9 10 10 11 8 8 7 7 7 7 7 6 5 7 7 6 6 7 7 5 5 5 4 4 6 6 7 5 5 5 6 6 7 8 9 10 8 6 5 4 3 3 3 3 3 3 3 3 3 2 2 3 2 2 1 1 2 3 3 3 3 3 3 2 2 2 2 2 4 6 7 7 7 7 7 8 9 7 7 7 8 
14 14 15 15 15 14 15 14 14 14 15 16 16 15 14 15 15 15 15 15 14 14 15 14 15 15 15 15 15 15 13 14 14 13 10 11 10 8 7 7 6 6 6 7 7 8 8 8 7 7 7 7 7 6 6 6 6 5 5 5 5 5 5 5 5 5 4 4 4 4 4 4 4 5 4 4 4 4 5 5 6 6 5 6 7 7 8 8 8 9 9 10 10 12 12 13 13 14 14 13 12 13 13 13 13 13 13 14 14 15 13 11 10 10 10 10 9 9 9 11 13 12 12 10 9 8 8 8 8 7 6 5 5 5 6 6 7 7 7 7 6 5 5 6 7 6 4 4 5 6 6 6 8 9 10 7 5 5 4 3 2 2 1 1 1 2 2 2 1 1 2 2 2 2 2 2 3 3 3 3 3 3 2 2 2 1 2 4 6 7 7 7 7 7 7 8 7 7 8 9 
14 14 14 14 15 14 15 14 14 15 14 15 14 13 13 14 13 13 13 14 13 13 12 12 12 12 12 12 12 12 12 14 12 11 10 11 11 8 8 8 7 7 7 8 8 8 8 7 7 7 8 8 6 6 6 5 5 5 5 5 5 5 5 5 5 5 4 4 4 5 5 4 4 4 4 4 4 4 5 6 6 5 5 5 8 8 8 8 8 9 10 10 11 11 12 12 13 13 13 12 12 13 13 13 13 12 14 14 14 14 12 12 12 11 10 11 10 9 9 11 13 12 12 12 10 9 9 9 7 7 6 6 5 5 5 5 7 7 7 7 7 6 5 5 6 5 6 5 5 6 5 6 7 7 7 7 5 5 3 2 2 2 2 2 3 3 2 2 1 2 2 2 2 2 2 2 3 3 2 2 2 2 1 1 1 1 3 4 6 7 7 7 6 5 5 5 7 7 8 9 
14 14 14 14 14 14 14 14 14 15 14 15 14 13 13 14 14 14 14 14 12 12 13 13 13 12 11 12 12 13 15 15 14 11 10 10 10 9 8 8 7 7 8 8 8 8 8 7 6 6 7 7 5 5 5 5 5 5 5 5 5 6 6 5 5 4 4 4 4 5 5 4 3 4 4 5 4 6 7 7 6 6 6 6 8 8 8 7 7 8 10 10 11 12 13 12 12 12 13 13 14 14 14 14 13 13 14 14 14 14 12 11 11 13 12 13 12 12 11 11 12 12 11 11 10 10 9 8 7 6 6 6 6 6 6 6 6 7 7 7 7 7 6 6 6 7 6 5 5 5 5 7 5 6 6 5 5 4 4 5 4 2 2 3 3 3 2 1 1 2 2 2 2 2 2 2 2 2 2 2 1 0 1 1 1 2 2 3 4 6 5 6 5 4 5 7 7 8 9 9 
14 14 14 14 14 14 14 14 14 15 14 15 16 14 13 14 14 14 14 14 13 12 13 13 12 11 11 14 14 15 14 14 11 9 8 9 10 8 8 8 6 6 7 8 9 8 8 7 7 5 6 5 5 5 5 5 5 5 5 5 5 6 6 5 5 4 4 3 4 5 5 5 4 4 5 6 6 7 7 7 6 6 6 7 7 8 7 9 9 9 10 10 12 12 12 11 12 12 13 13 14 15 14 14 13 13 14 14 14 14 12 11 12 12 11 12 12 13 11 8 9 11 11 13 13 13 10 9 6 6 6 7 6 6 6 6 6 7 7 7 7 7 8 7 8 7 7 5 5 5 4 4 4 4 5 5 5 5 6 6 5 4 3 3 3 2 2 1 1 2 2 2 2 2 2 2 2 2 1 1 1 0 0 1 2 1 2 3 4 5 4 4 4 4 5 6 6 9 9 9 
13 14 14 14 14 14 14 14 14 16 15 16 16 15 15 15 15 15 14 14 13 12 13 14 14 13 13 14 15 14 14 12 12 11 10 10 10 9 7 7 6 6 7 9 10 10 8 7 6 6 6 5 5 6 5 5 5 5 5 5 5 6 6 5 4 4 4 4 6 7 8 7 6 6 6 6 7 7 7 7 5 6 7 7 7 9 8 10 9 10 10 11 12 11 11 13 13 13 13 12 12 -9999 13 13 13 13 13 14 14 12 12 12 12 9 9 9 9 11 11 11 9 12 13 13 13 11 10 9 5 5 6 7 6 6 6 6 6 7 7 7 8 8 9 9 7 8 7 7 5 4 4 4 4 4 5 5 5 5 5 6 4 4 4 4 3 2 1 1 1 2 2 2 2 2 2 2 1 1 1 1 1 0 0 0 1 1 2 2 4 4 4 4 4 3 4 6 7 10 10 9 
13 13 13 13 13 14 14 13 13 14 13 14 15 14 14 15 15 15 15 16 15 15 16 15 15 13 13 14 13 14 13 13 11 10 9 8 11 11 9 10 8 8 9 9 8 9 8 7 7 6 7 6 6 6 5 5 5 5 6 7 7 7 6 5 4 5 6 7 7 8 8 7 6 6 7 8 8 7 7 7 7 6 7 7 8 8 8 11 10 11 11 11 12 12 12 13 13 13 13 12 12 12 12 12 12 12 13 14 11 11 9 9 9 8 7 7 9 11 11 11 12 11 12 13 11 11 10 8 6 6 7 8 8 8 8 7 6 7 7 7 8 8 8 8 7 8 8 9 5 4 4 4 4 4 5 5 5 5 5 5 5 5 5 5 3 1 1 1 2 2 2 1 2 2 2 1 1 1 1 1 1 0 0 1 0 1 2 2 3 4 4 3 3 3 3 5 8 10 10 9 
13 13 13 12 12 12 12 13 13 14 13 14 13 13 14 14 15 16 16 16 16 16 16 16 15 13 14 14 11 13 12 12 12 11 9 8 10 10 11 10 9 9 9 7 8 8 7 6 6 6 7 6 6 6 6 6 5 7 7 7 8 7 7 7 7 7 7 7 8 8 7 7 8 8 7 8 8 8 7 7 7 7 7 7 7 7 8 10 11 12 11 11 12 12 13 13 13 13 13 12 12 12 12 12 11 12 13 13 11 10 9 9 7 8 8 10 10 11 11 11 11 11 10 10 11 11 10 8 7 7 8 7 7 8 7 7 6 7 7 8 8 8 8 8 8 8 9 8 7 5 4 4 5 5 5 5 5 5 5 5 5 5 5 4 4 2 2 1 2 3 2 3 2 2 2 1 1 1 2 1 1 0 1 1 1 1 2 2 3 3 3 4 3 3 3 7 8 9 9 9 
11 11 11 11 11 11 11 11 11 12 12 15 15 14 14 14 15 15 15 15 15 15 15 17 16 13 13 13 11 12 12 13 13 12 10 10 11 10 10 9 10 7 7 7 8 8 6 6 6 6 7 7 6 6 6 6 7 7 7 8 9 8 8 8 8 8 8 8 8 8 8 9 8 8 8 9 9 8 6 7 7 7 7 7 7 7 8 11 12 12 12 12 12 13 13 13 13 12 12 11 11 11 11 10 9 11 13 13 12 11 9 7 7 9 9 12 11 11 11 11 10 10 9 10 9 9 10 8 8 8 8 7 7 7 7 8 7 7 8 8 8 8 8 8 8 8 8 8 7 7 6 5 5 5 5 5 5 5 5 5 5 5 4 4 3 4 3 4 2 2 2 2 2 2 2 2 2 2 2 2 2 1 1 1 1 1 2 3 3 3 3 4 3 3 4 6 8 8 9 9 
11 11 11 11 11 11 11 11 11 12 12 13 13 13 15 15 16 16 14 14 13 13 15 14 14 13 13 13 14 14 13 13 13 10 10 10 11 10 10 8 8 7 7 6 7 8 7 7 7 6 7 7 6 6 6 6 8 8 8 9 8 8 8 8 8 8 8 8 8 8 8 9 8 9 8 9 8 8 6 7 7 6 6 6 7 7 9 11 12 12 13 13 12 14 14 14 14 11 11 11 11 11 10 10 11 12 12 12 11 12 10 9 8 9 10 12 12 10 10 10 9 9 8 9 9 8 8 8 9 8 8 7 7 7 7 7 7 7 7 8 7 7 7 7 8 9 8 8 7 8 8 6 6 5 5 5 5 5 5 6 5 5 4 3 4 4 4 3 1 1 1 2 2 2 2 2 2 2 2 2 1 0 0 1 1 2 2 3 3 3 3 3 3 3 3 4 5 8 9 9 
10 10 10 10 10 10 10 10 11 11 13 13 13 12 12 12 11 10 11 12 11 12 10 12 12 11 12 13 13 14 13 14 11 11 10 10 10 9 9 9 9 9 9 9 9 8 8 8 8 9 9 9 8 8 8 8 8 8 8 9 8 8 8 8 8 7 7 7 7 8 9 8 8 7 8 9 9 8 8 8 7 6 6 6 6 9 9 10 12 11 14 14 14 14 14 14 13 11 11 11 11 10 10 10 12 12 11 12 11 12 11 9 8 8 10 10 12 10 10 9 10 10 8 9 9 8 8 8 8 6 8 7 6 7 7 7 7 6 6 6 7 7 7 7 9 9 9 8 8 8 8 6 6 5 5 4 5 5 5 6 6 6 4 3 3 4 3 3 2 1 1 1 2 2 2 2 2 3 2 2 0 0 0 1 1 1 1 3 2 3 3 3 3 3 3 4 4 7 9 9 
11 9 10 10 10 10 10 10 9 9 11 11 12 10 10 10 11 10 10 10 8 10 9 10 9 10 11 12 12 13 12 12 10 9 9 10 10 9 9 9 9 9 10 10 10 10 9 8 8 9 9 9 9 8 8 7 8 8 8 8 8 8 8 7 7 7 7 7 7 8 9 8 8 7 8 9 9 9 8 7 7 6 6 6 7 10 10 10 10 12 13 14 14 14 15 13 12 12 12 11 10 10 9 10 11 10 12 12 11 11 10 9 9 9 10 11 12 9 9 10 9 9 8 9 9 9 8 7 6 7 7 6 6 7 7 6 6 5 5 6 6 7 7 8 8 8 9 8 7 9 9 5 5 5 5 5 5 6 6 6 6 6 5 3 4 4 4 3 2 1 1 1 2 2 2 2 3 3 3 2 1 1 1 1 1 1 1 2 2 2 2 3 2 3 3 3 4 4 6 9 
11 11 11 11 9 9 8 9 9 9 10 10 11 10 10 10 11 11 10 8 7 7 8 10 10 11 11 11 12 12 11 10 9 9 9 9 9 9 9 9 9 10 10 10 11 10 10 9 8 9 9 9 9 8 8 8 7 8 8 8 7 8 8 7 7 7 7 8 8 9 9 9 8 8 8 9 9 9 8 6 6 6 6 8 9 10 10 12 12 14 14 13 13 13 12 11 11 10 10 9 10 9 9 11 10 10 12 12 11 11 10 9 9 9 10 11 11 10 10 9 10 9 9 9 9 9 8 7 6 6 6 7 7 7 5 5 5 5 5 5 6 6 5 6 7 8 8 8 6 7 7 6 5 5 5 5 5 5 6 6 6 6 4 5 5 4 4 4 1 1 1 1 2 2 2 2 3 3 3 2 1 1 1 1 1 1 1 2 2 2 2 2 1 1 2 3 4 4 6 7 
10 10 9 9 9 9 9 8 8 9 10 10 9 8 8 10 11 11 11 11 8 8 8 10 9 10 10 10 13 12 9 10 9 9 9 9 9 10 11 11 10 10 10 9 10 10 10 10 8 9 9 9 9 8 8 9 7 6 7 7 8 8 8 8 7 7 8 8 8 8 8 9 8 8 8 9 9 8 8 6 6 8 8 8 10 10 11 12 12 14 14 14 12 11 11 10 10 10 9 9 8 9 11 10 10 11 11 11 11 11 10 9 8 8 10 10 10 10 10 9 10 10 9 10 10 9 9 7 6 6 5 5 6 6 6 5 5 4 4 5 5 6 5 5 7 8 8 7 7 7 7 7 6 6 6 6 5 5 6 6 5 5 4 5 5 5 4 3 1 1 1 1 1 2 2 2 3 3 3 1 1 1 1 1 1 1 1 1 2 2 2 1 1 1 1 3 3 5 5 7 
9 9 9 9 9 9 9 9 9 9 10 10 9 8 8 9 11 11 12 12 10 9 7 9 9 9 9 10 11 9 8 9 9 8 8 8 10 10 10 9 9 9 9 9 8 9 8 9 9 10 9 9 8 7 7 8 7 7 7 7 7 7 8 8 8 8 8 9 9 9 8 8 8 8 8 9 8 8 8 8 9 8 8 9 10 10 10 12 12 14 13 12 12 10 10 10 9 8 7 7 9 9 9 10 11 11 11 10 10 10 9 8 8 8 9 9 10 9 9 9 8 8 10 10 9 9 9 6 6 5 5 5 5 5 6 5 5 4 4 4 5 5 5 5 6 7 7 7 7 7 7 7 6 6 6 6 6 5 6 5 5 5 6 6 6 6 4 3 1 1 1 1 1 2 2 2 2 3 2 2 1 1 2 2 2 1 1 1 2 2 2 0 0 1 1 2 3 4 6 7 
8 9 9 9 9 9 9 9 9 9 9 10 9 8 9 9 9 11 11 12 11 10 9 10 9 9 9 9 10 9 9 10 9 8 8 8 8 9 8 9 9 9 9 9 8 8 8 8 8 9 8 8 8 7 7 8 7 7 7 7 7 7 7 8 8 8 8 9 9 9 9 8 8 7 8 8 8 8 9 9 9 9 10 10 10 10 11 11 11 12 12 11 9 10 10 9 7 7 7 6 9 10 9 10 10 10 10 10 10 8 7 6 5 6 7 8 9 8 7 8 8 7 9 9 9 9 7 6 6 5 5 5 5 4 4 4 4 5 5 5 5 5 7 7 6 6 7 7 7 7 8 7 6 6 6 6 7 6 5 5 5 5 6 6 6 5 5 3 1 1 1 2 2 2 2 2 2 2 2 2 2 2 1 2 2 1 1 1 2 3 3 2 2 2 3 2 4 6 5 6 
8 8 9 9 9 8 9 9 9 9 9 10 11 9 10 9 9 10 10 10 12 11 10 11 9 9 9 9 9 9 9 10 10 9 8 8 8 9 8 8 8 8 9 9 9 9 9 8 9 9 9 8 8 7 8 8 7 6 7 7 7 7 7 7 7 8 9 9 9 9 8 8 7 7 8 8 8 9 9 9 9 10 10 10 10 11 11 10 11 11 9 9 10 10 7 7 7 7 6 7 9 9 10 10 9 9 9 10 9 6 6 5 5 5 7 8 8 8 7 8 8 9 8 8 8 8 7 6 6 5 5 5 5 4 4 4 4 5 5 5 5 6 6 7 6 6 7 7 7 7 8 7 7 6 6 7 7 6 5 5 5 5 6 6 5 5 4 4 2 2 1 2 2 2 2 2 2 1 1 2 2 2 2 1 1 1 1 3 3 3 3 2 2 2 2 3 3 3 5 5 
8 8 8 9 9 10 8 9 9 9 9 10 11 9 10 9 10 11 10 11 11 10 11 11 10 10 9 8 9 9 9 10 10 9 9 9 8 9 8 8 8 8 8 8 9 9 9 9 9 9 9 9 8 6 5 6 5 5 6 5 5 5 5 5 6 6 8 8 9 9 7 6 6 7 8 8 8 9 9 9 10 10 10 10 9 10 10 9 9 9 10 10 10 7 7 7 7 6 7 7 8 9 10 10 9 8 7 7 6 7 7 5 5 6 7 8 7 8 9 8 8 9 9 8 8 7 7 6 6 5 5 5 6 5 4 4 4 5 5 5 6 6 6 5 6 6 7 8 8 8 8 8 8 6 7 7 6 6 6 5 5 4 5 5 5 5 4 4 4 2 2 2 2 2 2 2 2 1 1 2 2 2 2 1 1 2 2 3 3 3 3 2 2 2 2 2 3 3 5 5 
8 8 8 9 9 9 8 8 9 9 8 9 8 9 9 8 8 9 8 10 9 10 11 10 10 10 8 8 9 10 9 10 10 9 9 9 9 8 9 8 8 8 8 8 8 8 9 9 9 9 7 7 7 6 5 6 5 6 5 5 5 5 5 5 5 6 7 8 7 7 6 6 6 6 9 9 10 10 10 10 10 9 9 9 9 9 9 9 9 9 8 8 7 7 8 7 6 7 7 8 8 10 9 9 7 8 7 7 8 8 7 7 7 6 7 7 7 7 9 9 10 10 10 9 8 7 7 6 6 6 5 6 6 5 5 5 5 5 5 5 6 6 6 5 5 6 7 8 8 8 8 8 8 7 8 7 6 6 6 5 4 4 4 4 5 5 4 4 4 1 2 2 1 1 1 1 1 1 2 2 2 2 2 2 2 2 2 3 3 3 2 2 2 1 2 2 3 3 4 5 
8 8 8 8 9 8 9 9 8 9 8 7 7 8 8 8 8 9 8 9 9 9 10 9 8 10 10 10 10 10 9 9 9 9 9 10 10 9 9 7 8 9 7 8 8 8 8 8 8 7 7 7 7 7 6 7 6 6 5 5 5 5 5 5 6 7 7 7 7 6 6 6 6 7 9 9 10 11 10 10 10 9 9 9 9 9 9 9 9 8 8 7 7 7 8 8 7 7 6 7 8 8 8 8 7 8 8 8 7 7 8 8 6 8 8 7 6 8 8 9 10 10 9 10 9 7 7 6 6 6 6 7 7 5 5 5 5 5 6 5 6 6 5 5 5 7 7 8 8 8 8 8 7 8 8 8 6 6 6 5 4 4 3 2 3 3 2 2 2 2 2 2 1 1 1 1 1 1 2 2 2 2 2 2 2 2 3 3 3 3 2 2 2 2 2 2 3 3 4 5 
7 7 7 8 7 8 8 9 9 8 8 7 7 7 8 8 8 9 8 8 9 8 9 7 8 9 10 11 10 10 9 9 9 10 10 10 10 9 10 8 8 8 8 9 8 8 8 8 8 8 8 7 7 6 6 7 6 6 6 6 6 6 7 7 7 7 8 8 7 6 6 6 6 8 9 11 11 11 10 9 9 9 9 9 9 9 9 9 8 7 7 7 7 6 7 6 6 6 7 7 7 7 8 7 7 6 7 6 7 7 7 7 6 6 7 7 8 7 8 8 9 9 9 9 9 8 7 6 6 6 7 7 7 6 6 6 6 6 5 5 6 5 4 4 4 6 7 7 8 8 8 6 7 7 8 8 7 6 5 5 4 4 2 2 2 2 1 2 2 2 2 2 1 1 1 0 1 2 2 3 2 2 2 2 2 3 3 3 3 3 2 1 3 3 3 3 4 4 3 4 
7 7 7 7 7 8 9 9 9 9 8 9 7 7 8 7 7 8 7 7 6 6 6 7 7 9 10 9 9 9 9 10 10 8 8 8 8 8 9 7 7 8 8 9 9 9 9 8 7 7 7 7 7 7 7 8 7 7 7 7 7 8 8 8 9 9 9 7 7 6 6 6 7 8 9 10 9 8 9 10 9 9 9 11 9 9 8 8 7 7 7 6 6 7 7 6 6 6 7 7 7 8 7 7 6 5 5 5 6 6 6 6 5 6 6 7 7 6 7 8 8 9 9 9 10 8 7 6 6 6 7 7 6 6 6 6 6 7 6 6 6 5 5 5 5 6 7 7 9 9 8 8 8 8 7 7 6 6 5 5 5 4 2 2 1 1 2 1 1 0 1 1 1 1 0 0 1 2 3 3 3 3 2 2 2 2 2 2 2 2 2 1 1 2 2 2 3 3 3 4 
7 7 7 6 7 7 8 9 9 9 9 10 9 9 8 7 7 8 7 7 7 6 6 6 6 6 9 9 9 9 10 10 10 8 8 7 7 7 8 7 7 7 8 8 8 8 8 8 9 9 9 8 7 6 6 6 6 7 7 7 8 8 8 8 8 9 8 8 8 7 6 7 8 9 10 8 8 10 9 10 9 9 10 10 8 8 8 7 6 6 6 7 7 7 6 6 6 6 7 7 8 8 8 6 5 5 6 6 6 6 6 6 6 6 6 6 7 7 6 7 9 9 8 9 8 8 7 6 5 6 7 7 6 6 6 6 6 6 6 6 5 5 5 5 6 7 7 7 8 8 8 8 8 8 7 6 6 6 6 6 4 4 4 2 2 2 2 1 0 1 1 1 1 0 0 0 1 2 3 3 3 3 2 2 2 2 2 2 2 2 1 1 1 2 2 2 3 3 3 4 
7 7 7 6 6 7 7 9 8 9 9 10 10 7 7 7 7 8 7 7 7 7 6 6 6 6 7 8 9 10 10 10 10 8 7 7 7 7 9 8 9 10 9 9 9 9 8 8 9 9 9 9 9 8 8 8 8 8 7 8 8 8 8 8 8 8 8 7 7 7 7 7 7 10 10 10 9 10 11 11 9 9 10 8 8 7 6 6 6 6 7 7 7 6 6 6 6 6 7 7 7 7 5 5 5 6 7 7 6 6 6 6 7 7 6 6 6 6 7 7 7 9 9 8 7 6 6 5 6 7 7 7 6 6 6 6 6 5 6 6 5 5 5 6 7 7 7 7 6 7 7 8 8 7 6 6 7 6 5 5 4 4 3 4 5 4 3 3 1 1 1 1 1 0 0 1 1 3 3 3 3 2 2 2 2 2 2 3 3 1 1 1 1 1 1 3 3 3 3 3 
7 7 7 6 6 6 7 8 7 8 8 10 10 7 7 7 7 8 7 7 7 7 6 6 6 6 6 7 9 10 10 10 8 9 8 8 8 8 8 8 9 10 9 9 10 9 8 8 9 9 9 9 9 8 8 8 8 7 8 8 8 8 8 8 8 8 7 8 8 7 8 8 9 10 10 9 8 10 10 10 10 10 9 9 7 6 6 6 6 7 7 7 7 6 6 6 6 6 6 7 6 6 6 6 6 8 8 8 8 7 7 8 7 6 6 6 6 6 6 7 7 7 7 7 6 6 6 6 6 7 7 7 6 6 6 6 6 6 6 6 6 6 5 7 7 7 7 6 6 6 7 8 7 7 6 7 7 7 5 5 5 5 5 5 6 6 4 3 1 1 1 0 0 0 0 1 1 2 3 3 3 3 3 4 3 3 3 3 3 1 1 1 1 1 2 3 4 3 3 3 
7 7 7 7 7 7 8 8 9 8 8 8 9 8 7 7 7 7 7 7 7 7 7 6 6 6 6 7 7 8 9 9 8 9 8 8 8 9 10 9 9 9 8 9 9 9 9 8 9 9 9 9 9 8 8 8 8 7 8 8 7 7 7 8 8 8 8 7 8 8 9 7 8 9 8 8 10 10 9 9 8 8 9 9 8 5 6 6 7 7 7 7 7 6 6 6 6 6 7 6 6 6 6 6 6 7 8 7 7 8 8 8 7 6 6 6 6 6 6 6 7 7 7 7 7 7 6 6 6 7 7 7 7 6 6 6 6 6 6 6 5 6 7 7 7 7 6 6 6 6 7 8 8 7 8 8 8 7 5 5 5 5 5 5 6 6 4 4 1 1 0 0 1 1 1 1 1 1 3 3 4 4 4 4 3 3 3 3 3 2 1 1 1 1 1 1 3 3 3 3 
8 8 8 7 7 6 7 9 9 9 7 8 8 7 7 7 7 7 7 7 7 7 7 6 6 6 6 7 7 7 7 8 9 9 8 8 8 9 9 8 8 8 7 8 8 9 9 8 9 9 8 8 9 8 8 8 8 7 6 7 7 7 6 7 7 8 8 7 8 6 7 7 7 8 8 8 9 9 9 8 8 8 7 7 7 6 5 7 7 7 7 7 6 6 6 6 6 7 7 6 6 6 6 6 6 6 7 7 8 8 8 7 7 6 6 6 6 6 6 6 6 6 6 6 7 8 7 7 7 8 8 8 8 7 6 6 6 6 6 6 7 7 7 7 7 7 6 6 6 6 6 8 10 9 9 9 8 8 8 7 6 6 6 6 6 6 5 4 2 1 1 1 1 1 1 1 1 2 4 4 4 4 4 3 3 3 3 3 2 2 2 1 1 1 1 2 2 3 3 4 
9 8 8 7 7 6 8 8 9 9 7 8 8 7 7 7 7 7 7 7 7 7 7 6 6 6 6 7 7 7 7 8 7 8 8 8 8 8 9 8 8 7 7 8 8 9 8 8 9 9 8 7 9 8 8 8 8 8 6 6 6 6 6 7 7 6 6 6 5 6 6 7 7 8 7 9 9 9 8 9 8 7 7 7 6 6 6 6 7 7 7 7 6 6 6 6 5 6 6 5 5 5 5 5 6 6 7 8 8 8 8 7 7 7 6 6 5 5 6 6 6 6 6 6 7 6 6 7 7 8 8 8 7 7 6 6 6 6 6 7 7 7 7 7 7 7 6 6 6 7 7 8 10 10 8 8 8 8 8 8 7 8 7 8 7 6 3 3 2 2 2 2 3 2 1 1 3 3 3 4 4 4 4 3 3 3 3 3 2 2 2 2 2 1 1 1 3 3 3 4 
9 9 8 6 6 7 8 8 9 8 8 9 9 8 8 7 7 7 7 7 7 7 7 6 6 6 7 8 8 7 7 8 7 8 7 7 6 8 9 8 7 7 7 7 7 8 8 8 9 8 8 8 9 8 8 8 8 7 6 6 6 7 6 6 5 5 5 5 5 5 6 5 7 7 7 8 9 8 8 8 5 6 6 6 6 6 6 6 6 7 7 6 6 6 6 5 5 6 6 5 5 5 5 5 6 7 7 8 8 8 8 7 7 7 6 6 6 6 6 6 6 6 6 6 7 6 6 6 6 7 7 7 6 6 6 6 6 6 7 7 8 8 7 7 6 7 7 7 7 8 7 8 9 8 8 9 9 10 9 9 8 8 8 8 7 5 4 3 3 3 3 3 3 3 2 2 3 3 3 3 4 5 4 3 3 3 3 2 2 2 2 2 2 2 2 2 3 3 3 3 
10 10 10 7 7 7 8 8 8 8 8 9 9 8 6 6 6 6 7 7 7 7 6 6 6 6 6 8 8 8 8 7 7 8 7 7 6 7 8 8 7 7 7 7 8 8 8 9 9 8 7 7 8 8 8 7 7 7 6 6 6 6 5 5 5 5 4 5 5 5 5 5 5 6 7 7 6 6 7 5 4 5 5 7 7 6 6 6 6 6 7 5 5 4 4 4 4 5 4 4 4 5 5 6 7 7 8 9 9 9 9 8 7 7 6 6 6 6 6 6 6 6 6 6 7 7 6 6 7 7 7 7 6 6 6 6 6 7 7 7 7 8 7 6 6 7 7 8 9 9 9 11 9 9 9 9 9 9 9 8 8 7 8 8 5 5 5 4 4 5 4 3 3 3 2 2 2 3 2 3 4 5 4 4 3 3 2 2 2 2 2 2 2 2 2 3 3 3 3 3 
10 10 10 9 9 9 8 8 8 8 8 9 9 7 6 6 6 6 6 6 7 7 6 6 6 6 6 6 8 8 8 8 7 7 7 7 6 7 7 7 7 8 7 7 8 8 8 9 9 7 7 7 7 7 7 7 7 7 5 6 6 6 5 5 5 4 4 4 5 5 5 5 5 7 7 7 7 6 6 6 5 5 5 5 6 5 5 5 5 5 4 5 4 4 4 4 4 4 4 5 4 6 6 6 7 7 7 7 8 7 7 7 7 6 6 6 6 6 6 6 6 6 7 8 8 8 7 7 8 8 7 6 6 6 7 6 7 7 7 7 7 7 7 8 8 7 7 8 9 9 9 11 10 9 9 8 8 8 8 7 6 7 7 8 6 5 5 5 5 4 4 3 3 2 2 2 2 1 2 3 4 4 4 3 3 2 2 2 2 2 2 2 2 3 3 3 3 3 3 3 
9 9 9 8 9 9 9 8 8 7 8 9 8 7 7 6 6 6 6 6 7 6 6 6 6 6 6 6 7 8 8 8 8 8 8 8 7 7 7 6 6 7 7 7 9 8 8 8 8 6 6 6 7 7 7 7 7 6 6 6 6 6 6 6 5 4 4 4 4 4 5 5 6 7 7 6 5 5 6 6 7 7 6 5 5 5 5 5 6 4 4 3 4 4 4 4 4 4 4 5 6 6 6 7 7 7 7 7 7 7 7 7 7 6 6 6 7 8 7 7 7 7 7 8 8 8 9 10 10 9 8 7 7 7 7 8 8 8 8 8 8 7 8 9 10 9 8 8 9 10 10 11 12 11 10 10 9 9 7 6 5 6 6 6 6 5 6 6 5 4 4 3 3 2 2 2 3 3 3 3 3 4 3 2 3 2 2 3 3 3 3 3 3 3 4 3 3 3 3 3 
9 9 9 8 8 9 9 9 8 7 8 8 9 8 7 7 7 7 6 6 6 6 6 6 6 6 6 6 6 8 8 8 8 8 8 8 8 7 7 7 7 7 8 7 8 7 7 8 8 6 6 6 6 6 6 5 6 6 6 6 6 6 6 5 5 5 4 4 4 4 5 6 6 7 7 6 6 6 6 6 8 7 7 6 5 5 5 6 5 5 4 3 3 3 4 4 4 4 4 6 6 7 7 7 7 7 7 7 7 7 7 7 7 7 6 6 6 7 8 7 7 7 8 8 9 9 8 9 9 9 8 8 8 9 8 8 8 8 8 8 8 8 9 9 8 8 9 8 9 10 11 13 13 12 12 11 9 8 6 6 4 5 3 5 4 5 5 4 3 3 3 3 3 2 2 2 2 4 4 5 5 5 4 3 2 2 2 3 3 3 3 3 4 3 4 3 3 3 3 3 
9 9 9 8 8 8 9 9 8 10 9 10 10 10 8 8 8 7 7 7 7 7 6 6 6 6 6 6 7 8 8 8 8 8 8 8 8 7 7 7 7 7 7 9 9 7 7 8 8 7 6 6 6 6 5 6 6 6 6 6 6 6 5 5 5 5 4 4 4 5 6 6 6 6 6 7 6 6 7 7 9 8 7 6 6 5 6 5 4 4 4 3 3 3 4 4 4 4 5 7 7 7 7 7 7 7 7 7 7 7 7 7 7 7 6 6 5 5 6 7 6 6 8 8 9 9 9 9 9 9 8 8 9 9 9 9 9 9 8 8 9 8 9 9 8 8 8 8 8 7 7 8 10 11 11 11 7 6 7 6 4 4 3 3 5 5 5 4 3 3 3 3 2 2 2 2 2 3 3 4 5 5 5 4 2 2 3 3 3 3 3 3 4 2 4 4 3 3 3 2 
9 9 9 8 8 8 9 9 10 11 11 10 11 11 10 8 8 8 8 8 8 8 6 5 6 6 6 6 7 8 8 8 8 8 8 8 8 7 7 7 7 7 7 9 9 8 7 8 8 7 6 7 7 6 7 6 6 6 6 6 6 5 5 5 5 5 5 5 5 6 6 7 7 6 7 7 7 7 7 7 8 8 7 7 8 8 6 5 5 5 5 5 4 4 5 5 5 6 7 7 7 7 7 7 7 7 7 7 7 7 7 8 8 7 7 7 7 6 5 6 6 7 7 7 7 7 8 8 8 7 7 8 8 8 8 8 8 8 9 9 9 9 8 8 8 8 8 8 7 7 8 7 7 8 10 10 7 7 7 6 5 5 4 5 6 6 5 5 4 4 3 3 2 2 2 2 2 2 3 4 4 5 5 5 4 3 4 4 3 3 2 2 1 2 2 3 3 2 2 1 
10 10 10 9 8 8 8 8 11 11 11 11 10 11 10 9 8 8 8 8 8 7 7 6 6 6 7 7 8 8 9 8 9 9 10 9 8 7 7 7 7 7 8 9 9 8 7 8 8 7 7 7 8 7 7 7 7 6 6 6 5 5 5 5 4 5 5 5 6 7 7 6 6 7 7 8 8 8 8 6 8 7 7 7 8 6 4 5 5 5 5 5 4 4 4 5 6 6 7 7 7 7 7 7 7 7 7 8 8 8 8 8 8 7 6 6 6 6 5 5 6 7 7 7 7 7 8 8 7 8 8 8 8 8 9 8 9 9 9 9 10 9 8 8 8 8 8 8 8 9 9 8 8 7 7 8 6 7 6 6 6 6 5 6 6 5 5 5 3 3 3 2 2 2 2 2 2 2 2 4 4 5 5 5 4 4 3 3 3 3 3 2 2 2 2 2 3 3 2 1 
9 10 10 10 9 8 8 8 11 11 11 11 10 10 11 9 9 8 8 8 7 7 7 6 6 6 7 7 8 8 9 9 9 9 11 10 9 9 9 9 9 9 9 11 10 9 8 9 9 8 8 8 8 7 7 7 7 7 6 5 5 5 5 5 5 5 5 6 7 6 7 7 8 6 8 8 8 8 7 6 7 6 7 7 6 6 6 5 5 5 5 5 4 3 3 5 5 5 6 6 6 6 6 7 7 7 7 7 7 7 7 7 7 6 6 6 6 7 7 5 4 7 7 6 6 6 6 6 7 7 7 8 9 9 10 10 10 9 9 10 8 8 8 7 7 8 7 8 8 9 8 8 8 7 6 6 7 6 6 7 6 6 6 6 5 5 5 4 3 3 2 2 2 2 2 2 2 3 3 4 5 5 5 5 5 4 3 3 3 3 3 2 3 3 3 4 4 4 4 2 
9 9 10 10 10 8 8 9 9 11 11 11 11 10 10 10 9 8 8 8 8 8 7 7 6 7 7 7 8 8 8 9 9 9 9 9 8 8 8 8 8 9 9 10 10 8 8 9 9 8 8 8 7 7 8 8 9 8 7 6 5 5 5 5 5 5 5 7 6 7 6 7 6 7 8 8 8 7 6 6 7 7 5 5 6 6 6 6 5 4 4 3 3 3 4 4 5 5 6 6 6 6 6 7 7 7 7 7 7 7 7 7 6 6 6 7 7 6 5 5 4 5 6 6 7 8 8 7 7 7 7 7 8 9 9 9 9 9 9 8 8 8 8 9 9 9 8 8 7 7 8 8 8 7 7 7 8 7 8 8 7 6 6 6 4 4 4 4 3 2 2 2 2 2 2 2 3 3 3 3 4 5 5 6 5 4 4 4 4 4 3 2 2 3 3 3 4 4 4 3 
10 11 11 10 11 10 9 9 10 11 11 11 12 10 10 10 10 10 9 8 8 8 8 8 7 7 7 7 7 8 9 10 9 9 9 9 8 8 9 9 9 9 9 10 10 8 7 8 8 8 8 8 7 7 8 8 9 8 7 6 6 5 5 5 6 6 6 7 8 7 7 6 7 7 7 8 7 6 6 6 7 4 4 4 4 5 5 5 5 4 4 4 4 5 5 4 4 5 5 5 5 6 6 7 7 7 7 7 7 7 7 7 7 6 5 5 5 5 4 6 5 6 6 6 6 8 8 7 7 7 8 8 8 9 9 9 9 9 9 10 10 9 9 9 9 8 7 7 6 5 6 7 6 6 6 7 8 8 7 5 5 4 4 4 4 4 4 4 2 2 2 2 2 2 3 3 3 3 3 3 4 5 5 6 5 4 3 4 5 5 5 4 3 2 4 4 5 5 5 3 
11 11 11 12 11 11 9 9 10 10 10 12 12 10 10 10 10 10 10 9 9 8 8 8 7 7 7 7 7 8 9 10 9 9 10 10 9 9 9 9 9 9 9 9 9 8 7 7 7 6 8 8 7 7 8 8 7 7 8 7 7 6 6 6 6 6 6 7 7 5 6 6 5 6 6 7 7 7 6 5 4 4 4 4 5 5 6 5 5 5 3 4 5 4 4 4 4 4 7 7 7 6 6 6 6 7 7 7 7 7 7 6 6 5 5 5 6 5 5 5 5 6 7 7 9 9 8 8 8 9 8 8 8 10 10 10 10 10 10 9 8 8 8 9 9 10 8 6 4 5 5 4 5 5 6 7 7 7 6 3 3 3 4 4 4 4 4 3 2 2 2 2 2 3 3 3 3 3 3 3 4 3 5 5 5 5 5 5 4 4 3 3 3 3 4 4 4 4 5 4 
11 11 11 12 11 11 11 10 11 11 11 10 10 12 10 10 10 10 10 10 9 9 9 9 8 8 7 7 7 7 8 9 10 10 10 10 9 9 9 9 9 9 9 9 9 8 6 6 6 7 7 7 7 8 8 7 8 7 7 7 7 7 6 6 6 6 7 7 5 7 6 6 7 6 6 7 7 6 5 4 4 4 4 5 5 5 4 4 4 4 5 4 4 4 4 6 6 5 6 6 6 6 6 6 7 7 7 7 6 6 5 5 5 4 5 5 5 5 6 5 7 7 7 8 9 8 8 8 8 8 8 9 9 9 10 9 9 8 8 8 8 8 7 7 7 7 7 6 7 5 5 4 5 6 6 7 7 7 7 4 4 4 4 5 5 5 5 4 3 3 3 3 3 3 3 3 3 3 3 2 4 4 4 4 4 5 4 4 4 3 3 3 3 3 5 5 4 5 5 4 
11 11 11 12 11 11 10 11 11 11 11 10 10 11 11 8 10 10 10 10 10 9 9 10 10 8 8 8 8 6 8 9 10 10 10 10 9 9 9 9 9 9 9 9 7 7 7 6 6 7 7 7 7 7 7 7 7 7 7 7 7 6 6 6 6 6 6 5 6 6 6 6 7 7 7 8 5 5 5 5 5 4 5 5 5 5 4 4 4 5 4 4 5 5 6 6 6 6 7 7 7 7 7 7 7 7 7 7 7 7 7 7 6 5 5 5 5 7 7 7 7 7 8 9 9 8 8 8 8 7 7 7 8 8 8 7 7 7 7 7 7 7 7 7 7 7 6 7 8 8 6 4 4 6 7 8 7 7 8 6 5 5 6 4 4 4 5 5 4 4 3 3 2 3 3 3 3 3 4 5 5 4 4 4 4 3 3 2 2 2 2 2 2 3 4 6 6 5 4 4 
10 11 11 10 11 11 11 11 11 11 11 10 11 11 11 9 10 9 9 9 9 10 9 10 10 9 8 7 7 7 7 8 10 10 10 10 9 9 9 9 9 9 9 7 7 7 7 6 6 7 7 5 6 6 7 7 7 7 7 7 6 7 6 6 6 6 5 5 6 6 6 6 7 8 8 6 5 6 6 5 5 5 6 6 6 5 5 6 6 7 5 5 5 5 6 6 6 7 7 7 7 8 7 7 8 8 8 8 8 7 6 6 6 8 7 8 7 7 7 7 7 8 8 9 9 8 8 7 6 6 6 6 6 8 8 8 8 7 7 7 7 9 9 8 8 8 7 6 8 8 7 5 6 7 7 7 8 8 8 7 6 6 6 6 6 6 6 4 4 4 4 3 3 2 3 3 3 4 4 4 4 4 4 4 2 2 2 2 2 3 3 3 3 5 5 6 7 5 4 3 
10 10 10 10 10 10 11 11 11 11 11 10 10 10 9 9 9 10 9 9 9 9 9 9 10 10 8 7 7 7 7 8 8 9 9 10 11 9 9 9 9 8 8 6 6 6 6 6 6 6 5 4 6 6 7 8 11 11 10 6 7 7 6 6 6 5 5 5 6 6 6 5 7 8 8 5 6 4 6 5 5 6 6 6 5 5 6 6 7 7 5 6 6 7 6 6 7 6 6 6 6 6 6 8 8 8 8 8 8 6 6 8 8 7 8 8 8 9 8 8 9 9 9 8 8 8 9 7 8 8 8 8 8 8 9 9 9 9 9 9 9 10 10 10 9 9 9 8 10 9 9 9 9 8 6 7 7 7 7 7 5 6 6 6 7 7 5 4 4 3 3 3 3 3 3 4 4 4 4 4 4 4 4 3 4 3 3 3 4 3 3 3 3 4 4 5 6 5 4 3 
10 10 10 10 10 10 10 11 11 11 11 10 10 10 9 8 8 9 10 10 9 9 9 9 9 9 8 8 8 8 8 8 8 9 9 10 10 8 9 8 7 8 9 8 8 7 7 7 7 6 6 7 7 7 9 9 10 10 9 7 7 7 6 6 5 5 5 6 6 6 6 6 6 6 7 5 5 4 6 6 6 6 6 6 6 6 6 6 7 8 6 6 7 7 7 7 6 6 6 6 6 6 6 6 7 7 8 8 8 7 8 9 8 8 8 8 9 9 8 8 8 10 11 10 11 11 10 9 8 8 8 8 8 8 8 8 9 9 9 9 10 10 10 10 10 9 9 9 9 9 9 9 10 8 7 7 8 8 8 8 6 6 6 6 6 5 4 3 2 2 2 2 2 2 3 4 4 4 5 -9999 4 3 4 4 4 3 3 3 3 3 2 2 3 4 4 4 5 4 2 3 
10 10 10 9 10 10 10 10 11 11 11 11 10 10 9 8 8 9 10 10 10 10 10 9 9 9 7 7 7 7 7 8 8 9 9 10 9 8 7 7 7 8 8 7 8 8 8 8 7 8 7 6 6 9 9 9 10 9 9 7 7 6 6 5 6 5 6 7 6 6 6 6 7 7 8 5 5 4 4 6 6 6 7 6 6 6 6 7 7 7 6 7 7 7 6 6 6 6 7 7 7 7 6 6 7 7 7 7 7 7 7 8 7 7 7 7 7 7 10 8 9 10 10 11 11 10 10 10 9 9 9 9 9 9 9 9 9 9 10 10 10 10 9 9 9 9 8 7 7 8 8 9 8 8 7 7 7 8 8 7 6 5 5 5 4 4 2 2 2 2 2 2 3 3 3 4 5 5 5 4 3 3 3 2 3 3 3 3 3 3 2 3 3 4 4 4 3 4 2 3 
9 9 9 9 10 10 10 10 10 11 11 11 10 10 9 9 8 8 9 10 10 10 10 9 9 9 8 7 7 7 7 8 9 9 9 10 7 7 7 7 7 7 7 6 5 5 6 6 6 6 6 7 7 8 8 7 7 8 5 5 7 6 6 7 6 6 5 7 7 6 6 6 8 8 7 5 4 4 5 6 6 7 6 6 6 6 6 8 7 7 7 8 7 6 6 6 6 6 7 7 6 6 6 7 7 7 8 8 8 8 8 8 7 7 7 7 7 7 8 8 11 10 11 11 9 9 8 8 7 7 7 7 7 7 9 9 9 9 8 7 8 8 8 8 8 8 8 7 7 7 10 9 8 8 7 8 6 8 9 7 7 5 5 3 2 2 2 2 2 2 2 3 4 4 4 4 5 5 5 3 3 3 3 3 2 3 3 3 3 3 2 2 3 4 4 3 4 4 2 2 
9 9 9 9 10 10 10 10 10 10 11 11 10 8 8 9 8 8 7 9 10 10 10 9 9 8 8 7 7 6 6 7 8 9 8 8 7 7 7 7 7 7 6 6 7 6 6 5 5 6 6 6 6 7 7 6 8 6 7 6 6 7 7 6 6 4 7 7 6 6 7 8 8 7 6 5 4 4 5 6 8 8 7 9 9 9 9 8 8 7 7 5 6 6 6 6 6 6 6 6 7 7 7 8 8 8 8 8 8 8 8 7 7 7 8 8 8 7 8 8 9 9 9 9 8 8 8 7 7 7 7 8 8 8 9 9 9 9 8 8 8 8 8 8 8 7 7 7 7 8 9 9 8 8 7 8 9 9 10 8 7 6 4 3 2 2 2 2 2 2 3 4 4 5 5 4 4 5 4 4 3 3 3 3 2 2 3 3 3 3 2 2 2 3 3 4 4 2 2 2 
9 9 9 9 10 10 10 10 10 10 10 10 9 9 8 8 7 7 7 7 10 10 10 10 9 8 8 7 7 6 6 6 7 7 8 8 7 7 7 7 6 6 7 7 6 6 7 6 6 6 7 8 9 9 8 9 8 7 7 7 7 6 6 5 6 6 7 7 7 7 7 8 8 7 7 8 7 6 8 9 9 8 8 9 9 10 11 9 7 6 5 5 6 6 7 7 8 8 7 7 7 8 8 8 8 8 9 9 8 8 6 6 6 6 6 6 6 7 8 8 9 10 10 8 8 7 6 6 6 6 7 7 8 9 8 8 8 8 8 8 8 8 8 8 8 7 7 7 8 8 8 9 8 9 9 9 8 8 6 7 6 5 4 3 3 3 3 2 2 3 4 5 5 5 4 4 4 4 5 5 4 4 3 3 4 3 3 3 3 2 2 2 2 3 3 3 3 2 2 2 
9 9 9 10 10 11 11 10 10 10 10 10 10 9 9 8 8 7 6 7 7 10 10 10 9 8 8 8 6 6 6 6 5 6 7 7 7 7 7 7 7 7 7 7 6 6 6 7 8 9 9 10 11 9 9 8 8 7 6 7 7 7 7 7 7 6 8 7 7 7 7 8 8 9 9 8 8 8 9 9 9 9 10 10 9 10 10 9 7 6 6 6 7 7 8 8 8 8 8 8 8 8 8 8 8 8 9 8 8 8 6 6 6 7 7 6 7 8 8 8 9 10 10 9 7 7 7 6 6 7 8 8 8 8 8 8 8 8 8 8 8 8 8 8 8 7 7 8 8 9 9 9 9 9 9 9 9 8 7 5 4 4 4 4 3 3 3 3 3 4 4 4 4 4 4 4 4 4 5 5 4 4 4 4 4 4 3 3 3 4 3 3 3 3 3 3 2 2 2 2 
9 9 8 10 11 11 11 11 10 10 10 9 9 10 10 9 9 7 7 7 7 8 10 10 10 9 9 8 6 6 6 6 5 5 6 7 7 7 6 6 7 7 8 8 7 7 8 9 9 9 10 10 9 8 7 7 7 7 8 9 9 8 7 7 6 7 7 7 6 6 7 8 9 9 8 8 8 9 9 9 9 9 10 9 9 9 9 7 7 7 7 7 8 8 8 8 8 8 8 8 8 8 8 8 7 7 8 8 8 8 7 7 7 7 7 7 7 8 8 9 10 9 9 8 8 7 7 8 9 8 8 8 8 7 7 7 7 7 7 7 8 8 9 8 7 8 8 8 8 8 8 8 9 9 9 10 9 8 7 4 4 4 4 3 3 3 3 2 4 3 3 3 3 3 3 4 4 5 5 5 4 4 4 4 4 4 3 3 3 4 5 4 4 4 4 2 2 2 2 2 
9 9 8 10 10 11 11 11 11 10 10 9 9 9 10 10 10 9 9 8 8 8 9 11 11 10 9 8 7 6 6 5 5 5 5 6 6 6 6 6 6 7 8 9 9 7 7 7 8 9 9 9 9 7 8 8 8 7 8 8 8 6 6 5 5 5 7 6 6 7 8 8 9 8 8 8 10 8 9 9 9 9 10 9 9 9 8 8 7 7 7 7 8 8 8 8 8 8 8 8 8 8 8 8 8 8 8 8 8 7 7 7 7 7 7 7 8 10 10 9 10 10 10 9 8 8 9 8 8 7 7 7 7 7 7 7 7 7 7 7 8 8 8 8 8 7 6 8 8 9 9 9 9 8 10 9 9 8 6 4 4 4 4 3 3 3 2 3 3 3 4 5 4 4 4 5 4 5 5 5 5 5 5 4 4 3 3 3 3 5 5 5 4 4 4 4 3 3 3 3 
10 8 8 9 11 11 11 11 11 11 10 10 10 10 10 10 9 9 9 8 8 8 9 10 11 11 9 8 8 8 5 5 6 5 5 5 6 8 8 8 7 7 7 7 7 7 7 7 8 8 8 8 8 7 7 7 7 7 7 8 8 6 5 5 5 5 5 7 7 7 8 9 8 8 9 9 10 8 9 9 9 9 10 9 9 8 8 8 8 7 7 7 7 8 8 8 8 9 9 10 10 9 9 8 8 8 8 8 8 7 8 8 8 9 9 9 9 9 9 9 10 9 10 10 9 9 8 8 8 7 7 7 7 7 6 8 8 8 8 8 8 9 8 9 8 8 8 9 10 10 10 9 8 8 7 8 8 9 6 5 4 4 3 3 3 2 3 3 4 5 6 7 5 5 5 6 6 7 7 7 6 5 5 5 4 3 3 3 4 6 5 5 5 4 5 3 4 4 4 3 
10 9 9 10 11 11 11 11 11 11 10 10 10 11 10 9 9 9 9 8 7 7 8 8 9 10 10 8 8 7 6 7 6 6 6 6 6 6 7 7 7 7 7 7 7 6 7 6 7 7 6 6 7 7 7 7 6 5 7 7 7 6 5 5 5 5 5 6 7 7 8 9 9 9 8 8 9 9 9 9 9 9 10 9 8 8 8 8 8 8 7 7 7 9 9 9 10 10 10 10 9 8 9 9 9 9 9 9 10 9 9 9 9 9 9 9 8 9 8 9 9 8 9 10 10 10 9 9 9 8 8 8 7 6 6 7 8 9 9 9 9 10 10 9 8 9 10 10 10 10 9 8 8 7 7 6 6 6 6 5 5 4 3 3 2 2 2 2 4 5 5 5 6 6 6 7 6 7 7 7 7 7 5 5 3 3 3 5 5 6 7 6 5 5 6 5 4 4 4 3 
9 9 10 10 11 11 11 11 11 11 11 10 10 10 9 9 8 8 8 8 7 7 8 8 9 9 10 9 9 8 7 6 6 7 7 7 6 6 6 6 6 6 7 7 7 8 7 6 6 6 6 6 6 6 6 6 5 5 6 6 6 6 6 5 5 5 5 5 6 8 9 9 8 7 7 7 8 8 8 9 9 9 8 8 8 8 8 8 8 8 9 8 8 9 9 9 9 9 9 8 8 8 8 8 8 10 10 10 10 10 9 9 9 9 9 9 9 11 11 11 9 9 10 10 10 11 11 11 10 10 10 10 10 9 10 9 9 10 9 9 9 11 9 8 8 9 9 9 9 8 8 9 7 8 8 8 8 8 7 6 5 5 5 4 3 4 4 6 6 6 6 5 5 -9999 6 6 7 7 7 6 6 6 5 6 5 5 6 7 7 8 7 6 4 6 5 4 4 4 4 5 
10 10 10 10 10 11 11 11 11 11 11 11 10 10 10 9 9 8 8 8 8 8 8 8 8 9 10 10 9 8 7 7 7 7 6 7 7 6 6 6 6 6 6 6 8 8 8 7 6 6 6 7 7 6 6 5 5 6 6 6 6 6 6 6 6 6 6 6 10 9 9 8 7 7 7 7 6 7 7 8 8 8 8 7 7 7 8 8 8 8 8 8 8 8 9 8 8 8 8 8 8 8 8 8 9 9 9 9 9 9 8 8 8 8 8 9 8 9 9 10 10 10 10 10 10 10 9 10 11 11 10 10 9 10 10 10 9 8 7 9 9 8 8 8 7 7 8 8 8 8 8 8 8 8 8 6 7 7 6 5 6 6 4 4 6 6 6 8 7 7 7 6 6 6 -9999 7 7 7 7 7 7 7 6 5 4 4 6 7 8 8 7 6 5 5 6 4 4 5 5 5 
8 10 9 8 10 11 11 11 11 11 11 11 10 10 10 10 9 9 8 8 8 8 8 8 8 9 9 10 11 9 8 8 7 7 7 6 6 7 6 7 7 8 8 8 9 10 8 8 5 5 7 6 6 5 5 6 6 6 6 6 7 7 7 7 7 7 8 9 10 11 9 7 8 8 7 7 9 8 7 7 7 7 7 7 8 8 8 8 8 8 8 7 7 8 8 8 8 8 8 8 8 8 8 8 8 8 8 9 9 8 8 7 7 6 6 7 8 9 9 9 9 9 9 9 9 10 10 10 11 10 10 9 10 10 10 8 8 8 7 8 8 8 8 8 7 7 6 7 7 8 8 7 7 7 6 6 7 6 6 5 5 4 5 6 6 7 8 8 9 8 8 7 7 7 8 8 7 8 8 7 6 6 6 4 4 6 7 10 11 10 9 8 7 6 6 6 6 6 6 7 
8 9 8 8 9 11 11 11 11 11 11 11 11 10 10 10 10 10 9 8 9 8 8 9 9 9 9 10 11 9 9 8 8 7 7 7 7 7 7 8 8 8 8 8 8 8 8 8 6 6 6 6 5 5 6 6 6 6 6 7 7 8 8 7 8 9 9 9 10 10 10 9 9 8 7 7 8 9 9 8 8 8 8 8 8 8 8 8 8 8 9 8 8 8 8 8 8 8 8 8 8 8 8 8 8 8 8 8 8 8 7 6 6 6 6 7 7 8 8 8 8 8 9 9 10 10 10 11 11 11 9 10 10 10 10 9 8 8 7 6 7 7 7 9 8 8 7 7 7 7 6 6 6 7 7 7 6 6 5 5 6 5 6 6 6 6 7 8 9 8 9 10 9 8 8 8 7 8 7 6 6 6 6 6 6 8 10 10 11 11 10 9 8 8 7 6 6 6 6 6 
8 9 9 8 9 10 11 11 11 12 12 12 12 11 10 10 10 10 9 8 8 9 9 8 8 8 9 10 11 11 9 9 8 8 8 8 8 8 8 8 8 8 9 8 8 8 8 7 7 6 6 5 5 6 6 5 5 5 5 5 7 7 7 9 9 9 9 9 10 10 9 9 9 9 7 7 8 9 9 9 9 8 9 9 9 8 9 8 8 8 8 8 8 8 8 8 8 8 8 8 8 8 8 8 8 8 8 7 7 7 7 6 6 6 7 7 8 8 8 9 9 9 10 11 11 11 11 11 11 10 10 10 10 10 8 8 8 8 8 7 6 7 8 9 9 9 7 7 6 6 6 6 6 6 7 5 5 5 6 5 5 6 6 5 6 7 7 7 8 8 9 9 7 6 6 6 6 7 7 6 6 7 7 7 10 10 10 10 11 12 11 9 8 8 7 7 7 6 6 7 
8 9 10 9 9 10 11 11 12 12 12 12 12 12 11 11 11 10 10 9 9 8 8 8 8 8 9 9 10 11 10 10 10 10 9 8 7 6 6 6 6 5 5 6 6 7 6 6 6 7 5 5 6 6 6 5 5 6 5 7 8 7 7 7 8 8 9 9 10 10 9 9 9 9 8 8 9 9 9 9 9 9 10 10 10 9 9 8 8 8 8 8 8 8 8 8 8 8 8 8 8 8 8 8 7 7 7 7 7 7 7 6 6 7 8 8 9 9 9 9 10 10 11 11 11 10 10 10 11 11 10 9 9 10 9 9 8 8 6 6 7 7 8 9 8 6 7 7 6 7 7 7 6 6 6 5 5 6 6 6 7 8 6 7 7 7 7 6 6 6 7 7 7 6 6 7 7 7 8 7 7 8 7 9 10 11 11 11 12 13 12 9 8 6 6 6 6 7 8 8 
7 9 10 10 9 10 10 12 12 12 12 12 12 12 11 11 11 11 11 10 10 8 8 8 8 8 9 9 10 11 11 11 11 10 9 7 7 5 5 5 5 5 5 5 5 6 7 7 7 6 6 6 6 5 5 6 6 8 8 8 8 7 7 6 6 6 6 7 8 8 8 9 9 8 8 9 9 10 10 10 10 10 9 9 9 9 9 9 9 8 8 8 8 8 8 8 8 8 8 9 9 7 7 7 7 7 7 7 7 7 7 7 7 9 9 9 9 9 10 10 11 11 10 10 10 10 10 11 11 11 11 10 10 10 10 10 10 9 8 8 8 8 8 9 7 7 8 7 6 6 5 6 6 6 5 6 6 5 5 5 6 6 7 6 6 6 6 6 6 7 8 7 7 7 7 8 8 8 8 8 8 8 9 9 11 11 10 11 11 12 11 9 8 9 8 9 11 11 12 12 
8 7 10 10 9 9 11 12 12 12 12 12 12 12 12 11 11 11 11 10 10 8 8 8 8 8 9 9 10 10 11 11 10 10 9 9 7 5 5 6 7 7 7 7 6 6 7 7 6 7 7 6 6 7 7 8 8 9 9 9 8 6 6 7 7 6 6 6 6 7 8 10 9 9 9 9 9 9 9 9 9 9 9 9 9 9 9 9 9 9 9 8 8 8 8 8 8 9 8 8 7 8 8 8 8 8 7 7 7 7 9 8 7 8 8 8 8 9 11 10 10 11 11 11 11 11 11 11 11 12 11 10 10 10 10 10 10 8 8 8 7 7 7 7 6 5 5 5 5 5 6 5 7 6 6 6 6 6 6 5 5 4 5 5 6 5 6 6 7 7 7 8 8 8 8 8 8 9 11 10 9 9 9 10 10 11 11 11 12 12 11 9 9 9 11 12 13 13 13 14 
8 8 10 10 10 10 11 11 12 12 12 12 12 12 12 12 11 11 11 10 10 9 7 7 8 8 8 9 9 10 11 11 11 11 11 10 9 6 6 6 7 7 7 7 7 7 8 8 8 8 8 8 9 10 10 10 10 10 10 10 8 8 8 6 6 6 6 6 6 7 9 9 9 9 9 8 8 9 9 9 9 9 9 9 10 9 9 9 9 9 9 9 9 9 9 8 8 8 7 7 7 7 7 7 7 7 7 7 9 9 8 8 7 8 8 9 9 10 10 12 13 13 13 12 11 13 12 12 13 12 10 9 9 9 9 9 7 6 6 5 5 5 4 4 3 4 4 4 4 5 5 4 5 5 5 4 5 5 5 5 4 4 5 5 5 5 5 5 7 7 6 7 7 8 8 8 9 10 11 11 9 9 9 10 11 11 12 12 12 13 11 10 10 11 13 13 13 13 13 13 
9 10 12 12 11 10 10 11 12 12 12 12 12 12 12 12 11 11 11 11 10 8 8 6 6 7 7 8 9 10 11 11 11 11 10 11 8 7 6 6 6 7 7 7 7 7 7 7 7 8 8 10 10 10 11 10 10 10 10 9 9 9 8 9 8 7 7 7 8 9 9 9 9 9 9 8 8 8 9 9 9 9 9 9 9 9 9 9 9 9 9 9 9 9 9 9 8 7 7 7 7 7 7 7 7 8 8 8 8 7 7 9 9 8 9 10 10 10 10 10 10 10 10 10 10 12 12 12 12 12 11 9 9 9 9 8 7 6 6 5 5 4 4 4 3 3 3 4 3 5 5 5 5 3 4 4 4 5 5 5 4 4 4 4 5 5 5 7 8 8 8 7 7 7 10 10 10 11 11 11 10 10 9 9 9 9 10 12 12 13 13 14 13 13 13 13 13 13 14 13 
9 11 11 11 11 11 10 11 11 12 12 12 12 12 12 12 12 11 11 11 10 9 8 7 6 7 7 6 7 9 9 10 10 11 10 10 8 8 6 5 5 5 7 7 7 7 7 7 8 9 9 9 9 10 10 9 9 9 9 8 8 8 9 9 8 8 8 9 9 9 9 9 9 8 8 8 8 7 9 9 9 9 9 9 9 9 9 9 9 8 8 9 9 9 9 8 8 8 8 8 8 7 8 8 8 8 7 7 7 8 7 7 8 8 9 9 9 9 9 9 9 9 9 8 9 11 11 11 11 11 10 9 9 9 9 7 6 5 5 5 5 5 5 4 4 3 3 4 3 4 5 4 4 4 4 5 6 5 4 4 4 4 4 4 5 6 7 7 8 7 7 7 9 10 10 10 10 9 9 10 11 10 9 8 8 8 10 11 13 15 15 15 16 15 15 14 13 13 14 14 
11 11 11 11 11 11 11 11 11 12 12 12 12 12 12 12 12 11 11 11 11 9 9 9 8 8 6 5 6 9 9 9 10 10 10 10 8 7 6 5 5 5 5 6 6 6 6 7 8 8 9 10 10 10 10 9 8 8 8 8 8 8 9 9 8 9 9 9 10 10 10 9 9 9 8 8 8 8 8 8 8 9 9 9 9 9 8 8 9 9 9 9 9 9 8 8 8 9 9 9 9 9 9 9 7 7 6 6 6 7 7 8 9 9 9 9 9 9 9 9 9 9 9 9 10 10 10 10 11 11 10 10 9 9 7 5 5 5 5 5 5 5 5 4 3 3 3 4 3 3 4 5 4 5 5 5 5 6 5 4 4 4 4 4 5 5 6 7 6 7 8 8 9 10 10 9 9 8 9 9 11 12 10 9 8 9 9 12 13 13 15 15 16 17 16 15 13 14 14 14 
11 11 11 11 11 11 11 11 11 11 12 12 12 12 12 12 12 12 11 11 12 11 10 9 9 8 7 6 5 7 8 9 10 10 10 9 9 8 6 5 5 5 5 5 6 6 6 6 6 7 9 10 10 10 10 9 8 9 9 9 9 10 10 10 10 9 9 10 10 10 10 9 9 9 9 9 8 8 9 9 8 8 7 8 8 9 9 9 9 9 9 9 9 8 9 9 9 8 8 8 8 8 6 6 6 6 7 7 8 8 9 10 10 10 10 10 9 9 9 9 9 9 9 10 11 11 10 10 11 11 10 10 8 6 6 5 4 4 4 5 5 5 3 3 3 3 3 3 3 3 3 4 4 4 5 5 6 6 6 5 5 5 5 4 5 5 6 7 7 7 7 7 9 10 10 9 8 8 7 8 8 10 11 9 9 9 9 11 13 14 14 15 15 15 14 14 13 13 14 13 
10 10 10 10 10 11 11 11 11 11 12 12 12 12 12 12 12 12 12 11 12 12 11 11 10 7 5 5 5 6 6 6 6 7 8 8 8 7 7 6 5 5 5 5 6 6 6 6 6 7 9 9 10 9 9 9 8 8 9 9 10 10 10 10 9 9 10 10 10 10 10 9 9 9 9 9 9 9 9 9 8 9 8 8 8 7 7 7 7 8 8 8 8 7 7 7 7 7 7 7 6 6 6 6 6 6 6 6 8 11 11 11 11 11 10 10 9 9 10 10 10 10 11 11 11 10 10 10 11 9 8 8 8 6 6 4 4 4 3 3 5 4 3 3 3 3 3 3 3 2 3 3 3 3 4 4 6 5 5 5 4 4 5 4 4 6 8 8 9 9 8 8 8 9 8 8 7 9 9 9 10 12 12 10 10 8 10 11 11 13 14 14 15 15 14 14 15 15 15 14 
10 10 10 10 10 10 10 11 11 11 12 12 12 12 12 12 12 12 12 12 11 12 12 12 9 9 7 6 5 6 6 6 6 6 6 8 8 7 7 7 6 6 5 5 6 6 6 6 7 7 8 9 9 9 9 9 9 8 8 9 10 10 9 9 9 9 10 9 9 10 9 7 7 8 9 9 10 8 8 8 8 8 7 7 7 7 7 7 7 7 6 6 6 6 7 7 7 7 6 6 6 6 6 6 6 7 8 8 9 10 10 10 10 10 10 11 11 11 11 11 10 9 10 10 10 9 9 9 8 7 8 7 6 5 5 4 4 3 2 2 2 2 3 3 3 3 2 2 2 2 2 2 3 3 3 4 4 4 4 5 4 4 4 4 5 8 9 8 9 9 9 8 8 8 9 8 8 9 10 12 13 12 11 12 10 9 10 10 12 15 16 15 15 17 16 15 15 15 14 14 
10 10 10 10 10 9 9 11 11 11 11 11 12 12 12 12 12 12 12 12 11 12 12 12 11 8 7 6 6 6 7 7 7 6 7 6 7 -9999 8 8 7 6 6 6 6 6 6 7 7 7 7 8 9 9 9 9 9 8 8 9 9 9 8 8 9 9 9 9 9 10 8 7 7 8 9 8 8 8 6 6 7 7 7 7 7 7 7 7 7 6 6 7 7 7 7 7 6 6 6 6 6 6 6 6 7 8 8 9 9 10 10 10 10 10 10 10 9 9 10 10 10 10 10 10 10 10 10 7 7 7 8 5 6 6 5 4 4 2 1 1 1 2 2 2 2 2 2 2 2 2 2 2 2 2 2 3 3 4 4 5 4 4 6 6 7 8 8 7 8 8 8 6 8 9 9 9 9 11 11 12 13 12 12 12 13 12 10 12 14 15 16 17 17 18 17 16 15 14 14 13 
10 10 10 10 10 9 9 10 10 10 11 11 11 12 12 12 12 12 12 12 12 12 12 12 11 8 7 7 6 7 7 7 8 7 7 7 8 -9999 -9999 6 6 8 8 7 6 7 7 7 7 7 7 7 8 9 9 9 9 8 8 9 9 8 8 8 9 8 8 8 8 9 8 6 7 8 8 8 8 8 6 6 6 6 7 7 7 7 7 8 7 7 7 7 7 7 6 6 5 5 5 5 5 5 6 7 7 8 8 8 10 10 10 10 10 10 10 10 9 8 9 9 9 10 10 10 10 10 10 8 8 7 5 6 6 6 6 5 4 1 1 1 1 1 2 2 2 2 2 2 2 2 3 3 3 2 3 3 3 3 4 5 5 5 5 5 7 7 7 8 8 8 7 8 8 10 9 9 10 11 12 12 11 11 11 12 14 11 12 11 12 16 17 17 18 18 16 15 13 14 13 13 
10 10 10 11 10 10 9 10 10 10 10 10 11 10 10 10 11 11 11 11 11 11 12 11 11 10 8 7 6 7 8 8 8 8 8 9 9 -9999 -9999 9 7 7 6 6 6 7 9 9 9 9 9 8 8 9 9 9 9 8 9 9 8 8 9 8 8 8 7 7 7 7 8 8 6 7 8 8 8 7 6 6 6 6 7 7 8 8 8 7 7 7 6 6 6 6 6 5 5 5 5 5 5 6 7 7 7 7 8 9 10 10 10 10 11 10 10 9 9 9 9 9 10 10 10 9 9 8 9 8 7 7 6 5 5 5 5 3 1 1 0 1 1 1 1 2 2 2 2 2 3 2 2 3 3 2 3 3 3 5 6 7 6 6 6 6 7 6 8 8 8 8 8 9 8 8 10 10 10 12 12 11 10 11 12 12 12 12 13 13 13 15 16 18 18 18 16 14 13 13 13 13 
10 10 10 10 10 11 9 10 10 10 10 10 10 10 9 9 9 10 11 11 11 11 11 11 11 10 9 8 7 8 8 9 8 8 7 8 8 9 9 9 7 7 7 6 7 9 9 9 9 9 9 9 8 8 9 9 9 9 9 8 8 9 9 8 8 8 8 8 8 8 7 7 6 7 8 8 8 8 7 7 7 8 8 9 8 6 6 6 5 5 5 6 6 6 5 5 5 5 6 6 7 7 7 7 8 8 8 8 8 8 7 8 8 8 8 8 8 9 9 9 9 9 10 9 8 8 9 8 7 6 6 6 6 5 5 3 2 1 0 1 1 1 1 1 2 3 3 3 3 3 3 3 4 3 5 6 6 7 6 6 5 6 6 6 5 6 6 7 7 7 7 6 9 9 9 10 11 13 13 13 12 12 12 12 12 12 13 14 14 14 18 17 17 17 15 14 13 12 13 12 
10 10 10 10 10 10 10 10 10 10 10 10 10 10 10 9 9 9 10 11 11 11 11 11 11 9 8 8 7 8 9 8 9 8 9 9 9 9 8 7 7 7 7 7 9 10 10 10 9 9 9 9 8 8 8 9 9 8 8 8 8 9 8 8 9 9 8 8 8 7 7 7 8 7 8 8 8 8 8 8 8 9 10 8 7 6 5 5 5 5 6 6 7 6 6 6 6 7 8 8 8 7 7 7 7 7 7 7 7 7 7 7 8 8 7 8 9 8 8 9 9 8 9 9 9 9 9 9 7 6 6 6 6 5 4 3 2 2 2 1 2 2 2 2 2 3 3 3 3 3 3 2 3 6 6 5 4 5 5 5 5 5 3 4 5 5 6 7 7 7 7 7 7 7 8 9 11 13 13 13 12 13 13 12 12 13 13 14 14 16 17 17 17 15 14 13 11 11 11 11 
10 10 10 10 10 10 10 9 10 10 10 10 10 10 10 10 9 9 10 10 10 10 10 10 9 9 8 7 8 8 8 8 11 10 10 9 9 8 8 7 7 7 7 8 9 10 10 8 8 8 9 9 9 8 8 8 8 8 8 8 8 8 9 9 10 9 9 8 8 8 8 8 8 8 8 9 9 9 9 9 9 9 9 8 6 6 6 6 7 7 8 8 7 7 7 7 6 6 6 6 8 8 8 8 8 8 8 8 8 7 7 8 7 7 7 7 8 8 8 9 8 8 9 9 9 9 8 7 6 6 6 6 4 2 2 1 1 1 1 0 1 1 1 1 1 1 1 3 2 2 2 3 3 4 5 5 5 5 5 4 4 4 4 4 5 5 5 6 7 6 6 7 7 7 8 9 9 11 11 13 12 14 13 12 13 13 13 13 14 16 17 17 14 14 13 12 11 11 11 11 
10 10 10 10 10 10 10 10 10 11 11 10 10 10 10 10 10 9 9 9 9 10 10 10 9 9 8 8 7 8 9 10 11 11 10 9 9 8 7 7 7 7 8 8 9 9 9 9 9 9 9 9 9 9 9 9 9 9 9 8 8 8 8 8 8 7 7 8 8 8 8 7 7 7 8 9 9 9 9 8 8 9 8 8 7 7 7 7 7 7 8 7 7 6 5 6 7 7 7 8 8 8 8 8 8 8 8 8 8 7 7 7 6 5 6 6 6 6 8 9 9 8 9 9 9 9 7 6 6 6 6 5 3 2 2 2 0 0 0 0 0 0 0 1 1 2 1 1 1 1 1 2 3 4 4 5 3 3 4 4 4 4 4 4 4 5 5 6 7 6 6 7 7 7 8 8 8 9 11 13 13 14 16 16 14 13 12 13 14 16 17 15 14 14 11 11 11 11 11 11 
10 10 10 10 10 10 10 10 10 11 11 11 11 11 11 11 9 8 9 9 10 10 10 10 9 9 10 8 8 7 9 9 10 10 11 9 9 7 7 7 7 8 8 8 8 8 9 9 9 9 9 9 9 9 9 9 9 9 9 9 9 9 9 8 8 8 8 8 8 8 7 7 7 7 7 9 8 8 9 9 8 8 8 8 8 8 9 8 7 6 5 5 6 7 7 -9999 -9999 7 6 7 8 8 8 7 7 7 7 7 6 6 7 6 6 6 6 6 6 6 6 6 7 7 7 7 8 8 8 6 7 7 6 5 3 2 2 1 0 0 0 0 0 0 0 1 2 1 1 1 1 1 3 3 3 2 2 2 2 3 4 3 4 4 4 4 5 5 5 6 6 6 6 7 8 8 8 9 9 10 11 13 14 15 16 16 15 13 12 13 13 13 16 15 14 12 11 11 11 11 11 11 
10 10 10 10 10 10 10 10 10 11 11 11 11 11 11 11 11 9 9 9 9 10 10 10 9 10 9 7 8 8 9 10 10 10 11 10 9 7 7 7 8 8 8 8 8 8 8 8 8 7 9 9 9 9 9 9 9 9 9 9 8 8 8 8 8 8 8 8 8 8 8 7 7 7 6 6 8 8 8 7 7 7 7 7 7 7 7 5 6 5 4 5 4 4 6 6 -9999 5 6 7 7 7 7 7 7 7 7 7 9 7 7 7 7 7 6 6 6 6 6 6 6 6 6 7 7 7 7 7 7 8 5 4 3 3 2 1 0 0 0 0 0 0 0 3 3 2 2 2 2 2 2 2 2 2 2 2 2 2 3 3 3 3 5 5 5 5 6 6 6 7 7 8 8 8 8 9 9 11 10 13 15 15 16 16 16 12 11 12 14 13 14 13 13 11 11 11 11 11 11 10 
10 10 10 10 10 10 10 10 10 11 11 11 11 11 11 11 11 10 9 9 9 9 9 10 10 10 9 9 8 8 8 9 10 10 11 10 7 6 6 7 7 7 8 7 8 8 8 8 8 8 8 8 8 8 9 9 9 8 8 8 8 8 8 8 8 8 8 8 9 9 8 8 7 4 4 5 6 7 7 6 6 6 6 7 6 6 5 6 5 6 6 5 5 5 5 6 7 6 6 7 7 7 7 7 8 -9999 8 7 7 7 7 7 7 7 7 7 7 7 7 7 7 8 7 7 7 7 7 7 6 7 5 4 3 2 2 2 0 0 0 0 0 1 1 2 3 3 3 2 2 2 2 2 2 2 2 2 2 2 2 3 4 4 4 4 4 4 7 7 7 7 8 8 8 8 8 9 9 10 12 12 15 15 17 17 16 14 12 12 13 13 14 13 13 11 11 11 11 11 10 10 
11 11 11 11 10 10 10 10 10 11 11 11 11 11 11 11 11 11 10 10 10 9 9 10 10 10 10 9 9 7 8 8 9 10 10 7 7 7 6 7 7 7 6 6 6 7 8 8 8 8 8 8 8 8 7 7 7 7 8 8 8 8 8 8 8 8 8 8 9 9 8 7 6 5 5 6 6 6 5 6 6 6 7 7 7 6 6 5 6 6 5 5 6 6 6 6 7 8 7 8 8 8 8 8 8 -9999 7 7 7 7 7 7 7 7 7 7 7 7 7 7 7 8 8 8 8 8 7 7 8 6 5 4 2 2 2 2 1 0 0 1 1 1 1 2 2 2 2 2 2 2 2 2 2 3 3 3 3 2 3 3 4 4 4 4 5 5 6 7 7 7 8 8 8 8 8 9 10 10 13 13 14 16 16 17 16 16 12 12 13 13 13 13 12 11 11 11 11 10 10 10 
11 11 10 11 11 11 10 10 10 11 11 11 11 11 11 11 11 11 10 10 10 9 10 10 10 10 10 10 9 7 6 6 8 9 8 7 6 7 8 7 7 6 6 6 6 6 6 7 8 8 8 8 8 7 7 7 7 8 8 8 8 8 8 8 8 8 8 8 7 8 7 7 5 5 6 6 6 6 5 5 6 6 6 6 6 7 8 7 7 6 6 6 6 6 6 6 6 6 7 7 7 7 7 6 6 6 7 7 7 7 7 7 7 7 7 7 7 7 7 7 8 9 9 9 9 9 9 8 7 5 5 4 3 2 2 1 1 1 1 1 1 1 1 1 2 2 2 1 3 3 2 2 4 4 3 3 4 3 3 3 4 5 5 5 5 6 6 6 7 7 8 8 8 8 8 9 10 12 15 15 17 16 16 16 15 15 13 12 13 13 12 12 12 12 11 10 10 10 10 10 
11 11 11 11 11 12 12 11 11 11 11 11 11 11 11 11 11 11 11 10 10 10 10 10 10 10 10 10 9 8 7 6 7 8 10 8 8 7 7 7 6 6 6 6 6 5 5 5 5 6 7 6 8 8 8 8 8 8 8 8 8 8 8 8 8 8 7 7 8 8 8 7 6 6 7 7 7 7 7 6 6 7 7 8 7 8 8 8 7 6 6 6 6 6 6 6 6 6 6 7 7 7 6 6 6 6 7 7 7 7 7 7 7 7 7 7 7 7 7 7 9 9 9 9 9 9 9 8 7 6 4 4 3 2 2 1 1 1 1 1 1 1 1 2 2 2 2 1 1 1 1 2 3 3 4 4 4 4 4 3 3 3 5 6 6 6 7 7 7 8 8 8 8 8 8 11 13 14 15 17 16 16 17 16 15 16 14 12 13 12 12 12 12 11 10 10 10 10 10 9 
11 11 11 11 11 11 11 11 11 11 11 11 11 12 12 12 12 12 11 11 11 11 10 10 10 10 10 10 9 9 8 7 7 9 10 10 10 9 7 6 5 5 6 6 6 6 6 6 6 7 7 7 7 7 7 7 7 7 7 8 8 8 8 8 8 7 7 8 8 8 8 6 6 6 7 7 7 7 7 7 6 6 7 6 7 8 8 8 7 7 7 7 6 6 6 6 6 6 6 7 6 6 7 -9999 -9999 7 8 8 8 8 8 8 8 8 8 8 9 8 9 9 10 10 10 9 9 9 9 8 8 8 4 4 3 2 2 2 1 1 1 1 1 2 2 2 2 2 2 2 1 1 1 2 2 3 3 3 3 3 3 4 3 5 6 6 6 6 7 7 7 8 8 8 9 9 10 12 12 13 15 16 15 15 15 14 14 15 14 13 12 12 12 12 12 11 11 10 10 9 9 9 
11 11 11 11 11 11 10 10 10 10 11 11 11 12 12 12 12 12 13 13 12 12 11 11 10 10 10 10 9 9 9 9 8 9 9 9 10 10 7 7 5 5 5 5 5 5 5 6 6 6 7 7 7 7 7 7 7 7 7 7 7 8 8 8 8 7 8 8 8 8 7 6 5 6 6 6 6 6 6 6 6 7 6 6 6 7 8 7 7 7 7 7 7 7 7 7 7 7 7 7 7 7 -9999 7 -9999 -9999 7 7 7 8 8 8 8 8 8 9 9 9 9 10 10 10 10 9 9 9 9 9 8 8 6 4 2 2 2 2 1 1 1 1 2 2 2 2 2 2 2 2 2 1 2 2 2 3 3 3 3 3 4 4 5 5 5 6 6 6 6 6 7 7 7 9 9 9 12 13 13 14 14 15 15 15 15 14 13 14 14 13 13 11 12 12 11 11 11 10 10 9 9 9 
11 11 11 10 10 10 10 10 10 10 10 10 10 12 12 12 13 12 12 13 12 12 12 11 11 11 11 10 9 9 10 10 9 7 9 9 9 8 8 8 7 6 5 5 5 5 5 5 5 5 6 7 7 7 7 7 7 7 7 7 7 7 7 7 6 7 7 7 7 7 6 6 6 5 5 5 5 6 6 6 6 6 6 6 6 7 7 7 7 7 7 7 7 7 7 7 7 7 7 7 7 7 7 7 7 7 7 7 7 7 7 7 8 8 9 9 9 9 10 10 10 9 9 9 9 10 10 10 9 8 6 6 2 2 2 1 1 1 1 2 2 2 2 2 2 2 2 2 2 1 1 2 3 3 3 3 3 3 4 5 5 5 6 6 6 6 6 6 7 7 8 9 10 11 13 13 13 15 17 15 15 15 15 14 14 13 13 14 13 12 11 12 11 11 10 10 10 10 9 9 
11 10 10 10 10 10 10 10 10 10 10 10 10 11 11 12 11 11 11 12 12 12 12 11 11 11 11 9 9 9 10 9 9 8 8 8 8 8 8 8 7 6 6 6 5 5 5 5 5 5 6 6 6 6 6 6 7 7 7 7 7 7 7 7 6 6 6 7 7 6 6 6 5 5 5 5 5 5 6 7 6 6 6 6 6 7 7 7 7 7 7 7 7 7 7 6 6 7 7 7 7 7 7 7 7 7 7 7 7 7 7 7 7 7 8 8 8 9 9 9 9 9 10 10 10 10 10 10 9 8 7 6 5 2 2 1 1 1 2 2 2 2 2 2 2 2 1 1 1 1 1 2 2 2 2 3 3 4 5 5 6 6 5 5 5 5 6 6 7 8 8 9 11 13 13 13 14 15 16 15 16 14 14 15 14 13 13 13 13 13 13 13 11 11 11 10 10 9 9 9 
10 9 9 10 10 10 10 10 10 10 10 10 10 11 11 11 11 11 11 11 12 12 12 12 10 10 10 9 8 9 9 9 9 9 8 8 8 8 8 7 7 7 6 6 5 5 5 5 5 5 5 6 6 6 6 6 6 7 7 7 7 7 6 6 6 6 6 6 6 5 6 5 5 5 5 5 5 6 5 5 5 5 5 6 6 7 7 7 7 7 7 7 7 7 6 6 7 7 7 7 7 7 7 7 7 7 7 7 8 8 7 6 7 9 8 8 9 9 9 9 10 11 11 11 11 11 11 11 10 9 8 6 5 4 2 1 2 2 2 2 2 1 1 0 0 0 1 1 1 1 2 2 2 2 2 4 4 6 6 6 5 5 5 5 5 6 6 6 6 8 9 10 12 13 13 13 15 15 16 15 15 14 14 15 14 14 13 13 13 13 13 13 13 12 12 11 12 11 9 9 
