# Supplementary material for: Exploring the Distribution of the Spreading Lethal Salamander Chytrid Fungus in Its Invasive Range in Europe – A Macroecological Approach
Source: PLoS One. 2016 Oct 31;11(10):e0165682. doi: 10.1371/journal.pone.0165682 (PMC5087956; doi:10.1371/journal.pone.0165682)
Supplement: S1 ZIP Archive — (ZIP) [file pone.0165682.s010.zip › ECA_full/fd.asc]

ncols         200
nrows         200
xllcorner     3.31330001355
yllcorner     -1.12269991115
cellsize      0.0117999315
NODATA_value  -9999
255 317 241 246 260 263 269 279 279 268 276 272 255 279 255 268 270 285 265 246 261 284 260 262 274 271 268 266 275 272 272 260 267 267 268 255 266 271 273 264 273 273 260 261 272 265 277 264 264 268 270 292 290 292 296 295 274 272 290 290 289 289 292 292 293 302 308 305 284 276 290 309 305 302 301 300 294 303 303 301 299 304 301 301 294 289 292 291 293 307 293 294 288 291 293 290 292 292 293 318 311 319 350 358 327 327 373 358 320 348 366 374 362 353 362 355 333 361 375 351 367 365 363 374 397 401 380 359 355 371 379 387 402 404 422 430 419 430 415 431 441 428 429 432 429 421 420 412 409 407 405 394 408 407 403 428 450 455 473 448 452 446 449 459 425 431 437 437 451 437 436 432 430 433 436 445 448 432 412 416 426 410 428 426 426 408 420 407 410 404 400 408 402 409 419 408 398 407 389 387 
256 262 279 270 253 274 284 281 278 280 280 268 259 266 262 271 269 261 272 249 277 275 273 272 260 274 283 276 276 275 276 273 269 270 249 278 275 274 273 275 273 272 277 261 258 263 260 283 275 266 267 291 290 295 278 295 291 291 292 292 279 292 294 295 296 299 308 305 286 303 275 288 309 305 305 304 304 305 305 296 306 302 294 302 308 288 289 291 295 302 299 298 294 281 280 285 293 295 294 297 331 314 326 343 331 348 325 361 362 347 346 349 346 363 352 365 331 338 358 366 373 357 362 360 382 360 383 364 393 395 392 404 412 421 437 419 410 395 419 419 444 428 438 437 435 429 410 404 411 414 409 402 398 401 411 426 449 467 468 455 453 433 423 418 443 441 448 459 452 456 446 435 431 439 436 439 445 441 423 413 421 423 440 416 426 424 420 413 417 424 411 419 393 410 418 407 397 392 387 391 
259 268 256 277 276 277 287 283 281 281 280 288 271 272 286 284 269 261 262 274 265 250 280 291 275 274 283 279 278 275 268 269 275 275 253 276 271 268 278 277 278 278 278 264 272 263 261 285 285 290 268 279 291 288 294 294 290 292 292 292 293 293 295 300 302 306 312 310 307 293 295 306 309 306 306 307 304 306 300 296 309 308 306 303 292 306 291 296 300 302 302 297 311 316 285 278 293 298 298 296 298 329 328 360 315 324 365 332 357 347 339 358 333 322 313 318 331 382 371 366 369 370 362 356 361 363 363 389 344 379 381 409 418 402 409 440 417 424 434 445 424 431 444 435 436 439 423 430 412 415 421 418 416 398 404 422 446 456 464 465 443 435 434 439 455 434 436 436 446 458 454 438 430 440 452 439 438 438 427 418 430 428 416 414 418 429 420 413 410 424 422 417 429 403 403 425 396 405 421 419 
273 268 254 261 278 264 275 283 286 283 287 283 284 278 268 286 270 257 257 261 270 253 277 284 278 280 282 282 273 272 278 271 261 283 282 281 284 283 281 283 282 282 280 280 280 281 263 270 286 279 276 289 277 285 291 279 291 293 293 294 295 299 299 301 305 306 310 308 283 306 292 315 309 310 310 305 305 305 309 311 309 292 294 308 299 299 298 300 303 303 300 304 298 319 298 288 292 294 295 300 286 289 323 337 338 341 349 313 360 367 351 332 317 308 318 332 341 340 371 371 361 373 362 361 359 366 358 374 -9999 366 369 383 400 412 401 414 414 429 396 431 444 425 436 426 431 437 440 432 415 426 428 411 408 403 407 428 442 464 449 446 449 440 442 447 457 435 437 435 447 458 451 439 435 435 445 462 450 441 434 425 430 413 416 419 425 422 415 424 417 429 424 427 419 398 406 416 391 388 409 416 
270 262 261 268 274 277 277 285 292 279 273 287 288 255 270 255 268 281 277 286 277 261 279 300 282 275 290 288 272 272 279 265 284 283 284 285 274 284 285 284 284 284 280 283 282 282 283 285 287 289 270 290 290 296 291 293 294 295 297 300 302 304 304 308 298 310 309 296 291 287 316 315 303 312 289 309 303 303 311 312 311 311 310 314 302 296 303 305 309 305 306 307 307 300 301 299 301 295 289 301 301 316 334 335 327 356 330 359 344 356 334 329 301 329 337 368 381 377 359 364 386 376 369 356 359 354 353 372 359 364 381 382 386 426 403 409 405 411 414 429 431 432 442 437 427 442 449 436 428 421 418 419 429 407 410 421 436 434 433 443 460 456 452 442 435 465 455 438 447 455 456 454 442 442 433 464 461 459 450 439 423 425 423 413 417 418 420 428 431 422 426 425 427 415 417 420 403 421 404 411 
267 266 283 273 267 282 276 279 296 293 273 269 269 262 270 284 283 283 283 289 269 306 274 289 285 287 283 287 274 283 280 284 289 289 286 282 291 289 289 286 289 289 283 287 286 284 286 286 289 289 291 277 287 292 290 297 295 301 304 306 307 296 309 313 313 312 312 310 308 300 322 318 320 294 296 298 306 311 312 321 306 320 318 309 307 300 302 306 306 308 306 309 307 309 300 324 301 296 306 297 301 309 315 320 337 341 355 333 351 337 332 328 353 348 369 385 382 354 404 369 365 363 382 364 372 380 370 371 377 369 400 397 393 400 410 417 407 414 415 434 434 433 431 437 426 442 447 447 434 414 401 425 416 434 428 424 426 422 429 441 450 461 456 445 455 472 462 451 452 458 455 452 445 444 446 460 451 453 446 441 434 433 436 426 429 417 430 436 425 416 436 427 430 425 429 423 417 410 405 390 
269 272 277 278 282 280 281 274 270 270 277 277 279 299 281 269 284 291 283 276 261 272 268 291 289 283 289 288 289 278 273 277 278 275 290 289 287 291 291 294 293 284 292 290 289 286 287 293 289 290 289 290 289 291 297 295 298 299 303 305 307 311 293 312 313 309 312 315 318 298 307 313 309 298 305 292 294 318 317 307 322 310 317 324 324 308 305 307 311 314 307 306 310 307 301 313 313 303 286 279 288 298 311 319 323 312 336 345 347 316 320 334 361 381 360 390 380 396 366 394 401 350 347 368 374 369 381 365 369 389 408 407 411 406 416 422 419 419 419 433 420 440 424 431 430 433 441 440 434 416 434 416 421 431 429 427 428 430 439 439 449 451 453 449 440 443 456 468 469 453 445 451 457 453 449 454 458 444 427 419 424 435 432 430 426 416 418 423 419 407 422 410 423 427 429 417 409 416 391 391 
264 276 268 281 281 281 282 272 267 270 280 278 265 273 276 269 280 281 274 272 262 266 289 298 289 303 291 288 284 281 273 271 273 270 262 262 282 291 295 279 298 296 294 293 284 291 280 276 286 288 289 291 290 280 283 297 299 298 303 302 306 305 313 313 313 314 312 314 316 315 304 313 309 318 317 322 286 307 312 299 324 305 319 325 315 310 305 308 312 314 312 310 308 302 304 302 319 303 285 278 290 293 303 301 336 348 333 342 328 315 313 347 375 378 363 375 383 358 382 374 358 356 351 386 364 384 379 385 374 400 399 390 417 416 417 422 417 412 424 421 420 421 419 417 426 426 440 448 434 421 424 417 421 421 429 431 429 428 433 437 445 455 450 453 469 455 454 466 460 450 461 458 458 441 448 452 439 428 422 435 415 408 416 437 435 410 412 416 427 412 416 424 414 422 428 421 415 415 399 402 
272 280 275 277 279 282 285 281 300 281 280 280 282 279 280 274 279 276 261 280 262 296 300 295 292 285 292 292 292 282 282 274 272 285 280 277 287 273 294 275 287 299 298 281 282 297 288 284 284 289 291 291 290 293 298 300 298 297 298 298 302 306 308 300 316 310 309 319 304 315 314 315 301 293 305 323 304 301 283 304 324 310 322 305 309 305 308 309 312 315 313 308 299 294 302 299 316 309 290 283 289 291 322 314 335 335 333 317 330 334 343 345 354 363 356 378 348 366 374 350 360 345 358 388 389 370 373 375 379 393 396 402 429 417 419 408 400 406 416 416 417 410 404 412 411 424 446 454 419 410 417 428 435 434 422 420 428 452 426 439 447 466 452 456 458 462 461 468 448 465 446 457 455 444 453 439 449 436 428 441 413 428 427 429 429 425 427 426 429 412 414 417 417 416 422 418 412 409 382 398 
263 267 271 277 281 283 284 304 278 270 280 278 278 277 308 269 278 274 300 268 264 283 291 292 300 289 296 283 277 276 277 280 273 286 282 279 279 284 284 274 294 269 293 294 279 274 280 283 281 286 279 291 292 282 287 296 297 303 299 299 302 305 313 294 300 306 307 311 317 315 307 316 301 304 318 306 298 330 292 297 299 325 324 329 315 310 309 307 313 311 310 310 285 276 310 317 313 298 284 286 290 299 311 320 330 337 349 323 331 306 344 352 363 352 368 378 362 374 366 342 347 379 382 363 384 367 373 373 413 390 411 423 424 401 396 389 390 404 415 420 423 409 384 398 425 444 452 443 410 394 413 434 425 432 425 425 428 420 430 440 448 458 468 463 470 459 460 468 464 433 449 447 440 433 439 455 442 426 423 427 428 428 413 424 410 431 421 422 422 419 415 409 417 415 425 416 415 413 408 403 
261 257 276 280 280 279 281 283 286 269 280 287 280 277 275 271 268 263 299 300 265 282 290 293 292 291 282 280 276 276 277 285 290 292 294 290 282 288 271 267 279 271 283 283 289 286 287 285 283 284 287 288 283 292 295 281 294 295 309 307 302 313 280 290 319 305 311 318 309 304 304 315 318 320 318 311 321 307 310 305 332 335 311 311 315 310 317 310 309 310 313 303 291 -9999 276 306 305 300 284 287 286 302 318 314 337 340 334 316 327 334 340 344 338 358 360 377 373 369 356 370 379 373 377 373 378 371 378 387 393 405 416 424 408 397 384 384 388 402 418 435 401 381 391 406 436 445 449 415 393 398 421 430 433 419 431 419 422 435 444 451 451 449 444 453 463 469 462 436 431 452 446 426 456 431 432 425 415 419 436 420 421 411 414 421 424 432 416 422 423 420 412 417 418 416 424 419 416 412 405 404 
265 280 269 281 279 280 281 282 283 278 282 281 280 276 277 273 271 266 262 275 276 277 285 293 296 294 283 279 279 273 273 285 279 293 284 298 290 278 279 276 281 249 287 287 292 290 289 286 288 289 289 290 289 288 293 292 284 299 293 294 314 277 287 286 319 317 284 283 307 316 315 306 317 300 317 301 321 296 300 307 313 306 311 316 327 324 327 301 305 300 304 303 301 293 -9999 291 307 309 296 287 320 287 313 323 328 341 327 334 326 315 335 343 355 361 363 368 373 343 349 342 354 357 374 377 359 371 374 400 381 394 413 408 405 385 414 381 391 404 413 421 398 380 395 415 435 435 411 404 415 420 431 413 416 403 436 429 436 440 447 450 444 467 448 445 455 470 463 430 440 457 432 436 463 461 429 420 418 429 420 434 432 408 425 419 436 415 422 430 418 409 414 422 416 421 418 417 414 415 399 399 
267 277 267 289 282 280 299 284 286 281 283 282 280 278 271 273 268 272 273 284 293 276 306 292 302 291 290 280 271 276 275 265 287 292 296 292 288 283 279 271 274 289 285 283 275 286 294 291 290 275 294 301 281 292 289 292 279 300 292 297 310 315 288 294 317 317 301 298 288 308 317 319 318 318 320 301 310 296 333 327 329 339 300 313 309 323 311 306 299 313 299 300 302 305 309 303 301 302 307 307 301 300 303 316 313 330 316 305 310 333 346 347 349 348 355 370 351 362 361 365 371 348 375 361 360 390 401 367 413 407 406 406 391 386 376 386 391 390 402 401 395 392 404 413 403 389 385 391 410 435 424 419 416 402 417 428 433 459 452 451 437 431 436 459 461 444 433 426 456 446 437 430 439 440 423 437 408 417 431 412 418 430 426 406 406 420 422 425 410 414 426 423 417 403 414 407 405 415 410 393 
287 286 277 280 281 293 285 288 286 283 287 286 282 275 277 273 277 273 271 273 279 281 292 310 291 292 275 281 274 278 275 278 284 286 298 292 290 288 295 260 249 292 290 293 294 276 278 293 292 284 277 282 297 294 295 291 289 289 290 300 278 293 312 308 313 317 320 297 280 326 318 316 286 291 305 301 300 325 328 332 306 294 292 290 295 310 303 303 311 323 311 305 312 310 299 301 312 316 302 307 301 305 301 301 327 320 303 320 325 330 325 332 356 344 364 355 364 359 333 344 343 346 355 367 373 365 376 363 402 408 393 396 398 391 384 385 412 392 399 396 400 403 390 393 380 385 397 407 429 432 435 423 397 407 427 434 428 454 463 447 433 435 442 460 454 435 430 424 429 434 443 450 438 448 431 446 432 432 423 417 409 434 429 417 416 423 422 424 431 408 426 413 413 407 403 395 394 388 411 402 
266 282 272 281 278 282 282 282 288 283 281 285 290 283 276 275 275 279 271 272 280 289 281 304 302 288 287 282 287 284 281 280 284 285 285 288 296 292 280 295 290 279 285 301 294 286 288 286 293 273 300 283 301 300 286 287 295 293 283 282 304 295 306 306 310 316 324 309 287 286 294 315 314 311 317 286 307 305 305 314 310 322 327 294 288 302 304 314 325 323 320 322 305 307 318 298 314 300 297 303 300 295 305 300 309 290 291 318 310 308 344 326 355 335 336 331 345 346 326 326 341 356 366 376 382 377 367 362 401 373 394 397 381 407 396 380 396 389 394 406 401 395 387 376 387 396 410 428 426 414 414 400 411 420 430 432 441 454 461 444 437 445 459 456 439 444 427 427 427 438 428 438 451 449 443 444 444 446 438 437 420 432 418 424 408 421 420 408 412 407 415 414 413 408 397 388 393 392 392 397 
267 267 270 275 276 280 279 290 287 283 286 287 289 290 283 277 283 280 278 280 286 281 289 294 301 289 295 281 293 290 289 289 289 293 290 292 293 294 288 295 284 289 292 292 301 296 286 298 298 283 298 288 296 299 284 286 296 296 295 298 300 298 305 310 303 293 320 293 305 306 313 313 314 314 311 318 303 308 319 305 310 320 328 334 301 318 316 307 333 334 331 307 306 302 316 316 311 311 310 300 288 295 307 298 314 296 300 312 305 -9999 322 351 342 321 315 313 316 359 330 348 352 366 387 379 395 379 366 353 362 372 410 403 401 391 393 388 397 391 401 398 400 392 380 385 393 405 413 408 410 410 408 420 421 433 434 437 446 459 453 445 445 445 454 447 433 435 430 431 437 437 458 456 440 442 438 436 432 426 427 421 431 418 395 406 419 414 422 413 405 416 415 416 415 421 422 396 407 419 416 387 
273 279 285 271 274 288 283 284 278 291 291 288 281 287 328 280 288 282 267 274 277 283 293 296 304 292 287 284 295 291 296 289 292 292 295 294 297 293 284 284 284 297 282 291 300 287 291 291 289 290 304 302 299 296 299 300 303 298 301 302 304 305 289 309 318 318 318 299 308 322 316 297 310 306 312 312 313 315 311 321 310 312 333 289 312 321 305 309 318 323 305 302 312 319 307 299 310 308 317 299 302 307 299 311 308 299 293 289 -9999 313 330 334 324 312 345 360 351 325 334 346 366 383 386 379 370 360 377 355 369 377 399 404 405 399 393 386 386 379 373 379 394 396 377 385 406 400 405 397 387 391 409 427 429 441 449 433 456 460 444 445 443 440 446 442 441 440 434 420 431 444 434 432 450 438 428 424 419 414 404 405 430 409 422 412 421 421 416 410 405 419 410 395 401 398 402 405 408 406 396 394 
277 281 284 272 275 286 289 293 285 285 291 286 292 294 285 289 288 273 271 287 285 290 296 302 294 289 285 287 293 292 295 294 294 292 294 281 275 271 276 283 284 283 284 289 293 292 300 312 292 291 305 286 301 300 295 299 305 307 303 306 306 300 310 315 300 323 319 319 299 309 314 311 310 315 314 309 309 313 315 301 304 327 305 296 319 304 312 325 315 310 308 305 299 301 299 304 311 305 311 306 304 312 316 318 313 307 303 318 321 324 347 322 312 317 329 332 340 346 357 363 365 369 370 354 371 346 358 367 373 375 393 401 392 393 387 396 384 367 362 370 372 373 376 375 385 391 383 396 392 394 401 413 420 444 441 440 445 442 447 442 446 439 435 437 438 443 441 425 428 440 432 435 433 422 432 423 420 437 434 431 420 426 419 423 421 423 416 420 398 421 404 398 416 404 403 408 426 431 405 397 
275 266 268 282 289 284 291 293 293 293 288 284 293 284 285 288 277 265 283 281 286 291 291 302 295 285 290 290 288 289 287 290 292 290 290 285 279 277 283 286 287 288 296 287 292 294 301 296 288 293 288 303 305 304 306 309 306 311 307 303 300 310 301 318 316 321 306 321 321 317 316 313 309 313 310 304 305 313 313 315 315 303 321 307 303 287 297 305 313 326 322 307 301 293 304 300 316 307 312 298 305 314 311 329 312 319 328 332 324 336 323 341 319 325 339 334 347 362 359 361 358 364 351 342 379 382 362 380 379 379 377 376 364 389 365 361 363 346 368 370 372 367 362 379 379 387 384 393 399 391 390 398 413 421 425 451 430 429 429 432 435 433 423 436 440 447 431 421 427 437 432 439 432 434 423 420 424 423 412 416 425 430 425 415 403 410 419 403 408 409 410 418 425 426 409 401 405 403 414 415 
262 279 266 275 281 292 290 285 288 287 293 293 292 282 283 282 283 281 296 287 297 287 304 311 296 286 289 281 278 270 273 280 289 288 292 290 289 288 287 284 285 283 291 288 290 288 299 295 301 289 299 304 294 306 300 311 310 306 309 312 302 306 312 314 309 324 323 321 304 324 320 310 309 312 308 276 316 314 315 312 314 317 316 299 292 280 278 291 306 306 319 316 301 314 311 276 302 309 311 312 303 305 306 315 316 316 320 318 321 316 341 325 341 324 334 340 356 366 359 354 355 358 328 350 380 378 347 343 377 359 354 348 374 354 370 352 363 368 376 364 382 370 366 369 372 397 393 399 391 390 396 408 412 427 435 444 445 447 434 438 442 429 436 433 434 425 429 425 425 444 433 442 443 435 436 434 441 419 416 421 433 430 416 403 420 418 405 409 395 401 419 423 428 426 414 406 391 390 395 409 
271 258 267 269 282 290 279 280 279 292 289 286 282 280 287 280 284 279 295 304 281 287 288 290 295 286 289 285 283 286 283 275 283 288 294 295 294 297 294 287 285 295 289 299 292 288 291 301 300 292 303 305 311 311 310 320 310 312 314 302 306 306 306 321 307 313 312 317 316 303 318 305 311 313 306 311 318 315 315 314 301 293 312 312 306 299 285 293 320 308 314 299 311 309 308 -9999 300 302 309 303 302 309 307 318 317 313 315 311 309 313 326 328 329 323 335 335 345 350 349 339 350 331 322 343 370 378 365 361 350 339 354 387 387 360 357 353 368 370 375 375 377 391 407 411 389 400 387 393 398 410 430 423 429 433 436 442 437 444 434 435 434 435 440 441 438 432 424 432 433 426 431 421 424 438 430 414 422 413 414 426 422 403 405 399 405 415 404 421 420 420 417 419 413 420 407 400 404 389 387 387 
277 268 277 279 268 284 289 277 279 276 282 279 281 281 283 283 296 294 296 286 304 282 282 288 297 288 282 285 279 288 283 284 282 288 293 301 302 303 293 293 291 293 289 301 288 289 291 296 297 313 314 311 306 307 303 307 306 305 309 300 312 314 312 320 314 314 317 304 321 319 317 314 312 314 314 313 319 318 313 312 312 302 310 315 310 308 281 280 278 280 306 309 304 312 306 306 303 313 289 309 300 307 304 306 300 289 283 282 304 321 314 326 325 329 331 340 323 328 338 347 315 318 333 355 365 387 384 386 362 360 360 389 369 366 377 387 398 374 374 389 405 414 424 418 430 413 407 412 402 437 442 470 451 470 455 434 429 426 429 447 441 446 442 445 443 430 426 432 433 422 415 422 432 440 422 430 427 396 421 434 410 406 405 400 398 414 408 399 415 419 424 402 402 420 406 416 398 387 383 381 
279 277 274 272 267 275 280 277 287 283 279 279 281 280 286 293 289 289 299 299 279 279 283 289 293 295 291 285 287 287 287 284 285 282 296 304 305 303 297 297 285 293 294 286 311 294 310 297 302 317 314 301 294 305 303 297 303 290 288 290 296 315 321 314 313 313 305 311 319 306 314 317 316 317 318 318 319 320 313 311 312 311 315 319 306 312 281 290 329 303 309 294 307 294 297 315 309 315 295 295 291 303 297 303 294 298 308 295 311 311 323 309 329 321 319 326 324 333 344 326 325 342 357 366 376 391 358 390 389 378 403 382 357 361 379 385 383 378 404 404 385 394 418 434 422 434 436 400 421 430 437 453 446 465 433 437 438 437 440 435 443 443 444 446 449 438 434 422 412 411 417 414 439 414 431 423 428 390 422 410 415 410 407 403 402 408 407 414 392 401 398 403 409 399 400 395 409 393 401 383 
260 267 279 276 263 268 287 267 273 276 286 290 276 279 281 296 284 298 286 293 293 294 293 292 290 297 292 279 279 284 289 294 293 290 298 299 302 295 291 280 295 298 297 288 298 313 303 305 313 317 293 298 301 291 285 285 295 295 288 277 282 291 325 322 323 310 308 294 324 318 319 319 320 322 320 318 320 319 319 305 314 316 321 295 323 322 327 299 331 320 297 308 300 302 296 300 311 307 304 286 268 300 291 289 287 294 308 308 313 326 318 322 336 323 334 334 352 324 347 327 354 364 407 404 378 396 385 400 408 401 392 369 362 389 380 359 377 380 389 407 388 424 402 399 401 405 417 456 437 456 477 454 450 474 474 474 464 453 443 433 453 432 445 438 429 430 425 411 410 415 419 419 417 399 429 428 422 415 407 412 411 409 405 409 411 415 399 412 416 397 400 414 417 413 419 393 396 398 393 401 
256 262 271 268 275 279 278 282 283 281 280 281 295 288 280 296 296 281 295 288 295 299 289 284 291 293 292 278 278 289 291 295 295 291 279 283 290 292 287 289 281 298 302 294 296 306 318 307 314 286 287 293 302 299 281 307 293 284 286 284 283 286 300 295 320 315 306 297 329 320 316 323 323 323 324 322 323 321 320 312 316 315 302 325 323 307 316 302 285 326 324 321 314 304 305 310 304 310 304 281 -9999 262 289 279 304 301 311 309 315 308 324 324 314 349 349 345 340 357 359 359 368 391 417 409 377 402 378 414 400 399 384 381 382 390 374 368 375 392 386 386 396 387 392 407 405 404 447 454 447 468 469 466 478 453 453 451 477 469 440 439 436 435 440 438 423 432 425 412 414 420 423 426 423 403 399 410 410 421 414 423 418 413 411 407 417 412 406 386 403 407 405 413 416 414 399 397 393 412 406 401 
262 270 263 270 278 265 269 285 272 285 282 284 290 283 296 285 294 279 296 286 298 304 300 286 293 295 289 281 278 292 292 294 290 284 287 292 294 291 291 295 294 285 300 291 298 308 313 309 293 287 286 295 300 303 309 303 299 283 288 275 281 275 284 297 309 309 305 305 304 328 318 322 323 325 323 316 300 326 322 319 318 319 323 319 324 304 319 327 312 311 332 313 307 284 316 316 305 303 300 297 276 -9999 285 281 305 309 311 306 302 299 318 308 343 327 354 358 362 356 382 393 380 417 418 412 400 382 371 400 399 389 380 376 386 362 365 405 390 373 387 399 389 392 407 403 403 414 433 432 436 462 453 464 456 455 457 483 474 444 436 460 447 439 428 424 423 424 424 422 420 424 430 412 410 400 398 401 404 415 406 425 418 424 415 412 418 412 401 412 409 411 407 405 407 413 413 411 392 405 383 386 
266 256 272 275 275 265 272 280 284 281 284 282 288 297 294 292 294 293 282 291 285 302 287 316 294 297 292 291 294 287 294 294 289 283 287 290 298 269 266 274 302 279 280 283 287 300 301 294 289 313 280 301 302 310 313 313 291 282 285 -9999 277 281 280 301 308 307 288 298 286 291 314 319 314 322 321 326 316 329 323 322 323 321 322 320 324 324 320 322 322 331 308 292 298 293 291 312 300 292 283 286 286 291 279 272 296 302 319 308 297 303 307 313 317 333 336 343 354 362 389 392 399 409 399 380 403 377 394 402 384 354 383 365 371 389 395 386 404 394 378 384 379 393 403 401 406 424 454 452 453 453 449 449 460 459 451 464 458 453 444 460 444 431 427 429 414 422 423 431 424 424 426 412 405 403 403 406 413 405 400 407 407 422 421 421 414 406 407 407 401 405 419 415 417 403 407 408 409 385 374 392 
266 270 266 273 273 283 285 284 274 279 279 278 279 283 282 294 283 289 291 296 300 298 287 296 294 299 291 297 297 295 290 290 297 291 265 290 301 310 279 280 300 279 319 287 292 293 288 280 287 295 316 304 304 325 303 311 294 284 292 296 299 306 303 299 290 299 288 300 294 296 314 285 288 322 320 329 330 312 326 330 325 327 323 321 314 324 321 321 320 307 310 304 304 299 296 312 300 296 305 287 279 291 281 -9999 266 291 303 303 302 332 334 315 333 328 344 360 369 378 383 391 396 363 382 386 389 403 402 374 375 350 387 389 395 389 397 395 399 387 382 374 379 398 405 422 417 423 428 435 437 435 462 449 462 464 468 461 456 470 452 457 446 440 423 425 416 416 429 431 435 427 431 428 416 421 419 412 424 406 407 399 402 416 417 419 408 408 410 402 405 395 394 411 410 411 408 406 404 398 384 384 
277 264 275 280 285 285 289 287 284 277 281 277 279 278 272 289 290 291 296 296 285 295 289 297 297 296 285 283 289 284 276 284 298 290 295 277 298 300 307 307 301 292 289 287 297 303 290 286 317 301 327 312 323 321 300 306 290 288 291 299 314 353 313 288 302 294 303 302 305 280 316 318 317 316 319 306 324 322 326 329 328 323 324 319 322 324 325 325 320 320 326 331 311 294 298 327 296 305 328 303 290 284 294 280 -9999 274 308 312 325 310 318 330 342 331 348 373 374 370 386 391 394 383 376 383 396 381 371 361 379 393 390 397 387 398 389 391 362 356 364 406 394 421 419 425 417 420 414 421 443 427 456 438 449 444 434 461 475 469 460 455 446 440 444 418 409 412 422 432 426 429 428 422 430 430 433 429 421 408 411 415 416 417 407 407 408 406 407 395 380 406 398 383 421 414 413 385 403 388 386 380 
258 273 268 280 271 276 275 285 282 283 278 292 277 292 279 276 281 290 284 270 296 301 290 306 299 294 293 285 289 269 273 290 251 304 292 279 289 296 305 313 332 299 314 316 306 295 292 291 324 323 308 323 305 300 306 308 301 296 293 297 324 342 310 290 302 286 313 313 301 291 282 313 319 319 318 314 312 321 321 321 327 321 322 320 324 324 324 329 320 323 326 324 335 308 302 317 311 298 320 303 311 295 310 289 284 -9999 301 323 330 318 311 341 352 326 375 369 379 387 390 389 394 372 372 383 400 392 353 370 364 375 401 372 370 372 395 376 359 362 383 398 403 422 415 406 413 418 440 428 448 445 444 434 443 458 427 434 442 439 428 449 432 437 414 427 416 409 403 413 415 414 411 426 418 423 428 426 414 415 419 403 407 419 404 411 407 412 406 391 386 393 412 419 408 388 388 389 382 377 385 381 
271 263 276 265 277 274 282 282 283 288 276 282 291 266 276 289 277 276 272 295 298 303 291 291 302 293 293 288 287 268 273 277 280 282 312 305 289 301 306 311 318 323 336 324 308 304 305 339 329 326 331 308 315 302 300 300 303 300 298 298 320 340 328 293 294 311 301 333 305 311 309 309 322 319 314 313 309 320 319 320 310 324 330 330 328 328 327 328 324 328 318 334 313 312 306 316 313 305 308 306 304 296 298 305 302 306 318 338 345 319 313 351 326 343 369 385 372 391 375 377 377 366 389 397 381 370 383 369 370 382 401 363 366 368 369 364 371 377 393 398 414 417 431 416 409 437 421 421 423 449 421 418 438 429 425 426 445 441 431 433 431 432 440 417 417 426 404 407 406 399 403 409 408 417 429 411 418 409 408 403 406 414 407 411 406 404 398 394 387 415 406 405 400 394 392 400 403 379 384 383 
277 251 275 261 276 278 284 286 270 272 289 276 289 288 289 289 291 283 291 289 293 285 297 303 297 295 288 292 283 272 291 299 291 326 324 320 299 296 296 312 313 325 331 319 314 321 312 307 330 329 318 333 304 305 301 296 303 303 311 324 353 324 307 311 285 307 316 326 333 325 302 304 298 321 323 314 315 313 314 317 320 326 331 321 335 331 329 326 324 312 326 324 331 332 319 315 310 310 307 301 314 317 303 317 321 310 321 338 351 328 316 336 349 383 383 363 388 380 394 388 371 367 368 379 377 375 372 377 379 378 401 373 379 375 401 366 380 396 429 402 428 406 415 420 413 442 446 415 443 439 412 425 436 438 444 445 427 433 441 431 439 418 412 413 424 410 413 401 398 394 407 411 423 424 410 420 406 402 395 401 402 414 417 405 407 403 399 394 402 405 413 399 414 413 405 394 382 394 387 369 
274 259 278 278 283 287 273 286 287 287 288 288 288 288 292 276 297 282 283 302 301 304 313 303 297 291 279 286 275 294 296 311 329 326 323 319 317 309 299 313 318 302 300 301 314 320 333 305 331 333 332 294 300 303 303 299 305 334 348 331 341 329 298 306 274 288 315 323 355 324 317 304 312 317 325 322 315 313 314 318 320 326 302 311 313 331 332 327 331 328 323 327 337 332 332 337 317 312 303 312 316 308 333 337 330 311 297 321 316 306 316 327 389 372 371 377 372 391 378 363 367 363 357 360 356 369 387 377 376 401 400 409 384 394 381 376 384 387 398 428 423 403 416 442 426 418 445 430 416 438 409 442 435 424 431 443 413 441 425 412 419 430 416 411 404 415 418 409 399 414 403 414 408 414 411 416 408 399 385 384 400 411 403 418 415 401 400 395 407 402 419 393 405 404 411 403 381 372 387 375 
265 278 282 285 288 276 273 289 286 288 290 290 281 296 297 296 284 302 300 300 289 300 295 298 296 279 286 283 287 273 298 308 323 302 324 303 326 317 308 311 322 320 321 292 296 309 331 332 316 303 292 298 309 314 311 326 335 362 396 391 340 324 339 307 299 280 324 340 357 355 328 314 305 314 322 317 301 313 315 324 324 323 320 298 307 313 324 330 323 329 325 322 330 335 333 335 328 327 315 311 334 336 337 340 320 314 -9999 310 302 304 323 364 354 363 363 378 377 379 371 363 340 345 355 358 371 360 380 399 386 385 379 391 378 385 377 376 380 396 396 402 409 418 405 406 424 414 415 428 429 429 423 435 426 425 434 422 425 439 427 409 420 427 415 417 402 405 406 410 408 401 410 416 414 409 402 415 397 389 382 395 408 408 410 418 410 409 394 407 407 398 406 394 413 392 412 401 377 377 373 371 
288 286 264 273 276 292 291 289 277 288 276 277 297 276 298 300 300 293 296 309 292 302 296 294 280 278 269 281 266 266 281 293 308 306 315 323 319 318 326 335 335 325 317 309 312 313 333 312 312 303 301 301 308 320 325 342 358 359 356 345 332 330 345 -9999 284 291 309 331 328 328 335 325 301 303 307 294 300 307 313 301 290 306 326 321 314 316 322 334 328 333 325 310 311 317 326 328 323 322 322 331 349 352 350 353 323 328 320 322 313 331 345 359 392 380 384 352 365 382 381 357 333 354 346 346 356 367 392 368 389 390 376 401 406 385 393 393 381 392 402 397 412 436 416 422 433 407 414 434 447 440 438 407 437 436 426 415 414 434 429 414 422 419 425 407 414 405 405 402 400 407 419 420 419 396 409 407 389 385 386 410 398 409 400 403 409 405 403 409 408 408 407 402 400 416 399 397 372 370 369 375 
288 258 286 277 286 279 293 291 289 276 292 297 299 300 300 289 289 294 294 293 298 300 303 298 276 276 298 280 283 284 290 291 289 301 314 329 337 336 331 334 328 330 330 337 339 339 318 324 297 303 326 359 360 326 342 361 374 372 380 356 355 319 -9999 -9999 -9999 293 309 300 345 348 348 338 315 305 310 313 309 308 317 326 288 295 294 329 324 302 329 312 331 292 295 290 302 326 326 307 329 339 321 336 357 316 365 363 331 337 332 327 340 337 353 368 363 382 394 351 369 370 367 356 373 375 364 366 355 373 372 400 383 389 387 408 401 371 390 404 382 409 386 400 414 407 435 428 436 440 434 434 433 442 442 438 427 412 423 416 410 411 423 400 411 414 424 426 405 405 392 403 400 401 420 426 407 418 418 384 391 411 410 398 385 395 407 406 410 399 391 412 410 411 413 415 405 410 400 395 390 380 369 358 
264 273 265 284 289 273 293 267 291 293 292 279 279 289 291 288 292 298 307 305 301 295 300 287 287 276 277 285 301 312 309 315 315 308 328 334 334 352 338 337 323 322 344 349 329 305 295 295 305 324 339 357 368 352 366 389 411 380 416 406 353 -9999 -9999 278 304 309 307 301 314 334 351 347 334 320 332 330 326 292 295 301 330 326 329 313 318 317 321 328 329 288 294 291 288 286 297 299 305 326 333 344 357 363 367 367 339 343 333 342 338 349 353 360 357 368 357 370 368 380 381 364 376 371 375 386 375 376 410 402 385 389 404 403 402 400 382 407 396 406 394 381 407 417 430 412 428 427 416 432 413 429 450 444 435 405 420 413 422 408 412 422 396 399 414 413 404 394 399 388 394 400 408 419 413 422 417 413 401 410 408 387 376 392 406 397 410 409 392 401 407 415 417 412 412 388 395 397 389 380 368 373 
285 285 287 289 277 278 289 292 292 295 297 298 286 291 295 295 299 301 310 309 303 292 291 285 282 283 302 304 306 317 332 319 326 319 326 333 350 317 356 354 355 333 331 328 347 299 297 307 344 333 342 351 349 359 372 404 405 423 401 415 379 336 -9999 -9999 294 321 326 337 316 312 325 356 309 336 309 297 304 320 291 290 306 321 323 331 322 333 341 306 311 324 291 326 295 295 309 308 308 318 333 346 360 366 371 355 350 353 352 344 346 351 345 345 354 358 363 364 392 368 389 378 355 358 368 400 416 392 394 412 387 386 389 387 406 406 389 406 402 394 386 380 409 403 425 431 430 424 432 424 407 406 429 442 436 420 412 421 423 405 415 424 407 394 396 416 402 409 402 403 396 397 404 401 407 415 416 413 414 411 380 390 379 387 404 393 394 406 400 402 408 416 413 411 407 384 388 394 387 383 372 366 
285 285 288 289 269 294 292 294 296 289 288 290 287 310 296 300 302 310 331 329 315 291 289 286 280 295 314 314 319 323 326 332 332 343 345 350 355 360 351 341 349 348 331 337 325 310 298 321 333 348 346 346 361 374 409 396 435 435 420 424 359 352 331 332 -9999 309 352 358 357 346 351 364 347 339 351 307 310 348 284 306 341 335 326 331 330 307 304 304 306 313 365 366 334 312 304 308 309 340 348 362 370 358 373 349 348 369 346 348 349 340 339 330 339 354 361 367 389 374 368 368 348 358 388 407 401 378 380 380 383 378 393 390 381 392 404 402 398 386 396 396 393 413 418 426 430 429 421 418 424 412 419 429 422 416 417 416 410 411 415 416 420 399 389 397 403 400 399 402 405 414 394 395 401 413 419 415 407 388 370 374 397 387 408 395 399 396 399 420 414 408 403 394 400 402 378 396 385 380 375 368 
287 287 289 292 281 295 294 297 301 302 301 284 298 291 297 306 306 332 364 352 315 295 287 288 296 303 322 327 324 338 346 338 335 338 340 356 354 346 338 326 345 327 319 322 311 298 308 330 342 355 352 361 375 385 395 446 444 424 438 394 413 356 345 350 349 -9999 354 373 383 367 347 377 351 350 354 320 313 334 329 352 295 299 331 313 301 297 312 318 324 324 332 327 347 349 342 320 327 337 334 332 348 365 370 358 351 344 352 349 354 333 344 334 326 344 359 356 373 374 368 351 359 378 410 384 387 396 399 382 384 374 367 367 380 384 391 383 399 402 378 397 394 397 415 414 425 427 413 419 420 428 421 423 418 416 403 406 411 414 414 401 417 391 386 400 403 412 417 400 399 388 388 417 403 402 411 422 412 388 387 367 379 402 401 389 376 408 401 415 405 408 405 406 383 369 403 391 381 379 370 367 
290 292 277 295 295 296 296 299 306 304 288 295 302 298 310 326 327 349 365 341 311 295 299 303 302 317 329 331 330 330 328 340 339 343 362 349 327 330 319 321 325 318 307 302 297 305 320 339 352 366 393 390 398 405 419 435 446 444 441 394 370 409 370 372 389 357 363 384 396 384 362 339 369 362 338 321 342 319 362 348 372 339 341 319 317 317 328 328 332 338 378 389 374 377 346 362 386 384 371 345 361 359 349 360 356 363 358 347 341 340 339 340 333 333 349 354 363 362 363 355 362 384 408 418 396 381 407 376 401 410 408 380 390 400 381 375 387 392 385 389 416 404 416 421 416 405 415 414 417 419 441 433 424 400 388 403 400 403 411 410 414 386 388 393 395 404 415 412 402 407 393 417 382 394 414 418 419 398 405 391 404 384 373 379 378 394 406 411 411 399 407 386 378 379 384 391 381 376 370 369 
281 281 296 295 297 294 297 297 290 298 295 301 298 307 328 333 328 329 338 316 309 306 309 308 313 331 334 332 334 331 346 346 346 354 360 345 322 314 332 335 312 317 309 309 319 331 337 348 361 369 378 402 414 415 440 436 447 451 441 394 389 375 358 358 377 394 351 371 404 396 373 361 389 376 380 371 345 350 358 371 370 346 361 347 344 348 340 335 335 363 397 397 368 358 357 366 381 352 376 378 361 369 360 351 346 364 364 355 359 346 329 346 344 333 338 348 349 353 360 348 368 371 384 386 373 386 404 390 382 415 382 384 374 368 367 370 390 399 394 400 396 406 403 406 417 416 420 421 421 422 437 434 431 416 394 414 410 413 404 411 412 391 392 383 390 394 397 381 401 409 409 394 387 378 389 389 418 413 419 390 365 365 385 383 381 389 403 409 409 403 398 387 387 406 402 390 381 379 371 369 
296 297 289 299 295 301 295 295 298 309 301 311 322 319 315 315 314 308 292 287 295 296 301 319 323 343 336 342 340 335 345 341 341 349 338 314 311 308 296 304 311 308 313 325 335 349 345 354 370 384 403 418 429 460 432 440 449 412 408 401 381 357 361 369 378 436 403 406 382 373 369 398 396 389 377 374 369 370 352 347 364 370 360 366 372 375 370 357 388 370 389 385 374 349 364 380 370 370 363 346 344 345 344 346 356 353 359 356 347 345 348 350 339 336 324 325 352 350 358 359 359 366 395 380 364 375 385 361 384 383 373 372 365 360 361 376 378 404 399 408 402 405 417 413 420 415 415 402 404 424 434 434 427 413 405 405 402 388 410 404 394 388 396 386 400 399 398 386 381 406 411 410 391 379 370 367 385 412 395 383 380 385 385 376 379 405 414 410 406 405 399 400 386 402 388 390 380 379 369 371 
280 299 299 300 301 287 298 296 288 298 313 328 315 308 309 303 282 259 281 281 289 289 282 294 322 327 334 344 346 352 349 356 340 325 316 313 323 308 335 335 327 315 313 326 340 353 359 364 379 394 417 426 461 430 439 428 420 415 403 388 375 376 380 392 408 429 425 417 380 369 361 390 380 384 379 365 395 385 379 349 346 350 365 391 380 384 383 380 383 359 372 382 402 347 356 370 366 368 335 351 337 340 331 337 347 361 353 355 369 367 362 359 338 336 329 332 349 355 361 367 375 395 400 367 343 356 357 362 364 371 367 361 365 354 372 383 401 390 399 404 407 408 396 399 414 409 414 420 414 407 409 424 419 411 400 400 405 390 403 400 381 386 389 386 399 385 375 368 379 405 408 418 404 395 371 369 385 379 384 377 382 391 385 381 398 418 416 415 408 406 403 393 405 404 390 391 380 378 359 351 
293 300 304 302 304 304 304 295 311 307 310 305 299 295 287 284 276 286 296 299 298 285 291 283 306 324 333 334 340 337 342 342 323 320 320 330 340 338 359 359 369 340 329 335 345 356 370 377 390 406 414 426 442 434 425 441 434 422 404 390 381 390 426 432 408 437 410 405 392 370 376 369 374 411 421 400 415 409 402 380 342 354 366 380 389 401 417 426 391 379 362 368 361 351 366 363 355 349 356 356 358 350 352 363 355 365 362 353 365 366 358 362 353 339 345 333 338 364 371 380 406 418 400 367 358 349 361 363 363 360 352 388 355 358 357 378 370 377 401 394 412 408 407 405 412 410 401 407 406 398 424 419 416 406 401 402 405 402 394 383 387 382 395 385 378 392 377 376 377 374 380 411 411 391 387 381 395 383 381 394 399 390 390 414 415 410 418 419 409 410 408 403 402 400 393 391 383 375 370 368 
306 312 299 311 294 301 307 303 307 307 288 273 273 269 258 258 285 308 305 315 312 298 299 299 305 322 324 315 300 309 332 335 310 305 314 334 347 351 345 362 342 337 345 357 365 373 386 402 428 420 429 431 435 434 429 423 430 427 406 407 402 401 424 437 429 401 414 408 390 427 417 387 384 396 398 398 408 429 380 380 400 406 396 399 411 384 398 410 409 394 377 407 383 376 363 379 361 359 365 375 382 379 375 359 352 364 375 348 363 369 361 360 352 334 342 354 342 349 367 389 401 404 395 369 352 358 357 367 355 343 350 354 362 359 351 355 364 380 395 403 415 417 421 407 387 403 408 389 408 408 411 416 412 402 404 394 401 392 391 387 390 397 393 397 383 375 375 393 391 405 386 401 401 402 397 405 401 388 391 394 391 396 391 396 412 419 419 401 404 390 391 402 401 397 395 390 372 372 361 366 
318 318 298 314 306 313 319 331 316 286 265 259 294 257 273 283 300 317 319 315 292 311 313 315 320 299 299 302 299 292 308 324 334 324 348 335 339 330 339 334 321 341 354 384 394 420 434 455 426 441 435 433 435 444 439 426 425 448 422 419 415 415 439 424 438 433 400 401 411 398 402 413 391 383 400 431 431 406 404 412 426 402 389 398 388 385 415 421 406 404 384 383 380 372 372 365 361 366 377 375 375 369 361 356 352 365 343 354 363 350 369 366 346 348 350 364 364 350 376 388 393 389 385 360 365 353 357 364 354 345 355 377 373 355 350 364 380 384 400 419 423 420 414 404 389 410 401 398 406 415 419 415 411 403 402 405 394 394 383 379 378 381 382 377 383 379 371 401 387 389 391 391 416 418 417 413 406 391 397 408 402 417 426 405 408 421 410 408 394 394 394 399 398 386 388 395 384 376 368 367 
304 301 314 313 324 322 332 321 279 254 297 282 292 298 296 315 317 343 354 327 312 312 317 316 317 306 293 316 305 297 324 323 328 347 319 327 344 362 328 318 344 349 364 400 447 457 454 451 464 448 442 438 436 448 456 436 425 426 424 426 427 437 431 408 405 416 408 413 404 438 437 428 425 413 425 437 426 439 416 444 438 426 402 400 404 423 405 420 410 401 411 385 374 382 369 370 372 372 367 365 358 388 368 389 354 357 363 366 355 367 352 364 353 361 386 352 362 368 382 380 373 387 377 370 359 365 369 358 350 344 359 361 365 353 353 371 386 402 414 421 422 411 404 403 418 394 395 403 397 409 412 414 410 408 403 399 392 390 386 377 373 374 367 367 374 366 375 381 379 373 380 415 400 406 404 414 415 400 401 415 419 422 422 412 407 411 396 378 397 381 389 395 390 395 397 394 384 377 370 366 
319 325 326 320 319 318 313 282 247 280 307 316 296 307 316 317 319 351 346 309 313 328 305 323 312 326 318 335 325 315 313 341 329 313 323 326 357 349 339 350 330 369 388 405 418 436 440 470 457 441 439 445 439 427 436 433 430 427 429 430 430 425 416 407 408 422 424 432 415 430 420 437 400 420 442 428 441 425 419 430 442 418 401 403 410 421 400 420 407 401 423 390 382 373 354 362 362 377 389 386 376 383 400 406 386 361 354 342 362 359 343 371 382 381 367 382 393 391 394 386 386 383 373 368 365 360 357 354 345 355 362 367 351 362 363 373 395 399 408 416 424 404 398 408 401 386 392 391 389 401 408 402 407 401 399 399 394 377 387 385 385 381 378 390 391 395 376 398 368 364 383 398 401 403 414 411 400 391 410 422 436 434 419 416 403 383 375 373 373 370 395 387 392 397 395 393 386 378 372 368 
289 297 286 286 273 281 268 249 295 307 315 315 302 304 308 312 300 305 313 308 330 324 321 322 321 324 330 338 341 321 317 329 316 322 334 336 333 349 356 359 360 377 399 416 428 439 453 445 445 442 450 444 441 455 454 432 426 429 430 432 432 425 416 404 406 410 419 426 427 419 428 452 409 420 409 421 419 417 416 429 446 414 427 418 408 394 389 401 397 399 394 414 408 372 361 374 362 378 389 395 406 413 418 422 414 373 354 345 364 352 -9999 346 368 372 402 380 389 392 394 383 385 379 374 361 361 357 339 350 342 322 367 370 355 353 370 376 393 401 403 398 402 394 406 419 412 395 388 389 387 403 399 399 405 405 390 387 388 386 385 386 382 383 389 396 393 398 391 380 375 377 374 403 415 404 414 382 394 410 410 425 429 423 408 405 418 378 378 384 377 382 389 387 387 397 397 393 385 367 354 347 
263 262 263 254 245 242 246 288 309 309 310 306 315 319 308 287 287 286 287 305 317 307 319 330 330 345 346 353 339 318 333 330 313 337 345 334 330 324 339 373 396 408 407 419 430 475 433 449 453 453 446 464 450 453 455 454 439 432 429 420 423 420 417 411 409 403 415 414 441 417 426 419 422 417 420 422 424 428 419 442 428 428 431 409 421 414 408 407 400 390 381 403 370 369 377 381 369 376 396 403 409 412 417 426 424 419 410 353 358 376 -9999 -9999 357 375 394 412 401 389 384 384 378 379 369 358 359 346 343 341 327 -9999 356 354 357 352 359 386 408 406 395 381 396 380 406 406 419 397 383 381 391 404 398 409 405 403 396 389 389 390 389 385 385 383 389 386 405 412 395 381 373 399 408 398 392 390 406 382 428 387 410 427 425 421 405 406 399 388 388 396 383 392 389 394 402 399 398 383 383 358 350 356 
258 261 270 249 263 289 293 297 314 309 309 303 304 312 293 315 309 302 310 325 324 327 327 325 336 338 346 344 321 313 331 324 318 332 342 317 319 354 381 402 410 427 412 412 425 427 452 455 462 459 466 434 440 449 454 456 457 460 426 425 427 424 426 419 444 408 424 422 429 443 451 429 427 426 422 428 445 439 431 422 455 452 413 423 414 390 389 387 395 389 395 382 364 363 379 389 381 377 395 411 432 414 438 414 429 430 422 388 370 373 347 350 374 383 413 405 392 383 388 370 373 364 358 347 334 339 320 324 333 331 356 346 352 341 361 392 404 401 376 387 396 390 411 405 401 398 380 396 397 399 403 406 404 400 386 387 390 400 397 396 394 399 392 396 402 407 389 385 388 398 404 393 395 377 413 409 421 402 427 426 413 411 414 403 385 397 393 394 387 386 388 391 396 394 386 378 382 353 342 341 
273 265 283 312 309 301 310 302 308 318 297 311 296 313 316 319 333 343 328 336 335 324 314 318 356 371 355 335 322 302 312 317 316 316 315 316 350 395 421 407 433 427 416 419 426 447 448 448 448 452 457 437 433 450 440 460 461 462 429 445 430 428 431 459 432 436 447 438 428 440 428 429 422 425 431 442 457 445 429 435 452 436 424 444 414 404 410 386 393 414 403 391 392 377 382 393 397 407 380 404 439 406 416 429 422 433 412 388 393 376 377 388 398 423 400 397 389 372 375 366 358 358 353 341 332 325 329 332 318 -9999 339 339 349 352 369 384 403 392 375 378 385 393 397 395 398 400 396 396 407 389 384 406 406 394 391 390 407 404 403 396 396 388 395 399 391 398 404 392 395 395 394 398 389 388 387 380 402 397 418 427 419 419 411 424 401 400 395 391 395 388 392 397 390 391 390 385 377 367 374 354 
295 259 269 276 299 310 306 315 294 316 305 318 325 317 325 313 323 334 354 333 330 322 330 311 328 338 313 302 309 300 326 328 315 319 341 362 392 428 416 416 444 407 413 418 431 436 437 434 432 452 455 452 443 443 454 454 459 460 468 451 438 434 437 440 441 457 456 431 429 432 432 432 439 460 457 421 422 427 428 437 441 442 446 446 416 417 424 406 395 405 429 399 393 400 408 405 398 397 396 400 415 414 412 409 420 426 429 403 394 388 395 401 417 412 404 391 383 378 368 365 364 364 347 336 348 337 326 334 342 331 329 346 348 373 383 400 406 392 378 361 385 386 389 385 397 401 412 396 402 405 384 382 397 400 392 393 406 405 405 394 397 395 380 384 398 409 415 414 416 399 396 392 408 396 382 386 403 400 413 418 414 407 421 410 408 400 398 396 392 384 397 395 392 381 385 383 348 377 375 369 
298 294 287 283 294 315 318 325 321 322 327 310 331 314 319 329 321 326 335 329 326 281 278 298 305 297 296 306 304 312 327 345 360 355 375 391 407 418 420 432 407 407 412 421 426 427 432 419 433 450 446 440 450 442 443 455 444 461 445 466 439 439 440 462 462 462 445 441 439 437 434 429 440 446 434 423 436 432 425 434 458 462 454 451 426 416 433 420 412 438 415 404 401 415 421 423 416 411 431 426 413 443 421 409 393 410 420 391 402 372 385 390 400 396 388 394 382 363 362 371 367 365 353 362 362 358 339 343 344 335 327 343 362 387 391 407 391 381 373 382 381 389 400 387 401 392 393 406 412 406 392 369 383 402 393 392 402 404 403 390 392 376 376 385 397 396 418 413 409 403 397 398 403 409 399 398 405 401 398 416 407 400 406 406 405 398 396 400 402 391 398 393 391 388 385 382 379 371 360 371 
310 297 307 296 290 317 324 329 327 329 320 338 337 337 337 319 322 336 347 328 316 283 325 328 315 292 304 313 322 322 330 353 383 387 395 436 407 429 412 408 403 411 437 419 437 416 415 414 435 445 448 447 451 438 458 427 434 458 461 464 473 441 444 457 469 444 444 445 443 434 434 459 463 432 425 426 443 419 422 428 449 445 449 452 432 439 417 432 418 428 400 420 395 416 415 420 418 423 435 417 415 415 414 401 411 432 404 391 400 390 387 394 396 395 391 393 377 373 363 346 357 350 378 378 363 372 347 340 336 328 335 338 367 390 398 401 372 374 368 368 382 394 405 403 393 380 379 392 399 403 380 376 375 394 395 389 406 406 381 380 376 394 373 373 396 405 409 411 411 405 396 399 400 399 407 410 422 397 397 393 386 400 410 410 402 399 401 387 395 404 399 395 381 390 384 368 376 372 371 369 
300 296 301 294 293 307 315 326 324 324 317 323 342 336 322 325 319 334 342 324 318 331 313 303 320 312 317 332 340 329 334 367 379 396 404 409 405 397 399 419 419 429 428 418 417 416 405 413 434 434 432 434 438 428 419 455 456 437 461 451 475 441 447 450 449 447 445 453 452 433 439 465 465 428 423 429 440 436 442 443 416 442 451 430 447 439 422 430 424 425 397 402 392 385 388 433 423 438 435 427 451 412 410 407 395 391 381 386 401 394 390 388 393 390 392 386 373 375 373 369 378 360 376 365 368 380 355 348 310 316 328 343 354 382 394 384 375 365 361 372 392 414 407 397 380 387 379 387 386 389 388 376 378 390 392 396 395 395 371 368 371 399 392 388 398 405 415 415 409 412 411 425 415 413 420 410 399 397 391 398 392 411 408 409 408 407 396 394 396 402 391 397 394 387 374 385 380 375 355 366 
308 298 298 284 291 305 312 310 320 302 317 334 346 327 347 323 326 339 332 318 315 313 307 308 315 338 324 343 360 353 358 362 369 382 381 402 382 381 397 429 421 421 406 409 418 415 426 419 434 443 446 448 450 451 418 426 437 458 465 471 446 444 446 449 454 455 455 466 458 453 456 451 448 439 430 454 431 446 428 423 440 418 413 430 429 419 420 424 405 423 412 390 424 401 397 405 423 448 453 452 449 428 401 407 399 391 399 380 378 390 395 405 391 390 392 388 365 379 378 379 382 367 371 370 376 381 364 330 322 -9999 334 353 357 368 375 369 362 352 377 355 377 399 394 382 388 377 386 395 379 374 396 380 385 402 391 396 396 382 382 380 379 383 372 398 390 400 399 411 414 402 417 418 418 410 413 410 409 406 412 407 410 417 414 409 405 396 390 394 394 397 400 398 392 374 372 359 381 364 369 348 
313 314 317 294 276 320 318 314 308 311 318 337 333 320 346 326 337 335 326 330 329 333 334 304 311 313 334 353 368 381 356 362 356 362 372 384 381 380 391 422 412 406 411 401 399 409 401 418 433 430 433 445 434 453 451 426 424 470 469 437 441 444 449 451 457 468 468 440 444 444 452 452 455 454 428 440 455 435 423 423 440 410 406 415 429 417 426 408 425 428 406 401 415 412 427 424 416 448 449 446 417 425 422 432 410 432 397 378 388 373 388 396 381 373 389 387 382 384 387 388 390 374 372 373 367 377 355 335 337 336 352 360 374 361 361 363 372 362 370 371 375 374 396 372 382 382 377 401 399 401 394 401 392 391 401 406 399 405 391 414 407 372 374 374 391 388 404 394 414 411 413 415 413 424 413 433 433 442 433 421 417 412 406 402 396 395 392 396 392 397 397 391 386 391 388 383 380 352 341 363 
313 271 294 323 305 307 323 323 330 339 313 318 331 318 319 337 314 328 335 338 323 320 313 296 295 341 329 356 372 374 373 376 353 366 368 370 393 382 383 408 401 411 402 411 403 422 408 409 418 420 419 430 444 430 424 432 428 429 437 436 438 446 466 463 467 460 450 449 432 436 440 447 457 439 438 429 455 450 445 439 422 413 409 430 426 424 411 396 424 396 413 433 418 415 426 427 424 420 420 436 425 443 418 429 415 409 405 399 402 395 394 364 369 377 386 387 380 388 390 394 395 383 367 368 375 362 337 342 350 345 343 336 369 379 377 359 358 365 407 403 392 376 391 395 378 388 388 386 380 378 401 403 389 379 401 401 406 414 417 408 407 403 393 363 379 396 409 399 405 415 412 405 420 410 415 417 442 456 441 425 422 402 402 408 399 396 390 388 399 392 391 393 384 388 386 380 368 357 349 362 
293 296 288 285 309 325 326 326 333 338 327 326 329 338 339 321 330 334 335 326 327 307 329 286 342 370 371 363 397 403 386 364 351 359 379 386 399 406 387 395 420 396 395 403 400 413 424 407 413 419 440 438 439 443 445 438 430 430 441 445 444 460 464 451 460 460 459 429 432 432 439 439 440 432 450 431 440 450 441 438 419 415 412 431 436 413 415 396 425 396 430 435 443 448 424 441 448 441 423 442 445 416 425 419 421 408 409 406 410 398 397 380 393 387 375 387 385 391 390 387 388 380 370 353 349 351 346 379 363 356 347 329 366 392 385 352 386 363 382 393 373 394 403 387 385 388 386 368 365 404 381 391 408 381 381 397 407 399 406 409 411 377 380 375 368 391 411 411 405 411 418 411 415 417 405 426 442 450 441 432 407 396 392 397 394 403 396 395 384 391 383 389 379 388 382 367 368 361 364 362 
300 301 326 288 310 321 323 336 342 344 334 328 337 337 333 343 339 337 341 341 336 294 311 311 322 348 370 381 395 388 371 352 362 372 396 386 383 393 402 397 397 390 389 399 414 414 412 408 413 426 439 438 439 441 445 445 433 427 447 465 451 453 466 461 451 458 447 456 440 429 435 431 423 434 440 447 453 443 444 422 419 415 446 426 422 417 407 431 427 426 408 413 436 419 418 435 424 448 419 422 422 438 420 435 412 414 405 405 410 402 398 400 395 385 390 383 382 387 389 370 375 382 354 349 348 340 369 388 371 365 351 357 356 389 375 350 363 385 396 402 407 409 405 402 396 398 391 381 378 405 400 401 405 409 389 396 390 392 396 401 421 382 391 404 366 396 396 413 408 412 422 408 402 415 407 408 421 427 428 400 398 381 383 392 391 392 385 392 384 388 391 379 371 371 378 371 365 362 359 351 
303 316 318 326 325 329 335 344 320 337 339 350 319 329 346 329 339 337 338 337 318 313 316 323 324 353 357 376 376 372 361 369 376 402 387 379 373 385 388 396 396 407 402 409 418 419 409 410 412 431 438 438 440 436 415 418 431 432 445 455 442 463 459 453 463 464 466 464 431 438 438 433 442 421 418 444 445 446 441 431 440 438 428 407 434 416 402 395 417 399 403 404 415 444 413 413 421 418 411 425 442 439 425 421 416 395 387 387 401 410 405 406 397 385 365 376 372 379 377 369 377 372 345 352 343 362 363 377 375 391 380 358 371 379 354 367 382 380 395 401 401 412 411 403 381 405 385 373 380 417 407 362 391 401 396 405 407 409 400 404 404 423 374 384 384 394 395 416 417 405 403 410 402 398 403 412 413 407 400 384 369 382 377 389 382 391 392 386 394 392 382 375 364 381 376 371 367 365 358 362 
287 312 332 326 329 336 342 336 339 354 356 341 338 334 337 333 329 334 335 328 341 330 328 328 325 353 365 372 360 364 363 375 371 376 369 379 388 400 395 385 397 401 408 415 435 429 427 408 423 435 438 438 443 430 416 422 424 451 463 448 453 450 446 446 454 461 444 434 438 434 439 458 423 424 419 444 442 440 442 435 439 436 437 411 423 408 401 427 416 435 445 432 425 428 448 432 448 450 426 416 437 441 422 408 394 395 422 365 380 381 394 373 398 386 369 377 374 378 372 377 381 369 358 356 349 383 368 386 390 402 400 373 375 368 360 365 399 411 405 403 398 399 407 410 397 390 392 415 380 376 381 397 400 374 380 389 412 417 407 418 389 419 419 397 404 392 383 416 422 419 407 402 401 401 394 393 389 389 379 370 376 375 387 380 382 389 371 395 377 368 378 384 381 366 364 368 351 349 340 329 
289 317 329 326 334 339 351 356 355 353 324 336 339 340 337 336 336 322 340 334 328 341 361 329 319 338 360 365 367 370 378 386 406 372 374 384 393 394 399 401 393 399 411 427 436 434 419 412 429 424 434 427 425 416 417 422 436 443 452 452 446 441 446 448 443 431 432 438 449 449 462 431 431 443 437 442 437 433 445 440 430 438 437 423 438 413 404 437 429 419 448 438 422 421 455 429 429 413 429 433 442 436 433 399 409 426 421 417 382 378 374 400 373 377 387 384 379 369 379 368 386 379 373 355 352 368 368 384 391 380 373 350 344 365 374 387 378 380 391 397 392 379 405 406 408 405 395 403 382 375 385 416 416 373 382 378 391 421 421 416 389 383 424 403 413 409 398 412 417 405 409 396 405 405 406 417 388 379 373 378 362 378 364 389 384 381 374 374 376 376 364 368 360 363 354 351 353 364 344 338 
316 333 334 337 341 352 349 324 351 350 357 351 351 341 333 333 323 330 326 313 331 345 347 317 306 336 377 378 386 389 400 378 374 376 383 394 409 414 398 378 395 405 426 428 418 408 412 419 447 434 424 442 441 417 421 436 449 449 452 436 440 442 437 442 428 430 440 443 473 460 448 424 420 417 433 444 447 444 436 438 435 427 427 444 400 429 433 441 434 425 429 453 429 429 447 441 432 418 444 447 427 417 410 422 423 393 421 417 409 408 390 399 389 361 374 384 385 379 386 375 386 385 382 369 366 381 372 381 390 379 354 332 337 334 392 402 373 395 382 407 394 395 395 395 406 413 424 390 392 402 389 410 408 392 381 391 387 409 413 414 409 394 432 429 413 404 411 403 400 426 424 416 396 398 397 408 388 393 384 376 375 365 365 371 384 370 374 374 375 373 368 367 365 368 368 370 360 355 354 341 
315 336 340 338 350 314 329 363 356 344 365 352 353 339 329 324 317 326 309 326 348 322 327 307 315 348 370 389 386 380 365 356 396 408 399 403 402 408 396 386 388 411 420 401 410 411 414 445 452 438 441 442 443 420 432 443 457 454 433 419 441 439 445 455 429 439 443 458 461 456 465 422 424 424 436 443 441 426 442 432 441 435 429 424 431 418 437 429 421 429 453 433 425 443 444 450 424 446 447 426 406 428 404 417 426 412 414 406 408 402 391 392 391 386 375 382 388 385 386 383 402 387 375 370 368 380 385 377 370 362 346 320 342 340 357 398 377 400 396 374 402 398 404 396 395 418 396 387 388 396 416 397 398 401 393 382 388 395 399 394 414 417 432 422 423 410 412 416 419 428 428 414 417 397 394 395 397 395 376 375 365 376 382 372 371 373 370 371 370 365 366 369 368 374 367 359 368 345 344 343 
323 300 347 355 332 335 362 357 350 348 363 355 334 325 320 322 321 329 320 321 327 324 317 310 338 355 367 409 366 360 366 385 391 401 413 422 418 401 401 410 410 417 407 407 408 412 435 438 442 449 444 430 417 426 437 445 446 425 415 417 443 443 418 425 435 442 458 455 460 460 436 423 428 437 431 445 436 444 428 429 435 437 437 430 440 442 444 426 424 436 446 439 423 435 424 431 422 425 438 405 410 424 433 421 410 411 405 414 404 401 397 393 383 376 386 369 372 386 389 391 387 386 378 377 388 403 384 366 364 364 356 345 343 346 355 386 377 403 387 401 372 389 372 372 381 386 409 413 388 396 410 412 409 432 413 395 407 418 421 425 424 439 425 428 408 406 408 412 408 417 422 422 400 396 394 393 400 397 396 375 382 369 382 370 377 367 367 370 373 371 368 370 370 373 371 364 346 344 334 325 
337 322 328 317 330 340 344 328 336 348 360 357 327 324 320 325 322 335 322 323 326 334 316 329 356 384 392 373 371 367 364 384 375 392 402 402 398 401 403 415 417 402 398 407 410 446 447 451 447 443 446 430 432 427 436 432 425 417 425 446 441 440 419 427 437 454 461 444 459 439 427 429 432 428 432 434 429 437 434 444 447 444 438 437 443 436 438 446 434 450 448 428 428 437 433 442 433 421 445 418 415 415 425 418 413 410 403 399 403 398 385 395 393 372 371 393 386 385 389 381 372 376 391 374 380 378 383 390 393 376 377 363 362 365 376 374 379 392 398 400 402 369 406 390 410 402 388 409 404 405 408 415 405 404 403 418 417 410 414 423 439 425 410 409 408 404 399 394 400 404 397 395 397 381 380 385 388 379 384 373 379 381 372 370 381 371 364 371 373 371 369 368 383 370 368 357 344 352 323 327 
318 318 315 334 331 331 357 343 349 354 349 349 342 335 330 340 319 343 318 332 331 328 321 349 367 400 379 389 387 377 372 377 400 371 407 408 419 398 404 413 407 405 405 411 446 422 445 447 442 436 435 429 442 438 429 427 415 424 440 427 431 436 420 435 449 458 455 443 442 431 456 458 450 435 429 441 439 437 444 434 439 432 435 424 414 449 418 433 436 444 438 423 444 425 425 436 425 427 423 408 407 411 415 413 406 406 419 408 406 399 379 381 381 380 381 382 385 384 375 372 369 374 378 382 370 377 376 376 390 407 379 381 372 358 375 377 375 377 395 389 384 401 405 406 370 378 395 383 405 413 430 429 437 424 408 407 416 415 423 429 422 415 411 415 411 398 393 395 395 382 411 396 393 382 383 380 374 377 382 379 372 381 371 368 369 368 368 369 369 372 367 364 361 362 369 358 349 350 326 329 
312 327 340 327 343 357 329 339 338 346 356 354 351 342 337 334 314 319 352 325 324 330 333 358 379 396 371 384 378 400 414 414 416 378 418 407 412 399 421 413 414 412 410 448 423 424 440 435 433 430 428 441 432 440 437 429 427 439 441 440 436 418 421 456 448 454 449 448 449 442 446 448 449 432 446 424 428 438 435 442 434 422 406 411 422 428 438 433 446 444 446 420 426 418 418 429 438 435 411 419 410 408 421 399 402 420 409 403 384 398 377 393 397 393 388 380 378 369 362 365 371 374 384 386 380 373 371 389 378 370 391 407 414 361 371 383 362 371 382 388 382 401 375 390 378 415 416 423 405 428 438 450 447 430 420 398 404 416 404 409 402 409 420 421 410 402 394 411 398 383 383 390 384 378 387 381 365 369 388 375 368 374 374 376 364 369 369 374 371 363 368 348 344 349 360 352 335 341 320 334 
309 309 337 335 336 329 327 340 350 352 356 348 352 327 316 314 327 323 335 356 330 334 347 361 389 377 372 397 402 415 426 412 419 404 417 420 400 405 422 410 432 433 414 405 438 437 437 438 428 430 416 421 437 438 436 424 436 436 442 424 436 438 426 452 443 449 451 433 447 450 448 447 446 448 443 422 420 438 440 443 428 408 406 412 432 434 427 435 451 448 443 427 416 443 438 419 411 429 420 431 429 427 419 424 392 406 411 405 397 375 380 374 383 385 380 370 360 356 364 369 371 370 374 370 385 385 384 384 383 385 427 392 380 384 374 359 376 369 377 380 388 377 365 374 387 380 410 420 409 419 440 451 442 444 417 411 402 415 412 402 406 407 409 427 411 407 413 398 403 392 391 393 393 376 375 381 362 372 364 373 379 371 370 380 361 367 367 367 366 363 352 350 351 349 352 344 327 341 348 331 
302 305 314 342 332 332 338 341 344 343 339 333 324 301 308 327 316 329 345 351 333 334 344 358 369 368 372 399 411 419 420 432 430 434 411 416 418 404 409 425 431 425 414 436 427 433 434 431 432 423 416 422 430 436 438 437 433 430 427 436 440 441 429 435 444 436 445 436 445 427 454 444 448 450 416 419 424 445 435 439 427 410 416 428 420 430 429 436 441 440 439 444 440 439 418 431 425 426 419 416 424 420 427 421 392 400 406 413 412 414 394 377 382 374 376 365 369 365 363 369 381 369 369 366 379 376 361 396 404 411 402 389 382 381 377 370 360 379 375 373 373 387 403 388 384 408 404 424 424 427 432 433 439 425 425 410 398 425 405 403 402 400 391 398 420 426 419 406 391 394 391 386 389 380 383 356 357 365 365 359 367 374 378 355 356 358 356 354 354 356 361 357 363 345 344 340 346 343 326 339 
320 326 323 331 324 340 332 332 332 338 328 318 293 333 305 310 315 325 314 349 343 343 358 368 382 370 387 400 427 425 416 422 406 411 407 425 410 407 407 414 423 411 405 424 431 414 438 438 431 424 433 441 436 437 433 422 405 444 426 439 435 434 426 448 455 449 445 434 441 447 438 433 439 426 424 420 443 444 436 428 408 409 416 425 426 439 437 419 432 430 432 430 426 423 410 405 416 424 431 427 416 407 417 418 416 413 389 395 424 422 401 386 384 375 379 375 369 387 373 374 382 382 370 371 375 376 374 402 391 393 394 376 415 393 368 373 385 382 375 388 395 389 386 390 404 407 410 428 436 433 424 419 424 417 422 410 400 408 406 409 408 383 386 392 406 411 415 404 390 389 391 385 381 382 373 365 374 369 370 373 362 370 366 367 359 365 366 357 357 354 365 368 362 347 345 336 335 335 322 316 
330 339 327 330 324 321 326 334 335 324 322 326 308 308 328 336 337 333 321 319 334 355 359 376 386 381 407 405 415 425 433 411 409 415 413 415 413 412 413 418 417 410 406 413 421 406 435 425 427 443 442 440 441 431 428 408 411 421 438 447 431 438 447 448 441 433 411 448 437 452 432 425 439 411 422 441 418 421 437 425 398 414 420 427 432 437 420 441 441 428 421 421 429 410 413 413 422 417 427 422 426 391 421 405 404 406 403 391 395 406 397 393 379 379 380 379 378 370 389 376 367 381 372 362 394 393 384 389 380 414 421 393 390 382 376 409 386 393 380 377 387 394 384 389 403 414 423 433 453 435 426 419 417 407 400 403 405 402 409 395 382 384 388 387 388 398 405 405 381 387 389 375 384 381 372 380 377 376 351 374 360 349 361 367 368 373 362 361 354 355 354 353 358 344 341 336 344 339 320 314 
322 329 331 332 327 318 327 330 323 324 336 300 304 326 330 343 343 323 311 327 354 348 379 374 399 397 394 415 427 427 420 415 415 420 421 425 433 431 423 408 431 433 436 432 435 429 420 417 438 416 444 437 434 423 398 406 442 435 434 442 434 443 446 441 430 410 408 425 444 429 431 438 430 418 418 419 428 439 438 421 393 444 426 424 441 432 428 421 437 420 420 418 429 416 426 423 428 405 437 429 424 388 401 410 403 409 412 388 378 377 383 391 383 385 380 380 384 377 369 372 387 388 394 395 398 404 371 376 397 422 394 395 394 396 386 388 389 380 377 385 385 387 395 401 403 422 431 444 437 432 422 421 410 406 395 404 403 404 382 391 391 383 389 384 381 387 385 394 384 381 379 374 384 372 377 371 372 365 360 356 361 351 363 367 367 370 363 362 355 356 368 362 361 339 337 351 350 358 322 314 
329 345 334 317 322 321 324 326 335 322 312 306 313 351 336 345 334 340 350 332 350 335 375 383 388 391 397 403 415 418 426 418 420 418 425 436 431 433 431 413 430 421 426 440 420 414 408 435 419 417 425 428 422 414 399 399 406 434 441 424 435 444 450 446 425 418 426 434 444 447 431 431 425 415 419 422 432 434 438 411 405 423 439 423 424 434 425 421 420 428 426 428 430 418 426 423 422 431 406 427 422 401 419 399 408 419 403 393 384 368 380 378 383 368 362 372 373 382 390 363 378 376 375 399 364 372 384 405 404 408 392 398 401 407 411 393 376 383 379 392 384 391 390 396 409 434 436 434 422 411 410 417 401 396 403 400 405 371 366 384 386 381 380 383 381 377 -9999 361 380 386 381 374 378 363 372 361 370 368 372 360 358 355 358 350 357 362 360 371 360 357 355 362 360 363 354 360 347 348 330 334 
340 328 331 331 314 325 339 329 330 319 312 312 331 359 340 334 374 348 353 339 355 337 346 374 381 391 407 400 403 412 417 415 419 414 424 436 436 426 431 411 404 426 420 423 415 422 420 411 421 430 439 431 428 405 421 408 434 437 415 410 430 440 443 441 429 437 422 429 442 442 443 423 420 404 413 422 425 434 435 412 405 415 428 439 425 422 421 430 424 422 412 431 436 423 426 424 411 408 399 425 423 393 416 399 399 419 439 412 387 367 353 359 361 351 365 385 371 372 383 389 394 379 394 400 405 411 418 427 398 438 409 432 436 449 406 396 394 391 387 390 391 390 392 396 424 439 429 416 411 398 405 402 396 398 400 388 371 392 379 379 385 387 370 377 382 365 -9999 -9999 372 384 384 378 373 371 367 369 370 360 369 367 354 350 357 348 353 368 359 363 355 368 366 359 348 350 354 347 342 349 357 358 
323 318 316 312 332 333 331 327 325 334 338 322 339 354 354 351 380 350 372 348 337 355 352 356 359 387 393 404 408 411 416 413 428 414 428 427 429 430 426 395 427 429 428 425 417 402 411 404 431 437 420 421 429 410 426 423 427 436 434 415 411 430 435 444 439 438 401 413 433 434 430 422 416 403 405 415 423 435 437 412 401 409 421 418 417 420 421 427 429 418 428 426 417 405 427 396 416 423 389 396 414 398 396 408 389 393 421 404 372 366 360 348 353 375 387 375 370 375 384 397 396 391 387 396 394 417 399 402 399 423 413 414 420 412 401 399 405 390 397 386 403 395 385 386 396 416 407 400 400 398 407 396 395 397 386 386 375 374 374 363 374 376 376 377 380 373 375 383 390 391 382 382 359 358 358 362 362 366 369 358 354 351 357 354 354 369 358 352 354 361 361 358 336 356 365 346 330 353 359 337 
321 315 314 321 330 330 338 337 334 342 330 325 343 341 361 337 350 361 361 361 362 345 358 357 359 370 385 396 409 420 404 402 420 422 420 427 425 417 416 399 430 425 425 427 427 419 428 410 433 419 412 427 429 418 425 422 430 432 434 414 437 433 435 436 429 412 434 405 415 422 428 442 408 417 409 411 426 420 441 415 404 411 445 424 435 415 435 414 427 422 412 423 419 421 395 412 408 423 391 407 427 400 418 390 384 384 388 383 359 345 358 363 364 374 370 376 379 391 385 389 381 409 410 394 385 396 405 440 396 444 429 443 446 415 400 406 401 411 395 401 431 398 383 373 365 390 390 396 393 393 397 383 387 387 378 357 363 354 -9999 353 363 374 371 363 366 375 387 394 397 394 387 375 368 370 371 354 362 363 359 350 348 353 354 355 358 369 368 353 356 361 362 356 340 336 373 348 340 356 341 319 
323 318 312 326 329 321 316 324 332 339 319 318 340 348 340 338 350 352 375 365 353 389 370 378 364 366 378 385 406 417 388 411 422 422 420 418 410 402 392 426 421 413 414 433 433 430 428 432 430 425 418 429 427 425 426 429 436 435 424 427 428 432 423 422 424 434 423 403 415 426 441 436 430 428 419 422 416 429 435 416 399 414 419 412 416 425 429 407 421 415 418 421 418 411 402 419 399 418 400 401 408 420 406 398 385 380 387 372 355 362 363 389 374 371 373 377 384 389 398 387 402 411 388 399 422 411 407 399 413 441 429 448 407 447 417 407 416 403 400 410 421 411 404 372 352 362 370 378 391 394 387 373 364 383 359 -9999 337 355 350 354 353 362 352 358 356 377 378 382 375 371 364 356 361 346 367 345 349 358 355 344 346 350 357 351 357 368 374 357 350 356 359 370 345 343 352 334 333 333 328 331 
315 323 318 317 318 318 313 329 330 325 321 328 323 326 332 363 365 357 392 375 360 377 370 383 405 409 381 384 409 383 386 396 401 421 409 407 412 407 403 408 409 435 408 418 421 434 432 429 413 424 440 429 424 403 438 430 432 420 411 418 419 433 428 406 428 411 421 409 428 426 424 435 407 403 408 414 412 428 422 397 397 406 411 411 411 404 428 418 408 415 400 399 396 401 405 401 419 383 402 413 390 402 401 402 393 383 388 380 362 370 369 371 379 385 376 385 394 395 391 405 406 386 399 429 427 437 408 409 428 414 442 414 412 427 408 415 430 416 436 408 402 412 402 376 379 359 366 360 391 384 381 387 380 360 338 333 354 346 340 332 345 347 352 357 360 367 374 375 369 366 350 -9999 348 353 358 347 341 366 371 349 346 352 351 355 353 354 354 349 371 356 358 360 347 346 352 356 334 333 326 323 
315 288 308 318 320 308 328 322 327 325 323 302 318 323 340 363 376 371 372 380 363 377 374 409 404 418 407 394 391 383 412 388 397 406 404 410 399 392 404 406 432 428 430 434 426 431 438 396 409 428 436 425 420 412 396 415 424 418 407 396 431 429 420 431 418 430 414 425 430 415 410 420 415 403 397 408 410 426 406 411 414 406 408 412 406 399 405 403 398 418 423 402 395 418 419 393 404 394 389 384 402 387 394 376 374 379 389 389 399 377 373 370 379 385 392 404 397 400 395 421 422 422 409 401 427 434 428 423 438 404 434 426 432 438 402 443 439 437 404 398 390 390 391 396 398 378 353 367 380 380 367 354 354 -9999 -9999 325 341 345 346 357 355 358 367 358 358 380 380 372 364 356 352 336 -9999 351 355 345 338 343 349 353 353 349 347 351 354 358 361 352 350 365 353 343 342 346 344 363 332 329 326 331 
304 291 317 309 330 307 310 307 315 322 322 326 334 354 372 371 377 376 407 373 389 390 380 409 385 407 405 393 392 410 391 384 393 423 408 405 424 424 429 417 434 432 430 430 420 414 407 421 432 429 428 427 419 424 429 433 413 405 420 423 416 420 439 409 417 435 419 417 399 402 433 430 424 408 419 416 407 413 405 423 402 404 407 408 400 399 391 389 404 416 425 418 403 404 418 400 386 386 388 393 388 389 379 368 366 383 393 397 393 407 381 374 374 389 410 402 410 421 399 404 408 413 418 418 429 437 439 427 431 430 420 428 422 430 422 430 414 418 410 402 398 400 405 407 411 403 371 364 351 -9999 -9999 -9999 346 345 355 344 350 357 360 363 367 375 370 359 362 371 370 366 361 357 364 345 348 345 347 353 355 361 344 355 365 354 346 355 370 367 368 361 361 357 355 368 341 342 343 356 333 330 323 326 
301 305 297 326 315 321 324 308 319 318 326 342 357 366 372 379 379 388 405 397 412 410 398 398 401 407 400 378 360 402 382 416 395 415 383 399 422 423 415 406 436 428 423 422 430 419 404 415 421 432 414 431 430 408 414 418 415 417 413 409 424 428 414 429 416 418 421 416 411 401 425 430 415 417 417 418 402 403 406 414 419 397 397 400 408 403 392 384 395 409 414 411 418 386 407 389 379 382 392 394 385 366 368 374 378 385 391 389 386 408 390 381 401 401 397 392 398 417 396 410 437 399 407 429 429 407 420 436 438 435 421 406 421 423 410 425 397 407 413 408 404 404 414 412 409 398 393 387 387 371 364 359 365 352 355 346 358 361 366 375 380 380 383 360 354 375 379 373 373 371 364 352 349 -9999 336 348 355 364 359 363 365 355 369 358 352 366 367 364 362 359 355 362 357 341 343 352 328 328 324 352 
303 296 291 303 309 319 318 311 316 318 332 350 367 371 371 380 390 397 412 419 410 413 401 385 402 411 396 378 406 400 415 393 389 418 412 408 419 407 425 420 419 428 421 416 422 411 402 430 420 431 420 437 426 419 423 414 405 414 417 408 430 427 417 417 405 435 416 419 418 409 416 420 405 413 412 403 408 406 394 406 406 411 408 411 400 391 382 390 412 418 399 408 419 387 377 382 395 371 386 395 382 372 376 386 369 386 388 379 389 379 364 401 411 410 412 405 407 420 399 435 437 405 416 431 431 429 423 432 433 425 424 422 421 422 425 400 391 398 413 426 426 425 420 410 402 400 375 388 388 388 372 363 356 347 355 359 358 373 372 378 387 385 381 378 375 367 368 371 371 369 364 349 340 322 -9999 339 339 358 363 362 355 358 365 359 363 358 364 365 343 346 352 346 346 342 338 332 330 328 319 354 
304 296 302 308 304 318 326 316 314 328 332 350 366 376 386 384 387 397 399 403 410 405 389 380 399 390 406 396 402 399 397 408 413 411 402 415 423 389 426 429 424 423 427 413 413 417 407 404 424 414 418 415 432 418 410 411 402 405 418 397 431 410 424 426 425 414 407 417 421 419 414 415 417 406 424 408 402 412 404 400 407 406 408 403 396 385 390 387 407 412 408 395 401 400 388 383 375 377 391 391 380 380 379 375 377 374 379 381 371 366 396 384 399 389 385 396 405 425 402 415 413 434 426 431 419 420 429 430 431 427 422 423 407 393 390 405 396 399 419 429 424 429 423 426 410 403 395 362 370 376 363 360 364 368 360 357 371 363 377 379 377 387 383 371 381 379 379 368 374 366 355 360 349 338 330 353 351 364 364 357 359 356 358 361 363 352 358 361 357 339 348 347 345 336 334 327 327 335 334 333 
313 300 293 300 312 317 327 313 333 327 329 353 373 374 379 386 388 392 398 391 400 399 377 368 387 396 386 407 403 400 382 412 403 411 416 420 398 424 423 431 436 419 428 420 421 418 416 405 418 416 407 411 425 431 434 437 417 398 409 405 423 413 418 396 397 398 413 412 414 411 413 411 414 412 415 407 402 405 404 402 404 409 415 405 388 381 383 385 410 411 407 405 388 406 411 396 378 385 378 383 378 374 378 378 383 384 388 396 380 374 377 384 388 389 370 391 418 411 413 430 410 406 431 417 434 438 430 430 428 425 418 400 389 392 406 407 404 411 417 432 423 420 425 411 402 395 377 384 375 352 353 360 372 374 378 368 376 377 379 374 381 383 382 383 373 371 365 376 371 373 360 361 361 352 345 349 348 365 364 356 359 363 357 360 354 354 344 364 358 358 348 344 354 339 342 324 325 337 345 344 
311 296 286 295 310 314 312 326 322 334 334 362 372 374 383 387 387 380 382 393 395 379 372 391 383 411 397 400 397 405 394 413 404 410 424 424 392 425 421 424 427 419 406 404 427 423 415 396 381 418 413 402 414 436 440 451 416 399 420 423 395 419 428 420 394 405 417 414 414 411 415 410 410 399 412 408 403 406 401 401 405 413 418 410 388 381 383 399 409 388 390 382 383 403 412 403 391 371 381 374 385 385 382 385 380 386 400 409 398 386 378 382 365 384 383 393 380 413 430 434 406 403 407 431 435 443 434 431 426 423 417 402 391 401 415 406 413 414 412 413 415 412 420 404 402 396 390 380 367 348 352 362 371 384 379 375 374 379 381 369 372 373 379 375 372 366 365 371 371 365 368 348 369 358 340 346 348 351 360 360 347 356 356 360 355 364 352 343 344 355 350 343 341 333 331 338 349 350 346 346 
284 289 328 317 310 316 337 329 329 343 356 365 372 377 387 383 386 380 393 413 400 399 406 410 372 385 403 405 407 388 388 415 404 398 432 408 430 429 420 422 415 412 404 427 417 408 426 410 394 390 416 416 410 426 436 442 408 400 403 418 423 409 410 405 402 409 420 416 412 405 410 398 399 404 408 408 399 408 403 403 403 410 410 408 390 389 404 397 383 378 371 373 390 396 399 404 385 379 378 366 384 385 381 381 380 396 399 396 394 384 377 378 372 388 388 407 427 404 415 434 436 440 413 437 396 423 431 432 428 426 416 404 393 414 413 413 418 418 405 407 399 397 404 396 383 397 384 360 365 341 369 353 361 372 380 380 379 381 379 376 372 362 365 374 375 376 372 374 370 369 372 371 367 352 338 346 340 350 360 361 361 360 355 350 363 358 359 352 345 355 353 345 336 334 326 335 345 350 345 331 
287 307 315 318 321 323 340 331 345 371 361 368 371 379 388 383 386 385 388 402 404 398 405 406 407 395 403 406 390 412 403 388 393 420 431 432 429 427 421 419 422 417 413 427 422 425 428 412 397 403 407 406 408 414 419 420 396 398 395 408 423 409 404 400 412 415 411 409 395 398 396 400 396 404 404 414 410 404 402 408 406 414 418 403 399 397 385 391 387 376 394 377 388 386 390 389 383 380 383 373 388 390 388 385 382 377 392 391 384 374 366 377 389 394 388 411 428 437 424 410 439 419 431 428 422 408 417 429 425 421 419 395 404 418 416 419 417 410 410 404 398 415 377 376 388 392 391 393 364 365 366 354 362 375 384 385 380 381 381 361 370 378 372 373 378 376 366 380 372 359 370 367 367 347 339 350 350 348 357 353 362 359 355 361 361 364 354 346 344 349 353 337 329 334 342 334 338 354 351 351 
308 320 322 328 326 323 343 342 383 382 378 375 384 390 388 389 386 384 391 410 409 398 391 400 406 399 405 408 407 412 412 421 426 430 427 431 433 431 419 415 395 401 410 404 419 423 427 410 390 385 401 392 392 404 409 407 402 386 404 400 399 417 402 394 404 399 390 407 407 395 388 391 394 403 404 406 407 412 415 417 411 419 413 397 405 405 403 400 400 384 379 383 374 380 381 383 386 388 395 394 386 392 391 398 383 385 385 377 401 369 382 378 387 378 387 429 412 426 438 425 407 434 424 403 424 416 429 430 426 414 405 399 413 417 419 422 412 403 414 410 387 388 399 402 384 386 372 380 372 362 367 362 368 374 380 379 389 376 377 373 371 370 370 367 378 373 376 371 362 359 370 368 365 363 358 330 338 354 360 355 362 357 357 357 360 360 363 361 336 338 338 350 335 340 336 333 334 353 346 351 
315 326 324 322 330 329 339 354 363 370 373 381 377 379 385 388 387 401 400 412 407 399 402 403 410 396 411 408 410 414 411 424 424 422 423 426 425 411 401 395 401 411 415 415 418 428 425 403 372 390 414 413 406 400 410 399 406 395 401 395 409 397 394 402 393 399 404 395 390 394 395 388 401 401 398 398 402 406 410 411 413 409 401 407 403 389 409 395 402 399 390 392 380 384 376 380 368 395 398 386 389 387 394 404 400 391 384 378 384 378 387 387 372 379 400 431 425 428 424 431 411 407 404 413 416 415 428 431 432 414 402 405 409 415 415 405 392 413 417 413 385 386 386 400 388 381 382 368 378 368 362 368 373 371 375 381 385 383 377 370 381 378 366 374 372 370 371 371 363 372 373 369 359 364 335 351 331 328 364 362 358 358 352 352 358 361 361 337 337 341 353 353 361 336 333 327 340 346 351 333 
321 336 341 333 325 335 347 354 366 359 364 381 390 396 387 387 403 423 406 405 413 403 411 403 398 396 389 417 417 413 410 422 424 416 427 405 412 406 418 425 415 404 420 416 426 426 416 403 393 400 392 400 427 395 403 403 397 404 385 395 388 396 400 397 384 397 404 404 392 395 389 390 387 402 393 395 393 399 410 402 411 400 403 392 396 386 403 395 401 400 396 383 384 386 365 373 374 382 368 374 376 381 389 402 404 396 391 391 398 380 379 378 373 389 422 430 428 432 411 417 415 420 427 422 422 424 416 426 413 406 406 407 412 409 403 398 405 419 415 418 383 387 391 383 368 374 378 375 367 373 373 370 375 372 373 374 377 376 384 376 375 379 368 373 367 368 362 352 360 372 371 368 374 372 340 344 331 323 355 334 333 339 359 354 359 350 353 346 347 354 353 343 319 324 338 318 355 340 340 325 
349 339 368 363 355 338 338 340 349 349 375 372 403 389 388 397 407 421 410 399 401 395 396 408 408 413 384 408 410 425 412 418 423 401 406 402 407 416 412 412 418 420 422 420 422 414 407 408 406 382 394 394 418 394 390 391 394 395 393 378 396 400 399 400 399 388 400 399 396 389 391 396 390 396 392 374 392 407 404 386 405 402 381 386 386 387 394 388 399 387 386 375 382 386 387 368 387 372 374 368 366 375 384 389 380 377 388 387 376 383 386 387 385 398 421 409 409 432 433 424 433 425 413 422 426 425 427 416 399 401 400 405 405 399 402 417 403 422 391 390 379 392 386 375 377 373 369 381 371 379 380 370 372 373 376 375 374 377 376 374 382 375 370 376 372 372 368 367 370 370 369 367 375 361 357 338 327 299 333 337 330 345 360 355 361 358 361 357 348 351 338 329 318 340 331 320 351 353 338 333 
324 327 364 348 352 362 355 342 354 357 367 387 406 402 394 401 416 408 413 395 390 388 401 415 413 410 408 407 400 392 425 423 396 396 395 394 418 409 399 428 423 425 419 394 393 396 404 408 404 389 396 394 404 417 422 388 395 390 385 376 391 398 397 394 396 393 396 392 395 397 397 397 391 387 385 386 402 403 392 396 401 409 377 376 381 384 392 387 381 375 361 370 380 387 386 388 385 374 363 364 368 371 380 373 366 383 377 377 364 389 394 407 413 410 411 408 390 399 437 419 431 420 421 430 435 407 413 414 412 395 401 405 402 404 413 416 404 403 397 386 404 366 384 382 379 375 380 370 374 373 380 367 364 364 371 376 374 378 377 376 385 388 383 380 372 366 365 366 365 370 368 373 364 363 352 338 338 -9999 324 327 351 348 352 361 359 357 354 358 353 333 335 338 315 329 341 320 360 340 352 345 
321 321 331 357 361 358 383 351 359 365 367 373 393 400 400 417 393 399 413 411 396 393 400 414 414 415 417 422 419 422 401 403 404 392 415 422 402 405 408 408 398 407 416 411 410 398 399 415 415 401 395 403 392 393 403 403 401 389 381 379 381 383 391 398 396 391 391 392 381 372 391 388 393 403 389 389 396 401 391 395 397 400 402 375 396 379 387 388 377 359 364 372 368 393 401 393 393 364 364 364 378 384 389 365 374 371 371 391 394 385 417 390 412 411 394 399 402 410 433 423 426 422 422 416 397 406 417 416 426 428 396 405 401 412 414 418 402 391 402 385 392 379 389 380 381 379 370 374 372 379 383 370 366 366 367 373 378 374 374 374 384 382 381 381 372 370 359 369 371 365 369 373 373 360 331 336 339 -9999 323 343 343 355 354 361 359 358 360 358 357 335 333 341 313 340 354 366 358 340 322 296 
350 339 350 348 347 351 362 357 360 371 369 373 396 401 403 393 406 383 408 412 400 391 396 418 402 399 400 410 415 404 405 393 397 422 415 417 411 404 390 397 395 403 383 379 399 395 407 418 411 418 391 388 383 393 392 395 401 384 384 382 376 375 389 390 401 401 399 403 409 396 391 393 401 402 391 375 395 395 390 385 410 399 396 398 391 379 376 374 375 373 371 375 373 384 393 390 388 359 358 376 383 381 376 379 375 363 368 378 381 403 396 402 398 388 389 398 406 399 405 425 403 435 415 422 402 407 412 433 439 419 426 405 392 406 418 395 391 390 398 396 384 367 373 385 385 383 374 367 378 388 383 377 367 357 362 366 375 372 366 370 378 381 378 375 371 371 372 369 373 375 371 374 371 362 339 339 331 331 347 -9999 326 338 355 363 359 359 361 359 353 331 328 333 318 321 359 341 364 350 296 339 
352 335 333 343 341 367 350 359 367 369 370 373 370 380 404 377 390 418 386 410 389 393 407 413 410 419 417 414 407 420 397 403 417 414 411 412 406 406 407 403 393 400 392 386 401 395 402 400 378 393 390 391 388 374 398 377 370 383 386 382 399 396 385 402 404 400 407 414 412 407 398 384 394 398 392 387 376 387 399 384 411 398 400 390 378 370 369 377 364 370 365 377 387 388 394 384 371 363 358 366 376 375 372 391 377 377 380 401 421 397 442 432 396 404 421 423 415 430 434 411 426 419 421 424 419 408 413 430 433 429 404 419 391 411 407 390 391 384 376 378 384 391 390 387 385 385 385 377 374 383 381 379 357 360 359 368 372 373 368 360 363 370 375 372 364 367 370 374 377 376 369 377 362 361 350 340 335 338 345 318 -9999 344 355 358 362 359 361 361 347 338 332 319 304 332 350 367 346 314 326 339 
332 334 342 369 366 345 353 361 366 373 374 375 376 380 380 383 418 409 409 412 384 386 415 421 418 403 410 406 409 400 406 410 416 402 399 413 403 411 417 420 418 409 392 394 401 389 379 376 407 405 388 396 402 392 373 376 380 385 377 384 390 394 394 389 383 392 386 401 406 403 399 384 390 383 372 370 390 382 391 388 394 403 401 392 377 372 372 359 359 360 371 379 391 399 391 383 365 359 373 381 374 379 369 381 380 390 399 444 421 428 433 398 399 422 436 419 429 440 419 437 425 400 413 420 434 419 425 406 423 413 405 400 402 410 422 408 401 391 396 388 386 385 374 387 383 380 388 384 377 386 385 378 369 359 365 360 371 371 361 364 364 369 366 367 366 368 362 371 371 377 381 374 372 364 339 332 333 332 342 340 338 355 350 365 362 350 359 355 354 347 341 309 326 341 358 371 362 342 335 358 
331 332 336 343 347 357 364 382 387 373 377 379 379 381 395 406 411 403 412 392 386 422 416 415 415 418 414 412 418 408 399 412 407 399 403 394 416 401 406 412 415 411 389 383 379 373 391 407 413 395 392 397 381 389 389 383 378 380 379 376 401 405 398 380 372 372 373 390 394 391 393 387 387 384 384 376 392 388 394 393 402 408 416 404 379 375 373 357 362 374 376 383 384 398 392 388 382 375 374 384 374 373 380 382 409 437 443 442 446 433 406 391 410 441 442 428 434 437 440 417 410 423 407 411 428 431 427 415 420 411 402 399 399 403 405 413 411 402 400 399 387 383 387 380 373 386 377 383 382 378 394 388 370 365 365 365 371 373 376 367 366 366 360 367 364 365 369 369 367 374 374 369 366 353 349 338 335 339 337 343 343 335 357 355 355 346 343 346 343 337 322 299 336 347 368 346 335 327 338 384 
331 343 341 352 346 376 378 381 366 375 385 383 385 397 398 399 405 395 389 390 412 418 417 416 417 414 400 398 406 405 415 402 398 402 408 407 414 397 408 418 417 397 405 387 406 397 398 402 379 384 397 393 385 383 381 387 382 386 387 380 393 408 411 408 393 383 375 403 402 400 379 380 381 380 382 377 392 379 392 384 389 416 429 407 388 392 377 367 370 367 384 378 379 380 384 400 397 391 412 390 383 379 388 422 449 445 439 440 434 431 397 393 431 437 456 425 427 444 424 437 432 419 415 407 414 426 424 419 414 407 403 400 397 394 393 396 396 398 399 388 394 385 392 373 395 383 382 385 387 398 395 388 370 373 372 366 358 376 377 377 376 368 350 369 365 371 364 362 360 366 369 368 363 360 343 342 337 341 346 347 340 350 357 359 355 347 345 356 357 347 342 331 340 357 364 334 336 373 371 412 
359 334 364 355 347 353 356 364 370 377 392 396 393 393 399 380 381 383 381 379 411 410 413 417 397 402 403 401 413 399 394 386 405 402 403 412 413 405 398 391 382 374 399 390 385 393 379 381 401 384 391 382 389 380 387 386 378 381 383 386 394 402 398 395 399 412 397 366 370 400 381 385 381 381 379 392 394 391 393 388 391 398 417 409 396 388 376 381 374 368 364 367 370 376 384 388 380 386 387 402 392 406 413 430 436 440 432 429 418 399 386 423 435 446 454 426 421 423 426 434 443 438 423 413 409 424 431 425 415 404 391 391 385 395 398 396 397 395 397 390 396 398 391 384 389 387 374 386 398 395 391 386 357 361 378 372 363 379 382 390 386 375 349 359 365 373 375 376 372 356 364 364 348 364 354 342 343 344 349 346 333 353 343 356 356 344 343 352 344 355 363 365 359 360 344 307 336 357 386 382 
355 346 370 369 373 367 358 365 367 376 376 395 378 385 375 375 403 407 403 388 388 409 406 413 406 410 396 411 401 396 394 386 393 399 413 410 406 399 387 384 385 393 388 405 380 399 383 386 389 386 393 384 383 389 383 380 384 382 379 385 387 381 368 388 404 417 408 393 371 392 394 379 383 382 389 393 390 390 390 387 376 382 395 404 402 386 377 377 394 386 372 363 356 363 398 383 375 370 371 386 402 398 414 414 423 427 419 417 385 384 414 431 444 444 453 440 431 431 439 439 432 437 420 436 420 407 420 423 418 418 395 385 385 387 404 399 391 392 388 397 398 404 398 383 397 378 370 376 386 391 396 392 378 378 362 375 377 381 383 380 367 357 358 367 368 377 378 383 378 365 354 362 362 359 353 341 346 347 348 340 345 350 350 352 356 337 341 345 360 364 370 371 364 349 326 311 351 377 391 368 
349 368 354 371 361 359 363 366 370 370 374 371 369 387 372 377 395 392 399 403 386 386 409 409 408 407 401 401 385 392 398 411 401 403 417 403 393 401 397 383 403 393 391 392 392 377 386 387 386 387 387 384 384 383 385 384 385 390 383 385 373 364 395 391 402 402 401 388 393 395 392 392 388 388 391 391 387 387 387 374 376 384 369 389 391 369 365 376 386 381 363 371 373 362 398 375 376 388 388 376 394 403 417 421 424 424 412 408 381 410 432 442 454 455 450 445 428 429 430 419 428 438 431 421 409 409 416 425 430 410 395 406 401 397 390 391 398 387 384 400 398 406 391 384 396 394 390 392 380 400 398 395 393 374 388 386 380 383 380 376 370 367 369 371 365 371 378 376 371 349 348 355 355 343 336 345 337 336 335 343 350 351 350 342 343 339 339 338 352 355 363 361 349 339 314 330 361 376 367 361 
362 367 362 370 365 371 381 364 367 367 369 371 376 371 383 375 393 395 393 380 390 395 410 403 409 409 400 393 405 415 402 411 397 400 383 411 385 403 383 384 408 408 380 381 376 374 394 394 386 387 388 386 391 394 393 385 388 399 383 376 377 363 371 380 388 388 381 385 386 410 413 397 398 397 402 401 379 382 383 385 381 382 351 363 373 369 368 363 353 369 359 353 359 356 362 388 387 392 386 392 394 397 405 409 416 411 398 389 406 427 438 449 452 456 448 443 436 433 427 419 428 430 423 421 419 415 416 425 427 422 414 418 411 407 397 409 404 399 404 396 401 410 408 394 398 394 389 397 400 393 397 400 394 388 389 382 379 374 371 375 378 371 372 367 362 363 360 375 369 361 347 352 354 357 358 346 338 350 350 346 347 339 340 352 350 351 348 350 348 354 356 340 338 318 314 331 360 393 368 353 
358 357 346 368 371 374 372 364 365 379 368 374 380 381 379 383 389 374 375 379 388 395 387 382 408 384 390 384 395 396 393 400 397 381 410 386 377 392 396 402 387 391 388 389 394 393 386 392 386 387 387 384 395 398 388 383 385 384 395 377 376 389 391 394 391 381 376 382 392 405 415 409 397 392 404 415 390 383 380 372 366 363 351 342 361 368 377 370 353 382 358 352 389 394 379 389 396 400 388 375 382 387 413 398 418 394 393 390 409 429 453 455 451 444 433 446 437 429 428 428 423 424 419 430 432 424 426 417 426 425 427 415 410 412 412 404 408 401 403 405 408 410 402 396 381 396 400 397 397 397 400 396 394 380 388 388 376 375 384 378 379 379 383 379 373 366 371 362 354 361 354 349 350 355 356 353 346 350 340 349 346 347 349 346 345 353 342 349 344 344 346 336 330 300 316 335 370 377 363 343 
357 347 341 346 368 368 367 373 372 372 379 370 372 383 373 376 371 376 382 383 376 375 373 373 372 372 379 381 379 378 378 392 393 389 382 379 387 373 404 383 388 385 374 378 393 380 377 389 387 375 380 385 386 399 388 393 398 383 375 380 392 388 383 391 390 384 372 373 384 390 396 396 389 389 390 412 389 380 378 372 376 350 353 360 365 373 369 374 383 380 389 366 376 383 380 396 408 394 405 411 399 412 419 409 403 403 379 402 427 436 445 438 434 438 437 437 438 438 438 426 432 422 412 417 422 416 420 425 432 429 409 400 416 401 414 393 408 396 399 407 408 408 393 396 392 397 402 397 398 396 390 384 389 385 387 375 389 389 385 381 383 382 388 385 373 372 375 364 357 356 352 352 350 350 353 337 337 348 347 346 344 339 352 350 350 335 338 342 346 343 342 338 316 318 329 346 355 358 359 342 
342 344 342 338 349 349 356 360 375 374 372 373 372 375 372 361 363 381 383 382 378 374 374 377 365 369 373 377 380 384 383 379 375 383 379 383 387 384 396 389 380 386 390 387 367 360 376 384 383 387 385 387 393 392 391 391 388 363 361 373 395 381 388 381 394 376 374 387 365 385 391 385 377 371 380 391 385 374 369 379 369 350 363 362 364 365 365 382 380 390 373 384 383 382 374 386 394 389 402 411 429 427 424 398 387 378 401 421 433 435 440 436 435 433 428 431 441 446 441 432 423 407 409 416 420 422 411 399 413 424 407 402 396 411 396 406 399 400 396 401 412 398 391 393 394 398 401 407 403 403 397 394 388 382 376 375 385 382 386 384 383 386 386 380 376 374 380 373 362 353 350 347 351 351 356 342 337 337 346 337 337 342 338 342 331 332 338 343 344 338 339 333 328 296 306 316 344 372 361 322 
346 346 342 342 346 346 353 352 354 377 369 361 368 367 372 379 370 375 383 378 373 394 392 382 364 365 369 372 378 382 380 380 374 395 381 391 386 385 382 372 365 377 380 385 389 384 383 379 383 390 383 385 385 385 380 397 351 371 364 382 396 393 385 382 381 377 380 390 364 375 374 374 363 370 380 384 372 370 365 360 356 346 352 367 370 370 370 372 389 383 396 377 372 377 396 367 384 396 408 415 431 425 411 402 385 399 416 445 445 444 441 437 437 444 424 426 438 433 435 433 417 418 416 421 422 409 405 421 399 420 408 421 397 404 400 403 400 399 399 387 396 403 403 392 397 396 405 401 403 405 400 395 385 377 379 370 379 384 390 395 394 392 391 378 379 379 373 368 337 348 351 355 356 357 352 337 339 339 342 337 339 341 338 340 329 332 335 338 332 340 339 334 336 298 305 322 343 372 355 336 
339 334 346 346 346 348 348 343 345 363 364 376 373 364 358 357 377 379 380 378 388 382 373 390 363 363 390 393 381 382 382 378 375 372 385 374 386 383 378 371 374 378 384 384 390 383 384 391 386 392 381 377 378 381 390 362 386 366 374 374 386 382 377 377 374 393 373 366 391 368 371 382 366 386 374 373 381 364 364 357 347 340 351 366 367 369 367 382 381 383 379 394 379 377 365 361 377 425 406 408 407 407 397 387 390 426 441 452 448 445 438 434 434 434 423 426 431 430 430 430 419 419 408 424 416 405 388 407 423 420 420 405 414 407 397 394 398 402 398 398 394 389 389 397 397 390 400 398 406 412 400 393 381 376 375 373 377 388 395 388 396 394 393 389 384 374 375 360 359 352 349 354 335 339 337 337 334 337 333 334 339 341 344 346 328 327 334 336 336 339 339 337 330 321 299 334 362 371 343 305 
324 318 327 335 342 341 344 342 343 348 362 363 362 374 358 358 351 350 364 386 379 372 389 392 361 386 385 383 368 377 379 382 377 371 378 365 378 371 375 375 378 379 378 383 382 386 386 391 389 375 387 378 377 380 384 361 389 374 370 369 399 380 366 364 381 382 381 389 391 384 388 364 370 368 376 367 385 369 364 347 331 341 348 357 371 376 375 380 387 396 386 384 384 375 364 380 392 406 401 400 423 400 392 393 413 438 448 446 446 442 437 429 429 425 442 425 442 426 417 425 417 410 413 403 401 404 415 394 396 391 402 408 404 402 399 403 392 388 395 401 396 393 395 394 403 385 391 399 397 410 405 387 382 374 382 381 402 400 391 388 388 394 393 391 385 371 362 355 358 348 351 354 341 353 346 345 338 336 332 333 336 335 348 345 334 332 333 332 337 342 344 337 338 318 304 338 363 348 333 292 
319 311 324 338 342 342 341 341 341 342 349 360 359 361 363 361 353 348 360 388 363 364 374 372 362 370 377 375 370 372 373 379 379 374 379 376 380 369 368 368 370 369 379 382 384 385 386 388 373 374 382 381 376 380 391 367 382 361 393 381 380 370 365 379 381 384 391 391 386 388 387 378 382 380 381 380 387 383 356 343 354 354 348 360 364 375 380 378 389 385 389 380 370 363 385 402 412 413 432 417 408 402 395 412 434 449 457 450 444 440 432 437 413 425 433 431 432 431 419 415 417 412 401 403 405 415 412 424 409 400 393 401 405 406 394 385 397 401 392 402 403 404 385 409 403 403 388 390 392 395 399 396 368 376 389 382 383 382 384 389 393 391 386 380 376 377 369 348 355 349 352 354 354 353 348 335 335 341 332 339 336 339 330 333 338 349 338 337 332 339 347 346 338 326 325 334 356 340 311 324 
305 316 319 339 348 345 340 342 335 344 348 356 355 356 362 357 350 351 356 356 363 369 366 361 358 362 364 366 363 368 372 368 385 379 378 377 379 374 370 374 379 385 379 383 389 393 388 386 373 372 357 380 377 379 411 373 361 362 375 377 385 375 378 368 381 387 391 384 374 377 381 379 373 375 371 379 377 375 362 359 349 346 348 348 362 372 386 374 382 377 373 366 369 385 399 405 428 434 403 402 405 407 407 420 444 448 456 450 442 428 440 428 430 432 424 433 426 428 423 410 410 412 406 411 410 413 409 419 408 399 404 409 393 392 402 392 403 400 399 397 403 403 407 386 395 402 386 389 400 399 398 389 370 379 384 393 387 378 387 394 390 388 379 377 376 375 367 346 351 354 338 352 344 352 338 342 338 341 342 339 340 340 340 347 332 344 347 347 342 340 336 344 337 332 345 331 335 324 296 309 
321 325 331 336 338 352 349 343 337 341 348 353 351 349 367 354 348 351 354 356 359 359 360 357 364 357 362 358 364 372 369 365 373 377 374 378 387 382 381 376 378 383 384 385 383 385 378 388 373 369 363 372 382 393 392 384 368 361 368 383 367 372 377 381 380 382 390 393 394 386 380 383 380 375 370 365 374 380 371 357 346 369 375 365 375 382 382 381 384 383 380 367 382 398 403 432 452 447 409 404 428 412 406 427 441 447 450 450 430 435 428 429 421 434 437 428 430 426 424 422 429 436 413 424 408 406 412 410 406 409 409 403 405 379 390 397 403 404 400 406 415 407 406 406 400 397 408 397 402 396 395 389 384 379 387 391 374 385 390 398 387 385 381 377 375 374 373 348 354 350 349 352 355 350 345 343 338 340 341 340 340 341 341 341 343 342 341 344 342 345 341 338 339 344 345 323 315 311 283 311 
334 339 340 342 346 344 347 340 340 337 345 346 347 346 343 342 339 343 346 354 354 356 352 353 354 356 373 357 361 364 367 373 382 375 372 385 389 382 370 383 375 381 387 379 383 389 374 383 384 377 368 366 366 376 390 388 374 374 375 374 369 364 378 377 381 385 384 384 393 388 390 387 373 368 347 365 355 371 356 352 369 371 372 381 361 370 386 378 381 382 368 372 389 406 424 446 452 427 427 426 439 406 410 416 428 433 438 440 447 433 425 422 427 432 435 423 437 416 427 416 416 417 429 420 417 423 408 413 412 394 407 408 388 385 393 405 415 408 404 405 419 408 397 404 402 392 405 411 402 400 396 390 377 379 381 377 377 388 397 399 384 387 380 380 378 377 365 366 362 343 350 348 357 347 345 345 342 337 338 339 341 340 342 330 330 345 339 339 339 346 341 342 346 341 350 328 302 292 311 320 
348 345 347 346 340 341 341 334 335 345 344 350 347 347 343 341 341 343 351 347 354 351 347 352 348 371 362 369 365 366 363 370 374 372 376 376 380 367 369 379 379 367 362 365 377 371 385 375 368 373 367 370 363 366 375 384 373 363 361 372 363 367 366 378 380 387 390 389 389 389 383 375 375 362 351 348 348 351 344 345 347 352 372 370 347 364 380 386 380 372 371 387 405 417 437 437 430 423 424 423 427 406 409 448 425 420 420 424 421 422 419 427 430 423 435 431 430 428 423 411 420 419 439 412 419 408 407 413 420 396 385 391 387 390 392 403 411 403 404 400 399 413 408 399 401 410 409 402 398 407 402 408 389 373 391 390 396 399 400 385 385 390 389 383 386 376 369 362 365 351 350 351 341 347 349 347 343 338 341 339 341 344 342 335 331 344 341 338 341 345 342 342 343 340 331 314 297 309 320 329 
339 341 334 328 337 339 337 332 334 334 337 359 340 343 338 346 340 344 348 362 364 359 354 363 363 363 361 365 364 371 374 362 371 364 362 367 386 387 360 353 385 367 369 372 383 379 370 373 377 370 363 373 362 368 377 388 376 358 365 365 370 379 366 375 377 384 381 384 369 380 379 368 359 361 362 347 346 342 333 352 362 353 365 366 338 371 388 376 380 372 375 395 410 414 442 426 410 428 412 417 408 402 408 404 403 408 422 417 416 427 429 412 421 426 429 423 427 426 423 414 419 418 421 417 415 413 408 411 420 408 390 383 383 379 399 400 399 397 393 396 389 384 395 407 397 413 405 399 396 412 418 415 407 395 396 399 404 395 386 380 366 391 395 400 390 377 380 353 362 354 353 340 352 345 351 345 348 338 337 337 342 347 339 335 330 349 340 340 342 343 345 341 342 338 329 309 298 319 301 346 
324 323 310 338 331 337 350 356 350 351 341 350 356 355 357 361 363 330 362 358 362 362 364 365 366 363 366 356 358 358 373 371 371 374 376 361 381 369 381 385 354 379 384 375 370 367 376 370 374 368 376 363 358 369 370 376 371 351 372 375 367 368 377 379 379 376 370 368 364 358 363 364 356 349 359 344 344 342 341 331 342 357 371 360 348 385 371 382 369 366 409 408 415 417 408 403 414 428 430 408 396 -9999 396 396 399 406 417 435 430 410 433 427 423 423 424 422 423 428 436 438 416 412 409 403 414 408 411 415 416 393 388 377 387 390 386 385 397 405 404 401 392 395 401 399 386 395 399 392 394 413 417 416 409 385 399 401 393 378 379 387 376 387 401 395 385 374 364 349 355 355 355 342 345 344 349 346 340 338 333 332 338 342 337 352 334 347 339 341 332 348 345 341 340 330 323 309 296 319 322 316 
305 302 311 317 327 335 342 346 336 350 346 352 349 357 355 349 351 355 356 359 361 363 366 363 365 362 352 364 365 356 365 363 356 349 358 364 362 366 369 373 358 379 378 386 377 373 379 365 372 370 372 356 365 366 375 372 351 366 352 356 366 363 375 380 378 357 362 372 361 364 363 366 358 342 363 359 345 343 330 326 340 359 352 342 362 378 393 387 367 367 403 403 405 397 389 406 434 427 410 401 411 401 405 411 396 400 430 416 414 415 414 430 422 422 418 409 410 425 431 438 413 429 405 404 400 391 411 394 395 396 392 394 395 386 378 385 392 405 396 399 387 389 402 400 399 397 397 385 384 410 410 409 409 388 403 398 374 382 378 386 391 394 398 392 383 368 365 358 341 352 349 343 349 351 349 343 348 335 337 342 338 340 340 339 337 334 342 341 343 343 343 333 331 326 326 302 292 309 320 320 
303 294 292 315 313 310 316 338 344 347 337 349 351 344 350 350 351 350 355 355 349 358 361 353 365 360 362 357 359 361 353 347 349 354 348 348 354 362 364 386 362 373 366 372 381 375 372 373 369 364 355 343 366 355 367 378 358 351 346 354 369 364 377 368 370 365 359 351 373 358 365 360 351 353 363 361 353 350 339 343 328 359 346 343 383 377 396 386 370 371 390 388 398 389 393 409 434 431 417 403 412 420 417 404 424 421 418 417 405 409 409 421 425 414 420 429 429 432 423 426 417 415 406 393 400 406 387 387 393 391 403 385 390 390 395 387 400 405 405 404 403 399 403 405 390 388 381 393 389 400 402 403 405 386 381 376 376 388 402 403 397 399 393 390 372 367 364 358 346 348 346 353 352 342 344 343 344 338 339 343 339 338 342 338 337 336 344 340 340 342 344 343 341 332 327 306 292 293 303 326 
302 306 307 296 300 304 303 301 316 320 330 322 338 332 334 334 335 360 348 342 358 333 366 362 352 349 347 347 347 353 366 345 345 347 338 337 339 359 377 380 376 381 378 369 375 371 370 367 362 354 356 342 341 348 355 368 360 350 350 354 356 378 367 365 370 363 368 373 358 372 362 348 345 353 363 350 351 343 346 333 351 361 358 356 382 388 388 387 371 370 376 372 380 390 403 416 430 423 412 398 401 415 412 413 420 404 426 414 410 414 420 423 417 415 413 431 422 419 421 417 421 404 395 403 403 394 398 375 388 389 398 397 399 393 400 402 398 395 407 415 405 409 404 400 400 387 380 387 394 400 390 392 391 390 374 376 383 393 401 385 382 387 392 390 375 355 356 350 334 328 333 334 338 344 342 347 345 339 340 334 332 339 337 339 337 335 336 337 343 350 349 339 344 333 332 322 305 288 301 321 
294 303 303 308 301 302 298 294 301 341 316 318 322 324 323 329 335 340 353 355 353 348 351 352 362 355 343 340 343 343 340 341 350 346 335 369 368 343 366 371 371 373 372 365 368 352 363 370 374 368 352 349 341 343 352 366 361 361 349 356 355 356 363 373 367 373 365 360 364 358 354 347 345 352 369 355 347 346 350 342 344 363 374 369 372 386 385 371 375 359 372 384 388 395 406 423 433 424 399 392 395 411 408 390 399 408 421 420 420 422 418 416 422 419 409 411 428 411 433 415 413 396 399 394 394 398 386 387 385 395 409 405 397 394 389 394 390 388 400 405 409 400 397 382 383 365 364 376 379 381 392 389 395 387 398 385 383 386 381 374 378 377 384 385 353 349 345 349 331 333 333 337 335 334 348 345 343 340 333 331 334 336 339 336 337 335 342 340 342 340 341 335 330 336 317 322 294 295 307 331 
293 292 297 302 306 312 311 313 325 320 314 320 314 314 319 320 333 333 336 332 347 345 340 347 344 357 343 342 350 347 346 341 343 343 342 359 358 356 359 352 367 366 367 360 363 354 363 359 373 370 362 353 352 357 358 361 366 360 355 350 355 353 368 371 366 366 366 371 371 360 351 333 342 359 371 370 352 348 359 352 349 374 370 360 372 385 383 369 358 376 383 388 393 397 401 396 395 391 407 400 383 399 373 386 416 413 415 420 417 421 417 413 421 422 421 403 406 400 403 409 399 411 396 394 395 393 397 394 391 408 414 407 407 395 391 397 397 381 380 396 403 402 407 389 375 371 372 374 392 383 387 384 383 389 385 376 374 365 363 366 376 382 391 382 352 348 352 358 338 336 338 338 341 336 338 339 345 338 339 338 344 337 340 335 338 336 344 347 349 340 337 347 330 331 321 309 308 281 306 338 
294 287 292 301 303 309 319 324 327 337 313 321 328 319 319 314 312 323 332 328 332 337 342 336 335 338 332 335 339 350 349 337 334 344 355 356 358 355 356 362 336 368 343 356 367 358 367 361 376 357 372 362 356 356 356 360 360 351 333 348 345 351 360 373 355 360 356 361 366 358 342 344 343 336 370 370 353 357 359 363 355 369 377 360 362 370 370 368 368 381 391 396 398 396 384 398 387 399 408 405 382 368 374 383 400 401 414 429 410 413 418 419 410 409 406 398 395 397 404 409 412 403 405 404 410 407 404 395 398 399 398 397 403 390 397 401 388 391 389 395 394 400 403 412 399 393 392 378 368 378 390 393 397 386 397 365 357 351 358 365 374 378 363 360 352 347 343 348 351 339 330 342 343 334 343 346 339 343 339 338 341 336 338 335 334 336 341 343 343 344 341 330 327 337 325 308 312 285 302 330 
297 294 285 282 308 315 317 321 322 330 322 322 322 316 320 315 307 328 328 325 329 335 327 331 334 341 333 335 345 344 343 342 341 350 350 361 362 359 346 350 357 360 358 364 355 369 366 353 346 360 365 367 352 361 356 356 358 349 367 341 344 364 361 374 359 353 350 355 359 354 338 337 335 346 361 367 355 365 363 347 359 367 388 360 361 391 385 362 371 376 384 380 383 391 395 399 399 400 394 402 383 373 396 382 372 400 417 409 398 414 405 410 393 397 398 396 413 393 402 400 402 398 410 405 401 403 407 396 398 387 389 394 391 387 386 387 394 383 392 382 389 397 410 409 403 386 390 376 367 385 384 391 396 391 372 354 353 348 352 363 382 369 357 355 358 357 363 359 356 337 347 351 350 338 342 341 343 340 338 335 342 335 335 333 326 335 344 344 339 337 331 334 337 339 329 318 312 294 286 314 
302 298 289 292 307 310 308 317 321 324 325 319 321 325 314 312 309 321 321 319 326 325 325 324 333 335 331 343 342 338 330 328 328 335 343 343 364 339 347 337 358 363 363 363 364 356 363 364 362 345 364 342 363 361 359 357 356 363 365 346 359 362 364 352 346 364 340 351 360 357 353 352 325 341 362 367 367 356 353 358 354 361 365 366 349 365 362 366 372 383 391 384 367 386 389 382 389 393 393 392 398 381 387 387 377 411 418 389 396 396 407 400 407 377 401 402 405 402 399 410 403 413 408 401 397 394 398 392 391 401 389 397 383 395 378 388 389 395 394 391 386 395 401 397 400 402 390 372 368 373 395 389 392 392 370 361 358 354 357 369 385 377 374 368 368 369 373 374 365 349 342 343 345 345 342 347 346 341 333 335 343 344 350 345 331 344 339 341 339 333 334 335 339 338 338 320 310 299 298 297 
312 306 305 298 298 316 312 299 312 327 326 313 316 303 306 310 325 313 319 324 327 322 325 324 324 330 339 344 337 329 324 328 331 337 329 347 350 346 337 358 358 339 349 347 360 360 359 357 356 337 337 354 352 343 363 347 360 356 348 341 339 367 336 347 344 356 344 355 354 355 354 326 335 338 360 359 356 360 355 370 359 359 356 360 350 359 365 377 362 362 362 368 386 391 397 368 385 389 396 376 375 369 370 386 379 392 388 392 395 398 400 401 401 388 389 396 390 414 395 412 405 398 395 397 393 394 394 393 396 400 394 381 396 386 389 392 405 400 390 381 395 395 400 389 393 393 398 379 376 376 380 382 387 389 382 370 364 365 368 379 387 392 381 374 368 368 364 370 367 341 343 341 347 342 349 344 341 342 337 340 343 334 329 341 339 322 342 338 334 329 332 339 337 339 338 327 315 296 259 295 
307 307 303 317 316 313 314 312 315 308 315 305 321 309 314 330 313 316 326 319 319 327 329 318 330 340 341 321 320 321 329 329 339 324 318 344 337 342 353 342 341 351 364 343 356 351 343 355 350 348 353 353 348 350 343 345 358 355 357 333 351 357 350 344 340 340 343 357 351 356 339 321 334 345 364 361 361 357 358 365 366 362 364 352 346 357 379 365 355 362 363 386 369 395 376 368 386 386 381 359 350 376 371 376 382 384 394 397 397 391 395 400 400 395 386 402 412 406 409 401 408 398 396 391 396 395 388 391 397 402 401 384 396 393 400 400 397 379 392 389 382 385 382 394 395 396 396 400 391 386 385 386 387 393 393 385 382 380 386 386 385 382 367 360 349 349 356 358 345 331 339 339 338 343 348 348 343 343 335 325 331 333 343 331 336 334 322 340 342 337 335 336 330 341 331 310 298 281 280 315 
313 312 305 302 313 319 318 320 314 309 313 311 325 330 322 329 313 330 334 315 329 319 332 319 327 320 315 330 326 331 318 325 330 334 331 325 338 343 352 351 336 338 345 348 349 353 350 354 347 351 349 342 337 343 345 353 352 344 354 351 350 352 357 362 360 334 338 350 350 351 337 309 330 341 360 366 363 351 369 366 368 372 383 362 351 343 363 361 354 371 377 388 388 378 387 392 386 387 369 363 366 363 380 396 373 378 385 398 375 395 403 400 403 401 389 381 396 401 396 386 400 389 389 393 386 387 391 391 395 399 397 398 397 394 395 399 386 384 383 390 394 390 396 395 403 400 399 398 401 400 383 380 379 391 391 390 383 393 399 405 399 374 353 350 349 344 343 350 331 342 337 330 342 347 347 345 347 345 337 336 343 342 340 332 330 321 341 335 342 337 335 329 327 337 329 317 292 285 270 319 
295 302 311 300 304 316 309 313 312 296 310 309 329 346 340 329 324 326 327 311 334 341 320 322 320 322 324 328 328 322 323 324 314 334 324 333 344 353 356 357 346 348 336 353 342 351 339 350 359 352 351 353 322 329 340 348 343 343 345 352 333 352 350 355 346 343 336 339 343 347 336 316 335 346 364 373 343 343 363 353 379 402 392 362 351 347 348 369 354 355 370 377 386 398 392 391 392 376 363 370 369 362 369 391 373 368 365 388 396 385 402 398 404 404 389 371 382 388 398 394 386 388 398 391 387 386 389 387 389 395 392 391 388 394 395 384 379 376 373 377 386 388 392 396 395 394 393 390 389 392 391 382 378 377 377 383 376 382 405 425 416 375 349 347 352 352 348 350 338 335 325 329 327 340 346 344 346 343 335 332 331 329 343 340 338 337 325 333 333 342 324 327 332 336 324 320 301 286 286 302 
289 279 284 300 305 314 312 318 302 317 313 321 330 346 329 322 313 319 328 326 345 333 317 306 312 322 329 322 324 327 327 311 309 311 318 334 348 358 361 342 323 318 353 343 359 350 348 351 348 354 346 349 350 345 346 347 348 330 333 343 356 343 336 344 346 349 350 336 341 326 319 305 344 359 351 347 347 359 356 366 403 409 393 374 346 353 355 374 364 355 365 370 382 379 395 388 384 375 364 356 369 356 379 378 374 369 384 376 383 384 386 396 406 408 386 367 385 389 389 380 382 399 393 385 387 396 390 385 383 387 393 390 390 394 378 373 372 372 363 371 375 376 378 385 387 384 385 382 383 391 387 382 375 376 370 367 362 369 384 402 410 392 362 350 350 352 346 338 336 322 332 330 346 345 348 338 350 343 336 338 333 333 323 341 332 335 317 334 330 332 328 327 331 333 334 323 313 287 295 293 
273 282 290 290 304 309 316 314 322 301 303 321 319 331 325 315 330 317 319 342 342 326 317 307 306 318 328 341 329 309 317 318 323 319 335 344 356 361 353 340 320 334 332 349 357 352 353 360 352 349 351 345 349 347 336 340 346 351 355 351 357 333 330 348 336 346 350 327 323 319 302 318 343 358 351 351 354 366 378 380 408 412 394 367 341 353 361 362 363 351 362 380 367 364 389 393 382 374 360 356 354 366 366 385 382 373 380 374 371 377 380 399 405 401 402 370 394 399 382 378 394 382 387 393 393 384 388 392 387 385 392 393 381 374 366 374 372 371 376 364 367 374 378 388 385 376 375 376 376 381 382 374 372 372 369 361 356 352 367 375 395 401 406 364 368 355 349 345 323 338 332 331 346 347 344 347 341 349 317 344 339 326 325 343 338 334 331 336 331 340 320 321 314 315 325 317 308 287 280 291 
279 282 286 296 285 322 323 310 312 311 321 315 306 317 329 330 324 316 321 315 328 318 308 299 311 319 329 321 327 321 316 332 329 343 350 347 356 347 347 326 329 331 338 348 351 354 353 357 361 345 340 345 353 342 346 345 348 351 361 355 358 324 340 349 340 343 341 347 333 313 319 301 343 352 368 355 368 371 373 382 405 410 390 376 349 350 357 357 360 372 363 358 358 360 387 393 378 367 372 349 364 360 377 374 370 380 388 366 357 386 371 395 400 400 389 375 398 390 388 391 394 383 382 389 393 386 390 372 384 384 371 372 374 365 366 369 369 361 365 362 366 377 383 387 377 366 358 367 373 372 364 355 361 373 373 362 359 358 363 381 389 410 423 401 374 360 349 345 353 329 338 343 344 338 336 344 344 340 321 320 321 328 324 325 342 336 314 341 346 343 319 317 317 314 315 305 307 288 272 291 
288 262 271 279 301 293 300 297 330 320 323 315 318 322 315 321 330 333 333 313 327 310 298 313 327 340 338 329 324 346 323 350 346 344 352 347 345 348 348 328 331 348 342 339 340 366 365 361 358 344 335 337 353 340 348 346 335 332 334 354 341 352 353 331 339 339 342 346 328 318 321 321 344 350 364 372 372 358 375 381 388 396 394 388 382 355 350 355 353 364 384 374 367 358 375 376 378 376 361 366 364 376 376 367 381 377 368 355 354 383 391 394 398 389 381 394 385 388 384 381 392 390 381 385 394 389 383 387 379 379 371 374 375 357 358 362 364 365 381 374 375 381 380 381 369 363 361 358 362 361 355 358 362 368 378 381 371 369 377 385 389 403 400 381 374 368 371 360 361 331 334 330 344 339 344 337 336 349 339 322 325 323 323 329 333 337 323 341 340 334 323 314 310 311 313 301 298 309 284 282 
264 275 276 289 293 291 285 304 326 319 315 310 310 313 319 329 326 305 330 330 307 311 320 315 321 313 343 319 346 341 342 336 351 353 341 338 325 332 347 335 333 343 355 342 340 365 365 362 337 337 341 347 335 346 349 342 333 336 335 356 352 350 344 340 340 338 341 335 319 307 330 332 334 335 347 341 373 366 379 369 373 373 391 383 387 380 338 349 375 364 387 387 365 369 369 373 385 369 365 375 371 367 367 362 372 378 371 350 353 380 391 391 380 385 390 377 385 371 371 365 380 383 382 390 392 382 372 372 378 373 375 366 360 356 371 375 374 381 378 377 378 381 379 380 365 372 361 367 363 356 359 366 371 377 386 392 396 399 396 401 398 394 383 361 352 361 373 373 354 337 346 326 329 337 346 336 332 333 328 325 321 323 339 330 337 341 337 340 336 335 327 319 308 309 306 310 280 312 293 301 
267 293 293 288 289 290 311 306 326 311 318 305 325 307 311 311 307 309 334 324 330 313 317 317 328 316 307 327 344 347 351 335 327 332 329 335 332 342 346 351 331 331 337 365 360 358 349 350 332 334 343 349 334 337 345 334 353 358 353 345 349 349 348 339 334 338 340 337 330 332 313 324 339 343 351 361 363 369 367 361 351 370 367 378 378 385 350 345 375 363 389 363 350 344 356 373 386 363 359 374 373 369 369 362 357 372 369 351 359 379 382 362 386 378 378 382 368 357 359 357 373 378 391 383 383 375 377 370 365 374 355 354 360 383 387 395 391 384 383 379 375 381 380 378 372 368 375 381 361 359 363 366 380 381 385 394 407 417 417 432 428 393 378 354 351 364 382 370 351 347 344 339 337 338 328 327 328 336 336 326 321 324 332 331 328 333 337 330 334 328 328 332 330 299 292 309 302 302 290 294 
271 274 286 295 290 302 295 313 321 296 303 313 309 294 298 297 305 329 338 317 320 324 333 316 321 324 327 338 339 326 333 337 327 329 330 334 333 345 344 343 351 343 340 363 343 346 339 347 335 346 340 338 337 344 341 332 345 335 341 340 319 336 342 339 336 340 340 330 321 314 321 342 341 349 335 354 359 347 368 365 363 357 358 370 382 380 357 332 346 360 366 370 340 330 351 379 380 363 377 370 372 374 363 357 360 370 375 372 373 373 378 367 375 382 383 373 365 354 365 372 374 383 386 361 368 370 373 361 357 357 365 371 384 398 378 386 383 371 381 377 381 381 388 374 375 369 372 382 369 367 368 373 375 371 376 384 406 417 435 445 436 408 378 360 352 355 351 354 341 340 338 334 346 346 352 351 348 344 354 347 328 335 335 345 330 328 324 325 325 328 332 319 328 320 328 310 302 299 281 292 
272 269 279 293 281 303 278 292 315 321 328 325 311 303 299 306 322 319 327 322 314 333 314 305 331 323 325 329 320 332 335 340 324 327 326 337 338 345 332 346 347 337 359 365 351 360 357 348 342 345 344 345 334 339 359 334 346 334 336 343 336 328 331 327 339 334 332 336 311 312 324 331 339 348 356 345 357 365 346 361 350 348 369 370 363 381 361 338 360 362 353 353 332 327 367 367 369 371 362 367 377 362 356 359 370 357 377 374 369 365 374 383 388 391 378 381 378 358 350 368 375 369 376 376 369 368 362 365 376 372 385 379 389 389 378 375 376 376 382 385 380 380 381 380 366 361 365 372 377 364 366 367 363 364 381 397 405 415 421 429 420 395 373 360 356 360 355 338 329 338 338 343 347 343 339 351 329 341 338 333 343 339 341 329 329 341 323 320 335 326 333 314 313 328 328 302 271 279 302 290 
287 265 269 281 302 308 310 279 279 289 297 312 326 320 301 314 321 322 337 330 332 327 325 321 316 319 314 312 306 336 326 327 328 329 323 333 331 344 332 347 332 334 343 364 365 363 367 357 343 352 351 334 353 334 340 333 346 346 341 329 325 329 335 338 334 335 332 324 318 338 340 326 347 357 360 353 353 350 360 358 356 357 362 367 350 359 367 347 352 352 345 348 344 347 354 359 343 335 358 367 375 374 366 368 372 378 376 374 377 366 366 380 374 370 384 395 393 381 371 372 374 371 372 370 370 381 360 358 374 383 371 375 378 377 375 380 364 369 377 373 379 379 387 376 362 358 385 369 374 366 361 365 367 367 384 401 410 411 404 402 398 386 361 361 362 352 327 317 318 328 336 346 342 344 345 350 358 337 338 330 340 339 333 340 323 330 319 325 336 319 313 306 299 317 325 308 288 306 303 294 
284 293 262 302 297 306 308 312 282 290 297 302 310 330 327 330 305 316 329 338 336 322 312 316 323 309 305 316 315 318 328 334 331 327 324 333 330 319 326 326 329 331 333 330 332 348 351 354 345 371 338 347 363 337 341 339 327 348 339 328 327 338 345 330 345 341 337 342 343 342 346 349 335 358 343 325 343 341 357 355 347 350 359 362 349 341 366 367 360 354 346 359 359 352 350 368 372 340 360 367 356 370 364 359 350 362 378 369 364 364 379 381 373 381 388 392 398 398 389 379 381 377 393 379 377 369 356 360 381 368 368 356 387 371 384 384 376 380 384 379 372 383 386 373 365 364 366 367 367 368 360 367 372 371 383 404 399 401 389 374 372 362 360 360 362 348 339 315 320 329 335 342 346 346 344 344 344 337 352 335 340 341 340 336 337 333 322 324 336 319 308 306 301 309 306 319 289 306 294 301 
277 288 297 297 295 306 315 308 293 290 296 299 315 326 326 331 331 315 310 321 337 332 308 317 309 335 310 329 317 318 328 337 335 318 328 307 318 333 338 338 345 349 336 337 343 353 359 360 365 351 340 347 354 363 330 328 348 340 335 329 335 347 343 333 342 337 339 344 322 327 344 349 329 332 328 346 345 356 356 344 353 348 358 362 334 362 357 370 368 363 354 359 358 363 355 342 369 343 372 362 355 365 372 364 360 370 373 373 370 356 361 371 378 384 386 386 385 388 391 390 387 380 376 376 380 376 355 355 383 371 370 386 383 382 370 373 388 377 373 381 388 387 390 369 375 369 369 368 360 357 365 369 384 389 383 378 381 382 376 363 358 360 349 358 354 338 356 313 324 330 332 336 338 341 344 349 346 352 346 346 340 342 339 327 325 326 324 324 329 324 309 325 311 299 305 317 294 305 306 295 
268 272 292 299 298 303 305 309 296 299 297 304 306 327 316 327 331 331 306 320 321 329 333 327 328 321 332 296 306 315 331 313 331 332 303 334 334 329 337 328 339 344 323 328 351 351 354 357 353 356 347 342 355 325 334 333 324 330 331 344 346 345 335 330 331 330 317 336 345 339 335 328 328 342 350 326 328 337 351 347 338 348 346 354 351 365 369 358 367 377 370 375 363 353 360 375 338 349 353 365 371 373 367 363 344 358 353 375 362 357 358 360 366 373 378 377 370 386 380 392 385 374 379 377 376 364 346 361 373 383 370 368 366 370 370 376 374 369 365 378 378 381 391 385 363 361 369 361 358 361 367 374 379 385 379 367 368 377 376 373 357 350 349 355 340 327 327 322 325 327 333 336 339 342 344 351 343 352 352 348 329 329 322 321 344 330 328 329 329 319 307 322 334 295 286 318 312 309 274 280 
273 279 288 290 309 298 301 294 291 294 303 305 308 333 313 313 329 314 313 312 301 332 335 326 314 329 321 319 311 336 336 332 332 338 338 327 332 319 338 320 335 322 321 328 348 337 339 355 351 343 344 342 344 329 321 324 326 324 327 336 341 337 332 333 319 321 330 333 343 341 324 325 329 350 353 355 353 354 352 351 352 357 361 357 354 337 337 347 365 378 380 384 371 377 361 356 347 363 360 364 363 364 362 351 338 338 354 372 373 368 360 361 370 368 366 360 362 366 376 385 376 371 376 376 376 365 361 368 359 381 367 382 377 384 366 369 380 368 378 388 380 375 377 384 368 362 366 359 363 360 367 375 380 386 378 363 365 369 379 386 384 369 353 347 344 339 325 331 334 333 339 336 341 338 349 337 342 348 338 338 331 334 334 339 333 338 331 321 316 321 319 314 301 299 290 305 304 284 286 303 
284 295 286 288 305 307 307 306 293 289 290 302 305 311 315 317 312 326 328 307 308 305 321 322 328 318 329 332 305 327 318 327 326 328 337 312 336 335 335 335 327 316 317 333 351 345 339 337 333 332 329 327 333 331 327 344 337 335 333 335 336 333 330 305 337 321 342 329 323 341 333 330 346 350 354 355 340 332 335 341 336 363 357 355 351 343 346 329 356 386 379 378 377 371 352 355 327 359 346 359 368 369 364 346 333 347 359 364 373 369 355 355 366 364 357 358 364 361 366 376 368 370 373 373 353 349 367 369 363 359 369 379 351 358 364 359 371 363 389 386 361 363 367 374 370 364 362 358 358 362 365 367 373 391 391 381 363 370 376 394 402 385 353 344 334 331 328 336 345 345 342 344 337 349 348 350 335 325 325 327 337 337 329 326 339 338 327 323 313 329 331 299 299 301 299 301 291 285 270 277 
291 314 291 285 295 301 313 295 295 290 288 294 315 325 322 318 313 331 334 328 315 307 305 310 330 329 328 325 330 328 325 326 321 321 331 335 325 332 331 332 331 328 320 316 328 350 349 354 337 351 328 320 323 332 334 325 330 333 334 333 333 329 320 322 327 328 329 324 341 339 330 336 342 347 348 358 356 332 320 324 353 351 359 344 348 350 358 347 354 369 379 380 379 375 367 354 333 325 322 368 357 360 341 336 349 357 364 372 370 353 359 354 359 364 363 365 360 363 365 356 354 353 365 372 360 362 378 357 370 360 360 376 351 382 386 386 363 390 371 369 383 373 388 364 367 366 362 366 364 363 362 367 367 381 394 391 378 366 371 390 405 401 356 335 326 339 329 343 347 344 347 341 336 328 334 351 320 321 325 325 334 331 333 316 342 331 326 326 308 319 312 307 306 301 292 317 308 301 287 291 
316 325 299 308 299 300 303 308 279 278 281 292 302 308 316 316 318 328 317 336 332 334 307 310 306 313 329 312 328 326 323 322 304 322 312 334 331 332 323 329 331 336 340 341 343 345 346 351 344 340 329 334 338 339 340 333 334 336 339 331 322 317 336 301 339 344 321 336 321 318 333 329 350 327 321 357 336 345 330 358 357 354 333 348 346 346 359 363 348 370 371 380 378 376 367 355 359 361 339 365 346 349 347 347 354 364 370 375 366 355 358 371 378 381 379 371 366 368 377 354 349 354 361 364 367 374 376 359 377 387 377 362 380 384 385 366 383 367 369 371 373 368 362 367 373 369 371 371 378 371 349 357 361 371 378 397 400 364 367 382 394 386 367 337 332 334 340 327 343 344 340 333 331 346 346 324 323 323 325 327 321 335 333 331 325 337 328 318 301 321 302 322 314 305 292 311 307 289 302 315 
312 308 308 309 312 308 294 281 277 278 280 299 316 304 333 329 323 323 319 318 324 337 333 331 323 325 299 305 315 327 324 324 321 304 334 305 335 330 325 329 333 335 339 339 342 341 345 352 343 338 325 326 343 350 353 350 344 346 342 335 323 338 301 317 335 333 337 314 338 307 316 332 321 342 332 336 353 351 361 348 339 336 343 351 334 352 353 365 350 367 365 365 371 373 371 358 352 354 350 348 354 340 338 350 354 359 367 372 359 359 362 373 379 377 379 377 365 363 360 358 355 356 377 379 374 362 366 367 372 367 364 379 384 371 366 367 377 382 384 363 371 376 377 388 387 379 380 384 381 372 353 347 358 355 361 391 407 380 367 376 393 368 358 350 357 327 349 336 326 333 336 339 328 325 332 334 330 334 336 322 321 336 334 324 339 335 335 329 310 332 316 310 327 301 303 316 301 272 308 296 
306 303 310 308 304 305 284 294 295 283 284 287 330 301 320 321 325 328 315 313 312 313 310 335 334 326 326 303 304 327 327 327 322 310 324 323 321 326 329 318 337 340 344 343 343 347 350 360 358 338 320 335 327 342 353 356 346 337 339 328 322 330 325 321 314 313 315 338 332 329 311 318 335 350 357 348 320 335 333 339 341 340 345 352 346 351 354 359 355 368 361 363 363 362 362 361 366 338 352 357 340 339 345 348 369 360 368 368 357 357 359 363 362 355 364 368 367 373 370 371 377 370 356 366 373 384 379 373 361 364 379 370 389 387 379 373 373 363 366 357 358 375 384 402 402 399 392 384 379 376 359 351 352 351 358 380 393 375 376 367 370 356 365 356 365 353 339 331 331 334 331 338 335 332 344 346 345 336 345 333 327 323 325 338 339 335 317 320 324 316 314 321 306 323 311 311 295 290 279 311 
287 285 303 305 313 306 311 293 283 280 287 305 304 306 310 328 327 327 316 309 311 323 311 316 311 329 326 327 325 326 321 325 317 317 317 320 324 327 328 332 335 334 318 352 319 332 346 356 341 328 317 332 338 335 333 340 335 329 331 329 335 313 319 338 316 337 314 330 337 336 316 310 316 321 330 337 333 357 356 340 346 339 342 350 352 346 352 349 364 362 359 367 364 365 370 372 356 351 356 356 352 349 347 353 366 363 359 349 347 351 354 353 351 347 358 364 362 366 376 369 371 370 368 362 374 382 374 378 377 380 382 373 381 381 381 364 357 377 350 351 355 360 374 381 381 391 399 395 384 369 356 359 358 362 369 374 383 381 379 371 360 355 364 367 361 352 337 338 335 343 337 337 340 343 341 344 345 345 346 345 325 319 329 326 331 332 335 333 317 312 302 327 308 304 318 307 302 308 294 303 
292 278 309 281 286 310 296 301 294 299 297 282 307 294 303 321 317 316 325 315 314 339 311 318 313 335 321 326 328 320 320 323 322 318 318 324 310 329 331 339 345 348 347 338 350 352 343 350 317 324 319 319 325 340 322 332 330 325 313 330 335 327 328 323 309 330 331 335 332 342 317 313 332 349 359 356 354 350 351 337 322 336 344 349 353 343 354 340 364 357 356 347 343 336 346 361 368 368 370 368 369 366 360 370 374 367 371 350 347 354 343 342 344 360 360 354 360 366 370 371 368 370 366 374 376 375 369 368 370 376 374 381 381 378 375 374 362 375 354 360 360 357 361 364 369 378 398 410 394 375 358 356 366 373 377 384 388 394 381 370 358 355 343 351 362 348 350 346 343 341 339 336 340 341 341 341 335 336 333 335 338 326 318 330 329 333 317 333 333 332 295 313 314 313 308 297 299 308 308 311 
302 297 290 284 309 307 314 307 304 305 298 283 285 292 301 307 307 314 325 330 332 323 340 321 324 323 336 333 331 327 313 326 319 321 322 318 326 328 319 340 346 345 354 356 340 353 313 347 351 320 319 317 313 313 311 317 318 328 307 321 327 327 308 310 336 316 331 317 315 324 329 311 317 331 337 360 344 343 327 331 321 336 347 352 359 356 344 344 362 367 362 364 349 347 362 358 364 369 368 367 365 371 368 371 372 372 374 373 358 347 362 352 350 357 372 364 372 364 374 371 376 378 362 349 359 368 383 377 372 365 368 363 375 362 363 384 365 378 357 372 368 360 357 356 362 373 404 408 413 376 362 353 361 359 373 377 383 385 389 367 356 349 357 353 350 346 344 348 342 343 342 343 341 343 341 343 332 323 331 324 324 329 317 329 328 327 318 317 307 300 322 316 321 319 295 286 307 313 313 265 
300 296 305 294 317 306 290 319 294 294 301 286 277 303 306 302 301 311 321 328 313 332 323 342 332 320 307 309 310 314 312 324 322 316 319 318 324 328 328 321 338 350 355 355 351 344 331 313 337 341 313 313 308 309 309 316 325 325 312 326 325 330 335 336 309 292 307 331 312 348 351 311 313 324 352 346 328 355 355 325 322 306 348 361 367 348 371 369 366 357 354 346 356 348 367 354 356 351 348 370 362 370 356 355 363 367 377 386 370 355 354 357 360 356 369 361 368 362 367 368 375 355 374 357 357 374 379 382 373 379 386 374 371 360 371 355 382 369 368 372 372 361 359 359 358 367 403 413 431 405 376 354 343 354 357 366 364 377 390 373 355 345 350 363 343 344 347 344 342 337 340 342 346 326 333 320 314 321 335 338 336 330 315 324 326 335 316 302 313 330 316 321 309 301 298 290 309 311 303 283 
304 302 310 308 282 289 290 309 314 300 299 291 301 291 302 301 308 309 311 324 329 332 320 336 331 330 315 313 305 311 328 320 317 322 316 322 321 329 336 340 345 344 335 347 345 340 341 312 305 315 309 314 310 306 309 316 331 328 329 325 331 335 328 336 332 306 326 333 341 338 341 316 335 348 352 334 351 351 355 338 343 344 332 346 350 364 376 373 362 373 350 331 339 338 349 361 359 345 339 338 345 355 371 358 353 363 366 387 389 372 340 345 357 368 365 351 363 354 364 375 376 360 347 370 373 367 358 380 383 377 379 372 369 357 383 366 349 375 362 360 378 369 376 366 365 376 392 413 426 416 400 365 350 353 355 353 362 368 381 359 350 342 346 358 345 341 346 327 341 325 332 324 320 325 327 346 321 330 334 337 334 326 312 325 320 334 316 305 312 318 320 325 295 297 280 319 322 301 302 289 
298 306 305 311 286 280 280 308 297 312 302 300 296 290 287 292 322 303 297 326 325 325 314 337 320 320 317 311 306 310 321 323 324 315 320 322 322 330 336 327 330 346 310 347 337 341 316 315 340 313 314 315 318 332 328 328 330 330 328 326 327 331 326 339 315 306 326 330 322 313 312 315 315 326 354 343 355 351 354 354 342 331 350 331 336 358 370 378 354 343 338 334 333 338 365 372 344 357 357 360 357 364 360 351 340 342 352 381 379 362 352 356 363 360 345 358 360 354 363 366 354 345 363 369 374 362 380 372 381 377 377 370 370 374 360 364 361 348 351 369 376 367 375 375 373 375 387 394 413 412 408 401 374 354 369 361 358 363 361 354 343 336 348 337 347 347 343 337 339 339 328 325 342 326 346 346 333 330 334 335 327 324 311 322 331 327 306 302 310 328 327 328 320 294 296 307 311 319 317 282 
267 303 304 302 307 309 317 289 297 316 301 305 305 307 284 285 285 290 292 302 305 301 313 319 321 329 328 322 333 298 324 320 323 302 325 299 310 324 332 312 344 338 342 339 328 329 332 309 332 313 310 317 328 325 317 312 323 326 319 330 323 331 332 325 320 298 330 330 314 315 316 310 321 330 353 356 354 354 325 340 334 335 344 356 356 342 356 356 356 355 350 338 348 343 336 334 342 359 361 366 365 357 342 339 341 351 370 358 368 353 342 348 352 346 349 371 355 363 368 373 346 362 363 369 377 369 366 366 374 373 380 362 376 377 356 355 367 357 364 369 356 364 375 366 359 355 358 367 388 410 418 395 399 363 369 372 364 358 359 349 341 342 347 344 338 340 332 342 339 339 339 339 341 325 327 315 312 321 335 331 328 316 315 321 320 318 316 301 307 328 328 298 301 285 320 308 310 325 315 317 
291 301 300 297 294 303 317 304 322 302 291 307 299 301 286 276 280 289 287 297 310 306 319 319 329 338 326 315 331 333 328 325 325 302 304 302 298 322 323 331 330 330 326 326 320 324 323 330 301 311 323 326 314 300 304 304 314 326 317 325 328 333 319 340 314 312 329 332 310 312 325 314 315 319 329 353 348 328 318 338 325 334 345 354 342 346 348 365 366 369 357 349 354 345 335 336 337 347 369 376 365 336 327 337 351 351 354 366 366 362 362 364 360 345 351 361 353 359 374 357 370 365 364 370 363 377 358 373 371 374 373 376 378 376 371 371 350 345 373 367 360 361 360 355 354 345 347 348 362 382 414 405 393 367 373 361 356 353 354 351 336 335 342 342 346 338 343 321 338 340 326 342 342 345 348 319 317 324 335 320 324 312 330 337 330 309 309 298 330 312 315 305 292 281 305 327 299 328 322 300 
299 295 302 304 299 302 305 290 288 288 303 314 308 300 281 274 279 286 294 296 302 299 322 338 335 338 334 335 329 330 314 300 305 314 314 302 310 316 305 328 327 327 330 331 327 327 326 304 311 319 324 307 296 318 304 312 319 318 308 318 329 325 333 329 332 317 330 314 312 304 311 327 321 325 356 352 349 347 337 329 325 333 337 347 347 343 350 375 369 366 354 357 373 339 333 340 343 352 370 375 332 334 343 347 358 369 354 359 364 340 356 357 359 350 326 344 353 361 368 361 350 361 362 354 371 373 380 374 367 367 370 378 370 367 367 354 350 359 359 354 361 358 353 353 357 351 347 350 354 365 388 407 390 374 367 356 343 343 342 348 334 326 331 348 341 342 342 343 343 344 344 344 348 327 337 322 324 333 326 -9999 302 323 327 338 328 318 311 307 321 312 310 322 295 310 304 328 330 330 326 311 
289 295 284 294 297 303 300 300 308 292 285 289 296 305 298 288 283 281 290 306 305 298 327 323 340 327 322 335 329 330 329 311 315 312 334 313 314 317 327 325 322 331 311 297 305 308 323 321 308 309 306 310 309 318 337 307 322 333 329 334 326 324 334 328 329 328 319 325 330 340 327 316 351 331 348 356 349 342 326 320 342 332 323 327 335 343 364 368 367 360 351 360 346 358 350 343 343 371 371 355 337 349 344 360 352 355 364 367 366 361 364 359 366 359 358 353 359 366 359 353 330 363 364 372 365 370 368 372 366 362 344 338 359 364 360 357 355 368 368 366 356 350 352 359 367 371 376 351 356 361 367 388 386 380 378 358 342 336 351 351 328 339 346 345 344 345 347 341 347 350 348 347 332 334 316 319 328 330 323 307 324 330 324 338 327 316 307 302 311 311 300 304 285 322 321 332 314 304 289 318 
294 268 268 273 307 301 295 291 306 288 291 286 308 302 300 299 302 285 278 297 301 300 308 330 333 340 317 317 329 326 326 318 318 329 330 326 327 319 318 325 323 312 326 314 301 326 318 315 309 308 305 297 310 323 308 305 325 325 318 324 316 334 319 326 324 325 321 327 335 342 323 351 347 348 341 326 349 341 337 338 341 334 343 357 352 341 363 362 363 358 362 360 357 352 356 359 366 364 355 341 340 334 362 360 346 357 355 347 344 369 368 364 367 358 344 356 363 363 357 334 337 360 368 361 370 369 371 369 359 357 364 372 343 346 349 357 352 358 366 355 352 347 363 375 382 400 414 379 367 360 365 368 390 401 405 383 345 339 349 345 316 338 349 349 345 346 347 346 349 335 352 347 345 315 315 321 327 325 329 319 325 333 325 326 325 320 305 309 315 311 308 295 291 327 317 335 309 298 291 306 
275 268 267 270 277 278 280 285 296 296 300 301 303 300 302 296 290 282 275 289 303 309 316 329 331 336 331 331 329 328 329 331 325 324 326 322 326 305 303 317 320 320 321 302 308 318 318 315 314 304 304 309 312 314 323 312 315 313 325 334 318 320 328 323 323 330 296 286 338 308 312 343 342 314 322 343 345 328 340 311 317 347 351 353 364 348 352 354 354 354 362 358 349 347 351 357 356 351 348 346 343 343 343 359 360 357 361 353 355 364 369 358 365 358 354 348 354 353 333 335 358 358 370 367 370 370 375 361 359 367 373 344 352 353 348 345 351 355 353 347 350 359 372 390 403 411 404 395 368 344 350 358 383 403 415 398 364 340 346 335 322 342 346 347 347 348 351 341 333 356 332 329 321 318 318 322 328 327 324 318 324 330 327 326 324 303 307 314 315 311 322 291 298 302 307 328 325 323 325 300 
286 254 264 272 283 311 309 310 299 311 302 305 303 305 300 303 299 284 270 284 307 305 317 321 328 330 334 333 331 326 330 332 327 326 321 322 326 323 324 318 293 321 318 299 321 319 301 312 281 302 297 309 318 323 336 318 318 320 308 323 315 329 326 329 323 324 327 336 339 325 315 304 313 321 327 351 340 338 334 346 345 352 356 362 363 352 335 347 358 364 369 356 341 341 346 351 358 352 350 349 350 359 363 359 360 358 354 361 364 363 366 365 356 334 342 347 333 321 352 357 359 362 365 367 371 374 373 364 362 353 346 351 348 348 383 353 356 356 352 349 349 364 367 389 386 386 381 372 368 354 348 358 356 378 385 394 381 344 332 309 329 340 341 349 349 353 327 336 330 326 335 331 327 323 309 310 325 324 324 332 334 331 321 323 313 305 304 313 315 317 305 313 321 311 301 313 312 324 328 287 
265 265 260 293 298 306 309 284 296 311 300 309 310 310 305 305 300 290 274 282 300 306 308 316 330 328 316 325 330 331 331 333 331 325 321 319 328 323 324 322 307 315 316 319 302 304 302 302 303 305 311 311 313 329 318 338 317 322 316 312 314 319 321 313 323 325 327 335 335 339 345 324 326 328 345 318 340 338 334 344 346 341 357 356 361 351 349 351 369 373 371 363 349 343 347 351 350 359 354 357 372 336 344 364 360 361 360 367 368 365 356 356 354 348 333 345 346 321 337 354 359 364 350 370 371 369 347 354 358 368 346 361 355 365 368 363 384 357 351 347 353 358 364 375 376 370 360 363 368 368 350 347 349 356 362 367 368 353 341 347 327 341 339 347 352 323 330 335 328 328 326 332 326 325 307 317 325 318 316 310 316 331 322 320 315 313 313 320 312 307 310 311 308 332 319 326 332 297 294 315 
252 255 293 277 274 267 278 312 303 311 294 282 277 309 309 309 300 303 275 278 295 307 301 316 329 326 326 327 336 332 315 314 314 332 328 318 333 338 331 330 321 328 312 302 300 302 307 299 301 306 312 318 327 333 316 302 352 314 327 322 315 320 322 309 327 331 329 333 317 334 342 316 309 330 306 310 337 340 339 347 350 355 347 337 342 364 354 351 362 364 366 362 355 353 367 361 359 359 367 366 353 359 371 351 342 371 361 357 346 343 339 346 363 355 341 339 344 345 349 351 359 358 360 368 369 372 379 344 368 358 352 365 369 370 369 383 381 350 350 350 354 355 365 369 373 366 360 362 366 385 372 351 352 354 362 363 346 339 345 327 327 323 347 328 329 331 333 334 330 328 330 327 326 314 305 309 315 328 318 309 315 322 321 321 317 312 312 324 316 303 296 319 322 323 318 313 335 313 321 334 
254 259 262 260 267 272 277 301 295 310 298 297 297 318 317 303 301 294 291 298 283 297 299 308 320 316 318 321 324 322 321 320 305 299 326 328 325 314 322 330 326 305 309 308 308 301 306 301 303 299 316 326 305 332 333 309 319 316 318 327 321 321 319 316 324 322 330 328 329 332 336 340 342 339 307 331 341 323 350 344 353 355 355 334 349 359 357 334 336 344 352 361 359 372 368 374 347 349 337 346 345 370 360 350 355 366 351 360 363 361 347 367 353 346 347 337 334 343 340 345 349 358 363 364 365 364 354 348 344 360 360 370 364 359 356 356 358 355 346 348 357 360 372 369 373 366 364 357 360 378 382 371 375 367 346 341 347 336 339 343 345 341 328 331 333 338 334 333 334 333 328 326 325 312 310 304 310 314 311 321 318 330 316 315 316 314 326 316 305 294 313 302 321 348 336 336 337 334 331 327 
275 259 265 264 274 276 276 275 298 304 318 319 321 286 321 299 305 303 295 294 284 289 297 306 314 314 313 307 316 325 323 330 330 335 331 304 314 306 313 307 326 322 307 309 306 293 302 303 303 312 294 324 329 318 314 324 309 314 318 314 327 323 316 314 319 313 328 325 329 330 335 319 324 328 309 333 346 346 354 356 350 349 346 346 349 341 359 362 345 347 360 361 370 368 356 336 330 366 368 343 346 347 364 358 352 345 365 350 359 352 356 336 349 358 352 335 333 331 343 342 347 350 365 362 361 355 353 345 346 349 362 362 364 355 352 353 362 356 356 356 366 373 389 385 375 364 357 352 347 359 378 394 389 376 341 342 325 331 341 347 347 348 327 329 335 335 332 335 333 330 335 325 317 292 298 320 319 315 311 310 311 312 309 311 314 320 324 308 293 301 326 328 330 346 354 335 335 316 314 307 
274 289 276 279 282 305 281 299 290 313 306 321 307 299 307 306 302 302 299 294 282 284 291 312 303 301 305 314 306 318 330 327 329 331 325 327 323 322 326 324 320 317 309 307 304 309 306 306 309 293 319 309 329 331 313 311 311 327 328 332 327 315 316 312 312 330 309 334 330 333 333 313 315 320 329 339 344 349 351 359 353 341 348 332 334 355 361 361 371 348 371 349 372 368 346 362 337 364 358 368 361 366 355 369 344 334 359 345 364 360 335 330 333 337 334 331 330 337 340 338 349 351 347 362 366 342 366 340 359 354 351 351 348 354 355 359 361 368 367 359 363 375 396 390 388 373 359 349 347 360 365 382 398 368 339 331 325 345 300 348 354 355 350 349 339 353 352 329 329 333 332 327 343 322 312 305 318 308 323 331 314 325 311 306 315 325 326 306 290 317 328 333 332 333 353 340 334 327 303 296 
281 268 288 276 286 303 303 296 298 318 299 319 312 287 304 314 313 316 302 300 294 279 291 306 315 300 301 307 305 318 334 332 327 304 329 321 328 324 328 310 324 304 294 309 307 307 307 295 290 312 321 326 330 314 306 317 322 339 334 332 324 311 324 317 316 301 301 334 332 330 335 338 320 326 330 339 340 347 359 356 351 336 345 333 335 337 354 343 349 368 360 374 367 365 348 362 361 348 364 370 351 338 348 347 342 353 355 328 333 361 340 332 334 360 356 329 320 337 340 344 346 354 362 364 337 336 348 342 343 349 348 350 354 354 354 364 367 379 376 369 358 363 377 388 380 373 358 352 352 367 358 379 374 347 333 325 345 310 344 350 354 332 350 350 351 351 344 345 335 338 339 336 319 -9999 290 294 296 330 329 312 318 315 300 306 321 324 322 294 306 326 340 340 332 345 346 351 322 320 317 322 
286 288 281 289 288 289 304 296 295 284 281 316 313 295 293 286 302 310 308 301 289 277 303 301 306 308 298 302 318 325 331 332 332 329 330 327 327 328 330 308 323 313 304 309 309 299 303 310 313 311 322 327 304 305 302 308 318 335 340 328 321 314 315 323 318 331 304 314 320 328 332 336 306 332 338 344 349 353 356 359 355 356 341 333 340 331 351 359 353 369 369 351 347 351 358 358 361 364 346 356 346 345 349 363 354 354 354 336 333 352 360 334 339 334 338 327 331 335 343 341 354 359 350 349 342 339 351 350 344 350 357 360 366 368 366 375 378 382 376 367 356 351 342 354 365 369 356 358 364 359 377 368 345 335 332 322 342 349 354 340 353 333 350 349 351 349 351 349 343 342 339 334 324 298 -9999 297 323 329 324 323 306 304 302 305 320 322 314 301 310 329 339 347 320 332 342 347 320 305 329 322 
291 288 290 279 285 298 307 281 285 283 289 311 324 291 288 283 299 308 301 300 288 282 291 299 305 302 304 315 315 322 328 319 329 331 324 327 331 330 310 321 324 322 306 309 307 308 308 307 318 321 324 333 305 301 304 318 331 333 330 322 320 333 309 323 297 328 304 324 329 310 332 335 304 335 332 340 348 357 320 319 338 333 351 349 351 343 337 360 361 363 363 375 340 357 345 356 363 346 363 360 365 362 341 339 352 351 351 329 330 339 354 347 342 340 339 332 332 338 344 352 356 367 347 341 336 340 352 341 359 360 356 365 372 374 381 383 383 393 388 374 353 339 345 348 361 367 378 374 370 382 377 349 337 334 338 321 342 358 336 356 352 352 354 351 349 347 350 349 346 342 335 337 330 314 281 325 306 329 316 308 320 301 295 310 317 317 296 292 309 324 340 352 349 361 348 342 327 304 315 325 
296 290 290 292 283 291 288 285 304 313 312 310 328 292 297 310 306 313 311 307 290 284 299 297 296 304 306 304 311 321 323 321 330 326 321 326 327 308 329 325 325 325 320 319 317 319 314 313 320 324 329 298 297 300 310 322 332 316 317 321 324 310 327 315 295 328 323 319 304 321 335 332 339 333 338 343 360 317 329 327 324 324 336 355 347 350 353 357 360 365 374 360 339 332 355 349 326 353 366 346 345 357 359 335 345 351 355 331 339 345 347 344 331 334 341 334 333 341 347 352 357 366 347 342 348 360 353 351 346 350 357 363 376 368 367 364 372 380 391 370 357 336 345 351 358 365 378 381 374 384 371 373 345 347 345 325 346 360 343 354 352 351 350 351 349 346 349 347 345 341 335 329 309 302 312 312 305 303 309 315 306 301 298 305 313 303 289 304 320 325 331 334 340 347 357 353 338 323 327 342 
277 292 278 288 295 294 299 306 308 301 302 320 303 298 295 276 281 314 314 311 301 295 306 299 300 304 305 303 302 305 312 315 310 312 326 329 326 335 330 326 324 325 323 324 320 318 316 311 319 307 312 322 321 316 311 326 330 316 314 330 331 327 317 323 296 295 317 315 292 332 335 339 342 332 336 338 354 315 338 322 319 314 336 354 339 328 354 360 363 338 348 359 343 363 327 354 352 348 364 368 362 360 351 345 352 344 351 351 357 342 353 332 323 325 326 332 336 343 352 355 362 350 330 342 339 352 355 344 340 351 354 355 356 356 353 351 353 368 378 369 349 337 349 360 373 369 376 387 377 378 382 377 350 358 340 347 357 346 356 350 351 345 351 350 348 347 344 339 340 335 334 316 330 308 300 311 302 297 307 313 301 300 309 306 304 290 306 329 323 332 343 327 333 340 367 356 329 319 328 336 
265 287 283 291 296 296 296 302 308 292 300 320 316 300 286 296 285 298 327 317 303 290 282 291 301 304 300 308 309 305 306 305 311 315 325 329 329 327 332 327 331 310 327 325 322 317 317 313 319 326 303 297 305 316 322 330 317 323 324 327 323 319 320 321 295 301 316 324 292 305 327 339 310 341 339 331 361 364 316 335 348 349 346 349 333 351 352 359 340 328 365 359 365 357 325 350 353 347 347 363 366 334 353 350 348 345 352 354 356 336 349 326 324 320 325 328 343 341 354 361 362 338 326 335 341 346 346 343 347 348 352 352 357 352 348 350 352 355 373 362 341 341 354 383 381 390 380 375 369 369 376 373 358 353 353 352 345 347 347 348 349 347 343 343 348 344 342 340 337 323 324 308 299 300 314 308 300 301 310 307 298 311 312 305 312 287 307 316 338 343 350 336 331 348 354 348 337 324 323 331 
271 267 279 288 297 302 299 306 270 275 302 315 318 301 294 306 288 295 315 318 303 299 281 302 309 302 322 313 311 301 304 301 312 311 321 329 334 329 333 333 313 321 327 325 321 320 323 284 288 313 309 314 308 310 325 322 324 325 325 323 326 324 320 318 320 326 319 324 329 333 303 319 340 338 320 341 347 337 306 348 344 341 345 347 347 353 351 359 338 324 361 355 353 356 359 321 326 331 364 363 362 359 353 351 346 355 331 330 335 344 349 339 323 319 324 329 345 339 359 359 342 351 336 330 332 341 346 346 346 349 350 352 355 354 355 345 347 347 354 347 338 350 369 385 385 383 382 358 373 369 374 362 347 338 355 353 350 354 351 349 348 343 335 342 328 324 335 323 332 310 303 303 301 316 315 312 304 302 310 317 313 306 297 292 294 278 326 314 351 353 346 341 356 342 344 329 328 314 300 300 
273 272 276 291 296 299 297 296 285 281 318 319 294 321 322 299 293 299 306 328 305 298 318 310 293 296 304 300 304 317 317 298 297 302 315 315 327 326 325 327 322 335 331 330 324 319 311 301 293 330 295 331 303 314 325 315 309 308 305 323 326 324 325 309 325 318 317 319 326 334 339 312 317 310 326 342 327 339 340 333 337 342 347 342 345 350 353 361 357 357 352 356 355 357 358 357 362 337 365 355 359 357 356 351 351 358 328 338 322 337 340 337 324 331 321 351 337 353 362 360 341 334 334 334 352 356 346 353 353 358 356 345 356 356 358 354 350 342 348 346 347 364 377 378 387 383 365 352 350 356 360 363 348 339 352 341 347 351 351 342 342 336 337 339 320 314 306 306 305 310 318 304 304 314 310 307 302 311 312 310 307 300 293 290 282 309 316 326 359 355 355 345 345 341 338 318 309 302 301 303 
276 274 273 288 295 299 290 301 282 293 306 282 288 327 329 293 294 297 335 333 318 316 315 305 295 292 295 296 302 320 315 317 307 297 311 317 316 328 320 322 320 314 331 321 321 315 323 318 299 300 307 308 311 315 318 316 297 320 325 309 314 328 327 331 322 322 321 319 331 333 340 342 339 344 343 337 332 333 335 339 334 349 345 346 345 343 355 338 354 354 346 350 355 358 361 361 368 368 361 359 359 342 362 361 358 354 357 351 358 358 340 353 339 321 336 333 347 345 351 356 348 333 335 338 355 348 353 361 373 375 363 365 365 359 359 356 351 350 343 353 362 376 380 381 378 376 367 348 359 349 364 352 358 341 328 331 353 336 320 324 321 329 319 343 315 319 312 309 326 323 315 299 310 302 295 306 307 299 307 309 303 291 286 289 284 305 321 334 344 347 356 355 350 340 338 324 316 318 307 315 
268 271 270 272 289 297 298 299 303 296 282 280 320 321 335 294 300 314 313 328 323 321 319 311 295 290 305 301 300 303 316 311 309 307 298 313 315 308 321 330 331 322 330 329 324 320 315 312 308 308 305 299 304 321 324 320 311 317 331 307 317 328 336 333 326 325 311 316 334 340 314 345 341 320 339 339 335 328 343 337 336 349 348 350 349 351 354 355 355 343 353 355 359 360 362 363 360 334 329 361 356 361 328 350 355 355 348 333 355 352 347 355 337 315 326 318 323 345 355 358 355 356 341 354 342 354 347 352 374 375 379 372 371 366 357 356 352 355 374 370 373 358 375 366 370 367 368 358 355 348 360 357 359 342 338 331 332 335 329 333 324 322 323 321 322 315 308 324 322 317 311 300 313 305 308 303 304 303 306 305 304 291 292 286 301 333 330 331 328 352 344 342 329 318 334 332 338 326 334 334 
270 263 276 290 287 293 294 298 300 302 283 285 326 331 302 295 304 321 317 327 315 318 312 312 323 299 296 304 302 302 304 306 307 308 311 304 314 318 336 324 315 321 323 308 315 301 307 314 295 305 294 295 318 329 338 327 288 330 314 309 320 330 335 311 322 312 327 335 338 340 320 316 342 335 340 340 316 335 332 333 334 325 310 348 338 347 335 333 326 348 352 359 359 364 362 338 360 355 318 333 364 330 325 333 325 356 353 350 354 331 349 336 335 334 338 341 351 342 355 349 347 354 358 348 354 357 349 349 360 380 385 374 368 368 359 352 367 375 369 370 371 358 349 365 366 365 366 353 349 353 354 344 340 339 336 335 330 332 333 329 329 321 324 321 320 310 316 319 314 314 307 299 311 299 302 299 306 313 309 306 306 301 314 316 324 340 345 331 342 333 344 340 319 325 348 366 363 348 346 361 
252 260 287 287 282 290 295 296 284 279 317 278 309 319 309 326 306 304 321 323 316 312 316 316 320 300 294 296 297 328 309 306 303 304 323 332 324 321 323 319 335 336 310 302 318 306 293 301 294 291 311 311 322 330 343 344 293 336 314 322 313 328 331 314 326 328 330 317 340 333 321 304 336 334 336 332 333 335 334 332 293 343 343 326 350 349 352 352 355 341 329 345 343 331 365 331 357 335 342 332 358 337 335 330 362 349 353 332 327 326 328 325 338 311 318 346 342 355 353 357 340 331 349 356 348 345 349 352 349 365 371 357 360 366 365 376 370 368 372 372 368 365 358 364 365 367 366 364 338 342 338 331 331 331 332 330 330 329 326 328 324 320 316 318 317 318 322 319 316 297 296 299 301 308 299 298 316 312 316 318 326 320 325 332 344 345 345 344 364 367 354 336 336 355 373 383 389 377 379 403 
266 265 269 267 280 297 284 293 285 306 275 276 327 308 326 317 316 297 299 294 297 320 326 324 326 304 305 304 314 306 303 313 309 299 323 319 331 322 331 318 334 331 332 318 316 318 308 290 299 304 315 300 309 323 336 338 326 307 318 332 325 329 327 325 329 330 333 339 338 341 338 333 327 323 329 329 334 337 336 328 314 321 326 350 347 346 354 354 337 340 351 352 356 335 326 339 354 355 331 335 361 323 329 356 348 347 325 325 326 330 322 321 328 336 320 334 337 354 348 357 329 357 335 359 331 340 347 347 361 360 360 356 368 358 371 379 371 372 370 369 363 362 363 370 362 354 369 364 361 341 333 323 329 331 326 326 328 325 324 324 323 319 319 320 315 325 323 316 315 312 299 315 303 302 307 311 322 319 309 314 333 337 331 329 329 342 357 386 384 384 360 353 361 378 382 405 397 400 391 397 
277 267 256 286 294 282 292 297 302 311 273 277 323 317 308 290 293 294 290 288 293 302 319 322 325 313 316 310 318 324 308 306 305 305 324 327 343 318 319 321 316 308 327 316 310 305 296 311 319 329 306 309 321 324 329 331 330 308 331 329 322 326 327 329 331 330 333 303 322 333 324 315 330 339 316 333 322 343 339 332 334 342 341 343 336 348 346 350 360 351 352 348 344 317 335 342 347 353 355 356 343 334 357 347 347 322 320 323 325 320 317 319 342 322 304 314 337 352 352 353 352 350 351 347 333 340 344 351 355 358 360 351 356 373 367 369 369 363 363 368 364 364 362 352 352 350 354 365 359 352 342 331 331 330 327 325 323 316 321 322 321 311 321 322 317 327 312 320 315 309 301 299 300 314 321 313 325 318 314 319 338 358 352 344 331 344 374 391 367 372 351 372 390 386 386 399 406 416 417 404 
260 257 277 265 273 289 285 293 300 296 293 284 314 315 318 285 289 289 292 301 301 310 324 322 325 312 312 310 312 320 322 303 314 313 337 330 322 293 309 319 316 316 330 308 305 305 295 280 323 314 309 319 328 326 317 334 335 320 327 326 329 329 321 326 330 326 333 309 321 328 321 327 323 324 310 320 318 348 341 332 329 335 343 346 348 352 352 353 353 347 346 339 347 348 322 350 351 320 339 317 323 353 343 348 326 325 322 324 321 316 346 330 325 325 329 328 350 356 333 343 338 346 349 359 333 343 377 349 354 353 346 348 373 368 368 366 364 363 369 364 361 355 344 332 347 349 354 353 353 355 347 348 347 347 330 325 322 318 318 320 313 317 323 328 309 324 321 316 303 296 303 311 298 294 315 313 324 316 313 324 337 357 353 342 326 355 376 379 360 351 370 384 393 395 383 393 402 418 412 400 
264 264 257 267 271 294 294 297 295 298 310 311 312 311 315 290 294 289 298 336 308 291 291 305 325 315 311 314 309 300 301 318 323 328 306 321 319 -9999 272 328 331 329 323 309 305 300 302 322 333 308 310 329 303 308 307 332 330 328 307 300 314 324 319 322 323 328 329 330 332 327 320 323 327 305 307 337 337 344 301 333 330 311 322 354 349 349 353 354 348 342 336 336 312 324 331 323 348 348 347 348 348 328 328 328 323 352 321 320 315 314 320 340 320 327 321 347 343 347 364 332 353 353 352 364 339 347 346 347 345 338 336 345 357 366 368 361 350 364 358 360 352 347 348 346 345 343 349 335 342 346 348 347 344 339 338 326 351 342 317 319 322 319 323 331 326 317 322 306 308 312 309 302 298 301 310 319 320 326 324 327 349 349 352 336 325 346 365 374 348 367 378 385 394 391 393 391 409 413 398 399 
247 245 251 253 286 292 294 298 303 299 305 292 286 299 308 317 325 306 296 291 304 299 289 303 328 317 313 316 308 277 297 311 294 295 301 309 313 -9999 -9999 317 327 325 320 320 305 291 293 297 314 313 309 304 299 302 320 326 333 329 309 303 309 326 320 323 325 323 326 325 323 321 322 319 322 326 328 320 335 330 329 327 308 306 308 350 349 353 354 347 347 339 329 331 316 329 350 352 346 342 340 341 342 321 343 346 324 330 349 314 310 315 332 333 333 333 342 327 344 332 341 349 342 350 336 346 351 349 349 347 342 338 339 348 358 361 362 348 349 358 363 351 351 347 340 342 345 348 352 348 342 333 332 334 341 341 343 346 326 323 344 327 341 333 316 316 321 311 299 290 304 297 297 301 297 306 315 315 319 335 349 354 357 355 368 351 334 319 359 346 374 384 396 393 394 394 400 404 422 408 401 401 
241 243 247 256 285 293 300 301 305 299 299 308 303 313 313 316 322 310 292 308 322 290 296 305 325 319 314 310 288 281 289 300 301 311 301 312 319 -9999 -9999 303 319 317 317 318 319 291 315 330 300 314 336 320 307 309 324 325 331 323 334 312 306 310 321 320 322 310 324 323 328 326 319 316 316 319 319 314 316 328 326 317 308 315 321 354 357 354 342 334 341 333 312 306 317 327 349 345 347 341 343 342 343 339 341 325 321 319 319 314 312 333 330 323 333 336 334 338 337 348 347 344 329 357 334 351 354 358 352 349 345 339 347 361 376 368 357 356 353 353 356 350 348 347 341 338 339 347 348 348 341 347 326 325 351 337 334 343 342 335 316 326 342 316 309 299 318 312 294 308 303 301 296 306 303 307 308 311 324 332 361 371 386 379 366 370 331 314 335 369 389 416 417 410 410 408 415 430 421 419 408 418 
243 245 246 282 287 279 298 286 305 311 300 291 303 300 313 297 298 285 297 295 291 301 304 311 324 312 300 309 281 288 288 292 312 315 311 324 328 303 306 304 302 322 323 313 295 294 316 331 337 305 311 333 312 317 313 321 324 332 330 309 300 307 321 320 320 320 321 326 311 324 326 317 319 315 319 312 323 321 327 324 303 314 352 359 360 355 341 332 335 334 337 322 322 330 350 345 341 339 342 346 338 320 315 317 323 324 318 314 313 340 325 330 331 318 335 338 321 343 341 347 358 361 370 350 351 358 357 356 347 343 354 369 374 366 351 352 353 347 350 352 350 346 349 337 340 343 346 345 348 345 328 329 328 326 330 328 326 335 333 341 324 338 334 331 299 308 307 307 305 295 300 298 304 311 312 317 307 331 348 376 374 386 375 382 349 308 313 405 424 430 429 434 434 432 426 429 450 428 425 430 
243 248 256 244 290 291 298 300 302 300 302 295 293 303 303 313 318 279 297 291 298 301 303 320 333 321 314 306 305 296 288 291 299 306 306 336 330 315 326 315 319 321 312 297 289 307 327 330 333 301 314 331 306 305 306 321 324 331 327 320 319 309 328 327 317 312 320 299 314 328 335 327 321 322 306 319 321 324 324 308 305 323 359 363 355 352 350 342 334 324 310 314 338 351 348 341 338 332 323 325 321 317 316 317 325 320 317 317 316 335 329 331 326 331 331 334 341 319 350 348 354 360 362 355 346 347 349 351 345 340 359 371 370 371 361 356 352 348 350 351 353 351 352 351 345 340 334 345 345 341 335 344 327 319 322 329 333 332 334 338 326 318 319 319 303 315 303 310 303 301 295 309 316 311 306 312 320 321 343 367 378 376 371 360 369 320 316 391 400 426 437 451 447 454 447 439 453 446 442 446 
247 254 276 245 262 299 288 289 299 283 299 302 306 298 293 303 313 318 321 288 295 307 330 304 309 310 314 313 303 305 295 291 298 306 326 328 323 333 318 319 321 298 300 297 313 328 326 325 335 302 316 321 304 307 305 313 310 312 325 322 321 317 308 316 310 308 295 307 327 325 335 330 325 321 320 320 324 324 332 324 316 338 357 356 347 344 348 331 314 311 311 329 342 333 344 332 329 337 344 323 322 320 316 316 321 315 313 312 336 327 328 316 321 333 330 337 315 324 333 354 343 359 348 340 339 329 334 329 330 332 352 368 370 368 366 359 351 347 351 354 352 352 352 352 353 344 345 341 344 343 340 341 339 333 335 330 329 341 336 335 336 320 317 300 298 321 320 319 317 305 300 305 307 308 307 320 322 325 350 364 357 369 357 370 389 317 288 375 397 433 461 463 473 475 472 461 459 447 445 452 
244 247 247 250 296 283 273 297 297 300 303 296 274 273 277 302 314 320 325 287 321 313 296 303 316 316 318 313 312 298 286 293 300 300 329 331 325 314 329 316 318 318 322 302 293 328 298 333 313 307 313 335 303 301 307 318 335 316 327 329 314 326 319 311 295 302 315 314 314 329 332 336 327 322 322 325 329 299 336 340 325 335 344 345 339 305 312 316 316 322 329 335 345 330 321 328 305 303 315 319 338 317 338 329 338 309 308 309 333 323 328 321 329 317 333 317 322 347 350 345 345 344 345 348 343 328 319 316 317 332 367 367 370 368 364 364 358 356 352 352 353 351 346 348 354 356 352 350 343 345 340 339 339 340 343 340 335 318 329 327 328 323 311 310 305 311 311 313 317 309 306 305 307 306 309 319 328 338 333 344 349 352 369 384 407 333 291 350 425 461 481 483 487 485 485 459 439 434 444 449 
254 239 264 281 278 267 275 283 290 282 290 305 293 308 292 289 310 321 325 295 289 292 295 302 322 323 318 314 301 300 286 293 300 301 331 340 337 325 333 319 323 315 320 326 325 326 326 327 298 297 304 326 308 328 329 321 332 317 321 320 326 325 308 302 312 314 312 310 315 330 330 334 332 330 326 295 297 303 313 332 343 329 351 326 338 314 317 347 343 343 347 350 348 341 325 -9999 -9999 294 342 336 335 335 315 306 309 311 310 312 311 327 332 318 318 313 330 331 341 337 343 341 347 335 341 340 330 341 346 316 320 355 364 365 379 368 359 363 359 353 350 347 351 342 345 339 332 350 348 349 347 336 340 337 337 331 339 341 338 327 325 316 311 324 310 299 303 314 322 311 301 308 306 308 309 309 307 322 337 340 334 335 344 359 383 378 413 345 308 359 430 482 489 488 473 477 492 448 429 434 441 448 
273 257 275 281 275 297 287 278 291 290 267 302 301 286 291 304 316 325 316 300 289 295 297 310 327 324 323 317 311 283 285 298 317 318 335 334 330 337 329 322 322 321 320 325 320 324 324 321 327 326 310 300 303 305 327 329 332 312 313 327 315 310 289 292 316 332 306 307 316 324 330 332 330 330 326 319 324 310 315 320 316 328 347 333 345 340 327 337 345 346 346 344 318 314 303 318 -9999 317 316 316 313 333 301 300 337 294 310 312 315 307 307 325 312 332 326 337 325 333 335 343 327 330 330 335 347 330 320 324 341 365 375 379 387 370 356 356 354 350 347 345 343 342 342 339 338 343 338 352 356 348 345 341 336 337 326 337 338 324 323 325 315 313 308 292 309 313 318 316 310 305 303 304 299 311 311 327 340 350 347 341 354 379 399 406 388 396 342 350 463 473 485 474 484 496 472 437 435 440 454 462 
232 234 262 287 286 277 287 274 260 290 293 289 299 305 298 280 286 309 313 294 289 292 298 295 301 332 304 312 302 291 295 327 320 330 334 345 331 328 330 327 311 304 337 329 327 322 330 324 323 314 325 304 305 328 326 305 309 327 314 308 322 324 296 300 303 313 325 295 301 305 328 331 331 327 329 330 326 335 341 338 332 327 336 338 339 348 351 344 341 335 336 314 332 326 314 303 318 336 336 319 308 326 320 321 300 -9999 297 311 318 319 319 326 315 328 341 340 339 340 337 328 327 322 327 332 336 332 331 339 357 372 380 376 379 366 352 346 344 342 338 337 336 338 344 336 340 339 342 335 341 342 346 344 340 339 334 336 334 322 326 292 323 324 299 317 317 311 293 318 297 303 302 298 307 310 318 336 347 358 342 356 370 387 412 412 407 353 352 456 459 451 477 476 494 480 442 457 451 451 460 461 
271 248 251 263 256 271 295 276 287 279 293 291 301 291 292 289 301 308 308 313 290 290 291 290 294 292 307 316 313 320 296 293 313 317 335 350 335 321 328 303 305 306 323 334 328 307 331 329 321 326 318 312 313 316 316 323 325 308 298 299 321 325 321 311 324 320 317 320 306 306 307 313 313 317 331 328 312 314 320 334 336 316 338 319 335 338 343 337 333 332 335 335 332 329 328 330 313 313 333 314 323 316 318 317 300 -9999 305 323 320 316 312 313 327 339 340 329 336 337 327 317 322 341 322 339 328 333 332 344 366 382 380 376 364 358 348 343 342 343 342 342 339 343 344 340 342 340 341 340 328 329 324 332 326 331 326 333 332 321 322 312 323 310 308 306 314 308 311 307 305 301 299 298 311 305 327 336 348 344 354 372 407 422 429 415 414 402 362 407 399 441 456 465 474 452 443 463 464 461 462 463 
267 243 244 288 268 246 265 293 293 292 292 282 303 308 296 298 296 302 302 304 295 287 315 288 291 310 325 301 311 305 308 321 312 323 312 333 328 327 316 326 311 313 312 312 293 293 330 310 310 299 319 304 295 329 329 329 326 301 287 302 306 335 335 335 308 305 305 303 315 325 330 317 307 335 329 310 308 327 318 305 305 314 321 341 337 336 335 334 331 329 322 326 326 334 325 322 334 308 305 323 318 315 316 319 322 301 311 319 314 322 331 342 326 335 346 335 326 321 324 326 320 330 337 330 320 313 317 335 358 381 373 363 365 367 349 348 344 342 343 346 344 344 346 343 341 344 341 341 339 336 318 327 325 340 327 333 331 318 322 323 304 296 308 311 298 295 310 307 306 301 297 297 306 308 338 356 354 353 367 402 427 446 447 425 422 407 381 388 410 431 455 449 456 449 456 465 460 465 470 463 
260 277 232 233 275 277 284 252 295 279 298 270 304 309 286 294 301 302 301 304 309 288 295 291 291 301 323 316 311 308 309 316 317 304 308 308 314 315 314 316 314 311 311 309 295 297 313 290 301 322 318 299 315 316 330 310 299 299 294 293 308 330 338 324 307 302 315 317 323 324 319 304 303 309 326 317 320 319 318 302 303 305 300 305 310 321 323 329 331 327 326 329 325 314 319 319 308 324 319 320 321 308 305 297 288 297 315 316 323 305 314 324 329 349 340 337 334 322 315 321 328 338 344 324 313 310 321 324 347 385 380 365 357 357 353 347 347 349 346 347 349 349 333 342 346 341 343 344 341 337 343 313 308 339 321 327 327 311 319 306 290 311 315 310 294 313 290 305 292 293 296 295 292 303 344 355 369 376 395 420 460 469 470 443 412 422 406 410 429 460 459 452 448 459 463 489 486 467 466 456 
265 246 254 265 265 279 260 257 252 274 268 272 276 311 310 285 281 310 306 305 305 287 309 289 289 293 282 317 305 311 290 275 288 281 283 319 294 320 311 307 307 303 307 307 296 316 314 317 321 318 315 300 310 293 296 292 288 305 294 295 303 309 327 309 303 309 323 310 326 328 322 336 300 296 299 320 303 308 304 312 326 331 297 301 315 324 320 325 325 325 325 320 319 324 321 321 323 318 315 313 296 302 292 -9999 -9999 279 297 305 305 324 331 323 330 331 324 328 323 310 312 328 324 344 333 315 305 305 314 325 352 376 374 365 351 352 349 345 345 341 336 337 343 347 343 344 341 338 338 340 337 326 322 339 320 309 322 319 301 299 291 276 307 312 301 301 302 305 304 295 295 291 286 287 286 302 335 349 352 390 430 448 463 493 498 468 424 429 445 449 463 469 470 452 457 464 478 458 454 463 450 460 
263 266 254 255 260 258 243 256 267 283 283 270 309 287 313 315 317 278 291 306 304 301 306 300 305 282 281 281 300 301 313 313 312 283 287 304 316 307 319 290 297 300 300 298 305 312 311 311 293 317 318 306 314 298 289 295 282 290 287 294 286 300 310 318 302 312 315 325 327 321 329 304 297 310 323 291 325 319 300 310 308 322 318 318 314 320 319 323 319 324 322 324 322 316 321 317 309 313 317 317 300 320 -9999 278 -9999 -9999 294 318 324 321 321 318 320 322 326 322 324 308 311 322 325 334 325 314 302 297 302 316 350 379 373 353 352 349 347 345 338 331 334 333 346 345 341 336 327 336 323 338 329 312 313 310 324 302 302 318 296 286 305 302 294 304 303 294 281 301 297 296 293 285 291 283 281 303 315 330 362 413 459 464 477 507 518 485 456 429 478 485 496 479 475 466 459 461 463 449 454 466 459 456 
264 268 271 250 238 263 250 251 287 261 268 286 267 271 273 279 284 276 288 303 299 293 285 277 283 288 306 272 281 281 301 312 298 299 284 297 300 328 332 291 318 315 302 294 287 285 306 314 280 292 273 304 304 287 277 278 313 283 284 280 298 295 308 312 320 310 314 328 315 320 317 323 283 288 299 291 321 291 295 303 287 317 314 314 314 319 318 324 326 323 325 326 321 319 302 314 296 319 302 320 300 293 296 299 287 309 310 312 310 315 310 311 321 314 312 317 324 323 314 321 319 324 321 308 291 301 312 317 354 363 356 351 353 354 347 345 339 332 336 344 346 340 334 338 333 332 334 330 312 321 301 308 306 302 320 316 312 280 288 300 298 295 304 303 293 289 290 297 289 283 278 278 289 307 314 331 365 420 477 482 472 475 481 490 476 456 463 484 479 477 483 477 471 461 454 460 449 458 456 452 
231 227 236 230 268 264 255 260 252 257 278 296 277 277 297 275 270 323 276 303 298 281 282 272 285 304 273 275 279 287 321 289 306 309 276 284 292 294 283 285 301 306 281 271 280 315 317 321 326 307 307 295 308 300 283 308 280 271 276 284 294 297 310 309 309 286 301 307 326 320 317 318 321 292 283 275 316 318 332 296 298 310 316 298 323 310 325 322 317 320 314 314 296 317 315 318 293 296 299 297 287 287 292 296 301 304 311 313 319 322 309 315 313 305 313 314 321 309 312 308 305 314 306 300 290 307 322 333 345 374 367 352 351 343 339 339 331 336 352 339 340 337 332 333 331 331 330 327 312 321 307 305 300 303 301 299 280 277 289 278 275 296 299 283 286 303 301 299 293 279 272 262 273 298 315 332 355 409 462 481 462 451 445 464 483 449 426 438 496 502 479 479 470 485 452 445 454 465 447 458 
266 242 232 244 281 275 249 256 259 243 257 267 268 279 277 289 272 274 271 276 293 292 272 266 274 272 296 277 282 283 328 323 313 298 306 306 307 277 287 291 285 279 277 303 283 298 325 319 302 305 306 308 292 283 299 272 278 270 277 284 291 298 318 314 317 296 295 311 308 293 320 318 321 319 274 307 300 272 302 301 327 327 325 326 320 324 320 318 314 316 319 316 318 310 310 286 293 312 312 290 296 308 300 294 300 302 317 319 316 325 325 323 318 306 311 331 317 313 311 310 304 302 295 293 299 317 329 341 338 354 348 340 337 338 335 336 336 341 343 342 343 333 330 327 330 316 329 328 309 320 307 306 308 300 303 306 282 271 304 283 285 284 284 284 284 282 301 301 295 286 282 291 280 316 319 309 347 375 422 444 462 461 451 451 434 440 440 442 470 513 472 478 474 460 468 446 450 448 460 460 
