# Supplementary material for: Exploring the Distribution of the Spreading Lethal Salamander Chytrid Fungus in Its Invasive Range in Europe – A Macroecological Approach
Source: PLoS One. 2016 Oct 31;11(10):e0165682. doi: 10.1371/journal.pone.0165682 (PMC5087956; doi:10.1371/journal.pone.0165682)
Supplement: S1 ZIP Archive — (ZIP) [file pone.0165682.s010.zip › ECA_full/id.asc]

ncols         200
nrows         200
xllcorner     3.31330001355
yllcorner     -1.12269991115
cellsize      0.0117999315
NODATA_value  -9999
55 70 54 54 58 58 59 60 61 58 62 61 56 62 59 60 62 62 56 54 55 61 58 54 51 56 55 55 55 52 55 52 55 56 56 53 58 58 58 57 59 58 54 54 58 56 58 56 58 57 58 65 64 65 64 64 63 63 62 62 62 63 63 63 64 64 64 64 64 60 60 62 62 61 61 60 60 59 58 56 54 55 53 57 55 56 55 55 54 48 52 51 50 51 52 52 57 62 63 71 79 81 91 91 85 80 84 82 79 87 95 102 90 85 82 78 75 88 91 87 88 88 92 99 117 118 109 104 109 128 140 148 156 157 157 154 143 146 140 149 151 145 130 125 121 119 125 125 132 135 137 138 146 152 160 183 204 217 226 191 174 157 157 164 145 141 130 129 132 126 117 116 112 124 136 156 156 142 115 109 103 87 87 89 90 82 97 93 90 91 88 97 93 106 107 103 94 100 93 96 
52 53 58 55 57 63 65 60 63 63 60 61 61 64 60 61 63 58 65 54 61 57 56 55 57 56 54 54 55 55 55 55 55 56 53 59 59 59 58 60 60 59 59 55 58 57 54 53 58 57 62 63 64 66 63 65 64 63 63 63 63 63 63 64 64 64 64 64 62 62 60 67 62 61 60 59 59 59 58 58 56 54 54 56 52 55 54 53 53 56 52 53 52 48 50 52 55 59 62 72 79 79 86 93 84 85 79 84 84 91 88 86 81 83 85 73 80 81 85 87 89 88 93 93 110 105 113 110 121 124 135 149 157 160 162 152 142 133 146 146 152 140 137 127 110 113 103 115 133 134 137 137 139 145 162 183 207 227 219 192 179 158 154 151 157 148 129 130 114 114 116 111 108 111 122 127 147 150 136 119 107 99 94 92 101 91 95 88 97 102 94 100 94 109 110 105 93 94 94 102 
51 55 53 57 56 61 65 64 63 63 62 63 65 66 67 64 63 56 57 59 59 55 57 55 58 56 55 55 53 55 56 57 57 59 53 59 59 59 59 60 61 60 61 59 60 57 57 63 54 55 59 61 64 63 64 65 65 65 66 65 65 65 66 66 65 66 67 64 60 60 60 64 63 61 60 59 59 58 58 58 56 56 54 54 56 54 54 55 57 57 54 53 50 51 50 51 53 59 60 63 69 79 91 94 81 78 79 80 85 84 79 85 78 79 80 82 88 91 90 87 90 92 92 94 98 100 107 121 107 121 125 142 148 147 152 160 150 149 150 154 151 144 147 124 111 121 114 122 125 131 134 130 133 144 159 176 196 204 208 215 190 187 172 162 169 151 151 138 122 114 109 118 128 119 116 121 128 141 137 126 114 109 108 107 102 95 82 82 84 97 90 98 110 110 103 111 96 110 113 112 
55 54 54 57 58 59 61 64 64 64 68 69 67 66 62 68 61 58 56 55 63 59 57 61 58 62 60 58 60 58 58 57 53 59 59 59 60 61 61 62 64 63 63 63 63 64 61 61 59 60 60 58 58 63 66 65 68 68 69 69 69 66 66 66 66 65 68 62 59 59 61 65 64 62 60 59 60 59 59 58 56 57 57 54 57 56 54 56 55 52 52 52 53 51 53 53 53 57 56 62 63 77 88 88 82 78 78 79 86 77 75 78 85 89 92 97 97 94 92 93 88 92 88 91 94 101 102 120 -9999 114 119 126 143 149 144 154 152 154 148 156 156 146 146 124 120 118 119 116 115 135 129 123 126 138 152 162 168 203 194 204 212 207 191 172 166 160 171 158 139 121 110 126 145 143 122 119 108 112 112 106 115 112 122 121 109 94 84 86 84 91 87 89 102 99 102 105 96 100 113 109 
57 53 54 56 61 65 65 66 61 63 64 65 63 59 60 59 61 68 62 64 64 61 61 64 61 57 61 61 61 58 58 57 58 59 60 60 60 64 64 64 64 66 66 66 67 67 67 67 58 61 58 57 59 64 66 68 69 69 70 69 69 70 68 68 66 69 66 65 61 59 64 65 63 61 66 61 61 61 61 60 57 56 55 55 54 53 56 57 56 54 55 56 52 52 53 54 56 55 54 56 64 79 88 83 77 74 80 81 79 77 70 77 90 104 112 122 126 118 99 95 99 94 92 87 92 96 101 116 111 119 136 138 139 154 139 149 141 151 152 152 151 149 152 146 123 122 115 111 123 130 127 131 138 131 143 149 162 167 177 198 223 224 204 180 161 178 177 167 152 125 122 133 144 148 128 113 103 96 103 101 104 108 114 109 106 92 92 95 98 81 85 80 93 86 92 97 91 104 96 102 
56 52 59 57 58 66 63 64 61 61 64 63 63 61 65 72 70 68 68 69 63 69 60 61 60 59 61 63 60 60 60 59 60 59 60 59 62 62 64 63 66 66 65 65 67 67 66 67 59 63 63 61 56 63 68 69 69 70 70 71 72 68 72 70 70 68 65 63 64 65 62 64 65 63 67 64 64 64 63 61 60 56 55 59 57 56 57 61 59 57 56 56 54 55 55 55 53 52 57 59 64 70 78 76 75 74 78 79 78 75 74 88 108 112 123 131 122 103 116 101 96 89 92 94 106 113 106 115 123 129 151 152 147 139 125 136 132 152 146 150 147 150 149 147 122 118 110 114 119 123 126 142 131 144 137 142 156 163 174 203 217 224 215 192 179 181 174 157 150 138 125 131 134 135 121 116 95 97 95 103 114 115 105 103 104 93 101 102 99 85 91 85 86 85 89 81 93 91 84 83 
54 56 56 62 58 67 72 60 61 62 68 68 68 74 74 67 70 69 69 68 62 60 60 61 61 62 63 63 60 60 59 58 58 58 60 60 61 62 63 64 65 64 66 68 67 67 66 60 61 61 63 65 64 64 65 69 69 69 69 69 69 69 69 69 67 66 63 63 63 65 64 62 61 60 64 66 66 65 65 64 60 58 56 57 55 57 57 60 60 60 59 54 55 54 54 56 57 53 52 56 63 72 73 72 78 79 80 84 78 77 84 93 110 114 111 115 111 117 101 111 102 89 92 107 112 104 114 110 123 140 156 155 148 133 124 128 133 138 134 143 132 143 143 142 129 121 112 117 116 125 145 137 138 142 142 142 149 164 179 192 207 211 207 196 175 163 156 161 158 134 132 135 128 123 118 107 102 112 107 107 115 111 93 102 113 105 110 111 104 103 111 89 86 83 82 83 84 82 79 78 
54 53 50 54 57 66 67 60 60 62 72 71 59 65 69 61 65 68 66 65 59 60 59 62 61 63 62 63 61 61 60 60 58 55 55 57 60 61 62 61 58 59 59 61 64 62 62 61 61 61 63 65 65 66 63 66 68 69 68 66 67 67 67 67 66 65 64 63 64 62 62 62 61 62 63 65 66 66 66 65 62 61 56 58 60 58 59 62 60 59 56 56 56 55 55 55 54 53 51 54 63 69 72 74 84 91 79 79 76 81 87 100 110 109 105 106 110 96 100 98 96 100 104 122 107 117 115 122 122 144 145 133 132 126 125 126 126 125 132 128 125 124 122 125 138 122 117 118 114 129 127 126 130 138 150 152 152 161 171 186 200 200 191 179 181 165 153 158 146 142 155 144 135 116 111 109 101 116 132 145 123 108 97 116 122 113 114 109 116 112 120 111 97 79 80 77 79 80 77 79 
54 54 54 54 58 66 65 58 62 61 69 71 75 73 74 68 71 72 60 68 59 63 64 62 62 64 63 64 63 61 62 61 59 61 61 62 61 58 62 57 58 58 60 64 65 63 60 59 61 61 63 65 64 64 61 63 66 68 66 67 67 68 66 70 68 66 65 63 65 62 61 60 61 62 62 64 63 64 67 65 64 61 57 60 61 57 59 60 58 62 57 53 56 55 54 55 57 56 51 53 59 65 73 78 85 84 75 73 71 81 98 101 104 105 97 100 93 98 98 90 98 104 111 126 121 113 124 126 127 135 128 120 133 119 125 123 117 121 123 120 121 122 132 136 126 118 120 118 113 119 123 130 131 142 141 145 154 173 169 188 194 196 166 150 156 156 164 169 151 153 147 162 143 118 114 107 124 129 140 148 125 127 119 127 121 122 120 118 117 110 117 111 97 84 81 78 79 77 74 85 
53 54 52 52 59 64 64 59 59 60 67 69 74 74 74 60 74 69 70 63 60 59 62 62 64 63 63 62 64 64 62 62 61 63 63 63 63 61 60 57 59 59 59 63 63 63 61 62 62 63 65 63 65 66 63 61 64 64 66 68 68 68 67 68 68 67 64 64 64 62 60 62 60 60 59 61 62 65 64 65 66 64 59 54 59 59 55 56 58 57 59 53 58 54 54 54 56 52 51 51 56 58 65 77 80 78 73 72 72 76 91 98 99 96 100 95 95 94 96 94 96 116 118 109 119 121 126 127 141 127 120 121 105 103 111 113 120 119 113 112 128 136 135 134 128 106 111 111 121 125 130 138 121 128 139 154 158 168 177 187 183 175 171 153 150 140 157 177 177 153 162 159 163 146 137 139 128 124 124 131 127 124 112 117 109 115 113 114 112 103 103 108 94 87 82 80 80 76 82 84 
51 50 55 55 57 61 64 59 64 60 67 74 72 73 73 64 61 61 66 66 60 59 62 62 61 63 62 63 61 64 62 64 65 66 66 66 63 63 59 57 58 61 60 61 62 64 63 63 63 62 62 62 62 63 63 65 62 62 65 66 67 67 66 66 69 67 66 64 64 66 64 63 60 59 59 60 58 64 64 64 68 66 64 62 63 57 53 53 58 60 58 54 51 -9999 51 55 55 54 51 51 52 55 65 70 76 75 72 71 72 80 86 88 84 97 96 94 89 89 94 104 112 113 110 113 119 124 130 135 132 124 109 102 97 104 109 116 118 116 105 114 114 124 146 137 129 104 96 107 121 131 141 131 131 121 142 150 162 173 186 176 168 163 158 146 141 140 149 159 173 189 179 164 187 172 161 145 126 120 133 118 122 110 108 109 107 108 106 102 102 95 100 108 97 92 85 82 80 75 77 82 
51 55 52 56 58 62 59 63 69 58 69 73 71 72 73 64 61 62 62 67 61 60 63 61 62 63 61 64 64 63 60 63 64 65 68 66 66 64 64 60 59 58 62 62 63 64 66 65 65 63 63 62 63 64 65 63 66 63 65 68 66 65 66 66 69 69 63 61 63 62 63 62 59 60 59 60 59 63 63 64 68 66 64 62 54 52 51 55 55 58 57 56 51 51 -9999 52 55 56 53 52 54 56 62 68 72 70 70 68 74 77 84 83 93 97 96 92 83 83 92 93 93 96 109 120 109 121 120 130 115 104 98 99 110 104 127 113 121 117 108 109 113 124 137 128 123 109 113 122 136 132 134 126 140 137 151 157 166 166 159 155 157 177 168 151 140 134 146 171 192 200 181 183 204 198 167 151 145 130 115 120 120 105 113 105 108 102 96 96 103 94 111 107 100 95 93 88 86 78 75 79 
55 54 53 54 57 62 60 55 55 63 69 70 72 72 61 65 64 65 67 71 67 59 66 63 63 60 61 61 63 63 63 59 64 66 65 68 69 67 65 62 64 66 66 62 62 65 65 67 67 66 64 67 64 65 66 66 66 65 67 66 65 65 66 66 69 69 67 68 59 62 63 63 60 60 60 63 60 62 60 65 66 66 66 64 61 56 58 59 59 54 52 53 52 53 54 55 55 55 56 58 59 60 63 67 68 68 67 74 76 78 83 88 92 91 88 88 83 83 86 93 100 95 125 117 110 130 129 107 128 109 94 92 95 107 105 109 115 108 107 106 114 116 124 128 120 121 127 128 122 120 123 134 148 151 162 165 158 152 136 147 154 167 162 148 147 127 148 169 195 190 184 182 182 178 153 160 122 109 120 102 112 116 105 99 97 99 94 96 96 111 110 106 97 94 103 99 90 87 79 85 
50 53 52 54 59 64 51 51 68 66 56 70 67 66 61 68 63 69 64 61 63 58 63 63 61 62 60 64 63 66 66 66 65 63 66 67 67 66 63 61 59 67 67 65 61 65 67 68 68 68 68 68 65 64 67 68 65 65 68 67 59 66 64 64 70 70 69 66 59 66 65 63 58 60 61 64 59 59 60 60 63 64 64 64 62 64 61 61 59 55 56 54 56 56 56 55 52 52 55 59 61 64 64 63 65 64 69 76 77 79 79 79 88 84 84 83 80 81 84 91 95 105 110 106 97 94 108 104 129 125 95 91 100 106 103 105 115 108 108 103 112 117 114 121 124 132 131 125 118 122 138 146 149 161 171 174 158 138 127 143 153 157 147 146 133 138 158 168 172 175 181 179 168 162 131 141 114 113 114 104 102 116 109 108 102 98 94 94 105 106 108 97 93 93 105 112 111 96 94 87 
54 53 54 54 55 57 56 55 59 56 60 69 71 71 65 68 69 73 66 61 59 62 57 63 62 62 63 65 69 70 71 70 66 64 63 63 66 67 61 62 66 72 69 64 64 68 70 70 68 68 68 68 69 66 67 66 68 66 68 63 63 62 65 65 65 68 69 65 62 61 64 64 63 62 60 63 62 59 61 63 64 65 66 64 62 67 68 65 57 58 54 54 61 58 53 56 52 57 58 59 61 60 64 61 62 60 65 76 82 78 80 74 85 76 80 79 82 84 85 88 98 101 94 89 86 84 95 101 130 107 98 90 91 108 99 96 105 98 92 94 92 107 113 122 130 132 124 125 115 116 126 135 151 162 176 174 160 136 123 126 139 142 133 124 124 147 157 157 160 168 165 167 164 152 140 119 113 114 111 109 105 113 108 106 98 95 94 84 97 94 100 92 95 110 120 120 121 119 111 97 
51 54 56 58 59 58 55 55 57 61 58 67 69 70 69 62 71 66 72 61 60 59 60 61 63 61 63 65 66 67 69 66 65 62 60 60 59 57 62 63 70 72 68 65 65 66 69 71 72 71 70 68 68 67 69 69 68 70 67 66 63 58 64 64 66 67 70 68 66 65 63 64 63 63 62 62 62 62 57 63 63 64 66 65 66 68 70 69 60 61 58 60 62 56 55 54 54 53 56 58 59 60 61 59 62 61 67 79 78 -9999 73 80 77 75 80 79 82 94 91 96 94 90 88 79 82 83 87 94 106 110 112 89 85 85 91 87 88 88 91 90 89 89 106 122 128 126 123 112 115 121 124 138 151 159 168 164 146 133 119 111 123 122 113 111 120 131 136 143 151 159 169 165 150 146 125 114 111 108 104 102 108 111 98 99 96 95 93 90 89 101 98 99 106 115 127 125 129 133 125 108 
54 54 53 56 57 58 57 55 58 59 59 56 56 62 63 59 64 63 63 63 60 58 61 61 61 63 61 65 67 64 65 65 65 62 60 59 59 59 61 65 69 67 62 62 65 70 72 72 72 73 72 71 71 70 71 72 71 72 70 63 65 64 61 64 64 64 63 66 67 63 63 69 62 63 62 62 62 61 61 61 63 64 65 63 66 65 65 68 67 65 63 61 60 54 61 60 57 56 53 59 59 62 60 60 58 61 63 71 -9999 75 77 76 77 76 85 100 94 88 90 90 86 81 79 78 79 80 86 87 91 98 91 84 84 80 82 82 83 85 90 91 97 100 98 108 122 122 121 115 118 122 120 135 148 158 172 157 146 128 107 102 111 107 112 109 118 121 122 127 148 158 150 148 153 147 144 139 125 119 108 101 108 96 99 95 98 94 96 89 94 104 108 111 120 127 129 129 129 129 127 123 
53 54 54 57 58 59 55 57 56 57 55 59 58 62 59 58 61 61 63 67 65 62 59 59 61 61 64 63 65 65 64 63 63 62 61 61 61 61 63 65 70 66 63 64 64 68 68 74 75 74 71 73 73 72 73 73 74 74 69 66 67 67 65 60 67 64 64 64 66 66 64 65 64 63 63 64 63 61 61 62 62 61 63 62 64 65 62 67 65 62 63 63 58 60 60 61 58 57 55 57 59 60 61 58 56 57 58 67 72 77 79 76 74 80 84 87 85 83 82 81 77 76 76 80 83 83 83 82 82 83 84 83 84 86 83 85 85 84 95 109 113 104 95 92 104 119 124 135 139 134 126 129 147 163 158 139 129 110 114 109 114 106 117 108 104 108 117 127 143 147 141 128 133 143 153 150 141 138 123 109 101 97 95 96 96 95 91 99 96 113 118 123 126 123 125 129 134 132 129 127 
53 55 56 55 56 60 55 58 58 58 55 58 58 60 61 60 60 60 66 64 64 62 59 59 60 54 60 61 65 64 64 64 63 63 62 62 62 64 64 66 72 73 70 70 67 69 67 66 72 73 76 73 73 72 73 75 75 73 69 67 67 66 68 61 67 64 68 63 66 66 67 67 65 63 65 66 65 62 61 61 59 60 59 60 62 62 60 66 65 59 57 61 63 61 61 60 60 58 56 58 59 57 57 52 56 58 58 59 63 70 71 74 74 78 82 79 81 79 77 74 69 78 80 90 95 91 82 83 79 83 80 84 82 87 85 85 91 98 113 124 126 120 110 99 103 114 126 146 152 146 138 145 153 152 154 139 113 110 114 116 117 115 108 109 96 97 108 121 139 134 120 121 119 132 139 138 136 123 105 101 96 102 95 93 94 93 96 85 108 116 118 121 111 113 111 118 127 129 132 131 
54 54 57 52 53 53 54 55 58 56 57 57 58 61 61 59 62 63 64 65 64 62 58 51 62 60 61 62 62 62 62 64 62 62 64 65 65 65 65 70 71 73 71 72 68 67 67 67 71 73 75 76 76 74 77 76 73 72 67 64 65 67 66 65 66 64 64 65 65 67 67 69 67 63 65 59 64 64 64 61 61 59 61 62 63 59 62 67 67 63 61 57 57 52 59 58 60 59 58 57 57 56 54 54 55 56 57 60 61 61 67 67 70 72 77 77 77 79 72 71 71 71 83 104 111 98 85 80 83 83 84 83 86 87 89 99 114 120 124 125 143 139 134 126 118 130 126 142 149 162 165 167 167 162 152 131 121 133 132 136 139 120 106 101 94 95 104 113 108 115 109 116 118 118 123 132 131 118 106 102 106 98 97 98 100 97 86 93 96 107 109 110 97 99 110 111 113 116 126 133 
53 54 52 55 52 54 54 54 56 58 59 60 61 63 60 63 63 65 66 63 62 63 62 61 61 59 63 63 65 64 68 64 62 60 62 66 69 71 70 71 70 70 70 69 70 71 73 72 72 76 76 78 76 73 74 73 77 69 69 67 67 67 67 65 64 67 66 69 69 65 68 69 67 66 66 66 64 64 64 63 63 64 59 61 64 61 63 69 67 65 62 59 53 53 55 -9999 56 61 58 59 54 52 57 55 57 57 60 63 65 64 64 66 68 71 73 75 77 79 75 75 76 77 89 97 106 101 91 89 87 84 89 91 90 85 90 113 127 134 137 136 144 158 165 163 145 139 126 138 153 173 193 193 181 175 154 141 140 154 148 136 127 115 110 95 95 96 101 99 104 104 114 108 107 115 108 110 118 111 108 108 108 106 111 106 105 101 87 100 103 95 100 95 104 106 108 108 108 113 118 120 
55 56 54 52 53 54 54 57 56 59 60 59 62 61 64 65 66 67 66 65 62 61 62 59 62 61 58 65 67 72 72 72 66 62 64 63 67 68 70 71 72 71 72 70 70 69 72 77 77 75 78 78 78 74 75 73 70 73 72 75 70 70 66 65 64 71 68 64 67 67 66 66 68 67 65 64 64 64 64 64 62 63 62 60 63 62 63 67 64 63 64 61 55 52 57 62 58 61 60 58 51 57 58 59 59 59 60 67 70 69 69 67 71 76 74 79 75 74 76 82 79 85 96 99 98 108 107 112 104 101 99 102 87 83 92 112 140 136 138 146 153 167 172 171 168 158 152 157 169 198 214 233 213 208 180 154 163 163 154 147 125 114 103 105 105 92 93 104 101 108 115 119 117 115 111 112 116 114 120 120 120 121 121 109 102 102 95 93 92 95 99 106 113 115 118 109 113 108 112 115 
55 54 54 54 54 57 55 58 58 59 62 62 64 62 62 63 66 69 67 63 65 64 59 57 59 59 60 65 67 71 75 73 73 66 64 61 62 65 67 68 73 78 77 73 69 69 68 77 79 77 76 76 71 75 71 73 71 68 69 69 73 72 67 67 66 65 65 66 68 64 65 66 65 67 65 66 65 65 64 64 63 63 63 63 64 61 62 67 70 72 67 65 60 60 59 61 61 61 57 60 59 57 58 61 60 60 63 71 75 76 74 72 76 80 82 83 82 82 86 88 94 104 105 99 97 111 100 127 122 107 112 106 87 89 87 104 117 127 146 150 150 156 167 170 171 178 184 170 189 195 202 217 208 216 182 181 181 182 171 123 120 114 107 113 102 86 96 106 111 117 121 120 123 116 116 120 125 114 121 114 123 124 122 112 97 104 89 86 86 94 106 116 123 119 120 119 120 111 113 110 
48 53 55 54 54 57 57 57 60 61 63 64 63 63 62 63 66 65 67 63 63 61 60 60 54 55 58 60 67 73 75 75 74 69 63 60 61 60 61 66 70 79 86 74 69 65 72 74 75 78 69 67 79 78 73 74 72 72 73 74 70 69 70 66 66 63 63 63 68 68 66 67 66 65 64 65 65 66 66 66 63 63 63 59 65 64 64 65 69 71 74 68 67 61 60 59 60 58 57 59 55 58 59 64 71 69 66 69 76 82 81 80 80 83 86 86 86 85 89 96 110 120 133 120 100 110 109 113 107 102 102 99 94 103 92 88 95 107 123 142 142 156 154 157 164 171 184 220 198 220 240 216 215 230 223 223 216 196 174 142 125 108 114 101 97 88 102 115 122 120 119 119 118 113 126 137 137 125 114 109 114 117 112 102 102 99 84 91 89 99 109 112 123 114 127 121 120 120 120 115 
47 53 54 54 55 54 56 58 60 59 63 65 65 61 60 63 63 66 63 64 63 62 61 57 52 56 56 60 66 76 77 77 74 69 64 61 61 61 62 65 69 77 81 75 71 67 71 74 74 73 68 70 80 81 80 81 79 74 76 80 78 72 72 65 64 61 67 60 68 69 67 68 67 67 64 64 66 65 66 67 65 65 66 65 65 65 65 64 66 71 72 71 71 71 64 57 57 57 58 56 -9999 53 58 64 76 79 72 69 73 80 84 84 77 82 86 87 88 90 99 111 115 132 128 110 95 107 100 99 94 93 93 99 105 111 106 96 92 99 105 117 124 137 149 159 165 174 213 220 214 234 235 227 238 215 216 206 224 208 169 159 135 128 116 109 95 103 105 112 125 121 109 108 112 119 127 133 132 129 114 108 104 105 104 96 98 86 83 85 94 104 98 101 103 107 114 121 120 123 117 114 
50 54 55 55 56 58 59 61 56 58 62 64 65 63 63 65 65 66 63 64 63 61 61 58 53 54 55 57 64 77 76 76 73 71 67 60 61 62 66 71 71 75 75 75 73 71 73 75 77 78 72 76 80 87 90 91 88 80 80 82 87 80 71 68 65 61 64 62 64 67 67 69 67 66 65 63 64 66 68 67 66 65 66 65 65 65 65 65 71 69 73 74 74 67 67 60 57 56 57 59 58 -9999 53 56 73 79 77 74 71 78 83 82 80 81 82 86 93 103 120 128 110 120 108 102 100 93 87 91 89 91 93 95 101 104 111 113 111 97 101 115 119 130 152 158 169 177 199 203 201 225 222 230 220 219 216 238 226 192 171 179 168 155 134 116 107 100 90 103 110 116 108 100 119 125 125 127 127 127 114 110 103 101 103 98 94 87 85 82 86 88 92 93 93 94 104 109 108 113 109 113 
54 51 55 56 55 59 57 58 59 57 60 64 65 63 62 63 65 64 65 63 63 62 61 59 53 56 56 59 68 71 74 76 75 75 73 62 61 64 70 77 87 85 79 78 75 72 72 73 79 77 75 79 83 88 93 97 89 83 84 -9999 83 88 83 82 68 63 64 62 62 63 67 68 66 68 67 65 63 65 68 69 67 66 66 66 66 66 65 65 65 70 70 66 65 66 63 65 58 60 63 60 61 56 49 54 62 75 84 84 82 78 80 81 84 86 85 89 94 103 120 120 103 102 97 91 99 86 88 90 91 86 97 96 96 100 106 116 111 107 111 120 118 125 140 150 161 181 205 208 208 213 219 213 225 225 214 223 211 202 185 181 167 152 148 137 116 109 90 97 89 94 92 99 112 116 117 120 117 118 106 100 96 100 96 96 97 90 87 76 87 87 89 97 97 99 96 96 100 101 98 103 
54 54 54 56 55 56 58 58 58 59 62 63 65 61 62 63 63 65 63 61 61 60 58 59 55 56 56 64 66 69 71 73 76 78 69 66 61 63 68 81 92 86 98 87 83 78 77 76 80 85 83 83 90 93 89 98 90 87 85 87 93 106 109 86 71 62 61 62 63 64 65 64 64 69 66 65 65 64 66 66 66 66 67 65 67 66 66 66 67 68 67 65 65 64 64 71 69 69 67 67 66 62 55 -9999 53 69 81 87 87 87 80 85 89 88 93 95 96 115 119 97 95 86 93 95 91 89 88 86 95 92 111 112 109 100 97 107 113 122 136 139 137 138 131 146 160 180 191 191 191 192 213 202 218 222 227 219 204 209 187 185 174 166 151 145 126 106 100 100 87 87 101 107 96 107 106 100 107 99 98 93 93 99 94 94 89 87 85 84 81 86 91 102 101 92 96 92 94 94 93 93 
55 55 56 54 55 54 58 60 60 61 58 64 64 61 59 62 63 66 61 61 63 59 60 60 55 56 55 56 63 64 65 74 81 83 82 67 65 64 67 78 86 93 93 90 88 87 83 83 88 87 89 89 92 90 84 91 92 97 90 90 103 124 116 86 80 68 65 71 71 66 65 68 67 68 65 64 65 65 64 63 65 68 66 65 65 66 65 67 68 66 68 71 69 64 64 73 66 70 73 76 73 67 60 53 -9999 57 80 88 101 89 85 87 93 93 95 100 102 102 104 93 92 88 92 90 93 85 85 87 98 114 120 130 117 112 101 102 111 118 135 167 156 157 139 140 150 167 175 186 193 184 197 187 203 208 194 217 223 206 196 192 179 167 154 126 125 122 107 105 102 98 95 104 95 96 96 94 96 96 95 98 99 96 89 91 87 87 85 81 82 95 104 101 102 99 97 94 90 91 88 89 
56 53 53 55 56 55 56 58 60 59 62 62 61 63 63 64 64 65 64 64 64 64 60 57 58 57 62 60 62 59 66 76 70 86 83 78 68 66 66 68 83 85 92 93 91 88 86 87 93 89 86 91 95 90 86 94 98 101 103 100 112 124 105 84 76 64 78 87 80 71 64 67 66 65 64 64 68 65 66 64 63 67 67 65 65 65 66 67 68 67 66 69 69 67 64 75 72 66 76 76 79 75 68 61 55 -9999 65 87 93 91 90 93 95 94 106 99 99 102 93 91 89 86 89 89 91 79 83 90 97 109 124 116 118 115 114 113 116 132 154 168 169 165 148 133 149 168 185 190 192 187 186 185 193 217 190 192 194 186 170 192 169 167 136 129 121 119 119 115 102 100 91 95 86 90 93 91 87 78 88 89 88 80 81 79 84 86 84 80 83 96 105 102 104 92 93 86 83 83 86 87 
55 55 53 58 55 58 56 58 62 63 62 61 63 63 65 65 66 63 63 65 65 65 61 59 60 59 62 62 66 66 73 84 78 83 91 88 82 71 63 64 67 78 92 95 90 91 91 99 98 92 89 91 99 87 90 93 100 105 110 109 114 120 105 80 72 70 72 94 87 87 72 67 66 64 64 65 65 64 65 64 67 68 67 67 66 64 66 66 69 67 68 68 69 65 66 70 70 67 74 66 65 64 65 64 59 57 57 73 82 85 93 102 94 94 98 98 90 94 83 81 82 83 85 84 83 81 86 90 100 111 121 112 118 117 119 117 131 146 159 167 172 171 163 156 157 183 185 186 182 185 178 174 184 184 182 186 197 186 169 169 159 163 153 121 121 121 122 127 117 98 89 87 86 85 82 87 70 81 86 86 85 86 80 79 79 78 78 80 83 99 106 98 96 90 88 86 84 81 85 86 
55 52 55 58 57 59 60 61 61 64 63 63 65 66 66 67 67 67 67 68 66 65 59 59 58 59 62 64 65 66 83 90 87 94 96 95 92 85 71 68 68 73 83 85 93 97 96 92 96 91 94 97 96 95 95 96 107 109 120 123 128 110 93 90 76 74 75 90 94 92 75 67 63 66 65 64 64 63 64 64 69 69 67 68 67 67 67 69 70 69 65 67 67 67 68 67 67 67 68 65 74 74 66 75 67 62 60 62 67 81 98 106 108 105 88 84 88 82 82 76 76 79 81 84 82 81 83 88 94 107 115 115 120 124 130 133 147 156 169 163 172 165 171 177 175 189 187 177 180 182 168 177 178 177 176 189 185 185 176 153 149 143 136 131 125 102 110 112 107 92 94 90 90 86 87 86 87 90 91 97 93 86 84 82 76 75 79 83 92 103 101 93 95 92 88 81 79 81 82 82 
56 57 55 57 61 62 64 63 64 64 64 64 66 67 69 67 68 67 68 69 67 64 59 57 56 63 63 64 64 71 78 86 90 94 94 97 98 94 84 81 70 68 72 81 95 96 97 86 96 95 98 93 101 99 100 105 112 132 144 129 121 109 94 97 80 72 72 74 94 91 89 70 69 66 66 64 64 64 66 67 68 67 69 70 68 66 68 69 71 68 64 67 68 67 67 69 74 72 70 74 78 74 80 80 78 62 60 60 64 78 100 110 131 101 89 84 80 76 81 72 81 79 80 79 80 85 81 87 93 104 116 115 119 121 126 132 144 152 159 169 166 162 171 188 187 183 183 172 164 172 165 178 169 156 156 169 161 183 153 126 113 124 128 121 109 102 95 97 99 98 91 86 91 89 83 82 89 95 100 99 96 92 86 86 81 83 84 87 88 100 96 86 91 92 84 79 75 78 77 77 
58 56 57 60 61 61 62 63 65 66 66 67 67 68 69 69 67 70 70 69 67 65 64 58 56 61 65 65 67 64 73 76 76 80 91 94 101 101 94 86 79 77 83 86 88 95 98 97 97 92 92 97 105 105 109 116 131 147 154 146 116 106 115 114 98 76 76 64 92 93 92 89 73 70 65 65 65 64 71 71 70 71 67 68 68 69 68 69 70 69 69 66 68 67 67 69 75 78 77 75 81 85 87 83 75 66 -9999 62 66 77 96 117 109 110 88 89 84 84 86 90 87 85 87 85 87 86 90 97 97 103 107 116 112 115 112 120 134 152 154 157 160 166 165 163 176 164 159 160 141 142 147 161 158 148 151 151 162 165 151 121 104 105 100 99 93 95 89 90 86 90 90 86 81 83 84 88 86 96 105 104 101 93 90 86 83 84 83 95 96 95 92 81 83 80 85 79 76 73 74 76 
59 58 60 59 60 59 61 63 64 65 66 66 67 66 69 70 70 70 70 70 68 65 61 58 61 63 63 68 67 64 72 73 72 74 87 96 99 101 100 89 89 90 96 97 98 99 102 100 98 95 100 104 106 112 120 133 142 142 138 122 115 111 122 -9999 92 75 68 72 75 86 98 95 78 71 70 67 66 70 72 68 65 70 72 70 71 69 69 67 68 69 69 68 68 70 70 70 76 76 77 80 85 87 89 88 78 70 61 62 64 80 90 99 128 126 112 88 85 93 95 101 97 97 92 97 99 102 103 94 94 101 106 111 105 107 115 112 123 144 149 150 159 171 166 171 175 156 152 150 141 129 130 128 149 156 145 139 142 160 146 122 114 92 100 94 99 97 87 86 83 79 88 87 85 82 96 92 92 100 103 104 99 94 91 86 84 85 91 108 105 93 89 82 80 84 82 80 72 71 69 71 
59 61 59 59 60 60 60 63 65 66 67 68 68 68 68 67 68 70 71 69 67 63 60 61 64 67 70 74 76 81 82 76 72 75 91 99 109 110 100 95 91 96 99 101 102 105 104 102 100 106 113 130 131 121 132 146 150 141 139 131 133 110 -9999 -9999 -9999 75 75 70 88 99 103 100 91 76 71 71 72 73 76 70 65 68 67 73 75 65 70 70 70 69 72 71 77 71 72 71 71 73 76 80 84 81 90 89 79 71 64 61 64 74 79 87 92 122 127 92 86 86 91 95 109 110 107 110 109 117 112 105 92 99 103 105 106 105 114 104 115 128 128 147 157 158 173 171 171 165 157 143 135 129 123 129 127 125 137 137 140 142 135 122 114 95 90 87 90 84 83 91 86 88 95 89 86 101 100 92 96 103 104 103 94 93 93 93 89 90 93 108 104 93 85 80 80 85 84 82 78 78 76 74 
60 61 62 59 60 61 61 62 64 66 65 67 66 67 66 66 67 72 71 70 66 59 59 58 64 63 75 76 85 96 97 96 89 84 95 101 106 107 100 95 95 95 98 101 102 99 99 103 109 115 124 132 137 135 144 152 161 144 153 150 138 -9999 -9999 72 79 86 88 83 89 99 109 105 95 89 85 85 86 71 67 72 73 73 74 68 69 71 76 73 77 73 79 79 73 71 76 73 71 73 77 82 83 85 87 86 80 71 64 61 62 64 67 71 85 113 107 98 86 81 83 88 109 110 112 127 127 126 135 125 101 100 100 100 105 110 109 105 114 117 126 131 150 164 172 163 161 148 137 140 133 135 128 122 116 110 130 134 133 125 127 127 114 109 99 95 90 85 90 96 99 97 93 91 94 98 99 101 102 107 106 103 97 96 94 87 94 93 88 98 98 92 82 79 80 78 78 81 78 78 72 72 
58 58 61 61 63 62 61 63 65 68 67 67 67 67 70 68 71 71 70 68 63 59 57 63 70 75 79 84 91 97 110 106 97 94 96 102 104 90 97 96 96 95 95 95 100 93 100 107 122 121 125 131 132 138 149 159 158 156 155 160 147 111 -9999 -9999 82 99 105 108 100 100 104 109 82 94 76 71 81 87 75 75 80 80 76 73 74 77 80 76 84 88 81 88 81 80 83 76 77 79 82 83 85 83 80 79 67 71 69 65 61 55 57 64 79 91 106 94 81 75 72 83 94 106 110 137 141 134 130 131 116 106 106 102 106 110 108 109 114 110 114 127 147 159 173 171 157 143 137 137 140 135 121 119 107 108 115 128 123 113 111 124 126 115 110 106 92 99 102 112 110 107 104 90 88 88 98 99 109 111 109 112 101 96 95 94 90 95 91 91 85 83 80 75 78 78 79 80 77 76 74 68 
58 58 61 61 63 62 62 63 66 66 67 68 66 64 74 76 70 68 67 62 59 63 61 65 65 80 90 94 96 102 105 104 102 100 99 99 96 92 93 91 94 92 91 91 92 94 103 108 120 123 127 129 137 146 163 153 163 164 165 167 134 104 85 81 -9999 102 114 116 119 117 123 117 101 94 88 77 82 98 77 83 93 88 80 77 68 73 77 87 89 89 100 101 91 88 84 81 81 87 88 87 83 79 62 57 58 61 64 61 56 56 52 62 73 86 95 93 88 76 77 80 93 107 124 138 126 116 120 119 114 109 106 105 103 106 101 97 107 108 124 136 145 158 166 164 149 136 126 131 134 131 125 111 100 103 110 110 108 105 103 118 123 119 108 101 97 94 102 108 112 113 108 98 88 90 92 99 102 113 113 111 110 95 95 93 96 101 91 91 83 87 73 83 78 80 76 79 73 73 69 68 
59 60 60 60 64 62 62 64 65 67 68 68 67 67 67 68 68 69 60 57 58 64 68 66 80 85 94 96 95 98 99 99 99 100 99 95 90 87 89 87 88 89 87 90 96 96 102 114 122 129 131 139 147 154 156 170 172 164 175 153 146 96 85 96 107 -9999 104 114 121 122 115 126 103 96 95 88 86 95 88 103 83 80 84 78 76 80 88 93 92 91 92 91 99 96 92 89 87 89 84 78 70 67 54 48 56 58 59 61 59 57 55 60 67 78 87 90 87 81 74 80 100 128 139 115 107 111 117 115 115 110 108 105 97 93 100 94 107 108 115 133 141 143 150 147 140 128 127 124 121 120 106 99 98 103 106 106 105 101 105 97 120 108 102 101 96 93 102 95 98 102 108 111 103 90 88 97 100 113 119 113 104 107 100 96 91 104 90 85 76 75 75 78 85 83 87 77 71 71 67 68 
60 61 65 61 62 62 64 64 63 66 70 71 71 67 66 69 66 62 57 55 55 63 66 78 84 92 95 92 92 96 95 97 96 88 89 89 84 85 84 86 81 83 87 97 103 103 108 119 123 138 151 153 160 164 161 171 174 174 171 140 109 119 99 117 135 121 110 110 111 117 117 106 111 103 92 91 96 100 101 105 115 92 89 82 90 95 99 96 92 95 110 113 105 104 89 90 92 89 81 69 67 59 60 62 61 63 61 60 62 63 61 61 60 69 81 88 91 80 71 81 102 131 142 128 103 102 114 109 119 116 114 105 99 96 98 98 110 118 115 124 135 129 137 135 123 125 125 122 114 99 101 85 94 102 99 107 99 100 99 105 111 96 92 96 81 89 91 93 90 91 95 111 103 101 96 93 95 104 116 121 117 112 105 107 100 110 93 87 75 78 76 83 86 93 92 77 71 72 67 69 
63 64 62 62 62 62 61 62 63 67 69 74 69 66 62 61 57 58 53 55 54 57 64 75 84 91 85 85 85 92 96 96 88 82 82 84 86 89 97 96 81 84 96 106 114 118 120 121 127 137 149 159 172 171 175 168 170 165 156 133 116 108 102 114 144 146 120 116 117 113 116 112 119 112 116 121 120 100 103 109 113 90 101 93 103 111 113 106 96 102 115 118 98 92 84 81 80 72 78 68 61 66 68 71 71 72 71 63 66 68 66 67 63 58 73 85 90 85 80 83 97 108 119 104 98 107 111 103 105 109 106 100 95 95 100 110 118 127 115 120 118 119 118 117 119 117 119 119 117 110 97 81 91 102 98 107 108 105 100 102 100 90 91 84 84 85 85 86 90 91 89 93 106 108 105 97 98 100 109 117 117 117 121 114 105 97 89 79 74 74 80 82 93 94 89 77 70 69 67 65 
60 61 63 63 61 61 62 63 63 63 65 66 65 62 59 57 58 62 62 57 58 58 61 67 72 81 76 78 83 83 87 87 82 77 77 79 89 90 92 96 91 94 102 107 119 122 126 126 135 146 155 173 178 191 171 168 165 135 135 132 117 113 115 138 142 159 151 137 110 110 110 135 128 123 126 131 126 116 105 102 102 108 98 101 107 123 131 118 129 99 98 106 94 86 75 70 69 74 77 75 77 77 79 84 83 77 74 70 70 70 73 71 65 58 62 80 94 96 87 87 90 94 102 87 91 111 113 99 94 93 92 90 93 103 110 120 118 128 123 110 109 112 109 118 114 115 113 112 116 115 109 93 84 88 98 102 104 93 100 97 89 90 96 90 90 84 90 91 89 89 87 87 98 116 120 107 102 97 102 116 124 130 133 116 106 90 85 80 76 74 78 82 86 90 89 75 68 69 67 68 
61 62 64 63 61 65 67 67 65 62 63 63 61 59 58 57 63 55 65 61 63 60 57 59 66 63 66 72 75 83 82 77 75 77 80 83 91 89 108 107 107 102 101 110 116 125 134 138 146 152 166 176 189 169 158 150 139 148 132 132 132 138 145 157 160 163 156 142 115 109 112 130 122 131 125 120 144 136 131 108 104 99 102 114 107 119 137 139 116 91 92 94 106 82 75 69 70 82 83 86 88 89 89 93 91 86 77 70 75 75 77 77 67 65 67 77 93 104 103 98 92 88 80 75 83 99 105 99 93 94 95 101 106 107 120 124 127 116 117 106 105 104 99 108 109 110 112 115 115 115 96 89 81 86 91 98 98 87 95 92 83 92 95 92 91 84 86 94 102 99 88 87 89 118 122 119 116 104 109 117 130 136 131 114 107 90 84 82 78 78 79 80 82 82 83 73 68 68 66 65 
61 64 65 64 63 67 70 68 64 64 59 59 59 55 59 64 68 74 73 69 62 62 66 62 64 68 67 68 72 67 76 68 68 79 87 92 98 93 112 117 120 117 110 113 123 133 142 148 153 159 172 174 183 155 143 162 165 154 143 142 142 148 168 165 162 157 139 129 123 120 130 123 121 144 142 140 150 152 142 136 106 108 107 116 110 124 151 151 123 103 91 91 91 84 80 70 80 89 92 99 105 107 110 118 99 98 86 73 76 73 70 76 70 67 73 71 84 98 105 95 99 86 72 71 79 87 92 92 92 95 96 114 108 112 110 124 116 115 117 102 104 103 104 100 106 106 100 104 111 97 105 90 80 79 85 91 86 89 83 79 88 88 91 83 82 85 88 106 113 104 90 85 87 105 118 122 123 119 121 128 132 130 119 111 100 85 82 79 80 80 79 80 80 78 79 72 68 68 66 72 
62 66 66 65 64 67 66 68 63 61 58 56 58 57 56 64 80 85 70 68 70 74 83 85 79 71 61 73 65 69 65 67 66 75 87 100 100 97 98 113 110 112 118 127 135 145 158 165 176 168 174 173 171 161 150 143 165 162 154 156 156 153 164 167 165 135 132 122 125 147 148 136 130 136 139 135 149 155 133 134 144 141 134 122 128 112 136 140 126 104 95 109 95 91 78 84 86 96 104 108 111 118 128 120 102 102 97 74 74 75 69 74 76 74 70 71 77 82 92 87 89 77 68 65 69 78 77 82 93 91 96 102 104 104 110 126 133 126 118 113 106 96 102 85 92 109 112 94 103 93 80 87 78 78 80 86 79 78 76 75 86 86 86 83 81 83 88 113 115 113 96 87 88 95 111 122 122 124 132 134 127 116 108 101 89 82 81 76 81 77 84 79 76 76 76 69 68 67 69 72 
62 64 63 63 63 61 62 63 61 61 59 61 66 62 68 75 82 74 63 61 60 74 85 94 89 64 62 72 86 81 77 77 76 84 93 96 97 89 91 91 100 110 125 146 162 174 187 197 175 181 176 176 170 178 172 155 158 181 167 167 164 159 164 156 159 150 119 117 136 139 147 153 138 125 136 154 156 141 147 155 163 147 132 128 122 123 135 132 111 104 97 97 93 81 79 81 90 104 109 102 106 116 124 128 109 103 82 78 77 67 75 76 75 79 79 77 74 73 78 80 70 68 63 64 62 64 61 69 81 85 92 99 101 99 111 141 155 150 124 115 103 99 94 85 95 112 110 100 93 85 80 78 77 73 82 75 71 71 73 75 77 77 78 77 81 82 90 111 111 106 98 91 94 93 103 111 117 128 136 132 118 107 99 88 86 86 82 79 84 84 87 80 74 76 79 71 74 68 66 66 
59 59 60 60 59 62 59 57 53 60 72 77 81 83 82 82 73 61 59 57 62 72 85 91 88 79 68 87 90 92 90 83 78 81 83 86 100 102 86 88 106 113 132 156 194 215 217 210 203 191 179 175 169 179 180 163 153 154 161 172 170 167 156 143 138 136 118 128 130 159 166 160 154 148 151 160 154 157 146 168 168 161 138 130 137 146 119 118 97 94 99 91 82 82 79 83 94 104 105 107 112 141 140 146 127 103 95 83 83 80 79 84 80 88 103 80 72 68 66 64 58 61 61 62 61 59 59 62 70 80 91 89 93 97 110 143 166 163 134 114 107 101 96 97 101 99 105 108 96 87 79 80 76 76 79 72 73 71 73 71 73 80 77 78 82 86 89 104 112 105 100 105 91 92 100 107 118 127 133 128 109 101 94 85 86 91 89 85 89 85 83 81 77 74 76 72 70 68 64 64 
56 56 56 61 59 56 56 52 57 65 78 79 81 85 82 73 65 62 58 57 62 70 76 87 86 90 88 93 96 95 96 91 81 70 81 87 106 105 94 102 105 130 137 158 172 196 205 229 210 184 178 179 169 160 171 162 153 155 162 168 166 157 148 144 138 142 139 132 133 150 155 169 149 156 162 157 159 148 151 160 168 153 134 123 130 135 103 106 88 85 89 77 76 77 82 90 98 106 120 135 133 149 157 158 144 107 95 81 87 88 85 96 100 103 92 103 85 75 67 63 49 57 57 56 57 54 59 61 64 68 79 80 86 94 109 124 149 150 133 114 118 111 104 99 95 92 110 109 99 88 83 77 71 73 69 75 73 71 71 71 74 83 87 89 95 99 96 115 117 117 111 106 93 96 104 112 119 121 120 117 102 99 88 95 100 103 107 106 97 85 84 77 79 73 75 74 72 72 65 63 
54 54 55 56 55 55 53 55 69 79 81 77 72 70 66 66 61 59 58 58 62 70 77 85 89 90 92 92 96 93 94 91 83 77 83 87 89 100 107 122 122 133 145 160 174 194 202 198 195 193 182 174 173 187 186 166 154 157 161 165 162 158 152 148 140 137 144 137 140 141 153 172 148 150 143 142 139 147 149 160 169 145 150 127 116 107 95 89 86 80 76 75 76 79 94 106 111 113 120 144 164 169 173 160 147 122 93 89 97 91 -9999 99 96 93 107 88 83 77 68 53 57 64 60 50 55 51 53 60 63 56 70 74 80 92 110 115 120 121 122 118 124 116 111 100 88 92 103 106 97 94 82 75 73 74 77 76 75 77 71 72 77 85 87 93 93 99 101 116 124 128 119 109 103 101 109 112 120 118 107 110 104 95 94 101 115 116 125 118 104 94 84 80 81 81 80 75 71 72 65 63 
50 51 52 53 53 55 60 66 77 81 83 77 70 67 64 63 66 66 62 60 61 63 78 83 92 89 86 88 87 89 99 97 84 82 82 93 93 98 115 130 147 151 154 166 186 204 191 190 194 193 180 187 179 188 190 185 176 172 167 171 167 162 158 152 153 143 150 149 144 135 148 148 154 152 147 143 146 152 150 167 158 156 149 123 133 119 112 96 87 83 79 84 72 86 106 122 122 117 121 143 163 169 157 151 147 144 137 104 106 100 -9999 -9999 95 94 98 83 78 72 71 58 60 58 55 65 62 59 56 62 58 -9999 64 73 83 94 102 119 116 106 115 127 135 122 108 87 100 94 103 103 95 95 80 75 71 77 79 79 79 79 79 76 77 77 85 81 89 94 97 114 132 141 131 118 103 101 120 117 117 111 106 105 102 102 98 112 120 133 141 126 105 90 75 77 78 80 80 76 71 62 62 67 
53 54 58 56 64 70 73 73 75 82 84 79 70 66 65 79 80 80 73 69 63 66 74 82 85 75 73 74 77 87 101 103 84 82 85 89 94 123 135 146 153 162 160 161 178 177 179 175 184 185 188 173 179 187 191 194 192 196 175 174 173 171 170 164 174 153 166 158 151 150 157 154 155 153 146 148 164 161 148 140 164 163 140 145 134 118 106 90 87 93 110 92 87 91 110 131 137 126 120 137 160 159 160 133 139 148 148 128 119 104 89 89 88 89 91 80 70 75 74 71 69 69 61 63 60 60 66 66 65 52 57 68 81 95 114 116 102 108 114 137 148 129 115 96 96 101 98 96 84 82 78 81 79 79 77 80 84 82 80 73 72 74 80 85 86 91 93 111 130 143 137 124 119 112 124 126 127 111 112 104 95 105 109 112 120 140 132 116 97 76 74 76 80 82 80 74 71 63 63 66 
61 60 60 66 72 80 76 75 77 78 81 83 71 79 80 83 87 84 76 67 67 64 67 67 67 67 66 62 79 87 101 102 98 80 85 92 121 142 159 149 161 157 158 155 162 166 162 157 170 173 182 171 176 185 189 198 196 199 184 193 179 176 175 190 171 180 176 171 153 164 149 154 155 151 152 161 165 157 139 137 152 144 137 159 143 135 116 90 87 115 125 114 105 94 106 129 141 148 137 142 159 146 148 139 127 135 137 132 130 113 96 93 88 92 84 77 66 66 66 69 71 71 69 64 61 64 65 62 59 -9999 62 73 84 100 112 107 94 101 112 134 144 134 113 101 98 99 97 83 81 77 76 88 84 77 76 79 82 83 82 73 72 76 79 84 80 85 94 103 116 132 137 135 128 127 124 122 126 113 112 104 104 106 111 117 125 129 116 99 94 78 76 76 81 78 76 73 72 75 75 73 
67 60 60 59 66 76 80 77 77 81 82 89 90 85 82 81 85 84 74 67 65 67 71 66 66 65 60 62 76 87 110 115 107 97 113 128 145 159 153 136 153 143 141 141 139 143 148 150 162 174 176 175 177 183 189 190 192 195 201 204 192 185 181 180 178 197 189 162 158 157 157 159 162 163 161 146 143 135 115 107 110 110 125 138 132 133 119 92 89 111 139 118 98 93 100 118 142 154 156 153 150 145 137 124 123 122 129 123 121 111 104 98 86 79 73 70 69 69 67 74 78 82 78 77 75 75 70 65 65 57 67 81 86 98 90 83 83 90 111 113 126 122 109 100 99 95 93 75 72 85 84 94 84 85 76 75 79 84 81 79 74 79 76 85 90 90 94 95 109 116 128 139 152 145 134 130 132 124 116 110 104 107 111 118 127 116 104 91 86 81 78 79 75 80 78 73 67 75 74 72 
72 67 61 59 64 76 80 83 81 80 87 85 93 85 82 78 74 66 65 63 70 63 67 69 71 67 72 74 74 89 111 125 139 135 142 146 146 138 130 142 130 132 132 134 125 125 149 150 173 177 173 176 179 184 181 184 180 189 195 204 191 189 189 211 207 205 179 174 168 162 162 158 160 166 155 144 141 120 112 106 118 113 112 117 104 105 111 97 96 114 112 105 94 89 94 117 140 161 173 168 151 156 141 122 111 110 111 102 113 98 100 86 81 74 73 73 71 70 76 81 85 87 90 90 86 80 67 62 61 62 74 84 88 92 80 76 75 76 85 106 100 100 96 88 90 86 78 77 80 85 97 101 97 93 78 74 79 84 88 81 82 81 82 83 87 90 90 94 98 113 122 139 155 161 155 149 142 128 128 123 116 114 114 123 114 110 101 90 84 90 84 76 71 73 75 78 79 76 72 69 
68 65 62 58 61 67 77 82 80 80 82 92 94 91 85 74 66 64 67 66 68 78 92 92 91 89 91 87 86 89 111 128 149 152 148 152 130 133 128 127 127 128 127 122 126 125 136 150 174 179 173 174 178 181 184 173 180 182 191 201 213 191 193 206 206 182 173 172 170 164 157 168 166 155 149 145 151 122 118 114 113 103 98 102 88 101 86 93 90 99 97 107 100 106 103 111 137 156 166 158 144 134 128 118 120 130 103 94 104 96 88 83 76 70 72 75 73 76 81 85 89 88 99 95 82 78 66 65 63 69 75 81 84 85 78 77 70 74 80 84 81 78 77 79 86 90 90 91 86 84 94 106 102 85 78 72 79 89 87 89 86 89 80 86 85 87 88 92 98 108 121 129 149 165 167 158 150 138 139 136 128 126 126 119 111 104 93 88 87 88 84 77 78 72 77 81 79 76 71 66 
64 65 64 61 61 66 70 77 76 79 81 84 91 89 84 75 65 62 62 64 82 93 94 94 96 97 102 99 94 91 97 124 141 143 127 115 113 122 125 130 128 119 115 121 127 132 132 143 166 171 173 173 176 177 168 185 184 186 189 197 211 196 197 188 175 169 166 174 171 154 154 164 166 150 151 152 155 149 136 137 103 115 112 89 102 101 88 100 93 97 97 109 117 115 112 132 137 150 150 147 151 125 122 119 116 107 100 98 107 91 82 79 74 73 75 75 74 80 92 101 105 91 89 82 76 78 70 67 66 72 74 74 75 85 85 83 81 83 81 79 81 72 69 73 85 105 99 105 89 89 100 107 102 91 77 79 81 85 91 96 93 100 90 84 84 83 79 88 98 113 124 128 138 155 168 168 161 156 157 156 145 133 122 110 99 91 90 85 86 90 91 80 73 79 80 80 78 74 67 64 
66 66 64 61 63 68 67 68 75 76 83 83 85 80 86 70 65 64 63 67 86 88 91 91 95 107 110 110 101 92 92 104 120 115 102 99 104 120 125 129 114 109 97 115 123 132 142 143 155 162 169 170 170 171 165 176 185 192 191 199 196 193 190 180 167 161 159 175 171 159 153 150 149 141 146 165 156 157 139 120 138 125 108 105 102 96 95 96 91 100 107 121 144 143 139 138 142 150 142 140 143 137 119 118 116 111 128 103 86 76 76 77 74 78 79 78 71 86 96 103 101 82 82 74 72 75 79 78 80 -9999 65 70 71 81 87 94 102 102 107 88 78 77 76 81 91 97 109 115 99 95 107 105 102 92 82 84 84 84 91 96 100 99 87 91 88 83 86 86 91 104 120 128 138 138 153 166 169 177 178 165 149 124 109 101 93 87 77 83 85 87 92 82 80 86 78 73 74 72 65 65 
65 64 64 64 61 65 67 69 80 81 80 81 77 67 83 71 65 61 65 76 83 90 89 82 94 106 117 119 113 100 80 84 91 86 84 85 93 111 115 123 112 90 106 110 115 124 128 136 147 149 154 165 155 164 169 169 174 194 192 187 188 191 186 178 170 171 166 152 149 153 146 142 139 140 133 162 161 157 136 133 148 134 129 120 110 100 102 100 105 108 113 121 149 154 165 159 147 142 137 131 115 141 140 140 122 132 118 101 90 80 78 78 77 76 83 80 82 91 95 95 88 80 80 73 65 72 79 90 89 74 67 60 64 78 85 102 117 118 117 109 91 82 92 85 88 90 97 116 115 106 106 107 98 89 93 88 83 82 85 93 109 95 98 89 88 91 89 88 89 102 114 123 131 133 144 189 194 201 188 168 133 112 93 93 88 87 81 83 88 85 87 83 85 79 75 70 64 66 63 69 
65 60 67 67 67 72 80 83 91 92 80 71 72 66 69 70 60 61 65 78 82 78 79 82 95 113 118 119 106 92 86 86 82 91 89 91 99 95 111 116 121 119 114 110 109 117 123 127 131 133 136 143 155 138 147 161 164 178 180 180 180 181 194 188 177 174 171 169 150 147 143 133 139 129 140 138 152 154 144 142 142 143 136 141 112 104 101 103 119 108 114 125 139 151 168 165 152 136 119 130 128 142 128 129 109 104 106 99 96 85 84 72 80 91 85 82 80 84 86 85 78 74 72 72 74 79 86 95 93 78 66 61 62 77 86 93 109 119 128 120 103 91 102 103 93 87 90 98 105 105 112 105 98 93 90 86 83 82 86 94 107 109 109 92 90 98 97 95 102 105 106 117 126 136 149 177 203 210 188 159 121 106 96 92 87 94 91 91 81 82 83 83 80 72 71 63 65 66 71 73 
71 71 66 65 75 79 83 88 93 90 81 77 80 84 84 70 67 65 60 71 78 75 90 88 113 126 128 118 108 103 98 95 96 100 112 105 88 86 95 113 129 124 120 120 103 111 119 125 130 129 140 138 137 143 149 159 159 165 179 181 176 188 188 182 182 178 175 159 154 155 155 146 136 130 145 139 136 138 135 137 137 141 139 139 118 101 105 107 128 114 119 119 133 146 153 168 161 152 147 144 139 120 124 109 103 91 91 89 96 93 94 89 97 95 80 77 78 80 78 75 74 73 71 74 83 95 97 103 94 84 73 66 60 71 79 94 119 116 114 108 88 86 102 97 102 96 92 95 104 119 110 103 105 95 89 86 84 83 85 96 105 102 109 98 89 93 99 103 102 108 110 118 124 138 147 178 194 197 180 146 113 106 101 100 98 92 82 82 89 79 81 76 79 71 67 68 67 73 73 69 
75 75 76 71 75 81 84 90 93 90 82 83 85 85 85 80 74 65 59 70 80 81 89 101 114 122 124 112 95 95 106 115 120 115 114 100 85 85 108 116 132 138 136 129 116 111 119 124 136 139 136 131 132 136 151 163 161 162 176 178 166 167 167 169 171 180 177 175 168 163 164 151 143 153 160 148 134 123 118 119 133 139 141 133 115 111 109 124 132 133 124 122 131 131 142 157 155 161 143 131 116 124 102 113 99 91 94 87 96 95 97 99 97 94 82 76 70 70 72 74 74 73 73 85 95 105 113 112 96 85 74 68 64 66 80 98 118 123 119 100 88 82 87 94 104 112 106 102 113 123 123 115 113 103 91 90 84 88 88 89 103 101 109 115 97 101 100 107 105 115 115 116 121 124 143 171 177 176 163 131 115 101 93 101 101 86 91 84 86 76 73 76 80 77 77 76 75 75 71 66 
77 84 88 80 79 83 89 93 85 88 86 91 78 76 81 67 72 62 58 66 74 83 98 112 112 122 120 105 94 94 112 121 125 125 100 95 97 93 104 117 123 144 146 140 125 116 126 131 135 143 138 134 137 144 144 155 165 161 162 159 146 157 158 162 168 174 177 186 175 176 173 168 168 157 144 151 131 116 98 113 141 141 138 120 129 123 117 118 136 135 141 138 136 148 139 152 161 154 128 120 127 117 100 99 102 98 98 91 89 93 98 99 97 91 84 79 70 73 77 81 82 77 77 87 101 128 124 107 84 77 73 71 68 74 84 109 132 125 119 102 90 84 79 85 89 112 108 103 117 135 132 121 114 100 91 97 94 96 89 89 90 107 106 113 114 108 102 109 110 121 122 122 121 123 134 142 144 143 129 118 110 105 95 99 99 88 81 78 75 76 78 83 80 81 81 78 77 73 66 65 
78 82 87 82 83 88 95 92 93 95 91 80 74 67 74 66 62 60 66 73 80 85 92 97 110 119 120 115 98 93 107 120 120 116 114 122 124 111 102 99 120 143 148 138 125 121 127 138 150 154 141 140 147 156 163 167 168 163 159 142 152 152 154 157 165 176 175 174 177 174 177 182 162 154 143 142 126 107 98 118 139 143 135 128 136 135 131 148 150 165 170 167 151 151 164 163 171 160 135 104 110 116 98 99 105 122 134 107 94 87 86 82 97 91 88 81 78 79 84 89 86 83 74 86 99 129 125 105 83 68 63 70 68 83 95 105 130 134 121 113 96 86 83 83 88 95 108 119 114 129 136 137 124 95 90 89 105 106 93 103 94 118 127 127 132 120 104 110 117 125 127 125 119 119 120 121 116 118 113 104 100 92 91 94 97 85 82 80 77 80 78 82 84 87 80 76 73 64 60 55 
80 87 86 87 88 93 96 97 94 89 67 67 66 66 65 63 61 63 80 88 80 76 81 83 99 116 125 119 107 95 99 112 114 119 126 130 129 99 95 95 118 136 147 133 118 115 137 149 156 148 141 144 152 153 164 163 152 145 141 138 147 148 154 158 168 168 175 177 171 176 183 171 163 165 145 141 128 114 111 122 132 145 145 149 150 143 136 157 159 157 173 167 151 149 170 164 163 140 135 126 128 134 138 125 134 141 147 133 108 90 82 92 84 85 87 82 81 87 90 85 83 73 70 85 96 120 119 102 82 72 65 61 70 86 103 110 102 98 111 116 108 88 87 84 88 93 99 113 115 129 146 154 134 106 97 91 93 106 107 114 112 117 134 130 134 136 127 121 119 124 124 116 122 119 116 106 101 98 91 93 88 85 87 88 87 80 78 75 75 77 85 85 85 84 72 65 65 57 58 57 
86 93 93 93 93 96 95 87 87 72 69 60 62 61 59 61 61 77 90 82 87 81 74 79 96 116 126 122 114 107 103 93 104 117 126 135 127 114 91 89 116 130 137 127 122 128 139 156 167 158 139 151 155 147 148 145 137 129 132 136 153 159 160 166 167 177 179 172 175 169 170 169 163 147 150 142 139 126 112 111 126 136 156 166 149 159 158 163 163 161 159 162 150 154 169 167 158 138 151 141 130 144 151 155 152 133 139 133 121 109 98 94 94 79 78 81 83 89 92 83 73 68 72 81 93 105 108 106 100 84 70 72 70 81 106 109 89 90 90 109 107 102 94 94 94 92 102 102 116 140 149 158 147 131 112 106 91 99 110 126 132 132 136 129 127 140 147 140 132 117 118 111 106 107 104 101 90 92 85 87 84 84 86 87 83 82 69 70 77 81 78 83 79 79 70 65 61 58 59 55 
83 95 98 96 95 83 83 83 83 65 63 59 63 58 60 61 68 87 84 90 89 76 79 87 104 119 125 128 118 111 93 87 103 114 122 129 120 103 90 90 108 124 127 129 134 140 153 165 159 151 141 147 147 135 133 130 124 133 135 143 162 167 172 180 179 180 174 170 161 162 176 173 168 153 146 139 139 129 129 111 116 128 151 160 167 158 163 157 155 149 157 148 146 162 160 159 141 156 153 140 139 155 159 162 161 138 128 116 115 112 97 96 92 90 80 79 85 88 85 78 71 67 70 82 87 88 95 106 110 110 93 81 78 71 80 88 82 84 80 86 100 108 105 104 92 90 89 105 115 139 158 156 155 145 133 114 97 97 109 126 142 138 129 116 133 151 163 157 136 121 105 103 106 102 93 91 92 91 82 83 80 80 79 81 82 73 74 71 74 78 78 73 67 73 73 65 63 59 62 59 
88 82 100 101 85 79 77 78 70 64 62 61 59 58 61 62 71 89 87 85 83 83 89 97 116 123 120 127 115 118 115 112 104 104 114 123 122 117 107 108 114 119 127 140 147 156 162 158 148 140 135 126 132 130 125 124 119 130 142 151 162 167 167 174 179 174 173 163 162 166 175 176 177 164 139 135 135 143 136 119 111 117 131 153 167 171 171 156 146 141 141 144 145 158 144 141 127 135 152 137 140 153 158 153 146 136 119 118 109 108 97 95 91 90 83 73 74 80 81 73 71 74 78 83 86 92 90 96 111 130 130 102 81 70 73 77 83 79 75 86 87 101 99 98 96 95 108 114 118 131 148 148 157 163 148 128 115 117 116 126 128 117 118 117 137 157 159 145 128 112 101 98 94 97 97 89 87 86 85 83 77 79 75 82 73 78 74 75 73 75 76 72 72 71 73 68 61 54 54 54 
95 89 87 81 69 65 67 62 63 65 67 62 59 58 60 66 70 83 88 85 85 95 101 110 126 130 131 119 124 133 130 129 114 110 114 121 119 115 110 110 114 124 136 147 157 170 157 144 135 128 121 121 121 126 129 123 123 137 148 156 156 162 170 176 174 172 164 146 162 162 166 174 169 153 138 122 118 128 135 126 122 112 126 144 162 177 176 168 139 132 127 136 149 153 139 134 130 127 147 138 131 134 134 125 131 132 124 112 109 101 88 92 93 84 75 79 75 74 72 72 72 74 87 83 84 85 92 107 121 141 148 135 104 82 69 71 69 76 79 81 88 88 111 112 117 117 111 121 132 138 137 137 139 146 147 141 121 107 106 111 111 113 116 134 146 146 132 122 121 118 102 97 97 98 100 98 86 81 80 77 75 75 77 73 72 68 66 75 73 74 74 75 69 70 75 67 59 59 52 54 
87 84 76 67 63 65 64 60 65 65 63 62 57 58 57 57 70 87 89 91 91 100 101 116 125 128 122 133 143 141 140 129 129 118 127 128 123 117 111 114 124 132 145 159 170 148 145 138 125 126 121 118 125 129 117 119 126 135 144 139 148 163 168 171 165 166 159 149 165 156 172 177 177 153 134 130 111 121 114 113 122 124 127 142 154 175 166 152 128 120 119 132 155 140 128 121 115 124 128 128 121 109 101 104 105 122 138 128 114 102 90 89 85 78 75 72 70 72 72 73 76 76 78 86 92 96 98 107 119 146 149 149 121 88 69 66 71 65 72 77 79 92 102 118 111 113 123 123 136 138 131 118 129 132 133 132 133 112 107 114 124 130 135 137 130 122 110 103 104 99 101 92 96 102 112 109 89 77 73 71 75 73 77 71 75 72 66 74 75 75 74 74 69 69 75 67 65 61 57 55 
83 81 73 64 66 65 61 64 63 59 59 59 55 56 54 57 68 86 97 90 89 92 105 115 120 126 124 143 146 155 155 153 141 131 137 139 132 124 123 121 129 137 144 156 155 136 138 132 128 130 128 126 118 116 114 117 127 130 132 137 143 151 162 166 150 150 153 153 162 153 161 163 164 152 151 132 118 112 109 112 115 121 130 149 157 162 165 141 122 113 123 130 139 135 123 116 118 121 113 128 119 112 114 104 101 115 115 115 98 94 85 87 86 76 76 72 76 72 72 80 84 81 79 89 98 110 112 119 115 126 147 155 140 94 77 78 69 70 69 75 78 92 92 112 117 137 134 140 132 132 123 105 106 106 126 131 124 120 114 134 142 147 142 125 109 91 88 90 88 86 84 85 92 97 117 111 88 79 70 71 75 75 78 67 73 74 69 72 72 64 75 73 78 71 73 63 59 59 56 60 
81 71 70 71 72 64 62 63 62 58 58 60 57 60 58 58 66 85 92 104 94 97 105 112 125 119 130 154 159 165 173 159 158 152 155 157 138 135 136 123 128 138 135 134 149 142 136 132 131 137 132 131 120 104 101 111 122 123 123 126 139 151 151 151 139 140 144 143 154 151 156 154 157 159 164 147 131 126 113 103 117 132 150 153 166 164 155 139 123 122 125 133 135 145 133 118 106 113 120 130 136 140 142 133 103 93 91 97 83 79 74 75 79 74 73 74 76 83 84 96 91 88 84 87 103 116 117 119 123 132 149 139 119 106 93 85 86 75 71 73 80 88 96 114 118 120 129 130 115 110 105 95 97 114 114 130 129 138 138 149 160 154 129 106 84 75 77 81 87 86 86 87 87 88 98 103 88 81 74 71 72 75 79 81 73 72 70 74 71 72 70 73 75 74 72 64 60 64 64 59 
76 75 76 78 79 69 63 62 60 60 58 57 59 62 63 66 63 69 86 104 103 103 107 112 117 123 135 154 164 177 178 182 174 165 158 161 160 147 138 138 132 132 132 147 154 143 137 135 135 127 130 126 117 109 102 109 122 126 127 130 136 144 142 135 128 121 134 137 144 136 149 150 156 171 159 151 144 137 125 109 122 145 153 165 156 148 138 133 117 120 123 136 142 142 135 129 114 106 110 119 141 145 144 140 112 90 80 77 74 75 71 74 79 74 75 76 81 88 90 96 100 96 91 90 97 108 105 122 124 136 140 130 122 112 110 106 94 84 72 73 83 95 117 116 122 122 110 108 95 95 97 96 98 107 119 132 132 147 139 140 140 131 108 88 79 81 82 81 84 83 82 81 79 84 90 84 83 85 74 75 73 77 77 67 68 72 71 70 69 70 77 79 74 73 74 69 71 65 57 61 
84 84 81 80 71 71 62 57 57 58 59 64 65 79 82 73 63 60 66 95 108 111 115 121 132 136 150 158 178 179 176 182 173 166 161 168 162 153 144 137 138 122 126 150 152 138 137 135 127 122 124 122 112 102 105 114 122 132 133 130 125 125 124 130 120 118 130 137 142 140 139 147 159 162 164 157 151 133 121 115 122 146 158 159 143 146 136 130 129 119 122 128 132 133 128 118 111 104 109 117 130 129 133 127 122 116 85 77 72 68 74 75 82 80 78 78 81 90 91 93 101 108 100 100 104 109 117 130 125 127 132 129 136 130 117 108 95 81 70 71 77 96 111 118 120 115 97 90 82 85 95 101 106 109 122 134 143 147 134 123 115 103 95 84 81 83 83 82 81 81 79 76 75 76 76 78 84 82 74 70 68 75 75 75 71 75 78 71 71 73 80 82 80 74 74 71 65 64 57 56 
83 81 77 66 66 64 58 63 64 68 74 74 81 89 92 90 71 62 64 76 99 113 129 139 145 146 160 164 163 164 173 168 169 166 159 152 150 149 142 144 139 126 125 139 145 133 142 125 123 123 120 113 108 109 116 128 136 143 143 130 113 114 124 126 119 128 130 145 143 136 129 139 154 151 155 158 128 113 121 115 131 153 160 149 140 136 124 139 135 124 119 118 122 119 126 123 117 103 100 108 122 114 124 103 101 109 116 92 80 73 76 82 80 80 78 78 79 80 87 93 96 108 104 103 121 124 127 130 128 138 140 145 147 138 119 114 90 81 77 76 80 82 93 106 118 107 84 80 76 82 95 102 108 119 130 139 146 137 119 101 81 81 80 80 79 79 76 78 74 76 77 80 75 73 76 76 78 80 66 66 71 64 72 80 78 81 74 70 72 71 72 76 75 75 75 74 69 67 57 56 
77 65 63 63 62 62 72 75 69 75 78 88 90 92 92 100 91 68 66 74 93 104 122 134 156 153 156 166 163 147 146 150 154 160 151 153 146 140 135 130 135 135 140 144 150 150 137 130 132 115 121 115 109 106 120 137 155 156 143 132 119 109 106 109 115 128 139 142 136 125 124 141 155 156 151 140 122 108 106 118 142 172 153 146 131 127 126 130 123 118 118 120 117 117 127 130 128 108 110 112 118 111 106 98 84 98 111 109 93 81 77 74 75 75 78 75 79 81 86 93 99 108 119 119 120 128 128 135 138 145 138 148 154 146 124 98 85 82 86 79 71 75 86 100 105 87 77 76 78 87 94 97 110 128 145 149 134 118 95 83 77 78 77 76 75 69 62 66 63 72 75 69 68 69 70 71 71 69 64 65 63 64 72 75 78 79 73 71 75 76 77 78 77 77 77 75 72 71 59 56 
62 67 59 59 67 75 77 79 77 80 85 90 94 102 91 94 89 90 82 66 79 89 105 118 129 134 139 141 141 136 138 131 137 142 140 145 128 123 117 123 129 131 136 143 145 149 139 148 131 126 126 114 109 120 124 138 154 156 148 135 124 108 97 105 119 135 144 141 128 125 129 139 150 149 150 142 120 110 111 122 147 161 162 134 117 129 125 114 110 109 122 129 131 122 122 127 124 117 105 113 119 121 126 102 85 82 81 95 97 87 74 69 71 75 79 80 81 91 90 89 98 102 105 116 112 120 131 144 139 140 138 146 150 149 130 105 92 99 93 88 73 63 74 88 87 77 67 74 85 92 91 97 117 143 159 145 120 89 73 74 73 71 68 64 65 61 -9999 56 59 61 63 69 67 70 73 70 66 62 65 61 60 68 70 67 71 73 70 76 77 72 76 79 85 81 85 79 73 73 65 63 
59 59 61 64 68 78 85 83 80 76 83 91 96 105 94 94 107 95 89 72 77 76 87 100 104 114 121 125 121 125 122 119 131 132 131 132 122 111 113 114 117 124 127 138 140 152 155 142 141 137 137 116 115 114 135 145 152 150 142 134 127 113 102 102 112 128 139 132 117 115 124 137 144 147 148 143 116 100 109 125 154 162 153 144 131 127 122 116 105 107 123 139 139 127 122 120 117 115 103 113 117 119 133 121 91 79 80 85 81 78 70 60 70 79 89 87 87 87 92 96 108 109 118 118 122 128 135 139 137 145 139 147 148 150 133 130 124 115 107 92 76 62 65 63 68 68 69 81 98 100 101 106 125 140 138 115 88 80 69 68 67 63 59 52 49 52 -9999 -9999 55 57 61 65 67 67 69 67 63 65 62 67 58 68 72 68 67 74 70 76 70 77 80 80 83 86 86 81 75 71 68 67 
51 55 60 64 78 81 78 78 73 81 86 88 100 105 101 101 109 96 100 86 78 80 77 83 92 103 106 111 121 117 114 111 126 129 131 125 110 110 107 112 123 125 134 137 138 141 147 137 148 139 118 105 109 110 133 140 150 147 146 135 128 122 110 102 108 116 128 133 128 118 119 124 137 142 147 144 123 112 114 129 155 163 149 132 119 123 121 115 107 107 126 134 135 126 123 114 116 112 97 97 110 106 115 123 94 80 78 73 74 66 68 71 78 92 98 96 94 93 93 104 106 115 119 127 128 130 135 135 133 134 131 124 122 125 134 140 141 126 113 88 76 62 56 57 57 65 77 101 109 111 115 115 124 121 106 87 71 68 62 61 58 54 52 59 56 53 55 58 61 58 57 60 61 67 64 59 64 62 64 59 57 68 71 68 65 73 71 69 66 76 80 79 82 86 87 81 73 74 68 66 
51 54 56 67 75 76 75 77 73 75 77 84 97 100 106 105 103 101 98 92 94 87 86 83 82 84 103 111 112 110 105 107 116 122 118 116 110 110 114 119 130 137 134 130 135 136 146 139 144 127 112 100 104 111 130 141 144 147 146 137 139 129 116 107 104 114 136 141 135 126 109 114 122 142 154 150 132 112 118 133 151 160 160 146 138 125 128 109 114 112 121 133 139 124 116 118 108 111 89 90 93 88 96 96 90 87 87 74 71 72 85 92 93 96 103 110 113 118 108 106 105 115 127 133 132 133 136 141 132 129 118 125 124 124 131 137 138 132 116 94 86 70 54 52 56 65 85 110 118 115 115 112 106 93 75 64 56 58 -9999 54 52 52 52 54 55 55 58 58 58 58 59 60 60 59 59 58 66 61 62 65 66 65 69 70 71 75 75 68 67 76 75 77 81 80 84 80 77 74 69 61 
52 55 53 63 67 69 68 71 72 75 77 82 96 104 107 106 106 105 110 99 91 106 101 97 93 89 92 101 106 104 96 106 107 111 106 102 104 110 118 138 140 131 124 129 128 134 138 142 139 133 119 112 97 115 130 140 145 141 139 140 145 139 127 107 96 107 134 159 151 135 120 114 127 139 158 155 135 122 119 132 148 155 151 139 139 140 136 113 109 108 117 127 130 123 114 114 107 105 100 84 79 82 80 81 85 86 90 81 80 85 101 119 114 105 104 112 127 133 127 116 112 117 122 131 137 134 131 132 131 124 114 120 114 134 131 128 128 128 123 100 87 82 69 63 66 69 78 94 112 115 104 85 73 68 60 -9999 54 53 54 54 49 56 53 59 57 64 54 56 56 57 57 53 51 54 52 55 60 61 63 65 64 65 70 67 69 73 77 70 69 78 75 81 76 79 81 77 75 72 64 62 
53 56 56 59 61 65 67 79 76 75 80 90 95 100 106 111 114 112 116 102 98 108 108 118 112 108 93 90 102 95 98 101 103 106 101 103 115 119 127 136 137 145 122 120 120 127 129 136 133 139 133 121 105 108 133 139 142 129 131 136 152 146 131 101 99 97 121 148 157 140 122 115 114 131 154 156 134 124 123 140 146 146 132 130 141 143 145 122 101 97 106 114 118 116 110 106 110 101 109 111 97 96 89 84 80 77 81 80 77 93 106 122 125 122 113 124 136 138 138 142 128 123 128 118 116 117 112 121 125 113 115 99 112 127 125 118 116 119 121 119 97 98 100 103 96 81 68 69 95 107 83 70 62 59 52 51 51 50 48 49 54 54 58 64 57 55 56 58 59 62 58 -9999 50 51 51 56 54 69 69 65 64 64 65 69 67 66 67 69 76 77 75 74 72 74 77 76 75 71 64 62 
53 53 61 63 61 61 71 77 86 89 92 92 102 105 112 115 118 116 113 109 101 110 114 116 119 111 99 89 94 99 109 104 102 102 102 112 115 117 126 128 126 131 130 127 121 117 116 118 134 148 142 118 110 119 125 129 122 115 125 134 151 152 145 121 97 96 101 123 138 136 119 114 117 127 146 154 131 125 125 145 153 141 131 128 135 145 139 118 99 88 105 110 114 119 114 104 104 105 108 111 121 108 101 92 74 71 61 66 78 81 93 110 125 130 128 134 139 146 149 160 155 144 135 122 113 104 106 108 117 106 110 107 108 123 120 117 112 108 125 134 131 127 144 148 122 91 59 64 72 79 69 54 51 -9999 -9999 51 47 49 52 57 63 60 64 61 64 66 59 59 60 63 58 58 -9999 51 50 55 55 62 61 68 69 63 64 68 66 70 71 71 71 76 71 72 73 73 73 77 73 70 64 61 
50 52 63 66 70 63 66 71 85 99 103 106 113 123 121 121 118 117 121 107 112 113 112 115 114 108 92 93 98 108 112 109 109 110 108 116 114 127 132 131 124 128 124 126 119 110 108 127 135 145 129 111 109 126 134 134 114 109 129 149 153 154 147 132 110 101 97 111 122 124 126 119 117 124 142 137 120 119 128 137 143 136 129 118 126 132 126 106 99 84 98 103 113 117 118 111 98 97 104 112 114 108 100 86 72 66 61 60 66 73 80 93 114 127 134 134 139 149 150 155 154 147 139 129 112 103 97 103 106 105 106 106 111 113 119 113 109 116 126 142 152 158 160 157 133 98 63 59 53 -9999 -9999 -9999 52 50 51 50 53 53 53 61 67 71 72 65 66 72 68 62 63 64 61 58 51 51 50 51 53 53 61 68 68 64 66 68 73 75 75 75 75 73 72 79 71 73 74 78 72 70 64 60 
51 53 57 66 68 67 68 70 88 97 106 118 127 129 130 126 122 121 122 115 113 114 115 112 104 93 92 96 102 116 114 118 114 115 109 116 111 123 126 126 121 123 121 123 117 118 112 122 138 140 115 95 101 117 127 124 115 117 128 142 153 154 146 146 138 120 109 104 109 114 123 117 116 118 125 122 115 115 119 131 135 133 121 114 115 118 110 100 96 90 83 91 99 103 117 112 101 87 93 96 99 93 91 85 76 72 71 69 71 74 78 86 101 107 107 110 123 139 136 149 155 138 135 130 117 101 99 100 96 95 104 109 113 119 120 115 120 124 129 134 136 143 140 134 117 105 82 69 68 59 53 54 51 50 47 51 51 54 54 63 68 73 73 65 66 71 67 65 63 66 63 58 53 -9999 49 51 53 56 63 69 68 71 74 69 71 75 75 77 78 74 71 79 76 73 73 75 71 71 63 63 
51 53 53 57 63 68 69 73 80 94 106 122 132 132 132 129 127 125 119 110 111 111 111 102 94 93 100 107 116 122 111 113 112 115 118 121 124 127 134 129 127 127 124 128 129 118 115 128 136 134 112 96 98 114 121 115 109 116 129 139 144 146 143 151 148 153 132 107 102 111 116 115 110 111 110 107 110 110 114 125 126 120 113 118 111 108 102 98 100 97 87 82 91 93 99 99 96 82 84 88 84 82 84 84 83 83 82 77 81 85 82 86 92 91 98 108 119 127 127 138 137 130 130 120 112 102 98 92 90 104 105 113 122 126 126 137 135 133 126 111 106 111 112 106 110 110 89 71 67 56 53 54 52 51 50 54 54 56 60 59 63 71 73 71 68 67 66 66 67 68 64 61 56 48 -9999 52 54 57 64 68 67 69 70 70 75 76 78 78 69 69 74 72 71 73 73 74 74 71 63 62 
52 55 57 58 63 69 77 78 82 87 105 114 131 134 135 130 124 122 121 114 109 109 103 104 103 95 104 118 120 123 120 114 116 122 126 128 136 128 137 135 129 129 133 131 131 124 115 120 137 132 111 94 97 101 108 109 104 108 122 127 137 125 127 142 153 149 133 106 98 103 113 110 108 108 110 103 102 99 112 119 118 111 107 109 112 105 102 93 93 93 95 81 80 77 79 87 84 81 74 70 68 69 78 84 91 82 81 80 86 93 95 87 85 81 90 104 117 119 117 124 124 121 119 109 102 95 96 88 88 97 108 121 129 132 141 149 151 133 114 103 85 87 89 97 94 89 85 76 63 58 52 51 53 56 60 58 61 60 61 53 60 64 67 68 64 59 61 67 68 68 64 56 50 50 50 51 53 55 65 64 68 66 68 73 74 68 76 76 74 70 76 74 73 73 76 74 75 71 65 59 
58 57 60 67 69 76 82 81 93 92 102 114 129 135 131 130 123 112 110 106 108 111 107 107 111 106 104 112 119 121 117 118 124 130 135 140 136 140 139 127 132 128 134 133 132 122 116 119 134 143 123 97 95 98 100 99 95 107 119 127 124 115 123 127 136 138 130 110 93 102 102 100 103 107 106 106 101 101 110 113 111 102 99 106 104 102 96 87 91 93 101 92 81 75 68 72 77 65 68 65 62 67 80 82 86 82 75 76 78 89 100 94 92 94 103 120 123 125 118 111 114 113 113 101 97 88 91 91 94 101 108 117 130 143 156 157 149 131 118 107 94 79 92 92 82 84 81 76 71 58 51 50 53 62 65 67 65 64 61 55 52 53 60 60 57 55 59 69 71 68 68 61 59 56 51 51 51 54 64 66 68 69 68 70 67 70 67 80 78 79 78 75 78 77 78 76 75 72 67 65 
60 67 76 79 80 78 83 96 104 106 108 118 132 135 132 130 123 116 110 105 110 110 114 119 116 110 111 116 120 126 125 128 134 140 146 143 135 139 138 132 124 123 121 126 128 119 106 110 119 139 133 111 96 92 87 84 93 108 125 137 117 116 120 133 125 127 124 114 102 89 94 93 100 109 109 108 107 104 103 106 105 104 104 103 104 98 93 90 89 91 99 90 75 72 69 72 63 70 67 64 64 65 71 79 79 69 60 71 79 84 92 98 100 108 123 131 128 126 113 108 106 107 110 102 89 87 86 88 100 106 108 117 137 150 159 151 139 131 118 109 106 96 92 73 74 73 70 76 70 56 52 50 51 64 72 73 73 70 63 56 51 52 52 54 54 56 60 68 69 69 62 64 65 58 53 51 51 52 63 66 62 64 64 68 65 78 70 73 72 76 81 79 78 78 83 81 80 75 69 67 
65 81 101 92 84 79 89 101 107 111 116 128 135 137 135 131 130 125 118 108 111 116 125 124 114 115 113 112 118 119 126 142 144 145 141 134 140 130 130 134 126 120 116 127 115 105 98 100 112 128 141 125 94 80 79 91 108 116 132 137 130 117 115 114 115 121 120 107 101 90 90 86 91 107 108 105 97 99 98 105 100 94 91 105 100 85 87 84 85 87 85 76 71 69 72 68 61 71 65 64 71 65 74 73 75 71 64 62 75 81 88 99 108 120 131 139 129 119 104 105 103 104 109 101 84 83 83 90 101 104 110 120 145 159 160 146 129 127 123 118 111 109 96 81 69 65 66 63 67 56 50 50 50 56 68 75 76 75 69 61 55 54 53 54 53 55 59 66 67 63 60 63 63 65 54 53 54 52 65 63 66 69 66 61 70 70 74 72 72 75 83 84 83 84 83 82 80 79 76 71 
76 91 97 96 87 84 88 102 109 119 120 130 135 138 139 139 139 130 118 116 109 112 121 125 126 123 122 123 119 126 131 134 140 143 137 126 123 121 125 132 135 126 116 120 110 99 94 90 109 125 142 128 106 79 80 99 112 128 133 144 139 125 108 102 110 106 110 105 89 88 82 82 88 101 99 100 91 90 96 98 91 91 95 99 98 85 77 74 78 82 78 72 70 69 67 68 59 61 63 68 75 70 69 70 79 78 76 77 75 81 91 99 113 125 133 138 130 115 103 90 96 90 101 102 97 83 81 86 91 87 105 130 155 160 155 144 129 120 116 114 108 100 83 70 69 63 64 66 62 59 50 51 51 55 62 74 75 76 72 64 64 60 56 55 54 55 56 61 60 62 60 62 63 66 58 53 55 52 65 61 67 70 65 69 70 77 72 72 69 73 83 84 84 85 84 82 80 79 77 72 
89 100 101 98 90 86 92 101 114 117 118 123 138 146 142 146 142 129 120 118 109 111 118 124 131 132 135 128 127 130 136 140 139 130 127 119 117 113 121 128 124 124 112 104 101 95 96 88 98 118 139 131 111 88 76 88 110 114 136 136 138 128 101 88 99 105 102 94 88 86 82 80 92 98 103 94 84 84 85 92 84 82 85 95 87 86 78 74 74 77 74 71 71 70 72 74 61 57 63 67 70 68 63 77 81 88 82 77 85 91 105 106 118 125 131 135 120 115 104 94 87 88 99 91 98 84 81 83 82 88 111 138 159 165 153 138 121 112 110 100 87 82 81 73 71 65 67 64 62 55 51 50 52 55 58 65 67 73 72 71 67 63 60 63 58 56 58 58 57 61 60 61 64 66 62 58 57 54 65 60 67 69 71 71 70 74 79 77 68 68 71 77 78 80 81 80 81 78 78 75 
98 101 103 102 95 98 97 100 103 112 114 120 127 135 142 142 131 122 115 119 119 119 115 119 127 131 138 136 138 138 140 133 130 129 124 120 115 107 108 111 117 118 108 100 88 88 87 92 99 121 144 147 134 103 85 75 102 113 122 125 128 107 93 87 89 105 105 93 83 83 80 85 90 97 102 100 98 88 82 77 75 76 81 86 90 83 80 75 74 74 73 67 72 73 73 71 62 63 63 66 64 68 62 71 79 80 81 78 82 95 112 118 122 128 128 124 117 110 109 102 90 89 88 93 90 83 80 80 88 103 126 148 155 155 144 121 111 109 96 91 82 71 74 72 69 66 63 62 58 53 51 49 51 53 56 59 60 66 67 66 63 61 63 60 60 57 57 55 53 58 60 62 66 68 66 58 55 52 59 65 66 66 66 69 70 76 76 68 69 66 69 71 78 79 80 78 81 82 79 71 
96 103 104 107 105 104 104 99 98 100 109 118 130 141 135 133 124 124 112 120 126 121 116 119 125 132 134 140 146 148 146 134 132 128 127 124 123 114 109 104 102 98 101 90 77 78 84 92 110 121 132 137 138 112 86 78 79 103 112 114 106 104 91 86 90 103 106 90 81 81 79 84 86 90 99 103 103 100 90 73 73 82 87 91 89 83 85 77 76 74 74 70 70 67 70 73 73 70 64 59 56 57 57 63 76 79 79 84 85 90 112 122 125 128 123 115 106 108 103 103 92 89 95 99 94 85 79 82 94 118 136 147 146 138 124 113 108 104 96 91 86 80 74 67 64 65 60 62 58 49 54 49 50 52 55 55 58 58 57 59 61 60 67 68 62 58 57 57 55 58 59 62 66 68 68 56 54 51 58 57 56 57 60 67 72 65 71 71 70 69 70 69 74 80 84 80 86 81 80 71 
100 99 112 115 115 110 104 101 103 108 116 120 130 130 129 126 120 120 119 122 127 125 121 116 124 129 135 144 147 144 147 138 136 128 130 126 125 123 108 96 90 88 93 80 79 82 82 87 105 111 122 130 134 124 107 87 83 88 98 100 99 98 86 83 91 102 100 87 83 76 77 81 80 85 91 106 106 101 85 73 79 87 87 95 92 83 84 82 81 81 75 74 58 62 67 78 85 80 67 56 55 60 58 67 74 76 84 87 81 95 113 124 129 125 116 109 107 106 109 96 89 85 88 93 92 87 84 90 103 123 135 133 123 119 115 103 95 94 91 94 87 80 75 63 62 62 65 58 61 59 51 50 50 51 52 55 55 55 56 54 55 68 71 72 66 63 59 59 58 57 60 64 65 67 59 55 53 49 55 53 56 59 61 67 73 75 74 75 73 70 66 68 78 85 89 87 85 80 77 77 
89 92 109 106 112 115 113 109 113 112 119 128 129 131 124 124 123 122 125 125 123 123 123 124 126 135 144 145 142 137 136 137 137 134 125 123 124 119 106 110 104 102 104 91 94 88 86 82 84 95 113 120 128 132 128 105 89 82 81 85 87 88 89 93 95 96 90 83 79 81 78 77 72 74 90 104 102 100 85 76 84 90 96 103 102 94 88 88 84 81 75 69 61 61 65 79 84 82 73 58 55 57 71 73 77 84 88 92 92 106 121 129 129 123 119 123 115 110 99 91 85 83 83 92 100 92 92 97 102 107 115 115 105 110 97 91 88 86 81 82 82 65 72 64 62 63 62 65 63 61 52 53 50 50 50 51 56 57 55 53 56 62 69 71 66 64 61 59 59 60 64 67 71 67 55 53 51 -9999 54 55 56 59 60 70 70 71 70 75 71 64 66 68 74 91 100 91 92 82 79 79 
88 91 92 106 110 116 121 114 112 111 120 127 132 127 125 120 123 126 122 129 127 126 127 132 136 138 140 141 139 135 131 134 137 132 133 124 107 109 114 114 108 108 110 110 112 104 84 77 75 83 101 112 114 122 127 120 103 80 71 72 79 88 92 99 98 90 80 69 69 73 81 77 73 78 89 96 102 99 87 78 82 93 104 109 106 100 98 97 91 82 75 66 69 70 77 77 79 74 67 70 63 65 76 80 100 103 104 107 114 122 132 130 130 127 130 140 142 126 99 89 87 82 82 85 100 108 99 92 89 95 104 105 95 98 98 91 86 79 78 71 72 65 69 64 63 59 57 62 66 64 58 54 50 49 50 53 55 55 55 53 53 61 63 64 61 62 63 61 61 66 67 74 73 68 61 52 50 -9999 54 52 53 58 58 62 69 69 69 72 72 62 62 67 74 91 107 107 98 83 80 74 
98 96 99 97 101 108 117 124 122 115 115 121 131 130 132 126 126 124 124 128 130 129 127 138 136 136 133 135 132 132 131 121 127 127 127 118 104 98 100 109 113 108 102 102 110 102 87 90 75 90 93 100 104 112 114 110 101 79 74 71 77 85 92 101 99 92 77 66 69 74 80 85 80 81 88 97 98 95 90 78 86 92 97 105 106 105 105 104 92 84 69 66 67 79 79 76 64 64 70 69 73 76 76 91 116 119 116 121 125 131 140 137 131 140 152 159 150 129 102 93 88 87 79 91 109 124 100 84 76 90 103 106 86 83 88 86 95 83 75 71 65 60 60 65 64 61 58 62 63 66 67 61 50 56 50 52 52 54 53 54 52 53 57 58 57 60 60 61 62 64 66 72 74 68 61 52 53 50 52 -9999 49 58 59 66 70 68 69 72 71 61 58 64 73 90 113 107 108 98 87 93 
107 101 98 97 99 113 113 124 125 115 114 119 127 132 144 130 127 126 126 133 131 133 137 139 133 134 128 127 129 129 121 121 123 121 124 118 103 94 93 98 100 101 98 96 104 91 84 82 81 90 93 95 95 95 98 89 86 80 76 70 78 85 94 94 93 94 83 73 66 70 77 83 83 85 85 99 104 102 92 79 85 85 98 101 101 104 103 97 88 77 69 65 67 81 79 74 61 58 76 78 78 81 89 113 132 133 131 131 138 138 147 144 146 161 176 173 157 135 117 101 98 90 82 90 102 113 99 78 73 83 89 96 74 77 69 83 87 81 67 67 73 70 68 68 66 62 57 64 66 67 70 62 56 52 52 53 53 53 52 53 52 53 55 55 55 57 59 59 59 60 67 68 71 67 65 55 52 50 52 52 -9999 55 60 69 70 68 72 74 68 63 63 69 83 106 115 119 107 104 109 111 
93 100 108 112 113 108 112 122 124 120 123 129 132 138 139 140 136 132 128 133 135 132 135 126 131 124 124 127 125 118 120 121 115 109 107 117 105 96 89 85 86 84 83 83 88 81 92 101 109 103 85 83 89 94 85 78 76 77 71 72 69 73 77 87 93 97 91 85 75 72 74 82 82 87 93 99 103 98 88 83 74 75 79 89 96 97 95 88 82 76 69 65 70 72 72 70 66 68 77 85 100 103 116 133 140 139 133 141 127 134 138 140 158 186 194 163 137 116 107 114 107 94 80 84 92 94 102 77 75 75 74 69 68 67 74 69 71 70 70 66 72 70 65 70 63 60 64 65 66 68 69 67 55 53 56 55 53 56 61 60 59 56 56 57 55 58 59 56 56 60 62 65 66 66 63 58 51 50 55 52 54 57 59 67 65 59 64 62 69 65 71 77 99 113 122 121 112 113 122 133 
92 101 106 109 107 113 115 118 124 125 127 131 136 139 148 147 141 139 134 138 135 135 130 119 121 119 120 124 119 124 119 117 111 103 104 108 110 101 85 81 79 85 91 91 87 93 113 119 117 107 83 83 80 85 82 72 71 71 71 69 69 70 65 70 81 91 97 97 89 81 80 75 76 86 94 103 104 97 91 83 77 73 77 84 87 86 80 77 82 80 73 71 65 64 57 63 72 67 77 85 108 126 138 144 140 133 132 122 132 130 130 143 169 197 175 142 117 106 105 112 111 103 89 81 82 87 90 83 77 71 66 64 64 64 66 65 66 66 63 64 66 65 73 72 68 69 65 65 65 67 72 73 63 61 56 58 58 59 63 67 65 65 62 57 57 61 60 61 58 60 64 65 65 64 60 50 51 50 56 52 55 54 57 62 59 58 61 64 61 63 73 87 107 109 109 104 106 115 135 141 
99 106 108 113 111 120 120 122 121 128 133 138 137 139 146 143 140 141 140 140 142 130 123 119 116 117 117 115 116 120 114 114 104 105 104 103 106 100 91 95 94 98 103 108 111 120 123 122 109 90 84 83 73 72 72 72 70 72 71 68 71 70 69 68 73 82 87 100 100 90 78 70 74 84 96 107 105 96 91 80 72 73 74 78 79 77 70 68 75 82 83 79 63 56 55 63 68 71 74 87 111 133 142 144 133 129 120 119 123 128 137 158 186 178 160 127 112 106 105 108 114 107 100 90 79 80 82 75 68 66 66 70 66 63 60 57 62 62 60 59 65 68 76 72 80 78 68 69 65 74 76 73 68 68 63 64 63 67 70 75 70 67 66 58 59 65 67 69 69 64 65 65 64 63 58 49 49 52 53 52 55 55 55 59 59 58 61 58 58 68 75 88 99 99 102 95 109 130 138 138 
110 104 114 115 113 116 121 122 125 127 132 130 136 132 133 134 138 138 135 134 132 130 126 120 115 114 112 112 112 113 115 114 110 102 93 95 100 99 99 105 106 112 121 126 126 121 115 104 103 84 81 72 69 69 69 73 72 68 70 69 72 73 76 71 72 70 79 80 90 92 81 78 70 83 94 112 112 100 98 89 76 74 74 76 77 71 59 62 70 84 84 78 68 56 56 63 65 72 76 88 101 120 118 120 120 120 122 124 129 135 151 177 179 162 142 121 118 117 106 103 99 102 111 109 97 83 82 79 73 72 74 82 68 66 60 57 56 57 59 60 63 70 72 80 82 77 69 71 71 74 74 73 70 70 73 67 66 70 74 70 70 66 66 67 58 68 79 84 85 73 70 65 67 60 55 49 49 52 53 52 54 54 60 58 59 61 61 60 61 68 77 85 87 88 88 96 117 133 136 121 
110 110 118 120 124 123 123 124 126 128 132 130 127 127 129 128 131 130 130 128 127 128 125 123 119 117 112 113 112 111 113 114 112 101 98 93 95 100 105 111 116 126 128 133 122 116 95 90 87 84 80 74 71 67 70 67 73 68 66 69 73 83 82 80 71 68 69 75 82 85 77 75 75 77 87 102 109 105 99 97 88 77 72 73 70 70 59 61 65 68 75 73 67 63 60 67 65 78 80 87 89 86 87 96 102 112 119 131 131 150 174 178 159 136 127 124 130 134 117 94 89 92 103 118 108 89 70 69 75 86 97 99 85 67 65 62 63 64 62 64 66 67 80 85 81 67 65 64 72 74 74 77 79 84 76 73 75 73 70 71 67 66 65 60 63 72 84 87 86 80 72 62 60 56 56 49 49 51 52 52 55 53 57 58 56 57 61 61 64 70 74 77 78 74 82 103 134 137 125 102 
111 116 113 120 122 123 123 125 125 126 123 119 118 123 123 130 127 128 128 125 125 127 129 126 122 119 117 113 110 110 114 115 108 101 103 104 105 104 114 119 128 130 129 124 114 92 86 86 85 86 81 74 70 67 66 82 82 78 72 73 86 97 96 83 71 73 79 77 75 74 71 72 70 73 81 82 96 103 101 102 98 92 74 67 67 60 64 55 60 57 68 65 64 74 78 77 82 88 93 91 86 81 84 93 101 106 117 131 144 169 184 168 143 128 124 135 137 129 118 98 91 89 96 100 93 87 74 71 84 89 98 99 96 87 69 68 83 73 69 71 65 71 83 86 76 72 68 69 71 79 79 82 88 86 87 85 79 74 70 69 69 70 68 68 68 68 72 78 77 72 68 60 57 59 61 49 54 54 53 54 54 53 55 59 57 56 58 59 61 73 72 69 76 76 94 115 130 124 103 95 
113 115 115 119 117 126 124 116 116 116 117 114 115 119 124 125 121 119 121 124 131 131 127 127 126 125 123 117 117 113 111 106 104 105 113 121 117 123 122 125 133 133 117 108 94 89 88 86 86 90 87 78 77 71 82 85 91 78 73 83 93 100 87 74 70 77 85 84 71 67 70 66 72 70 70 75 82 99 104 98 97 91 75 68 65 63 59 66 60 56 61 65 77 81 83 85 86 97 105 109 102 98 95 95 95 98 112 129 151 177 170 147 133 121 123 128 127 123 111 102 94 95 91 88 81 81 75 84 88 87 88 87 89 83 90 88 87 81 76 72 72 80 90 82 72 68 65 70 72 77 81 83 86 87 86 76 73 80 78 77 77 76 80 80 74 69 70 62 59 62 65 56 55 55 54 50 54 51 52 53 51 57 58 54 57 56 58 58 62 74 72 69 73 84 96 111 118 112 94 88 
111 112 107 116 117 120 119 116 115 119 117 114 116 113 114 118 117 119 123 125 133 131 131 127 134 126 126 119 118 112 108 103 102 108 119 125 128 128 127 131 123 114 105 99 95 92 89 89 87 86 84 75 75 82 75 75 73 69 74 91 94 97 91 78 71 79 89 88 74 68 69 74 72 73 72 73 82 96 105 96 88 78 74 71 69 64 65 72 74 70 67 73 78 94 96 90 88 95 105 115 118 116 118 109 104 106 116 136 161 172 166 146 134 136 129 129 114 107 111 118 119 105 87 75 73 77 82 77 84 81 84 83 89 90 89 91 85 77 71 69 74 81 88 76 65 70 68 69 72 78 83 86 90 86 76 73 74 80 84 82 80 83 87 86 82 71 70 68 62 61 58 54 54 55 54 52 48 51 54 53 54 52 53 56 57 56 59 61 62 64 63 62 73 81 93 99 104 96 88 79 
108 100 101 106 117 119 119 120 119 114 117 107 105 112 104 112 117 116 128 130 130 127 125 124 124 124 123 119 116 115 113 110 112 112 120 121 122 124 129 124 113 98 84 89 93 89 88 95 90 77 78 78 72 66 67 74 75 72 79 91 95 90 87 76 73 81 88 89 84 71 71 73 83 81 73 76 77 90 101 99 85 71 69 74 74 71 67 74 76 84 72 78 92 105 106 97 88 88 102 120 125 131 129 121 117 119 129 155 172 173 157 145 145 144 126 114 107 101 109 118 121 105 86 75 75 70 82 82 81 78 76 87 86 85 80 74 74 73 73 68 72 79 79 76 72 68 69 68 77 78 82 88 94 90 84 80 87 85 83 83 80 81 85 84 82 82 79 77 68 60 55 53 54 55 56 55 54 45 49 51 51 56 53 52 52 54 56 59 63 62 62 59 71 82 90 99 96 89 83 83 
94 96 97 105 105 105 107 111 117 116 112 108 109 109 108 107 116 120 131 128 128 122 122 128 121 125 125 123 121 118 118 115 115 117 119 120 119 119 125 119 106 95 90 83 80 84 88 84 78 70 70 67 71 67 70 71 78 78 81 82 84 86 79 79 78 87 90 97 89 88 83 87 87 88 77 78 75 88 100 103 82 69 67 72 72 69 69 74 82 91 95 94 98 105 108 106 98 91 103 116 125 126 128 119 123 135 151 182 187 174 164 157 149 136 119 110 103 96 103 113 113 95 87 83 81 78 81 77 76 80 86 92 91 85 69 72 72 73 69 69 72 77 76 77 71 68 68 72 78 84 88 92 98 96 91 89 91 83 79 80 81 82 81 79 80 83 83 80 71 60 58 56 58 60 58 57 55 56 48 57 55 50 57 59 53 53 55 58 65 61 65 64 62 68 83 95 100 96 85 81 
90 90 99 97 98 98 99 103 111 116 109 103 103 106 111 114 121 127 129 124 118 120 120 127 117 119 120 124 123 124 121 120 119 120 118 115 112 111 106 97 84 85 84 81 82 84 84 77 70 69 66 69 66 62 60 77 84 91 86 85 84 81 84 85 88 92 98 98 92 91 89 92 93 91 81 76 79 87 100 103 79 71 61 62 73 73 77 73 82 93 99 103 100 103 115 109 108 111 110 98 115 112 114 117 129 152 182 193 187 179 175 158 149 129 109 113 111 104 97 91 92 86 87 81 86 96 99 85 83 87 89 94 88 80 73 71 70 70 70 70 76 77 80 76 73 71 71 78 82 85 88 95 100 100 103 93 91 86 80 80 78 80 77 71 77 80 82 81 70 61 56 56 60 59 58 58 57 58 50 50 51 49 55 54 53 53 55 57 57 60 61 58 57 68 87 100 104 96 82 81 
84 82 100 93 92 93 99 101 106 113 112 107 107 105 104 111 120 121 123 121 116 114 115 117 116 118 121 125 123 120 118 117 116 115 113 105 105 102 91 85 84 86 82 74 80 77 78 77 66 63 61 61 65 69 77 86 99 98 90 84 84 86 87 89 93 99 99 93 92 86 91 99 96 91 81 78 77 86 98 90 73 70 59 60 71 77 80 79 78 85 96 104 106 108 105 119 125 128 107 97 102 113 122 127 142 172 188 187 179 172 167 151 131 114 110 110 108 105 92 91 90 91 87 94 103 105 106 106 96 92 90 86 83 80 78 71 70 69 69 77 84 87 84 77 81 79 81 80 82 85 88 96 102 105 99 91 83 79 77 75 79 73 72 70 69 71 68 65 60 54 58 58 62 59 59 58 57 57 50 51 52 51 50 53 53 53 53 56 60 62 62 60 59 66 87 99 102 88 76 77 
78 74 75 80 84 87 94 100 105 106 111 105 101 108 102 104 106 113 118 113 116 111 116 114 117 120 119 123 118 117 117 116 115 112 111 98 92 83 84 83 77 81 75 71 70 70 70 68 66 69 64 61 63 68 72 90 103 98 88 84 90 87 92 94 97 96 95 91 86 81 86 90 90 83 77 71 78 83 89 76 70 64 62 69 71 76 82 83 79 87 97 109 114 118 127 138 137 129 113 105 118 124 133 142 166 177 177 171 166 162 152 140 126 107 105 108 105 105 94 90 92 103 109 112 112 114 113 110 106 97 87 78 76 77 78 78 71 66 71 81 94 92 88 81 85 84 82 82 77 84 87 99 118 116 103 86 81 79 77 75 71 75 71 70 70 66 65 65 56 54 54 55 57 57 57 56 56 57 51 48 50 58 52 51 54 53 53 56 60 62 62 57 58 67 81 90 91 79 69 77 
76 72 74 79 82 85 88 99 105 106 107 108 102 101 99 100 103 107 120 115 107 113 121 125 118 120 122 122 117 117 119 117 115 107 96 85 84 81 79 74 74 73 67 67 70 69 69 72 69 77 79 73 66 69 68 90 101 97 95 89 91 89 88 93 92 87 82 81 77 81 82 85 84 79 71 67 70 76 72 73 63 61 68 72 78 81 85 87 91 89 101 104 112 127 146 152 149 134 128 120 122 136 144 170 182 181 164 158 158 157 149 134 112 114 114 109 107 100 95 95 105 119 137 140 126 116 110 108 112 109 96 83 78 77 72 69 68 70 72 87 95 98 92 90 92 91 87 83 74 77 86 107 123 126 120 87 70 71 71 72 79 78 76 70 73 75 70 64 58 52 53 53 54 56 55 57 57 52 52 53 47 49 53 54 55 56 56 56 58 60 60 59 60 67 76 81 82 75 73 80 
76 79 84 92 92 91 90 95 102 108 110 108 107 101 98 102 101 110 114 114 113 120 119 118 117 117 118 116 116 118 119 115 118 96 87 84 80 77 75 71 74 70 65 69 69 73 75 76 76 84 78 80 69 68 63 82 90 94 88 80 85 84 87 82 82 79 77 75 72 76 80 80 74 72 69 66 59 66 61 59 64 68 73 83 90 87 83 85 94 101 103 110 122 146 153 157 153 142 129 129 137 146 161 183 192 177 156 146 147 155 147 129 120 117 113 115 99 97 97 104 117 130 145 145 140 114 105 107 116 113 108 94 79 75 75 74 71 76 78 82 93 93 94 96 104 98 88 83 79 80 91 115 134 137 121 96 77 70 70 72 75 79 80 82 87 88 80 70 60 59 54 52 57 56 57 54 53 50 47 50 48 50 49 49 51 56 53 56 64 62 60 58 61 60 72 75 73 79 82 94 
91 97 102 104 103 99 93 95 102 107 109 108 105 104 110 103 104 111 115 115 110 109 111 115 116 118 119 119 119 121 116 114 103 87 87 79 80 78 74 70 70 80 77 74 72 77 78 80 81 82 76 74 67 65 73 72 93 94 89 75 78 86 88 86 79 78 75 76 72 74 77 75 69 65 62 63 61 62 57 66 66 70 77 92 98 94 92 82 88 97 113 123 142 153 158 156 149 142 134 138 154 151 163 182 183 177 156 144 145 145 136 131 114 126 120 115 105 99 99 111 117 127 138 136 129 110 102 106 113 117 110 97 82 68 71 68 73 78 77 77 84 90 93 102 102 93 87 82 78 81 95 120 134 136 113 95 78 71 70 70 75 80 83 87 92 91 80 67 58 52 54 56 57 55 52 54 51 54 53 48 48 49 48 49 51 53 62 60 61 61 60 58 59 58 72 68 71 81 87 100 
106 107 106 110 110 101 95 95 97 104 105 101 97 96 99 103 106 108 110 108 107 105 104 103 104 104 114 107 110 113 114 112 100 92 90 85 95 88 77 84 81 83 82 79 78 78 81 87 87 81 77 75 75 69 69 69 77 85 86 80 83 82 90 81 68 73 70 68 69 70 73 70 67 65 63 69 66 66 55 60 64 71 74 87 100 98 94 83 82 100 116 139 156 160 149 152 138 142 145 148 150 153 163 167 172 172 162 148 141 132 125 124 123 126 122 121 110 101 107 113 120 121 120 118 115 104 101 98 101 100 93 87 78 75 71 71 74 81 85 74 79 83 90 102 103 89 82 77 79 85 96 112 118 112 101 87 78 74 71 72 75 78 80 81 82 79 73 65 56 57 54 59 54 53 50 51 51 55 57 47 48 49 48 51 52 50 59 58 61 59 59 59 60 59 67 69 76 83 91 98 
106 105 106 105 102 99 96 92 92 94 95 102 91 91 94 100 101 101 99 96 98 95 95 95 94 107 102 106 112 111 108 102 94 92 93 94 99 91 86 91 92 90 78 77 79 76 84 79 69 68 78 82 83 72 68 70 73 82 95 98 91 93 81 77 72 72 72 66 64 67 69 68 68 70 75 75 69 68 64 61 71 66 70 79 90 104 96 90 87 96 116 146 158 150 137 135 138 141 144 153 161 152 156 167 163 169 163 147 131 121 116 120 122 117 118 118 110 106 112 118 123 123 104 105 106 101 95 82 79 76 71 74 70 70 72 73 72 80 90 89 80 88 91 100 98 90 83 80 79 86 90 92 96 87 85 77 76 76 79 74 75 76 73 71 72 69 67 64 59 56 56 54 54 50 50 50 52 46 47 47 48 47 48 54 52 50 60 57 54 64 63 60 63 58 62 65 78 87 91 95 
99 95 92 88 93 97 97 89 86 86 89 102 88 89 89 94 92 90 92 97 94 96 94 93 95 101 98 104 98 99 98 95 94 97 99 102 99 102 91 90 99 85 79 80 82 82 74 69 70 70 78 86 81 73 71 69 73 88 102 102 99 83 70 70 70 75 68 70 68 69 70 74 66 78 87 84 73 63 57 59 58 63 72 82 97 108 103 96 91 105 120 139 137 131 131 131 137 143 139 146 150 148 150 154 157 162 158 134 128 122 117 114 115 111 109 102 105 105 111 115 121 122 114 102 101 99 85 76 74 77 71 67 69 72 78 83 78 80 91 93 93 85 93 96 93 91 84 84 83 81 84 86 87 86 80 77 74 82 86 83 70 70 67 68 68 69 68 67 60 57 53 57 49 48 50 51 52 58 55 54 49 48 52 57 55 49 59 57 60 65 64 60 60 58 58 65 81 88 91 95 
88 86 78 80 92 96 102 99 99 97 90 99 97 96 96 98 94 86 95 92 90 87 88 90 91 98 92 90 93 93 97 96 97 98 96 104 96 109 108 99 83 83 76 76 78 75 78 75 80 76 87 85 82 76 72 72 76 94 102 102 97 84 72 72 73 74 76 74 76 71 70 73 76 83 89 87 71 61 51 58 59 68 79 97 106 113 108 98 103 113 134 133 127 124 126 128 136 145 145 142 144 -9999 141 147 150 151 143 138 128 117 118 111 107 108 104 101 103 106 105 111 119 123 121 110 99 91 80 76 76 71 69 72 70 74 91 94 87 90 91 95 99 96 99 98 90 88 86 83 83 90 80 81 77 72 75 80 83 83 86 82 72 67 66 66 71 74 69 68 58 55 53 52 50 49 49 51 58 56 55 54 58 58 58 56 58 62 60 61 57 67 64 60 61 57 56 67 85 92 97 98 
71 71 77 78 89 98 101 100 96 99 96 99 97 96 95 94 92 92 92 92 94 89 88 88 89 91 89 90 90 93 91 96 100 98 103 108 102 110 105 94 81 81 73 77 76 78 85 76 79 82 92 84 82 74 73 70 70 85 106 104 94 74 68 67 71 72 78 85 80 78 77 74 79 83 91 89 77 66 57 56 60 69 89 103 116 114 107 102 105 113 120 121 120 121 128 134 149 143 138 140 139 132 131 142 138 136 132 125 122 119 113 108 105 106 117 120 120 115 107 112 120 129 129 121 104 92 87 74 77 78 76 79 85 92 101 97 88 81 77 94 99 97 100 99 101 93 89 84 83 90 78 80 77 75 90 88 84 85 77 75 71 69 69 74 78 73 71 64 61 54 53 53 51 51 51 52 51 54 54 47 57 56 54 55 54 57 65 64 66 66 62 60 60 56 61 73 87 95 98 102 
69 66 69 76 82 82 88 99 105 101 102 99 96 96 98 98 94 94 97 97 92 93 88 86 86 91 88 92 88 89 91 90 90 93 94 95 104 113 105 101 80 83 75 78 79 80 79 80 79 78 75 76 83 68 70 70 70 88 102 104 99 77 71 67 69 75 81 83 86 80 80 75 78 80 94 96 81 71 64 55 66 76 93 109 118 115 105 104 104 109 117 119 124 138 144 140 143 137 135 130 131 124 133 129 135 137 133 123 116 115 113 105 101 114 129 140 144 130 119 118 126 138 128 115 100 93 88 81 75 73 85 103 108 106 101 101 91 79 69 88 94 98 100 99 107 96 90 91 85 88 84 86 90 81 87 89 84 77 82 76 73 72 79 81 82 78 72 65 59 54 54 51 51 49 56 51 56 52 54 48 49 57 56 55 54 55 64 64 63 65 68 67 62 59 65 71 87 93 99 105 
62 64 66 68 69 72 77 82 89 90 92 87 95 92 94 94 95 100 96 93 102 89 96 90 90 89 91 86 90 92 97 89 91 92 94 90 95 94 97 94 88 83 81 78 77 78 78 77 73 72 71 71 72 69 67 70 72 74 90 96 97 81 76 70 69 74 79 82 78 79 76 77 76 90 95 93 82 70 71 67 66 74 93 106 112 113 105 104 107 112 118 122 134 153 160 149 135 118 122 121 119 120 124 130 140 135 135 117 111 113 109 108 108 119 133 145 151 147 135 128 132 126 115 106 101 94 88 77 74 74 84 104 114 107 108 100 92 84 76 78 81 95 96 98 103 101 99 92 86 86 77 78 81 81 78 82 79 75 71 73 76 80 83 85 84 83 73 71 61 55 51 48 49 48 56 50 50 53 49 55 48 54 55 56 53 54 63 63 64 65 68 67 62 59 66 70 84 90 98 109 
54 59 61 64 63 67 70 71 82 94 86 85 86 86 90 93 93 101 104 108 103 97 91 89 97 94 87 88 86 89 88 90 90 92 91 95 93 89 95 94 88 85 84 79 80 77 76 75 73 73 73 72 69 69 68 74 74 80 85 92 93 85 76 69 70 71 77 78 75 76 68 74 78 96 99 95 80 70 70 70 71 77 95 101 114 112 106 105 115 120 129 141 152 160 151 141 127 116 111 118 117 123 129 125 139 143 132 115 106 105 110 113 115 117 127 135 151 150 155 146 135 118 103 89 84 85 77 76 74 73 78 90 94 97 98 101 97 93 84 78 74 76 86 92 97 98 99 93 89 79 85 88 86 75 91 77 76 76 76 80 84 81 78 78 88 93 85 72 61 54 53 48 46 47 45 50 51 47 53 56 56 52 54 53 52 56 57 65 64 61 65 66 63 61 62 65 75 88 105 116 
44 53 56 55 59 65 72 78 80 85 80 79 78 80 84 86 89 89 88 87 101 98 92 87 88 90 87 85 84 85 85 86 91 95 93 89 82 81 82 86 88 85 79 81 81 79 78 74 72 72 76 75 75 73 74 73 74 76 76 86 91 82 79 74 72 74 73 75 71 69 66 73 82 98 101 100 82 71 63 58 64 75 92 99 111 111 111 111 121 141 152 156 151 143 135 117 113 105 111 115 117 124 122 136 149 142 128 117 109 110 116 118 121 122 125 130 137 146 149 137 122 107 88 87 82 81 76 75 76 78 79 80 88 90 96 106 113 101 89 88 75 74 76 79 79 92 92 87 92 83 85 84 75 75 76 78 79 80 85 90 93 91 84 88 94 97 94 73 61 47 44 43 43 55 56 58 50 49 47 47 47 50 55 52 54 55 58 62 64 63 67 63 64 62 59 61 74 87 106 116 
43 45 50 56 57 63 67 70 78 77 71 72 71 71 78 80 85 84 84 83 85 86 87 88 86 87 86 85 85 84 85 89 93 99 98 88 80 78 80 84 85 85 83 84 86 89 81 78 72 71 72 71 72 70 73 73 72 70 70 72 80 74 73 76 70 72 70 73 68 65 64 68 82 98 102 100 83 71 65 63 60 72 87 97 106 108 111 120 139 155 157 146 137 125 116 112 101 102 102 112 110 110 114 122 131 129 129 121 116 118 125 121 121 124 124 128 132 135 128 118 111 104 97 88 85 77 78 76 79 81 86 83 82 90 103 107 107 103 98 96 74 71 64 72 76 81 91 84 83 84 89 86 78 75 88 83 94 98 96 91 92 89 88 91 95 95 85 69 56 49 49 48 48 50 49 49 55 51 48 48 47 54 55 52 51 53 58 64 67 64 63 66 66 62 60 62 72 83 96 104 
44 44 48 52 56 65 67 71 75 72 70 71 67 67 69 70 77 86 82 83 81 83 83 85 85 87 83 80 78 78 78 88 92 103 95 91 85 78 81 83 90 90 90 91 93 92 85 82 73 73 71 70 68 65 73 73 72 69 68 70 72 75 73 69 70 68 70 70 68 64 63 69 75 93 100 100 83 75 70 66 70 74 85 101 111 124 129 126 139 148 140 126 115 116 109 107 103 93 92 105 100 105 114 110 117 127 131 125 118 126 115 114 108 118 129 130 135 121 116 105 103 107 106 99 87 88 82 80 82 81 87 93 92 92 98 96 94 83 94 82 76 73 71 71 76 73 82 78 82 86 86 88 84 79 84 93 105 107 103 92 88 88 90 93 93 83 72 62 60 52 48 52 54 54 52 56 51 52 48 52 48 54 55 53 49 51 56 66 64 61 59 64 64 64 60 60 64 75 84 88 
48 42 47 49 56 63 65 69 70 69 69 69 68 69 69 70 78 86 82 79 75 80 80 82 82 82 75 73 76 83 77 84 86 92 92 91 89 79 82 81 87 88 91 85 83 86 89 84 79 72 72 66 69 68 69 72 74 71 73 71 74 77 73 70 65 64 63 67 65 66 65 72 75 90 99 93 83 77 80 80 77 77 88 101 114 128 128 127 137 137 130 111 97 108 108 100 96 89 86 99 106 104 108 102 108 116 125 115 115 115 111 104 106 103 121 130 127 117 111 101 106 112 110 106 94 89 85 85 75 75 90 100 96 91 82 80 81 74 73 75 78 75 72 71 73 76 79 78 77 78 91 82 83 81 79 95 104 107 103 92 84 82 84 87 83 73 66 62 63 53 51 52 54 52 51 52 51 51 52 50 48 48 49 49 49 52 57 64 66 61 61 64 62 64 62 58 62 66 80 90 
60 48 46 49 52 54 58 58 64 65 60 62 66 66 70 73 81 76 78 77 77 77 79 79 79 76 74 74 73 78 76 78 83 85 86 82 87 84 83 80 78 81 78 78 76 76 81 82 78 73 71 73 72 69 69 71 72 72 70 71 71 81 74 68 65 64 62 64 65 65 67 68 73 87 96 91 78 79 90 100 94 91 89 97 110 120 122 123 113 112 103 96 102 103 102 90 91 84 85 96 103 105 105 108 109 110 112 112 109 109 99 93 97 101 108 119 115 112 103 109 119 116 106 100 101 91 85 77 74 76 83 94 91 80 76 76 75 71 72 70 68 73 72 73 71 75 86 77 74 74 77 76 73 78 82 87 98 101 95 88 84 81 79 82 85 80 75 66 63 60 52 52 48 51 50 54 59 50 47 47 48 48 52 50 52 51 55 62 64 59 58 62 61 64 63 59 57 63 77 96 
64 65 62 53 47 50 53 53 56 62 63 65 66 70 71 72 75 74 77 72 69 75 81 73 76 75 76 73 72 77 74 75 76 76 77 75 78 78 76 77 78 75 75 72 73 72 75 76 74 75 75 75 79 73 70 70 68 71 72 71 74 80 80 75 68 61 61 65 67 64 66 68 77 92 101 93 85 83 96 113 110 96 90 90 105 113 113 106 92 93 90 97 85 96 90 86 89 86 87 98 103 113 115 115 113 111 112 110 101 91 91 86 83 92 104 112 115 108 108 114 116 116 102 97 97 92 83 77 75 75 78 78 81 76 75 79 78 69 67 65 68 69 73 71 70 72 73 78 74 72 73 74 73 78 81 79 83 82 81 82 83 85 83 84 85 87 85 80 68 63 53 49 49 49 51 50 55 52 48 50 51 56 51 51 52 53 51 58 62 62 61 60 61 63 64 58 55 63 85 108 
70 72 71 65 57 54 52 54 54 64 64 70 74 72 69 67 70 75 76 71 73 71 69 69 67 67 69 73 72 73 73 71 70 72 74 75 77 77 77 73 71 72 73 70 71 72 73 73 75 74 73 74 73 73 71 71 67 71 72 71 72 74 79 81 72 68 63 64 65 64 60 67 80 93 103 95 89 86 101 115 109 98 83 85 87 103 97 86 82 89 93 96 85 83 85 88 89 87 89 104 107 115 115 112 112 113 111 110 94 93 92 85 86 85 99 110 114 105 100 112 115 106 98 90 83 83 83 79 75 76 75 76 75 73 79 75 76 67 64 62 64 68 71 73 73 74 75 77 73 72 74 74 76 85 77 76 76 75 73 76 83 89 96 98 97 95 96 94 78 68 53 51 47 49 51 51 52 54 49 51 51 51 50 50 53 50 49 58 60 62 58 60 61 62 64 57 53 62 80 110 
64 73 75 71 68 60 54 51 57 67 76 81 79 69 62 64 70 77 79 73 73 67 66 58 62 61 61 67 66 68 66 65 68 70 79 80 79 76 67 72 76 77 74 72 72 72 71 75 73 73 72 73 69 71 70 69 69 70 70 72 69 71 69 72 70 70 68 68 64 61 59 64 82 93 104 99 93 100 108 105 96 79 80 77 81 85 83 78 72 83 94 98 88 82 86 88 86 85 90 99 106 110 111 104 103 109 111 112 105 100 94 88 86 89 96 108 109 103 103 102 104 101 96 81 79 85 87 80 76 75 71 74 71 75 76 69 63 67 61 61 69 68 76 77 74 73 76 70 71 70 73 74 78 78 78 77 79 79 76 74 80 91 106 111 103 97 97 96 77 66 55 48 57 55 54 52 54 54 52 54 56 50 53 52 53 53 50 55 57 61 55 58 60 61 64 57 54 62 72 90 
54 61 66 72 72 69 58 56 61 69 87 89 80 72 68 66 71 77 79 78 70 70 64 66 65 66 65 61 61 61 63 65 67 75 88 93 82 76 72 70 79 84 84 77 73 73 74 74 73 70 69 71 72 70 70 68 70 68 69 71 68 70 68 66 67 68 70 71 64 59 56 67 84 100 98 98 100 105 102 89 74 75 73 71 79 79 73 70 69 77 93 94 96 86 87 87 85 85 88 96 103 104 105 99 98 99 106 109 108 104 96 86 84 90 99 101 102 100 102 103 105 95 89 79 80 89 87 84 75 75 75 75 75 71 61 61 63 62 63 63 75 74 70 76 73 79 79 77 75 74 74 78 81 83 82 84 87 92 85 77 80 83 100 108 99 94 92 83 68 63 51 49 50 54 54 58 55 56 52 52 54 54 55 52 55 54 48 53 57 58 55 58 58 60 62 55 54 61 70 76 
43 51 59 68 75 72 64 61 65 71 79 81 79 76 70 71 74 79 79 75 69 70 64 69 76 79 73 67 62 68 73 73 78 89 100 101 89 77 72 78 92 96 91 86 77 76 74 74 72 72 71 70 69 68 69 69 71 70 66 67 65 66 67 66 68 66 66 68 62 59 59 68 93 101 105 102 100 99 95 77 69 63 65 65 71 73 70 67 70 77 88 97 89 84 90 89 83 83 88 97 103 104 103 93 87 93 99 103 104 104 99 86 77 88 91 97 98 100 99 105 112 102 85 81 81 82 87 83 77 78 76 73 73 61 60 60 65 66 70 73 75 78 80 79 77 83 84 85 83 81 79 82 89 87 88 93 100 107 98 85 82 81 82 84 84 86 84 73 66 59 50 50 51 55 56 54 59 54 54 52 52 51 54 53 54 53 52 53 57 59 57 57 58 58 58 54 55 57 61 71 
46 42 49 59 68 71 68 60 65 65 73 76 70 77 77 75 71 72 74 73 68 69 70 77 89 92 87 73 78 83 89 93 94 96 97 98 87 79 82 84 93 98 98 90 84 77 77 73 74 74 74 70 69 73 72 73 70 70 64 65 65 64 67 65 64 65 68 65 65 62 60 68 97 108 109 107 104 98 83 72 66 60 61 65 63 72 74 74 77 81 81 82 81 78 88 89 82 82 89 93 102 100 93 91 88 92 95 97 101 106 97 86 72 79 87 94 97 90 101 111 119 108 91 85 82 79 78 76 73 74 75 71 62 64 69 71 77 74 81 85 85 86 86 84 90 93 94 95 92 90 90 95 96 91 90 94 103 108 102 91 81 79 71 72 75 79 76 66 61 58 50 52 52 61 62 54 59 60 54 53 53 52 52 54 53 53 48 52 57 59 58 55 57 58 56 53 56 59 61 70 
46 47 45 52 64 67 67 59 62 62 64 64 68 67 66 67 67 67 64 67 65 68 74 86 100 103 96 88 92 104 99 101 96 93 92 89 86 88 95 91 96 102 101 97 92 79 74 74 75 72 73 74 70 73 74 70 68 68 68 65 65 62 64 64 57 65 66 66 63 63 66 73 94 107 112 109 108 97 83 73 69 70 63 61 59 69 74 88 89 92 74 78 80 78 85 79 82 85 86 91 91 87 85 89 93 92 91 93 105 106 106 96 75 81 83 93 91 92 100 112 124 119 97 80 81 74 78 73 73 73 64 63 65 72 75 82 90 97 103 101 98 90 86 86 91 99 102 102 100 104 103 108 109 101 91 90 91 95 91 84 82 79 73 73 73 72 70 64 58 52 47 53 53 58 60 55 55 54 56 53 53 51 52 58 55 52 49 55 58 61 58 56 56 58 56 54 53 56 61 66 
49 48 46 46 60 64 65 65 64 64 63 61 60 63 65 66 65 64 66 64 65 70 74 77 85 82 97 98 112 103 95 88 88 86 83 83 82 91 102 96 94 102 110 104 95 88 78 75 81 82 81 82 75 82 80 70 68 68 66 65 64 64 63 63 61 64 65 68 61 61 61 74 86 96 106 111 113 104 93 79 78 77 74 62 59 72 76 96 106 85 75 72 74 76 82 75 79 79 80 82 75 78 81 82 92 94 93 95 101 107 103 96 82 80 85 89 96 89 102 113 119 113 99 88 79 78 74 71 66 62 68 73 77 82 96 102 104 108 110 106 99 93 88 87 90 102 100 103 106 108 113 115 113 105 91 86 85 84 83 77 77 80 80 83 81 80 73 64 61 58 49 54 55 56 55 54 55 55 53 53 54 52 58 59 55 53 53 55 59 61 61 58 56 56 57 55 54 57 58 61 
49 53 47 45 52 62 66 67 70 66 62 58 62 59 63 65 67 68 68 67 66 68 75 75 76 76 83 97 107 92 86 78 75 79 79 86 89 96 102 104 97 100 106 114 109 98 91 90 89 90 86 84 82 86 83 71 67 65 60 65 65 64 62 56 54 60 63 62 65 60 67 73 78 90 99 109 109 105 96 95 92 91 78 68 61 64 83 105 107 86 72 68 74 79 80 80 79 73 74 76 75 74 79 81 85 93 95 90 94 106 104 99 96 95 93 92 92 93 104 111 113 103 96 84 79 75 71 68 75 69 75 81 95 108 109 111 110 114 113 109 99 93 90 89 91 98 102 114 105 114 120 116 110 104 94 90 87 80 74 73 73 79 86 101 103 91 78 67 57 51 55 56 55 53 54 55 54 55 54 54 54 54 57 57 53 53 53 53 60 60 59 59 60 54 58 55 55 55 59 57 
50 50 47 43 47 58 63 66 68 63 62 63 61 59 65 68 73 78 73 66 67 66 68 69 73 77 86 91 90 81 78 77 77 80 84 91 99 97 97 100 105 109 108 118 107 104 96 102 95 94 91 90 91 92 86 71 67 65 64 61 64 61 59 55 58 58 58 59 62 65 72 72 79 91 90 95 100 98 100 99 102 98 85 72 68 66 78 90 92 78 69 72 79 84 88 83 72 76 74 78 74 76 82 85 89 93 94 88 85 92 104 105 101 97 96 91 91 95 106 107 105 97 85 79 77 72 76 74 76 81 96 103 109 113 104 104 102 107 114 107 103 92 95 92 95 99 100 109 109 114 118 117 110 106 104 96 87 81 74 74 74 82 96 110 114 105 81 69 55 51 55 58 59 55 54 51 57 56 48 47 52 53 56 51 52 53 48 49 59 59 60 60 59 57 60 55 54 55 56 57 
49 49 49 46 50 49 55 61 65 66 65 64 64 68 67 72 79 81 77 69 68 67 68 69 72 76 76 78 78 78 78 77 76 77 83 89 93 97 96 100 107 107 118 118 113 116 112 108 101 96 93 97 97 95 86 72 66 64 62 62 65 62 58 56 59 49 54 59 60 67 74 78 83 90 86 89 92 93 89 95 97 99 94 83 74 68 75 80 77 72 68 74 78 82 94 83 75 79 80 80 78 77 83 91 96 89 90 85 87 90 98 105 105 99 83 79 83 88 96 101 89 79 81 78 75 69 74 78 88 103 109 110 110 107 98 96 100 111 119 111 104 93 92 90 99 106 104 103 107 112 118 119 119 115 112 106 88 84 83 85 85 90 112 121 124 108 82 67 56 52 56 57 57 58 60 58 54 54 55 54 51 52 52 55 48 50 48 48 56 58 59 55 58 57 59 52 52 53 56 59 
46 46 48 50 45 47 52 52 59 63 64 65 64 66 67 70 77 81 75 68 67 67 72 76 72 72 69 70 67 77 78 78 75 75 79 89 89 91 91 98 99 103 113 118 117 116 117 108 101 100 99 99 106 97 89 71 65 63 60 62 60 60 60 53 54 48 56 56 65 71 76 76 83 82 87 90 86 78 71 82 83 94 94 91 84 79 74 68 68 64 69 73 77 79 79 77 78 80 89 92 86 85 94 100 104 99 92 89 89 90 93 96 95 80 84 76 76 77 89 87 78 76 76 77 77 71 76 81 97 104 105 105 101 97 93 99 98 112 121 111 104 90 89 99 103 109 117 108 109 111 118 126 131 124 115 101 90 90 90 95 100 105 118 124 122 100 75 65 56 55 58 58 61 52 55 58 58 54 53 52 53 53 56 49 49 48 48 51 60 55 55 55 54 57 58 54 51 56 58 60 
47 45 48 41 44 44 43 50 56 62 64 64 63 64 67 67 70 74 74 65 66 67 68 72 76 70 69 69 69 69 73 72 71 70 75 81 88 83 88 95 98 101 103 103 104 109 112 108 98 103 93 107 111 102 90 70 62 60 60 59 58 61 53 58 54 57 57 62 67 73 74 73 76 83 78 76 77 76 69 76 77 82 87 97 90 78 71 60 59 64 67 72 70 73 69 74 78 82 88 84 78 83 90 99 99 99 98 95 100 95 96 96 88 76 81 82 80 79 78 78 77 76 77 76 76 78 78 87 101 97 95 90 100 98 99 102 110 115 121 114 100 94 94 95 106 108 110 109 109 114 120 133 139 130 118 106 97 97 104 111 114 116 118 122 115 94 69 63 55 56 58 57 56 60 57 63 57 53 59 55 54 52 50 50 49 48 48 50 54 56 54 54 54 51 52 52 51 57 59 63 
51 51 48 47 48 45 50 52 54 56 62 63 60 61 61 61 66 67 66 68 66 66 67 70 70 70 67 66 68 69 66 66 64 66 71 71 78 86 90 91 98 102 99 101 103 111 109 107 104 98 94 106 111 113 87 72 62 53 60 58 58 58 53 49 57 57 57 61 64 71 70 75 74 74 75 76 76 77 77 77 73 77 79 88 78 73 63 63 54 64 64 69 64 64 68 72 74 76 76 76 76 79 78 82 94 101 102 101 101 91 98 95 81 83 86 78 77 77 71 75 77 75 76 76 76 75 77 88 102 96 86 97 100 102 96 101 106 109 107 116 108 93 92 94 108 111 111 110 113 118 126 133 135 123 120 115 110 108 110 115 116 117 114 112 103 85 65 61 56 57 58 56 57 53 63 61 64 61 64 53 55 52 49 49 49 48 48 51 53 57 53 55 52 51 51 52 50 55 57 62 
60 59 53 48 43 41 44 48 51 54 57 60 59 59 56 60 59 65 65 66 66 67 66 66 66 69 71 68 68 68 65 64 64 71 66 76 78 84 89 88 88 91 87 93 101 105 104 101 92 89 91 104 109 98 84 70 64 60 58 60 57 55 53 50 56 57 55 58 63 68 73 72 74 75 74 73 70 75 77 76 74 76 77 75 76 70 67 60 59 66 65 67 64 65 71 70 71 75 74 74 74 76 75 75 92 105 109 106 93 89 93 95 88 86 90 89 79 79 76 71 68 72 73 76 75 74 75 87 102 99 89 88 92 99 95 94 93 94 100 115 100 86 90 89 96 103 104 106 112 120 127 129 122 117 117 119 118 111 103 99 101 104 107 105 96 82 68 63 55 58 61 64 63 63 62 63 65 62 62 62 52 53 50 49 58 56 55 56 57 55 55 54 55 50 51 50 52 54 54 59 
64 64 61 57 49 47 41 52 52 53 55 57 58 55 57 55 57 59 63 64 65 66 65 65 67 65 66 70 69 68 68 67 69 71 70 75 79 79 84 80 84 83 84 94 102 101 96 88 82 84 87 97 107 87 77 66 63 60 58 58 54 56 53 56 57 55 59 62 64 68 69 71 75 78 79 68 67 68 69 70 71 73 69 69 71 69 70 70 68 70 63 65 69 67 70 69 71 71 72 73 76 75 75 75 90 101 102 102 91 87 98 99 100 98 92 83 78 79 76 73 73 70 63 75 75 73 80 85 89 95 86 92 96 99 94 92 92 94 109 111 102 88 84 88 95 98 103 104 113 121 127 130 118 114 112 113 113 104 89 83 87 96 105 104 93 77 65 59 60 63 63 64 65 63 62 63 63 62 58 57 54 48 48 48 56 56 56 54 55 58 53 51 51 50 51 49 49 52 55 58 
66 69 65 61 56 52 44 52 51 55 57 58 56 58 57 55 56 57 58 59 61 64 65 64 64 65 65 65 68 69 67 69 70 74 74 72 80 80 82 82 85 78 85 95 101 93 88 82 74 74 81 89 93 83 72 67 65 61 60 58 57 56 54 56 62 60 62 61 62 68 73 74 73 71 71 71 72 70 70 71 69 68 68 67 72 79 86 81 69 64 60 63 64 69 67 68 70 71 76 75 74 72 72 79 87 98 91 81 79 84 90 91 98 89 81 80 81 78 76 76 76 74 73 71 76 80 88 90 87 82 83 89 84 95 93 84 86 88 101 101 98 95 87 92 94 95 98 104 108 116 124 130 119 110 99 96 97 96 83 81 82 85 94 100 88 69 65 64 65 67 66 66 64 64 66 62 56 55 52 52 57 55 51 50 58 56 55 53 53 58 56 51 50 48 50 48 50 52 53 60 
71 70 65 62 57 53 49 55 59 63 65 69 63 62 58 58 56 52 56 60 58 58 60 62 64 64 64 64 63 66 66 65 69 74 76 77 75 75 80 83 88 91 88 91 96 88 84 76 73 76 76 78 79 74 69 64 63 61 56 59 58 58 58 59 60 62 64 63 67 72 74 76 73 73 74 68 73 70 66 65 71 68 67 69 77 85 93 88 78 68 59 64 63 67 64 68 72 77 76 73 74 73 78 81 91 82 78 78 82 81 81 78 77 77 77 79 79 77 77 77 78 76 74 75 74 85 97 87 83 75 78 88 87 96 95 93 85 94 84 86 97 97 99 94 94 95 97 99 100 105 116 127 124 109 86 80 84 88 85 80 75 74 71 80 75 68 64 64 67 66 65 64 63 61 62 54 54 53 53 53 54 54 52 50 57 55 53 53 52 53 51 51 49 50 50 51 51 52 59 62 
70 70 65 58 53 54 57 59 64 68 73 80 76 72 65 58 54 51 56 53 56 60 56 60 62 63 64 65 62 62 65 67 67 74 74 75 71 73 76 79 95 96 94 88 87 83 78 73 74 76 76 79 76 71 66 60 59 57 56 57 59 61 61 57 63 65 67 61 61 67 74 75 73 72 66 69 77 75 70 67 70 70 71 74 76 83 89 87 78 68 63 64 63 64 64 71 71 72 76 73 78 78 88 88 83 79 75 79 80 82 81 82 79 77 78 78 79 75 77 77 79 78 76 73 74 82 90 80 77 75 81 85 92 93 92 80 90 85 79 79 81 93 90 92 89 91 96 93 93 93 105 120 120 106 81 73 74 81 84 74 66 63 65 67 69 66 60 64 60 66 66 62 61 52 52 57 57 54 54 53 53 54 51 47 51 56 54 50 51 53 51 52 52 49 50 50 50 51 58 59 
67 66 59 51 45 54 58 61 65 71 83 90 94 81 68 60 55 52 56 56 53 56 58 57 59 61 64 64 65 62 62 65 67 70 69 71 69 70 73 81 94 95 90 84 81 80 74 74 74 75 79 79 76 72 66 63 60 57 59 51 61 63 59 57 62 63 64 63 60 62 70 76 70 73 72 75 74 74 61 64 66 71 77 79 75 77 83 85 82 74 64 65 62 67 66 72 74 74 77 79 76 83 86 85 81 74 76 78 80 79 79 80 78 75 78 76 76 78 77 77 79 77 70 65 75 76 81 80 78 79 77 84 85 82 78 83 89 90 93 79 84 86 84 79 79 81 85 86 84 89 96 104 109 92 77 70 72 72 75 75 71 64 63 62 58 65 58 61 63 63 62 55 58 58 62 58 60 63 60 52 52 51 49 47 46 56 54 54 52 54 51 50 55 50 49 54 52 53 57 59 
64 61 60 55 54 50 58 63 70 71 80 92 102 88 75 64 55 55 58 57 56 56 55 57 57 58 60 64 64 65 62 64 66 68 67 68 73 69 77 80 82 85 82 82 78 74 79 78 72 77 80 80 78 73 69 66 60 57 59 61 60 60 58 58 62 66 66 61 63 66 66 71 76 74 68 73 67 69 62 59 66 77 81 80 74 75 80 87 85 77 68 67 66 70 71 70 70 71 77 78 80 83 80 81 74 75 79 81 79 79 78 79 79 76 76 76 76 77 74 78 69 75 78 76 75 73 74 78 78 81 80 77 75 78 80 84 89 95 94 93 86 82 80 78 78 78 76 78 83 82 87 90 91 79 72 71 70 74 71 75 80 70 70 69 58 56 63 64 63 60 64 60 61 62 60 60 60 61 56 53 48 48 48 47 50 56 50 53 53 51 50 51 52 57 52 50 53 53 56 55 
61 59 62 60 58 54 58 61 60 67 72 85 89 88 77 67 59 56 61 60 63 59 57 57 55 57 60 61 65 66 64 64 65 62 66 66 67 71 75 81 83 82 78 80 74 75 81 79 76 77 77 81 80 82 71 67 62 57 59 58 59 59 63 56 64 60 63 66 62 69 66 66 68 68 65 70 68 70 59 65 66 76 79 82 76 77 82 87 83 78 68 64 64 68 60 59 70 69 73 70 72 77 73 74 74 71 76 75 81 78 78 80 85 85 85 76 75 79 77 72 73 76 79 81 77 73 72 73 81 89 86 75 74 77 82 84 87 95 101 101 97 88 79 79 79 78 73 75 76 77 75 75 73 68 67 67 67 69 72 75 77 80 77 68 65 57 68 68 65 59 61 63 64 63 63 62 62 59 55 55 49 48 48 48 53 56 53 53 55 51 54 58 51 52 53 52 55 59 60 55 
61 60 62 62 60 55 54 56 60 64 69 70 83 85 83 74 63 60 62 64 65 59 58 56 56 54 59 61 64 66 65 66 60 64 66 66 68 77 81 83 82 82 76 73 71 76 75 79 73 75 76 77 81 87 85 76 70 62 58 57 58 59 57 59 59 61 63 64 69 70 63 67 71 70 62 60 65 66 59 68 68 74 80 83 83 81 80 80 80 77 65 60 63 60 64 71 72 72 71 71 71 67 72 76 76 71 75 73 78 86 84 87 89 92 91 83 80 80 80 78 75 77 79 84 83 75 72 76 83 90 88 81 77 78 84 86 86 94 100 107 102 95 90 86 79 75 72 71 73 73 73 74 72 74 67 68 68 79 73 74 78 84 80 69 66 63 63 64 63 63 65 66 64 64 64 62 58 55 52 52 51 47 49 47 48 54 53 57 56 56 52 57 55 53 57 52 57 63 61 56 
61 61 64 62 62 56 53 51 50 51 58 64 80 87 91 81 66 62 61 61 61 65 58 57 57 58 59 59 61 64 67 66 64 61 66 67 67 71 80 80 82 78 72 70 70 72 70 74 73 72 72 72 78 86 89 83 70 63 60 56 58 59 59 59 58 64 67 70 69 68 68 66 67 69 68 68 63 61 69 72 72 76 80 84 88 83 73 71 68 65 66 61 64 60 71 65 69 73 74 74 70 71 70 74 72 70 68 73 79 80 83 86 87 89 92 91 91 93 84 76 69 73 80 83 81 80 72 75 81 78 78 80 85 83 81 86 81 93 98 105 107 95 95 90 85 76 72 70 70 68 72 76 74 73 72 73 69 76 76 73 74 73 69 67 65 63 66 65 66 67 65 65 64 64 62 62 56 53 54 52 47 47 49 48 48 55 52 54 53 52 56 56 55 47 57 60 60 63 60 59 
62 62 63 61 63 64 57 59 52 50 54 63 77 92 91 83 74 68 65 61 65 64 61 57 57 58 58 58 59 62 67 66 63 64 64 67 67 74 76 78 78 76 72 71 71 71 72 70 75 77 71 70 73 76 79 77 68 63 61 58 60 58 55 58 61 59 68 72 70 69 74 66 67 72 70 67 62 59 68 70 71 73 83 86 80 75 69 67 64 71 72 61 64 67 65 68 65 66 68 73 78 76 68 63 68 69 66 70 67 75 80 85 80 82 82 90 98 96 87 80 73 76 83 83 78 74 74 72 73 71 75 80 89 93 89 78 88 92 101 103 98 93 90 85 79 72 70 70 66 68 69 75 77 79 77 81 74 78 82 79 71 68 68 62 61 57 63 65 67 61 63 64 63 61 64 54 53 52 54 53 51 47 48 46 47 57 54 55 53 56 59 56 53 54 66 62 63 63 61 60 
62 61 63 63 60 61 62 62 56 46 52 63 75 88 90 83 82 78 70 70 61 63 59 60 57 57 58 60 61 58 64 65 63 64 65 66 67 68 69 75 74 76 73 72 71 71 70 70 70 73 71 74 73 71 66 64 65 62 59 61 60 55 57 60 54 63 68 72 73 71 72 69 79 77 72 68 61 62 68 73 69 74 81 84 80 74 62 59 59 64 68 64 63 61 63 68 69 62 72 74 76 72 76 68 72 74 70 69 69 72 75 79 84 81 81 89 97 93 83 79 75 77 84 84 80 72 73 69 72 71 72 79 87 92 96 88 87 95 96 94 102 89 87 75 74 70 67 68 64 66 66 69 73 78 84 82 75 74 80 73 72 70 68 59 58 59 60 65 60 66 58 57 56 53 55 57 50 50 54 50 48 47 48 46 47 57 53 55 51 58 56 56 54 55 65 67 66 65 59 60 
58 62 62 65 61 62 62 64 60 58 56 61 63 71 76 82 87 79 77 81 72 66 62 58 57 58 58 59 60 58 60 65 63 64 65 62 67 65 71 71 71 69 71 71 71 70 72 70 70 73 75 72 74 73 71 65 63 60 59 60 60 56 59 57 60 61 68 72 67 67 68 71 75 78 71 71 65 64 70 69 71 74 80 79 77 77 70 62 61 69 68 67 65 64 67 67 62 73 77 79 80 81 76 77 79 78 71 72 67 69 76 83 85 88 89 90 95 88 83 81 77 82 91 86 81 73 66 75 74 74 75 76 83 92 93 94 95 96 98 103 96 85 76 77 72 72 69 69 69 66 65 67 67 69 80 78 74 71 71 73 74 72 67 65 57 59 60 62 59 56 57 57 58 57 57 57 55 55 51 51 47 45 49 48 47 50 53 52 54 55 55 56 59 58 74 73 73 64 57 59 
57 61 65 71 69 69 65 61 61 61 60 55 61 65 68 69 73 78 83 84 78 71 65 61 59 61 61 61 55 60 56 64 61 63 64 66 69 70 70 71 69 69 69 68 68 68 67 72 70 72 71 73 76 75 71 72 69 63 61 59 59 52 56 57 59 59 69 71 66 65 69 77 77 79 73 71 65 65 70 70 67 68 82 84 84 76 71 70 64 72 71 68 68 67 66 69 68 76 69 73 75 76 75 80 84 85 71 70 74 72 78 84 91 91 94 98 93 88 83 79 80 88 90 87 80 74 72 72 79 81 79 74 76 80 84 88 97 105 107 107 95 84 78 80 82 82 81 73 69 68 63 57 68 69 71 70 70 70 73 73 75 70 66 61 59 61 59 61 60 59 59 58 56 54 54 52 52 51 52 47 47 47 49 47 50 50 53 53 54 54 54 52 57 63 69 77 74 67 58 56 
61 62 65 72 70 71 65 63 62 62 59 59 51 61 62 67 70 77 85 87 85 76 66 64 63 61 63 61 54 54 54 58 62 61 62 67 68 68 68 66 66 66 66 66 67 67 67 67 69 69 69 67 75 75 78 75 74 69 61 59 58 55 60 53 60 62 67 72 66 68 76 79 78 75 75 68 66 66 65 69 74 77 83 84 86 79 72 71 67 74 72 69 69 68 69 72 71 69 62 65 73 76 78 85 88 83 77 73 74 77 80 81 81 91 96 98 93 86 83 81 83 87 85 83 80 74 76 75 76 86 82 75 70 76 78 86 94 98 107 102 96 86 87 91 90 90 90 88 78 69 68 63 70 69 69 69 70 72 74 75 73 68 66 61 59 60 60 60 62 61 61 60 58 58 59 53 51 50 52 48 46 48 49 53 53 51 50 56 59 49 51 55 57 65 72 74 73 69 60 61 
60 62 67 70 75 72 66 61 60 60 61 59 57 56 57 62 69 74 83 84 85 75 68 62 61 63 66 56 58 58 59 60 64 64 63 65 68 67 67 66 67 65 66 62 63 67 66 67 67 61 69 70 71 76 86 83 76 69 61 59 57 57 53 53 59 64 69 70 69 68 74 78 77 78 77 72 65 60 65 73 77 81 82 85 86 77 71 70 68 66 65 69 64 68 69 74 77 71 68 68 68 78 86 90 89 80 77 72 77 79 80 79 77 78 82 93 89 83 81 85 85 85 84 80 79 77 74 74 80 81 83 83 76 75 80 85 89 96 96 91 90 87 87 88 91 86 86 89 86 72 70 68 71 70 68 72 75 84 87 77 71 66 63 61 61 61 62 63 65 65 65 64 63 61 57 53 51 53 52 -9999 48 52 56 61 61 53 53 52 55 50 50 55 56 66 71 73 71 68 63 62 
52 59 66 68 74 70 65 62 61 58 59 56 56 53 60 64 69 71 81 84 82 78 69 66 63 62 63 61 58 54 53 61 62 62 58 63 66 66 64 64 66 66 64 61 63 65 66 66 64 67 67 66 69 77 85 77 75 61 59 56 57 56 53 53 58 61 64 69 70 74 76 74 71 78 77 66 64 63 69 77 79 84 87 88 83 76 74 66 67 72 66 74 68 74 75 75 71 71 64 70 75 85 94 92 83 82 80 76 79 76 74 73 71 73 78 82 82 80 83 86 86 85 86 81 79 76 78 73 79 87 85 84 81 78 89 88 88 83 84 81 82 88 87 79 77 71 71 76 83 79 71 67 70 69 68 75 93 104 100 83 70 67 66 64 63 61 62 68 67 65 65 64 56 58 53 52 51 53 50 49 52 57 54 58 60 53 52 55 52 50 51 58 65 67 69 66 70 67 62 63 
55 57 61 66 73 70 62 59 62 55 55 54 52 53 57 63 65 68 73 83 82 79 70 63 62 62 64 62 60 58 59 62 62 58 59 61 61 62 63 63 62 64 63 63 64 64 65 64 65 64 65 68 70 79 79 76 74 72 64 59 60 49 58 55 58 63 64 69 72 74 75 75 72 75 74 70 65 62 68 76 82 86 95 92 86 77 74 74 70 75 77 76 73 74 73 73 72 71 69 71 80 84 86 81 86 86 86 82 73 69 71 69 68 68 77 76 75 77 76 84 89 95 87 86 76 74 74 79 82 87 92 97 86 83 87 89 87 78 76 77 82 81 76 67 69 67 69 69 72 76 82 72 69 68 66 76 95 108 103 85 69 71 65 64 64 65 67 67 64 63 62 60 53 52 52 52 54 50 52 50 52 60 54 60 58 53 55 53 54 53 53 57 65 68 67 65 66 64 62 62 
56 57 58 63 68 66 64 63 62 59 57 57 52 52 51 53 59 60 69 81 85 82 75 64 65 65 61 60 60 62 56 56 58 60 59 59 61 60 61 62 61 62 63 64 65 64 63 65 64 64 67 67 71 79 80 77 74 72 60 56 58 55 56 55 60 66 60 68 72 69 70 72 72 64 68 65 65 70 72 76 84 94 97 100 93 83 76 73 71 74 77 77 67 69 69 76 75 69 69 77 86 83 81 82 83 86 88 83 74 71 69 69 68 70 68 73 74 76 82 87 92 94 88 83 74 74 72 78 87 89 99 95 88 82 78 78 78 77 79 85 87 78 70 67 67 67 67 69 71 74 85 78 73 68 69 72 88 95 96 82 70 69 65 63 64 65 63 63 60 54 56 52 52 52 53 52 52 53 52 51 53 59 60 60 60 54 54 56 53 54 56 58 65 69 69 62 62 65 65 60 
52 53 53 61 66 74 75 72 68 61 58 57 56 58 56 57 53 59 67 81 89 83 78 67 66 66 65 61 59 55 59 59 54 56 56 59 61 58 61 60 57 59 60 63 63 63 61 64 59 67 71 70 75 79 83 83 79 73 65 58 55 56 58 59 63 64 68 69 72 73 69 65 65 65 65 63 67 66 75 82 85 91 96 98 102 94 79 74 68 66 73 70 70 70 72 78 72 70 75 80 82 78 78 77 77 81 77 73 69 71 69 69 74 72 74 75 80 81 82 94 96 95 90 86 75 77 77 87 92 95 94 88 80 75 80 73 75 80 85 89 89 78 70 65 67 68 69 73 72 73 84 88 85 76 72 71 74 73 75 70 72 64 62 62 63 58 56 58 54 55 54 54 54 53 53 53 51 49 52 50 55 58 61 60 60 54 54 56 55 55 57 58 63 69 64 65 68 66 65 65 
51 53 53 61 65 72 79 79 69 66 60 63 63 59 59 54 53 58 66 80 87 85 77 70 68 62 63 65 64 58 57 54 55 57 58 61 60 55 55 56 58 55 60 59 62 62 65 63 65 69 69 73 75 78 83 87 85 76 71 64 56 52 58 61 66 63 68 71 73 74 74 69 68 67 63 62 69 70 76 81 91 94 96 98 100 98 86 76 69 63 66 71 71 72 78 78 79 77 83 81 70 74 75 74 76 72 69 67 65 68 70 71 68 71 75 75 85 87 90 94 95 95 91 88 80 77 81 89 97 100 90 80 72 73 72 72 69 78 83 86 84 77 71 70 69 70 74 76 75 74 80 93 96 95 82 75 71 71 69 69 69 61 62 55 55 56 55 56 55 55 55 56 56 56 53 53 56 53 50 49 53 62 60 61 61 58 60 57 52 56 56 65 63 65 64 67 65 64 64 71 
52 53 51 60 66 72 82 81 74 71 65 64 64 63 59 54 58 57 63 69 84 86 82 76 67 62 60 64 63 59 61 60 61 55 59 60 54 57 59 57 59 60 58 58 60 61 60 60 66 69 70 76 77 77 82 79 80 74 74 65 59 60 64 61 66 67 67 69 71 73 74 69 65 68 64 68 69 71 78 80 81 82 88 86 92 97 89 78 70 68 73 78 77 75 77 77 82 80 72 73 73 72 66 72 71 68 66 66 68 69 69 68 66 73 71 75 82 86 81 89 95 94 93 91 89 81 83 91 98 99 91 74 72 73 71 67 69 75 80 80 76 72 72 71 70 73 81 79 76 74 77 92 100 101 93 86 75 72 69 68 69 61 54 55 55 55 58 58 57 57 56 57 57 55 53 53 53 50 49 50 54 57 61 62 60 60 58 58 60 64 67 67 63 63 63 64 66 63 64 66 
52 53 60 61 64 73 81 82 80 78 67 65 65 66 59 59 62 61 61 66 75 85 86 80 67 57 58 60 62 64 61 61 60 60 61 55 57 58 58 58 58 56 56 58 54 56 58 62 67 69 72 75 76 77 77 75 77 75 75 71 65 63 63 67 67 69 66 67 69 73 76 76 67 63 68 70 76 74 75 79 78 78 82 84 88 93 91 82 77 73 78 78 76 72 75 71 78 77 76 75 70 70 70 70 68 68 65 67 64 67 67 65 68 69 66 72 75 78 86 89 91 94 95 95 92 91 90 87 92 95 94 92 76 73 73 72 71 71 73 73 69 67 69 71 74 83 83 86 82 83 83 89 96 99 96 98 91 74 71 67 66 66 66 58 57 57 58 58 57 56 55 55 57 55 54 54 53 55 53 54 56 64 60 60 58 58 51 52 59 64 70 72 69 60 60 56 56 57 59 61 
54 52 61 62 66 72 76 82 81 82 74 68 68 65 62 60 63 58 57 64 67 80 88 87 78 69 62 62 62 61 63 59 60 59 58 61 58 58 59 60 58 54 58 58 57 54 59 60 67 70 72 72 75 77 77 77 76 73 72 67 65 62 63 67 70 72 62 66 68 74 76 70 69 64 69 77 81 80 75 72 75 79 82 84 95 98 100 97 88 84 81 79 75 69 75 72 71 72 73 71 70 69 67 69 71 70 69 72 63 65 65 67 68 66 62 69 72 76 79 88 89 93 90 93 95 89 87 87 88 92 90 83 74 77 77 74 72 70 70 69 67 64 64 68 74 81 84 90 91 91 86 80 83 88 96 102 94 75 70 65 69 70 67 62 59 61 60 58 57 57 55 55 55 54 55 50 52 61 56 56 56 62 59 58 58 58 58 57 63 74 80 78 72 64 58 58 53 59 59 64 
53 54 58 64 66 69 70 74 83 83 80 72 66 65 65 62 57 59 56 61 65 77 87 95 87 77 70 62 61 65 61 62 60 55 59 58 58 60 55 55 55 58 54 56 57 59 59 63 67 69 72 75 73 76 77 73 71 66 63 63 65 63 63 65 69 67 65 68 70 74 72 67 66 66 70 81 84 81 73 70 71 78 80 86 95 105 105 104 98 88 82 77 74 69 75 71 71 67 70 69 71 67 67 67 71 71 72 66 63 64 66 69 66 69 64 69 69 71 76 86 86 88 92 92 87 87 90 87 90 91 89 84 82 82 79 77 69 67 66 67 67 66 67 69 73 79 88 93 96 93 82 69 71 77 95 97 79 73 69 68 70 70 68 67 69 67 66 61 57 57 57 61 57 51 52 55 52 55 62 63 60 61 61 56 54 54 59 60 74 81 84 81 73 66 63 60 51 53 61 63 
48 47 57 60 65 67 67 72 78 81 79 75 67 63 65 64 62 59 58 59 64 72 87 97 93 86 77 69 64 65 62 63 62 64 58 60 61 59 58 59 55 53 54 58 59 60 62 67 67 72 73 73 73 77 73 72 69 61 58 58 60 62 61 62 64 64 66 68 71 72 71 66 67 69 77 83 82 75 74 72 74 72 75 80 91 95 103 91 83 80 78 71 69 70 74 69 70 74 69 67 71 68 67 65 68 69 69 70 67 66 68 67 66 63 61 69 70 71 80 80 88 87 82 76 83 87 93 94 92 92 87 85 79 77 73 71 68 64 65 67 69 76 75 74 75 82 88 96 98 88 77 76 80 88 95 81 73 68 63 68 70 72 70 70 71 70 69 63 63 61 61 59 65 -9999 55 54 55 61 64 62 63 60 58 56 54 56 61 69 76 82 82 80 74 69 66 53 58 55 64 69 
51 52 53 58 65 68 67 69 74 79 82 78 67 65 68 66 67 64 60 58 65 72 83 90 92 92 84 74 62 64 63 65 63 64 62 63 60 60 56 57 58 58 54 59 59 63 63 64 70 72 73 73 69 72 72 71 64 60 57 58 60 61 64 61 61 63 61 67 67 66 64 66 66 72 78 78 76 75 75 74 75 73 71 75 78 83 86 81 79 75 70 71 72 78 75 81 70 69 73 70 70 69 67 66 60 64 62 68 67 67 65 66 67 66 61 66 64 76 81 89 77 76 70 71 80 88 96 96 95 92 88 84 73 73 68 66 65 64 63 66 77 84 90 89 85 83 83 81 80 73 73 76 89 98 89 70 65 64 68 68 69 72 70 73 70 70 70 68 68 67 65 65 62 59 -9999 55 56 58 63 60 61 57 55 54 54 55 61 74 77 82 77 78 74 71 64 63 62 62 74 75 
55 51 56 60 66 71 72 70 74 77 78 79 71 65 67 68 67 62 57 58 66 73 78 81 89 91 90 77 68 65 62 65 64 63 63 62 61 58 61 60 59 58 56 59 59 60 63 68 70 71 72 72 70 71 72 71 69 58 62 60 60 58 64 56 58 62 58 64 63 65 61 67 66 71 73 77 74 74 71 73 76 72 69 67 69 72 74 72 68 66 67 67 70 78 82 81 76 75 72 71 67 67 66 66 66 61 60 69 68 67 65 64 64 62 60 58 61 75 79 80 73 67 72 74 79 87 89 94 97 94 84 78 71 70 69 68 67 65 63 69 81 93 98 101 93 83 75 72 71 71 71 73 88 87 75 67 65 65 67 68 68 67 70 70 70 70 71 71 71 71 70 68 64 54 57 57 58 56 61 61 59 57 56 51 54 58 70 76 81 75 76 76 78 77 66 56 59 63 71 75 
55 54 53 59 68 71 75 75 74 77 79 79 74 67 68 68 65 61 60 60 62 69 73 76 86 91 92 83 75 68 64 58 61 61 62 59 62 60 57 53 60 60 61 59 59 63 66 69 70 71 72 68 68 71 72 69 66 61 63 61 60 60 58 63 56 63 64 64 63 65 60 65 63 64 72 73 73 70 72 73 74 72 70 64 66 65 66 65 71 75 73 72 70 69 68 80 76 76 66 69 67 65 62 67 65 59 60 69 69 68 62 63 63 63 60 60 67 79 88 74 68 62 73 79 83 82 79 86 93 93 84 77 71 72 71 72 67 66 63 69 82 96 100 99 90 78 68 68 69 65 72 69 73 69 67 64 66 67 71 67 64 65 69 70 69 72 72 71 73 73 70 67 64 61 54 60 59 60 59 60 59 57 55 51 59 70 77 89 80 74 75 78 80 77 68 60 63 66 69 77 
59 51 54 60 67 71 74 74 74 76 77 78 73 69 68 65 64 65 61 53 62 64 74 74 80 86 90 87 82 73 68 60 57 60 60 61 58 60 59 55 59 57 61 60 59 64 67 67 71 73 74 74 69 70 68 70 67 61 66 63 59 52 58 62 56 59 63 63 65 66 68 60 60 61 64 66 72 66 70 68 70 73 75 73 71 67 66 66 75 70 70 72 72 67 70 67 73 75 68 64 65 61 59 63 62 65 60 62 60 65 61 59 63 64 65 63 69 78 80 70 62 67 76 82 82 78 76 79 94 98 91 86 75 77 79 80 74 66 66 73 82 89 91 82 78 66 65 69 66 68 68 65 68 63 66 65 65 72 66 64 63 66 66 70 69 68 71 72 70 69 67 65 64 59 60 59 58 57 59 61 59 55 58 54 61 75 93 100 83 75 78 80 81 74 71 67 64 67 74 77 
54 55 53 55 62 69 69 72 73 76 76 78 74 71 70 71 72 63 62 57 59 64 70 74 75 78 85 89 87 79 73 68 60 58 61 63 62 60 59 61 58 54 53 58 59 66 68 67 70 71 75 73 72 70 64 64 59 62 63 61 57 54 50 57 56 63 66 66 69 69 67 64 60 58 64 67 63 70 64 71 74 77 76 76 79 77 76 74 73 68 71 72 68 70 68 70 71 71 73 64 60 63 67 62 61 64 62 63 56 63 59 61 62 67 68 67 68 70 67 65 62 69 78 85 82 78 79 85 96 97 93 89 85 82 83 85 79 73 72 76 83 88 79 74 59 62 65 65 62 66 64 61 63 64 63 64 70 72 69 67 65 66 65 69 68 67 67 67 67 60 58 59 58 61 56 60 55 57 59 58 59 58 52 56 70 82 97 97 81 74 83 89 85 77 70 70 69 75 77 85 
58 55 55 54 58 66 68 69 71 75 78 79 76 74 73 76 78 67 65 59 61 64 71 72 72 72 80 89 89 83 79 73 69 64 62 60 61 59 59 60 56 56 57 56 61 64 65 67 68 74 76 76 71 69 64 62 62 62 62 57 56 54 55 61 64 63 67 69 68 72 71 70 67 68 69 63 66 69 63 67 72 75 76 77 78 79 79 79 74 68 70 70 71 68 70 69 69 70 63 66 67 60 62 60 63 59 63 64 60 64 62 63 62 68 71 70 66 65 63 60 62 71 79 82 84 86 92 89 89 92 92 89 83 79 77 78 78 75 72 73 79 76 69 57 57 62 63 65 64 63 60 61 65 65 65 64 67 69 71 69 68 68 66 65 60 61 60 61 59 60 60 60 61 56 57 59 56 57 61 62 58 53 58 60 74 93 111 99 82 78 81 86 88 79 74 73 78 80 79 82 
61 59 56 53 58 63 67 70 75 78 77 79 77 79 78 79 82 71 64 62 61 63 66 67 68 71 80 86 89 88 86 83 80 72 66 62 58 61 60 60 56 51 59 54 61 66 68 65 66 69 71 74 71 69 63 63 67 68 66 60 54 58 59 63 65 64 66 70 71 74 75 71 72 70 68 66 63 62 65 69 67 70 75 78 78 82 78 76 77 73 75 70 73 69 71 73 66 66 67 64 63 60 59 63 59 58 66 62 62 59 62 62 63 63 71 66 72 64 60 60 68 73 78 80 89 93 93 89 82 76 76 79 75 77 70 70 70 70 72 71 66 64 58 56 59 64 61 64 63 62 65 61 65 66 64 64 65 66 65 66 65 68 65 62 60 59 60 60 61 61 59 61 62 57 58 59 57 57 60 58 55 54 56 66 83 108 115 104 93 82 91 87 90 83 82 82 80 81 87 91 
64 64 59 58 56 61 65 69 74 76 74 80 80 80 79 78 80 74 67 62 56 62 63 63 62 68 72 84 87 87 86 89 88 82 77 65 60 58 58 58 57 56 59 59 62 66 64 70 65 66 71 71 71 68 67 69 72 72 69 60 56 59 62 63 65 61 66 68 71 76 75 74 73 72 73 69 59 61 66 66 67 68 71 72 72 71 68 72 75 69 71 70 70 70 67 72 62 61 63 67 60 62 62 62 61 60 62 61 63 62 62 61 60 61 67 77 71 67 63 64 66 69 76 80 91 94 94 86 70 65 65 64 64 66 67 67 69 66 66 64 64 59 57 55 57 61 62 63 66 64 59 62 60 61 59 60 61 64 62 67 64 65 61 62 58 59 61 60 55 57 58 59 61 60 63 59 59 57 59 57 55 55 63 82 96 110 115 110 96 88 87 88 95 100 108 102 98 95 94 99 
60 64 62 58 60 62 65 68 71 74 77 78 80 80 79 78 79 73 69 64 56 54 57 59 61 66 71 72 83 83 86 88 93 91 84 72 60 62 58 59 56 54 56 59 60 62 65 72 67 66 70 71 70 67 65 69 72 75 70 60 55 60 58 61 62 61 70 74 71 76 71 66 67 68 71 67 60 61 60 64 67 71 70 70 68 68 66 69 74 74 75 71 70 71 65 68 65 64 65 64 63 62 64 65 65 61 61 61 62 62 62 58 60 68 72 82 82 70 60 60 61 65 77 81 83 90 87 79 66 62 61 63 64 67 67 68 67 67 59 58 58 61 58 61 60 60 57 61 64 61 61 59 59 58 59 58 58 58 59 58 57 60 59 60 60 59 58 56 60 60 60 59 59 59 56 60 60 59 58 54 55 59 73 85 99 114 115 117 115 109 99 93 96 105 110 112 107 104 110 116 
55 53 57 57 60 60 61 67 70 74 75 77 80 80 78 75 76 71 67 64 56 50 58 59 61 64 67 68 74 78 81 84 87 95 95 82 67 60 60 58 57 54 58 57 61 62 64 65 66 70 75 74 74 65 60 64 71 76 70 58 55 55 55 56 57 67 70 71 72 72 72 69 66 65 62 61 65 58 61 63 68 75 71 74 71 66 70 71 70 72 75 67 72 69 66 64 61 64 66 69 62 65 64 64 64 64 58 62 59 62 59 61 59 63 69 81 80 74 61 61 67 64 69 77 81 86 85 79 67 63 63 63 63 65 67 65 64 57 57 57 56 61 61 61 56 56 58 63 62 62 61 59 57 57 58 58 59 59 59 56 58 58 60 59 59 60 60 58 60 56 59 59 58 58 56 57 57 57 60 56 52 60 72 81 95 102 116 123 126 115 109 107 113 118 129 130 114 111 119 127 
47 49 53 56 61 60 59 64 71 74 75 77 80 80 78 76 73 69 67 64 60 59 52 58 62 61 64 67 68 74 78 79 86 94 99 86 73 64 57 56 58 60 57 57 62 62 65 65 68 74 77 82 75 62 60 59 62 71 71 58 56 53 54 57 61 66 67 72 71 73 72 68 65 62 65 62 64 60 64 65 66 74 77 74 73 71 75 76 71 75 71 75 73 65 64 63 56 69 66 67 67 64 62 62 61 60 60 63 64 63 64 63 63 65 75 81 84 71 63 60 70 73 76 78 82 84 84 83 72 64 63 63 63 63 58 60 58 58 55 55 55 57 60 59 57 58 63 56 58 60 61 59 59 58 58 58 58 59 57 59 58 59 58 60 61 59 59 60 57 59 59 59 57 54 58 58 58 60 59 56 56 60 67 68 81 94 109 124 142 120 114 116 129 150 150 128 115 116 123 147 
40 43 48 54 60 60 58 58 69 72 75 76 79 78 74 72 73 70 71 71 67 62 60 56 60 58 61 62 67 70 69 75 79 87 93 82 74 62 61 57 56 63 54 59 60 63 63 65 70 77 81 82 72 64 59 58 61 66 70 59 51 52 57 61 62 64 65 66 70 70 71 76 75 73 68 68 61 65 60 61 70 76 77 77 78 77 79 76 76 72 69 69 68 68 66 65 64 63 68 65 62 63 61 60 57 59 64 63 63 61 64 65 63 64 75 82 84 75 69 64 72 71 79 78 82 84 85 82 71 64 63 63 64 58 59 60 56 57 56 54 55 53 55 55 59 58 58 56 57 59 59 58 59 59 59 58 58 58 59 58 57 58 61 60 60 57 60 60 57 56 59 57 57 55 60 58 59 59 58 56 57 58 57 56 57 86 108 122 125 118 110 120 154 164 150 125 115 115 123 133 
34 47 49 50 57 59 59 62 68 74 75 75 77 74 74 71 73 75 78 78 75 65 60 58 58 54 58 63 62 66 66 68 75 80 84 75 66 62 58 57 58 58 53 59 58 60 61 64 71 79 79 76 72 65 61 60 58 59 64 61 52 52 58 60 62 62 64 60 67 65 70 76 76 76 77 75 73 69 62 60 67 67 73 69 75 75 76 72 66 65 62 72 69 68 70 72 71 67 61 67 65 63 57 57 60 65 63 63 63 63 64 63 61 70 74 82 87 82 69 70 71 77 81 87 86 85 86 81 68 65 63 65 66 59 57 56 55 56 58 54 57 58 54 59 60 59 56 56 56 56 57 58 57 57 59 59 59 61 61 60 60 59 61 61 57 57 59 59 58 57 57 58 57 55 60 59 59 58 66 70 71 67 60 56 54 78 108 114 116 114 116 134 163 168 148 125 115 115 121 127 
43 45 40 54 54 60 62 59 67 71 74 73 72 73 73 74 77 78 81 81 73 68 62 61 60 52 56 61 62 64 62 65 72 77 78 69 64 55 54 55 55 56 62 58 59 59 62 67 75 76 76 73 74 72 66 63 51 58 62 63 59 56 58 57 60 59 59 58 58 61 65 73 79 81 78 78 73 69 63 62 64 66 66 70 70 66 65 64 66 66 69 63 68 70 74 71 68 69 71 66 65 59 63 58 62 63 64 63 63 63 60 63 63 65 78 84 85 84 76 76 78 83 82 84 85 85 82 81 71 68 68 64 64 59 58 58 57 61 55 54 54 57 59 63 57 58 56 57 55 55 58 63 58 57 57 59 61 61 61 61 59 58 58 58 58 57 58 59 57 58 56 56 58 58 56 57 56 57 73 83 82 74 64 58 56 72 97 109 114 119 131 140 161 164 153 133 119 115 110 123 
40 42 49 52 57 59 63 63 59 62 70 67 71 71 73 73 77 79 81 72 70 70 71 65 62 51 53 60 61 64 65 62 66 73 74 69 65 -9999 53 51 50 56 61 56 58 62 66 69 76 77 73 75 77 78 68 64 57 58 57 59 60 56 53 55 56 58 58 54 54 56 59 64 72 74 74 68 70 63 66 62 60 68 74 74 72 66 64 65 66 67 66 65 72 73 72 72 71 67 70 64 61 65 65 64 64 59 63 64 63 63 62 61 63 64 77 79 82 77 67 72 70 82 82 83 84 80 79 77 75 80 78 66 61 59 56 57 60 56 59 58 60 59 64 67 67 67 58 60 56 62 58 62 59 64 57 58 54 50 59 59 59 56 57 55 57 59 59 58 58 57 58 58 58 55 59 58 56 59 77 89 96 88 76 58 56 71 94 107 119 131 148 156 161 165 163 138 126 113 114 125 
42 48 49 51 50 56 65 66 67 65 68 66 68 70 67 71 76 79 75 70 72 75 77 74 62 52 55 57 59 71 77 71 72 73 77 74 66 -9999 -9999 53 54 56 55 58 60 63 69 72 75 73 72 78 80 80 71 63 56 55 56 58 57 55 52 56 56 56 55 52 53 50 54 58 61 64 63 64 64 66 64 65 68 73 76 72 67 63 65 67 66 67 68 72 75 73 71 64 63 68 65 63 62 68 61 61 62 63 58 65 66 63 63 59 61 64 66 75 73 76 73 65 71 78 81 81 78 76 74 76 78 79 74 61 58 57 53 61 62 59 56 59 60 63 66 67 67 68 62 58 59 58 53 58 62 62 58 58 61 57 50 59 61 55 57 59 59 60 62 60 57 59 57 57 57 52 60 65 70 73 78 87 92 98 88 74 64 66 92 112 154 173 178 172 170 171 167 146 128 117 122 131 
44 47 49 51 52 63 64 71 72 72 69 65 64 66 65 68 72 73 73 78 75 82 82 74 61 55 56 58 62 73 85 82 81 80 79 73 62 -9999 -9999 54 55 56 47 58 62 68 72 71 69 71 76 81 84 81 70 62 58 53 57 57 54 55 55 53 52 52 52 52 52 49 48 58 58 61 59 59 61 62 66 69 74 80 77 75 63 60 65 66 65 67 69 75 74 72 66 60 61 64 58 59 60 61 61 65 66 65 63 66 67 63 60 60 62 62 66 66 72 71 70 73 78 72 76 76 76 74 73 74 74 74 65 60 57 57 60 62 62 61 56 57 58 61 64 64 67 68 65 58 58 57 59 59 53 58 60 61 60 58 58 58 60 58 58 61 59 61 61 57 58 56 60 55 54 55 63 70 79 79 78 84 88 91 93 80 72 71 95 117 166 198 206 194 188 179 170 148 123 123 131 147 
45 48 49 47 55 61 64 70 74 75 73 64 59 63 62 64 68 69 73 79 82 83 77 69 62 57 54 59 63 75 85 86 87 83 78 68 62 53 53 57 56 56 58 61 65 67 72 70 69 67 75 80 83 82 72 66 58 45 51 56 57 59 57 55 52 49 48 46 51 51 51 53 59 59 59 61 61 64 69 71 79 77 75 60 59 59 60 62 60 59 65 71 71 70 63 60 61 56 57 57 60 65 68 68 66 65 64 66 66 58 60 59 64 73 69 67 75 74 76 77 66 67 66 69 72 75 73 73 70 66 62 60 58 57 61 62 62 60 56 54 55 56 57 60 60 62 63 61 60 58 60 60 58 59 60 61 58 59 60 59 60 57 58 56 61 61 59 58 55 57 57 57 55 58 61 75 85 90 81 78 80 88 95 88 78 73 85 113 159 189 212 213 210 197 173 140 127 126 141 155 
45 47 50 50 52 60 67 70 72 73 72 65 63 59 60 62 65 67 75 77 81 77 75 69 63 58 55 61 64 69 75 84 86 82 78 62 58 54 58 55 52 53 61 61 67 67 68 70 69 67 70 76 79 79 74 67 59 48 52 62 61 66 57 57 52 50 48 51 54 51 53 52 59 59 65 65 63 65 70 76 77 71 63 57 58 58 52 62 62 68 69 70 70 66 60 59 58 57 55 58 59 67 67 68 66 66 65 63 63 58 59 61 70 69 70 72 75 81 76 73 70 64 61 64 68 70 69 69 68 67 63 58 55 56 59 60 60 60 57 55 54 55 56 55 56 58 58 61 62 64 64 61 61 60 60 62 59 62 58 58 59 59 60 60 60 60 60 58 58 58 58 62 60 58 56 68 83 92 85 76 78 85 97 98 88 86 83 106 141 187 221 224 214 193 169 134 126 130 145 158 
46 46 46 51 57 62 67 63 70 69 69 66 66 68 66 60 66 69 70 74 75 76 71 70 65 61 59 59 62 65 68 77 85 83 73 65 59 56 56 57 56 53 56 64 67 69 68 69 70 68 71 72 72 75 71 68 58 53 52 61 68 71 63 56 57 57 58 56 54 51 52 53 57 60 64 65 65 65 71 76 72 68 60 53 57 62 63 66 67 68 70 67 64 63 59 58 57 56 52 61 59 64 66 66 65 66 63 62 55 57 60 65 66 63 67 73 79 81 78 74 73 67 62 66 68 72 70 69 72 71 63 57 56 56 54 58 58 58 58 56 54 54 54 55 55 56 57 60 59 60 61 63 60 62 59 58 58 57 58 58 57 57 59 61 60 60 59 59 60 57 61 60 62 58 57 57 83 96 96 85 81 96 106 112 96 80 76 102 147 210 233 225 200 175 154 147 132 138 154 158 
46 47 49 53 56 63 61 62 64 67 70 71 72 72 69 66 64 68 70 74 74 76 76 73 64 59 59 59 61 65 68 77 85 82 69 66 58 57 58 56 55 58 61 64 66 65 68 69 66 67 71 69 67 68 67 66 61 54 54 60 67 69 64 57 64 67 70 65 56 52 51 48 53 60 62 66 65 68 73 72 71 61 63 59 65 69 67 65 66 65 64 63 57 60 60 54 54 58 60 58 58 62 59 59 57 67 66 62 56 58 58 64 66 72 67 76 78 75 69 72 70 74 65 64 67 77 79 80 80 77 60 56 54 53 52 53 53 54 56 55 56 57 58 59 54 55 54 55 56 58 59 64 60 59 58 57 57 56 56 56 56 57 58 59 60 60 60 60 59 58 59 62 63 58 55 55 83 95 103 97 96 108 128 128 108 82 80 111 174 230 245 214 182 152 149 147 146 147 151 151 
43 47 47 49 57 59 60 59 60 63 67 73 74 76 76 72 62 65 70 75 79 80 79 75 62 57 56 56 58 66 71 79 82 76 66 57 56 58 58 50 57 59 61 62 60 63 62 64 66 67 68 70 68 65 64 65 60 57 55 58 56 64 69 67 74 77 77 72 60 53 48 52 52 61 62 67 68 68 70 70 60 61 58 63 66 70 69 62 61 60 60 58 52 51 50 -9999 -9999 54 56 53 55 54 65 66 67 67 67 64 63 64 59 64 64 70 67 72 63 70 66 68 71 77 76 73 80 73 75 88 86 72 57 50 51 53 52 58 57 55 55 55 53 55 58 59 61 54 54 52 55 63 58 62 58 59 58 57 57 55 56 57 59 58 58 59 59 60 60 59 59 59 61 60 61 59 55 62 80 96 108 110 114 127 155 154 127 98 89 112 172 233 245 213 165 149 154 165 162 157 148 143 
38 44 45 48 56 55 56 53 59 61 64 72 74 72 75 71 64 65 65 72 81 83 81 76 64 62 60 59 58 66 71 78 76 69 55 61 57 58 56 56 57 58 60 62 61 61 62 62 62 66 70 69 69 66 61 63 61 57 55 55 54 63 74 76 80 73 74 71 64 54 51 48 51 58 60 68 68 67 65 63 61 56 59 63 62 60 63 58 55 51 51 53 57 58 55 50 -9999 57 60 57 61 55 67 68 63 66 64 64 65 64 66 65 67 65 68 66 67 67 68 66 77 79 81 75 67 77 87 90 84 70 56 51 55 56 53 56 53 54 56 54 55 57 59 60 59 59 56 51 51 59 58 61 56 56 59 57 56 56 56 56 57 59 58 59 59 59 60 59 60 61 60 58 60 61 59 58 84 98 110 128 134 157 172 173 136 113 99 111 157 213 227 205 179 158 175 184 173 159 152 153 
43 45 44 51 53 54 50 55 60 61 60 65 71 70 75 73 67 64 64 72 76 83 82 79 72 64 59 60 60 64 72 74 71 63 55 57 56 56 58 57 57 57 58 62 57 60 59 56 62 64 66 71 72 66 67 67 62 60 56 55 58 63 72 80 78 76 70 70 69 61 55 50 51 51 56 60 62 61 59 56 59 57 58 59 58 57 57 51 50 53 55 58 55 53 57 56 55 55 56 60 60 53 58 60 71 -9999 61 66 63 66 66 67 69 66 62 64 64 65 63 74 77 81 80 74 70 76 78 81 79 64 56 55 54 60 60 59 60 60 59 58 57 58 60 62 61 63 58 56 51 57 55 57 56 56 57 56 56 56 57 59 58 58 60 58 59 59 60 59 59 61 62 59 60 57 71 75 88 103 112 141 165 178 192 187 157 111 104 113 150 194 213 198 188 177 192 202 172 157 145 146 
37 44 47 51 54 59 55 58 51 60 61 60 70 75 75 74 69 66 65 65 74 81 84 80 77 68 60 58 58 61 72 75 69 65 57 57 56 55 56 55 57 58 57 58 53 59 56 54 54 61 66 70 75 74 73 65 65 66 62 62 62 63 68 71 76 74 76 77 74 70 56 52 52 56 54 56 59 59 58 53 52 61 56 61 53 56 53 54 55 55 55 55 53 54 56 53 56 59 51 60 54 62 60 61 66 -9999 61 56 58 67 74 75 70 70 70 68 63 64 69 75 77 72 76 73 72 75 78 77 73 64 55 54 57 58 60 61 58 58 60 59 59 61 61 61 65 61 59 56 57 61 54 57 58 56 56 56 56 56 58 58 58 60 59 58 59 59 61 58 60 62 58 58 59 59 74 81 92 106 123 156 195 206 208 193 162 119 109 114 142 197 203 190 188 186 195 204 179 147 141 145 
37 44 47 48 53 58 59 54 54 56 60 66 74 76 78 75 71 69 66 65 69 75 77 80 75 66 60 54 60 63 69 71 74 65 61 58 55 55 55 57 56 57 57 57 56 56 48 57 58 57 61 67 73 69 66 66 63 70 71 71 62 64 63 63 71 74 79 82 81 74 62 60 57 57 54 55 55 53 60 55 62 60 63 61 60 57 55 53 54 54 54 53 53 52 56 57 47 58 57 54 58 63 61 60 61 61 61 60 64 64 67 64 70 70 65 62 65 69 65 74 78 78 74 73 75 80 79 76 73 68 59 55 55 62 62 61 60 58 59 59 60 60 62 62 62 60 59 58 57 56 58 57 58 55 56 56 56 56 57 58 55 59 60 60 60 60 56 58 56 60 60 58 55 57 75 93 109 123 142 182 211 222 222 197 159 119 113 134 178 215 214 190 186 193 193 178 157 144 143 133 
39 40 45 45 43 51 51 60 55 60 61 67 74 76 78 78 79 75 69 65 64 75 80 80 74 67 60 56 50 56 64 69 73 76 70 62 59 55 55 54 55 56 56 56 55 57 58 56 56 48 54 62 69 70 67 66 64 69 72 73 65 63 60 61 65 73 80 81 80 75 70 63 58 60 56 59 55 52 57 58 61 62 66 66 66 64 56 53 54 53 53 49 53 55 58 55 59 53 50 54 59 64 66 69 64 62 63 62 62 75 76 69 70 66 62 60 68 70 74 81 76 73 74 76 81 87 86 78 75 74 62 58 57 58 60 61 59 58 56 57 60 61 68 63 59 58 59 59 58 58 56 57 57 55 57 57 57 56 57 56 57 58 60 60 58 61 60 58 60 60 60 59 56 55 83 98 123 163 186 208 224 226 222 202 160 122 118 153 189 227 223 211 195 189 177 197 177 144 139 129 
42 41 43 42 40 48 54 58 62 62 64 67 71 77 77 78 78 78 74 66 65 72 72 70 68 64 58 58 51 46 57 61 69 74 77 71 70 58 54 53 55 56 57 56 56 50 54 46 45 46 51 58 62 60 59 58 58 63 64 66 65 61 59 60 63 66 67 65 62 63 62 58 57 56 61 57 64 63 60 60 56 54 62 64 62 59 56 57 54 53 49 53 53 54 53 55 56 49 57 62 70 70 70 -9999 -9999 62 63 69 72 65 62 67 64 62 62 58 67 71 79 77 77 74 72 78 86 99 97 84 77 66 58 60 57 59 60 60 59 56 56 57 60 61 61 59 56 57 57 58 56 59 60 55 56 56 53 54 55 54 56 59 57 57 58 58 58 59 59 56 56 58 61 58 55 61 93 109 140 190 229 235 219 214 211 203 173 143 125 139 166 207 224 220 210 204 196 149 136 136 124 133 
42 36 42 41 41 45 48 54 60 61 63 66 71 75 77 80 83 75 75 67 65 65 69 68 66 66 60 58 56 51 45 54 59 67 73 76 76 67 54 55 54 54 53 52 55 44 48 48 54 43 45 54 54 56 56 59 56 57 56 62 65 64 61 62 61 61 63 60 57 60 56 58 55 56 57 62 60 62 64 62 60 56 57 49 56 57 60 63 57 53 53 53 56 56 50 57 59 59 56 61 68 59 -9999 60 -9999 -9999 64 59 60 58 57 61 65 59 62 59 67 72 82 86 79 74 78 79 88 98 105 98 80 68 59 57 61 61 62 60 59 58 58 61 60 59 59 56 57 55 59 56 54 54 54 54 52 56 55 55 55 55 55 55 56 56 56 57 58 56 53 56 56 59 61 58 58 71 94 111 164 220 252 248 225 202 198 198 193 153 136 126 148 177 213 221 209 179 169 139 131 147 126 120 
38 39 44 47 47 47 45 51 51 60 63 68 70 70 70 73 75 75 75 72 67 65 69 72 71 63 60 61 58 55 51 44 51 60 68 74 73 73 58 63 52 54 52 51 50 53 44 49 51 49 50 46 47 50 53 57 54 55 55 61 66 64 62 59 50 61 63 59 56 52 53 52 54 55 61 62 62 65 67 65 60 52 57 58 61 60 63 64 64 61 54 55 53 55 57 54 59 53 64 58 65 65 62 63 60 50 59 59 61 65 64 62 54 58 62 64 63 66 77 84 82 80 76 80 89 107 111 108 88 71 56 57 62 60 61 60 60 62 64 64 60 57 55 54 53 54 54 54 54 52 54 54 54 54 53 51 55 56 56 55 54 56 57 57 56 55 55 54 55 57 56 58 60 72 98 134 177 221 256 259 233 204 189 192 187 162 134 131 138 163 196 208 201 175 160 151 124 122 118 113 
44 47 47 49 44 51 57 57 49 57 59 62 69 69 64 69 72 76 75 74 68 67 72 71 71 65 61 62 66 62 54 56 44 49 56 63 66 67 66 65 64 57 52 50 53 50 51 50 47 43 45 47 46 46 51 54 55 56 56 63 67 68 62 56 57 56 61 62 57 55 52 55 52 59 55 59 56 59 62 65 62 60 57 62 65 63 62 60 60 59 59 60 58 56 56 53 58 59 61 59 60 61 62 67 62 57 58 57 56 56 67 60 57 60 65 71 72 79 82 83 83 83 82 87 100 115 122 112 90 71 66 57 59 58 58 58 60 68 66 67 59 52 53 53 52 53 55 54 53 54 54 54 55 55 56 55 56 56 54 56 55 56 55 55 55 49 54 53 55 57 55 54 56 75 99 127 167 200 237 254 242 224 203 187 183 173 152 136 147 155 164 182 185 193 152 134 129 148 118 116 
41 49 51 53 50 52 59 58 57 57 57 58 58 61 61 63 68 71 72 72 67 65 72 72 71 66 60 66 71 69 59 54 52 47 50 55 56 65 66 70 66 61 53 45 54 55 47 47 50 46 47 43 48 50 45 53 56 58 62 65 67 67 64 60 59 55 59 60 61 59 55 55 55 51 50 45 54 59 62 62 61 63 62 63 63 58 56 56 56 56 56 57 55 55 56 58 59 57 51 58 60 52 61 68 69 67 57 56 60 58 63 57 54 64 66 66 76 81 83 93 91 91 90 100 109 125 127 116 91 77 69 61 57 56 58 58 61 63 63 60 54 52 52 54 51 55 52 54 53 53 53 54 55 55 55 55 54 55 54 56 55 55 54 53 54 54 52 52 52 56 60 63 62 79 93 101 142 167 212 233 244 239 224 203 182 187 188 169 150 153 152 167 176 164 165 134 133 131 131 122 
