# Supplementary material for: Exploring the Distribution of the Spreading Lethal Salamander Chytrid Fungus in Its Invasive Range in Europe – A Macroecological Approach
Source: PLoS One. 2016 Oct 31;11(10):e0165682. doi: 10.1371/journal.pone.0165682 (PMC5087956; doi:10.1371/journal.pone.0165682)
Supplement: S1 ZIP Archive — (ZIP) [file pone.0165682.s010.zip › ECA_full/r1.asc]

ncols         200
nrows         200
xllcorner     3.31330001355
yllcorner     -1.12269991115
cellsize      0.0117999315
NODATA_value  -9999
341 345 349 353 355 357 361 358 359 361 362 361 356 357 354 356 355 352 351 354 355 352 354 350 351 350 346 345 343 343 345 346 347 346 354 353 355 358 359 359 360 360 363 358 360 361 356 354 356 363 362 365 368 367 367 363 364 364 364 364 359 357 359 356 358 359 354 355 354 351 349 351 355 355 355 357 354 361 359 359 358 355 355 362 362 360 362 367 371 374 376 384 380 381 384 388 393 397 401 408 413 419 417 418 425 424 420 423 429 426 424 418 421 422 424 425 424 424 424 423 423 425 425 428 432 429 429 426 430 440 443 449 453 451 451 443 445 443 443 440 434 433 432 431 429 424 427 422 425 425 436 441 444 450 452 454 467 470 470 472 464 462 454 441 436 428 417 407 404 397 387 382 379 370 369 366 367 361 355 351 343 337 331 324 321 318 321 319 318 320 322 320 317 316 320 317 320 320 320 321 
339 343 344 350 355 360 363 365 362 366 363 364 361 359 363 362 361 357 357 355 353 357 356 354 352 350 349 350 354 352 348 346 350 352 353 358 358 358 365 364 362 364 365 360 362 361 359 362 364 367 368 368 368 370 369 372 371 369 364 366 366 364 366 359 361 359 359 358 353 353 351 349 356 359 357 356 362 366 363 363 360 366 362 370 367 369 369 370 370 377 381 384 384 386 387 389 387 396 406 413 418 420 422 424 425 427 424 423 425 425 424 426 426 427 424 428 426 429 428 427 427 429 431 436 434 434 432 434 442 441 443 446 450 455 456 451 449 449 451 448 446 444 440 438 429 425 423 426 433 432 435 439 443 452 452 462 467 475 473 469 474 470 464 452 445 436 428 418 412 395 391 381 377 376 378 373 371 373 365 352 349 346 342 330 327 326 324 323 330 324 318 317 317 326 325 325 326 327 324 320 
340 343 345 352 361 363 361 365 369 371 373 370 369 367 364 366 366 361 360 359 360 355 352 352 350 347 349 354 356 353 355 358 354 353 356 358 357 362 369 371 367 366 363 365 363 361 368 364 365 366 364 365 363 367 367 364 369 370 369 369 368 371 371 367 364 362 356 358 352 358 357 359 362 364 362 364 365 370 369 370 372 373 372 371 376 377 378 378 379 380 384 388 390 387 387 391 394 401 410 413 423 426 429 428 427 429 427 425 426 428 426 425 427 425 430 434 435 433 431 432 433 434 435 435 433 433 437 439 443 447 448 449 454 457 461 460 457 460 459 456 452 449 444 440 435 431 423 425 431 436 437 444 449 453 457 465 474 479 481 481 482 485 480 463 453 444 438 429 412 402 395 391 391 384 375 374 375 376 375 363 356 353 344 335 335 330 326 330 333 327 320 325 326 332 333 336 331 331 328 320 
343 345 351 357 360 363 363 369 373 374 377 371 370 371 370 364 365 360 359 360 362 357 357 354 356 352 351 352 355 354 352 357 358 360 362 364 364 370 369 372 370 366 366 366 365 364 361 362 367 366 364 366 364 365 361 364 366 368 371 369 367 369 368 366 365 358 352 349 355 357 359 359 359 366 368 369 370 376 376 378 376 381 376 375 377 378 379 375 379 380 387 391 384 386 388 397 399 404 410 413 425 428 441 441 439 432 431 425 433 430 429 433 435 436 436 441 449 441 442 434 438 441 442 434 436 437 443 441 -9999 452 454 457 463 468 466 469 470 463 462 460 460 457 452 449 444 437 429 429 431 434 441 441 451 456 462 465 471 476 484 488 490 488 486 471 460 456 445 437 425 411 403 403 402 393 384 374 373 367 366 361 358 354 351 343 338 333 335 328 322 320 320 328 332 336 334 334 335 334 328 321 
344 348 352 355 358 361 363 375 379 381 382 376 374 373 370 368 367 362 359 365 365 363 362 357 357 351 352 350 352 352 355 359 364 364 362 367 369 368 370 369 365 363 364 369 365 365 364 367 367 367 368 367 364 367 367 367 369 371 373 370 370 369 369 365 357 356 353 353 355 358 354 356 357 356 368 375 381 385 382 378 378 382 378 376 377 375 371 381 382 384 387 390 388 389 393 402 403 406 412 421 428 436 440 443 441 435 437 436 437 437 436 439 440 443 448 453 453 450 447 441 442 441 436 431 434 439 443 449 453 455 460 460 466 470 472 472 472 468 469 466 463 467 459 452 446 435 430 433 434 439 443 446 451 449 455 460 463 473 483 495 496 493 492 478 476 463 451 445 430 418 408 403 406 397 390 376 369 363 355 355 354 352 342 339 336 339 337 335 329 327 331 333 335 334 332 330 330 330 324 316 
345 349 354 359 362 365 370 374 384 384 382 383 380 380 379 374 372 367 368 370 370 369 363 358 354 350 349 349 352 353 359 360 362 363 364 370 371 372 371 372 368 365 371 369 370 368 370 368 370 367 367 368 371 368 371 371 372 376 377 372 376 375 366 356 353 355 353 355 359 362 361 358 368 376 375 384 382 385 380 375 375 378 378 382 377 374 376 380 387 387 392 393 395 394 397 405 411 415 422 427 429 436 439 436 442 441 445 441 438 442 442 444 446 456 456 456 458 456 447 441 444 445 440 439 439 445 449 451 454 459 468 469 468 469 470 470 467 471 471 464 463 463 461 459 446 441 445 438 441 443 446 449 452 450 453 458 467 471 483 490 494 495 492 482 475 460 453 440 432 425 418 412 408 391 385 378 364 365 362 359 352 349 344 339 339 341 343 336 334 336 342 340 340 337 339 334 330 328 322 315 
343 353 357 358 361 365 366 370 379 381 377 380 379 379 379 379 371 368 369 370 367 365 364 359 355 351 352 358 356 355 351 355 359 363 368 371 371 372 372 369 369 370 367 365 368 376 369 369 368 368 369 367 372 373 371 371 371 371 372 376 374 366 365 363 366 365 366 364 358 361 364 368 374 373 376 380 381 385 384 378 378 378 375 376 378 378 375 377 383 385 389 397 402 404 405 408 410 412 422 427 430 430 431 429 431 432 439 434 436 438 444 444 447 450 452 451 455 449 440 436 437 440 442 442 446 449 453 450 450 460 466 464 468 467 464 465 460 462 462 461 458 458 458 458 447 441 438 435 434 439 448 452 455 453 451 458 468 474 479 487 492 490 484 475 474 459 444 438 433 422 415 411 399 391 388 376 371 368 365 361 357 350 350 347 345 344 345 346 345 347 350 348 344 341 342 333 328 328 319 315 
337 351 354 353 353 357 360 365 370 375 375 377 379 379 379 376 370 370 369 369 368 370 366 359 356 360 360 364 361 363 359 362 369 365 371 372 377 368 375 373 376 369 368 369 372 373 370 370 370 369 366 364 365 372 372 371 370 369 374 370 369 371 370 371 372 372 372 369 367 364 364 370 367 367 366 368 372 380 377 381 376 370 368 372 375 378 383 384 391 392 391 397 395 399 399 401 404 409 415 419 421 423 423 423 424 427 433 433 429 432 439 442 446 442 445 449 444 442 441 433 428 434 440 438 446 448 452 447 451 455 457 459 460 460 464 463 460 456 461 460 457 456 453 453 455 446 446 439 436 440 444 447 448 452 454 462 470 470 473 476 483 484 479 476 466 451 440 435 433 428 419 412 406 394 384 379 377 373 365 367 369 357 353 351 353 350 347 349 353 356 360 359 354 350 344 340 335 324 319 310 
338 348 349 349 349 352 355 358 366 372 373 375 377 374 376 378 373 374 370 373 369 369 367 367 357 361 363 366 371 369 369 371 369 367 371 375 376 374 376 378 372 371 369 366 371 373 371 372 373 372 368 371 367 367 368 369 365 367 371 372 368 370 370 370 367 363 366 364 363 364 368 367 363 367 368 369 368 372 378 382 379 378 373 374 379 386 383 381 385 388 392 391 397 395 395 399 399 401 407 412 415 410 414 414 418 423 422 422 426 434 438 443 443 439 438 441 436 437 433 430 430 437 444 444 448 448 449 452 455 455 454 452 449 455 456 456 457 454 458 455 451 449 450 455 456 458 445 441 438 445 445 452 454 457 451 460 460 466 470 477 479 480 479 470 455 444 443 439 439 425 422 416 413 408 401 387 379 371 372 371 365 362 361 351 341 342 343 347 351 359 357 356 352 349 343 340 338 329 322 306 
337 343 345 348 346 347 356 356 364 369 375 377 376 371 373 375 373 374 373 371 369 367 367 365 365 366 369 373 373 372 372 367 369 370 375 381 379 376 380 378 371 371 372 373 375 373 371 374 377 369 371 370 369 367 366 364 368 372 371 371 370 365 371 374 367 363 360 366 365 365 368 367 363 360 366 362 369 367 377 385 386 386 377 374 380 384 383 383 383 382 382 386 387 385 390 398 400 405 406 410 412 411 413 412 422 417 421 423 425 433 443 444 444 438 439 439 434 432 428 433 433 439 437 441 446 446 449 452 450 450 447 447 448 453 453 451 454 452 449 448 445 453 457 459 461 454 442 443 445 447 447 455 452 455 452 456 462 467 464 471 473 474 471 463 447 447 444 438 441 435 430 423 423 414 409 400 392 380 378 368 365 362 351 346 340 342 342 351 352 354 352 350 348 352 349 344 340 330 315 309 
332 338 340 342 340 344 354 359 364 367 372 376 376 371 374 377 376 376 372 372 368 365 367 365 364 364 366 373 370 372 372 370 368 376 379 380 379 379 382 384 379 378 377 377 376 378 380 373 373 375 374 373 374 370 366 365 364 365 369 372 370 372 370 371 367 362 362 364 365 362 360 360 358 356 364 363 363 370 370 380 385 385 382 379 379 383 385 381 377 378 380 382 383 -9999 393 392 398 397 405 407 410 414 409 417 418 419 423 424 425 437 440 442 442 440 435 433 432 431 433 436 438 440 443 447 447 445 450 453 452 449 444 447 444 439 444 445 445 448 443 442 446 452 460 460 458 455 448 443 439 439 443 446 450 454 457 454 459 464 461 468 471 471 469 460 453 448 445 441 444 442 439 434 428 425 416 404 392 389 383 374 368 355 350 343 341 337 341 348 352 348 352 346 347 344 346 340 336 331 318 317 
331 336 336 337 337 344 354 356 362 359 366 373 372 370 373 373 372 371 372 371 366 365 366 365 366 367 371 370 371 371 373 380 374 374 376 376 382 381 379 382 381 384 386 384 382 387 387 382 376 381 378 373 373 369 361 367 369 366 370 368 368 368 372 372 369 371 371 369 366 356 359 365 364 359 364 364 360 363 364 378 381 387 384 381 381 382 382 379 378 381 379 381 386 392 -9999 395 392 395 400 399 402 403 405 408 416 417 424 428 431 434 439 436 438 436 436 432 429 425 431 433 435 440 446 446 446 448 449 452 449 450 450 438 438 439 443 442 441 447 440 443 440 445 454 452 455 455 449 446 446 444 447 449 454 452 454 457 456 456 448 450 460 470 464 457 450 435 430 438 446 445 444 445 437 428 418 409 400 391 382 375 368 362 355 346 341 346 346 349 352 350 349 347 346 348 348 342 342 335 322 320 
328 333 337 336 339 348 352 357 358 358 358 366 371 370 372 373 373 370 372 369 365 361 360 364 367 364 369 364 371 375 378 376 373 373 373 376 382 383 380 383 389 388 392 387 385 385 389 387 385 384 382 376 371 370 370 373 368 368 365 366 363 366 368 372 375 376 373 368 362 360 365 368 368 368 370 364 360 362 365 373 374 380 388 384 381 381 377 373 377 379 378 380 381 385 389 388 390 395 392 391 397 401 401 411 413 417 428 431 436 431 431 432 432 432 430 425 419 421 425 428 435 439 449 449 453 454 456 453 457 450 441 436 433 435 436 436 442 441 438 437 435 437 442 446 449 453 453 450 453 451 445 447 453 453 455 459 456 447 442 442 442 453 450 443 433 422 424 432 440 441 443 444 435 421 411 403 396 390 386 378 372 362 354 344 348 346 346 344 348 350 348 350 348 351 359 357 352 340 337 330 
330 332 334 333 339 344 351 352 358 357 359 360 364 359 368 368 364 362 363 364 365 365 366 367 363 362 362 367 373 373 376 378 375 375 378 386 389 381 385 386 391 392 390 386 388 391 392 393 390 391 387 381 382 380 377 374 377 369 365 370 369 372 374 374 377 373 372 367 368 370 367 373 369 372 366 360 366 364 363 366 374 377 381 382 382 376 373 374 370 375 376 371 375 376 381 381 379 384 388 390 391 395 400 407 409 414 417 423 432 428 424 425 426 426 424 424 425 422 421 426 432 445 449 449 449 449 447 446 449 445 439 437 434 433 434 437 438 436 433 430 427 432 438 442 449 456 458 453 452 446 446 450 454 453 466 470 462 449 430 431 438 440 431 421 421 417 416 423 428 429 429 431 428 418 406 399 390 385 379 375 364 365 351 346 343 342 341 343 348 350 349 350 352 360 359 363 358 354 347 340 
334 336 336 338 345 346 348 349 354 354 358 358 359 358 360 362 361 361 361 365 363 365 365 359 361 360 362 371 372 379 375 379 384 382 382 385 386 381 382 388 396 393 394 392 393 396 398 397 392 395 390 384 386 381 384 376 377 376 371 373 371 375 374 375 371 373 373 373 376 375 376 377 373 367 364 367 368 366 364 359 357 369 376 375 373 372 367 368 369 374 373 377 376 377 383 377 376 382 386 384 383 394 399 399 399 408 414 420 424 422 425 426 424 419 419 421 422 424 423 429 429 434 442 438 440 437 438 440 442 443 433 433 430 432 432 431 431 435 429 428 425 432 440 449 447 453 460 456 456 453 456 455 462 466 469 475 462 447 423 422 423 422 420 414 413 417 413 416 417 417 415 416 411 404 403 397 388 385 374 367 367 361 354 347 345 339 336 336 345 349 349 349 354 362 370 368 366 364 355 344 
336 337 333 339 344 343 346 346 354 358 357 354 359 357 359 361 360 362 364 364 363 367 362 362 362 365 365 372 375 379 381 386 385 384 386 387 387 388 389 393 397 398 398 397 397 403 403 396 396 394 389 389 383 376 379 383 378 378 376 370 368 371 371 370 375 377 380 380 381 384 382 381 373 367 363 366 368 370 370 364 363 367 373 375 374 371 371 374 378 379 379 373 372 371 373 373 371 376 380 376 380 386 391 389 395 404 416 419 418 -9999 428 429 424 425 424 426 427 431 429 431 435 432 426 428 429 433 425 430 432 430 425 420 423 424 425 427 429 431 434 433 430 435 439 445 449 456 460 459 462 457 456 458 465 469 469 466 460 445 430 416 418 415 413 405 414 411 410 407 400 407 404 406 404 396 397 391 385 384 374 366 361 360 350 345 337 334 332 340 348 346 355 354 359 369 371 375 375 372 362 344 
334 335 334 338 341 341 347 351 354 356 356 356 356 354 354 356 361 364 366 367 363 368 366 362 365 367 371 372 376 381 382 390 390 393 394 392 389 391 399 398 401 403 397 395 399 402 401 396 394 390 385 385 382 382 378 381 381 374 373 369 368 368 366 367 373 371 377 377 376 378 382 377 372 369 374 376 374 377 374 367 368 366 366 370 370 371 369 371 371 372 373 372 365 361 367 368 375 375 376 381 386 390 391 392 392 402 409 417 -9999 421 426 422 420 422 419 421 427 427 428 434 434 424 421 428 426 428 426 430 430 427 421 423 420 421 420 421 425 430 431 428 437 435 442 447 451 455 460 463 460 462 457 456 461 471 465 461 452 442 420 413 407 407 408 403 402 407 404 403 408 409 405 403 405 396 391 389 384 386 378 372 364 356 347 341 334 336 335 337 346 351 354 363 367 370 372 373 379 375 365 350 
332 337 338 339 341 341 343 353 356 355 353 352 346 348 347 347 355 362 366 365 363 371 372 367 369 367 369 368 379 385 387 393 395 397 393 391 394 396 401 400 399 404 398 401 399 395 396 392 391 390 392 383 381 380 381 379 378 377 374 375 368 368 372 370 370 373 376 374 380 373 376 372 370 375 369 374 374 375 369 369 370 367 365 366 364 365 367 369 371 371 364 366 365 359 365 365 370 369 373 377 383 388 395 394 393 399 399 407 410 420 422 418 416 420 415 416 428 428 425 428 425 419 427 436 433 428 421 424 424 423 422 423 422 418 421 426 428 433 437 446 448 441 448 451 451 459 464 473 473 468 466 464 469 470 468 456 449 436 422 415 413 404 404 399 395 398 391 396 402 404 403 400 396 391 391 388 383 382 378 367 362 351 350 338 335 330 331 338 348 351 357 359 366 370 378 377 376 374 367 356 
330 336 339 340 341 347 347 351 353 352 352 354 349 349 347 345 353 364 362 365 368 374 371 368 368 364 365 369 376 381 385 394 400 399 394 397 402 408 408 405 405 406 398 402 393 392 390 392 392 393 389 388 384 378 383 382 379 378 371 371 372 370 373 373 369 370 370 373 372 374 373 372 368 365 363 369 371 373 369 366 366 364 358 360 357 359 363 368 367 366 362 364 357 352 354 359 367 361 371 375 380 388 389 386 389 394 393 400 407 415 416 418 420 419 418 420 419 415 418 420 420 423 435 442 436 433 431 425 422 422 422 422 417 422 425 428 438 441 451 452 451 459 458 461 458 465 468 475 474 480 475 470 470 476 467 459 449 431 421 417 411 406 399 386 385 382 379 387 388 385 392 394 392 380 380 384 385 383 379 372 363 355 349 343 336 340 338 346 350 357 362 361 362 371 372 374 373 373 367 360 
331 336 339 342 344 349 351 352 354 351 354 353 349 353 351 350 359 360 364 364 373 371 365 363 362 362 361 369 376 378 385 395 392 394 401 404 405 407 404 409 409 405 399 400 396 396 388 390 396 389 392 394 388 385 385 379 376 373 374 376 374 375 377 371 368 372 370 374 370 367 368 371 366 364 368 366 369 369 369 367 365 364 358 355 353 354 356 362 362 361 357 353 354 353 348 347 360 364 365 376 382 381 384 383 384 386 388 396 403 413 414 412 416 412 418 418 420 419 419 419 418 423 432 441 439 437 436 433 423 424 424 418 418 425 429 440 445 449 458 460 462 462 467 468 467 467 474 478 481 485 487 477 478 477 469 453 444 437 428 421 411 409 397 387 383 378 377 370 375 381 384 388 386 382 384 387 387 382 375 369 367 358 354 353 346 345 342 350 353 358 361 362 365 371 372 366 368 368 364 357 
330 336 339 340 342 351 348 351 353 352 351 354 352 356 359 359 361 362 363 365 372 370 366 368 369 367 370 374 380 380 389 397 400 398 405 404 407 406 406 409 404 401 396 403 400 397 393 394 396 398 396 394 389 388 385 384 377 378 384 385 382 381 375 370 369 370 372 371 368 366 361 358 360 360 367 362 359 362 362 362 361 357 355 357 352 351 355 358 356 360 355 352 350 349 348 -9999 358 364 368 377 376 378 376 380 374 376 383 393 402 406 410 411 413 415 410 415 420 415 414 420 425 424 432 436 441 440 440 434 434 423 421 418 419 421 426 438 442 451 453 465 471 478 474 477 475 473 474 481 488 491 489 484 484 483 473 467 452 448 433 424 413 402 391 385 380 375 375 368 365 369 371 381 378 382 379 381 381 383 379 377 372 364 363 362 349 346 349 348 352 358 354 359 361 364 374 370 371 364 357 351 
331 337 340 338 343 348 348 352 351 354 355 355 356 354 360 364 361 362 364 366 370 370 370 372 375 372 376 377 385 387 391 396 401 398 400 402 405 407 404 404 403 406 404 408 404 401 400 397 402 401 398 393 389 390 391 388 388 390 391 392 387 384 382 376 372 370 364 366 365 357 359 356 363 361 359 359 357 358 361 359 362 358 357 354 347 353 356 360 363 364 361 355 354 350 349 348 351 356 366 373 368 373 376 383 382 385 389 399 405 414 418 417 416 417 415 422 423 420 420 428 431 436 439 439 445 440 433 432 426 421 426 427 426 425 427 428 438 448 455 459 466 474 472 476 479 473 476 479 484 489 490 486 489 480 484 468 459 448 434 422 410 400 391 380 378 369 369 366 368 365 365 371 382 379 379 384 384 383 382 379 375 369 370 365 356 355 354 349 345 350 357 361 365 367 375 371 365 368 363 359 
336 338 342 339 341 352 350 357 354 351 360 360 362 359 362 366 367 366 367 359 367 370 371 373 373 373 378 382 387 391 395 403 402 401 401 399 400 398 401 403 409 404 402 403 404 401 401 397 399 400 399 398 400 393 396 394 393 395 396 396 395 391 384 376 370 366 364 360 359 358 361 362 359 360 355 355 355 355 349 355 350 353 353 345 348 354 352 356 359 358 363 364 362 359 362 352 355 352 364 366 365 370 377 383 386 391 389 396 402 411 411 419 424 427 423 423 421 421 425 435 442 443 444 443 441 439 435 428 422 421 427 427 425 423 425 426 429 437 446 455 466 469 464 469 471 476 475 483 483 487 489 494 489 484 478 471 465 457 439 418 410 400 391 378 372 359 359 362 364 362 362 367 372 374 378 379 380 380 378 370 367 368 363 362 360 361 353 347 348 353 354 363 364 370 368 366 367 371 370 360 
338 342 341 338 341 347 350 351 353 352 359 363 360 362 365 370 373 369 370 368 368 368 369 373 372 373 375 378 386 394 399 404 407 403 400 395 392 398 401 403 409 407 407 400 399 403 406 400 405 408 402 401 397 398 401 402 408 410 407 409 407 394 389 381 373 368 361 359 361 356 359 358 359 361 350 352 355 349 349 345 344 349 347 346 350 349 352 356 361 360 362 363 362 362 362 361 352 349 357 369 374 371 373 379 390 391 391 396 400 407 416 424 422 421 418 422 422 420 423 434 438 440 442 436 437 432 424 422 421 427 426 427 425 422 423 420 425 424 433 443 452 461 462 470 468 471 477 482 486 494 495 494 494 487 486 478 475 457 442 432 413 404 395 380 365 355 356 363 358 357 361 360 364 376 377 381 378 373 370 370 365 366 361 356 357 356 351 350 356 358 357 364 363 362 368 364 370 373 374 358 
339 342 341 338 340 345 347 353 356 357 360 363 361 360 362 368 372 372 371 367 370 372 368 375 372 371 373 380 387 390 399 408 408 404 397 392 395 393 397 402 403 407 412 406 411 408 411 408 403 409 404 403 404 407 410 419 416 414 413 419 413 402 393 382 377 370 366 358 363 364 362 361 360 352 350 345 344 346 341 345 337 342 342 343 346 350 353 353 362 364 364 362 362 362 361 353 357 353 359 364 -9999 370 375 380 387 392 397 393 392 405 412 424 416 417 420 419 421 421 428 430 431 432 433 430 429 426 421 416 418 421 423 422 418 421 421 418 423 427 430 436 441 453 453 469 469 477 480 485 488 490 488 491 493 490 487 485 476 461 445 437 429 415 400 386 372 356 356 361 367 360 359 355 366 374 372 374 370 366 361 361 357 355 350 351 348 349 351 346 357 356 356 363 366 360 372 372 371 373 365 364 
339 337 340 335 335 344 348 352 359 361 359 365 364 362 366 369 374 373 375 373 371 372 374 374 371 373 376 380 386 389 397 405 405 398 396 395 394 393 395 399 403 412 407 409 414 413 412 410 411 409 414 411 411 418 417 420 417 417 422 424 420 408 406 399 385 378 364 363 364 361 355 355 353 356 353 345 341 340 340 341 337 344 347 349 345 347 347 346 355 358 361 368 362 362 363 363 359 359 363 361 364 -9999 373 380 380 387 391 400 402 408 418 419 414 415 415 420 421 424 429 430 431 427 422 421 418 415 417 418 419 419 422 419 421 422 430 428 429 424 431 429 437 449 457 464 470 472 481 484 482 486 485 480 482 485 483 482 468 459 454 440 430 420 403 392 379 373 360 359 358 359 355 354 356 367 368 366 365 361 363 357 351 347 346 346 348 349 351 347 345 350 356 358 355 355 373 367 374 370 368 366 
338 337 337 336 337 346 346 356 355 358 359 363 366 366 366 369 374 375 372 370 373 371 372 372 374 380 381 383 381 387 400 400 404 400 399 397 399 398 394 400 404 415 416 414 412 414 410 414 415 415 419 422 418 416 425 427 428 432 433 -9999 431 430 423 413 400 390 379 371 370 360 353 358 351 349 344 342 336 337 338 338 340 343 346 350 346 346 349 350 348 350 353 359 359 363 365 363 359 360 363 365 362 366 366 369 373 383 387 392 404 412 414 417 416 411 418 418 425 430 430 432 426 417 418 420 416 417 419 416 422 423 428 425 427 427 434 438 427 428 429 435 446 449 451 462 461 472 474 469 475 474 475 478 480 481 472 470 466 462 456 446 430 419 410 401 390 377 366 357 359 355 351 352 351 355 359 362 360 360 357 357 356 348 348 346 345 349 347 342 342 348 350 349 351 353 358 363 360 356 356 356 
335 337 339 338 344 348 350 354 356 357 359 365 363 364 366 364 373 375 373 373 371 373 369 370 372 379 374 372 378 388 391 395 397 402 404 403 398 396 396 402 412 415 422 425 420 420 418 415 413 416 421 421 423 423 434 438 435 439 440 441 440 435 434 425 411 405 394 377 373 363 355 358 358 351 345 344 341 336 339 342 337 342 338 344 347 347 352 345 347 351 356 356 359 363 366 365 361 361 364 371 373 374 367 -9999 367 377 385 398 410 413 417 409 413 409 412 416 423 427 426 416 418 413 418 416 415 410 416 418 414 420 423 426 423 427 428 428 432 429 433 444 448 447 447 451 456 461 465 468 466 470 472 476 481 481 472 470 464 466 453 446 432 428 412 399 387 382 366 362 353 349 346 346 346 341 346 352 351 355 354 356 352 343 341 342 341 345 344 345 344 342 352 351 353 361 361 355 351 349 349 351 
338 341 340 340 343 343 350 353 357 358 361 365 362 361 364 367 374 373 375 379 379 375 371 370 372 377 371 378 384 385 393 397 401 406 405 404 402 400 401 403 410 417 420 428 429 418 421 419 420 421 421 426 426 429 434 439 439 441 445 443 447 441 439 430 415 404 393 386 378 374 363 358 358 353 350 344 344 342 344 335 338 342 340 343 340 343 347 347 354 360 359 356 350 357 368 366 366 363 365 371 378 379 377 372 -9999 375 387 389 402 408 414 410 408 413 407 412 421 423 416 410 408 410 411 407 414 412 411 410 409 421 423 418 420 426 429 427 433 437 444 449 453 451 448 450 453 455 455 459 466 470 465 467 472 473 461 462 460 453 450 447 434 425 407 394 387 376 369 369 360 349 344 346 345 346 346 350 347 345 346 349 349 340 339 336 331 344 346 345 348 348 356 356 360 358 360 354 350 345 345 350 
340 342 341 340 344 347 350 354 357 362 366 364 364 363 365 363 371 373 379 378 379 382 375 368 376 380 378 382 387 389 392 396 403 410 411 408 401 403 396 399 405 410 418 417 418 420 424 423 419 424 421 427 426 431 438 439 440 449 449 452 448 443 440 432 412 402 394 388 387 376 370 372 369 362 347 349 339 340 340 335 329 334 335 338 343 344 349 350 348 356 355 355 357 361 360 365 367 369 364 369 380 383 378 372 372 -9999 372 380 396 401 407 409 414 415 410 414 416 415 412 406 406 404 407 407 407 412 409 408 412 418 420 421 426 429 437 431 438 441 448 456 455 460 451 447 449 456 459 460 457 458 457 456 457 455 449 449 456 451 450 444 436 424 414 393 385 380 375 373 364 353 350 354 349 348 345 345 347 345 348 347 343 335 335 334 335 339 344 344 345 349 352 354 351 358 354 349 346 349 344 343 
341 339 340 344 345 350 350 352 355 360 361 358 364 368 367 368 371 377 380 382 383 384 379 375 378 382 380 389 390 389 395 403 406 410 414 412 408 406 405 406 410 415 419 414 414 420 418 417 418 420 426 431 437 433 437 442 444 455 458 460 456 448 441 427 415 402 396 398 393 381 380 372 374 367 355 347 343 334 332 334 329 334 335 340 346 342 341 347 348 346 348 350 348 358 367 365 364 367 369 368 372 377 375 369 365 367 368 367 381 390 398 408 410 419 408 413 411 417 406 400 406 406 404 409 406 402 402 400 406 412 419 420 426 435 436 435 440 443 449 455 456 462 454 451 449 458 460 459 455 451 450 446 452 447 440 442 452 445 446 439 433 422 415 393 388 381 379 372 366 357 355 354 350 347 343 342 343 344 344 343 340 334 328 332 334 337 341 342 344 344 348 346 349 348 351 344 345 341 347 347 
340 341 342 345 349 352 354 356 358 359 360 360 361 366 369 370 379 383 386 386 388 387 381 378 381 380 385 393 393 393 400 403 404 405 407 413 417 417 412 411 407 414 417 415 415 418 421 423 416 419 427 435 440 436 445 449 458 459 461 464 456 448 439 432 416 405 405 399 397 391 380 377 375 364 362 348 338 338 335 334 335 337 334 333 343 342 343 341 344 342 347 347 346 354 358 358 360 360 365 365 367 368 372 372 366 365 365 369 373 384 399 407 407 410 407 408 410 412 400 400 404 402 407 402 404 395 396 396 405 412 423 421 425 434 434 436 442 444 447 446 456 460 455 453 453 453 453 455 446 443 443 439 441 438 442 443 449 446 437 427 422 418 411 397 391 384 374 368 360 356 355 353 349 348 339 342 342 336 345 341 342 336 333 336 335 330 334 339 341 345 347 343 345 348 347 344 341 339 340 344 
349 347 349 349 354 355 353 359 357 360 361 359 365 370 374 376 381 384 387 391 387 383 385 380 378 380 386 393 393 399 406 409 403 403 411 423 423 418 413 415 414 411 414 422 424 424 420 422 424 426 435 439 441 442 448 452 459 468 466 468 456 448 439 433 432 417 407 406 394 391 394 384 378 369 356 356 346 337 342 342 338 339 341 342 342 341 339 339 344 347 353 347 347 354 358 360 360 364 365 364 365 366 369 372 371 369 359 360 364 376 395 401 410 408 401 406 405 408 401 394 399 398 401 400 403 398 397 400 405 410 415 418 418 428 433 431 443 443 446 450 451 455 453 455 455 453 453 446 439 437 438 440 436 430 431 432 438 442 435 424 417 408 401 391 385 379 369 363 360 357 355 351 351 347 347 349 344 340 345 343 342 336 332 335 329 329 331 338 336 341 342 346 342 346 348 343 343 339 335 338 
348 349 350 354 354 355 356 360 360 362 365 364 367 373 377 379 381 386 389 387 387 388 383 382 381 385 390 397 399 409 411 402 398 405 414 419 423 420 416 419 419 424 420 429 430 429 424 427 432 434 441 453 452 453 460 462 464 469 475 474 465 450 443 432 432 421 411 398 386 390 396 392 383 372 363 356 343 342 341 346 342 340 346 344 341 343 337 340 346 348 351 349 347 353 355 354 356 360 363 366 360 362 366 366 367 365 -9999 357 360 370 386 401 404 404 410 404 402 402 398 401 399 396 401 400 403 408 403 403 409 405 415 417 426 426 424 431 431 437 441 447 447 451 446 451 457 457 452 443 437 436 436 437 430 430 428 427 432 434 430 421 414 406 398 391 383 376 367 367 363 360 353 346 354 355 347 347 351 350 352 349 345 342 339 332 328 325 330 336 333 338 343 340 340 339 344 345 342 333 332 330 
350 352 353 355 357 355 359 358 358 362 368 364 367 369 374 377 380 383 388 390 384 387 386 385 389 396 398 403 410 410 408 406 412 414 421 422 422 422 421 422 429 425 423 424 425 425 430 433 439 446 454 458 458 464 466 475 487 487 483 479 469 456 444 -9999 429 421 407 397 393 392 399 398 386 378 370 363 352 346 342 347 347 346 347 351 344 349 350 349 352 356 357 355 357 356 355 364 366 367 361 363 365 365 369 366 365 362 359 352 361 370 373 386 396 410 409 405 401 399 401 400 402 401 406 404 406 405 411 410 405 404 404 410 418 414 418 422 430 430 437 438 443 445 447 454 453 457 451 443 435 425 424 432 422 423 425 423 426 421 420 416 406 403 394 386 377 375 367 365 366 358 347 347 352 352 351 349 352 352 358 358 352 349 340 331 333 324 331 331 331 338 339 337 337 335 344 343 340 337 336 330 
352 348 349 351 356 354 356 363 363 366 369 366 369 373 370 370 375 378 385 386 383 383 382 388 391 400 404 406 406 408 413 413 418 422 426 428 426 430 431 424 428 427 426 425 422 429 434 443 450 449 457 459 464 476 476 484 491 489 482 479 469 454 -9999 -9999 -9999 422 410 403 402 401 412 400 393 386 375 361 360 355 349 348 348 348 349 351 354 353 353 356 364 360 364 369 367 366 369 360 361 366 358 360 365 366 364 363 366 357 346 345 345 359 367 373 382 395 407 410 401 398 398 399 405 414 414 410 408 415 414 410 407 403 403 404 410 410 410 417 419 423 432 440 441 437 448 452 450 447 442 439 429 424 419 420 414 412 413 414 417 412 412 408 401 397 389 385 378 369 369 371 369 364 353 350 349 347 347 354 359 360 358 360 359 355 342 336 331 332 332 335 329 331 334 343 337 338 347 342 342 334 333 323 
353 351 349 353 353 356 359 362 367 367 365 366 366 367 371 372 374 376 382 385 381 385 384 388 390 396 403 404 407 414 422 424 423 426 426 427 432 433 427 418 420 423 425 427 419 433 443 451 458 459 467 467 471 478 483 488 488 486 483 475 468 -9999 -9999 431 423 419 416 408 406 413 418 413 402 387 384 371 361 358 355 350 354 351 358 359 354 356 356 361 362 364 365 369 371 373 368 366 366 363 358 360 362 359 358 360 357 354 342 339 338 356 353 356 379 390 405 404 394 393 391 399 406 410 417 418 421 419 413 415 407 403 405 404 404 406 409 411 415 416 423 427 429 434 447 451 450 444 438 429 427 430 420 411 399 402 403 407 411 405 408 400 398 394 391 386 380 374 374 376 374 369 364 356 350 352 349 358 360 359 356 356 359 355 351 343 339 335 337 331 332 333 337 337 333 337 342 342 343 330 327 320 
352 350 348 349 354 359 362 367 367 364 363 365 368 369 374 374 376 382 382 384 382 383 385 391 398 399 402 403 417 417 424 428 430 432 439 434 430 425 424 416 419 425 422 424 430 435 442 450 456 470 472 472 481 485 490 489 486 482 482 477 467 447 -9999 -9999 422 420 420 418 418 425 420 416 410 401 390 378 369 367 364 359 363 368 368 371 364 362 369 366 369 372 374 375 376 378 377 373 374 370 363 359 357 354 355 356 350 351 346 351 346 342 346 352 368 389 394 395 392 385 389 394 396 405 418 424 422 418 418 417 411 407 413 411 412 408 410 409 418 421 421 420 427 438 447 446 446 441 439 438 435 429 422 403 398 399 394 398 398 397 395 390 389 390 388 384 384 375 374 372 370 364 361 360 360 356 364 365 363 361 358 361 360 359 351 352 348 338 332 338 337 334 329 332 333 337 343 337 336 326 324 316 
356 355 352 352 357 365 368 367 368 365 364 364 367 372 369 375 374 379 380 382 383 384 389 390 395 399 403 409 416 421 430 435 432 431 436 429 428 423 420 420 420 425 426 431 434 439 446 459 459 464 472 477 485 486 490 487 484 478 474 465 459 444 438 433 -9999 433 428 426 425 430 427 422 422 408 398 385 382 377 373 377 375 379 375 375 372 374 373 374 379 382 380 380 383 382 377 378 375 373 365 363 357 360 350 348 344 342 345 346 343 338 339 348 365 378 389 389 385 384 381 394 404 408 412 417 417 413 414 413 412 410 410 414 407 407 411 413 417 416 422 421 424 432 438 443 438 432 432 426 426 421 404 395 386 393 393 390 394 395 389 387 388 390 391 387 379 371 371 369 368 363 364 367 364 365 362 366 367 362 360 367 365 365 356 350 351 352 341 337 338 335 331 329 333 336 345 339 332 329 320 319 
356 350 349 353 360 367 366 367 370 366 368 366 371 370 368 370 374 377 379 380 386 382 386 391 400 403 406 409 417 415 427 426 425 428 430 426 425 422 421 424 426 432 432 443 447 448 455 462 468 473 481 489 498 492 496 496 484 481 477 467 457 436 439 433 436 -9999 429 428 428 432 425 420 417 411 408 395 394 393 383 379 380 387 386 382 383 388 392 390 392 388 390 389 386 383 380 372 374 372 363 360 362 355 341 343 339 340 339 340 340 338 342 346 357 367 368 380 381 381 377 388 402 404 409 416 414 410 409 404 405 406 407 408 406 400 410 412 415 420 424 422 422 428 430 430 430 425 424 417 413 405 397 390 387 381 378 383 381 379 376 381 381 380 382 381 378 372 368 366 364 358 362 369 370 367 369 365 368 369 367 374 370 367 368 365 360 351 346 337 331 333 333 332 334 338 343 337 335 327 321 318 
353 352 351 357 363 365 364 372 368 367 368 366 367 366 366 367 371 375 371 372 375 382 385 390 400 406 408 411 414 415 418 420 424 421 424 424 421 426 431 433 433 438 444 454 461 458 464 473 480 484 494 499 503 498 497 493 489 480 471 468 455 449 448 436 439 440 433 429 422 426 421 415 414 410 408 415 413 404 398 384 388 387 389 387 394 400 400 401 398 391 391 394 393 385 378 374 367 367 369 358 355 353 347 343 343 344 339 337 342 346 345 341 345 351 363 374 377 381 381 388 398 399 401 409 398 402 399 396 402 402 399 402 406 402 402 411 412 417 429 429 425 426 424 423 416 419 417 407 403 395 382 383 375 377 372 375 375 378 379 377 375 375 378 376 376 367 368 363 358 363 365 368 370 375 367 374 374 370 375 376 374 373 371 369 360 350 346 336 333 333 336 332 340 341 347 338 331 323 326 319 
353 355 357 363 365 370 373 373 368 366 371 366 367 363 359 364 369 366 367 377 378 381 384 389 397 405 412 412 418 418 415 418 421 419 420 421 425 433 430 433 437 449 455 462 462 470 476 482 490 495 500 504 503 504 495 485 483 475 471 463 458 457 443 442 446 446 442 434 423 425 423 417 417 411 421 417 416 410 400 392 394 394 397 394 399 404 405 405 402 395 390 390 395 384 378 376 370 367 364 360 362 363 351 346 351 349 346 343 345 346 347 341 340 345 353 362 370 379 384 389 390 391 393 392 392 396 401 398 398 396 403 402 408 409 406 409 413 416 421 420 421 422 412 406 407 412 404 405 401 392 385 373 373 370 365 368 372 381 373 369 366 369 370 375 373 364 364 366 368 370 370 368 369 372 378 381 377 378 377 378 379 376 377 376 368 357 349 340 332 328 332 329 337 339 348 339 332 323 324 320 
354 360 366 369 367 371 374 375 370 366 367 367 364 364 360 360 374 373 374 384 384 384 385 395 400 400 409 411 418 419 418 418 422 417 418 418 429 431 435 444 450 455 462 469 476 485 488 493 499 502 504 507 505 504 498 483 483 477 472 469 467 459 451 447 444 445 446 438 430 425 418 414 414 419 422 419 420 415 408 405 395 392 398 400 405 406 407 407 405 399 389 392 389 385 378 369 376 371 368 366 371 365 356 365 369 366 350 343 346 346 341 338 336 332 342 354 368 375 379 388 385 381 378 378 383 386 388 393 391 399 401 407 404 405 414 412 410 414 411 413 413 413 409 405 407 407 402 397 396 382 378 379 368 368 368 370 374 372 365 364 367 362 367 373 363 366 366 367 371 376 373 370 369 375 379 381 383 379 376 375 377 380 384 380 372 361 345 337 331 329 329 329 330 342 343 335 326 327 324 317 
359 366 371 370 371 373 373 370 368 363 365 369 363 362 362 366 371 382 390 389 388 388 389 393 395 401 403 408 409 409 410 414 424 419 423 423 429 439 442 449 455 458 465 475 482 489 494 502 512 512 512 511 510 503 491 480 481 482 475 475 469 466 460 456 455 451 442 440 428 418 413 410 417 422 428 422 424 414 406 402 400 396 399 401 402 404 409 412 408 401 389 384 379 380 374 369 371 372 370 371 368 371 376 383 381 371 361 351 348 348 353 343 341 332 332 352 370 374 378 387 375 375 370 369 366 377 384 393 388 391 394 400 404 410 411 410 409 410 410 412 408 408 411 407 403 404 403 398 387 380 382 376 369 367 364 364 362 357 356 359 364 370 367 367 361 363 370 372 378 376 379 371 368 381 380 379 383 381 377 381 377 382 389 384 371 365 347 337 334 331 328 325 328 332 335 331 327 326 322 316 
358 365 364 369 374 375 373 372 369 366 369 368 365 366 366 373 382 387 390 388 386 394 392 393 393 400 396 402 408 410 408 409 417 423 426 429 437 441 446 456 458 464 476 482 490 494 501 514 523 520 518 512 506 502 487 482 477 478 477 475 477 473 467 465 461 458 450 440 422 419 415 418 421 423 423 423 421 413 410 411 406 399 401 398 402 401 408 406 401 402 387 388 380 377 373 376 369 372 372 377 382 383 388 391 384 377 371 365 356 353 341 338 344 338 337 343 356 370 376 374 372 368 361 361 365 366 370 379 385 383 389 395 398 402 403 413 415 410 410 407 405 401 396 394 401 396 396 394 386 376 375 371 365 361 359 354 349 351 352 359 360 366 366 366 357 365 370 375 378 377 381 374 375 384 378 380 380 380 379 379 383 381 391 383 373 359 351 340 333 334 333 330 330 333 333 325 328 322 319 315 
352 358 364 373 377 376 372 370 366 366 367 370 372 371 374 385 390 392 396 393 389 399 398 396 400 400 398 403 411 418 415 417 418 426 428 428 435 443 446 454 454 466 481 490 497 501 511 522 526 521 522 514 507 496 487 482 481 482 477 479 478 479 477 475 464 456 451 440 435 426 422 425 426 419 418 417 420 417 416 419 419 407 413 400 404 408 409 398 395 393 390 390 379 374 368 368 373 377 374 380 385 390 394 393 387 383 375 371 368 365 347 341 337 339 342 340 349 362 366 360 361 354 350 352 353 356 360 366 372 379 386 387 388 397 399 408 414 415 415 404 405 399 396 396 401 398 393 390 386 375 367 365 360 353 354 351 350 349 349 347 358 354 356 357 363 368 371 377 379 383 386 382 375 379 382 376 373 380 376 382 387 387 385 383 373 365 357 341 343 339 336 333 335 330 331 324 325 323 319 317 
349 355 364 370 372 377 369 371 368 369 369 376 377 381 382 389 400 401 398 391 389 400 405 406 404 401 399 410 415 422 419 419 419 424 431 434 440 447 444 451 460 471 484 494 510 519 522 523 523 526 520 510 503 495 492 487 481 481 479 478 482 482 481 474 465 455 441 435 429 431 423 422 422 424 419 415 411 417 418 417 425 420 419 408 411 409 403 399 396 394 391 388 392 376 367 365 370 376 377 384 391 397 402 410 400 392 386 381 377 361 349 341 335 340 345 341 345 353 353 348 348 346 344 344 348 345 349 359 368 368 378 385 388 391 398 410 418 420 413 404 402 399 395 398 392 392 399 391 388 382 368 362 350 348 351 353 350 350 350 346 349 346 347 347 354 362 371 373 380 384 390 382 372 374 377 379 379 377 377 380 387 383 382 380 373 361 358 351 345 345 344 340 339 334 333 326 325 322 319 317 
352 353 357 364 368 370 369 369 370 375 381 381 386 392 397 401 399 396 392 387 388 395 406 405 411 403 406 409 421 423 422 422 420 427 437 438 444 446 456 459 467 475 487 505 516 528 532 529 528 522 520 510 502 501 497 490 482 483 480 478 481 479 481 470 463 455 441 433 430 436 437 429 430 428 422 415 413 417 421 422 427 425 416 413 415 408 399 400 395 390 387 385 377 371 369 367 371 377 385 392 406 411 413 411 406 401 393 388 374 364 362 348 337 340 342 348 348 346 336 336 335 337 336 335 337 338 338 345 351 360 366 373 387 393 397 405 414 419 408 406 409 406 402 396 394 392 398 397 388 380 368 360 349 351 351 341 340 346 348 347 347 345 344 344 353 354 362 369 374 382 384 379 376 372 379 381 377 376 379 377 374 377 377 370 370 361 356 359 354 351 346 347 340 334 334 328 325 325 318 310 
348 352 356 361 365 371 374 379 377 380 385 389 390 394 397 397 398 396 392 389 389 399 406 410 407 403 405 414 420 426 432 425 423 436 439 445 447 453 453 464 477 481 496 509 514 526 534 533 531 528 515 505 503 503 494 494 485 481 482 481 480 481 477 474 464 456 438 432 428 431 434 430 429 427 419 420 416 422 424 428 420 419 414 411 406 403 394 393 392 385 380 371 362 361 367 370 379 389 394 407 409 418 419 416 411 401 392 387 376 373 363 356 350 342 344 344 344 340 336 329 330 326 328 332 335 334 337 343 351 359 361 366 377 383 398 402 412 412 408 406 409 407 403 397 393 396 399 395 384 376 368 360 350 352 349 344 349 353 352 347 349 347 344 348 352 356 365 377 379 387 387 387 384 376 380 381 381 382 381 379 375 371 366 368 363 359 358 361 360 351 352 351 344 342 340 333 329 324 320 311 
353 354 356 364 369 375 380 382 381 383 388 389 395 397 396 397 399 397 394 389 396 399 403 403 404 408 410 417 420 427 423 428 438 436 439 448 455 455 467 472 485 489 505 512 517 519 527 524 521 515 503 499 497 499 494 487 484 478 479 481 480 480 475 478 465 450 446 438 433 434 431 423 427 430 422 427 424 414 418 417 411 408 403 404 405 390 388 388 383 378 371 365 359 363 370 380 390 399 403 412 420 421 423 422 415 401 396 389 376 372 -9999 357 355 347 341 343 338 338 334 330 327 330 328 329 333 337 341 347 349 354 362 368 373 385 398 403 406 404 403 408 409 408 404 398 398 396 402 393 385 379 369 363 357 353 354 351 355 356 357 352 350 354 355 361 363 362 371 383 387 394 391 397 391 391 388 384 387 384 380 381 369 367 367 367 362 358 363 365 367 360 354 352 349 338 339 332 327 323 319 312 
354 356 356 362 373 382 384 385 387 390 392 394 395 399 398 395 399 403 400 393 394 395 402 403 403 402 408 411 418 428 426 434 440 443 438 450 458 466 473 476 485 497 501 507 511 514 516 516 513 504 504 499 498 493 490 487 486 484 485 479 481 485 481 484 468 461 460 449 441 433 427 427 431 437 427 423 417 412 411 411 407 401 399 400 399 391 384 380 382 376 369 370 358 366 379 393 400 402 408 410 421 424 420 418 412 405 398 395 389 383 -9999 -9999 356 352 346 343 335 334 336 330 330 331 330 330 339 344 346 344 348 -9999 360 369 373 382 392 398 394 399 405 409 412 413 409 405 397 397 400 386 388 377 370 369 359 350 354 350 354 354 352 345 347 354 354 363 364 366 370 385 394 404 403 401 395 399 396 392 391 391 387 378 374 367 366 364 358 365 368 375 366 365 353 348 344 337 339 330 326 321 317 309 
357 357 361 366 380 385 386 388 387 388 393 393 396 397 397 400 399 404 405 399 393 391 398 405 408 406 403 404 417 425 434 442 443 445 450 454 466 474 479 484 490 499 505 506 508 509 504 503 499 497 497 492 492 489 485 489 487 487 479 480 484 483 488 486 480 471 467 457 448 438 428 432 427 427 428 420 417 411 408 399 398 395 391 396 398 388 384 375 369 369 373 370 372 373 385 394 404 408 412 415 423 421 422 412 406 402 396 395 394 384 372 365 364 361 348 339 335 331 339 335 333 334 336 331 342 342 345 344 341 353 356 362 374 385 388 396 397 399 405 410 411 413 412 404 402 397 390 383 382 377 369 364 357 358 358 355 353 353 344 351 351 349 350 360 364 370 375 383 394 406 412 408 402 404 403 400 397 393 388 381 372 369 363 363 365 370 368 373 369 357 353 352 347 336 339 330 326 318 320 310 
356 357 361 367 378 386 390 391 388 386 389 393 398 402 404 400 403 400 403 399 395 393 399 404 403 406 407 409 415 425 439 441 448 456 449 466 474 481 488 486 491 498 495 494 493 493 491 492 487 489 487 485 478 480 485 483 487 489 487 489 485 485 486 490 492 481 470 459 452 444 436 434 429 430 427 420 417 414 405 396 390 389 397 393 393 393 378 371 368 370 374 375 379 380 384 393 411 415 422 419 421 417 417 411 408 400 397 396 398 392 379 373 370 355 348 335 332 327 335 334 338 339 336 340 338 339 341 338 347 -9999 356 369 377 388 394 392 393 394 404 403 409 407 406 399 394 386 386 381 374 366 370 371 363 365 359 356 353 351 349 349 350 351 351 352 362 365 377 385 392 403 410 419 418 417 412 409 403 402 396 388 377 364 365 362 369 367 370 371 366 358 356 351 341 338 339 329 326 326 324 312 
360 361 364 369 377 383 386 390 385 390 391 395 401 402 398 401 401 404 399 398 399 398 401 402 407 408 404 412 419 429 445 449 453 456 462 467 476 476 485 489 492 482 477 478 478 473 476 477 472 479 477 475 475 479 481 482 484 480 484 490 488 488 490 497 492 483 480 467 457 454 441 434 428 429 428 422 419 409 400 392 387 392 396 393 390 388 377 370 374 375 382 388 379 380 379 392 408 418 423 424 420 422 414 407 401 395 394 397 392 390 383 378 360 346 342 333 332 329 333 339 341 343 349 348 344 342 342 342 343 350 360 371 381 389 391 393 390 390 394 399 400 404 400 395 388 381 379 379 368 367 374 373 370 369 359 354 354 352 346 349 351 351 352 354 364 369 372 382 394 395 403 417 426 432 422 416 413 407 400 398 390 383 370 367 373 372 370 367 365 357 354 348 341 336 341 334 329 329 322 313 
360 360 365 373 379 383 384 383 386 388 394 396 399 399 398 400 399 399 396 395 398 404 404 409 410 414 411 415 421 429 441 448 462 466 473 475 472 476 474 472 475 467 466 464 464 460 469 462 470 471 466 470 472 473 477 481 481 484 482 485 484 493 496 489 486 478 478 469 461 457 445 441 436 433 425 417 417 407 396 385 383 385 382 386 387 381 380 370 372 378 379 375 375 382 387 398 407 414 417 421 418 416 407 403 402 394 390 395 391 386 382 368 357 351 334 330 327 324 329 336 344 352 352 347 353 345 346 344 344 350 362 369 380 385 383 381 382 385 391 392 393 393 392 389 384 383 382 381 380 377 376 372 372 368 359 357 348 350 351 349 351 348 348 354 358 364 365 372 382 390 402 415 430 437 432 428 427 418 409 406 404 394 384 378 372 371 366 365 363 361 354 348 339 333 339 330 330 327 321 317 
364 363 365 373 377 380 381 384 385 390 389 393 395 397 396 396 397 398 392 388 391 401 409 413 416 418 418 421 429 436 446 456 462 477 468 469 469 466 463 458 453 446 452 451 452 453 458 455 461 462 460 465 470 474 478 480 485 482 484 479 482 497 500 490 483 478 471 468 463 453 446 443 432 430 429 423 409 403 392 387 380 379 378 375 377 381 376 372 375 376 373 378 382 382 387 393 402 412 419 416 406 404 396 400 397 392 385 393 394 387 372 364 361 344 330 325 328 328 331 346 353 355 353 352 347 355 353 353 348 353 358 365 381 383 386 382 379 385 389 387 382 386 385 388 384 383 382 378 380 380 384 377 376 370 364 357 352 353 352 356 360 359 357 360 365 366 369 376 380 391 405 421 434 441 433 432 433 429 419 417 408 404 393 388 381 375 363 358 358 357 353 345 345 336 339 330 329 328 324 317 
363 363 365 375 380 380 385 386 385 389 393 392 391 393 396 398 394 395 391 387 391 408 411 417 419 427 431 425 432 437 442 457 460 461 465 456 454 458 456 452 446 441 441 442 445 450 451 456 460 459 455 458 464 470 472 474 472 475 474 471 481 485 491 484 481 471 468 464 456 454 442 436 427 424 425 411 404 400 398 386 384 381 377 381 378 376 376 375 372 369 376 385 391 395 398 403 405 411 410 405 398 395 391 395 394 391 384 385 383 378 369 358 356 342 335 324 326 334 344 349 353 354 352 346 352 352 355 355 360 357 360 359 365 376 380 386 389 394 395 389 387 382 381 381 384 386 388 391 388 380 378 375 369 368 364 353 352 347 354 361 364 364 361 366 366 367 373 369 375 391 406 416 427 432 435 433 435 436 442 429 417 411 403 392 383 374 364 361 358 354 345 348 341 343 342 335 332 329 322 314 
369 366 371 375 378 384 389 387 386 383 384 389 389 394 398 396 396 390 385 387 396 406 411 413 426 431 438 440 445 442 442 453 455 452 448 445 448 448 450 450 442 434 438 439 442 445 447 450 455 454 459 458 463 468 466 467 472 472 471 474 477 483 480 475 476 466 459 457 448 442 435 428 422 423 419 413 403 395 391 389 385 390 382 389 378 373 379 375 374 369 374 383 395 403 409 414 411 406 402 399 397 393 391 394 387 389 386 383 374 366 358 352 349 339 335 333 334 339 342 348 353 356 354 346 352 355 360 367 375 -9999 356 356 359 361 375 388 393 400 403 399 389 382 381 389 387 388 391 391 386 379 371 377 374 369 359 355 352 350 359 370 376 372 371 373 367 368 367 369 372 385 398 410 425 431 438 441 443 443 449 442 432 423 407 389 379 369 363 363 359 351 350 348 347 342 337 335 328 328 319 306 
370 371 375 375 378 385 385 384 386 387 385 387 392 395 401 398 393 389 386 390 404 410 407 413 425 430 437 443 442 444 447 441 442 448 443 437 435 444 441 438 438 434 432 430 435 442 447 451 452 451 454 458 459 460 456 462 465 471 469 475 474 483 482 473 465 458 448 446 446 438 438 426 421 423 413 411 403 400 392 389 397 395 391 387 380 382 380 379 379 380 381 389 397 406 413 413 418 411 403 398 397 395 395 393 392 390 382 377 368 356 348 345 340 340 339 334 334 341 350 350 355 345 340 343 343 353 367 377 386 381 366 355 353 361 384 398 399 404 406 404 401 394 392 392 390 391 390 390 385 380 380 374 378 377 367 358 360 356 359 368 374 375 375 375 371 370 371 368 372 381 392 403 417 423 435 447 455 454 447 443 436 420 406 391 376 362 363 360 355 345 348 345 343 340 333 326 322 324 318 306 
369 367 373 378 379 384 381 384 387 389 391 388 392 399 407 401 394 388 389 394 402 409 409 416 423 433 440 439 441 438 442 436 441 440 439 435 431 428 432 435 440 446 440 438 437 438 444 451 449 456 453 449 453 452 457 461 462 468 471 476 477 475 478 462 463 452 449 447 449 449 443 429 428 426 414 411 399 397 393 393 404 405 402 399 389 388 382 383 383 385 386 385 395 409 419 416 412 413 406 400 392 391 392 390 390 388 379 375 372 363 353 344 343 342 335 332 334 342 341 345 345 339 336 345 353 370 377 383 392 390 379 356 358 365 383 393 402 407 410 403 399 392 393 391 391 390 390 392 390 392 388 388 380 383 383 366 361 356 356 364 374 381 383 380 379 380 376 378 380 382 392 401 407 422 431 448 463 458 445 434 430 414 400 387 372 366 357 350 349 344 342 341 343 337 334 330 325 324 316 303 
372 369 369 377 377 382 384 385 385 391 392 394 399 405 406 400 391 390 394 397 406 411 416 422 430 436 434 436 439 443 444 445 447 440 438 432 433 433 437 442 455 456 456 448 438 433 434 441 447 447 445 446 452 450 449 456 458 460 462 467 461 467 463 465 459 455 450 454 459 449 445 433 432 428 421 409 404 400 396 403 408 407 406 398 389 386 383 385 386 386 388 391 397 412 412 412 414 411 400 396 393 394 384 382 385 383 373 377 368 356 352 353 350 343 336 335 336 337 335 334 337 337 340 345 358 368 381 387 390 389 384 362 358 363 380 395 400 406 408 407 401 394 389 389 386 384 386 387 396 398 395 394 391 383 380 371 365 355 359 362 374 381 389 392 391 384 377 380 382 388 389 395 404 414 429 444 446 444 441 434 421 409 394 387 373 359 348 344 346 340 344 344 340 338 336 332 326 323 317 304 
374 370 370 374 381 382 385 386 389 392 393 395 400 400 402 398 392 388 391 394 403 406 414 429 436 440 441 439 439 445 452 448 454 450 444 436 431 434 438 446 461 466 454 446 447 441 437 439 446 448 448 446 448 449 455 458 457 463 459 461 457 456 455 456 454 458 457 458 452 454 450 436 434 427 418 413 405 399 396 402 403 409 402 396 390 391 384 384 388 398 403 402 409 414 416 413 415 406 399 390 387 386 388 387 382 381 377 375 372 365 361 355 348 342 340 332 332 338 338 340 339 338 349 353 365 375 385 388 392 384 375 366 360 363 377 391 404 408 408 405 395 386 385 386 384 382 382 391 402 401 407 407 399 392 389 379 366 366 364 368 371 384 392 394 393 395 390 384 386 391 390 390 397 405 424 429 441 441 431 426 414 402 387 377 365 350 345 346 347 345 343 341 341 340 340 338 333 325 318 305 
375 372 375 378 383 382 382 385 389 393 394 392 397 394 398 392 388 387 393 394 404 412 416 427 436 444 441 437 439 448 452 453 458 458 448 442 440 440 439 443 453 459 458 456 455 446 445 449 450 445 445 447 446 447 449 456 460 459 459 460 458 453 450 452 454 457 464 458 453 454 448 441 436 433 425 415 410 400 398 394 393 400 402 400 399 399 394 389 395 408 407 411 409 413 411 413 414 401 393 392 389 389 387 385 384 385 385 379 376 374 369 362 357 355 346 337 342 341 341 337 337 339 346 358 368 380 390 393 390 384 378 371 369 374 378 391 398 408 404 395 387 388 382 380 382 383 385 386 399 409 414 406 404 398 392 384 375 367 363 366 368 379 393 395 396 394 393 387 391 392 394 389 385 393 403 409 416 416 419 415 409 394 377 365 356 349 346 344 346 351 348 344 350 345 343 337 331 327 314 305 
380 379 383 380 383 387 391 390 387 389 388 387 390 393 389 387 389 386 389 396 400 407 417 424 433 445 446 445 445 443 452 450 450 454 456 455 450 450 445 440 447 461 460 461 455 453 450 457 459 451 448 446 447 446 451 458 456 456 450 448 448 449 445 451 451 459 464 463 464 457 449 444 438 435 424 418 413 402 397 390 396 395 402 406 405 403 405 405 411 415 421 420 411 410 415 413 413 406 400 393 392 391 393 388 389 391 392 383 375 374 376 367 364 363 356 347 349 348 347 340 340 331 336 351 365 380 394 392 380 376 368 369 371 380 380 387 390 402 398 392 385 379 377 378 380 380 384 389 397 412 414 414 412 405 396 385 375 373 372 365 368 377 391 392 398 395 397 392 387 386 387 387 382 386 386 396 395 400 398 395 391 372 367 356 352 342 341 348 348 348 346 345 350 344 340 334 331 323 317 305 
382 382 381 380 383 388 388 387 384 387 386 388 386 386 383 384 386 388 388 400 405 410 409 421 434 446 453 455 448 449 447 450 449 454 459 459 460 454 441 436 440 447 448 450 449 453 454 461 461 453 447 445 441 442 443 444 448 444 443 444 443 442 445 449 453 457 460 459 460 451 443 437 437 434 423 422 411 404 393 387 391 398 403 407 408 411 408 409 417 426 427 420 415 411 411 415 410 404 403 391 391 395 387 384 389 397 395 393 377 376 372 364 359 364 358 358 350 348 345 342 334 331 334 349 356 378 385 392 388 376 375 368 370 381 385 391 392 389 390 386 381 377 373 375 377 379 385 391 400 410 419 417 411 407 398 394 382 376 372 377 382 386 387 395 402 402 400 397 389 384 383 383 379 379 378 380 379 377 377 380 374 365 362 357 345 345 347 345 347 348 345 346 349 344 338 332 325 324 311 308 
379 376 380 383 385 387 385 386 384 383 380 379 382 383 381 386 387 390 394 403 414 410 409 418 434 449 454 455 453 449 447 443 444 451 451 453 457 450 442 442 439 439 443 447 451 451 458 462 460 454 446 441 436 436 439 433 436 435 434 436 440 440 444 451 451 451 455 455 455 442 437 436 438 431 420 415 410 404 395 390 391 400 404 414 409 407 410 412 415 419 422 421 417 418 415 412 406 407 404 394 395 397 392 396 400 396 388 387 378 378 372 360 359 357 353 351 346 342 347 338 330 336 339 352 359 371 377 387 390 387 381 378 371 384 381 384 382 381 377 379 374 373 372 376 378 377 385 388 402 411 413 419 416 411 403 397 386 381 379 383 387 393 400 397 402 406 408 409 401 386 385 384 382 377 376 372 374 375 372 368 363 359 356 354 346 343 343 341 340 342 343 340 341 331 331 327 323 319 313 307 
381 378 385 385 386 384 380 381 380 376 372 372 372 380 383 382 386 392 397 408 416 418 422 427 442 449 457 460 460 452 451 447 440 444 451 457 456 449 446 438 434 437 443 449 454 457 459 459 454 450 445 434 434 434 431 427 427 429 433 435 438 436 446 453 452 451 450 446 446 438 435 437 435 428 413 414 405 405 397 394 394 398 408 407 407 412 416 414 420 419 410 415 414 411 409 405 399 402 399 395 397 397 398 396 399 393 392 386 384 378 373 365 359 357 351 345 341 340 340 339 332 340 343 351 363 363 368 376 391 396 396 390 382 376 375 370 374 366 362 365 368 369 370 376 379 379 381 386 399 406 413 412 416 411 410 403 397 390 388 384 391 401 399 398 396 410 414 408 402 387 386 380 375 365 365 367 371 364 364 365 359 355 354 354 352 345 342 336 337 339 340 339 340 337 335 332 322 320 313 309 
376 381 384 386 389 384 380 382 376 368 364 366 366 374 381 380 389 395 398 409 420 425 429 432 449 456 459 460 457 455 456 448 444 445 446 445 449 444 446 439 439 434 446 453 459 459 457 457 452 443 434 429 429 432 429 428 427 426 431 436 437 438 446 449 451 450 449 442 441 436 430 431 431 428 421 411 407 407 403 404 395 395 403 404 410 418 422 419 417 410 405 402 408 411 409 409 399 396 388 391 397 393 395 393 394 389 386 384 378 372 368 364 361 356 351 346 340 339 334 336 337 340 343 347 357 363 363 375 391 403 406 409 395 386 374 367 367 366 354 356 360 369 369 376 377 373 381 393 400 409 406 415 417 412 413 408 404 405 396 390 397 399 396 395 400 412 415 403 399 390 381 370 363 357 365 365 367 368 368 364 355 355 352 358 350 342 334 335 332 332 336 336 342 340 335 328 321 321 314 307 
373 377 379 384 386 384 377 377 367 364 364 365 368 369 370 376 386 398 397 405 414 425 432 442 457 461 462 464 465 468 464 463 460 457 454 446 445 445 445 438 432 436 443 457 462 457 455 452 445 436 432 432 431 433 429 426 426 426 427 432 437 436 444 448 444 443 443 441 434 430 430 432 432 429 419 413 403 408 405 404 399 392 397 400 415 419 417 413 406 402 400 400 400 408 407 400 394 387 388 390 398 392 388 387 388 389 385 383 375 369 365 364 366 357 350 344 339 332 337 340 337 344 350 351 362 367 369 383 399 404 411 412 406 388 376 367 365 360 355 354 353 361 373 378 375 378 381 394 400 402 405 406 409 408 409 408 406 403 397 398 395 400 400 393 400 401 405 395 392 385 364 362 357 357 361 359 362 362 360 360 355 352 352 350 345 342 337 335 337 337 336 340 341 339 335 328 324 319 317 305 
376 377 383 383 386 383 374 368 364 366 365 362 367 368 372 369 382 392 399 406 419 423 436 444 460 464 464 466 469 469 469 462 463 465 461 453 447 444 440 440 436 437 441 451 452 452 452 440 438 430 433 435 428 429 428 425 422 416 424 424 426 432 435 437 435 439 435 432 428 426 428 428 427 423 417 416 415 409 405 398 397 396 398 395 409 409 413 411 407 401 404 402 397 402 405 403 400 389 381 383 385 381 379 378 377 379 375 378 369 367 366 364 360 356 350 346 338 341 344 344 350 355 356 357 365 377 384 392 400 404 412 418 409 400 379 370 364 361 356 357 353 361 368 375 376 377 379 393 394 397 391 389 396 399 401 404 405 398 399 398 401 400 394 392 391 390 387 384 383 371 359 352 352 358 355 359 357 359 355 353 347 345 344 345 343 342 335 334 339 336 333 336 333 335 333 331 326 324 319 307 
379 379 383 381 383 378 373 366 367 363 360 361 364 367 373 372 382 394 405 407 418 427 434 445 452 461 461 465 474 473 472 468 463 465 467 459 455 447 445 440 437 438 441 441 442 443 441 436 433 431 432 430 426 424 416 414 413 411 416 413 414 421 424 429 429 429 426 426 425 420 423 426 421 420 417 422 413 409 407 406 399 394 395 401 410 413 409 413 408 402 396 400 396 390 395 395 390 390 383 385 383 381 379 378 372 375 375 371 362 356 357 361 359 351 349 348 343 343 349 353 362 369 370 377 377 385 384 396 401 405 414 414 410 400 388 376 368 358 350 354 356 362 370 371 378 379 384 387 388 388 386 385 384 390 396 397 397 403 404 407 402 402 389 380 377 375 371 362 361 357 351 350 350 350 356 357 359 355 347 347 347 345 342 343 342 340 338 337 336 337 336 333 332 330 334 335 331 327 322 307 
379 377 379 374 375 376 373 368 370 364 362 363 362 368 375 378 378 392 407 413 424 430 434 439 450 461 462 472 477 476 479 479 471 469 467 456 448 443 438 442 440 435 435 434 438 436 430 429 425 425 421 425 421 416 408 408 412 411 412 406 412 420 422 420 419 415 416 421 426 421 420 425 423 419 426 427 415 413 410 410 403 399 405 413 413 416 413 413 408 403 396 399 393 393 393 401 396 384 379 381 376 377 382 386 376 369 366 359 351 348 348 349 344 343 347 351 348 351 355 362 370 371 372 373 377 384 390 395 405 406 413 413 409 402 391 386 373 359 352 353 357 363 361 368 376 381 380 383 380 375 377 377 377 382 393 403 407 404 407 408 408 399 390 379 369 360 351 349 349 347 348 348 342 348 353 353 356 353 347 352 348 341 344 342 343 336 338 341 339 340 334 334 330 329 336 331 331 326 323 309 
375 378 373 372 372 374 369 368 366 365 369 368 369 375 378 381 384 389 397 414 426 434 434 439 455 463 466 475 477 482 476 474 468 468 465 460 451 442 443 440 443 440 440 437 439 438 431 425 419 416 418 419 419 409 413 411 412 408 410 404 406 408 407 411 410 410 413 418 421 416 417 414 416 422 425 419 414 407 409 410 404 403 404 410 412 409 410 408 403 396 396 393 395 389 391 393 393 383 382 377 377 380 379 379 371 368 364 357 352 341 346 348 351 351 350 349 354 361 364 370 371 374 375 378 384 384 393 399 404 403 410 412 411 407 406 392 384 366 362 356 355 366 366 368 369 377 374 375 366 366 370 372 374 389 397 411 410 411 406 402 395 393 385 377 364 354 346 343 341 339 341 340 341 339 343 346 353 352 348 348 341 339 340 340 335 336 331 336 337 336 334 331 334 334 335 336 334 329 323 310 
372 376 372 370 367 366 366 365 366 369 370 378 384 384 388 392 395 390 391 405 422 434 431 444 461 466 463 471 474 478 473 468 465 462 462 456 450 444 441 443 441 434 434 434 431 432 425 419 417 411 411 414 419 411 408 409 410 414 416 414 406 406 403 401 404 407 410 414 414 411 407 412 416 419 419 418 413 410 409 400 405 406 409 408 409 408 404 404 396 396 391 385 391 392 392 391 387 381 377 372 371 373 376 380 374 371 363 355 352 341 350 346 342 345 350 354 354 364 368 371 377 375 378 377 379 385 392 403 403 405 409 414 412 409 407 401 387 373 359 355 352 360 364 364 361 368 372 365 364 364 365 372 380 392 403 410 414 404 400 397 391 383 382 367 354 347 342 338 341 339 338 342 339 339 338 339 344 343 345 339 342 342 343 344 337 332 337 333 332 333 337 335 339 341 346 338 334 332 327 314 
373 372 367 365 366 367 367 369 368 366 374 389 393 395 403 398 395 392 400 400 414 424 430 447 457 457 461 466 466 462 462 460 459 458 451 450 451 449 445 440 431 429 431 429 429 424 419 418 411 410 408 407 405 411 405 411 416 415 414 409 405 408 406 402 399 409 416 417 416 407 404 408 415 411 419 413 412 409 401 403 404 410 413 415 407 399 400 392 390 389 387 381 387 387 387 385 379 373 371 370 372 375 380 376 372 370 368 356 352 350 349 347 345 348 349 357 358 364 368 377 377 375 378 380 383 389 402 408 404 406 409 414 410 410 407 400 386 366 358 354 348 350 363 365 367 370 359 360 362 364 369 371 386 392 405 413 411 406 399 388 382 369 360 354 345 336 331 332 333 336 343 336 332 336 337 338 341 341 343 340 343 346 345 342 338 335 335 336 333 334 332 332 339 343 345 340 336 324 324 313 
369 372 367 363 368 368 373 374 374 375 381 390 398 402 404 405 402 399 403 397 405 412 428 437 453 453 454 454 454 456 452 448 449 446 449 445 441 441 436 431 430 426 429 429 425 421 421 422 418 411 407 402 406 403 401 407 414 414 418 412 406 406 405 397 401 399 408 415 410 407 405 404 407 408 410 412 410 404 398 395 408 406 413 407 403 399 389 385 387 386 388 388 385 386 380 379 381 372 368 374 375 383 382 377 370 374 368 365 362 355 346 341 343 345 347 352 359 367 367 372 381 379 378 380 392 401 405 406 410 410 408 411 415 409 410 396 387 373 365 358 350 346 357 361 365 362 354 356 361 361 366 369 388 394 400 403 399 392 382 376 364 352 348 339 337 337 331 324 328 330 337 333 332 332 332 334 337 341 336 340 338 338 340 338 331 335 332 335 335 333 336 336 338 342 346 342 333 326 324 316 
371 371 366 365 367 370 376 377 378 379 384 397 403 407 407 409 407 402 406 401 403 406 416 428 441 449 448 446 444 440 439 441 439 437 437 434 430 428 428 430 432 427 425 429 430 427 426 420 419 418 405 395 393 395 400 407 415 409 417 414 412 407 401 401 399 402 404 406 404 405 399 403 407 412 414 411 409 403 397 399 404 409 409 408 409 404 390 387 386 381 382 385 386 385 379 377 377 376 375 378 376 382 386 378 372 368 363 353 359 356 345 343 346 345 353 360 362 364 371 381 383 385 390 396 405 406 405 409 408 412 412 408 408 401 401 400 394 388 379 366 359 351 349 355 355 351 345 347 357 362 370 379 391 391 399 398 388 382 371 364 347 344 343 335 326 321 -9999 319 317 325 328 332 332 335 335 333 334 332 334 338 338 335 337 336 334 331 331 330 332 335 340 342 343 342 344 339 335 330 327 311 
368 365 369 367 369 372 376 380 379 386 396 406 409 415 416 416 414 414 418 410 405 404 400 415 425 434 434 429 429 424 427 425 425 423 431 421 419 421 418 413 421 422 420 420 423 429 431 425 417 413 409 402 397 396 399 400 405 406 413 413 405 403 395 398 398 396 398 402 402 399 393 402 404 404 409 409 408 403 393 397 402 406 408 403 402 395 390 388 379 381 382 381 384 381 381 376 379 382 378 375 375 377 375 374 370 362 355 352 355 347 346 349 351 361 361 367 372 372 373 375 381 391 395 402 404 406 409 414 411 405 412 404 403 394 396 394 398 395 380 375 362 353 343 351 347 340 348 354 362 369 375 385 388 386 391 382 379 369 355 344 344 338 335 327 318 317 -9999 -9999 321 320 320 327 329 331 328 331 327 328 333 334 330 331 333 331 332 330 329 335 331 332 339 345 348 350 343 332 331 330 324 312 
365 360 359 364 372 377 381 383 385 389 400 403 409 416 423 420 418 415 416 420 409 402 398 407 411 416 415 413 413 417 417 416 419 420 414 411 409 411 406 410 414 415 415 414 412 418 420 423 419 414 409 401 395 389 397 405 404 408 407 407 408 403 407 401 395 395 394 393 399 397 398 400 397 404 407 411 414 400 391 398 401 402 407 407 398 396 396 390 382 377 378 384 389 387 384 377 376 377 370 367 369 373 372 374 369 357 348 346 347 345 349 355 363 370 371 377 381 382 379 384 386 391 393 399 398 407 409 412 412 410 414 410 403 400 396 398 402 397 387 376 368 355 344 342 347 347 347 360 368 374 381 382 383 378 378 375 364 352 346 337 332 324 323 317 320 315 316 320 322 321 322 320 323 325 330 329 331 332 330 331 330 326 326 333 332 332 331 332 334 337 336 337 349 349 342 336 332 329 321 309 
359 356 358 364 369 379 383 383 385 389 394 400 411 414 416 420 418 422 425 421 416 405 406 404 407 413 410 404 403 400 407 407 409 412 409 407 404 403 403 408 409 416 418 409 409 410 414 415 418 413 412 406 398 397 398 406 406 413 410 407 408 412 408 400 394 394 400 398 398 398 398 398 393 403 404 410 405 398 393 394 404 401 406 402 394 400 395 394 386 375 377 379 381 387 377 370 375 371 369 363 356 366 363 365 363 357 353 346 349 354 361 366 377 380 383 384 384 383 389 387 384 388 390 396 401 405 415 413 410 403 405 402 399 399 402 400 397 394 387 377 364 355 350 351 344 347 351 364 370 379 377 377 374 366 364 352 343 339 -9999 325 317 316 320 327 324 325 327 324 324 322 323 321 321 327 333 333 332 333 334 334 334 329 328 328 328 330 328 331 339 339 337 337 340 344 340 334 331 328 322 309 
356 354 355 360 367 381 385 382 384 391 396 397 409 415 420 419 421 425 425 423 416 413 414 409 410 405 403 395 393 394 394 393 396 399 401 400 399 405 409 412 418 416 414 413 410 410 404 407 417 416 411 406 402 394 399 407 405 404 409 412 417 415 410 397 395 394 392 397 397 397 393 396 392 395 392 399 401 398 396 398 397 396 398 407 404 401 402 395 378 374 370 372 374 375 373 374 373 377 370 364 365 361 362 358 361 356 351 350 350 360 368 369 374 383 384 385 389 389 392 390 384 390 396 405 405 402 404 405 401 401 400 395 397 398 399 396 396 386 389 378 371 361 360 359 353 349 361 365 369 366 367 363 361 350 344 -9999 326 323 320 318 323 323 327 328 325 329 323 321 324 329 328 326 326 324 328 330 328 333 334 334 333 333 328 324 325 326 331 333 336 334 335 334 337 335 337 335 331 327 321 309 
352 357 357 361 369 378 382 386 389 394 400 409 414 425 428 430 428 428 425 425 423 416 414 415 405 404 397 395 389 394 395 400 400 397 397 396 397 408 414 415 413 419 412 410 413 413 402 407 411 413 408 409 402 402 398 402 402 407 407 410 412 413 408 400 389 390 391 392 396 396 396 391 386 387 391 396 399 397 393 395 392 392 397 397 401 404 398 392 376 372 371 372 370 372 375 378 376 373 370 364 365 365 366 363 358 355 350 354 356 364 371 374 381 385 385 386 389 396 394 395 393 397 402 411 404 397 390 389 388 387 387 387 388 390 392 391 387 386 387 384 380 373 371 378 372 359 357 361 367 361 350 345 339 335 326 319 316 311 313 317 319 325 330 331 330 329 327 330 331 333 337 -9999 326 329 327 324 327 331 328 329 326 324 324 325 328 329 329 334 336 335 332 332 330 333 334 331 327 329 322 313 
353 355 359 363 370 380 383 386 393 402 406 419 425 425 427 433 432 426 426 423 423 421 417 413 410 406 396 392 392 397 394 398 396 396 395 394 403 411 414 415 414 410 402 401 405 408 406 406 408 414 412 415 407 407 401 403 400 406 402 409 411 412 410 400 394 393 393 388 393 396 395 395 384 387 391 395 394 394 391 394 392 391 390 393 399 400 392 394 370 368 364 367 371 374 378 377 373 370 367 369 368 368 368 363 357 359 351 351 353 362 366 375 378 383 387 385 389 396 395 403 403 410 412 408 401 388 388 382 380 376 382 376 380 387 389 390 386 387 396 390 392 379 388 390 388 370 364 357 354 345 343 336 328 -9999 -9999 318 309 314 322 325 327 334 334 333 331 336 338 338 337 341 342 333 -9999 327 323 320 320 324 325 321 321 320 320 323 324 328 331 334 333 332 332 337 335 335 333 330 325 325 323 314 
357 359 364 370 373 383 386 387 396 405 415 422 430 434 436 436 439 431 426 426 423 421 409 410 405 401 397 394 388 390 392 395 394 395 397 405 409 413 414 408 404 403 402 399 398 397 401 406 408 412 412 411 406 402 401 404 398 399 400 405 410 412 409 401 396 396 397 393 389 390 396 396 390 388 390 390 391 392 391 393 394 395 392 396 399 395 392 390 378 372 366 368 369 368 372 369 373 373 371 371 367 363 370 369 362 363 356 348 350 357 357 368 379 383 378 384 394 401 399 403 408 415 413 404 393 381 377 374 371 368 369 372 379 389 388 387 393 395 394 391 396 397 398 394 392 382 365 353 345 -9999 -9999 -9999 317 314 311 309 311 309 318 329 332 337 339 340 337 341 341 343 344 343 341 336 331 319 323 320 319 320 319 320 317 318 319 323 321 327 325 328 331 329 334 335 341 338 334 331 325 334 328 318 
358 360 367 373 379 382 389 388 397 404 418 430 439 436 437 439 444 438 433 425 425 414 407 405 402 399 394 391 388 389 395 391 396 398 401 415 414 418 411 414 404 403 395 401 401 400 399 403 402 406 404 408 401 398 400 394 394 397 399 405 411 409 407 407 402 406 399 396 390 385 383 386 381 380 378 381 380 382 383 392 395 400 393 393 391 388 389 387 379 365 365 359 361 360 365 364 361 361 364 361 358 358 363 366 369 366 363 357 357 358 364 370 376 380 381 382 388 396 398 409 412 420 413 399 385 374 371 371 371 368 365 372 384 391 391 396 399 403 394 391 389 388 389 379 382 375 364 351 340 333 327 323 314 309 313 314 312 313 316 328 335 342 337 340 337 342 343 339 335 338 338 337 324 -9999 322 317 319 318 318 317 314 313 317 317 324 324 327 327 327 329 337 335 340 338 340 339 336 335 330 315 
366 368 371 378 380 385 387 391 400 413 420 430 437 436 438 441 443 438 435 421 419 415 408 405 403 406 400 402 398 402 399 397 402 401 412 415 416 414 414 413 410 408 403 402 409 401 394 392 400 404 406 402 398 394 390 395 394 397 400 401 407 406 401 405 408 409 402 398 385 380 371 373 370 372 374 377 376 376 379 386 391 390 389 389 385 382 391 385 371 365 361 357 357 353 350 352 354 353 352 352 353 350 352 360 361 365 361 363 360 358 368 371 380 381 377 380 383 393 393 401 404 399 397 390 381 374 376 371 370 368 368 375 383 392 400 402 409 409 402 390 386 382 373 370 367 362 362 349 339 333 317 308 307 306 313 312 315 312 313 322 333 334 330 332 335 341 339 335 333 335 333 329 324 318 -9999 320 316 315 312 314 310 310 312 314 321 322 326 324 325 331 336 337 339 344 343 339 340 337 332 321 
369 373 374 380 385 387 389 400 407 414 424 431 437 444 449 447 445 440 438 429 419 418 412 402 406 406 400 406 405 408 407 401 410 409 420 424 421 419 415 413 412 413 407 406 407 402 399 396 397 395 393 398 393 390 395 393 393 399 393 395 398 400 399 397 409 408 413 402 389 380 373 374 377 374 374 377 374 376 374 382 384 385 385 380 376 377 382 376 366 367 351 350 350 348 343 343 346 343 343 345 341 346 351 360 364 367 366 367 367 370 375 373 380 377 378 386 386 390 393 395 389 385 388 385 379 370 367 370 367 361 369 376 385 395 401 406 401 401 397 382 374 372 366 358 352 348 347 342 335 326 309 304 305 312 318 317 315 315 319 321 323 329 326 328 331 332 337 327 328 329 327 324 324 325 325 322 316 318 315 311 308 308 311 320 322 325 329 329 328 332 339 342 346 344 351 350 344 343 333 320 
377 378 382 386 391 394 396 403 411 415 427 433 441 447 448 445 445 440 437 429 421 417 414 407 414 410 407 407 402 408 408 413 422 426 422 423 422 424 421 414 410 413 407 406 408 399 397 397 395 391 400 398 391 395 390 388 389 387 391 393 396 394 398 399 407 412 404 403 389 381 381 374 372 372 370 374 374 377 374 377 377 373 365 363 363 369 367 367 360 359 352 349 342 339 346 339 341 345 337 340 341 340 348 356 360 360 356 355 366 375 372 378 380 379 383 386 388 399 397 391 383 381 378 375 368 365 363 360 360 365 369 380 390 398 408 408 407 400 391 371 361 359 357 351 345 340 337 334 325 323 312 306 306 314 320 319 323 321 326 322 324 324 322 323 319 323 328 330 328 330 325 322 322 325 327 326 317 316 311 302 304 305 311 316 323 327 331 332 331 337 346 350 351 352 358 351 349 349 336 324 
381 387 394 397 397 395 401 409 416 424 431 435 443 449 452 454 448 442 433 425 422 420 413 417 414 412 410 403 406 404 408 416 423 423 418 417 419 423 421 418 415 412 409 403 407 397 397 392 394 395 400 401 397 392 385 383 383 390 388 391 392 391 394 395 399 399 398 394 387 382 379 375 375 372 374 373 374 374 367 367 372 364 364 363 361 367 364 356 354 352 358 351 346 344 340 331 336 334 334 335 338 345 344 350 354 356 348 349 356 364 368 375 378 386 389 391 404 398 392 386 384 375 369 367 364 360 358 358 361 369 370 384 392 402 405 411 404 400 387 370 362 360 345 343 336 335 333 324 320 317 310 302 303 305 313 322 324 327 325 326 325 320 317 312 316 315 322 324 327 329 323 320 320 318 321 321 320 315 310 307 308 313 317 316 321 334 335 334 343 346 351 356 355 355 352 350 354 346 342 328 
386 389 399 403 401 397 404 414 420 428 432 437 447 452 457 457 450 440 425 423 424 421 421 419 416 412 405 406 403 408 416 419 424 423 420 414 416 417 421 409 409 407 404 404 401 397 390 382 385 392 399 405 402 392 387 384 389 393 398 399 391 390 391 392 392 391 388 392 384 383 380 374 377 372 372 370 368 367 366 366 362 367 368 364 364 358 359 350 347 347 352 346 343 339 336 331 330 329 337 337 337 339 338 340 348 345 350 351 357 368 362 375 380 389 398 400 398 394 390 381 372 363 359 359 358 354 352 361 360 365 369 380 394 403 411 402 398 389 382 373 365 348 349 345 336 331 328 320 311 313 308 302 305 307 316 321 324 329 325 328 325 324 316 314 315 317 317 319 328 328 327 324 324 325 317 319 315 315 310 308 312 318 320 324 329 334 333 337 343 343 352 357 355 362 359 356 354 350 341 330 
392 396 404 404 404 403 409 413 423 426 431 437 446 453 450 454 449 440 424 419 416 420 418 415 414 403 405 405 406 410 414 417 418 416 420 416 413 417 414 412 403 406 404 402 400 389 382 382 385 389 399 405 399 393 383 385 389 392 393 392 391 393 389 389 386 383 386 383 381 382 376 373 371 375 373 371 367 366 367 360 362 365 365 362 362 357 359 352 352 355 347 344 339 335 331 332 332 336 339 338 336 336 335 345 348 349 352 359 370 374 378 383 388 397 399 399 397 388 385 380 368 360 360 360 357 359 354 356 348 359 371 380 394 406 414 407 400 384 376 367 359 356 351 349 338 329 315 315 312 310 305 297 298 305 306 317 322 325 327 326 324 320 319 314 311 319 318 322 324 330 326 332 327 328 327 320 319 319 313 312 318 317 322 324 329 334 334 333 340 340 349 356 355 354 357 353 354 354 346 334 
398 401 406 407 408 406 410 415 418 424 428 435 443 454 450 449 450 436 423 419 419 417 412 413 408 410 407 413 412 415 424 416 414 412 409 412 411 410 403 407 407 407 400 392 385 382 382 382 383 389 397 406 399 392 385 384 382 390 392 395 394 386 388 386 382 375 380 380 375 371 373 373 377 374 370 371 371 371 364 361 359 357 358 362 363 363 360 360 352 350 346 343 335 333 333 333 338 336 339 343 337 336 338 342 347 355 359 367 374 382 388 390 394 399 399 399 398 389 380 374 362 358 356 362 363 354 350 343 349 358 367 385 398 408 404 398 387 380 369 361 355 352 347 343 336 321 311 311 313 308 306 302 299 302 306 314 317 321 323 323 317 314 310 311 310 313 318 317 321 324 328 332 328 326 326 324 317 312 313 312 317 319 321 321 327 335 335 337 339 338 346 349 351 352 356 355 357 355 350 341 
406 411 414 417 412 409 415 417 416 414 422 429 442 449 448 446 441 429 420 417 417 421 410 412 414 417 424 419 422 430 429 421 411 413 410 410 413 411 404 404 403 404 393 381 374 379 381 377 380 384 398 402 399 393 389 384 387 387 390 387 391 392 388 383 377 377 380 380 369 371 373 370 367 366 371 377 378 375 370 359 361 357 356 357 362 361 357 357 354 346 344 344 338 335 339 342 341 344 342 341 334 330 334 342 352 359 363 375 378 384 396 400 405 403 404 400 400 388 378 377 368 357 361 359 358 354 349 346 353 363 376 386 398 400 402 391 382 374 368 359 352 350 344 341 320 313 312 311 310 304 297 301 305 302 308 305 309 312 319 315 313 312 308 313 314 312 321 320 323 321 326 326 328 327 324 323 320 315 314 312 318 322 318 322 329 334 338 336 339 336 338 344 349 354 365 361 362 357 352 342 
411 417 421 426 423 415 419 418 416 418 421 430 437 435 434 441 433 426 421 421 421 423 414 415 417 423 424 431 429 430 430 423 416 418 420 416 413 409 401 397 394 388 382 375 378 378 380 379 382 382 394 398 402 395 384 383 383 377 378 386 386 384 380 378 378 380 381 379 371 370 371 372 368 369 374 374 377 376 373 362 362 356 352 355 360 360 359 357 355 350 341 340 335 336 339 343 349 349 345 339 339 333 336 346 351 358 368 377 381 388 389 398 408 410 404 401 397 389 383 374 372 365 357 360 356 354 350 347 353 362 380 387 396 393 390 378 370 371 367 358 351 345 340 332 326 319 309 309 307 303 301 300 301 303 306 303 305 303 304 310 309 306 313 317 321 318 316 315 325 324 325 324 325 328 326 322 322 313 310 313 317 318 318 322 328 330 328 333 333 338 344 348 358 362 374 371 368 365 356 343 
412 419 423 427 428 420 425 427 419 419 423 429 436 433 431 432 430 424 421 424 424 422 419 415 422 420 426 423 427 427 423 422 419 423 418 416 418 407 402 394 390 384 376 380 381 382 378 380 378 377 385 392 397 393 393 387 381 378 379 375 374 373 374 374 380 382 373 373 371 370 375 372 366 368 364 370 375 374 369 359 352 351 351 350 366 365 359 360 362 355 349 340 332 332 339 349 352 351 347 340 342 340 346 350 356 367 377 385 384 391 400 404 407 409 406 400 394 385 384 380 374 368 361 358 358 359 349 348 358 364 377 382 380 381 373 366 365 359 359 352 344 334 328 326 319 312 309 306 305 304 302 305 302 301 304 301 302 303 305 307 309 308 310 311 314 315 319 319 326 323 321 324 323 326 329 326 324 315 315 318 320 323 325 324 326 327 330 335 336 344 342 352 363 371 388 386 377 375 361 353 
419 422 424 429 429 425 428 430 422 422 426 431 435 432 430 429 429 424 423 424 420 426 421 412 416 419 419 423 417 429 425 420 421 418 418 415 409 400 396 391 391 389 379 383 386 387 382 379 372 376 368 383 392 395 393 391 383 376 371 370 366 362 369 375 375 374 371 367 366 367 364 362 359 360 360 368 371 372 367 354 351 348 353 354 359 363 364 365 364 357 351 342 340 336 341 351 350 345 343 339 335 338 349 358 367 377 391 396 393 397 403 406 406 405 402 397 404 401 391 380 373 361 356 357 356 355 350 349 352 357 374 373 374 366 364 355 357 351 353 347 332 324 321 317 313 310 307 311 305 309 306 305 303 304 299 301 305 299 304 300 301 305 307 310 315 320 319 320 318 317 322 327 330 331 327 329 324 -9999 323 321 325 323 325 323 325 324 330 335 340 342 347 355 366 376 388 395 390 377 369 359 
424 425 424 423 418 419 422 428 428 429 429 428 428 429 429 431 430 425 429 422 423 424 425 426 418 421 421 421 422 417 418 420 420 421 415 403 396 396 389 383 385 382 379 379 385 389 385 385 374 378 374 379 380 385 390 385 383 378 371 371 365 365 369 372 372 367 365 364 365 370 368 369 360 356 360 365 368 371 367 357 351 354 358 360 360 364 372 368 370 364 357 344 343 344 346 350 341 344 345 342 341 351 358 371 384 391 400 398 404 405 412 411 413 416 415 413 410 401 390 382 374 362 359 358 358 354 354 350 348 354 353 363 356 354 349 345 340 347 337 321 318 318 312 316 318 316 315 315 316 312 315 313 311 303 299 299 296 303 302 301 304 308 314 318 319 317 319 317 316 319 324 331 333 329 325 323 320 -9999 326 324 326 326 326 330 326 323 332 337 336 341 351 357 370 377 393 396 391 388 376 368 
426 424 419 419 417 421 425 429 430 437 436 433 436 435 436 438 435 429 431 425 427 427 422 422 424 419 413 418 419 420 419 414 413 409 407 401 396 393 386 384 379 378 378 381 385 385 380 376 380 374 368 373 374 376 382 388 379 374 363 364 363 361 362 365 362 366 362 360 362 367 370 364 361 359 366 370 371 373 367 365 356 360 362 367 370 371 376 374 366 362 356 354 347 348 345 344 339 339 339 348 351 360 370 384 397 409 405 413 412 418 418 416 423 423 431 424 421 411 393 382 371 361 353 351 351 361 355 345 341 341 346 357 351 344 337 338 336 337 326 315 315 313 315 316 319 315 315 320 320 323 319 316 314 308 303 299 297 296 300 301 302 310 316 318 317 318 316 315 315 323 323 332 327 326 324 322 320 320 319 -9999 320 320 324 328 321 323 326 330 335 346 349 355 366 379 395 404 400 391 389 375 
427 428 425 420 416 422 427 433 437 441 435 437 438 444 444 443 443 441 433 425 425 430 433 430 422 413 414 415 417 421 420 413 407 406 405 402 390 387 382 382 382 379 379 379 381 381 376 375 377 376 369 369 368 375 374 372 374 372 366 363 359 364 361 357 368 367 365 367 364 369 364 367 365 367 371 377 372 368 368 365 357 360 362 364 364 366 366 366 363 357 360 353 347 345 344 341 334 338 341 352 361 374 390 399 410 411 414 413 414 417 411 414 430 433 431 430 420 410 390 382 367 360 349 348 347 354 351 343 333 337 340 340 339 334 332 335 329 326 318 316 314 307 312 315 318 321 321 328 321 324 320 319 316 309 308 299 299 298 298 306 305 314 316 315 318 319 316 314 315 318 320 325 325 321 319 320 315 312 316 318 -9999 319 322 319 322 323 327 331 339 342 346 361 374 382 401 408 403 396 396 388 
429 426 427 423 425 428 427 430 435 438 433 436 441 447 449 447 443 440 430 431 431 432 431 432 422 415 413 417 416 419 417 412 404 404 405 404 396 390 382 379 384 381 380 381 385 385 386 380 382 373 371 367 371 368 374 366 364 362 359 360 357 355 353 358 363 368 366 370 374 371 369 369 367 371 378 376 368 369 364 362 358 361 359 362 363 366 365 363 365 360 355 353 354 348 337 341 335 344 355 362 376 387 401 411 417 417 417 419 411 410 411 416 428 434 442 429 413 399 385 378 371 356 344 337 343 341 347 342 336 335 336 328 330 326 323 324 316 317 314 312 304 307 307 317 320 324 319 325 319 324 323 323 322 321 314 302 303 301 303 310 315 313 317 315 317 318 312 313 316 314 316 315 315 318 315 314 309 309 310 315 319 319 320 313 323 325 328 336 344 348 351 362 379 391 400 407 402 405 402 394 
426 424 427 426 426 427 427 430 432 435 439 440 437 440 443 443 438 436 429 426 431 433 427 425 420 414 416 417 417 413 407 400 401 402 404 401 393 387 380 382 382 385 385 386 384 390 390 394 389 378 372 365 360 360 361 358 356 355 361 360 354 354 348 352 359 365 368 372 377 379 372 364 368 373 374 370 372 372 367 368 363 360 360 364 367 364 361 360 354 354 354 357 353 343 335 339 344 348 359 372 386 397 420 427 425 425 417 417 415 409 410 422 434 441 431 426 410 396 387 376 367 356 348 340 338 337 342 340 334 330 326 318 319 318 315 315 313 310 308 306 303 309 314 321 325 323 320 320 320 321 322 323 325 318 307 304 307 308 312 322 322 321 319 315 311 313 312 312 314 312 308 308 314 318 312 314 312 308 307 311 315 312 315 318 322 328 336 340 343 348 356 364 385 391 393 398 400 407 408 395 
426 428 429 427 431 430 433 432 436 436 440 439 437 441 438 437 436 433 427 428 431 429 430 425 417 416 421 418 413 410 405 399 400 401 401 396 390 386 385 388 385 384 389 391 395 398 399 397 392 380 374 361 359 355 352 357 351 354 353 360 363 362 360 356 363 369 369 369 379 380 375 361 368 361 365 370 372 374 374 367 365 360 363 372 372 364 358 351 351 355 356 359 348 344 339 342 343 348 350 371 384 399 417 421 419 422 413 413 413 411 417 431 439 434 429 413 402 388 381 367 358 355 348 348 339 336 334 333 325 319 316 318 314 312 312 309 306 308 307 306 305 314 315 326 335 330 328 325 322 325 326 328 332 328 322 316 316 318 321 325 325 326 318 314 313 314 314 319 313 314 309 308 311 316 321 314 310 314 311 308 314 317 316 321 325 327 333 341 344 349 356 363 379 386 395 404 403 411 413 403 
427 429 427 431 434 435 435 431 436 437 440 439 438 440 435 435 427 425 427 428 427 432 426 422 420 417 419 417 413 407 405 405 399 400 399 394 391 393 388 391 392 400 396 399 402 403 397 392 391 384 372 364 364 359 354 355 361 360 359 366 365 365 366 369 368 366 366 375 379 373 365 359 357 356 359 360 372 373 373 370 366 367 363 369 370 362 354 353 353 353 353 353 347 348 344 343 350 355 360 376 384 395 402 406 410 409 404 411 415 420 424 436 440 435 425 410 398 387 381 371 365 359 353 350 345 334 325 322 320 315 316 323 331 320 312 314 307 312 312 313 321 318 330 333 337 332 323 324 332 329 334 339 334 334 333 328 326 324 326 328 330 322 318 315 313 320 323 320 320 315 311 308 307 310 309 312 311 310 306 313 312 314 319 322 329 331 336 341 345 349 351 361 371 382 393 404 411 410 409 402 
427 428 430 433 437 436 437 432 436 440 439 436 434 438 430 427 427 430 427 424 427 435 429 426 421 425 421 415 411 411 403 405 400 398 393 392 394 393 391 391 397 400 398 399 395 390 387 384 385 380 376 374 366 359 353 354 360 359 361 366 365 364 371 368 366 364 362 368 368 363 358 360 355 353 354 358 366 369 370 369 367 367 368 365 363 363 352 352 354 352 357 356 352 357 354 358 361 374 379 379 384 389 398 399 405 408 405 411 418 426 436 439 433 425 414 405 395 385 380 374 367 363 361 356 341 333 326 324 323 322 327 327 333 327 318 317 319 317 317 318 319 328 335 334 333 326 322 326 329 331 332 339 337 340 338 332 332 328 321 324 325 321 313 317 318 319 319 320 323 317 313 312 310 309 310 308 308 305 304 310 312 324 323 323 330 336 337 339 343 344 354 359 365 377 388 402 409 402 400 400 
428 429 428 433 437 437 433 432 439 433 432 431 430 430 425 422 424 424 421 424 435 437 435 429 425 424 420 418 410 403 402 400 399 399 401 398 403 402 394 392 397 399 393 393 391 389 384 374 376 384 378 375 363 363 356 360 362 362 361 373 371 372 373 367 358 355 361 365 361 362 364 363 355 354 358 362 367 365 369 373 369 369 366 368 364 357 354 355 354 356 349 349 352 356 361 365 367 380 384 384 389 392 392 392 393 397 402 411 422 435 438 433 418 412 404 397 401 387 377 366 362 359 353 352 338 330 328 330 322 326 330 333 335 334 326 321 322 320 323 323 319 328 343 343 333 324 318 324 326 328 330 337 340 341 338 335 335 335 333 325 324 320 318 319 318 318 320 317 313 313 312 306 307 306 303 302 303 297 297 312 310 319 320 328 335 338 341 340 341 351 349 358 364 377 389 395 402 395 393 396 
424 426 430 432 434 431 433 429 434 431 429 426 424 424 418 416 425 423 424 428 433 435 436 431 429 428 425 415 411 409 406 403 398 398 399 401 406 400 395 391 395 397 391 387 388 381 382 374 379 379 377 369 363 361 358 359 358 357 364 371 370 370 369 360 360 360 362 367 368 371 361 357 362 358 359 362 362 367 373 377 376 377 373 370 364 357 352 360 358 357 349 352 360 364 370 376 374 385 382 382 395 392 393 387 391 399 400 414 430 436 435 431 420 410 395 396 389 385 373 365 361 355 352 346 337 328 325 329 331 330 336 337 333 330 328 324 325 320 325 325 324 329 336 338 331 321 319 322 324 327 330 337 338 336 338 341 341 344 342 333 328 324 325 333 324 318 320 314 311 310 312 306 308 300 298 295 293 295 299 308 317 316 325 335 338 337 334 341 343 347 345 350 361 375 384 388 390 385 388 393 
424 425 427 427 429 427 428 428 430 427 424 423 422 417 416 418 419 426 426 431 437 436 432 430 430 431 425 419 418 416 407 404 402 402 408 407 405 401 398 396 399 396 390 391 382 378 375 370 376 376 369 369 365 361 361 359 362 356 356 368 365 369 368 368 368 364 367 369 372 365 359 358 360 360 361 358 361 364 372 374 372 373 379 375 367 364 359 361 365 363 358 361 368 375 384 384 379 385 389 390 395 394 392 394 396 402 409 423 433 440 442 438 421 411 393 387 380 371 370 371 365 362 356 347 335 334 334 334 331 335 333 333 329 333 332 331 328 326 321 321 325 331 334 332 326 327 324 327 331 334 337 340 343 341 340 346 343 347 350 341 335 333 330 329 325 321 319 318 312 309 307 299 303 297 290 293 292 298 298 302 311 317 327 334 333 330 336 341 340 341 344 354 365 371 381 389 385 384 386 389 
421 421 420 424 427 422 427 431 433 423 422 418 420 417 416 417 419 423 425 434 436 434 432 430 432 429 428 426 422 420 417 414 411 410 408 412 412 412 404 402 395 391 388 384 377 377 373 372 373 370 371 365 366 363 360 360 353 355 361 368 372 368 365 369 365 366 370 370 369 363 363 364 366 361 361 357 360 362 372 375 375 371 375 375 364 362 361 364 366 369 369 369 379 384 390 392 389 387 391 388 398 398 402 403 402 406 414 425 435 445 444 439 427 411 398 382 369 365 365 364 362 359 351 340 333 333 332 335 332 336 334 332 332 338 336 332 331 326 325 322 321 327 332 332 331 330 331 334 337 339 341 346 340 347 345 347 351 352 350 345 341 340 335 331 321 316 316 317 314 306 305 301 298 292 291 288 290 298 299 301 311 313 320 326 332 333 330 338 339 340 348 355 363 374 378 383 382 383 381 385 
417 417 414 422 420 422 428 429 424 421 417 419 419 418 418 418 416 421 421 425 425 424 425 427 428 427 429 426 427 424 429 421 419 418 417 413 419 413 406 399 395 392 378 377 376 373 373 369 365 369 367 363 365 361 354 352 356 366 370 375 373 369 364 366 363 366 368 370 372 369 372 372 366 366 367 364 366 368 372 375 378 369 365 361 362 357 363 357 361 371 373 382 385 391 395 396 391 394 397 394 396 403 405 407 409 418 426 437 446 443 444 440 426 403 392 375 367 365 359 356 355 358 351 343 346 347 345 345 341 339 338 344 344 341 338 338 333 326 322 323 319 326 331 330 333 329 330 331 333 338 345 350 352 359 357 353 356 354 351 342 339 334 326 323 318 316 317 313 317 311 305 301 296 294 290 295 294 298 295 306 310 319 321 323 329 332 332 336 343 343 346 354 363 373 380 384 378 384 378 380 
418 414 416 420 417 422 422 418 421 421 417 419 419 416 416 420 420 414 421 420 421 424 423 425 430 429 428 432 434 434 426 432 425 424 419 415 411 404 399 395 384 376 368 371 374 373 370 366 364 366 363 364 367 358 355 359 365 372 373 372 371 370 366 365 366 371 370 374 374 368 371 367 371 367 365 371 368 368 372 379 378 371 364 359 358 361 357 359 366 373 378 388 395 399 398 405 410 403 407 409 401 407 416 412 420 427 436 445 443 445 442 438 417 398 380 371 367 359 353 353 355 355 351 349 354 357 357 351 348 346 348 348 341 334 338 334 333 329 324 323 326 330 335 337 335 334 333 332 333 341 346 351 361 366 368 362 363 354 343 339 332 328 322 321 322 317 313 316 315 305 305 301 296 292 291 289 290 293 298 308 310 319 322 325 326 328 332 334 340 343 346 354 360 368 372 381 381 383 374 377 
413 409 416 415 418 415 416 418 418 418 418 420 418 421 420 423 420 423 427 424 425 424 426 426 429 429 429 430 435 439 433 433 428 426 421 419 413 403 398 386 378 373 370 366 363 363 363 359 357 355 356 361 359 360 361 363 374 374 377 378 372 368 367 363 372 365 374 374 373 368 370 370 367 366 362 370 370 370 382 381 377 368 357 358 356 361 358 366 366 374 385 393 399 399 398 411 422 420 413 412 410 411 417 419 429 436 442 446 447 439 434 424 405 392 382 375 370 363 357 355 357 354 357 358 356 358 359 353 352 350 342 340 336 339 343 339 336 329 333 330 338 341 344 336 338 337 334 337 340 342 346 359 366 374 376 374 365 348 344 338 329 325 325 324 321 321 313 308 308 306 298 292 289 296 294 291 289 291 297 307 312 320 321 319 326 326 327 330 334 342 347 354 356 367 377 379 379 376 374 380 
410 407 411 411 414 414 420 418 414 419 423 426 427 423 425 422 426 430 426 427 426 424 424 431 430 430 431 431 437 438 434 426 426 418 417 413 405 391 384 378 370 363 359 365 361 359 360 359 358 359 360 358 356 359 364 368 370 374 378 374 367 366 369 369 366 370 372 376 377 368 366 359 358 362 360 362 365 372 374 364 357 355 356 357 361 362 361 365 367 384 385 391 404 413 423 427 430 427 421 415 412 415 420 425 438 444 447 446 441 436 427 413 397 390 382 374 376 369 365 364 361 364 372 371 369 363 361 351 349 346 341 337 338 341 345 346 340 338 336 339 343 350 349 344 339 337 333 340 341 342 355 358 366 376 380 379 371 352 343 327 326 326 324 329 324 325 315 305 300 300 296 288 291 295 294 290 290 297 297 303 313 315 319 317 320 316 321 328 334 338 347 349 354 363 371 378 375 374 372 379 
410 407 404 407 411 412 411 413 415 420 426 428 430 423 425 427 429 430 426 426 425 429 431 429 426 429 429 429 432 433 428 424 422 417 411 401 394 382 371 365 362 356 359 366 366 363 363 361 367 363 360 357 356 359 363 367 374 375 377 370 366 369 366 367 363 362 367 374 363 361 357 355 355 357 356 356 357 365 365 361 355 357 361 356 363 367 366 374 381 385 390 404 418 426 440 438 436 430 424 416 422 421 428 438 440 444 445 442 433 429 421 410 394 393 386 383 380 376 372 364 364 368 377 381 382 374 362 357 352 352 348 340 342 343 345 340 337 339 339 339 346 353 354 346 348 345 337 338 341 342 352 368 371 374 382 374 359 347 335 334 326 329 325 327 326 318 311 307 299 296 291 289 289 290 288 292 300 301 301 305 311 313 315 316 318 319 323 333 340 342 344 346 354 355 371 375 377 375 372 380 
406 405 401 410 410 410 410 412 414 421 430 426 430 426 425 426 429 429 425 424 425 428 428 429 424 421 420 427 432 428 424 425 420 412 401 392 380 372 364 361 359 357 359 365 364 368 367 371 363 365 366 367 366 365 371 372 374 375 377 370 369 366 369 364 357 359 363 362 355 353 356 354 356 357 350 355 357 361 360 357 354 354 362 368 370 373 374 382 383 385 397 409 422 434 442 446 440 433 429 429 427 431 438 445 446 443 441 435 425 423 412 400 392 391 390 387 379 375 369 368 371 381 387 386 382 378 372 365 360 352 348 347 347 343 338 332 329 338 338 336 339 345 347 355 352 350 346 345 345 355 365 369 378 381 383 366 357 347 339 328 333 330 330 327 324 319 311 310 306 299 291 285 287 288 292 292 300 300 305 311 316 316 315 314 318 321 327 335 343 345 346 348 347 354 368 371 372 374 377 378 
403 403 405 411 410 407 413 414 418 424 425 426 422 420 421 424 423 428 428 427 423 430 430 428 421 419 415 424 424 427 423 427 416 408 391 383 374 366 362 363 360 361 361 363 366 366 373 368 364 371 371 373 369 371 367 370 370 374 372 367 371 372 369 361 354 355 354 355 353 354 355 359 351 352 355 359 361 360 357 354 356 362 373 374 377 379 379 386 384 389 401 410 427 436 445 441 436 430 430 427 428 428 433 437 444 446 436 431 421 415 403 390 390 387 394 389 380 377 375 380 382 387 389 389 382 376 372 367 359 351 344 347 341 338 335 331 329 338 336 337 337 341 345 356 357 352 351 350 351 358 360 365 372 377 377 360 354 340 334 331 332 328 324 319 321 318 314 315 304 300 290 286 290 292 290 290 296 301 307 311 316 317 315 317 312 320 323 334 342 345 350 351 353 355 361 370 371 373 379 383 
406 402 404 409 413 412 415 415 417 422 420 421 420 420 422 420 422 423 426 428 430 428 425 420 418 413 410 414 419 423 427 427 413 403 390 379 375 372 369 369 363 363 365 369 370 368 372 373 370 370 371 371 370 367 366 361 370 369 370 371 370 371 366 356 354 356 349 354 350 354 357 349 349 353 361 366 360 362 361 356 358 362 367 369 385 384 383 385 387 396 406 420 433 441 437 436 434 430 427 425 430 429 432 435 439 440 435 422 415 406 401 394 390 394 395 385 379 375 374 378 379 385 387 393 383 379 367 361 352 343 343 342 339 332 329 328 333 333 343 341 344 338 344 353 353 350 350 351 355 354 356 361 365 368 365 355 345 337 331 327 328 330 326 316 318 316 314 311 305 306 296 288 287 290 286 291 296 297 301 309 313 315 313 312 312 320 328 333 340 342 348 342 345 351 355 365 372 373 377 384 
407 405 407 412 413 414 414 415 413 423 420 421 420 422 424 429 426 423 426 421 424 423 418 412 407 407 409 419 421 423 421 416 407 396 390 387 386 379 374 371 367 369 369 368 366 367 372 369 367 368 371 372 369 364 360 361 365 366 369 364 366 369 361 357 356 354 352 354 355 353 353 353 355 357 362 362 360 364 355 355 358 362 364 370 378 384 388 388 392 404 413 425 431 436 439 434 431 431 430 431 433 431 437 431 436 435 425 412 406 404 398 393 384 390 391 380 378 381 378 376 382 383 379 382 376 372 363 352 347 342 340 339 336 338 336 335 337 340 348 349 345 348 350 350 353 349 346 348 348 352 349 360 355 349 347 345 338 333 327 333 332 320 320 317 321 315 311 314 313 305 299 292 286 285 287 291 299 297 299 302 309 316 317 315 317 320 325 332 334 342 346 349 348 348 351 366 368 370 377 379 
405 406 411 412 413 413 416 414 413 419 419 422 418 417 421 424 422 419 415 421 423 416 412 412 412 409 412 420 426 420 417 408 400 392 392 389 390 386 380 373 366 365 363 367 366 369 373 367 372 364 366 368 361 361 361 362 362 370 369 367 368 366 364 360 357 353 356 353 357 354 356 356 355 359 363 365 361 363 355 360 358 359 365 374 383 391 389 392 399 403 412 413 426 432 429 428 434 432 434 425 422 433 429 429 427 427 425 414 409 398 396 386 384 387 387 381 379 387 379 376 378 378 373 377 375 371 359 350 342 343 339 335 340 340 343 343 344 346 351 354 353 349 348 352 359 353 350 348 345 349 345 343 347 340 342 342 343 339 338 333 330 327 318 316 312 308 313 317 313 306 296 285 279 282 283 288 294 296 301 303 310 310 313 319 324 323 325 326 329 340 345 344 343 337 346 360 369 378 382 378 
398 402 402 406 407 412 411 415 414 415 417 418 418 418 419 418 415 415 410 411 413 408 409 414 413 411 414 418 412 411 412 405 402 397 397 398 397 394 382 376 374 367 365 367 367 372 367 366 365 366 368 366 360 362 356 364 364 369 369 370 375 372 368 354 355 348 352 362 362 364 367 364 367 366 368 365 368 364 359 360 359 363 373 377 384 392 393 395 399 408 414 419 427 426 428 431 433 427 428 431 428 -9999 421 421 419 424 418 414 404 401 396 390 384 382 380 382 379 384 382 377 378 378 383 374 367 361 352 348 343 342 340 338 344 348 349 352 351 353 356 355 355 347 356 359 362 359 359 357 354 348 344 341 338 343 344 343 336 342 339 336 327 322 325 317 317 318 314 314 308 298 291 283 284 284 282 289 293 290 299 303 304 309 317 319 323 323 326 326 336 340 341 346 340 338 347 361 371 386 389 384 
398 400 401 403 406 408 409 410 411 414 409 407 412 416 416 412 413 411 412 413 411 409 411 413 412 412 412 410 403 410 407 405 402 406 403 399 401 395 386 382 378 372 367 372 369 367 367 366 367 368 366 362 369 360 359 360 362 364 367 370 372 369 358 360 354 356 361 368 367 366 364 366 369 370 371 375 371 370 361 360 358 358 371 379 382 393 391 394 406 411 417 420 418 427 424 425 429 425 426 426 420 408 408 406 416 416 415 409 395 394 391 386 381 382 379 380 384 385 381 373 374 378 381 373 364 360 352 347 343 342 344 347 350 353 357 363 361 356 354 354 355 355 360 358 358 362 361 357 351 345 350 347 344 346 345 347 341 340 342 335 333 331 328 324 320 316 320 317 310 306 299 288 282 284 281 289 296 294 299 302 309 310 317 322 322 326 329 328 335 338 342 342 343 337 351 358 374 382 391 382 
391 392 399 399 402 402 404 404 408 413 406 402 405 412 411 406 409 410 409 410 410 410 406 412 413 412 410 412 405 403 408 405 404 404 403 401 401 391 389 380 374 372 364 368 365 360 363 364 367 363 362 363 365 361 358 358 361 366 366 369 372 370 365 361 363 364 363 364 363 363 364 363 372 377 374 376 377 371 369 359 351 360 372 383 389 391 388 401 407 410 409 410 418 423 427 428 425 424 421 414 409 403 400 407 407 410 410 403 399 396 397 385 382 382 384 387 384 385 377 380 375 376 371 368 360 356 355 348 344 344 348 349 354 361 362 359 360 357 352 355 355 357 361 358 357 364 363 352 351 351 349 350 349 347 343 345 343 344 341 334 335 334 333 330 327 323 324 317 310 303 297 281 281 284 281 285 289 291 297 304 311 314 319 321 321 326 326 322 327 334 339 343 335 330 344 356 364 379 385 383 
385 386 391 393 396 398 399 398 400 403 408 409 411 412 411 405 408 409 406 406 411 413 419 422 417 411 410 409 404 405 406 405 402 401 400 398 393 387 380 376 374 366 366 363 360 361 364 357 360 361 363 369 361 359 362 359 360 364 362 367 375 374 371 367 367 365 361 361 364 360 356 365 373 378 379 380 380 377 366 360 359 360 372 386 392 394 393 399 405 405 408 416 421 423 428 423 419 418 409 405 404 395 395 398 406 409 412 408 403 406 391 393 385 381 382 391 387 386 383 380 380 373 368 364 359 351 351 344 342 342 353 351 359 358 358 361 362 364 355 351 356 358 357 358 363 361 361 358 359 354 351 348 345 342 344 342 347 350 347 345 342 346 344 340 335 333 326 324 310 302 287 282 277 282 285 282 285 285 292 306 313 313 315 322 319 320 320 324 327 333 337 339 334 336 342 349 361 372 380 381 
381 381 383 389 393 396 400 397 401 405 404 407 409 409 408 405 409 411 408 407 410 415 421 420 417 414 411 405 410 409 406 401 402 398 399 397 388 379 375 376 373 369 368 369 367 366 367 368 363 363 364 367 366 363 362 360 361 357 360 366 370 371 370 362 362 358 356 356 355 358 358 360 367 373 375 380 385 382 373 366 365 358 374 385 393 395 400 400 405 410 415 419 422 424 425 411 415 404 397 396 395 394 393 397 404 406 403 405 403 406 396 393 385 385 383 390 390 390 388 385 382 375 366 358 348 344 348 342 348 346 345 351 355 358 356 361 363 364 361 352 355 351 352 350 355 359 364 363 359 357 354 351 344 347 347 344 343 352 350 353 352 351 347 344 343 339 335 327 309 293 285 282 279 283 289 281 284 289 294 304 308 311 318 314 313 314 322 325 327 326 329 334 331 336 340 348 359 373 377 376 
372 380 378 382 387 389 394 400 397 399 405 404 403 405 405 406 404 402 398 404 405 411 413 413 412 408 406 408 411 408 409 409 404 398 397 389 381 376 375 377 374 368 367 374 368 363 364 366 365 367 364 365 372 362 359 359 365 356 355 363 364 367 366 364 362 358 352 352 350 353 352 353 365 375 380 383 385 377 374 365 362 359 372 384 391 398 403 403 417 420 424 428 425 422 413 409 402 389 387 389 389 391 396 400 405 401 403 400 398 401 393 388 383 384 384 386 386 387 387 385 380 377 360 354 353 354 346 347 349 346 350 357 355 357 357 359 368 365 360 355 352 351 349 351 355 359 362 362 359 360 357 351 346 349 347 345 350 352 355 355 363 355 349 350 350 344 338 326 308 292 286 285 281 284 286 283 288 294 295 299 302 304 304 306 306 310 316 327 326 329 328 329 331 337 344 342 355 371 376 374 
371 368 371 373 379 384 390 395 393 393 398 401 400 399 403 406 403 398 398 398 402 404 409 407 407 405 405 405 404 398 398 400 401 399 398 392 383 380 377 378 375 377 374 373 374 374 366 362 365 368 369 364 363 359 356 351 356 353 353 356 357 362 363 359 355 353 354 353 353 353 355 356 365 369 381 379 378 370 370 369 359 365 375 383 396 409 409 408 417 421 432 426 423 417 409 400 388 389 389 385 385 388 392 399 403 399 404 404 403 392 387 386 384 383 382 386 388 386 381 376 372 362 357 358 354 354 353 351 346 350 348 346 348 348 354 358 358 360 359 356 351 348 346 344 348 350 356 360 357 360 355 352 344 341 347 352 357 358 358 361 358 355 354 348 354 352 342 323 311 295 287 283 284 287 286 286 293 294 299 300 300 302 302 306 309 313 314 322 319 323 325 334 330 334 338 335 346 360 369 368 
369 367 369 374 376 379 379 384 386 389 395 403 405 403 405 405 401 400 395 396 398 397 401 402 404 406 400 399 400 396 390 397 396 394 391 388 383 375 379 376 379 381 379 375 374 370 364 364 369 364 364 365 364 357 353 351 349 354 352 349 349 359 361 365 358 357 354 353 346 352 349 354 364 372 370 371 374 372 368 365 367 369 370 389 403 406 409 410 417 426 428 419 408 399 392 387 386 383 378 378 389 383 388 391 394 395 400 405 400 394 386 382 378 375 380 383 384 380 374 372 368 360 359 359 356 355 354 356 348 345 343 352 349 349 350 354 353 354 355 350 344 345 342 342 345 346 354 358 358 356 354 345 343 342 349 355 362 367 367 359 355 356 350 350 353 346 338 323 313 298 287 287 292 290 290 288 296 295 296 293 301 305 306 306 310 316 315 319 326 325 326 325 328 331 338 336 339 353 365 364 
365 367 366 369 375 374 375 378 382 387 393 402 401 404 402 405 402 396 395 394 397 396 395 401 396 399 394 393 392 387 379 379 382 382 382 380 383 388 382 378 381 379 380 372 373 367 368 366 368 368 364 364 359 356 354 352 352 351 344 346 352 363 360 367 358 355 357 352 347 350 349 352 357 370 375 377 377 379 380 383 379 374 379 391 404 405 409 409 416 421 420 407 397 388 391 390 385 374 370 374 377 380 381 379 385 395 399 401 393 388 383 373 367 368 372 371 374 377 370 366 365 362 359 359 360 353 356 354 347 345 345 346 343 343 345 350 354 352 348 341 340 338 338 340 346 348 353 355 356 350 349 350 348 346 347 353 357 360 356 353 356 347 351 349 347 344 331 330 320 302 291 291 295 295 293 286 295 294 295 297 301 307 307 312 309 318 318 319 319 319 325 326 329 328 333 335 336 343 358 364 
363 368 366 369 372 370 373 374 375 383 386 397 400 402 403 406 403 402 398 392 394 397 394 396 394 397 393 389 387 381 374 373 373 378 379 380 380 381 375 377 375 372 367 371 364 368 364 362 364 362 361 356 357 354 350 354 353 348 344 345 355 357 360 364 358 359 355 351 346 348 351 350 360 369 375 382 378 382 385 387 390 390 389 391 404 407 410 410 411 410 401 398 395 392 392 390 382 371 370 372 375 379 378 384 389 389 398 393 385 380 372 365 365 364 366 364 369 376 369 365 364 364 361 362 361 357 357 348 342 339 344 346 339 340 342 343 338 336 339 335 338 334 335 339 344 347 352 353 356 349 350 347 348 346 348 346 351 353 354 355 356 355 348 348 347 336 334 333 325 308 297 294 289 291 288 289 289 293 296 297 299 304 312 315 317 317 316 319 317 324 328 327 326 330 331 332 329 340 357 363 
364 371 371 374 373 373 377 375 374 377 380 393 397 401 403 403 402 396 397 398 391 388 396 390 391 392 386 387 381 378 374 371 373 377 374 377 376 372 367 367 371 372 368 367 357 357 359 359 358 360 357 357 357 359 357 356 355 355 352 351 353 354 360 365 362 358 353 350 344 344 349 350 363 370 375 384 381 386 394 400 398 390 389 395 391 402 401 400 400 394 386 392 385 385 385 383 375 372 375 379 378 376 379 383 389 389 387 385 377 369 365 358 353 357 358 363 369 371 363 366 366 366 367 360 357 355 348 347 341 341 345 343 334 335 336 336 333 335 332 328 334 333 337 341 334 343 349 351 347 345 349 352 348 346 345 348 351 351 353 353 356 348 349 351 349 342 338 339 330 317 302 295 291 287 285 292 290 291 296 303 299 306 308 313 318 317 319 322 326 326 327 326 328 337 337 330 331 346 359 359 
361 370 372 377 381 377 373 375 374 381 390 391 397 399 401 394 392 394 395 394 394 390 395 397 393 386 387 385 380 379 376 380 374 377 376 376 375 373 365 362 362 361 369 365 361 361 362 359 359 355 358 354 356 353 353 354 350 348 351 350 351 351 360 360 356 357 354 344 342 339 345 348 366 378 390 393 392 392 397 399 396 388 383 385 386 390 393 389 381 377 384 383 378 378 381 376 376 376 377 373 375 376 381 384 383 382 383 379 371 367 365 355 352 349 357 362 361 363 361 367 369 368 367 357 350 347 345 340 340 340 338 341 341 336 334 334 335 331 330 328 330 333 332 335 334 340 342 342 337 339 341 350 348 345 349 349 349 343 349 352 350 350 354 354 354 352 349 342 328 314 302 298 284 282 287 291 290 292 295 301 300 310 309 310 319 319 318 324 326 327 327 322 330 335 335 334 330 334 350 358 
362 371 374 380 385 386 380 380 383 385 388 392 396 397 394 392 393 395 387 386 389 390 390 392 393 393 389 384 383 385 384 383 384 381 379 377 377 376 372 365 367 372 368 368 365 365 365 362 359 351 351 352 354 353 353 355 351 346 346 348 345 352 357 349 353 351 355 342 341 337 342 349 363 382 388 395 393 392 394 393 390 380 381 378 377 381 385 376 373 376 378 380 378 376 373 373 372 369 372 373 378 378 375 381 377 378 379 372 371 367 361 350 341 345 353 361 356 358 363 368 365 372 368 359 352 349 350 349 346 337 339 344 349 337 331 332 331 330 330 330 332 331 328 329 330 338 341 340 339 342 343 354 358 356 356 353 352 346 347 345 344 352 359 357 353 353 347 342 331 317 308 299 289 280 293 292 288 292 292 300 303 311 308 310 314 315 321 322 324 328 327 328 333 332 333 328 327 330 341 346 
364 369 375 383 387 387 383 384 385 387 387 393 394 386 391 390 390 388 385 386 388 385 387 391 394 393 387 384 384 385 384 382 382 383 382 387 378 375 376 379 380 383 378 375 376 372 371 360 355 349 345 343 344 346 345 347 344 341 340 344 346 350 352 349 352 354 352 347 343 338 345 358 371 386 394 399 394 395 394 389 383 378 381 379 374 374 373 365 369 370 372 370 369 371 368 369 370 372 371 371 375 371 370 371 372 371 368 368 371 367 362 350 343 348 359 356 352 354 362 366 367 366 359 354 354 350 348 346 344 341 344 343 342 334 328 327 327 327 329 332 334 336 336 330 329 333 342 349 349 353 353 352 358 357 360 362 354 349 346 344 344 344 347 351 351 349 342 334 332 317 306 296 292 289 297 291 290 288 294 301 301 305 309 308 309 319 318 322 326 328 323 328 331 332 335 333 329 329 334 343 
361 364 378 380 383 388 387 388 388 388 387 391 393 391 390 385 383 385 379 384 386 383 387 395 393 398 394 398 401 402 398 394 390 393 394 388 384 381 381 383 384 387 383 382 384 377 370 360 356 354 351 345 349 347 349 353 347 345 345 347 347 350 347 347 351 350 350 351 347 347 352 364 378 386 390 391 393 389 382 376 373 371 372 369 376 371 362 361 363 369 369 369 368 366 365 367 363 364 361 366 366 367 367 361 365 369 365 367 359 356 353 349 346 354 354 355 356 357 357 360 367 361 355 361 358 355 353 349 347 343 341 347 342 333 336 333 331 330 337 341 340 337 342 343 337 341 352 360 354 357 361 363 361 364 361 360 359 355 352 347 343 340 341 342 341 339 332 329 323 310 297 292 289 292 296 296 298 293 301 296 295 302 304 302 315 319 316 318 319 323 321 324 328 334 337 331 326 324 335 338 
360 363 371 371 376 383 382 386 386 393 392 389 387 385 388 384 380 379 376 379 383 386 391 392 401 403 402 397 398 400 399 400 397 397 394 387 391 387 392 385 387 388 387 388 386 381 375 366 360 359 355 353 347 354 358 360 350 345 349 348 347 348 349 352 347 347 350 351 353 353 357 367 377 385 389 393 395 390 380 374 377 368 364 368 368 367 362 361 363 366 371 370 366 364 358 359 361 361 362 361 368 363 362 361 367 366 367 363 361 363 360 354 357 355 356 358 360 355 359 358 362 361 360 360 355 356 351 345 339 343 340 340 339 336 341 344 340 346 346 350 348 352 351 344 345 351 361 362 366 370 371 367 369 368 366 365 363 359 358 353 347 342 335 335 335 335 329 326 318 301 298 290 295 292 296 298 300 303 307 304 301 303 300 307 311 316 320 319 317 325 325 324 329 331 333 327 329 328 332 334 
360 361 363 364 369 376 380 387 389 388 385 388 387 383 384 383 381 379 377 381 382 382 389 398 404 406 404 398 399 398 402 398 394 386 387 384 387 389 390 392 391 387 390 389 391 383 373 365 362 362 358 353 357 359 361 359 353 344 345 345 351 348 349 345 347 346 347 345 348 358 362 368 381 386 389 387 391 386 381 373 375 368 364 365 363 357 366 366 366 370 370 361 357 357 353 353 355 358 358 357 359 358 356 358 365 364 359 361 364 366 364 363 357 358 363 360 357 351 357 360 363 361 359 354 359 356 351 347 344 340 337 340 342 345 349 352 350 355 356 358 357 357 356 355 354 355 360 362 364 376 376 381 384 382 375 370 364 367 356 357 351 341 333 331 332 332 328 320 314 300 296 296 295 300 300 302 304 305 306 305 306 309 308 305 310 315 316 316 323 326 328 325 326 331 333 330 331 328 329 333 
358 360 356 360 368 372 379 385 387 384 386 388 386 383 381 385 385 382 378 381 381 384 389 392 398 399 403 400 403 408 401 399 393 386 384 382 382 384 391 392 385 389 393 391 391 383 374 373 370 371 370 362 360 360 360 358 354 343 339 338 343 345 342 339 343 348 342 348 352 361 365 368 382 387 387 383 385 384 381 376 369 366 369 363 363 362 368 370 371 364 360 356 357 355 355 355 354 352 352 352 351 350 353 356 359 358 358 363 359 364 366 363 361 361 360 356 356 351 355 358 365 365 361 356 357 353 347 348 345 341 346 347 348 356 357 357 356 361 361 364 362 362 357 357 358 365 361 365 366 376 384 386 385 381 375 372 367 362 361 358 347 341 334 335 337 342 339 330 318 313 306 305 305 304 305 303 308 308 310 311 314 309 308 301 309 317 320 319 325 327 326 325 324 331 335 331 330 331 328 329 
352 353 350 356 363 369 372 381 383 384 384 384 383 381 383 385 387 384 387 382 383 385 381 385 387 391 399 400 407 406 400 397 389 389 383 383 382 386 392 394 390 391 395 397 394 386 378 377 378 374 377 378 375 370 368 362 356 345 339 336 337 337 337 340 341 344 344 344 349 357 362 366 378 382 381 382 380 380 380 376 371 365 365 366 358 358 367 368 366 361 358 358 359 356 357 359 355 351 348 350 347 346 348 352 355 357 358 359 361 364 364 364 365 364 352 352 351 348 356 362 360 362 358 356 350 344 345 347 348 348 357 363 365 364 362 360 362 363 365 367 362 366 362 362 365 364 362 361 365 378 386 388 385 382 378 377 371 358 356 351 344 339 338 347 354 350 344 330 319 314 310 310 311 311 307 308 305 305 312 312 313 314 309 310 314 320 321 322 328 333 332 334 336 338 337 335 337 334 328 326 
352 356 353 356 361 364 371 374 378 383 387 386 384 381 380 386 387 392 388 387 379 376 380 381 384 395 391 396 397 398 398 394 390 388 382 385 390 387 387 389 389 388 391 395 391 391 389 383 382 380 379 377 378 371 367 357 354 347 338 337 340 337 340 341 340 342 343 346 347 357 371 374 375 376 376 376 375 378 381 371 365 370 368 369 365 356 360 361 361 356 355 356 356 361 359 356 353 348 349 349 341 345 348 356 353 359 359 360 363 365 362 366 364 358 356 351 351 358 360 362 362 359 357 354 349 347 345 350 351 360 365 362 366 363 363 364 366 364 364 364 363 368 359 365 364 363 367 369 371 376 381 383 382 383 375 376 362 361 354 347 342 346 347 362 357 360 352 340 325 320 314 315 311 307 311 308 307 307 312 311 315 311 314 313 318 320 327 332 333 333 331 336 339 343 344 335 340 333 332 327 
354 359 358 360 361 366 370 369 374 379 386 383 384 381 384 389 394 395 396 391 385 377 377 379 382 389 391 393 390 391 391 389 387 385 382 382 387 389 387 388 389 392 396 397 399 402 393 384 382 378 385 382 379 375 370 365 357 354 349 347 347 342 339 340 339 338 344 347 352 363 368 377 374 370 369 371 374 376 369 364 365 377 376 371 365 356 361 357 355 354 354 355 354 359 352 349 343 352 351 346 347 345 352 355 356 359 359 356 360 362 363 363 364 363 356 353 354 360 359 353 355 358 353 350 350 347 350 351 355 359 364 362 363 359 366 362 366 365 367 365 360 365 361 363 363 365 371 373 370 376 377 384 383 383 382 374 366 359 348 343 343 351 350 358 364 365 356 341 322 316 310 313 310 308 309 306 312 313 310 311 312 315 317 318 323 322 329 334 336 331 334 334 333 340 340 339 343 343 331 331 
363 365 361 360 366 367 369 370 376 380 380 383 385 383 384 388 393 399 398 391 384 379 376 379 378 384 381 384 381 385 383 384 384 380 374 377 383 388 387 390 391 394 396 395 394 390 390 385 384 385 383 382 379 382 376 372 366 358 356 348 345 339 338 335 339 342 345 344 353 360 365 368 368 364 368 371 370 373 367 363 362 367 372 368 367 364 361 362 357 353 352 351 347 350 346 343 345 353 351 349 351 350 354 358 358 360 360 361 360 355 356 361 363 361 357 361 360 355 352 349 355 360 353 355 352 353 358 353 353 359 364 363 359 360 358 361 360 362 367 364 363 367 359 358 366 370 375 377 374 375 377 383 390 390 381 371 367 365 366 358 350 354 356 362 366 366 353 337 322 315 311 311 301 307 307 307 310 311 314 314 317 315 317 320 322 325 329 332 335 333 331 334 339 339 340 342 338 337 336 330 
366 366 364 363 365 367 370 370 373 375 377 376 379 380 382 386 391 393 389 389 382 378 374 380 379 379 380 387 382 382 377 375 375 374 376 373 376 385 389 389 389 385 388 395 387 383 381 381 382 386 380 375 380 377 373 368 372 360 357 349 339 338 331 328 333 337 343 351 351 361 362 364 362 366 364 368 366 365 365 359 360 366 364 366 363 359 356 358 353 354 352 350 344 341 340 341 344 348 348 348 347 352 353 352 359 360 363 362 359 359 362 359 358 362 358 349 342 343 343 349 344 348 351 346 351 353 353 354 352 356 361 359 361 358 354 352 359 364 366 366 370 373 363 359 365 368 371 374 376 375 375 380 387 388 377 375 374 370 370 369 362 368 364 364 366 362 348 334 321 308 305 306 304 305 310 310 309 310 314 315 316 319 321 319 322 325 334 336 334 335 333 336 339 339 339 333 339 338 336 335 
364 363 364 362 360 365 366 367 370 370 373 377 381 383 386 382 386 384 385 385 378 379 379 377 377 381 383 385 383 376 373 371 374 373 370 373 375 385 390 392 387 380 381 383 387 388 384 386 386 379 384 383 380 376 370 374 368 364 358 347 338 331 330 334 333 340 345 351 354 353 354 355 359 361 361 360 365 366 362 359 357 365 365 361 360 364 356 352 351 350 353 347 345 339 336 337 342 345 347 346 349 351 350 352 356 357 360 359 357 361 362 360 357 356 349 346 343 341 338 339 342 342 339 341 344 348 353 351 354 354 354 354 354 351 353 351 353 362 368 370 371 368 361 362 363 370 376 376 376 374 374 378 384 383 381 381 380 379 377 365 367 366 364 358 360 355 343 330 318 307 309 309 307 307 310 306 309 318 311 318 320 320 326 326 322 326 327 329 332 335 337 335 335 335 331 333 335 335 338 333 
363 362 361 362 359 364 366 367 368 367 371 377 378 383 374 379 377 380 380 378 380 375 371 372 370 377 378 382 375 371 366 362 368 370 366 370 372 381 380 383 378 382 380 380 383 389 393 386 382 380 379 378 377 375 377 377 368 357 353 346 337 335 336 340 340 342 350 350 348 347 349 352 353 358 358 355 354 357 352 353 353 362 363 365 367 360 353 354 355 352 351 351 342 338 333 335 342 346 345 344 348 349 347 345 349 353 357 357 361 359 363 361 361 355 349 346 342 341 343 344 340 340 339 345 347 351 348 351 357 359 354 355 354 353 354 354 356 360 369 367 367 364 359 357 360 366 371 372 373 374 377 385 389 392 390 394 385 372 368 367 363 357 359 360 355 349 344 334 322 314 316 313 313 310 309 306 308 317 319 324 325 326 322 327 330 327 327 328 333 331 332 336 335 335 333 331 336 336 331 333 
368 366 362 361 362 363 365 367 366 368 370 377 379 375 375 379 377 375 378 376 374 369 368 368 371 378 373 371 373 371 369 367 362 364 361 361 369 376 377 372 373 373 378 381 384 386 385 383 376 373 369 369 372 374 382 377 368 360 351 341 332 329 340 338 343 346 346 344 342 341 343 351 354 356 355 352 351 352 354 354 359 360 362 357 359 355 355 353 353 350 351 345 340 340 338 339 341 345 346 350 346 345 346 347 355 359 355 352 356 356 356 357 359 356 350 350 349 344 348 347 341 343 347 348 351 354 354 356 363 360 355 349 351 350 351 348 355 357 365 362 369 362 354 355 355 361 363 365 371 374 379 387 387 387 386 386 378 369 362 357 351 353 357 361 358 352 344 332 329 324 322 318 319 316 316 311 315 313 314 322 319 323 325 325 329 329 324 324 324 325 334 338 339 337 337 336 331 332 332 335 
367 370 366 362 364 365 365 367 367 370 375 376 376 377 376 377 377 377 379 376 376 371 366 364 366 371 371 368 370 374 368 368 365 364 365 364 370 376 369 368 369 374 377 380 377 376 376 371 372 360 361 360 364 371 369 367 364 354 344 338 331 330 337 340 341 342 340 342 339 344 346 351 352 354 353 353 348 353 362 361 365 359 356 352 355 358 359 359 353 351 347 344 344 343 343 342 340 343 348 348 348 348 349 356 361 357 356 355 353 350 349 353 352 347 347 348 350 348 349 350 347 344 344 348 349 355 361 367 364 358 353 345 347 353 355 355 354 351 356 361 361 360 358 361 362 365 365 366 375 374 378 384 388 388 381 380 372 369 361 350 347 345 352 352 356 352 339 328 328 323 322 316 317 318 319 315 321 320 323 320 326 327 325 324 327 323 323 324 326 327 332 341 339 340 344 336 329 332 337 335 
367 371 367 363 361 364 366 371 372 375 380 379 383 381 377 375 377 376 372 370 368 364 361 358 363 366 366 365 366 361 361 364 359 363 361 365 367 367 363 368 371 374 375 372 370 367 366 367 368 362 354 358 360 364 363 358 355 353 346 340 336 335 331 333 337 337 339 339 341 341 347 349 348 348 350 353 355 358 359 363 365 363 357 351 351 359 360 358 350 345 343 344 342 344 343 341 342 347 351 355 350 348 361 362 363 356 354 351 348 348 347 349 346 345 346 342 348 349 349 342 343 346 347 348 355 364 362 360 354 348 349 346 353 358 355 356 355 349 352 351 353 354 355 357 359 360 368 372 370 372 375 388 388 381 382 375 368 359 352 347 341 342 338 346 339 338 325 320 320 320 317 314 318 316 317 315 315 320 322 324 327 322 323 324 320 320 321 320 326 329 332 337 336 338 340 339 332 331 339 333 
371 370 370 365 360 363 366 373 377 384 382 390 391 388 381 381 379 373 370 370 364 360 357 356 360 357 360 357 356 354 355 355 352 361 364 366 367 364 364 367 371 372 370 375 372 365 365 362 361 357 355 357 360 355 357 353 347 347 341 339 339 333 330 333 338 339 336 334 335 339 341 345 349 344 349 353 359 360 362 364 364 361 359 353 357 364 358 355 346 339 339 337 337 340 340 342 346 350 349 352 354 356 362 363 360 353 351 347 343 349 348 347 348 349 344 343 345 347 346 349 351 347 351 346 353 357 354 356 355 353 347 349 350 352 352 351 351 349 349 353 353 348 348 346 342 354 364 365 368 368 370 377 383 381 376 373 364 352 352 345 341 338 337 332 331 325 318 308 312 319 315 315 314 320 315 316 316 321 321 326 322 321 322 326 323 324 322 327 325 331 331 331 335 337 340 338 338 336 337 331 
367 371 374 364 361 364 368 373 379 386 387 393 391 392 385 381 374 373 370 371 361 361 355 354 355 353 354 353 351 349 352 350 350 354 358 361 363 363 361 366 373 369 371 373 372 365 363 354 353 355 357 360 360 356 351 353 342 336 333 335 339 337 333 334 333 334 328 333 335 337 339 349 342 344 347 355 362 358 358 360 362 362 356 361 362 362 355 351 347 341 338 334 337 337 339 342 349 349 350 354 350 357 364 361 358 350 345 341 346 348 347 351 352 348 350 348 351 350 348 350 350 351 347 348 350 350 354 352 349 343 345 346 350 350 354 353 350 348 356 357 355 356 349 345 341 346 354 359 359 360 367 374 375 369 368 360 355 347 349 341 336 337 333 331 325 320 315 314 320 322 314 316 315 323 319 321 322 324 320 317 318 327 323 328 330 326 324 325 329 330 330 331 331 337 342 344 339 333 336 332 
368 369 369 370 366 365 364 368 371 377 382 391 395 389 390 381 375 372 367 374 370 363 360 354 352 347 347 347 348 348 351 352 352 353 357 358 357 360 365 368 373 374 373 370 364 356 353 356 353 356 356 356 362 360 355 351 342 338 338 338 339 339 337 335 335 336 332 336 338 342 349 343 339 343 347 350 354 356 356 357 360 356 361 363 357 356 349 354 348 342 336 336 340 337 341 343 348 345 347 350 353 359 360 358 353 343 341 343 345 345 347 353 358 358 354 353 350 349 349 349 349 352 348 345 346 348 345 342 342 342 340 344 351 349 356 359 360 354 354 357 359 350 352 348 343 344 349 354 354 358 362 366 364 363 361 360 349 341 338 339 338 339 337 330 325 320 315 318 318 318 317 319 321 321 321 323 321 319 320 318 322 326 327 329 330 330 329 328 327 328 331 332 331 337 341 338 339 335 339 335 
368 371 372 376 372 367 365 362 368 369 377 387 390 385 389 381 377 374 371 375 368 365 359 355 353 344 341 342 344 345 351 353 355 353 355 359 355 353 364 368 373 366 366 359 359 353 350 354 361 362 358 359 363 363 365 356 348 343 341 345 343 343 338 340 341 336 336 339 341 346 347 344 343 344 345 350 356 354 351 355 350 354 361 354 352 348 350 351 344 336 337 337 339 338 334 332 331 336 343 341 344 345 347 351 351 348 346 347 343 348 351 358 358 360 358 356 359 352 353 346 348 353 351 347 347 342 341 336 338 343 342 344 349 351 355 354 356 350 351 356 352 355 355 354 347 349 348 344 343 351 353 354 355 353 349 349 348 348 343 346 346 341 332 330 326 321 319 322 321 320 316 318 321 320 320 319 320 317 318 318 327 324 326 329 329 335 330 332 328 328 329 334 335 336 344 343 341 341 338 337 
371 371 376 375 374 370 365 364 363 369 370 379 384 386 391 383 375 372 374 374 372 371 362 355 354 349 343 342 343 346 348 350 351 355 352 354 350 355 359 362 361 355 346 349 353 352 354 355 359 360 362 366 364 364 363 359 356 354 350 346 340 338 332 340 337 338 334 338 343 344 340 342 343 346 351 353 357 354 354 354 350 356 359 355 351 351 349 349 343 336 334 334 332 330 330 328 333 335 338 339 343 342 342 348 349 351 347 342 344 347 357 353 359 357 362 361 359 354 351 346 347 349 353 350 345 341 339 334 340 343 346 349 352 353 353 355 354 354 351 350 352 354 353 354 358 355 349 349 344 343 347 349 350 350 346 344 349 349 351 349 343 337 332 333 327 323 321 321 326 320 326 325 323 318 320 322 320 317 317 321 324 323 326 330 333 336 333 337 331 335 329 336 335 334 347 342 345 345 340 341 
370 375 372 372 370 368 367 363 364 367 366 369 375 388 391 387 384 378 373 371 376 370 362 358 356 348 344 344 345 347 347 349 352 348 347 348 347 352 349 352 352 348 347 347 348 349 348 356 357 357 357 363 360 359 361 357 356 354 352 351 346 337 329 332 342 337 335 339 344 340 342 342 348 352 353 357 355 352 356 359 356 356 355 352 357 357 350 348 340 336 334 330 324 326 330 331 334 335 338 336 342 345 343 345 346 346 346 338 342 349 357 358 357 363 359 358 357 357 354 353 351 357 347 346 345 345 340 337 342 346 348 351 359 356 354 355 360 362 356 353 355 356 352 355 353 351 349 345 344 338 343 345 348 349 345 339 350 350 350 346 337 331 327 331 329 326 325 323 319 321 328 323 321 318 324 321 318 322 322 321 321 326 329 332 339 334 332 335 341 339 339 336 338 341 346 348 348 345 343 342 
371 374 373 370 370 371 366 365 364 365 364 369 375 385 388 389 387 382 381 374 373 365 363 362 356 349 345 345 350 344 345 348 345 348 344 342 345 346 343 345 344 342 344 344 345 345 349 348 352 352 356 359 361 357 356 353 354 354 353 350 346 342 337 336 339 340 337 341 342 345 342 341 348 355 352 353 352 348 356 355 352 354 355 357 355 357 348 346 339 335 332 329 325 322 324 331 340 339 342 343 348 345 345 343 341 346 345 347 344 343 352 358 357 360 354 356 359 360 358 363 363 354 355 349 351 350 343 341 346 357 358 354 354 357 358 354 358 357 355 355 354 353 350 347 350 351 345 335 335 332 337 343 348 349 347 344 347 354 354 341 338 330 333 332 328 330 331 328 323 318 320 317 321 319 319 325 324 323 319 321 323 327 338 336 333 333 338 343 341 341 342 341 340 342 347 349 351 345 344 343 
369 370 369 369 373 371 371 367 364 362 366 365 371 382 386 387 388 387 384 378 373 360 362 357 355 350 348 343 341 342 348 346 340 341 338 341 342 338 337 340 341 344 340 343 345 345 345 349 348 356 356 360 358 349 350 349 350 351 355 349 349 340 338 335 336 336 338 346 346 343 343 349 351 353 354 353 353 351 349 349 350 355 353 355 350 346 345 344 342 338 336 332 329 334 338 342 343 341 344 350 347 349 346 343 345 349 351 347 343 343 344 350 354 353 353 354 361 363 367 358 355 353 347 349 349 350 349 346 346 355 356 358 352 359 363 360 358 358 355 361 361 357 352 352 349 346 346 342 341 330 336 335 343 351 349 349 350 354 358 344 340 341 340 338 334 329 332 328 322 321 318 323 318 315 322 326 328 322 325 322 326 331 335 335 334 334 335 340 346 347 345 343 341 343 354 356 362 354 346 344 
369 370 369 371 369 369 365 364 363 359 361 362 367 378 381 381 385 388 386 382 377 365 358 355 348 349 344 340 339 340 345 345 343 344 341 342 335 336 341 345 339 338 339 341 341 344 342 346 346 355 356 360 351 349 353 353 351 352 350 346 344 332 334 330 334 341 344 341 344 345 351 353 352 355 358 357 353 349 350 354 347 347 348 351 352 352 347 343 340 336 335 339 341 347 345 347 346 346 351 349 350 350 347 347 348 349 349 350 346 345 352 354 352 354 357 361 358 365 362 352 354 353 355 353 352 348 347 348 351 352 352 350 351 356 353 356 356 355 357 359 357 359 353 356 355 354 352 346 343 337 339 332 338 342 345 346 349 360 359 349 342 348 342 336 332 330 328 326 325 324 322 321 318 319 324 324 325 326 327 327 324 331 333 336 335 334 338 341 344 347 349 342 342 351 355 361 362 355 351 341 
367 369 369 370 375 370 366 361 362 366 364 361 363 372 375 376 380 384 385 383 381 371 361 352 352 345 343 335 333 339 340 336 341 343 341 339 339 345 343 343 339 338 338 335 339 341 343 342 345 344 346 347 346 346 352 354 356 353 346 343 340 337 331 325 326 334 340 342 342 347 353 353 355 360 356 359 355 352 352 346 346 341 347 354 354 351 353 351 343 343 334 339 340 342 342 350 353 353 353 347 345 345 345 345 348 352 349 344 341 347 351 353 353 357 355 359 356 357 359 358 358 358 353 358 351 346 347 344 342 346 344 348 348 351 356 357 359 360 361 357 354 356 355 355 354 354 354 354 346 343 339 334 337 342 343 346 350 349 353 352 347 347 335 332 325 327 328 325 319 323 325 321 323 321 323 321 324 323 325 332 326 332 336 338 337 335 342 340 346 349 352 349 352 357 363 361 362 358 348 340 
362 366 368 375 374 374 367 364 363 370 369 367 362 365 367 372 374 379 386 390 385 375 365 354 349 344 339 336 335 335 334 334 334 337 336 343 344 347 342 341 342 343 341 339 335 336 335 337 340 345 343 343 342 348 365 365 370 359 350 340 336 330 326 323 321 326 332 340 342 349 352 352 357 360 363 355 353 353 349 348 348 345 349 357 358 359 359 359 350 343 340 347 343 344 349 353 353 347 342 339 343 340 341 348 352 352 351 347 343 343 347 348 352 354 357 359 356 361 355 354 358 354 354 354 351 350 345 345 349 345 350 349 354 353 360 358 360 365 356 356 356 356 356 356 351 358 355 347 348 343 345 340 345 346 347 345 340 345 350 352 348 340 331 329 328 326 326 328 323 319 319 320 320 323 323 325 327 324 332 335 336 339 340 343 344 341 343 345 352 355 350 351 355 358 365 366 367 361 349 337 
359 362 366 371 373 377 374 372 369 372 370 366 366 368 364 361 368 374 379 380 379 379 367 351 344 339 337 332 333 334 336 338 336 336 335 338 344 338 341 347 343 342 347 345 343 342 343 336 342 343 349 347 350 359 366 365 364 353 342 332 337 328 325 320 319 326 332 340 348 352 349 353 357 360 363 361 356 354 351 351 349 351 353 356 362 360 357 354 350 348 346 342 344 346 351 351 350 342 335 335 341 342 345 354 353 353 349 346 344 343 347 350 351 350 353 356 357 358 352 350 355 356 360 358 356 357 357 353 354 355 353 356 355 355 358 358 356 354 357 355 356 357 355 358 355 357 354 348 350 345 347 346 347 354 348 345 339 345 349 352 353 339 329 330 333 335 332 324 319 330 328 332 326 328 328 331 328 334 334 -9999 333 339 340 343 346 345 344 348 356 356 354 348 354 366 367 364 364 356 345 338 
360 362 365 367 370 371 374 370 364 364 366 365 363 363 359 356 361 366 367 370 368 369 365 354 348 337 335 335 333 335 336 339 337 334 332 335 339 337 341 344 344 346 342 343 348 345 350 349 344 345 345 346 356 367 371 369 360 352 338 333 337 329 328 322 321 327 334 341 346 355 358 361 365 365 362 360 357 355 354 358 356 358 360 362 364 357 358 355 357 355 349 347 343 347 347 343 342 337 337 336 340 348 350 350 352 350 350 345 342 343 349 348 347 346 349 347 349 349 351 349 356 359 363 362 359 357 356 357 356 355 358 360 355 357 355 353 353 351 348 348 352 361 356 358 350 352 347 346 345 347 346 346 341 343 349 349 350 356 359 358 351 347 332 336 337 329 325 324 325 330 328 332 332 330 330 333 336 335 330 327 331 336 333 336 335 344 346 349 351 351 355 352 361 363 367 363 361 354 346 337 
360 362 361 365 367 370 372 371 369 365 364 366 363 358 354 354 351 356 360 363 364 364 360 355 349 338 340 334 334 336 339 340 340 335 336 343 339 341 339 342 348 345 347 338 339 341 342 340 343 349 349 354 358 360 361 361 354 349 342 333 342 332 324 324 325 330 333 337 349 355 358 358 366 364 356 357 351 349 358 368 358 362 362 367 375 368 362 367 359 358 345 344 342 343 347 343 338 336 335 340 345 346 350 352 356 356 353 351 347 350 344 345 344 348 346 347 346 346 349 351 359 362 367 369 363 356 357 356 359 358 357 355 354 351 350 349 350 348 343 341 354 359 355 349 346 343 343 342 346 350 350 348 344 344 344 350 354 365 368 359 352 344 344 340 339 331 327 325 325 324 324 330 334 335 333 337 337 337 336 332 331 332 332 333 338 342 346 348 348 348 350 355 364 370 368 361 357 354 345 339 
356 357 361 362 366 371 368 373 366 370 367 363 357 354 354 353 350 354 355 359 363 365 362 358 351 340 339 337 335 335 334 339 338 339 341 338 339 338 338 340 339 342 339 338 339 337 338 341 342 342 348 351 358 360 356 356 350 346 347 341 337 333 329 332 329 328 338 349 353 355 358 362 366 361 355 354 352 354 351 360 365 366 368 377 381 378 370 373 369 357 354 350 348 345 342 345 341 340 339 342 346 349 354 359 358 356 358 356 351 350 348 341 342 344 346 350 349 347 353 357 360 360 364 368 365 365 363 364 362 361 364 362 359 353 352 347 344 352 353 353 355 359 349 344 342 342 342 345 349 351 352 350 345 345 348 352 356 362 360 359 350 346 335 333 335 332 326 327 325 321 326 334 337 337 341 339 341 342 341 341 337 334 334 335 339 343 345 344 349 355 361 356 367 365 370 367 360 354 345 336 
354 357 362 365 369 369 374 376 372 373 368 365 360 360 360 349 346 351 351 358 363 369 361 358 353 340 336 338 335 334 333 333 336 335 338 339 340 339 335 337 336 336 339 340 336 342 343 344 341 348 351 359 360 361 358 359 357 349 344 340 338 334 336 331 334 335 341 344 349 354 356 362 364 356 352 357 355 354 357 357 361 364 374 377 383 384 380 374 365 359 349 352 349 345 351 352 345 350 347 350 353 355 358 358 356 350 354 348 352 346 342 343 341 341 343 349 351 356 360 361 360 362 366 364 369 366 366 363 364 368 368 365 356 355 350 350 346 353 352 353 356 355 351 344 342 345 347 347 349 350 349 349 349 351 354 354 354 354 350 347 345 341 339 334 338 332 331 328 323 327 334 337 339 345 345 342 344 342 343 339 339 336 335 338 338 339 339 343 348 354 356 360 361 364 364 365 358 356 341 337 
356 358 364 366 366 373 379 377 379 374 376 369 368 363 357 351 350 347 347 356 359 367 364 363 356 345 340 342 335 328 333 330 330 332 330 330 331 332 336 335 335 338 342 339 342 348 346 342 347 350 352 362 368 363 366 366 358 355 350 345 339 338 334 338 336 334 336 341 346 352 359 360 361 357 359 354 355 355 360 358 365 373 374 382 382 381 375 369 366 358 353 351 349 351 353 352 352 352 353 352 350 351 356 348 346 343 340 341 344 344 342 345 338 340 344 351 354 364 363 364 362 364 367 367 365 367 364 368 367 369 368 359 353 348 355 349 350 351 352 351 349 352 348 345 347 348 353 349 347 345 348 348 354 353 360 355 350 352 358 352 342 344 340 341 334 331 334 332 331 328 338 344 347 346 346 346 344 342 336 338 338 337 335 337 342 341 343 343 353 362 358 360 359 361 359 355 353 351 342 336 
357 357 360 367 369 370 376 379 375 376 377 373 372 364 360 352 350 348 351 350 357 363 368 365 363 354 355 350 339 334 333 333 329 333 334 336 334 328 329 331 337 339 341 346 345 349 349 346 344 347 357 360 365 366 360 357 359 358 358 356 340 338 336 342 339 334 337 342 346 356 362 362 357 360 360 361 361 360 364 360 362 370 375 376 382 380 375 372 365 357 357 352 356 357 352 352 353 350 354 353 353 349 352 346 343 339 336 340 340 341 348 342 340 340 344 352 365 365 364 366 366 363 363 363 364 356 365 369 372 370 363 360 353 347 349 344 339 334 342 342 344 348 348 349 347 345 348 348 346 345 349 354 357 362 356 358 359 360 361 354 350 353 344 338 337 337 333 338 333 332 342 347 346 348 346 343 340 335 336 338 341 344 341 343 342 342 348 350 357 365 364 362 361 358 360 354 350 350 340 337 
354 360 365 371 371 375 376 381 383 380 376 377 373 366 359 352 352 348 352 352 355 363 368 366 367 363 358 357 346 337 339 334 328 337 338 335 339 336 334 334 336 341 346 347 353 347 341 340 342 351 356 359 365 362 358 361 360 359 356 352 342 337 335 340 338 334 342 345 346 355 358 354 359 356 362 362 368 361 361 357 360 364 372 378 381 378 372 373 365 360 358 354 357 354 351 356 355 353 351 351 351 352 353 349 347 346 346 344 343 342 339 337 340 342 342 351 356 366 364 366 367 369 366 368 368 368 371 368 366 361 361 353 352 351 346 344 337 338 341 344 341 342 345 347 342 339 339 343 342 348 353 353 354 355 360 361 361 367 365 361 359 350 346 338 338 335 337 340 339 345 349 349 353 347 347 347 338 337 339 340 339 343 347 345 347 353 356 356 359 364 361 368 369 364 357 352 350 345 344 337 
356 361 362 368 372 373 375 380 383 380 375 373 373 373 361 355 352 348 350 347 354 358 367 370 374 376 365 359 356 345 340 332 335 333 333 337 335 334 336 334 332 342 343 347 341 341 339 343 347 348 355 359 360 361 354 353 353 354 353 343 335 330 327 330 331 335 337 345 349 356 355 354 355 357 362 367 368 362 353 354 356 359 365 366 377 374 373 372 369 372 360 358 355 351 349 352 355 356 352 355 354 353 353 349 350 347 344 344 344 342 342 343 343 348 344 352 359 361 363 366 367 370 373 371 368 368 365 365 363 362 362 359 359 354 350 346 342 343 342 344 335 340 337 339 334 335 335 343 348 352 351 350 349 354 357 361 361 365 362 355 351 345 347 342 341 340 350 344 349 356 357 357 351 348 343 340 341 341 343 346 343 347 350 353 353 362 361 365 368 371 375 375 372 365 364 354 349 345 341 340 
356 361 365 367 369 371 377 379 378 381 378 370 371 370 363 353 349 348 345 344 344 354 362 369 374 379 373 367 359 355 343 341 333 334 334 336 340 339 341 339 344 343 345 345 339 335 338 342 342 344 350 351 354 353 351 353 349 344 349 343 338 327 327 325 330 337 340 347 351 354 355 355 359 362 361 358 358 357 352 354 357 355 362 363 370 371 378 376 373 367 364 354 355 352 351 350 349 349 352 352 352 351 354 349 351 346 345 348 350 347 346 348 345 346 347 350 354 358 363 366 366 368 368 363 364 370 365 366 364 363 367 362 359 355 350 347 348 340 336 339 340 342 341 342 338 338 338 343 345 348 349 345 351 351 356 357 354 355 353 352 345 346 344 347 345 347 349 349 350 352 353 355 354 348 343 340 339 343 348 348 352 353 353 353 350 362 363 370 374 376 379 385 380 371 369 360 352 347 341 336 
352 357 363 365 367 369 368 374 373 376 374 372 369 367 360 351 349 346 343 342 344 352 361 373 378 379 377 375 373 361 352 344 335 339 333 336 339 337 335 341 342 338 341 335 335 333 334 337 341 340 349 359 353 352 346 349 347 344 337 336 330 328 330 332 332 337 341 342 344 350 349 352 355 355 358 358 361 356 350 350 357 356 358 363 370 371 377 378 369 365 360 351 353 353 351 350 345 345 347 346 346 349 349 349 351 350 352 349 348 342 343 344 342 345 349 348 356 366 364 365 365 365 361 363 365 372 368 372 371 372 371 370 362 355 352 348 350 341 338 336 339 342 345 344 344 339 337 342 341 339 343 345 349 357 361 355 355 351 351 342 345 347 348 351 351 349 350 356 352 350 352 357 359 -9999 348 339 343 350 351 352 351 355 354 356 357 363 362 371 383 389 384 388 384 376 370 362 357 348 347 339 
354 355 360 365 369 371 370 371 372 374 372 374 368 365 361 356 351 348 342 345 348 349 363 367 374 377 374 370 368 359 355 353 350 345 341 344 342 337 338 341 337 333 332 332 333 335 335 339 343 350 350 349 350 346 347 344 341 342 337 333 329 329 333 331 331 336 335 342 353 352 351 356 356 354 354 360 353 352 352 352 352 354 353 359 364 367 373 366 357 358 356 351 350 349 350 349 348 353 351 351 351 352 352 348 350 351 349 350 346 341 342 349 344 346 347 350 360 366 367 370 369 364 362 362 367 370 365 371 378 378 373 372 362 358 354 353 350 343 336 336 336 347 351 352 347 342 337 339 339 343 338 344 354 358 362 359 349 351 344 342 346 347 341 346 354 356 356 357 355 355 357 361 361 351 -9999 347 349 351 357 358 354 353 357 362 357 359 369 381 390 388 391 392 387 376 370 357 358 354 353 346 
352 354 358 360 367 369 369 370 371 375 374 372 364 366 362 357 353 350 347 346 347 351 362 367 369 373 370 366 366 361 354 354 345 342 338 346 342 339 338 338 337 336 328 330 333 336 336 345 346 342 345 349 345 344 352 352 344 342 336 332 335 336 337 339 341 336 338 344 350 353 351 353 351 353 351 346 346 352 355 356 356 353 355 360 358 359 361 355 353 352 350 343 348 351 351 352 357 357 356 355 354 353 349 342 343 347 352 351 348 341 342 344 348 349 351 350 357 364 365 371 368 367 367 365 366 368 366 376 377 376 374 366 361 357 357 356 348 344 340 339 339 344 354 353 346 343 336 336 336 344 338 345 347 356 352 348 346 345 344 342 346 344 344 352 354 358 358 360 361 359 364 364 363 354 352 352 351 356 353 355 355 360 362 362 365 371 383 392 394 398 397 393 391 378 371 359 356 355 360 352 
352 356 360 358 364 363 362 366 367 369 373 373 367 369 361 357 354 352 351 347 349 350 354 364 365 367 366 370 365 364 361 356 351 347 339 342 341 341 338 336 334 331 333 333 332 336 341 345 338 340 346 344 346 350 348 353 350 343 342 341 340 335 338 337 337 335 331 343 350 352 350 354 352 351 347 343 345 348 356 357 357 354 357 357 354 357 351 352 349 355 352 346 347 348 351 356 360 358 361 361 352 351 352 344 343 343 343 348 347 343 347 350 351 351 349 355 359 366 366 368 362 363 367 366 365 365 369 371 375 380 372 365 360 357 356 356 352 344 334 335 338 342 349 353 347 339 339 339 341 336 336 335 339 346 345 343 345 348 347 343 343 344 349 350 351 351 360 358 362 359 363 362 358 358 357 359 359 358 359 359 360 363 361 361 368 382 390 401 401 399 401 398 391 383 379 374 362 358 357 350 
351 355 357 357 360 360 362 369 369 373 375 373 367 366 362 355 356 356 352 343 343 346 351 358 359 363 370 372 373 373 367 364 355 350 344 345 346 339 335 332 329 335 334 334 334 338 341 342 343 342 341 345 346 350 350 349 340 340 339 335 331 335 335 339 337 333 339 340 344 350 352 345 346 345 339 342 344 349 351 354 355 357 361 358 358 350 350 344 347 349 350 348 350 352 357 358 359 357 357 353 348 350 348 346 345 346 345 346 344 344 343 346 353 352 360 358 363 369 367 366 364 366 366 372 372 374 371 375 375 372 375 368 366 364 359 356 352 343 338 335 337 344 344 343 338 338 337 343 336 333 333 337 338 343 341 342 344 346 348 344 341 342 349 348 351 348 355 355 359 357 359 366 359 355 352 359 357 357 356 358 360 362 360 362 376 389 400 404 402 404 403 395 393 390 384 376 375 367 359 362 
346 349 355 354 353 361 365 370 372 372 370 371 365 362 361 356 357 352 351 344 342 347 349 354 362 364 366 370 371 374 371 371 366 357 345 344 342 332 330 330 328 329 332 332 329 336 333 337 340 342 347 353 351 354 354 345 344 343 338 335 339 340 336 332 335 338 339 342 347 353 348 339 338 336 336 343 345 346 347 347 347 354 359 358 354 349 347 350 352 352 350 351 351 350 357 354 356 356 352 352 351 348 346 350 349 343 342 344 344 348 350 347 351 353 357 360 364 364 370 368 368 369 373 375 376 376 371 369 372 377 381 373 367 369 359 356 349 344 340 337 343 347 342 335 337 337 336 335 334 335 334 331 338 342 336 338 344 342 343 343 344 342 345 347 348 349 352 351 353 351 360 357 353 350 353 354 356 357 360 360 363 362 358 362 381 397 408 410 408 406 404 401 397 390 387 384 389 382 377 374 
346 346 354 355 354 355 360 365 366 365 372 369 366 362 359 358 358 357 353 346 344 343 351 351 360 365 365 367 372 373 376 375 374 366 356 343 339 333 330 328 329 332 332 332 330 333 338 340 340 340 349 356 356 353 349 348 339 343 340 339 340 339 338 334 336 337 335 336 343 343 343 340 338 341 339 339 346 349 351 350 350 353 353 352 352 353 356 352 357 353 356 353 354 353 355 351 353 352 351 352 348 346 346 344 342 345 347 345 347 344 348 347 353 353 355 360 362 360 364 366 373 372 370 372 369 374 370 369 372 375 377 379 373 360 354 351 351 350 344 349 346 344 341 338 336 335 337 336 340 338 335 331 333 330 334 338 339 340 340 344 340 338 341 343 347 348 347 346 349 351 355 356 351 352 355 355 357 364 361 365 364 363 364 374 390 404 413 419 418 412 412 410 405 403 398 395 397 396 389 387 
345 346 350 355 353 358 361 364 367 366 370 369 366 364 363 362 359 359 355 354 346 344 344 348 355 358 361 365 367 370 373 375 374 372 364 353 341 335 330 330 331 330 334 334 333 333 339 343 343 344 350 352 353 353 353 353 350 347 347 339 338 335 335 336 339 336 333 331 335 340 344 343 345 343 340 351 348 350 347 344 349 346 342 349 351 356 356 360 360 360 363 356 350 352 350 352 348 350 348 348 345 346 343 340 339 344 345 344 346 349 346 350 354 353 357 361 358 368 366 368 365 367 371 370 371 375 372 371 371 373 371 365 362 356 354 353 354 348 346 350 349 345 345 332 329 329 336 337 337 340 335 335 331 328 328 331 341 339 341 343 337 337 342 344 342 345 348 344 347 346 355 359 358 355 356 358 356 363 366 366 365 365 365 379 393 412 421 425 424 425 424 419 415 413 413 412 407 406 402 397 
350 353 352 354 354 359 362 362 365 368 371 371 372 367 365 363 364 358 352 350 345 343 338 339 347 352 357 359 363 368 372 374 374 377 373 362 354 337 335 330 334 327 326 328 332 339 340 344 346 346 349 355 357 358 358 361 360 361 351 344 340 345 346 340 339 339 333 330 333 336 344 343 351 345 344 347 347 347 345 345 343 346 349 350 350 351 351 355 358 360 360 358 349 348 345 345 347 343 343 340 341 339 335 333 338 341 341 343 346 349 350 350 349 358 363 363 366 369 363 367 367 368 366 370 375 375 374 375 370 365 359 361 352 352 348 347 347 349 347 343 338 335 331 330 325 333 332 335 335 330 335 332 332 329 326 335 342 341 334 337 336 337 343 344 350 348 349 346 348 350 352 358 357 356 356 356 361 364 361 364 362 362 370 385 404 419 422 423 423 431 432 425 421 424 426 423 417 412 410 402 
352 355 355 356 357 358 361 363 368 367 370 372 371 367 369 364 362 354 351 341 339 342 338 335 340 346 355 357 359 364 369 370 373 373 375 374 355 345 340 340 337 333 327 325 327 333 340 345 347 349 351 358 359 357 358 361 360 359 352 346 342 347 338 339 336 332 334 335 332 338 344 353 350 350 351 351 348 346 344 341 341 343 344 353 353 352 345 352 356 359 360 354 349 348 349 348 345 343 342 344 343 342 337 341 344 348 345 344 348 349 351 356 356 354 361 368 371 375 364 365 362 360 361 364 366 370 368 368 362 357 352 349 344 348 349 347 348 342 337 336 335 334 328 330 332 327 326 329 331 334 336 331 333 329 329 333 334 334 338 338 337 341 344 346 351 349 349 350 352 357 360 355 356 358 359 362 361 368 368 365 358 367 373 389 406 415 424 434 438 440 437 440 435 434 439 438 425 420 420 411 
348 353 357 355 356 359 364 365 367 367 373 375 373 369 367 367 364 354 346 340 342 344 339 334 335 341 347 352 353 359 361 365 369 377 377 371 358 353 342 338 336 328 326 326 328 332 344 340 345 348 354 357 357 360 356 355 356 354 350 345 343 340 341 339 334 332 334 336 336 339 343 351 348 346 344 348 348 341 343 342 347 343 346 347 347 348 347 352 353 352 353 353 347 346 349 352 347 348 349 347 348 345 341 345 350 354 349 347 347 348 355 358 356 356 365 373 373 371 362 358 357 360 363 362 364 366 368 363 362 353 350 350 343 344 344 342 340 336 330 332 332 328 328 327 333 331 329 330 331 334 336 335 335 333 334 334 335 336 336 338 338 338 339 346 346 345 346 350 354 352 355 356 360 359 361 364 365 364 369 365 366 368 369 380 394 408 428 429 439 444 445 443 447 449 453 446 432 422 426 418 
343 352 355 361 359 359 361 365 366 370 372 374 373 370 365 363 362 353 350 346 345 346 342 337 335 343 342 342 352 357 360 363 368 371 371 364 361 352 342 338 334 328 325 328 332 333 331 336 339 343 356 364 360 355 352 346 345 343 342 334 338 334 334 330 326 332 333 335 338 340 345 351 348 347 343 346 344 341 341 346 348 346 349 351 351 347 345 348 354 351 353 353 354 349 346 343 345 346 348 344 345 347 345 352 349 351 346 342 344 348 351 353 356 361 369 375 373 375 367 362 362 362 369 365 368 368 368 365 363 355 355 347 347 347 341 336 334 331 330 330 328 329 329 336 329 331 326 328 328 327 332 337 336 337 338 335 331 334 335 335 331 329 334 336 340 340 338 346 356 356 357 355 355 358 361 362 364 367 366 371 376 375 372 376 384 396 420 436 444 445 446 445 452 459 456 447 428 423 423 420 
344 346 355 362 359 361 364 365 366 372 377 374 373 370 365 361 361 360 360 359 353 353 347 341 337 338 341 340 346 351 356 357 364 363 361 360 353 352 345 339 330 328 328 329 331 331 334 334 336 349 359 357 358 352 353 351 347 346 336 333 335 326 331 330 333 328 330 329 339 340 347 348 347 345 345 346 343 339 343 345 347 346 345 346 346 348 349 349 351 351 353 351 352 350 348 344 344 345 344 345 347 346 344 345 345 347 342 342 344 349 353 359 359 363 372 371 372 374 371 366 365 372 370 371 371 370 367 363 358 351 349 349 350 340 340 334 329 332 328 327 325 325 325 325 325 328 329 330 328 327 327 333 337 337 332 332 329 337 335 330 328 328 333 334 331 337 341 347 353 355 357 355 355 359 366 367 363 371 373 378 377 378 375 372 368 384 413 432 445 442 447 452 458 459 454 447 435 428 422 419 
344 345 353 358 360 363 364 368 370 370 371 375 372 369 365 362 358 361 364 361 360 355 352 352 341 336 334 336 345 347 348 347 347 352 352 354 351 350 344 340 335 329 332 330 331 331 336 336 340 352 351 355 358 359 354 352 343 341 334 332 328 323 328 326 326 326 328 329 337 337 340 341 342 342 345 342 343 342 343 347 344 347 345 343 342 344 350 348 348 350 352 348 349 350 347 341 342 343 344 344 346 348 346 344 346 344 343 347 351 353 356 356 358 364 369 368 373 375 373 369 380 378 373 375 378 370 368 365 362 353 349 349 347 342 337 330 328 326 324 321 326 327 329 328 330 329 334 328 326 320 329 332 339 331 331 332 330 332 333 331 330 327 326 328 332 343 342 347 351 359 362 359 356 359 357 360 361 370 378 380 387 384 381 374 378 385 415 431 436 436 449 457 462 465 456 449 441 432 430 424 
341 344 355 357 366 367 366 374 378 374 375 374 370 371 364 366 364 368 364 360 355 355 355 354 346 340 339 337 338 339 339 341 345 350 351 349 348 344 336 334 334 329 329 327 329 333 336 337 345 350 353 359 361 361 354 350 342 333 331 331 331 325 321 318 320 326 328 326 331 335 332 332 338 343 344 341 346 343 339 343 345 346 346 342 341 339 341 343 349 351 346 348 346 347 347 345 347 341 340 342 347 345 344 342 342 343 343 346 357 358 353 355 362 361 361 367 373 375 373 376 378 374 374 372 372 363 360 360 356 350 349 347 342 336 332 332 329 324 325 326 324 329 331 328 333 337 332 330 321 320 326 331 336 333 330 328 329 329 331 331 328 328 328 332 337 343 344 346 353 359 363 359 364 359 360 360 370 378 383 390 394 393 385 387 381 390 413 422 427 444 458 465 477 472 466 452 441 435 428 421 
341 350 349 356 363 368 367 372 378 379 372 372 372 368 367 363 366 367 366 361 355 355 356 359 354 341 342 338 337 339 340 345 350 351 349 347 347 -9999 335 332 331 330 327 329 334 333 341 342 350 353 351 358 359 358 353 346 337 331 328 326 327 320 315 319 321 325 323 323 324 328 330 327 335 340 340 336 340 342 343 343 344 343 341 340 340 343 342 348 350 349 346 348 348 349 348 350 350 348 347 346 346 345 349 343 345 350 349 349 357 360 357 358 358 360 363 365 369 371 371 370 375 382 371 373 368 363 360 359 355 352 352 348 341 336 335 334 329 329 326 321 318 322 326 325 327 329 328 326 324 320 327 331 334 332 328 325 321 322 329 327 324 328 330 334 336 340 337 344 353 357 360 360 362 365 363 377 379 386 391 396 401 395 393 392 390 396 411 426 438 456 466 473 475 477 469 460 442 433 423 419 
343 345 352 358 363 366 365 373 375 379 376 376 372 369 363 362 361 363 361 361 360 359 363 360 356 341 332 330 334 339 342 344 353 349 348 346 344 -9999 -9999 331 325 328 329 332 331 332 341 347 344 347 351 355 351 353 348 341 335 330 323 325 320 315 316 322 321 323 323 322 326 332 330 323 326 331 334 331 333 340 339 341 345 345 344 344 339 344 348 348 349 351 350 351 350 350 349 348 346 350 350 349 346 352 349 351 350 352 350 356 360 358 362 363 367 362 364 363 370 371 372 368 373 373 368 362 361 362 362 359 360 356 355 351 338 339 334 333 335 327 324 319 315 315 326 325 324 326 325 321 321 327 332 332 330 332 330 327 323 324 323 326 329 331 329 334 338 339 343 352 352 358 359 360 360 371 377 382 388 397 400 396 400 401 398 394 395 397 412 433 452 469 478 479 477 475 470 462 439 431 419 413 
341 349 357 361 364 369 368 376 380 383 377 374 373 368 357 357 360 362 360 364 360 360 363 360 358 343 330 332 334 344 342 349 351 349 347 347 345 -9999 -9999 330 326 326 329 332 331 335 347 346 344 343 351 349 350 348 347 337 330 328 323 317 318 322 325 325 325 327 325 321 324 324 325 325 323 324 329 331 333 336 335 334 337 343 346 345 337 345 347 346 350 353 352 354 349 348 350 348 348 348 348 351 356 354 353 354 353 356 360 361 361 364 364 365 368 367 364 363 365 368 370 372 373 368 364 361 360 361 359 358 359 361 356 345 335 341 337 333 330 330 322 317 321 319 320 322 326 322 318 324 325 326 325 327 329 325 326 328 322 323 325 335 336 336 333 334 342 342 346 353 356 360 364 369 370 377 383 386 391 397 400 400 401 408 406 401 396 396 411 439 458 473 481 485 490 476 472 462 444 431 420 415 
345 351 358 363 364 369 369 371 380 382 377 378 371 369 359 358 359 360 360 363 364 363 357 354 351 337 332 328 331 338 338 342 342 345 344 343 338 330 331 326 326 325 333 334 336 341 345 345 345 347 344 345 343 343 341 334 327 328 327 318 316 324 329 330 325 327 326 325 322 320 319 318 317 319 328 329 336 335 335 338 338 342 342 345 344 338 338 345 349 350 352 354 352 350 347 347 347 352 357 355 359 355 355 357 356 357 359 358 361 359 362 363 364 365 363 363 364 369 369 369 368 365 363 365 364 359 358 356 355 357 354 350 343 339 338 327 325 326 318 319 317 319 320 319 315 313 318 327 329 330 328 325 330 328 330 326 327 324 327 335 335 339 339 336 339 345 348 353 358 358 361 364 375 374 379 389 393 398 397 399 403 405 409 407 404 404 412 432 456 470 479 488 487 477 462 455 442 430 422 414 
348 351 355 363 364 367 370 370 379 378 376 373 372 368 362 359 360 357 360 359 363 360 356 351 342 339 332 329 329 333 332 334 337 342 345 342 334 330 324 324 325 329 331 331 338 346 349 342 341 341 336 340 340 339 338 341 329 329 330 326 328 330 332 331 326 327 324 325 322 321 318 318 319 320 322 332 335 334 337 338 343 345 343 343 342 341 342 340 340 342 346 347 345 347 347 349 355 356 356 359 357 356 356 353 358 357 355 354 356 357 359 362 358 359 362 358 364 371 370 369 366 366 366 364 362 362 362 360 356 355 357 351 346 338 335 324 326 320 321 320 319 313 315 311 309 312 318 323 325 325 329 324 321 321 323 319 320 320 326 329 336 338 338 341 347 346 350 358 359 355 360 369 371 368 373 387 395 401 402 408 409 412 414 413 413 413 416 426 448 467 481 484 481 469 459 450 440 431 424 415 
345 350 354 361 363 366 369 373 374 375 370 370 372 366 364 362 360 359 359 356 355 354 352 350 343 338 330 329 329 334 332 331 341 342 344 344 337 330 329 327 330 331 334 336 342 343 342 340 337 341 339 342 342 344 343 341 329 323 324 323 327 332 335 331 327 324 324 322 321 317 316 315 320 323 324 334 336 339 338 343 344 339 341 340 345 338 337 340 342 344 345 349 347 348 350 354 357 358 356 355 358 357 355 351 358 359 358 362 361 358 361 360 355 351 356 362 366 369 368 368 368 368 358 357 361 360 362 361 358 355 357 356 341 329 322 319 317 318 318 314 315 310 307 306 314 314 315 323 322 322 322 320 321 320 319 320 321 326 329 330 333 338 339 342 346 343 351 357 359 359 362 368 368 373 378 382 392 407 415 415 412 419 425 433 426 418 419 424 446 469 483 479 476 464 450 444 438 429 422 415 
342 348 351 358 360 361 363 368 368 372 371 373 366 369 364 368 360 362 357 351 346 349 353 350 346 338 328 327 327 332 332 336 339 338 343 339 331 333 331 328 333 330 334 333 338 336 339 339 339 341 343 338 341 340 339 339 329 325 326 329 333 333 332 330 330 327 327 329 324 319 315 316 323 326 326 332 333 334 333 336 340 340 342 340 342 340 342 346 344 344 345 343 345 346 352 355 358 354 352 353 357 358 355 358 357 357 358 360 361 361 361 353 356 357 358 360 368 371 375 368 366 364 365 364 363 364 362 361 357 359 357 348 332 323 317 311 309 309 310 304 301 303 305 314 313 307 311 314 319 318 322 321 321 325 324 320 323 323 330 330 332 336 338 341 342 345 349 356 359 354 363 369 368 377 385 387 399 412 422 429 435 438 447 447 436 423 415 429 452 472 478 480 466 456 443 443 433 426 424 411 
340 344 350 355 356 358 363 360 368 369 370 366 369 367 365 368 363 359 353 348 348 349 348 351 346 341 332 326 327 328 333 333 337 340 342 335 329 333 330 327 327 330 332 331 329 331 338 338 335 337 337 339 339 337 333 334 333 332 330 330 335 337 339 333 332 336 332 331 324 322 321 318 322 327 330 335 334 335 338 341 339 343 343 348 346 347 345 346 345 343 341 341 346 349 355 -9999 -9999 352 352 351 354 356 360 358 358 354 354 353 356 357 356 353 356 349 355 360 364 365 362 362 363 363 363 365 365 359 362 362 363 359 349 337 324 310 303 297 295 295 293 293 294 295 297 305 309 304 305 313 314 315 315 314 319 319 324 325 320 325 329 329 331 335 337 341 338 346 349 353 353 359 364 372 375 379 387 395 400 421 434 445 450 451 452 452 446 434 424 437 461 475 477 473 462 442 442 441 439 429 426 408 
337 343 347 349 352 353 357 363 365 366 368 367 366 365 363 364 362 356 353 348 346 348 348 348 349 349 336 332 324 325 334 331 334 340 337 332 328 324 320 319 321 327 326 326 327 329 334 334 337 330 336 332 334 337 337 333 330 327 325 323 328 336 338 340 340 340 337 335 332 331 329 326 328 328 328 328 331 335 333 334 336 342 346 343 341 339 342 338 341 341 340 344 346 344 350 345 -9999 348 349 353 352 351 351 354 354 355 356 357 354 358 351 353 355 352 352 353 352 351 357 359 362 363 368 367 365 369 373 367 369 358 346 335 321 306 302 295 290 293 291 293 294 295 302 309 313 314 311 305 312 312 308 314 314 318 319 321 322 321 327 329 332 332 335 337 337 344 349 351 357 360 373 370 378 386 388 394 404 431 447 459 461 462 462 457 457 444 435 446 456 463 470 465 450 440 440 443 436 429 420 405 
339 342 344 347 348 348 353 363 361 363 363 363 364 360 364 366 363 356 346 343 344 345 346 346 347 346 339 328 325 322 325 327 333 336 333 325 323 320 316 318 316 319 317 316 322 324 328 325 325 329 331 331 330 329 333 333 326 326 320 320 328 335 334 337 338 340 343 344 339 338 331 331 329 325 327 327 326 334 332 330 331 337 342 339 337 336 338 338 338 340 340 343 344 349 348 345 347 350 351 351 350 352 355 356 357 -9999 357 353 353 352 356 361 356 356 351 351 352 352 354 356 357 365 364 366 366 370 374 370 364 356 338 327 316 307 301 296 291 288 296 291 292 299 305 310 315 313 307 299 302 300 309 315 317 315 322 321 323 325 324 322 328 325 325 335 337 339 347 355 357 362 372 379 382 389 393 401 418 437 457 464 469 465 468 466 462 449 440 441 446 461 463 459 449 448 447 448 440 424 411 396 
337 339 342 344 344 350 356 363 360 362 360 358 361 357 360 361 361 357 349 341 345 342 341 341 343 341 340 332 328 322 326 327 329 329 331 326 321 318 313 310 310 310 309 310 314 319 324 319 319 322 323 326 323 327 326 326 322 320 324 324 328 334 327 334 338 338 342 345 346 340 333 329 327 324 323 321 318 324 328 327 331 333 336 335 338 339 337 333 338 344 339 342 346 348 342 345 342 346 349 353 354 354 359 361 362 -9999 353 350 351 356 362 364 359 358 357 358 356 355 358 358 362 368 369 370 373 374 371 365 359 352 340 325 315 305 293 291 292 289 288 289 292 297 305 307 311 307 309 300 296 300 307 313 317 321 324 325 327 329 323 323 325 328 325 335 338 341 350 357 359 367 375 377 383 391 396 411 427 439 455 464 470 470 469 468 456 451 437 445 447 456 459 461 453 439 440 441 427 414 403 387 
340 342 345 345 346 353 356 358 359 357 359 361 359 358 355 360 359 355 350 344 345 344 344 340 342 341 340 337 333 327 322 322 325 326 326 322 320 321 318 312 308 306 304 306 313 319 315 319 317 320 321 324 325 321 323 322 318 319 324 327 332 328 326 330 333 340 343 344 346 339 333 330 325 321 324 322 322 322 328 324 330 334 334 338 341 336 332 335 337 338 346 343 344 336 337 336 340 342 344 347 351 356 354 356 357 355 357 354 355 360 359 358 360 358 356 353 358 360 361 363 367 371 375 374 378 375 372 362 355 349 337 324 310 296 291 292 286 289 289 289 289 296 298 296 300 301 306 299 301 300 304 309 310 320 320 328 329 325 321 323 326 326 328 332 336 342 348 356 361 367 376 375 383 391 398 418 437 451 463 469 479 480 476 462 448 450 443 443 447 452 459 458 448 443 438 434 421 412 397 386 
340 341 343 345 346 355 356 358 360 358 357 359 355 355 358 358 355 354 348 347 346 346 347 342 345 344 344 337 334 325 321 327 329 331 332 330 325 326 318 315 313 313 311 314 315 317 310 314 314 318 319 318 316 315 315 318 315 319 325 332 331 329 326 327 330 333 336 340 345 338 337 335 332 332 330 330 326 328 332 331 332 335 334 336 333 334 336 338 341 341 345 343 337 339 336 336 337 339 341 343 345 349 355 354 357 359 354 356 358 356 358 354 354 356 357 354 355 363 364 370 370 367 373 371 371 375 369 364 356 347 328 318 303 298 291 287 285 288 284 286 293 297 292 292 296 297 302 298 299 303 305 306 303 311 323 326 327 325 322 318 321 324 330 339 343 349 360 361 361 369 374 372 383 392 405 431 447 462 474 485 489 483 473 459 448 442 440 443 443 448 455 451 447 441 434 427 417 406 393 377 
343 343 344 347 344 354 353 352 354 355 352 351 354 353 361 362 358 356 353 350 347 347 347 348 344 343 338 332 331 326 323 323 324 324 332 332 329 330 325 315 313 312 313 313 312 308 310 306 305 308 308 307 308 311 310 310 312 317 319 324 324 322 321 324 325 323 324 327 333 333 336 331 327 326 327 325 325 325 327 331 330 329 330 330 336 340 342 342 336 336 336 332 331 335 333 332 331 335 335 339 337 341 347 -9999 -9999 352 353 357 356 355 355 353 353 351 351 354 358 363 368 373 373 375 377 372 368 365 367 363 360 347 332 313 300 297 295 291 285 283 285 288 293 294 290 289 287 291 294 293 293 294 298 306 307 311 315 319 319 315 315 321 321 329 333 341 345 353 357 358 364 365 368 374 383 390 411 439 449 470 482 488 486 473 460 455 447 439 434 430 435 436 440 443 440 434 427 414 404 392 391 379 
340 344 346 347 347 351 346 346 349 350 354 351 353 359 361 363 359 354 356 356 350 349 349 345 340 336 335 326 327 326 325 327 324 325 327 336 331 332 324 322 315 311 306 306 305 306 299 299 299 297 303 306 305 307 307 307 309 313 312 318 320 320 322 318 319 321 323 321 326 329 325 319 317 318 317 319 323 328 330 329 327 325 325 329 332 337 337 335 333 335 334 329 333 335 332 333 333 334 333 339 339 340 -9999 353 -9999 -9999 354 353 354 353 353 352 352 348 349 353 354 363 371 375 377 379 377 372 370 368 373 366 359 344 328 311 297 292 290 284 280 282 285 283 289 289 282 285 284 288 291 289 291 294 304 307 306 308 313 312 313 315 314 318 319 326 331 336 341 346 354 356 359 363 364 377 388 398 421 440 454 474 483 484 474 460 447 440 438 431 427 422 427 434 439 436 432 427 422 409 398 385 383 374 
342 348 349 349 344 342 342 343 346 348 350 351 353 361 358 359 360 354 352 351 344 349 347 347 336 335 335 328 328 328 324 324 319 321 329 333 328 327 324 321 320 312 309 302 303 302 298 294 294 294 299 302 300 303 303 308 309 309 311 316 315 317 317 314 311 316 321 320 319 320 317 316 315 316 318 318 322 324 325 324 322 320 330 327 325 328 329 330 334 334 330 333 333 332 333 335 332 333 332 335 338 344 347 346 349 349 348 350 350 354 354 349 345 344 352 357 358 364 371 379 384 381 372 372 374 381 384 377 353 341 328 315 302 292 285 275 279 284 286 285 281 279 279 283 287 290 289 287 288 297 301 305 308 309 312 307 313 314 312 321 323 332 337 339 342 345 348 350 350 358 368 380 399 413 429 439 457 473 487 484 476 459 445 444 438 434 423 420 425 425 433 431 424 419 414 401 400 391 380 369 
343 350 349 350 345 342 341 346 344 345 341 346 351 353 353 352 353 350 348 350 346 344 347 341 337 335 337 331 330 330 328 322 320 319 327 327 324 322 322 324 321 318 310 306 298 300 292 290 289 285 288 293 296 297 299 305 304 308 310 311 317 319 318 311 313 314 316 319 318 315 313 315 313 314 314 318 320 322 322 321 321 327 326 326 326 328 330 331 333 334 333 333 333 329 331 330 332 334 335 338 336 342 343 345 343 342 348 349 350 353 349 347 345 349 357 356 360 364 365 375 381 376 382 383 389 394 394 380 362 345 329 318 310 301 284 277 276 281 281 277 276 275 279 278 282 284 283 286 289 291 290 295 298 300 305 308 311 316 318 319 323 332 336 336 340 342 343 347 351 364 367 382 396 413 430 442 451 463 473 487 475 462 448 447 444 438 432 427 423 421 423 424 416 409 403 393 387 383 376 367 
344 346 351 350 345 346 342 342 342 342 343 347 346 351 351 350 351 349 349 348 347 344 346 344 344 340 336 336 336 334 329 327 325 322 320 322 325 324 323 321 317 312 307 304 300 295 292 285 284 286 284 290 295 293 298 304 308 313 317 317 318 317 319 314 314 313 311 313 311 310 310 309 308 306 307 312 318 321 319 320 324 325 325 327 328 333 338 338 335 335 332 333 332 332 330 330 334 334 339 341 343 343 340 344 349 348 352 353 354 355 353 353 351 361 361 365 366 368 372 379 388 394 395 397 400 403 398 387 369 355 340 323 312 305 288 280 281 281 274 272 268 268 272 276 277 279 280 284 287 288 292 293 298 304 305 310 319 319 318 319 327 328 331 335 334 340 344 348 354 364 371 383 397 412 427 439 448 458 468 472 470 460 452 453 448 443 434 428 420 417 417 416 412 404 402 394 388 378 368 364 
