# Supplementary material for: Exploring the Distribution of the Spreading Lethal Salamander Chytrid Fungus in Its Invasive Range in Europe – A Macroecological Approach
Source: PLoS One. 2016 Oct 31;11(10):e0165682. doi: 10.1371/journal.pone.0165682 (PMC5087956; doi:10.1371/journal.pone.0165682)
Supplement: S1 ZIP Archive — (ZIP) [file pone.0165682.s010.zip › ECA_full/r10.asc]

ncols         200
nrows         200
xllcorner     3.31330001355
yllcorner     -1.12269991115
cellsize      0.0117999315
NODATA_value  -9999
36 38 41 41 41 41 38 38 37 34 35 35 36 36 36 35 35 35 34 35 35 36 35 36 34 33 33 33 32 34 33 32 31 33 31 30 31 31 28 28 28 28 27 27 27 29 28 30 29 30 32 32 33 32 32 32 32 30 28 27 28 27 27 27 27 25 24 22 22 22 21 21 21 20 22 24 24 23 23 25 23 22 23 26 25 24 26 28 26 28 30 30 30 32 32 34 37 43 47 53 58 65 66 64 67 66 64 66 67 68 67 67 67 71 74 73 71 74 73 75 72 74 72 71 70 71 74 77 77 82 82 89 92 93 95 96 97 93 88 85 80 77 76 71 67 64 67 65 68 70 72 74 79 82 83 92 101 100 98 101 97 89 81 74 66 63 59 52 49 47 45 43 39 35 35 34 33 32 32 32 27 27 27 24 22 24 24 24 23 24 25 27 27 27 24 25 24 22 20 20 
36 37 40 43 42 42 41 44 44 43 40 41 41 39 37 38 38 38 40 40 39 39 39 40 40 37 35 36 34 35 35 36 37 35 34 35 31 30 30 30 31 28 29 31 32 32 33 38 38 35 33 35 37 37 38 37 36 36 33 34 30 32 30 31 32 31 29 29 29 26 27 26 26 26 27 28 28 28 26 26 26 24 26 30 29 32 31 32 35 33 32 31 34 37 38 41 44 47 51 53 63 66 70 73 74 71 71 70 71 72 70 73 76 77 80 79 80 81 85 84 82 77 76 79 80 80 87 85 84 87 90 93 92 97 103 104 103 102 99 95 89 88 84 82 77 72 69 70 72 71 75 76 79 85 83 90 100 108 105 108 109 97 88 84 76 72 71 61 56 51 51 48 45 43 38 38 38 39 34 34 31 29 29 27 27 27 26 25 27 29 30 30 29 28 29 24 24 22 21 21 
33 37 40 41 42 43 46 46 45 46 48 47 46 45 46 44 44 45 44 45 44 42 43 43 39 39 38 37 38 39 37 38 40 40 39 38 35 36 36 38 39 39 38 37 35 37 39 40 38 38 37 37 36 37 38 41 41 38 38 36 35 37 35 35 34 34 34 31 31 30 32 30 29 31 32 32 31 32 30 28 29 29 30 33 34 35 36 38 39 39 38 43 43 44 45 44 48 49 51 57 65 65 75 76 74 74 73 75 76 73 79 81 80 84 90 88 89 91 94 93 90 88 85 87 87 85 86 88 91 89 93 95 100 104 110 106 108 105 105 102 100 95 94 91 89 84 79 76 72 73 72 74 81 82 86 90 100 106 111 115 116 112 107 100 93 83 80 75 67 61 57 54 49 48 44 42 42 42 41 39 36 37 37 35 32 30 29 27 27 29 30 30 31 31 28 24 23 21 20 18 
33 38 40 40 42 44 50 49 50 50 49 50 51 48 47 46 49 50 51 47 48 48 51 48 45 44 42 42 43 43 41 42 43 41 41 41 41 41 43 41 42 42 42 40 41 41 39 39 41 38 39 42 42 43 42 43 42 40 41 40 40 39 40 41 38 36 34 32 33 33 34 35 34 34 35 36 36 38 34 35 31 35 35 39 39 39 41 41 41 40 44 48 48 47 48 49 49 53 57 59 64 67 72 80 79 74 74 74 76 76 85 86 87 91 92 96 98 98 98 98 94 92 96 95 89 88 88 91 -9999 92 94 100 109 112 114 115 113 114 112 111 112 107 101 99 95 88 85 85 77 76 75 74 80 83 85 91 96 101 114 116 121 124 122 114 107 94 90 82 80 71 65 60 58 56 50 46 43 44 44 42 41 44 43 41 37 36 33 31 33 31 32 33 32 30 29 29 24 24 21 19 
35 36 38 38 39 44 48 50 50 50 53 51 52 51 50 49 52 51 50 51 49 50 53 53 52 45 44 45 44 44 44 43 42 41 42 41 43 46 46 46 45 45 44 42 41 40 43 44 44 43 43 46 47 46 47 47 44 47 42 45 42 41 41 41 38 37 38 39 38 38 36 39 37 39 37 38 41 41 42 40 43 41 40 41 41 40 44 47 47 47 47 48 49 51 51 55 57 62 61 65 66 70 76 77 81 78 79 81 79 78 84 85 90 97 96 98 101 102 102 102 100 97 97 100 98 94 93 96 96 93 98 104 117 119 121 115 111 114 116 116 114 117 108 101 104 100 93 89 82 81 80 80 80 81 82 90 90 96 107 112 119 123 124 117 110 104 91 89 81 76 71 66 63 58 50 46 48 48 49 45 49 46 44 42 41 38 37 36 36 35 37 36 35 34 33 33 32 26 21 19 
33 35 36 36 38 44 49 52 50 51 50 53 53 53 55 56 54 53 52 53 53 51 52 52 53 52 50 50 46 45 45 44 43 42 42 42 43 44 47 46 46 48 47 46 45 49 49 51 49 50 49 50 48 47 47 51 50 50 48 48 44 45 43 41 41 41 44 44 42 41 42 45 44 43 43 43 44 45 47 47 44 44 44 44 46 45 47 50 50 52 52 52 55 53 55 57 59 61 62 66 65 72 75 81 82 79 81 87 83 86 86 91 96 102 104 106 107 108 107 108 106 106 107 108 103 101 103 100 101 102 107 116 120 130 126 118 116 117 119 114 116 111 109 105 105 105 97 95 87 87 85 84 83 82 86 91 91 94 106 112 120 129 128 119 112 110 98 89 86 79 74 67 68 65 60 56 58 57 56 53 46 44 43 45 44 42 39 37 37 38 40 38 39 36 35 32 34 28 23 20 
31 33 34 34 37 42 50 51 49 48 52 55 55 56 52 55 56 52 53 53 54 53 52 52 52 54 54 54 49 44 43 44 42 43 42 44 45 43 45 46 46 45 44 45 45 46 48 50 51 50 52 50 48 47 47 47 46 44 46 46 44 44 41 40 42 44 43 42 42 41 44 45 48 45 43 47 52 51 54 50 48 46 47 51 47 46 49 50 51 51 51 52 54 57 56 58 59 62 59 59 65 67 70 74 81 86 89 87 85 85 88 90 97 101 102 100 105 108 108 106 106 104 103 100 103 100 99 100 95 103 108 111 120 119 117 115 109 110 109 107 109 107 102 103 103 104 97 94 92 85 85 82 81 83 85 85 86 92 103 109 115 122 120 116 111 101 95 84 84 78 71 72 71 67 63 61 57 56 58 58 54 48 47 46 47 45 40 39 38 39 38 37 37 33 33 32 28 23 19 19 
30 33 34 35 39 43 47 50 52 52 52 53 57 55 55 56 57 55 55 56 57 55 55 54 53 53 53 54 50 46 42 43 41 40 43 45 46 44 46 49 47 47 44 45 46 47 49 50 51 47 46 46 44 45 46 44 41 42 42 43 41 42 40 40 43 43 42 44 42 41 46 45 45 47 45 50 54 55 57 50 49 47 49 47 46 46 45 48 51 51 50 50 54 55 55 55 56 58 58 55 58 66 69 78 84 89 89 87 88 90 86 90 95 99 99 97 101 103 105 104 106 101 99 105 107 103 104 104 107 107 113 114 115 113 112 109 111 109 109 109 107 108 106 105 105 101 96 90 87 88 83 78 80 83 83 85 85 94 99 108 111 116 114 110 105 95 84 82 82 75 75 75 75 66 65 63 63 64 60 60 56 52 48 50 51 46 43 42 39 42 39 38 34 34 35 30 27 22 18 20 
30 33 36 38 40 44 48 46 46 45 52 56 56 54 56 58 57 56 58 60 59 59 58 58 56 55 54 53 51 47 48 45 45 45 45 47 48 46 48 48 50 50 48 51 50 48 49 52 50 46 44 44 44 45 42 40 40 42 40 39 38 38 38 38 39 39 42 43 44 45 43 46 46 45 45 48 53 51 51 52 53 52 51 47 46 46 46 47 49 49 49 52 54 50 52 52 52 54 55 56 61 63 71 77 82 89 91 89 89 92 88 91 97 99 99 100 102 100 100 103 101 106 105 105 103 105 105 105 105 112 111 110 109 106 105 104 106 107 106 109 105 103 102 104 103 98 95 89 88 83 83 79 80 83 84 92 91 92 102 106 115 112 108 105 96 87 83 86 82 83 81 81 80 72 67 67 69 64 63 60 57 54 51 52 49 46 43 43 43 43 40 38 37 36 32 31 29 22 20 20 
30 31 33 38 40 43 46 47 47 44 49 54 54 57 55 58 57 57 62 60 57 59 55 54 58 52 49 51 53 53 50 51 46 46 46 50 46 46 47 50 49 53 54 54 53 49 48 46 46 44 44 43 41 41 42 42 42 43 42 42 42 39 38 40 40 40 38 37 43 47 47 47 48 46 47 47 49 49 51 54 54 55 52 50 51 48 48 48 46 48 47 48 49 53 54 54 52 52 53 55 58 63 70 77 82 87 85 88 91 94 94 98 100 97 99 101 101 99 100 104 104 106 103 101 103 102 110 110 109 113 109 104 104 102 99 99 103 107 108 105 102 103 105 104 101 100 96 89 85 83 82 79 81 80 84 87 86 95 100 103 107 106 98 93 89 83 82 84 87 87 85 83 82 79 75 72 70 65 63 56 56 55 54 50 46 44 41 40 38 37 38 37 35 31 35 33 29 24 21 22 
28 29 31 34 36 41 45 45 44 46 52 53 56 58 58 56 54 54 57 56 56 57 52 54 51 51 51 52 54 52 52 51 49 46 47 49 46 47 46 52 56 56 57 55 51 49 47 48 45 47 46 44 42 40 40 41 39 41 42 41 43 42 44 42 42 41 42 42 46 47 45 44 46 47 46 44 45 47 50 54 56 55 52 52 52 51 49 46 48 43 45 48 48 -9999 51 51 50 49 50 53 58 58 67 75 78 81 81 87 89 94 92 94 98 96 98 97 96 94 97 100 100 101 104 106 107 105 106 104 110 113 106 105 106 104 104 101 103 107 103 99 98 105 102 103 101 100 96 89 92 88 84 81 82 81 82 85 91 93 98 95 94 92 90 86 79 81 86 91 90 93 88 89 88 88 80 74 68 62 59 56 55 53 52 47 43 41 39 38 37 38 39 34 31 32 36 35 30 26 23 23 
27 29 30 34 37 40 41 44 43 45 51 53 54 58 59 58 53 55 57 57 57 58 59 55 53 53 51 53 52 51 52 51 50 49 51 54 54 54 57 59 58 59 58 54 52 52 50 49 49 51 52 49 47 46 47 42 43 45 43 43 43 43 44 44 45 44 43 48 47 45 43 45 44 46 47 46 48 48 50 52 53 55 53 53 53 52 49 47 46 46 46 49 49 48 -9999 46 47 49 50 55 60 63 65 75 74 75 80 84 88 93 93 94 96 97 93 93 92 95 96 101 98 97 103 105 108 106 106 104 107 103 100 101 101 103 101 102 106 103 100 99 99 105 104 101 100 100 99 96 91 88 85 85 84 81 80 82 87 89 93 90 86 86 83 80 78 80 86 89 91 93 90 87 85 85 82 75 68 63 56 58 53 50 46 44 41 36 35 36 37 36 38 33 33 37 41 41 34 29 25 23 
27 30 30 33 37 39 38 41 45 48 51 53 54 56 57 59 55 56 55 58 56 60 58 54 53 53 53 50 52 51 54 55 55 55 56 56 56 57 59 60 60 60 58 56 55 53 55 53 54 52 53 52 51 51 49 47 45 44 44 41 42 43 45 44 44 45 51 49 48 48 48 47 49 46 48 49 49 50 51 51 54 53 53 52 53 51 52 49 50 49 46 48 49 49 47 47 48 51 52 53 60 61 64 65 73 75 73 76 77 86 87 90 91 91 92 94 93 93 92 88 92 92 100 106 104 98 101 102 102 103 104 101 103 100 100 102 101 98 95 92 91 98 100 100 99 101 99 96 91 82 85 81 80 82 85 86 89 89 87 83 82 85 80 77 78 79 84 87 89 89 84 86 83 81 76 71 69 62 58 57 56 48 42 42 41 36 34 34 35 37 34 32 37 40 45 47 38 33 27 23 
27 29 32 33 37 36 38 39 44 48 48 50 51 52 55 54 54 54 55 56 55 56 57 55 56 54 55 52 54 56 57 59 58 56 56 56 60 61 62 61 60 60 59 58 58 56 53 54 55 55 55 51 48 48 49 47 46 45 44 43 42 43 45 44 46 50 49 48 49 48 51 53 50 47 49 50 52 49 51 51 53 52 55 51 48 52 50 50 51 48 45 46 47 48 47 49 49 51 50 54 55 58 59 60 65 73 72 73 74 81 84 85 83 82 85 88 87 86 90 90 96 95 99 105 103 91 93 93 95 100 99 97 95 92 94 95 92 92 90 89 89 88 87 92 94 95 100 97 92 85 87 85 83 85 92 93 90 88 82 78 75 77 76 75 75 75 78 83 82 85 85 80 74 77 69 65 63 58 57 56 53 44 42 38 38 34 35 36 37 34 31 30 37 42 49 45 42 36 28 22 
27 28 31 32 35 37 38 36 41 44 47 47 48 50 51 49 52 50 53 55 57 55 55 56 59 57 56 55 57 60 61 60 63 59 57 62 60 62 62 59 62 63 60 57 57 57 57 58 56 54 56 54 50 48 46 48 45 46 45 45 43 43 44 45 49 51 51 51 50 51 55 54 48 48 49 51 50 50 49 50 50 52 53 49 51 51 52 52 47 46 45 48 49 50 50 50 50 52 51 51 55 55 54 55 63 68 72 75 76 79 81 81 83 82 84 87 87 88 93 88 90 93 96 98 93 90 85 88 93 95 92 87 89 90 91 85 84 84 85 85 82 79 80 89 93 94 95 94 92 87 85 83 84 89 93 96 92 88 79 73 72 70 69 68 65 69 73 76 80 80 82 76 74 72 68 64 64 60 54 52 47 43 41 39 36 37 36 38 37 32 33 34 38 43 42 44 40 37 30 24 
27 28 31 31 34 36 37 36 36 44 44 43 43 47 47 46 47 49 50 51 55 53 51 53 53 57 58 56 59 61 59 60 59 60 61 58 59 61 61 63 62 61 58 57 58 57 57 56 56 58 55 52 53 49 46 44 43 44 46 43 44 45 45 47 49 50 47 49 53 52 54 51 50 51 45 48 51 46 45 46 48 51 52 52 50 48 50 47 48 49 48 49 51 52 53 54 52 52 53 53 53 55 55 61 61 63 69 76 76 -9999 82 82 83 80 85 89 89 88 86 88 88 89 86 86 81 82 81 86 87 92 88 85 86 84 85 85 83 81 85 84 82 84 88 92 99 100 97 95 95 92 88 84 86 93 96 95 93 88 81 76 71 65 62 62 65 68 75 70 70 73 73 73 67 64 68 64 59 54 51 50 47 45 41 38 35 35 38 38 35 34 35 36 39 45 44 44 43 39 31 26 
26 26 29 29 33 36 37 38 42 44 42 41 44 44 47 48 48 46 49 52 53 54 52 50 53 55 56 55 60 60 60 60 61 60 60 60 59 59 61 62 59 59 57 59 57 55 55 55 54 56 55 53 52 50 47 48 47 46 43 46 45 44 47 48 48 48 48 45 49 51 47 51 50 51 50 48 46 47 48 46 49 49 49 49 50 49 50 49 45 47 46 47 49 50 50 52 49 53 52 53 55 54 57 58 61 60 67 69 -9999 78 76 79 81 81 86 88 89 87 87 86 85 85 84 70 70 72 72 71 80 83 89 84 82 79 80 77 79 81 84 87 90 94 95 96 96 98 100 100 98 94 90 91 94 97 99 95 92 89 78 76 68 62 63 61 64 64 64 64 63 69 63 63 62 62 65 63 59 60 54 51 48 44 42 39 35 37 38 40 40 33 32 37 42 43 48 48 46 40 34 28 
24 26 26 27 29 35 37 39 42 45 42 43 41 42 43 44 46 47 51 52 51 54 51 49 51 54 51 54 58 60 60 63 61 60 64 64 62 61 60 62 62 62 61 61 58 54 58 59 62 60 56 56 54 50 52 50 50 50 47 49 46 47 47 48 47 45 42 42 44 46 49 53 50 48 48 47 46 46 49 50 47 45 45 46 49 50 48 49 49 47 46 47 46 47 49 48 49 50 49 47 52 52 54 55 55 58 61 64 63 70 75 71 75 77 84 83 83 88 83 83 81 78 73 72 73 73 74 72 75 76 81 81 81 80 77 78 80 81 82 90 94 98 99 100 101 98 104 103 103 99 92 91 95 99 99 95 89 86 76 72 71 66 62 57 56 64 60 64 64 62 60 59 55 58 55 58 57 56 55 53 50 48 44 43 40 36 37 37 36 39 37 41 47 46 49 48 44 37 36 30 
22 25 27 30 30 37 39 40 44 45 44 43 42 42 41 44 43 46 49 53 52 52 51 51 53 55 52 52 53 59 61 61 64 61 63 63 62 63 64 66 65 66 65 63 62 59 60 60 62 62 62 58 55 56 58 54 51 55 52 47 47 46 48 46 45 42 45 43 43 45 50 50 48 45 49 48 48 44 47 47 45 44 41 40 43 47 52 51 45 47 48 48 47 46 46 48 49 49 48 51 51 53 53 52 55 60 58 62 62 63 66 70 72 78 80 81 79 79 77 78 74 73 75 76 79 78 77 79 76 79 80 78 78 79 77 81 81 86 91 98 101 98 101 103 103 104 106 104 106 100 98 103 107 110 108 99 95 87 79 73 71 69 64 56 61 62 61 63 64 61 56 55 52 53 51 52 52 55 53 52 53 49 47 46 44 38 40 42 41 43 43 45 46 46 49 47 41 38 37 32 
21 24 27 29 30 36 39 42 45 45 43 40 43 46 45 43 41 44 50 50 51 46 46 52 53 51 49 49 50 56 63 64 65 61 64 67 65 65 66 70 69 66 65 63 59 58 61 59 60 62 63 62 63 60 56 56 54 53 50 51 49 49 50 45 44 43 43 44 45 46 49 48 47 47 47 51 51 47 48 41 39 41 41 42 41 43 45 47 46 45 45 46 46 46 47 51 50 50 49 53 52 51 52 56 57 56 59 55 60 62 64 63 68 73 74 74 72 73 73 75 73 80 76 77 79 83 81 82 83 83 80 80 77 78 80 80 82 89 89 96 97 101 106 108 109 98 98 98 99 101 102 108 108 112 111 104 94 92 85 77 70 66 66 60 61 58 59 60 59 58 49 52 50 52 51 49 48 52 51 51 51 52 51 48 43 37 39 42 41 43 43 44 48 47 48 44 39 39 35 32 
21 24 25 27 30 35 37 40 44 42 43 45 43 46 45 45 42 44 48 48 48 47 49 52 52 53 55 54 54 58 64 67 64 68 70 66 66 67 66 71 69 67 65 63 62 60 61 62 63 63 66 67 66 63 64 62 56 52 50 51 48 48 44 45 42 43 40 42 46 50 49 47 50 49 46 45 47 43 43 39 40 41 40 40 45 45 44 47 43 45 46 47 48 51 52 -9999 51 50 50 49 50 49 51 52 53 54 57 54 60 63 60 61 64 68 68 74 73 73 72 76 75 76 76 76 81 85 85 82 81 79 80 80 80 80 79 82 87 88 89 92 93 102 108 110 106 106 102 99 103 104 111 118 118 115 114 108 102 92 82 77 70 65 64 57 60 59 56 55 56 55 50 53 49 49 48 46 48 51 53 50 50 51 52 47 43 41 42 41 43 43 43 45 47 48 48 46 39 38 34 30 
21 22 23 25 27 33 35 38 42 44 44 43 43 44 43 44 44 44 48 48 47 48 49 48 50 50 52 55 57 59 66 68 69 70 70 69 67 67 67 65 64 65 67 65 64 64 60 62 65 69 67 68 69 65 64 62 58 56 53 54 49 49 48 42 41 42 43 41 41 44 42 46 47 45 41 42 40 42 42 39 40 38 38 40 44 43 45 45 49 48 48 50 48 50 52 52 50 50 49 47 47 49 51 52 54 53 56 56 59 63 63 64 67 68 73 74 73 69 72 75 82 83 81 82 83 85 83 76 75 78 79 81 79 79 79 79 82 90 91 95 97 108 110 111 110 106 105 107 111 111 117 121 121 121 115 110 109 101 96 82 73 70 64 62 57 56 55 55 54 52 53 52 49 45 44 46 48 51 50 49 47 48 49 44 44 43 42 42 44 46 46 44 48 50 50 45 43 40 32 29 
21 24 23 24 27 31 33 39 39 41 42 42 41 38 41 41 42 43 45 47 48 49 47 47 44 44 50 54 56 60 63 69 70 69 72 70 68 69 68 64 64 64 65 65 63 59 58 64 65 65 69 67 67 65 64 61 61 56 57 56 53 53 50 44 45 44 45 45 44 45 46 46 39 40 37 35 39 39 39 37 37 39 41 41 43 41 43 46 48 48 49 49 50 52 53 52 51 50 47 46 44 46 52 53 59 60 62 62 61 62 65 65 69 71 69 73 72 73 72 75 81 80 80 77 80 78 78 77 75 78 76 76 78 83 85 82 82 85 89 96 100 100 103 105 107 109 110 114 117 121 121 126 128 127 118 114 106 105 99 90 81 74 71 66 60 55 57 58 56 55 51 50 46 43 45 46 48 51 50 44 42 43 43 42 40 40 44 44 45 47 46 47 51 49 48 45 42 39 33 30 
21 24 23 25 27 32 36 37 38 38 41 41 38 39 43 44 44 43 45 44 46 47 44 46 47 45 48 55 57 59 64 71 70 69 70 70 69 66 65 65 62 63 63 67 61 63 62 65 65 66 69 70 66 65 64 64 65 65 60 56 53 53 49 51 51 47 43 45 45 43 44 44 42 38 34 33 36 34 37 39 40 38 37 41 43 40 42 42 48 49 51 51 50 50 52 53 51 47 47 46 46 45 51 59 61 63 64 61 64 65 67 68 65 66 64 70 74 74 74 72 82 81 82 78 78 76 78 75 76 76 78 76 78 87 87 81 81 80 87 89 94 94 96 100 105 111 115 112 114 115 118 128 126 126 123 117 115 110 102 96 86 79 73 68 64 59 57 57 58 57 51 50 46 42 43 47 50 49 47 45 44 45 42 40 42 43 43 43 45 47 49 50 48 47 47 41 43 41 34 31 
21 23 23 25 30 36 36 36 37 37 38 42 41 41 43 44 43 44 44 42 44 45 44 47 49 48 52 56 54 59 67 68 71 71 69 69 68 71 71 69 67 66 67 64 63 64 61 63 66 72 71 72 68 68 67 65 66 66 59 59 59 56 55 53 55 52 49 46 45 40 40 42 41 37 35 32 33 37 35 41 41 41 38 39 43 41 45 44 44 48 52 51 52 52 53 50 46 46 46 47 -9999 49 53 55 57 59 65 64 66 65 66 65 68 67 65 70 73 72 73 77 81 78 77 74 74 78 79 76 77 78 76 74 73 79 84 82 80 80 81 82 90 90 94 102 104 107 109 109 113 115 123 121 125 122 124 120 116 114 107 101 91 83 80 72 71 61 60 58 58 56 52 52 47 46 49 50 49 50 50 48 44 44 43 40 42 43 43 43 44 50 50 46 47 46 47 43 40 40 32 30 
20 23 22 27 32 38 40 41 39 38 37 39 40 38 39 44 43 43 45 42 42 46 47 48 50 52 54 55 57 59 65 65 72 71 70 71 71 71 71 70 71 69 68 71 69 67 70 71 68 73 74 73 70 71 71 71 67 63 65 60 61 60 56 58 54 49 45 47 41 41 42 42 39 40 36 35 35 36 40 43 43 43 40 39 38 42 45 43 45 45 50 52 51 53 50 49 47 48 46 47 52 -9999 54 52 54 59 64 65 67 68 65 67 69 66 65 69 73 71 72 78 79 73 73 73 73 73 74 72 75 76 75 72 76 77 78 82 85 81 78 80 87 88 89 92 95 99 106 109 111 113 112 115 114 117 119 119 121 116 108 102 92 84 81 79 73 66 60 60 55 52 54 51 49 49 47 45 47 46 47 45 45 42 42 39 40 41 41 43 41 46 47 47 44 43 43 42 42 35 31 31 
20 21 24 29 31 36 37 39 38 36 36 38 37 37 37 39 42 45 44 42 44 46 47 49 50 51 52 56 59 60 63 66 71 72 70 69 69 70 73 76 75 73 73 71 74 73 81 74 73 76 76 78 72 70 71 71 67 64 67 -9999 64 64 58 55 57 51 51 45 45 45 47 46 44 43 40 36 37 40 37 41 42 40 39 39 37 38 41 43 43 46 45 44 47 49 49 50 48 50 51 51 50 51 53 51 54 60 64 69 71 69 68 71 64 69 68 72 71 72 71 72 74 74 72 72 70 70 70 70 72 72 76 74 74 77 77 83 83 79 81 83 83 88 88 88 91 94 102 104 109 113 114 112 113 116 117 121 118 110 108 97 94 88 84 82 77 71 63 55 56 53 53 53 50 51 47 46 44 46 46 47 40 38 41 39 40 44 42 37 44 46 47 44 46 45 44 40 38 34 28 29 
20 22 28 30 31 33 35 40 36 34 35 33 34 36 37 38 42 45 45 45 45 47 47 47 50 52 55 59 61 62 63 67 73 69 72 70 70 72 71 74 74 77 78 79 74 78 83 82 82 77 75 71 69 69 66 68 68 69 63 66 65 69 68 63 55 53 51 46 48 48 47 48 45 46 41 39 40 41 43 41 39 40 39 39 38 40 40 40 41 43 42 44 45 49 53 50 48 49 51 53 52 52 48 -9999 53 54 66 68 72 72 70 68 66 68 70 71 73 71 70 67 65 69 67 68 66 66 68 65 67 72 73 72 76 77 79 81 79 78 86 88 90 91 87 89 92 93 96 103 104 106 110 111 111 112 115 117 111 111 107 98 95 92 88 81 75 69 65 59 56 52 52 50 49 46 47 43 44 43 43 43 40 38 41 43 42 42 41 43 46 48 49 46 46 44 43 39 38 34 29 26 
21 25 27 27 28 31 33 35 33 35 36 34 35 39 37 39 41 45 44 45 45 47 47 49 54 54 57 56 58 61 66 69 71 72 71 70 74 74 75 76 78 80 79 83 84 85 86 88 84 79 74 73 74 71 73 76 72 70 69 66 69 70 66 62 61 53 52 54 55 53 51 49 45 45 44 42 42 41 38 37 40 40 39 39 37 39 40 38 38 44 42 42 44 46 46 48 48 49 52 55 54 51 51 55 -9999 57 63 66 73 74 68 68 67 72 74 72 72 71 70 65 63 64 65 66 63 61 62 64 69 72 73 74 77 80 80 81 82 85 91 94 95 97 96 93 91 96 98 100 102 102 107 106 108 107 107 108 110 108 108 99 95 90 83 78 74 68 64 62 59 57 55 50 45 44 41 40 42 40 42 44 41 40 42 44 44 41 45 44 44 49 49 46 43 43 42 38 37 33 28 26 
20 25 27 27 27 30 32 34 37 33 36 40 37 39 41 40 39 43 40 43 46 48 50 52 53 54 60 61 66 65 65 71 76 74 74 75 81 79 81 79 80 81 86 88 84 84 84 82 83 84 79 80 80 74 78 77 76 73 68 67 69 68 65 61 60 55 50 54 53 51 49 46 46 44 45 44 39 37 37 41 41 43 39 37 36 38 37 37 36 37 38 40 41 44 43 43 46 50 54 56 54 54 58 57 55 -9999 58 65 69 69 67 66 69 71 74 76 71 68 67 67 66 66 66 66 63 64 65 66 67 72 78 75 75 75 80 79 82 87 92 96 101 102 99 99 98 97 95 99 101 104 101 103 106 104 103 104 105 107 103 99 93 84 82 77 71 71 65 59 62 62 52 48 47 43 41 42 39 37 39 40 39 42 40 41 42 43 46 44 44 46 47 45 46 42 40 37 35 31 29 28 
21 26 27 28 29 33 32 36 39 37 36 38 38 40 41 42 41 43 43 45 48 47 51 56 57 59 61 65 69 68 71 72 74 76 79 80 86 82 80 83 82 83 82 81 84 80 78 81 83 87 84 80 85 86 89 80 77 76 74 70 70 65 69 64 57 53 50 53 48 52 48 45 42 43 45 43 40 41 41 38 40 39 38 36 35 35 37 38 38 40 39 41 42 43 44 47 49 53 54 54 52 53 55 55 52 50 53 60 63 65 68 72 70 70 71 72 72 69 63 65 64 63 65 65 67 65 65 65 67 70 71 74 72 76 74 79 82 87 92 95 101 99 100 100 103 99 94 99 97 97 99 99 99 95 102 95 96 99 97 92 86 79 80 76 68 65 64 66 63 57 57 48 48 45 43 44 41 39 38 38 36 40 40 38 41 41 45 43 41 44 44 44 39 40 38 35 34 29 28 25 
22 24 28 31 31 33 34 37 38 36 35 34 38 38 42 42 46 48 46 46 49 50 54 56 59 62 64 67 69 72 73 69 72 76 76 85 87 88 85 81 82 81 81 80 82 77 80 80 86 84 87 86 86 90 87 82 79 78 79 81 77 76 70 64 61 58 53 53 50 51 47 44 45 45 45 43 39 39 38 40 39 38 38 35 38 34 33 34 37 38 40 40 41 40 43 43 48 51 55 55 52 50 48 51 50 49 50 51 57 67 71 74 72 80 76 73 70 70 64 64 65 66 66 65 67 63 65 66 69 68 68 71 74 76 79 77 84 87 91 91 98 99 102 103 104 100 96 92 90 95 96 95 89 84 81 83 90 93 86 86 80 73 73 69 63 60 62 61 59 58 57 49 45 45 44 44 41 41 39 37 35 40 40 40 40 38 42 47 48 44 42 41 42 41 38 36 32 28 25 24 
23 25 29 33 33 33 34 37 40 38 39 36 39 40 40 45 48 47 45 48 50 53 55 58 56 60 60 64 67 67 66 66 70 75 83 85 89 88 89 89 90 88 83 82 85 82 82 83 87 87 89 91 90 88 84 80 82 86 85 85 82 77 74 72 65 60 54 52 47 48 47 45 45 44 44 41 40 41 40 40 40 38 39 37 37 35 33 36 36 36 38 37 37 37 37 40 47 50 54 52 52 51 50 53 52 45 48 49 55 64 70 79 76 81 78 76 73 73 70 68 64 67 68 71 69 68 68 65 67 67 65 71 75 73 73 77 77 79 84 91 95 101 101 100 99 97 95 94 88 88 87 88 83 80 77 76 79 81 81 77 74 69 67 61 57 57 59 57 59 59 57 47 44 44 42 38 37 39 41 41 41 42 41 41 39 38 43 45 43 41 41 41 41 39 36 33 30 26 24 21 
22 23 29 33 33 34 35 38 41 40 40 39 37 35 40 45 45 45 47 46 51 54 55 57 55 59 61 66 69 67 67 69 73 78 81 87 88 90 91 91 92 93 89 88 83 87 85 89 92 93 94 97 93 93 89 90 92 91 94 90 85 81 79 75 67 60 58 52 51 50 49 47 47 46 45 41 39 38 38 38 39 41 40 39 38 37 39 40 38 38 38 37 38 36 37 41 44 46 50 50 51 52 51 53 52 52 -9999 51 55 63 71 78 79 79 77 76 73 72 70 69 66 66 68 69 70 71 72 67 67 66 64 70 74 75 74 75 75 79 80 85 87 93 91 98 102 99 97 95 91 87 85 80 81 76 74 76 79 76 73 70 68 63 56 56 54 51 54 54 58 57 52 47 43 39 40 39 40 41 43 44 41 41 41 40 41 40 42 41 39 37 41 44 42 37 38 34 29 26 25 22 
22 27 31 32 33 34 36 38 42 39 40 39 37 37 39 41 45 46 47 51 53 54 56 56 56 58 63 66 68 74 76 80 83 82 86 90 88 95 98 98 93 96 93 92 90 90 90 91 92 97 95 95 99 100 97 100 102 102 105 95 87 82 85 -9999 72 63 59 55 54 54 52 52 53 51 44 45 43 39 38 40 41 45 45 42 43 40 39 40 41 42 41 41 40 39 40 42 46 50 51 47 51 52 50 49 51 50 51 53 60 62 67 76 80 83 78 78 73 73 70 70 70 68 71 70 73 74 74 68 65 64 65 67 67 66 70 72 73 74 74 76 82 84 91 95 96 94 92 89 90 85 81 79 76 72 74 79 78 73 70 68 66 59 57 54 50 51 56 57 53 52 50 49 46 43 42 41 40 40 40 42 43 43 45 44 42 40 40 36 39 39 45 45 43 40 39 35 28 25 24 22 
25 28 31 32 32 34 38 39 38 40 43 41 39 39 39 42 44 47 49 53 55 56 55 56 59 65 66 70 76 80 82 83 87 89 90 92 94 95 94 96 94 98 99 99 98 94 94 96 95 98 101 97 101 103 104 107 108 111 106 97 88 82 -9999 -9999 -9999 66 67 59 57 57 51 55 53 51 46 45 44 41 40 40 46 45 41 42 43 41 42 43 42 42 44 44 42 42 42 43 45 45 50 49 50 52 48 45 47 48 48 53 57 60 62 68 70 74 72 76 69 67 69 70 68 69 71 73 76 73 74 71 67 66 63 66 68 66 65 69 70 70 71 73 77 83 88 93 94 92 90 85 83 82 78 76 70 68 69 73 75 70 66 64 63 63 63 57 54 55 56 55 56 55 52 48 48 43 43 44 46 41 44 45 45 45 44 43 43 43 38 41 42 42 45 43 43 37 40 36 32 27 26 20 
25 29 31 31 34 36 40 40 39 39 44 42 42 42 42 43 46 49 53 54 56 56 55 54 59 63 67 73 80 83 86 89 94 93 91 93 93 92 96 97 99 99 99 100 98 98 95 94 97 100 104 106 107 105 106 109 115 117 110 104 93 -9999 -9999 76 72 73 70 63 60 59 53 51 50 51 50 47 46 44 43 41 44 45 46 43 45 44 44 44 44 47 48 48 43 42 43 47 43 45 45 45 46 47 45 43 47 48 47 45 48 51 53 57 64 67 68 72 69 62 64 68 70 73 71 72 76 75 74 74 68 67 67 65 66 67 66 64 64 63 66 66 68 76 81 86 89 88 85 78 79 77 76 70 64 66 69 70 68 68 65 64 63 66 64 57 55 56 55 57 57 56 53 50 48 45 46 47 45 46 49 52 49 45 45 44 40 41 40 42 42 43 46 40 36 37 35 35 32 28 25 21 
24 28 29 30 33 34 37 37 38 39 46 46 45 49 49 53 48 52 54 54 52 53 54 54 58 68 73 77 80 84 90 88 89 93 94 94 97 101 103 101 99 97 99 101 95 96 98 100 104 105 111 110 110 108 108 118 123 115 111 103 98 90 -9999 -9999 73 72 72 67 64 61 55 50 48 49 49 46 46 45 45 47 47 47 47 46 46 48 47 46 47 46 47 48 45 45 43 45 45 43 44 45 44 44 40 41 43 44 45 42 46 43 45 53 56 61 67 65 63 63 64 65 70 72 76 76 73 72 71 71 73 64 63 66 63 62 64 64 58 60 63 64 69 73 72 77 81 82 80 78 77 75 71 66 62 63 68 67 64 62 60 61 59 58 60 56 59 56 56 56 55 52 54 49 48 50 47 47 50 51 53 53 53 48 44 46 41 43 42 43 40 39 39 35 35 34 34 35 31 27 25 21 
23 28 30 32 32 34 33 39 39 42 46 49 48 48 52 54 54 50 49 51 52 54 53 58 63 71 75 79 83 88 91 91 92 95 97 99 103 103 101 98 96 99 99 97 94 99 101 101 107 114 115 112 110 113 120 126 126 120 113 105 101 96 85 79 -9999 71 69 69 67 61 55 51 52 50 47 47 49 50 49 50 50 48 44 46 49 48 46 46 48 51 51 49 50 48 48 46 45 44 41 40 40 42 40 40 43 43 40 39 38 39 39 45 51 56 58 59 61 62 64 64 69 70 77 77 75 70 70 72 70 61 63 62 63 66 64 62 59 58 63 68 72 73 71 73 75 74 75 77 78 72 69 63 62 63 66 60 59 58 57 54 55 57 58 60 60 57 56 55 57 54 58 57 53 51 49 47 48 51 53 52 49 45 46 46 45 42 45 41 42 42 38 34 35 32 34 36 32 26 26 22 
25 28 31 34 34 36 35 36 40 44 48 51 47 48 51 53 52 51 48 49 50 52 54 61 65 70 78 81 82 88 91 91 94 93 95 103 103 101 97 97 101 97 96 97 101 102 103 106 113 121 124 116 118 123 128 127 127 122 110 103 101 96 83 80 70 -9999 68 68 64 61 58 51 47 45 45 48 49 48 49 51 52 50 44 45 46 45 47 48 52 53 54 50 49 48 48 47 47 41 45 43 44 43 40 37 41 44 41 39 36 35 35 38 44 52 58 53 61 61 59 60 65 67 74 76 70 72 70 69 69 63 64 61 64 65 65 61 58 62 66 65 70 69 69 68 70 73 73 75 72 63 57 57 55 57 62 58 57 56 54 55 54 55 57 56 51 52 54 49 49 52 52 52 50 52 53 52 51 48 47 48 46 49 51 53 45 46 44 41 44 41 37 35 37 32 35 32 30 27 27 22 
26 27 28 31 33 39 34 38 43 45 47 53 49 51 54 54 52 51 49 48 48 52 58 65 70 78 78 79 83 84 86 91 91 94 97 100 101 99 98 99 99 97 98 101 104 105 107 112 117 124 124 124 130 133 132 125 123 119 109 106 96 91 87 82 75 75 71 69 66 62 55 52 49 42 43 45 46 47 47 50 51 50 47 47 46 49 53 53 49 52 53 54 51 45 43 45 45 46 45 43 48 44 40 37 42 43 40 39 35 36 37 38 41 45 51 54 57 59 59 58 61 66 73 74 69 66 68 66 70 65 63 64 63 61 63 62 63 63 66 69 68 65 63 62 65 65 67 72 66 59 56 53 50 57 58 57 58 55 51 50 51 54 53 49 48 50 48 49 50 51 51 53 50 53 53 54 52 48 46 49 49 51 50 53 52 50 45 41 42 38 36 36 35 36 34 33 31 27 24 22 
25 26 28 30 34 36 36 38 37 45 50 50 51 52 52 51 53 54 52 49 54 55 60 70 70 72 77 78 80 83 88 89 89 94 95 93 95 96 95 96 97 99 100 102 108 113 119 124 125 127 129 128 132 136 134 129 127 116 109 99 96 93 87 83 82 79 78 74 67 62 56 52 50 46 46 51 49 50 51 48 49 47 43 43 45 54 54 56 53 52 52 51 48 47 44 45 45 47 44 45 45 44 40 41 43 44 43 38 39 42 42 42 40 40 43 50 53 56 56 53 59 67 69 70 69 67 68 65 67 66 63 63 62 63 63 59 61 66 68 67 61 62 60 63 63 61 64 65 61 61 55 52 53 55 57 60 54 52 50 48 49 51 49 48 47 52 49 49 48 51 54 51 51 50 49 52 50 53 49 50 53 52 52 56 53 48 41 38 40 36 39 35 36 34 34 33 29 28 24 23 
25 27 32 33 37 39 39 41 42 43 48 52 55 53 52 52 50 55 56 51 58 58 58 63 64 69 72 73 77 85 89 87 85 89 89 89 93 95 98 101 103 103 105 108 115 124 132 132 138 143 145 144 139 142 135 131 124 115 102 92 92 93 93 85 80 80 80 72 71 65 63 57 49 48 46 51 50 51 48 48 48 48 44 47 52 55 57 54 53 51 52 51 50 47 45 44 47 45 41 44 46 44 42 44 44 40 38 39 38 43 45 43 42 41 42 46 53 55 54 53 56 61 63 64 64 66 66 66 66 66 66 65 61 61 64 66 69 71 66 66 63 62 60 59 59 57 63 61 61 61 55 56 49 51 52 51 53 52 52 50 52 48 48 43 47 48 51 49 51 52 54 50 48 51 49 50 50 50 48 46 52 53 57 53 52 49 42 38 42 36 39 40 39 36 37 36 28 26 24 20 
25 30 32 34 38 39 39 44 43 48 54 52 50 51 47 48 53 53 55 57 59 59 57 58 65 68 70 68 72 77 82 80 82 84 87 91 93 96 99 102 103 102 106 114 119 130 137 138 143 145 146 144 136 133 130 124 119 112 104 99 91 98 92 85 81 78 77 74 70 69 62 57 51 46 51 54 53 52 51 48 48 48 45 47 50 52 53 54 51 52 51 51 50 46 46 45 46 42 43 44 47 49 51 49 44 41 40 39 40 39 41 44 44 43 41 44 52 54 53 54 55 56 54 56 58 64 66 64 67 67 66 65 63 62 64 64 69 70 68 66 64 60 62 60 59 58 60 55 58 57 56 54 51 46 47 48 49 48 48 49 48 46 46 45 46 46 51 55 53 50 52 50 49 52 52 52 51 49 48 47 50 53 55 54 47 42 44 42 39 40 39 42 39 37 35 31 29 26 23 20 
25 32 32 35 35 42 44 45 44 47 49 50 51 48 44 49 53 58 62 64 60 61 59 62 67 69 69 70 77 82 79 80 82 87 93 92 96 95 98 104 102 102 107 121 131 140 148 152 153 155 149 145 133 128 132 127 119 109 105 102 96 100 95 85 82 77 75 72 74 70 61 57 51 49 50 52 53 53 52 49 52 49 51 51 49 49 53 51 48 49 51 52 51 45 46 47 41 41 43 44 50 50 48 50 48 44 40 40 37 37 40 41 43 42 46 43 46 49 52 53 49 49 46 49 52 54 59 61 62 63 64 61 62 66 70 72 72 70 69 68 64 61 59 60 58 56 54 53 55 57 52 51 46 47 47 48 49 48 47 49 46 45 47 45 48 48 51 51 49 52 50 51 53 52 52 52 52 52 49 49 49 51 52 49 43 41 39 39 36 40 40 41 36 35 35 31 30 24 22 19 
23 29 29 32 39 44 44 42 44 43 44 49 45 45 49 55 63 65 66 64 64 66 65 69 74 71 70 76 78 81 80 81 85 88 92 96 98 95 100 100 101 104 110 123 131 145 156 158 162 160 155 142 138 133 128 125 116 110 107 101 100 100 96 90 84 80 78 75 72 72 63 55 51 53 53 51 50 50 51 51 52 49 50 48 49 48 50 52 54 50 51 50 47 44 44 45 43 42 45 48 50 44 46 50 48 45 40 41 38 35 36 42 42 39 41 41 41 45 50 50 48 46 45 44 48 50 55 57 56 58 62 63 62 64 74 78 79 73 73 70 65 58 60 60 58 57 55 52 53 52 51 49 44 46 51 45 46 44 44 45 45 47 50 48 46 47 45 46 50 53 51 50 50 50 51 53 54 52 50 50 53 50 47 43 41 41 41 37 41 43 40 39 36 34 35 30 30 26 21 17 
24 28 31 34 36 39 43 40 36 42 44 43 45 50 55 62 62 66 67 64 59 62 62 70 72 74 76 77 77 79 84 82 81 87 91 93 99 94 98 97 96 103 115 129 137 148 159 159 162 163 152 150 146 133 124 118 110 104 105 103 101 98 97 93 90 81 79 74 74 67 64 59 61 55 53 54 50 48 48 47 51 53 53 51 51 48 48 51 52 50 51 49 48 43 45 46 44 44 46 44 45 47 50 51 54 51 43 44 38 39 38 42 41 39 37 37 41 40 42 41 41 38 42 42 42 52 50 53 55 59 60 61 62 59 69 75 80 76 78 78 73 68 60 60 57 54 53 54 56 46 46 44 41 41 41 42 39 44 44 45 46 45 46 43 45 45 47 47 50 51 52 52 51 50 48 55 54 48 51 48 50 47 43 41 42 44 42 44 45 42 39 38 36 36 37 30 28 28 20 17 
25 29 32 34 34 39 40 40 41 41 44 44 49 56 58 63 62 63 65 59 59 59 60 67 72 73 75 76 78 84 88 90 91 90 93 98 97 100 98 98 97 109 119 135 144 149 157 164 164 162 155 146 143 136 123 120 112 108 108 102 104 104 102 95 94 87 79 73 69 65 62 64 63 62 58 56 54 48 46 49 49 49 52 52 50 48 48 49 51 50 47 45 42 41 44 44 45 45 47 47 44 49 53 54 51 52 47 46 43 40 40 40 38 40 40 38 41 41 38 39 37 37 37 38 39 43 47 51 53 56 59 62 60 60 68 74 81 83 79 81 75 71 65 61 53 52 55 55 52 48 46 45 45 43 40 43 41 43 43 44 45 46 44 44 45 45 46 45 51 50 52 52 52 52 52 47 47 51 49 50 47 45 42 42 46 47 50 48 44 41 38 36 38 37 39 33 32 28 21 16 
25 29 32 34 34 36 38 39 41 43 43 49 52 55 60 60 62 62 62 60 59 61 62 68 70 72 71 74 79 88 93 94 95 95 92 98 97 99 100 105 105 105 122 135 144 151 151 163 161 161 155 146 143 139 121 119 119 116 110 105 103 103 100 91 91 86 79 73 67 66 66 67 64 62 59 57 51 47 48 45 48 52 51 49 48 46 47 49 49 46 43 41 40 41 43 42 42 46 48 54 54 54 56 55 55 47 46 45 42 41 41 43 42 43 40 40 39 37 38 39 34 35 39 37 38 42 44 47 48 53 54 57 59 64 63 71 80 84 81 79 75 74 70 61 55 55 54 54 50 45 42 42 41 42 43 45 42 42 43 45 45 44 44 43 44 44 45 46 49 52 54 55 55 56 53 54 51 50 51 51 47 46 49 49 53 55 54 52 46 44 40 38 37 36 36 33 32 29 25 17 
27 30 31 33 35 38 40 40 41 47 52 54 57 59 61 61 63 62 59 60 63 65 68 73 71 71 73 74 80 87 94 97 95 95 93 95 102 103 102 106 109 117 131 138 140 145 153 154 153 149 146 137 136 125 122 114 114 114 112 100 96 99 96 94 90 86 78 72 70 64 62 64 58 59 60 53 46 44 48 48 52 49 50 51 47 44 46 47 47 43 42 40 37 42 43 41 44 44 50 55 55 53 55 52 51 49 48 44 40 42 -9999 45 44 43 44 42 41 38 36 36 32 34 35 34 38 41 42 43 42 45 52 53 56 59 62 67 71 74 75 76 77 75 74 63 57 58 53 54 54 50 43 42 42 40 43 41 43 42 43 44 45 45 45 44 44 44 47 49 53 52 53 57 56 60 56 55 51 52 50 45 45 46 52 51 56 56 55 53 50 43 40 39 39 40 40 33 31 28 27 20 
30 30 29 31 34 36 44 39 48 52 54 56 59 59 58 64 61 60 61 59 62 66 70 72 70 69 71 74 82 89 95 98 100 96 94 98 107 108 104 111 118 130 135 136 138 141 141 149 143 140 138 134 130 125 120 116 115 110 109 100 98 97 99 98 94 86 84 75 72 67 67 64 60 58 60 56 48 50 51 49 49 46 47 46 45 46 48 46 50 48 45 43 42 43 44 45 43 44 50 55 51 50 51 51 49 48 49 43 41 41 -9999 -9999 45 44 44 41 41 40 37 33 35 32 33 34 37 37 36 42 43 -9999 44 51 58 54 60 64 66 73 71 75 77 77 75 69 58 53 52 51 49 49 45 43 41 41 40 42 43 46 43 43 43 42 43 43 43 45 49 49 53 54 55 60 62 61 61 57 56 53 52 46 48 49 50 50 52 54 53 52 48 45 41 43 46 42 41 35 31 31 27 20 
28 29 28 30 34 42 45 46 47 51 56 56 58 62 61 61 61 60 61 61 63 66 72 73 71 73 69 78 83 90 99 97 99 97 100 103 101 104 109 115 128 129 135 140 138 136 132 134 131 127 131 126 122 119 118 120 116 110 107 107 102 98 103 93 95 86 82 80 73 70 67 65 60 61 60 56 52 48 48 54 53 48 48 47 47 47 47 46 47 44 43 43 42 41 45 46 46 48 50 52 50 50 50 48 47 48 47 45 44 44 43 43 45 44 41 39 40 39 36 33 32 35 36 35 35 38 40 36 41 41 42 45 48 52 59 64 67 66 67 75 78 76 74 67 59 54 55 51 50 49 48 46 43 44 42 43 44 43 45 43 38 40 42 44 42 45 44 49 54 56 57 62 67 63 67 61 61 60 52 50 48 50 51 47 51 48 52 50 49 41 42 43 45 44 41 39 33 31 26 21 
27 29 30 31 37 46 47 48 50 54 55 60 61 63 62 63 62 62 62 60 61 67 73 69 73 73 69 74 81 85 94 100 99 102 103 104 109 110 120 131 128 131 129 127 123 129 124 120 119 124 127 125 120 119 116 115 110 110 107 109 106 107 100 101 96 87 84 81 77 68 66 65 64 64 59 58 52 52 48 52 50 51 48 48 49 46 44 42 46 43 44 44 41 43 46 47 53 53 51 50 50 48 50 46 47 47 44 45 44 44 45 44 42 42 39 39 38 36 34 35 33 35 39 41 39 38 36 31 37 -9999 40 43 47 54 57 60 63 66 68 71 73 72 70 67 58 59 57 51 50 52 47 47 45 43 43 45 45 43 42 42 37 37 43 44 45 46 44 48 52 55 58 62 67 71 72 68 67 62 56 58 56 52 48 48 48 49 51 50 42 39 42 40 41 41 45 41 37 32 27 21 
29 31 35 36 37 46 47 50 53 55 57 59 59 62 60 64 66 65 63 63 63 68 70 72 69 74 77 78 80 85 88 99 105 105 106 109 115 121 125 125 122 117 120 119 116 116 113 112 116 117 118 117 116 117 118 114 111 108 108 103 104 105 100 100 99 90 86 85 81 71 69 67 66 63 60 57 53 51 49 51 48 53 51 48 49 45 42 40 42 42 43 44 44 44 43 45 52 53 50 48 49 50 49 47 46 45 44 45 45 46 48 46 42 38 38 38 37 36 34 33 35 36 38 42 40 39 34 32 32 33 38 44 47 52 56 57 59 59 63 65 66 65 67 63 63 62 58 52 50 52 49 49 47 44 44 44 42 40 41 42 41 39 43 43 45 47 46 47 48 50 54 62 66 71 75 75 74 69 65 62 61 57 51 50 52 52 52 51 44 44 41 38 41 41 42 41 40 33 29 20 
31 34 37 37 39 52 51 52 51 55 54 57 57 58 58 63 63 63 64 65 65 71 75 76 74 78 78 80 78 81 91 104 105 115 114 109 114 120 116 114 111 107 107 102 101 107 106 105 110 110 107 112 111 109 117 109 107 109 107 102 104 103 103 104 95 93 87 86 77 75 73 68 64 61 60 59 56 53 50 50 51 51 50 48 46 44 45 45 45 44 45 47 47 43 41 45 53 55 56 53 53 52 52 48 47 45 44 43 44 45 48 45 40 40 41 39 35 37 35 36 39 39 40 42 41 39 36 32 36 36 39 41 48 52 54 51 52 53 56 56 57 56 59 57 61 61 54 53 50 52 58 56 53 47 44 42 43 41 41 42 42 41 43 43 42 44 43 44 46 48 49 62 65 67 76 78 83 76 72 71 65 64 56 53 54 54 49 49 43 41 42 40 38 38 40 40 36 34 26 22 
32 34 38 39 40 51 51 52 51 52 52 57 54 57 59 60 61 60 64 65 67 71 74 77 82 80 84 84 83 87 93 103 107 113 111 108 111 110 108 106 103 100 97 92 94 99 98 103 104 103 104 106 108 107 113 109 107 108 109 102 102 105 104 99 95 91 87 83 81 75 73 68 66 65 60 58 58 55 49 50 48 50 47 45 42 44 45 43 44 44 47 49 41 42 43 45 50 54 55 54 53 51 49 47 46 44 42 42 42 43 46 43 38 42 43 41 37 36 35 37 40 42 41 41 38 39 38 40 40 38 39 44 43 46 48 49 48 49 52 53 54 54 51 50 54 54 56 56 54 55 56 59 55 51 48 46 44 42 44 43 43 40 44 41 43 45 42 43 45 48 48 53 64 68 69 79 86 90 86 83 74 67 62 56 60 56 53 52 42 43 42 39 36 33 35 40 36 30 27 24 
32 33 36 38 44 51 50 51 52 53 54 54 51 54 60 58 58 57 62 66 66 71 74 77 83 84 86 88 87 91 91 99 104 102 104 103 98 99 96 102 99 98 94 89 94 92 93 100 100 100 101 102 104 105 104 104 107 107 107 106 107 110 106 105 99 94 87 83 84 80 72 68 69 68 59 60 59 54 51 51 49 49 49 48 46 47 47 45 48 49 47 47 48 47 50 50 53 53 53 53 52 50 48 47 47 45 43 43 43 43 45 41 43 42 41 41 39 38 40 37 41 40 39 38 37 40 40 41 43 43 41 44 40 43 47 50 51 53 53 53 52 48 48 51 52 54 56 57 55 54 56 58 54 53 50 44 43 44 46 46 45 44 45 44 42 42 43 43 46 47 46 52 60 62 70 74 89 91 91 90 83 74 65 59 57 55 52 48 43 43 41 40 38 39 40 41 35 30 28 24 
33 34 40 39 43 53 50 50 51 51 51 51 52 57 59 62 60 62 61 61 66 73 71 80 82 86 92 100 95 94 94 95 94 98 93 87 88 86 92 93 95 91 90 88 87 90 89 89 91 90 90 92 91 94 99 97 98 98 102 108 108 109 111 108 98 91 85 80 79 77 74 69 71 68 61 59 57 54 50 51 51 49 47 48 48 47 50 47 49 46 46 49 50 50 51 51 54 55 50 50 47 48 47 44 44 44 44 44 45 42 44 46 42 43 40 39 37 37 41 42 39 41 39 36 38 39 39 41 43 -9999 44 40 40 42 46 47 51 58 58 57 53 49 49 49 49 52 53 57 54 52 54 55 50 51 50 48 44 45 46 47 49 43 42 43 43 40 38 42 46 49 49 51 61 62 67 71 82 98 99 95 91 82 67 60 55 53 52 48 44 44 45 42 40 41 40 39 36 32 27 22 
35 36 39 42 45 48 50 51 52 50 50 50 54 58 61 62 58 57 59 60 67 67 70 78 84 92 97 99 100 100 93 90 87 86 85 82 82 79 84 82 87 88 88 87 87 84 86 86 83 81 88 95 90 90 94 93 95 99 102 106 104 107 109 107 97 89 86 79 80 78 73 76 73 67 60 58 55 52 53 55 57 54 49 49 50 50 47 50 52 50 48 48 51 52 54 55 57 51 50 51 46 47 45 45 46 43 42 44 44 45 48 44 45 44 42 41 41 40 41 40 41 40 35 34 34 39 39 43 45 44 41 38 41 43 45 49 53 57 62 60 54 55 53 51 50 46 49 55 53 51 50 53 57 53 51 45 44 43 45 47 45 43 42 42 43 38 40 40 43 46 49 53 53 59 65 77 89 98 99 100 88 79 67 62 57 54 51 50 44 44 43 42 41 40 39 38 37 32 26 22 
34 36 38 41 45 48 49 52 53 52 54 54 55 62 60 60 59 56 59 59 65 68 70 75 85 92 98 99 101 98 94 93 87 92 85 82 75 71 74 78 82 86 90 87 88 87 83 83 84 81 83 82 83 85 88 90 92 100 103 99 97 100 105 101 88 88 83 83 82 83 80 77 72 66 61 58 50 53 54 55 54 54 53 51 53 54 51 51 51 50 49 50 51 54 54 58 58 57 52 49 46 44 43 43 41 44 48 46 47 45 45 43 43 42 42 38 38 40 40 41 40 36 33 35 37 41 43 44 46 43 41 39 41 44 45 47 52 56 62 59 55 52 50 49 50 46 49 49 52 51 54 55 56 55 48 47 45 45 45 47 45 43 42 43 44 40 40 40 43 46 47 52 55 62 66 75 91 92 95 94 88 77 67 61 60 53 49 44 47 42 40 41 43 41 42 39 34 32 26 21 
35 37 41 42 46 46 51 53 52 52 53 56 59 59 59 60 59 59 57 58 65 70 74 78 85 93 94 99 101 96 96 95 94 94 88 77 73 73 74 78 82 84 86 87 83 81 82 79 78 78 75 77 76 83 82 85 87 94 95 94 94 93 96 93 90 86 87 87 84 81 82 80 76 68 65 62 56 55 55 54 55 55 58 52 52 51 49 48 51 52 49 48 48 50 51 55 54 52 52 52 49 45 46 41 40 42 45 46 45 42 42 45 41 41 39 39 36 36 39 39 39 40 37 37 40 45 46 49 47 51 45 39 43 46 45 47 50 55 53 53 53 48 46 46 47 50 48 47 53 55 57 59 58 55 47 47 51 48 49 48 46 43 43 45 45 42 42 43 44 47 49 49 55 60 64 70 85 90 89 86 79 68 65 58 58 53 42 43 43 40 42 43 42 41 40 36 33 32 26 21 
36 38 41 43 47 47 52 51 52 54 57 59 58 60 57 60 56 55 56 59 66 72 75 83 90 93 92 99 98 99 96 97 96 90 82 81 79 77 73 78 77 83 83 85 84 82 79 77 75 74 74 73 74 81 77 77 80 81 80 81 82 84 86 83 82 84 80 81 82 81 79 79 73 68 67 64 62 54 50 52 54 53 56 53 50 50 50 52 52 51 51 51 47 48 51 54 53 52 56 50 51 48 42 42 43 42 44 43 42 40 43 43 42 39 37 37 38 39 39 41 41 40 39 40 45 48 53 54 51 49 44 36 39 43 44 49 48 53 52 49 48 46 45 44 48 52 50 47 51 55 60 59 60 55 50 50 49 49 49 51 47 45 48 47 47 41 42 45 48 46 48 49 53 60 63 68 75 83 84 79 70 67 61 57 59 52 44 40 42 40 40 42 42 44 42 40 35 29 26 20 
36 38 42 43 48 51 51 51 51 56 57 60 63 58 56 58 56 55 55 61 64 68 79 86 89 91 96 99 99 99 96 98 97 96 87 85 84 79 79 75 80 81 82 86 85 83 79 74 75 77 73 72 77 76 73 77 74 77 78 77 77 74 79 81 77 77 79 78 82 80 79 79 75 66 68 66 65 55 51 51 53 54 53 54 49 49 46 49 51 55 55 55 52 50 52 55 56 53 56 51 48 48 43 41 45 46 48 44 38 37 41 42 37 39 39 38 36 38 38 37 41 38 40 42 47 51 51 52 51 44 39 38 39 41 47 47 46 46 47 47 45 44 45 42 48 51 49 47 50 50 53 58 56 57 55 53 51 49 49 49 47 49 50 51 47 43 43 48 48 51 50 52 56 56 59 62 67 75 71 69 65 62 54 56 55 46 44 42 42 41 42 46 44 45 45 39 37 29 25 21 
35 40 42 46 48 51 51 53 54 56 56 58 57 56 57 59 59 57 54 62 67 70 78 82 89 95 98 100 99 101 95 95 93 91 91 88 81 78 78 78 79 82 84 85 81 83 80 78 81 78 73 70 73 75 75 74 71 70 71 71 70 72 72 72 78 80 80 82 78 80 76 80 74 73 66 69 64 56 54 52 52 55 51 51 49 49 48 48 54 53 56 58 56 59 56 56 59 57 55 52 47 47 44 44 46 49 48 45 45 40 38 40 39 39 38 39 35 37 36 37 42 43 41 42 45 49 48 44 44 43 38 38 41 44 48 47 47 46 45 49 46 42 41 41 43 46 47 48 45 49 53 59 61 57 56 52 50 51 52 51 49 50 50 48 47 47 52 52 51 53 51 53 53 56 56 60 59 60 65 59 56 53 54 50 51 43 44 45 44 45 45 44 41 45 45 38 34 32 24 18 
37 40 44 48 50 50 54 54 55 58 56 57 55 53 59 60 61 59 65 68 69 70 75 80 86 96 98 103 100 102 100 97 94 91 88 89 86 85 80 74 83 83 85 84 86 83 81 77 79 74 73 71 74 73 68 71 71 70 69 70 70 69 73 75 76 81 85 82 82 77 75 76 73 72 67 65 64 63 57 55 56 52 52 55 54 50 50 49 57 57 58 55 60 61 55 56 56 54 48 47 48 51 52 53 49 52 56 50 46 43 40 40 43 43 41 39 37 39 36 42 47 45 43 40 44 50 45 40 41 44 42 39 42 42 46 47 45 44 43 44 41 42 40 39 41 41 43 44 47 50 52 55 59 57 54 52 50 50 51 51 49 53 53 51 52 56 57 58 56 57 55 54 54 58 56 58 57 54 51 52 49 46 48 45 45 44 47 45 45 47 46 44 45 44 40 35 31 29 24 19 
38 38 42 47 48 52 52 52 59 57 56 57 56 55 55 57 59 58 67 72 68 72 73 80 88 97 102 104 103 105 106 99 93 89 89 90 89 82 81 80 79 83 80 84 83 80 79 78 79 77 76 73 71 69 70 70 72 72 70 72 69 71 71 74 79 86 86 82 78 77 75 72 72 70 66 65 61 63 58 55 57 53 55 58 54 52 53 52 60 57 56 59 56 54 52 52 52 50 45 47 48 54 59 58 59 55 52 50 48 45 44 42 44 46 41 38 38 40 40 45 43 42 41 42 44 46 44 44 43 46 47 44 44 38 43 43 40 38 41 41 40 40 38 38 43 41 39 42 47 49 54 56 58 57 56 53 50 50 51 50 53 54 52 48 53 58 58 59 57 57 57 57 56 58 57 55 53 51 50 47 42 44 44 42 45 44 46 43 46 47 46 43 44 38 37 31 28 27 22 19 
38 39 44 48 51 54 54 55 57 57 57 58 54 53 54 57 60 64 70 73 73 73 78 87 92 99 104 109 112 108 107 100 99 96 90 93 89 85 81 79 81 81 83 83 81 81 78 81 80 76 72 69 68 63 64 66 68 67 68 65 68 68 72 74 80 82 83 80 76 77 75 73 71 69 69 67 63 61 62 58 60 53 57 55 53 56 57 58 63 59 61 56 57 54 54 53 52 48 47 48 51 53 57 55 55 53 49 48 46 45 42 43 46 43 39 37 38 41 43 45 45 40 41 44 46 45 47 46 46 48 49 50 48 38 37 37 35 36 37 38 37 38 37 41 40 43 43 42 47 49 51 54 61 58 57 52 52 50 52 52 57 56 51 50 52 55 59 61 62 63 58 55 54 53 51 51 50 51 52 44 43 43 40 40 40 42 45 46 46 45 44 42 41 37 39 30 28 25 22 17 
37 39 45 52 51 52 56 57 56 56 56 53 55 54 55 58 63 65 71 73 75 77 79 90 97 106 106 109 112 113 109 109 107 103 98 95 92 88 85 79 84 83 85 83 82 75 74 77 80 75 68 62 62 62 59 59 58 59 64 62 60 63 66 71 82 84 83 78 77 75 74 72 71 70 69 66 61 62 62 61 58 55 56 51 55 62 65 67 63 59 60 59 56 52 51 51 50 48 50 50 50 51 51 54 55 52 48 46 44 44 43 43 44 43 37 38 39 44 40 43 41 38 40 42 42 45 44 48 49 53 53 54 48 42 37 36 36 40 39 34 35 36 34 37 42 46 43 46 46 46 47 51 58 57 56 56 50 53 53 57 57 53 50 50 54 54 62 64 62 58 53 49 51 50 49 48 50 50 48 44 41 42 39 42 41 43 46 44 43 43 43 40 40 40 38 32 29 28 24 16 
36 43 47 48 50 54 54 54 55 55 56 56 56 55 54 58 67 69 70 73 76 79 85 92 99 105 104 109 113 116 116 117 112 107 103 101 94 90 86 83 80 80 80 81 82 75 76 74 75 67 60 58 57 53 53 53 56 59 59 62 59 61 65 73 79 79 76 72 76 75 72 70 71 73 66 63 62 63 61 61 59 59 57 54 61 67 67 65 58 55 57 54 55 54 51 51 50 46 50 51 51 50 51 52 54 53 49 48 47 42 42 39 41 41 40 41 38 39 42 39 38 38 40 44 45 42 39 44 43 51 55 53 53 48 41 35 36 36 34 34 33 30 30 37 45 45 46 48 50 47 46 50 52 57 55 52 57 55 55 60 53 54 51 51 53 64 65 62 57 55 51 47 47 47 50 50 50 51 47 45 41 42 37 41 44 45 43 41 40 43 41 38 41 41 36 34 33 30 26 19 
39 43 49 51 52 56 55 53 54 56 55 56 55 55 57 58 59 67 70 73 78 80 84 92 97 103 105 112 116 117 122 121 121 118 109 109 103 94 85 83 80 80 82 81 77 75 77 71 69 62 61 58 56 53 53 54 52 58 62 59 58 59 67 71 73 75 76 73 71 67 63 68 74 67 65 61 60 61 62 61 58 57 58 60 60 66 67 61 54 54 55 51 52 53 53 51 49 48 50 50 53 52 51 51 49 50 48 49 47 45 43 42 44 42 43 44 40 42 41 38 38 39 41 44 46 48 44 41 42 46 52 52 52 49 42 38 37 35 34 33 33 28 29 35 41 44 47 49 49 45 48 49 48 51 55 55 57 61 59 59 55 55 51 56 62 60 57 55 50 50 47 45 45 47 47 49 47 50 45 40 42 40 41 40 45 45 42 42 41 36 36 35 37 39 39 36 33 31 27 22 
40 43 48 49 55 59 61 55 55 57 56 55 55 59 61 56 58 61 67 73 78 77 87 88 96 104 111 118 121 127 124 127 129 122 113 109 102 98 87 83 81 75 74 72 74 75 75 69 70 64 65 57 54 54 50 50 50 56 59 54 57 61 70 69 69 73 75 70 63 65 63 64 68 69 71 67 62 62 62 60 58 57 62 63 65 66 64 57 55 53 53 54 57 56 53 50 52 51 51 54 53 52 51 50 47 46 45 44 45 41 41 42 44 47 43 41 44 40 41 42 43 39 44 46 49 45 44 41 44 49 52 50 47 49 45 43 34 34 32 31 28 27 30 35 38 38 46 47 49 47 45 46 44 43 49 54 56 56 56 59 63 60 61 60 60 53 49 53 48 49 46 42 44 48 47 47 48 46 38 36 37 39 42 40 39 39 37 37 37 35 34 35 36 40 43 39 34 29 28 22 
38 41 48 51 55 60 59 56 57 56 57 56 57 60 59 59 57 62 67 72 76 83 89 90 94 102 111 115 124 129 127 129 129 128 120 115 105 97 92 85 79 69 70 69 68 73 72 69 68 68 65 60 56 54 54 52 53 55 56 56 58 63 69 68 73 68 68 64 60 61 61 61 68 69 69 66 65 64 62 57 60 64 64 67 65 61 61 57 57 54 55 54 53 54 53 51 54 51 51 53 47 52 50 53 48 48 46 43 42 42 42 44 43 42 43 44 43 46 40 43 42 43 46 45 45 48 47 43 41 44 46 48 45 45 44 45 41 38 28 28 26 26 29 36 35 40 43 43 46 46 46 42 40 39 43 47 55 56 58 59 61 57 59 58 50 50 47 48 47 44 39 41 40 45 42 42 42 41 37 35 35 40 42 42 42 39 38 33 33 32 35 37 42 45 44 41 36 32 29 23 
40 44 50 52 57 59 60 60 58 59 58 56 57 59 59 62 62 64 68 70 75 83 85 88 97 105 114 118 125 130 125 127 128 123 116 113 105 102 95 86 74 69 71 72 68 69 63 66 65 63 64 59 52 52 52 54 52 53 55 55 59 65 66 68 64 65 64 62 60 59 60 64 65 69 72 70 69 65 63 58 59 62 66 67 62 62 61 56 54 55 53 53 53 53 53 53 50 52 53 51 53 52 51 51 49 48 49 44 42 43 42 43 38 39 41 43 44 47 43 43 45 46 46 44 45 48 48 45 44 44 41 48 51 47 43 41 40 36 31 28 26 25 29 36 34 40 39 37 39 38 42 41 38 40 42 47 48 52 54 53 55 59 60 56 49 45 43 44 40 39 39 42 41 40 40 40 39 40 36 36 34 38 40 45 44 37 37 34 36 34 35 36 40 43 45 40 36 34 29 23 
41 45 49 55 58 62 59 59 63 63 56 59 61 61 64 67 65 64 67 70 78 83 88 90 99 110 114 117 122 122 125 123 120 118 114 106 101 96 86 83 78 74 70 73 71 70 65 67 67 63 60 57 56 57 53 55 55 58 65 64 63 64 64 63 59 60 60 57 60 58 61 61 63 69 70 71 72 69 61 58 58 63 66 64 63 60 60 54 52 52 53 53 56 55 54 55 54 52 54 51 49 50 48 52 49 50 48 45 42 44 41 42 42 43 45 45 44 44 44 43 44 47 48 47 48 47 48 47 46 44 46 49 47 47 45 42 41 36 28 29 30 28 32 33 36 34 35 37 38 38 39 40 40 44 44 49 50 53 51 53 51 53 50 47 45 42 40 38 36 37 38 39 37 38 36 37 34 34 35 35 39 40 43 43 42 40 38 40 40 37 39 39 41 42 44 39 35 32 29 22 
40 48 53 57 59 63 63 64 63 60 62 62 66 69 69 73 70 71 69 70 75 78 87 90 92 108 109 113 118 120 117 117 116 109 108 104 100 91 82 79 76 77 70 69 69 69 65 67 65 62 60 56 55 56 57 59 59 67 68 66 65 65 64 63 62 61 58 56 58 56 57 60 66 65 63 68 65 63 62 59 62 67 66 65 62 62 60 58 53 56 59 58 55 53 55 56 58 51 49 50 54 52 55 50 48 49 49 47 42 43 40 41 43 46 45 43 44 46 45 43 49 50 50 48 47 45 48 44 46 45 47 46 49 47 46 43 40 37 36 33 33 33 35 32 35 30 34 35 33 37 36 36 43 44 45 47 51 54 52 50 48 44 44 43 41 39 37 35 37 35 37 38 36 35 34 37 35 33 35 36 37 38 41 42 44 40 39 40 40 42 39 42 41 41 46 41 40 35 28 23 
39 45 50 52 57 60 60 61 62 65 67 69 73 77 79 78 79 76 72 71 75 78 85 87 94 109 110 111 112 112 107 109 107 105 95 91 88 84 74 69 68 68 67 69 65 64 65 66 66 65 60 58 57 54 57 60 62 66 68 66 65 65 63 59 63 60 59 56 59 61 61 63 64 64 66 68 63 65 65 62 65 69 67 67 66 61 61 62 60 59 60 63 59 60 58 58 58 52 50 48 53 58 55 53 50 49 50 48 43 43 41 40 48 49 46 45 45 44 44 43 47 52 52 51 48 48 47 48 50 48 44 45 49 49 48 45 41 39 37 33 35 34 35 35 34 31 31 33 31 35 33 35 39 42 44 48 51 48 46 41 45 45 43 42 40 38 39 37 35 36 36 34 35 33 38 35 33 33 36 37 38 40 40 42 38 37 36 34 38 40 45 47 45 48 48 46 42 34 28 22 
40 43 49 52 55 58 58 60 63 67 74 72 73 77 83 81 79 74 77 72 73 73 76 76 80 92 97 99 99 105 100 99 98 90 87 84 79 73 67 66 65 65 65 68 66 63 64 66 65 63 62 57 55 58 61 65 67 69 70 69 66 64 61 61 64 60 58 57 58 62 64 63 66 69 66 67 68 68 64 63 66 73 72 73 67 66 62 60 62 61 61 62 62 65 64 61 56 54 51 54 54 56 55 53 49 49 48 44 42 43 44 44 49 49 47 46 44 46 45 43 49 51 54 52 52 49 48 52 51 50 47 48 47 49 48 48 46 42 37 36 34 34 37 36 34 30 30 30 29 31 31 36 41 46 47 48 48 42 38 40 41 42 40 39 36 35 -9999 33 32 33 34 34 36 35 35 35 33 34 32 36 35 34 34 35 36 37 36 36 38 42 46 46 51 50 51 47 41 32 27 24 
36 44 51 53 57 56 57 63 63 69 76 74 75 79 83 83 86 83 83 79 75 74 69 73 78 84 88 87 89 87 83 84 84 77 78 75 70 65 64 65 66 60 60 62 62 66 66 65 65 62 59 56 53 56 61 66 70 67 69 68 67 71 68 60 62 63 63 60 60 67 66 64 66 69 65 66 67 64 62 63 73 79 77 74 72 67 61 60 61 61 62 62 63 65 61 60 53 51 50 51 52 58 56 55 51 48 47 47 46 44 46 46 50 51 51 47 48 47 46 45 48 51 51 49 48 50 49 52 49 48 51 45 46 47 50 49 46 42 41 37 36 39 38 35 36 32 27 29 30 33 36 36 36 41 45 48 42 39 36 37 39 40 37 36 34 35 -9999 -9999 31 32 34 33 35 38 35 36 36 34 37 36 35 34 32 35 35 36 37 35 36 36 39 47 48 50 50 44 41 35 29 22 
37 39 43 53 56 58 61 64 65 70 71 75 80 83 87 90 91 83 81 80 77 76 70 70 71 79 76 80 78 76 76 76 76 73 69 68 66 63 64 66 64 63 63 63 67 70 65 66 67 63 59 56 57 59 60 66 69 66 67 69 66 65 66 66 65 61 61 61 65 67 64 65 65 63 62 64 63 62 64 68 76 76 76 72 70 68 64 67 65 63 65 64 65 62 60 58 54 51 50 50 52 52 54 54 53 52 46 48 48 47 44 48 48 50 51 52 53 55 49 50 52 49 49 52 52 53 48 51 46 45 47 46 45 47 49 45 43 42 40 37 36 38 37 35 34 35 29 32 32 34 37 36 38 38 35 35 37 35 35 34 35 34 31 31 31 30 32 30 31 31 33 34 37 39 38 37 37 34 37 36 35 32 33 37 34 36 36 35 34 37 42 43 42 46 44 41 37 34 28 23 
32 36 41 47 54 58 59 63 66 70 74 79 83 88 91 91 90 85 83 85 79 75 74 73 72 74 78 77 73 70 75 73 69 66 67 63 62 63 69 69 68 67 69 70 71 67 65 66 67 65 63 59 60 59 60 64 67 68 71 71 71 70 70 67 64 61 65 67 66 67 65 63 63 61 60 65 65 63 62 68 73 72 72 70 69 70 68 68 63 64 64 67 62 59 55 56 49 49 51 50 51 51 54 54 50 46 48 48 47 45 47 49 53 55 55 58 58 58 56 58 55 53 54 56 54 54 46 46 47 46 47 44 42 46 47 44 43 42 40 39 39 40 40 37 37 36 35 34 35 36 36 37 36 32 32 33 33 32 -9999 30 31 30 32 31 29 30 30 30 28 29 33 33 36 35 36 33 31 36 36 35 35 34 35 35 35 36 35 33 32 36 35 39 39 41 43 42 41 35 27 22 
31 34 41 43 50 53 59 62 69 73 76 83 86 91 94 95 93 91 86 84 77 76 77 77 75 75 72 69 67 67 68 65 64 64 63 63 58 62 65 69 68 66 71 69 67 66 62 67 66 66 64 63 59 61 58 62 65 66 68 69 75 70 70 71 63 64 69 70 72 67 68 61 58 63 60 66 63 63 66 68 68 69 70 70 66 67 70 65 65 66 65 60 60 60 55 53 51 53 51 52 50 52 53 49 47 48 50 47 49 48 52 53 55 56 57 58 61 59 60 59 57 54 53 58 53 52 48 44 47 47 45 43 42 44 43 43 42 39 38 37 42 42 41 38 39 36 35 32 32 35 34 33 30 30 30 -9999 30 30 31 31 28 30 30 32 29 31 32 33 29 30 31 30 33 31 31 30 31 36 37 34 32 34 35 38 39 39 37 37 36 36 37 39 37 39 39 41 41 34 27 22 
28 32 39 42 49 57 60 64 71 76 81 85 90 97 99 100 99 99 92 84 77 80 80 77 76 74 73 69 63 62 64 64 62 63 61 60 59 65 64 66 66 65 69 65 70 69 67 66 67 65 63 62 61 62 61 62 63 63 65 70 68 71 71 70 72 68 67 71 76 72 67 61 57 60 58 61 60 63 67 68 69 65 66 68 67 69 65 67 61 59 52 57 59 55 54 54 52 51 53 52 52 55 54 48 47 48 44 46 46 50 54 52 55 55 59 58 60 62 58 58 57 51 56 53 48 49 47 50 50 45 44 43 40 41 42 43 41 41 38 39 44 42 44 40 39 36 36 32 32 30 33 31 28 28 27 28 28 28 31 32 31 30 32 32 32 30 31 31 33 31 29 -9999 32 31 32 28 33 32 35 36 32 33 34 37 38 38 38 37 37 39 39 37 39 38 41 41 40 35 27 21 
29 30 38 43 49 57 59 66 76 80 82 88 96 100 103 106 103 99 93 90 83 78 78 72 74 73 71 68 65 63 61 61 64 62 59 59 58 64 62 67 65 69 71 69 70 68 66 66 64 65 62 63 63 63 63 61 64 65 67 71 70 69 72 72 73 71 67 68 73 71 63 58 58 58 63 62 62 64 65 66 64 65 64 63 62 63 65 64 60 54 52 55 53 55 54 56 55 53 55 52 50 56 56 51 49 48 45 46 49 50 51 53 56 54 57 57 56 60 53 54 56 57 52 50 48 45 46 47 48 43 44 43 41 40 38 41 39 38 36 39 42 45 47 45 41 35 32 32 32 33 29 27 31 -9999 -9999 25 29 29 30 33 33 32 31 31 33 31 33 32 31 32 33 30 -9999 30 29 32 32 31 34 32 32 33 35 35 38 38 38 39 39 37 38 38 44 41 42 42 39 36 29 21 
31 32 37 44 50 52 57 62 68 77 84 93 99 105 106 104 103 100 95 91 80 77 80 72 74 72 69 66 65 61 62 64 62 61 61 61 60 60 62 65 69 68 72 71 71 68 65 63 65 67 67 66 65 64 64 63 66 69 70 71 69 72 73 75 75 76 70 65 68 67 62 62 60 60 59 60 62 60 60 60 61 59 61 61 62 64 62 60 57 54 50 50 54 54 60 56 53 48 49 49 48 49 48 48 46 47 48 48 48 50 49 51 54 55 54 54 55 55 55 54 54 52 51 48 47 45 47 47 44 43 42 42 41 39 41 40 39 38 39 39 41 47 45 45 40 36 32 32 32 -9999 -9999 -9999 29 26 25 26 26 29 33 33 32 32 30 32 31 31 29 29 29 32 33 32 30 30 30 30 31 29 30 30 33 33 35 37 38 38 38 41 37 40 41 41 43 46 46 42 39 35 28 22 
31 32 38 46 52 53 58 63 72 76 81 91 100 103 103 108 110 103 97 90 79 80 78 73 70 68 66 64 61 59 62 62 62 58 62 63 64 64 64 65 68 72 71 71 70 67 65 66 64 68 71 70 65 64 63 63 69 67 67 69 71 74 77 76 79 77 73 73 71 72 65 65 65 60 59 60 59 57 54 58 60 63 61 62 62 62 60 55 53 51 51 49 52 55 52 51 49 49 49 45 42 43 41 48 50 50 50 50 49 52 51 51 53 54 52 53 49 50 55 53 50 44 46 46 47 47 45 44 44 42 38 38 37 40 41 41 40 39 40 39 43 46 44 42 40 37 31 31 28 31 30 32 30 27 25 24 27 29 29 30 31 32 31 30 29 28 29 29 29 29 31 31 28 -9999 30 32 31 31 31 30 31 34 31 36 37 39 35 36 41 42 43 41 46 50 52 44 41 35 28 21 
32 35 43 46 54 54 59 63 70 81 83 91 99 101 107 106 110 104 96 86 82 81 75 72 70 68 66 63 63 61 60 62 62 60 63 65 69 67 67 68 68 71 73 69 68 66 67 69 70 71 68 69 67 62 59 64 66 66 65 66 72 76 74 77 80 79 78 74 72 71 67 67 66 63 59 59 56 56 56 58 59 58 58 59 58 57 55 54 49 50 51 49 48 50 49 51 47 48 44 39 41 43 43 46 48 48 49 47 52 56 54 52 51 51 48 51 51 51 49 47 44 45 46 47 50 50 44 42 40 36 37 36 39 41 43 44 42 43 41 39 41 40 41 39 37 33 32 28 26 29 32 30 28 28 26 26 28 31 31 30 31 32 30 30 29 30 30 30 29 30 31 31 29 32 -9999 31 30 28 28 32 33 33 33 33 35 34 38 40 42 43 42 46 51 49 52 47 43 36 27 20 
32 38 43 47 53 59 59 66 73 82 85 89 99 105 106 104 105 102 98 87 84 81 76 74 71 67 69 64 64 65 65 68 64 64 66 66 68 70 67 72 72 72 71 70 66 65 67 69 68 68 72 68 66 66 63 65 67 66 66 69 69 72 72 69 78 74 75 76 70 65 69 68 64 61 59 56 56 53 55 56 57 54 52 52 52 53 51 51 49 50 50 48 48 46 49 49 48 45 43 38 38 40 43 45 47 49 47 50 53 55 53 56 56 53 53 52 51 52 48 46 48 44 49 45 47 47 47 39 38 35 35 34 42 41 42 43 43 44 42 39 39 42 39 35 34 34 32 31 32 28 30 30 29 31 31 30 30 30 33 30 28 30 30 30 28 30 29 29 29 30 30 31 32 32 31 29 26 28 30 32 34 34 34 34 35 36 39 39 41 40 42 48 46 48 49 47 43 36 27 19 
37 40 46 54 61 66 64 70 72 77 83 94 99 104 106 105 107 102 100 93 85 82 78 71 67 69 67 68 69 72 70 70 66 69 70 73 71 67 74 72 73 72 70 71 65 64 66 66 68 68 71 70 71 68 66 68 64 64 69 67 67 72 70 71 77 75 75 69 66 67 67 61 57 56 57 58 55 53 55 54 54 53 51 51 52 50 48 48 46 46 48 47 48 48 47 44 46 43 41 38 39 42 43 44 46 49 46 47 49 53 56 56 58 53 55 56 56 50 49 46 44 45 47 46 45 46 45 41 38 38 36 34 41 44 45 43 42 43 41 40 40 39 36 34 33 36 32 34 32 29 27 30 30 31 31 32 32 32 32 31 27 25 28 29 27 25 27 28 31 28 31 30 29 28 29 30 29 30 32 32 32 33 36 35 33 39 41 40 42 44 47 47 47 52 50 46 40 35 28 20 
39 47 49 54 66 68 68 71 75 78 87 93 97 105 104 104 104 107 101 94 84 79 76 74 72 71 69 68 72 72 72 69 71 74 73 72 70 72 73 74 75 70 69 69 63 63 63 63 60 67 69 73 73 67 67 66 67 69 72 70 70 70 73 70 76 75 70 67 67 66 63 58 55 56 55 53 54 52 53 56 54 53 50 47 48 44 46 45 45 44 45 45 46 46 42 41 41 39 37 40 38 43 46 44 47 43 45 47 47 49 50 53 57 58 58 58 53 51 47 45 43 43 45 42 43 45 42 37 36 36 36 40 43 43 46 44 42 40 38 38 38 40 35 31 32 31 33 31 31 30 29 28 32 31 31 31 31 30 33 31 27 25 25 26 24 25 26 30 32 29 28 25 22 24 24 25 29 31 36 35 34 33 38 38 36 37 38 41 44 47 50 49 51 51 51 43 41 36 29 21 
44 49 53 61 67 69 69 74 81 83 89 95 100 103 103 103 106 102 101 96 85 80 73 73 74 73 72 72 71 71 72 75 73 71 73 69 69 70 71 72 72 72 68 68 66 63 63 61 62 62 66 69 72 69 72 66 68 68 69 67 69 69 69 69 68 71 69 64 63 61 57 59 56 54 53 52 53 54 58 57 53 47 47 49 48 43 43 44 42 43 44 46 43 44 44 39 40 40 40 42 41 40 41 42 44 45 45 45 47 51 53 56 55 56 56 56 54 52 43 43 44 43 41 37 41 42 39 39 35 36 38 41 43 42 43 42 39 37 34 33 36 37 34 33 30 32 32 29 32 31 29 27 28 30 33 35 34 33 31 29 28 25 23 23 25 24 27 28 31 28 27 24 22 23 22 24 29 30 32 32 34 34 34 34 36 38 39 41 44 46 50 49 52 51 49 49 43 38 29 22 
49 55 58 64 67 71 71 76 81 85 93 93 96 103 104 104 106 105 102 98 84 79 78 77 73 75 77 76 72 73 76 75 73 72 73 72 71 72 72 71 71 71 67 67 68 63 62 61 59 60 63 67 70 72 71 71 68 63 70 69 74 70 71 68 67 68 60 62 59 57 59 55 57 57 56 57 56 58 55 51 51 49 49 49 46 46 43 44 43 42 43 42 43 43 44 43 43 42 43 41 39 40 39 44 45 49 46 47 53 54 54 53 55 57 57 56 52 50 45 44 41 40 37 39 40 39 37 34 35 38 37 40 42 40 43 45 41 37 34 31 33 36 37 32 31 31 32 31 30 28 28 26 28 33 35 33 32 29 31 29 26 25 24 23 23 24 25 30 28 28 26 26 22 22 22 26 29 29 30 31 29 28 33 33 34 35 38 40 43 46 47 49 50 47 51 48 45 38 31 26 
51 53 61 64 70 71 72 77 84 84 89 92 93 96 101 104 105 103 97 93 90 83 80 78 78 80 80 80 81 78 79 77 73 71 72 72 74 75 73 73 71 71 69 68 63 61 61 59 59 60 65 67 71 71 71 69 63 64 66 71 69 69 66 64 60 58 58 59 60 57 55 55 57 58 57 57 56 54 51 48 48 46 45 48 48 46 45 44 42 41 45 46 44 47 49 46 45 42 41 43 41 42 44 45 46 50 52 51 55 56 57 56 58 56 57 52 49 51 47 42 41 40 39 41 37 35 34 33 34 33 35 34 38 42 42 44 38 35 33 33 33 34 33 32 33 34 34 32 31 29 30 27 32 33 34 35 33 31 28 27 25 24 27 26 21 26 26 29 28 26 26 25 24 22 26 27 30 29 29 29 30 30 27 30 34 34 38 38 40 42 46 46 48 49 50 47 43 41 36 31 
53 58 60 66 71 75 75 77 80 81 89 86 89 93 105 108 103 100 95 94 92 89 87 83 82 81 79 81 83 83 79 76 73 69 70 69 72 76 77 74 72 71 68 65 61 55 56 57 58 58 63 68 71 69 69 64 64 62 61 65 67 67 64 60 59 60 59 62 58 57 58 55 58 59 56 54 53 54 48 44 44 47 46 48 47 45 46 44 46 47 50 49 47 48 48 46 48 45 44 42 41 42 43 44 45 50 52 52 53 54 53 57 57 57 53 54 51 47 43 42 41 41 40 39 35 34 30 30 29 30 33 32 34 37 39 40 36 33 33 33 33 38 34 34 30 28 29 33 31 30 30 31 32 33 34 34 34 29 26 23 21 22 23 23 26 28 27 27 26 25 26 29 26 24 27 27 29 30 29 30 29 28 27 30 34 37 38 35 37 40 42 46 47 52 55 51 47 42 41 34 
56 59 62 69 76 79 79 82 80 80 85 87 90 91 100 103 103 103 100 96 97 91 90 90 88 85 83 85 83 84 80 76 74 77 74 76 79 79 76 75 70 69 62 58 55 55 58 57 57 59 60 66 68 66 64 61 62 61 59 63 64 67 63 59 61 61 60 65 57 56 54 54 57 57 52 49 49 50 44 44 45 46 48 51 52 50 49 49 48 50 50 49 47 45 47 48 49 48 44 41 42 43 42 45 48 52 52 54 55 55 57 58 58 59 55 54 47 45 45 41 39 39 38 37 35 32 32 29 31 31 32 32 34 34 32 34 33 31 31 32 36 39 34 31 31 28 30 32 31 31 32 35 35 35 31 32 30 27 27 25 22 23 22 25 28 26 28 27 26 27 25 24 24 25 25 26 26 29 33 31 30 30 31 33 32 35 37 36 37 38 43 45 50 54 54 56 51 44 41 35 
61 61 65 71 77 81 85 86 85 86 89 92 93 96 102 102 100 100 98 95 95 93 97 94 91 90 90 92 90 88 82 81 80 81 83 81 83 82 82 75 71 64 57 53 53 56 55 56 56 55 60 65 66 64 63 65 60 59 60 60 64 63 58 59 60 63 63 62 58 55 54 54 54 53 48 48 51 50 49 45 43 51 50 53 54 54 53 50 52 52 50 48 42 43 47 48 53 48 47 47 43 43 45 45 50 55 53 54 59 61 62 57 60 57 57 55 52 46 44 40 37 38 35 35 36 33 32 31 31 31 33 34 33 31 32 31 30 29 29 32 34 34 33 32 32 32 33 35 32 32 31 33 33 34 34 31 31 30 26 25 25 24 26 30 27 28 29 26 26 25 27 25 23 21 23 24 27 29 34 33 30 32 33 33 35 38 41 38 39 40 46 49 51 54 55 56 55 49 43 39 
61 64 68 72 75 81 86 90 90 90 94 94 96 96 97 104 104 102 97 97 97 98 96 95 93 89 92 92 90 83 81 84 80 77 80 81 82 77 79 73 68 62 59 52 54 61 60 59 57 59 58 63 62 68 67 64 62 59 64 60 60 61 58 56 58 56 58 58 55 55 54 52 52 52 51 52 52 53 49 49 49 50 48 54 52 53 51 53 52 53 48 48 43 43 45 49 50 48 48 46 44 44 47 49 53 56 63 66 63 60 60 61 60 62 61 60 58 54 45 38 37 37 36 34 34 34 33 32 31 31 33 32 30 30 29 31 29 28 27 30 31 30 33 30 31 29 31 34 32 33 31 32 32 34 35 32 31 29 29 28 24 26 27 29 30 31 28 27 24 27 28 28 25 23 24 26 26 -9999 33 31 30 30 34 33 35 34 35 37 39 39 43 50 55 57 60 57 56 55 47 42 
64 70 69 72 76 84 89 92 91 92 95 95 98 96 98 101 99 101 99 98 99 99 98 94 91 89 91 93 87 83 83 80 73 75 79 78 75 76 71 68 68 62 61 59 61 59 60 61 62 62 60 62 61 63 61 62 60 57 57 56 56 57 54 57 55 53 53 55 54 51 52 53 51 50 48 50 51 52 52 48 47 46 49 51 52 51 52 52 53 53 50 47 43 43 48 53 49 43 44 46 46 46 47 51 60 60 60 61 63 63 64 64 63 62 63 63 63 54 45 43 36 34 35 35 34 38 36 32 30 28 29 30 30 28 28 27 26 29 29 31 28 29 32 30 28 28 30 35 32 32 34 32 33 34 31 29 32 31 31 30 25 28 23 28 31 30 30 29 25 27 27 29 30 29 29 29 24 -9999 32 34 34 36 32 32 32 33 35 33 35 37 47 50 55 59 62 62 61 59 50 45 
67 71 75 79 78 84 91 94 93 97 98 99 98 99 104 107 104 100 98 96 100 100 99 96 89 90 93 92 87 84 80 75 73 77 75 74 71 67 69 69 65 63 64 65 62 63 65 64 66 67 64 60 58 57 58 59 57 54 56 56 56 52 52 49 49 53 52 57 57 52 49 50 51 51 50 49 52 52 49 48 48 46 46 50 52 51 51 50 53 53 48 47 46 45 51 51 46 43 40 44 47 49 54 60 60 65 66 65 67 67 65 63 63 64 69 72 65 58 50 45 39 37 37 34 34 34 32 30 29 29 28 29 27 28 30 27 29 30 30 29 31 32 29 28 27 29 32 33 34 34 32 34 32 33 31 30 29 31 29 28 26 25 28 27 30 30 31 29 29 29 31 28 29 27 26 25 26 28 32 -9999 34 35 34 29 30 30 32 33 34 37 44 50 57 59 62 64 69 66 57 49 
68 71 77 79 81 88 95 94 99 101 102 104 104 104 105 109 114 108 104 103 102 102 101 90 92 91 91 90 90 81 78 77 74 74 75 73 67 68 69 66 65 69 66 69 68 69 66 70 72 68 63 58 57 55 56 59 53 56 55 57 53 48 49 48 49 53 55 59 58 54 52 51 48 50 51 53 50 48 51 49 47 48 48 49 48 49 49 53 53 47 46 45 42 43 46 47 45 44 46 50 49 54 61 65 69 70 69 69 67 68 64 64 67 73 72 72 59 56 53 46 42 39 36 33 34 28 31 28 29 28 28 28 30 30 29 28 27 27 28 26 28 28 27 27 29 32 34 34 34 35 33 32 31 32 31 31 32 31 29 27 27 25 26 26 28 28 28 29 27 27 27 28 30 25 27 27 28 27 32 32 -9999 35 34 31 33 32 31 30 32 39 44 50 56 61 70 70 73 72 63 56 
73 77 82 90 92 97 96 100 99 101 104 108 110 107 109 111 115 112 107 107 109 108 96 90 89 92 92 92 88 86 80 75 72 72 72 70 68 68 68 70 69 66 68 73 72 71 72 77 76 71 65 57 55 54 56 56 55 54 56 53 49 46 47 49 52 55 57 54 55 56 54 48 50 50 49 49 44 46 45 46 51 49 48 51 49 48 52 53 50 49 44 43 47 45 46 41 42 47 49 51 57 60 64 72 71 71 71 69 67 65 65 66 71 75 74 69 55 52 48 47 40 38 33 32 30 28 26 31 27 28 29 31 29 31 28 27 24 26 24 24 26 27 28 28 31 31 32 33 34 31 35 32 33 34 36 32 34 31 29 29 30 26 25 28 27 26 27 28 26 26 26 29 30 31 31 31 30 30 31 30 33 35 34 34 32 33 32 30 33 37 43 51 58 66 73 73 75 76 68 57 
76 82 86 91 92 96 99 103 100 103 109 112 112 111 109 112 115 112 113 110 109 105 98 94 91 91 90 91 88 86 80 78 74 71 71 70 68 69 70 67 69 72 76 77 80 79 78 77 72 69 63 59 54 55 59 56 53 53 54 49 49 48 47 49 53 57 53 54 55 53 53 52 51 52 53 51 50 47 44 44 44 45 49 47 45 46 50 49 47 45 47 47 46 45 43 43 40 44 46 51 53 60 65 67 69 69 68 67 67 66 66 73 75 74 68 62 56 52 50 47 45 38 36 31 28 25 29 30 29 27 29 29 27 26 26 26 24 24 25 25 27 30 29 33 32 31 32 33 30 32 36 37 33 36 37 35 35 31 32 30 29 28 26 25 28 25 27 27 28 25 26 29 32 32 29 30 30 32 30 31 32 34 32 33 31 30 31 31 32 35 43 53 60 70 70 72 76 78 68 60 
80 85 86 93 94 100 100 102 102 104 108 112 115 111 112 114 115 114 112 110 109 108 102 94 96 93 93 93 88 86 79 78 77 81 78 73 68 72 75 76 75 84 83 84 80 84 79 74 72 67 64 61 60 58 59 56 55 53 52 51 48 49 54 55 57 53 55 49 51 52 55 51 53 50 48 45 47 45 45 46 45 44 44 45 45 44 44 46 46 46 46 48 46 45 42 38 41 43 49 50 53 59 61 64 63 66 64 62 62 68 73 76 73 71 70 62 55 53 51 50 45 41 39 34 26 29 28 30 28 28 28 28 29 25 23 23 24 28 29 29 30 31 31 33 33 31 29 31 31 34 35 36 34 36 37 36 32 34 31 31 30 28 25 27 28 27 29 29 29 27 29 30 31 31 29 29 30 31 31 30 31 34 34 34 32 33 33 27 28 37 44 54 62 67 68 71 78 76 71 64 
82 84 88 95 96 102 104 105 106 109 110 112 114 111 112 110 111 111 111 109 114 112 108 102 95 94 93 91 89 87 83 84 81 80 77 72 73 79 82 87 86 87 83 84 87 83 80 72 64 62 63 66 62 59 59 57 53 50 50 51 49 52 52 52 50 50 49 50 48 49 55 51 52 50 47 45 45 47 46 50 49 43 44 46 47 42 40 42 43 46 46 45 45 45 42 46 46 47 51 50 52 56 59 61 60 62 61 63 68 72 73 71 77 72 66 59 55 55 50 48 49 44 41 35 35 29 27 27 27 26 29 32 32 27 26 23 27 30 28 32 32 32 35 34 33 30 29 30 33 34 33 32 33 34 35 35 32 31 31 30 28 29 27 28 30 30 33 32 31 29 31 30 28 29 31 30 31 32 32 32 31 30 33 36 35 36 33 27 30 36 43 52 55 63 63 71 77 75 72 65 
83 86 92 98 100 105 107 110 111 114 115 116 115 110 110 111 107 107 106 108 109 109 107 101 92 87 91 93 94 92 90 89 87 83 80 83 82 84 86 87 87 91 91 88 87 85 78 69 64 66 67 67 61 60 56 53 52 51 50 51 51 54 55 52 53 51 51 49 48 51 53 54 50 50 50 46 48 49 49 50 50 48 43 51 47 43 42 43 42 42 41 44 45 44 49 49 51 49 51 52 53 55 55 55 55 58 59 63 68 73 73 78 78 71 63 57 56 58 54 52 47 45 45 38 35 29 29 27 28 30 28 32 32 31 29 29 29 31 33 33 32 34 35 34 35 31 31 32 34 34 31 32 35 34 34 32 31 31 32 31 28 26 27 26 26 29 30 30 32 32 29 28 28 29 29 32 33 29 30 30 28 30 29 35 37 35 32 33 34 37 42 48 52 58 68 72 80 76 72 62 
86 88 95 100 105 109 108 112 113 114 114 112 110 107 109 108 106 105 105 107 106 105 105 97 95 94 96 98 96 96 92 88 89 85 85 83 85 88 89 91 91 92 89 87 86 79 75 68 67 69 68 64 60 56 51 52 51 50 53 55 55 54 56 54 53 48 48 47 49 50 50 50 49 48 47 47 50 46 46 50 49 49 49 49 44 40 39 41 42 37 36 43 47 48 52 52 50 55 55 57 60 61 60 60 59 60 65 66 73 73 81 79 71 67 66 57 57 58 57 51 47 44 44 35 34 31 30 30 30 30 33 31 30 31 29 31 33 34 34 32 33 36 38 37 36 33 31 31 35 34 34 37 35 34 34 36 34 33 32 34 30 28 27 26 25 29 31 31 30 29 28 29 29 32 31 32 31 28 28 26 29 30 30 29 32 32 31 35 36 39 43 47 56 61 69 71 74 72 69 58 
88 90 96 102 103 108 111 113 114 113 115 114 108 109 110 107 105 106 105 106 106 108 107 102 99 97 98 97 96 98 97 95 86 86 88 87 87 88 93 92 92 90 85 85 83 76 73 71 71 69 63 57 52 51 52 51 52 51 53 56 52 55 57 54 52 46 47 48 49 50 48 50 48 46 42 42 46 49 49 50 48 50 49 49 42 43 43 45 43 45 44 47 49 53 57 55 57 59 57 61 64 63 62 67 66 68 73 71 76 78 80 82 72 70 66 63 58 60 55 49 44 44 45 41 37 33 33 36 33 33 34 31 29 29 32 32 36 34 34 33 33 40 40 38 37 34 33 34 36 38 37 38 35 37 36 33 33 34 30 33 32 31 30 28 28 29 28 29 29 28 29 28 28 29 32 31 29 30 27 26 27 28 28 29 29 30 32 33 35 39 40 50 57 59 71 69 68 67 62 54 
89 92 97 101 104 104 107 110 113 113 114 110 108 108 108 107 107 107 108 109 107 109 108 107 104 105 102 99 95 93 94 94 93 90 90 88 87 92 89 90 90 86 83 80 77 73 72 72 66 62 58 54 50 56 56 54 54 50 53 53 55 55 54 50 48 51 51 49 50 50 48 53 50 46 44 45 45 48 47 48 50 49 45 47 44 46 47 48 49 53 49 49 52 57 61 63 63 64 61 66 67 66 67 66 68 73 73 78 79 82 84 84 80 76 70 63 59 58 57 52 48 48 43 39 34 35 35 41 39 36 34 34 33 30 30 36 37 35 35 35 37 41 39 39 38 34 34 35 35 38 37 37 35 32 34 34 35 36 38 35 34 32 30 29 29 29 28 28 29 29 29 29 28 30 31 29 31 29 28 26 29 27 29 31 32 33 34 35 32 36 39 45 53 63 67 67 62 61 60 54 
91 94 99 101 102 106 107 108 111 112 110 111 112 112 110 111 109 108 108 111 108 107 107 107 107 107 104 103 102 98 100 99 97 93 93 92 93 93 91 90 90 86 80 77 71 67 63 61 58 54 53 54 54 52 56 55 57 56 53 52 56 53 50 48 50 52 52 51 51 51 53 51 48 49 49 46 45 45 44 45 47 47 44 44 44 47 49 50 51 53 55 52 58 64 67 68 67 64 67 69 68 66 64 65 70 75 79 83 83 88 88 86 85 79 70 65 59 61 54 51 51 46 43 39 40 39 40 39 39 37 36 38 33 31 33 34 33 31 33 36 37 40 41 39 36 33 34 35 35 36 36 37 37 36 34 33 38 39 38 39 39 36 34 33 32 29 29 29 28 28 29 30 30 32 31 28 28 28 28 27 28 29 29 31 30 35 38 35 35 38 38 44 50 57 66 66 62 56 58 53 
91 94 98 102 103 106 105 107 112 114 115 116 117 114 110 112 111 110 109 108 105 105 105 106 108 110 109 108 106 107 105 106 100 102 99 96 96 90 90 88 87 83 76 69 64 61 58 52 51 51 51 52 54 54 54 55 58 57 57 55 52 49 48 49 48 51 55 53 54 56 54 52 50 51 47 44 45 40 43 44 47 47 40 38 44 45 48 48 50 54 56 59 66 69 71 72 67 70 69 70 71 71 71 72 78 79 77 86 89 92 92 88 82 77 71 66 61 56 54 49 49 42 44 41 43 39 39 40 42 38 39 36 36 36 34 34 32 31 34 35 38 38 38 37 35 34 35 35 36 36 40 41 39 39 39 38 38 38 39 39 38 37 33 35 30 29 30 29 27 29 29 31 31 31 31 30 28 27 30 27 28 30 31 30 32 35 36 37 36 38 40 40 49 53 64 64 61 55 56 51 
91 94 99 103 102 104 107 110 114 118 118 118 119 113 111 115 113 110 109 108 107 111 108 109 108 107 108 108 109 109 110 108 105 104 101 99 96 93 88 86 82 79 72 64 62 56 53 52 52 51 51 49 53 50 50 54 58 56 55 53 47 47 47 47 49 53 54 53 51 51 53 52 48 47 46 43 41 40 41 46 48 45 39 40 43 45 46 49 49 54 62 63 65 69 73 75 77 74 75 73 75 71 72 74 79 83 88 92 93 97 88 87 82 77 69 66 64 61 56 50 46 46 45 44 43 44 42 43 45 44 42 40 39 42 41 37 35 34 36 33 36 38 36 36 35 39 38 36 34 42 43 43 39 42 41 41 38 38 38 36 38 35 34 33 31 30 29 29 29 28 30 30 28 30 33 30 31 30 33 33 31 33 30 29 33 36 37 37 37 35 36 43 50 51 62 65 58 54 53 50 
92 92 95 100 103 106 109 111 114 118 122 120 120 117 113 114 113 113 112 110 111 109 109 109 105 106 106 109 110 112 111 107 103 101 104 102 94 89 85 81 78 72 70 61 59 57 56 50 52 52 53 52 51 50 52 56 55 56 55 48 48 46 48 45 49 49 50 50 49 50 51 53 48 46 42 38 40 41 39 43 43 41 38 40 42 45 46 50 54 56 58 63 69 70 76 82 87 84 85 82 78 78 78 83 85 90 91 94 95 95 88 85 79 79 71 71 68 61 55 51 48 45 46 47 46 46 48 49 46 46 44 43 41 43 42 39 36 36 33 32 37 35 36 36 38 40 39 37 40 40 40 41 42 41 40 41 41 39 38 37 37 36 32 32 30 29 28 26 27 27 29 28 27 29 30 28 30 31 33 33 34 33 33 35 36 36 37 39 37 40 41 45 49 52 60 58 58 55 53 53 
90 91 95 101 103 106 107 110 118 120 123 121 120 119 117 117 116 112 112 113 112 109 110 105 104 103 106 108 107 106 107 108 110 106 104 97 87 84 83 78 73 71 66 63 61 59 59 56 56 54 55 56 56 54 52 56 54 54 50 50 48 49 48 48 49 47 46 48 51 51 53 51 49 46 42 42 42 41 41 38 38 40 40 45 45 49 51 56 55 59 63 65 69 71 81 88 88 90 88 87 82 81 83 88 95 96 100 99 98 90 88 80 78 73 69 66 66 62 58 55 54 52 50 50 48 49 53 51 48 47 46 48 43 44 44 42 37 36 33 35 37 37 34 37 40 40 39 39 39 39 43 44 43 41 43 42 40 41 40 40 38 36 35 32 30 29 27 25 26 26 26 27 27 27 31 30 30 32 35 33 34 33 33 36 37 40 38 38 40 42 43 44 51 52 55 59 55 55 53 50 
89 92 96 101 101 107 110 112 119 121 126 125 123 120 121 119 118 116 115 115 115 114 113 110 109 108 108 110 108 105 107 109 108 99 93 87 88 83 80 80 75 72 66 64 62 61 59 56 55 55 55 53 52 52 49 52 51 50 47 51 52 55 51 50 50 49 49 50 53 51 50 50 50 45 44 44 44 42 39 39 39 43 43 50 51 55 55 53 53 61 64 69 70 78 84 93 98 91 92 86 81 82 87 96 97 99 104 100 91 89 87 80 75 73 71 71 65 62 61 56 59 58 53 58 53 53 52 51 51 49 48 51 46 42 44 41 42 38 39 40 37 35 34 40 39 42 40 43 42 42 42 44 41 42 43 43 43 40 40 38 40 36 36 33 31 29 25 27 25 25 27 26 28 30 32 31 32 32 30 31 31 32 32 34 36 39 40 39 41 44 45 45 47 48 56 56 55 56 55 52 
87 91 96 100 104 109 112 115 118 120 124 124 123 123 125 123 119 120 119 114 115 118 119 113 111 108 110 110 105 103 106 103 101 96 85 86 86 83 80 77 74 74 72 68 65 65 60 60 59 60 54 55 52 51 45 48 54 52 52 58 56 55 52 49 49 51 47 48 48 49 50 51 47 43 44 44 43 38 34 39 42 45 48 50 55 57 54 55 58 64 69 71 77 83 88 97 98 88 87 87 84 85 87 94 99 103 104 99 94 88 83 77 72 72 71 70 67 66 61 60 61 60 62 63 58 55 53 51 53 50 54 49 47 46 43 42 39 37 39 40 34 34 37 37 42 43 44 42 40 43 42 42 42 46 44 43 42 41 38 38 36 35 37 36 33 30 27 26 25 26 29 28 30 32 32 34 33 30 28 29 29 30 31 33 36 37 40 38 42 39 43 45 47 47 48 52 55 52 54 50 
86 93 98 103 107 114 118 120 118 122 125 124 123 121 119 121 119 117 115 112 113 114 111 107 105 104 104 103 103 102 104 104 97 96 88 87 85 81 75 75 74 72 72 71 68 64 63 63 61 59 57 53 50 45 45 49 51 54 57 58 60 59 56 52 53 54 51 51 50 50 51 49 46 46 48 46 44 42 43 42 43 48 47 51 55 53 55 58 63 64 68 72 79 88 93 97 92 90 88 88 91 88 90 93 100 106 103 99 93 90 80 77 75 71 70 70 69 65 60 61 63 65 62 62 61 55 48 51 54 57 51 47 47 46 44 40 41 40 40 40 36 36 37 42 42 43 43 41 36 40 42 39 42 47 45 42 40 41 38 37 36 36 37 35 33 30 27 25 28 27 29 30 29 30 29 32 29 31 28 29 28 26 30 33 33 37 39 37 38 40 44 44 46 46 51 52 57 57 52 52 
85 89 99 106 109 117 119 118 113 115 119 116 118 118 119 118 115 113 113 110 113 106 105 103 100 99 102 103 101 101 100 99 92 88 86 84 84 85 80 78 80 71 72 71 71 68 68 67 61 60 57 53 49 46 45 47 49 50 53 54 61 59 57 55 52 50 47 50 50 52 48 50 48 49 45 47 47 46 47 45 45 45 48 52 54 56 57 61 65 63 65 76 81 91 95 90 91 89 89 92 95 94 91 95 103 105 103 98 97 89 82 78 72 68 68 70 66 66 63 62 65 66 63 63 60 55 52 52 53 55 52 44 45 46 42 40 40 40 40 38 38 41 39 41 43 42 41 41 38 42 39 40 44 43 43 43 41 42 40 40 36 36 39 36 32 32 29 29 29 27 30 29 29 28 28 29 29 29 27 28 30 29 34 36 37 41 41 40 44 46 44 43 42 46 50 52 52 55 50 53 
85 90 95 100 105 112 112 114 109 114 119 117 115 118 118 121 117 112 113 111 110 104 102 103 101 102 100 100 102 101 98 93 88 87 88 86 88 84 82 82 74 76 78 77 75 75 68 64 64 58 55 51 48 46 48 46 48 50 52 56 59 55 55 54 52 52 52 50 50 48 48 52 51 50 51 50 50 47 47 46 46 46 52 54 55 57 62 62 61 64 73 78 82 88 90 93 90 93 92 92 95 95 97 100 104 103 105 101 90 89 81 76 75 76 73 69 67 64 64 63 64 66 64 62 59 52 51 51 52 53 49 47 47 46 47 41 40 42 40 39 40 43 42 45 44 42 43 43 38 40 40 44 43 43 43 43 40 41 38 36 35 35 39 36 33 30 29 30 30 29 31 32 28 28 27 28 27 29 32 30 30 32 34 43 40 40 39 43 44 41 42 43 44 46 48 50 51 53 50 53 
81 86 92 95 99 106 111 110 114 115 118 117 116 113 118 116 114 110 108 109 104 102 102 100 96 98 100 101 98 94 91 90 87 92 92 90 86 83 81 78 78 79 81 77 77 73 67 60 55 55 57 53 50 49 47 48 46 51 57 61 58 56 58 54 54 54 51 51 49 47 50 53 50 52 51 54 49 49 49 48 49 50 52 54 57 62 65 67 66 67 72 76 79 86 87 85 88 91 95 92 100 101 105 105 100 103 100 93 87 80 76 76 77 74 75 71 68 62 64 66 68 69 68 66 55 53 53 51 51 47 47 49 49 47 47 46 44 41 39 40 42 44 43 44 45 44 43 37 39 39 38 39 41 39 43 42 39 38 34 34 32 34 34 38 33 33 31 32 32 29 30 27 27 27 28 28 26 31 32 30 33 33 37 42 40 40 41 43 46 45 43 40 42 45 48 46 50 55 53 53 
76 83 87 94 98 102 106 107 115 114 115 116 117 113 114 113 110 106 108 108 104 101 100 97 95 96 95 95 95 92 89 89 92 92 92 93 88 86 86 84 84 82 82 78 76 71 64 61 59 55 54 55 53 50 47 45 46 50 58 57 56 56 55 55 55 52 53 50 48 53 52 50 51 55 51 53 56 52 51 48 50 49 54 56 64 65 64 67 69 76 72 78 87 87 86 92 88 91 96 94 95 -9999 100 100 98 98 91 90 83 76 75 77 75 72 69 70 68 69 68 67 72 70 68 65 61 55 52 50 48 44 48 48 48 49 48 46 46 40 42 47 46 43 44 45 43 43 42 39 38 35 36 40 39 41 37 37 35 33 33 33 33 33 35 37 36 35 34 32 32 29 27 27 27 27 28 28 30 31 30 31 33 33 37 40 37 39 41 44 44 45 41 45 46 45 48 47 51 60 57 55 
70 73 81 87 96 99 104 106 107 112 114 115 113 110 111 111 112 112 115 113 108 106 102 97 96 94 94 93 94 92 91 90 91 93 97 95 93 91 90 88 82 82 81 77 69 66 63 60 56 56 57 56 50 50 44 44 47 49 55 55 57 56 58 55 53 50 49 48 53 56 51 52 50 52 53 54 58 54 50 50 49 53 58 64 68 65 66 68 69 76 76 84 87 89 92 96 96 99 98 101 99 98 98 94 94 90 87 84 80 77 79 77 76 70 72 75 77 75 73 74 74 73 74 66 61 58 52 51 46 48 48 50 48 49 48 45 43 41 44 46 44 44 44 44 43 43 40 41 41 39 38 40 40 38 38 35 32 33 34 33 33 32 34 38 37 37 37 36 33 32 29 27 29 28 29 32 32 31 32 30 31 33 36 36 38 42 41 42 42 42 42 46 47 48 51 52 52 58 57 55 
59 65 70 79 89 95 97 101 104 105 109 108 107 106 108 106 110 111 110 110 111 107 100 98 98 98 92 91 95 91 89 91 93 96 95 95 91 88 87 86 83 81 79 72 69 66 64 59 56 56 58 53 51 46 43 47 48 51 54 55 55 53 54 51 50 49 48 51 51 54 53 47 49 52 52 57 55 51 51 49 51 53 60 66 64 65 70 66 73 78 81 86 91 94 101 108 108 102 100 99 98 96 89 87 87 89 85 85 84 84 84 79 78 72 74 76 80 82 77 76 76 74 75 69 62 60 50 48 48 46 45 47 48 50 48 44 42 47 46 42 40 41 43 42 42 42 43 41 40 36 37 37 36 38 37 36 34 36 32 34 32 36 39 38 36 38 36 37 35 31 32 31 31 30 31 31 30 31 33 33 32 33 37 36 38 41 37 41 42 44 46 46 49 50 49 50 55 58 54 56 
51 53 58 67 75 82 87 95 99 98 100 101 98 104 107 106 106 108 109 107 108 105 104 103 100 95 95 93 93 86 89 90 94 94 90 92 91 87 82 81 79 79 75 74 70 67 63 61 58 58 54 55 52 50 49 46 48 49 49 53 55 55 55 50 51 49 48 50 51 53 50 47 49 51 55 58 52 51 49 49 51 55 61 64 61 66 70 72 75 80 91 97 101 110 113 117 111 105 101 97 97 94 84 88 86 89 91 88 84 84 80 77 71 71 73 77 83 84 83 78 75 74 71 68 60 57 51 50 49 44 42 45 45 47 49 44 45 46 46 41 41 43 44 42 40 40 40 42 37 35 33 37 38 39 40 39 38 34 35 36 37 43 41 40 42 39 36 34 33 32 32 34 33 30 29 30 30 30 32 33 32 33 33 37 36 38 38 42 42 42 47 47 50 48 49 50 48 59 57 58 
45 48 51 59 63 72 82 88 91 90 90 94 94 101 101 99 105 106 104 105 103 101 103 101 100 95 95 94 92 90 91 90 91 92 93 90 85 83 80 78 74 75 72 70 72 71 66 63 57 55 53 53 52 51 49 47 48 49 51 53 57 58 56 50 49 50 48 52 53 51 48 47 50 52 56 54 50 52 51 52 54 57 62 58 59 66 71 74 82 92 104 109 115 118 119 115 104 103 97 95 92 89 89 88 90 93 92 87 85 80 77 72 74 72 74 79 83 84 80 75 74 73 69 64 59 53 51 51 46 44 44 44 43 43 45 48 48 48 48 42 42 45 42 41 38 38 39 39 36 37 36 35 36 40 38 39 37 36 35 37 41 43 43 46 42 42 37 36 33 31 32 34 34 30 30 31 31 30 33 35 34 35 33 35 37 34 38 39 43 45 46 44 52 47 48 47 46 56 60 58 
39 42 47 53 60 67 73 78 83 87 87 85 90 94 98 96 99 100 104 104 102 99 99 101 97 94 95 96 93 88 87 87 89 88 89 89 86 80 77 78 76 72 71 70 70 68 66 61 57 53 51 51 52 55 54 50 51 48 49 54 55 55 55 54 53 49 51 54 53 52 48 46 49 52 51 49 46 51 53 52 55 60 58 60 63 65 69 78 94 102 112 117 124 120 113 107 101 94 87 87 85 85 83 82 90 90 84 83 82 79 78 80 77 75 75 76 79 82 76 73 72 70 67 64 56 52 52 49 46 43 46 44 42 45 47 45 47 45 43 42 40 42 40 38 36 37 36 37 38 37 36 37 34 36 38 41 38 39 39 39 40 41 42 42 44 42 39 36 35 33 34 36 33 31 32 32 30 31 32 35 36 33 33 35 35 33 36 38 39 46 47 45 47 44 45 49 48 57 63 58 
33 39 44 51 56 63 69 71 73 76 82 83 84 88 91 93 97 99 101 103 101 99 101 98 98 97 95 92 89 87 87 83 83 82 81 82 78 75 78 75 78 74 72 69 71 66 66 62 64 61 59 56 57 55 55 53 52 52 52 50 51 50 51 55 56 54 53 55 54 52 52 49 50 52 53 50 50 52 54 56 61 61 64 61 65 67 74 83 101 107 112 116 112 105 98 94 93 87 81 80 79 79 80 84 84 81 84 86 84 81 81 81 77 75 75 78 82 79 76 73 70 69 67 60 54 52 51 51 46 46 47 47 47 47 46 45 46 44 44 42 41 40 37 37 35 36 37 37 38 36 34 33 30 34 34 35 38 42 42 41 40 39 43 43 39 40 37 37 36 35 39 36 39 34 33 34 31 34 33 35 37 35 36 36 35 34 35 39 41 44 44 44 41 44 46 47 47 52 58 58 
33 34 43 48 57 62 67 68 69 74 74 75 79 82 88 93 96 97 99 98 97 94 93 92 92 92 94 90 85 82 81 77 76 78 76 77 80 81 77 78 79 76 73 72 71 68 64 65 65 61 59 57 57 53 54 54 51 50 50 45 48 50 55 54 51 53 54 54 52 51 52 50 51 50 54 52 54 56 55 63 60 64 61 64 72 70 77 92 98 106 106 100 92 91 90 88 85 82 77 74 73 77 77 77 79 83 86 88 85 87 82 80 75 76 74 77 78 77 75 72 70 66 62 56 56 53 53 51 48 46 48 46 47 47 47 46 44 40 43 42 46 43 40 38 37 36 37 39 37 36 32 34 35 35 35 33 36 35 35 37 37 37 43 42 42 40 36 35 36 37 39 39 37 34 34 34 35 32 36 33 35 34 36 37 37 35 34 36 41 44 43 42 41 46 46 45 47 51 55 58 
34 35 41 47 53 60 66 66 66 70 71 71 75 82 86 89 91 96 95 94 93 90 86 84 87 90 89 85 83 78 78 77 79 76 78 77 79 82 80 80 79 76 74 74 73 68 68 66 65 63 57 54 57 56 53 49 51 47 46 47 49 52 54 55 54 51 52 53 51 49 52 49 48 49 53 53 56 57 61 66 65 66 61 67 71 74 82 93 93 95 91 89 86 88 82 81 78 80 73 70 74 77 80 78 78 83 85 84 86 83 78 75 72 68 69 71 73 72 70 71 65 65 62 56 58 56 53 53 50 49 47 46 45 46 46 44 42 39 40 41 41 39 38 37 38 42 42 38 38 35 32 31 34 32 33 34 35 34 35 34 36 37 37 41 38 36 36 37 37 39 40 37 36 36 35 34 34 35 35 32 38 37 38 36 38 39 37 39 41 42 44 41 39 44 49 49 47 50 50 52 
35 42 44 49 53 58 65 67 69 72 71 76 79 88 88 90 92 89 90 89 88 85 78 80 82 83 80 83 82 76 74 77 74 74 71 71 74 75 78 79 77 76 74 71 70 68 66 65 63 59 56 55 55 51 49 48 46 45 49 48 52 52 53 55 54 50 55 53 52 51 50 48 46 51 53 54 56 59 66 70 69 66 64 71 72 73 77 81 81 84 80 81 82 81 78 80 76 74 74 74 74 79 82 81 78 81 83 82 83 78 72 74 66 65 66 67 71 67 68 65 63 62 61 56 58 57 57 55 55 52 50 46 47 46 42 42 41 40 40 38 39 40 38 39 40 40 40 40 39 36 32 33 32 30 29 33 34 33 34 37 39 37 35 38 37 36 36 38 37 38 37 38 37 35 32 35 37 36 36 33 33 40 37 39 38 42 40 40 42 42 44 40 42 46 48 48 47 47 50 52 
38 40 48 52 57 62 67 69 70 72 77 77 82 86 89 88 90 89 87 84 86 83 77 77 76 75 77 76 75 71 71 66 72 67 72 73 74 74 76 78 75 71 70 69 69 68 65 60 58 57 52 53 54 51 50 50 48 48 49 52 52 51 49 48 48 51 51 55 51 48 51 49 48 51 56 59 57 62 66 70 67 70 65 69 70 70 69 74 70 75 73 75 74 74 69 67 73 70 70 69 75 75 75 79 77 83 85 82 78 72 73 70 63 63 63 61 59 63 62 59 62 59 58 58 60 58 57 54 54 53 51 49 46 42 42 41 39 39 41 39 38 39 39 41 40 39 38 40 38 37 35 33 32 32 32 31 35 37 36 36 36 37 38 38 36 36 39 43 41 41 39 37 37 36 37 36 35 38 38 36 36 35 35 34 37 41 42 42 42 43 45 46 43 48 51 49 46 47 52 50 
40 45 52 56 58 66 72 69 71 72 76 82 87 89 91 90 89 90 88 85 81 81 79 74 78 79 77 77 73 72 69 70 70 73 75 76 75 76 74 74 74 74 72 73 71 68 69 63 59 54 52 55 53 51 51 49 49 49 49 50 48 47 48 48 49 53 52 53 52 49 49 49 51 53 54 55 58 62 64 65 69 68 62 62 60 63 64 62 62 65 64 67 66 67 68 68 70 66 68 73 77 76 79 74 74 80 80 79 76 74 69 68 62 62 62 56 58 58 57 58 57 57 59 58 61 61 56 56 57 53 51 48 45 45 43 41 40 39 41 39 39 39 43 41 39 38 38 37 36 36 36 37 35 34 32 33 35 37 37 36 36 39 38 39 39 37 38 42 44 43 39 39 38 37 37 36 39 38 38 34 36 35 33 36 36 39 41 40 42 42 43 47 45 47 50 46 45 44 51 50 
40 45 51 56 61 70 69 69 69 74 74 78 82 88 86 84 88 87 82 84 79 79 76 77 81 83 81 79 75 75 75 71 77 79 80 81 78 74 78 77 76 75 74 75 74 72 71 67 66 62 60 59 59 56 55 53 50 49 47 48 47 45 46 46 47 50 51 51 52 50 49 53 53 53 56 58 61 65 65 66 71 61 59 56 57 59 58 56 54 55 61 62 65 67 66 67 66 66 69 71 74 75 75 75 76 76 76 75 74 74 70 65 64 63 59 58 55 58 54 56 59 60 63 64 62 63 56 54 53 52 49 47 46 44 42 43 40 41 44 43 41 44 44 45 44 41 38 35 38 42 40 35 35 37 38 37 39 37 37 37 36 40 42 41 39 41 41 43 45 39 39 40 40 39 37 36 38 37 37 37 36 35 37 37 37 41 40 42 41 41 42 44 44 47 48 46 45 42 45 46 
40 45 49 58 62 70 69 70 67 71 74 75 81 79 79 83 85 82 83 76 73 75 74 76 82 86 82 83 79 78 81 81 84 89 85 86 83 87 85 82 80 77 77 78 78 76 76 77 72 68 65 63 60 59 54 52 54 50 50 52 47 44 45 46 50 48 51 50 49 50 50 50 53 54 57 63 64 66 69 69 62 58 55 56 55 55 58 55 52 56 58 58 62 67 68 70 68 67 66 69 74 74 74 74 73 72 72 72 70 70 71 69 64 64 60 61 59 55 58 60 62 64 62 65 63 63 57 57 54 53 52 48 46 44 46 45 47 50 45 48 50 48 48 48 42 42 41 43 46 44 40 42 42 42 41 39 37 39 38 39 39 40 42 41 39 42 44 42 44 40 38 38 39 38 36 37 38 36 38 37 39 37 38 38 40 41 41 40 40 39 38 40 45 46 48 48 45 40 41 41 
40 43 52 54 63 67 68 65 68 73 74 78 81 79 79 86 84 81 80 77 74 74 73 78 84 85 85 86 83 84 86 84 88 86 85 86 88 89 86 84 82 79 81 82 82 83 76 77 79 73 68 68 65 60 56 56 58 56 53 51 49 46 45 46 47 48 51 50 49 47 45 50 56 58 62 65 64 69 68 66 61 61 62 60 57 58 57 56 56 58 58 60 63 63 67 65 68 68 68 69 72 70 72 72 69 66 68 68 66 71 68 65 65 63 62 59 56 57 59 60 63 65 65 62 61 63 59 58 53 52 48 50 50 49 52 50 51 49 46 50 51 51 50 46 47 43 45 45 48 45 44 41 44 45 45 40 40 42 40 41 39 40 40 40 41 41 44 42 40 39 39 40 36 35 37 38 36 35 38 38 39 40 41 39 40 42 42 41 40 40 39 41 44 44 47 45 41 39 39 36 
40 43 46 51 60 65 63 63 67 70 68 73 79 78 83 82 81 80 80 77 71 71 72 77 82 85 87 91 90 85 88 90 88 87 89 89 87 92 89 83 82 84 84 85 85 86 82 84 79 76 74 71 65 64 56 59 59 58 52 52 49 47 49 45 48 47 51 50 46 45 45 47 52 57 62 66 68 67 66 62 62 65 62 59 58 57 52 55 57 59 59 58 62 61 65 67 66 68 69 70 68 68 69 69 69 63 64 68 68 70 68 70 65 64 59 58 55 58 59 62 64 67 64 64 61 59 58 55 50 50 48 49 49 51 53 54 56 52 54 53 52 53 53 51 49 47 46 45 46 45 44 48 48 48 48 47 43 45 43 41 40 42 41 41 43 42 41 41 42 40 40 40 36 37 38 36 35 37 37 40 41 41 39 39 40 40 39 40 39 41 40 42 45 44 46 46 41 38 37 35 
42 46 46 50 53 58 60 61 64 65 71 72 71 79 79 81 81 80 77 77 74 72 75 76 80 79 85 89 89 89 90 90 88 87 91 91 89 91 89 85 87 85 84 87 90 87 88 85 79 76 74 72 68 65 62 61 57 56 56 53 52 47 47 48 47 48 51 49 44 42 42 44 50 51 60 65 68 70 64 57 61 62 60 60 58 56 58 57 59 59 57 57 57 60 61 62 64 66 68 67 65 64 65 65 64 65 68 67 64 66 66 62 63 62 62 60 60 57 58 60 65 65 63 62 59 58 54 54 49 49 50 49 52 53 55 57 55 57 57 56 55 53 53 50 47 49 45 43 43 45 46 45 47 46 46 47 47 46 45 42 44 47 46 42 44 44 43 43 41 42 40 40 37 40 37 37 37 38 38 41 44 44 41 41 42 40 42 43 41 40 41 45 44 46 46 46 43 38 36 35 
41 44 46 50 50 52 57 58 61 62 66 68 70 74 77 78 75 75 76 72 69 73 77 75 75 76 83 88 91 88 92 90 88 88 92 89 87 89 91 88 90 89 87 87 86 88 88 83 81 75 74 75 70 64 61 65 62 55 57 54 51 52 47 51 47 48 50 46 44 42 43 44 48 53 60 62 62 62 60 63 62 56 62 61 58 59 62 60 64 64 61 57 59 58 57 59 60 62 63 64 66 63 61 65 64 65 68 66 69 66 63 67 69 66 63 64 65 65 61 65 68 67 63 65 57 59 56 56 48 48 50 52 51 55 55 56 58 57 57 56 55 56 53 51 50 48 48 46 45 45 44 48 50 50 50 48 47 45 49 46 45 46 47 47 48 48 47 46 44 42 40 42 41 40 41 40 42 42 43 47 44 45 45 44 44 43 41 41 40 41 42 42 42 44 46 46 42 38 36 35 
41 45 47 49 49 50 55 52 56 59 61 65 67 67 71 71 68 69 69 66 68 72 73 72 72 78 79 85 87 88 91 88 87 87 85 86 87 88 89 86 86 84 86 87 90 90 86 83 80 76 76 76 72 65 66 63 62 64 55 53 52 54 49 51 50 51 45 42 42 41 42 44 46 53 53 58 58 56 58 57 59 58 56 54 53 53 55 57 61 58 55 53 53 58 59 60 58 60 64 59 59 58 59 62 65 64 64 65 64 65 65 67 67 66 65 66 65 64 66 66 65 64 59 58 59 60 58 55 55 54 52 51 51 54 56 59 59 59 55 54 53 56 56 55 52 48 48 48 47 46 51 52 52 52 51 47 44 46 49 47 47 48 47 48 51 54 50 49 48 46 46 46 43 43 43 44 45 45 47 48 47 45 46 48 44 40 40 41 41 43 43 43 42 43 46 44 41 37 36 33 
42 43 48 49 50 50 51 51 51 53 56 62 63 64 66 68 67 71 67 66 67 67 67 69 71 71 76 79 80 81 82 85 84 87 85 86 87 85 86 87 86 84 89 91 94 92 89 82 80 78 77 75 70 70 67 62 67 65 56 56 52 52 50 50 51 49 43 41 40 42 43 45 48 49 49 53 57 57 55 58 56 55 54 51 51 53 53 56 55 53 54 53 53 59 61 59 58 59 58 58 61 61 63 65 65 62 62 62 67 67 68 63 64 65 66 67 68 64 64 65 66 63 57 61 62 60 57 55 55 56 54 55 58 60 61 61 57 57 54 51 52 53 55 56 54 50 49 49 50 51 51 51 53 54 54 51 48 51 53 51 49 49 55 55 54 54 52 53 54 48 48 48 44 45 45 48 47 47 48 50 50 48 48 46 41 41 38 37 40 42 43 42 44 44 43 44 41 38 36 33 
42 45 47 49 48 50 51 49 50 52 54 58 62 62 64 66 68 67 65 65 63 63 62 63 63 65 65 71 74 80 80 79 83 82 79 81 86 86 85 86 85 87 90 90 93 89 88 85 84 78 76 70 72 71 69 73 70 63 57 57 56 56 52 53 52 43 42 40 41 42 46 46 48 48 53 56 54 53 53 52 50 54 52 51 51 51 52 50 50 53 52 54 51 50 54 54 53 56 57 63 62 60 62 64 63 61 60 60 65 70 67 64 65 65 63 62 63 62 62 64 61 59 63 58 57 54 53 53 51 53 54 55 58 57 60 58 60 54 50 48 49 52 56 54 53 53 52 52 52 49 50 50 49 52 57 58 60 55 56 58 57 57 59 58 62 61 58 56 51 50 53 49 50 51 46 46 47 47 49 50 47 48 47 48 42 42 38 37 41 44 47 45 44 44 44 44 42 37 35 32 
44 46 47 46 46 48 49 49 48 48 52 54 60 61 64 69 68 67 61 59 62 61 59 60 62 60 60 65 70 72 75 72 75 72 73 75 81 81 80 80 82 86 88 90 87 85 87 85 80 81 74 72 71 70 69 72 67 61 59 57 56 55 54 54 54 48 41 40 41 43 45 47 47 52 52 53 54 53 49 49 49 51 50 51 51 51 50 50 50 53 54 52 53 51 51 52 52 55 59 64 60 60 58 62 62 58 58 63 65 64 65 69 66 65 65 65 62 62 62 59 57 57 57 57 53 50 50 53 52 54 57 57 58 56 57 58 55 52 48 49 52 53 55 52 54 53 51 53 50 49 50 50 49 53 57 63 61 55 55 59 61 60 62 65 62 61 57 54 52 50 52 47 50 47 46 45 47 52 52 49 47 47 48 45 42 40 40 42 44 44 45 42 41 40 40 38 37 35 34 30 
46 46 45 46 46 48 47 47 47 51 54 56 58 60 62 62 66 59 60 60 59 59 58 56 59 60 64 65 67 68 69 69 69 70 72 74 75 78 77 78 78 80 80 82 82 83 82 82 78 76 66 68 69 70 68 68 68 61 60 58 58 53 53 59 49 44 43 41 44 42 45 44 45 47 46 49 49 48 49 47 49 49 51 52 52 51 50 49 53 54 54 49 49 51 52 51 52 54 56 58 58 58 58 60 59 62 62 66 67 67 69 66 67 63 61 63 63 60 60 60 57 55 53 52 51 50 53 54 56 58 57 57 58 56 53 54 51 50 50 52 53 54 55 52 52 49 49 48 46 49 51 53 54 56 59 59 55 55 56 59 61 66 68 68 63 56 55 56 54 52 51 48 46 45 44 45 50 49 50 49 48 48 47 44 43 40 41 40 41 40 43 42 41 38 37 36 33 35 34 30 
45 46 46 49 49 51 52 50 51 52 56 56 59 58 59 61 61 58 57 57 57 57 55 55 55 58 59 61 62 66 64 64 64 63 65 68 69 73 71 72 73 74 75 76 77 75 76 77 73 70 68 70 69 72 72 72 69 63 58 57 54 53 53 53 47 44 44 41 41 41 44 44 47 46 47 47 47 47 47 50 50 49 52 49 48 47 47 46 47 50 47 48 49 48 46 47 50 51 54 55 57 55 51 52 56 58 63 64 67 64 65 65 61 61 63 64 62 60 57 58 55 54 52 51 51 50 50 53 53 56 57 54 57 54 52 48 47 47 49 51 55 51 49 49 48 48 46 48 50 51 54 53 53 54 56 53 54 53 56 59 62 66 65 60 60 57 56 54 56 50 46 44 45 45 45 47 47 49 47 47 46 48 47 45 44 41 42 43 44 43 40 38 37 38 37 35 35 36 33 28 
47 51 52 50 51 53 51 52 52 55 57 58 60 60 60 60 59 55 53 53 56 55 57 55 56 57 59 59 56 57 63 60 59 62 63 62 68 70 68 71 72 73 72 70 72 68 68 72 74 72 66 68 72 73 73 70 66 63 57 54 52 49 51 51 46 43 45 43 44 43 44 49 50 51 49 49 48 48 47 47 49 48 46 46 45 44 47 49 49 52 50 50 49 48 49 48 48 47 49 50 51 50 49 50 55 63 65 65 64 65 62 61 62 64 64 63 62 60 61 57 55 55 52 52 48 50 50 53 56 55 55 54 55 52 48 49 47 48 48 49 50 49 48 49 50 49 50 50 52 53 56 57 58 58 58 55 54 56 56 60 63 61 58 57 57 58 56 53 52 44 42 42 44 46 45 46 45 46 47 42 42 43 42 42 41 41 40 40 40 40 39 42 41 41 38 37 35 34 32 30 
50 50 51 54 52 55 53 56 54 55 56 59 63 62 60 61 59 56 54 53 51 52 53 55 55 56 56 54 54 53 53 54 60 61 60 60 65 66 67 69 68 66 66 68 69 68 71 72 70 68 67 69 72 74 72 68 63 60 59 54 50 49 50 50 46 47 47 46 46 47 47 50 52 51 51 48 48 45 44 43 44 49 46 45 49 49 54 51 50 51 52 49 52 51 51 49 48 48 49 48 50 49 49 51 57 60 62 64 58 58 59 62 63 63 62 59 61 60 59 55 53 54 51 51 50 52 49 54 58 56 54 51 55 52 52 52 51 49 48 46 48 49 49 51 49 50 52 54 54 55 57 62 63 58 56 56 56 56 58 54 57 53 57 54 57 56 53 50 45 40 41 43 43 45 45 42 43 44 42 42 39 39 41 42 42 42 41 39 38 37 40 41 41 41 40 37 36 33 31 31 
50 51 53 53 53 57 55 55 57 57 58 58 63 62 61 58 60 58 51 52 51 49 53 56 54 56 55 53 51 51 47 50 53 55 58 59 66 65 61 63 64 63 64 65 68 67 69 69 68 67 67 67 70 72 69 62 58 59 61 54 52 50 48 47 47 45 43 44 46 49 51 51 50 50 53 52 50 48 47 46 45 46 47 51 51 53 54 53 52 51 50 51 53 48 48 47 47 51 50 46 48 50 48 49 51 56 59 56 57 55 59 59 60 60 59 57 57 57 57 55 52 55 54 53 50 50 53 57 58 58 51 50 52 53 52 52 49 49 49 48 49 48 47 48 49 51 52 53 54 58 56 57 57 56 57 57 57 55 52 49 49 50 50 54 57 56 54 47 43 39 40 41 45 44 47 44 44 42 39 40 39 40 42 42 43 43 40 39 39 38 38 39 40 41 42 38 36 34 31 29 
48 52 54 55 55 59 54 59 59 59 62 61 65 62 63 61 62 57 55 51 52 51 54 51 51 51 56 51 51 49 52 54 55 56 56 56 59 60 60 62 64 64 66 65 67 69 70 68 67 67 67 66 70 69 65 61 61 59 55 52 47 48 45 44 46 46 46 47 48 51 55 51 49 49 50 51 48 46 49 48 47 45 46 49 47 53 55 54 50 50 52 52 50 49 50 47 48 50 49 46 44 47 45 46 48 52 52 51 50 54 56 58 57 57 57 57 57 55 54 54 55 54 54 53 53 54 57 58 54 54 54 55 53 51 48 47 47 48 50 49 50 49 50 49 47 48 51 53 52 53 55 54 58 57 57 53 52 51 51 47 46 50 51 53 53 51 48 42 41 42 39 40 44 48 50 45 44 43 43 41 42 42 43 44 42 41 39 40 39 39 39 39 41 40 41 40 34 33 32 28 
49 51 52 56 55 57 56 60 61 63 63 67 69 68 65 63 63 60 58 58 52 54 51 51 50 52 52 48 48 50 53 53 53 56 55 57 56 58 61 62 62 66 68 65 66 67 67 67 64 64 67 66 67 67 62 60 59 57 55 50 46 48 46 45 45 43 43 46 47 49 49 48 48 47 50 49 49 46 47 47 48 48 45 48 51 52 53 53 52 50 48 49 49 51 51 50 46 45 45 43 41 42 45 47 48 48 46 48 50 54 58 56 54 56 58 59 58 56 59 58 57 56 54 55 53 55 55 56 56 57 57 56 51 47 46 49 49 49 48 47 45 48 48 46 47 51 52 50 51 49 49 54 54 54 53 49 48 49 47 49 49 48 45 47 50 47 45 42 43 41 40 44 47 48 49 45 45 43 42 41 43 42 42 40 42 42 40 41 39 39 40 41 42 42 42 39 34 32 32 30 
52 54 55 55 53 55 62 60 64 66 71 72 70 71 71 69 66 65 63 62 55 53 51 50 51 52 51 49 47 49 52 49 51 53 55 58 59 57 59 60 64 62 63 63 64 62 68 68 66 63 66 71 70 71 70 67 60 57 52 47 46 46 46 44 43 43 44 44 47 46 45 46 47 49 49 48 50 49 48 51 48 46 47 51 54 51 51 51 51 53 50 51 50 50 48 46 42 41 42 44 44 42 45 44 47 48 46 47 51 54 57 56 55 55 55 57 57 59 60 60 58 55 56 57 56 54 54 56 58 58 53 53 52 49 48 48 49 46 46 49 47 49 46 48 47 49 49 48 47 47 48 50 51 49 48 48 46 47 45 47 48 43 46 46 45 45 44 43 43 42 41 44 48 47 48 45 45 44 44 42 42 42 42 42 42 41 42 41 39 40 41 43 43 45 43 39 32 30 31 30 
52 54 55 56 59 56 61 64 67 68 71 73 72 74 76 77 73 67 63 64 58 58 54 56 55 52 50 47 48 48 49 50 53 54 54 58 59 58 57 60 60 63 65 66 69 68 68 68 64 68 67 69 68 69 70 65 60 54 51 49 47 47 44 41 43 43 45 45 48 47 45 48 48 48 46 50 51 49 46 46 46 48 52 54 54 52 50 52 54 57 53 51 48 47 44 39 39 40 41 43 44 42 46 47 47 48 49 53 53 56 60 59 58 56 58 61 58 58 61 61 59 56 59 57 56 54 55 56 58 54 55 55 55 51 47 48 50 50 49 53 49 48 48 52 51 52 49 46 45 45 44 43 47 46 48 45 47 47 49 47 48 47 46 48 43 43 43 48 43 40 43 43 44 46 46 46 43 44 43 42 41 42 42 42 44 42 42 40 43 42 44 42 44 41 40 37 37 33 32 28 
52 54 56 57 62 65 69 64 64 65 66 69 70 73 71 75 76 72 69 62 63 60 59 58 56 52 50 48 49 50 51 51 49 52 55 60 59 56 58 60 59 66 66 65 67 66 68 68 67 69 68 67 66 67 66 64 61 55 51 51 50 48 46 47 42 42 44 46 44 46 46 47 49 46 50 48 46 47 47 47 47 47 55 55 55 55 56 56 59 56 52 50 50 45 42 39 41 41 39 42 43 42 46 45 45 45 47 52 55 60 59 59 57 60 60 60 57 60 61 63 62 60 60 59 58 56 57 56 55 58 57 55 55 52 48 50 51 49 49 54 52 52 54 54 50 48 47 44 44 44 42 43 44 43 42 42 43 46 43 46 48 50 49 46 46 42 44 44 44 44 45 45 42 43 44 45 45 44 44 44 44 43 42 44 45 44 44 42 41 42 42 42 44 43 42 40 37 35 32 29 
50 54 58 61 63 67 70 68 66 65 65 64 68 74 75 76 74 75 72 67 67 61 58 59 57 53 51 50 52 50 50 48 50 52 54 55 55 57 58 58 63 62 63 65 67 68 69 67 66 66 65 62 63 62 62 62 60 53 52 51 51 47 46 43 44 46 44 44 45 48 47 46 48 50 48 46 47 48 45 46 52 54 56 59 59 59 57 56 56 53 51 51 46 47 45 43 42 41 41 44 45 45 46 46 47 50 51 52 54 57 59 56 57 60 61 58 59 62 62 62 62 62 61 59 57 55 58 57 57 59 57 53 54 52 52 51 51 48 49 52 55 54 56 54 51 50 46 45 45 43 43 41 39 40 40 41 41 43 44 49 48 51 51 48 45 46 44 45 45 45 43 43 42 43 44 44 47 45 44 44 44 44 47 48 47 43 44 43 42 45 47 47 44 45 46 43 38 34 32 29 
51 55 56 61 65 69 72 70 68 66 63 61 65 71 73 74 74 71 72 69 67 66 59 57 61 58 56 55 54 52 49 50 48 50 53 54 53 57 54 56 60 62 61 61 61 63 66 67 64 63 62 60 58 58 57 60 57 55 54 50 49 46 45 44 45 46 44 47 48 50 50 48 50 50 49 48 47 49 48 49 50 54 56 56 57 58 56 56 53 52 50 49 47 49 46 43 41 43 44 47 46 46 45 48 48 50 51 50 53 54 56 56 58 58 57 59 63 64 63 62 62 60 62 57 58 55 57 59 57 57 54 51 56 56 54 53 50 51 51 54 55 53 53 52 51 47 45 44 45 44 43 41 39 40 40 39 42 43 46 45 48 49 51 50 49 47 48 51 47 46 47 45 43 44 43 44 47 44 44 45 45 45 46 45 43 42 43 41 44 45 45 44 42 44 45 43 36 35 30 29 
48 54 55 58 64 72 73 70 69 62 60 61 66 67 69 71 75 73 72 73 71 70 67 62 63 62 57 55 54 54 53 51 51 52 53 53 52 54 57 58 61 60 63 63 63 62 62 61 62 61 56 57 56 55 57 57 55 55 52 48 46 49 47 46 48 49 51 51 50 50 48 48 47 48 49 47 48 46 50 52 52 53 56 57 58 58 56 54 53 52 50 49 46 44 44 43 45 44 44 48 50 49 52 53 54 52 50 50 51 54 56 55 56 57 60 63 61 66 67 64 61 59 59 59 58 57 58 54 55 54 54 52 58 56 55 56 53 53 54 53 53 53 53 52 51 48 49 49 46 46 46 42 37 39 42 40 41 45 43 47 46 47 51 51 50 48 51 49 50 50 48 43 44 43 43 42 43 43 46 46 46 44 47 47 45 42 42 44 43 43 45 44 43 44 47 41 39 36 33 29 
45 51 55 58 64 71 72 71 67 62 60 62 65 67 69 71 73 72 71 74 75 75 71 64 64 62 58 57 54 52 53 51 53 56 54 54 51 53 55 59 63 62 60 61 63 61 57 58 54 58 58 57 54 55 56 55 52 52 49 49 49 48 48 50 50 52 50 50 50 46 43 46 49 50 49 46 45 46 46 50 54 53 55 55 56 57 55 53 54 52 49 47 47 47 45 45 46 46 46 48 50 57 55 54 55 53 52 54 51 57 57 57 57 57 61 65 63 67 65 63 64 62 61 60 57 56 54 56 53 53 50 51 56 54 56 57 53 55 54 54 54 59 58 55 52 50 48 49 47 44 45 43 39 39 43 41 40 41 42 45 43 47 49 51 50 50 53 53 49 50 46 45 43 42 42 47 46 45 47 44 43 45 46 49 46 42 45 46 45 45 46 44 44 47 42 42 38 36 31 29 
45 47 49 55 60 66 70 70 65 62 63 63 63 65 66 69 71 70 72 74 75 74 74 70 67 62 57 54 52 53 52 53 55 53 53 54 55 54 54 58 58 59 60 62 62 57 58 58 57 58 58 55 54 50 51 50 51 47 49 48 47 47 46 50 51 53 52 50 46 44 45 45 47 46 45 46 48 51 50 52 51 55 55 54 54 57 56 55 53 50 49 49 46 45 47 50 52 50 48 50 53 54 57 55 59 57 58 57 55 54 56 56 57 57 61 65 63 64 63 61 60 61 60 63 60 57 58 57 56 55 54 54 55 54 53 58 59 54 56 53 54 55 59 57 54 53 49 50 45 43 44 43 44 44 45 44 44 43 45 43 48 45 49 47 47 47 55 54 49 47 44 43 47 44 45 47 46 45 44 47 46 48 49 47 44 43 45 46 48 47 47 44 44 43 45 45 40 36 31 29 
44 46 51 53 58 65 68 65 64 64 63 60 60 60 59 65 70 69 69 76 75 76 78 72 69 64 62 55 53 55 53 52 53 53 53 54 55 55 58 59 56 57 56 58 57 56 55 51 53 55 49 49 50 53 51 51 50 46 46 45 46 49 49 48 46 46 51 49 47 44 48 47 47 44 47 49 51 51 52 52 52 55 54 55 57 60 57 54 54 52 53 49 48 51 50 51 54 54 52 49 53 55 55 59 59 58 58 56 58 54 54 58 58 64 63 64 66 67 65 63 63 63 64 65 61 62 62 60 61 59 60 59 54 56 56 57 57 55 56 55 53 54 55 55 54 52 47 47 45 44 44 44 43 45 48 47 41 44 43 44 47 46 48 48 46 47 55 56 55 48 44 49 46 46 47 48 48 45 47 47 47 47 48 46 47 46 47 49 49 48 46 44 44 43 48 47 43 37 32 29 
44 47 49 54 62 64 67 64 66 65 66 60 59 60 61 63 67 69 68 73 75 71 75 70 71 69 62 57 53 53 54 52 49 49 52 54 52 55 58 55 54 51 51 56 55 53 50 47 48 49 48 48 48 48 49 51 52 50 50 52 49 51 48 49 47 47 48 48 48 47 45 46 47 49 51 53 50 52 50 50 54 55 55 55 61 64 61 58 56 53 53 50 52 51 51 52 54 53 52 52 53 55 57 58 56 57 54 54 52 54 56 59 59 64 63 63 63 63 61 63 64 65 71 68 67 65 61 59 60 63 65 60 59 60 58 58 59 59 55 52 52 52 53 54 52 48 44 47 48 46 45 43 45 47 46 49 43 44 47 44 47 47 50 48 48 48 53 52 51 51 53 52 48 47 46 46 46 43 44 44 45 47 47 48 47 47 47 47 48 49 46 41 44 46 46 45 45 41 35 32 
43 45 48 55 61 64 63 64 67 68 66 62 60 60 64 64 64 68 69 72 75 74 71 72 73 70 65 62 58 55 55 55 54 51 52 53 53 53 55 53 48 50 48 48 46 46 44 42 41 41 42 45 47 47 50 51 52 53 53 51 52 50 49 48 46 47 45 44 44 44 42 46 48 50 50 50 51 49 47 51 54 55 54 54 58 61 58 60 58 57 58 56 54 54 55 57 54 54 54 56 54 58 58 57 54 54 52 50 52 56 57 58 60 62 64 62 62 60 67 64 67 70 70 67 65 62 61 62 63 59 61 58 59 57 57 56 56 56 50 49 49 50 50 48 48 48 46 48 48 44 44 44 49 50 48 49 47 48 49 46 49 52 50 50 48 50 51 52 51 53 51 48 47 48 43 46 45 44 45 -9999 45 45 48 46 48 45 46 47 47 43 41 42 45 49 49 49 49 40 35 31 
39 45 52 56 64 65 65 66 70 68 65 63 62 65 63 64 64 67 68 71 73 73 70 71 74 70 69 64 60 56 57 56 54 50 52 52 50 48 49 47 48 49 47 45 47 45 42 40 38 40 40 43 45 44 45 49 51 53 54 53 51 50 48 47 45 42 42 42 43 43 42 47 48 52 52 51 46 46 49 52 54 54 56 59 60 62 60 63 60 55 55 56 55 55 55 56 56 57 57 56 56 58 57 56 54 53 54 53 56 53 57 60 59 62 62 59 59 58 63 69 71 73 69 67 64 63 62 62 59 58 57 61 61 61 64 58 59 56 51 50 49 49 47 46 50 49 49 51 50 50 47 47 49 51 50 49 48 51 52 51 49 50 48 48 51 55 53 50 51 52 50 49 48 47 45 49 47 49 47 46 48 48 49 48 48 46 46 45 45 42 44 43 44 47 50 50 47 41 37 33 
39 45 50 56 62 63 65 64 67 69 64 64 66 64 62 65 64 63 64 68 74 75 72 75 72 72 70 67 61 59 57 59 56 52 50 50 50 47 47 45 46 43 47 45 45 42 42 39 37 39 40 45 46 44 45 49 54 52 55 54 53 51 48 46 44 42 40 43 42 42 46 45 49 49 46 50 48 48 55 57 58 58 58 61 63 64 67 64 60 58 55 59 56 58 59 57 56 54 55 54 56 55 55 54 56 53 56 55 56 56 57 56 57 56 57 58 58 59 66 67 70 70 68 63 62 64 65 62 57 57 57 59 60 62 61 56 53 51 49 48 48 48 49 50 51 49 50 50 48 46 46 45 50 50 50 54 53 53 54 52 53 53 51 52 55 58 51 50 49 47 49 52 50 52 51 49 51 50 47 49 48 49 50 50 49 48 45 46 47 47 50 46 48 49 49 48 45 43 37 34 
38 43 49 56 61 66 68 67 71 70 69 69 66 65 64 65 64 62 64 70 74 74 77 77 73 72 70 68 68 61 55 59 57 54 50 49 49 48 48 45 42 42 40 42 42 42 40 39 42 47 44 48 47 49 49 54 54 55 53 52 53 51 48 44 40 39 41 41 41 44 45 47 46 48 47 45 49 53 55 57 58 62 62 63 67 71 68 66 63 62 60 59 61 59 56 57 56 54 58 56 55 54 56 57 56 54 54 55 56 56 58 60 56 57 57 61 59 66 67 67 64 67 65 62 62 64 64 63 63 63 61 60 61 62 59 56 48 48 48 45 44 47 49 50 47 48 46 46 47 46 46 47 49 54 54 56 59 56 55 55 56 57 60 61 58 56 53 52 46 51 53 55 54 53 52 52 54 55 53 51 51 50 52 54 52 50 51 49 50 51 48 45 48 50 50 49 44 40 37 33 
39 44 49 55 62 66 68 71 74 73 72 71 71 69 66 67 64 63 64 73 75 75 75 74 72 71 70 69 69 64 63 61 58 55 52 49 49 49 44 41 39 41 41 43 41 40 43 40 42 44 49 51 53 54 54 57 57 59 58 54 54 53 50 43 41 38 39 40 41 43 49 47 47 49 49 50 50 53 53 58 60 63 66 69 71 69 68 66 64 62 62 61 60 62 62 60 59 58 58 58 54 54 55 53 55 57 56 55 56 59 61 59 56 57 58 61 64 67 68 66 66 65 64 62 65 67 69 64 62 65 62 61 64 61 55 50 47 47 47 45 44 48 47 45 47 45 48 46 45 48 48 47 49 51 55 55 58 55 57 58 55 61 60 57 58 59 57 53 51 52 55 56 50 50 50 48 52 54 55 52 50 50 52 50 49 51 52 49 50 49 47 46 51 51 55 51 45 40 36 32 
40 44 50 56 61 68 70 72 74 77 76 72 72 72 72 71 68 67 68 70 73 74 74 73 71 70 71 72 72 65 67 61 58 55 52 51 47 46 39 39 39 39 40 41 40 42 42 43 44 45 48 52 51 54 56 57 60 58 58 53 52 53 46 43 42 42 43 42 46 49 48 47 51 51 51 55 51 53 55 59 61 62 66 66 65 63 63 66 63 60 60 59 62 61 60 59 57 61 59 55 52 54 55 54 54 57 55 55 57 57 58 58 59 58 58 58 60 63 62 66 65 66 63 64 65 66 63 63 65 66 66 64 58 58 55 54 48 46 48 48 46 50 49 47 47 48 49 51 47 45 48 48 52 54 55 58 57 59 57 59 60 59 59 59 61 60 55 55 54 54 55 49 48 49 48 48 53 57 54 54 53 51 49 49 50 49 50 48 49 52 51 51 52 54 54 50 44 39 36 33 
40 47 52 58 65 70 72 71 74 77 78 75 75 72 71 72 71 69 70 74 72 72 72 70 73 76 74 74 70 70 70 63 58 54 51 49 45 42 40 38 39 39 39 37 36 41 43 46 45 49 48 51 51 53 55 58 58 57 57 57 53 51 49 43 44 46 45 45 49 49 47 48 51 51 54 53 55 55 58 62 61 63 63 61 61 60 60 60 60 59 56 57 59 62 60 58 56 56 56 53 53 52 55 55 56 57 57 54 56 56 57 57 58 59 60 58 60 64 68 67 66 65 63 66 67 66 68 66 66 64 63 64 60 59 56 54 47 47 48 50 50 51 51 52 50 50 50 51 46 49 49 52 55 57 59 60 58 62 60 63 60 59 61 57 59 58 56 54 56 56 56 53 51 50 49 48 54 54 53 56 56 53 53 54 50 47 47 47 54 54 52 52 54 54 55 52 48 40 38 29 
43 50 55 63 66 69 71 72 76 77 78 75 75 73 71 75 75 74 73 71 68 70 69 68 74 78 77 77 72 72 68 63 57 54 53 52 46 42 39 38 39 39 36 37 36 38 44 44 46 48 50 51 50 49 51 57 59 56 56 57 54 46 47 46 48 47 44 46 48 51 50 49 51 54 54 54 54 57 59 62 61 59 58 58 60 61 60 59 58 59 62 60 61 59 59 55 56 56 55 54 54 54 56 57 57 57 54 56 55 56 55 57 61 57 55 58 62 65 65 66 68 65 65 67 66 65 63 66 65 68 66 62 60 57 57 57 49 50 50 48 50 51 53 53 49 50 50 51 54 53 54 53 59 61 62 61 62 63 63 64 60 59 59 59 57 57 55 55 55 54 54 51 51 52 50 50 56 57 55 55 57 55 55 54 51 48 48 48 52 54 54 54 56 59 56 49 46 43 38 31 
42 53 57 64 65 70 71 74 77 75 80 78 78 78 77 77 76 72 71 68 67 67 67 67 78 76 77 78 76 72 68 62 58 54 52 49 45 42 41 41 41 40 38 37 35 37 42 44 46 48 48 51 51 51 54 56 58 57 56 55 51 50 49 46 46 45 46 45 49 51 52 52 52 54 53 55 57 59 61 58 55 55 57 57 60 58 59 59 61 61 63 62 61 57 56 55 55 55 52 52 51 55 56 56 57 56 55 55 55 58 56 56 51 53 55 55 59 59 61 64 62 64 64 64 66 64 64 65 66 71 68 65 60 60 58 56 55 54 52 49 51 49 48 49 53 54 56 54 56 54 56 59 57 58 60 61 66 65 64 61 58 59 59 56 56 54 57 57 54 52 51 51 54 52 52 55 56 57 60 57 56 54 53 52 52 51 51 54 54 55 53 55 57 58 54 48 49 44 37 31 
44 51 58 63 64 70 71 74 76 78 80 80 81 81 79 77 77 71 65 65 63 61 66 69 73 75 79 80 75 72 66 62 61 54 50 49 45 46 46 46 43 43 39 37 38 42 42 44 47 49 54 56 55 57 57 60 63 60 56 54 53 53 50 45 45 45 49 46 49 51 51 52 52 55 58 58 58 60 58 59 55 55 59 59 57 60 60 60 63 61 61 63 61 59 56 53 53 52 51 52 52 53 54 55 53 54 55 58 59 56 51 50 51 52 53 55 57 57 58 57 58 57 60 64 65 66 65 64 63 68 68 65 63 60 61 60 57 56 54 54 51 50 49 53 54 53 53 55 57 58 60 61 60 61 60 64 65 65 63 60 59 58 58 57 57 59 56 55 51 50 51 55 56 55 56 59 58 58 58 56 54 54 52 49 52 53 58 60 56 53 55 57 58 58 56 52 51 46 35 29 
46 52 60 65 70 72 74 75 78 79 78 81 81 81 79 78 75 69 68 62 64 63 63 65 69 75 79 81 80 71 66 63 61 56 56 53 46 45 44 44 42 42 39 37 40 41 41 42 49 51 53 54 57 57 58 59 60 57 56 54 53 50 48 46 47 47 48 47 49 51 53 52 56 57 57 58 57 58 62 60 56 55 58 58 61 59 59 62 63 64 65 63 62 62 58 57 54 56 53 55 52 51 52 54 51 50 53 55 53 52 49 48 49 51 52 54 56 57 59 56 56 59 58 61 63 59 63 62 64 66 63 64 62 59 59 62 59 57 58 53 55 53 56 58 56 55 56 58 61 61 59 63 65 68 65 67 71 69 65 63 60 59 58 59 60 58 57 52 51 53 54 55 57 -9999 59 60 59 57 58 58 57 54 51 52 52 58 62 60 59 60 63 60 61 59 57 49 47 44 35 32 
48 50 60 64 67 68 71 75 79 78 79 80 81 82 78 76 74 67 69 69 67 64 62 65 68 74 79 83 82 75 71 65 60 57 56 55 49 47 45 45 42 43 41 39 41 42 42 48 51 52 50 54 56 56 58 61 59 56 57 53 48 49 47 46 47 47 46 50 51 53 53 53 53 54 53 56 58 62 62 64 59 59 57 57 60 59 58 59 60 59 61 59 59 59 58 56 56 56 54 54 54 51 51 54 51 52 52 55 51 48 48 49 54 51 52 54 56 57 57 59 60 60 59 58 56 59 60 63 63 64 64 63 62 61 61 62 58 55 54 56 55 54 55 59 59 59 58 63 61 62 61 64 67 72 70 69 68 65 67 63 58 57 59 60 60 58 57 54 54 56 55 60 60 61 -9999 61 62 65 61 59 56 54 55 53 56 62 60 62 68 67 66 58 62 63 59 56 49 42 38 32 
48 53 60 64 67 69 72 78 78 78 79 80 79 81 81 76 74 72 69 68 65 64 65 69 69 76 77 82 82 77 73 69 66 59 61 56 53 47 46 43 42 41 41 41 42 43 46 49 51 51 48 51 57 56 61 60 57 54 53 51 51 50 47 46 47 47 48 49 50 50 53 53 55 54 54 58 62 63 63 60 59 60 59 55 54 55 57 59 59 56 56 54 53 54 54 53 55 56 55 53 52 54 53 53 50 51 54 51 47 48 50 52 51 53 56 60 61 60 61 59 60 59 58 57 55 55 59 61 63 63 65 65 65 63 62 63 60 55 56 56 54 54 59 60 61 62 62 62 63 59 62 62 65 70 70 68 62 64 65 60 60 59 59 57 57 57 56 57 56 58 61 60 56 59 58 61 65 64 62 58 59 57 59 60 60 63 66 67 72 72 71 65 68 69 62 59 50 45 39 34 
47 54 59 62 68 70 74 76 78 77 80 78 81 82 80 76 76 72 71 70 68 66 67 67 66 71 73 74 73 76 70 73 69 65 63 58 54 52 48 47 45 43 42 44 44 45 46 47 44 48 52 55 56 56 56 55 53 54 54 53 52 51 51 47 47 46 47 51 53 53 54 54 54 55 54 58 57 58 56 55 56 59 59 61 58 58 59 59 59 56 56 55 53 50 53 53 52 52 54 53 54 51 50 51 51 50 49 50 49 47 52 53 55 57 62 62 59 60 60 63 58 59 56 54 51 57 63 67 68 66 67 64 62 66 64 64 57 56 56 53 53 56 58 62 63 61 62 63 60 57 55 59 64 63 61 60 59 60 59 59 59 58 59 57 57 54 53 55 55 59 59 59 57 58 58 63 65 61 61 61 59 58 58 58 61 67 70 76 76 78 76 71 67 67 67 61 54 49 44 35 
50 54 59 60 60 69 69 77 78 78 80 81 82 81 78 78 77 77 74 71 68 65 65 67 67 66 67 68 72 72 73 74 71 69 62 58 57 54 52 50 47 45 45 43 43 42 41 44 50 49 51 50 51 54 53 51 51 52 51 50 47 48 44 46 48 48 48 48 51 53 54 55 54 54 58 54 55 55 55 51 53 56 55 59 62 57 57 58 59 57 58 57 52 50 51 53 53 54 52 52 53 50 48 48 47 48 46 47 49 50 52 52 53 56 60 60 59 56 59 58 53 53 56 57 57 60 64 65 66 66 68 67 65 67 65 65 63 60 55 53 51 54 57 60 60 60 63 58 53 54 53 60 62 63 60 62 61 60 58 60 59 60 64 64 60 55 54 55 58 61 58 58 60 59 60 63 65 63 62 62 63 61 63 62 65 66 79 82 81 84 81 75 76 71 72 64 59 53 48 42 
48 54 57 62 63 65 71 73 79 80 80 80 82 80 81 80 81 79 75 74 69 69 67 68 65 64 64 68 75 77 72 72 71 71 71 64 59 54 52 50 48 46 45 45 45 43 43 49 48 47 48 49 50 50 48 49 50 49 51 49 48 45 44 44 46 48 50 50 50 51 52 54 54 56 52 52 53 55 53 53 53 52 49 51 55 56 56 55 59 57 57 54 53 51 50 50 51 52 51 52 50 51 51 46 45 48 51 47 51 52 53 52 51 51 53 55 54 58 58 58 57 58 61 62 60 64 64 65 61 62 64 64 64 62 60 60 60 54 53 50 53 55 57 56 56 58 55 56 51 51 51 55 59 59 61 62 62 60 60 59 59 64 67 63 58 55 55 57 61 63 59 61 63 64 65 67 64 66 65 66 64 62 62 61 64 73 80 87 87 89 88 81 81 75 73 67 66 59 52 45 
47 55 57 60 62 67 72 76 78 79 78 80 82 84 84 81 79 76 75 72 68 67 67 66 62 62 64 67 62 70 73 72 72 73 73 71 61 54 54 50 51 49 46 48 46 46 48 51 50 49 49 50 51 48 47 46 50 49 48 46 45 45 44 47 47 48 48 49 50 52 53 56 57 52 54 52 51 55 54 53 53 52 53 54 57 57 57 56 58 54 51 52 53 52 52 52 51 51 53 53 52 52 50 50 51 49 49 49 50 51 51 50 50 51 51 54 59 58 60 59 55 58 59 62 63 63 63 64 61 61 62 60 58 57 58 56 53 53 51 53 57 56 55 53 52 53 55 54 50 49 49 54 52 56 60 62 61 62 61 61 62 62 65 61 57 55 55 58 59 60 64 63 65 66 66 66 68 67 64 67 68 66 63 61 65 80 91 96 98 96 91 87 87 83 79 72 66 62 57 48 
51 57 60 62 62 68 75 76 80 79 80 80 83 85 86 87 80 75 74 72 67 66 66 66 65 62 60 63 62 66 70 72 72 74 73 69 64 58 54 54 51 48 48 46 50 50 47 49 47 49 50 52 53 49 48 49 49 51 48 44 46 46 45 47 47 48 50 47 48 49 50 53 55 56 51 51 51 52 53 49 52 54 54 55 57 53 57 59 57 52 51 50 50 51 53 49 50 52 52 52 51 52 51 50 52 51 52 51 51 49 50 48 53 55 54 55 56 59 57 55 52 53 54 59 59 61 63 62 59 59 61 57 58 57 58 56 52 50 49 50 54 54 50 51 51 51 51 49 50 49 48 50 52 54 56 58 61 64 63 62 61 60 59 57 58 58 59 60 62 62 63 65 66 68 67 67 70 67 68 70 69 65 63 66 79 90 99 105 104 103 103 101 92 87 85 81 81 73 65 58 
48 55 60 63 64 71 74 76 79 79 77 80 84 87 86 88 82 75 74 70 65 64 64 63 62 59 58 60 61 63 67 64 70 75 79 76 71 63 58 53 51 52 53 49 52 50 48 48 47 50 50 52 52 50 50 49 51 51 49 50 48 46 46 48 48 47 49 49 51 50 52 54 53 56 56 52 51 52 52 49 53 55 54 56 56 57 60 59 59 54 51 52 53 52 51 50 49 51 49 48 50 49 48 50 53 55 56 52 52 50 51 50 50 51 52 55 54 56 55 56 53 52 55 57 59 61 63 62 59 61 56 54 55 56 57 52 51 54 53 51 52 51 47 47 46 45 43 47 49 50 48 47 51 55 55 56 55 59 57 60 57 55 53 54 56 58 60 62 64 65 64 65 67 71 69 69 70 72 70 66 64 66 68 72 85 96 105 107 109 106 105 105 104 95 91 93 86 83 77 65 
44 53 57 62 64 70 73 75 79 78 78 81 84 87 83 85 80 74 73 70 64 63 62 60 57 59 58 61 57 59 60 62 63 72 77 75 76 71 58 57 53 54 50 48 50 49 50 51 49 51 49 52 56 52 50 50 52 51 51 50 52 50 49 51 48 49 51 51 50 49 51 54 56 56 55 54 53 53 53 54 55 55 55 57 57 59 61 58 58 57 55 54 51 52 52 50 51 52 49 51 51 49 50 53 54 51 53 54 54 52 54 51 51 52 52 56 57 58 57 57 58 57 58 59 60 58 58 62 58 58 56 50 51 51 54 51 50 52 51 52 51 50 46 47 49 44 45 47 47 45 50 51 51 55 55 52 54 56 56 52 55 55 54 54 56 58 61 61 62 63 65 63 69 69 69 70 69 70 68 67 67 70 68 72 83 94 104 110 113 115 109 110 107 110 111 108 100 93 83 74 
39 48 53 61 66 72 75 75 80 83 81 83 87 83 82 82 79 79 72 67 66 64 63 60 57 59 58 58 57 59 59 59 65 67 72 77 75 71 67 63 54 51 49 49 48 50 50 49 48 49 49 49 51 55 51 51 54 51 51 53 56 54 50 50 52 50 50 50 50 51 49 54 57 54 54 53 55 52 53 54 53 53 55 57 58 59 55 54 56 55 55 56 56 53 53 53 54 54 52 55 52 50 53 53 53 51 51 52 54 55 54 55 54 55 59 59 58 60 58 59 63 63 60 58 58 60 61 61 57 56 52 50 53 53 55 51 49 48 48 49 49 51 49 48 49 46 48 47 46 49 51 52 54 54 50 50 50 53 54 54 57 56 55 56 58 59 61 62 61 64 63 67 67 68 65 63 63 64 65 68 69 68 67 72 81 88 101 109 120 114 122 121 120 125 123 119 113 100 88 74 
38 43 48 59 65 73 74 75 81 81 81 82 83 86 84 79 79 76 75 71 66 65 66 62 59 59 57 55 56 56 56 54 60 64 70 70 69 69 64 56 53 52 49 47 47 48 51 49 47 48 48 49 51 55 53 55 55 51 51 53 55 54 51 49 48 50 50 52 52 52 52 57 60 61 58 56 60 57 55 56 54 59 59 59 58 58 55 53 52 54 56 59 59 53 53 55 57 56 56 52 49 52 52 53 53 51 51 52 55 54 56 56 54 56 58 60 62 63 62 61 61 62 62 61 63 61 61 61 57 57 52 55 54 54 51 48 46 44 44 46 48 48 48 45 46 47 48 48 48 52 51 53 53 52 51 51 50 53 54 54 56 56 56 57 57 63 62 62 61 61 63 64 65 64 61 61 64 63 64 71 71 74 74 71 75 81 97 108 118 125 119 125 123 130 129 122 113 105 92 76 
34 40 44 53 63 68 72 75 77 80 83 81 82 87 83 81 80 80 77 74 69 66 67 63 61 61 57 54 53 52 57 56 58 62 69 70 65 64 61 58 53 51 43 45 44 44 45 46 42 47 46 48 54 54 56 58 55 52 51 51 52 46 45 44 48 50 49 47 48 51 52 55 56 56 55 53 57 55 57 57 58 56 56 56 55 55 55 54 53 54 56 57 58 56 57 58 55 56 54 52 54 54 56 56 56 55 56 58 57 54 55 56 54 54 58 61 63 64 60 62 59 61 61 63 63 61 63 61 57 54 46 49 51 50 49 44 39 42 44 43 48 48 46 45 44 46 48 49 51 51 52 53 52 51 52 50 51 53 53 51 53 55 55 54 56 60 59 59 58 62 63 63 64 64 60 59 63 64 64 71 73 75 78 72 78 81 88 110 112 117 124 128 135 136 134 127 116 105 89 75 
32 40 45 52 59 64 69 76 77 77 81 82 78 83 83 82 82 84 79 74 72 70 70 67 65 60 57 53 54 51 55 56 59 61 61 61 58 57 58 53 52 51 48 46 47 46 45 44 45 45 45 53 51 56 58 56 54 50 49 48 47 46 44 43 45 48 47 46 48 48 49 51 52 52 56 57 55 56 57 59 59 57 57 57 56 56 54 53 55 58 56 57 56 56 59 56 55 56 56 56 55 56 56 56 57 57 57 60 59 56 57 58 55 56 59 65 66 63 59 61 61 60 58 59 60 61 63 61 59 57 52 49 49 47 46 41 39 42 45 44 44 44 46 49 50 48 48 51 53 52 53 52 50 48 50 52 53 51 51 53 53 55 55 55 58 56 58 59 58 61 63 64 68 67 64 64 64 65 68 73 78 82 83 78 75 85 86 107 110 117 123 135 142 143 141 131 113 106 84 71 
29 40 42 52 55 63 73 76 75 75 76 76 77 76 78 81 83 81 81 80 76 74 74 71 68 63 59 55 56 55 57 57 57 61 58 58 59 57 53 51 49 47 49 46 42 44 44 44 47 46 48 51 51 57 60 55 55 53 47 47 47 48 47 49 48 47 46 47 44 46 48 50 51 52 55 56 54 56 57 60 62 61 59 60 60 58 57 57 57 56 54 55 55 55 55 55 53 56 56 57 58 58 60 60 59 59 58 59 58 62 60 60 58 61 63 66 65 63 62 62 60 59 58 60 58 58 60 60 60 54 51 47 45 43 45 41 42 41 43 43 45 47 47 49 49 51 50 50 49 54 52 49 50 48 50 50 50 51 52 51 54 52 55 55 58 57 59 59 62 62 62 63 64 68 64 63 64 64 73 79 81 85 87 85 82 86 88 101 111 123 133 144 149 148 148 131 111 104 90 74 
32 37 41 50 58 64 71 75 77 75 77 75 78 77 80 79 80 81 80 78 77 75 77 77 73 63 57 55 55 52 55 53 52 58 58 54 57 -9999 49 45 47 46 43 42 43 45 46 48 48 49 52 56 58 59 58 53 51 51 51 51 49 48 46 48 46 46 46 44 45 46 44 48 48 50 52 54 53 55 54 59 60 63 64 63 60 58 59 61 56 56 54 55 55 53 56 56 58 54 55 55 56 59 61 62 63 59 59 61 62 60 60 62 62 61 62 59 60 58 58 59 60 58 58 58 57 57 57 57 54 51 50 45 44 44 44 45 45 42 39 39 44 44 44 48 45 48 48 50 51 52 52 47 49 48 48 49 52 51 50 51 52 55 56 57 61 58 61 59 60 58 61 65 66 67 66 68 68 72 83 85 88 90 89 91 87 85 94 106 121 137 141 149 155 151 145 132 113 103 90 75 
32 36 43 51 58 62 70 72 76 76 77 75 77 75 78 78 78 79 80 78 75 74 71 71 70 66 58 53 54 54 52 52 56 52 56 55 56 -9999 -9999 48 45 41 40 42 41 43 45 48 49 51 53 57 60 57 57 56 56 52 50 48 48 50 48 47 46 45 45 44 43 45 45 47 46 51 49 52 53 56 57 59 60 61 62 61 62 61 61 58 57 54 54 54 55 55 56 58 59 56 54 56 59 60 62 60 56 57 59 61 59 62 60 59 60 59 57 57 57 56 58 54 57 54 54 53 56 54 52 52 52 50 49 46 47 46 44 46 46 40 38 35 40 44 46 46 45 47 47 50 50 48 47 46 51 52 49 50 54 52 52 55 57 59 57 59 62 64 64 63 62 63 66 65 66 67 67 68 72 80 84 88 95 94 99 98 94 93 99 114 126 143 155 158 161 149 146 124 111 103 90 72 
33 38 44 52 59 63 69 73 74 78 80 78 76 74 75 77 75 76 76 74 70 69 68 69 66 64 58 56 57 56 56 56 57 55 54 52 52 -9999 -9999 49 46 43 42 41 43 42 46 49 49 48 51 54 55 58 62 57 55 54 47 43 47 46 46 45 43 46 43 42 42 42 45 41 45 47 46 48 51 54 58 60 61 60 60 60 57 57 55 54 53 53 54 54 54 54 54 58 61 58 58 60 56 55 55 55 56 56 60 61 60 61 61 62 59 58 56 56 53 54 54 55 55 52 52 52 53 49 49 49 49 50 48 48 46 46 45 44 43 38 34 36 39 43 43 41 41 44 46 48 49 47 47 47 49 49 50 54 54 55 54 55 58 58 59 61 63 62 63 66 67 64 66 65 66 66 67 71 76 89 94 98 98 98 101 102 98 98 104 112 127 149 159 161 163 154 147 130 113 100 89 73 
34 41 45 51 55 62 67 71 73 77 78 79 76 77 76 76 78 76 76 72 73 71 69 65 63 62 60 56 53 54 55 56 55 56 56 55 55 51 48 48 45 42 40 38 41 42 45 45 45 47 48 51 54 58 57 56 53 51 47 43 45 45 44 42 43 43 41 42 43 43 44 42 44 47 45 46 48 51 55 58 61 60 60 57 55 55 55 53 54 57 57 53 54 53 54 57 59 56 54 53 51 52 54 55 54 57 58 58 59 61 60 57 58 54 54 53 55 53 54 55 54 53 53 50 48 50 47 47 49 51 47 45 42 41 39 40 41 40 37 38 40 43 43 42 41 39 42 46 45 48 48 47 48 49 50 50 53 50 50 52 58 59 59 59 63 65 64 64 63 65 67 67 67 68 68 73 80 94 102 104 106 102 108 107 108 106 109 108 123 140 158 169 161 152 142 129 115 102 84 74 
36 40 46 49 54 61 66 70 72 75 74 78 79 79 81 80 78 75 74 73 70 66 66 63 61 60 58 54 55 55 53 51 54 53 51 54 55 51 47 48 43 41 39 38 42 41 45 45 46 47 49 52 55 57 54 54 52 50 46 44 46 44 44 46 46 49 43 47 45 46 45 43 46 47 43 46 47 49 50 51 57 56 57 55 53 55 52 52 56 57 54 54 53 55 55 54 54 56 53 51 55 53 55 56 55 57 57 58 59 59 56 57 56 53 55 57 56 55 53 52 53 52 53 51 55 52 48 50 52 50 45 41 38 40 40 43 42 41 43 38 39 42 40 39 40 41 43 43 44 44 45 44 45 44 48 51 51 49 52 57 56 61 64 61 61 64 66 65 66 65 65 67 66 70 71 76 83 97 106 110 112 113 116 118 119 111 99 103 120 138 160 170 165 154 138 125 110 99 86 78 
37 40 46 52 56 61 64 69 74 74 75 79 77 78 80 80 77 73 70 72 69 65 63 63 60 56 56 56 54 51 52 50 51 48 48 49 53 50 50 44 37 36 37 39 38 39 42 46 47 50 50 51 50 53 53 52 50 51 51 46 45 44 45 48 51 50 51 51 47 48 48 46 43 44 46 47 47 46 47 49 53 55 54 50 52 54 54 54 59 56 54 53 55 57 55 55 57 52 50 48 52 51 53 57 55 55 56 58 59 59 56 56 56 55 57 57 62 60 57 54 52 51 53 55 53 51 49 50 51 50 46 42 39 39 40 42 41 41 43 43 43 41 37 38 38 41 42 42 42 41 43 44 43 45 48 50 49 53 54 53 55 61 61 63 60 64 65 66 65 63 67 67 66 69 75 74 84 100 111 118 121 121 125 129 126 121 106 106 119 139 162 166 160 150 134 119 110 94 85 76 
36 37 45 53 57 59 64 67 72 73 74 78 77 77 76 78 79 76 72 70 70 68 64 65 64 60 55 56 53 50 51 49 48 47 46 47 50 47 43 38 34 37 39 37 38 42 46 49 50 48 47 48 49 49 53 51 51 48 46 44 46 49 47 51 51 53 53 54 51 51 50 46 44 44 50 49 50 49 49 51 53 49 49 49 50 52 54 56 58 57 54 56 54 56 54 53 52 51 47 46 48 50 51 52 53 54 57 59 59 58 56 55 54 55 57 57 59 59 59 56 54 54 53 55 55 53 55 54 52 50 45 43 41 39 38 39 39 41 42 44 44 42 39 38 38 38 37 40 40 41 42 45 44 44 46 48 50 50 51 54 53 59 59 60 58 59 63 65 63 66 65 65 69 72 74 77 87 101 120 129 126 133 139 142 138 129 114 120 124 145 159 161 157 146 130 113 105 96 86 77 
36 39 44 52 57 59 62 64 67 71 73 74 77 78 76 78 81 79 73 75 71 69 66 64 60 58 56 58 54 51 50 51 46 43 41 42 47 44 42 39 37 36 40 40 43 44 45 44 44 45 47 50 47 48 47 49 50 46 45 46 46 49 47 50 53 58 54 53 51 52 49 48 45 47 47 47 49 49 47 49 48 47 46 47 50 54 55 54 52 52 53 51 51 52 51 -9999 -9999 44 43 44 45 48 49 53 55 55 56 55 57 57 54 54 54 56 57 57 58 58 55 55 54 55 54 57 58 57 55 54 53 51 46 44 40 37 39 38 39 39 37 36 37 35 38 35 35 36 36 35 39 41 41 42 44 45 46 48 48 48 47 50 54 56 58 56 59 62 64 62 65 64 64 64 67 71 76 79 91 106 129 136 143 150 156 154 144 139 124 123 128 141 158 160 152 137 127 115 107 97 87 80 
34 39 45 50 55 58 60 63 65 71 72 71 75 77 76 81 81 80 74 74 72 70 69 65 61 59 58 57 54 52 54 48 44 41 40 42 45 43 41 38 40 39 39 40 41 43 41 41 44 44 46 49 44 42 45 47 44 43 44 49 49 51 52 51 53 51 53 52 51 51 48 49 47 45 46 45 46 47 46 47 46 46 46 45 46 48 49 48 47 47 48 49 49 48 47 47 -9999 46 46 45 45 49 51 54 57 56 56 56 56 55 57 55 56 56 57 57 56 57 56 55 56 59 61 61 62 58 55 53 52 50 46 45 46 42 41 42 39 36 35 34 34 33 35 35 35 39 36 36 38 39 39 40 41 43 43 47 47 47 50 53 55 55 58 60 61 64 63 64 64 63 64 65 70 72 76 85 100 112 137 152 158 161 167 164 158 145 126 123 123 136 142 148 142 132 124 115 106 94 88 78 
34 41 47 50 54 57 57 62 67 69 71 71 76 77 77 80 81 79 74 76 73 72 67 65 61 61 59 57 51 50 50 44 43 39 39 41 42 43 38 37 38 38 38 37 38 38 39 42 42 43 46 46 46 43 46 46 44 42 44 44 46 51 51 54 50 50 49 49 49 50 47 49 45 47 46 44 43 43 44 43 45 45 46 47 46 47 47 45 44 46 47 47 47 49 47 46 46 44 45 45 45 49 50 54 56 -9999 59 58 56 57 58 57 55 56 55 55 55 57 57 59 58 58 56 59 58 54 53 52 52 51 50 48 46 41 40 42 43 37 37 33 33 33 37 36 37 40 39 39 37 38 39 39 39 43 42 45 48 49 50 53 52 56 59 61 64 67 68 65 67 64 64 64 71 74 81 98 113 130 149 163 168 175 177 172 166 153 136 125 125 138 138 137 136 127 125 112 104 95 87 79 
35 40 47 51 53 56 57 64 64 68 71 72 76 76 77 80 83 81 79 79 74 72 68 64 64 62 62 56 49 44 44 42 40 39 40 37 41 39 40 36 35 36 37 37 37 37 37 37 38 39 41 40 42 43 43 45 47 44 47 47 48 51 53 53 52 51 48 50 50 51 47 45 47 43 42 43 40 41 42 44 44 44 44 46 46 43 42 43 45 47 48 47 46 46 44 46 45 45 45 46 46 48 50 54 57 -9999 54 54 53 55 55 53 53 53 54 54 54 56 54 56 56 55 56 55 56 55 54 54 53 49 47 44 42 40 41 41 43 43 36 33 32 34 35 33 39 40 39 40 39 39 38 39 41 42 44 46 50 50 55 53 53 56 59 63 67 67 66 66 64 63 63 66 72 73 87 104 122 145 164 171 185 191 189 185 177 160 139 127 123 126 130 130 132 124 123 115 106 97 88 78 
37 42 47 51 52 54 58 64 65 68 71 75 78 80 81 81 83 82 82 80 76 71 68 61 63 64 58 55 49 48 43 43 42 41 40 37 43 40 39 38 37 36 37 37 36 38 37 37 36 37 37 36 38 39 38 42 44 45 47 50 50 52 52 49 50 49 50 49 48 49 44 46 46 44 43 39 37 37 39 39 41 43 43 44 44 39 38 39 39 41 43 44 45 45 44 45 44 45 45 45 46 49 50 53 51 52 50 48 47 49 49 50 48 48 50 52 50 52 59 57 55 57 55 54 53 55 55 55 53 47 45 43 39 40 38 38 39 38 35 33 34 37 37 36 38 39 37 39 40 39 40 40 40 41 42 43 48 50 51 53 52 57 59 60 61 65 63 66 63 62 63 67 67 71 88 104 130 153 169 188 199 203 196 187 181 162 143 127 123 125 129 133 132 123 120 112 103 95 87 79 
36 43 48 51 53 55 59 63 66 69 72 76 78 80 81 84 83 84 82 80 75 72 65 63 62 61 54 56 54 46 42 42 40 41 41 42 42 39 40 38 39 38 37 36 34 35 35 34 32 33 35 34 37 38 39 41 45 45 49 48 47 49 50 50 49 48 48 48 45 42 45 45 45 42 41 37 37 37 36 38 39 41 43 42 42 40 40 40 39 39 40 41 43 45 44 44 43 41 44 44 45 49 51 51 50 51 51 51 50 51 50 48 47 47 49 50 49 52 56 54 55 54 54 53 54 54 58 57 54 50 47 44 38 38 37 38 36 36 37 35 37 38 39 34 36 37 38 37 38 39 40 40 40 43 43 44 45 46 48 48 52 54 55 56 59 60 57 58 61 61 68 70 73 77 92 114 143 166 188 201 200 204 196 186 176 160 143 127 125 126 127 128 128 120 120 110 104 93 83 70 
37 45 50 52 55 57 58 61 64 69 71 77 81 80 78 80 81 81 79 76 71 68 64 60 61 55 54 52 50 41 39 36 37 38 40 40 41 38 37 38 37 35 35 34 34 34 35 31 31 31 30 31 32 34 37 37 39 40 42 43 44 42 47 45 44 44 42 42 42 40 41 40 40 38 37 38 37 37 37 39 42 42 40 39 39 39 40 40 39 39 39 40 42 41 40 42 40 40 40 38 42 45 49 -9999 -9999 48 49 49 49 50 49 48 44 45 46 47 49 50 51 50 51 52 52 55 53 55 57 56 55 52 47 43 37 33 33 35 35 35 33 33 34 34 35 33 32 33 35 34 35 34 33 35 38 38 41 43 42 44 44 45 48 48 47 47 52 53 53 54 56 60 63 67 72 80 98 120 150 182 195 194 202 199 192 179 169 155 145 127 124 120 121 121 119 118 110 104 96 87 78 72 
38 43 49 55 57 56 55 57 63 67 71 74 77 75 76 77 82 81 78 73 68 65 62 59 56 55 52 48 47 42 39 35 36 38 39 39 40 39 36 36 35 33 34 34 33 33 31 30 29 30 29 27 29 31 31 32 34 34 36 38 39 40 42 39 36 35 35 33 33 34 34 33 34 33 35 34 34 35 37 39 40 39 39 38 38 39 39 38 39 40 41 40 41 40 40 41 39 39 40 42 42 43 -9999 43 -9999 -9999 46 48 50 48 47 44 42 42 43 45 47 52 49 52 51 53 55 54 55 57 58 56 54 52 44 41 39 32 29 34 32 32 32 32 32 31 32 31 30 32 33 34 32 34 32 33 34 35 35 38 40 40 40 42 42 43 44 45 46 47 48 52 55 57 59 61 70 85 102 126 155 187 197 203 203 199 187 177 161 153 139 129 119 116 116 119 115 113 105 100 93 84 75 71 
41 47 50 54 55 55 56 57 62 63 65 71 73 73 73 78 81 78 76 66 63 65 61 59 54 49 49 48 43 40 39 38 38 37 37 38 35 34 35 33 31 31 32 32 31 33 30 29 27 26 27 26 27 26 28 28 31 32 35 35 36 36 36 34 33 31 32 30 30 31 31 33 33 33 31 32 32 34 38 39 39 39 37 36 36 37 37 37 38 38 40 39 39 40 39 38 39 39 38 39 40 41 40 41 41 45 45 45 46 46 44 43 42 43 45 46 46 48 49 52 53 53 56 56 58 60 61 59 54 52 44 39 37 31 29 32 32 32 32 32 32 32 30 30 28 27 31 32 31 31 32 32 32 32 33 34 34 38 40 39 39 41 41 43 43 45 47 51 54 57 58 62 74 90 106 125 152 186 195 200 200 199 185 176 161 150 143 129 117 115 115 116 111 108 102 92 88 84 76 72 
41 44 48 51 51 54 57 59 59 61 63 63 67 68 69 71 69 69 67 65 61 59 56 55 51 48 44 43 40 38 36 37 38 35 34 34 34 35 35 32 30 31 33 32 32 29 27 26 25 23 23 21 24 24 27 28 31 33 34 35 35 34 33 31 30 29 28 28 28 29 29 30 32 30 31 31 31 33 34 36 36 34 35 35 36 36 36 37 36 37 36 37 37 37 36 36 34 36 36 37 37 39 39 41 40 40 42 46 45 42 42 42 44 43 44 45 46 46 51 50 51 53 54 57 59 58 57 58 53 50 45 41 37 31 31 32 31 31 30 33 32 29 29 28 28 27 28 28 28 29 30 32 32 32 33 33 34 33 33 34 35 37 39 39 41 41 44 48 52 53 57 62 70 88 103 124 150 176 188 194 193 188 186 177 162 154 146 132 119 112 113 112 112 102 96 89 86 80 74 71 
42 45 49 50 52 52 52 55 57 58 58 58 59 60 60 60 60 58 59 59 54 52 51 48 48 42 42 39 35 34 33 33 32 32 32 31 32 32 33 33 31 31 32 29 28 26 26 25 22 21 21 20 21 25 26 27 30 30 32 32 33 32 31 29 28 28 26 27 26 26 27 28 27 28 28 27 29 30 30 32 33 34 33 32 31 32 34 35 35 35 35 36 34 34 34 35 35 35 36 37 37 38 39 41 41 41 42 42 43 44 43 41 41 43 43 43 45 45 45 49 51 52 54 59 59 58 58 57 53 51 45 39 36 32 31 30 29 29 28 28 29 29 26 28 26 25 27 27 29 28 29 29 31 31 32 33 31 31 30 31 31 33 36 36 36 38 39 40 49 51 52 60 72 89 103 123 147 168 181 182 185 184 180 172 161 148 140 132 119 116 116 110 105 95 93 88 86 77 71 68 
