# Supplementary material for: Exploring the Distribution of the Spreading Lethal Salamander Chytrid Fungus in Its Invasive Range in Europe – A Macroecological Approach
Source: PLoS One. 2016 Oct 31;11(10):e0165682. doi: 10.1371/journal.pone.0165682 (PMC5087956; doi:10.1371/journal.pone.0165682)
Supplement: S1 ZIP Archive — (ZIP) [file pone.0165682.s010.zip › ECA_full/r20.asc]

ncols         200
nrows         200
xllcorner     3.31330001355
yllcorner     -1.12269991115
cellsize      0.0117999315
NODATA_value  -9999
5 5 6 7 8 8 9 10 10 11 11 11 11 11 10 10 10 11 10 10 7 7 4 4 4 4 4 4 4 4 4 5 5 5 4 4 4 4 5 5 5 5 5 5 5 5 5 4 4 4 4 4 5 7 7 7 7 6 6 5 5 5 4 4 5 5 5 4 4 4 4 4 4 4 4 3 3 3 4 4 4 4 4 4 4 4 4 4 5 5 5 5 5 5 5 5 7 6 6 5 6 7 9 9 9 11 11 11 12 11 10 10 11 11 10 11 13 13 13 12 12 12 12 12 10 11 10 11 12 13 14 16 18 20 20 20 21 20 19 17 17 17 17 17 15 15 14 14 14 13 13 15 15 14 14 14 17 21 20 19 17 17 17 15 14 13 13 11 8 8 8 9 8 7 6 6 7 7 5 5 5 4 4 4 4 4 4 3 3 3 3 3 3 3 3 3 3 3 3 3 
5 6 6 8 10 9 10 11 11 11 11 11 11 13 13 12 11 11 10 10 9 8 7 7 6 6 5 5 6 8 7 6 6 5 5 5 5 5 5 5 6 5 6 6 6 6 6 7 7 7 8 8 8 8 9 9 9 9 7 7 7 7 7 6 6 6 5 5 5 5 4 5 6 6 6 7 5 4 4 4 4 4 4 4 4 4 4 5 5 6 6 6 5 5 5 5 5 7 6 7 8 8 9 10 12 14 14 12 12 13 12 13 13 12 12 12 12 13 15 16 14 14 13 13 12 12 12 12 15 16 17 18 20 21 21 22 24 23 22 22 20 18 18 17 16 15 14 15 15 15 15 13 13 14 14 16 20 21 21 20 18 20 20 18 16 14 15 14 14 12 14 13 13 9 8 9 9 9 9 9 8 8 6 5 5 4 5 4 3 4 3 4 3 3 3 3 4 4 4 4 
5 6 6 9 9 11 11 12 12 12 13 14 15 13 13 13 12 11 11 11 10 10 8 8 8 8 8 9 7 8 8 7 5 5 5 5 5 7 6 6 6 7 7 7 7 7 7 7 8 9 9 9 8 8 8 8 9 9 9 7 7 7 7 6 7 6 6 5 5 5 5 6 6 6 6 7 7 6 7 8 8 6 7 7 5 5 6 7 6 6 6 6 5 5 5 6 6 8 8 7 8 9 10 12 13 13 14 15 14 13 13 13 13 12 13 13 15 15 14 15 15 16 16 14 14 14 15 18 17 17 17 19 20 21 25 22 24 25 24 23 21 24 22 22 20 20 19 17 18 17 16 17 17 15 17 18 20 21 20 19 23 23 22 19 21 23 20 17 16 14 15 14 13 11 9 9 10 10 10 10 10 11 9 9 7 7 6 6 6 6 5 4 4 3 5 6 5 5 4 4 
5 5 7 9 10 12 12 11 11 12 13 13 14 14 14 13 13 13 14 11 10 10 8 9 9 10 10 10 10 8 8 7 7 7 6 5 6 7 7 6 7 7 8 8 7 7 8 9 10 9 9 9 9 9 10 10 12 11 12 9 9 9 10 9 9 9 10 8 8 8 8 8 8 8 9 10 8 7 8 8 8 9 8 8 7 7 7 8 8 8 7 7 7 8 9 9 10 10 11 10 12 10 11 13 15 13 14 15 13 15 15 14 15 15 15 19 19 19 18 17 17 17 16 13 13 13 15 20 -9999 19 19 20 22 23 24 26 27 27 27 28 27 26 28 25 25 23 21 20 19 20 19 17 17 17 17 19 19 20 21 19 23 24 24 26 23 23 21 20 18 15 15 14 11 10 10 11 11 12 11 12 12 11 9 9 8 8 7 7 8 8 7 6 6 5 6 6 5 5 5 5 
5 6 7 9 11 12 12 11 12 13 13 14 14 13 14 13 13 13 14 13 12 9 9 9 11 11 10 10 9 9 8 7 8 9 9 8 9 10 9 11 9 9 11 9 8 9 10 11 10 11 11 11 10 11 11 11 12 13 13 12 10 9 9 11 10 10 10 10 10 10 9 10 9 9 10 10 9 10 9 9 9 10 9 11 10 10 10 10 11 11 10 8 9 11 11 12 10 10 11 11 12 13 13 14 17 17 17 18 17 18 17 16 16 16 17 21 21 20 20 19 20 19 16 15 15 15 15 20 20 21 21 23 23 26 26 28 26 27 29 30 28 27 25 26 24 24 22 20 21 22 21 20 19 16 18 18 20 19 20 23 25 29 27 26 27 24 24 21 19 18 16 14 13 11 11 12 12 12 12 14 12 12 12 10 8 9 8 7 8 9 10 9 8 7 6 6 5 5 5 5 
6 6 8 8 11 12 12 12 12 13 13 14 14 14 12 12 13 12 13 13 11 12 11 11 11 11 11 10 11 9 9 10 10 10 10 8 9 11 11 13 11 12 12 11 11 10 12 13 13 13 14 15 14 12 12 14 13 14 14 13 11 12 11 12 11 12 13 13 12 12 12 12 12 12 12 11 11 11 10 10 11 13 13 12 13 13 13 12 14 13 13 12 13 14 14 14 13 13 13 12 14 14 14 15 18 19 19 19 19 18 18 19 20 20 22 25 24 23 21 21 22 22 20 18 17 19 19 21 24 24 23 25 28 29 31 32 31 31 32 31 33 31 30 31 29 28 25 24 22 21 20 20 20 18 19 20 21 19 22 25 26 32 31 30 29 28 28 24 22 20 17 17 14 13 13 14 15 14 14 13 13 14 12 10 11 10 8 9 10 11 10 9 8 7 7 7 5 4 4 4 
6 7 7 8 10 11 13 12 12 14 14 15 14 14 12 12 12 12 12 11 12 11 11 11 10 11 11 12 11 10 10 10 9 12 12 9 9 11 12 12 12 12 13 12 10 10 11 11 12 14 14 14 14 12 12 12 12 12 13 11 10 11 11 11 11 10 11 12 11 11 11 13 12 13 13 11 11 12 12 11 11 12 11 10 11 11 11 9 10 11 11 11 11 13 13 12 11 12 12 12 13 14 15 17 17 19 20 19 20 17 18 20 20 19 18 19 21 19 19 18 20 22 23 23 22 19 19 21 21 24 25 24 28 28 30 31 31 31 32 31 30 30 30 28 26 28 23 22 21 20 18 20 19 17 16 19 18 20 19 23 26 26 29 27 28 27 25 21 22 21 16 17 15 13 15 16 17 15 14 14 14 14 12 10 9 9 9 9 10 10 9 8 7 5 8 8 4 4 4 4 
5 6 7 8 10 11 12 13 13 12 14 14 14 14 13 13 11 10 11 11 11 11 11 11 11 12 15 12 12 10 10 10 9 11 11 10 11 12 11 11 11 13 14 13 12 11 12 13 15 14 14 13 13 13 13 13 13 12 12 11 10 11 11 11 9 9 11 10 10 10 11 11 11 13 12 12 11 11 11 11 11 11 11 10 11 11 10 8 9 9 9 9 11 12 13 13 12 12 12 12 13 15 15 17 18 18 16 15 17 18 18 20 19 17 18 18 16 18 19 19 21 20 25 23 22 17 17 19 22 23 22 24 23 24 26 30 28 29 29 28 30 31 30 26 26 23 22 22 22 21 22 20 19 17 17 19 20 22 20 22 25 27 27 27 26 25 23 20 18 17 16 18 17 16 16 16 16 15 14 14 13 12 10 9 9 9 9 9 10 10 8 10 10 6 8 8 5 4 4 4 
6 6 7 7 8 10 11 12 11 13 13 14 14 14 14 15 14 13 13 13 13 13 13 11 11 14 15 13 12 10 10 10 11 11 12 10 11 11 12 12 11 11 14 12 11 11 12 14 14 14 14 13 13 12 12 12 11 13 13 12 11 12 12 11 9 9 10 10 10 11 11 10 11 12 13 12 13 11 12 11 12 11 10 10 11 11 11 9 10 9 9 10 11 11 13 14 12 12 12 12 13 13 14 17 15 15 16 17 17 21 20 20 21 19 18 18 16 18 20 21 22 22 21 22 20 19 18 21 23 22 21 22 22 23 25 26 25 25 26 27 28 28 28 26 24 28 25 24 24 24 26 24 22 18 19 20 20 21 21 21 26 24 25 23 21 20 21 17 18 18 18 19 19 18 17 14 14 16 16 14 13 13 11 7 8 9 10 10 11 9 12 11 9 8 9 8 6 4 4 4 
6 6 8 7 10 11 12 12 12 13 13 14 14 15 15 14 14 15 13 13 13 13 15 13 12 12 13 11 12 12 11 14 14 14 14 13 13 12 12 12 11 13 13 10 11 14 15 15 13 13 13 12 12 12 11 12 12 12 12 11 10 11 10 10 10 8 9 11 11 11 11 10 10 8 11 11 13 13 12 12 12 12 12 11 12 12 11 10 10 10 9 10 10 11 14 14 12 12 12 13 13 14 13 13 14 16 17 18 18 17 18 19 18 17 16 16 17 20 18 20 21 23 22 20 21 21 24 24 23 26 23 21 22 23 26 25 25 26 26 28 29 31 31 30 25 26 22 21 22 24 24 25 22 21 22 22 21 23 23 21 21 19 18 17 19 19 18 19 18 17 17 17 17 16 17 14 17 14 15 12 12 12 11 8 9 9 10 11 11 12 11 8 7 8 11 9 7 6 5 3 
7 7 8 9 10 10 11 12 13 13 13 14 14 13 14 14 14 15 14 13 14 14 14 13 13 14 16 15 16 15 15 15 15 15 14 12 11 11 12 14 15 15 14 11 14 14 15 15 15 15 12 12 13 11 12 12 13 13 12 11 11 11 12 11 11 9 9 10 11 11 11 10 9 8 8 9 13 14 14 14 13 12 11 11 11 12 11 10 11 11 13 11 10 -9999 14 14 11 12 13 13 13 12 13 12 12 14 16 15 17 13 14 15 14 14 16 17 17 17 18 20 20 22 20 23 23 25 27 26 26 25 23 22 21 22 26 25 26 28 28 26 28 27 27 25 26 25 18 19 22 24 25 27 25 23 24 21 19 19 19 20 18 18 17 17 17 20 21 18 19 18 19 19 20 20 18 17 14 14 16 13 12 12 11 9 9 9 10 11 10 11 9 9 9 10 10 8 8 5 5 3 
7 8 9 9 9 11 12 15 13 13 13 14 13 14 14 12 15 16 16 14 14 14 13 14 14 15 15 16 16 15 16 16 15 15 13 12 12 12 12 13 14 14 14 15 17 16 16 16 17 14 13 12 13 12 12 12 13 13 12 11 10 11 12 13 12 11 10 10 10 11 11 10 10 9 10 11 11 14 14 13 12 11 11 11 11 11 10 10 11 12 12 11 11 13 -9999 13 12 12 13 13 11 11 12 13 13 14 14 14 13 15 14 16 17 18 19 19 19 19 20 20 22 24 24 23 23 25 26 27 27 24 20 19 20 22 24 23 24 25 26 26 25 25 23 24 24 25 20 23 24 23 26 26 25 25 23 21 19 18 17 15 15 16 16 16 16 21 20 19 17 18 18 21 20 20 17 16 14 14 15 16 15 15 11 9 9 11 11 9 9 11 11 11 10 11 13 10 8 5 6 4 
8 8 9 9 10 11 12 14 14 15 15 13 12 12 13 14 16 16 17 16 16 15 14 16 16 14 14 16 16 15 17 16 14 14 12 12 12 12 13 15 13 13 14 16 17 18 18 19 18 17 16 14 15 13 12 13 13 13 12 11 10 12 13 14 13 11 11 10 10 10 12 10 10 11 10 10 11 11 11 12 13 13 13 12 12 11 11 10 11 12 12 11 11 12 14 15 13 13 13 13 13 13 14 13 14 13 12 12 12 14 15 16 17 18 16 19 17 21 21 23 24 22 24 24 24 23 25 26 24 20 19 19 23 24 22 22 24 26 25 24 21 21 21 22 23 24 26 25 23 23 26 24 22 24 25 22 19 17 14 13 14 15 16 17 17 17 20 19 18 19 20 19 20 19 18 17 14 15 14 17 16 12 11 10 9 10 12 11 10 12 11 11 10 14 16 12 8 7 8 5 
6 7 8 9 10 13 13 13 13 13 12 12 12 12 12 16 15 15 16 15 14 14 15 16 15 16 15 16 16 16 16 16 15 15 14 14 14 15 15 15 13 16 15 17 18 20 18 18 19 19 18 18 17 15 14 15 16 15 15 14 13 12 15 15 13 12 11 11 11 11 11 10 11 12 11 10 11 11 11 11 12 12 12 13 13 13 12 11 11 12 13 11 11 11 13 14 13 13 13 13 13 13 14 13 14 14 12 12 12 15 16 15 17 17 18 19 18 19 20 23 22 22 23 23 23 22 22 21 22 21 21 22 22 25 22 23 23 24 23 22 21 19 19 22 24 27 26 26 21 21 22 21 20 22 23 22 19 18 14 13 15 14 15 16 15 16 19 16 16 18 19 19 19 19 17 16 15 15 15 18 15 13 11 9 11 11 10 10 10 12 11 11 13 16 14 13 8 8 7 4 
6 6 8 11 11 12 13 13 12 12 12 12 12 13 13 13 14 14 14 15 14 14 14 14 14 15 14 15 15 18 17 16 16 16 16 15 16 15 13 14 15 16 18 16 16 18 16 17 16 16 16 17 15 15 16 16 16 14 14 13 11 11 12 14 13 11 12 11 13 12 12 11 12 11 11 10 9 11 10 10 9 9 12 13 13 13 13 12 13 14 13 11 11 12 13 14 13 11 12 12 12 13 13 12 14 14 14 13 16 17 15 18 17 19 19 20 22 21 21 22 25 24 20 20 20 20 18 17 19 19 20 20 20 22 22 25 23 23 24 22 21 22 21 23 27 26 25 25 23 20 21 20 19 22 22 21 20 20 14 15 17 16 15 15 15 15 15 15 15 14 15 18 18 17 15 13 13 14 14 13 11 11 11 12 11 8 11 10 10 11 12 13 15 15 15 13 8 7 8 4 
5 6 8 11 11 11 13 12 12 12 12 12 13 12 13 13 13 13 12 13 13 14 13 13 13 14 15 14 15 16 18 18 17 17 17 18 15 14 14 16 17 16 16 15 15 16 16 16 18 18 19 17 16 16 15 15 13 13 13 12 10 11 11 13 11 12 11 13 13 12 13 13 14 12 10 10 10 11 10 8 9 10 11 12 13 13 13 11 14 15 13 12 12 13 13 13 11 12 11 12 12 12 14 14 12 14 14 16 15 -9999 15 16 16 19 19 21 23 26 23 24 24 22 18 19 19 19 18 17 18 17 18 18 20 22 23 24 23 22 20 22 22 24 24 25 27 29 26 25 22 23 22 21 21 22 22 21 21 20 18 17 16 12 14 12 12 14 14 16 15 15 16 14 17 17 12 13 13 14 13 13 11 13 13 12 10 9 9 10 12 11 12 12 15 15 14 12 7 8 7 4 
4 6 7 8 10 10 10 11 12 12 12 12 12 12 11 12 12 13 13 14 14 15 12 13 13 13 13 13 15 16 17 17 17 16 16 18 15 16 16 18 17 18 17 15 17 16 16 17 17 17 18 19 17 17 16 15 14 13 13 14 10 11 11 11 10 10 11 13 14 12 11 13 13 11 11 11 11 11 11 9 10 12 10 11 11 11 11 11 14 14 14 13 12 12 10 14 12 13 11 12 11 11 11 12 12 12 12 12 -9999 14 12 13 14 15 16 19 21 21 22 24 23 21 20 18 19 20 21 17 18 19 19 20 19 19 21 23 22 22 22 22 22 24 25 27 29 27 27 29 25 25 24 25 25 23 23 25 24 22 19 16 16 14 14 12 11 12 13 15 13 16 14 14 15 14 13 13 14 14 14 12 11 13 13 11 11 11 8 9 11 12 12 12 14 14 14 10 8 7 6 3 
4 5 5 8 9 10 10 11 11 12 11 11 11 11 11 11 12 13 13 13 13 13 15 16 15 15 14 14 15 17 17 17 17 17 17 19 17 17 15 17 17 17 17 16 15 16 16 17 16 17 18 18 18 17 16 17 14 13 15 15 13 11 12 10 10 10 11 12 13 12 11 13 11 11 11 11 10 11 9 10 10 11 10 10 11 10 9 10 11 12 12 13 9 8 9 11 11 11 11 10 12 12 10 12 11 13 14 14 14 14 14 14 13 16 18 18 18 19 20 22 22 21 19 22 21 19 18 16 17 17 18 19 20 19 19 23 22 22 23 26 25 24 24 23 24 26 28 30 27 26 25 27 26 26 27 25 23 22 22 20 17 14 13 12 13 14 15 15 13 13 12 13 15 14 14 16 14 14 14 12 11 11 12 11 11 12 9 12 12 12 12 13 14 13 13 9 8 6 4 2 
5 5 5 7 9 10 11 9 11 12 11 11 12 11 12 12 11 12 12 12 12 12 14 15 15 15 15 15 16 16 16 17 17 19 19 20 17 18 19 18 17 18 18 21 18 18 19 18 17 19 18 17 16 16 16 16 15 14 15 15 14 12 12 11 9 10 11 13 13 13 12 12 11 10 10 9 10 10 9 8 8 10 9 9 10 10 10 8 8 11 11 12 10 10 9 10 11 12 11 11 12 12 12 12 12 15 16 16 15 12 13 13 13 14 19 19 19 18 20 20 20 19 21 22 21 21 22 18 15 15 16 19 19 19 21 20 21 24 23 25 26 25 24 23 25 27 26 28 26 28 27 27 27 27 27 25 25 23 22 18 18 15 15 13 13 14 14 12 12 11 14 15 15 14 16 17 16 14 12 11 8 9 11 12 14 12 11 12 13 14 12 12 12 10 10 8 7 7 4 3 
5 5 5 5 8 10 10 10 11 12 11 11 11 12 12 11 11 12 12 12 11 11 11 13 13 16 16 16 16 15 15 17 17 16 17 19 18 18 19 20 21 23 24 25 23 20 19 17 17 19 18 18 18 18 17 17 15 12 13 14 13 11 11 13 11 12 12 12 13 12 12 11 11 11 9 9 9 9 8 8 8 8 8 8 8 6 6 7 10 10 11 11 11 11 10 11 12 12 11 13 13 13 13 13 14 13 13 13 13 13 11 13 15 16 19 18 17 16 19 18 17 18 19 20 20 19 20 19 18 19 19 20 20 19 19 22 22 24 26 29 27 29 29 27 27 27 27 27 28 29 29 28 29 29 26 24 22 22 20 19 17 15 13 12 12 15 16 15 15 15 16 16 16 18 17 15 15 14 11 9 9 10 9 10 14 11 10 9 9 11 12 11 10 9 10 8 8 6 4 3 
5 5 5 5 7 9 10 10 13 11 11 10 10 12 11 11 12 13 13 12 12 11 11 12 14 16 16 16 18 16 18 18 18 18 16 17 15 16 17 21 22 25 26 25 25 22 20 19 18 20 20 18 17 18 17 17 15 13 15 15 14 14 13 13 13 13 12 12 11 12 11 11 10 10 9 8 8 8 7 7 7 7 7 6 6 6 6 6 7 9 10 11 11 11 12 -9999 12 11 11 11 12 12 14 14 13 13 13 11 11 11 13 14 16 16 18 16 14 16 17 16 18 19 19 21 21 20 21 22 21 21 20 21 20 20 20 21 23 24 25 26 27 28 31 33 33 34 30 28 30 28 30 31 31 32 28 25 23 21 20 19 19 17 16 14 14 16 17 16 16 16 17 15 16 15 14 13 13 12 9 9 9 10 10 11 9 11 9 8 8 9 11 12 10 9 8 5 7 6 4 3 
5 5 5 5 6 7 8 10 12 11 11 11 11 11 10 12 11 12 13 13 13 12 12 12 15 15 16 17 18 19 19 19 18 18 17 18 16 18 19 23 24 26 25 24 26 22 22 21 20 21 19 18 21 20 18 17 15 14 15 16 15 15 14 12 11 13 11 11 11 12 11 12 11 10 9 10 8 7 7 8 8 8 8 7 7 7 6 7 7 8 8 9 8 11 10 9 10 10 11 11 12 12 13 13 14 12 12 11 11 13 13 13 15 19 19 15 15 16 19 18 20 20 21 21 22 21 22 22 21 21 22 22 20 20 20 20 23 26 28 27 26 29 31 34 34 31 29 29 29 28 28 33 32 33 30 27 25 21 19 18 17 16 17 17 16 15 16 16 16 16 15 15 18 16 14 13 12 11 11 10 11 12 13 9 9 11 10 7 7 9 11 11 11 10 10 8 7 5 4 3 
5 5 5 5 6 7 7 8 11 12 11 11 12 11 10 10 11 11 11 13 12 13 14 13 15 15 16 18 19 21 20 19 19 17 15 18 16 17 20 23 24 22 22 21 25 23 21 21 22 21 20 21 23 23 21 20 18 16 16 16 14 13 12 12 10 11 10 11 10 11 13 12 11 10 10 10 11 10 8 8 8 8 8 8 8 8 8 8 8 11 9 10 9 10 9 9 10 10 10 10 11 11 12 13 13 14 13 13 14 15 14 11 14 20 20 21 17 18 19 18 21 21 21 19 19 20 23 23 22 20 21 20 19 20 22 24 22 29 27 27 32 31 31 31 31 31 29 29 28 27 29 30 31 33 32 27 27 23 20 17 16 16 16 15 14 14 15 17 16 15 14 15 16 16 14 13 11 10 10 10 11 11 10 9 9 9 9 7 6 10 14 10 11 12 11 7 6 6 4 3 
5 5 5 5 6 7 8 8 9 11 11 11 11 11 10 10 11 11 11 12 13 13 13 13 13 15 16 18 18 20 21 20 20 18 17 17 18 18 20 20 20 22 20 18 20 21 20 21 22 23 21 19 22 22 19 17 17 16 17 17 14 13 13 13 10 11 11 14 13 12 11 10 9 11 11 10 9 9 9 7 8 8 8 8 9 8 8 8 10 12 9 9 9 9 9 9 9 10 10 10 10 10 12 12 14 13 15 17 18 17 15 14 17 21 20 24 21 22 23 22 22 22 19 19 19 18 22 21 20 18 19 19 20 19 22 23 24 25 24 25 28 30 31 32 31 31 31 30 31 30 29 30 29 29 28 29 24 25 19 17 16 15 19 18 15 15 16 16 16 16 13 14 16 15 12 11 9 10 10 12 10 8 10 10 8 9 8 7 8 11 11 9 11 11 10 9 8 6 3 2 
5 5 5 5 6 8 9 9 10 12 10 10 10 10 10 10 10 11 12 12 11 12 13 13 15 15 15 18 19 18 19 17 17 18 18 19 19 18 19 21 20 21 20 20 20 18 19 22 22 22 22 20 18 20 21 20 20 17 17 18 16 14 13 13 11 12 14 15 13 10 10 8 9 9 10 10 9 9 10 9 8 9 9 9 9 8 9 9 10 11 9 9 9 10 10 9 9 10 9 9 -9999 9 9 10 12 16 17 17 19 19 18 19 17 21 22 23 22 21 23 22 23 21 21 20 20 19 21 20 21 20 20 19 21 23 21 19 22 21 23 26 26 24 26 29 27 31 32 33 34 34 32 31 30 28 29 32 27 26 21 19 16 17 16 17 16 16 17 16 15 14 14 15 15 16 12 10 10 9 9 8 9 12 9 9 8 8 7 7 8 9 10 9 9 9 10 8 6 5 3 2 
5 5 4 5 5 8 8 9 8 10 10 9 9 9 9 9 10 10 10 10 12 12 13 14 15 16 15 17 18 19 20 19 18 18 19 21 21 19 20 21 19 19 19 20 20 19 19 21 21 21 22 21 19 21 18 17 17 19 18 17 17 14 15 14 12 13 13 12 12 11 11 10 10 9 9 9 9 10 10 9 8 9 10 9 9 7 8 9 9 9 10 9 9 9 9 11 9 9 9 9 9 -9999 9 9 12 15 15 17 18 18 17 19 17 19 21 22 22 20 22 20 20 20 19 21 20 19 20 21 22 20 18 19 20 20 18 18 19 20 21 23 23 24 24 23 27 28 29 32 34 32 31 31 28 28 30 31 32 29 26 19 18 18 19 15 16 19 16 16 16 16 16 16 16 13 9 9 10 8 8 8 9 8 8 10 7 6 6 7 9 8 9 7 9 9 8 8 5 5 3 2 
4 4 5 6 7 8 8 8 8 10 9 8 10 9 8 9 9 11 11 11 11 12 13 14 16 16 16 17 18 18 20 20 21 19 19 23 23 22 20 21 21 19 19 19 19 18 19 19 20 22 22 20 18 17 17 16 17 18 18 -9999 17 17 16 17 14 14 12 12 12 12 9 10 9 10 9 9 10 10 11 10 9 8 8 9 10 9 9 8 7 9 9 8 8 9 10 10 10 9 10 9 10 10 10 12 13 13 14 17 17 19 19 19 16 18 19 19 18 20 20 20 19 19 20 21 20 19 19 20 21 20 19 18 17 17 17 16 19 20 21 22 23 25 25 23 23 25 28 28 28 27 31 29 29 25 28 31 30 30 28 22 21 19 20 19 16 16 14 16 17 17 15 12 11 9 8 8 7 7 7 8 9 7 7 9 6 5 6 7 8 7 7 8 9 9 10 7 5 5 3 2 
3 5 6 6 7 8 9 9 9 10 10 9 8 10 8 9 10 11 12 12 12 12 12 13 13 16 17 17 19 19 21 21 21 22 22 23 22 21 20 21 20 19 18 19 19 16 18 19 18 20 20 21 20 18 18 17 18 19 20 20 19 19 17 18 17 15 14 14 13 11 9 8 8 8 8 10 11 11 9 8 9 8 8 9 8 9 9 8 8 7 9 9 10 10 9 8 9 10 10 10 11 11 13 -9999 14 13 16 17 15 18 20 20 17 19 18 18 19 21 18 19 19 19 20 20 20 18 18 18 18 18 17 17 17 17 16 17 19 19 22 24 25 25 26 23 25 23 24 26 28 28 26 27 26 27 29 28 29 29 28 27 21 20 19 17 17 17 17 15 14 14 10 9 7 8 8 7 8 10 7 8 7 6 7 9 8 5 6 7 8 6 8 9 9 9 10 6 5 4 3 2 
2 5 6 6 6 8 8 8 7 10 10 9 8 9 9 8 10 11 13 12 12 12 12 14 15 19 19 17 18 18 20 22 22 23 23 24 21 18 19 21 19 20 21 21 19 18 18 18 21 20 18 18 19 17 18 18 18 20 19 20 19 18 18 17 16 15 15 14 14 12 10 7 9 9 9 10 10 10 8 7 6 6 8 8 9 9 9 9 9 9 10 9 9 9 8 8 8 10 11 11 12 12 11 12 -9999 14 15 16 18 20 19 19 18 20 19 17 19 19 18 18 17 18 19 19 20 17 15 13 15 15 14 17 17 16 17 17 19 19 23 25 25 25 23 23 24 23 24 26 25 26 28 27 27 28 29 29 30 30 26 25 22 20 18 15 17 17 17 16 12 10 9 7 6 6 7 7 9 10 8 7 7 7 7 8 8 7 6 7 7 6 6 8 8 9 9 6 5 3 3 2 
3 6 6 6 7 8 8 8 7 8 8 8 8 9 9 9 9 12 12 12 12 12 14 14 15 18 18 20 20 20 20 20 22 22 23 24 20 19 19 19 18 18 20 20 21 21 22 20 19 20 19 18 18 18 19 19 18 20 21 19 19 20 19 18 18 17 17 16 16 12 10 8 8 10 11 10 10 10 9 8 6 8 8 8 7 7 7 7 7 7 10 10 10 9 7 7 8 9 11 12 11 11 14 14 16 -9999 16 16 19 20 18 19 19 18 18 19 17 20 20 17 17 17 18 19 16 15 15 15 15 15 17 17 16 17 17 20 22 21 24 26 28 26 23 21 22 24 23 24 26 25 26 25 23 23 26 28 29 27 25 25 21 20 17 15 15 17 16 14 11 10 11 7 6 6 3 5 9 7 8 7 7 7 7 7 7 8 6 5 7 5 6 8 7 10 9 6 6 3 3 2 
4 6 6 6 7 8 8 8 8 8 9 9 9 9 9 9 10 10 11 11 12 12 15 15 16 19 20 22 19 20 20 21 19 21 21 24 20 19 21 19 18 18 19 19 18 21 22 23 20 21 19 19 18 19 20 21 20 23 25 22 24 22 20 21 19 20 18 17 17 13 11 9 8 11 9 9 10 8 6 6 6 9 8 8 8 7 6 6 6 5 7 9 9 8 8 8 8 9 11 11 11 11 13 15 15 14 14 14 14 17 17 18 18 21 20 17 18 18 18 16 16 18 17 17 14 15 15 15 15 13 15 16 15 16 17 18 21 21 24 27 30 29 27 26 23 21 23 24 26 26 26 23 21 23 24 24 23 24 24 21 21 20 19 15 15 15 14 13 11 11 13 8 7 7 7 8 8 7 8 8 8 8 7 7 7 6 4 5 7 4 5 5 5 8 8 8 5 3 3 2 
4 5 6 6 7 8 8 8 8 8 8 8 9 9 9 10 9 9 11 10 9 11 15 15 17 20 18 20 23 19 21 21 21 22 24 22 21 20 20 21 19 19 19 17 18 21 21 22 20 21 20 19 18 19 21 23 24 25 23 22 24 22 20 20 19 21 20 17 17 15 12 9 8 11 9 7 8 8 7 6 8 7 8 8 8 7 6 6 7 6 6 7 7 7 7 7 7 9 10 10 12 12 11 12 15 15 13 12 13 13 14 15 19 19 19 16 16 17 16 16 16 15 14 13 13 14 14 14 12 14 13 14 16 17 16 18 18 23 26 25 27 27 27 29 31 25 24 26 24 24 25 24 24 23 23 23 22 20 22 22 20 19 18 15 15 13 12 13 13 14 10 9 7 7 9 10 9 9 8 7 9 9 9 8 8 7 4 4 6 6 5 5 6 7 7 7 4 4 3 2 
4 5 6 6 7 9 9 9 9 10 8 8 9 8 10 10 8 9 11 11 11 10 14 14 15 17 18 21 22 19 21 21 21 22 20 21 21 21 21 22 22 18 18 17 17 21 22 21 21 20 22 19 20 21 22 24 23 25 27 25 25 23 21 21 19 20 20 19 17 17 15 13 10 10 8 7 6 7 6 7 7 7 6 7 6 6 6 6 9 6 8 8 7 6 6 7 7 7 9 11 10 10 11 12 14 13 13 14 13 13 15 13 16 16 14 15 14 14 16 16 16 15 15 13 14 14 13 13 13 13 12 13 13 16 17 19 19 20 24 25 24 25 27 30 27 26 25 25 21 21 21 18 18 18 19 18 17 17 17 17 17 16 16 16 16 12 12 14 13 13 10 10 8 8 9 9 10 10 9 9 9 10 9 10 9 7 6 6 5 5 5 4 4 4 6 7 4 4 3 1 
3 5 5 6 7 9 9 9 8 10 10 8 10 10 11 9 7 9 10 10 11 10 11 14 18 16 16 18 18 19 21 21 23 21 21 20 20 20 24 25 22 20 18 18 19 21 22 21 21 20 20 21 23 23 23 23 25 28 29 30 29 25 22 21 19 20 19 17 18 18 12 13 14 14 7 7 6 6 6 7 8 8 8 7 6 6 6 7 9 6 6 7 6 6 6 6 7 8 10 9 9 9 8 11 12 12 -9999 12 14 14 14 16 15 16 14 15 14 15 15 16 14 15 17 18 16 15 14 12 13 13 12 11 12 14 17 19 20 21 22 23 23 24 27 27 27 26 29 24 24 20 17 17 18 18 16 16 15 16 15 15 17 16 14 13 14 13 12 14 13 10 8 9 8 8 8 10 9 9 8 8 8 10 9 8 9 6 5 6 7 5 3 3 3 5 7 7 5 3 3 1 
3 5 5 6 7 9 9 9 8 10 10 10 9 11 9 9 10 9 10 10 9 9 13 17 19 18 17 18 18 18 19 19 20 19 20 20 22 22 25 23 23 22 20 21 20 22 23 22 23 20 21 22 25 23 23 24 30 29 29 30 31 27 23 -9999 21 20 16 15 15 15 13 15 14 16 14 10 6 6 9 8 10 9 9 8 8 8 8 7 8 6 6 7 7 7 7 6 8 7 9 9 9 8 10 13 12 12 11 11 13 12 14 13 15 16 16 14 17 16 14 15 15 18 19 19 17 15 15 14 13 13 11 11 13 14 13 15 18 20 20 20 23 24 24 24 24 28 28 25 23 19 16 16 16 17 15 15 15 16 16 14 14 13 15 12 13 12 13 14 12 10 8 7 8 8 9 10 9 8 8 9 11 10 9 9 7 7 6 6 5 5 3 4 3 5 8 8 5 4 3 1 
4 5 5 6 7 9 9 9 8 10 11 10 9 10 10 8 9 9 8 10 9 10 11 17 19 17 19 18 18 20 18 20 18 18 20 20 22 22 24 24 22 19 22 23 22 22 23 24 20 20 22 23 23 24 25 25 28 27 30 29 25 24 -9999 -9999 -9999 19 14 16 14 12 13 13 15 13 13 13 13 12 11 11 12 9 9 8 10 9 9 9 8 6 7 8 7 7 7 8 8 6 7 9 8 8 11 12 11 11 11 12 14 11 13 13 14 17 17 16 16 16 14 19 19 20 19 19 15 14 13 13 13 14 11 10 11 13 13 15 14 17 18 19 20 21 22 23 24 25 25 26 21 20 16 16 16 17 17 16 15 14 13 14 13 13 14 13 12 13 12 12 13 11 8 7 9 10 10 10 9 7 7 7 10 10 10 9 7 8 9 7 5 5 5 5 6 6 8 7 5 4 3 1 
3 5 5 5 6 7 7 7 7 10 10 9 8 10 9 7 7 7 9 9 11 11 12 15 19 19 19 17 16 18 18 19 20 20 20 21 22 21 23 23 22 21 23 24 22 22 24 24 22 23 22 25 25 27 28 30 29 30 27 26 22 -9999 -9999 18 16 17 17 14 14 15 14 14 16 13 13 12 13 15 13 13 14 14 13 12 12 11 10 10 10 10 8 8 7 7 8 8 8 6 7 8 8 8 11 10 10 9 10 11 11 11 11 12 13 14 15 15 15 13 14 19 18 19 19 16 15 14 13 14 14 15 12 10 11 13 12 11 12 14 15 19 19 21 20 21 22 22 23 26 22 20 18 16 14 15 15 16 15 13 12 13 12 13 12 11 11 11 12 11 11 10 9 9 9 10 10 8 9 6 9 10 10 10 11 7 6 7 7 6 5 5 6 6 6 8 8 7 4 3 3 2 
3 5 5 5 6 7 7 8 10 10 9 8 7 9 8 8 8 8 9 9 11 11 14 18 18 18 18 15 16 17 19 18 19 19 20 22 21 21 25 24 22 21 22 21 23 25 27 26 21 23 24 24 27 30 31 32 31 29 30 25 21 21 -9999 -9999 15 15 16 17 17 17 15 13 13 11 11 12 15 14 14 14 13 13 13 12 11 11 12 13 12 11 11 11 10 9 9 9 8 7 7 7 7 10 10 10 10 11 11 11 10 10 11 11 12 13 14 15 17 16 15 15 15 17 16 17 16 14 15 15 15 13 11 12 12 12 12 10 11 12 15 17 18 19 20 21 23 24 24 23 18 18 18 16 15 14 14 16 13 12 11 11 11 11 12 9 10 10 10 10 9 10 8 9 8 7 8 8 6 8 10 11 11 11 10 9 7 9 7 5 5 5 5 6 6 9 9 7 4 3 3 2 
2 4 4 5 6 7 7 8 7 8 8 8 6 6 8 8 8 8 9 10 10 12 15 17 17 17 18 18 17 18 20 20 20 21 21 21 25 24 25 22 20 22 22 21 24 25 24 25 24 26 27 29 31 32 33 31 29 28 29 25 23 20 19 19 -9999 17 18 18 21 17 16 13 12 10 11 12 15 14 15 15 13 13 13 13 11 12 13 13 11 12 12 11 12 10 9 7 7 7 7 8 8 10 9 9 10 11 11 11 10 10 10 10 11 11 14 12 14 16 16 16 16 13 16 15 17 17 16 16 15 12 12 12 11 11 12 12 11 13 13 14 16 19 19 20 23 22 20 21 19 17 16 14 13 12 13 13 12 10 11 12 11 12 11 11 11 10 8 8 9 9 9 10 9 7 8 8 11 11 12 11 10 13 11 10 9 8 6 7 7 7 6 6 9 9 9 8 7 4 3 3 
2 3 4 5 5 6 5 7 6 7 6 7 7 7 8 9 7 9 8 10 11 12 16 18 18 20 17 17 17 19 20 19 19 20 22 23 25 23 20 18 21 23 22 21 23 24 24 27 28 31 29 31 33 36 36 31 31 28 27 25 20 20 20 20 16 -9999 19 19 20 17 15 13 12 11 11 13 14 14 13 13 12 12 12 13 11 12 12 12 12 12 11 13 13 12 8 7 6 7 7 7 9 10 8 10 11 10 11 12 11 11 10 10 11 11 13 12 14 18 17 15 16 14 16 16 17 17 16 17 16 13 13 14 11 11 9 12 11 12 14 15 17 16 15 18 19 19 19 17 15 14 14 12 12 12 13 13 12 13 14 12 10 11 13 12 12 12 10 9 8 10 11 10 10 7 10 7 8 11 11 11 13 13 12 11 9 7 6 8 8 7 7 6 8 9 10 9 8 5 3 2 
2 3 4 4 5 6 6 6 6 6 7 7 7 7 7 8 7 7 7 7 9 11 16 16 18 18 16 17 16 16 19 18 20 21 22 22 24 22 21 23 23 25 25 24 25 26 27 31 31 34 33 32 34 34 32 30 29 29 22 24 20 18 19 20 18 22 21 20 16 16 15 14 13 12 11 13 14 13 12 13 13 12 13 14 13 12 11 11 10 10 12 15 12 11 9 7 7 7 7 9 8 8 9 10 12 11 9 10 11 11 9 9 11 11 13 14 13 15 16 14 13 14 15 16 17 16 15 15 15 14 15 15 13 12 12 11 10 11 13 14 16 16 17 18 18 19 18 18 15 15 13 13 13 13 14 13 12 13 14 14 13 14 13 13 12 12 10 11 10 12 12 12 10 8 9 7 9 11 13 10 16 14 15 12 9 8 8 8 7 6 7 6 8 9 10 8 8 5 3 2 
3 3 3 3 3 6 7 6 6 6 7 8 7 7 7 5 7 6 7 7 8 9 14 16 18 17 14 17 16 15 15 18 19 19 20 19 20 22 22 22 24 26 25 24 26 28 32 36 36 37 35 37 37 40 35 33 29 28 23 22 18 20 20 20 20 23 21 20 16 14 15 15 15 13 12 13 17 13 13 13 12 12 14 15 14 13 14 12 11 13 13 13 11 11 8 7 5 5 5 7 9 8 7 9 10 12 9 11 11 11 10 8 8 9 10 12 15 15 13 16 12 11 13 14 16 16 16 14 15 15 15 14 11 13 13 13 12 13 15 14 15 13 15 17 16 16 18 16 15 14 12 14 15 12 11 10 12 13 12 13 13 14 15 12 10 10 10 11 10 12 12 12 11 11 10 9 10 11 12 12 12 13 12 13 11 9 8 8 9 6 5 7 8 9 10 8 7 4 3 1 
3 3 3 3 4 4 6 6 6 7 8 9 7 7 6 2 5 7 9 8 9 9 13 15 14 13 12 14 14 15 15 14 17 18 16 19 21 22 24 25 26 25 23 24 28 31 34 35 37 32 35 40 38 37 38 31 29 25 23 20 19 22 19 20 19 20 20 17 14 12 15 15 14 12 13 13 15 14 12 13 13 14 15 14 13 14 17 14 13 13 13 11 10 8 9 10 9 8 8 11 9 7 8 10 10 12 12 10 9 9 10 8 9 9 9 11 12 12 13 15 11 11 11 13 14 15 15 13 14 14 14 13 12 12 14 13 13 17 15 14 14 14 15 16 15 14 11 12 13 14 15 14 14 11 11 11 12 11 14 14 14 14 14 12 10 10 10 9 8 9 10 11 12 10 9 9 12 13 12 12 10 12 11 9 8 9 7 8 8 8 7 7 10 9 10 9 8 4 3 1 
3 3 3 3 4 5 6 5 7 9 10 8 7 4 3 4 6 10 10 8 10 10 11 13 12 12 11 14 13 12 14 14 14 16 17 19 22 23 21 24 23 22 24 24 31 35 32 34 34 34 39 42 39 39 37 33 27 22 20 20 20 23 19 17 15 17 15 15 16 10 13 16 13 12 13 14 14 13 14 14 14 15 14 14 14 15 17 14 14 15 14 14 11 13 11 11 9 10 11 11 10 8 8 9 10 11 12 11 10 9 8 10 9 9 10 10 11 11 12 14 14 13 12 11 12 11 14 13 14 14 16 16 15 16 16 16 14 16 12 11 10 14 14 13 14 11 13 13 13 13 13 13 13 13 11 13 12 11 14 14 14 13 13 10 10 11 9 10 12 10 11 10 8 10 11 9 12 14 11 9 9 10 10 7 8 8 7 7 9 7 7 6 7 8 9 10 7 4 3 1 
2 3 3 4 4 6 7 6 8 8 9 6 5 5 5 5 7 10 10 11 10 10 12 11 10 13 12 14 12 12 13 13 15 15 19 21 21 22 23 23 20 21 23 24 34 34 38 40 38 37 39 39 38 38 34 27 24 22 21 20 19 23 21 20 18 16 14 14 15 11 13 14 13 13 13 14 14 14 14 15 15 16 15 15 15 18 16 14 12 14 12 13 12 13 11 9 11 10 11 11 12 13 12 10 10 11 12 11 12 9 10 10 10 10 10 8 8 9 11 12 13 13 11 11 11 11 12 15 16 16 18 18 16 16 15 16 15 14 12 12 11 13 15 14 11 11 11 11 12 12 13 13 15 14 13 13 10 12 13 12 12 11 12 10 10 9 9 11 11 11 10 11 9 8 10 9 11 10 11 11 9 10 7 7 7 8 7 6 8 9 6 6 7 8 9 8 6 4 3 1 
2 3 3 5 6 8 8 8 8 8 7 8 7 7 8 8 9 9 11 10 10 12 12 14 13 14 14 14 11 12 14 15 13 16 22 25 23 22 22 22 21 19 27 34 36 39 47 47 44 39 40 40 41 39 35 28 21 20 18 20 20 21 21 21 17 16 16 13 12 12 12 12 12 13 14 14 14 14 14 14 16 17 17 15 16 17 15 10 10 11 13 12 11 11 10 10 12 11 12 15 12 12 13 13 12 13 13 14 13 13 12 12 11 10 10 9 9 8 9 12 12 12 12 11 11 12 13 14 15 15 18 18 17 16 17 16 19 16 16 14 15 16 15 14 11 10 10 10 11 11 11 14 13 14 15 13 14 11 11 11 12 11 11 11 10 8 10 13 13 12 11 14 11 10 12 10 10 10 9 10 10 7 7 6 6 5 5 5 7 7 8 9 8 9 9 8 7 4 3 1 
2 3 3 4 7 7 8 8 8 8 8 10 10 11 11 12 10 11 11 12 11 13 14 13 12 13 14 16 12 12 14 16 17 20 22 23 21 24 23 22 23 24 32 34 39 40 49 49 45 43 42 43 39 39 33 27 24 20 18 18 20 20 21 19 17 16 14 13 12 9 12 12 12 12 13 14 15 14 14 14 15 16 15 15 18 17 11 10 10 12 12 12 11 9 10 11 11 12 13 13 14 12 13 13 14 12 12 12 12 13 11 12 13 10 10 9 8 8 9 10 10 8 9 10 10 11 13 13 15 16 18 17 17 17 15 15 19 16 16 17 18 18 16 13 13 10 10 11 12 14 12 11 12 13 13 14 15 13 10 10 9 9 10 10 9 12 14 14 13 13 14 15 13 14 12 10 10 10 10 8 6 6 5 7 7 7 6 7 10 11 8 9 7 8 8 8 6 4 2 1 
2 3 4 4 6 7 8 8 8 8 10 12 12 12 11 12 10 10 11 10 11 11 13 13 13 14 16 18 15 14 14 19 18 19 20 21 22 23 26 25 25 25 32 39 40 44 45 49 43 45 45 43 40 37 34 25 21 21 17 17 19 22 19 18 16 16 13 12 13 10 12 12 14 12 12 12 14 15 15 13 13 13 13 16 18 14 12 10 10 12 13 13 10 9 12 11 11 12 12 12 12 12 13 14 13 12 12 12 12 11 11 11 12 11 9 8 8 9 9 9 10 8 11 10 9 10 12 12 12 14 18 18 16 17 16 15 16 19 21 19 19 17 17 14 14 15 12 12 13 14 13 11 12 12 14 15 14 11 9 9 9 9 9 10 9 10 14 12 12 14 16 17 17 16 14 11 10 9 9 10 7 6 6 7 6 5 7 9 11 9 10 8 7 8 8 5 4 4 2 1 
2 3 4 4 4 4 5 6 7 8 9 13 13 12 10 10 8 11 10 10 11 12 12 13 13 14 17 18 15 15 17 17 19 20 22 25 25 24 26 25 25 24 32 36 42 44 45 44 44 44 42 41 36 32 29 22 21 20 16 18 19 20 20 17 18 16 17 16 17 11 12 14 13 13 14 12 12 12 15 13 12 12 14 14 14 11 11 9 10 10 11 13 11 11 12 11 13 12 13 13 12 12 13 12 11 12 11 11 11 11 12 13 12 10 9 8 10 8 11 8 7 8 7 9 9 7 9 10 10 11 13 15 17 15 16 16 17 20 18 17 18 18 20 19 17 14 14 13 11 12 11 11 12 11 11 12 12 8 8 7 9 9 10 12 13 12 10 12 13 15 16 18 17 14 12 11 9 11 11 9 9 9 8 6 4 8 11 10 10 10 9 9 8 7 6 5 4 4 2 1 
2 3 4 4 4 5 6 8 7 9 9 12 12 11 8 11 10 11 11 11 14 15 15 14 14 15 20 19 17 17 18 17 16 20 24 23 23 22 23 25 25 28 36 40 45 45 42 42 41 39 37 29 30 28 26 21 20 20 16 16 18 18 18 18 19 21 17 20 16 15 14 14 14 12 14 12 12 12 14 12 13 13 12 11 11 11 11 8 10 10 10 13 11 12 12 13 13 12 13 13 12 12 12 12 12 11 9 9 9 10 -9999 12 14 11 9 11 10 11 9 7 8 7 8 9 10 9 8 8 9 9 12 13 13 14 15 15 16 18 17 18 17 20 22 20 16 15 14 12 12 13 12 12 11 10 11 13 11 9 9 8 9 8 9 12 11 13 11 12 12 17 19 17 16 13 12 11 13 15 13 10 9 10 12 7 6 11 12 9 10 9 11 9 8 6 5 4 4 4 2 1 
2 3 4 4 5 6 6 7 8 8 8 10 10 9 9 9 11 13 12 11 13 14 15 16 15 16 18 18 19 18 19 19 18 20 22 21 21 20 24 21 26 31 36 43 42 42 39 37 36 31 30 27 29 26 25 21 21 17 20 20 20 16 18 18 20 23 20 19 17 18 16 17 15 13 14 12 12 13 14 12 14 12 9 10 8 8 7 9 9 10 11 11 10 14 12 13 13 12 12 11 10 11 10 13 13 12 10 9 11 11 -9999 -9999 12 10 11 10 10 10 10 8 9 9 7 8 10 10 8 8 8 -9999 11 10 11 11 14 14 17 18 18 19 18 22 20 18 18 15 15 12 14 14 13 11 11 12 12 11 11 11 10 10 9 9 10 8 8 10 11 12 14 15 18 15 15 13 12 10 13 15 12 12 11 12 13 12 10 12 12 7 8 8 9 8 6 5 5 4 4 3 2 1 
2 3 3 5 7 7 7 8 9 8 8 8 9 8 9 9 9 10 10 10 11 12 15 15 14 15 17 16 20 19 20 21 18 20 23 23 22 22 23 26 32 35 39 37 35 36 33 32 29 26 24 27 25 25 25 21 21 20 20 19 18 18 18 19 21 21 22 19 18 19 17 14 14 12 13 12 12 13 13 14 11 10 8 9 8 8 7 8 8 7 10 12 13 12 13 13 12 12 12 11 11 11 11 13 13 13 9 10 11 12 12 12 10 11 9 10 11 9 9 8 9 9 8 9 9 10 8 7 7 8 10 10 11 11 11 15 16 16 20 19 20 23 19 15 16 17 14 15 14 13 13 12 12 11 11 10 10 10 10 10 9 9 8 8 8 9 9 9 13 15 21 15 15 14 15 13 14 14 12 13 12 15 15 14 13 11 10 7 10 9 8 7 7 6 5 6 5 3 2 1 
3 4 5 6 8 9 8 8 7 7 8 9 9 9 9 11 10 9 10 10 11 14 14 15 14 15 16 18 17 18 20 20 20 19 21 23 24 24 25 31 35 36 36 35 31 29 28 27 25 23 22 22 22 22 23 20 19 19 18 18 16 17 19 20 21 22 21 19 19 18 16 14 13 12 12 12 13 13 13 12 11 10 8 9 8 7 8 8 8 8 8 13 13 10 13 13 13 11 10 10 10 11 11 11 12 10 10 11 12 11 11 11 10 7 7 8 9 9 9 9 8 10 10 10 9 8 7 7 7 -9999 9 10 10 11 13 14 15 16 17 18 20 20 19 17 16 16 16 15 14 13 11 11 10 10 11 12 11 10 7 7 8 8 8 8 8 8 9 10 12 16 17 20 20 19 16 17 19 16 15 14 14 16 17 12 13 9 13 10 9 9 8 7 6 5 5 5 5 3 2 1 
4 3 4 7 8 10 9 9 7 6 6 8 10 9 8 9 10 10 10 11 12 16 16 16 18 17 18 18 15 17 21 20 20 21 21 24 26 27 30 28 28 31 30 27 23 22 20 20 18 18 19 21 19 19 20 17 17 16 16 17 18 19 21 23 23 25 22 21 20 18 16 14 14 13 10 10 12 12 12 10 9 8 9 10 8 7 7 7 8 8 9 11 11 11 12 13 13 13 12 12 12 11 10 11 10 11 12 12 13 12 11 13 11 8 7 8 8 7 7 8 9 9 9 10 10 10 7 8 7 7 10 9 10 10 12 12 14 14 15 16 18 18 17 17 17 18 15 14 15 13 12 11 10 10 10 10 9 8 7 7 7 7 7 8 8 9 9 9 10 15 13 19 19 18 20 23 21 19 18 20 20 19 18 15 12 11 13 10 11 10 8 7 6 5 6 6 3 3 2 1 
4 5 5 6 8 10 11 10 7 6 6 7 9 9 7 9 9 10 10 12 12 16 16 17 19 17 18 17 15 15 17 21 22 25 27 28 26 26 24 23 23 24 20 18 16 18 16 15 13 15 18 17 20 21 19 18 17 15 15 13 16 19 18 23 23 25 24 20 18 17 14 13 13 11 10 10 10 11 11 11 10 11 9 10 10 8 8 10 9 9 10 11 11 11 10 13 13 14 15 13 13 12 10 10 11 12 11 11 13 12 12 12 10 8 7 7 7 6 8 8 9 9 9 8 9 9 9 6 6 7 9 9 9 11 11 10 11 13 14 15 14 16 17 17 17 19 15 14 14 15 12 10 9 9 9 11 9 9 7 7 7 7 7 8 8 9 7 8 9 11 12 17 16 16 22 24 24 21 22 25 22 21 19 15 13 13 11 9 10 11 8 7 5 6 6 6 4 3 1 1 
5 5 5 6 6 8 8 7 6 5 7 6 7 8 7 7 9 10 9 12 12 13 15 17 19 18 17 15 14 16 19 24 25 26 27 28 27 27 23 21 19 19 18 18 15 15 13 12 13 14 15 17 19 18 17 17 17 15 14 13 14 15 21 23 24 24 22 18 15 14 14 15 14 10 10 10 11 10 10 9 10 10 10 10 9 10 11 10 10 11 12 13 12 11 10 10 13 13 13 13 12 10 9 8 10 11 12 13 12 13 12 12 8 10 6 6 7 7 8 7 9 8 8 8 8 9 8 7 6 7 9 9 10 10 11 10 11 10 12 15 15 15 15 16 16 18 15 13 15 15 15 11 10 9 10 9 7 7 7 7 7 7 8 9 9 8 7 9 10 10 11 14 15 17 19 22 23 26 26 28 26 21 18 18 14 13 12 12 10 11 7 7 7 6 7 6 4 3 1 1 
5 5 5 6 7 8 6 7 7 7 6 7 8 7 8 8 7 7 8 11 12 14 16 19 19 16 17 16 16 18 20 23 27 26 27 23 25 23 22 19 19 17 16 15 13 13 15 12 13 13 14 17 16 16 15 16 15 15 14 14 15 16 22 23 23 23 21 17 14 13 13 14 13 11 10 11 12 11 9 9 9 10 11 9 11 10 10 10 11 11 13 11 11 9 9 9 14 11 11 13 11 8 10 9 13 12 12 11 9 13 10 9 9 9 6 6 8 8 9 8 7 8 9 8 8 7 6 7 8 7 8 10 11 12 12 11 13 11 12 14 14 15 15 15 15 15 13 14 15 15 11 12 11 10 9 8 6 7 7 8 9 10 8 7 8 10 9 10 9 9 13 14 15 18 19 22 24 27 28 28 26 24 19 15 14 14 13 12 9 7 8 7 7 6 6 6 4 3 0 0 
5 5 5 5 7 8 5 7 8 8 7 7 7 8 7 8 7 7 8 10 12 13 13 19 18 16 16 17 18 19 20 22 23 24 23 20 21 21 19 16 15 13 15 15 14 12 11 10 12 11 13 12 13 14 14 14 12 13 13 15 16 18 21 23 23 20 17 16 14 15 16 14 13 13 12 12 12 10 10 10 11 11 12 10 10 10 10 10 12 11 10 11 11 11 11 13 12 11 11 13 11 11 11 10 11 11 11 11 10 12 9 9 9 7 7 6 6 7 8 9 11 10 10 9 8 8 7 10 10 -9999 8 10 10 12 12 12 12 13 14 14 13 12 14 14 14 15 12 13 14 15 12 12 12 11 11 9 7 8 8 9 10 11 10 9 9 10 9 10 10 11 14 14 15 19 23 22 23 26 31 29 26 25 18 17 13 11 13 12 8 7 6 6 5 7 10 6 4 2 0 0 
5 5 5 5 7 7 7 7 8 8 7 6 6 7 8 7 8 8 7 9 10 12 14 17 16 15 17 20 21 21 21 20 22 20 18 17 16 17 16 16 16 14 14 13 12 11 9 9 9 10 11 10 12 12 12 12 11 11 12 13 15 16 19 20 19 17 15 15 15 17 16 15 13 13 12 12 9 10 12 12 14 14 12 11 11 11 12 13 13 10 10 12 12 11 11 13 13 12 11 12 10 8 8 11 12 11 11 11 9 10 9 9 9 8 7 7 5 7 7 8 10 11 10 10 10 10 9 10 10 9 10 10 11 11 11 12 13 13 14 14 13 13 13 14 13 13 13 13 15 15 11 11 11 11 9 9 7 8 8 9 10 10 11 11 8 10 9 10 11 11 12 13 13 18 22 20 22 27 30 26 26 23 20 17 13 11 10 10 8 8 6 7 7 7 6 6 3 2 1 0 
5 5 5 6 7 8 8 7 8 8 7 6 6 8 8 10 9 9 9 9 10 13 14 15 16 16 18 18 19 19 20 20 17 17 17 13 14 15 15 14 12 13 14 13 12 12 10 10 10 10 10 11 11 10 10 10 10 11 13 12 14 15 16 15 15 14 14 16 17 17 19 16 13 13 12 10 12 12 12 14 13 12 12 11 10 12 12 13 12 12 11 10 12 10 11 12 12 9 10 11 10 9 9 11 10 8 9 11 9 11 8 9 10 8 8 6 5 7 7 7 7 7 9 9 10 9 9 9 9 10 9 11 12 12 11 11 12 12 13 13 14 13 13 15 13 13 14 16 16 15 13 11 11 11 10 9 7 7 8 8 10 12 12 11 10 9 9 13 11 11 12 13 15 16 24 22 22 24 21 22 23 22 21 19 13 10 10 11 10 7 8 8 8 8 8 6 4 2 0 0 
5 5 5 5 7 7 7 7 8 7 6 6 7 9 8 8 8 8 9 9 12 11 13 13 15 15 16 17 20 19 18 16 16 17 15 14 15 14 13 13 12 13 14 11 10 10 9 10 10 10 10 11 10 10 11 10 10 12 13 12 14 15 15 14 13 14 14 17 18 19 17 16 16 13 13 12 12 11 13 13 12 11 9 9 11 12 13 12 12 9 10 10 10 9 10 9 12 9 9 10 11 10 10 9 10 9 7 8 9 9 10 8 9 8 7 6 6 7 6 6 5 6 7 10 11 9 9 9 9 9 8 10 10 12 11 11 12 14 13 11 11 12 14 14 14 14 15 17 15 15 16 15 13 10 11 9 6 8 8 8 9 12 12 12 10 10 11 12 11 10 13 14 15 19 20 22 22 22 21 22 21 19 17 16 14 11 10 9 9 9 9 10 10 7 8 6 5 2 0 0 
5 5 5 5 6 7 7 7 8 7 6 6 7 7 6 7 8 7 9 10 10 10 11 14 17 19 20 21 22 20 20 21 17 17 17 17 16 14 13 14 14 15 14 10 12 12 11 11 12 11 14 12 11 11 11 11 12 12 12 12 13 14 15 16 15 14 18 19 18 19 17 18 14 13 14 13 12 11 15 13 14 12 11 11 12 12 11 9 9 9 9 10 10 10 10 9 9 8 8 11 11 10 9 11 10 8 7 7 8 8 9 9 9 7 5 6 5 6 5 5 7 6 7 10 10 10 10 10 10 10 10 11 12 11 9 9 12 12 12 12 10 10 13 13 13 12 14 15 15 15 17 17 13 12 11 9 6 8 8 8 8 10 13 10 10 10 10 11 10 14 15 15 16 15 17 19 20 17 19 19 18 16 17 15 13 11 9 9 9 7 8 9 8 7 7 6 5 2 0 0 
5 5 5 6 7 8 8 8 10 9 8 7 8 6 6 6 6 7 8 9 11 9 11 13 16 18 21 22 24 21 20 21 19 19 16 16 18 16 14 15 15 15 12 12 12 11 11 11 13 12 13 12 10 10 11 11 12 12 13 11 12 13 14 14 14 15 17 19 19 19 21 20 16 17 17 13 15 14 15 12 13 11 11 12 10 10 9 10 9 10 10 10 10 11 10 8 8 9 11 11 9 10 9 11 10 10 8 8 8 7 9 10 9 8 5 5 6 5 5 6 7 7 7 8 10 10 9 10 10 10 11 11 12 10 9 9 11 11 12 9 9 9 10 10 10 12 13 15 15 16 16 14 13 12 13 11 7 8 8 8 11 11 12 11 11 11 13 12 12 13 17 14 13 14 14 14 14 13 17 18 15 17 14 14 12 11 9 9 9 8 9 8 7 7 6 6 5 2 0 0 
5 5 6 7 7 7 8 8 11 11 9 8 9 7 5 6 7 7 10 11 11 10 13 12 18 19 22 22 25 23 20 21 20 19 17 19 20 18 17 15 17 18 17 12 13 12 11 12 11 12 12 11 10 11 11 13 14 14 13 11 12 14 14 13 14 16 17 18 19 20 19 21 18 17 15 14 14 12 11 13 11 9 10 9 10 9 9 8 9 9 9 11 10 12 9 8 9 8 9 9 9 9 10 11 10 10 9 8 8 7 8 9 9 9 7 4 5 5 6 7 7 6 7 9 10 8 8 9 10 10 11 10 11 12 10 11 11 9 10 10 11 11 11 9 9 12 13 14 15 16 17 17 15 13 14 13 11 9 8 8 10 11 11 12 12 11 12 11 13 17 19 15 14 13 13 13 10 12 14 14 15 15 14 12 12 11 11 9 9 7 8 7 6 6 6 6 6 3 0 0 
5 5 6 7 7 8 8 10 11 10 9 9 8 6 5 7 7 8 10 9 10 12 12 13 16 19 21 21 24 22 20 20 20 19 18 20 21 19 16 15 18 19 18 15 15 13 13 14 12 12 13 12 12 13 12 13 12 13 12 12 12 14 15 13 15 17 19 19 20 20 18 17 16 14 12 11 11 12 12 10 9 9 8 10 9 9 11 9 9 9 11 13 11 12 12 9 9 9 9 9 10 8 9 10 10 12 9 8 7 9 9 8 8 8 5 7 7 7 7 7 6 6 5 9 9 8 8 7 9 9 10 10 11 11 11 11 10 10 12 9 10 11 10 9 10 12 13 16 14 15 16 16 15 13 11 14 12 10 11 10 11 10 12 12 12 13 14 14 14 17 18 16 11 13 10 10 11 13 12 13 14 13 13 11 11 8 10 8 8 8 7 6 5 6 5 5 5 2 0 0 
5 5 6 6 8 8 8 9 9 8 8 11 7 6 6 8 7 10 10 9 12 12 11 13 15 19 22 23 23 21 22 21 18 18 20 21 21 19 17 13 15 18 16 14 12 12 15 13 14 14 13 13 13 12 13 12 12 13 12 12 13 14 14 15 15 17 19 20 19 16 16 16 14 13 11 10 11 12 12 10 9 11 11 9 10 9 10 9 8 8 10 10 10 11 12 9 8 8 8 10 9 7 6 6 8 11 10 8 9 9 9 8 7 7 5 6 6 7 7 7 7 7 6 7 7 7 6 8 9 10 10 11 13 12 12 11 8 6 8 8 9 10 8 8 9 12 13 15 15 16 15 15 16 12 14 16 12 11 14 15 12 14 14 12 13 15 17 18 15 15 16 14 13 8 8 9 9 10 11 11 11 11 10 10 11 9 9 7 8 7 6 5 5 5 5 6 5 2 0 0 
5 5 6 7 7 8 8 7 7 7 7 9 6 5 5 8 8 9 9 9 13 10 12 15 16 17 23 25 26 24 24 22 19 21 24 22 21 17 16 14 14 16 14 12 12 15 12 14 12 11 13 12 12 13 13 13 12 12 12 12 13 14 14 16 15 15 17 18 14 13 13 13 13 13 10 12 12 12 11 12 12 12 12 11 10 10 11 8 9 10 10 12 10 8 12 11 8 6 7 6 5 6 4 5 9 9 10 10 10 9 9 8 8 6 5 5 5 5 6 6 6 7 8 9 7 6 6 7 8 10 11 10 11 10 13 9 7 8 8 8 8 9 9 9 9 10 13 14 15 15 16 16 15 14 15 17 15 13 15 15 15 14 13 12 14 17 18 18 15 15 17 16 8 8 9 10 8 7 10 11 12 11 11 10 13 10 8 8 6 6 3 4 3 5 7 6 5 3 0 0 
5 5 6 7 7 7 6 6 8 7 8 8 6 5 5 7 8 8 8 8 11 11 15 16 17 20 23 21 24 26 27 24 22 22 24 21 18 18 17 17 14 13 14 13 14 14 13 13 11 12 10 11 10 11 12 12 12 11 10 10 12 13 16 16 13 13 14 14 12 12 12 13 13 12 11 12 12 12 12 11 11 12 11 11 10 10 13 9 9 9 11 11 9 11 12 11 7 7 7 5 5 6 5 5 8 8 7 11 10 10 10 9 8 6 5 5 5 5 5 5 6 5 5 5 5 5 7 7 7 9 10 10 10 10 8 8 7 7 6 6 6 8 9 10 11 12 12 15 14 13 15 17 15 14 15 16 15 16 15 16 15 14 14 16 16 16 17 16 17 16 14 12 8 7 8 7 7 8 9 10 11 10 11 11 11 8 7 6 5 4 4 4 4 6 7 6 6 4 1 0 
5 5 6 7 6 6 6 7 6 6 7 7 7 6 6 9 6 8 7 8 12 14 16 15 19 20 21 22 27 28 31 28 25 22 26 25 21 22 18 17 16 12 12 13 14 14 14 12 12 14 12 10 11 11 11 11 11 12 13 12 13 15 15 13 11 14 14 14 13 11 12 11 11 11 11 13 12 13 13 11 10 10 11 11 10 11 12 9 9 10 11 8 9 9 11 9 7 7 6 6 5 5 5 7 7 7 8 9 9 9 9 8 6 6 6 5 5 5 4 4 6 6 6 5 5 5 6 7 7 9 10 9 10 9 8 9 7 5 6 7 6 7 8 9 11 13 14 14 14 14 16 15 15 14 15 15 15 17 15 15 15 15 14 17 15 13 15 16 19 14 11 10 7 8 7 8 10 10 10 10 12 11 9 8 9 7 6 6 5 4 4 4 5 6 7 7 6 2 1 0 
5 5 4 5 6 7 6 5 5 4 6 5 7 7 7 8 7 8 7 9 12 15 13 17 20 22 23 24 28 31 32 31 27 28 25 25 23 20 20 17 15 12 12 12 12 12 11 11 12 13 11 12 11 11 11 11 12 12 12 12 13 16 14 13 12 13 15 14 12 12 13 13 12 12 13 13 12 12 11 12 12 10 12 12 13 14 12 9 10 10 9 8 11 11 9 7 6 8 8 6 5 6 8 7 7 6 8 8 9 8 5 7 5 4 4 6 5 3 3 4 6 7 6 5 5 7 6 7 10 8 9 9 10 9 8 10 9 6 8 8 8 7 7 9 11 12 13 13 14 15 15 14 13 12 14 15 15 15 15 17 18 18 16 14 11 13 15 14 15 12 11 10 13 12 8 9 9 10 8 10 11 9 8 7 6 4 4 5 4 4 4 6 7 6 7 7 5 2 1 1 
3 4 4 4 6 5 5 5 5 6 5 5 6 6 6 7 6 8 8 9 12 15 13 17 20 19 23 26 35 35 35 35 34 33 34 31 25 21 19 17 17 13 8 10 10 9 11 12 12 11 11 11 12 11 11 11 11 11 12 12 14 14 14 12 13 14 13 13 12 14 14 13 12 11 12 11 12 12 13 12 12 11 12 12 14 14 15 13 12 11 12 10 11 10 8 8 7 7 6 5 6 11 9 7 7 7 7 8 9 7 7 4 5 5 5 4 5 3 3 5 6 6 6 5 7 8 6 8 7 8 10 11 11 11 9 9 7 8 7 7 9 9 7 8 11 11 12 11 14 14 14 14 13 15 15 15 15 14 15 17 17 17 15 13 11 10 13 14 13 11 11 11 12 12 9 9 8 9 7 9 9 8 8 5 5 4 4 4 4 4 5 6 6 8 7 7 6 2 2 2 
3 3 4 4 4 6 5 4 5 6 6 5 7 7 6 8 7 8 9 12 15 16 16 17 20 19 27 34 37 38 37 37 35 36 35 28 25 22 21 18 16 12 9 10 10 12 13 13 10 11 10 11 11 10 10 10 10 10 10 12 13 13 13 12 12 13 13 13 12 14 13 13 13 12 12 11 12 12 12 13 13 12 13 13 14 15 15 14 11 11 10 10 12 9 9 10 9 8 7 8 8 10 9 8 8 10 8 9 8 6 5 5 4 4 5 6 5 4 3 5 5 5 5 4 7 8 6 8 7 9 9 11 11 12 12 10 8 8 8 8 9 9 7 9 10 11 12 12 12 12 13 13 12 12 14 14 14 14 14 15 16 15 13 14 11 10 12 15 13 11 11 12 10 10 9 9 10 9 9 8 5 7 7 7 8 6 4 2 3 4 5 6 6 7 8 9 7 3 2 1 
3 3 3 4 4 5 4 5 8 8 8 8 9 8 8 9 8 9 8 14 16 17 17 21 23 24 29 37 41 42 37 37 35 34 36 34 31 25 21 19 16 14 12 13 12 12 13 13 11 9 10 10 11 11 11 11 11 11 11 11 11 12 13 12 11 11 11 11 14 14 13 13 14 13 12 10 13 13 13 12 12 13 13 14 13 14 15 13 13 12 11 10 9 9 8 9 9 7 8 8 9 8 6 6 7 7 7 8 7 7 5 6 4 4 4 5 5 6 5 5 5 6 5 5 7 7 8 9 8 10 10 10 10 10 12 11 10 9 9 9 8 9 8 10 11 11 11 13 10 12 13 12 13 16 14 13 15 14 15 15 14 15 14 11 12 11 11 10 10 10 9 8 11 9 8 9 12 9 9 8 6 7 7 6 6 6 3 4 4 5 6 6 6 7 8 9 8 4 2 1 
3 3 4 5 5 5 5 6 7 7 7 8 9 9 11 11 10 10 12 14 15 17 17 21 24 26 29 35 37 39 39 38 38 35 36 32 27 24 20 18 18 13 14 16 15 13 14 13 10 10 10 10 11 11 11 11 12 13 13 11 12 14 16 13 12 11 11 11 12 14 14 14 13 14 12 12 14 14 14 12 13 11 13 16 14 14 14 14 14 12 10 10 9 9 9 9 9 9 8 9 10 8 7 6 6 6 6 6 5 6 6 6 4 4 4 5 5 6 7 6 6 7 5 5 9 8 8 9 10 9 10 10 11 10 13 9 10 9 8 8 9 9 8 10 10 10 11 11 9 11 12 13 14 13 13 13 15 15 13 14 14 14 12 12 11 12 9 9 8 9 9 8 9 9 8 10 10 9 8 5 5 6 6 5 5 5 4 6 7 7 8 7 7 8 10 8 10 6 3 1 
2 3 3 3 5 6 6 7 7 6 7 9 9 9 12 14 13 13 12 14 14 14 16 23 26 27 27 32 35 33 31 33 30 28 30 26 23 22 19 18 15 14 16 15 15 16 15 13 12 11 10 10 11 12 13 13 12 14 13 12 12 14 14 12 12 10 12 12 13 13 13 13 13 12 12 13 14 14 13 13 13 12 13 13 13 12 14 14 13 11 12 10 8 9 9 9 9 9 10 9 8 9 8 7 6 8 6 6 5 6 6 6 5 4 4 5 6 7 6 6 6 5 5 5 7 8 7 8 7 10 10 9 9 10 11 10 8 9 6 6 6 7 9 10 10 10 8 8 7 10 12 12 13 14 13 12 14 13 14 15 16 15 12 12 11 10 9 8 7 7 8 7 8 7 6 7 8 8 8 4 5 6 6 5 5 6 5 6 10 10 9 8 8 8 11 9 9 6 4 3 
2 3 3 3 4 6 7 6 8 8 9 8 9 11 16 14 13 13 11 15 14 14 15 25 25 26 28 33 31 28 28 28 27 27 25 22 21 20 18 17 17 19 18 18 17 16 17 15 15 13 11 10 10 12 13 14 15 14 12 13 14 13 13 11 12 13 12 12 11 11 11 11 11 11 11 11 16 17 15 12 11 14 13 11 13 15 14 14 12 12 12 11 9 9 10 7 7 8 9 9 10 9 7 8 7 7 5 5 5 5 7 7 6 5 5 4 7 6 6 6 6 5 6 7 8 9 8 9 9 9 8 9 9 10 10 9 8 8 8 7 5 6 9 8 8 10 7 7 8 10 11 11 10 14 11 11 14 14 14 15 14 12 11 9 8 8 8 8 8 8 9 7 8 6 7 6 6 8 6 5 6 7 8 7 8 8 8 9 10 11 10 9 9 8 9 9 10 6 5 4 
2 3 3 3 4 5 6 7 9 9 11 10 11 12 14 13 12 13 14 15 15 13 16 17 22 24 28 28 29 26 26 24 26 24 20 19 18 19 20 18 19 20 20 18 17 16 16 15 15 14 13 11 12 12 14 16 18 14 12 12 14 13 13 12 12 12 11 10 12 11 12 11 10 12 12 15 16 17 14 14 14 13 13 14 15 16 14 13 12 12 12 11 9 8 9 7 6 9 9 9 10 10 11 9 8 7 5 5 6 6 6 7 6 6 5 4 5 5 6 6 6 5 7 7 8 10 9 11 9 10 8 9 9 10 11 9 8 10 8 10 8 8 7 8 8 7 7 7 11 11 10 9 10 13 13 12 14 14 15 15 13 11 11 8 7 7 -9999 8 9 9 10 9 8 8 7 6 8 7 6 6 6 9 8 8 9 8 12 10 11 11 9 8 8 8 10 10 10 5 5 4 
3 4 4 4 6 7 7 7 9 12 11 12 14 13 13 13 12 12 12 14 15 14 17 16 17 18 22 24 23 25 23 23 21 20 19 19 16 16 19 19 19 20 22 21 19 16 17 15 15 14 13 13 13 13 13 16 15 13 13 14 14 14 13 12 13 12 11 10 12 12 12 11 12 13 13 14 14 15 15 15 17 16 14 15 14 14 12 11 10 12 13 12 9 9 8 8 9 9 8 9 9 9 10 9 11 9 7 6 7 7 7 7 6 6 5 6 6 5 5 6 6 8 8 8 11 12 13 10 11 9 8 9 9 10 10 9 9 10 12 11 8 8 7 7 5 6 7 10 10 10 8 9 12 12 12 14 13 14 14 11 12 11 9 8 6 7 -9999 -9999 8 8 7 7 8 8 6 7 7 7 9 9 7 7 7 8 7 10 10 11 10 10 9 9 10 10 11 11 9 6 5 4 
3 3 4 6 7 7 8 9 11 12 11 12 15 15 15 14 14 13 12 13 14 15 15 14 14 14 17 19 19 20 20 20 17 18 16 17 17 17 18 17 21 20 21 20 19 17 17 16 15 15 15 15 14 13 14 12 14 13 15 15 15 13 13 15 15 15 12 12 14 12 11 11 14 14 15 14 15 15 17 16 16 16 18 15 15 13 12 11 10 9 12 13 11 11 8 10 10 7 8 7 8 9 10 9 11 10 9 9 8 7 7 7 7 5 5 5 5 5 4 7 8 9 10 10 13 14 12 11 9 10 8 10 9 9 9 10 11 11 12 16 11 11 7 6 5 6 9 9 10 8 8 11 10 9 10 10 9 11 10 10 9 7 6 6 5 6 8 7 8 6 7 8 8 8 8 8 9 9 9 9 7 8 8 7 10 10 11 11 10 9 9 10 10 11 11 10 9 7 5 5 
3 3 5 6 7 7 9 10 11 12 11 11 15 13 14 14 14 13 12 14 16 17 14 15 14 12 13 15 15 14 15 16 18 18 16 17 17 17 18 18 19 19 20 19 19 17 18 17 14 13 15 14 15 14 13 12 12 13 16 14 15 15 16 16 15 16 13 12 11 16 14 12 16 15 14 14 16 17 16 15 16 17 15 15 14 14 14 12 10 9 10 11 12 9 7 7 8 7 6 7 8 8 9 9 9 10 10 7 6 5 7 7 6 5 5 5 5 7 7 8 9 10 11 11 12 11 12 11 9 9 9 10 9 10 9 11 11 10 14 15 15 10 8 8 6 7 7 7 7 8 9 9 8 8 8 6 6 6 -9999 7 7 5 5 5 5 8 9 8 6 7 7 8 8 8 9 10 9 8 8 7 7 7 8 9 10 10 11 9 9 10 10 10 10 10 10 10 9 7 5 4 
3 3 5 5 7 8 9 10 11 12 11 12 15 14 15 16 16 17 17 19 19 19 13 13 12 11 14 16 16 14 14 13 15 15 15 17 17 18 18 18 18 17 17 17 16 17 17 18 16 15 16 14 14 13 11 12 12 14 14 14 14 15 15 16 15 16 16 15 13 14 14 15 17 15 16 17 17 15 14 15 16 15 14 14 13 13 13 14 10 10 10 9 11 7 7 7 6 6 6 7 7 7 11 10 10 9 9 8 6 6 6 5 7 6 5 4 6 7 8 8 9 9 11 11 9 11 11 10 8 8 9 10 11 10 10 11 12 12 15 15 14 12 12 12 9 8 7 7 7 8 8 9 7 5 4 -9999 5 5 5 7 8 7 6 6 7 8 9 8 7 7 6 7 8 7 7 7 8 7 6 8 8 7 7 9 10 10 9 9 8 11 10 10 10 10 11 10 9 8 5 4 
3 3 3 6 6 7 9 9 11 13 11 12 15 17 18 21 22 23 24 24 23 21 19 18 14 16 15 15 14 13 13 12 12 13 14 14 14 17 18 17 17 15 15 15 16 17 18 17 18 16 14 15 15 13 12 12 14 12 13 13 13 17 16 15 17 17 16 15 14 14 15 17 16 19 17 16 15 14 13 14 15 14 14 14 13 13 14 14 12 11 9 7 10 8 6 6 6 7 6 6 9 10 12 11 10 9 8 6 5 5 5 6 7 8 7 6 7 9 10 10 9 9 10 10 9 9 9 8 7 7 10 10 10 10 10 13 12 13 15 15 11 15 14 11 11 9 8 6 7 7 8 7 5 5 4 5 4 5 5 7 7 10 10 8 7 9 10 10 9 8 7 -9999 9 8 7 7 7 8 7 8 9 7 8 9 12 9 10 9 9 11 11 11 11 11 11 11 10 7 5 4 
3 3 3 4 4 5 5 6 8 9 10 18 18 20 22 21 27 27 26 24 23 23 22 21 18 18 15 16 15 14 13 14 14 12 13 13 15 14 15 15 15 12 14 14 14 15 15 16 18 17 17 16 15 14 13 13 13 12 13 14 16 16 17 19 18 18 15 14 13 15 18 17 18 18 17 13 14 14 14 13 14 12 12 12 12 13 13 13 12 9 8 9 10 8 6 7 7 8 8 9 8 9 11 10 9 8 8 7 5 5 6 6 8 7 6 7 7 8 10 11 9 9 8 10 9 9 9 8 8 10 10 10 10 9 10 13 13 13 15 13 12 15 12 12 9 10 9 8 6 6 7 6 4 -9999 -9999 5 4 5 6 11 9 10 8 10 11 11 12 11 10 10 8 8 -9999 8 8 9 7 8 7 7 7 8 9 11 10 11 10 10 11 11 11 12 12 11 12 13 13 6 5 4 
3 3 3 3 4 5 5 6 9 8 15 18 18 20 24 25 29 30 28 28 26 27 24 22 20 18 17 15 14 14 15 15 14 15 14 13 13 16 16 15 11 11 12 12 14 13 14 17 17 17 16 16 16 17 15 14 14 14 15 17 17 16 18 17 18 17 16 14 13 16 19 17 17 13 14 13 12 13 12 12 15 12 13 12 12 11 11 9 9 8 9 9 9 8 6 8 7 8 8 8 8 7 9 13 8 9 9 7 6 5 5 7 7 7 7 7 5 7 11 9 8 8 6 8 7 8 9 8 8 10 10 9 10 11 10 12 13 15 13 12 12 13 14 10 9 9 8 8 6 -9999 -9999 -9999 5 4 4 6 5 6 8 10 10 10 9 10 9 11 10 11 10 10 9 8 8 9 9 8 7 8 9 7 7 6 8 10 10 10 11 11 12 13 11 12 12 11 13 13 13 11 5 4 
3 3 3 3 4 7 7 9 7 12 15 17 18 22 24 29 30 31 31 29 29 29 26 22 21 19 18 16 13 14 15 15 14 14 13 12 13 16 16 13 13 11 11 12 14 15 15 16 16 17 15 14 15 16 16 14 14 13 11 14 14 15 14 16 16 16 16 16 17 19 18 14 13 13 11 11 10 11 10 11 12 9 10 10 9 9 11 8 8 7 6 6 4 5 6 8 9 8 8 7 7 7 7 8 9 9 7 8 7 6 7 7 5 6 8 8 8 7 9 8 8 5 6 8 7 9 9 8 9 10 10 10 9 11 12 12 15 14 13 13 12 12 11 10 9 9 6 8 8 6 6 6 5 4 5 6 7 8 10 11 9 8 7 8 9 11 11 9 8 8 8 8 9 -9999 8 8 7 8 8 5 5 6 7 8 9 12 12 12 12 13 14 13 12 12 12 12 13 10 6 5 
3 3 4 4 5 9 8 9 8 13 15 15 18 23 26 32 34 35 35 30 31 30 27 23 21 19 17 17 13 12 13 13 14 14 14 12 13 12 11 9 9 10 11 12 14 14 16 15 14 14 13 14 14 16 12 13 13 14 15 16 14 14 14 15 14 17 18 16 17 19 18 16 14 12 11 10 11 10 8 9 10 11 9 8 8 7 8 7 6 6 6 5 6 6 6 6 7 6 5 5 4 4 6 7 7 8 7 8 6 7 8 8 7 6 8 7 8 7 8 7 6 5 6 9 11 10 10 10 9 10 10 10 12 10 12 12 14 14 14 13 12 11 10 11 8 6 7 9 9 6 6 6 5 3 2 6 9 10 12 10 7 6 6 6 10 10 10 9 8 8 8 8 7 7 -9999 6 5 7 7 5 5 6 7 8 9 12 12 11 12 14 14 15 15 11 13 12 12 9 6 4 
4 4 4 6 6 8 8 9 8 12 15 15 21 23 31 33 34 34 33 29 31 31 26 24 22 18 18 16 13 13 13 14 15 14 14 14 12 11 11 9 9 10 10 13 14 14 15 15 16 15 14 13 13 14 11 12 13 14 15 14 14 15 16 17 16 19 18 15 16 16 17 14 13 11 10 10 11 10 8 10 11 11 10 8 7 7 6 6 6 5 5 6 6 6 6 5 6 6 4 4 4 4 5 7 8 8 8 8 7 7 8 9 8 7 8 7 8 8 8 7 6 6 7 10 11 8 9 10 9 8 11 12 12 13 13 13 14 14 13 12 11 11 11 10 7 6 7 8 6 5 5 6 7 4 5 6 9 10 9 6 6 6 6 6 6 7 8 8 8 8 8 7 9 6 6 4 4 5 5 5 6 7 7 7 8 10 11 11 12 14 16 16 15 13 14 12 10 9 5 4 
5 5 6 6 6 8 8 9 10 11 14 19 22 28 32 33 33 34 32 29 30 32 26 23 21 19 19 18 14 16 16 16 15 15 15 15 14 12 11 10 10 11 13 14 14 14 15 14 14 13 12 12 13 11 12 12 12 13 14 14 14 15 16 18 18 16 15 14 17 17 16 13 12 12 11 10 11 9 11 10 10 9 7 6 5 5 5 5 5 5 6 6 6 6 6 5 5 5 4 4 4 4 6 8 7 8 7 8 7 7 9 7 8 6 8 8 8 9 9 7 8 8 8 8 10 9 10 10 8 8 8 10 13 14 16 13 14 14 12 13 13 12 11 10 8 7 6 7 5 4 5 5 5 6 6 8 10 9 5 4 5 6 6 6 6 7 8 8 8 9 6 7 8 7 5 5 4 4 4 5 8 8 7 7 7 8 11 12 13 14 16 15 14 13 15 13 11 8 4 4 
5 7 7 6 9 9 10 13 15 13 15 19 26 29 33 34 33 34 32 28 30 30 26 23 21 20 18 19 17 18 18 18 15 15 15 15 14 13 12 11 11 13 13 13 14 14 15 15 12 12 11 12 12 11 12 13 12 12 14 14 15 17 18 17 16 14 13 13 16 16 14 14 13 11 12 11 10 10 12 11 10 9 8 6 5 4 5 5 5 5 6 6 6 6 6 6 5 5 4 5 4 5 6 6 8 7 8 7 7 7 9 8 8 8 7 8 8 9 7 7 9 7 7 9 9 9 9 9 10 10 9 11 13 14 14 17 14 14 11 12 12 11 11 12 9 7 6 5 7 6 6 5 6 5 7 9 9 6 4 4 4 5 5 5 6 7 9 8 10 8 6 8 6 6 5 5 4 4 5 7 8 9 8 7 7 8 11 13 14 15 16 15 14 14 15 13 12 8 5 4 
7 7 7 8 8 12 13 16 16 16 18 23 29 31 33 32 33 36 31 28 28 29 25 23 20 18 18 18 17 18 21 21 18 15 16 15 16 15 13 13 11 13 13 13 14 14 14 14 12 11 12 11 13 14 13 15 15 14 13 13 15 19 20 18 17 15 14 12 16 15 15 14 13 12 10 10 8 10 12 11 9 7 8 5 4 5 5 5 5 6 6 6 7 6 6 6 6 5 5 4 5 6 5 5 6 6 8 7 7 6 8 9 9 8 8 8 7 7 6 6 8 8 9 8 7 8 10 9 10 10 9 11 14 11 15 15 14 12 10 11 12 13 11 12 10 6 6 7 6 5 5 6 6 6 7 9 6 5 4 4 4 4 5 5 5 6 9 9 8 9 8 9 9 7 6 5 5 4 6 7 9 9 7 7 8 8 10 14 14 14 15 15 13 14 14 13 14 9 6 4 
7 7 8 9 11 12 14 18 18 20 23 27 28 31 33 35 35 36 31 30 27 28 23 22 19 21 21 19 20 21 22 21 18 16 16 16 16 16 15 15 13 13 13 13 13 14 14 14 12 11 13 12 12 11 13 14 14 15 16 17 17 19 18 17 17 16 14 11 15 16 15 13 13 10 10 8 8 9 9 9 8 6 5 4 4 5 5 5 6 6 6 6 6 6 6 7 7 5 5 5 6 6 6 6 5 6 9 8 6 6 8 8 9 9 7 7 8 8 6 7 6 8 6 8 8 8 10 10 10 9 10 14 13 13 15 16 13 11 11 11 12 11 11 12 7 6 7 6 7 5 5 6 6 6 8 7 5 5 4 4 4 5 5 7 7 7 8 9 9 9 7 8 8 8 7 6 7 8 6 9 10 8 8 9 8 8 11 13 14 15 15 14 13 14 13 13 12 9 5 5 
7 8 9 12 14 17 17 19 20 21 24 28 26 33 35 34 34 32 31 29 27 26 24 22 23 23 22 20 20 20 19 17 17 15 16 16 16 15 14 14 13 14 13 13 14 14 13 14 11 13 12 11 12 13 14 14 14 16 17 17 16 15 16 17 15 15 12 13 17 17 14 12 10 10 8 8 9 8 9 9 7 7 6 5 5 6 5 6 6 6 6 6 6 7 7 7 6 7 6 6 7 7 6 7 7 8 8 9 9 10 10 10 10 8 8 10 10 10 8 7 7 7 6 7 8 9 9 10 10 10 11 13 14 13 12 14 12 11 11 11 11 11 11 10 7 6 6 5 6 6 6 8 7 6 8 7 5 6 4 4 5 5 6 7 7 8 8 9 9 8 6 6 7 7 7 5 8 8 11 11 9 9 11 11 10 9 11 13 13 14 16 12 11 12 14 13 12 10 5 5 
9 11 12 13 15 18 18 17 19 22 21 24 27 31 35 33 30 34 31 28 27 25 25 25 25 24 25 23 21 21 19 17 17 15 16 17 18 16 16 15 15 14 13 14 14 14 13 13 12 11 11 11 12 11 13 14 16 16 15 16 15 14 14 11 12 13 15 14 17 14 14 12 11 10 10 8 10 9 7 9 7 6 5 6 6 5 7 7 7 7 7 6 6 8 8 8 7 7 7 5 6 7 7 7 9 9 10 10 10 10 10 10 9 9 8 10 10 8 8 7 7 6 7 8 8 8 9 10 10 10 12 12 12 13 14 12 11 11 12 11 10 11 11 9 8 7 4 4 6 6 8 8 7 9 8 6 5 6 4 4 4 5 5 7 6 8 8 9 9 7 5 6 7 8 8 6 9 11 12 12 10 10 11 10 10 10 11 12 14 15 15 11 11 12 13 13 13 11 5 5 
11 12 12 15 16 19 18 17 18 22 22 22 27 30 31 31 29 30 28 27 27 26 24 26 25 27 24 23 23 22 19 18 17 17 18 17 16 16 17 15 15 12 13 13 12 13 12 12 9 10 10 10 10 11 13 16 17 16 15 13 13 14 15 12 11 12 14 15 14 13 13 12 11 10 10 11 11 9 9 8 8 8 6 7 6 7 8 8 8 8 8 8 8 7 9 9 10 8 7 6 8 10 9 8 8 10 10 10 13 12 12 10 8 8 9 9 9 10 12 10 9 8 8 8 8 7 9 10 11 11 12 12 13 12 13 11 11 12 12 10 10 11 9 9 8 8 5 4 6 7 7 8 8 7 5 5 5 6 4 4 4 6 5 5 6 7 8 9 8 7 6 5 8 8 7 10 10 11 12 11 10 10 9 8 10 12 13 13 14 14 11 11 12 13 14 14 13 9 7 5 
12 13 15 16 17 19 18 18 19 21 23 25 26 28 30 31 30 28 27 29 30 28 28 28 27 27 26 24 23 23 21 20 19 18 18 18 19 18 18 16 15 12 14 13 12 11 11 10 10 10 10 9 12 16 15 15 15 13 12 12 12 13 15 13 11 12 11 11 14 13 12 12 12 10 10 12 10 10 9 9 8 9 9 8 9 8 6 8 9 8 8 8 10 10 11 10 12 12 8 10 10 11 12 9 12 10 11 12 15 12 9 7 7 9 11 11 12 11 12 12 8 8 9 9 8 8 9 10 11 13 12 11 12 12 10 11 11 11 11 9 9 8 9 8 7 7 6 5 9 9 8 10 8 6 6 6 8 7 5 4 4 6 6 5 7 7 8 10 9 8 6 7 7 8 9 9 10 10 11 9 9 8 7 8 9 13 13 14 15 13 11 12 14 14 13 12 11 9 9 5 
13 14 15 15 16 20 18 19 20 23 24 26 29 31 31 30 30 29 27 30 29 27 29 29 25 27 28 25 23 23 23 20 20 19 18 18 19 18 16 16 15 14 14 13 11 10 11 12 12 11 11 13 15 15 16 15 13 13 13 13 11 11 12 11 11 10 10 13 10 11 13 13 11 12 11 12 9 9 10 10 9 9 8 8 9 9 10 11 8 8 10 10 12 10 11 12 12 11 11 12 10 14 14 12 12 10 11 14 15 12 9 8 8 9 11 13 13 13 13 12 10 10 10 9 9 7 10 10 11 12 11 10 11 11 10 9 9 10 9 9 8 8 8 8 7 8 7 6 8 9 8 9 7 6 6 6 8 7 6 6 5 6 6 7 8 8 8 8 9 9 7 9 10 10 10 10 10 -9999 10 9 8 8 9 11 14 14 15 15 15 12 11 12 14 12 13 12 10 11 10 6 
13 14 15 15 15 18 19 20 20 24 27 26 31 32 31 32 30 28 30 29 28 26 28 27 26 27 25 22 21 21 21 19 20 19 19 18 18 18 19 18 17 16 15 12 11 9 11 11 13 11 13 14 16 16 15 16 15 13 13 11 12 12 14 10 11 11 10 12 10 11 12 11 12 12 12 10 10 10 10 9 9 8 8 9 11 10 10 10 10 10 9 10 11 12 14 14 13 12 11 12 13 12 12 12 11 12 10 14 13 13 10 10 9 11 12 13 15 15 14 11 11 10 10 10 10 8 8 8 10 10 11 11 12 10 8 9 8 9 7 7 7 7 8 6 8 9 9 6 9 8 10 8 7 6 6 6 8 8 6 6 6 7 8 8 9 8 7 7 9 9 9 12 12 11 10 9 9 -9999 9 8 8 8 8 10 12 13 13 12 11 11 11 11 13 14 13 13 10 13 14 8 
13 13 15 15 15 17 20 22 25 26 28 27 30 33 32 33 32 31 30 29 28 29 28 26 24 25 24 23 21 22 21 21 20 19 19 19 19 17 18 17 17 16 13 12 12 10 11 12 15 15 17 16 15 16 16 16 14 12 10 11 12 13 14 11 10 11 10 11 9 11 13 11 14 13 12 11 11 10 8 7 6 6 8 11 12 12 12 12 10 10 10 9 10 11 13 13 13 11 12 13 13 13 10 9 10 12 11 13 14 14 14 12 10 10 13 17 15 14 13 12 11 10 8 8 10 9 8 9 10 11 9 9 9 7 9 8 9 9 8 7 7 7 6 6 6 8 8 7 10 10 10 9 7 7 7 7 7 7 7 6 6 7 7 7 10 9 9 8 9 9 11 13 13 12 10 10 10 9 9 -9999 9 8 8 10 11 14 11 12 11 12 12 11 13 12 15 13 13 14 14 9 
13 13 16 16 16 19 19 22 25 27 26 27 31 33 34 33 34 31 32 32 30 31 29 29 27 25 23 22 21 23 21 20 21 23 22 21 19 17 17 18 16 16 15 14 14 13 14 15 16 18 16 17 16 16 15 12 13 11 11 12 11 12 12 10 10 8 11 10 10 12 12 11 12 11 10 12 13 11 9 7 6 7 9 10 12 12 12 12 11 11 9 8 11 12 13 10 9 12 13 13 13 14 10 9 12 13 13 13 12 15 14 16 15 15 16 17 16 14 13 12 12 10 9 8 9 8 7 7 10 10 9 9 7 7 8 10 10 10 8 8 9 7 6 6 7 7 8 8 10 10 11 10 8 7 7 7 7 8 8 7 9 8 8 7 7 7 7 7 8 10 11 13 13 10 10 10 10 10 11 9 -9999 8 9 11 11 11 11 12 11 12 12 12 13 13 16 15 12 14 13 9 
13 13 16 16 17 20 22 25 25 29 28 29 34 35 34 34 33 35 34 33 30 31 28 27 26 24 23 21 21 21 20 20 21 21 20 20 18 17 17 18 19 18 17 15 17 16 15 14 17 19 18 17 15 14 12 11 12 11 11 11 12 13 11 8 9 9 10 10 11 10 10 10 10 8 10 12 13 12 10 10 9 9 9 10 10 9 9 10 10 11 7 8 9 10 10 8 10 10 14 14 15 13 12 16 18 15 14 13 13 14 14 15 16 16 18 17 15 14 12 13 12 10 8 8 7 8 7 7 8 9 10 8 8 8 8 9 8 8 7 8 8 8 7 8 7 7 7 8 9 9 11 11 10 8 7 7 8 8 8 8 7 7 6 6 7 7 9 9 9 12 12 12 11 10 10 10 9 9 8 9 9 8 10 11 10 11 11 11 12 11 13 11 11 15 17 14 12 15 13 9 
12 13 15 15 17 22 21 25 27 29 32 31 35 33 33 34 33 34 35 33 32 30 27 26 26 25 24 22 22 21 21 21 23 21 19 20 19 19 19 20 19 19 18 18 17 17 18 16 17 19 16 15 13 11 11 11 11 12 13 11 12 10 8 8 9 9 11 12 10 10 10 8 7 9 9 12 12 12 11 12 10 9 9 9 8 9 9 10 9 7 8 8 9 9 8 9 10 9 12 15 13 14 15 18 18 14 13 13 13 14 15 14 14 14 18 15 15 13 14 13 12 12 11 10 9 8 9 8 8 8 7 8 7 8 8 7 7 8 7 7 8 8 10 9 7 7 7 7 10 10 10 11 10 10 6 6 7 8 8 8 7 7 7 7 8 8 10 11 10 12 12 12 10 11 10 9 8 8 8 8 9 12 11 11 10 11 11 10 10 13 12 11 11 15 16 14 13 14 14 10 
12 13 15 16 18 21 22 24 27 32 33 30 33 35 34 33 32 33 33 33 32 32 27 29 27 26 25 25 24 24 23 23 22 21 20 21 21 19 18 18 19 20 21 20 19 18 16 16 17 17 15 12 11 11 11 10 11 13 13 13 10 10 9 9 10 10 10 9 7 9 10 10 7 8 10 12 13 10 11 10 9 9 9 9 9 8 8 10 8 8 9 10 9 9 8 9 9 11 11 13 13 15 15 15 14 13 15 13 13 13 12 15 15 15 16 13 13 13 13 12 11 11 11 11 10 10 10 8 8 8 8 9 8 7 7 7 8 7 8 7 8 10 10 8 7 7 7 8 11 10 10 10 11 9 8 8 9 10 8 7 7 7 8 8 8 9 12 12 14 14 13 12 10 10 10 9 9 8 7 7 9 11 10 9 11 11 10 12 12 12 12 11 12 12 14 15 15 15 15 10 
12 14 15 16 20 22 22 26 29 33 34 32 35 33 31 32 32 31 31 31 30 27 26 28 28 27 27 28 25 24 23 20 21 22 22 22 21 20 20 20 20 19 19 20 22 20 20 20 19 15 14 13 13 12 10 10 11 14 14 13 11 10 9 9 11 10 9 8 9 9 9 11 8 8 10 12 12 10 11 11 8 8 8 9 9 9 9 9 8 10 11 10 9 9 9 8 10 10 11 10 13 15 15 14 14 13 14 15 13 12 15 16 17 15 16 13 12 13 12 11 11 12 12 13 10 9 10 10 8 9 10 10 9 8 7 8 8 6 7 7 9 10 9 8 7 7 8 9 10 10 9 9 10 8 9 8 8 9 8 9 8 9 10 9 10 10 11 12 12 12 11 11 10 10 9 8 8 7 7 8 9 11 12 10 11 11 13 12 11 12 11 9 10 11 15 14 15 16 14 11 
13 14 15 17 23 25 28 29 33 36 34 34 32 33 32 31 32 31 31 30 29 29 29 30 29 27 27 28 27 24 23 23 23 23 23 23 20 21 21 21 21 21 21 23 21 20 20 17 16 13 14 14 14 13 11 11 12 14 13 12 10 10 8 11 12 11 10 9 9 8 9 10 9 9 10 12 13 10 11 9 10 10 8 8 8 7 8 8 9 8 10 10 10 9 10 9 10 10 10 11 10 13 13 13 12 15 12 14 13 16 16 17 17 17 15 13 13 10 11 11 12 12 12 13 11 10 10 9 8 10 10 9 8 7 9 10 9 8 7 9 10 9 10 9 8 9 8 9 11 11 9 9 9 9 8 6 6 8 9 8 8 10 10 10 10 9 11 11 11 12 11 9 9 8 8 7 7 6 6 8 8 10 12 12 11 14 15 15 13 11 9 10 11 12 13 13 15 17 11 11 
14 14 16 19 24 27 30 31 33 33 35 33 32 32 33 34 33 31 30 29 28 28 30 30 30 30 29 28 28 24 23 24 25 24 22 22 22 22 22 23 24 25 23 25 23 19 17 16 13 14 14 14 15 15 13 12 12 11 12 9 9 8 10 10 12 11 10 9 9 8 7 9 10 9 10 9 9 9 9 9 8 7 8 9 8 9 8 7 8 8 9 10 10 9 9 10 11 11 9 10 11 10 14 12 12 10 11 14 17 18 18 15 16 16 14 14 12 11 10 11 11 10 11 11 11 12 10 10 10 10 10 8 7 7 9 8 8 8 8 8 10 9 9 11 10 9 6 11 12 12 10 10 11 11 9 9 6 7 7 9 10 10 10 10 10 10 10 10 10 9 9 8 8 8 9 7 5 5 7 8 8 9 11 12 12 13 14 14 11 8 9 10 11 12 14 14 16 15 11 11 
14 15 16 20 25 29 31 31 34 35 34 32 35 34 34 33 31 29 30 28 26 28 31 32 30 29 30 29 26 24 25 22 23 23 25 22 24 23 24 26 26 24 24 22 18 16 17 15 15 15 15 15 15 15 14 13 10 10 10 9 8 9 9 11 12 10 10 9 8 8 9 8 11 10 9 9 8 7 9 8 7 7 8 8 9 9 7 8 8 8 8 10 10 9 10 12 11 10 10 12 13 14 13 13 11 12 12 14 16 17 16 14 15 15 13 13 12 11 11 10 11 11 11 13 14 14 12 9 10 11 8 7 7 7 9 8 8 8 9 9 10 10 10 10 9 9 7 10 13 10 11 12 11 11 9 9 7 8 9 13 12 10 10 10 11 11 10 10 9 9 10 8 9 8 8 7 7 7 8 8 7 10 11 12 12 12 12 10 10 9 10 11 12 16 17 14 14 13 11 10 
14 15 18 21 26 30 30 31 34 30 31 32 34 33 34 33 31 31 29 30 29 29 29 28 27 27 28 30 30 26 24 23 23 24 24 25 25 25 26 25 21 20 20 20 19 16 15 14 14 14 15 15 14 13 11 11 13 12 11 10 11 11 9 11 10 10 9 9 9 9 9 11 10 9 9 8 9 7 9 8 8 8 8 9 9 9 8 9 8 8 8 9 13 14 13 12 12 12 12 15 17 16 16 13 12 14 12 15 16 17 17 17 16 16 14 14 13 12 12 12 12 13 13 13 12 12 11 10 10 11 10 8 7 8 9 9 9 9 10 9 8 10 9 9 9 6 7 10 11 8 9 10 10 10 9 7 9 11 11 13 12 11 10 11 11 11 11 10 9 10 8 8 9 7 7 7 7 8 8 8 8 11 12 12 11 11 9 11 9 9 10 11 14 16 17 13 11 10 11 11 
13 16 20 21 26 30 31 31 30 30 31 30 32 32 33 34 33 32 32 34 33 31 29 28 28 29 29 31 31 29 29 27 27 23 23 25 24 26 25 21 21 21 19 18 16 15 14 13 12 13 13 12 12 12 11 11 10 12 12 11 10 11 10 11 10 8 9 10 9 9 9 9 9 9 8 8 7 7 9 9 9 8 8 8 8 9 8 9 11 10 11 13 13 15 12 13 13 13 14 15 16 18 16 15 14 14 14 17 17 18 19 21 21 17 17 16 15 13 12 13 14 14 13 13 13 13 13 11 11 11 10 9 8 8 9 9 10 10 9 9 10 9 11 9 8 7 9 11 11 9 9 10 9 9 11 11 10 11 13 13 11 12 11 11 11 11 11 11 10 8 8 9 8 6 7 7 9 8 9 10 10 10 10 10 10 9 9 10 8 8 10 12 14 14 15 10 10 11 12 12 
13 18 21 23 25 28 28 28 28 30 29 29 28 30 32 30 32 32 33 34 30 29 28 27 27 27 27 29 28 29 26 26 23 24 25 25 26 25 22 21 21 19 19 16 14 13 13 12 11 11 11 10 8 8 9 9 12 12 11 11 12 11 10 9 9 9 9 10 11 11 11 10 10 8 8 8 8 7 9 9 9 8 8 7 8 9 8 9 9 12 11 10 15 14 14 14 14 14 15 18 17 17 16 15 16 15 18 16 17 19 23 23 22 22 17 14 13 12 12 14 13 14 14 13 14 13 13 12 11 11 9 9 9 9 11 10 10 9 9 10 12 11 14 10 9 10 10 10 10 10 11 10 10 10 12 13 12 12 13 14 12 12 12 12 11 10 12 12 8 8 7 7 7 7 7 7 8 9 9 9 11 9 10 10 9 9 10 10 8 10 12 13 14 14 15 12 9 11 12 12 
14 17 20 22 24 25 26 28 27 30 28 28 28 31 34 33 34 32 32 30 31 28 29 29 30 29 29 31 30 31 29 29 26 26 27 29 24 23 22 20 21 19 16 14 13 13 12 10 11 11 9 9 8 8 9 11 13 14 12 12 12 12 11 10 11 10 9 11 12 13 12 11 12 9 8 7 8 7 9 8 9 8 6 6 9 8 9 10 10 11 12 15 16 14 14 16 14 15 18 19 17 15 15 16 17 18 20 26 25 22 25 24 25 22 19 15 14 15 14 13 12 13 10 11 12 13 13 10 10 12 11 10 12 10 11 11 9 10 10 10 14 14 13 10 10 11 11 11 9 9 9 10 11 12 13 14 13 12 13 13 12 10 12 11 9 9 11 9 9 7 6 6 6 8 8 7 7 8 8 8 9 8 9 10 10 10 10 10 9 10 12 12 12 13 14 10 10 10 12 13 
15 18 20 21 22 24 26 26 30 32 32 31 31 33 33 32 31 30 32 31 29 30 30 31 31 31 31 33 30 29 30 32 32 33 32 32 27 24 20 19 18 18 14 13 13 11 10 11 12 11 12 10 9 9 9 13 15 14 13 12 12 12 13 11 13 12 11 12 13 13 11 11 10 9 7 7 6 7 8 9 9 7 6 8 8 8 9 11 10 11 11 14 15 15 16 17 17 18 18 19 18 18 18 18 19 23 25 28 23 23 22 22 23 23 17 15 15 16 12 12 10 10 10 12 12 12 10 11 12 12 12 11 12 10 10 12 11 10 9 9 11 13 10 11 10 10 11 11 10 9 10 13 14 13 13 12 11 10 12 13 14 12 11 9 9 10 9 9 7 7 7 6 6 6 7 7 8 9 8 9 8 8 8 10 9 10 10 10 10 10 11 11 12 11 12 10 9 8 10 12 
14 15 20 20 24 26 28 30 34 35 36 34 34 33 32 31 32 33 33 33 31 31 31 32 32 32 33 33 34 35 32 32 33 32 31 29 25 23 20 21 21 19 16 13 12 11 10 11 11 13 12 12 10 10 13 14 13 14 15 13 13 13 13 14 14 13 13 12 13 13 11 9 9 8 7 7 8 8 7 9 8 7 8 9 10 10 10 10 10 11 11 14 15 15 18 18 20 18 19 20 19 21 20 23 23 24 26 27 24 24 24 25 22 21 18 15 15 13 12 11 10 9 12 12 12 13 12 13 11 11 10 8 8 9 11 11 10 9 9 10 13 12 10 10 10 12 11 9 11 13 13 13 16 16 14 11 11 11 12 12 11 11 10 11 9 6 8 7 7 7 7 7 7 7 6 6 8 8 7 8 7 7 7 8 9 10 10 10 10 9 9 11 13 11 12 9 9 8 10 12 
13 16 19 21 27 29 32 32 35 38 38 35 37 36 35 33 34 32 33 33 35 36 35 35 33 34 35 32 34 34 34 34 31 30 28 24 23 22 19 19 18 18 18 15 14 12 11 14 15 14 13 14 13 12 13 13 12 13 14 13 13 13 13 12 13 13 14 14 12 10 10 9 8 9 8 7 7 7 7 8 7 8 10 10 11 9 12 11 11 12 14 12 15 18 19 20 20 19 21 21 20 21 25 25 26 27 27 27 26 26 27 24 23 19 20 17 15 14 14 13 12 12 11 12 13 12 12 11 12 12 10 10 11 11 10 10 9 10 11 12 13 11 9 9 11 11 13 12 12 13 14 15 14 15 13 12 13 12 12 11 11 9 10 10 9 8 6 6 8 8 7 7 7 8 6 6 6 7 8 8 7 7 7 9 10 10 11 9 9 9 10 11 12 13 13 9 9 10 9 11 
13 17 22 24 31 34 33 34 37 40 41 38 37 36 34 33 33 35 37 36 37 34 35 34 35 35 36 35 33 33 34 33 32 28 26 26 21 19 17 17 18 17 16 15 14 12 14 15 15 16 16 15 15 14 14 11 13 14 15 12 13 13 12 13 13 13 13 12 10 9 10 9 11 11 9 7 6 7 6 7 9 10 10 11 12 12 12 13 13 14 11 14 16 18 20 20 21 22 23 22 22 26 28 27 29 29 29 29 30 29 27 25 22 18 16 16 17 16 17 15 12 12 13 14 13 11 10 11 11 12 11 13 10 11 11 9 9 10 10 10 12 8 9 9 13 14 13 12 12 13 13 12 13 14 13 13 12 11 12 11 10 10 11 11 9 8 7 7 6 6 6 7 7 6 6 7 7 7 7 7 7 7 8 9 9 9 9 10 9 9 10 10 12 12 13 11 10 12 12 13 
13 18 23 28 33 36 35 32 36 38 36 33 34 34 34 35 35 37 39 36 35 35 34 32 33 36 34 34 31 31 33 33 31 27 28 25 22 19 17 18 17 16 16 15 13 14 17 18 17 16 15 14 14 15 14 13 14 13 13 13 12 11 11 12 13 14 13 10 8 8 7 12 13 12 10 9 10 8 9 7 9 8 10 12 11 10 12 12 10 12 13 16 20 22 20 20 22 22 24 22 24 26 29 30 30 32 30 30 29 29 26 24 21 19 15 17 16 15 16 14 14 14 14 13 13 12 12 13 15 13 13 12 10 11 11 11 11 10 10 9 10 8 9 13 13 14 10 12 12 13 13 12 12 13 14 11 12 10 9 10 10 11 13 9 8 8 7 6 5 5 5 6 7 5 5 6 6 8 7 7 7 7 8 9 9 8 9 10 9 10 7 12 12 12 12 11 12 11 11 12 
14 20 25 28 34 35 33 33 34 34 32 33 31 32 33 33 34 36 37 36 33 29 31 30 32 32 30 30 30 30 29 31 28 26 25 24 21 20 21 20 20 19 17 17 16 17 18 17 16 15 13 13 14 14 13 12 13 14 14 14 12 12 12 13 14 12 11 10 9 9 11 14 12 11 12 13 10 11 10 11 12 12 12 11 11 11 12 10 10 12 14 18 20 22 22 23 20 24 24 24 28 28 27 28 29 31 34 33 29 27 23 20 20 19 17 16 15 15 12 13 15 14 13 13 12 13 14 15 15 13 12 11 9 11 10 13 12 10 8 8 9 8 12 13 13 11 12 12 13 13 13 12 12 13 13 12 10 9 9 12 11 11 10 8 9 8 7 6 5 5 5 5 6 5 6 6 6 7 7 7 8 8 8 9 9 9 9 9 8 10 12 14 16 15 14 12 11 12 11 12 
15 20 23 28 31 32 33 34 34 31 30 29 31 31 31 30 31 32 34 31 30 30 31 33 31 31 29 30 31 31 30 28 27 27 23 20 20 21 22 21 23 22 21 21 19 17 17 15 13 14 14 14 15 13 12 12 14 13 14 13 14 13 13 13 12 12 11 10 10 9 12 13 14 13 12 11 12 11 10 13 12 13 13 10 10 11 12 10 12 13 14 17 21 22 19 20 23 23 27 30 31 29 25 28 30 31 32 29 27 23 20 20 20 18 17 16 16 13 14 14 15 15 14 14 12 13 14 15 14 13 12 11 10 10 11 12 12 10 9 10 9 9 12 12 11 11 12 13 12 12 13 12 12 11 11 11 10 11 12 11 13 9 8 9 7 6 7 5 6 5 5 5 6 5 6 6 7 6 7 8 8 8 7 9 9 9 9 9 9 11 12 16 16 17 14 13 12 10 10 11 
15 18 21 22 24 26 29 30 29 30 28 30 32 31 31 33 33 34 31 30 31 32 35 34 33 32 33 31 30 30 29 29 28 28 23 21 20 23 23 22 22 22 21 21 18 16 14 12 12 14 14 16 15 14 12 12 14 13 13 15 16 14 14 11 12 12 11 11 11 11 12 14 12 11 12 12 13 13 11 12 13 14 13 9 11 12 14 13 13 14 16 17 19 19 18 20 23 26 28 28 28 29 30 33 32 32 30 28 25 26 21 19 16 16 17 17 14 15 14 14 14 16 15 14 14 13 14 14 12 11 9 9 8 9 10 9 9 11 10 10 9 10 12 12 12 12 13 13 13 13 13 11 11 11 9 10 10 12 12 12 10 8 8 8 8 6 5 6 6 6 6 5 5 6 6 7 6 7 7 7 7 7 7 9 10 9 9 10 10 10 13 16 15 14 15 12 11 9 10 10 
10 16 17 18 21 23 24 27 28 27 28 28 30 31 32 33 35 35 32 31 33 34 36 34 33 31 32 31 30 31 29 29 27 26 25 24 23 22 22 23 21 22 20 19 15 14 13 11 12 15 16 17 15 14 12 12 13 12 14 16 16 16 14 12 12 12 14 14 12 12 13 11 11 11 11 12 13 12 11 11 12 12 11 12 14 15 13 15 15 15 15 18 18 19 23 23 27 27 29 31 33 -9999 31 31 30 28 27 26 29 23 18 19 19 18 19 15 16 17 16 16 16 15 15 16 16 16 15 13 12 11 10 8 7 10 9 9 10 11 10 10 10 10 13 12 13 12 13 14 13 13 12 11 11 11 11 11 11 11 11 10 10 10 8 8 7 6 7 6 6 6 8 7 6 6 7 7 6 7 7 7 6 6 6 8 8 11 11 10 9 10 13 12 15 14 15 13 12 10 10 10 
7 12 12 14 15 20 23 27 27 28 29 30 32 33 32 32 33 35 35 35 35 35 34 34 33 31 33 32 31 31 29 29 27 25 24 23 24 26 24 23 21 19 18 17 15 15 12 12 14 16 16 16 14 12 12 12 12 13 13 14 15 15 15 10 12 13 12 11 11 11 11 12 11 11 11 12 14 12 12 10 8 11 13 13 19 16 14 14 13 15 17 18 23 25 27 28 29 30 31 30 33 32 29 26 27 25 27 27 25 23 19 18 19 19 18 15 17 18 17 16 16 17 16 16 16 17 14 13 12 11 8 8 10 9 9 8 7 10 10 9 11 12 14 14 14 12 13 12 11 11 10 10 10 10 11 11 11 12 11 12 11 9 9 7 9 9 8 7 7 7 8 8 7 8 8 8 7 6 6 5 6 6 6 7 9 9 9 9 11 11 12 13 14 14 16 16 11 11 9 10 
6 8 10 13 15 16 19 22 24 28 30 32 33 34 34 31 33 35 33 30 32 31 31 31 34 33 31 31 32 30 27 27 26 25 25 25 25 26 25 24 22 21 18 17 14 14 13 13 13 14 14 13 13 12 12 11 10 13 15 15 16 14 13 12 13 13 11 10 11 11 12 12 12 13 15 15 14 13 11 11 9 11 14 17 17 15 16 14 14 15 17 23 22 26 31 31 32 30 29 32 31 28 25 24 24 26 27 27 24 20 19 19 21 18 16 16 16 18 18 18 16 18 17 18 17 16 14 12 11 10 9 8 10 9 9 7 8 11 11 13 11 11 12 13 13 12 13 11 10 11 10 10 10 10 10 11 11 11 11 12 10 10 9 9 10 10 7 7 7 8 8 7 9 9 8 8 8 7 6 5 5 7 8 9 9 8 8 10 11 11 11 13 12 14 16 13 12 11 9 10 
6 6 9 10 11 13 16 19 20 25 28 28 29 30 30 28 32 32 34 35 37 35 33 34 33 33 31 32 31 31 31 28 28 29 28 28 26 26 25 24 24 24 20 16 13 14 13 12 12 14 12 10 10 11 11 10 10 12 14 15 15 13 12 11 11 12 12 12 11 12 12 11 12 14 16 15 12 11 11 11 11 11 11 16 17 15 17 16 16 18 21 23 25 28 30 31 29 30 29 25 24 23 22 24 25 26 25 25 21 19 19 18 17 16 17 17 17 18 18 20 19 19 18 17 16 15 13 11 10 8 8 8 8 6 8 10 10 11 14 11 13 12 13 13 12 11 12 12 10 10 10 10 10 11 11 11 11 11 10 10 9 10 9 9 9 9 9 7 8 8 8 8 9 10 10 9 9 7 7 7 6 8 8 9 8 7 7 8 9 9 10 11 12 13 16 14 13 11 9 12 
6 6 8 10 12 14 14 14 15 20 24 26 26 27 28 29 30 30 31 34 37 33 32 31 31 31 29 30 29 29 30 28 28 28 25 23 22 25 24 23 22 21 19 18 15 15 14 13 14 13 11 10 9 10 9 10 10 12 12 13 13 10 11 10 10 12 13 11 11 11 10 11 12 16 14 12 11 12 11 11 10 13 13 14 13 16 19 19 19 21 25 27 30 31 31 31 28 26 23 22 19 20 23 24 25 25 24 23 21 18 18 16 16 16 15 16 16 19 19 19 19 18 17 15 13 12 11 11 8 8 7 7 6 7 9 10 10 12 12 12 12 11 14 12 12 11 12 11 11 10 10 9 12 13 12 12 11 10 11 9 8 9 9 9 10 9 9 9 9 10 8 9 10 10 10 10 8 7 8 8 8 8 8 10 7 7 7 6 8 9 10 11 13 11 13 13 12 11 10 12 
6 6 7 10 13 14 14 14 14 16 19 21 23 23 23 25 26 27 29 31 31 30 30 31 32 31 28 29 30 27 24 25 24 25 23 22 23 22 22 20 20 21 19 19 16 17 15 13 12 12 11 10 9 11 10 10 10 11 11 11 11 10 11 10 10 13 11 11 10 11 11 11 12 15 14 14 12 12 11 11 12 13 13 13 15 19 21 21 21 24 28 26 29 30 29 29 28 23 21 19 19 20 21 24 23 22 23 19 18 18 17 17 15 14 15 15 16 16 19 20 20 18 16 15 12 13 11 11 8 8 7 7 7 8 9 10 10 10 11 10 11 12 14 12 12 11 12 11 12 12 12 10 10 10 10 9 10 11 12 11 9 8 9 9 10 10 10 10 10 9 8 9 10 11 10 10 9 8 8 8 9 9 9 10 8 7 6 6 6 7 9 10 11 9 12 13 13 12 11 11 
7 7 9 11 12 14 14 12 14 16 17 19 18 19 20 21 24 26 25 24 26 27 27 28 28 26 27 27 22 21 19 19 21 23 21 23 22 21 20 18 20 19 18 18 18 17 16 14 13 12 10 9 10 9 10 9 10 9 9 8 8 10 9 10 11 10 11 11 10 11 11 12 13 14 15 12 12 13 12 11 13 13 14 13 19 21 22 23 26 30 29 28 29 28 28 26 22 21 17 18 19 19 18 18 20 20 18 18 19 15 17 15 15 14 16 16 18 18 18 18 18 17 15 13 12 12 10 10 8 9 7 7 8 8 10 10 9 9 9 10 9 10 12 13 12 11 12 12 12 11 11 10 7 7 9 8 9 10 12 11 11 10 9 10 11 11 10 9 9 9 9 10 10 11 11 11 9 9 8 8 9 9 9 9 7 8 8 8 7 7 10 11 11 10 11 9 12 13 10 10 
6 7 8 11 12 15 14 13 13 14 16 18 18 20 21 21 23 22 23 22 23 24 25 28 28 27 27 23 22 20 20 21 22 20 20 21 21 20 20 19 19 20 20 20 21 18 17 14 15 12 11 10 10 10 10 11 10 9 9 7 9 11 10 9 11 11 10 12 12 11 11 12 12 14 13 12 12 12 12 11 13 16 14 15 20 22 22 23 27 28 28 26 26 24 22 22 19 16 17 16 17 17 17 18 19 17 19 18 19 17 16 16 15 16 17 17 17 18 16 16 16 15 13 13 12 12 11 10 9 10 10 9 9 9 9 9 11 10 10 10 9 10 12 11 11 11 11 11 12 11 11 8 7 7 7 8 9 9 9 9 10 10 8 10 11 12 10 10 9 10 10 11 12 12 11 10 9 9 8 9 10 10 10 8 7 8 7 7 8 9 10 13 13 11 11 10 11 12 8 8 
6 8 8 10 12 14 13 13 13 14 16 16 18 20 21 22 23 22 22 21 23 23 23 24 25 25 22 23 22 21 20 22 22 22 23 23 21 20 20 19 19 19 20 19 19 17 18 17 14 13 12 11 12 11 11 10 10 10 8 8 10 10 11 10 12 10 9 11 12 11 13 12 14 14 14 13 14 13 14 16 15 13 14 15 20 20 20 25 29 28 23 20 21 21 19 21 18 16 15 14 14 13 14 15 14 19 19 18 18 18 19 17 15 16 15 15 16 16 14 15 15 13 14 13 12 11 11 11 10 11 12 11 11 10 10 9 10 12 12 11 11 11 12 12 10 11 11 11 10 8 9 8 7 7 8 9 9 10 11 11 11 11 11 13 13 11 10 11 10 10 11 12 12 12 11 10 9 9 10 10 10 9 10 8 8 8 8 9 8 10 11 12 13 12 12 12 10 10 9 8 
7 8 8 10 12 15 14 14 14 15 18 18 16 18 20 21 21 21 22 19 20 21 22 23 24 23 22 23 19 20 20 20 21 21 22 23 20 20 20 19 19 19 18 19 19 18 19 16 15 13 12 13 13 12 11 10 10 9 9 10 11 12 15 12 13 10 11 11 13 13 11 14 15 15 13 13 14 14 15 15 14 15 17 19 21 22 23 23 22 22 21 19 18 16 16 18 17 16 12 12 12 12 17 14 16 16 18 17 17 16 16 16 15 15 14 12 13 13 13 13 13 13 11 14 11 10 11 11 12 12 11 11 10 10 9 9 11 10 11 11 10 11 12 9 10 10 11 11 8 8 8 8 8 9 10 9 10 11 11 11 11 11 11 13 12 12 11 10 10 11 12 12 11 12 13 10 9 10 11 11 9 9 8 7 8 8 9 9 9 10 11 12 12 12 14 11 12 10 10 10 
7 7 8 12 14 16 15 15 15 15 16 16 16 19 22 22 20 20 20 20 19 19 17 17 20 20 17 16 17 18 19 19 21 21 23 22 19 19 19 19 19 19 18 18 20 18 17 13 14 14 12 14 14 12 11 11 9 9 11 10 10 11 12 13 13 12 11 11 12 13 13 12 13 14 12 13 14 14 14 15 14 17 18 19 21 21 21 23 23 18 17 16 15 15 15 14 13 14 14 13 13 15 15 17 16 14 15 17 16 15 17 14 13 12 13 12 13 13 12 11 11 12 12 12 12 10 10 12 13 12 11 10 11 10 10 10 10 11 11 12 9 13 12 14 12 10 11 12 11 10 10 10 9 9 9 10 10 11 11 11 11 11 12 11 12 12 13 14 12 14 13 13 10 12 13 11 10 10 10 10 10 8 8 7 7 7 8 9 10 9 9 11 12 12 12 11 11 8 9 12 
7 8 10 12 14 16 15 15 16 15 16 17 21 21 23 20 21 20 19 19 19 18 17 18 17 17 18 17 18 18 19 20 21 21 21 19 18 20 18 19 19 19 19 18 18 19 16 14 13 14 13 14 14 13 12 11 10 10 10 9 9 11 12 14 14 13 12 12 14 13 12 12 12 11 12 13 12 13 14 14 14 18 19 19 20 21 20 23 22 19 16 15 14 13 14 11 12 14 14 13 14 15 16 15 15 14 15 13 15 17 18 15 13 12 12 12 13 13 12 10 11 12 12 13 13 10 11 13 13 11 11 11 10 10 11 10 10 10 11 12 11 13 14 13 11 10 11 11 12 10 10 11 10 9 9 10 10 11 12 12 11 12 12 11 10 10 11 14 13 14 14 11 11 12 14 12 10 9 7 8 8 9 8 7 8 9 9 10 10 10 11 11 11 11 10 10 12 11 10 12 
7 8 9 12 14 15 13 15 16 17 19 20 20 21 23 21 22 21 20 19 19 17 16 17 18 18 16 18 19 19 19 21 21 21 20 20 23 25 22 23 24 23 20 19 18 19 17 14 13 13 13 14 14 12 12 12 11 11 10 10 11 12 12 13 12 13 13 14 15 14 13 12 11 13 12 12 13 13 13 13 15 17 19 19 19 18 19 19 20 17 15 15 13 13 14 14 14 14 13 15 17 17 15 13 12 13 14 17 14 14 15 16 13 13 13 13 13 12 10 9 10 14 13 15 13 13 12 12 13 11 10 10 11 12 11 11 11 11 12 12 11 14 15 11 11 9 11 10 10 11 10 11 10 10 9 9 9 10 12 12 13 13 12 11 10 10 10 11 10 11 13 11 11 11 12 10 8 6 6 6 7 7 7 7 8 8 10 9 10 10 10 11 11 10 12 11 11 12 11 10 
7 8 10 11 14 15 14 16 17 17 20 20 20 20 22 21 23 21 19 17 17 15 15 15 16 18 17 17 17 19 21 22 20 21 23 23 26 28 24 25 25 26 25 22 20 20 17 16 14 15 16 15 13 11 12 12 14 12 11 11 11 11 12 11 13 13 13 13 14 14 13 13 12 11 11 12 12 13 13 15 14 16 18 18 18 16 15 15 15 15 15 15 14 16 15 15 15 14 15 16 21 18 16 14 14 14 14 15 15 14 12 13 14 14 13 13 12 11 10 12 9 12 14 17 15 14 15 14 12 12 14 11 12 12 12 13 11 13 12 13 10 14 15 15 15 12 11 12 11 11 10 11 11 11 10 11 11 11 12 12 13 12 12 12 12 12 12 10 10 11 11 11 13 12 9 10 8 7 7 9 8 7 6 8 8 8 9 9 8 8 8 10 11 10 11 9 12 13 12 10 
5 7 10 11 12 12 12 13 15 17 17 19 19 20 21 21 19 18 17 17 17 17 16 16 17 17 16 17 19 21 22 21 23 22 24 25 25 25 25 26 25 25 23 21 21 23 20 16 15 15 13 13 14 13 12 14 14 13 13 11 11 12 10 11 11 12 12 11 12 13 14 13 11 11 12 12 13 14 15 14 12 13 14 17 16 16 16 15 15 14 15 15 16 16 16 15 15 14 15 17 19 18 14 14 14 14 13 12 14 13 14 13 12 12 12 12 11 11 9 10 10 12 15 15 16 15 14 13 13 13 12 13 11 10 11 14 14 13 12 10 11 13 14 15 13 13 14 13 14 13 12 12 13 14 14 14 14 12 12 12 14 14 13 13 13 13 11 11 10 11 11 11 13 11 10 13 10 9 11 11 10 9 7 8 8 8 9 9 7 7 8 10 13 12 11 10 11 13 11 10 
5 6 10 10 11 12 12 14 14 15 16 17 19 20 20 20 19 18 16 18 16 17 18 17 17 16 16 17 21 23 25 23 24 24 24 25 24 25 25 26 26 23 23 22 21 21 20 21 19 17 16 13 13 13 12 14 15 13 13 12 11 12 13 12 11 12 11 12 14 15 13 11 11 12 12 13 14 15 13 14 14 14 15 13 16 16 17 16 17 15 16 17 17 16 18 17 16 15 14 16 17 15 15 12 13 12 10 10 12 14 12 12 11 12 12 12 10 9 10 11 12 15 16 17 16 16 12 13 13 13 11 10 10 12 11 13 11 13 12 10 12 14 15 16 12 13 14 14 14 15 13 13 12 12 14 13 12 12 11 13 12 13 12 14 14 14 12 11 11 11 11 11 12 10 11 11 12 9 10 10 12 12 11 9 10 9 8 7 7 8 8 13 15 13 12 11 10 10 9 9 
5 7 7 9 10 11 13 14 15 15 16 16 16 19 17 17 16 15 16 17 17 18 18 18 16 16 17 18 23 22 25 25 26 26 26 25 22 22 24 24 25 24 22 23 23 22 21 21 22 19 17 19 17 13 13 14 15 14 14 13 10 9 12 12 13 11 12 12 14 14 11 11 12 12 13 14 15 15 14 14 14 14 14 13 15 16 17 17 18 17 19 20 18 18 17 15 16 15 14 16 14 13 14 15 15 12 12 12 13 14 14 14 13 12 13 11 9 10 10 13 15 16 16 16 16 16 13 13 13 11 10 10 11 12 13 12 11 12 13 14 16 16 15 14 13 11 13 15 14 14 14 14 13 13 12 13 14 13 12 13 12 12 12 12 14 13 11 10 11 11 11 12 14 12 11 12 11 10 10 11 11 12 12 13 10 10 8 9 9 8 9 11 13 13 15 12 12 9 8 8 
5 7 7 10 10 12 13 14 16 16 16 16 16 17 16 17 17 15 15 17 16 17 17 17 16 16 18 18 19 22 22 22 22 25 24 24 25 24 26 23 25 22 21 22 21 21 20 22 22 23 20 19 18 16 17 16 15 14 14 12 9 9 11 11 12 11 12 12 13 11 11 11 13 14 14 14 14 14 14 13 13 15 14 15 15 15 17 20 19 21 19 18 18 17 17 17 17 18 15 14 12 14 14 16 15 14 13 12 14 14 16 17 15 14 13 12 11 11 12 13 13 17 18 16 15 14 14 11 11 10 10 12 11 13 13 12 11 11 14 16 15 16 15 15 14 12 14 15 14 16 17 15 15 14 13 14 16 15 14 12 12 13 13 13 13 11 10 10 11 11 12 14 13 12 12 11 11 11 13 13 12 12 11 13 12 9 11 11 11 12 11 12 12 13 12 11 12 12 8 9 
5 7 8 8 10 12 13 15 16 16 17 15 15 16 16 18 17 17 15 16 17 17 15 15 14 16 18 18 19 20 18 22 22 23 23 24 24 23 25 24 24 23 22 22 22 22 23 21 20 20 20 19 18 17 16 16 15 16 12 10 9 9 9 9 10 11 12 13 12 11 11 13 14 13 14 14 13 13 12 12 14 15 14 14 14 15 15 16 19 20 20 19 21 20 19 18 16 16 14 14 13 14 14 13 14 14 13 13 14 15 14 16 15 15 13 13 11 12 12 12 14 14 17 15 15 12 12 12 11 12 13 13 13 13 12 12 12 12 14 14 16 17 16 17 16 14 15 15 16 16 17 16 16 16 14 15 17 17 15 17 15 14 14 14 13 13 11 12 12 13 13 14 15 14 10 13 12 13 14 13 13 14 13 11 9 10 9 10 12 12 13 12 12 13 13 13 11 10 7 7 
6 7 8 9 10 13 14 15 15 17 16 15 15 15 17 18 18 16 16 16 17 16 15 15 14 16 16 17 19 17 17 19 21 21 22 23 24 25 26 24 25 21 20 19 21 23 24 25 22 22 21 20 19 19 18 15 16 14 14 10 10 9 9 9 11 11 12 13 12 11 13 12 11 11 11 11 12 11 11 15 16 18 19 17 17 15 17 20 22 21 20 20 20 18 17 15 15 16 14 15 14 14 15 14 14 14 15 15 14 14 14 15 15 11 12 11 13 14 11 12 14 16 15 15 13 13 10 11 11 13 13 11 12 12 11 11 10 12 13 14 14 16 15 14 16 16 16 16 15 17 18 16 17 16 16 16 17 17 17 15 15 16 15 16 16 15 14 14 15 14 15 16 16 13 11 14 13 15 14 11 12 13 11 12 11 12 9 12 14 14 13 12 13 14 13 12 10 10 8 7 
6 6 8 11 11 13 12 14 13 15 17 16 15 15 18 19 18 16 15 15 17 17 17 16 17 17 18 17 16 15 17 19 18 19 20 21 22 22 25 23 24 22 20 20 22 24 26 24 24 24 20 20 21 21 19 17 15 14 14 12 11 9 10 10 12 12 13 14 13 12 10 9 8 9 11 11 13 13 13 15 14 17 16 16 15 16 17 22 22 21 16 16 15 16 16 14 15 15 14 15 15 14 15 15 14 16 15 14 15 15 16 16 12 10 11 12 13 13 11 11 12 13 13 13 13 11 11 12 13 12 12 11 10 9 9 9 10 13 14 16 15 16 15 17 16 15 15 16 19 18 17 18 18 17 18 19 19 18 18 20 17 16 17 16 15 16 17 14 15 16 17 17 16 13 11 13 14 14 12 11 12 11 13 12 13 12 12 12 12 13 11 11 15 15 14 13 12 10 7 7 
6 7 8 10 11 13 12 13 13 14 17 17 16 16 19 17 16 16 16 16 16 16 15 15 16 17 18 16 17 15 16 18 18 19 20 19 20 20 20 22 22 23 21 21 24 27 25 24 26 24 22 22 21 20 19 18 16 16 14 14 12 12 12 11 12 13 12 12 11 10 9 8 8 10 9 11 10 10 13 14 14 11 12 14 15 14 16 17 19 18 18 15 15 15 11 12 12 14 15 14 14 13 15 16 16 15 14 14 15 16 15 14 11 11 12 12 14 14 12 13 13 12 12 11 11 12 11 12 14 11 11 12 11 9 9 9 9 12 14 17 16 19 20 21 20 16 18 21 20 20 19 18 20 19 18 20 20 22 21 19 19 22 23 21 16 17 15 15 17 17 19 19 15 14 13 15 14 13 11 12 13 12 13 11 11 12 13 15 14 13 13 15 14 14 14 15 15 13 7 7 
5 8 8 10 10 11 11 13 13 14 18 16 15 17 16 17 16 16 16 15 14 14 14 17 17 17 15 17 16 14 15 15 17 19 18 19 19 18 19 20 20 19 18 19 22 23 23 24 23 23 20 20 20 20 18 17 18 15 15 14 13 13 14 13 12 12 11 11 11 10 8 8 9 10 10 11 10 12 13 13 13 11 13 14 15 14 16 17 17 18 17 15 14 12 10 11 13 16 14 14 13 12 15 15 15 17 14 14 16 16 14 13 12 13 13 11 12 13 13 12 12 11 10 12 13 13 12 10 10 10 11 9 9 10 10 10 11 12 13 16 16 19 20 18 18 20 21 20 19 19 19 19 18 19 20 22 21 22 21 21 19 20 19 18 16 17 16 17 16 15 17 15 14 14 13 14 11 12 15 15 13 15 13 13 12 13 14 14 14 14 15 15 14 14 16 15 14 13 10 7 
6 7 7 9 9 11 12 13 13 13 15 15 13 13 18 16 16 15 17 14 15 15 15 16 16 16 16 15 16 13 14 15 16 17 17 17 18 18 19 20 17 15 18 20 21 23 24 24 24 19 20 17 17 18 18 16 15 14 15 13 13 12 14 12 12 11 11 11 11 9 9 9 11 11 11 11 11 11 13 13 13 14 14 15 14 15 16 16 16 15 14 15 11 11 11 11 14 13 12 12 11 14 14 15 17 17 16 16 16 19 17 18 14 13 13 12 12 10 11 11 11 10 11 11 13 12 11 11 10 10 9 10 11 12 10 9 12 13 14 16 17 17 18 16 18 18 21 18 18 18 19 20 19 20 20 22 21 20 21 19 19 19 18 16 17 15 17 18 17 14 15 15 15 14 13 12 12 14 12 12 11 14 14 13 14 12 12 12 13 14 13 12 12 15 15 15 14 13 11 9 
7 8 8 11 10 12 12 13 13 13 15 15 14 14 16 16 17 14 16 15 15 14 16 16 17 16 16 15 17 16 14 15 16 16 17 16 16 16 17 19 18 18 18 21 20 21 22 21 20 17 15 17 16 18 16 14 14 14 14 11 11 10 11 11 10 10 10 11 10 9 10 10 12 12 11 12 11 11 14 13 12 14 14 15 15 16 16 16 16 15 14 15 13 12 11 13 14 13 13 13 14 14 14 14 14 14 16 18 18 17 18 16 13 13 13 13 13 12 11 11 13 13 11 11 10 10 10 10 11 11 11 10 10 10 10 12 13 13 15 16 16 15 15 15 18 17 15 16 16 17 17 18 19 19 20 20 18 20 17 17 16 17 16 14 15 15 17 17 16 15 15 13 14 15 13 13 13 12 12 11 14 13 13 13 12 11 13 14 15 14 12 12 13 15 15 14 13 13 10 8 
7 8 10 12 13 12 13 14 14 14 16 15 14 15 17 16 16 15 16 15 16 15 16 13 14 14 11 12 14 16 15 15 15 17 16 16 16 17 17 19 16 17 17 18 20 19 20 20 17 18 18 16 16 16 15 15 14 12 12 11 10 10 10 11 10 10 9 9 9 10 10 10 12 11 10 11 11 13 13 14 13 13 13 14 16 17 17 17 17 16 15 15 16 16 12 14 15 14 14 13 12 11 12 11 14 15 17 17 17 15 15 15 13 12 12 12 12 12 12 12 12 13 12 11 12 11 11 10 10 10 9 10 9 12 12 11 12 13 14 16 17 15 16 17 16 15 16 16 15 17 17 17 19 18 17 19 19 16 16 17 14 13 15 12 14 15 15 16 14 14 15 14 14 13 13 15 13 13 13 12 11 11 13 12 13 14 14 13 13 12 11 13 14 15 14 13 15 12 10 9 
8 10 11 12 13 12 13 15 15 15 15 14 14 14 14 15 15 14 14 15 16 14 14 13 14 14 11 12 13 15 16 14 16 17 16 18 17 18 18 18 17 16 19 17 19 20 20 18 20 19 17 21 20 18 15 14 14 13 11 10 10 9 11 11 10 9 9 8 9 9 10 11 11 10 10 11 12 14 13 15 14 13 14 16 18 20 20 19 17 16 15 15 16 17 14 15 14 13 13 13 12 12 11 11 14 16 17 18 16 15 14 13 13 13 13 13 13 13 12 11 10 12 12 11 12 10 11 10 9 8 10 11 11 11 10 11 11 12 11 12 15 15 17 16 14 14 15 15 15 16 17 14 16 17 16 16 16 15 15 13 13 13 12 12 14 13 13 15 13 15 15 15 13 13 14 14 12 12 14 14 12 11 12 13 16 15 14 12 12 12 13 12 11 13 13 12 13 12 10 8 
8 9 10 12 12 14 13 16 15 16 15 14 14 15 15 17 17 16 17 14 15 14 14 14 14 13 12 11 13 13 13 13 16 16 15 15 15 17 19 18 17 17 18 18 19 19 20 20 21 19 20 20 18 14 13 13 12 11 11 11 9 10 10 11 10 8 8 9 9 11 11 12 13 10 12 12 14 14 13 14 15 14 14 15 17 19 17 17 14 14 14 14 15 15 14 16 16 14 14 14 14 12 11 11 15 16 16 16 15 13 13 12 13 13 13 14 14 13 12 10 10 10 11 10 11 12 13 13 12 12 12 13 12 10 10 10 10 9 13 13 15 15 16 15 13 12 15 15 15 15 13 13 13 14 14 15 16 14 14 14 11 12 11 12 13 14 15 14 13 14 14 13 13 13 15 14 15 15 14 12 12 13 13 14 15 14 12 12 11 13 13 11 13 13 13 13 13 10 8 8 
8 9 9 12 13 12 13 15 16 16 17 17 16 20 17 18 17 16 16 15 15 15 14 14 14 13 13 13 14 13 12 12 12 14 14 14 17 17 17 16 16 17 17 19 19 21 20 22 21 22 22 19 16 14 13 12 11 11 10 10 9 10 10 10 8 8 9 9 11 12 12 14 13 12 12 13 14 14 15 15 16 14 13 15 15 15 15 16 15 13 13 13 13 12 14 15 15 13 14 12 14 13 13 15 14 15 17 13 13 14 14 13 13 14 15 15 14 11 11 12 11 12 13 12 13 12 14 12 12 14 13 13 12 12 11 12 11 11 13 14 16 16 14 15 13 12 13 17 15 12 13 14 14 14 15 15 16 14 13 12 11 13 13 14 12 12 11 12 12 14 14 13 12 15 15 14 12 12 13 11 13 13 13 13 14 13 12 14 12 13 13 11 13 15 12 12 11 9 7 7 
8 7 8 10 11 12 12 15 15 17 16 17 17 19 18 16 16 16 15 14 14 14 14 14 13 14 16 14 15 14 12 11 11 12 14 15 15 16 17 16 19 17 17 19 20 20 21 21 23 23 20 17 14 14 12 11 10 10 11 11 10 9 11 9 9 9 10 11 11 13 13 13 11 13 13 14 14 15 14 14 15 15 14 14 15 15 15 15 13 15 14 14 14 14 14 14 12 13 13 12 12 12 15 14 12 12 12 12 16 16 16 14 14 14 14 12 11 12 12 12 12 12 13 14 14 16 15 13 12 11 12 12 12 11 13 13 12 12 14 15 17 14 13 14 13 12 14 14 12 12 12 12 14 15 12 14 14 16 12 12 11 12 13 14 12 11 11 11 12 13 13 15 15 17 14 13 11 13 14 13 13 14 13 13 12 13 15 14 13 13 12 12 12 11 12 12 10 8 7 7 
6 6 7 9 11 12 12 13 12 13 15 16 16 17 18 15 16 17 16 14 14 14 13 14 14 13 16 15 14 13 12 11 11 14 13 15 15 17 17 17 18 16 17 17 17 16 17 16 21 18 16 16 13 13 14 12 11 10 10 10 10 11 10 10 10 10 10 10 11 13 15 14 13 14 14 15 15 16 15 15 15 13 14 13 14 15 14 14 14 14 15 14 13 15 14 14 14 14 14 12 12 14 14 12 12 12 11 12 15 15 14 14 16 14 14 13 14 13 14 15 15 13 16 17 17 15 14 13 12 12 12 11 10 11 12 13 11 11 15 15 16 13 12 12 13 12 13 11 12 12 12 12 12 14 13 11 12 12 14 13 13 12 12 11 11 11 11 10 12 14 16 15 15 15 14 12 11 13 14 14 14 14 12 11 13 14 16 13 13 10 11 12 13 12 13 13 10 9 7 7 
6 6 7 10 11 13 11 12 11 13 13 14 16 15 16 15 15 16 16 15 14 14 13 14 16 16 16 15 15 13 12 11 12 14 14 13 14 16 15 18 21 16 16 16 14 16 17 17 17 16 15 15 13 13 12 12 11 11 12 11 10 10 10 10 11 12 12 12 14 15 16 14 15 15 18 18 18 18 15 14 13 13 13 14 15 13 14 13 13 15 15 14 13 14 15 14 14 14 12 12 12 13 12 13 12 11 12 14 15 14 14 14 16 14 14 14 14 16 16 15 16 16 18 17 15 14 13 14 12 11 10 12 11 11 12 12 12 14 14 13 14 11 11 11 10 10 12 11 12 13 12 12 13 13 12 12 12 12 13 12 12 11 12 11 11 11 11 11 13 14 14 14 16 13 13 12 12 12 12 12 11 11 13 14 14 12 14 13 13 12 11 12 11 13 13 10 10 8 7 7 
6 7 7 10 11 12 11 13 13 13 12 12 13 15 16 14 15 16 15 16 16 16 15 16 16 17 17 18 17 14 14 12 12 12 13 12 12 15 16 19 18 17 15 15 15 16 15 14 14 16 14 14 14 14 14 14 12 12 10 11 11 11 11 12 13 13 12 14 14 17 17 15 14 16 17 17 16 15 15 13 13 14 16 14 14 14 12 12 14 16 16 14 14 14 14 13 13 10 10 9 9 10 12 10 10 10 10 13 14 14 14 16 17 14 15 15 17 17 16 15 15 17 17 15 13 13 15 14 12 10 12 12 12 10 9 11 13 12 12 12 12 11 11 10 11 12 13 13 13 13 13 13 13 12 11 11 11 10 11 11 10 11 12 11 11 12 13 14 13 11 13 13 14 13 14 12 12 13 14 13 12 12 14 15 13 13 11 13 13 12 11 13 11 11 13 14 12 8 7 7 
6 7 9 9 9 11 11 13 13 14 12 11 13 16 15 14 13 14 13 15 15 16 15 16 16 16 16 19 18 15 13 12 13 13 13 12 12 14 14 14 16 15 16 14 15 14 13 14 13 13 13 13 12 14 13 12 12 12 12 11 11 12 12 13 13 14 16 14 13 16 16 14 14 14 15 16 15 14 15 14 15 14 14 16 16 14 14 14 14 16 14 14 15 14 12 12 11 11 10 10 10 8 9 8 9 9 12 13 13 15 15 17 16 15 16 18 17 18 18 16 16 15 16 14 14 14 14 13 12 11 11 10 10 10 9 12 14 12 11 11 11 11 11 12 12 12 14 14 14 14 16 14 14 12 10 11 10 10 10 11 10 12 12 14 14 13 13 11 11 11 15 14 15 14 13 13 12 13 13 13 14 11 12 12 13 10 11 14 13 13 13 10 11 11 12 13 11 9 7 7 
6 7 8 8 9 11 14 14 14 13 13 12 15 17 18 17 14 14 15 16 16 16 16 16 16 18 19 18 17 16 13 11 14 13 11 10 11 13 12 11 12 12 12 12 13 13 13 14 15 13 12 12 10 11 11 11 13 13 12 12 13 13 12 12 13 15 15 16 15 15 15 15 15 15 15 15 14 14 15 16 15 15 16 16 16 16 14 15 15 16 15 13 13 13 13 11 10 9 9 10 11 10 9 9 9 11 12 13 14 17 18 18 16 15 17 16 15 15 15 14 13 12 11 12 14 15 16 16 15 12 11 10 9 9 12 13 14 15 12 12 14 14 13 13 13 15 15 14 14 17 16 13 14 9 8 9 9 9 9 9 10 11 12 12 12 13 11 12 11 13 16 14 15 15 15 14 13 14 15 15 15 13 11 12 11 10 11 11 13 11 12 12 11 11 12 12 11 9 8 9 
6 7 8 9 11 13 15 15 14 14 13 12 14 17 17 15 13 14 15 17 16 18 17 15 16 17 17 17 16 14 13 13 13 13 14 12 11 10 10 9 11 11 10 11 10 11 11 11 13 14 10 10 9 9 11 11 12 12 12 13 13 12 12 12 14 17 16 17 17 16 14 13 13 14 14 14 13 15 15 15 15 15 15 16 16 15 14 14 15 17 16 15 15 12 12 12 10 10 11 12 13 12 10 11 12 13 15 16 17 18 18 17 18 19 16 16 16 15 16 15 13 11 10 10 12 14 15 14 14 12 10 9 11 13 13 13 12 12 12 12 13 13 12 16 13 13 14 14 18 16 14 13 11 10 9 10 11 10 10 11 12 11 12 11 13 11 11 12 12 14 14 16 15 16 14 12 15 15 17 16 16 14 11 11 11 12 11 11 11 10 12 12 11 12 12 13 9 8 8 9 
6 7 9 9 11 13 15 16 15 14 13 13 13 16 16 15 14 17 17 17 16 18 17 17 16 19 18 18 15 14 13 12 12 12 13 13 13 11 9 10 10 11 11 11 11 12 12 12 13 13 12 10 11 9 10 12 14 15 15 16 15 13 12 11 15 16 16 15 16 15 15 13 14 14 14 15 15 16 15 14 14 15 16 16 15 16 17 17 16 18 17 16 15 14 13 13 11 10 11 11 13 10 12 14 14 15 15 17 16 17 18 18 16 18 16 16 14 15 15 13 11 11 11 12 15 15 14 13 14 14 13 14 13 13 13 12 12 11 11 12 12 13 14 16 15 15 16 16 16 16 15 13 11 10 10 11 12 12 12 11 11 11 12 14 13 12 11 11 13 14 14 15 15 15 14 16 16 16 18 16 14 13 11 11 11 13 12 12 12 14 13 12 13 12 12 12 9 9 10 9 
6 8 9 10 11 13 13 14 16 13 12 11 10 13 15 15 13 16 16 17 18 18 17 15 16 19 19 17 16 14 14 12 11 12 13 13 13 12 11 10 11 12 11 11 11 13 12 12 12 13 12 11 11 10 12 13 15 17 18 18 18 16 14 13 15 15 15 16 16 15 15 12 13 15 15 15 16 16 14 14 15 14 15 17 17 16 17 17 17 17 17 16 15 15 15 14 13 13 13 11 12 10 12 14 15 16 17 16 17 18 18 16 15 16 14 14 13 15 13 13 14 14 14 14 14 14 13 14 14 15 14 14 14 12 12 12 12 13 11 12 13 13 15 16 15 15 14 13 14 16 13 11 12 10 8 12 13 12 13 12 13 12 14 12 12 12 12 10 11 14 14 14 15 15 15 16 16 14 15 14 12 13 10 11 12 12 12 12 12 14 12 12 12 13 12 11 10 10 11 9 
7 7 10 11 12 13 13 13 15 13 13 12 12 13 15 15 16 17 16 16 17 18 19 17 19 19 18 17 15 15 15 14 13 14 13 13 12 11 13 11 11 12 11 12 12 12 12 12 11 11 12 12 13 14 14 14 16 17 17 18 17 16 14 14 13 14 14 16 18 15 15 16 14 15 16 16 16 14 14 13 14 15 16 18 18 17 16 17 15 16 15 15 15 16 16 16 14 14 13 13 11 13 12 14 16 15 17 16 18 19 17 14 13 16 14 15 15 13 15 14 13 15 15 14 14 15 15 13 13 12 13 14 14 10 10 10 12 12 12 13 13 15 16 17 16 16 14 15 15 14 11 11 11 9 10 11 11 11 12 13 14 13 12 11 13 12 12 12 12 13 14 14 16 15 15 16 16 14 14 12 12 11 11 11 12 12 12 14 13 14 13 13 13 14 13 12 11 10 11 9 
7 7 9 11 12 13 13 12 12 14 14 13 12 14 15 16 16 15 16 16 16 19 19 17 18 17 17 16 15 15 15 14 14 12 12 12 11 10 10 11 13 13 12 12 12 12 12 12 11 11 10 12 13 13 13 14 17 17 17 17 18 14 14 14 13 13 16 17 16 16 15 16 17 16 16 16 14 13 13 13 15 15 16 17 18 17 18 18 15 14 14 15 16 16 15 16 15 14 13 14 14 13 12 14 15 15 18 17 16 15 15 15 14 13 13 13 14 14 13 15 15 14 14 14 14 14 13 14 14 13 14 13 10 10 9 10 9 12 12 12 13 14 16 18 17 15 13 15 14 14 13 12 11 10 12 12 11 12 13 13 12 11 12 11 13 13 14 13 14 12 14 13 12 13 13 15 16 14 12 -9999 11 12 11 12 14 13 14 13 13 13 13 13 12 13 12 11 11 11 11 9 
7 8 10 11 12 11 13 13 13 13 14 12 12 14 16 15 16 15 16 17 16 19 19 18 19 18 17 16 15 15 15 12 13 11 11 10 9 10 11 12 12 11 11 12 12 12 12 11 11 11 11 12 11 13 13 15 17 18 18 16 15 14 14 15 13 13 17 17 16 15 15 16 15 15 15 14 14 14 13 14 14 15 18 17 19 17 17 17 15 15 14 14 14 13 14 15 15 14 15 17 16 16 16 16 18 17 15 14 13 13 14 14 13 13 12 13 14 15 16 15 15 14 13 13 13 13 14 15 16 15 12 10 9 9 9 8 8 10 9 12 12 14 16 16 14 14 14 12 12 13 12 11 10 11 11 14 13 13 13 13 11 12 12 12 10 11 11 13 13 13 13 12 11 14 14 14 15 13 12 11 12 12 12 16 15 14 14 14 15 14 14 14 13 13 13 12 11 11 9 9 
8 8 12 12 12 13 15 13 15 14 16 13 14 13 14 14 15 14 14 17 16 17 18 17 19 19 17 17 16 14 13 13 13 13 12 11 11 10 10 11 11 12 11 12 12 11 11 11 11 11 12 12 11 11 14 15 16 17 17 15 16 16 15 15 13 16 17 16 15 15 16 15 16 14 14 15 14 14 15 15 17 21 19 20 18 16 16 17 16 15 14 15 14 15 16 16 18 16 18 16 18 18 19 19 18 15 15 13 14 12 11 13 14 13 12 13 15 17 18 17 16 14 13 12 13 13 13 13 15 12 9 9 8 9 11 10 10 11 11 12 14 15 16 13 13 14 12 12 11 11 11 10 9 10 11 13 15 14 14 14 14 10 10 10 9 9 10 11 10 12 12 12 12 13 12 12 12 13 13 14 14 14 13 16 15 14 13 13 14 14 14 13 14 13 14 11 12 11 10 8 
8 8 13 12 13 14 16 17 16 14 14 14 13 13 14 14 15 14 15 16 17 18 16 15 18 17 17 16 15 15 13 14 12 12 13 13 12 11 11 9 9 10 11 12 12 12 12 11 11 12 12 12 11 12 14 16 17 17 17 16 16 16 15 14 16 17 17 15 15 15 15 15 15 16 15 16 15 16 15 17 20 19 20 22 18 17 17 16 16 16 16 14 15 14 17 16 17 16 15 18 18 19 18 15 15 15 13 13 12 12 13 13 12 12 11 14 16 15 14 14 15 13 13 14 15 15 13 11 10 11 10 10 12 11 12 10 10 11 12 13 14 15 15 12 14 15 12 13 13 11 10 10 11 12 13 14 15 15 14 14 14 12 10 10 10 10 9 10 11 12 12 15 15 12 12 9 10 14 15 16 15 15 15 13 13 14 12 13 14 14 14 15 14 14 14 13 12 11 10 9 
8 9 13 13 13 14 18 17 16 15 14 13 13 15 15 15 15 15 16 19 16 19 17 17 17 16 17 17 16 17 17 15 14 14 14 13 11 11 11 10 10 10 10 13 12 11 13 14 14 12 12 11 11 14 15 15 17 16 16 16 16 16 16 16 16 17 15 15 14 15 15 15 16 16 17 15 16 16 18 19 19 20 21 20 19 17 16 17 16 16 15 15 17 16 17 17 18 18 18 18 19 17 15 15 15 14 13 14 14 14 14 13 12 13 14 14 16 15 12 14 15 15 16 14 15 14 13 13 11 11 12 11 11 11 11 10 12 13 13 15 14 14 14 13 14 15 13 15 14 10 10 12 13 14 13 14 16 16 14 15 16 15 14 11 11 10 10 11 11 11 15 15 15 12 9 10 12 16 17 16 16 16 14 14 13 13 11 12 14 15 14 16 16 15 15 14 13 12 11 8 
8 10 12 13 14 15 17 17 17 14 13 15 18 18 17 17 16 16 17 19 19 18 18 18 15 15 16 17 19 17 16 14 15 15 13 13 10 11 11 11 12 12 12 14 13 12 13 13 13 13 11 12 11 14 13 17 18 16 17 17 17 16 15 15 15 16 14 14 14 15 17 16 15 16 16 17 18 18 18 17 16 19 19 19 19 17 17 15 14 15 15 16 16 19 19 18 18 15 17 18 17 15 14 15 13 12 11 12 12 12 12 10 11 12 14 11 12 12 9 10 13 15 16 15 16 13 12 13 13 12 11 11 11 11 12 11 13 13 14 13 13 14 13 13 14 15 15 15 16 14 14 13 14 14 14 14 16 15 15 15 16 16 15 13 12 13 13 13 13 17 17 15 13 11 13 14 14 17 18 16 15 15 14 14 13 11 12 13 15 15 15 16 16 16 15 14 12 12 10 8 
7 10 11 12 14 15 17 18 18 14 18 19 19 19 20 19 17 19 21 20 17 19 19 20 17 14 14 17 18 17 16 15 16 16 12 12 10 10 11 11 11 14 14 14 12 11 12 12 14 12 12 11 12 14 15 17 17 16 15 15 15 15 14 15 16 16 15 14 15 15 16 16 16 17 16 18 18 18 16 15 18 19 18 19 18 18 16 15 15 16 16 17 18 19 20 17 17 18 17 16 14 13 13 14 13 11 9 9 9 8 9 9 10 13 12 9 9 8 10 11 13 15 16 15 15 15 14 13 15 13 14 13 13 13 12 14 13 14 14 13 13 13 12 11 13 15 14 14 15 14 13 14 14 13 14 14 15 16 17 16 16 15 14 12 13 14 14 14 16 17 15 14 13 11 14 14 18 17 16 15 15 16 15 15 14 12 12 12 16 16 14 15 16 18 19 15 14 12 10 8 
8 10 11 12 13 15 18 18 16 17 19 20 20 20 19 17 20 22 21 19 18 19 20 18 16 15 17 19 18 19 19 17 17 16 15 13 12 12 12 12 14 14 15 14 13 13 12 13 14 14 13 13 15 16 16 16 16 16 15 15 14 14 14 15 17 17 15 15 15 16 17 19 17 18 17 18 17 17 16 19 19 18 19 18 18 18 18 17 16 16 18 19 19 18 18 15 15 16 17 13 13 12 12 14 12 10 8 8 9 9 10 9 10 12 11 9 7 8 10 12 13 13 12 13 12 11 12 14 15 15 12 13 12 13 14 13 14 14 13 13 14 13 12 12 14 15 14 15 16 14 15 15 15 17 15 16 20 19 18 16 14 13 12 13 13 12 11 16 14 15 14 14 14 11 15 16 16 15 15 14 15 17 15 14 14 12 12 13 16 16 16 16 14 16 18 16 15 13 9 8 
7 9 11 12 12 17 19 19 19 18 20 21 21 20 19 18 19 20 21 20 19 20 19 21 20 19 19 19 20 20 20 19 19 17 16 15 12 13 13 13 14 14 14 14 14 13 13 13 14 14 13 13 14 14 15 15 15 16 16 15 15 15 14 15 18 16 15 16 16 16 18 18 18 18 17 17 18 18 17 19 18 18 17 16 16 15 17 16 16 17 17 17 17 17 16 14 14 14 10 11 11 10 11 12 12 10 9 11 10 9 10 10 8 10 11 10 9 10 11 13 13 13 11 11 12 13 12 14 14 13 13 13 14 13 15 15 15 13 13 13 14 11 12 12 14 14 14 13 15 14 14 13 15 17 18 20 20 19 17 15 13 12 13 13 11 10 13 15 15 14 16 16 16 16 18 19 14 14 15 16 16 15 16 14 13 12 12 15 16 18 17 15 15 15 14 14 14 13 8 8 
7 7 10 11 14 17 19 19 20 20 20 21 21 22 21 19 21 22 20 19 17 19 19 20 21 22 22 22 18 18 20 20 19 19 16 16 15 14 13 14 15 14 14 14 14 12 13 14 15 16 16 15 16 14 15 15 16 16 17 16 15 16 14 15 16 16 15 17 17 18 18 18 18 15 16 16 17 17 15 16 16 14 14 14 14 14 14 16 15 14 15 17 16 15 14 13 11 9 9 9 10 11 10 10 10 10 10 9 10 9 11 11 10 10 9 10 9 9 9 10 12 10 12 11 13 14 13 15 16 14 14 15 16 17 16 13 13 13 12 13 12 10 11 13 14 13 11 12 14 14 13 14 17 19 21 21 20 19 16 15 13 12 13 12 11 13 14 16 14 14 13 15 17 16 20 19 16 15 14 15 14 14 15 15 13 15 16 16 18 18 15 15 16 16 15 14 13 11 8 7 
7 8 9 11 15 18 18 21 20 20 20 21 21 21 22 23 22 20 19 18 18 19 19 20 21 22 22 21 21 17 21 20 20 20 19 17 16 16 15 17 17 14 14 15 12 12 13 14 15 16 17 16 16 18 16 17 17 17 16 16 14 16 15 15 15 16 17 17 18 17 19 18 18 16 15 15 13 13 14 14 14 13 14 13 14 13 13 16 14 15 14 15 15 13 13 11 9 9 8 9 10 10 8 9 11 10 9 10 9 9 10 11 11 11 10 10 9 8 9 9 10 10 10 10 12 15 13 16 16 15 15 16 17 17 14 13 12 12 11 12 11 10 11 13 14 14 15 15 15 16 16 17 18 21 22 22 20 16 14 14 13 14 13 13 14 13 15 14 14 13 14 16 16 -9999 19 17 17 16 14 14 14 14 14 16 15 14 15 14 16 16 14 15 15 15 13 11 11 9 7 7 
7 10 10 11 14 17 17 18 19 21 21 21 21 20 21 21 21 20 18 17 18 18 19 20 20 21 22 22 21 20 22 22 20 21 22 17 17 17 17 18 16 14 15 14 13 13 14 14 16 16 16 16 16 16 17 17 18 16 18 15 13 13 15 15 16 17 19 19 19 20 18 17 15 14 15 14 12 13 14 12 11 11 11 11 12 13 13 15 15 13 13 12 11 11 9 8 8 9 9 9 8 8 9 9 10 10 8 8 9 11 11 12 12 11 11 9 9 9 9 9 9 9 9 10 10 12 14 17 17 16 16 18 13 14 14 12 11 10 11 10 12 13 13 12 14 16 15 16 15 16 14 16 16 19 20 18 16 14 13 13 14 14 14 14 13 13 13 15 12 11 13 15 16 16 -9999 16 16 17 16 16 16 15 15 15 15 14 15 17 17 17 18 17 16 16 15 11 9 10 7 6 
8 11 11 10 16 16 18 19 19 20 21 20 19 19 22 22 21 20 17 19 18 18 19 20 20 21 21 22 20 21 22 23 21 20 21 20 17 18 17 16 16 16 13 13 13 14 15 16 16 17 17 16 17 15 14 14 15 14 13 13 14 13 15 16 17 20 19 19 18 19 17 18 16 14 13 12 13 12 12 12 11 11 12 11 12 12 12 12 11 12 10 9 10 9 10 9 8 10 10 9 10 10 11 11 9 7 7 9 10 9 10 12 13 11 11 9 10 10 10 9 9 9 9 10 9 9 12 17 17 15 14 14 12 13 14 12 12 12 10 12 13 14 14 13 13 14 13 15 15 13 12 13 15 17 16 15 13 13 13 13 15 13 15 13 13 12 13 13 13 14 15 17 17 16 18 16 17 17 16 16 14 14 15 17 15 15 17 16 17 20 17 17 19 17 14 12 11 10 7 6 
8 8 11 11 16 18 18 19 20 20 22 21 20 21 22 21 21 19 17 19 19 19 20 20 21 21 23 21 20 21 23 24 22 20 22 19 15 16 17 17 16 14 13 13 15 16 16 15 16 18 17 18 17 15 15 14 14 15 12 14 14 14 15 16 19 18 18 17 18 20 17 16 12 12 12 11 10 12 13 12 12 12 12 11 13 12 12 11 10 9 8 7 9 9 8 8 8 10 11 10 11 11 10 9 9 8 9 11 11 11 11 11 11 10 11 12 12 11 12 10 10 10 10 10 10 11 15 16 16 14 11 12 12 13 12 12 11 12 12 11 13 15 12 10 11 11 12 16 14 12 13 13 12 14 16 14 12 12 11 14 15 14 14 13 12 13 13 14 14 15 15 16 17 17 17 18 18 17 17 16 15 15 15 16 16 15 15 14 18 18 19 20 21 18 16 15 12 12 11 8 
8 8 10 12 15 17 18 19 20 22 21 19 20 21 21 21 21 20 18 18 17 18 19 21 22 21 23 22 21 22 24 24 23 21 21 20 16 18 18 17 15 15 14 14 14 14 15 16 16 17 17 18 17 16 14 14 14 14 13 13 12 14 16 17 19 19 19 18 18 18 17 13 12 11 10 10 10 11 12 12 12 12 13 14 12 10 9 9 9 9 7 10 10 9 9 9 7 8 8 9 9 8 8 8 8 9 10 10 10 9 9 10 11 11 12 11 11 11 12 10 11 11 11 10 11 14 16 16 12 11 12 12 10 12 12 14 12 11 11 12 13 13 10 11 10 10 14 15 14 11 12 12 13 14 12 11 11 12 13 15 15 14 13 12 12 12 15 15 14 13 15 17 16 17 17 17 18 17 16 15 15 15 17 16 16 17 17 17 19 19 17 20 22 19 19 15 14 13 13 9 
8 8 10 12 15 16 17 17 19 21 21 21 21 21 22 22 23 22 20 18 17 19 20 21 22 20 20 22 22 21 20 20 21 21 20 20 19 19 18 18 16 15 15 13 12 13 16 15 14 17 18 18 17 14 16 15 14 14 11 12 12 14 15 16 16 15 15 17 16 16 15 12 13 10 9 10 9 11 13 13 13 16 15 15 13 11 10 9 8 9 10 12 11 10 9 10 10 9 9 8 10 9 9 9 9 9 8 8 8 8 7 8 9 10 9 9 11 13 12 12 11 11 11 12 13 13 12 12 9 10 11 11 14 13 13 12 12 12 13 13 14 13 12 10 11 11 11 12 13 12 13 12 12 12 12 11 9 11 12 14 14 14 14 13 12 17 16 16 15 15 16 15 17 18 18 18 16 16 15 17 15 15 17 17 18 18 22 21 21 21 19 18 17 20 22 19 18 16 13 12 
8 9 12 13 15 17 18 19 17 21 22 22 22 22 23 22 23 21 21 19 19 19 18 20 20 21 20 22 21 24 20 17 19 19 21 22 20 20 17 17 15 13 13 12 12 14 13 13 12 14 17 16 16 16 14 13 12 11 10 11 12 14 14 15 14 14 14 15 15 16 15 13 13 11 10 11 11 11 12 13 14 14 14 13 12 10 10 9 9 9 11 11 11 10 9 10 9 9 9 9 8 7 8 9 8 9 9 9 10 8 9 10 10 11 10 10 11 12 13 11 12 12 11 13 13 11 11 10 8 10 11 11 11 12 12 12 13 13 13 14 13 12 12 11 10 10 9 11 13 12 12 12 12 13 12 10 10 11 15 14 15 14 15 15 15 16 16 16 17 17 15 16 16 16 18 16 17 17 15 15 15 16 16 17 22 19 21 22 20 23 21 20 19 20 22 20 18 17 15 12 
8 9 11 12 13 16 16 18 17 19 21 22 22 19 20 21 22 20 20 19 20 19 17 20 20 20 20 21 20 22 21 18 19 22 23 22 21 20 17 15 13 14 15 13 14 13 12 11 13 14 17 15 14 14 12 12 12 11 10 11 12 14 12 14 13 12 11 13 12 16 13 13 13 13 12 11 13 12 14 13 14 13 12 10 9 9 8 10 11 11 10 11 10 10 9 9 8 9 8 7 7 7 7 8 8 9 9 10 10 10 10 10 9 10 10 10 11 11 11 13 11 12 11 11 10 10 9 9 9 10 11 11 11 11 10 11 11 11 12 12 12 13 10 10 11 9 8 8 9 10 10 11 11 12 10 10 11 13 15 13 13 15 16 15 15 15 15 14 17 16 16 15 15 15 14 16 17 15 16 16 16 17 18 20 19 22 22 23 20 18 21 22 22 21 26 22 22 18 16 13 
8 10 11 11 13 16 16 17 17 19 20 21 21 21 21 21 20 20 20 20 20 19 19 19 20 20 20 19 20 23 23 21 22 21 22 20 20 18 17 16 13 14 13 12 12 12 11 13 13 11 13 15 17 15 13 13 14 12 11 10 11 14 13 12 13 14 13 12 15 15 13 11 13 12 12 12 14 15 14 14 13 12 10 9 10 10 11 11 10 10 11 11 11 10 8 7 8 9 9 8 7 8 8 9 10 10 9 9 9 9 9 9 8 10 11 11 12 12 12 11 12 11 10 11 10 11 9 8 9 10 12 11 11 11 11 12 12 12 13 13 10 10 8 9 8 9 9 8 9 9 9 9 11 10 9 9 13 15 12 12 13 13 14 14 14 13 14 15 14 15 15 15 15 16 15 16 16 15 15 15 16 17 18 19 19 27 25 22 23 23 22 24 24 23 24 26 25 23 16 15 
9 10 10 10 14 16 17 19 19 21 21 22 22 21 21 22 22 21 21 22 21 20 19 20 19 20 19 19 20 23 21 21 22 22 19 18 18 20 18 16 15 12 13 12 12 11 11 13 12 12 14 16 16 16 14 13 13 12 11 12 12 11 13 12 12 13 12 12 13 11 11 12 12 13 14 13 14 14 15 15 14 11 11 11 10 10 9 9 11 11 13 12 11 10 9 9 8 9 9 10 10 9 9 10 10 10 10 10 10 10 10 12 11 11 11 11 11 12 13 13 11 12 12 11 10 11 10 9 10 11 12 12 11 11 12 12 12 13 14 12 11 9 10 9 7 8 8 8 8 8 9 11 10 9 9 9 12 11 11 11 13 14 14 14 14 15 15 15 14 15 16 14 14 16 16 17 15 14 15 14 16 17 18 19 22 26 27 26 26 29 28 27 25 26 25 26 25 23 20 15 
9 9 10 10 13 18 19 19 21 22 21 21 22 23 22 24 22 22 22 21 21 20 20 19 20 16 18 18 19 21 20 20 21 22 18 18 18 16 15 15 13 12 13 11 10 10 11 13 11 11 15 15 16 15 13 12 11 12 13 11 11 11 10 11 10 10 11 11 10 9 9 10 11 12 11 12 11 11 10 11 11 10 11 10 9 10 9 10 10 10 10 9 9 8 8 8 8 8 9 9 9 9 9 9 9 9 9 9 9 9 9 10 8 10 10 10 10 11 11 10 13 13 9 9 7 8 8 9 10 10 11 11 11 10 11 12 11 11 11 10 10 8 8 8 11 10 8 8 9 10 11 9 10 8 9 9 10 11 11 12 13 14 15 14 14 15 15 15 15 14 15 15 14 17 16 17 15 15 14 14 16 17 18 19 22 27 29 31 29 28 32 32 30 33 33 31 28 24 21 15 
8 7 10 10 14 16 19 19 19 22 22 21 22 22 22 22 21 22 22 23 22 20 20 20 20 18 15 17 19 18 19 19 20 21 20 16 15 16 16 14 11 11 10 10 10 10 10 13 13 13 16 16 16 15 12 11 11 12 13 11 10 11 10 10 10 10 11 10 9 9 10 10 12 12 12 11 10 11 10 12 11 11 10 10 11 11 11 11 10 9 9 12 11 11 10 10 9 9 9 9 9 9 9 10 10 9 9 9 9 11 10 8 8 9 10 13 13 13 9 10 10 12 9 7 8 7 8 11 11 8 9 11 11 11 13 12 11 11 11 9 8 9 8 10 11 9 9 9 10 10 10 9 9 8 9 10 11 13 12 13 14 14 15 15 14 14 14 15 15 15 15 16 17 17 18 17 16 16 15 16 16 18 22 23 26 24 28 34 34 30 27 32 34 39 41 37 31 23 20 17 
7 8 10 13 14 14 17 19 19 22 20 21 21 22 22 22 21 22 23 23 21 20 20 21 23 20 19 18 19 16 16 16 17 19 18 16 15 13 14 13 12 9 9 8 8 8 10 12 14 14 16 16 18 18 13 13 11 11 10 10 12 12 10 10 10 10 10 9 10 11 11 11 10 11 13 11 10 10 11 11 10 10 10 11 10 10 9 9 9 10 12 13 13 11 11 10 10 10 9 9 9 10 10 10 11 9 9 10 10 9 9 8 9 10 12 12 13 12 11 9 9 8 8 6 5 7 8 10 9 9 9 11 11 11 12 12 10 10 9 8 6 7 9 9 10 9 9 11 11 11 9 9 9 11 11 13 14 12 12 14 13 13 14 13 14 14 14 13 13 14 16 17 16 16 16 16 16 16 15 16 18 20 21 20 22 23 26 29 33 32 31 34 39 41 43 41 36 28 21 18 
6 7 9 13 14 14 17 19 19 21 19 19 19 19 22 22 21 22 23 24 22 18 18 20 21 18 17 17 17 15 15 14 15 17 16 18 15 13 16 13 10 9 9 8 8 8 10 12 12 14 15 14 17 16 13 13 12 12 11 11 13 11 11 10 10 11 11 10 11 12 11 11 11 12 12 11 11 12 10 8 8 12 12 9 10 9 10 10 11 12 14 13 12 12 11 10 10 10 10 10 10 9 9 10 12 12 11 12 10 10 11 11 10 11 12 14 14 12 11 11 10 8 8 7 7 8 10 11 10 11 10 9 11 11 12 12 10 9 8 6 6 5 7 8 9 9 10 10 10 9 9 9 12 14 16 14 13 14 14 13 13 13 13 13 14 14 13 13 13 14 16 17 17 17 17 17 17 17 16 17 19 22 18 19 19 20 23 28 31 34 31 39 41 46 49 41 34 31 22 20 
6 7 9 11 13 14 18 19 19 22 20 20 20 19 20 21 22 23 23 25 22 20 19 18 18 18 18 18 15 14 15 15 17 18 16 17 12 13 14 11 11 9 9 8 8 8 11 11 11 13 13 13 15 16 16 12 12 12 12 13 12 11 11 11 11 10 9 9 9 9 9 9 9 10 10 10 10 10 8 10 9 11 10 9 10 10 10 11 11 13 13 13 12 12 11 9 11 11 11 10 10 9 11 11 13 13 12 12 11 11 10 9 10 9 11 12 11 10 9 10 8 7 8 8 11 10 9 11 11 10 9 10 11 11 11 10 9 9 6 5 5 5 7 8 8 9 9 10 9 8 9 10 12 15 14 13 14 14 13 13 13 13 14 14 14 14 13 14 15 16 16 17 17 16 17 18 18 19 21 21 22 22 19 16 16 18 22 26 33 37 37 42 45 52 52 43 37 28 23 21 
5 8 8 11 12 13 15 18 18 21 20 21 21 22 22 22 22 22 22 22 21 19 19 18 18 18 18 17 15 17 16 15 18 17 15 16 15 -9999 11 10 10 9 10 8 8 8 10 11 12 12 11 12 13 13 14 13 13 12 13 14 13 13 11 11 11 10 9 10 10 10 9 9 9 10 10 10 11 8 9 9 7 7 9 12 11 12 12 12 12 12 12 12 12 12 12 11 13 13 13 11 12 14 11 12 12 12 11 11 11 11 9 10 13 11 10 10 11 10 9 8 7 7 7 11 11 11 11 11 11 11 12 11 10 10 10 10 9 8 5 5 5 6 8 9 10 9 8 8 6 8 9 11 12 14 13 14 14 14 14 14 13 15 15 15 15 15 14 15 15 16 16 17 17 16 17 17 19 20 23 23 23 21 21 17 18 18 20 26 34 42 46 46 49 55 56 45 37 27 23 21 
5 7 8 9 10 14 15 18 19 20 19 22 23 22 22 21 22 21 22 23 21 21 20 21 19 18 18 18 17 17 16 18 18 15 15 15 15 -9999 -9999 11 12 13 10 8 8 8 10 11 11 11 12 11 13 12 14 15 14 13 14 13 11 13 11 10 13 11 10 10 8 9 8 8 9 9 9 9 8 7 7 9 9 9 10 9 10 12 13 13 11 11 11 12 11 10 13 13 13 12 13 13 13 13 10 10 11 12 11 9 10 11 10 12 12 12 12 12 10 9 7 7 6 6 9 9 12 11 9 10 10 12 13 12 11 10 10 8 7 6 4 5 6 6 8 9 9 9 9 7 6 9 12 12 13 12 12 13 13 13 13 13 15 15 16 15 15 16 16 15 15 16 16 17 16 17 18 19 20 20 23 23 24 23 21 18 19 18 21 28 39 46 53 56 57 56 53 46 39 31 22 22 
4 7 7 8 10 13 17 18 21 21 22 22 22 22 20 20 20 21 21 22 21 21 21 21 19 19 19 18 16 17 17 20 19 16 15 15 16 -9999 -9999 11 11 11 10 9 8 8 8 9 10 10 11 13 14 14 14 13 14 13 13 11 11 11 11 11 10 9 9 8 7 7 7 7 9 10 9 9 9 8 7 9 9 8 9 9 9 10 12 10 12 12 12 11 11 12 12 11 11 11 11 10 9 8 8 9 9 9 10 9 9 10 11 11 11 10 10 9 8 8 8 8 8 11 11 10 9 9 10 10 10 10 10 10 9 9 8 6 7 6 6 6 6 7 9 9 9 9 8 7 9 11 12 12 10 12 13 13 13 13 13 13 14 14 16 16 18 18 18 17 15 16 16 17 16 18 18 20 21 20 22 23 23 26 29 27 25 23 25 34 40 52 57 60 55 53 48 45 40 32 26 22 
4 7 7 8 9 15 18 21 21 22 24 22 21 21 20 19 19 19 21 22 21 20 22 24 23 22 20 18 19 21 18 18 16 15 14 15 15 13 10 11 12 11 9 9 9 8 8 8 10 9 9 10 12 15 16 16 16 14 13 11 10 10 10 10 9 8 8 8 8 7 8 8 9 9 9 9 8 8 7 8 8 9 9 9 9 11 11 11 11 11 10 10 10 10 10 9 10 9 7 7 8 8 9 9 9 9 9 9 9 9 9 10 10 10 9 8 8 8 8 10 10 9 10 10 9 9 10 10 9 10 10 11 10 11 8 7 6 5 7 7 8 9 10 11 10 9 8 9 9 9 11 9 10 10 12 12 13 13 13 15 14 14 15 18 17 18 18 18 17 17 16 15 17 18 21 23 23 23 24 22 24 27 30 28 25 26 24 32 36 50 56 61 64 54 50 44 40 33 28 22 
5 6 7 8 9 16 19 20 21 22 23 23 22 22 22 20 20 20 22 21 21 20 20 21 21 22 21 19 17 19 18 18 16 16 16 15 15 12 11 13 13 11 9 8 8 8 9 9 10 9 9 9 11 12 14 15 14 12 11 11 10 11 11 10 9 9 9 8 8 7 8 9 9 9 9 10 9 7 7 8 9 9 9 9 8 9 10 10 11 10 10 10 10 9 9 8 8 9 8 8 7 9 10 9 9 9 9 9 8 9 9 10 10 9 9 9 8 8 9 11 9 9 10 11 12 12 11 11 11 11 11 11 10 9 8 6 5 5 7 10 8 10 10 9 8 9 9 8 9 9 10 9 10 11 12 12 12 13 14 14 14 14 16 18 18 17 18 18 19 17 17 16 16 17 22 23 25 26 26 28 29 27 32 35 37 31 29 33 37 43 52 66 66 57 50 43 39 29 27 24 
5 5 7 8 10 15 18 20 22 22 22 20 21 21 22 20 20 20 20 21 20 20 20 21 21 23 22 17 16 15 16 16 15 15 16 15 14 12 11 9 10 10 10 10 9 9 11 10 11 10 11 10 11 13 13 13 12 9 10 11 10 10 11 11 10 10 8 9 9 8 8 9 9 9 9 8 8 8 8 8 9 9 8 8 8 9 10 10 11 10 10 10 9 8 9 9 9 8 7 7 8 9 10 10 9 9 10 10 9 9 9 10 11 10 10 10 10 10 9 10 10 11 10 12 11 11 11 12 11 11 11 12 8 8 8 5 5 6 8 8 9 9 9 7 8 8 9 8 9 10 9 9 10 11 12 12 12 13 13 14 14 15 15 17 18 18 17 19 21 19 17 17 17 19 22 24 24 30 27 29 28 32 43 47 48 41 37 35 38 47 58 66 66 61 45 39 34 29 26 23 
5 5 5 9 12 15 16 17 19 19 20 20 22 22 22 20 20 19 20 21 20 20 20 21 22 22 21 16 15 16 14 13 13 14 15 14 12 10 10 10 11 11 10 11 12 12 11 11 9 9 8 8 10 10 11 11 10 10 10 12 11 12 12 11 10 11 10 10 10 11 10 11 12 11 10 9 10 10 11 9 10 10 10 9 9 9 10 11 11 9 8 9 9 8 8 7 8 8 8 7 8 8 10 10 9 9 9 11 10 9 10 12 13 11 12 11 12 10 10 11 11 12 12 12 11 11 10 10 12 12 13 11 11 8 7 5 6 6 8 9 8 8 8 9 8 8 8 8 9 9 9 9 11 11 12 12 12 13 13 15 16 16 15 17 18 17 19 22 20 17 17 16 18 21 23 24 26 30 33 36 43 47 51 53 56 51 45 39 45 52 60 64 61 51 42 35 32 29 26 25 
5 5 5 7 12 15 16 16 16 18 19 22 21 21 21 20 20 22 21 22 20 20 20 20 22 22 19 17 18 17 12 12 12 12 12 12 11 10 10 11 12 11 12 12 11 10 10 10 10 9 10 10 9 11 10 8 10 10 10 12 11 12 13 12 11 11 11 11 12 10 10 11 11 11 11 10 10 10 10 10 11 10 10 9 9 8 8 8 10 9 9 8 8 8 8 -9999 -9999 8 8 8 9 9 9 9 9 9 11 11 12 12 12 11 11 11 10 12 12 11 12 11 11 12 13 13 14 12 10 12 12 12 12 11 10 9 6 6 5 6 7 7 8 9 8 8 8 7 7 8 9 9 9 9 11 11 12 12 13 13 14 14 14 15 13 15 15 16 17 19 18 17 17 19 21 22 25 24 25 33 41 46 49 54 56 64 68 58 50 41 50 55 57 58 57 46 38 34 30 28 28 23 
5 5 5 6 11 14 15 15 16 17 19 20 21 21 21 20 21 21 22 22 22 21 22 22 21 21 19 17 19 18 13 11 12 12 12 12 10 11 10 11 11 11 11 10 11 11 12 12 11 10 10 10 8 9 9 11 11 11 11 12 12 13 14 12 14 12 12 12 11 10 10 10 10 10 11 10 10 10 10 9 9 10 8 8 8 8 8 8 8 8 8 8 8 8 10 9 -9999 8 8 9 9 9 9 10 12 12 12 12 12 12 11 10 10 10 11 11 12 12 13 10 10 13 13 12 13 14 14 14 14 11 9 10 9 8 5 6 6 8 8 9 9 8 8 8 8 7 8 8 8 8 8 9 10 12 13 12 13 14 15 15 14 14 14 14 15 16 16 19 17 17 19 19 21 23 23 24 27 36 43 50 59 68 69 74 76 69 58 44 46 53 54 57 49 41 36 32 31 28 26 23 
5 5 5 7 10 12 14 14 16 16 21 19 20 20 19 19 18 21 21 20 21 21 21 22 21 21 18 18 17 16 14 11 11 12 13 13 9 10 11 11 11 9 10 9 10 10 11 12 11 10 9 10 10 10 10 12 12 12 12 12 12 12 13 13 15 13 12 11 10 9 10 11 11 11 9 9 9 9 9 10 9 9 9 8 8 8 8 8 8 8 8 8 8 8 8 8 8 8 9 9 9 9 11 12 12 -9999 15 15 15 13 10 9 11 11 12 11 11 10 10 10 12 13 12 13 13 15 15 12 11 10 11 10 9 8 6 6 6 9 10 9 9 9 9 8 8 7 8 8 8 8 8 9 10 10 12 13 13 14 14 15 15 14 13 13 13 15 16 16 17 18 18 19 21 23 22 24 31 40 50 60 68 72 78 80 78 72 62 44 47 50 51 49 41 37 33 32 30 28 26 23 
5 5 5 7 10 12 13 13 15 17 20 18 19 19 18 18 18 19 21 22 23 23 23 23 23 21 19 18 18 15 13 12 11 13 13 13 11 10 12 13 13 9 8 9 10 11 11 8 8 9 9 8 10 10 12 12 13 13 12 12 12 13 13 14 14 13 12 11 11 13 11 11 11 10 9 9 9 11 11 11 10 9 8 8 8 9 9 8 8 7 7 7 7 8 8 9 8 8 9 9 10 10 11 12 12 -9999 14 14 13 11 13 12 12 9 10 10 10 10 10 11 14 14 14 14 14 15 14 12 12 13 13 12 11 8 6 6 7 9 10 9 9 8 8 7 8 8 7 8 8 8 8 9 10 10 11 13 14 14 14 14 15 15 15 14 18 19 18 16 17 19 18 20 19 22 24 29 34 45 60 74 85 91 89 83 86 76 64 52 48 49 48 43 42 35 34 30 30 28 26 22 
4 5 6 8 9 11 13 14 15 18 19 18 19 19 19 20 19 20 22 22 23 23 23 23 22 21 19 19 18 16 14 13 11 12 12 12 13 14 13 12 12 11 11 10 9 10 8 8 8 9 9 10 11 12 12 11 13 13 14 13 12 13 12 13 12 12 13 13 11 12 12 10 9 10 9 10 10 10 9 9 9 9 8 8 8 8 8 8 7 8 7 7 7 8 8 9 8 8 8 10 10 10 12 12 11 13 12 12 12 12 12 11 10 10 9 11 11 10 12 13 13 14 14 14 15 14 12 13 13 12 12 12 11 10 8 7 9 9 8 9 7 7 8 8 9 8 7 8 7 8 8 7 8 9 11 11 11 13 12 13 14 15 15 14 16 15 17 16 17 17 16 18 20 21 26 29 40 54 71 87 94 94 93 91 84 75 64 48 45 49 45 45 42 35 33 32 30 29 24 20 
4 4 7 9 9 12 13 15 17 18 17 18 20 20 19 20 20 20 22 21 22 22 23 21 20 18 18 18 14 11 13 12 11 12 12 12 12 14 13 13 13 11 10 10 9 9 9 8 8 8 7 9 10 11 10 10 11 12 11 11 12 11 12 10 11 14 14 13 13 13 13 11 11 10 8 8 8 8 8 8 8 8 8 8 8 8 8 8 8 9 9 8 9 9 10 10 10 8 8 8 9 10 11 10 12 10 10 10 11 11 11 11 11 10 12 12 11 11 13 14 14 14 16 16 16 15 13 14 14 13 13 14 13 11 9 7 8 7 7 7 6 6 7 7 8 8 9 8 8 7 6 9 9 9 12 12 13 13 14 14 14 14 13 13 14 15 15 16 16 14 13 15 18 21 28 35 48 63 82 100 97 100 99 92 82 77 68 50 46 47 47 43 44 37 36 32 30 28 24 19 
4 6 7 9 10 11 13 15 15 18 18 19 19 20 19 20 19 19 20 21 21 21 22 20 18 17 15 12 11 11 11 11 10 11 12 11 12 12 10 11 10 11 10 10 8 8 8 8 8 7 8 8 9 10 11 10 9 8 8 8 8 9 8 8 10 12 10 11 11 9 10 9 7 7 7 7 7 7 7 7 7 7 7 7 7 7 7 7 7 8 9 9 9 9 8 8 9 8 8 8 8 9 9 -9999 -9999 11 11 11 12 11 11 10 11 11 12 11 13 14 14 14 14 15 16 16 16 15 16 14 14 14 13 11 10 10 8 7 6 5 5 5 6 6 7 7 7 8 7 8 7 7 6 8 8 8 10 11 11 12 12 12 12 11 11 11 10 12 12 13 13 14 12 14 18 23 28 37 51 68 96 103 103 101 96 88 75 71 65 49 36 40 43 39 37 37 33 29 27 26 21 19 
4 7 7 9 11 12 14 15 15 18 18 18 19 19 20 20 19 19 18 18 19 20 20 19 16 16 14 13 11 11 9 8 10 10 11 11 12 11 10 9 10 10 9 9 9 9 8 7 7 7 8 8 8 9 9 9 8 8 8 10 10 8 8 7 7 7 7 8 8 7 5 6 6 5 5 5 5 6 6 6 6 6 6 7 7 7 7 7 7 8 9 9 7 7 7 7 8 8 8 7 8 10 -9999 8 -9999 -9999 10 11 11 10 9 9 9 11 11 12 12 12 11 12 13 15 15 13 15 16 16 14 14 15 14 13 11 10 8 7 6 6 6 5 6 6 6 6 5 7 7 7 6 5 5 6 7 8 9 11 11 12 12 12 12 10 11 10 10 10 9 12 14 15 14 17 17 25 27 35 51 81 100 107 102 98 95 84 72 71 63 51 37 35 37 35 34 33 31 28 26 23 19 17 
7 8 8 9 8 10 12 12 15 16 16 17 17 17 16 17 18 17 17 17 17 17 18 18 16 16 12 11 10 10 9 8 8 9 9 9 11 10 9 8 8 8 8 8 7 6 6 6 7 8 7 7 7 7 8 8 8 9 10 11 9 7 7 7 7 6 5 5 5 4 4 3 3 4 4 5 5 5 5 6 6 6 6 6 6 6 6 6 7 8 7 7 7 7 7 7 6 5 5 7 6 6 7 7 8 8 8 9 9 9 9 9 7 8 9 10 11 11 11 11 12 15 15 14 15 17 18 15 15 15 14 13 11 9 9 7 5 5 5 5 5 6 6 5 6 7 6 5 4 4 4 6 7 7 9 10 10 12 12 12 9 10 10 10 9 10 10 11 13 14 14 15 18 23 27 38 61 84 99 103 99 96 89 82 77 73 63 51 41 35 34 31 31 30 29 26 23 20 17 16 
8 9 9 8 8 10 11 12 11 10 10 10 13 13 13 11 12 12 12 14 16 16 16 14 12 10 10 8 8 7 6 6 6 6 6 8 9 8 8 8 7 7 5 6 5 5 4 4 4 5 5 6 6 6 6 7 8 8 9 10 8 6 6 6 6 5 5 5 4 3 3 3 4 4 4 4 4 4 4 5 5 5 5 6 6 6 6 7 7 6 6 5 5 5 5 5 5 5 6 6 6 6 7 7 7 7 10 10 9 8 8 8 7 9 10 12 11 11 12 12 13 14 15 15 17 18 17 16 15 15 13 13 12 9 9 9 6 6 6 6 5 5 4 5 6 3 4 4 5 5 5 6 7 7 8 9 8 8 9 8 8 7 8 7 7 7 7 8 9 12 11 15 17 21 28 35 58 76 92 99 96 88 81 75 71 64 58 48 42 38 32 31 29 28 27 23 21 17 18 16 
8 8 9 9 9 10 9 8 8 9 9 9 9 9 9 9 10 10 11 12 12 12 12 10 10 8 7 7 7 7 6 6 6 6 6 7 7 6 6 7 4 4 4 4 4 4 4 3 4 4 4 4 4 5 5 5 6 6 6 6 5 5 5 5 6 5 5 3 3 3 3 3 4 4 4 4 4 4 4 5 5 5 5 5 5 5 6 6 4 4 4 5 5 5 5 5 5 6 6 7 7 7 7 5 5 6 6 8 8 7 6 7 8 9 10 12 11 11 12 13 14 15 16 17 18 20 16 15 14 15 13 13 10 9 9 9 6 6 6 5 5 5 5 5 3 3 3 3 3 3 3 5 6 7 7 7 8 8 9 8 7 6 6 5 7 7 7 8 7 10 10 14 18 20 28 38 53 72 82 87 85 75 71 69 62 58 45 40 38 37 35 31 31 28 26 20 18 19 16 16 
