# Supplementary material for: Exploring the Distribution of the Spreading Lethal Salamander Chytrid Fungus in Its Invasive Range in Europe – A Macroecological Approach
Source: PLoS One. 2016 Oct 31;11(10):e0165682. doi: 10.1371/journal.pone.0165682 (PMC5087956; doi:10.1371/journal.pone.0165682)
Supplement: S1 ZIP Archive — (ZIP) [file pone.0165682.s010.zip › ECA_full/su10.asc]

ncols         200
nrows         200
xllcorner     3.31330001355
yllcorner     -1.12269991115
cellsize      0.0117999315
NODATA_value  -9999
750 812 749 748 752 759 761 778 769 771 770 765 759 770 755 766 765 777 767 756 765 785 761 773 790 794 789 792 797 802 800 793 802 801 799 795 803 804 802 795 797 797 793 797 809 801 807 793 781 790 784 796 786 788 788 787 770 768 793 796 794 792 792 790 790 782 782 784 764 771 780 788 787 794 796 793 785 790 792 795 795 788 794 787 783 783 780 771 768 798 774 765 765 768 761 755 753 756 752 758 732 727 747 749 715 716 753 739 719 735 732 731 712 707 724 731 714 732 714 698 709 712 714 714 736 731 717 706 696 685 662 652 648 650 666 683 678 718 675 699 702 661 665 698 695 701 697 692 692 683 676 659 669 661 630 625 606 598 615 615 640 668 681 708 650 658 664 678 686 681 688 708 696 690 677 667 668 677 690 726 749 746 761 759 760 738 748 723 726 716 722 744 734 740 746 750 747 758 731 726 
758 763 769 763 749 758 777 774 766 769 775 764 754 758 757 767 758 760 766 753 786 784 781 784 779 789 804 797 796 797 799 798 800 801 789 802 803 800 800 799 798 799 801 786 786 792 800 824 802 799 779 802 797 791 774 792 793 796 794 796 774 792 789 785 787 782 786 787 779 799 772 754 793 793 796 794 794 791 793 777 799 802 791 790 792 777 769 773 774 769 770 767 767 766 759 757 757 755 748 735 759 726 729 731 718 729 721 752 750 731 717 713 714 731 728 766 721 715 722 719 715 714 712 697 714 700 717 707 737 730 682 685 667 666 702 670 670 662 687 674 698 660 675 703 699 701 685 681 684 673 684 676 674 658 642 628 610 611 611 619 638 638 643 651 664 663 664 683 673 694 703 693 696 699 695 685 671 670 685 711 741 750 756 731 737 762 757 742 742 755 748 760 725 732 746 745 742 734 724 726 
758 768 755 763 772 763 778 774 769 771 778 782 759 755 776 770 762 750 750 771 769 770 791 815 794 790 807 800 803 800 790 791 803 807 790 802 793 794 796 799 800 799 799 793 801 791 796 808 820 816 792 793 805 791 799 793 793 793 791 791 790 791 786 782 784 781 787 790 797 794 785 794 793 793 795 796 793 792 787 782 800 801 802 794 778 785 774 769 763 766 777 766 793 796 767 760 764 756 755 750 740 759 732 749 709 713 755 728 746 732 717 727 722 718 714 713 717 747 715 719 715 726 715 702 709 712 706 736 683 687 683 712 709 667 664 704 667 678 697 714 663 664 695 683 680 708 695 730 682 685 695 733 735 664 646 633 632 622 624 635 619 624 633 652 666 646 656 663 679 706 701 683 677 676 694 703 695 682 687 710 741 729 701 710 737 760 766 743 734 754 767 755 752 723 726 755 737 740 754 751 
770 760 754 757 770 752 761 767 779 771 771 768 777 764 757 777 758 745 751 754 763 763 783 796 793 794 798 800 789 792 806 800 791 804 800 799 797 795 795 797 799 798 796 799 803 801 788 795 815 808 810 817 808 797 798 780 794 793 792 793 792 791 787 789 787 789 789 803 798 799 769 787 792 796 797 794 794 796 795 799 801 778 783 797 784 775 777 769 768 773 781 776 773 796 773 769 766 762 757 756 747 725 720 723 725 734 742 713 746 762 737 737 730 708 698 693 692 695 711 721 719 715 716 717 721 723 711 724 -9999 676 673 684 698 691 662 665 667 694 663 685 690 667 687 673 680 695 699 711 689 705 703 696 689 671 656 650 647 695 635 623 611 612 622 647 671 645 645 650 683 724 696 680 667 666 685 713 715 701 701 708 729 692 699 710 742 761 765 768 744 764 764 770 750 719 730 744 726 720 739 754 
763 759 756 760 752 749 753 766 792 762 760 791 799 738 748 739 744 760 758 777 766 764 776 801 792 793 804 800 780 795 804 784 811 803 801 795 793 797 795 797 796 799 797 799 801 803 803 801 815 810 810 821 820 809 798 793 789 789 792 795 794 795 794 794 780 793 798 792 779 795 794 789 774 799 767 799 796 789 789 792 795 798 799 792 793 790 782 777 781 778 775 772 778 778 773 772 767 762 759 773 752 734 733 730 722 768 732 753 738 744 739 753 708 701 683 707 714 717 702 711 733 720 721 723 725 714 708 724 689 678 697 680 666 710 669 676 664 665 663 672 683 682 686 697 685 693 704 703 706 703 689 688 704 677 669 661 667 650 641 621 614 607 614 634 649 677 655 645 671 692 705 693 669 674 678 707 735 734 731 732 713 703 718 731 736 766 744 764 754 740 754 750 767 742 748 751 731 764 737 760 
760 765 768 761 752 751 752 761 794 795 762 760 759 744 737 758 747 751 765 772 757 795 769 785 793 795 793 801 790 806 804 805 808 807 804 797 799 796 794 807 798 794 787 800 796 798 797 800 815 810 809 800 822 818 803 792 790 791 793 797 797 784 800 801 800 804 805 806 800 783 800 802 800 782 768 781 795 792 789 795 780 801 805 785 785 786 785 773 774 772 775 779 781 773 773 794 773 767 764 764 756 744 725 731 735 756 762 733 743 744 757 742 732 707 714 716 716 691 743 718 716 716 750 730 736 741 721 725 736 696 722 679 662 667 673 691 673 686 673 688 701 684 684 698 681 699 699 703 709 694 679 689 678 703 689 680 674 656 644 632 617 611 613 628 660 699 676 658 669 679 689 704 680 686 707 716 760 761 735 723 731 729 756 757 755 747 745 750 739 732 778 757 775 777 771 781 763 749 753 739 
767 764 762 755 765 754 744 754 757 756 760 758 757 777 748 743 749 766 761 755 746 761 761 777 790 792 799 801 806 804 795 796 796 799 809 806 802 798 795 795 794 788 794 796 794 797 798 815 814 808 806 808 810 818 809 800 794 792 802 797 797 798 779 803 803 807 807 806 809 786 790 811 808 794 776 769 773 790 789 776 802 791 809 797 799 791 785 779 780 776 775 787 777 777 775 780 781 774 765 761 751 744 743 744 742 726 737 733 748 740 731 724 730 745 716 740 722 740 715 736 752 710 718 740 728 719 742 723 720 719 718 693 684 677 683 697 696 693 684 692 690 729 696 695 695 694 700 708 705 698 721 684 684 687 687 677 664 664 655 637 630 625 625 631 644 652 673 715 723 672 678 693 708 728 736 738 727 736 709 702 719 745 735 741 744 723 726 736 733 724 746 737 775 776 777 764 747 775 750 736 
764 774 770 771 763 755 756 748 749 747 756 749 743 756 757 744 758 756 754 752 745 760 779 781 791 807 805 801 803 802 790 781 782 791 792 789 799 805 796 790 807 805 803 805 794 807 800 804 812 808 803 802 807 794 812 810 801 799 802 802 801 799 804 804 805 808 808 809 810 812 801 812 810 798 790 791 776 780 781 775 801 786 809 804 789 786 779 779 781 782 779 777 777 776 779 774 796 781 766 761 753 752 750 743 748 750 734 742 750 740 726 726 741 744 721 741 744 715 727 730 723 712 710 739 713 746 740 743 704 722 697 675 690 692 692 702 696 688 700 692 694 701 698 694 691 690 694 707 709 701 696 680 680 678 690 683 674 666 666 643 633 639 641 652 701 670 672 699 696 682 705 710 699 706 732 730 706 701 691 723 714 728 727 753 751 714 727 733 730 714 733 759 761 783 781 784 779 775 758 754 
777 777 770 769 763 758 766 767 795 764 756 752 749 757 753 759 759 753 743 762 751 782 781 775 794 786 809 799 800 795 802 788 787 808 807 806 801 793 811 800 804 808 803 798 785 808 808 811 808 808 803 801 802 807 824 821 807 797 805 804 805 807 805 789 808 807 808 810 799 813 811 811 795 786 785 793 782 780 773 780 801 787 809 788 780 781 786 782 788 781 783 786 782 779 782 778 783 781 773 761 755 752 751 744 751 736 734 734 753 752 750 730 732 738 715 752 714 726 744 717 730 705 708 740 742 721 724 701 695 702 697 696 740 715 713 705 692 692 696 696 699 704 701 699 685 688 700 710 704 696 693 702 697 691 677 675 682 712 649 642 644 665 656 663 685 675 691 710 674 702 681 701 696 693 720 721 743 694 693 735 716 744 737 733 734 737 736 726 730 720 737 753 771 775 774 772 763 762 739 760 
765 766 773 770 769 766 761 807 761 753 758 746 746 749 791 746 752 756 792 747 755 769 776 780 800 797 808 784 775 777 778 804 786 800 800 793 797 805 792 800 819 800 810 808 794 789 798 808 804 804 794 805 805 802 808 814 811 812 809 804 806 807 810 803 803 810 809 811 811 814 808 810 793 800 809 787 786 803 780 778 772 800 806 810 784 786 791 791 783 789 784 796 783 784 789 804 787 785 771 763 759 758 759 749 751 749 758 751 762 734 746 753 752 727 742 756 736 757 745 719 709 745 740 717 745 721 705 700 733 696 707 726 719 706 704 693 691 693 703 706 712 701 682 675 692 702 705 716 696 684 687 691 687 694 691 687 682 652 647 650 653 656 672 675 700 674 687 696 704 659 676 684 671 673 686 733 714 686 692 723 749 750 728 742 730 757 748 729 733 735 743 745 770 775 772 774 772 775 774 772 
787 786 793 782 771 766 766 769 767 755 755 755 746 752 753 752 749 746 804 801 751 771 780 784 794 799 780 782 781 779 781 804 798 794 792 791 793 801 790 798 800 799 800 795 804 802 803 803 801 805 805 807 802 809 810 801 816 816 815 811 813 813 797 793 804 810 808 810 804 788 797 813 811 810 811 809 812 783 780 784 795 794 777 781 796 793 802 797 788 781 788 785 789 -9999 788 789 782 787 774 767 765 760 763 758 761 756 753 758 776 760 747 737 724 739 737 756 757 759 735 748 746 741 747 744 742 714 716 712 708 714 714 715 711 718 702 700 691 692 703 717 706 688 672 676 697 714 707 703 693 688 687 685 698 690 735 672 657 654 660 657 657 659 657 662 676 703 704 667 659 690 673 655 696 659 665 679 683 699 742 731 742 730 731 740 746 763 740 743 740 732 743 750 765 770 770 770 775 779 770 774 
789 789 787 779 769 766 773 768 760 757 760 744 752 753 752 757 751 749 743 756 758 765 779 791 794 802 790 783 778 777 787 802 781 793 772 791 791 775 779 787 800 781 808 808 806 803 800 801 801 804 806 808 807 807 805 815 807 822 801 791 818 791 800 797 804 803 796 794 808 813 814 806 813 804 815 803 810 792 790 779 784 775 776 788 811 811 812 789 799 789 790 783 795 794 -9999 788 783 791 779 773 816 763 774 767 761 772 767 779 772 743 735 732 744 752 747 744 761 728 732 718 719 730 753 744 707 716 713 735 702 702 713 722 729 713 751 696 701 703 700 707 701 688 679 689 709 708 705 701 693 691 689 682 690 687 716 675 660 666 663 662 666 713 668 662 685 710 700 666 669 687 650 656 695 700 659 669 697 731 727 743 749 730 750 744 760 742 740 775 740 735 743 757 765 766 758 771 764 777 773 774 
791 800 794 797 772 770 802 772 760 763 760 759 756 755 753 754 748 750 756 762 780 767 806 787 806 798 805 793 771 798 798 786 796 792 793 783 775 771 771 783 782 798 801 791 788 791 806 797 800 781 805 805 801 805 808 810 805 821 796 796 820 819 801 793 802 801 792 789 797 812 815 814 815 815 816 790 810 804 799 793 803 795 781 784 790 806 797 783 788 807 799 795 797 790 801 801 783 784 781 780 778 776 766 766 759 770 768 757 751 768 767 744 741 740 740 750 735 759 759 757 757 717 737 706 701 743 748 703 749 730 722 717 715 713 703 707 709 699 701 703 703 696 697 699 694 687 682 683 691 690 692 700 695 672 657 655 659 689 677 694 667 664 659 678 718 668 667 662 703 659 648 645 664 683 667 699 697 716 744 721 734 755 760 736 735 747 749 760 742 745 757 761 766 747 752 746 747 774 772 757 
817 814 799 791 770 774 768 769 765 767 773 759 760 755 758 754 755 756 749 754 770 778 791 807 800 805 790 793 775 786 788 786 792 785 799 767 775 778 813 778 779 800 796 801 811 772 768 802 800 783 786 788 806 804 805 810 813 817 803 804 810 792 819 815 803 799 801 797 792 814 816 816 810 812 817 795 810 816 797 795 786 792 790 791 787 787 780 781 795 811 802 800 796 793 793 796 811 810 790 775 781 779 763 759 781 776 767 768 765 766 739 730 759 736 757 737 766 760 733 734 725 703 701 704 704 709 733 709 748 751 713 713 730 725 709 719 745 717 713 708 714 714 699 698 687 681 677 681 694 702 726 722 673 655 645 646 658 680 691 701 668 662 671 724 726 687 669 658 655 652 659 666 673 709 686 720 721 731 722 730 719 755 758 747 751 770 771 765 758 743 758 768 766 748 740 717 722 733 766 763 
792 801 790 791 776 775 774 775 776 767 772 760 760 750 756 754 752 758 752 755 770 783 788 808 805 799 793 786 784 776 779 782 786 780 776 769 774 773 777 801 796 752 766 802 802 791 786 786 796 772 807 784 807 807 799 800 811 815 800 812 825 818 821 815 815 800 801 789 792 797 797 816 815 815 814 803 809 813 816 797 789 804 803 792 790 778 776 790 807 806 811 815 783 796 814 800 808 793 782 779 779 767 770 760 767 760 762 767 748 745 763 734 758 734 741 734 737 750 715 707 704 703 706 711 720 722 729 713 754 701 731 715 711 747 725 715 738 726 713 719 718 710 703 693 688 683 686 700 703 698 690 673 666 652 644 647 657 686 708 687 674 683 699 707 704 695 683 667 668 679 662 675 696 727 730 724 728 744 749 749 739 752 742 764 751 766 776 742 744 742 769 772 772 744 734 708 705 708 726 744 
810 792 787 789 767 770 775 792 782 767 771 763 767 757 757 762 762 758 754 756 762 779 786 789 806 796 797 770 783 776 777 777 794 800 798 802 782 798 784 802 758 767 775 774 804 797 778 796 794 785 801 789 802 803 794 795 811 812 813 820 825 837 824 822 800 802 792 796 802 800 813 812 811 814 814 817 810 811 826 804 798 806 806 805 775 770 772 775 809 811 813 798 790 805 814 813 809 811 796 781 776 767 769 764 770 767 766 749 753 -9999 746 770 744 733 733 724 721 742 718 713 711 714 734 740 739 736 733 720 714 716 744 728 726 717 722 728 739 732 724 725 722 710 703 694 689 691 699 703 714 698 682 678 660 654 653 655 659 690 703 696 706 716 703 708 698 693 687 687 690 687 726 720 695 695 692 696 698 713 727 727 753 733 727 739 770 760 774 744 733 765 761 766 760 756 743 709 711 724 732 718 
805 805 821 791 773 792 784 774 773 798 795 795 782 793 817 790 787 783 766 770 775 788 792 805 814 785 794 769 788 776 777 779 788 795 797 801 808 792 775 769 761 797 785 771 802 779 768 774 772 766 795 797 798 801 803 805 805 806 808 820 824 827 816 823 817 819 818 803 805 814 811 793 817 811 815 820 820 823 820 820 811 800 809 791 785 780 786 781 785 798 790 788 800 818 804 806 813 812 812 786 780 770 765 774 768 767 762 748 -9999 738 749 748 742 734 767 754 731 707 709 714 726 764 747 741 751 742 760 721 727 731 732 735 737 725 721 734 734 724 722 711 719 720 707 701 700 695 699 693 691 697 689 689 671 673 674 661 691 721 719 708 739 708 711 707 717 713 697 687 689 691 688 691 717 690 685 692 700 712 720 720 751 733 753 746 770 772 770 747 746 762 751 735 731 713 721 712 715 707 702 715 
811 819 812 790 790 796 806 813 796 798 809 792 801 800 795 801 798 778 773 783 781 783 800 813 793 784 781 782 790 786 785 785 789 792 796 784 787 778 768 764 770 781 787 766 786 779 798 790 763 761 803 777 796 798 800 801 803 804 808 819 819 811 820 828 797 818 814 813 800 806 812 812 815 809 818 816 819 821 821 807 803 815 800 800 814 792 794 801 790 789 805 803 805 796 805 798 813 812 813 797 779 774 772 781 769 768 764 766 767 751 768 749 745 741 729 722 720 718 723 734 748 755 739 742 758 740 740 744 736 739 747 767 741 735 738 746 750 712 724 701 698 703 707 706 705 708 679 679 674 678 690 683 675 676 667 677 699 750 706 706 717 714 718 714 717 715 721 688 690 699 704 699 696 684 695 692 696 726 752 755 747 747 741 761 765 774 776 775 742 759 734 728 733 717 712 729 736 745 719 720 
814 803 792 800 809 796 813 813 811 815 812 803 813 794 795 805 796 778 784 783 777 796 800 814 784 810 798 793 787 793 777 773 784 784 783 782 787 793 792 779 757 755 800 760 769 780 800 805 768 775 764 795 791 792 799 799 802 805 799 797 800 828 804 828 810 816 801 812 811 809 808 814 815 818 816 805 815 821 821 820 819 819 822 819 809 799 798 796 810 821 825 815 800 802 805 801 818 815 813 796 785 792 773 822 771 773 804 802 772 779 762 770 748 748 735 725 727 736 747 770 784 750 733 731 741 747 736 749 765 750 738 746 740 751 722 715 714 705 713 699 690 689 696 703 702 696 678 669 665 667 667 670 662 654 656 686 700 701 695 696 697 709 706 719 728 719 713 689 701 718 719 724 710 719 708 698 710 716 725 735 745 766 741 738 748 761 782 739 744 737 736 736 754 754 727 721 727 716 743 743 
802 814 790 809 809 825 816 806 804 809 821 820 817 789 796 801 796 788 805 790 795 787 813 831 785 795 805 791 780 777 776 768 786 787 779 779 778 779 787 758 763 759 794 765 772 791 799 798 793 767 797 794 781 797 778 798 810 793 802 824 823 820 825 817 799 820 815 816 795 813 811 818 820 819 816 807 822 822 821 821 820 822 823 809 801 799 788 800 802 812 827 831 813 830 822 807 802 817 818 814 797 803 791 785 789 781 786 777 784 770 797 775 790 759 752 746 759 747 749 759 759 779 734 726 741 727 724 727 762 742 738 734 751 723 736 713 718 702 703 691 694 680 681 682 691 706 683 676 658 660 657 651 647 657 664 686 687 685 685 688 703 697 709 726 727 722 724 706 704 725 723 753 731 729 730 745 748 721 728 737 761 736 733 735 772 776 754 752 736 728 741 742 771 763 740 739 714 708 726 744 
808 800 811 803 812 822 806 807 808 820 820 817 798 790 801 789 802 784 808 809 789 781 784 783 785 795 798 791 790 786 781 775 790 803 783 779 774 773 782 755 765 788 790 792 771 781 781 794 794 769 794 792 792 791 797 807 786 795 815 804 823 820 806 824 807 795 801 811 806 800 816 809 818 822 813 814 821 824 824 821 813 805 827 824 815 809 792 795 813 810 826 821 835 833 823 -9999 806 803 819 803 821 821 804 818 782 784 778 773 770 775 777 782 788 768 777 767 771 752 760 761 756 743 715 714 719 738 732 735 725 713 717 765 752 730 723 708 702 686 697 692 684 681 683 683 680 687 681 678 669 659 654 623 636 659 666 669 665 673 669 677 687 693 718 717 735 756 734 729 744 732 731 721 713 751 731 722 731 720 730 758 738 725 729 730 746 765 757 763 764 751 752 746 744 751 739 743 746 725 711 711 
805 798 807 810 812 810 818 799 810 795 812 799 797 798 795 789 807 803 804 793 812 787 782 784 782 786 794 790 785 786 765 776 778 791 774 782 783 776 766 764 781 784 789 792 765 768 771 770 777 793 791 793 766 777 777 788 801 798 809 785 817 816 821 813 812 789 790 796 819 819 819 818 818 818 823 825 825 826 826 824 825 817 827 827 814 815 787 781 781 790 807 832 835 833 817 808 803 816 802 819 826 819 798 798 788 790 776 763 769 791 780 787 780 771 774 771 754 744 746 750 727 718 706 706 713 744 749 751 712 710 710 745 727 729 737 750 738 690 693 692 720 700 694 675 715 692 684 683 662 667 644 662 641 700 693 657 659 653 662 685 704 727 702 719 731 741 750 735 764 714 714 720 728 751 735 756 751 712 742 753 725 721 721 725 737 761 751 748 763 773 766 736 733 751 740 761 742 719 725 713 
810 807 811 809 809 800 814 800 819 810 804 805 792 794 799 809 785 789 802 803 787 785 790 795 785 786 795 776 784 777 770 766 767 768 780 791 786 782 781 784 759 778 786 768 796 774 803 760 765 787 795 768 761 774 789 784 813 792 791 784 792 794 823 805 806 796 794 805 821 810 821 817 822 817 822 824 825 824 825 826 827 827 827 830 817 821 794 791 807 790 814 815 828 814 813 822 800 818 804 810 806 819 791 794 797 811 800 772 770 767 770 772 772 760 753 747 742 750 754 733 708 702 699 704 718 746 705 743 731 724 751 728 713 729 738 735 729 707 729 716 679 678 691 703 683 712 711 647 652 632 616 627 630 678 644 655 654 658 672 678 710 734 727 723 730 724 735 725 707 709 724 719 747 719 752 748 750 709 734 727 726 720 725 728 739 747 751 782 752 749 736 729 742 723 737 713 757 729 760 733 
809 807 808 809 803 798 820 799 793 801 809 804 796 796 795 807 781 806 788 804 802 801 801 791 813 816 810 783 782 775 772 766 767 777 784 801 801 796 794 777 782 780 775 750 777 806 771 766 792 789 771 780 767 767 780 783 791 793 777 760 773 785 817 827 830 815 802 799 821 820 818 819 821 821 820 824 826 825 827 815 829 828 831 815 830 826 823 802 811 811 791 816 816 817 807 819 815 806 807 805 803 802 789 778 775 788 789 787 773 771 762 759 767 754 756 744 753 739 751 707 698 691 737 747 730 744 730 745 748 753 752 724 715 749 718 715 719 716 717 733 686 730 679 668 662 659 656 694 637 649 677 632 629 675 685 690 683 673 689 679 710 694 718 733 748 738 725 713 707 710 731 728 734 710 753 744 732 724 725 730 729 731 731 744 749 764 749 769 780 747 738 751 742 752 756 720 725 737 733 759 
809 805 806 804 807 811 801 810 806 803 800 793 806 808 795 806 806 781 805 791 800 799 779 794 811 802 791 788 773 774 767 770 772 776 771 778 802 797 796 789 778 779 776 750 768 764 761 751 794 771 776 768 758 764 752 792 778 776 759 754 755 769 788 807 825 825 791 803 820 820 812 823 823 822 825 828 826 826 827 817 830 830 811 829 829 811 817 809 786 815 812 808 800 803 805 826 813 806 800 804 -9999 803 794 776 771 776 790 789 785 767 761 753 753 771 766 747 739 748 739 706 698 711 746 749 728 748 726 764 737 752 767 753 739 746 718 721 722 729 714 707 691 681 682 678 669 656 692 673 655 685 674 655 684 628 629 626 683 701 663 682 679 694 714 735 729 736 731 720 717 733 737 760 744 712 704 710 713 737 732 737 744 749 748 745 771 770 765 751 757 747 748 765 761 758 741 737 732 754 756 763 
809 808 792 801 807 792 790 808 801 808 800 799 796 796 807 797 802 782 803 787 800 798 792 795 807 811 800 792 773 769 765 769 773 775 778 798 798 794 791 782 786 756 786 761 757 758 761 755 752 760 775 759 756 747 768 762 758 758 754 745 738 738 764 790 815 816 808 806 795 820 816 822 823 822 825 826 816 828 825 825 826 829 828 823 824 816 826 823 802 810 814 801 799 778 808 821 814 813 808 802 803 -9999 808 788 775 776 781 787 788 766 755 742 772 754 768 767 763 732 747 743 706 754 756 754 746 731 718 741 733 730 765 763 753 719 716 749 726 720 757 731 694 687 702 681 663 658 671 672 663 701 662 679 647 633 630 680 662 649 649 722 699 693 683 691 714 742 732 729 737 737 748 737 740 720 712 713 716 732 732 747 747 775 750 757 779 777 755 787 777 774 752 751 754 768 764 755 743 757 735 739 
810 807 801 804 799 786 795 797 808 804 802 790 788 808 805 798 800 803 783 786 780 801 785 809 800 808 805 794 777 770 770 774 769 768 777 787 796 763 755 750 773 740 746 755 755 756 759 757 753 791 761 774 759 753 753 762 745 746 748 -9999 725 721 734 775 801 815 801 801 802 802 817 821 818 826 826 829 821 827 825 822 821 827 828 825 825 822 822 821 820 816 802 788 782 781 784 799 800 798 798 800 795 803 810 799 782 761 778 774 769 767 755 743 743 757 753 742 735 729 749 753 744 753 741 737 758 730 740 750 739 716 748 731 728 752 752 720 746 755 730 711 690 689 694 682 668 668 711 707 693 699 678 661 671 656 634 653 650 661 665 700 679 668 670 682 690 732 737 770 738 748 741 736 730 731 731 735 737 732 728 735 739 773 772 771 767 753 752 788 764 756 772 767 769 746 759 768 765 745 739 765 
806 805 804 803 797 803 800 799 794 788 793 782 784 793 793 807 785 794 799 799 802 790 789 785 799 803 808 807 790 783 780 780 782 773 752 782 804 802 753 744 750 737 768 743 751 754 755 759 755 748 789 765 756 771 747 752 734 728 733 736 724 718 733 744 773 809 799 810 800 803 815 807 809 823 828 828 827 818 828 822 822 826 826 825 814 823 821 821 820 803 804 805 791 785 794 796 792 789 802 785 789 782 798 -9999 799 780 752 735 740 769 775 749 759 739 744 752 753 753 742 755 753 717 735 737 742 763 763 733 738 717 743 742 748 749 754 754 746 735 710 684 678 698 706 721 705 676 676 682 673 667 707 671 701 683 669 659 656 701 678 696 708 686 673 685 689 702 733 745 744 744 763 779 731 747 743 742 771 751 749 739 739 766 776 778 750 756 757 757 757 752 746 756 757 776 771 770 770 768 759 771 
809 795 807 808 810 805 809 806 806 798 802 785 781 792 783 802 799 797 802 801 784 806 789 787 815 816 807 798 799 785 776 780 765 757 764 761 791 777 771 753 742 726 718 723 735 743 757 755 777 754 781 766 780 789 741 745 725 722 727 730 732 743 717 724 764 781 795 803 805 794 808 814 821 821 826 816 824 826 825 827 825 827 829 827 824 824 820 819 821 824 820 818 809 784 794 807 788 790 802 776 773 779 781 799 -9999 796 756 725 725 728 745 765 762 727 729 750 747 725 741 757 757 741 728 736 753 744 737 730 737 742 742 743 727 747 754 762 713 695 680 701 671 714 717 721 714 690 671 670 698 666 711 666 670 661 634 662 704 704 694 707 699 682 733 690 698 713 727 733 745 742 747 740 764 749 761 774 757 766 764 775 773 772 752 766 757 756 753 757 746 761 749 734 771 775 774 753 775 763 776 776 
791 801 799 811 791 802 800 803 802 802 800 806 785 814 794 786 787 799 786 774 797 800 786 816 800 802 816 797 800 784 780 773 741 759 761 759 766 763 760 770 762 733 727 725 729 734 736 735 773 774 751 774 749 752 738 746 724 717 717 716 734 730 707 719 766 756 786 789 784 786 791 811 821 824 825 820 815 823 824 824 826 828 827 824 824 827 825 814 819 822 819 817 815 797 795 786 797 789 769 766 771 766 787 786 794 -9999 770 742 725 722 737 764 757 712 742 736 756 762 762 759 756 734 735 736 762 767 725 733 725 726 744 704 705 715 759 728 696 686 678 678 675 697 695 699 715 700 715 677 714 708 686 672 677 710 645 640 652 651 647 707 674 698 681 725 725 719 715 713 730 739 743 781 737 742 746 755 766 788 780 753 768 788 775 785 756 753 755 751 749 749 763 768 758 741 747 749 751 764 776 773 
800 794 807 788 807 796 802 802 802 804 794 797 809 779 791 804 777 787 783 796 793 792 781 785 785 793 814 806 795 776 767 751 747 742 761 761 752 793 787 772 769 742 747 736 729 734 737 771 768 772 774 758 762 724 728 726 721 714 709 708 715 733 729 722 743 780 774 788 774 789 801 811 818 819 823 814 813 823 823 822 812 822 825 824 823 825 826 820 819 821 808 820 799 804 802 802 794 787 787 783 778 773 770 781 787 787 787 774 754 729 737 760 711 719 737 747 737 753 741 749 750 735 769 767 744 740 745 728 726 729 743 706 703 710 711 693 689 678 676 672 684 685 723 694 685 719 684 684 684 719 673 663 690 672 658 648 657 655 656 683 690 715 734 703 741 739 718 724 730 730 739 739 736 751 780 758 792 771 762 766 766 758 774 784 761 755 757 754 750 772 748 759 754 748 749 766 783 768 773 775 
800 796 807 788 800 799 800 798 789 785 800 785 799 797 791 791 795 773 780 772 776 769 802 788 799 804 792 803 781 768 756 753 744 759 753 754 748 752 754 770 765 751 751 747 745 744 744 734 770 775 746 774 733 722 727 722 718 702 688 705 740 722 713 742 756 770 775 763 773 784 789 801 805 819 818 822 824 824 822 821 820 820 822 808 822 823 820 816 816 806 821 819 819 810 804 800 790 786 782 776 779 781 770 774 778 788 784 782 778 750 729 721 725 754 762 732 763 753 764 762 753 745 744 748 742 749 734 737 729 726 745 717 718 719 748 688 682 686 731 677 714 674 689 696 679 719 720 675 721 719 669 690 712 717 723 721 661 660 686 700 744 700 696 712 737 726 732 732 734 736 748 750 774 779 760 754 755 750 751 760 751 776 782 766 763 761 762 757 766 749 753 753 774 779 772 763 759 778 776 760 
794 787 796 797 796 794 777 795 797 797 794 792 793 789 786 765 790 769 765 784 778 792 804 803 794 802 785 801 772 776 758 755 757 751 747 747 750 753 751 763 778 752 754 749 753 750 770 739 777 770 775 726 730 727 727 716 698 699 704 695 718 720 707 722 728 752 779 768 785 777 786 798 806 807 812 818 820 820 820 818 818 820 805 804 802 822 815 817 820 815 818 821 817 814 808 805 785 781 778 780 780 785 787 783 776 781 785 793 783 747 723 698 742 742 750 751 747 783 747 742 752 749 741 733 728 741 753 731 724 750 739 751 724 746 728 696 692 680 687 719 692 673 689 725 687 675 716 698 683 726 676 726 723 694 719 736 664 706 687 699 719 732 720 720 727 744 741 742 750 776 752 784 747 755 757 777 749 751 739 740 754 772 761 785 786 766 769 763 774 751 777 749 763 754 787 784 755 761 781 777 
783 794 795 796 796 785 776 790 789 788 785 787 778 787 783 781 764 786 780 781 764 774 776 790 793 794 796 785 780 764 772 767 786 752 759 741 750 751 750 752 769 783 781 748 743 744 768 772 755 737 722 716 717 719 708 695 675 690 726 734 703 699 715 721 733 741 786 772 787 784 785 789 795 804 812 817 818 821 817 816 814 820 821 805 807 804 813 814 802 819 818 818 819 812 805 803 788 780 780 780 789 787 781 781 770 774 -9999 783 777 743 718 711 705 722 736 763 752 759 755 745 731 727 747 749 750 727 740 753 726 728 718 732 716 725 713 709 707 713 688 686 684 687 676 671 691 672 672 692 686 702 701 717 702 703 718 701 700 727 710 715 724 738 739 738 735 748 746 784 786 757 750 768 766 761 757 776 749 742 735 747 765 771 777 780 766 781 766 773 772 768 768 747 785 759 783 783 766 757 766 775 
791 792 777 787 779 796 794 787 779 785 767 766 788 763 787 782 782 772 771 784 753 773 779 785 786 783 776 771 760 769 781 779 777 765 759 751 742 732 741 760 769 771 769 750 747 739 764 730 730 726 711 707 703 703 685 668 660 663 668 680 685 693 721 -9999 735 743 770 786 767 768 777 785 780 793 806 801 814 818 820 789 788 797 814 813 805 804 813 814 813 817 812 802 795 803 804 801 779 779 783 782 787 774 772 780 765 779 778 782 779 760 733 723 748 733 749 730 745 764 772 726 712 732 724 723 727 729 746 717 737 727 716 745 760 719 739 755 723 724 715 690 690 726 683 700 713 673 677 691 714 718 720 706 738 738 712 700 691 738 741 736 763 740 749 754 778 774 784 762 754 752 757 751 758 748 758 758 740 740 740 763 746 770 758 758 780 779 774 768 769 774 768 762 760 785 779 782 761 760 771 780 
790 770 792 781 789 780 792 788 786 769 785 787 784 783 786 765 768 762 752 752 765 777 784 786 775 772 783 762 760 762 763 765 754 754 756 747 739 744 738 739 749 764 764 759 754 758 733 736 711 701 705 749 746 684 672 655 660 665 678 675 689 683 -9999 -9999 -9999 742 752 760 790 777 773 774 773 782 795 804 809 808 811 815 786 786 785 805 805 791 814 786 810 786 790 793 791 805 800 791 796 801 784 789 788 755 770 773 760 772 774 778 778 765 759 752 739 745 744 715 743 747 743 730 736 729 724 720 705 719 720 751 730 727 733 747 750 714 733 761 717 746 711 707 708 692 723 700 731 733 729 723 724 729 736 749 732 710 719 707 708 709 740 714 735 730 743 751 759 763 749 760 744 741 746 769 752 772 775 742 749 777 766 750 739 750 772 775 777 757 749 772 771 776 778 784 767 783 783 779 785 775 773 760 
775 777 777 785 788 770 789 768 782 781 784 762 755 762 766 757 760 750 758 754 769 783 789 788 786 768 760 760 756 755 748 750 759 750 750 748 736 758 738 739 734 744 763 758 742 728 714 708 700 694 700 710 737 688 655 665 695 674 723 723 685 -9999 -9999 726 723 720 737 737 747 750 769 769 771 779 792 797 798 781 783 782 805 804 801 791 791 791 790 811 807 770 771 772 774 772 778 790 793 801 793 791 781 778 773 774 763 768 772 780 777 779 784 765 743 742 717 726 740 751 747 740 734 724 720 724 709 702 744 749 728 734 758 755 755 754 727 763 732 747 727 711 724 724 726 680 701 709 705 742 696 704 724 738 751 724 742 729 743 725 737 753 716 728 740 768 755 751 750 736 734 741 742 754 751 771 765 766 756 767 767 743 735 751 776 759 777 777 748 763 767 777 782 782 783 768 781 782 786 777 772 784 
788 789 785 787 779 777 786 784 781 781 781 786 758 757 756 753 754 752 750 766 778 784 789 785 766 754 762 758 752 748 742 728 743 742 742 734 757 722 759 763 764 743 736 741 770 720 711 702 711 688 693 699 683 661 649 669 672 716 690 714 707 704 -9999 -9999 726 712 708 715 703 700 729 763 757 778 765 760 768 776 771 771 786 801 802 803 791 797 805 770 776 768 746 774 752 754 776 781 790 791 790 783 784 786 787 767 777 782 773 778 780 805 794 781 756 724 721 728 779 751 750 747 733 718 708 733 742 716 716 746 726 728 736 735 756 756 740 753 738 721 717 715 739 705 726 723 735 720 734 734 698 695 714 741 767 757 759 753 760 733 737 755 735 720 741 769 761 780 750 744 736 734 742 746 750 761 760 767 765 762 744 741 730 746 774 756 754 776 755 760 775 782 783 787 783 771 775 780 784 787 783 781 
786 787 788 786 763 786 784 781 778 768 771 771 761 788 746 746 751 755 761 775 780 783 791 768 757 753 760 740 740 742 729 734 732 762 761 759 757 763 766 744 760 764 737 734 739 727 708 699 691 683 677 672 663 652 680 645 703 712 697 708 677 704 729 722 -9999 700 700 692 694 692 723 756 769 780 777 753 756 786 747 765 782 788 797 797 810 772 748 747 748 742 782 778 745 724 735 756 767 785 782 783 784 780 801 802 800 806 780 782 796 801 806 793 774 742 731 736 758 753 752 750 719 713 721 728 729 711 708 712 719 719 739 739 732 739 763 765 742 723 735 726 709 725 726 726 737 739 726 730 731 719 739 750 782 772 766 745 741 741 742 745 749 734 737 744 749 755 753 744 744 751 736 741 743 751 776 768 756 746 733 730 748 737 771 771 775 759 759 779 784 771 790 772 784 784 772 786 784 789 790 792 
786 786 784 783 769 780 781 779 778 777 779 762 775 753 754 750 755 764 781 787 787 777 765 762 760 747 748 745 738 759 757 749 737 734 741 763 765 772 738 742 771 743 742 730 729 718 705 699 683 682 671 660 650 648 641 707 706 670 710 675 730 699 709 715 706 -9999 699 697 700 685 689 753 760 777 781 757 746 753 749 761 732 735 772 769 760 750 746 737 729 729 730 719 735 734 735 723 746 756 759 765 779 792 806 814 800 795 800 784 788 792 817 794 773 757 743 728 748 752 766 750 734 721 744 716 719 734 729 716 720 720 719 721 728 731 747 736 763 765 714 726 717 704 718 714 738 747 720 735 730 744 750 775 782 768 743 744 742 744 756 739 754 739 741 750 748 774 774 745 744 740 739 763 751 745 747 775 752 738 741 715 731 748 753 750 745 773 760 779 786 792 787 784 772 756 783 786 788 793 798 791 
778 777 766 781 778 778 777 777 779 779 752 759 763 758 759 761 775 778 785 797 795 776 767 755 748 740 744 748 750 752 735 748 737 737 773 740 742 744 744 762 742 729 722 716 705 701 695 690 679 681 694 665 650 643 646 674 706 707 704 677 681 761 724 720 745 705 702 706 705 694 691 701 753 763 748 735 745 738 773 748 759 744 754 749 739 718 728 717 718 713 742 763 733 744 722 745 766 771 774 760 787 793 795 791 798 797 802 784 782 782 794 799 781 767 754 742 743 748 763 751 736 729 746 749 730 733 746 718 740 746 766 737 743 770 738 721 734 727 718 721 734 722 736 741 742 727 731 731 735 737 775 763 775 744 739 744 739 745 752 763 769 735 744 756 753 764 774 772 756 753 742 762 734 743 769 772 770 740 745 739 756 744 728 728 736 747 755 773 793 779 788 772 759 765 769 787 792 787 799 789 
766 760 775 776 778 772 777 778 765 771 754 754 755 760 771 779 783 785 788 795 793 796 791 754 744 751 758 747 748 740 760 751 748 751 742 742 744 748 762 767 724 724 711 702 691 691 685 681 671 662 647 647 641 633 670 677 703 712 715 679 698 713 703 698 703 737 702 714 718 704 696 709 749 752 748 741 725 745 760 764 762 734 745 734 715 705 703 709 713 727 751 748 728 730 733 746 762 750 764 789 782 791 794 780 769 785 799 805 801 780 770 793 791 785 765 748 735 734 749 744 743 727 728 734 733 740 752 739 738 760 741 743 739 738 717 721 727 726 723 728 729 734 727 727 740 743 745 750 747 746 757 760 790 767 750 768 755 772 752 776 780 751 753 750 755 766 756 743 755 763 761 741 735 728 737 743 758 763 767 739 713 711 729 723 730 751 771 790 790 793 774 767 765 778 780 788 792 795 798 784 
776 775 767 774 773 779 778 778 774 781 765 763 775 776 781 789 782 774 772 777 777 781 775 770 762 773 756 762 756 744 754 745 748 748 754 752 744 738 711 709 716 714 706 692 682 676 675 668 662 651 645 648 634 688 646 679 717 670 685 687 691 692 695 687 692 730 720 735 716 703 698 728 740 741 731 721 723 741 746 745 746 750 738 732 709 696 690 694 745 733 735 741 737 735 753 768 763 773 772 768 760 756 759 759 752 758 773 787 781 762 760 774 788 801 786 751 735 732 737 738 740 742 763 744 739 734 740 726 732 738 731 733 735 731 724 718 715 734 729 765 738 741 763 742 750 743 751 734 736 759 767 781 786 772 783 774 757 744 774 772 759 754 774 764 774 787 764 761 751 768 769 756 743 731 720 722 742 764 742 727 716 706 703 703 728 765 783 787 789 790 787 779 767 780 769 789 793 796 801 804 
759 775 779 778 784 755 770 769 753 757 768 784 776 778 780 779 774 768 760 766 769 775 781 773 769 763 761 769 761 761 749 769 755 751 750 746 738 713 722 718 711 702 698 683 678 671 661 656 649 643 646 634 690 650 668 674 668 682 675 678 680 689 699 696 700 710 714 722 698 700 696 716 710 714 712 697 730 739 747 734 725 722 730 739 709 695 687 690 719 723 732 734 766 741 758 772 769 766 740 751 734 732 732 739 745 759 763 768 793 791 772 776 782 785 785 771 736 730 727 733 746 753 764 761 742 740 728 730 736 741 744 743 741 727 733 718 742 726 730 745 766 763 732 739 753 742 763 756 754 739 743 761 762 781 780 778 779 756 776 780 746 752 755 759 776 765 751 743 748 768 754 752 744 749 712 712 734 723 727 714 698 697 700 725 738 776 786 786 785 792 790 776 782 786 773 788 790 796 780 768 
775 773 778 779 780 773 771 750 782 770 772 774 782 783 776 761 759 751 751 750 769 771 772 771 767 772 778 764 772 757 756 760 754 751 745 745 732 722 745 746 743 706 683 681 673 659 650 645 640 635 631 625 665 650 653 708 714 681 666 661 664 671 706 696 686 715 697 694 694 692 706 704 707 731 737 716 728 725 739 736 698 719 725 734 725 717 720 727 709 725 721 724 717 730 747 760 762 746 739 722 717 711 727 738 745 762 767 763 789 797 788 784 779 778 784 774 759 734 730 735 751 765 781 777 764 744 742 740 742 743 739 761 731 734 722 720 709 710 730 745 769 772 749 748 760 761 737 748 760 748 778 780 768 785 785 781 782 776 781 758 764 757 773 762 755 779 750 745 743 742 736 756 747 736 725 716 730 721 719 717 712 693 705 758 775 774 786 786 787 789 788 790 788 789 777 789 792 796 806 793 
779 774 761 774 754 769 774 749 770 769 775 775 777 770 751 743 740 745 742 758 762 753 752 751 755 766 763 761 751 756 757 758 756 738 730 735 727 740 729 750 712 688 674 666 654 641 645 648 669 631 627 625 643 668 667 662 686 684 643 642 643 644 673 692 697 679 702 690 689 740 739 715 706 719 714 698 707 731 688 690 727 735 728 738 758 694 704 707 719 720 723 755 735 748 743 767 751 726 732 732 733 730 729 735 736 760 778 758 779 800 784 778 771 758 772 783 774 759 751 749 767 764 783 809 781 764 758 752 748 739 735 735 742 726 714 702 690 698 713 741 737 738 769 739 726 753 753 734 764 746 754 769 790 776 787 762 786 778 774 770 770 779 781 782 758 753 749 757 748 758 750 757 745 745 733 739 733 712 710 705 705 708 720 743 768 780 775 780 788 770 769 782 793 788 787 790 783 786 782 790 
778 776 748 776 766 769 764 768 778 765 769 766 782 742 744 733 735 742 757 767 759 752 741 745 743 750 760 763 747 738 751 754 770 745 768 736 728 720 725 712 709 684 667 675 647 657 665 690 632 646 622 629 639 681 684 662 661 699 646 638 641 642 679 678 701 711 684 684 712 690 702 722 707 694 701 726 718 688 690 701 725 708 699 711 698 691 717 744 721 722 709 714 728 740 752 745 731 729 735 722 724 726 693 695 719 753 757 768 777 776 800 792 760 756 758 770 779 775 775 770 807 784 814 800 812 790 799 783 761 750 741 750 744 728 714 693 669 669 698 722 742 747 752 739 735 759 751 742 746 751 756 773 765 772 769 793 775 782 776 770 777 778 774 768 763 750 743 759 739 743 746 749 768 775 765 760 742 711 705 722 718 741 751 751 751 783 775 778 769 776 760 776 787 783 782 791 786 799 799 799 
760 757 759 760 763 766 785 813 771 760 776 755 751 748 738 748 739 753 777 774 777 771 750 742 741 753 745 751 730 723 748 757 766 784 735 725 738 745 713 723 729 684 658 650 686 681 659 658 684 652 627 630 637 667 702 653 638 639 638 635 639 663 667 658 668 693 687 707 687 729 718 725 732 709 712 722 704 716 688 716 717 710 692 693 698 725 708 759 734 726 739 716 735 747 743 751 732 730 718 721 707 727 692 706 701 739 775 787 769 788 768 775 756 751 772 754 772 778 785 780 789 784 783 793 796 800 796 783 787 760 758 749 764 752 715 694 668 672 695 723 746 751 740 747 775 742 738 751 741 749 758 776 770 764 765 803 779 795 795 788 785 777 773 761 750 739 741 741 740 726 730 763 746 744 747 759 758 718 712 733 738 739 758 741 741 755 760 749 780 769 779 781 778 791 789 790 792 799 806 809 
788 775 786 766 780 779 790 773 760 758 762 771 739 745 749 749 748 766 774 778 781 799 747 767 740 760 747 760 740 724 730 767 758 735 730 718 742 736 732 760 695 687 654 637 622 615 609 678 635 617 628 644 637 639 665 646 642 641 640 637 637 648 654 657 670 685 710 740 692 697 678 711 685 700 729 712 715 698 689 690 715 689 684 690 705 735 707 755 735 725 781 733 751 759 740 739 729 722 723 722 692 685 695 707 707 726 750 768 783 782 770 770 771 754 748 758 784 782 784 789 820 793 806 817 813 811 787 787 795 797 771 760 751 763 719 710 697 682 706 718 756 750 740 740 743 734 753 736 734 748 768 784 787 769 769 798 798 778 799 794 793 791 774 775 765 762 739 760 730 720 730 739 740 747 761 759 739 714 729 735 764 771 741 753 747 734 736 738 750 766 783 779 770 791 788 786 789 797 806 805 
783 798 781 783 779 781 777 758 775 767 760 768 753 752 751 759 753 755 784 781 809 780 775 772 750 756 743 758 736 726 734 743 739 727 726 722 722 757 757 716 676 659 649 638 628 617 623 609 613 631 650 648 649 702 699 655 646 641 639 640 641 643 650 657 669 679 712 711 713 677 684 716 666 677 672 681 679 676 671 688 715 679 708 704 709 708 706 725 723 736 742 753 763 755 737 730 710 707 711 694 687 677 693 724 728 713 726 751 776 761 -9999 745 746 740 753 756 779 790 784 819 801 791 793 828 803 821 812 809 792 789 770 760 756 743 735 721 721 723 720 718 735 721 756 756 738 739 735 733 733 761 771 773 777 771 771 784 793 793 796 791 789 787 788 783 756 758 743 735 725 716 715 737 762 746 762 720 729 732 727 747 751 749 738 738 767 720 704 716 739 766 772 764 767 779 783 786 793 779 783 785 
791 786 783 775 767 760 754 761 769 755 752 756 772 783 768 747 748 750 765 773 780 770 769 784 749 759 763 777 740 731 758 744 717 724 725 728 726 718 686 674 669 663 643 640 638 702 624 622 643 656 657 707 671 698 697 698 680 652 642 641 641 641 643 651 674 671 698 690 731 678 682 660 658 663 674 679 680 682 668 710 691 704 707 688 735 738 726 740 727 732 744 757 750 754 719 705 702 709 705 688 655 653 690 718 734 731 742 705 743 762 -9999 -9999 734 738 750 787 796 805 802 809 812 814 818 790 801 807 819 805 804 -9999 779 781 774 743 726 738 762 730 722 704 725 708 729 730 760 730 736 727 748 780 766 771 780 792 790 791 790 786 785 784 782 780 777 750 766 775 741 729 704 715 728 733 725 726 742 717 767 713 734 765 753 748 732 742 732 717 705 716 738 782 788 788 784 782 784 779 797 772 768 780 
773 768 760 750 754 755 753 756 768 746 746 753 758 774 757 767 755 740 758 774 775 788 778 758 747 757 766 756 743 730 742 736 730 726 734 730 715 696 655 649 662 682 647 638 639 636 649 650 658 669 705 645 654 666 691 697 698 702 633 638 639 639 646 649 715 669 696 697 712 719 716 672 658 669 672 687 707 701 688 678 725 724 686 695 697 697 712 717 725 714 740 733 743 727 716 701 691 697 701 687 698 673 716 710 737 730 722 697 713 739 735 730 734 750 770 770 807 788 776 797 807 798 803 805 797 818 794 796 791 800 788 798 785 736 737 738 734 743 718 718 703 707 741 740 738 740 729 750 755 765 763 785 785 792 784 775 769 780 788 794 793 790 779 768 768 782 743 724 711 713 713 716 730 720 750 736 748 724 765 764 741 747 746 725 712 705 702 730 750 784 787 784 782 783 778 775 798 783 767 768 
761 756 760 782 771 746 765 758 761 761 743 749 745 759 758 748 765 778 757 774 769 789 763 756 758 763 759 774 749 719 713 719 730 734 725 699 670 655 685 647 697 696 657 646 645 668 669 659 665 664 702 654 657 682 656 696 691 695 638 660 630 638 638 709 651 681 706 706 683 696 661 658 663 669 681 698 717 711 691 702 730 711 695 729 684 690 718 711 719 726 715 700 740 724 717 703 690 717 691 703 715 678 703 724 727 732 712 684 720 731 748 756 757 778 769 779 807 798 804 803 800 795 798 803 811 808 808 808 792 -9999 786 796 759 735 738 740 734 721 720 712 704 709 722 724 740 752 747 756 770 763 755 759 768 787 788 774 785 783 788 793 789 785 789 782 758 759 760 748 728 714 703 713 714 726 724 700 722 713 736 766 769 770 738 766 717 718 725 739 758 783 786 783 773 786 791 797 791 782 789 776 
762 740 742 740 754 755 747 764 748 752 743 742 754 753 764 746 750 753 783 760 768 780 796 757 757 761 761 759 741 718 708 702 700 696 697 668 653 694 658 663 726 669 656 660 677 676 672 664 667 708 706 706 679 673 691 687 693 691 697 656 643 631 630 645 644 700 703 642 649 651 660 663 674 717 719 673 678 686 688 691 707 712 717 743 690 698 725 721 713 711 729 707 724 729 726 704 684 666 673 678 688 687 691 705 726 726 733 707 715 735 760 765 776 796 802 804 805 802 803 802 801 797 793 791 797 787 788 788 789 791 787 776 742 742 741 745 740 738 735 716 721 721 717 726 747 754 782 759 765 767 751 746 752 780 793 794 790 771 789 790 793 794 769 773 771 770 772 780 758 720 712 701 715 710 697 693 713 710 730 731 762 765 765 722 725 722 738 761 773 775 784 784 791 771 785 792 770 790 788 790 
751 754 759 753 753 764 759 759 754 753 764 738 754 745 751 772 756 752 763 758 784 754 754 756 755 749 744 740 734 714 692 672 682 656 652 648 648 665 670 705 678 676 678 692 678 675 708 675 681 706 708 675 704 661 671 699 668 694 659 697 634 624 623 683 693 697 656 638 641 645 655 657 672 683 680 677 696 689 690 704 735 744 746 746 705 698 747 738 721 743 712 720 726 729 731 717 684 660 670 679 676 724 708 708 698 723 730 704 731 721 742 755 769 794 799 802 800 793 796 800 795 792 770 786 782 789 796 787 795 793 783 762 744 741 750 763 759 752 742 736 727 732 738 734 753 752 755 763 772 764 758 734 741 777 787 794 790 777 782 772 776 767 768 764 783 757 770 759 739 734 721 701 701 697 685 687 692 691 717 755 745 724 710 714 716 734 749 767 785 766 785 787 795 798 795 784 787 784 784 794 
768 761 781 766 755 773 767 761 763 766 753 756 757 760 761 749 753 761 766 763 772 752 763 771 756 724 724 720 720 718 695 663 661 641 647 710 670 705 677 673 674 674 739 680 705 697 693 675 688 703 706 710 707 667 703 651 663 697 694 694 695 622 619 655 699 642 638 640 642 649 658 709 714 667 669 681 723 687 698 717 741 731 735 762 711 732 718 743 722 738 709 772 737 732 726 711 689 678 676 660 672 685 697 692 714 751 726 714 739 734 748 772 794 805 804 801 797 797 787 771 754 754 780 778 770 788 786 798 801 785 769 757 750 753 762 757 755 760 753 750 747 748 753 753 753 751 754 758 756 751 750 742 732 758 784 774 792 782 750 752 749 778 762 750 771 772 757 762 739 735 726 714 688 664 664 673 699 683 695 702 682 691 707 713 728 744 755 762 781 784 785 787 774 799 792 776 786 790 795 804 
760 759 766 759 755 761 761 769 770 769 748 742 763 761 742 757 748 763 799 772 767 755 729 724 733 720 713 701 709 709 702 683 655 657 668 690 709 682 673 682 695 743 749 711 708 702 677 668 681 678 680 679 694 662 640 705 703 666 697 663 694 617 620 626 632 639 644 665 678 653 672 715 720 663 669 688 717 722 738 732 696 749 749 720 744 762 727 748 751 751 715 721 722 723 709 748 703 701 696 698 726 689 693 695 693 708 708 720 745 747 752 766 799 796 800 801 794 796 785 774 775 751 768 767 767 795 792 791 788 782 773 777 763 766 767 750 750 751 748 743 754 762 765 762 753 770 743 758 748 755 753 740 732 750 773 783 778 759 730 730 737 771 770 768 776 782 784 776 749 746 738 750 710 674 671 668 675 670 667 663 666 687 699 726 766 778 755 784 781 784 771 792 795 786 778 786 786 793 776 807 
764 757 759 748 755 755 763 759 772 739 750 751 764 749 764 746 762 764 786 768 754 737 727 724 727 748 705 698 704 721 724 707 696 706 724 742 716 695 676 696 716 760 720 725 734 706 701 682 701 712 716 713 711 711 643 645 659 694 700 698 638 619 622 634 641 656 669 710 712 713 719 711 701 672 672 716 690 724 705 696 734 717 705 733 745 729 728 751 723 752 727 701 731 704 705 703 699 729 732 730 731 712 687 694 700 698 720 718 726 755 762 788 790 792 789 797 771 787 781 772 773 758 769 766 781 781 769 762 766 -9999 785 790 787 768 749 737 728 728 759 745 755 756 766 760 775 753 748 757 750 751 766 742 738 754 768 775 764 747 741 738 742 751 734 777 768 776 769 781 776 735 733 734 720 688 680 660 650 639 640 653 667 695 728 755 754 755 761 786 784 787 789 790 791 763 774 775 790 785 801 785 
770 769 774 759 737 781 771 766 750 744 747 763 758 745 772 752 780 763 765 777 775 751 747 727 731 713 707 691 709 736 724 745 751 733 730 731 709 701 686 702 720 706 750 731 715 700 676 688 699 695 701 722 685 716 710 662 633 704 705 635 630 626 625 641 667 710 716 674 679 695 727 718 732 724 678 701 721 708 698 702 734 684 697 717 746 726 732 720 747 741 712 693 692 674 689 701 693 740 740 743 701 715 717 729 718 742 717 714 755 750 760 784 776 774 791 787 796 783 781 781 785 781 784 794 792 790 762 747 749 769 786 801 790 761 747 734 740 722 721 740 749 748 772 753 754 747 737 761 759 765 765 764 747 746 757 775 757 752 747 773 767 730 742 741 755 764 776 753 778 749 734 722 726 759 674 677 628 622 631 651 674 712 745 764 756 757 767 785 778 790 788 791 786 799 792 795 799 780 788 794 
774 740 747 778 749 744 766 761 757 761 739 744 767 744 746 772 749 755 771 791 753 750 752 745 725 727 684 686 701 704 736 781 734 737 708 704 721 715 725 728 701 713 704 737 718 750 705 677 683 685 685 703 726 680 686 684 651 646 652 637 634 637 671 707 708 707 703 690 669 673 688 687 734 698 695 686 733 724 736 733 695 678 687 731 743 734 717 705 733 701 713 731 700 669 664 674 693 702 702 721 708 740 714 746 726 725 735 737 758 776 783 756 760 768 783 792 790 793 789 792 797 804 794 793 801 777 748 738 739 761 789 795 786 776 749 735 722 715 752 758 752 744 757 770 748 755 750 740 742 741 764 765 751 736 757 773 767 771 775 770 768 749 740 723 733 759 775 752 757 773 735 728 753 724 683 643 614 613 630 658 696 725 749 777 756 755 764 769 793 792 793 793 788 799 803 800 801 783 776 793 
747 745 737 731 741 763 761 748 750 750 747 756 763 756 759 751 757 776 762 762 760 742 765 729 741 733 709 698 722 743 739 722 709 700 708 714 718 727 724 695 709 674 679 698 695 726 738 690 674 671 726 727 728 728 726 692 659 649 660 657 643 680 710 685 706 704 706 661 650 668 689 688 688 675 739 695 712 738 717 712 688 681 679 713 746 724 716 703 731 709 745 748 735 736 674 695 719 720 714 727 741 710 731 731 739 728 742 744 761 760 768 757 774 778 766 793 798 796 797 799 802 808 790 786 762 753 740 757 744 755 783 794 800 780 758 737 750 722 727 746 743 756 766 754 755 756 752 724 723 761 746 750 764 741 737 763 778 757 758 767 766 721 728 729 734 755 768 759 745 750 770 743 732 718 666 652 630 623 638 669 710 731 739 751 759 784 790 793 766 796 779 795 777 801 813 786 796 789 794 793 
743 741 774 722 744 751 758 758 755 759 748 743 756 743 742 769 778 768 771 796 779 732 734 721 698 695 701 708 720 704 700 689 695 692 710 718 712 714 747 692 685 674 662 681 683 704 698 678 673 674 728 732 714 723 724 723 669 652 679 710 660 678 692 709 672 691 677 707 671 645 660 658 663 684 717 733 733 723 714 694 690 684 737 711 717 720 704 734 730 730 712 717 728 699 687 699 686 721 712 712 714 747 726 755 731 729 743 748 759 763 765 765 767 777 788 798 806 806 807 796 795 800 776 766 738 725 739 758 751 756 768 807 796 786 762 729 724 736 747 760 770 756 770 757 753 763 760 733 735 751 752 759 760 763 744 757 753 750 747 750 768 729 738 746 721 773 742 755 733 739 768 728 728 760 681 664 657 657 676 689 724 742 744 750 752 792 772 796 767 796 801 779 773 781 794 791 792 792 788 786 
736 740 740 758 763 761 756 755 728 742 744 749 720 733 771 751 796 769 764 779 754 741 731 720 696 693 683 696 715 707 690 681 687 724 705 702 702 697 710 719 693 679 650 652 671 682 700 685 663 696 725 731 727 708 659 652 660 652 661 683 662 723 704 699 709 702 701 708 641 642 644 648 686 657 664 716 743 749 700 692 724 725 720 701 728 709 691 694 718 694 689 678 694 724 683 667 680 694 691 716 743 749 732 729 731 719 728 725 747 765 767 768 769 777 768 802 807 804 795 792 789 785 764 752 733 729 724 743 749 756 781 788 792 776 752 738 734 730 746 760 769 773 778 753 738 763 743 725 732 749 748 713 740 755 748 769 772 764 747 748 743 766 714 720 717 742 745 768 738 720 716 723 728 723 698 685 689 698 711 719 732 748 757 758 755 788 795 795 804 800 783 778 770 787 789 786 793 794 792 810 
718 728 756 759 760 753 751 742 739 759 758 737 739 745 771 793 778 772 784 772 763 746 738 729 707 703 685 696 703 709 698 688 679 685 695 706 699 700 740 718 692 659 644 656 686 725 733 668 676 704 718 728 724 700 657 646 645 680 713 684 716 719 720 705 703 709 655 639 649 641 656 709 648 657 665 734 737 722 708 718 724 719 730 708 712 698 684 720 705 721 725 689 679 690 725 689 721 730 711 705 730 749 722 721 719 722 742 718 736 747 753 736 772 777 775 795 800 793 788 785 786 773 769 762 737 748 716 734 755 773 796 791 782 758 740 718 741 751 756 758 763 771 776 766 751 745 741 762 718 710 705 721 735 728 730 730 763 767 751 767 735 764 759 711 720 716 727 768 739 721 707 715 725 729 715 710 721 738 734 738 744 765 793 761 757 793 764 799 783 770 790 793 786 778 782 787 774 786 777 770 
714 732 761 754 754 757 759 759 760 752 731 744 754 767 766 762 766 769 779 750 739 746 744 731 713 686 684 682 694 705 717 710 737 684 674 663 669 687 744 767 684 658 651 665 677 741 698 653 685 675 694 694 692 657 652 657 663 681 705 706 726 708 723 716 692 650 636 649 655 674 715 660 666 703 704 724 738 717 754 724 722 723 727 706 722 697 682 718 691 658 712 696 669 668 730 680 699 686 716 726 745 738 739 716 728 740 736 740 735 738 732 773 745 762 786 790 792 767 781 765 794 787 772 754 738 738 721 732 753 763 785 800 763 752 739 741 725 724 742 750 758 759 774 771 775 748 737 744 724 702 696 721 753 724 734 731 727 767 767 756 729 706 750 708 721 719 708 733 737 701 710 718 733 727 734 764 739 740 746 750 756 795 758 793 795 799 765 770 771 773 771 780 773 772 774 779 780 814 772 779 
734 747 752 752 753 759 755 728 749 752 760 753 802 781 769 766 755 767 756 725 748 760 745 736 706 684 691 681 696 732 759 723 709 687 663 656 669 708 732 707 687 687 687 687 688 678 656 664 713 691 680 719 716 669 671 673 680 681 699 691 722 712 705 706 656 636 637 644 719 718 682 649 652 660 692 728 731 736 720 724 725 703 703 713 671 710 711 717 677 660 678 732 697 682 714 710 702 688 728 734 710 704 701 712 727 713 742 741 742 752 749 765 759 750 771 790 787 778 779 766 777 797 777 768 750 752 729 730 733 757 769 782 773 740 764 768 736 746 740 760 757 764 767 757 759 767 768 725 731 723 688 705 708 716 722 738 727 741 750 735 725 695 748 754 715 696 698 689 705 726 746 752 729 733 726 761 746 762 760 758 776 759 767 772 801 782 782 786 769 768 774 767 773 772 783 802 796 799 806 788 
733 754 748 734 758 721 733 775 762 757 791 769 790 772 762 758 751 759 721 733 769 745 744 728 695 683 687 697 712 716 704 707 755 732 690 679 672 689 698 701 690 707 707 670 672 656 652 709 718 695 697 727 729 674 675 695 698 703 695 685 720 716 713 712 637 635 647 691 716 711 712 646 646 672 715 731 727 691 740 706 746 722 710 691 703 688 713 674 659 670 737 707 691 721 716 730 699 728 728 703 691 708 671 695 722 719 735 738 748 751 743 765 770 776 769 778 787 779 786 781 779 781 777 770 750 744 753 736 725 722 734 750 761 754 759 781 747 769 750 737 762 760 764 761 747 767 733 737 718 718 720 685 682 690 704 720 726 730 724 704 715 720 752 732 736 687 677 681 709 732 759 753 774 740 742 744 747 760 759 763 762 782 805 765 780 790 775 780 776 771 771 778 785 776 779 786 814 781 779 782 
741 712 748 749 732 737 781 764 760 757 772 795 782 762 760 754 751 748 731 723 732 747 734 698 684 675 674 733 689 694 699 744 756 752 736 730 712 699 700 716 733 745 689 661 650 651 685 696 714 730 697 693 680 677 685 727 686 694 686 681 721 719 657 637 637 641 681 686 719 719 668 645 650 684 697 741 728 729 699 696 707 723 709 701 702 708 719 667 668 703 735 715 694 712 701 719 709 706 728 686 689 715 720 707 698 720 727 752 752 754 756 761 757 765 789 759 761 773 774 775 778 786 775 771 770 776 755 737 725 705 712 728 755 769 773 793 771 791 749 774 733 749 727 730 730 739 767 757 711 708 720 703 691 713 702 704 732 747 741 729 730 757 740 757 701 682 682 697 714 734 744 778 747 745 745 744 749 760 789 775 797 765 805 766 799 775 774 772 774 774 775 779 777 780 783 790 782 789 777 776 
755 728 727 726 724 737 757 744 754 759 760 791 773 767 758 759 754 768 742 735 738 767 714 688 676 703 713 689 683 681 679 714 708 741 727 712 707 698 702 711 744 694 664 654 643 709 713 716 725 711 712 694 706 687 705 701 685 692 693 726 723 721 661 643 645 670 722 665 718 682 654 647 649 669 694 698 698 707 722 746 736 715 723 720 713 682 682 698 688 743 747 704 700 710 718 736 721 707 737 708 697 718 744 729 721 716 718 732 749 758 743 764 767 756 759 783 777 770 776 777 775 774 787 765 752 746 752 759 755 720 703 714 736 762 775 777 772 777 785 783 778 731 763 749 764 748 733 744 724 716 713 711 700 691 691 721 722 724 720 731 768 732 721 703 693 691 703 722 739 748 751 744 757 747 738 746 746 756 777 777 799 804 784 789 806 797 791 770 773 773 777 775 811 784 778 778 782 804 781 778 
734 729 729 738 744 738 795 747 766 783 762 773 788 781 771 807 763 758 732 752 738 744 698 683 673 717 678 713 696 651 653 666 712 688 729 726 741 696 692 698 698 674 658 653 724 672 717 732 735 709 712 697 728 703 692 696 685 706 724 698 729 715 653 659 668 699 708 668 681 669 715 711 723 696 692 733 696 706 740 717 726 722 728 701 665 705 650 693 698 718 697 700 728 707 707 732 720 729 720 712 704 716 715 726 712 721 740 737 752 760 748 756 760 760 767 773 808 806 772 766 772 768 772 768 757 749 739 744 747 746 693 694 724 747 762 783 782 778 794 776 753 775 767 762 720 717 736 714 723 719 725 711 730 721 703 706 716 728 718 741 717 707 698 706 709 724 738 746 750 744 781 759 756 747 739 742 748 761 786 802 791 807 774 781 779 773 779 772 772 776 780 779 776 779 776 776 777 792 777 778 
720 752 761 744 774 793 744 759 765 764 768 770 781 805 808 798 760 729 757 732 725 712 700 679 691 737 667 692 642 639 671 692 729 657 726 692 708 683 733 697 690 680 662 725 693 687 713 733 699 703 689 734 699 726 702 704 705 738 737 739 732 683 668 717 694 714 692 689 703 692 721 726 725 682 727 705 691 735 732 720 703 694 687 687 671 658 696 713 740 712 738 689 708 696 707 729 742 747 713 722 717 715 734 714 720 750 747 748 735 761 754 778 784 775 775 774 782 770 764 758 769 766 774 766 758 746 737 752 730 708 719 722 748 734 750 790 776 777 770 773 775 779 730 744 729 754 756 746 712 729 736 730 733 723 729 702 706 725 715 714 692 690 704 722 737 748 756 761 771 750 757 770 764 747 739 741 750 762 797 799 772 785 773 798 776 775 776 777 779 772 780 766 766 764 775 773 771 777 775 777 
727 739 771 765 767 744 737 756 768 757 779 773 770 775 771 766 759 737 726 765 720 712 703 688 714 692 685 672 635 634 671 663 680 658 699 709 656 679 711 676 742 718 681 668 729 728 729 730 706 698 678 680 708 695 709 704 729 735 737 702 719 716 687 733 701 723 719 688 709 726 723 725 722 722 706 686 686 742 720 707 696 685 667 658 682 676 698 712 717 718 713 710 696 735 744 718 708 728 729 740 737 728 728 744 709 733 746 767 755 755 756 763 761 769 769 767 764 751 754 752 757 756 754 751 767 756 743 745 733 727 742 725 715 730 738 740 765 768 768 771 780 750 725 719 728 713 731 738 720 724 746 727 731 762 720 722 711 721 716 683 681 687 711 745 767 764 769 768 786 784 787 794 786 762 755 763 750 763 773 802 806 771 775 803 781 772 771 776 773 772 767 767 767 770 764 770 770 774 787 782 
719 727 736 765 745 745 768 765 773 766 779 782 763 760 759 770 757 748 757 753 714 700 692 684 696 672 655 646 627 624 629 672 690 707 654 683 691 654 665 712 718 711 692 725 710 725 730 725 725 692 681 683 702 727 721 748 712 708 700 703 705 711 695 699 702 694 711 706 726 687 732 701 715 717 654 663 695 731 714 707 715 689 657 670 659 694 707 712 707 721 706 733 733 734 718 736 727 719 726 730 733 727 733 734 715 729 742 757 757 759 763 765 767 767 763 755 761 757 747 752 771 752 748 741 749 746 726 753 749 748 729 720 723 730 721 725 733 760 766 768 768 767 759 735 723 737 724 739 734 737 738 731 733 728 743 724 703 737 694 695 693 713 737 760 768 770 772 767 767 795 797 786 798 781 792 753 758 772 779 778 784 790 784 774 769 769 768 766 769 769 772 774 776 763 763 767 772 771 775 790 
736 733 732 738 734 769 758 755 766 767 767 769 749 786 727 737 748 775 738 762 710 686 679 684 695 655 644 631 643 636 630 644 635 638 641 686 661 651 662 685 707 676 675 707 722 693 729 716 713 695 705 730 739 709 710 688 682 735 698 708 703 705 695 727 737 744 729 715 721 735 703 699 696 682 675 673 711 726 714 695 691 666 657 656 662 720 717 692 710 700 717 723 725 726 709 700 722 728 732 745 725 710 732 737 745 757 732 745 760 773 760 760 752 760 759 760 753 773 758 752 761 766 745 739 744 737 733 751 737 732 730 705 746 727 716 717 748 771 767 764 788 761 743 736 741 742 733 750 744 746 736 733 734 725 747 722 685 698 700 723 747 743 753 760 765 769 771 775 777 790 797 798 799 796 795 778 777 779 807 810 782 785 774 786 779 778 771 772 773 771 769 769 767 763 763 763 773 778 772 774 
739 733 730 735 735 748 748 770 761 750 748 769 742 717 718 731 752 763 763 728 708 683 664 669 672 642 653 632 634 641 672 642 640 644 646 662 657 663 664 693 694 676 673 687 703 667 723 701 695 733 718 739 722 719 719 695 690 697 721 731 685 691 734 719 719 714 681 737 720 728 696 699 728 664 673 725 683 695 719 689 688 670 658 661 711 724 694 732 733 718 719 719 736 717 719 718 736 725 733 733 743 703 751 738 739 739 741 744 753 757 763 756 755 759 757 757 758 756 776 753 748 761 739 722 759 751 733 727 717 747 743 718 707 692 707 757 758 785 771 765 764 754 732 733 744 745 739 751 749 746 745 735 731 732 698 685 685 694 719 742 751 754 772 763 766 771 777 777 790 805 800 781 789 791 782 802 799 803 792 814 787 773 775 785 786 785 774 770 771 769 769 770 766 763 765 762 773 772 771 773 
729 730 751 754 751 739 772 755 749 750 783 716 711 709 708 720 747 735 741 747 758 696 677 659 695 673 637 658 664 658 662 665 659 664 661 683 699 688 692 675 731 730 723 707 714 712 693 688 724 685 736 740 707 694 687 691 727 719 723 735 717 716 725 724 698 684 681 692 732 707 711 724 713 685 668 678 692 715 710 700 673 711 678 690 750 708 704 712 741 719 714 717 744 725 741 739 742 724 749 741 744 707 719 745 737 750 760 736 737 747 762 761 752 763 757 759 764 759 747 748 767 763 759 755 752 747 707 700 715 739 711 699 682 689 710 740 754 757 760 773 769 757 747 735 738 745 747 755 745 747 738 737 728 723 682 680 691 723 741 758 760 766 783 780 780 781 783 783 799 791 788 793 805 775 803 806 806 793 799 792 795 772 783 788 787 779 775 774 771 774 783 777 778 764 765 773 771 803 772 773 
737 768 758 752 763 763 746 748 775 737 731 711 716 731 711 721 704 715 769 744 778 717 701 674 671 663 662 660 665 668 677 672 671 670 666 712 729 725 739 680 730 709 703 714 690 681 668 714 687 687 706 700 695 694 686 670 678 710 728 691 711 736 718 731 707 699 704 715 737 730 716 722 709 685 672 680 703 725 725 689 669 672 712 714 695 710 703 700 724 726 728 727 734 724 738 739 743 749 729 746 744 727 750 718 734 751 744 741 746 748 800 808 773 758 752 764 758 755 768 732 749 737 728 758 716 712 711 717 712 718 696 694 682 699 715 717 735 749 750 773 779 765 754 745 746 751 756 756 744 737 734 731 720 687 680 685 722 744 754 765 767 772 788 791 780 781 -9999 786 790 814 812 791 809 789 802 794 808 810 816 799 782 777 777 777 776 775 774 778 775 773 775 779 771 788 777 786 767 772 774 782 
790 757 782 795 738 767 766 738 752 746 727 722 716 763 719 702 745 709 722 733 767 729 716 701 689 680 695 691 674 680 680 680 704 677 675 723 720 737 715 699 697 723 693 701 685 697 696 681 697 711 733 703 721 699 724 697 716 724 689 680 700 747 727 748 714 741 711 725 744 723 735 707 704 677 675 686 694 711 706 689 667 659 694 736 712 708 707 727 713 714 716 734 734 732 742 745 731 729 725 748 750 724 744 732 734 743 752 754 755 764 773 776 766 749 749 773 746 740 744 763 757 731 758 749 748 745 742 746 711 741 711 724 727 744 703 704 732 739 746 757 788 769 771 759 760 755 755 755 752 733 730 731 707 691 689 702 747 794 779 801 803 809 778 802 810 788 -9999 -9999 785 795 814 812 809 812 811 811 815 787 792 784 783 774 779 772 772 776 767 780 773 775 782 775 770 768 770 768 773 778 795 804 
753 755 757 749 768 767 758 740 754 767 768 729 727 739 719 714 752 709 753 724 723 731 724 722 716 721 716 724 704 697 690 689 723 701 708 722 730 736 748 687 724 723 707 703 694 676 692 671 716 732 695 694 727 705 727 732 712 731 722 693 690 719 730 753 735 748 687 705 714 714 705 709 704 681 672 683 693 722 710 688 669 659 667 683 690 707 712 722 722 711 742 736 723 716 743 718 740 751 717 723 744 733 731 753 735 742 755 763 768 796 801 764 751 753 765 740 736 742 738 759 759 739 734 728 726 747 716 714 708 727 719 710 711 706 699 696 718 719 740 741 756 765 785 782 775 762 748 744 739 728 740 709 717 719 728 755 774 794 818 790 778 804 802 786 795 792 782 780 784 794 795 821 793 784 794 807 787 794 791 783 780 776 779 777 778 787 778 771 775 777 776 775 762 774 778 768 763 778 794 779 
755 761 766 763 773 774 786 774 769 765 750 732 761 722 725 692 695 709 717 724 742 711 714 717 717 721 717 718 714 724 705 707 730 723 738 727 708 703 701 698 722 706 698 703 709 701 717 694 720 692 691 702 714 717 733 728 727 718 731 700 738 738 746 729 734 715 732 690 699 697 699 754 710 715 703 701 711 690 701 691 682 678 727 708 732 693 734 705 727 717 726 737 734 750 714 731 731 753 723 730 766 740 767 740 738 747 748 756 763 758 751 748 739 735 726 732 732 751 733 740 727 754 753 715 700 704 715 743 700 745 727 755 759 724 701 698 696 725 724 736 769 781 810 799 789 761 746 731 728 722 735 724 730 754 764 781 807 822 -9999 788 800 813 779 774 772 794 783 782 782 786 786 801 796 803 821 796 784 780 778 777 776 783 783 781 784 793 791 777 777 783 788 782 768 763 798 769 771 777 779 774 
757 761 759 783 783 750 739 751 775 769 734 733 730 738 710 683 679 686 722 715 697 754 716 718 705 715 714 719 725 748 713 765 741 747 710 704 695 691 685 722 707 686 684 703 715 714 713 729 713 716 697 718 705 732 733 728 735 740 719 724 725 736 725 727 720 750 730 683 697 714 722 742 731 744 712 714 692 704 711 697 684 695 705 706 701 711 731 720 726 721 745 742 740 727 718 750 733 760 738 725 732 737 740 740 740 741 749 755 757 743 733 759 731 722 727 724 721 730 749 723 753 748 704 707 723 716 711 696 714 746 732 759 713 750 723 702 723 707 721 730 749 767 799 772 763 757 749 735 732 727 730 738 753 798 806 -9999 797 826 809 817 815 790 774 782 776 781 793 787 786 788 797 805 826 800 819 788 789 780 780 777 779 780 782 779 780 789 800 782 781 788 787 800 770 771 774 758 762 769 768 780 
765 781 749 762 750 747 739 764 761 754 748 737 725 702 688 682 670 674 737 711 696 713 695 712 745 749 711 710 761 709 708 704 706 718 704 712 713 702 693 691 695 717 685 693 701 737 729 729 700 714 730 724 699 698 741 723 734 711 714 726 713 725 740 703 752 724 727 710 722 719 714 731 704 705 709 711 698 708 705 686 689 692 700 703 695 682 742 732 731 732 723 717 725 724 727 732 749 719 736 753 721 728 732 736 741 755 761 755 754 749 732 715 722 726 723 723 725 717 719 742 743 714 715 755 749 750 712 714 729 709 746 722 718 733 716 719 730 723 760 735 732 746 745 724 740 754 774 749 749 735 736 771 795 800 792 789 821 819 810 805 797 797 789 777 788 796 812 788 789 784 787 -9999 824 814 822 792 796 812 812 780 781 784 780 779 784 780 780 778 806 777 786 790 773 772 776 777 769 774 771 772 
779 750 755 781 781 753 772 747 746 757 737 698 694 683 672 670 676 674 687 709 693 701 690 748 726 745 730 715 721 713 751 698 700 712 710 713 700 687 690 690 735 723 717 722 706 722 744 686 695 717 722 700 698 710 684 701 718 701 702 694 725 727 714 740 723 761 719 742 739 705 697 715 713 699 708 708 700 715 697 716 715 692 702 705 701 688 715 733 739 731 732 731 729 744 755 729 740 732 731 729 741 718 730 739 750 775 767 780 768 755 744 723 723 722 725 746 729 724 701 736 737 735 720 711 752 756 737 731 755 716 749 738 757 752 703 756 745 765 714 709 697 699 685 683 707 751 764 771 768 765 765 785 795 -9999 -9999 799 827 812 809 806 787 784 789 780 779 797 809 790 794 784 802 787 -9999 822 821 797 798 785 783 784 795 782 777 780 783 787 791 785 784 803 787 783 779 773 775 779 769 771 772 775 
770 755 773 754 771 752 753 738 734 732 716 693 678 667 664 669 673 674 726 686 707 707 691 738 700 732 712 711 725 734 702 690 697 738 719 710 742 726 728 704 734 730 730 719 706 693 694 720 737 719 714 699 702 723 742 738 697 699 733 725 702 702 734 702 710 758 717 718 697 699 751 753 730 720 738 722 706 712 710 748 706 694 703 703 702 704 706 714 743 731 746 761 741 735 751 732 723 728 728 734 724 724 733 741 751 772 786 777 775 775 754 742 730 725 742 737 742 739 697 698 703 707 722 725 749 756 760 741 739 743 739 761 749 758 736 754 732 728 703 688 678 674 672 670 699 740 765 778 771 -9999 -9999 -9999 791 813 819 810 799 808 815 800 789 785 776 767 766 770 782 789 793 787 808 792 819 822 825 824 822 815 784 793 804 784 781 788 809 808 806 796 805 792 787 802 778 774 778 768 768 772 772 775 
773 774 754 774 754 777 761 736 741 716 691 683 664 656 661 668 670 689 726 712 738 733 709 713 712 704 710 710 698 723 690 718 700 728 689 699 743 724 699 689 736 718 710 706 744 705 692 716 722 724 690 701 703 707 711 709 722 733 727 713 716 713 701 727 712 729 710 705 707 702 757 760 731 755 744 757 721 724 724 750 746 706 706 710 723 723 715 721 739 743 740 744 757 725 748 726 732 733 743 738 737 738 745 757 761 757 790 800 768 771 757 747 748 734 723 722 725 745 697 712 737 687 709 742 750 728 742 760 761 768 740 735 752 748 732 756 703 704 710 694 690 684 695 699 710 726 754 767 777 787 797 803 820 824 825 808 822 794 809 800 795 790 788 761 761 778 798 802 801 802 804 802 819 -9999 827 825 825 818 809 811 820 783 809 793 792 807 805 801 803 805 787 797 786 776 776 776 771 770 774 809 
762 765 756 757 757 754 745 741 727 714 693 679 678 656 658 662 674 695 740 757 740 743 708 692 705 708 731 709 727 712 755 698 695 733 722 707 713 692 715 701 699 724 704 701 714 692 690 726 719 724 700 709 715 725 722 712 711 734 735 720 729 719 710 715 694 727 708 703 716 728 739 763 727 730 731 724 730 728 728 738 737 741 743 745 725 717 717 737 762 761 744 744 764 738 729 739 785 742 755 768 760 782 782 800 739 745 749 749 760 747 746 751 754 742 744 738 740 750 705 742 742 707 728 741 749 752 745 762 744 735 764 754 748 746 746 700 685 691 703 722 713 744 730 729 745 755 745 761 774 789 805 801 805 824 820 794 796 808 794 801 799 796 791 794 784 780 781 794 795 794 804 796 801 807 -9999 815 811 811 811 811 794 783 811 797 807 795 806 802 777 781 782 779 778 775 775 772 767 769 772 808 
762 766 779 777 756 766 752 740 727 719 703 684 663 660 671 668 670 694 712 703 739 720 695 696 712 697 749 710 711 700 698 721 726 718 708 707 713 676 711 721 704 707 720 695 699 698 700 712 723 704 702 701 722 710 702 723 716 741 747 705 736 706 742 737 721 693 688 703 713 749 744 758 761 733 757 732 735 767 747 737 748 735 760 739 727 716 732 741 770 765 750 741 742 745 749 760 758 765 768 782 800 804 768 744 743 746 749 749 750 745 776 744 753 744 742 760 741 750 710 734 728 747 746 752 737 740 765 766 755 766 760 752 727 707 683 681 676 686 717 748 755 754 754 781 768 780 784 757 778 790 801 819 824 823 805 805 813 793 790 797 799 805 798 777 808 809 809 789 792 795 801 820 819 803 806 823 822 823 811 801 804 795 791 809 810 785 795 787 775 770 776 787 778 776 772 767 768 776 786 787 
769 777 771 762 771 749 751 728 746 719 706 687 673 656 661 668 675 677 685 699 715 707 683 684 697 711 704 730 712 702 679 728 703 710 716 716 682 716 714 739 730 701 718 706 708 699 718 714 724 711 701 703 709 722 718 719 716 719 734 708 729 712 721 699 691 682 704 724 715 737 755 766 763 746 754 742 737 759 749 745 745 764 761 733 719 720 723 742 771 767 762 771 747 766 781 778 780 804 775 775 785 780 765 748 755 772 764 778 752 748 743 746 754 766 743 742 744 726 722 755 726 724 753 741 762 767 768 767 760 764 761 723 697 685 674 670 676 686 727 757 749 747 756 760 785 788 777 795 805 794 818 825 824 810 809 805 805 801 810 790 817 815 808 811 811 816 791 800 774 800 802 812 810 824 822 821 826 822 812 811 811 810 815 810 793 793 779 807 776 776 774 776 791 777 775 763 762 776 805 806 
778 759 743 735 746 742 735 732 714 700 694 684 670 658 661 669 671 672 680 691 720 682 678 701 697 737 724 725 708 703 690 732 705 694 715 714 671 731 719 725 740 704 695 692 729 733 711 710 694 728 716 707 714 728 732 723 715 717 741 732 692 713 732 714 691 706 727 730 729 735 769 773 763 735 750 748 735 745 754 758 764 759 759 743 729 730 739 764 773 742 747 746 749 778 776 771 802 777 789 786 803 813 808 781 764 780 785 780 763 759 742 751 728 758 738 728 695 722 751 756 723 722 729 754 754 769 763 759 746 759 764 708 692 674 668 671 683 682 701 708 727 730 751 760 789 799 801 791 794 795 810 827 828 811 792 797 792 798 807 785 816 805 812 811 813 797 792 799 784 798 807 786 807 818 814 826 828 824 808 815 794 797 799 817 795 810 782 776 777 776 776 774 778 773 767 769 771 791 796 799 
740 739 752 721 720 723 726 700 687 684 678 670 662 658 661 661 666 667 685 748 714 712 719 737 679 703 739 742 732 688 679 719 681 673 734 684 727 724 710 723 702 701 695 735 708 703 708 717 719 707 722 723 711 730 731 721 727 723 709 731 741 697 704 714 723 728 738 756 735 732 782 761 764 749 755 757 732 765 764 758 767 767 770 741 737 732 769 764 753 741 736 746 789 786 770 784 794 781 801 771 767 811 768 758 761 770 805 811 761 758 755 752 745 747 720 713 742 715 723 755 756 756 725 757 731 750 758 753 749 765 733 704 683 669 669 678 687 694 701 708 717 734 756 782 784 804 784 774 791 785 824 827 826 817 800 794 793 792 794 795 804 808 801 821 813 812 803 790 795 804 806 808 806 801 809 829 812 825 809 811 811 813 802 790 812 789 789 780 778 776 778 773 768 765 762 763 771 787 782 772 
727 718 700 704 716 723 715 697 684 689 669 664 659 657 660 659 656 663 672 717 728 718 722 723 717 707 719 724 698 725 689 662 663 700 724 731 716 717 709 714 728 704 700 724 721 713 726 717 728 732 713 705 716 728 736 711 717 710 704 713 738 726 710 723 749 765 744 760 740 752 772 780 773 760 766 762 745 758 749 764 767 768 766 737 740 760 755 760 757 753 777 759 791 774 776 788 806 806 800 762 766 775 782 756 757 753 759 759 757 749 742 744 762 739 704 714 734 750 728 725 756 744 757 756 756 745 743 768 770 739 722 690 677 662 666 679 688 697 725 727 734 772 752 762 790 808 798 811 790 802 826 822 823 823 802 800 796 796 795 783 800 821 813 810 812 811 803 812 815 798 810 809 809 786 801 830 831 824 815 795 808 811 794 811 807 808 781 785 779 778 779 769 762 764 774 764 766 783 786 794 
719 701 696 700 706 713 710 702 743 729 708 691 688 682 653 651 657 665 679 702 736 733 711 711 711 702 710 723 722 713 706 714 718 737 710 738 705 710 709 712 679 692 696 701 717 721 732 717 711 704 708 691 703 720 728 734 732 706 721 717 717 741 731 734 763 736 727 766 766 749 750 735 743 761 735 749 748 747 748 766 759 771 768 745 768 768 779 760 760 754 758 779 768 760 770 775 810 806 775 765 765 774 797 767 752 768 753 747 770 743 748 740 743 714 691 736 712 720 756 742 728 766 752 739 763 751 776 768 771 727 703 686 674 665 670 684 708 720 743 758 749 757 778 800 786 808 783 805 803 810 825 827 823 823 804 795 807 792 794 798 795 805 806 783 815 806 815 813 802 790 812 813 809 805 811 792 807 824 811 795 807 808 808 809 809 806 811 814 774 774 769 774 767 773 769 766 762 784 774 793 
697 692 689 693 695 712 702 709 707 718 710 696 686 659 654 659 660 676 679 706 725 723 740 729 711 686 710 703 698 697 687 726 736 701 704 724 701 694 692 689 689 712 712 718 714 723 728 707 703 705 721 723 720 720 731 734 744 719 728 714 741 728 735 763 735 763 748 740 750 771 745 740 760 761 737 740 744 742 746 754 768 756 751 772 766 733 772 750 754 755 758 797 765 763 769 797 775 799 780 781 806 784 783 773 798 757 745 748 751 748 754 749 707 694 708 735 721 731 736 753 738 740 735 743 748 755 775 771 773 730 697 680 675 673 680 693 713 741 763 773 750 756 765 797 798 806 808 792 823 822 819 827 823 827 823 811 811 804 800 795 815 807 793 810 805 809 813 819 817 817 819 814 806 802 783 814 809 816 821 811 810 793 795 797 811 809 811 776 775 775 780 790 805 779 775 769 771 770 774 772 
696 691 689 688 687 693 703 693 696 691 699 704 691 702 659 661 677 717 680 693 726 724 739 725 702 694 669 731 710 686 684 722 714 703 724 690 703 692 705 715 715 714 745 729 718 720 728 711 720 719 701 701 735 707 723 742 738 730 712 732 727 742 766 757 735 758 757 759 753 770 745 751 750 769 745 746 737 744 753 743 752 750 759 743 732 732 765 755 762 762 759 762 786 807 760 757 762 792 773 798 791 805 786 780 779 756 743 747 749 746 742 720 694 698 726 737 747 740 723 733 739 744 756 756 755 769 765 756 720 706 691 684 681 684 699 730 745 760 765 776 742 762 784 801 793 798 811 798 809 828 814 834 824 827 809 824 798 804 810 816 815 809 795 801 799 808 816 806 813 819 815 813 808 803 792 819 804 813 822 804 800 798 814 795 810 796 795 789 784 781 782 783 773 781 782 756 779 763 764 759 
734 699 737 712 696 682 688 691 693 688 700 674 716 678 665 668 693 723 704 688 688 682 700 740 723 735 660 689 684 709 690 716 725 679 691 693 692 700 707 709 721 724 718 708 714 730 727 718 722 700 710 705 735 706 713 724 740 737 728 725 763 760 752 745 756 743 763 768 759 750 750 769 780 769 768 729 739 754 761 745 748 756 730 726 727 733 745 747 778 757 754 765 814 799 800 752 746 747 794 812 800 785 812 783 767 750 756 753 746 759 752 726 706 711 748 726 726 744 746 741 759 757 739 759 749 758 760 731 718 701 695 698 698 700 735 764 757 772 738 738 735 779 798 805 805 799 800 825 794 790 828 826 825 827 830 828 820 827 825 825 822 789 784 797 800 810 817 819 819 820 818 809 804 806 816 813 805 809 809 811 804 802 814 797 809 809 810 812 781 792 783 774 772 779 759 744 761 767 759 769 
709 703 740 697 700 712 697 686 689 681 673 685 720 700 676 684 728 700 717 689 675 675 697 722 732 715 701 691 671 660 736 717 673 668 673 679 710 704 697 733 726 720 723 709 713 712 725 734 718 710 725 717 722 738 737 707 723 731 734 743 765 765 762 749 760 760 763 775 765 768 769 766 788 769 765 738 758 756 760 755 741 769 729 723 725 727 740 743 733 746 754 783 800 803 785 751 740 755 775 808 801 814 770 757 752 779 754 748 742 762 750 743 734 746 727 722 701 700 754 738 762 750 741 764 760 725 727 738 744 724 717 725 728 741 765 772 763 752 746 751 783 764 801 806 810 787 815 781 787 798 823 824 827 830 831 828 817 827 828 829 822 806 800 795 806 811 815 817 818 816 808 804 804 808 818 822 825 -9999 806 809 817 804 816 811 809 809 792 807 800 781 771 776 763 758 754 738 769 757 785 786 
709 706 702 751 742 712 751 676 678 679 678 672 698 709 696 739 680 687 727 713 677 672 691 713 713 718 711 714 714 718 683 688 698 668 699 717 695 706 716 709 699 715 733 733 734 716 710 724 728 721 724 728 708 713 718 725 734 731 745 751 760 751 764 744 760 748 770 790 753 739 754 753 773 770 764 758 752 755 762 750 748 750 756 733 762 721 732 739 732 741 759 793 776 780 754 749 754 763 797 782 805 797 766 743 743 740 738 755 762 722 742 680 716 724 699 677 677 696 755 745 762 748 737 730 719 712 722 742 761 761 726 730 741 759 765 773 748 746 759 762 787 785 797 786 798 791 778 783 782 793 821 823 826 832 833 830 830 822 828 830 812 810 806 810 808 813 803 815 816 808 807 803 800 805 800 821 824 -9999 809 821 817 816 816 814 809 809 811 808 808 781 774 777 765 763 755 762 760 760 763 753 
740 715 733 747 731 718 697 677 673 676 674 673 698 717 716 681 697 676 715 719 685 668 677 716 691 685 683 697 714 695 692 677 693 727 712 718 705 704 702 712 706 713 700 699 724 711 716 740 725 738 713 721 718 733 720 735 762 740 771 765 768 742 759 739 765 753 766 752 764 751 746 748 769 769 761 738 758 761 750 743 772 753 766 759 752 726 723 734 728 762 791 799 787 752 750 753 813 782 777 794 783 761 748 770 726 698 700 716 711 715 692 678 681 677 665 655 659 678 720 760 741 765 740 741 712 705 728 750 763 758 767 747 744 766 775 742 740 746 769 793 794 779 782 807 808 797 786 780 784 807 793 811 827 808 830 829 827 829 831 820 831 823 812 812 815 814 818 810 814 811 806 803 801 809 803 819 808 826 823 -9999 822 794 802 815 810 811 812 815 815 787 781 785 769 752 750 728 759 765 741 773 
732 705 700 719 725 736 680 673 673 677 676 675 671 671 709 665 679 735 680 716 665 669 688 709 695 712 721 718 702 725 685 693 727 730 714 711 703 708 710 715 714 716 715 707 720 712 710 719 716 722 720 727 730 719 760 738 738 759 770 759 764 762 741 763 767 756 768 764 791 778 750 744 765 766 776 754 736 738 764 739 776 743 754 751 735 723 723 763 735 782 781 791 802 756 758 757 795 800 765 754 748 747 743 762 694 680 686 712 740 677 738 740 668 653 643 643 658 717 745 731 756 747 748 745 723 704 732 753 759 762 748 771 753 785 758 743 746 749 758 774 780 798 797 799 804 811 816 777 769 780 794 811 812 826 828 828 829 828 829 836 833 825 819 820 817 818 821 819 819 811 802 803 801 808 805 815 811 824 824 809 -9999 810 804 796 812 815 813 810 801 792 782 775 769 747 740 754 731 730 734 722 
690 687 708 758 733 693 686 675 675 676 676 678 665 663 660 669 729 721 728 722 660 661 714 733 712 690 707 700 713 683 698 720 731 703 691 721 698 718 724 731 725 711 715 714 724 711 721 712 741 741 722 734 755 736 734 744 755 777 746 751 747 764 773 762 737 740 722 739 758 795 747 751 764 760 742 737 749 741 771 750 753 749 745 752 728 727 732 735 750 778 796 798 799 752 770 771 782 774 765 749 735 723 713 702 674 677 679 746 684 717 741 694 657 640 634 648 684 750 717 748 743 729 739 744 750 734 763 737 760 773 769 772 781 775 795 756 759 761 783 783 780 792 782 795 783 791 794 791 767 778 794 807 821 822 822 826 833 827 811 818 820 821 817 816 818 819 810 821 818 813 812 806 806 808 790 803 814 818 811 824 819 821 798 806 808 792 806 815 812 814 791 768 758 734 748 757 767 740 702 692 
694 692 688 691 692 708 709 730 722 676 674 677 675 670 680 721 716 709 730 678 663 728 723 727 716 730 731 721 732 709 690 731 703 698 708 701 734 712 710 730 727 719 717 703 703 703 728 740 743 729 725 737 734 738 748 754 755 757 754 741 750 772 795 751 736 728 723 732 741 743 760 752 784 764 767 736 749 743 763 777 777 750 752 752 736 736 741 743 756 783 787 791 774 780 807 796 778 797 748 744 719 701 681 676 678 701 729 698 754 747 709 671 644 632 642 665 721 741 756 713 719 745 744 749 755 766 765 749 766 766 786 800 795 798 800 796 801 802 796 801 785 785 792 786 767 808 790 784 778 778 800 801 815 817 821 823 828 820 820 811 803 802 804 814 817 809 818 823 815 813 807 805 805 803 811 822 817 824 803 822 819 797 819 806 817 795 791 800 800 790 774 753 753 736 738 746 760 713 680 691 
710 708 694 697 680 722 722 711 674 676 688 681 682 716 699 701 712 690 676 665 704 729 723 736 742 727 688 692 710 712 735 695 693 711 719 718 736 708 707 723 720 705 746 721 737 721 722 725 702 717 738 748 740 749 752 759 755 767 766 753 762 766 755 743 737 740 736 755 759 779 744 751 784 772 762 733 747 740 767 748 748 749 749 744 743 743 753 773 789 753 760 755 792 821 828 784 783 775 760 735 712 693 681 699 724 736 725 725 762 759 689 654 643 641 718 700 717 749 711 746 737 736 739 752 747 758 759 762 756 775 773 775 783 803 791 815 794 791 813 800 808 786 794 757 789 775 793 796 787 799 798 797 791 806 817 822 793 811 801 794 796 799 792 816 814 809 807 792 787 805 806 806 807 815 809 827 823 826 824 823 810 807 815 813 815 794 797 819 822 815 778 761 752 743 772 768 753 758 701 744 
738 686 717 695 678 677 684 679 681 684 718 730 710 710 720 681 668 669 669 667 732 713 713 726 686 697 699 697 745 707 697 686 706 712 703 729 733 718 704 703 698 692 733 715 690 708 695 701 752 730 744 746 750 767 762 756 753 749 756 765 754 752 745 738 745 745 747 737 739 777 742 753 791 781 773 750 752 751 756 750 753 749 748 747 745 754 771 792 789 754 741 748 770 799 811 789 782 773 757 746 725 730 710 738 754 749 757 736 725 703 655 648 647 664 730 699 689 708 708 738 751 759 736 737 742 752 754 765 765 765 762 771 762 778 783 814 798 788 793 816 809 789 773 759 776 782 782 788 803 796 790 783 767 770 802 808 794 805 800 797 802 804 785 790 809 792 790 787 787 785 802 806 793 817 819 822 824 826 824 822 805 814 804 813 814 804 796 823 802 817 783 767 757 784 770 747 729 708 722 714 
709 696 726 720 721 688 674 675 675 685 682 724 697 708 680 671 724 725 709 685 683 722 709 723 704 735 697 734 709 711 700 685 696 703 732 716 722 722 694 701 716 717 707 728 683 719 710 725 740 734 746 758 763 765 761 748 747 743 750 757 756 737 731 739 742 755 744 743 737 771 786 756 773 764 775 756 745 755 755 742 743 748 749 754 757 770 818 789 772 757 770 767 777 775 782 796 804 755 748 744 746 749 747 749 743 756 752 745 705 662 653 644 654 688 746 689 681 697 743 758 742 750 725 754 747 749 759 766 775 786 743 739 751 765 784 791 772 767 767 809 793 784 763 750 777 780 772 766 774 786 788 786 776 778 764 780 792 800 797 800 792 799 792 807 807 794 791 788 793 793 798 817 823 826 821 823 826 824 823 813 812 811 808 813 818 791 790 807 805 816 777 775 791 785 764 738 710 710 727 733 
694 728 694 723 692 672 680 674 676 674 673 677 678 726 687 684 716 718 713 723 687 684 722 719 716 713 707 708 693 695 705 736 704 708 748 712 700 724 720 708 727 700 699 706 716 710 721 736 738 737 741 753 762 753 743 746 754 780 760 750 738 724 736 746 753 767 774 742 743 761 758 773 771 767 771 781 747 760 758 740 745 771 738 756 765 812 779 813 792 809 773 783 797 764 757 752 745 767 742 738 743 749 748 748 742 767 761 757 668 653 644 660 696 737 740 687 676 689 721 736 737 759 750 747 744 748 758 752 767 754 735 750 749 763 759 758 774 768 774 797 778 778 758 752 774 799 802 785 764 792 795 786 794 763 795 793 786 795 789 799 800 805 802 804 806 800 797 800 803 789 795 814 817 807 797 826 811 810 808 822 817 813 812 806 799 794 790 790 821 785 777 787 802 781 753 726 710 713 736 778 
714 745 710 734 702 696 727 678 677 676 677 680 696 704 721 709 740 741 726 683 690 695 725 706 728 720 700 696 713 731 702 727 703 708 695 730 692 728 704 701 728 733 695 711 710 718 761 764 735 727 736 740 743 734 730 729 741 783 749 740 735 717 728 738 741 746 741 744 742 752 763 800 761 758 783 765 749 759 752 754 759 768 738 757 768 778 783 775 773 805 788 763 757 749 735 741 741 736 733 743 747 746 743 745 733 731 735 702 661 647 647 677 717 698 690 691 689 721 713 715 744 742 734 750 763 766 751 765 758 770 758 775 775 782 762 777 773 772 796 776 779 788 783 769 782 809 805 783 797 781 793 796 787 791 796 778 771 779 783 793 796 795 795 793 791 806 786 814 814 818 795 819 819 825 829 828 811 825 823 820 815 805 808 819 820 826 806 811 821 800 777 786 781 774 747 731 725 765 772 783 
734 723 682 736 739 729 708 689 690 727 703 700 736 735 738 747 748 690 696 687 693 706 691 685 716 690 699 686 697 693 696 699 711 691 740 694 675 699 723 732 703 718 723 729 752 756 740 724 724 726 729 729 736 737 736 735 747 742 781 739 736 739 756 754 745 742 741 738 744 753 768 769 754 759 755 764 773 761 756 744 744 749 745 756 766 771 795 772 754 780 767 753 781 770 726 726 741 742 729 705 695 696 744 737 763 740 726 677 652 642 690 713 679 678 680 722 716 724 736 737 729 735 735 748 774 786 784 749 782 784 790 761 767 776 778 760 776 790 782 788 789 776 781 804 774 802 803 788 802 798 793 776 787 764 772 768 764 772 786 786 788 788 786 787 792 797 809 809 803 816 819 819 825 827 828 826 830 827 810 820 817 820 820 819 816 827 812 824 822 821 818 819 791 768 756 745 766 765 777 778 
738 705 692 685 732 711 695 721 724 710 746 701 700 733 713 721 697 721 727 702 683 675 676 675 676 677 681 683 685 686 689 700 714 707 708 689 701 685 732 709 720 726 726 741 759 737 734 724 728 725 725 738 740 738 768 753 767 745 741 744 758 751 748 775 744 744 739 738 741 744 762 758 768 776 758 759 759 767 760 744 773 748 755 761 769 762 779 766 766 748 798 747 736 732 717 723 745 736 762 755 707 712 732 743 750 763 681 654 643 643 677 661 663 672 694 718 735 730 735 722 751 727 749 765 778 766 765 776 777 763 747 754 776 758 783 767 790 780 777 801 773 772 770 787 790 790 792 789 802 783 767 766 770 761 768 756 793 788 787 788 788 786 785 788 789 791 800 801 809 818 817 826 821 823 826 813 809 837 826 822 819 810 820 819 819 795 792 797 802 820 821 818 791 783 771 771 760 745 769 789 
702 709 694 691 686 685 708 710 745 744 740 719 718 722 717 690 689 734 709 723 700 683 681 690 679 680 684 684 682 688 688 689 686 702 702 713 711 713 737 731 731 739 756 740 735 735 739 736 732 730 741 738 740 752 760 756 747 736 732 736 766 747 777 739 750 747 740 757 729 744 766 764 747 745 758 768 749 765 755 754 748 752 770 764 773 771 759 771 749 752 739 751 735 724 714 739 737 737 744 733 749 731 738 716 697 681 654 637 635 636 648 652 657 676 702 721 738 726 736 727 731 732 747 754 780 794 763 747 752 765 752 746 752 770 767 784 782 789 784 801 792 768 765 776 784 795 800 800 797 791 767 767 753 749 754 758 786 782 791 786 785 790 790 789 792 789 790 796 810 817 821 820 820 820 825 809 809 803 829 809 812 819 797 806 794 791 793 793 795 830 794 791 794 785 765 751 749 758 774 771 
698 703 716 696 698 696 692 696 698 745 721 690 708 717 748 743 720 710 728 695 690 744 742 710 683 683 683 682 682 688 688 691 684 721 705 719 716 729 731 728 725 737 746 743 753 765 763 731 732 739 738 744 754 742 741 750 727 736 727 740 765 775 749 742 747 751 742 761 732 741 743 743 740 747 766 751 758 768 754 737 744 761 773 783 769 770 756 751 755 743 771 736 724 735 760 721 720 728 740 718 741 738 753 713 685 651 630 628 633 639 643 652 689 755 712 723 730 729 733 736 736 739 739 770 756 740 738 784 745 780 749 772 750 773 772 796 790 793 799 786 785 792 789 777 778 785 792 801 796 790 770 760 750 747 750 748 764 762 778 796 797 800 807 793 796 796 792 802 790 816 821 822 822 821 822 804 800 797 827 825 823 819 796 801 795 792 792 793 793 827 824 809 825 791 772 749 746 763 782 809 
706 712 734 722 716 712 702 692 689 731 726 735 739 717 702 689 742 748 737 712 733 744 711 738 684 692 741 730 697 688 689 688 689 690 709 700 729 731 736 740 747 763 758 744 773 755 766 751 735 737 740 772 745 754 737 724 750 732 739 735 749 743 740 745 743 762 739 736 769 739 744 760 738 765 750 778 787 757 758 740 753 767 776 779 775 766 746 756 752 749 740 765 741 741 709 693 689 746 734 731 741 750 717 684 672 648 635 633 640 646 645 666 712 756 724 726 717 724 759 737 740 740 735 751 728 726 703 732 768 775 776 751 781 783 771 769 788 817 810 792 784 781 779 782 783 777 776 785 793 793 777 753 745 742 743 748 758 770 796 798 805 804 805 812 813 803 813 805 817 820 822 826 800 806 812 799 801 801 818 824 822 820 821 820 793 793 793 793 799 824 825 823 805 802 768 755 768 776 778 786 
729 720 723 728 732 721 711 703 691 690 709 700 694 742 695 693 686 684 708 738 729 711 739 743 682 739 738 725 685 692 697 696 699 699 721 709 733 736 744 759 773 767 757 747 750 760 761 753 752 733 773 780 774 767 737 723 748 734 732 732 774 744 732 731 747 745 751 765 768 754 769 744 750 751 763 780 767 757 775 747 758 791 778 767 787 773 752 740 763 761 740 746 765 714 688 676 671 697 714 722 753 706 682 665 650 645 644 646 652 660 665 703 729 715 758 718 765 732 731 749 734 715 711 710 711 716 729 705 716 728 745 754 769 778 773 792 778 784 794 787 764 769 776 774 781 760 769 768 781 798 790 750 745 732 740 749 792 794 801 802 794 804 809 813 813 804 801 800 820 822 824 825 804 823 823 821 810 804 819 826 820 803 829 825 813 797 796 796 799 823 821 827 824 788 767 765 776 779 788 778 
737 725 724 734 733 727 712 708 694 690 688 699 692 697 698 697 694 688 698 737 689 697 717 712 683 711 712 708 691 694 692 699 712 718 731 736 762 753 765 773 750 749 783 773 768 768 770 762 736 732 729 750 745 744 737 730 740 707 746 731 735 729 727 741 748 761 773 776 756 764 773 761 763 767 781 786 779 777 754 758 802 807 764 758 750 753 756 743 746 727 736 734 707 682 671 662 686 708 738 726 693 699 668 650 643 646 665 670 665 662 679 732 710 724 735 725 738 762 731 737 722 708 682 685 699 722 717 770 738 733 739 772 790 794 772 769 771 804 778 785 778 772 755 780 775 770 758 771 780 779 776 764 704 698 734 751 765 781 789 797 802 801 805 804 804 803 800 789 820 824 825 826 826 822 821 798 807 814 810 822 833 826 807 798 809 834 805 796 795 796 828 823 801 788 775 766 781 796 785 811 
719 722 713 730 723 720 709 714 697 690 688 690 690 694 713 715 692 690 684 681 689 710 707 684 692 695 704 705 696 695 693 696 724 747 759 761 762 766 742 737 776 778 775 763 739 746 748 750 731 732 724 733 746 765 738 733 714 710 724 731 750 732 734 734 754 767 776 759 747 756 775 770 759 776 782 782 817 769 786 803 782 777 755 738 738 741 775 739 739 739 721 710 695 678 662 661 707 727 689 685 696 692 673 632 630 641 670 677 670 670 718 733 734 733 716 731 721 737 732 728 721 708 676 683 694 718 718 751 719 714 737 776 774 776 794 768 778 794 785 767 768 767 775 753 757 767 756 768 792 770 768 747 688 695 711 758 789 803 804 802 792 799 797 797 795 793 781 787 819 818 809 824 811 823 814 825 825 828 825 823 820 822 823 827 810 815 795 795 789 789 793 825 822 814 786 772 780 783 773 762 
704 702 696 690 689 708 706 713 699 689 689 691 692 690 743 709 690 686 687 685 687 694 692 692 690 689 689 688 688 679 671 675 702 709 746 753 725 750 729 765 767 750 751 755 753 739 732 744 731 731 723 731 737 741 742 735 730 727 731 769 733 731 745 752 755 761 767 773 784 782 767 774 780 794 809 769 779 772 800 773 773 793 784 747 766 769 764 749 760 753 721 692 686 674 662 699 732 741 686 680 716 684 657 643 636 642 658 674 676 705 714 740 711 739 752 721 727 733 723 735 760 753 702 723 712 717 733 724 719 733 749 764 783 765 784 774 785 782 769 767 794 772 770 773 770 765 793 777 787 757 755 741 706 699 721 767 789 805 810 810 794 800 796 795 791 789 789 799 821 831 828 825 827 824 830 822 826 811 816 824 822 820 823 827 830 805 790 786 785 791 802 826 823 813 781 775 778 771 747 740 
690 685 687 687 690 693 704 703 699 691 692 702 698 700 704 693 689 690 697 699 703 704 709 705 704 682 752 680 677 677 677 699 729 757 756 722 745 751 724 734 731 729 750 745 748 748 731 743 739 741 731 730 732 734 740 736 731 748 755 750 731 733 748 750 739 745 757 759 777 772 779 785 780 793 765 796 757 768 808 781 798 792 772 750 744 756 763 761 762 743 706 679 667 672 669 715 742 703 714 710 734 667 661 653 645 644 653 669 718 742 746 724 719 742 753 724 750 720 745 719 733 724 736 725 735 779 726 740 743 742 771 782 765 774 792 788 787 766 799 756 771 780 767 770 773 767 790 778 765 759 750 723 724 722 755 784 795 802 808 811 785 802 800 802 798 796 791 816 824 818 825 823 830 828 828 825 826 814 812 825 823 824 826 807 800 795 784 785 789 791 797 824 826 803 785 778 766 758 766 751 
686 687 693 695 693 695 701 708 707 712 704 717 706 709 700 697 697 703 708 708 715 720 715 721 719 724 724 715 703 700 689 707 750 751 753 705 723 714 717 742 749 719 720 720 736 730 749 732 729 729 732 733 731 733 766 740 733 746 725 732 727 732 743 764 740 746 786 795 789 782 766 774 778 770 763 750 754 775 788 777 771 774 781 749 730 740 763 746 742 724 702 678 672 677 687 692 694 702 704 705 706 666 663 735 683 647 653 673 707 744 752 736 727 728 755 726 725 746 741 714 719 709 772 709 745 720 734 750 749 747 757 785 794 797 797 773 769 764 793 783 758 788 786 767 779 790 790 782 766 769 752 749 748 757 785 790 796 798 799 782 787 803 807 806 810 801 789 800 820 822 826 828 821 837 832 828 826 825 826 826 828 825 826 805 800 794 782 786 784 794 796 826 807 804 795 779 765 765 766 762 
697 710 716 719 726 721 714 717 715 718 717 766 709 713 710 720 706 713 723 766 761 738 737 762 756 746 750 744 754 748 752 695 747 712 700 710 746 736 712 701 749 722 723 727 732 733 730 730 731 733 732 739 729 733 762 743 736 728 738 730 743 771 736 741 777 770 758 766 754 762 770 767 767 772 760 753 753 766 777 806 806 804 768 747 727 731 761 726 737 721 696 702 693 703 745 693 685 711 690 701 688 675 671 671 658 655 683 693 721 745 750 713 721 730 745 730 741 732 730 712 713 720 730 719 720 736 748 748 761 783 779 783 797 787 795 771 769 768 772 782 757 748 757 775 760 788 779 783 770 766 781 793 793 792 794 798 785 773 772 775 768 809 799 814 805 792 812 786 819 823 824 816 834 833 833 828 826 811 813 814 826 831 815 802 800 794 784 785 795 793 801 823 828 804 809 784 767 762 744 784 
714 729 733 787 763 755 761 766 755 756 729 745 757 748 748 757 755 716 764 747 762 748 764 762 762 741 754 707 698 717 748 747 744 743 758 718 753 707 719 747 711 732 746 729 722 726 733 732 738 733 759 724 724 738 740 739 734 732 748 754 738 743 740 745 754 747 764 754 754 748 764 775 764 752 752 739 752 782 819 784 787 772 756 731 722 751 722 759 721 715 735 734 732 729 712 694 697 722 719 681 677 -9999 683 677 671 679 703 739 741 700 753 728 722 728 767 731 723 732 739 747 731 726 721 711 722 735 743 751 776 767 807 786 790 781 756 739 754 795 787 779 758 758 761 753 745 749 777 777 771 795 782 799 800 764 771 784 777 765 770 794 782 787 809 818 798 792 786 791 817 828 836 834 837 832 827 832 808 805 807 810 803 797 804 840 795 793 794 790 786 823 827 825 812 831 804 785 767 766 758 741 
728 735 758 773 772 774 750 754 740 763 744 762 750 765 750 740 745 770 765 765 752 769 767 763 765 748 716 761 761 724 756 748 711 699 711 707 724 706 715 741 712 729 728 741 733 733 747 734 769 768 747 730 736 739 747 755 745 773 730 718 740 747 753 767 770 746 748 765 745 753 763 778 761 745 772 753 748 769 791 799 779 761 732 722 726 734 726 725 712 713 757 738 738 728 689 685 723 714 683 684 705 703 694 703 682 694 744 711 712 710 710 746 737 732 725 719 715 735 727 744 734 752 702 719 728 733 791 752 768 785 763 762 788 753 724 742 753 777 764 779 754 750 767 766 761 757 782 761 752 790 793 801 785 760 789 791 755 768 758 778 784 787 807 815 806 782 788 819 800 825 829 836 840 834 830 832 831 811 810 830 801 800 812 798 794 799 785 790 785 825 825 804 803 829 823 779 760 752 747 731 
747 738 739 767 751 727 732 758 763 756 722 751 764 732 749 750 736 740 755 736 728 743 772 740 771 753 761 725 759 758 717 709 701 704 698 695 701 704 718 754 734 735 739 743 765 761 763 761 762 754 746 733 749 738 759 752 743 736 726 727 737 747 782 755 770 750 746 741 765 752 774 780 767 766 773 751 748 765 778 815 773 755 735 715 743 734 733 741 712 710 752 744 756 693 679 663 706 705 716 695 709 719 721 712 750 727 716 722 705 709 713 718 723 724 732 739 728 742 727 730 726 711 701 704 751 783 752 760 798 776 784 729 741 730 746 741 758 791 758 782 786 774 769 778 749 750 752 787 780 793 794 796 797 766 765 767 756 760 787 805 779 796 783 806 784 783 785 806 828 822 821 842 842 829 815 830 812 817 814 836 821 802 798 796 798 805 789 796 796 800 817 817 820 815 804 778 760 744 738 734 
775 784 785 744 742 740 735 730 719 716 720 714 742 731 724 723 722 762 736 720 750 709 773 761 744 712 717 713 729 738 752 705 705 706 712 730 728 746 754 752 763 764 772 747 771 762 763 745 748 748 750 737 733 736 741 748 747 737 737 734 736 780 765 761 756 755 778 781 751 782 783 775 765 764 765 732 743 751 773 775 792 764 740 720 749 740 739 729 726 721 741 706 678 665 659 671 700 709 724 706 710 717 721 741 741 687 729 717 713 722 726 736 730 726 722 738 717 715 708 720 722 713 710 734 773 759 781 754 792 783 772 747 751 735 756 771 781 761 776 778 772 787 786 783 781 762 752 758 787 796 766 766 770 770 752 753 758 762 773 772 773 785 801 804 777 761 775 791 806 809 818 823 818 827 806 832 829 817 824 808 816 802 800 796 796 804 795 795 785 826 818 791 821 818 813 778 772 750 736 724 
788 780 790 803 763 753 749 741 729 781 721 725 730 727 715 714 698 710 745 749 757 700 698 702 754 731 700 705 706 716 707 709 736 717 712 759 763 735 758 759 764 767 769 754 767 745 754 751 769 760 747 747 735 738 741 750 748 746 742 741 738 738 744 793 764 788 773 769 768 776 800 777 780 765 759 737 736 755 761 768 771 757 749 756 736 750 760 710 727 698 685 675 667 661 670 694 751 760 733 725 708 719 731 704 686 690 709 722 737 726 720 712 741 760 726 725 734 707 732 709 730 710 742 754 781 778 753 768 781 793 760 772 752 747 746 755 755 763 762 770 771 785 785 766 773 743 740 749 749 758 781 781 801 770 793 756 759 763 769 769 763 764 772 772 756 753 753 795 802 813 816 831 826 826 834 832 830 831 815 804 801 804 798 798 802 796 803 792 805 786 798 792 784 816 801 793 771 750 730 714 
817 791 789 810 807 808 763 783 788 747 732 733 738 736 729 721 706 709 707 704 737 706 699 707 704 733 706 711 715 720 714 713 719 705 716 763 772 765 764 745 765 762 776 759 756 743 759 749 770 773 748 745 744 750 749 752 750 748 747 742 741 743 757 783 768 772 779 777 782 788 800 778 774 768 761 766 743 754 778 780 771 768 741 735 740 747 731 706 697 672 657 660 659 673 692 708 742 747 761 759 720 723 708 710 719 707 710 723 727 720 731 731 750 756 752 717 731 705 704 715 717 767 749 780 755 759 782 767 772 761 762 768 782 760 754 778 769 747 748 768 803 806 802 760 753 749 748 748 775 768 781 771 769 762 759 761 760 759 760 757 767 770 779 782 754 743 754 798 806 844 843 850 850 817 808 819 834 832 834 836 831 811 799 800 797 798 792 814 825 792 793 826 803 822 828 814 774 751 724 716 
819 799 817 804 800 801 797 790 786 796 739 746 745 742 741 736 720 712 712 709 709 710 711 718 714 714 712 714 716 719 724 715 712 711 725 752 768 770 769 768 728 767 741 745 750 744 757 747 783 752 766 756 756 757 755 752 750 748 738 744 743 749 756 782 758 764 759 767 789 786 783 793 772 738 755 762 744 763 762 770 810 769 741 723 711 713 713 711 673 656 655 658 684 710 716 774 742 792 774 767 729 716 718 714 717 701 718 752 713 729 736 746 741 742 746 715 712 708 714 748 768 741 753 753 757 758 800 767 760 744 756 767 766 759 774 772 754 760 765 774 764 781 821 803 773 769 768 758 752 769 787 785 783 771 795 754 750 749 747 753 760 756 757 756 750 746 751 790 843 848 824 840 844 831 836 834 819 829 831 833 835 803 801 801 807 806 802 791 788 805 797 791 785 822 835 806 784 757 738 732 
812 821 786 777 805 793 790 785 778 790 754 760 748 747 747 739 729 733 718 720 720 719 713 715 714 729 720 725 728 730 730 757 740 718 723 769 770 777 753 749 758 752 753 756 745 752 750 745 739 752 764 775 755 794 757 754 754 753 790 748 748 768 755 791 772 777 762 762 780 778 775 786 772 775 762 757 745 753 754 746 768 766 738 716 711 751 745 694 673 664 672 691 719 737 773 769 777 788 742 757 734 734 764 732 719 727 738 721 705 735 730 751 725 751 743 733 748 713 746 754 744 731 767 770 763 765 774 760 802 747 761 788 779 757 761 756 773 764 772 758 766 787 792 806 801 764 779 762 761 777 771 795 798 765 770 751 744 739 740 751 758 759 752 748 754 754 765 791 807 819 848 839 839 818 839 821 831 831 833 813 836 808 803 806 808 815 800 785 791 789 787 798 826 825 809 818 797 771 752 754 
797 814 775 797 810 772 772 776 785 796 785 768 788 798 742 745 749 750 729 724 728 725 722 719 718 730 727 732 736 743 734 727 716 721 732 746 763 737 748 746 766 766 759 768 767 747 754 758 757 744 765 743 772 780 764 757 754 761 775 755 780 772 764 766 774 800 766 775 798 789 784 790 764 758 758 768 769 753 754 748 743 744 733 723 706 714 711 696 699 716 733 750 732 775 752 742 760 749 745 763 773 747 753 736 724 765 753 712 717 730 750 738 775 730 761 740 736 731 738 769 742 766 768 768 773 769 755 790 775 801 758 782 756 798 759 764 776 803 808 797 779 780 805 815 783 795 782 764 759 756 798 781 794 786 760 752 743 738 738 750 758 762 758 756 752 760 769 790 800 847 839 831 838 837 835 835 835 832 814 812 835 837 839 836 815 834 799 783 787 795 805 804 824 828 803 797 792 786 780 756 
784 798 811 782 782 815 796 760 774 792 809 795 784 756 748 747 769 731 733 740 741 742 733 722 723 733 735 734 731 740 732 733 733 754 730 767 758 750 741 769 761 741 748 751 768 774 762 755 756 747 745 754 749 749 774 753 765 761 761 757 753 778 740 753 772 804 783 796 789 781 790 777 779 761 754 756 755 778 753 770 733 738 730 723 712 709 712 725 717 734 742 752 781 777 785 732 761 768 762 740 748 727 723 728 722 736 730 731 736 748 772 771 778 754 748 746 720 757 734 764 749 746 753 773 767 777 752 790 799 773 762 756 802 767 761 766 787 806 780 778 811 809 811 777 786 777 801 769 761 761 765 772 763 777 773 755 751 747 745 751 756 763 763 759 753 758 766 775 802 805 838 844 850 839 835 827 809 832 838 839 841 822 810 834 838 812 838 790 796 794 800 830 828 827 788 795 793 793 773 740 
770 759 772 813 821 824 815 805 799 775 792 773 790 756 756 781 749 734 752 747 738 746 751 731 744 768 763 762 749 762 781 776 777 764 751 780 755 756 775 754 746 754 784 754 772 754 749 765 765 764 758 758 746 752 751 753 776 763 776 753 773 778 753 750 759 781 784 792 783 805 788 786 776 756 762 763 762 780 757 738 723 732 736 728 725 731 755 749 735 746 740 787 748 786 753 740 781 759 741 736 725 733 722 721 727 735 758 761 767 769 765 766 773 747 748 761 763 759 763 751 764 747 756 753 775 778 758 793 801 763 803 759 789 780 799 772 778 764 811 781 779 778 774 769 767 763 784 794 779 768 766 762 764 778 783 760 758 756 759 759 758 761 759 759 753 750 749 756 774 790 819 850 841 839 835 833 818 831 832 809 807 813 842 816 840 829 813 809 825 797 793 810 805 826 790 803 807 799 777 725 
768 740 741 753 768 796 817 816 814 791 801 759 772 766 755 771 754 773 782 751 768 772 791 768 772 764 760 777 780 771 760 771 770 771 764 752 748 752 754 759 743 751 751 766 758 778 767 772 759 763 754 746 743 747 754 772 781 759 777 780 779 781 780 779 780 768 779 797 787 812 804 774 765 741 753 769 776 742 768 727 718 735 739 741 738 732 743 749 753 759 753 783 761 755 773 790 764 747 741 755 749 730 735 763 733 737 755 761 736 755 771 791 785 784 751 737 743 754 753 740 751 738 747 769 758 750 797 789 800 786 788 796 797 807 775 778 768 766 766 769 771 770 772 775 781 778 776 778 782 776 774 765 765 769 774 765 763 765 766 764 763 760 744 740 742 741 742 746 752 786 824 824 848 840 836 833 830 835 838 832 843 846 849 832 814 815 852 802 837 806 802 791 799 830 801 833 808 797 772 728 
759 744 736 733 757 794 792 814 804 765 756 739 757 795 800 788 772 767 764 743 765 786 761 808 797 796 797 786 788 769 769 783 763 787 752 747 747 749 752 752 751 752 744 756 752 770 747 762 763 769 764 765 743 745 753 776 767 761 762 769 762 790 790 789 784 773 772 784 803 817 808 795 764 749 754 778 729 729 740 726 741 743 775 750 742 739 741 765 751 756 764 771 780 792 772 772 765 746 757 778 767 736 733 772 748 744 737 751 770 742 769 764 772 759 746 729 739 741 746 751 742 739 776 791 759 753 756 760 773 797 813 804 814 783 784 773 771 780 771 769 775 773 778 778 782 782 777 783 774 772 768 765 762 757 762 761 758 762 764 767 767 753 733 724 735 738 740 742 753 784 815 852 822 823 833 834 830 833 836 819 812 825 844 842 840 843 818 797 803 832 797 795 812 833 801 832 827 801 781 747 
800 753 739 731 736 768 776 786 762 795 743 736 753 792 764 773 765 755 748 748 781 761 776 766 766 767 768 761 793 796 779 754 752 740 730 733 742 749 754 750 732 725 750 742 778 766 765 762 755 774 776 769 768 770 774 781 784 753 762 764 788 775 774 797 799 792 790 774 798 800 788 777 773 760 735 728 728 742 736 739 750 769 765 753 746 744 749 771 766 754 760 760 752 745 795 772 782 774 760 759 766 739 750 754 749 755 771 751 749 750 743 771 785 750 759 735 750 749 745 738 739 775 783 775 766 769 755 755 781 800 799 804 787 811 765 782 805 792 784 769 772 769 761 777 774 773 770 759 760 762 766 762 759 753 756 754 748 748 754 761 762 745 733 734 736 745 745 751 768 794 844 848 851 828 830 817 835 835 843 846 817 811 814 842 827 843 805 804 795 798 795 801 809 831 829 828 833 795 793 759 
786 802 764 744 739 750 786 774 810 748 739 738 742 763 762 752 783 751 744 787 794 765 786 754 744 744 757 788 787 750 749 744 744 733 733 731 740 748 749 742 727 726 725 739 765 762 766 763 756 756 783 778 792 771 754 755 784 782 795 790 795 768 775 802 780 796 793 769 785 802 787 789 770 765 736 726 738 745 765 750 762 783 780 762 751 754 766 778 770 756 756 782 753 742 793 792 757 758 761 759 745 746 741 783 790 758 774 753 744 742 738 783 758 790 786 742 780 775 748 738 765 744 769 790 796 753 771 791 799 788 803 806 781 768 780 824 800 804 785 762 755 752 764 759 759 757 755 752 753 757 758 754 751 747 751 746 737 735 739 749 754 760 761 751 755 752 754 761 782 833 852 836 830 829 830 831 818 845 797 845 830 808 814 842 840 839 817 818 799 806 794 795 796 797 799 799 794 805 787 766 
797 811 814 787 738 777 782 776 772 757 764 752 742 752 769 773 771 754 764 767 772 767 747 740 724 725 753 748 754 737 728 737 737 763 765 740 744 744 747 738 729 717 729 742 748 761 750 754 753 750 748 772 795 755 757 758 760 779 801 797 799 766 780 799 804 799 793 798 785 791 791 762 759 752 751 725 748 752 749 753 762 775 786 783 760 767 765 767 767 773 749 750 748 745 796 792 771 760 788 746 765 746 770 753 748 766 781 749 738 765 738 782 762 758 754 752 782 775 767 765 762 745 750 786 766 772 801 768 809 807 782 785 786 770 774 777 764 757 760 746 744 748 750 755 755 747 745 745 748 749 751 749 747 744 749 747 737 732 736 754 756 762 760 766 764 758 754 768 830 813 852 838 826 805 802 835 809 805 798 801 806 802 802 805 842 840 810 845 827 829 794 796 794 792 793 795 796 804 794 771 
804 761 776 787 773 748 753 752 809 797 812 759 766 773 763 775 786 786 805 769 805 753 743 735 750 760 760 742 737 761 724 767 762 761 771 745 753 774 769 728 730 739 732 725 733 755 748 746 757 745 744 757 777 756 758 755 755 759 763 791 789 805 804 779 812 805 800 796 783 793 785 770 773 752 751 759 754 737 745 755 760 774 795 779 774 781 769 755 742 740 748 762 776 759 779 759 757 798 766 772 763 773 779 751 778 763 756 744 739 762 764 779 760 789 763 790 759 777 769 757 752 747 741 757 784 803 778 805 810 795 819 819 813 761 757 752 750 749 781 751 744 746 747 752 748 746 742 740 742 747 737 739 739 737 747 747 743 741 748 753 756 759 770 769 769 761 765 783 847 817 860 817 844 811 803 814 810 821 809 803 802 801 801 804 813 837 815 838 829 809 802 794 793 792 791 797 805 829 791 779 
755 762 780 815 783 761 740 761 789 784 791 777 773 778 780 784 773 752 789 790 756 755 773 743 746 729 766 725 762 753 766 747 774 773 746 746 746 747 763 728 725 733 754 718 720 744 748 754 738 734 735 743 745 747 752 755 755 760 768 798 800 799 797 810 808 808 807 787 767 779 806 766 753 744 743 729 756 747 771 760 767 769 768 789 785 772 747 751 769 741 775 806 788 787 780 760 765 769 771 793 797 770 761 755 764 777 755 743 740 755 778 777 749 771 789 764 774 748 749 733 727 729 743 782 799 770 761 764 822 817 813 766 756 748 754 751 748 753 747 742 743 744 746 747 745 746 744 747 740 736 725 728 737 733 739 743 746 748 756 758 762 761 753 755 750 752 767 780 792 813 843 805 800 803 811 803 798 804 799 797 798 799 814 802 814 839 842 837 826 831 795 799 796 793 793 799 797 827 799 794 
752 797 794 815 794 772 779 764 780 767 802 775 805 768 762 758 754 754 778 769 784 755 758 756 755 744 734 740 764 770 777 751 748 762 756 769 755 765 763 764 723 718 716 755 746 744 737 737 724 724 737 744 731 736 747 753 788 800 810 799 805 803 806 813 817 816 812 807 794 808 767 765 793 762 761 758 749 758 759 754 746 774 757 773 794 777 766 748 768 751 803 770 764 751 755 763 773 758 767 799 797 800 778 761 750 753 748 742 747 773 766 742 770 749 759 775 749 743 743 729 732 735 763 767 770 761 758 759 764 815 756 751 747 768 756 776 757 755 755 747 739 755 746 747 744 745 752 756 737 729 720 725 736 733 739 740 741 754 758 768 768 760 749 738 733 735 750 772 803 841 833 820 813 810 797 797 800 808 805 806 800 816 809 802 805 826 842 842 836 809 807 832 834 796 796 803 811 811 796 794 
753 757 778 819 810 800 772 775 785 756 769 787 791 757 752 747 750 768 782 749 768 772 782 754 755 759 772 767 769 750 753 758 760 777 766 765 759 765 764 756 765 736 717 756 714 721 719 729 715 729 733 731 732 741 745 752 796 777 784 803 770 798 812 814 811 817 817 808 798 786 762 794 789 768 747 773 777 742 774 774 774 756 753 776 778 791 754 740 748 756 768 795 751 748 751 778 797 770 803 762 798 798 767 757 752 759 766 759 782 785 771 746 753 774 767 764 758 745 744 746 741 767 768 750 755 759 769 766 754 753 751 759 768 774 747 758 756 754 757 745 749 750 759 750 744 743 747 759 744 736 726 730 732 731 735 737 741 750 755 760 763 758 744 721 710 728 731 773 821 841 834 817 833 833 834 841 813 812 851 846 820 823 822 841 803 805 813 820 808 810 835 797 832 815 835 814 799 812 800 811 
764 756 771 803 785 806 769 771 783 789 792 791 771 754 746 750 764 752 764 760 766 786 765 751 775 767 777 776 755 765 772 773 759 772 755 775 764 765 751 763 762 732 757 751 735 737 741 720 719 726 729 737 725 728 764 756 801 777 779 810 799 786 782 785 817 824 821 817 792 772 764 758 776 768 787 747 780 788 759 780 756 748 779 783 759 799 761 760 775 778 758 767 750 746 780 774 779 786 760 770 787 766 767 763 770 745 756 762 762 763 767 768 780 789 761 760 762 750 747 750 756 748 762 756 755 758 762 764 791 763 769 754 762 766 753 752 758 755 768 752 746 747 754 745 744 741 741 740 741 734 730 728 720 721 729 739 738 745 747 751 750 746 732 707 701 720 746 790 820 844 840 840 839 831 809 826 797 809 812 812 839 835 836 813 818 841 812 814 828 808 838 802 803 835 836 810 797 808 827 803 
800 763 763 783 817 815 807 760 757 747 753 767 785 767 752 765 767 754 774 766 771 785 779 765 756 758 763 763 753 778 765 766 771 776 758 767 764 770 745 768 740 733 738 753 751 749 754 740 722 741 742 729 745 722 740 752 797 810 796 779 776 775 781 824 817 829 818 814 792 795 778 754 786 790 783 758 769 767 798 786 788 782 782 782 755 756 782 762 779 763 758 778 773 773 773 776 759 751 758 765 781 785 787 770 774 778 760 764 768 753 753 776 760 754 759 761 764 752 760 760 762 755 762 761 757 817 756 752 781 780 753 757 758 753 760 772 759 754 758 734 749 744 745 757 741 738 771 738 739 739 732 720 700 704 721 732 738 739 737 740 737 730 715 702 702 727 762 792 807 845 840 834 831 843 835 829 833 802 804 811 839 838 818 845 812 834 808 821 833 803 795 794 799 817 835 810 808 831 822 805 
795 805 763 815 808 819 814 815 764 757 750 754 769 779 782 787 755 762 768 783 785 772 771 766 760 752 756 770 765 763 774 785 782 775 772 776 772 743 746 741 745 741 731 721 721 742 747 747 734 761 731 751 757 731 745 763 781 814 786 776 776 779 823 801 825 824 821 814 805 792 791 792 763 779 755 751 758 767 799 788 789 782 780 775 752 755 762 792 789 772 766 798 800 772 788 802 795 759 763 770 759 788 784 766 753 756 769 756 748 748 758 755 755 751 759 758 759 762 766 766 777 763 805 765 765 760 756 760 784 756 751 745 789 762 787 780 769 774 771 753 748 756 751 746 742 738 732 737 738 738 730 709 699 701 718 729 736 735 731 724 722 721 717 703 710 733 782 802 806 835 838 834 842 828 830 815 813 803 832 813 836 837 840 839 833 835 817 826 837 808 795 794 795 804 807 841 810 828 813 815 
788 794 813 813 809 814 815 809 769 756 754 753 773 776 781 798 791 770 759 766 791 786 761 767 754 784 766 786 764 764 787 792 798 770 782 748 751 774 768 767 762 760 740 739 747 761 759 759 763 752 748 757 756 760 738 755 818 824 786 783 791 814 821 828 819 811 818 822 780 778 801 791 755 756 749 764 771 787 787 775 799 790 789 782 755 780 787 782 829 773 762 773 780 780 772 775 807 767 801 778 760 774 790 780 780 774 778 762 753 743 746 753 752 763 757 761 761 761 813 807 805 766 769 769 768 773 757 755 785 759 755 789 778 773 760 756 787 764 751 755 766 757 761 748 753 740 742 742 740 733 721 711 712 715 719 722 725 730 731 724 719 718 714 722 724 743 826 794 801 842 827 830 831 839 827 828 811 833 818 842 839 840 832 817 813 818 814 816 810 802 796 816 808 796 812 840 812 836 831 810 
755 755 783 807 819 822 820 821 773 764 759 760 760 775 778 790 807 795 761 768 767 780 782 779 785 775 783 750 755 767 790 774 788 767 753 783 785 765 767 752 771 769 739 743 762 763 762 764 762 766 763 760 761 726 747 760 778 785 787 811 810 823 816 831 801 801 784 789 789 782 777 758 754 764 778 754 756 762 787 782 773 790 775 794 780 802 784 766 819 778 776 774 787 782 777 811 760 779 781 796 796 797 791 785 770 763 742 756 751 746 746 746 749 752 756 767 754 768 763 812 814 778 784 768 766 762 754 767 775 789 758 760 760 766 763 761 758 758 750 755 756 753 763 750 747 745 745 738 734 726 713 716 713 720 720 718 719 725 734 732 730 731 725 728 723 747 780 800 809 834 826 829 828 826 829 828 818 834 839 837 806 802 801 804 838 803 808 812 812 805 793 808 841 795 794 839 834 831 815 816 
744 745 755 775 807 811 820 791 783 773 765 763 762 823 773 782 814 785 776 769 754 787 789 781 771 788 775 768 754 793 787 787 775 783 780 761 778 754 776 748 767 748 742 747 765 752 750 771 763 760 770 764 750 738 746 759 779 776 779 808 810 807 823 823 795 789 791 789 808 789 767 758 760 782 787 795 794 800 801 792 787 795 798 786 781 762 757 757 763 769 781 777 776 815 789 776 766 809 802 801 777 778 799 781 755 743 743 750 756 756 752 746 749 758 754 756 753 761 763 807 768 780 813 769 768 761 758 772 755 791 764 787 790 784 757 759 764 759 763 784 761 754 752 751 748 748 743 738 732 722 713 714 717 729 726 721 721 731 742 751 753 748 716 720 739 762 800 826 832 830 832 828 833 815 829 807 809 839 814 817 806 821 818 847 809 837 804 807 804 800 807 809 799 795 794 810 814 809 826 840 
740 745 741 752 784 802 819 803 795 772 757 770 779 772 767 767 776 818 813 763 758 755 767 783 807 779 785 789 762 778 771 786 783 778 782 750 778 773 776 776 761 740 741 750 765 759 750 754 749 751 747 749 747 743 757 794 806 806 789 790 809 796 827 786 811 795 805 782 777 799 778 767 796 798 799 791 778 769 770 776 775 801 791 786 787 762 755 749 753 764 793 780 786 785 777 781 759 804 766 780 793 797 802 760 748 747 750 751 756 759 752 748 756 760 758 755 763 756 756 773 774 781 791 771 758 755 773 771 765 758 770 795 756 760 759 753 764 755 790 793 753 755 749 749 749 747 746 740 733 728 719 712 715 727 737 739 737 739 749 754 765 759 741 737 745 769 807 824 828 833 826 824 801 829 830 829 812 802 798 799 796 809 806 822 840 838 811 796 797 825 846 796 797 801 796 809 804 812 818 816 
745 769 743 751 759 781 824 773 772 772 755 755 810 809 807 773 774 817 814 807 775 762 760 772 809 796 788 787 803 793 791 790 783 775 778 778 763 784 778 778 771 753 739 734 746 770 771 779 756 782 756 741 743 757 764 773 792 794 790 788 787 808 799 806 802 800 792 784 802 795 772 772 790 791 791 807 791 770 759 765 790 786 790 781 791 787 764 752 769 780 790 783 817 789 784 781 765 761 755 805 776 805 762 749 749 747 756 762 762 755 754 754 755 757 763 754 756 764 762 757 752 755 770 781 768 773 785 763 768 758 765 798 758 786 788 793 764 798 763 760 787 775 786 747 749 749 746 745 743 746 725 711 710 727 744 755 745 747 748 765 769 773 760 750 761 799 818 825 823 823 837 825 810 799 813 843 798 797 802 799 808 808 809 805 843 815 810 805 794 806 799 801 803 796 798 839 835 837 820 819 
773 783 758 776 780 788 784 798 753 751 746 751 756 757 770 779 783 819 776 818 804 804 768 780 771 776 797 772 815 814 789 789 770 773 754 782 777 790 776 785 770 770 770 771 767 771 777 783 764 762 753 751 759 768 780 773 788 788 790 801 795 794 823 778 811 808 787 805 790 777 780 767 788 767 761 807 778 783 778 802 798 799 772 797 791 777 775 775 758 806 782 785 803 784 786 777 800 804 763 804 775 775 750 750 751 754 756 764 763 758 757 764 771 784 780 763 755 760 795 752 752 753 773 776 781 800 793 767 779 800 798 767 790 788 795 764 803 761 760 751 755 761 750 756 753 753 754 753 754 749 739 727 718 733 748 759 757 750 753 763 780 784 770 778 781 816 828 794 836 835 827 813 806 844 841 803 800 794 797 797 799 812 831 832 820 844 813 799 795 806 794 812 812 798 799 824 840 819 834 837 
781 777 785 814 816 812 776 757 753 749 739 737 751 736 782 801 809 824 765 776 785 820 818 817 815 812 761 763 779 805 798 796 786 763 790 753 797 791 789 777 770 770 770 772 784 777 779 783 767 761 744 743 754 764 778 788 786 798 791 836 798 816 778 799 818 808 806 778 812 777 764 769 761 781 779 778 793 792 820 796 789 774 776 796 769 792 788 784 757 793 814 786 819 786 788 779 785 792 770 767 802 757 750 750 753 756 763 768 763 764 761 767 768 763 770 757 763 756 753 759 760 765 811 815 775 771 776 773 777 774 767 795 796 770 779 793 794 793 796 749 752 753 757 755 757 756 753 752 754 755 750 737 730 742 752 761 763 761 756 768 782 783 787 796 833 797 840 810 798 810 831 844 805 810 812 811 806 797 806 797 801 829 840 821 854 840 841 819 800 843 805 804 843 800 806 839 834 813 840 820 
785 792 798 808 806 816 768 765 773 749 741 734 766 734 759 778 824 825 771 768 767 771 769 823 822 818 817 764 763 801 808 801 790 772 783 772 770 787 781 759 787 770 774 778 782 785 775 781 795 756 741 745 744 762 771 782 791 791 791 787 794 805 801 809 796 790 788 807 803 785 767 763 773 790 811 793 766 775 785 794 794 784 788 793 789 797 787 779 764 793 810 797 793 788 788 789 803 764 773 787 764 760 753 756 759 762 770 772 766 766 765 763 759 754 758 759 755 755 763 775 812 800 765 768 782 773 772 777 772 770 785 770 803 795 789 798 794 766 767 753 749 750 755 758 759 758 755 754 755 753 752 750 747 752 759 773 767 768 764 770 780 757 781 786 829 833 803 790 791 808 799 831 810 806 828 829 833 804 830 822 826 807 818 855 849 836 802 804 817 799 801 819 799 842 816 848 822 828 818 839 
779 767 784 789 806 812 807 773 758 755 755 767 753 736 745 780 823 824 772 760 768 774 765 783 782 824 817 810 799 797 790 804 787 798 788 784 792 787 785 781 774 758 746 778 748 749 763 790 761 754 745 748 749 750 754 770 791 804 791 795 823 787 785 826 792 819 793 800 809 789 776 764 763 774 787 788 776 798 809 788 809 791 771 788 794 779 781 767 788 789 807 815 814 798 826 823 773 767 773 763 770 769 761 760 765 768 767 764 764 762 755 762 754 748 756 757 754 765 802 765 776 784 792 771 788 779 773 802 797 791 791 770 779 785 784 763 760 784 754 742 744 747 752 755 760 760 756 755 755 755 755 754 755 759 764 768 768 766 780 777 762 755 770 793 819 831 798 798 802 831 823 823 826 824 827 828 831 836 835 845 824 808 825 824 825 836 845 844 809 798 797 841 800 799 836 845 839 837 811 831 
783 760 791 747 757 810 777 790 773 777 782 755 777 733 737 762 807 811 789 778 774 816 769 771 775 823 813 806 803 787 786 787 812 791 793 792 774 785 781 777 778 779 780 760 793 788 769 792 755 755 752 745 749 751 738 757 779 807 795 818 822 790 805 805 793 814 815 817 800 801 779 765 780 800 819 818 809 800 822 791 773 789 795 776 782 760 779 755 796 780 796 788 769 766 773 782 776 774 776 779 780 797 775 776 773 774 773 770 765 767 764 755 752 769 760 749 762 767 783 784 774 777 791 794 794 785 777 780 777 792 795 802 791 782 774 760 756 787 757 747 744 743 747 750 752 753 758 760 759 757 755 753 756 778 785 768 766 794 772 766 761 755 748 773 823 824 815 823 823 821 824 821 823 824 830 829 833 839 843 843 845 817 805 850 847 841 803 840 841 844 791 816 807 824 814 842 831 832 830 835 
794 777 759 749 792 807 812 821 822 823 788 771 754 738 734 753 767 806 811 806 810 775 816 773 777 790 820 814 810 801 777 800 801 802 797 793 790 787 760 787 780 783 784 795 777 803 753 798 807 753 755 754 746 739 734 743 766 800 791 808 806 808 785 793 823 796 809 790 787 786 790 768 770 772 777 812 792 804 792 782 768 785 797 781 776 766 761 772 807 813 801 822 789 771 792 786 782 773 776 775 783 780 778 775 777 780 782 779 772 764 795 765 762 767 784 771 787 765 789 782 808 802 780 764 771 776 806 790 784 774 778 776 800 759 756 798 762 789 758 748 747 743 745 746 750 753 759 766 762 759 756 753 752 755 759 765 762 783 782 766 765 764 770 784 812 819 815 823 817 828 826 824 824 830 827 832 817 800 822 807 814 822 804 833 833 815 801 804 797 794 824 819 843 848 815 809 834 834 836 803 
782 766 775 758 801 789 754 811 781 805 815 793 746 745 731 743 754 774 792 812 768 800 779 824 780 774 772 775 777 783 779 801 806 799 805 793 789 774 770 762 778 788 791 794 805 795 781 755 778 774 755 757 755 748 746 754 791 796 789 800 789 815 823 822 793 776 788 803 776 812 803 766 766 769 801 792 787 823 815 777 775 761 776 780 791 760 792 781 802 780 783 775 789 773 813 787 778 773 777 795 776 776 774 771 785 781 782 778 777 779 778 774 784 769 792 776 788 766 781 775 793 769 795 771 767 796 791 793 785 802 805 800 790 771 770 749 797 759 758 759 751 747 746 748 752 756 760 764 764 765 760 754 752 752 747 757 748 760 790 767 762 761 776 827 817 825 832 816 820 827 826 827 829 792 802 799 795 795 842 844 847 829 804 824 827 840 801 798 804 842 811 844 808 811 805 820 833 832 815 810 
795 787 794 788 758 759 755 792 806 826 823 791 786 740 737 734 759 770 783 801 815 807 769 783 776 780 770 777 768 782 808 801 799 800 795 803 792 792 796 785 796 787 773 794 799 797 798 762 756 754 756 758 759 759 763 772 787 789 788 789 795 825 814 824 829 792 812 803 801 796 796 768 791 804 806 785 811 813 809 798 811 804 762 758 765 778 777 786 774 810 784 767 770 767 782 779 787 765 771 761 758 763 782 772 773 783 782 774 781 781 768 764 771 793 787 769 769 753 759 796 799 787 762 795 795 787 776 807 805 795 802 800 781 756 792 758 752 777 759 748 750 748 753 753 750 749 751 758 758 761 758 756 751 748 745 747 748 754 775 763 754 753 780 828 823 819 827 794 825 789 813 801 793 793 810 837 817 825 843 846 845 826 806 828 824 838 800 794 797 819 825 839 806 810 804 836 834 812 824 816 
806 790 788 791 760 751 751 790 776 809 803 804 784 755 742 741 784 758 756 791 784 777 761 777 768 773 770 769 774 783 812 803 804 799 798 814 800 809 795 778 778 803 762 804 798 799 776 775 805 759 755 757 759 771 772 782 787 791 790 790 796 816 797 826 801 794 811 803 792 777 766 765 760 771 809 790 813 812 803 807 805 786 792 754 757 768 775 774 773 772 767 763 764 764 788 812 764 776 774 775 769 771 778 772 763 759 766 771 782 780 796 788 793 782 762 782 772 759 771 779 776 764 789 793 793 784 815 790 801 802 786 777 786 795 758 765 766 754 754 758 760 747 753 750 748 748 750 752 758 775 774 765 761 753 760 751 749 752 753 753 746 748 781 803 836 839 825 816 829 836 812 800 832 809 837 838 843 824 846 841 848 832 806 823 850 824 796 795 801 841 840 840 845 805 805 807 808 829 844 817 
759 801 792 779 788 787 800 770 781 801 790 818 807 800 749 746 747 745 739 742 744 747 757 765 768 786 797 795 820 777 822 804 814 780 806 775 789 793 797 759 800 797 808 815 805 804 803 777 803 775 761 761 768 768 765 767 780 788 784 799 791 825 816 816 815 779 813 798 781 783 771 762 760 770 806 811 817 813 790 806 811 806 790 788 785 763 759 776 768 776 770 763 769 762 763 762 765 773 778 784 773 775 770 766 762 768 799 770 770 778 768 775 773 765 769 791 757 772 781 794 759 784 783 794 796 780 783 790 783 780 793 772 786 792 760 758 788 753 754 755 745 748 754 748 747 745 746 749 753 759 766 829 767 761 756 759 754 755 752 751 745 759 787 822 817 823 810 829 826 832 832 832 835 810 813 791 796 807 842 846 849 822 807 821 810 805 794 794 804 847 839 803 810 797 833 801 804 828 838 847 
791 796 798 774 776 779 798 786 806 779 762 806 799 807 772 752 749 743 738 735 742 742 763 770 789 816 777 783 821 823 822 822 808 786 775 773 768 800 799 808 806 811 809 820 810 812 811 816 769 777 769 772 774 763 749 746 760 792 793 802 797 821 799 829 805 803 811 808 782 776 772 761 753 758 773 810 818 797 774 816 787 801 793 783 756 762 763 778 778 778 775 770 776 768 763 765 761 765 780 777 781 773 761 758 762 759 764 784 784 783 790 803 799 772 775 774 760 771 780 775 802 785 790 794 771 794 769 789 790 787 783 794 806 796 807 786 756 749 769 754 748 749 747 741 742 741 741 742 745 754 762 787 767 754 770 755 755 753 762 759 748 763 794 824 830 818 821 798 824 827 808 833 837 840 844 799 799 807 847 842 850 814 823 847 818 793 790 794 841 811 808 810 808 794 806 829 793 833 840 816 
804 804 794 791 769 776 787 765 762 760 779 811 814 813 775 754 748 743 741 738 737 741 769 808 812 812 803 819 818 819 787 777 778 787 789 773 777 800 776 808 807 814 812 821 821 819 817 787 790 774 783 781 786 790 743 742 757 782 785 799 800 801 828 829 824 810 816 788 779 767 760 761 757 761 804 809 819 826 816 800 788 782 769 767 757 758 764 780 789 770 774 776 815 762 761 766 766 771 787 782 776 775 770 762 771 792 771 775 781 760 778 783 797 785 764 769 768 767 788 787 770 783 779 770 793 794 795 794 782 793 789 795 769 775 772 757 752 756 751 748 750 748 746 748 741 745 744 744 741 747 771 766 760 757 760 755 750 741 738 739 752 768 776 819 820 817 821 822 826 829 828 832 835 799 819 799 799 843 841 -9999 804 793 811 838 817 804 796 798 812 810 809 847 813 825 801 830 833 824 844 823 
815 806 761 762 762 781 777 771 768 759 757 762 780 826 818 779 762 744 740 746 738 740 789 778 814 803 796 818 823 825 827 788 795 787 813 791 791 802 813 812 808 820 792 781 793 796 811 808 786 782 795 818 802 784 781 744 766 827 814 823 803 804 824 827 825 825 818 810 803 796 771 761 815 777 795 821 824 816 795 782 805 759 747 744 752 758 778 801 787 786 764 776 764 775 771 769 769 807 797 779 787 794 761 786 775 785 792 797 778 785 792 782 801 806 797 787 794 786 779 776 758 780 783 792 796 793 777 797 788 786 762 755 760 763 767 760 753 751 751 755 750 748 749 753 748 752 753 749 747 745 753 773 764 764 758 754 737 728 730 737 750 778 804 813 813 821 828 815 821 827 830 833 808 813 794 795 797 835 828 816 803 792 803 840 811 798 798 797 807 810 805 816 801 829 824 836 814 804 805 834 
814 765 752 750 794 786 760 753 773 759 760 765 818 817 819 814 805 763 743 742 737 741 757 804 809 818 779 781 816 828 821 787 800 815 814 813 813 820 814 814 819 798 819 795 792 818 810 812 804 818 818 788 795 785 748 746 775 795 801 805 796 837 809 825 824 823 822 818 801 804 771 809 809 807 790 785 823 826 817 808 795 761 758 769 771 755 759 766 777 778 775 774 773 767 774 778 775 791 784 772 773 759 797 805 769 786 783 767 766 809 791 778 808 799 785 798 801 806 807 768 760 775 790 773 798 795 793 794 792 787 797 777 750 753 751 758 752 751 751 752 752 752 754 762 759 765 758 756 751 750 758 752 760 784 763 750 732 724 731 742 757 791 811 812 815 817 819 826 829 804 836 843 851 793 791 792 796 826 802 804 810 804 799 806 801 799 798 801 812 803 809 804 797 828 809 842 812 806 801 819 
793 769 757 752 749 747 747 756 765 767 796 803 830 828 829 824 791 770 749 740 734 741 768 800 800 806 817 819 812 810 829 827 818 818 818 815 815 802 799 817 819 820 815 796 800 817 820 816 821 817 809 801 795 774 768 744 749 770 815 824 798 809 819 824 823 821 775 772 811 768 769 808 808 775 789 811 818 805 811 773 762 780 779 756 776 755 757 771 763 765 773 771 763 764 765 769 775 782 784 778 767 771 764 797 797 797 799 783 772 787 804 788 809 802 811 787 798 802 778 770 786 771 791 778 793 798 801 782 786 805 782 750 752 754 752 749 751 751 750 751 751 758 760 772 765 762 778 763 753 748 746 743 752 764 769 760 747 739 738 747 771 812 817 818 819 822 830 808 804 849 794 792 790 791 791 797 799 821 803 811 814 818 811 810 811 795 795 797 805 808 839 797 792 794 799 841 842 844 840 810 
831 761 760 757 762 797 791 799 773 804 799 818 822 820 810 818 827 786 747 740 736 737 765 790 806 803 811 823 828 832 827 821 824 821 824 819 823 824 822 817 791 824 822 797 821 821 792 817 778 796 775 790 789 785 788 742 744 762 787 812 810 818 815 823 820 817 806 808 803 785 775 768 776 790 798 831 813 819 807 796 798 793 785 782 763 753 747 753 765 768 778 768 760 766 765 781 797 790 787 780 771 791 790 794 806 789 796 803 800 782 781 783 779 780 786 794 775 763 804 792 786 775 785 791 799 784 790 784 779 757 750 753 751 753 787 754 747 745 746 747 745 748 754 762 769 758 771 753 755 746 743 742 743 745 763 773 759 752 752 761 789 826 820 820 822 835 797 802 790 792 792 791 791 791 791 794 804 828 827 847 845 828 795 801 799 799 800 806 804 818 813 817 826 796 790 814 809 834 839 796 
793 768 761 805 804 796 785 759 779 803 783 817 810 812 810 823 826 795 750 743 736 736 742 783 804 813 783 798 817 826 829 836 833 822 821 821 824 825 826 823 806 828 822 823 800 798 808 817 810 802 793 784 776 787 755 760 743 763 781 792 807 815 809 799 814 812 812 807 806 801 807 787 792 801 823 782 814 805 805 802 786 767 785 789 774 749 751 761 782 766 776 775 766 768 777 786 788 796 775 788 813 766 774 801 799 800 800 809 814 795 782 786 792 793 780 804 787 760 775 793 792 786 769 794 797 791 758 773 774 774 751 762 752 761 756 755 814 747 748 743 747 746 756 756 757 751 749 748 751 749 748 740 732 734 749 757 762 772 779 801 801 821 821 840 842 789 788 792 792 794 796 792 803 802 792 799 808 823 812 807 805 808 798 799 796 808 797 797 805 796 818 799 802 841 810 829 838 801 801 813 
768 760 825 772 762 749 752 785 794 794 780 753 752 802 810 824 798 831 757 752 740 736 741 768 809 813 816 812 819 832 785 785 794 834 825 813 834 829 825 826 818 828 827 809 801 793 825 824 806 800 793 785 783 785 763 747 791 751 783 796 794 799 802 798 816 817 816 817 793 804 801 778 776 800 779 778 805 801 790 800 800 797 775 755 750 786 754 758 776 785 788 768 768 777 800 795 790 798 807 803 786 788 822 780 771 805 793 789 786 785 778 779 805 780 786 779 790 786 803 792 784 782 778 778 790 803 807 757 785 760 755 762 761 753 766 817 814 749 749 748 751 753 751 751 751 750 750 749 747 750 751 742 738 738 751 753 754 761 781 788 792 808 838 790 790 789 791 790 793 794 793 796 806 791 791 794 807 842 814 806 806 803 799 793 795 798 804 799 804 802 803 836 822 804 800 807 837 809 813 832 
776 762 760 756 753 754 745 760 761 787 782 779 776 805 814 794 781 791 785 801 752 740 737 755 805 818 818 815 778 788 796 801 791 793 818 833 829 803 808 828 828 795 830 824 811 808 825 811 807 781 794 787 763 792 783 756 768 761 767 789 792 797 797 796 807 807 821 815 811 804 798 803 807 822 796 812 803 767 799 788 804 805 790 766 771 781 775 750 753 755 776 770 777 809 800 811 779 780 763 778 774 802 790 785 786 803 792 797 817 807 792 812 789 788 796 784 780 797 789 783 781 789 785 777 788 782 769 757 755 768 756 760 769 759 750 747 751 752 752 752 755 754 753 752 751 759 744 751 745 751 748 747 756 761 748 739 744 754 791 816 814 809 789 790 793 791 790 793 794 796 795 796 795 791 793 796 803 801 796 807 798 815 799 795 806 798 806 808 813 800 823 791 806 837 806 842 835 838 831 827 
805 765 759 758 762 759 746 744 757 767 793 804 809 758 813 790 781 792 787 818 767 744 737 742 766 804 814 802 788 781 799 823 824 832 826 805 809 800 802 801 830 834 823 826 823 803 824 822 807 801 769 791 787 770 761 771 767 773 780 783 797 799 800 796 804 799 823 814 813 803 799 787 798 819 794 801 798 793 798 805 805 794 793 801 783 759 778 786 753 751 778 775 801 813 787 768 767 813 805 779 772 781 799 791 788 785 803 785 823 806 810 786 787 808 811 786 783 779 800 786 785 788 796 790 785 769 762 759 755 755 757 756 761 752 756 751 753 753 753 753 757 763 763 757 750 751 749 745 740 746 741 764 780 762 750 744 731 767 811 820 814 811 786 786 786 796 788 791 793 789 795 797 794 792 797 852 840 809 800 805 801 805 805 800 805 803 805 805 805 800 828 804 798 814 840 818 835 812 820 809 
817 828 781 773 772 800 763 786 753 775 781 802 778 768 792 800 810 793 789 805 779 750 737 737 739 750 772 813 779 778 821 816 825 838 826 825 825 819 834 831 831 829 831 827 823 817 816 814 808 778 797 778 792 784 757 760 762 786 795 807 801 794 798 806 804 817 804 814 811 808 804 777 790 814 809 800 795 798 796 814 813 795 795 769 753 783 781 779 793 755 787 776 805 808 778 801 786 806 797 801 790 797 795 812 792 783 802 790 823 809 789 785 779 787 793 787 785 789 803 785 790 789 769 788 793 758 794 747 765 755 753 750 751 757 757 756 756 763 755 760 762 762 765 756 753 750 750 742 736 740 750 775 775 754 750 738 750 808 781 816 814 819 818 820 800 823 830 791 792 793 804 805 840 842 841 818 833 800 808 836 809 834 803 802 802 812 815 809 792 801 802 800 796 787 817 807 845 841 817 809 
836 802 815 776 786 798 807 783 777 783 764 802 799 756 791 812 810 833 824 819 805 750 739 737 736 736 751 790 773 786 823 823 821 795 834 826 815 828 827 808 832 797 799 824 819 818 815 795 787 797 798 795 790 771 757 766 776 800 810 796 796 795 819 812 812 794 790 813 811 808 811 818 803 808 803 794 791 806 810 812 809 794 804 777 761 756 788 761 764 793 780 813 814 807 785 801 804 785 799 807 785 775 790 801 796 802 802 776 778 806 790 784 787 819 818 785 784 803 793 797 788 786 787 798 760 761 769 752 753 752 749 749 756 759 762 766 758 772 761 764 753 753 766 764 757 747 744 744 737 763 764 793 778 751 744 744 808 786 821 816 818 791 816 818 821 821 823 831 809 825 834 835 801 -9999 821 809 798 833 828 804 814 810 797 798 803 845 813 796 797 813 820 825 801 814 811 843 824 832 825 810 
833 827 817 812 791 786 808 791 777 752 739 786 788 761 764 766 790 799 818 821 790 749 752 734 734 731 739 765 823 810 822 822 825 820 828 821 828 822 831 803 828 808 810 825 822 792 811 810 804 788 797 794 768 765 760 761 767 789 813 805 802 805 798 827 826 821 792 806 810 811 817 813 787 807 801 798 804 810 808 814 807 811 802 788 781 762 783 796 779 802 810 784 781 785 797 793 802 809 782 789 787 783 790 819 824 817 816 789 782 796 813 782 790 787 805 789 807 791 794 777 797 801 780 773 758 761 765 755 747 750 750 755 761 767 766 764 769 769 765 758 753 750 742 745 744 759 752 750 761 767 783 763 749 740 745 769 818 813 821 809 816 791 816 815 820 823 825 827 827 826 825 830 811 806 -9999 813 832 836 830 834 806 796 799 799 818 806 799 792 793 789 800 828 789 798 810 808 815 803 814 793 
827 831 820 796 787 800 803 768 768 751 753 783 804 756 758 753 786 801 813 802 775 754 744 741 738 731 733 778 797 804 819 796 817 823 821 825 828 830 802 828 826 831 826 821 821 819 814 803 797 798 799 801 779 763 764 769 781 792 794 806 802 831 799 836 808 828 809 819 817 806 821 814 790 807 805 798 806 806 773 771 784 777 810 813 811 783 781 803 809 810 807 811 781 800 782 797 802 779 798 794 805 809 791 793 812 826 823 787 782 789 808 794 791 796 799 814 817 809 798 793 796 802 774 764 758 754 759 750 760 756 746 750 754 755 757 761 763 769 763 768 747 749 742 738 744 752 754 766 776 785 776 750 749 752 776 782 798 817 785 821 822 825 823 822 823 823 825 823 821 821 823 828 834 841 803 835 814 841 825 809 837 797 800 812 817 855 797 783 781 784 800 837 837 840 814 823 822 795 796 782 
827 828 827 813 788 794 772 764 799 792 789 784 802 755 771 793 800 823 823 821 772 760 764 746 743 735 732 742 781 808 817 824 825 824 819 828 827 801 832 834 826 828 828 827 824 823 809 807 803 806 808 777 771 767 766 772 794 785 797 811 812 803 829 819 792 830 826 818 803 807 820 811 821 814 807 805 809 773 781 773 770 770 781 815 805 810 810 813 802 799 803 792 784 780 803 796 762 790 808 788 788 814 816 793 801 830 822 788 788 783 800 798 783 788 808 805 799 790 787 792 791 811 775 764 764 775 759 756 748 746 749 751 753 753 757 763 765 766 768 758 751 741 741 742 747 760 770 789 776 819 766 768 768 800 805 786 795 820 798 818 825 827 823 821 822 822 825 822 821 822 826 820 804 809 838 810 813 805 819 839 812 796 802 803 819 809 776 771 782 779 787 781 805 793 801 823 808 816 803 813 
793 832 816 811 804 793 788 795 797 785 777 799 774 767 764 753 754 801 810 835 805 783 783 758 744 739 736 737 751 772 786 821 827 825 826 827 831 826 830 833 826 831 830 826 821 815 808 810 806 785 785 790 789 778 771 781 797 803 802 825 825 833 824 826 793 799 823 815 789 811 809 816 820 821 811 808 811 774 792 776 773 767 784 807 789 784 810 811 796 787 792 795 786 810 785 808 802 789 807 816 802 818 822 810 815 799 822 812 819 795 812 785 782 779 789 797 795 792 790 792 810 787 768 763 757 758 759 758 748 753 746 745 750 751 746 753 754 763 765 758 749 747 746 751 775 774 779 825 774 790 795 815 783 819 791 798 821 795 819 823 829 816 828 825 826 829 822 824 826 830 832 806 837 813 808 817 808 806 816 837 796 804 818 818 816 787 771 811 771 778 801 769 767 772 807 818 811 827 818 806 
770 821 819 821 814 795 798 798 797 769 778 800 794 768 752 759 750 758 823 836 794 780 758 751 750 750 740 735 741 756 767 776 825 828 827 828 832 828 831 824 832 799 835 828 825 816 807 812 811 807 775 763 764 779 775 799 800 820 818 823 825 829 834 831 793 802 815 811 773 787 806 813 798 826 811 805 817 809 780 797 809 808 803 798 779 801 793 802 785 768 805 801 809 803 789 807 802 793 787 817 822 793 810 817 819 812 817 819 831 793 814 788 787 780 779 783 797 789 794 802 803 773 763 758 760 754 756 753 758 747 746 745 750 749 747 753 753 753 764 750 749 749 750 798 798 796 790 797 788 786 818 819 818 806 800 818 805 794 802 824 824 826 818 828 831 830 831 835 835 834 841 811 806 817 835 813 809 804 812 817 802 846 863 848 815 774 764 758 763 769 840 791 764 780 824 825 830 821 815 796 
768 771 797 824 818 813 808 801 754 750 782 787 794 775 761 764 747 753 775 828 799 786 759 762 763 758 767 745 735 736 752 762 799 821 824 827 830 833 833 833 802 810 827 829 821 818 812 769 768 791 774 771 764 772 792 787 817 828 825 826 830 829 832 818 820 826 822 807 806 806 785 796 816 810 795 816 814 797 780 809 809 801 801 802 796 800 795 796 776 768 809 805 804 807 806 785 787 789 816 812 809 823 818 825 815 826 797 793 796 792 793 800 785 779 778 781 792 780 807 806 782 803 765 758 752 748 753 749 751 752 749 749 747 747 750 746 751 754 764 750 754 752 771 814 805 786 811 784 819 813 816 816 802 786 816 818 822 822 821 820 826 830 810 834 814 810 842 815 842 808 798 804 806 844 840 837 811 815 834 845 843 820 816 815 777 761 783 746 761 765 768 762 831 799 816 798 805 790 769 762 
763 763 773 819 826 819 808 795 774 762 796 785 762 796 797 756 748 754 762 825 816 787 808 796 761 760 758 741 737 745 756 740 746 773 821 823 828 825 807 812 791 838 822 834 822 807 791 792 777 807 764 797 758 782 800 797 797 786 791 827 832 832 830 808 819 813 816 808 803 801 804 782 789 781 794 815 812 812 808 806 809 809 808 796 801 797 799 805 798 805 798 808 804 809 806 802 811 790 809 813 817 822 825 814 821 822 793 795 793 803 797 793 791 795 782 808 781 801 811 812 776 772 763 759 779 771 747 753 757 761 756 746 749 755 757 756 750 754 758 759 760 779 814 815 810 788 793 793 795 796 793 822 796 797 820 808 814 825 826 828 829 818 821 829 806 791 790 799 795 807 825 806 807 845 846 815 806 842 837 806 805 819 818 823 765 755 748 742 783 767 771 759 829 818 817 775 764 765 764 754 
763 761 765 799 831 819 802 807 769 776 797 751 756 794 795 752 749 750 811 820 830 808 817 794 772 763 755 747 742 745 746 746 735 746 763 825 828 826 793 791 790 790 826 818 815 809 821 804 782 771 783 772 772 774 790 802 769 801 812 802 806 834 823 822 821 826 817 811 801 801 803 804 804 806 808 815 817 812 807 807 810 810 809 808 810 806 811 786 804 809 802 803 805 803 811 805 817 821 815 808 819 804 816 813 815 812 810 806 814 818 798 807 805 795 805 780 787 780 783 784 778 766 758 758 770 753 750 759 757 774 767 761 760 759 755 755 756 756 761 772 798 821 822 817 801 810 812 802 820 803 823 809 824 802 791 790 835 807 792 797 800 804 795 837 798 800 801 804 839 838 828 808 821 821 806 809 811 804 819 822 822 805 821 782 759 741 726 738 746 752 760 767 817 784 756 752 746 756 757 744 
763 765 763 770 816 819 814 808 802 783 760 750 786 783 796 753 752 769 767 790 829 828 826 814 785 762 774 754 747 743 748 743 732 736 741 785 831 796 788 799 812 801 829 831 823 826 813 790 795 790 777 766 765 787 781 802 786 783 811 790 807 826 830 822 819 821 793 793 801 802 781 817 812 792 811 811 817 812 818 809 809 804 812 810 811 815 819 810 806 802 802 805 805 807 811 809 812 793 796 813 806 808 791 801 802 813 810 795 814 808 802 827 800 781 787 774 769 783 795 791 805 803 774 775 759 758 753 749 759 777 771 776 777 764 763 762 762 777 822 826 822 787 822 797 803 806 817 823 822 808 822 826 828 796 795 796 794 792 793 787 795 798 797 794 799 800 799 840 833 825 819 809 843 840 848 812 808 809 836 824 826 821 786 768 759 745 723 725 734 755 742 745 747 740 751 716 727 734 750 711 
784 770 778 809 810 820 814 810 806 796 767 757 791 791 760 752 761 772 765 812 815 841 825 818 812 773 765 765 759 751 749 742 736 731 731 745 803 827 824 786 788 803 806 814 824 798 804 804 777 787 765 752 772 802 798 812 764 795 784 787 807 833 829 806 825 796 805 805 802 802 786 788 813 814 818 818 802 818 812 809 809 793 777 805 797 810 793 792 781 805 803 810 804 809 809 802 821 814 783 792 810 794 790 791 791 812 823 806 816 797 813 803 804 812 801 791 792 780 796 783 782 803 796 771 768 771 759 751 774 768 766 766 769 769 769 766 784 825 825 824 823 803 798 816 815 813 814 797 810 825 825 803 803 797 796 798 798 796 792 797 796 792 791 801 799 808 820 841 826 837 813 809 845 816 819 815 814 849 835 836 819 820 790 777 757 747 740 715 727 727 733 735 728 718 700 716 717 711 711 693 
788 796 826 814 797 817 819 815 791 771 801 749 764 773 766 788 766 751 810 817 823 807 833 824 819 782 767 765 762 798 761 746 741 732 734 776 782 814 795 788 833 832 797 798 827 802 776 794 773 766 765 759 779 801 829 826 770 808 783 809 807 832 835 808 825 814 803 792 804 796 788 777 819 817 814 813 811 815 811 807 774 806 794 777 805 805 802 800 810 794 782 794 794 783 821 794 822 795 801 789 808 794 793 792 812 808 820 791 790 792 783 790 806 787 781 793 779 796 800 810 775 764 781 773 765 760 755 764 754 763 763 767 769 772 772 796 793 801 828 821 823 822 824 823 814 806 799 803 790 804 800 785 794 793 798 798 792 792 794 793 792 793 796 794 800 827 841 841 842 814 809 822 824 846 805 811 812 830 809 811 819 828 800 791 789 756 731 698 717 722 731 728 707 688 685 691 710 719 699 702 
829 816 816 802 800 825 819 816 797 802 756 744 798 781 798 795 786 753 767 755 759 808 831 833 824 795 796 784 787 770 760 766 754 740 745 750 787 820 796 790 836 827 839 828 825 828 811 786 785 770 760 745 763 784 810 818 802 783 789 824 830 830 827 823 819 819 811 814 808 810 810 799 802 792 809 811 813 809 819 813 790 777 773 806 802 805 804 802 784 797 807 808 810 787 785 796 810 813 792 791 817 790 793 820 823 817 788 787 788 792 787 787 800 802 781 776 773 796 785 802 775 799 769 795 758 752 752 750 763 762 768 767 790 786 789 793 793 804 824 826 815 824 819 820 801 787 796 803 794 798 789 788 790 795 796 795 796 791 791 793 790 791 793 800 805 843 841 842 845 843 818 847 835 835 810 812 820 844 843 825 810 809 814 824 823 781 729 711 706 725 729 713 685 677 679 688 719 711 683 684 
851 817 803 839 825 790 818 817 812 805 751 748 798 798 779 756 755 752 750 748 750 759 823 832 835 834 824 807 818 810 768 764 762 760 760 782 820 793 789 789 794 793 834 826 815 802 798 816 802 794 753 754 769 788 821 809 812 781 813 826 830 829 828 822 816 816 818 783 799 813 805 785 802 802 777 802 783 807 814 817 809 812 808 813 802 806 800 805 808 809 813 806 806 785 790 795 801 807 817 807 800 794 826 823 814 792 786 789 795 788 788 788 811 784 770 764 777 791 792 796 802 795 793 778 755 750 749 747 756 772 764 764 772 813 819 797 817 811 813 824 804 816 828 798 800 794 799 796 800 800 789 796 804 805 793 791 791 792 791 795 791 791 806 812 810 841 822 844 844 841 822 821 819 848 850 821 820 838 808 792 794 803 810 819 813 786 730 715 725 735 724 702 686 666 679 703 705 730 683 690 
816 810 846 812 809 815 806 818 813 792 775 765 800 799 801 758 752 750 748 758 755 773 822 821 815 838 830 822 817 815 820 785 782 778 793 769 784 791 792 794 803 810 829 810 807 811 797 767 794 764 758 775 805 801 787 800 825 796 811 819 828 829 827 826 826 823 823 796 798 818 812 805 786 784 767 777 772 803 812 816 812 815 816 807 809 812 812 813 810 809 808 813 808 808 783 803 809 786 794 785 792 821 802 828 797 791 791 791 791 788 822 792 787 791 786 777 792 787 768 771 778 782 787 793 750 751 792 750 757 753 753 763 806 809 817 816 813 802 824 823 822 819 814 791 820 820 820 804 794 800 798 804 836 826 805 792 791 790 791 795 790 801 813 832 808 837 843 845 825 813 825 850 813 809 807 837 839 813 792 776 771 787 805 814 815 782 744 737 732 721 723 676 671 663 669 700 705 727 713 695 
836 828 805 818 800 825 817 818 818 818 814 808 807 800 801 767 755 750 748 809 771 756 763 783 817 833 829 826 821 780 794 819 816 808 767 770 788 -9999 800 829 836 833 824 811 812 808 801 803 797 755 764 795 757 764 771 803 811 809 787 785 800 828 832 835 834 827 824 826 827 824 822 814 803 769 768 804 801 807 780 812 817 781 781 804 804 809 813 813 813 810 808 814 776 784 789 786 805 809 805 813 821 795 799 800 791 830 789 791 790 787 796 822 789 797 782 796 785 789 804 770 803 795 788 794 753 758 753 755 756 753 749 754 786 799 818 814 784 822 807 823 821 820 820 819 818 796 822 802 799 795 809 806 816 799 807 798 859 854 794 794 792 803 810 843 840 826 841 818 823 849 850 819 806 803 808 819 814 807 785 764 755 762 789 830 816 793 783 727 694 687 672 666 662 653 668 681 704 702 707 692 
810 796 795 786 836 829 812 811 812 814 813 785 776 796 805 801 800 770 752 750 773 769 754 769 804 837 833 828 822 766 775 793 764 761 759 761 784 -9999 -9999 826 831 828 827 832 816 786 772 763 762 762 765 757 744 753 779 797 809 817 794 789 795 832 834 837 836 832 830 830 824 829 827 822 819 812 809 800 808 807 806 806 786 776 769 803 806 811 811 807 811 807 799 799 774 783 806 811 810 810 805 814 812 794 823 820 797 801 824 789 787 787 800 819 809 798 803 781 785 778 783 807 796 790 766 770 769 765 765 758 753 745 755 766 793 809 833 799 816 823 824 818 818 821 814 815 811 816 822 822 811 807 794 801 800 801 806 816 799 802 853 801 842 841 808 812 828 809 806 804 817 814 815 813 820 859 838 812 799 793 788 770 756 746 772 811 814 798 760 706 664 646 640 646 657 652 657 678 706 708 691 685 
802 795 790 793 823 824 819 814 807 789 794 814 805 813 809 806 806 778 758 774 793 747 750 762 796 828 837 810 780 760 753 759 761 768 757 763 819 -9999 -9999 810 828 826 838 833 827 775 787 804 756 770 802 773 749 754 788 795 804 813 826 808 797 812 834 829 834 821 829 829 831 831 832 822 819 813 813 811 809 812 811 797 781 767 769 807 805 814 807 798 810 802 783 773 772 780 805 814 813 812 818 818 819 819 825 801 790 791 793 787 783 803 807 810 804 811 799 798 793 800 803 795 772 794 768 773 772 778 769 767 759 752 758 785 829 831 810 818 819 823 826 824 824 822 820 815 817 816 816 818 818 824 803 796 837 810 796 811 814 812 795 803 840 811 805 801 817 815 804 840 836 835 808 856 810 855 814 815 777 784 781 801 772 754 755 777 797 800 759 701 650 631 629 631 637 641 654 690 676 700 681 677 
798 793 790 833 824 812 820 782 802 803 784 787 812 803 814 788 781 757 766 762 747 749 753 761 798 817 810 812 770 761 750 743 757 762 761 776 815 819 807 794 800 826 834 814 782 766 782 801 810 768 770 795 760 765 768 790 801 840 834 804 792 804 831 833 834 833 832 836 808 825 829 821 821 815 813 810 808 807 805 803 767 766 794 816 821 819 813 804 812 820 811 784 782 789 815 819 816 820 819 829 823 795 790 785 791 789 790 788 783 822 808 816 801 785 802 802 783 803 793 786 813 801 809 775 771 777 770 770 760 761 764 785 821 831 803 816 821 822 829 829 830 829 828 815 817 815 817 818 817 821 804 805 795 795 796 798 798 802 817 836 808 841 841 843 803 809 818 842 850 822 843 830 809 849 846 792 764 766 781 799 831 772 753 760 784 811 760 737 654 623 626 618 628 638 652 665 690 688 677 668 
794 794 799 783 836 826 820 816 806 790 792 799 793 814 816 817 816 759 764 748 751 753 756 777 823 828 835 797 795 772 762 752 746 748 762 819 827 824 804 804 838 833 802 788 769 774 806 805 807 768 778 797 758 761 763 788 814 833 827 818 820 797 827 831 834 831 832 796 808 833 826 825 821 818 798 808 808 808 799 775 764 780 811 820 822 819 830 813 814 794 777 778 795 816 818 819 819 820 802 797 797 795 789 789 788 791 791 789 793 820 820 817 793 800 799 799 799 769 796 798 799 795 815 809 778 769 768 771 755 758 757 786 802 828 817 821 822 824 827 830 827 829 830 830 827 818 815 820 819 811 810 822 804 793 790 792 807 795 830 835 819 816 808 816 806 811 806 843 832 830 826 821 850 849 851 802 773 750 771 784 791 776 746 741 767 792 786 753 673 635 618 618 625 640 654 666 692 681 674 666 
794 799 833 788 797 827 805 813 810 773 805 807 811 788 790 807 811 807 800 751 755 761 807 764 777 801 814 797 799 787 768 758 751 749 787 786 789 837 795 820 826 810 795 783 794 808 805 805 810 769 783 787 763 760 766 777 790 810 824 818 805 803 803 808 823 826 804 804 831 827 827 822 821 819 811 807 807 809 804 783 771 787 820 831 821 812 812 794 784 780 780 787 811 802 821 819 820 821 836 797 800 796 799 800 798 791 792 797 831 815 815 795 797 815 806 799 766 773 775 796 787 808 809 800 783 766 771 767 756 755 760 814 828 826 827 827 826 826 829 825 828 829 831 832 831 828 827 823 823 815 819 822 822 805 809 810 809 839 837 837 842 830 811 808 807 827 847 839 844 829 823 828 831 840 830 859 785 749 752 760 768 755 725 716 730 768 780 730 668 624 605 617 639 653 663 676 668 688 671 678 
795 795 795 792 835 805 787 818 814 811 809 802 761 753 753 795 813 808 803 753 793 772 758 766 774 812 822 809 813 783 770 757 752 752 797 784 793 787 826 829 827 824 820 789 772 813 771 813 786 778 789 809 769 771 771 791 817 809 819 823 796 805 812 823 810 807 809 799 806 823 826 833 826 818 812 808 809 778 807 809 790 802 803 813 808 777 776 778 779 789 791 794 817 799 798 825 820 801 795 799 826 797 824 814 824 785 784 790 824 810 823 794 807 779 810 776 774 793 801 796 803 785 810 810 805 771 760 758 747 754 785 790 798 831 832 835 831 833 833 833 831 821 819 818 830 831 829 828 823 824 824 818 815 818 829 833 828 817 838 840 841 845 821 821 817 815 819 836 847 853 837 826 825 851 837 841 777 749 733 739 734 720 692 682 710 751 776 713 651 602 594 621 650 666 682 667 675 676 676 671 
806 796 822 829 809 790 791 812 822 790 797 803 781 782 769 771 814 815 810 766 753 750 754 764 785 834 831 830 798 789 767 759 757 756 799 826 834 811 830 831 828 817 816 815 823 818 817 813 773 773 781 803 789 807 811 799 819 805 817 814 826 811 802 798 803 799 788 788 804 829 833 826 824 820 817 779 776 776 773 793 811 794 822 800 806 777 775 812 818 817 815 823 831 831 834 -9999 -9999 796 829 836 834 835 791 789 785 784 782 785 788 801 821 793 794 783 810 792 814 802 811 803 800 784 790 799 769 801 801 745 734 781 802 798 793 820 836 814 822 834 832 832 836 821 829 822 802 831 818 818 816 797 824 827 827 816 824 834 836 839 839 822 815 844 828 806 819 826 847 842 837 838 846 847 825 835 830 820 783 744 728 716 709 680 664 652 684 734 771 700 636 604 599 632 661 673 667 667 665 670 674 678 
851 813 839 841 806 835 820 815 822 807 773 806 788 768 765 786 813 817 800 769 752 748 749 766 792 810 827 830 819 771 763 760 779 785 831 782 799 827 824 827 825 825 818 822 822 826 817 816 818 814 793 774 779 786 817 815 813 804 801 816 805 801 764 761 781 810 777 784 803 824 829 832 829 822 820 797 793 783 785 793 788 800 809 797 811 804 790 806 824 828 830 828 804 802 795 840 -9999 802 794 803 797 830 789 780 816 784 784 786 794 787 787 808 782 817 791 802 788 789 800 810 776 775 771 777 803 768 743 744 744 766 786 800 794 814 836 831 832 832 826 837 835 832 829 820 818 823 817 836 841 815 834 831 832 834 812 835 836 839 841 848 828 820 818 808 834 842 843 845 843 843 828 856 845 811 823 850 779 746 719 697 676 667 647 647 659 707 766 699 649 615 619 635 682 663 665 653 658 665 694 710 
800 800 823 840 827 820 836 808 780 805 814 796 805 802 775 762 769 793 804 769 753 749 749 757 768 814 796 818 806 775 769 788 791 806 825 791 804 825 825 826 801 796 836 825 832 819 825 823 816 806 811 783 784 810 810 790 793 820 804 801 807 813 764 761 765 785 807 774 780 795 828 828 827 822 819 816 812 816 816 814 812 809 811 807 811 820 823 832 829 826 822 804 824 823 795 799 813 833 829 803 796 828 825 813 784 -9999 788 788 806 793 800 802 780 788 811 808 808 809 816 783 780 768 769 768 762 745 741 741 743 765 786 806 795 816 828 832 835 828 829 830 832 829 821 813 819 809 826 818 812 819 841 840 840 838 820 838 836 843 846 809 847 849 814 829 847 843 817 847 824 841 844 857 822 842 803 791 787 747 703 676 653 642 639 637 658 684 737 713 674 630 623 644 677 661 652 664 653 666 676 711 
852 806 803 811 797 802 834 806 827 801 813 811 797 776 771 766 783 787 793 790 757 753 749 762 767 773 802 829 828 818 775 762 780 797 804 816 816 821 835 801 787 786 808 827 834 806 831 823 824 821 809 786 789 788 789 810 814 789 772 776 798 797 785 777 792 798 799 791 775 785 796 808 795 800 823 817 799 801 812 815 826 795 822 795 821 814 825 828 822 818 818 821 824 826 821 830 798 797 840 797 824 813 816 804 790 -9999 790 830 821 797 785 774 781 786 777 782 812 807 789 775 775 801 755 777 752 751 745 746 755 772 795 812 826 830 828 827 833 829 823 822 824 827 818 817 813 815 828 830 816 806 809 828 821 823 817 840 842 845 845 821 846 809 812 824 838 839 839 840 845 840 857 855 826 845 802 766 759 737 682 657 649 634 630 633 660 692 716 688 659 646 635 645 654 644 648 668 682 670 678 706 
845 807 799 846 814 787 792 830 825 825 812 784 798 789 775 776 776 791 786 793 772 760 784 753 760 781 814 799 819 794 787 797 788 812 798 826 827 824 811 823 795 791 792 794 792 789 835 807 805 800 819 788 761 802 807 809 818 783 763 767 771 797 802 807 779 773 764 758 768 787 807 798 791 816 818 806 804 817 808 790 787 798 796 816 816 818 819 823 820 823 817 818 819 831 816 803 838 795 797 827 820 804 807 820 815 786 788 812 806 812 811 815 782 781 814 816 782 785 808 799 778 771 765 764 762 747 743 747 758 767 796 820 825 802 828 827 829 825 828 824 826 820 821 814 815 825 822 825 832 821 813 827 822 843 826 841 842 830 844 845 819 808 818 834 829 829 863 844 857 859 849 855 845 836 797 754 708 693 663 644 632 618 620 632 658 699 704 669 652 632 635 644 644 651 650 662 675 677 706 690 
840 848 801 796 846 826 833 777 830 808 816 775 796 792 757 757 771 775 783 791 797 766 764 757 766 772 812 820 832 808 798 794 791 780 792 803 807 809 795 801 796 794 791 794 794 802 814 792 800 827 825 793 787 790 804 793 789 785 766 765 775 782 803 780 775 764 766 766 771 787 788 784 790 801 818 812 817 816 812 798 797 793 784 785 791 805 813 823 819 823 824 831 818 801 802 808 794 830 832 826 820 793 789 781 783 788 796 806 818 782 782 786 780 809 815 818 785 780 781 781 796 780 764 769 740 738 735 741 745 764 787 826 825 822 830 826 828 831 834 831 827 821 797 816 824 826 831 833 832 816 846 813 814 847 818 822 848 822 849 824 814 821 829 825 813 846 821 844 823 828 843 844 844 840 787 732 680 668 640 630 626 615 627 633 663 695 701 681 643 630 629 639 644 651 653 742 733 709 712 698 
835 819 817 829 829 839 801 777 773 792 775 777 771 795 780 746 744 774 777 789 788 766 781 763 766 781 778 817 826 838 793 779 776 763 757 797 779 823 797 799 796 792 793 794 795 830 824 829 837 826 823 797 799 778 780 783 786 797 780 768 778 786 812 785 778 773 786 781 801 803 801 813 786 791 802 816 798 805 802 795 818 820 790 792 797 814 813 812 812 815 832 818 822 821 817 817 814 826 806 797 780 786 783 -9999 -9999 788 787 782 778 802 818 786 812 811 800 818 786 778 773 812 771 765 764 756 737 723 728 732 742 780 782 792 822 814 825 820 829 831 833 831 827 819 818 825 828 832 835 835 835 816 816 850 832 814 844 842 817 824 817 809 839 843 822 828 833 846 845 844 845 843 833 834 838 831 795 720 657 625 618 617 615 630 630 628 647 667 693 690 666 636 630 636 644 667 709 677 685 712 701 728 
835 854 829 824 824 817 795 795 792 796 790 770 801 766 779 771 769 744 757 788 789 785 782 781 786 766 773 781 809 819 842 831 820 769 756 762 779 789 830 791 793 793 793 796 810 840 829 827 811 836 828 811 810 799 789 803 789 792 786 778 771 779 781 801 793 793 796 814 820 813 814 798 801 811 818 791 815 811 789 798 801 819 818 829 813 810 808 808 808 814 813 816 814 813 832 808 798 815 818 809 784 816 -9999 783 -9999 -9999 784 821 820 819 822 795 789 803 788 809 783 777 766 771 752 756 764 753 737 721 715 720 747 758 778 806 808 804 824 824 821 824 827 815 827 816 827 826 812 837 812 839 834 826 822 821 849 812 828 843 823 813 840 840 823 849 851 831 816 846 859 842 848 832 817 832 835 814 755 708 661 627 600 593 623 636 638 626 649 657 695 708 690 648 638 635 645 658 681 682 693 743 722 731 
854 854 853 814 807 827 808 793 819 769 773 780 754 757 758 752 747 744 753 776 786 784 766 758 763 774 800 771 782 784 814 846 819 800 766 757 754 790 819 780 832 824 801 799 797 812 838 828 806 817 795 823 820 801 792 795 823 798 793 778 778 771 788 787 824 804 803 817 817 822 818 818 792 793 803 795 810 782 779 787 791 825 815 816 809 810 805 805 805 803 820 818 820 814 796 821 791 826 787 820 787 780 779 783 781 829 803 802 795 792 786 781 832 815 789 791 809 809 765 762 758 755 756 754 732 712 703 707 774 763 819 807 797 822 827 834 837 812 812 816 825 833 831 842 841 840 841 842 823 840 818 821 828 829 847 856 844 813 825 844 845 841 851 840 832 838 833 849 828 844 832 829 821 815 748 698 659 618 590 588 620 638 640 651 634 655 685 701 698 673 664 647 652 661 674 713 699 711 715 726 
806 796 796 799 846 816 804 799 794 779 795 801 759 760 782 760 749 786 747 771 778 769 765 748 761 787 769 767 763 775 827 795 842 838 778 771 768 764 760 763 785 820 792 791 805 833 829 831 837 833 828 817 828 827 802 822 798 788 784 771 763 762 786 788 811 785 789 790 815 819 819 817 818 799 790 790 819 806 805 787 792 807 819 797 804 792 808 809 803 813 804 798 790 815 822 826 792 790 788 790 787 784 783 779 784 790 807 812 820 814 786 797 818 795 787 789 794 766 767 754 758 742 740 735 723 703 693 704 725 772 780 821 833 830 836 838 822 800 817 805 819 847 849 845 841 845 846 846 826 840 828 822 821 823 822 831 814 822 831 826 826 843 834 825 832 871 847 849 838 840 840 840 842 796 779 727 663 629 607 597 614 627 637 643 647 663 677 669 682 689 659 656 657 724 678 692 697 746 707 725 
842 810 792 805 831 817 794 791 796 790 789 775 772 781 776 778 762 757 745 756 775 777 760 748 757 765 792 761 754 758 815 827 832 830 833 823 813 767 762 757 763 775 788 836 794 798 837 837 817 829 829 834 818 809 828 798 803 781 775 765 761 762 782 787 796 794 788 795 792 800 817 814 816 820 790 828 814 791 797 790 811 807 808 809 804 810 812 817 813 814 817 812 821 821 823 791 793 819 835 793 799 833 792 777 775 785 823 819 798 821 800 825 836 782 790 829 783 759 754 752 737 738 733 734 709 699 683 698 710 752 771 798 811 836 839 831 816 812 810 813 838 847 849 843 849 827 851 848 828 845 828 818 828 820 826 833 817 816 853 829 834 830 820 822 825 825 851 851 843 842 830 813 836 802 740 726 730 663 630 597 600 608 629 642 631 641 650 659 671 673 658 665 658 673 711 689 690 695 712 715 
