# Supplementary material for: Exploring the Distribution of the Spreading Lethal Salamander Chytrid Fungus in Its Invasive Range in Europe – A Macroecological Approach
Source: PLoS One. 2016 Oct 31;11(10):e0165682. doi: 10.1371/journal.pone.0165682 (PMC5087956; doi:10.1371/journal.pone.0165682)
Supplement: S1 ZIP Archive — (ZIP) [file pone.0165682.s010.zip › ECA_full/su10_15.asc]

ncols         200
nrows         200
xllcorner     3.31330001355
yllcorner     -1.12269991115
cellsize      0.0117999315
NODATA_value  -9999
188 167 196 195 185 191 187 185 184 190 188 186 197 185 191 188 187 187 196 196 196 176 186 184 192 187 181 184 172 173 175 194 179 175 175 195 182 173 169 188 164 167 187 183 180 180 168 186 180 195 192 161 158 161 161 162 170 165 164 169 167 163 162 158 158 158 155 152 154 173 171 157 160 163 162 156 160 153 154 157 151 145 151 153 168 171 169 163 169 154 167 165 164 169 168 176 167 164 172 155 166 171 149 150 182 181 141 160 180 167 157 162 178 182 174 168 180 167 163 193 183 176 177 177 148 151 172 188 191 177 191 205 203 206 193 176 185 149 162 161 153 184 186 172 157 161 160 168 176 174 184 199 188 185 190 208 204 207 189 194 185 169 158 142 192 185 181 164 148 159 170 144 174 159 173 184 185 179 175 161 123 143 133 128 128 159 140 164 175 172 172 141 163 141 119 126 150 121 162 168 
198 198 187 191 187 186 184 182 182 187 184 189 188 186 190 187 185 196 191 192 190 187 182 182 191 181 167 169 171 171 173 170 179 175 197 172 176 173 168 168 168 170 167 185 186 183 188 171 172 192 174 164 166 162 174 166 170 172 170 170 170 167 162 157 159 151 154 153 171 164 179 159 164 161 160 158 158 157 154 163 158 157 166 154 156 165 166 169 172 168 166 170 162 179 195 193 175 170 168 164 153 165 167 164 181 172 182 143 141 172 179 181 179 167 166 133 171 176 171 170 162 171 171 196 175 198 174 182 156 164 177 176 172 178 161 183 184 194 173 172 160 194 169 166 176 159 184 186 192 184 181 183 189 194 191 214 207 195 197 198 185 188 187 195 173 178 187 146 176 166 145 175 176 156 145 178 182 181 178 166 140 132 129 156 132 128 129 147 143 130 149 124 172 160 129 132 153 159 173 168 
193 197 192 184 193 191 182 179 181 181 189 184 184 180 178 185 189 189 187 193 186 200 175 170 178 178 169 170 174 173 180 179 176 176 198 174 182 185 167 172 172 169 168 179 176 180 186 166 169 163 180 177 165 169 167 164 166 167 166 166 165 167 162 161 161 159 155 153 157 174 175 162 162 160 157 156 154 158 166 168 163 161 159 154 169 159 171 170 166 168 168 171 166 159 175 191 176 168 169 168 169 149 164 152 182 184 146 174 144 171 189 167 187 192 184 180 178 148 162 168 163 165 179 194 191 185 188 160 186 185 185 162 166 186 187 165 171 165 163 156 192 195 162 172 186 157 166 158 189 189 174 157 153 192 193 203 206 200 198 189 199 190 193 190 153 192 196 190 169 145 152 172 174 177 161 152 171 178 175 166 133 153 170 165 154 126 131 153 167 133 123 137 125 173 172 119 163 148 128 127 
192 194 196 196 185 188 194 180 181 182 182 182 190 180 191 183 192 188 192 193 188 193 186 175 177 176 172 172 181 176 177 186 190 168 165 170 168 165 167 168 168 167 163 166 168 164 181 178 169 173 186 173 190 180 168 177 166 169 169 169 167 164 164 166 162 161 160 168 195 161 160 154 160 163 163 157 157 159 160 162 161 169 166 158 165 163 169 166 165 164 171 168 169 160 175 179 186 182 177 173 193 192 176 175 178 170 158 181 153 143 178 186 191 187 186 187 189 189 171 164 174 167 180 183 182 178 189 174 -9999 188 192 180 172 177 193 181 185 172 206 174 165 188 169 190 190 172 157 165 186 162 171 170 178 195 200 194 196 162 196 207 205 202 192 184 163 191 188 191 168 147 160 165 185 186 169 139 161 164 167 165 145 170 171 165 137 125 126 121 151 121 122 126 127 170 176 155 175 173 145 123 
191 190 192 195 184 182 183 180 177 185 187 182 179 190 189 186 179 180 188 182 187 195 184 174 184 190 173 177 179 178 174 181 170 166 168 162 180 168 166 165 166 166 172 168 171 170 164 166 166 166 194 174 172 173 165 164 162 163 168 170 167 169 169 167 167 163 166 175 173 191 155 154 159 165 168 161 163 157 157 156 159 158 159 152 170 176 164 172 168 167 170 171 172 176 174 173 172 180 196 164 173 165 170 178 177 148 171 142 172 160 182 158 188 189 193 188 172 172 182 177 161 167 164 176 180 187 185 178 190 192 183 188 205 167 187 181 197 186 198 172 177 182 173 171 193 163 156 165 170 174 179 165 156 189 191 191 171 191 201 203 205 207 198 193 187 158 174 192 181 156 148 159 185 187 177 149 140 157 145 166 166 162 169 152 131 128 132 132 136 160 131 150 124 158 147 146 165 122 151 126 
186 195 183 190 192 183 183 192 174 174 190 193 193 187 176 183 180 180 187 177 194 169 191 181 186 182 182 181 178 181 178 175 168 172 168 180 163 164 161 170 171 165 178 168 163 167 163 166 175 169 168 182 180 180 169 161 164 164 165 168 168 169 172 172 171 176 177 174 176 178 160 166 166 176 165 170 166 167 165 168 165 159 164 164 165 172 171 165 169 165 170 178 175 175 172 156 180 185 169 170 178 197 188 188 165 155 144 180 171 172 162 164 173 189 186 177 176 182 151 185 182 180 151 159 156 154 167 162 164 180 167 182 202 199 190 182 193 188 192 168 176 161 175 177 191 166 177 152 162 182 191 171 189 158 167 178 184 194 192 199 198 194 192 190 180 152 161 186 178 166 167 151 169 161 151 144 128 132 153 169 148 140 133 125 131 159 145 136 154 171 130 134 132 128 127 128 134 139 142 154 
189 188 187 181 183 184 183 194 194 193 182 183 187 177 176 182 177 183 186 187 185 190 192 175 179 182 176 175 164 183 183 185 184 184 170 165 166 161 163 164 162 182 163 165 161 165 164 173 171 168 166 168 168 177 170 165 164 165 171 166 166 166 165 173 171 173 175 173 173 177 173 174 170 175 168 168 170 163 162 164 166 161 166 157 155 166 168 167 172 173 173 174 178 179 169 164 165 175 194 194 192 194 191 181 167 185 174 163 164 178 168 177 170 159 185 155 167 155 180 160 146 186 181 162 162 180 161 170 182 168 168 182 179 197 193 180 174 187 191 164 177 156 178 168 170 171 179 154 154 174 161 188 182 168 171 181 189 183 183 195 199 199 190 185 186 185 165 149 151 184 184 160 148 149 136 139 157 146 166 162 164 133 156 151 137 173 154 138 175 165 145 168 128 126 121 137 140 117 153 159 
185 190 196 188 185 180 187 185 191 189 184 180 194 192 195 188 188 185 187 189 185 193 177 175 180 167 169 175 175 184 183 181 180 180 197 189 174 166 162 181 163 163 162 166 175 169 186 195 167 165 164 163 165 173 193 174 166 167 173 175 170 167 170 170 170 175 172 172 173 173 171 174 171 167 163 157 192 172 171 173 166 167 164 163 169 167 174 174 172 175 178 176 175 174 166 176 160 183 194 191 181 196 182 186 154 156 179 164 177 173 183 177 166 160 176 161 157 180 170 164 180 166 182 155 183 159 166 160 182 173 179 191 180 180 181 185 181 189 173 184 185 182 180 181 163 183 164 158 159 152 169 182 188 180 166 171 182 178 175 189 188 189 186 179 154 170 177 159 160 176 148 148 149 151 143 137 165 170 170 145 161 171 173 129 132 167 165 160 143 171 161 122 135 124 122 127 127 124 152 146 
194 189 185 188 184 181 182 193 177 183 184 182 180 187 182 186 187 183 185 190 192 174 172 171 182 177 170 164 165 173 177 179 180 167 168 169 166 193 171 196 187 162 160 184 177 165 168 166 165 165 161 161 163 163 179 178 170 173 170 170 172 168 166 170 173 170 171 174 176 177 171 173 179 176 172 157 176 186 201 183 165 160 165 169 172 169 170 169 174 179 177 173 176 174 170 173 162 170 188 188 185 195 161 167 163 176 185 188 167 156 155 182 172 173 168 157 185 171 162 181 172 185 186 152 159 176 170 171 183 183 181 191 165 184 181 185 196 190 188 186 176 175 174 180 186 189 158 161 171 189 185 168 158 160 186 185 176 150 193 186 186 152 182 182 169 176 169 155 168 155 159 152 156 164 146 165 137 162 161 138 168 127 147 132 140 139 134 135 139 169 156 131 123 125 125 124 138 144 167 131 
180 184 192 191 181 176 182 165 191 193 186 182 178 180 177 188 181 187 182 185 194 184 173 176 171 181 169 173 178 176 174 174 179 164 166 163 162 164 185 206 176 208 164 167 180 188 174 165 163 163 172 163 164 176 181 179 178 171 170 166 168 167 169 200 185 168 172 174 172 174 178 169 179 182 167 173 181 163 204 187 171 163 161 163 165 171 166 178 173 177 178 175 175 174 162 150 161 180 190 185 192 184 177 167 160 169 156 183 160 186 162 152 151 175 163 149 169 153 159 182 179 150 162 180 156 165 163 186 161 190 187 171 181 192 185 194 194 189 179 176 161 161 186 187 166 167 160 166 187 184 183 151 186 165 177 149 170 195 194 189 197 190 158 154 149 180 173 152 156 184 155 161 159 179 165 135 152 164 167 149 131 129 170 140 172 124 144 133 137 167 159 146 119 124 122 124 124 126 123 126 
187 204 188 172 179 183 184 183 179 195 180 178 175 183 185 188 190 188 179 180 187 186 179 176 185 180 178 178 178 184 185 171 161 168 170 167 165 166 202 205 177 195 179 177 164 165 166 168 165 167 167 167 176 167 165 178 183 183 170 168 176 173 213 183 161 172 170 172 188 179 176 167 167 165 166 177 167 170 172 184 161 156 168 166 167 162 169 169 176 174 177 173 172 -9999 171 169 170 179 192 187 188 177 159 179 160 164 174 179 153 158 165 172 179 165 167 146 151 147 172 164 157 157 152 157 153 168 171 178 183 185 185 187 194 184 189 187 190 191 189 163 176 190 194 194 159 160 182 187 189 178 162 184 174 182 149 178 194 185 177 179 183 185 183 179 166 157 156 176 172 154 149 184 149 180 174 173 164 162 132 159 145 178 176 153 150 119 146 143 141 173 157 137 122 121 120 123 124 123 133 124 
176 170 188 174 184 180 185 184 182 193 179 172 178 182 180 190 191 191 185 187 187 193 177 182 177 177 182 178 182 187 182 169 175 162 178 168 167 180 181 183 184 204 169 172 174 171 168 171 169 169 172 171 169 169 165 170 181 172 179 178 171 210 211 194 160 164 206 213 193 166 168 175 166 179 167 182 165 180 187 173 165 164 162 164 161 159 161 167 180 172 176 171 177 170 -9999 170 164 165 179 186 156 187 174 165 171 142 172 150 152 187 165 169 160 145 153 156 140 182 172 179 178 168 157 162 183 180 186 168 189 193 184 186 174 188 145 193 179 181 186 172 181 191 189 187 165 170 168 167 158 166 173 182 175 178 151 178 190 176 181 183 184 146 180 177 173 152 164 177 159 162 180 177 154 157 188 171 165 138 152 133 131 177 134 147 122 156 164 122 139 176 145 126 122 120 137 124 134 125 142 129 
172 180 193 179 184 185 188 177 188 181 181 181 181 184 195 187 185 186 189 187 186 192 175 181 168 188 174 183 180 181 176 187 165 166 170 179 177 177 176 200 182 162 171 175 183 175 174 170 169 173 172 173 181 168 172 171 183 173 179 177 173 173 209 176 159 160 177 180 213 181 170 167 165 167 168 172 180 191 151 157 167 154 171 161 165 153 168 165 169 173 177 174 175 173 164 171 171 167 168 160 165 178 178 175 177 167 172 189 191 152 147 156 159 171 164 146 167 149 145 147 148 176 159 185 191 154 150 181 157 176 178 188 189 181 193 179 179 187 182 181 181 184 173 160 183 182 178 182 184 182 173 173 158 192 175 180 188 167 181 175 178 183 184 183 153 176 177 177 156 171 185 191 177 175 181 160 164 170 129 173 157 127 124 171 169 144 147 133 154 150 130 130 127 152 136 150 149 125 123 131 
164 168 186 171 183 184 193 191 184 182 192 184 186 188 196 187 194 188 185 190 196 186 182 160 183 173 197 178 182 170 178 176 174 185 172 177 183 188 171 204 207 169 165 170 175 172 168 169 170 172 175 172 172 169 166 172 175 173 179 182 216 175 169 174 168 163 155 194 210 166 170 166 205 198 183 177 197 168 152 153 166 199 196 191 180 164 167 164 170 164 176 176 174 172 174 172 162 160 169 160 161 162 171 180 171 170 170 147 146 143 177 167 151 171 156 155 136 149 167 164 180 183 190 192 189 178 178 179 151 159 177 179 177 175 180 177 150 175 174 180 167 164 179 168 186 188 180 181 175 171 159 157 187 186 192 194 189 163 169 169 176 183 178 160 153 169 179 184 179 185 181 173 177 159 169 146 160 151 145 171 171 133 130 133 139 122 124 125 127 164 124 125 126 155 159 176 179 173 124 125 
170 166 171 174 183 186 183 182 184 186 187 186 183 174 186 185 182 183 190 193 195 179 198 172 174 179 181 178 178 174 180 179 177 175 181 172 180 179 192 166 175 161 163 166 166 173 175 177 164 173 171 177 171 172 178 179 171 170 182 196 170 195 173 175 177 168 160 177 207 205 187 172 166 166 165 194 181 186 186 166 165 162 158 189 198 163 162 162 147 163 166 168 169 170 162 171 159 169 164 164 161 175 174 183 170 186 185 154 168 176 146 172 150 185 174 176 148 156 175 180 185 183 183 173 179 177 179 179 145 179 175 178 180 154 181 181 163 178 180 177 172 167 184 190 188 189 180 152 156 176 184 184 188 187 191 195 184 171 159 191 184 187 170 160 172 159 176 183 182 175 185 167 156 141 135 147 145 129 126 120 155 130 140 123 145 117 122 167 149 177 123 121 127 133 158 172 174 177 167 142 
187 174 171 172 179 181 181 186 182 179 181 184 185 182 184 188 181 194 181 192 194 187 181 174 164 189 174 170 173 167 172 174 179 169 180 181 178 189 173 166 165 163 166 168 168 162 177 172 165 176 166 173 164 165 185 178 168 169 171 174 177 185 178 174 181 197 171 201 191 179 166 170 166 167 165 166 177 177 170 173 165 162 160 157 166 153 151 155 152 162 163 172 174 181 159 164 163 161 163 168 185 176 177 185 168 187 174 154 158 -9999 179 148 162 187 185 183 183 154 184 181 181 175 155 169 157 155 162 180 180 180 147 179 178 176 174 178 163 177 151 157 158 180 184 189 193 177 156 161 156 166 188 187 188 188 196 198 183 170 162 177 163 151 172 179 176 169 174 173 174 169 152 154 169 154 168 165 167 174 174 172 131 134 171 148 121 122 124 151 171 121 128 122 129 132 141 175 173 147 144 167 
169 169 168 172 180 182 184 183 182 181 182 185 196 182 161 194 186 186 195 189 199 191 174 179 172 168 178 171 178 169 171 174 172 173 166 166 165 179 173 171 167 162 190 172 171 178 166 168 170 168 164 166 165 163 166 167 169 170 169 179 182 175 200 174 171 174 176 201 187 164 167 170 172 175 169 169 170 172 169 165 171 169 161 196 162 158 179 164 158 164 171 171 174 165 166 171 164 163 170 170 172 167 175 171 163 184 182 188 -9999 179 171 171 182 173 141 144 175 183 183 183 180 146 158 167 158 157 146 177 179 181 160 171 153 179 175 170 173 173 173 174 160 159 178 180 158 171 174 182 181 170 183 170 188 178 150 180 163 158 162 172 144 159 153 176 156 165 168 172 172 154 171 166 146 168 172 171 173 173 174 172 135 171 140 151 121 121 125 146 145 127 138 166 166 173 175 175 167 176 173 156 
160 166 168 172 173 172 174 177 176 178 187 177 181 178 183 198 188 198 192 166 170 167 173 168 179 171 171 175 179 175 176 175 170 173 172 175 176 172 167 165 169 178 181 166 176 175 163 153 167 167 168 178 160 163 164 165 167 170 168 173 171 177 169 172 181 168 172 166 195 175 166 165 167 161 167 178 176 163 162 174 170 157 175 192 184 179 180 167 167 165 171 171 179 169 177 163 162 164 168 170 162 163 159 163 160 165 174 175 178 179 159 187 195 182 178 179 184 183 180 183 170 163 183 180 150 170 160 160 173 159 155 149 152 154 167 143 149 177 178 176 177 184 184 183 181 177 202 194 199 189 168 162 167 152 177 172 161 142 146 151 151 164 144 163 174 155 165 175 173 160 167 170 165 167 170 171 172 144 134 132 149 137 151 128 125 124 127 125 165 132 164 167 142 174 169 165 135 134 161 161 
161 171 167 168 168 171 174 177 174 178 182 184 180 178 177 187 200 196 166 170 162 174 173 170 172 190 178 174 174 178 173 169 171 175 167 171 174 179 177 172 159 157 170 161 169 175 166 170 173 173 169 167 160 163 167 169 168 167 175 177 175 180 177 175 179 166 176 164 162 164 162 168 166 167 178 177 177 166 164 162 159 179 162 188 185 197 193 172 172 155 160 170 170 172 173 175 161 163 163 165 163 161 156 156 163 162 152 156 174 173 177 168 189 184 169 182 179 168 162 155 149 152 183 172 152 154 158 151 155 156 169 152 176 145 179 179 175 184 174 181 186 189 185 177 176 181 195 204 197 198 194 175 172 186 172 147 171 160 160 168 160 165 165 146 152 180 168 174 170 160 169 154 175 160 160 171 166 168 179 166 148 124 144 146 142 141 126 161 150 158 152 143 121 134 175 180 171 163 142 141 
172 159 168 179 178 172 176 180 179 186 171 171 175 171 176 190 179 168 169 172 170 167 169 161 173 179 186 183 178 182 182 168 169 176 171 174 172 170 177 162 164 162 166 167 174 191 170 169 167 175 178 175 181 172 172 165 169 179 174 174 179 178 182 189 183 170 169 169 172 168 166 172 169 165 176 214 167 166 168 166 160 161 163 182 185 201 195 183 176 178 159 162 170 161 160 177 172 163 166 161 164 172 166 160 165 160 163 162 164 182 157 168 146 175 178 187 157 151 159 150 168 144 174 170 162 162 179 178 151 155 165 177 155 185 176 172 171 173 174 191 174 193 193 185 186 163 189 194 201 203 203 196 196 194 173 161 164 149 166 158 149 170 176 154 145 177 183 160 175 159 169 137 139 141 140 146 147 167 174 153 127 156 169 165 117 127 154 145 172 168 158 136 122 126 144 152 176 172 170 144 
173 181 175 172 180 173 178 187 186 176 175 179 172 172 170 174 179 167 162 163 172 168 170 168 172 179 183 179 176 168 168 174 170 177 174 170 171 172 179 162 162 164 168 167 174 182 180 172 175 178 185 180 173 170 166 167 173 177 171 177 180 178 178 177 182 175 174 177 178 177 168 179 165 163 171 169 164 167 168 165 174 179 162 164 185 201 199 183 165 178 160 174 162 161 161 -9999 175 170 163 163 162 164 169 161 163 163 157 166 169 173 163 163 164 166 151 166 151 149 163 165 171 178 186 184 176 166 172 162 179 186 180 137 151 177 180 176 180 178 184 183 187 179 176 168 184 167 190 182 195 194 192 195 200 191 180 166 179 157 173 174 166 169 166 173 146 140 141 175 150 160 144 175 173 136 166 174 165 172 172 130 149 175 175 172 142 125 145 131 125 147 137 145 137 131 167 153 141 171 172 172 
161 165 154 162 187 180 169 177 184 171 178 182 176 175 173 169 162 160 161 171 158 170 168 168 167 174 189 177 187 167 169 170 173 170 170 171 174 169 167 168 172 166 172 167 170 187 182 175 178 179 178 178 174 177 173 174 173 173 169 173 177 171 176 183 184 170 168 179 169 168 170 164 163 161 163 166 168 168 167 162 164 172 169 168 182 186 204 205 200 189 170 167 167 161 172 163 173 157 173 162 166 165 167 170 165 177 186 182 168 165 164 157 154 155 145 147 176 181 182 147 187 185 187 187 178 162 165 152 177 187 189 157 176 175 162 153 162 185 185 173 175 167 169 178 167 170 178 161 194 184 187 168 172 160 162 193 185 183 175 141 163 152 167 160 138 154 149 141 131 177 178 170 144 140 156 145 147 170 149 139 154 175 174 173 168 131 135 131 130 125 122 173 171 138 146 127 141 178 177 174 
157 158 163 172 184 172 177 172 169 179 179 181 170 171 172 170 164 168 161 157 169 168 169 170 168 172 179 173 173 167 163 164 165 175 172 172 176 174 173 176 168 167 172 175 171 179 174 174 176 174 175 192 199 181 182 177 176 198 198 212 193 171 177 178 176 171 172 176 173 178 170 162 164 158 163 164 165 162 164 162 162 163 166 170 186 190 210 203 153 165 167 171 165 177 180 161 169 156 174 172 167 164 168 163 164 161 153 172 157 163 147 169 149 156 159 163 162 163 140 173 186 186 187 189 176 158 179 165 169 178 153 168 182 175 170 168 180 185 168 173 187 184 166 168 174 167 167 198 194 193 198 188 185 160 188 188 185 169 162 178 163 143 152 138 139 176 170 179 178 174 169 173 140 169 139 146 145 172 154 168 170 172 173 168 173 132 136 125 154 143 179 176 161 176 169 172 137 177 130 156 
185 169 152 163 176 172 160 186 171 179 166 156 180 172 172 157 168 163 170 158 155 162 169 169 187 191 190 177 177 166 169 166 164 169 170 173 163 169 165 178 171 164 170 167 176 175 173 169 179 169 200 204 181 187 204 181 186 187 203 205 209 216 171 176 179 185 179 189 172 171 165 164 162 161 161 163 163 161 165 174 168 166 168 186 165 165 162 199 158 159 165 163 168 170 174 174 175 174 175 173 172 163 165 166 168 174 150 160 154 150 157 161 151 159 155 167 148 172 152 187 188 187 166 159 176 162 175 158 150 151 154 179 181 158 175 188 184 179 172 161 186 163 183 199 196 201 192 170 191 196 171 194 187 162 159 160 156 164 156 168 159 168 142 154 143 156 165 176 178 173 173 171 162 172 141 146 150 158 167 175 172 176 174 154 135 133 148 118 121 154 177 144 142 142 130 177 175 149 144 129 
181 173 161 167 159 162 168 166 173 177 181 177 158 167 180 159 162 166 159 162 152 154 166 186 183 182 182 178 173 173 164 166 169 167 175 177 166 171 168 161 174 161 167 165 178 168 166 159 164 191 196 190 169 181 191 173 181 205 204 204 206 204 189 206 176 172 173 213 170 169 179 164 162 160 165 165 164 164 166 169 169 169 175 168 168 179 176 190 208 163 163 161 155 180 170 162 174 171 173 173 -9999 175 166 183 157 166 155 151 156 170 153 159 167 145 149 159 169 158 166 184 190 178 149 154 178 163 186 150 155 156 152 153 164 159 177 178 178 175 186 187 186 186 182 183 196 199 174 169 191 170 170 174 167 187 186 187 162 166 179 172 182 169 157 150 155 137 152 178 170 162 151 141 147 175 170 158 162 147 168 147 151 144 145 152 127 130 152 158 136 133 149 121 127 124 144 153 168 129 130 133 
166 158 164 164 152 165 168 160 184 177 180 181 166 179 160 174 159 173 157 169 155 155 170 187 183 184 196 185 176 169 169 166 169 168 163 161 162 166 161 163 164 167 167 174 167 161 164 162 163 171 194 172 169 166 179 186 172 199 197 208 207 202 201 184 170 173 185 189 182 168 164 166 163 159 164 174 184 165 165 166 168 170 168 163 164 174 166 167 171 175 163 181 191 204 160 165 171 174 171 168 171 -9999 170 186 173 169 159 157 153 173 163 173 145 153 143 141 148 170 151 153 176 149 145 147 161 182 182 168 163 159 147 153 153 183 183 155 164 179 148 174 180 185 169 184 197 200 181 185 190 169 179 173 186 184 184 162 164 182 191 159 172 168 173 168 165 137 166 169 156 141 139 165 148 158 174 176 173 162 178 138 139 128 138 139 121 125 134 122 116 121 133 124 137 119 120 129 153 134 157 146 
157 186 152 155 164 168 172 166 161 179 172 171 166 160 165 163 157 164 164 165 167 163 176 162 186 184 186 180 168 175 168 166 164 164 167 162 157 186 187 177 167 163 163 171 168 166 163 161 165 161 190 189 177 170 166 177 190 207 200 -9999 202 200 194 165 163 169 188 175 208 194 165 165 179 168 163 164 174 163 163 164 160 168 168 163 163 162 166 167 164 160 185 206 203 203 198 164 166 166 167 173 170 168 175 170 174 181 149 155 167 154 182 175 175 156 159 165 160 170 151 156 159 145 150 180 146 183 168 152 161 187 159 175 170 153 158 166 156 156 163 161 182 180 178 174 194 186 168 168 164 171 179 175 171 170 180 170 180 172 168 155 175 183 184 171 166 154 151 127 150 146 158 175 174 174 176 178 153 164 175 164 167 120 120 112 139 133 133 120 134 133 123 123 122 145 135 122 124 152 156 126 
159 160 166 154 167 158 161 155 172 163 169 165 166 168 176 159 167 168 161 164 160 166 180 168 179 185 192 164 161 174 169 160 157 166 179 172 166 165 187 182 176 186 162 170 169 167 168 176 171 168 170 181 170 160 177 168 201 200 195 195 202 193 185 182 190 176 182 165 182 182 163 200 197 158 163 163 161 174 167 162 161 164 164 164 165 163 164 166 161 171 183 200 199 198 202 166 166 160 159 174 190 156 163 -9999 172 191 179 166 170 145 141 171 160 169 161 154 143 149 158 152 142 182 167 171 165 151 146 172 166 181 163 161 161 162 157 159 156 156 162 168 187 179 177 167 174 172 180 175 174 189 164 172 159 167 166 179 181 166 169 155 160 163 172 168 165 171 159 136 145 154 134 137 166 143 151 159 130 148 153 167 157 124 114 116 130 132 130 139 144 148 157 135 138 125 121 118 129 129 147 123 
151 163 149 145 144 158 154 152 152 171 164 168 165 172 180 160 164 165 161 162 175 176 176 170 186 189 189 184 166 181 172 163 161 165 164 179 171 168 171 167 183 192 203 205 172 165 183 182 155 169 164 178 164 177 200 181 195 194 200 198 187 162 183 197 166 179 174 163 165 189 161 162 159 156 158 173 161 161 160 161 161 164 164 166 160 162 158 160 164 164 161 161 182 196 197 156 173 169 153 177 192 186 158 165 -9999 185 185 185 175 174 173 151 150 177 177 143 147 167 158 141 143 158 170 172 143 170 176 180 170 157 164 161 170 169 162 160 181 196 192 167 185 176 172 164 174 162 192 189 166 188 162 190 173 177 196 170 166 164 160 163 162 155 144 169 168 169 171 144 135 129 133 133 135 131 136 132 135 138 134 122 120 112 132 134 134 133 129 150 166 138 153 172 128 128 123 152 124 139 122 124 
171 154 151 147 158 176 167 148 153 153 173 153 164 160 169 170 162 168 174 170 162 163 169 172 175 177 170 167 168 176 170 166 193 156 169 171 173 162 163 172 164 198 198 190 193 195 190 195 161 165 178 168 173 182 187 183 196 198 200 198 175 165 192 193 190 197 168 161 170 178 194 167 165 159 159 168 167 157 158 158 157 160 159 162 161 164 163 150 159 164 160 159 161 183 193 156 182 197 151 186 176 180 156 161 165 -9999 183 180 183 185 164 138 150 187 160 166 148 150 140 142 139 171 176 164 139 138 185 177 180 174 159 185 185 186 156 179 190 190 199 187 184 170 163 174 179 171 161 170 160 161 162 171 169 163 196 194 181 182 184 164 171 158 174 161 167 181 179 172 174 147 160 128 166 146 127 130 141 122 122 133 132 121 137 126 131 130 136 163 160 154 132 126 142 171 176 169 167 150 118 118 
150 166 150 159 143 158 142 151 151 153 171 157 165 164 164 158 169 184 181 162 160 161 163 168 169 172 164 163 164 171 168 171 185 182 168 166 166 163 173 174 167 173 182 178 202 193 191 163 167 168 167 177 172 196 201 195 198 208 209 211 189 173 176 189 193 197 192 164 175 163 161 165 163 156 160 160 171 158 156 155 167 151 154 154 154 159 161 157 157 158 167 157 170 178 187 191 181 197 184 190 190 183 170 154 151 156 176 188 183 182 173 145 189 185 162 159 170 146 178 169 160 173 138 135 170 180 163 173 174 172 159 191 191 188 185 193 187 189 190 195 176 169 173 168 180 164 187 179 175 163 183 189 158 175 187 189 182 185 182 171 168 167 150 173 156 159 176 182 180 176 166 163 163 152 125 131 119 148 145 138 134 130 138 126 150 160 162 164 166 132 136 140 157 172 177 153 120 151 117 116 
145 188 153 163 143 145 146 147 168 166 152 162 159 154 148 153 153 167 164 161 165 162 173 165 179 178 176 167 162 170 159 165 189 165 171 167 169 167 168 176 177 171 171 185 185 180 186 185 165 169 162 166 189 198 201 200 205 208 208 196 164 176 184 177 184 190 190 166 171 154 165 165 177 162 157 154 155 158 155 153 151 147 147 167 151 157 157 157 157 169 157 159 163 153 170 184 198 192 186 189 163 163 175 150 147 158 155 158 190 187 180 175 176 150 146 179 151 163 140 149 180 178 179 168 182 171 175 170 169 170 158 185 182 183 153 186 183 175 159 179 170 177 168 169 176 168 159 188 160 162 185 172 160 160 156 156 181 173 165 168 140 174 179 171 146 174 178 182 175 170 151 148 126 123 130 131 131 130 150 134 130 122 119 137 163 162 160 134 134 131 132 153 125 122 141 147 161 116 117 163 
150 164 142 143 142 147 162 143 147 146 147 151 156 151 148 160 151 168 161 158 159 157 156 170 179 174 174 168 163 169 164 167 162 174 174 172 170 166 178 170 170 187 183 188 179 178 167 198 171 172 167 200 190 207 210 208 208 207 199 203 172 178 198 179 194 198 195 191 160 169 153 160 152 156 156 151 154 154 156 155 154 148 172 175 174 151 153 161 162 154 154 158 159 158 155 153 166 175 191 177 153 180 139 138 153 167 156 161 193 187 190 190 152 165 165 163 167 143 168 186 178 164 178 181 176 170 139 169 176 147 157 155 182 166 186 188 191 191 180 165 172 196 177 165 169 177 165 175 179 163 180 155 163 166 162 159 179 159 175 182 182 164 176 173 174 152 168 155 150 141 146 125 129 131 141 126 132 141 151 158 137 123 127 122 123 139 129 142 133 130 128 165 137 126 121 119 168 154 114 147 
159 145 143 143 145 170 162 142 146 142 146 149 158 152 151 159 160 154 152 155 163 165 164 167 185 179 161 166 162 170 162 163 163 176 167 179 174 177 180 175 172 168 170 182 190 177 166 170 176 186 201 207 195 209 208 208 210 199 177 157 197 203 184 174 179 191 177 200 169 162 158 152 162 160 156 163 178 158 155 155 149 150 148 170 160 166 147 149 166 157 159 156 159 155 153 158 161 154 173 179 140 145 141 142 169 181 -9999 157 190 187 188 171 179 165 175 159 171 157 161 172 186 179 167 170 161 172 163 143 162 171 176 178 188 181 187 184 184 184 181 187 182 174 185 196 176 192 187 176 174 170 170 166 165 170 164 171 172 156 164 178 174 159 171 177 171 153 150 131 131 138 136 131 144 153 147 134 162 171 162 145 123 128 120 119 134 125 129 126 129 144 141 164 126 157 121 121 152 164 156 141 
144 141 161 170 160 146 144 138 154 142 163 161 151 161 155 151 153 161 163 158 160 163 166 174 179 174 168 165 165 170 169 171 167 170 166 169 181 176 176 175 162 162 166 177 175 174 165 169 177 202 206 208 206 206 205 209 209 216 212 209 205 206 184 -9999 184 197 193 185 187 175 160 154 172 171 158 163 167 155 159 174 204 189 150 149 157 154 149 149 151 156 154 164 168 158 154 153 160 164 164 161 142 135 132 139 184 161 151 149 171 167 187 192 153 158 160 180 173 153 145 177 186 177 175 170 172 165 152 186 165 163 180 158 152 180 166 156 178 174 178 184 170 158 175 172 172 184 178 162 165 170 165 189 153 152 165 170 168 150 145 152 138 173 146 153 136 133 131 151 160 169 147 136 158 166 134 143 174 175 154 128 128 122 127 128 120 123 126 127 132 130 137 148 154 119 123 120 155 162 158 129 
142 162 145 159 147 163 145 143 144 162 145 150 151 152 156 161 162 161 164 165 162 169 172 174 167 166 161 164 164 166 163 165 164 169 171 172 171 176 179 172 174 161 161 168 163 168 180 192 206 203 203 173 173 211 218 211 209 215 206 213 199 202 -9999 -9999 -9999 204 185 197 162 160 160 156 162 171 157 152 155 152 151 151 202 197 198 152 156 196 152 165 148 198 196 194 169 152 148 164 147 150 165 154 144 188 132 138 185 162 154 154 147 181 173 175 189 152 154 188 177 177 183 189 170 172 174 175 192 190 180 149 167 165 172 143 146 184 173 151 185 147 180 175 166 179 168 173 159 161 160 178 174 169 163 144 167 180 165 174 172 152 147 172 165 173 158 148 149 150 158 154 170 148 133 142 160 131 135 170 164 132 129 140 173 135 124 116 119 130 149 129 131 129 123 123 147 123 120 120 120 123 134 141 
159 160 170 145 144 156 145 163 142 140 147 161 162 163 168 162 160 164 166 164 163 166 168 184 169 177 174 174 175 170 179 167 167 174 169 172 176 172 177 179 175 171 166 168 179 201 201 202 202 204 204 186 180 203 211 212 198 203 176 179 205 -9999 -9999 194 193 195 205 200 184 173 159 154 156 156 150 150 151 184 194 180 145 149 144 188 186 182 165 155 153 204 196 185 196 191 170 173 164 148 145 144 137 138 139 139 170 184 184 156 157 156 158 180 193 164 191 188 183 163 169 177 161 174 174 174 194 190 160 147 169 158 145 142 143 139 173 148 167 146 171 176 162 172 170 172 171 176 178 161 183 172 169 155 148 185 153 168 152 173 166 144 175 177 172 137 136 161 159 174 172 165 154 148 139 130 138 137 146 131 128 150 170 135 120 137 122 126 172 143 136 126 123 117 117 157 125 119 119 131 136 107 
140 148 142 143 161 161 146 146 147 146 148 151 163 161 164 168 162 166 162 163 165 162 171 178 163 171 170 180 185 185 174 178 181 180 177 175 166 193 169 172 174 173 174 177 172 204 203 204 205 205 204 201 205 210 216 203 190 184 194 181 190 187 -9999 -9999 199 190 192 195 191 191 183 154 183 150 182 196 183 152 197 189 165 150 151 149 159 154 158 199 185 156 195 157 197 197 167 167 161 148 142 138 141 140 140 148 180 165 175 168 157 164 162 154 178 186 183 184 139 170 177 180 178 181 192 171 156 186 180 156 173 170 157 156 142 143 167 152 156 180 185 184 151 175 166 159 158 178 159 162 177 186 181 160 138 150 153 151 148 169 158 135 166 177 167 126 140 136 153 151 169 174 148 177 158 147 134 130 132 140 162 149 170 157 118 126 129 122 145 144 138 115 119 115 117 155 143 117 115 115 128 135 
144 147 147 148 160 149 150 148 152 168 171 165 164 156 164 163 168 161 154 162 163 167 184 168 170 177 171 178 180 185 178 181 175 166 172 169 168 166 170 175 174 166 172 172 184 204 204 209 206 207 210 213 213 213 207 210 190 185 192 179 207 192 183 199 -9999 196 193 197 196 199 182 157 147 149 149 190 175 146 191 183 145 147 150 144 158 190 192 198 198 194 140 146 178 191 197 185 176 141 137 138 141 151 148 164 169 147 183 177 167 157 163 162 164 185 182 172 143 151 148 171 184 191 183 165 173 189 186 190 191 182 167 167 178 166 135 136 156 178 160 175 179 173 162 161 158 154 175 167 163 176 169 154 139 145 142 156 161 166 166 144 147 171 180 145 140 149 153 156 159 141 179 168 172 150 127 141 151 163 178 172 156 172 113 113 120 132 150 121 122 133 116 136 122 122 151 120 113 116 117 114 
153 150 145 145 160 145 151 156 156 158 158 165 163 164 164 160 163 160 169 163 167 170 169 179 177 179 183 184 183 172 175 182 181 178 177 164 166 164 167 173 168 175 182 181 184 204 204 207 210 207 214 213 215 220 215 185 185 186 182 206 180 194 199 197 200 -9999 191 194 196 199 199 157 156 150 148 176 175 155 166 152 198 195 157 169 192 198 202 196 191 193 190 192 178 179 173 188 181 163 183 195 170 148 137 138 157 181 162 164 150 157 136 162 176 183 184 184 161 150 152 187 178 174 148 185 189 183 178 189 181 181 179 181 181 180 159 176 142 145 183 171 173 179 171 172 152 148 176 163 175 148 144 135 138 146 162 166 161 153 144 176 138 181 179 148 136 127 131 170 171 176 180 132 149 167 151 130 151 168 163 170 172 143 127 148 153 125 148 123 126 123 121 121 144 166 119 119 113 115 120 117 
146 142 154 149 147 150 154 152 154 159 167 166 162 161 156 157 161 166 164 170 169 162 178 170 178 178 179 180 179 180 179 178 182 177 167 173 189 178 173 173 182 190 204 206 205 202 203 208 213 207 204 207 202 205 205 193 183 176 181 206 210 159 184 185 161 186 189 187 194 204 200 198 166 145 159 177 170 181 144 165 146 178 170 193 199 190 195 193 193 190 168 144 170 158 186 178 143 145 165 192 164 153 161 158 163 150 160 190 148 149 152 164 172 179 185 185 169 173 153 172 177 179 149 144 181 187 161 179 166 149 135 164 161 134 164 180 178 180 181 180 158 177 149 146 158 170 160 164 171 165 143 153 148 156 175 164 178 159 155 151 135 182 177 149 163 146 130 139 156 155 179 130 177 168 132 127 131 170 147 167 137 165 172 173 170 134 132 134 119 128 121 143 156 156 134 118 116 126 120 113 
169 161 144 149 153 157 152 151 165 162 167 168 158 158 158 159 164 165 165 173 169 175 179 174 179 182 183 180 179 184 180 172 182 178 171 174 174 179 168 170 197 199 205 209 203 208 203 203 210 217 213 201 200 210 204 192 178 180 176 204 200 194 199 208 184 165 193 176 162 189 198 201 152 159 142 156 173 178 157 153 158 188 154 202 195 194 197 194 195 176 150 148 178 185 180 187 174 196 161 138 187 156 175 193 189 169 146 155 148 172 181 160 156 164 179 185 182 181 176 175 164 185 173 183 184 161 136 168 181 141 167 162 165 177 183 187 178 156 175 164 178 164 166 162 151 152 149 150 151 150 153 158 140 149 165 137 147 132 148 137 135 162 155 174 153 148 148 176 146 143 147 176 179 177 168 160 137 136 134 175 171 175 164 164 171 152 137 115 118 120 140 153 154 121 114 117 116 118 118 132 
145 145 168 153 158 154 153 156 161 153 169 162 166 156 161 164 160 163 161 165 160 166 169 177 177 160 177 169 169 178 180 178 178 174 177 177 179 189 204 198 202 202 209 202 204 207 210 207 207 210 208 197 194 188 192 188 178 207 204 203 209 206 195 196 194 149 170 166 181 196 198 173 168 166 176 177 181 167 178 167 166 154 172 190 191 203 211 197 155 174 173 174 182 199 189 191 186 167 170 194 192 185 190 192 183 182 174 157 168 180 181 153 151 149 174 187 181 182 183 180 181 176 138 186 186 169 159 182 182 183 183 182 181 180 181 176 188 159 158 142 158 151 141 146 141 147 149 168 172 139 137 137 130 149 139 136 146 162 140 132 153 152 138 149 132 128 140 148 158 135 137 158 169 176 179 178 164 132 174 176 172 170 153 167 172 157 119 114 117 120 132 124 151 121 130 121 118 117 120 119 
169 152 156 159 152 170 156 161 166 163 155 159 157 157 153 160 165 204 169 181 162 167 182 196 171 195 195 171 173 171 174 172 175 175 174 176 174 190 186 189 192 205 205 196 199 208 204 208 206 207 202 204 188 193 203 199 202 196 208 213 214 197 195 186 185 178 170 169 191 202 201 178 175 176 188 206 166 167 151 177 189 191 179 152 192 198 208 196 178 197 193 184 147 196 190 194 182 158 198 191 196 195 187 190 170 169 189 184 144 145 158 153 161 149 157 183 181 186 185 179 174 153 154 178 190 187 190 185 186 176 180 179 178 179 178 156 154 175 146 155 135 139 167 147 135 149 144 141 152 142 156 147 147 132 134 131 135 158 135 129 170 155 152 148 135 148 178 179 160 133 148 141 176 146 177 179 181 174 176 179 174 170 171 168 162 133 125 120 121 127 124 129 119 121 124 115 111 114 135 146 
158 151 154 155 153 151 159 164 153 156 156 156 160 180 168 159 180 168 173 163 176 186 170 185 182 166 175 181 175 193 176 173 177 179 178 182 172 184 177 179 178 196 200 199 205 204 206 212 209 209 216 215 197 205 205 190 184 189 213 210 215 209 188 185 196 171 187 192 199 211 196 191 193 164 152 180 162 160 158 159 198 186 182 159 174 187 166 158 187 181 192 189 191 190 167 189 188 192 197 196 195 187 187 144 155 146 150 178 147 141 168 160 174 166 150 182 183 185 186 185 152 148 150 142 158 187 187 184 165 172 182 137 180 180 183 170 186 181 163 163 140 144 146 153 134 140 166 155 142 160 132 131 141 129 128 129 130 129 129 153 148 157 138 146 145 143 158 173 177 174 172 152 173 175 179 177 169 177 177 172 172 171 172 136 135 126 121 121 128 126 121 122 121 116 123 117 111 113 118 117 
161 157 166 155 164 165 154 161 165 169 172 175 177 180 194 200 185 169 175 163 161 165 175 177 176 169 194 171 193 198 190 178 194 200 185 186 174 175 187 180 190 203 197 206 209 211 207 202 196 217 217 210 197 200 202 202 191 199 207 203 203 203 203 193 189 201 177 193 211 152 159 184 189 186 181 191 186 149 209 200 172 148 161 164 147 198 199 189 181 186 197 152 181 173 189 176 195 193 195 192 186 181 173 176 169 141 137 184 160 140 167 164 176 182 174 157 180 172 169 162 144 141 149 144 140 144 180 185 161 187 184 184 180 177 188 189 186 189 178 161 151 147 132 176 175 139 136 174 139 153 173 142 127 132 128 142 122 136 144 149 145 129 129 126 155 159 158 139 150 127 149 144 171 167 170 175 166 180 180 179 177 177 173 169 140 128 124 127 125 154 142 127 118 115 114 115 122 120 131 115 
153 158 158 154 166 167 167 151 155 173 178 179 146 196 198 191 187 173 185 175 198 164 171 175 174 194 194 193 184 202 200 182 167 175 167 189 186 188 186 200 209 200 204 208 192 199 189 187 204 199 216 207 202 186 193 204 199 186 204 207 205 205 191 201 183 170 207 204 188 203 198 171 186 203 195 155 165 203 195 191 166 193 195 188 202 200 177 147 185 183 198 196 179 183 189 191 188 187 181 189 188 182 191 189 183 152 169 165 156 173 138 145 178 178 176 153 139 161 142 143 132 145 139 148 140 153 157 159 175 188 185 165 157 179 185 191 193 188 182 158 151 152 165 179 172 132 141 152 165 175 169 148 140 138 139 125 154 150 143 146 139 138 141 154 150 171 169 124 154 153 158 150 130 130 132 128 163 179 178 172 173 160 142 165 154 124 131 132 140 145 135 130 114 132 118 115 113 119 116 119 
165 181 164 165 161 157 153 158 196 187 158 172 176 172 185 186 175 191 165 167 164 180 182 181 188 199 199 173 186 201 201 181 180 159 191 189 184 179 196 202 198 203 206 200 185 187 194 197 186 199 206 203 202 181 186 199 204 207 207 207 207 201 197 208 210 204 214 189 204 169 175 174 161 173 172 165 180 175 199 160 166 168 198 201 196 167 185 146 182 181 171 197 189 172 184 192 190 187 197 194 188 167 201 179 194 177 142 141 145 134 146 137 170 172 131 179 176 152 142 141 147 147 150 148 145 147 148 150 157 182 160 183 150 167 182 193 193 185 178 175 163 156 166 169 136 166 162 145 166 175 169 136 145 135 139 129 148 126 123 133 146 136 153 170 170 171 181 161 167 178 176 130 156 159 151 130 136 170 171 157 165 157 153 169 168 156 155 174 123 159 140 130 123 117 112 114 116 120 125 125 
148 154 145 150 151 157 154 192 197 177 163 162 184 169 169 166 169 158 159 160 166 162 192 165 190 171 174 171 191 196 190 175 174 199 199 202 176 183 183 171 206 205 210 222 226 221 226 192 200 219 206 200 200 201 194 203 205 207 209 207 206 214 208 207 211 193 187 156 199 196 203 182 208 184 170 184 174 195 204 195 165 199 206 207 185 154 191 152 186 193 147 185 192 191 197 191 191 187 179 183 209 203 188 182 172 172 155 172 140 138 146 127 132 140 164 139 141 149 146 150 141 150 141 133 130 151 145 146 152 133 158 174 174 146 184 197 188 180 176 178 146 160 177 164 166 175 150 161 173 173 139 132 126 138 138 124 128 143 127 128 128 132 144 146 153 148 177 130 178 175 170 157 166 149 131 137 158 174 173 153 132 132 165 158 170 176 180 179 172 162 123 136 136 111 112 111 111 115 123 122 
158 157 160 162 173 179 192 196 163 167 165 155 193 193 191 177 196 193 159 161 160 171 169 169 174 178 172 170 186 192 191 175 189 199 205 206 199 170 173 191 206 207 210 217 221 232 208 227 220 212 202 201 200 179 182 200 211 208 205 207 207 206 202 210 211 202 189 189 182 206 196 174 210 200 209 206 212 212 210 196 160 212 183 192 179 184 192 189 191 194 191 175 168 194 194 194 194 198 196 199 202 197 173 149 152 178 178 174 133 145 -9999 142 164 163 132 165 142 146 148 124 148 147 143 133 148 139 155 151 148 163 152 179 176 172 175 176 187 186 182 183 177 178 154 155 169 164 160 169 176 144 136 135 137 141 139 131 129 127 125 124 131 128 136 137 153 152 157 175 178 174 179 168 132 154 137 175 166 162 165 136 146 156 181 167 138 172 173 171 176 138 127 133 135 121 109 110 114 128 143 158 
162 158 159 177 198 195 195 177 166 172 168 170 159 157 174 198 192 197 195 174 166 190 178 171 172 169 173 166 188 190 179 179 197 198 202 170 174 193 207 207 197 201 202 205 199 183 221 214 198 190 188 183 191 184 180 184 193 202 209 209 202 204 207 206 207 205 198 190 172 210 201 211 208 205 212 212 196 192 207 176 191 193 190 204 162 148 153 182 185 195 188 164 191 185 191 196 199 200 197 207 200 198 189 156 151 151 136 187 147 127 -9999 -9999 187 168 147 139 131 129 137 121 127 122 121 143 142 138 128 146 145 -9999 147 155 139 171 176 155 144 180 184 187 174 182 174 173 154 177 167 177 158 134 145 138 140 127 122 126 130 128 132 148 141 147 143 177 147 133 165 185 186 172 168 169 173 173 153 171 140 170 163 131 143 157 178 168 164 169 175 170 180 118 122 118 117 116 112 122 111 157 163 148 
163 157 154 201 196 178 178 180 166 167 168 166 176 160 188 176 177 194 200 183 183 176 183 173 165 196 178 176 198 190 177 187 191 191 168 179 198 201 207 216 205 198 205 217 215 218 198 198 176 183 189 205 192 186 190 187 190 188 209 210 208 208 204 202 180 206 184 190 187 176 174 204 207 203 208 198 177 186 194 210 165 163 207 199 196 203 183 189 189 193 173 186 180 186 201 206 207 204 195 202 184 199 153 178 144 148 157 186 169 151 179 182 183 184 139 142 130 143 141 139 122 137 155 137 143 127 144 143 151 149 152 150 134 179 168 156 179 177 189 186 180 184 165 169 165 171 176 153 159 144 153 122 136 125 134 139 135 133 126 126 133 127 148 137 139 129 156 179 187 180 180 177 172 174 149 155 149 168 131 132 171 157 161 176 169 147 175 177 149 131 118 115 114 113 122 129 113 142 163 170 
167 176 187 160 157 167 162 174 170 166 189 175 194 169 169 174 161 164 185 175 173 180 186 196 184 185 165 175 165 200 193 193 192 191 189 198 202 197 191 211 197 198 198 209 213 197 202 200 184 181 190 197 202 190 187 186 183 186 201 197 208 215 215 178 198 193 185 188 196 189 209 206 207 202 196 189 167 175 197 198 162 180 199 154 213 210 186 193 188 178 191 198 176 186 193 205 206 186 208 193 179 202 186 149 152 142 180 195 169 165 155 138 171 133 141 147 139 150 131 142 147 146 136 140 139 147 148 143 141 -9999 150 152 155 173 168 163 179 182 190 190 192 188 179 174 175 156 165 156 147 165 179 158 156 131 129 153 132 138 130 128 142 141 128 128 155 162 155 157 189 188 190 174 179 173 173 174 168 171 144 132 133 136 142 142 170 171 177 179 139 125 119 115 118 113 115 120 116 125 116 153 
164 198 193 190 183 164 169 163 193 166 182 172 159 175 171 195 178 174 163 173 183 181 166 177 170 162 190 184 168 205 195 194 198 201 197 205 192 193 197 209 181 199 203 204 208 195 198 199 201 185 189 184 189 183 182 181 178 183 182 183 206 212 209 203 200 180 182 205 205 203 211 212 186 160 158 207 208 195 203 200 195 192 172 149 210 200 164 183 183 191 168 194 187 185 194 202 208 205 210 210 195 201 192 179 155 155 153 173 171 161 135 129 121 136 133 125 131 138 133 137 130 128 140 133 125 133 145 148 141 143 148 155 177 168 177 187 183 182 177 197 190 189 182 182 165 153 135 155 156 143 178 179 178 124 127 130 138 138 134 135 132 129 154 148 135 138 137 134 142 183 185 187 161 173 171 177 163 173 152 145 131 135 136 174 163 175 178 161 140 131 118 113 116 122 125 121 154 117 115 119 
167 167 176 191 170 158 157 162 169 166 162 198 163 187 176 170 187 204 187 197 175 203 201 187 175 188 187 180 199 208 202 212 206 206 201 202 196 194 198 193 205 208 212 199 204 200 196 197 192 189 189 185 185 177 179 183 178 179 179 189 203 205 202 189 189 185 201 204 202 203 204 206 196 183 188 209 196 205 201 195 148 141 152 157 197 196 146 174 186 143 187 195 194 190 191 200 202 198 186 180 199 153 180 181 184 173 164 186 163 179 152 142 139 139 143 132 137 159 141 134 136 138 139 130 119 119 145 137 139 145 155 157 165 155 179 144 146 176 180 176 179 181 174 179 156 157 173 165 150 157 146 179 182 133 126 123 126 139 129 144 140 150 155 156 132 140 143 156 164 163 177 181 178 171 182 176 163 172 161 141 136 158 171 171 171 176 147 147 124 133 120 116 119 113 117 125 119 124 134 124 
169 169 157 183 179 163 163 162 162 166 170 169 164 159 155 192 194 193 164 172 178 201 170 166 173 183 180 195 201 203 205 210 200 217 208 188 200 190 203 207 207 205 172 201 184 192 190 196 189 189 183 188 188 184 182 196 185 183 178 190 187 211 205 201 190 194 209 209 202 205 210 184 176 207 208 198 169 205 199 176 150 170 156 142 191 168 181 167 186 175 188 149 184 154 186 194 200 188 188 190 196 195 190 195 169 137 168 182 166 160 151 135 131 132 138 134 146 152 145 164 146 163 130 127 148 133 160 143 156 143 149 177 169 166 157 136 172 148 162 167 176 173 176 175 160 174 174 149 155 178 173 174 180 166 125 135 129 127 161 158 161 130 163 166 151 132 137 147 169 180 174 180 182 182 183 188 160 180 162 161 175 175 174 172 174 163 140 149 122 122 120 112 133 113 116 133 124 126 121 123 
165 174 168 186 181 177 174 165 164 161 174 182 160 158 174 177 196 191 167 180 179 166 181 187 185 175 189 194 197 204 202 211 206 197 203 194 193 198 206 202 194 182 169 180 186 188 195 202 187 182 182 185 189 198 201 183 184 180 185 188 185 208 205 205 203 203 210 201 194 208 197 169 171 207 209 192 179 171 150 147 201 135 140 180 161 149 177 146 154 143 183 186 185 183 190 141 187 188 188 186 158 188 188 189 194 180 185 178 148 138 142 134 133 140 138 140 163 136 137 148 141 160 153 160 163 123 154 163 175 147 160 176 178 142 150 179 172 169 181 176 141 154 166 163 160 133 160 135 171 156 154 175 180 180 164 130 144 163 174 176 172 128 134 140 132 130 127 130 169 153 150 141 179 190 185 180 183 180 191 186 185 178 179 176 153 131 139 119 113 116 133 121 115 129 128 120 123 121 130 125 
163 166 168 191 184 163 177 173 162 188 169 168 159 166 159 191 180 166 179 183 174 185 199 196 188 169 194 197 192 199 197 200 203 199 194 181 196 203 202 194 189 172 198 188 168 186 184 199 187 183 184 186 181 186 203 198 195 189 189 182 199 205 204 207 202 202 202 173 175 178 178 180 187 201 212 174 193 170 192 205 155 180 196 172 159 179 179 149 173 142 170 205 168 193 193 190 184 152 137 139 135 167 193 181 186 186 165 183 178 156 141 130 132 138 137 140 179 132 140 134 141 159 159 168 164 142 162 185 182 -9999 149 154 158 162 169 178 176 175 146 177 172 155 154 160 136 159 154 141 157 166 135 173 183 168 156 138 148 176 174 174 168 147 168 129 146 128 134 127 129 179 162 161 169 186 189 180 187 177 178 184 186 177 177 149 140 139 148 122 121 117 121 121 123 131 138 148 115 127 117 131 
167 165 160 184 190 160 164 162 165 172 175 164 164 190 158 185 167 188 182 173 175 169 164 190 190 193 196 197 193 178 192 188 181 193 192 191 203 201 204 181 188 198 182 176 188 195 206 197 189 182 183 183 192 183 187 204 200 184 186 197 208 207 199 200 195 179 177 209 197 182 173 183 168 173 206 180 167 181 197 197 156 207 203 178 162 179 175 180 149 141 181 202 192 201 186 192 187 145 144 146 188 166 163 144 171 143 171 183 149 133 138 135 140 143 137 141 139 133 136 138 130 161 143 141 162 158 186 182 183 187 143 157 168 175 180 181 168 181 174 176 170 177 130 169 160 172 177 133 132 130 132 138 166 177 165 129 170 172 178 134 132 179 162 166 158 155 132 177 131 162 180 179 171 148 185 162 189 191 186 183 178 176 162 142 135 136 131 115 127 123 120 121 128 120 116 112 115 132 156 121 
169 192 182 166 174 163 160 165 165 163 190 191 164 192 194 168 195 195 186 168 185 196 181 197 198 184 194 194 197 199 183 167 194 187 195 199 190 202 178 187 183 187 192 177 183 171 195 206 201 199 199 190 179 191 200 195 205 201 197 195 202 205 188 184 182 176 183 181 197 196 190 195 156 197 192 195 157 162 160 161 197 202 206 170 172 171 179 196 149 193 180 166 192 201 187 187 184 182 181 167 175 136 177 136 164 168 173 176 137 129 133 180 157 139 139 134 137 137 130 133 128 123 153 144 118 161 182 185 184 172 159 151 171 164 178 181 184 193 145 139 153 184 145 132 161 165 168 176 173 172 133 132 159 180 163 132 149 136 128 132 132 142 155 170 172 145 139 171 148 135 183 179 143 172 176 185 193 186 185 188 178 175 149 132 132 135 128 129 118 118 119 117 126 112 115 112 116 124 126 121 
183 181 186 192 156 164 163 161 161 161 164 164 165 163 164 190 166 180 197 182 176 190 171 192 177 184 192 195 180 170 179 192 199 200 190 193 196 193 197 201 187 203 201 192 203 185 174 204 203 207 180 178 177 180 175 186 195 203 197 195 203 196 186 193 178 175 186 198 207 193 196 193 196 208 154 185 179 157 176 177 200 202 203 172 156 176 176 197 160 198 148 141 145 152 198 181 153 160 168 142 142 182 171 166 152 178 167 175 137 132 133 149 132 128 143 130 137 136 133 124 122 124 154 168 182 163 180 145 185 169 139 145 154 172 185 177 145 188 184 164 187 165 133 161 155 155 157 179 181 139 171 158 128 174 177 145 132 168 150 133 131 180 182 183 179 161 140 149 168 169 147 175 174 160 184 182 188 187 180 189 179 180 150 137 136 119 122 117 126 114 124 114 133 113 125 128 114 120 122 122 
185 186 162 190 167 162 163 163 158 163 166 168 170 180 176 166 163 170 179 166 173 196 186 185 201 202 198 186 188 194 209 204 197 197 183 192 197 202 174 199 200 200 203 197 198 197 187 202 204 183 174 178 189 177 186 192 194 200 197 188 197 200 188 174 199 180 188 179 186 199 198 203 204 192 175 162 158 170 182 202 206 199 158 173 176 181 194 154 165 163 183 177 164 199 200 182 183 148 182 180 184 138 178 134 173 176 163 168 139 136 137 134 133 133 133 129 133 131 129 159 143 124 168 171 182 185 176 137 179 163 167 118 142 181 173 174 181 161 150 138 136 160 133 151 155 130 150 178 175 141 143 136 135 131 171 135 172 178 166 151 129 184 175 155 176 137 153 147 181 171 148 177 166 144 168 180 181 180 191 188 178 183 176 139 132 123 129 118 133 122 115 129 140 130 117 113 119 122 121 126 
189 178 163 161 162 163 162 163 183 165 166 161 187 192 164 181 161 171 188 182 184 191 185 178 208 201 196 195 194 201 196 212 204 186 193 195 199 201 196 178 207 193 204 191 196 197 192 192 197 188 180 177 177 186 198 202 200 201 199 199 200 177 185 179 174 176 175 178 204 197 197 201 183 201 202 174 156 152 202 200 160 165 174 186 154 183 194 200 184 200 199 195 195 158 201 194 186 185 191 184 142 138 174 181 178 186 175 181 170 134 138 135 137 136 141 129 129 135 142 140 127 157 185 184 184 184 189 174 188 186 127 152 161 179 182 164 169 175 155 135 135 132 131 162 187 139 174 183 176 143 144 183 168 159 171 128 128 144 176 164 165 133 182 186 182 157 151 141 168 179 175 178 168 168 171 174 178 164 157 170 163 143 147 127 132 123 115 121 119 116 126 130 143 112 117 108 114 114 122 128 
198 185 160 158 161 161 163 166 166 161 159 181 176 182 161 166 182 185 171 178 171 188 187 193 203 200 197 193 199 200 200 202 205 200 195 191 193 193 175 193 199 197 200 195 194 183 175 197 194 188 180 179 178 182 195 194 194 195 188 198 196 192 182 182 179 177 199 205 200 197 189 175 202 200 202 169 161 177 187 186 158 180 143 182 178 194 194 164 195 168 163 191 190 185 167 179 167 146 179 193 175 140 186 187 189 175 135 178 172 164 152 179 133 130 146 128 126 137 129 126 122 158 182 185 183 145 193 180 182 160 159 147 172 176 182 182 155 142 143 140 137 136 131 153 161 173 168 140 183 189 186 172 152 176 176 176 143 133 160 141 170 142 148 179 171 177 175 146 158 165 175 183 179 169 174 175 174 147 157 174 138 134 124 128 124 120 133 121 130 133 128 121 118 132 132 113 125 125 145 165 
199 182 163 158 161 165 164 164 160 162 191 183 173 163 158 159 178 185 161 171 183 184 189 201 205 198 199 199 197 199 195 198 171 205 207 206 202 195 172 177 200 199 202 198 195 165 185 201 194 192 192 192 190 196 199 199 202 202 194 195 174 190 182 187 177 197 205 200 195 191 179 194 193 182 188 175 161 174 154 168 163 163 160 186 152 193 197 169 186 194 165 190 192 198 156 184 187 196 181 178 139 145 141 181 172 141 150 138 169 169 181 133 176 150 123 125 123 140 127 155 126 155 179 189 182 177 191 175 186 171 140 159 183 180 180 177 184 183 160 146 145 161 135 136 135 161 175 151 183 193 189 172 141 181 172 174 173 134 141 151 179 178 152 168 175 169 178 157 159 177 177 177 159 169 156 141 158 156 176 142 145 129 131 116 124 122 130 136 133 133 134 130 129 135 144 140 133 116 131 141 
182 154 156 162 162 167 171 185 170 166 164 176 152 171 184 176 187 172 181 199 186 172 198 200 206 205 192 197 199 190 179 197 203 212 204 204 196 185 187 197 195 197 201 195 196 203 196 198 184 187 192 178 180 206 207 205 196 203 198 196 186 187 182 187 198 207 202 199 176 179 187 202 199 197 184 166 168 162 185 183 171 184 187 173 205 178 187 169 182 194 190 155 194 185 168 174 185 197 150 144 183 182 190 176 161 187 142 141 136 131 134 132 134 178 153 121 124 131 129 158 172 136 154 190 183 158 183 186 180 174 165 151 162 184 145 141 188 168 181 139 147 138 135 152 143 137 134 186 175 177 186 174 176 176 172 167 177 170 158 154 173 173 152 148 173 169 175 177 174 180 162 156 178 176 175 143 169 148 149 146 136 132 131 134 121 136 136 136 131 131 133 135 133 133 131 121 123 127 123 135 
182 162 157 170 165 191 185 159 163 176 162 161 163 182 186 188 184 171 193 193 172 185 181 194 203 208 194 188 183 190 200 204 174 177 200 198 199 202 197 198 199 185 183 201 195 197 201 181 185 183 184 179 175 204 199 198 193 184 199 193 180 180 184 185 210 206 198 185 174 175 171 207 206 192 182 167 172 200 161 187 155 166 178 190 185 181 180 186 190 189 163 186 200 170 169 151 194 155 149 182 189 179 193 184 169 174 153 162 134 132 139 133 133 129 150 148 126 136 133 147 175 174 176 174 184 183 165 181 191 184 177 175 137 183 175 137 181 144 161 185 131 139 143 142 171 134 180 178 186 178 166 183 183 176 182 181 178 180 180 173 163 165 150 168 150 163 185 178 170 145 144 153 143 173 179 149 143 138 159 138 140 140 122 132 134 132 133 135 135 135 137 138 132 135 136 132 117 132 141 134 
164 198 157 159 182 175 157 158 168 166 166 170 174 186 188 183 176 164 184 194 190 184 194 203 203 208 205 178 188 196 196 180 175 179 182 182 184 189 192 176 186 176 198 199 201 203 182 179 183 174 178 196 205 201 199 182 200 197 187 193 175 175 206 206 206 199 193 190 172 173 200 207 197 183 188 164 177 166 185 190 180 175 183 186 179 176 173 186 186 191 151 179 193 180 193 180 190 193 159 195 193 179 166 188 187 186 179 136 134 132 124 127 140 134 128 176 180 153 144 171 179 150 166 161 149 131 165 185 191 190 193 187 174 176 168 133 154 133 180 132 180 151 185 186 183 171 142 140 183 186 178 180 173 165 173 180 162 153 160 153 159 149 153 149 164 185 178 181 179 184 183 137 161 156 151 181 168 141 126 143 118 136 116 131 116 137 136 137 138 138 139 138 136 136 132 126 133 138 154 168 
163 179 186 197 183 187 164 191 188 175 152 167 181 191 174 172 180 168 188 189 190 182 194 207 210 190 185 192 192 207 201 183 181 180 181 182 186 190 193 180 167 199 196 198 194 180 181 178 176 180 181 187 184 200 186 191 201 193 189 175 178 179 208 204 203 196 175 201 167 196 206 205 203 197 193 185 193 182 184 156 145 185 176 181 178 186 185 176 187 160 153 194 189 179 187 148 164 190 138 188 189 183 134 171 183 182 182 177 129 128 165 127 129 155 162 147 161 165 169 183 181 183 117 169 176 181 162 140 133 185 189 198 179 156 171 157 170 157 134 143 134 182 138 160 142 146 174 148 181 183 185 178 182 179 175 171 162 168 173 168 140 151 170 174 175 172 176 178 172 155 159 175 157 177 177 177 174 154 137 140 117 119 139 134 112 129 139 135 138 137 139 141 112 134 136 134 141 124 165 143 
181 178 183 177 182 174 155 190 159 156 165 175 179 178 182 160 176 167 188 188 179 191 200 210 214 178 202 189 193 215 207 198 183 196 183 189 171 196 190 196 189 202 198 198 175 193 185 169 169 179 177 183 180 187 206 193 200 187 181 188 177 184 200 205 202 184 180 201 186 201 176 179 178 184 189 166 196 184 162 186 165 176 163 190 184 181 194 186 194 186 199 193 164 193 190 160 176 163 179 198 187 186 183 180 183 180 138 154 135 129 161 140 139 155 160 171 124 125 179 180 165 177 165 150 159 176 179 176 148 138 191 183 183 170 173 170 155 171 127 151 180 143 140 138 186 186 166 186 172 182 173 175 172 173 178 180 156 177 172 159 148 159 170 171 169 178 175 177 163 180 133 156 144 176 176 173 169 168 138 117 125 117 134 136 133 136 134 136 137 139 142 141 143 134 137 136 130 126 159 150 
187 168 163 158 162 162 182 177 170 179 187 194 179 170 168 170 191 189 175 187 193 197 202 203 197 180 206 202 220 222 198 188 185 204 188 193 195 197 175 202 192 198 198 163 186 195 180 171 180 176 191 175 191 177 185 183 189 170 168 165 178 192 203 182 191 182 190 189 184 190 174 177 174 196 177 187 198 170 173 181 188 200 200 187 180 185 185 192 150 193 148 196 198 195 195 177 147 148 196 173 181 184 163 181 184 134 141 140 181 127 160 118 119 152 156 164 144 175 176 175 157 180 158 133 144 156 171 135 175 190 177 169 135 185 182 127 153 155 165 157 159 136 180 166 179 139 145 150 182 170 172 176 174 178 169 177 180 170 179 175 177 176 176 176 177 172 175 138 144 160 158 154 146 181 154 164 169 140 122 117 135 125 136 127 136 135 136 140 140 142 141 156 162 162 136 152 163 136 168 136 
186 183 161 164 164 184 182 179 165 190 179 196 198 176 172 182 181 186 186 174 193 199 195 197 188 202 206 204 225 217 196 197 194 184 180 183 201 199 175 196 171 181 195 202 175 174 172 166 180 174 200 201 185 200 188 188 169 172 168 179 183 178 194 170 188 182 188 191 188 174 177 178 170 172 180 190 195 163 178 187 198 199 187 189 182 175 185 190 176 177 195 198 195 146 150 183 195 173 170 141 145 154 162 141 178 179 159 128 157 182 171 147 145 154 160 160 176 181 165 165 167 170 178 183 139 139 157 168 153 167 140 175 186 179 187 181 147 160 160 172 133 171 176 177 174 180 170 166 179 181 162 180 180 127 180 171 175 169 173 191 190 182 174 175 157 167 161 143 128 131 133 129 130 162 165 148 169 132 138 115 112 131 136 122 147 140 141 140 147 155 160 155 157 152 159 158 163 139 124 135 
191 187 176 166 174 180 172 178 170 188 175 186 189 194 182 174 195 182 180 179 193 209 207 205 201 209 208 209 222 215 206 189 187 179 191 199 191 201 201 181 176 186 196 180 175 175 174 178 176 190 204 201 191 184 187 157 181 180 178 177 181 180 194 184 192 196 184 190 178 197 173 186 173 171 199 200 189 163 181 184 180 192 186 184 187 190 193 194 195 182 200 155 166 158 193 162 172 184 180 175 155 159 146 147 178 181 180 162 166 141 163 161 146 176 178 176 166 161 177 172 129 167 185 182 168 169 190 136 137 142 162 180 177 174 182 188 180 155 163 163 143 134 139 177 171 176 181 175 182 184 186 181 180 180 157 173 175 160 174 176 177 178 182 167 161 143 144 138 140 117 120 133 120 133 121 170 172 134 125 130 123 123 128 146 158 156 160 162 159 159 143 137 140 159 159 157 142 137 146 140 
181 178 182 181 175 167 180 190 189 184 176 170 190 164 191 192 191 185 197 181 202 219 208 209 207 209 214 218 199 200 211 193 214 194 198 195 197 201 205 189 182 198 201 185 176 192 166 175 176 189 183 173 170 179 184 200 199 166 180 179 181 184 197 173 166 162 164 190 179 172 192 191 175 181 194 195 182 173 179 194 200 188 188 188 178 176 187 202 193 194 190 181 172 185 199 196 179 181 166 140 172 183 150 135 132 136 179 171 146 154 148 167 170 175 177 173 175 133 151 167 139 142 173 175 169 173 173 137 162 166 166 190 140 159 185 182 148 132 157 164 131 138 174 173 168 173 182 164 179 186 186 183 186 179 149 164 177 168 170 171 174 182 175 160 137 138 140 141 138 128 118 115 112 110 125 155 135 122 118 115 122 119 135 134 161 138 138 157 155 155 134 134 131 160 157 159 164 143 165 165 
179 173 181 181 188 182 189 168 155 163 158 172 185 196 194 177 180 179 199 199 199 206 214 207 204 211 201 215 213 216 199 207 205 208 198 205 200 202 204 193 186 198 199 197 183 200 179 182 188 172 177 175 175 185 170 197 193 179 171 167 197 199 169 176 187 189 196 169 180 172 193 183 171 198 198 169 196 191 177 191 199 187 188 182 191 177 198 160 165 186 191 186 156 189 184 190 150 180 173 172 133 187 135 163 167 156 145 162 152 158 143 145 172 175 178 167 171 181 132 148 173 140 172 185 142 144 167 165 177 137 147 179 179 179 182 131 141 125 144 150 167 167 184 185 158 168 182 178 179 181 189 185 184 184 167 172 175 170 173 179 175 169 149 155 138 139 135 137 132 113 108 135 122 118 130 116 115 115 131 116 123 152 134 125 129 129 136 156 155 151 160 141 136 157 156 157 138 140 164 165 
191 182 176 186 192 189 175 162 165 162 166 191 191 191 188 180 189 191 192 183 181 202 208 221 188 201 216 200 207 215 212 215 211 202 209 191 181 187 192 207 171 169 179 180 177 179 198 197 177 199 177 176 179 196 200 197 170 171 168 174 182 179 187 188 192 192 200 189 166 183 188 167 175 188 196 198 193 185 182 189 194 170 184 187 153 180 189 181 154 187 191 193 144 173 140 148 143 183 133 145 137 186 179 161 177 153 130 166 172 178 151 154 179 171 177 171 154 170 177 160 138 137 141 148 143 140 189 188 173 144 183 185 183 175 186 177 170 153 150 136 157 183 180 186 178 185 184 179 173 187 181 186 180 170 182 183 175 174 180 150 172 154 130 130 129 124 136 135 116 124 130 120 115 136 114 121 119 113 118 130 140 153 128 123 124 131 134 151 140 143 124 134 127 155 157 132 129 121 166 166 
178 153 169 190 173 170 173 172 170 166 188 193 194 169 183 183 188 179 181 187 173 197 199 207 203 214 216 215 207 210 201 205 203 201 203 185 169 170 164 200 175 178 176 174 193 197 200 176 199 196 177 190 196 184 198 199 199 172 169 187 180 174 187 177 185 191 186 183 170 166 180 180 181 195 199 195 184 173 175 191 193 186 171 185 196 183 185 192 183 181 172 183 146 168 136 143 141 138 179 131 137 170 137 183 181 170 179 172 165 182 122 126 179 170 174 151 164 132 125 179 150 170 170 139 185 189 182 173 179 176 186 189 179 175 185 181 181 155 170 130 131 179 185 189 184 177 171 178 180 183 185 181 174 181 184 182 176 180 173 156 154 143 125 119 134 135 -9999 128 124 114 115 124 118 132 115 124 117 120 119 136 143 133 140 148 150 140 153 129 137 153 157 128 132 127 136 135 131 123 146 152 
158 182 164 160 185 168 163 169 165 185 191 192 184 175 182 188 175 185 179 195 181 197 194 195 192 198 190 200 208 206 205 198 186 201 201 169 177 165 178 183 189 176 183 181 200 186 183 200 183 183 171 177 187 192 178 179 180 174 199 203 188 157 181 165 185 165 182 175 160 179 164 186 186 201 198 194 198 187 190 194 196 196 187 152 184 185 187 180 193 190 178 141 141 158 139 146 168 170 184 137 142 179 138 160 170 176 143 146 175 155 146 176 175 177 165 130 170 167 161 134 137 169 143 140 145 142 151 151 181 144 179 166 164 142 190 187 175 163 168 149 124 177 166 178 174 177 176 152 152 182 180 182 170 176 176 175 180 116 138 122 126 111 132 127 117 130 -9999 -9999 130 118 116 114 119 117 122 115 121 126 117 119 152 155 132 148 149 126 154 140 158 131 127 141 139 133 134 139 155 135 119 125 
191 190 174 175 160 165 168 171 166 169 176 185 173 169 181 185 181 183 181 185 193 175 194 191 194 182 179 184 183 187 201 197 169 183 184 164 165 166 166 197 172 182 180 183 184 210 194 205 177 176 186 191 186 185 174 176 177 176 180 195 194 180 176 161 173 165 197 192 184 183 192 188 187 197 190 191 194 181 189 197 189 192 188 195 193 187 189 180 184 192 137 146 171 186 132 182 139 140 186 186 159 185 169 137 181 176 136 138 149 124 129 163 174 149 138 170 174 172 173 137 134 167 168 164 173 144 178 176 183 165 183 180 181 185 182 184 183 178 168 184 180 163 149 156 164 167 173 167 174 180 170 165 170 175 177 150 134 123 126 129 131 125 140 137 124 136 130 130 125 120 123 118 122 132 117 124 125 119 117 132 153 150 136 141 150 120 144 155 155 133 134 137 159 133 131 147 166 123 121 136 
187 192 174 163 166 167 176 175 171 167 176 189 176 189 181 191 195 179 183 181 180 188 188 195 189 191 186 165 178 178 184 187 166 164 168 160 181 186 183 190 176 181 181 178 178 181 177 189 179 186 191 195 180 187 171 180 176 180 171 191 168 169 161 177 179 191 170 191 194 190 191 152 188 181 189 192 181 198 188 188 196 190 155 185 157 191 152 187 170 174 164 140 139 137 185 158 165 132 181 178 133 185 130 162 174 170 154 172 169 176 164 162 178 175 190 167 167 141 164 169 178 145 149 182 192 187 179 143 184 139 166 144 148 180 186 186 184 173 184 180 138 131 116 154 138 172 179 181 178 174 169 168 175 169 142 130 115 123 -9999 131 129 126 159 161 162 128 132 128 129 133 133 122 128 118 120 122 128 133 132 140 152 150 142 140 135 121 128 156 151 140 124 134 154 158 124 143 155 121 143 166 
189 170 184 153 169 170 195 179 175 171 194 195 169 175 190 191 188 187 181 177 182 177 184 186 185 186 185 175 170 173 180 169 174 175 180 189 194 197 207 179 179 200 206 176 175 180 180 184 184 186 183 179 190 173 167 170 178 175 183 176 171 175 176 187 188 158 182 189 187 179 176 161 157 158 173 175 189 189 183 193 194 192 192 185 187 186 163 182 174 166 141 137 136 166 179 137 166 131 170 178 177 170 177 170 175 172 141 172 174 177 182 138 174 190 183 169 183 171 145 175 140 140 181 186 169 176 180 184 176 140 168 134 184 135 177 184 180 190 177 174 175 149 130 170 158 167 177 184 175 171 176 178 168 117 117 -9999 128 118 149 126 143 129 161 144 150 134 125 128 128 130 127 131 118 126 114 133 126 124 130 150 154 155 140 142 136 122 118 145 150 137 122 110 151 155 147 159 157 160 162 161 
179 169 157 176 167 182 196 171 167 166 169 178 188 195 189 190 191 192 178 181 186 180 189 183 174 175 179 182 174 187 195 191 183 174 194 182 186 184 196 186 189 172 202 186 177 171 182 187 183 184 172 184 186 190 166 178 172 184 188 184 179 173 170 193 173 190 176 185 178 178 188 170 192 194 186 177 194 190 192 199 199 198 197 198 194 188 146 143 178 181 179 172 173 181 174 177 136 182 157 141 179 180 178 174 176 174 152 156 181 165 186 190 180 169 182 175 174 187 186 150 142 182 184 144 149 143 192 185 164 187 139 188 186 165 182 180 168 178 135 180 184 167 171 180 176 167 146 175 171 171 169 128 127 120 126 134 134 140 142 141 135 139 137 136 140 133 117 136 128 132 134 -9999 116 121 114 122 141 116 116 134 145 149 149 143 148 152 149 157 112 128 128 137 151 153 151 142 162 163 161 162 
171 190 164 163 166 187 165 177 163 169 176 193 197 190 187 192 186 192 183 185 191 189 188 176 171 178 176 179 177 181 168 187 193 180 177 183 184 198 196 201 166 173 169 170 180 188 161 193 187 177 175 180 188 182 191 184 188 186 196 194 174 178 179 166 183 153 189 163 161 192 193 186 187 194 198 187 197 182 190 186 181 202 201 197 193 196 194 155 170 182 178 169 174 140 143 185 155 178 172 170 147 182 178 174 171 158 172 127 150 171 196 189 184 181 179 146 171 179 182 148 151 151 174 187 144 139 167 177 138 186 133 154 133 139 181 130 146 140 188 185 181 181 179 180 171 183 169 151 132 146 146 129 122 -9999 -9999 138 136 141 138 124 131 130 124 140 140 132 122 128 126 137 117 132 -9999 121 116 123 146 149 133 129 143 151 147 146 143 142 133 142 146 112 144 154 156 155 158 126 165 164 162 166 
178 196 163 169 159 183 183 202 176 179 186 194 202 203 197 195 192 192 172 190 183 184 184 182 179 170 182 189 181 170 185 194 189 169 185 186 159 178 178 182 172 180 174 176 181 193 192 182 171 175 182 184 181 178 172 167 196 196 178 179 183 179 166 182 189 158 190 183 189 191 152 156 168 184 154 178 198 188 190 151 189 198 198 191 196 197 192 180 159 182 164 133 155 158 140 177 180 178 176 167 180 189 183 175 167 156 135 147 136 136 194 186 191 179 140 167 146 146 175 189 182 183 177 174 147 135 129 162 154 146 157 131 136 144 161 130 169 177 181 182 186 180 183 184 173 177 170 144 165 -9999 -9999 -9999 134 132 120 142 136 134 119 135 125 120 131 149 146 130 129 126 124 127 112 131 113 119 115 115 118 119 142 120 114 142 145 143 114 113 110 118 111 123 127 107 160 157 160 125 163 166 163 166 
176 168 194 159 167 164 167 201 173 187 194 210 209 210 208 199 194 182 170 179 177 172 181 178 178 187 192 197 194 180 187 175 180 186 198 183 165 178 175 178 167 175 179 177 162 180 186 186 178 174 194 193 185 181 184 178 186 175 173 181 177 174 182 179 181 183 180 189 189 193 161 160 173 156 159 153 177 184 180 143 154 199 195 194 173 170 186 182 165 158 168 168 138 187 151 181 176 175 177 183 182 178 172 165 164 167 140 133 140 143 174 184 161 187 192 193 178 146 193 181 146 181 184 154 145 177 158 125 126 132 155 159 131 139 167 133 183 181 178 175 181 176 175 172 166 172 177 149 134 133 130 131 129 144 146 143 132 142 130 130 129 125 128 170 168 121 118 123 118 118 118 129 114 -9999 120 121 121 113 119 112 121 129 108 137 127 112 113 110 112 114 125 121 130 159 161 131 163 165 167 131 
184 199 196 189 180 171 198 196 198 196 194 209 201 214 209 203 185 174 175 171 174 173 178 181 183 186 181 184 172 177 173 188 193 180 174 179 166 184 173 179 174 171 175 174 178 182 189 166 173 172 190 191 185 179 169 187 185 167 175 184 175 173 181 177 182 171 180 188 191 183 165 154 182 171 160 183 174 175 181 148 149 147 144 140 177 185 180 165 134 130 160 170 140 180 184 180 139 174 167 143 158 129 138 143 188 163 144 176 160 183 184 185 160 184 159 172 169 140 187 141 141 187 171 144 148 147 172 128 144 146 134 137 135 140 135 166 182 177 174 182 170 173 176 178 176 148 182 161 133 130 128 122 131 141 129 139 156 126 138 127 129 132 127 123 126 128 130 125 120 116 112 130 123 142 -9999 128 128 126 112 110 120 129 114 122 109 124 114 108 148 147 123 129 145 161 159 164 165 166 166 128 
194 178 177 171 186 175 183 208 202 198 195 204 210 207 191 199 194 180 173 165 171 174 189 189 186 185 172 170 181 181 187 173 173 174 183 184 171 204 168 175 176 171 174 175 180 177 179 183 172 180 189 193 184 190 188 181 183 172 170 188 169 183 166 168 170 183 197 190 184 152 154 154 156 167 152 173 169 142 145 144 140 162 139 163 182 187 173 167 133 134 147 182 173 172 173 162 161 155 160 153 124 135 161 168 175 179 168 168 180 188 134 183 179 187 186 145 146 141 190 168 167 142 142 139 180 177 128 130 143 138 136 136 155 179 176 186 182 177 166 137 152 158 161 124 132 126 114 156 141 137 134 140 115 120 135 143 117 139 139 139 128 129 123 129 112 118 119 132 122 117 120 115 113 123 132 117 115 116 114 118 119 126 123 109 109 150 124 122 130 154 129 133 147 160 166 167 169 159 156 143 
172 172 182 176 174 170 187 205 189 189 195 192 203 206 211 201 187 191 194 187 181 185 192 190 184 180 185 170 182 182 196 176 180 176 180 180 206 172 174 170 175 177 174 178 178 178 183 180 170 180 188 188 185 183 180 181 178 186 170 185 172 176 172 188 194 198 182 183 185 165 149 149 150 153 153 159 167 141 135 138 140 135 138 166 186 184 181 173 134 136 138 141 162 149 150 147 158 123 163 170 159 169 165 175 160 131 152 149 183 193 185 178 174 130 184 153 139 173 186 139 179 176 142 162 132 134 134 131 142 138 137 183 182 178 176 183 181 179 168 141 165 181 123 136 120 113 125 114 125 133 133 135 119 128 130 130 123 123 117 138 117 113 122 115 118 118 131 126 133 116 127 119 116 119 118 115 119 115 113 110 110 109 116 111 138 135 155 110 132 135 129 133 123 152 152 169 168 149 125 129 
170 176 204 202 197 198 199 197 192 195 195 201 206 206 203 207 196 188 190 195 182 193 194 182 179 175 179 178 179 175 186 180 185 183 183 178 203 186 179 176 160 180 183 191 174 173 183 184 193 170 187 193 184 184 182 189 183 183 162 166 187 183 168 177 191 178 179 174 174 178 141 144 151 160 144 148 168 140 145 138 140 142 139 148 176 187 163 137 135 163 153 158 170 142 138 138 119 138 141 152 123 128 132 132 146 134 162 152 176 176 185 175 191 147 175 175 189 179 143 139 185 188 175 136 141 128 133 153 157 138 136 182 183 176 180 176 178 184 177 176 173 180 158 172 113 116 118 119 119 128 126 116 125 126 137 125 127 121 119 138 123 131 118 120 117 129 132 124 134 128 114 124 111 113 126 120 119 118 110 114 140 126 132 115 143 112 150 155 147 137 136 136 142 166 164 144 130 122 124 124 
203 204 180 193 201 199 197 191 197 201 205 207 208 210 203 204 195 201 182 177 177 181 175 183 198 179 175 177 174 187 198 178 198 199 184 187 180 180 181 176 178 185 200 163 181 191 188 187 190 188 174 179 181 183 188 177 175 181 180 167 171 185 185 180 183 174 160 160 173 176 144 145 146 147 143 140 177 142 145 143 143 139 137 142 157 181 132 140 160 175 178 174 132 146 131 135 134 133 125 163 145 127 150 155 154 159 137 132 185 164 186 171 178 146 184 160 147 188 186 142 133 135 157 131 190 165 144 150 142 133 148 183 184 186 184 177 178 178 176 176 177 175 142 134 135 115 147 151 127 148 114 120 120 122 121 124 127 119 120 127 126 128 120 116 118 115 134 132 123 115 110 109 121 126 133 119 132 119 109 110 109 111 121 138 111 122 123 141 157 138 136 135 152 158 167 158 135 127 135 136 
207 202 194 191 199 201 196 192 198 192 198 208 210 213 217 216 211 207 193 179 182 178 179 179 173 181 171 173 180 176 195 200 204 184 185 182 186 187 178 175 179 180 187 179 186 185 187 190 178 165 178 184 182 184 172 173 184 184 181 179 166 174 185 186 157 144 147 152 179 160 143 142 142 146 148 144 157 151 149 145 144 136 134 141 142 143 160 162 168 164 128 144 131 159 168 147 124 126 140 167 143 151 154 167 168 184 153 164 171 188 194 174 142 143 172 161 152 144 168 188 133 163 138 137 133 169 170 145 143 174 177 188 185 184 179 174 177 175 175 167 170 130 180 167 119 121 119 116 137 132 116 128 118 117 130 123 123 125 115 146 124 117 117 115 116 115 135 111 108 120 112 111 111 129 128 123 123 117 117 124 108 113 122 111 109 112 128 134 149 141 135 157 169 153 153 159 147 128 127 126 
203 198 195 189 189 194 192 196 175 181 187 190 188 191 214 212 211 209 186 174 174 187 177 172 179 186 174 177 175 178 182 179 178 173 180 171 179 180 179 180 197 192 198 190 187 182 170 188 193 186 179 192 195 181 189 183 169 185 168 183 188 168 187 183 144 162 180 144 135 166 161 177 155 145 151 148 162 161 154 140 143 136 140 136 132 139 129 158 163 175 163 136 153 167 156 135 132 128 176 171 158 150 138 144 183 148 163 184 145 189 177 182 164 183 184 145 180 162 137 153 187 128 146 182 129 160 133 146 144 186 184 182 188 188 181 173 175 177 154 133 173 166 121 116 119 122 124 117 123 134 117 123 118 122 138 138 111 126 116 120 118 120 130 137 109 131 116 110 130 128 113 115 114 119 119 140 150 113 110 123 109 110 112 114 113 110 116 120 154 155 156 138 159 143 147 149 135 124 137 127 
198 201 201 193 192 192 191 191 179 185 177 169 195 209 212 214 205 196 191 176 177 180 170 188 177 185 176 179 175 179 178 172 176 177 175 183 177 182 190 197 198 182 179 186 189 186 185 189 188 183 170 173 181 184 185 188 167 182 165 182 164 182 182 144 176 152 150 163 160 143 171 169 139 145 153 149 144 163 166 156 146 162 157 141 143 178 133 175 180 176 164 131 165 161 157 123 171 132 178 154 130 136 152 150 129 170 184 183 179 179 147 156 185 187 181 150 163 165 162 134 167 172 179 176 156 167 137 136 136 179 181 178 183 182 174 175 177 150 123 127 172 172 138 118 116 123 116 155 119 123 134 123 127 127 121 130 117 115 118 124 115 119 134 122 117 116 115 119 117 118 115 123 135 126 135 118 152 147 111 112 109 117 120 111 117 112 116 152 153 155 137 132 125 133 136 154 144 150 134 155 
201 200 203 197 200 191 186 186 185 187 188 182 186 184 210 205 196 181 195 182 183 178 177 182 186 190 196 182 179 174 177 183 179 179 177 191 178 183 183 183 179 183 159 174 185 187 187 191 179 176 183 183 166 194 183 179 174 175 185 171 185 168 137 147 173 149 145 138 158 138 176 161 158 137 140 140 141 137 138 171 166 163 150 172 171 177 134 159 157 164 172 168 142 130 172 176 177 149 166 147 154 127 166 152 144 177 180 184 182 179 165 180 183 183 166 142 139 132 166 164 166 159 141 138 133 131 144 158 178 180 179 181 179 176 176 175 159 134 138 129 179 135 119 117 132 132 117 130 129 124 133 123 124 125 135 122 134 123 113 120 129 124 124 124 120 119 117 132 129 119 115 122 122 109 131 116 147 148 110 143 146 149 109 126 116 135 122 142 139 134 133 133 168 144 138 179 131 155 157 169 
179 196 172 178 186 201 195 191 186 194 182 198 189 190 202 201 182 178 181 183 188 197 187 169 178 187 201 179 179 174 178 179 179 191 187 191 183 181 187 182 179 179 172 176 181 176 185 185 179 188 182 182 165 185 186 180 171 173 181 184 138 144 155 155 152 159 145 140 147 161 164 136 133 145 139 172 145 135 134 178 154 150 182 180 180 182 167 166 134 170 174 151 129 132 134 177 163 171 146 128 134 136 134 148 166 175 171 173 187 148 150 175 183 184 145 168 161 132 137 163 135 144 175 136 131 151 153 184 179 176 181 176 177 171 170 138 146 135 187 181 178 129 114 121 124 133 132 123 127 132 120 119 124 122 127 119 126 120 127 127 126 134 141 119 117 120 124 117 114 120 116 120 116 123 113 123 150 157 149 134 145 131 109 127 119 117 115 115 128 123 144 161 165 131 158 181 133 139 161 157 
207 198 172 200 190 188 187 193 188 194 201 184 187 180 192 179 180 177 176 190 213 209 186 175 176 183 185 183 192 197 173 178 196 196 194 197 180 186 197 161 167 166 167 188 182 188 189 182 189 188 170 185 179 166 155 191 181 184 185 169 137 140 136 154 141 142 136 138 148 139 131 142 142 140 148 150 147 141 151 161 161 136 186 183 177 178 171 169 182 163 172 142 125 136 145 166 174 153 141 140 147 127 174 176 168 151 177 166 187 140 146 148 150 152 166 170 179 177 138 169 134 152 168 136 130 185 179 178 156 181 181 181 192 165 139 133 156 164 180 186 124 158 117 123 122 136 126 132 132 129 119 125 127 126 129 126 143 132 130 130 124 121 125 121 123 121 125 119 123 119 118 119 125 112 111 109 114 -9999 151 139 111 121 113 117 118 118 123 111 124 150 156 150 183 164 152 182 135 152 132 128 
202 200 200 172 172 176 181 194 197 197 197 198 182 182 178 169 195 187 182 183 195 193 185 184 181 180 177 173 174 180 188 186 186 192 180 176 199 182 181 175 183 182 150 153 163 176 182 190 188 179 178 163 191 182 175 170 175 183 178 165 151 157 138 150 139 157 140 135 160 181 161 151 142 138 141 144 136 138 142 161 154 146 145 177 142 177 173 164 185 181 156 126 133 141 164 165 168 151 137 138 130 134 160 188 175 182 178 144 145 176 149 180 177 169 182 176 178 177 133 135 142 168 181 187 184 176 181 175 142 132 181 181 174 138 143 137 166 184 166 160 127 144 124 140 134 155 166 144 134 132 128 123 125 122 131 132 123 134 136 125 132 133 124 121 121 122 132 118 120 129 122 121 110 112 126 112 112 -9999 149 112 115 111 110 110 117 116 118 116 115 144 157 140 180 156 144 143 139 149 153 176 
171 189 177 173 171 190 186 192 192 195 195 195 182 185 181 193 182 192 187 186 185 203 187 182 185 189 191 181 173 184 180 201 187 173 185 184 183 189 187 178 184 180 187 186 181 189 187 150 184 163 186 184 187 170 183 170 144 170 141 149 143 161 144 158 130 140 150 165 155 155 163 162 141 142 144 160 138 136 154 174 136 144 138 145 143 178 185 173 179 143 126 130 136 175 168 164 132 138 140 138 148 167 174 150 181 183 185 177 173 174 181 183 179 179 186 187 190 176 177 129 167 133 177 166 178 177 178 176 161 155 132 156 173 150 133 174 181 177 146 123 132 159 157 125 131 138 161 159 160 127 140 132 120 141 131 136 135 134 134 143 129 127 123 123 121 123 118 120 119 112 121 122 116 116 120 110 126 113 115 -9999 114 123 113 112 118 119 118 121 118 140 156 143 174 170 155 175 147 145 186 150 
185 184 195 182 185 168 196 198 197 195 195 196 200 198 186 207 190 175 189 187 198 191 180 178 186 174 175 171 182 171 194 183 173 173 179 179 194 191 187 181 188 181 183 184 176 189 187 189 189 181 188 187 181 191 137 172 175 152 137 150 139 141 161 136 136 147 144 144 140 143 165 169 138 134 141 144 169 155 130 180 133 155 141 155 163 183 185 148 179 122 131 134 136 156 157 153 137 129 154 168 176 179 183 146 186 187 184 176 170 185 151 154 178 185 195 191 175 168 133 164 137 150 168 166 175 171 175 172 174 153 162 131 170 126 171 178 182 175 174 163 135 121 119 125 128 130 129 156 175 166 146 126 138 132 133 135 137 137 138 140 138 133 128 129 126 124 117 117 119 110 128 114 120 119 122 110 120 109 110 141 -9999 120 115 124 117 122 119 117 122 122 132 161 173 166 161 154 164 181 171 167 
194 197 185 168 168 186 186 192 194 193 195 194 208 210 210 198 177 180 174 180 195 201 181 177 172 188 182 181 170 195 173 171 164 183 190 177 200 184 177 168 180 184 185 184 180 184 180 190 154 159 192 182 153 168 182 176 161 130 176 160 165 147 137 147 172 171 186 179 152 141 173 165 141 142 153 170 140 151 136 152 159 164 162 157 179 178 183 177 162 131 128 130 129 170 165 147 144 153 165 156 184 183 193 183 186 181 179 152 185 177 154 184 183 196 193 190 173 142 169 138 138 176 172 169 143 161 129 177 163 143 168 149 142 146 121 171 177 162 141 144 136 123 165 132 165 153 137 150 173 163 144 122 125 128 138 133 125 139 138 130 128 126 123 126 115 115 130 118 115 114 111 117 116 113 127 125 124 128 120 116 114 116 122 122 128 154 131 110 115 119 130 167 161 178 161 153 150 165 175 165 
194 194 204 192 189 181 172 177 177 194 197 188 189 200 183 182 183 181 177 192 205 176 175 170 173 178 175 169 160 174 180 159 175 191 186 187 159 181 185 179 179 181 187 183 185 185 168 154 149 181 190 174 181 174 154 160 163 162 160 178 169 140 132 168 183 190 187 183 165 174 153 165 139 136 143 159 135 145 142 143 135 167 163 163 179 181 177 180 152 128 131 138 144 143 131 137 160 132 182 185 189 193 189 190 187 183 170 184 156 155 190 178 189 193 192 183 162 141 139 172 169 141 166 171 162 133 133 171 149 156 139 122 125 132 129 130 129 123 131 120 145 149 136 154 166 129 164 158 172 170 128 121 132 132 131 132 138 131 128 120 124 123 127 115 121 123 114 116 115 115 116 117 113 122 112 105 122 113 129 111 117 143 113 111 109 153 155 114 128 120 161 178 162 179 176 170 161 175 182 174 
191 192 193 187 198 167 169 181 190 197 180 172 178 182 176 176 180 179 189 190 168 174 172 171 166 173 178 183 173 174 161 180 191 184 177 180 158 182 187 176 184 189 149 180 163 170 175 176 191 189 169 158 184 173 169 155 159 146 140 162 156 154 141 171 180 176 184 148 144 140 179 169 135 132 142 162 141 168 138 157 170 167 168 177 172 173 170 152 128 152 145 160 131 128 134 142 150 153 177 190 188 191 188 179 174 157 171 172 158 151 182 189 190 184 170 170 170 134 171 148 159 165 159 161 176 173 155 168 179 156 159 157 135 125 134 128 135 137 128 131 126 151 124 178 122 139 155 135 156 132 132 126 161 137 129 140 168 132 130 127 124 125 131 110 122 118 127 124 129 116 118 115 113 111 117 110 116 115 115 114 119 121 109 109 109 155 148 116 115 119 138 172 167 181 156 159 161 150 163 150 
173 199 177 185 200 199 195 187 189 187 179 169 172 173 174 190 186 189 203 196 171 174 177 172 183 182 182 181 158 180 178 190 182 184 189 176 167 184 190 188 187 192 162 174 182 179 193 191 141 182 170 175 174 150 154 148 142 157 156 158 148 150 159 177 166 175 149 179 178 137 168 152 122 139 146 140 142 143 137 148 155 160 168 170 169 168 159 130 139 165 174 162 134 133 131 139 144 158 174 186 186 186 192 167 151 155 157 158 161 177 189 187 186 173 143 167 184 178 176 158 134 134 161 163 165 172 144 140 156 166 163 152 168 154 154 127 165 158 150 131 132 150 166 172 135 138 156 153 135 130 145 151 182 183 130 135 155 133 133 121 118 123 142 136 119 119 118 123 126 137 118 111 131 110 110 110 112 114 113 114 130 105 114 106 110 140 164 118 153 119 134 155 170 145 160 177 166 165 164 167 
182 185 175 174 181 184 197 198 199 187 184 176 174 171 185 195 175 171 169 178 181 166 175 171 176 169 182 164 179 186 182 188 187 180 167 183 182 187 184 192 189 184 182 161 194 175 190 180 160 173 160 154 138 149 133 163 146 155 155 151 156 176 188 184 171 154 174 173 179 138 142 151 142 146 136 133 146 143 143 156 163 161 170 175 172 142 130 131 149 172 151 159 159 142 136 130 128 171 182 182 181 174 185 176 179 157 153 154 183 190 196 194 176 176 149 174 176 169 141 136 155 153 174 134 146 164 173 168 148 133 162 163 169 163 150 154 167 169 170 130 136 169 165 179 137 162 172 171 165 146 138 144 165 160 181 160 140 135 127 129 132 140 135 119 122 124 122 125 128 128 127 110 114 115 111 109 114 114 115 124 117 104 101 109 115 165 159 141 119 122 132 145 136 146 163 179 164 168 164 171 
184 179 190 177 180 195 195 196 195 193 189 191 188 172 176 175 172 174 168 171 180 180 177 171 171 179 178 179 186 188 181 160 183 176 159 178 182 180 176 189 178 183 182 186 181 190 183 162 151 162 164 154 145 159 174 157 142 138 141 144 165 193 150 144 150 147 143 177 171 150 153 142 150 152 131 137 155 142 143 163 142 140 179 169 147 132 132 124 131 125 141 133 137 143 165 172 168 146 170 175 178 184 173 172 166 149 155 161 180 195 190 170 162 147 150 176 178 176 162 162 156 142 155 159 173 174 170 173 148 162 173 151 160 156 175 176 152 162 158 133 177 165 179 178 147 150 155 161 179 132 135 146 140 167 138 143 155 133 133 129 137 134 129 125 128 123 126 127 115 132 127 115 111 124 133 113 128 132 136 113 105 104 109 121 144 160 162 164 117 133 130 138 130 138 165 174 167 174 174 145 
176 175 182 182 182 176 178 198 195 192 188 188 174 173 169 179 170 169 173 179 171 173 174 177 175 174 177 177 178 167 178 172 180 180 181 170 182 170 190 187 177 175 183 187 190 192 145 150 164 178 163 179 150 187 180 178 149 133 159 173 163 186 188 178 173 174 155 162 175 154 135 126 156 164 129 161 161 142 143 136 134 141 174 169 143 131 157 158 173 124 131 157 145 163 193 180 168 160 176 164 168 168 169 176 178 180 176 174 183 193 182 176 167 174 179 182 182 165 178 170 151 152 167 174 167 165 179 155 156 151 164 139 139 138 162 133 136 140 127 154 162 132 134 161 150 135 158 157 139 150 141 138 138 143 138 165 167 163 156 128 127 133 129 125 124 123 135 113 120 112 132 115 113 116 115 113 124 112 112 109 103 123 116 112 111 121 144 118 117 129 133 133 126 164 170 177 172 141 145 143 
180 181 194 182 171 177 176 181 180 167 175 174 173 174 180 176 173 175 173 184 176 178 179 186 176 187 183 185 185 180 181 178 179 185 164 179 188 181 174 172 182 182 186 166 147 148 165 180 182 183 179 185 179 178 175 175 167 179 136 165 163 150 142 144 176 172 172 168 165 156 132 142 156 158 156 157 138 133 142 160 167 158 174 169 135 126 132 147 155 143 146 166 137 143 180 176 163 162 176 184 179 183 148 171 150 177 178 184 185 181 170 167 177 176 178 161 161 174 166 151 159 168 170 172 160 136 140 176 132 145 138 162 147 140 132 156 134 129 147 158 148 141 139 139 172 143 148 153 140 137 136 150 139 175 173 179 177 159 127 133 130 131 131 126 121 118 122 125 131 119 115 120 116 117 120 112 115 114 125 109 107 108 111 111 113 118 137 121 117 113 112 116 127 178 174 180 145 152 137 152 
179 189 195 193 177 172 169 170 167 171 168 179 176 171 179 170 173 177 175 179 185 194 202 198 194 196 194 185 182 189 186 183 178 185 185 183 187 194 167 187 189 183 190 165 143 179 181 178 175 185 182 176 175 179 156 158 140 162 172 159 136 145 148 146 168 168 167 171 175 173 150 151 136 138 158 155 156 134 142 155 139 167 170 144 134 133 138 145 143 140 131 178 182 177 185 179 164 173 143 156 176 168 162 154 156 148 184 175 185 180 173 178 179 174 179 159 162 162 157 157 145 166 174 170 141 152 143 141 146 162 172 166 138 165 128 167 131 148 140 139 165 148 158 131 137 158 159 158 136 162 173 173 162 170 164 172 137 135 133 129 128 127 128 129 123 123 125 119 123 115 114 120 115 118 114 146 123 124 117 111 107 123 110 112 115 156 156 138 129 111 115 119 132 153 141 144 154 183 162 141 
196 189 195 196 194 188 187 181 166 173 173 179 171 170 172 177 181 166 167 174 178 182 181 175 190 189 189 188 189 192 186 187 191 185 187 186 188 187 165 178 182 168 147 168 184 181 172 170 175 184 170 176 168 161 154 155 147 184 188 176 137 149 149 172 153 155 164 144 180 159 142 144 154 160 153 149 167 137 145 137 151 162 135 125 166 164 164 138 146 141 170 151 165 191 190 171 159 170 155 163 152 164 156 171 188 186 184 192 188 185 181 178 181 175 179 160 163 175 161 154 151 163 148 137 136 131 155 172 171 163 168 162 171 131 160 132 142 148 141 135 135 159 162 146 143 147 141 134 131 137 165 167 187 179 180 176 131 138 129 137 138 125 126 131 125 124 124 117 117 118 117 111 112 115 108 124 125 133 117 133 117 104 126 117 158 156 157 160 123 125 121 127 127 164 169 182 163 156 153 150 
196 192 195 190 187 193 188 177 175 169 178 187 182 176 164 167 174 170 174 176 174 162 159 173 188 187 190 189 188 189 188 192 194 173 185 183 181 183 174 190 189 177 153 162 159 151 145 177 185 175 172 162 159 171 178 163 188 171 190 168 144 150 155 167 159 155 151 148 184 175 157 148 159 153 142 161 161 136 145 153 159 139 126 131 142 144 150 170 141 156 142 169 189 177 151 188 182 172 160 183 160 164 157 190 184 181 204 192 191 178 181 182 176 148 171 158 151 158 150 170 169 172 140 155 166 165 158 134 168 138 167 130 168 130 142 125 149 142 137 151 145 132 129 151 157 161 147 136 131 133 166 162 186 187 164 182 153 141 134 124 127 125 133 142 135 123 117 117 136 119 118 114 116 110 108 125 131 129 117 112 109 106 125 120 163 155 157 158 164 122 119 120 124 146 154 172 168 156 154 140 
193 195 185 188 195 191 187 183 188 178 184 177 176 180 177 175 167 170 172 168 167 164 178 163 185 186 162 168 182 187 187 190 188 191 186 190 178 174 174 176 152 148 146 162 140 156 132 162 177 185 175 150 167 167 177 181 148 186 188 179 155 163 180 162 168 144 169 186 148 176 159 145 160 142 158 130 132 152 145 175 172 132 129 143 150 142 162 154 173 169 172 146 173 175 193 184 182 145 167 171 170 156 182 176 175 180 187 184 175 180 181 176 160 142 163 164 171 159 149 159 150 156 171 154 157 162 166 166 135 138 133 165 132 131 140 155 154 138 137 138 138 141 148 138 137 168 161 146 139 131 165 186 189 185 180 178 171 150 128 130 128 132 127 123 121 128 118 118 120 115 120 113 140 125 122 126 129 131 132 112 109 110 109 107 160 157 157 160 137 118 122 118 124 130 161 156 152 144 140 157 
187 196 198 188 192 197 190 186 189 197 180 185 187 172 179 177 184 183 178 170 172 184 163 166 185 161 163 175 187 190 189 190 191 192 185 192 178 175 155 155 146 145 155 160 162 154 152 156 159 182 155 147 165 163 183 187 156 170 190 185 146 164 179 177 157 151 151 145 146 161 142 163 151 162 147 134 145 149 139 172 146 126 139 141 144 143 152 165 152 154 169 152 155 180 184 184 183 175 174 173 144 176 175 177 172 184 179 172 177 178 182 165 154 167 138 168 140 163 165 148 169 173 177 179 175 161 163 168 175 178 167 165 156 142 138 135 160 165 145 138 159 144 148 171 138 168 172 163 162 126 139 184 171 179 182 177 135 135 130 128 145 132 128 124 123 140 139 125 117 123 117 113 124 106 107 105 123 127 128 116 109 131 118 112 137 164 161 149 142 121 119 121 124 137 175 156 149 153 147 148 
183 195 197 190 194 198 190 192 185 192 189 186 188 182 181 179 178 186 178 174 192 179 172 180 186 187 172 183 189 189 189 192 184 184 180 175 150 156 140 141 147 149 141 148 144 145 142 147 183 179 175 163 170 166 181 187 175 178 169 181 177 180 178 173 157 146 139 134 157 146 137 142 138 139 136 146 144 140 174 147 123 131 145 157 152 148 146 166 164 172 153 169 188 180 186 183 178 171 153 170 177 175 182 187 197 183 168 174 180 183 172 153 175 162 153 154 154 149 166 166 178 180 179 181 172 163 166 142 156 166 173 136 131 130 160 173 162 130 173 134 136 132 160 134 135 137 168 160 172 159 160 149 175 169 156 178 170 155 133 133 128 129 128 132 122 125 123 144 113 115 111 113 109 107 105 132 130 116 147 110 119 111 133 126 123 120 142 149 147 137 120 119 124 129 158 165 142 138 148 142 
192 193 188 191 185 186 187 193 185 186 185 184 183 181 180 178 177 186 187 186 189 184 185 186 187 190 186 190 191 186 184 187 166 161 154 152 146 152 156 183 154 153 160 170 177 167 164 165 181 185 184 172 172 156 186 179 179 176 179 178 161 174 174 180 152 144 140 162 176 157 141 145 145 143 135 135 131 149 139 124 146 153 157 171 171 165 135 165 163 172 186 191 181 187 185 183 178 165 182 181 182 177 171 185 184 181 176 182 179 185 165 147 146 153 174 157 166 156 164 164 168 172 179 173 166 169 174 152 169 177 166 133 142 149 128 150 162 128 146 159 150 149 135 171 152 146 161 159 141 171 170 167 179 171 171 152 132 121 127 124 147 132 131 131 131 129 131 134 122 121 136 113 128 109 126 107 107 111 110 111 109 112 111 115 127 141 161 159 157 156 149 115 116 126 137 159 154 152 164 161 
192 192 191 187 186 183 183 194 187 186 186 188 190 182 176 185 185 182 184 190 186 189 187 185 184 184 183 182 180 183 178 178 183 183 185 173 191 173 189 159 166 181 175 172 168 167 179 168 182 182 179 184 184 176 170 185 175 181 173 148 175 165 161 155 153 151 144 134 135 141 140 141 141 141 122 152 143 153 126 138 146 128 128 154 139 145 140 172 146 150 178 183 187 189 185 177 156 157 183 180 170 173 182 177 171 171 172 176 182 171 158 139 171 144 145 175 166 168 174 158 142 151 178 154 170 176 169 173 170 156 150 143 125 171 144 158 155 156 162 161 131 156 141 142 142 155 134 143 151 175 174 166 176 171 178 138 128 127 132 131 155 135 134 132 126 124 119 132 119 122 120 115 114 113 115 105 111 126 124 110 110 111 115 116 118 145 141 163 160 156 137 114 122 124 128 163 157 151 174 170 
192 187 195 191 185 179 181 181 186 181 185 186 187 183 187 186 184 185 184 186 191 191 187 190 189 188 166 181 179 177 178 180 191 174 167 189 182 183 187 183 185 185 174 165 164 171 187 172 174 174 175 185 179 186 173 182 178 165 162 159 174 167 159 156 165 165 153 153 136 142 138 141 140 135 163 124 161 163 134 146 131 136 149 146 166 157 138 152 151 157 187 190 191 188 183 167 149 185 175 175 152 172 180 175 171 171 171 176 160 141 140 154 155 141 149 162 144 182 154 174 155 164 155 159 154 146 179 176 175 176 137 134 159 154 133 153 152 156 139 169 149 147 154 132 134 167 135 156 176 177 180 180 180 183 160 131 131 129 133 133 151 135 128 130 130 121 129 119 119 128 115 120 116 114 109 107 110 127 135 111 110 114 115 127 143 158 155 159 155 156 137 113 113 127 130 140 168 175 160 162 
185 193 187 187 185 182 185 184 188 191 187 164 186 190 182 187 190 188 191 193 188 189 179 182 185 190 187 184 183 182 180 184 171 174 168 181 185 187 187 182 168 187 192 186 186 189 169 180 187 184 174 177 181 180 161 167 184 167 170 173 172 171 170 156 163 163 126 125 129 135 160 148 131 139 149 162 173 152 143 141 144 161 138 169 185 168 151 165 174 188 187 190 187 186 188 192 183 186 182 171 173 174 174 166 171 169 173 177 164 143 143 150 147 165 147 160 164 146 159 171 160 166 141 179 153 175 181 178 171 177 176 140 144 130 132 157 164 162 138 148 154 140 132 138 139 138 137 153 169 160 180 180 182 176 138 124 129 130 139 158 151 136 128 145 128 141 140 128 115 114 114 115 126 120 115 110 108 108 108 113 117 114 115 129 142 160 154 159 158 128 134 115 121 125 138 154 170 170 144 145 
188 193 194 192 188 181 191 192 190 188 185 156 186 186 189 185 191 189 187 155 154 174 165 161 161 185 181 182 180 177 180 175 179 185 182 185 177 191 184 185 175 192 191 193 189 185 187 189 187 187 183 172 183 177 157 173 171 176 162 176 161 157 168 166 151 156 159 145 170 153 149 141 168 139 141 148 151 168 157 123 125 125 146 170 182 158 152 180 178 184 188 186 186 191 153 185 182 178 186 182 180 176 176 170 171 169 178 184 162 143 144 178 175 165 140 164 151 162 162 162 163 160 160 174 171 180 179 179 155 143 162 160 141 161 136 159 158 155 153 129 155 178 152 136 150 133 144 152 161 164 150 137 132 136 134 134 146 161 170 165 177 127 135 124 147 151 123 138 117 115 110 131 119 116 114 110 109 130 133 126 113 118 130 128 132 158 156 158 144 131 125 110 116 120 116 155 168 157 178 140 
191 184 187 159 167 168 166 162 164 158 169 160 161 160 160 154 158 192 158 168 158 161 160 161 164 187 177 178 180 182 179 187 183 181 174 188 173 181 186 178 183 189 183 191 184 185 179 172 168 176 161 182 185 170 166 167 170 176 164 158 167 170 160 167 152 155 144 157 154 169 156 132 142 149 153 162 173 149 128 143 142 151 160 176 183 150 168 158 190 186 151 156 167 163 182 186 185 165 181 181 177 -9999 180 177 175 178 176 150 141 176 144 157 175 150 144 164 165 162 160 151 165 159 166 179 173 178 181 173 146 161 135 151 152 158 166 179 177 133 140 131 150 147 149 156 179 175 151 162 163 135 142 130 135 178 165 137 156 180 163 137 167 151 145 128 148 148 142 136 115 114 120 118 122 116 108 115 125 133 134 132 128 132 123 132 126 128 135 143 160 122 119 117 116 116 119 145 171 150 154 168 
189 194 170 162 171 175 172 165 173 168 172 164 165 163 163 167 166 163 166 166 166 163 161 159 169 182 182 176 181 186 172 189 179 182 184 185 191 182 187 193 187 184 189 177 185 183 161 177 159 159 162 185 171 168 153 146 172 143 175 180 146 156 155 150 145 170 159 141 169 157 149 131 146 152 144 147 174 163 139 129 144 172 179 188 170 160 173 183 189 187 159 162 159 173 185 182 171 179 182 180 180 173 183 175 176 178 147 173 174 173 174 135 140 159 153 167 163 156 161 149 159 148 168 170 167 176 148 179 159 147 156 157 148 169 177 175 172 149 164 142 160 162 147 159 160 158 130 159 175 135 139 139 149 180 134 136 183 165 174 155 170 146 159 134 140 162 136 120 132 113 114 121 126 116 109 116 111 127 136 115 132 125 119 130 122 128 132 134 132 126 116 118 119 117 118 153 167 166 167 176 
182 189 189 171 184 191 185 168 169 170 166 163 165 169 166 162 174 175 170 173 175 168 167 177 168 187 173 184 173 175 183 186 181 183 180 180 183 181 189 162 179 181 176 154 139 142 138 139 143 143 159 181 144 177 140 141 178 188 184 178 151 158 136 154 151 162 157 170 139 157 138 132 142 153 153 142 157 160 138 124 151 155 184 186 159 171 170 175 179 187 155 165 160 180 185 175 180 179 172 183 173 162 153 170 150 153 160 156 181 177 173 174 174 160 153 146 146 147 158 159 160 163 173 179 151 143 162 157 139 153 148 177 164 177 165 178 158 149 172 149 142 144 141 143 157 166 165 136 161 143 142 145 137 169 165 166 180 177 138 127 169 153 151 132 167 157 160 122 116 111 116 124 126 123 117 112 122 124 131 121 125 128 130 128 125 131 130 137 130 124 122 119 122 116 125 144 168 176 178 159 
163 168 167 191 190 185 184 187 181 190 180 184 168 173 172 184 182 168 174 190 170 192 163 172 171 186 186 181 189 193 190 182 182 183 190 185 192 172 162 149 149 143 146 150 142 143 140 147 168 174 157 185 185 182 172 139 163 177 182 167 170 138 149 153 162 156 148 143 163 133 137 144 152 137 143 161 155 172 144 138 132 155 178 184 155 156 166 175 177 182 165 187 185 184 178 170 189 186 169 184 183 167 158 151 150 178 152 164 170 164 159 153 161 159 153 148 155 172 169 163 164 172 176 153 141 149 139 161 142 150 149 164 151 169 143 141 137 147 155 151 156 139 145 148 143 164 169 160 145 143 169 168 166 163 179 179 181 175 181 177 183 155 124 128 169 181 176 129 130 140 132 137 132 122 134 115 108 125 125 131 129 126 126 127 129 133 132 129 126 124 119 126 122 118 120 133 154 171 179 175 
163 160 169 164 174 190 192 187 189 167 181 180 187 188 183 186 184 183 187 186 181 181 181 186 186 195 184 184 187 190 185 187 196 186 190 151 155 182 154 153 151 150 144 151 138 175 148 138 137 144 163 164 179 187 179 144 142 143 152 152 149 156 153 137 156 146 146 145 149 145 120 148 144 148 147 157 165 166 139 134 142 154 153 143 159 151 154 181 179 187 187 189 187 179 177 186 148 148 166 166 178 164 150 181 179 183 172 163 158 166 174 171 150 147 153 157 148 170 144 170 149 171 156 156 139 140 162 153 141 154 166 147 159 171 168 149 147 157 160 148 175 156 143 164 164 183 183 184 178 176 155 149 140 174 129 178 178 176 179 180 176 176 170 171 177 179 178 128 129 120 122 119 138 135 116 111 113 112 131 132 133 124 124 121 126 128 134 128 123 128 119 122 129 121 117 133 176 171 178 179 
164 166 167 167 165 172 168 174 175 175 186 184 190 192 187 187 185 182 186 184 196 184 186 190 190 196 185 188 189 188 187 187 189 188 189 159 153 145 152 155 148 141 146 147 140 175 137 166 137 136 144 146 145 140 146 143 145 143 147 157 151 156 149 152 153 151 146 145 147 146 126 148 139 152 154 148 155 158 169 157 168 146 164 168 159 154 176 185 191 184 183 179 177 172 188 190 159 157 146 144 177 151 181 167 157 177 174 157 163 174 165 152 145 149 145 167 153 170 168 166 167 140 163 146 156 139 150 153 147 166 161 161 148 149 144 150 144 166 176 157 137 136 134 160 177 177 178 180 159 162 153 146 170 179 176 181 181 177 180 177 147 159 159 147 179 178 172 118 121 117 118 129 123 144 134 124 117 114 117 118 110 127 122 123 124 126 130 123 123 117 118 125 124 124 129 126 146 182 179 173 
163 170 167 162 166 172 176 168 169 170 186 190 188 186 182 189 182 188 184 187 188 188 192 189 190 191 187 188 188 188 191 190 187 185 181 160 148 146 148 154 186 142 184 165 144 160 144 143 132 155 138 141 145 138 150 146 143 158 176 161 162 159 156 151 176 161 169 146 135 134 151 137 139 160 145 145 157 157 168 167 127 151 176 191 184 181 182 183 184 184 182 174 181 171 175 153 160 151 144 145 168 175 175 183 165 180 165 145 175 168 152 142 146 151 153 168 176 167 158 144 144 145 142 156 154 154 146 156 156 175 162 153 163 159 140 144 159 159 150 140 173 152 142 129 163 160 140 158 176 161 139 142 157 171 129 179 181 186 185 181 160 175 176 183 183 178 181 161 127 122 132 121 124 130 113 112 122 113 113 113 113 128 122 127 142 123 130 130 125 121 124 124 129 126 132 119 139 185 186 176 
164 161 158 160 163 171 172 172 167 168 173 172 187 191 186 190 184 190 187 194 194 192 191 187 186 188 187 189 189 187 193 174 182 179 181 151 148 155 155 155 150 153 151 144 171 145 144 167 174 146 137 140 163 133 150 151 145 160 135 165 159 141 145 145 164 159 172 163 143 153 171 145 148 140 144 142 161 164 160 172 143 161 181 198 176 156 163 187 181 181 173 181 176 149 153 147 148 148 161 152 176 163 138 157 181 157 143 164 180 152 161 140 178 155 151 159 148 170 156 149 147 175 143 144 148 148 148 153 150 176 163 142 147 159 150 165 145 168 146 175 164 148 136 135 134 173 146 163 174 159 147 132 134 144 154 181 182 183 183 181 176 174 175 179 180 177 174 168 130 126 129 126 127 139 118 123 115 117 114 127 116 126 129 136 150 122 139 126 130 134 134 123 127 129 126 131 124 169 170 168 
164 161 152 165 163 166 164 169 167 166 157 161 158 164 183 181 182 185 186 189 189 192 192 190 188 193 195 191 189 179 188 185 183 184 181 174 143 178 154 158 150 148 140 146 145 151 146 151 147 165 140 177 136 142 149 145 148 151 137 152 141 148 144 156 166 128 175 158 125 129 152 138 162 143 143 150 147 152 160 162 175 173 185 184 186 176 185 184 183 173 154 153 162 146 143 158 156 138 162 150 144 155 139 165 175 138 146 177 173 166 145 156 144 182 149 152 149 166 154 140 153 145 149 150 154 151 157 145 159 149 163 146 154 145 170 162 147 133 139 146 155 163 135 144 153 144 158 170 180 179 134 148 133 151 181 181 181 181 180 180 174 174 182 178 175 174 174 164 135 131 125 123 128 121 115 116 117 112 129 130 115 118 123 118 130 115 124 126 131 137 134 124 126 135 124 132 133 144 143 153 
164 167 164 156 162 161 162 181 172 164 165 159 163 178 185 182 163 186 188 192 186 189 192 189 189 197 192 191 191 186 189 189 179 175 181 143 146 153 155 140 143 171 159 161 142 139 147 148 143 167 167 145 149 164 140 163 147 143 156 157 155 147 177 168 156 128 158 136 139 146 145 161 147 149 142 146 154 146 155 152 173 173 179 181 183 182 176 170 178 161 154 157 142 147 157 170 149 152 156 163 160 173 178 166 175 155 161 160 158 140 143 146 144 157 156 155 181 148 170 140 147 146 147 150 147 149 158 146 142 149 157 157 147 157 168 155 136 136 137 141 136 136 143 151 162 158 133 164 176 175 169 166 177 159 157 177 179 179 176 174 169 171 173 173 173 177 173 176 141 133 124 125 132 121 118 126 137 114 121 118 120 140 145 118 121 144 121 126 129 151 146 132 130 130 132 134 131 130 178 184 
174 174 170 160 160 166 162 165 167 162 160 162 166 180 185 161 184 188 189 188 189 190 186 189 178 171 166 163 175 163 152 149 144 159 169 138 151 156 137 147 159 155 140 147 138 152 155 142 149 148 141 138 151 148 161 161 137 143 137 168 144 142 152 171 159 154 149 151 141 128 159 160 152 149 147 151 149 148 152 161 177 176 177 179 182 172 144 159 169 157 161 147 167 148 165 170 144 161 173 175 172 161 167 167 166 145 148 147 144 147 150 151 154 162 158 150 143 146 141 148 150 146 142 143 147 144 149 150 145 168 139 166 144 144 136 139 143 174 130 161 162 168 157 172 167 164 158 140 151 168 173 174 178 158 147 180 176 171 176 174 172 172 177 175 176 180 176 182 175 152 121 127 116 119 116 119 126 111 117 150 137 133 123 133 125 121 150 132 127 129 134 124 123 127 129 123 122 133 158 180 
171 174 181 178 169 157 163 163 162 157 165 166 167 172 168 163 173 155 153 178 165 158 149 151 154 159 170 150 155 148 157 160 156 146 147 171 166 153 150 152 170 145 143 149 153 140 135 137 142 142 154 162 171 155 147 138 141 155 141 142 138 142 141 140 136 163 155 131 138 130 146 165 154 154 148 149 144 163 147 168 180 179 176 176 179 171 151 160 167 138 140 146 142 164 150 144 147 173 179 156 151 164 150 141 164 147 151 144 174 155 149 142 154 153 159 159 152 146 147 156 144 166 159 147 163 164 142 149 144 152 153 145 135 141 141 152 151 161 164 166 168 165 158 150 151 144 138 140 139 160 166 179 180 140 167 174 176 178 174 175 171 176 180 179 178 175 176 177 181 151 120 125 121 120 121 117 110 116 120 122 125 126 132 124 133 144 127 130 134 121 127 130 122 134 122 133 127 127 173 180 
167 175 182 187 176 157 160 160 163 167 169 184 166 166 162 153 156 157 162 182 164 145 141 151 154 157 154 152 153 151 149 140 147 144 153 154 159 150 164 156 146 141 164 151 147 137 159 143 140 146 143 139 184 175 158 141 143 153 153 150 159 140 143 137 140 155 165 153 131 124 147 153 153 155 146 150 175 173 161 180 180 172 153 167 176 179 173 158 171 160 147 149 150 144 151 151 151 173 168 148 146 151 152 146 153 155 163 144 147 158 147 150 148 145 156 178 162 161 145 145 164 175 147 146 157 160 152 155 156 148 141 139 146 151 148 157 169 152 167 168 152 161 150 148 145 147 146 153 161 173 173 179 180 174 172 174 170 173 179 173 175 168 181 176 180 174 178 175 177 138 139 125 138 133 119 118 114 117 120 126 128 140 125 125 127 127 139 140 129 130 143 123 122 134 123 134 127 134 143 184 
156 175 187 190 191 174 166 163 168 169 170 180 164 168 159 160 163 166 165 164 154 146 141 154 156 158 157 157 151 152 148 170 171 188 188 178 162 154 149 181 184 184 147 149 126 147 144 138 143 138 141 140 140 139 141 142 140 172 168 154 136 148 150 141 140 139 142 151 135 139 172 163 145 143 171 179 178 160 169 172 173 140 151 171 172 172 172 162 167 169 151 153 141 167 152 152 159 154 160 150 145 156 147 150 146 149 150 145 139 148 162 152 154 146 143 179 152 154 151 174 158 149 152 151 148 140 157 156 146 140 139 144 146 143 164 167 143 143 159 171 152 151 176 147 164 150 160 177 173 171 176 179 176 172 174 173 171 175 172 172 173 176 179 179 178 182 183 176 170 137 122 123 132 115 113 129 120 120 128 131 133 144 144 124 126 127 151 132 134 129 147 128 122 131 133 134 129 132 123 176 
160 158 165 183 180 173 163 163 161 182 191 180 183 166 165 175 166 174 180 148 152 148 151 167 186 183 158 148 145 179 175 177 173 186 174 169 161 151 150 182 188 181 175 151 129 146 145 134 140 138 135 140 141 137 141 134 141 140 137 138 134 165 165 129 138 136 133 158 149 129 170 148 151 146 168 180 165 160 144 158 171 156 157 174 169 162 152 145 160 163 152 145 167 173 154 153 161 161 151 147 147 152 151 143 145 152 148 142 146 157 165 150 158 141 149 178 152 146 159 157 145 156 149 143 142 164 146 147 149 148 141 143 150 172 164 143 147 141 157 175 172 173 163 166 181 177 182 178 176 178 176 175 171 168 173 169 176 182 176 179 174 168 178 180 176 179 178 177 155 121 131 115 115 112 112 112 130 129 158 131 131 154 151 123 125 123 127 133 132 118 161 162 162 151 130 133 129 129 143 166 
158 159 161 149 184 155 160 169 163 168 160 172 184 168 165 164 164 166 165 164 158 164 186 194 192 190 171 182 165 177 193 173 177 159 154 172 162 177 152 190 188 185 176 149 148 148 144 143 146 140 141 142 147 134 134 139 151 140 136 135 134 162 147 130 129 123 143 136 143 144 141 168 146 147 149 170 159 148 153 166 170 165 143 153 169 166 145 154 149 150 160 163 169 173 157 150 151 164 151 156 143 147 147 147 159 143 143 149 164 146 164 154 160 158 158 165 150 152 148 148 148 150 154 152 143 153 146 156 141 141 150 149 161 165 169 152 139 178 165 176 174 180 179 183 158 182 185 184 181 176 175 172 174 173 178 175 179 180 177 164 173 167 178 160 167 176 180 172 127 137 132 120 128 132 135 117 126 141 158 159 162 158 161 143 129 124 147 128 128 130 164 163 160 159 158 162 129 133 146 163 
156 179 167 162 153 176 172 178 162 153 160 178 162 157 159 159 158 156 154 161 156 177 190 187 173 170 163 181 184 153 193 152 154 153 156 163 161 148 145 182 188 173 176 177 182 146 143 144 138 144 152 145 143 140 142 156 174 172 160 133 145 134 129 158 129 123 131 141 165 137 139 162 147 144 148 149 152 159 154 165 169 162 138 144 164 159 153 146 165 167 176 149 153 160 147 147 144 150 147 149 147 143 148 158 144 150 150 157 154 146 146 151 159 158 160 157 154 152 150 145 143 146 159 154 145 139 147 138 142 143 147 143 142 178 181 173 171 166 152 158 173 181 180 186 183 183 183 182 183 173 175 176 178 175 175 174 178 173 176 174 174 173 157 162 169 176 173 146 137 135 141 155 123 135 135 151 150 129 153 159 159 159 152 135 123 123 133 129 131 127 147 160 160 160 155 148 142 130 133 166 
182 174 168 157 151 169 183 168 159 158 161 164 167 161 155 152 148 174 145 146 163 167 151 171 185 191 156 192 161 162 158 178 151 151 160 156 169 158 147 180 183 168 156 172 181 152 143 143 162 172 173 148 171 145 138 170 180 170 164 134 135 130 137 132 133 129 134 153 173 180 140 160 154 165 163 173 145 153 142 154 160 153 159 141 139 144 171 151 144 178 154 146 156 153 148 152 143 161 154 148 146 147 156 164 154 141 149 161 165 148 151 153 158 152 160 158 150 175 157 172 164 160 159 142 142 147 165 162 146 145 147 166 179 179 163 163 163 146 149 156 165 181 177 179 176 154 185 185 178 177 172 174 169 177 169 168 168 173 174 171 176 174 179 177 172 169 162 150 136 144 127 167 163 151 143 154 165 166 161 156 159 160 124 122 127 127 129 128 129 131 131 142 160 160 158 134 167 130 137 130 
178 150 149 157 148 162 156 171 160 165 159 167 161 169 176 166 173 175 150 155 146 168 162 175 177 191 189 176 158 155 152 166 195 156 149 145 162 146 157 149 183 179 184 155 164 160 174 173 186 182 174 158 175 168 161 169 134 133 140 136 134 133 130 131 139 134 131 135 161 133 166 160 152 143 142 141 149 143 144 155 156 148 159 166 143 159 149 156 142 154 138 165 162 169 157 147 143 171 166 144 145 151 150 161 165 140 150 174 162 147 150 167 149 148 146 154 170 179 160 174 162 173 145 143 151 161 168 170 144 148 171 180 174 148 145 142 148 147 145 145 183 171 177 176 174 181 170 139 179 175 175 173 175 171 172 170 175 172 172 174 173 174 173 174 177 173 165 160 133 128 129 137 140 153 161 163 164 148 151 144 165 148 123 125 127 127 128 130 135 126 129 129 134 164 162 130 135 132 129 133 
178 172 163 158 154 151 154 149 148 171 164 154 164 178 175 182 183 149 148 177 156 147 147 175 171 161 145 153 148 168 172 171 155 145 153 157 153 149 148 159 148 167 187 153 179 172 180 177 179 171 176 176 180 167 160 169 134 163 155 139 174 144 134 126 139 132 132 143 164 171 163 143 156 143 159 143 143 160 142 152 151 152 152 156 158 143 155 178 157 150 154 142 162 183 159 143 153 162 151 148 146 144 145 146 158 150 143 152 150 150 148 166 150 146 146 148 162 175 159 155 155 149 155 172 168 167 153 163 167 173 160 155 151 146 163 149 154 156 147 164 166 166 158 170 174 177 173 153 172 174 175 172 177 176 175 176 172 169 171 175 170 177 180 178 174 179 185 148 129 129 123 134 119 116 118 121 137 138 129 131 147 125 124 126 127 124 132 130 129 134 135 130 129 139 136 137 131 132 132 134 
174 177 167 150 156 151 163 163 148 153 154 153 163 174 179 170 157 175 163 167 166 140 160 184 149 161 146 144 161 147 147 146 171 148 157 158 157 149 160 143 148 174 152 156 172 161 168 172 175 180 181 175 176 171 136 156 136 170 161 133 137 155 170 167 132 128 140 134 170 168 160 154 147 146 145 154 150 152 154 148 149 152 152 149 154 133 155 155 149 149 170 158 179 180 144 143 154 157 156 155 144 149 150 149 146 172 143 143 143 144 146 141 150 151 152 154 156 173 164 150 160 173 158 160 167 167 163 155 146 145 147 145 151 149 160 166 153 143 137 152 163 159 164 171 170 177 176 176 166 173 176 177 176 181 179 160 169 171 173 173 175 177 180 171 172 181 162 130 132 131 127 122 123 117 130 116 157 145 149 142 124 122 122 123 131 127 140 136 134 130 139 142 139 136 137 147 165 146 130 130 
163 177 178 163 156 153 147 175 180 179 183 161 147 156 173 157 155 161 153 159 153 144 146 162 172 175 158 159 185 139 160 161 149 141 159 150 156 149 179 140 180 176 163 159 154 155 151 171 176 178 159 177 162 173 163 163 133 139 140 167 168 171 133 130 141 131 131 141 157 136 147 165 152 150 148 149 152 154 146 148 148 147 154 153 162 157 151 159 149 174 172 157 148 144 140 147 167 174 158 149 143 148 150 145 147 148 138 145 144 147 142 145 138 157 147 153 156 168 153 155 166 173 166 167 167 134 176 157 142 148 162 154 155 157 160 143 165 146 144 165 163 171 169 167 178 182 140 178 175 171 174 176 172 175 180 177 171 171 171 178 181 180 175 168 173 182 157 127 132 134 128 123 119 127 121 115 117 144 154 144 130 127 124 133 150 130 138 128 139 148 159 157 163 138 136 131 140 132 137 132 
160 161 179 151 153 158 151 153 172 185 179 181 166 153 149 146 167 155 157 152 153 158 162 162 162 185 176 146 158 167 151 145 149 142 149 143 148 180 172 173 168 179 180 178 178 165 155 162 181 138 183 151 136 177 164 154 172 136 136 173 171 134 132 137 137 134 137 137 145 148 149 148 159 145 158 171 156 161 144 149 155 145 146 152 159 174 162 144 147 162 166 149 150 141 146 138 146 164 151 146 151 144 152 144 155 152 141 143 151 162 145 143 153 163 147 145 150 153 148 146 146 164 137 144 141 142 175 162 146 165 165 177 144 158 146 141 141 141 141 143 167 161 164 174 177 179 178 177 175 174 172 176 169 173 180 178 175 177 182 175 177 179 177 175 179 183 122 123 130 132 125 120 126 112 117 123 132 157 117 139 127 128 131 129 123 127 141 130 129 136 160 158 160 141 138 137 141 133 137 141 
158 166 155 155 152 154 150 153 165 177 179 176 167 155 150 152 143 160 166 160 147 149 167 162 180 148 164 146 164 164 143 146 148 156 140 187 173 144 140 142 139 142 176 173 160 150 152 142 140 153 161 139 137 139 166 170 141 136 143 158 157 131 134 137 136 145 140 137 174 168 144 149 169 168 171 157 159 147 148 154 141 154 147 145 166 149 153 145 139 157 168 144 153 162 164 162 144 165 147 150 148 147 149 147 149 143 145 146 150 177 166 149 170 147 151 148 154 158 144 142 138 160 147 139 138 151 172 167 143 160 164 135 140 142 157 152 142 148 160 140 143 163 157 173 163 172 178 173 172 178 176 176 174 182 184 178 176 179 180 173 177 170 183 178 186 170 125 132 132 129 121 124 121 126 119 119 135 121 132 133 131 135 125 141 138 135 138 129 126 128 148 130 141 160 148 136 138 129 130 136 
174 171 162 155 157 159 157 156 165 173 176 178 177 158 162 156 157 152 162 161 162 150 150 148 149 151 147 181 180 165 138 146 135 147 176 144 159 149 153 161 147 145 186 177 144 149 145 145 140 139 137 135 140 179 170 157 172 162 160 130 136 134 136 141 158 154 178 162 158 162 164 166 172 158 154 167 163 158 145 156 165 154 155 142 155 146 141 177 143 150 156 147 144 156 146 138 173 159 150 146 141 152 154 149 147 148 169 149 163 172 173 172 172 155 148 149 162 152 157 141 142 145 145 141 152 171 172 153 139 138 161 157 160 146 150 152 155 159 180 145 170 172 157 171 176 182 176 179 178 179 178 174 181 179 183 179 180 173 174 174 169 170 181 177 186 172 127 125 131 124 125 123 121 118 120 122 135 127 131 131 140 131 146 150 138 131 133 135 137 137 158 129 136 157 155 136 135 128 150 145 
176 179 173 169 151 156 155 167 171 175 176 175 182 161 166 162 160 157 159 164 176 142 144 146 160 145 153 160 173 147 147 149 147 141 147 151 148 154 145 179 142 167 184 166 146 164 161 143 139 137 139 134 141 173 178 171 169 174 175 132 134 137 129 137 171 164 165 170 139 155 165 167 158 147 149 142 144 143 143 146 152 152 140 155 161 162 166 168 170 144 145 148 148 138 153 162 167 149 148 145 149 147 151 153 151 168 177 149 148 151 148 161 147 149 158 172 167 159 161 138 145 143 135 142 153 164 148 143 170 144 159 142 137 134 159 158 147 164 136 142 150 155 155 172 175 178 173 177 178 174 178 177 180 174 175 169 171 173 173 173 178 173 183 184 176 140 128 124 130 125 127 129 126 131 125 131 133 128 145 144 132 141 142 134 124 143 131 140 141 132 138 145 151 155 157 131 130 133 138 139 
186 174 177 174 159 156 155 158 163 170 174 170 161 172 173 179 160 162 160 162 177 174 162 158 152 156 153 150 170 153 159 143 143 149 147 179 148 147 145 148 154 181 186 162 141 151 164 151 161 151 148 151 153 158 164 140 143 144 140 136 133 134 131 176 142 171 136 163 170 136 154 159 139 135 141 141 157 161 163 161 165 143 151 154 157 154 157 174 174 167 149 143 149 152 167 165 168 145 157 153 151 154 151 160 174 176 171 163 148 147 152 168 147 153 168 171 163 176 172 146 150 145 147 156 173 160 140 146 160 164 146 139 174 158 157 168 159 170 136 138 171 152 172 170 177 180 175 180 177 178 174 168 179 175 183 180 176 173 173 165 160 156 171 173 172 137 130 130 128 133 130 125 131 127 130 121 143 148 159 156 121 128 136 150 146 141 134 134 154 141 147 162 156 154 156 138 135 134 155 152 
179 173 182 178 175 166 158 169 168 166 177 171 159 164 163 166 167 157 157 154 157 177 175 162 155 147 147 155 150 148 148 146 152 150 146 146 148 150 143 150 156 162 189 180 163 140 140 141 160 132 152 172 173 155 153 167 151 135 135 135 129 133 134 153 157 158 158 166 136 148 164 156 143 143 145 143 150 163 166 166 152 153 150 159 152 156 142 156 150 142 143 148 131 145 163 155 164 162 172 144 147 150 150 173 174 169 170 152 149 151 169 174 174 173 169 175 175 167 151 169 177 177 167 145 159 150 140 158 141 169 154 136 171 135 137 137 159 136 148 162 133 135 127 173 175 177 175 179 176 174 176 177 175 185 176 174 177 172 173 157 153 155 166 167 149 129 124 128 125 128 131 124 133 146 136 129 154 158 158 162 126 132 129 153 144 137 145 138 158 140 152 150 152 158 161 137 135 136 136 141 
168 158 169 156 163 163 163 152 180 179 185 178 167 174 162 158 158 158 162 156 156 153 178 160 163 161 152 164 152 153 144 140 161 145 159 147 151 157 151 152 151 147 148 149 141 143 149 144 150 141 169 168 154 148 152 172 165 137 134 134 143 142 130 174 141 138 166 133 169 169 151 161 137 158 164 141 154 156 167 150 152 157 159 154 150 153 144 147 157 145 148 153 145 146 163 145 144 145 151 150 146 144 148 175 172 169 169 152 155 151 150 143 148 149 144 155 176 169 142 177 178 178 158 151 150 139 139 164 150 136 136 141 138 136 139 156 146 147 147 166 166 154 175 165 179 180 163 180 179 181 178 183 173 179 171 169 168 172 164 162 152 150 163 158 129 129 128 130 136 133 125 131 139 129 127 159 145 156 159 157 159 133 136 148 151 145 136 139 159 140 159 134 141 161 164 137 138 134 137 134 
158 163 159 166 158 156 168 178 181 182 185 182 168 178 152 159 165 164 176 164 164 156 153 159 158 157 175 179 167 154 148 145 144 161 149 180 147 157 156 148 152 148 146 143 150 144 149 145 146 154 171 170 148 152 159 145 140 136 140 136 140 128 175 166 142 133 132 162 134 178 166 163 166 147 153 151 142 151 147 157 163 160 157 153 151 146 151 149 151 141 144 155 133 147 155 149 148 156 145 143 156 161 171 169 169 171 161 146 158 175 156 144 143 159 148 174 162 176 169 161 170 165 140 139 138 158 145 146 148 141 149 136 140 139 153 151 144 141 138 171 165 158 162 176 178 175 172 173 175 181 182 177 174 173 167 163 163 161 167 156 142 153 132 135 133 132 138 133 132 131 127 132 148 140 138 141 138 128 121 160 144 138 142 155 139 145 143 139 151 144 145 145 144 156 149 141 135 152 135 136 
151 164 153 156 152 161 171 162 169 183 183 186 161 182 170 159 168 168 174 182 178 178 176 160 159 157 156 172 178 147 149 146 143 160 155 153 152 157 148 150 158 145 147 150 150 151 151 145 146 159 167 152 168 149 149 145 145 137 140 138 137 138 158 164 144 142 145 129 145 164 164 167 153 140 140 148 168 164 167 156 160 159 156 148 155 146 155 146 143 144 140 154 160 151 146 153 130 166 154 151 158 158 169 169 165 166 146 148 166 173 164 160 167 173 154 154 171 170 168 146 143 148 160 157 142 144 141 139 153 138 137 150 138 140 140 147 147 136 143 159 174 175 176 173 160 165 173 171 173 173 178 179 173 170 162 152 167 148 158 149 137 172 130 129 133 133 127 126 126 131 128 126 130 127 123 122 125 130 128 140 145 160 152 142 141 140 143 135 137 143 151 142 156 142 136 141 137 140 149 133 
170 167 152 161 156 160 158 164 178 176 168 157 158 175 174 154 168 166 169 179 169 161 179 168 174 161 154 152 158 158 159 147 145 147 152 151 149 155 155 153 153 149 171 152 174 156 148 146 160 168 168 148 153 155 173 176 140 141 135 137 131 172 137 137 143 137 158 135 131 150 167 174 168 164 161 158 166 148 148 146 153 155 155 151 153 149 152 142 149 152 142 144 142 157 140 135 159 162 152 163 162 154 162 163 166 163 153 172 165 178 178 178 172 176 162 167 173 151 132 164 139 143 145 154 143 148 143 138 143 143 135 154 138 145 145 151 152 134 145 151 175 171 176 175 151 155 168 166 169 166 171 169 168 159 160 162 164 163 152 154 162 159 149 128 128 133 131 127 127 131 126 127 129 128 128 129 129 132 131 134 150 158 150 148 137 141 150 144 132 141 160 142 158 136 137 138 135 134 135 139 
161 172 148 181 176 158 170 163 163 155 152 174 151 178 179 165 162 169 157 166 172 158 172 179 180 155 153 157 153 168 163 148 143 148 150 148 158 150 150 149 150 148 148 155 149 149 158 150 176 169 166 167 162 147 169 158 153 141 141 139 133 139 154 161 170 140 136 138 142 143 171 165 156 148 147 149 151 151 149 162 174 153 155 149 150 151 150 150 146 150 157 165 175 175 157 145 145 143 143 147 160 151 148 140 138 144 141 167 168 147 168 174 175 150 157 178 167 153 149 142 146 148 145 144 146 141 144 136 136 138 145 142 143 147 143 142 148 136 156 140 160 173 173 171 173 167 169 155 162 157 160 161 148 143 147 155 163 123 149 161 162 164 160 137 137 130 124 127 128 126 131 129 131 129 133 133 132 129 136 131 131 152 158 144 137 145 143 143 144 142 154 139 133 149 136 145 138 133 132 136 
156 164 169 177 153 160 162 161 161 158 157 161 171 183 181 167 171 164 168 166 166 158 155 178 183 165 150 145 150 155 162 146 150 149 146 145 147 154 153 153 148 151 149 153 151 151 165 149 142 169 167 169 168 170 174 171 175 139 172 151 143 138 179 163 138 158 125 141 156 166 166 166 166 158 163 153 158 153 162 164 170 155 155 151 151 152 161 160 151 144 152 139 168 165 147 159 139 144 147 147 146 148 143 147 144 144 144 143 148 157 147 159 169 158 146 148 144 155 137 148 139 142 147 157 153 140 139 140 137 138 144 144 144 153 156 135 151 131 155 142 143 175 172 174 161 168 167 155 160 159 161 166 165 170 163 144 162 137 138 161 163 162 142 128 133 131 126 133 127 127 132 132 130 131 127 130 138 141 143 132 151 148 154 147 138 136 151 141 142 138 138 137 143 145 139 140 136 134 134 180 
161 169 170 169 150 153 175 156 165 177 154 155 181 167 184 188 175 161 161 169 167 161 166 153 185 180 176 158 162 166 163 149 151 151 151 146 148 150 147 159 158 152 149 148 154 156 155 171 153 152 171 170 175 173 172 171 150 145 145 140 141 138 139 139 164 174 161 137 165 152 149 166 169 159 157 164 171 147 145 168 170 167 151 149 150 160 147 149 151 147 152 166 164 154 133 161 162 159 161 140 148 147 154 166 149 143 147 142 168 149 141 153 154 161 143 147 149 157 152 145 147 156 138 150 151 141 141 134 136 144 142 144 138 147 140 171 134 136 140 140 154 175 172 175 172 168 166 157 159 167 163 161 175 168 164 149 157 146 128 150 163 168 150 141 139 133 139 129 122 131 131 129 131 130 127 140 156 156 131 132 137 142 156 153 148 145 149 162 141 141 136 143 154 144 131 147 133 137 141 161 
155 160 156 156 176 175 170 157 155 161 161 151 144 188 189 181 170 165 158 163 171 168 165 165 177 162 172 164 170 168 147 151 155 150 152 151 150 153 155 150 157 150 159 152 152 149 147 175 171 174 174 158 168 171 167 162 141 140 135 137 136 137 152 138 142 163 133 144 146 159 166 165 151 147 156 168 156 150 150 166 158 161 163 160 144 155 162 164 175 135 161 170 170 170 162 152 152 169 171 166 165 172 140 156 150 141 142 136 138 143 171 158 141 140 140 157 142 161 160 144 135 144 163 139 139 147 145 133 136 146 148 145 139 159 136 146 170 130 152 170 142 168 152 170 170 164 161 165 161 164 163 154 171 169 164 161 155 158 142 159 161 165 154 138 132 128 135 126 126 124 137 141 144 150 137 129 143 146 133 137 133 139 158 149 147 141 146 157 139 142 142 138 159 152 166 140 137 131 133 159 
164 152 157 151 160 176 174 155 164 150 166 152 152 171 183 183 148 172 177 159 161 160 179 161 179 173 172 174 178 167 150 145 149 155 150 149 149 150 152 161 163 151 176 144 154 152 161 163 153 160 171 168 169 142 131 137 140 149 155 137 137 148 139 133 166 169 144 154 162 169 164 167 169 155 155 166 151 152 152 146 151 153 157 171 158 145 156 177 175 159 161 167 167 171 153 142 172 143 143 135 145 140 141 138 147 167 168 140 141 154 143 148 140 146 159 151 151 165 157 151 154 159 146 144 139 151 133 148 140 137 138 139 138 139 154 143 141 163 164 148 159 170 169 170 169 167 165 161 163 141 142 156 164 167 149 154 159 159 161 163 160 165 138 136 141 140 137 125 135 135 137 142 126 130 128 131 134 135 140 134 136 148 157 148 139 148 158 159 144 143 141 145 149 149 155 148 148 134 140 169 
174 161 156 154 146 147 149 165 166 148 161 156 148 148 178 184 177 181 177 175 178 180 175 174 175 161 162 163 140 180 144 153 146 167 147 161 162 147 151 162 159 158 149 156 155 148 141 147 148 160 168 170 155 154 176 166 152 171 174 136 133 133 144 144 158 173 144 152 163 172 170 168 170 153 149 151 150 153 172 145 159 157 157 157 156 166 173 163 171 151 156 167 169 170 169 172 173 148 162 147 135 138 148 152 151 148 142 164 137 146 158 150 152 160 162 144 165 154 148 148 152 149 151 146 136 147 147 152 139 134 139 150 140 138 158 153 127 133 148 157 178 173 171 174 171 171 171 170 165 165 169 141 153 155 151 153 164 160 160 159 163 156 129 133 130 133 138 134 135 138 134 131 133 141 137 157 157 139 136 140 140 151 158 150 136 151 139 160 145 147 140 161 142 152 140 160 156 134 137 144 
164 160 161 164 169 153 149 156 151 164 173 156 166 153 160 179 183 177 182 184 182 177 163 166 161 154 155 160 145 151 152 154 149 171 177 176 179 146 158 157 157 157 153 151 155 152 148 148 169 162 167 160 143 173 170 169 176 148 166 138 130 137 142 135 166 168 142 141 170 172 163 166 171 166 159 148 151 160 172 149 151 151 155 154 163 154 170 160 162 143 150 165 159 166 168 170 172 168 166 142 138 138 167 162 140 154 150 157 147 151 145 146 145 160 152 150 157 160 154 155 147 145 148 138 148 130 146 142 143 136 138 141 143 139 140 130 153 165 134 156 174 170 169 170 171 170 170 173 170 167 164 144 158 162 150 161 158 162 154 151 157 152 129 134 138 126 125 143 130 135 137 136 139 140 137 150 147 133 143 136 140 149 136 137 143 156 156 160 145 153 152 144 151 161 146 136 167 139 139 142 
160 163 158 157 165 156 153 173 179 177 167 156 159 162 167 177 179 180 179 184 182 177 153 162 166 158 157 147 151 158 165 178 161 146 170 176 167 150 164 152 153 156 163 150 154 155 151 172 170 166 137 136 147 150 161 174 157 163 178 144 138 137 136 144 140 166 133 148 160 169 164 161 167 164 144 149 143 136 145 155 154 154 157 156 161 163 172 159 154 160 174 160 135 168 174 164 154 157 144 136 169 137 146 142 147 146 158 159 146 152 149 146 144 149 175 162 160 159 139 147 153 148 141 151 137 140 138 147 138 142 146 132 145 142 139 157 156 152 155 166 172 175 171 176 169 171 171 174 170 168 147 148 163 163 159 162 165 162 162 159 159 158 130 128 130 125 131 130 133 137 137 139 136 127 136 153 146 136 135 -9999 154 127 139 141 147 146 161 154 142 156 158 148 148 148 149 139 142 136 144 141 
169 161 167 162 158 159 161 172 156 179 176 181 166 165 160 160 160 179 182 164 175 178 150 162 162 171 173 165 149 152 155 167 150 153 148 169 164 157 152 151 154 151 167 174 171 165 152 148 168 137 148 141 150 146 142 171 156 153 153 145 147 146 133 136 140 138 138 145 148 141 161 169 147 165 149 145 140 140 149 148 158 145 171 180 170 168 154 149 168 154 176 141 162 144 140 152 169 150 147 144 153 144 145 150 156 149 142 149 141 147 147 156 140 136 139 147 146 144 142 145 175 147 140 143 146 144 146 145 137 136 159 169 149 150 141 151 152 155 145 153 161 166 173 175 167 162 164 163 169 167 164 141 158 162 159 165 172 171 168 166 167 129 134 128 126 128 131 128 130 134 139 139 131 132 156 157 152 134 133 142 131 129 143 141 142 157 164 163 153 154 158 142 151 144 151 146 144 177 184 141 
165 175 178 177 150 167 171 180 164 180 178 181 167 165 164 161 156 163 181 176 180 175 158 160 167 167 163 163 160 155 159 150 157 149 147 155 156 160 158 150 147 168 146 165 167 144 147 150 152 145 146 151 149 144 152 175 160 162 158 148 150 135 153 135 145 149 141 141 141 148 161 147 144 154 157 161 143 140 146 153 151 153 153 152 152 167 165 154 168 142 143 145 145 145 139 141 136 145 146 165 156 162 144 142 148 148 152 151 171 142 141 164 133 143 152 140 139 140 142 150 160 145 144 149 147 143 145 133 138 143 137 134 166 167 158 152 161 158 164 169 172 174 172 162 156 154 156 159 168 169 155 164 159 149 160 159 169 178 174 173 168 133 124 121 126 125 131 131 136 129 143 146 142 153 157 155 134 140 129 134 131 135 135 136 140 144 165 148 140 157 147 145 154 143 149 146 163 182 181 159 
169 167 179 177 181 180 178 179 162 172 163 170 171 169 167 170 165 176 176 182 185 177 154 155 156 162 164 163 161 159 155 156 150 150 151 155 153 167 169 150 155 146 149 165 161 138 141 143 143 148 147 148 148 149 150 171 175 171 152 138 145 162 142 139 134 133 170 172 151 167 163 142 146 170 161 154 142 144 147 167 162 150 160 151 150 159 161 156 167 157 148 144 169 169 159 136 132 139 161 149 147 155 159 153 152 152 149 152 159 139 139 145 141 140 141 150 148 147 158 154 149 153 144 138 141 139 135 143 140 142 135 165 168 158 168 162 162 161 166 165 169 162 166 162 154 158 136 155 160 168 167 161 157 160 158 163 170 178 177 166 152 129 127 131 126 132 136 135 144 145 153 157 156 159 157 151 153 140 134 136 140 136 138 138 138 165 164 135 136 145 148 155 155 161 157 147 144 149 144 180 
174 182 181 174 175 156 151 159 163 152 162 169 174 172 171 169 160 173 175 179 185 178 154 156 164 158 156 160 164 159 157 153 154 150 153 153 153 147 142 146 176 144 143 161 142 138 165 140 174 151 143 149 146 152 152 173 174 165 170 147 163 140 144 137 135 135 147 146 148 158 164 170 172 167 166 149 145 147 154 152 154 155 155 152 149 146 171 172 171 174 142 156 168 170 154 141 137 144 146 148 144 144 146 151 151 151 153 145 145 141 137 136 139 168 146 146 154 166 148 142 144 146 141 137 144 140 134 140 137 140 167 166 168 166 126 162 162 166 170 167 170 172 167 152 156 156 145 162 150 165 161 162 164 169 161 153 159 166 165 166 126 135 130 127 130 139 151 139 161 163 162 155 149 158 158 153 138 146 139 138 137 137 132 135 134 164 147 139 140 138 138 136 144 157 160 147 139 143 143 182 
184 169 184 163 156 157 148 174 164 157 163 161 164 164 170 167 162 172 174 183 178 173 177 160 153 162 176 164 161 161 154 160 155 156 158 160 157 150 149 145 152 146 143 144 150 145 150 146 145 153 152 150 150 148 162 154 172 160 144 145 152 156 165 166 139 140 139 140 151 146 144 161 167 160 139 176 145 150 151 153 145 150 149 157 152 155 163 161 163 173 164 152 170 173 147 144 146 138 144 143 134 169 154 147 147 146 142 139 140 146 139 142 142 148 161 142 144 174 154 146 144 150 154 142 142 138 161 146 141 139 173 152 164 160 156 159 135 162 169 169 165 165 167 162 156 152 162 160 165 160 161 163 168 166 168 158 165 155 155 124 134 128 128 142 146 165 162 162 160 162 156 152 143 140 156 146 131 137 141 147 136 137 135 137 135 143 139 137 143 137 142 140 147 150 158 141 146 177 181 161 
189 186 163 164 173 183 181 155 168 153 164 173 174 161 165 168 158 161 174 174 169 172 176 160 163 163 166 162 161 158 176 175 179 157 159 164 162 158 158 148 153 154 145 149 152 147 142 153 157 157 152 153 152 150 156 168 145 171 147 146 146 145 148 170 135 136 138 138 150 147 141 169 173 158 173 177 146 154 151 151 152 149 155 156 156 144 153 149 161 162 147 147 149 158 142 141 139 139 134 141 156 147 141 149 165 132 152 155 164 159 166 166 147 134 148 147 143 142 149 151 139 147 145 140 144 137 138 153 134 145 170 148 158 158 153 143 139 162 167 167 166 163 164 159 155 158 155 161 160 162 168 164 166 165 164 158 168 164 138 132 133 137 137 164 164 164 165 162 161 158 154 143 139 156 155 149 137 133 139 145 141 134 136 141 137 142 140 135 137 138 152 147 149 146 173 168 147 160 147 138 
186 188 188 185 182 188 185 161 171 161 166 167 164 152 164 176 153 151 154 155 172 174 175 165 157 166 157 164 180 177 177 177 184 184 151 160 164 171 165 154 155 174 144 149 163 176 142 149 152 156 153 150 165 153 146 163 161 164 162 145 143 145 146 150 152 148 139 140 146 142 142 145 140 138 171 155 152 159 147 153 157 149 154 164 160 152 149 168 166 173 150 144 146 145 144 138 154 153 160 158 160 140 148 162 154 143 157 138 137 136 150 135 153 157 142 148 152 151 149 147 143 144 148 141 146 137 145 158 156 145 146 133 130 155 156 161 164 160 164 161 159 161 157 154 156 144 157 148 165 157 164 162 139 141 164 172 174 164 133 130 129 130 153 158 163 159 160 159 158 161 157 155 152 153 155 150 136 143 156 144 147 141 137 136 146 140 160 153 140 156 145 168 160 152 157 151 142 147 145 145 
173 193 187 189 179 184 183 183 172 163 160 162 160 173 163 173 151 160 155 157 165 171 175 152 159 163 166 173 172 180 179 155 158 157 154 183 172 187 175 172 151 154 150 143 155 174 150 159 156 150 159 149 147 152 157 147 154 164 162 159 143 144 146 144 148 145 143 142 140 139 142 167 161 145 152 157 152 155 151 148 142 154 156 147 159 152 150 152 163 173 154 148 144 144 161 166 170 139 136 164 167 165 140 152 152 158 136 137 137 140 133 159 134 126 135 149 146 151 142 143 145 148 142 147 147 146 155 163 163 165 154 152 145 159 154 163 164 161 157 159 158 158 157 152 159 160 157 156 168 163 159 151 130 151 165 164 182 154 137 127 126 131 147 165 156 133 155 161 162 163 153 155 154 156 147 145 136 138 149 151 146 142 144 150 146 142 141 164 154 153 144 154 168 155 150 147 152 156 152 160 
171 168 170 171 168 160 184 168 181 153 168 162 169 169 176 171 175 154 157 165 168 172 175 147 158 169 159 164 179 182 160 158 162 161 166 162 162 163 154 155 151 160 145 147 147 145 148 150 149 154 152 156 149 147 160 159 157 154 147 143 144 143 144 147 144 140 166 136 142 142 138 172 167 143 145 150 148 152 147 142 140 158 153 155 154 160 156 156 150 150 145 163 142 143 161 143 163 136 137 132 155 143 153 135 148 163 139 153 137 133 160 172 164 148 148 141 146 148 148 151 144 150 145 138 142 158 143 169 147 159 165 163 162 155 158 158 162 155 157 159 162 159 148 152 159 163 140 162 167 165 156 143 144 155 164 172 161 132 162 126 130 130 127 128 128 129 137 156 158 155 146 132 138 137 137 143 135 147 138 143 141 144 143 155 165 147 143 152 169 145 146 145 159 173 159 144 155 150 163 184 
171 176 165 166 167 160 166 167 166 155 168 164 164 179 176 164 169 161 173 164 166 173 174 151 153 176 161 163 177 175 166 164 159 180 160 162 154 163 159 170 150 174 176 143 143 150 155 165 161 149 157 155 146 160 166 164 156 151 146 143 143 142 135 142 145 162 170 138 134 141 135 140 153 142 147 152 149 149 140 140 142 161 146 157 154 162 146 163 168 145 148 145 142 143 156 142 136 148 136 132 156 169 153 144 152 136 134 167 165 130 149 169 163 134 137 158 165 144 145 143 150 146 140 141 153 153 149 162 168 164 166 163 163 162 164 147 161 148 162 151 159 156 145 142 149 154 160 164 161 139 155 133 145 163 164 168 135 145 130 127 130 143 125 131 134 136 134 138 139 137 144 144 134 -9999 144 159 153 144 142 138 143 142 169 169 147 151 148 167 164 152 142 146 161 151 159 152 163 151 155 161 
171 164 169 164 159 171 161 171 169 177 177 160 166 180 178 178 173 167 165 172 172 170 162 175 171 178 178 163 161 167 167 168 163 158 161 162 156 160 152 173 142 160 171 149 145 156 161 155 158 148 157 150 165 170 171 173 172 143 146 141 141 140 137 135 144 134 171 160 149 143 144 137 170 141 144 147 149 152 142 144 142 142 148 155 150 149 157 139 147 144 142 163 163 147 138 143 138 136 156 150 159 157 150 138 138 133 130 157 163 130 133 166 155 159 149 146 148 144 138 143 147 137 150 155 163 152 141 155 169 162 154 153 159 158 164 155 150 152 152 159 161 166 166 167 152 148 158 157 157 150 140 152 171 167 177 165 131 125 134 132 131 137 134 132 133 135 136 139 140 136 135 137 138 135 -9999 149 134 142 141 147 146 167 169 162 143 147 147 158 166 146 145 146 166 161 161 166 175 185 155 181 
168 171 165 167 170 158 157 169 170 176 173 173 161 177 180 177 171 161 172 179 174 173 174 175 179 180 177 152 155 158 164 162 161 163 168 161 160 159 175 161 156 156 153 140 144 151 156 159 152 157 158 150 172 171 174 161 135 159 142 141 143 137 141 140 175 139 158 134 136 161 147 135 162 142 144 154 154 147 175 174 166 169 137 141 133 150 148 142 144 139 138 136 164 138 154 144 145 155 140 148 138 141 163 162 134 140 137 162 169 163 135 142 136 141 139 136 140 145 148 144 145 132 152 163 162 162 147 168 143 149 162 156 155 157 152 165 154 151 162 148 166 165 168 176 163 155 159 150 147 137 154 176 162 169 150 151 129 134 162 132 130 132 132 132 135 138 139 139 135 136 138 136 139 138 161 136 141 143 142 143 143 167 170 161 153 158 162 172 169 173 152 145 149 151 154 163 169 177 168 178 
168 169 172 161 172 166 162 170 164 160 170 169 156 179 167 158 167 162 168 162 178 173 163 175 177 174 172 168 148 160 164 159 165 159 163 163 162 179 155 153 159 153 153 159 159 160 159 156 156 158 156 171 176 174 173 159 152 174 144 145 145 144 138 151 177 144 140 134 170 144 143 133 142 138 131 134 141 172 165 173 172 174 163 138 142 137 136 143 145 146 135 139 163 163 136 141 172 144 139 156 160 140 134 164 144 144 136 155 157 133 146 144 168 149 134 133 139 134 146 145 138 129 150 155 146 141 153 149 168 165 165 165 159 159 154 150 143 150 153 153 158 175 162 169 157 148 147 135 148 139 160 149 160 134 131 163 131 135 132 132 134 135 134 133 133 140 140 137 137 139 139 137 139 139 138 135 140 155 149 147 150 169 174 161 150 156 169 156 165 175 161 156 160 161 165 151 149 149 169 150 
163 173 179 163 154 161 157 159 165 173 171 161 165 172 175 175 173 149 156 167 173 166 153 173 171 173 175 176 157 159 162 163 162 167 160 165 155 151 153 154 157 156 157 161 158 157 157 158 156 159 155 156 159 167 177 143 151 151 150 145 135 140 140 138 179 175 139 145 176 135 139 134 136 139 135 139 147 169 160 171 173 171 163 141 156 166 144 143 143 165 159 140 143 134 169 131 147 149 145 135 146 136 137 134 134 135 134 132 135 136 136 168 166 164 146 135 133 135 129 133 132 144 165 150 167 161 163 162 162 146 166 161 161 154 165 157 156 156 155 157 159 162 160 157 127 150 155 138 151 138 129 138 128 130 140 133 135 129 133 136 139 137 135 135 139 142 139 137 140 144 143 136 148 138 147 137 144 148 149 148 169 162 150 158 164 174 160 160 172 174 151 179 178 164 148 148 173 158 154 158 
186 174 174 160 159 165 161 155 154 162 164 157 164 170 178 171 177 173 171 175 167 178 178 172 172 172 174 173 170 157 167 166 160 159 169 168 162 155 156 156 149 182 152 155 161 156 155 156 158 159 173 175 173 166 172 158 160 145 148 144 142 143 142 143 177 167 137 133 172 170 139 138 171 140 137 141 135 126 173 148 137 142 145 142 160 148 145 141 161 173 138 140 135 133 164 142 136 152 150 135 135 162 127 133 138 138 129 131 140 139 142 170 165 168 168 154 130 135 131 135 132 151 170 168 170 167 165 166 157 164 167 166 160 162 160 159 160 158 150 159 162 161 156 129 132 137 148 132 139 128 139 131 137 133 131 134 134 126 133 136 139 137 138 142 143 142 145 149 150 143 143 149 159 147 140 136 149 148 147 150 162 150 157 157 157 188 167 166 178 178 151 166 170 158 149 153 158 154 160 156 
184 188 179 169 156 155 160 153 186 181 160 165 164 168 167 162 178 174 169 168 164 169 179 163 158 164 147 162 172 176 161 174 156 162 164 156 164 163 162 156 183 169 156 158 162 152 149 184 178 157 170 167 177 176 163 158 149 153 150 140 142 139 141 144 146 140 145 133 140 139 170 154 136 138 152 135 143 152 176 135 143 145 140 148 142 150 146 144 158 170 139 142 145 139 136 170 167 168 132 137 137 140 135 138 137 135 155 163 144 131 131 153 167 164 162 155 134 145 129 129 142 139 163 170 163 163 163 166 164 160 164 163 161 158 157 158 160 160 159 159 161 154 137 136 133 127 138 148 143 141 136 137 131 162 131 138 141 134 134 133 141 144 142 143 139 142 145 140 143 149 158 160 162 143 138 139 149 144 148 158 153 153 148 159 179 188 151 184 180 175 171 165 152 160 149 159 152 162 185 181 
183 182 169 174 165 162 156 161 168 170 155 163 162 158 161 168 184 179 169 169 175 172 158 167 179 178 159 175 175 159 153 177 175 153 162 167 154 166 163 169 182 149 156 157 155 157 151 169 184 144 179 158 175 171 149 162 167 163 175 138 140 147 141 160 136 139 140 141 142 140 136 162 159 169 158 136 143 130 128 145 137 146 144 150 146 143 145 149 151 147 147 140 143 139 141 147 141 165 136 142 138 137 138 135 140 134 171 148 177 142 147 157 161 131 169 131 149 129 131 132 157 160 171 171 142 147 165 166 164 159 161 157 159 163 158 152 158 160 162 162 163 136 135 133 134 123 141 140 146 146 130 134 139 146 139 135 138 141 140 139 142 146 146 147 147 161 160 159 157 142 150 163 148 147 142 140 168 143 149 148 150 152 150 163 184 161 165 182 158 168 153 177 161 157 155 167 187 189 189 194 
189 184 183 173 169 162 162 159 171 166 160 174 174 159 160 183 183 178 160 168 169 165 165 171 171 177 181 179 178 157 161 163 174 174 162 166 162 158 177 185 183 182 155 160 158 162 157 161 173 181 171 174 171 172 161 157 176 157 150 162 162 146 143 141 143 140 139 143 138 138 141 140 141 141 135 141 140 135 137 136 134 144 145 144 146 146 143 157 143 136 156 151 142 138 145 147 142 141 138 133 137 153 135 132 127 124 126 129 131 134 139 129 130 141 135 148 136 139 132 131 149 153 163 167 140 162 162 142 162 166 160 150 160 165 159 158 158 158 167 163 146 128 133 132 128 135 137 137 141 144 129 132 133 149 165 155 142 140 146 134 150 144 158 146 158 157 161 150 139 140 152 160 143 142 145 144 146 155 154 159 157 165 162 157 184 181 182 183 183 185 166 166 157 158 141 156 179 173 189 191 
186 185 183 177 178 161 163 162 154 168 171 176 161 165 159 187 183 174 166 170 168 170 164 164 176 175 169 177 178 177 162 172 171 174 172 170 156 173 184 176 168 180 156 155 157 156 162 167 165 164 172 178 179 163 166 162 159 152 143 174 161 146 141 133 147 140 142 141 134 139 163 142 141 168 139 139 143 147 145 137 140 143 141 140 144 144 144 142 144 152 142 145 142 141 141 137 143 159 157 134 134 135 161 142 132 124 129 147 132 127 131 145 142 139 146 160 167 139 131 139 137 137 156 145 170 167 164 165 164 160 160 152 137 167 164 162 161 149 133 139 131 167 132 132 131 135 138 141 140 137 135 131 137 159 155 156 159 157 156 156 158 157 160 156 156 157 161 140 144 146 146 168 147 146 145 143 144 144 159 162 164 162 172 179 172 170 182 176 183 171 181 175 179 174 171 166 174 184 170 171 
177 182 179 169 173 166 163 158 159 158 173 177 155 154 167 181 174 164 168 166 166 171 168 162 157 172 181 170 182 179 179 175 172 176 180 162 168 156 157 177 180 178 176 178 142 178 174 161 186 177 168 181 163 159 148 161 180 151 163 172 158 139 138 166 144 144 136 133 139 137 169 169 140 143 144 143 162 142 139 136 142 158 170 141 164 145 158 159 161 147 150 141 138 134 138 164 142 136 176 160 130 167 177 162 162 130 132 128 128 148 134 140 134 134 130 131 134 137 137 157 155 138 149 155 155 153 163 163 156 170 168 166 163 166 167 165 144 132 137 135 133 143 152 142 136 134 135 140 134 136 134 145 154 152 157 158 158 154 160 157 156 157 159 159 162 154 146 142 143 145 141 169 147 153 152 152 148 154 155 155 159 164 176 182 172 182 170 185 173 187 184 176 181 178 167 161 171 171 171 173 
193 186 171 168 171 169 163 159 167 170 151 180 161 161 169 158 176 173 161 165 168 174 161 163 166 172 177 178 181 148 168 172 175 179 172 151 161 161 178 180 150 148 187 181 145 173 180 174 182 178 167 166 157 160 140 144 179 138 158 145 162 137 140 147 140 136 127 157 133 149 172 174 147 145 145 145 145 142 136 136 175 138 146 156 141 146 139 140 142 156 158 152 153 168 142 169 136 152 150 165 137 155 160 161 127 132 134 151 177 177 174 149 133 143 153 133 139 137 134 134 151 171 151 138 155 166 162 165 160 169 166 170 171 168 163 144 147 146 138 135 129 132 141 137 136 134 127 138 155 134 140 151 157 155 158 156 161 161 159 160 160 161 163 160 159 151 141 147 141 156 166 148 144 148 167 152 152 159 151 152 155 165 170 181 176 177 179 192 172 177 177 182 174 176 171 176 175 161 172 165 
177 180 182 178 171 167 168 161 164 154 179 182 151 166 150 165 172 174 172 176 170 167 173 175 169 178 163 170 161 165 179 161 164 175 157 155 153 162 175 182 148 159 150 161 160 156 172 183 180 171 164 179 179 171 153 154 158 167 151 148 144 137 137 139 135 140 133 138 141 141 140 147 153 159 141 141 144 144 145 144 160 161 160 142 140 146 140 145 151 158 141 137 137 158 178 156 131 132 164 160 128 179 162 131 135 135 166 176 174 149 174 173 141 135 142 143 147 136 135 128 153 137 156 136 165 166 159 163 161 167 172 169 141 148 140 132 143 151 132 129 136 130 135 136 147 162 145 136 158 159 158 165 158 155 160 158 160 161 156 159 159 163 160 167 163 141 142 148 145 140 155 144 151 151 146 164 157 152 161 163 167 155 157 164 164 180 172 185 182 171 178 173 175 177 172 180 174 174 186 174 
184 174 186 177 167 171 167 162 162 162 189 181 149 152 166 179 181 181 181 180 180 180 176 171 171 162 162 160 159 159 180 177 165 162 151 158 158 171 179 179 183 184 146 151 162 163 180 156 151 153 177 177 171 168 153 159 157 171 147 142 144 139 143 138 135 136 138 176 162 140 151 159 152 143 166 142 153 138 142 140 141 142 144 139 154 143 147 141 134 134 138 139 141 177 154 145 148 133 130 132 147 157 133 133 134 163 175 175 171 178 164 148 135 136 175 167 148 139 144 142 138 143 139 137 160 162 162 159 161 162 164 163 159 133 133 131 129 137 135 128 148 139 133 128 133 148 150 160 160 162 159 158 144 146 165 161 160 161 158 159 161 161 145 141 150 147 140 148 146 145 156 150 143 148 158 157 157 157 176 183 180 191 152 161 187 176 185 183 175 160 177 178 165 181 174 175 172 162 175 173 
184 184 182 182 182 172 165 168 167 169 170 170 154 150 155 182 180 178 180 178 173 174 167 162 161 163 163 159 158 153 162 173 164 161 148 172 183 179 181 182 174 170 152 164 162 162 172 177 154 162 176 172 155 149 169 150 143 161 149 149 145 139 144 143 141 148 136 171 169 134 146 144 150 162 167 158 155 131 136 139 138 146 143 139 137 140 138 139 138 137 140 138 137 138 156 134 137 166 151 178 167 131 133 136 159 173 180 176 178 175 132 136 138 140 142 155 142 144 173 131 139 138 141 138 163 163 140 161 161 158 161 159 139 139 141 134 128 150 132 129 127 133 136 133 129 129 128 147 162 162 148 129 132 135 148 161 159 160 162 163 161 152 138 144 154 144 145 149 143 159 156 156 159 165 171 157 162 159 186 180 184 188 173 155 159 192 187 180 176 179 165 186 181 174 180 180 175 156 172 173 
178 185 186 183 178 168 162 166 174 175 166 157 156 150 151 174 178 183 175 151 171 174 182 178 161 160 160 165 159 176 170 163 160 156 168 169 162 -9999 191 157 154 155 155 163 166 166 169 152 150 176 174 150 172 169 172 140 149 156 171 172 162 143 151 149 147 141 136 151 130 140 145 144 146 165 166 137 136 133 177 139 138 186 157 134 136 137 140 137 142 138 132 134 163 152 155 163 136 139 135 136 135 157 156 154 178 136 174 175 177 174 151 136 138 136 150 140 145 143 140 158 137 140 142 140 164 164 165 163 155 159 156 160 140 138 135 136 140 128 149 127 138 134 134 134 136 131 131 150 163 131 132 133 142 135 141 150 136 139 167 162 150 149 146 138 137 140 142 135 140 148 156 147 164 172 170 156 162 174 183 185 169 184 174 166 160 176 178 182 188 180 183 181 183 182 175 174 161 178 174 177 
190 189 188 192 173 175 159 159 161 173 169 162 179 163 156 156 158 167 178 173 173 179 176 178 163 157 161 161 160 180 161 163 179 177 173 169 167 -9999 -9999 162 151 159 163 164 166 188 178 174 166 174 171 168 169 175 165 146 146 149 171 177 171 146 150 144 143 146 143 149 142 138 134 143 144 144 145 145 138 141 136 141 158 182 178 140 140 133 133 140 137 132 137 139 164 152 133 134 138 139 135 138 137 158 134 132 166 144 136 174 179 160 134 137 136 137 139 153 133 153 137 138 146 143 159 156 161 166 167 162 157 155 164 159 139 147 139 143 138 132 130 137 135 134 134 136 136 130 132 124 136 152 166 159 137 138 135 142 145 156 142 145 139 132 152 146 140 143 152 164 150 164 150 158 165 158 157 154 160 160 170 174 178 180 166 165 160 188 193 193 178 189 187 185 185 175 176 170 156 173 174 182 
190 187 190 180 172 166 165 167 163 164 172 161 167 159 158 155 162 166 174 163 158 182 178 185 179 158 159 173 182 180 180 162 168 163 175 166 157 -9999 -9999 175 152 153 157 159 149 181 159 142 174 164 145 167 174 161 158 144 141 148 139 168 181 167 145 147 147 147 143 134 134 134 135 143 141 138 136 142 146 138 142 155 156 166 161 140 131 136 143 152 137 135 168 174 174 164 134 138 137 139 136 137 132 138 137 152 177 176 166 177 179 137 140 144 136 143 138 141 146 142 144 140 151 141 158 152 150 154 167 161 161 160 158 144 139 140 141 137 133 133 129 143 132 128 127 134 134 134 132 127 130 128 161 169 130 144 144 139 141 138 163 149 136 151 153 160 146 152 161 151 151 155 162 159 171 158 152 162 194 182 173 160 186 184 178 189 173 172 181 190 191 188 185 180 182 182 179 164 175 173 179 179 
188 183 193 174 166 172 165 167 163 164 169 167 165 162 157 167 172 180 170 174 180 179 178 179 168 163 175 162 182 181 181 172 153 161 165 162 156 160 175 186 182 153 154 176 174 172 164 143 146 173 161 144 164 164 177 163 147 141 136 173 179 163 144 142 139 136 141 141 168 141 135 141 139 134 138 144 132 138 139 141 168 174 140 138 141 141 145 148 137 136 132 170 177 168 133 139 138 133 134 140 142 151 162 169 173 172 175 177 179 138 142 137 138 147 138 143 146 147 145 137 148 140 142 156 162 159 166 165 163 161 164 145 145 140 135 133 136 134 134 131 131 129 130 140 126 121 123 128 125 127 144 146 159 164 144 144 144 136 140 131 147 133 145 137 159 157 155 150 154 158 158 154 169 156 160 175 196 187 172 163 164 180 185 189 173 178 189 174 177 194 192 186 182 183 176 170 175 176 173 173 
186 189 180 190 174 168 166 171 159 164 162 169 169 158 159 160 164 181 172 178 180 177 180 171 160 157 158 162 165 175 182 177 177 175 163 157 161 165 166 176 151 155 147 180 174 163 150 147 143 174 166 148 172 176 174 168 146 134 134 153 151 168 147 139 143 141 140 173 158 141 138 137 136 138 152 137 143 142 139 160 173 163 138 141 144 142 144 134 135 152 180 178 144 135 135 142 139 138 147 161 157 176 173 176 174 176 175 177 160 140 141 147 138 141 139 139 144 156 140 141 145 143 154 154 164 170 174 172 161 164 161 140 139 136 135 132 133 142 136 132 129 129 132 131 129 130 137 127 125 138 140 136 146 164 159 144 136 133 143 136 147 143 140 151 162 145 146 151 161 157 166 164 151 154 164 163 177 186 194 200 179 179 191 191 184 165 175 163 170 191 193 189 185 187 176 172 173 182 171 172 
187 183 175 195 182 166 173 172 160 176 161 158 157 162 173 174 160 157 159 179 182 172 161 183 180 165 160 166 166 173 179 176 179 173 154 169 176 156 179 156 149 175 181 176 164 148 148 148 149 169 167 163 169 167 172 169 185 161 142 163 147 155 165 157 141 143 172 169 145 148 138 141 140 142 138 140 140 143 142 152 162 165 137 145 140 135 134 143 166 175 175 159 140 142 136 145 140 137 140 175 164 177 166 161 145 177 178 164 144 147 143 147 141 146 148 140 161 151 146 138 152 146 154 158 157 173 174 174 167 164 165 143 146 134 133 132 134 142 136 129 131 130 130 133 133 131 132 130 128 132 133 133 134 137 138 141 148 138 140 140 142 142 141 165 162 150 154 158 153 157 166 159 156 159 165 156 176 187 179 180 192 190 191 189 176 187 192 175 177 193 192 186 187 178 173 165 176 175 170 169 
190 189 185 184 169 179 180 160 163 157 157 168 179 184 179 171 165 162 162 183 167 170 181 183 179 172 161 169 165 177 177 174 176 175 153 168 171 180 159 153 143 142 157 176 175 140 171 147 169 169 166 141 172 173 169 166 150 163 144 144 159 146 145 142 152 147 143 157 153 140 141 142 141 136 138 140 140 163 146 144 157 145 144 143 141 174 175 173 169 161 158 159 140 143 141 140 145 162 175 154 132 161 134 139 141 179 175 175 142 147 145 144 146 154 148 165 150 135 137 149 156 142 145 150 152 157 171 170 166 164 149 148 136 135 133 139 132 132 131 133 126 148 140 139 127 129 120 121 133 135 127 128 129 132 137 139 141 142 139 140 138 143 158 163 163 157 157 157 157 162 164 162 158 161 173 159 176 188 183 185 190 182 181 182 185 188 186 181 195 197 191 186 176 169 172 171 174 176 172 169 
186 194 179 175 177 185 179 166 168 175 172 156 175 158 176 178 162 166 163 180 184 179 178 181 178 161 160 162 174 164 178 180 179 173 156 161 159 167 156 152 151 154 156 146 155 150 147 144 173 171 167 144 167 142 144 160 139 147 145 154 145 138 147 141 143 144 156 158 154 142 145 139 141 140 139 176 173 177 160 141 138 142 134 152 135 160 162 126 133 139 136 137 142 143 145 -9999 -9999 175 138 143 142 139 163 162 162 166 174 167 167 142 140 147 150 158 152 142 147 142 145 143 151 145 141 147 137 148 147 168 158 142 141 157 154 149 138 149 150 129 129 126 128 144 124 127 144 131 138 136 138 132 135 130 134 133 137 141 140 139 139 141 145 139 153 163 161 151 158 159 162 165 158 158 160 162 166 181 196 186 187 183 189 187 188 194 183 172 183 192 202 192 187 183 176 172 176 170 173 172 171 174 
171 180 174 176 178 165 171 179 167 173 183 161 168 179 177 174 160 168 170 176 182 178 174 173 173 166 167 159 162 183 180 178 155 159 154 179 178 156 158 153 159 156 152 150 152 155 153 150 143 146 156 177 172 167 145 144 141 142 157 143 163 153 177 174 154 140 161 158 147 138 143 142 147 140 136 148 148 164 164 159 165 145 138 140 136 142 159 142 137 138 141 141 151 157 175 144 -9999 145 178 157 168 135 167 178 137 177 175 170 154 166 171 149 164 151 147 149 156 153 146 143 141 140 153 148 148 158 165 163 161 162 135 151 168 155 138 149 138 133 144 130 126 126 132 126 124 125 142 121 128 138 136 138 137 136 140 135 139 139 142 147 149 143 144 165 152 149 155 156 158 157 168 163 161 164 173 169 185 180 189 187 183 186 193 190 191 170 172 187 192 192 189 182 171 179 177 178 179 176 170 150 
195 192 177 169 172 183 172 180 182 169 165 173 169 168 175 179 182 173 173 182 185 181 178 179 180 159 177 166 173 178 168 149 156 150 152 181 175 162 159 165 175 174 153 162 155 159 144 147 145 158 145 165 168 142 142 168 167 142 161 161 145 148 175 174 165 154 141 165 160 168 141 135 137 136 135 131 143 133 135 132 139 149 135 135 139 131 134 144 141 144 142 162 137 142 173 172 147 143 142 152 163 138 149 146 158 -9999 178 142 144 142 147 145 171 155 150 148 148 145 146 154 153 150 156 160 164 166 161 159 165 159 136 146 171 151 146 142 138 139 138 134 130 131 130 134 128 136 126 139 169 143 133 137 136 136 137 139 138 147 146 170 145 147 165 151 149 156 163 156 166 158 160 165 163 167 166 199 166 169 185 175 193 201 196 189 183 196 174 177 174 200 188 183 168 182 181 161 174 170 176 159 
176 186 185 179 188 180 167 179 171 177 164 168 163 169 172 176 171 172 175 170 182 182 181 183 176 181 174 160 158 151 164 173 167 170 162 161 154 158 161 184 178 175 167 156 155 166 147 150 150 138 147 152 151 153 159 143 145 164 170 168 153 156 153 156 139 139 144 130 149 154 159 155 171 162 133 132 154 154 142 133 135 135 134 144 140 139 132 138 139 139 138 136 139 140 135 141 156 171 144 158 135 149 147 143 156 -9999 161 149 146 143 152 162 144 141 136 141 147 144 147 172 164 149 172 150 167 170 167 164 175 152 140 152 140 136 134 150 139 135 139 126 127 124 128 128 135 130 126 118 161 148 176 154 159 137 139 140 149 151 143 143 145 147 152 159 147 151 156 157 161 163 169 167 174 175 182 197 175 176 182 191 186 200 194 184 181 184 177 189 195 187 183 188 174 180 185 166 167 173 176 162 
178 191 190 170 186 196 181 170 170 172 162 173 157 154 172 168 169 171 167 173 178 181 169 186 182 170 158 171 159 163 161 150 159 148 170 151 151 157 178 159 183 181 179 180 179 175 146 169 164 173 143 169 164 137 142 136 146 164 169 157 174 150 142 139 159 159 156 167 150 130 134 162 174 137 133 150 147 131 141 174 173 151 151 136 135 131 136 138 135 138 143 139 142 143 138 147 143 171 162 139 143 143 142 146 143 174 160 142 146 143 145 143 143 140 147 151 178 167 147 148 154 157 164 171 161 169 167 168 173 158 143 147 139 148 145 144 136 138 134 126 126 120 130 126 138 126 128 126 131 145 170 152 162 137 143 140 141 147 141 140 159 167 149 150 168 167 160 157 161 169 166 169 181 180 193 185 186 180 194 189 199 207 201 190 183 181 177 183 195 188 185 187 185 185 183 171 176 177 162 178 
178 173 196 193 177 177 175 188 167 192 161 182 152 161 179 170 168 166 169 172 168 182 177 180 186 174 157 157 155 164 170 159 153 159 161 162 170 169 185 189 185 183 178 179 180 171 156 174 170 144 140 170 136 139 133 165 167 166 172 171 170 137 152 170 173 173 152 150 136 138 145 168 174 162 130 134 132 139 143 167 171 168 175 174 168 148 140 140 137 139 142 145 140 147 144 142 164 143 141 139 140 150 157 169 175 168 139 146 141 152 160 146 136 140 155 148 161 171 173 147 151 154 170 164 163 164 166 165 164 162 134 148 146 147 143 141 135 129 130 132 134 129 140 132 125 120 124 130 129 141 135 174 176 140 146 138 145 149 146 151 163 163 154 154 171 150 167 157 163 165 161 169 178 176 172 205 194 190 202 199 198 202 194 191 182 180 178 182 190 189 185 185 179 184 178 137 146 162 165 167 
174 183 183 172 179 172 184 188 188 177 185 179 181 163 165 183 178 168 170 172 169 182 168 178 179 174 180 157 164 158 176 178 174 178 179 143 171 153 187 186 184 179 180 183 181 152 147 144 147 148 140 165 140 170 171 172 174 143 170 172 154 143 148 170 174 167 151 163 145 143 144 131 173 177 158 136 157 140 162 167 138 135 182 175 151 142 144 139 140 139 147 141 144 140 137 138 136 137 133 140 166 164 161 -9999 -9999 165 160 168 168 147 145 158 148 144 152 159 163 182 171 149 167 173 176 172 165 169 168 164 166 155 164 142 146 143 147 147 142 129 129 125 128 120 140 123 125 126 135 132 135 141 150 140 150 143 137 142 146 162 156 166 144 147 154 160 163 153 153 158 162 165 165 175 179 185 170 185 200 212 204 205 214 190 186 195 192 180 180 179 177 188 190 186 179 166 161 178 178 165 171 154 
178 175 186 178 181 185 197 189 182 173 176 185 157 181 166 170 170 185 173 167 172 176 172 171 163 181 178 176 171 164 160 162 165 184 178 163 161 162 149 182 183 181 178 182 166 150 143 145 164 146 135 154 144 163 175 169 177 164 176 162 171 155 133 145 164 154 158 141 143 145 136 158 166 149 135 170 137 135 167 160 165 136 143 145 144 137 137 140 138 138 140 141 142 140 146 136 150 139 138 137 167 132 -9999 171 -9999 -9999 156 148 151 146 147 144 141 148 161 151 143 171 175 170 171 173 172 177 177 170 168 165 161 176 164 148 147 148 146 146 141 139 131 151 124 118 121 126 141 124 141 133 126 134 144 143 140 145 155 141 157 169 146 143 148 150 153 161 174 149 159 155 161 167 166 180 184 187 181 185 199 210 219 214 196 191 189 199 186 183 176 178 177 192 188 182 180 179 172 175 172 138 162 149 
174 176 174 187 192 175 190 192 173 187 181 175 186 189 184 179 180 187 173 171 171 169 169 179 175 172 166 179 181 182 173 163 168 173 176 177 177 154 146 174 150 159 168 170 180 173 149 138 176 159 171 153 147 171 176 175 136 163 158 175 162 173 161 137 152 152 152 146 151 138 140 131 180 181 154 174 135 172 170 172 181 140 136 137 143 139 142 140 137 138 140 144 144 139 161 145 171 136 157 142 160 174 169 174 171 146 149 149 153 147 166 167 153 160 170 163 158 160 182 174 175 180 179 166 174 167 167 165 148 157 151 153 147 142 145 150 145 154 148 146 127 122 126 131 129 129 131 135 147 131 146 147 147 153 138 152 146 173 148 143 145 143 153 146 170 165 159 154 173 168 175 178 190 173 178 180 193 217 216 203 203 199 194 189 193 186 179 176 174 181 173 184 185 180 178 158 173 167 162 163 
187 196 187 193 179 173 179 170 189 190 175 164 177 178 169 176 181 154 180 167 166 172 170 185 173 162 172 185 180 172 155 156 166 166 183 176 181 177 175 177 158 153 171 177 169 147 147 146 146 143 146 155 141 145 165 135 172 179 177 176 176 174 166 139 143 170 168 162 139 142 136 136 131 167 179 177 140 136 135 165 157 143 144 166 143 153 141 141 140 142 149 155 167 143 135 135 167 164 155 159 174 172 174 172 160 150 150 152 147 152 166 152 156 167 174 166 161 163 173 179 173 176 174 171 175 166 167 169 167 163 187 151 146 150 151 146 152 166 133 168 142 137 138 134 131 135 137 136 139 133 140 151 148 146 150 151 172 171 154 163 160 149 157 175 175 164 156 163 165 174 178 177 163 190 168 184 186 216 204 205 206 198 194 192 191 183 187 181 182 173 188 175 184 151 178 178 173 144 172 155 
177 186 199 189 164 169 189 171 162 178 185 185 184 179 181 175 178 179 180 175 167 165 179 186 179 174 162 184 183 182 146 158 165 168 162 156 156 178 176 178 179 176 174 150 173 167 151 153 168 142 143 143 148 156 142 172 171 176 178 174 175 176 149 153 142 171 167 161 141 149 138 139 139 134 180 137 142 175 157 155 145 140 145 143 142 142 143 144 144 144 140 146 142 144 144 179 168 143 148 156 152 147 158 178 176 168 149 145 148 150 153 158 156 177 175 155 165 176 179 171 176 177 172 157 172 168 173 166 173 177 179 158 158 153 153 152 160 159 146 148 130 137 137 138 138 141 141 139 142 139 143 146 145 148 149 148 175 174 146 153 147 151 180 181 186 188 157 157 164 167 177 206 172 182 175 184 177 192 213 215 211 206 196 186 192 187 189 190 190 185 193 173 180 183 161 179 171 173 158 158 
