# Supplementary material for: Exploring the Distribution of the Spreading Lethal Salamander Chytrid Fungus in Its Invasive Range in Europe – A Macroecological Approach
Source: PLoS One. 2016 Oct 31;11(10):e0165682. doi: 10.1371/journal.pone.0165682 (PMC5087956; doi:10.1371/journal.pone.0165682)
Supplement: S1 ZIP Archive — (ZIP) [file pone.0165682.s010.zip › ECA_full/su15.asc]

ncols         200
nrows         200
xllcorner     3.31330001355
yllcorner     -1.12269991115
cellsize      0.0117999315
NODATA_value  -9999
562 645 553 553 567 568 574 593 585 581 582 579 562 585 564 578 578 590 571 560 569 609 575 589 598 607 608 608 625 629 625 599 623 626 624 600 621 631 633 607 633 630 606 614 629 621 639 607 601 595 592 635 628 627 627 625 600 603 629 627 627 629 630 632 632 624 627 632 610 598 609 631 627 631 634 637 625 637 638 638 644 643 643 634 615 612 611 608 599 644 607 600 601 599 593 579 586 592 580 603 566 556 598 599 533 535 612 579 539 568 575 569 534 525 550 563 534 565 551 505 526 536 537 537 588 580 545 518 505 508 471 447 445 444 473 507 493 569 513 538 549 477 479 526 538 540 537 524 516 509 492 460 481 476 440 417 402 391 426 421 455 499 523 566 458 473 483 514 538 522 518 564 522 531 504 483 483 498 515 565 626 603 628 631 632 579 608 559 551 544 550 603 571 599 627 624 597 637 569 558 
560 565 582 572 562 572 593 592 584 582 591 575 566 572 567 580 573 564 575 561 596 597 599 602 588 608 637 628 625 626 626 628 621 626 592 630 627 627 632 631 630 629 634 601 600 609 612 653 630 607 605 638 631 629 600 626 623 624 624 626 604 625 627 628 628 631 632 634 608 635 593 595 629 632 636 636 636 634 639 614 641 645 625 636 636 612 603 604 602 601 604 597 605 587 564 564 582 585 580 571 606 561 562 567 537 557 539 609 609 559 538 532 535 564 562 633 550 539 551 549 553 543 541 501 539 502 543 525 581 566 505 509 495 488 541 487 486 468 514 502 538 466 506 537 523 542 501 495 492 489 503 493 485 464 451 414 403 416 414 421 453 450 456 456 491 485 477 537 497 528 558 518 520 543 550 507 489 489 507 545 601 618 627 575 605 634 628 595 599 625 599 636 553 572 617 613 589 575 551 558 
565 571 563 579 579 572 596 595 588 590 589 598 575 575 598 585 573 561 563 578 583 570 616 645 616 612 638 630 629 627 610 612 627 631 592 628 611 609 629 627 628 630 631 614 625 611 610 642 651 653 612 616 640 622 632 629 627 626 625 625 625 624 624 621 623 622 632 637 640 620 610 632 631 633 638 640 639 634 621 614 637 640 643 640 609 626 603 599 597 598 609 595 627 637 592 569 588 588 586 582 571 610 568 597 527 529 609 554 602 561 528 560 535 526 530 533 539 599 553 551 552 561 536 508 518 527 518 576 497 502 498 550 543 481 477 539 496 513 534 558 471 469 533 511 494 551 529 572 493 496 521 576 582 472 453 430 426 422 426 446 420 434 440 462 513 454 460 473 510 561 549 511 503 499 533 551 524 504 512 544 608 576 531 545 583 634 635 590 567 621 644 618 627 550 554 636 574 592 626 624 
578 566 558 561 585 564 567 587 598 589 589 586 587 584 566 594 566 557 559 561 575 570 597 621 616 618 626 628 608 616 629 614 601 636 635 629 629 630 628 629 631 631 633 633 635 637 607 617 646 635 624 644 618 617 630 603 628 624 623 624 625 627 623 623 625 628 629 635 603 638 609 633 632 633 634 637 637 637 635 637 640 609 617 639 619 612 608 603 603 609 610 608 604 636 598 590 580 580 580 583 554 533 544 548 547 564 584 532 593 619 559 551 539 521 512 506 503 506 540 557 545 548 536 534 539 545 522 550 -9999 488 481 504 526 514 469 484 482 522 457 511 525 479 518 483 490 523 542 546 503 543 532 526 511 476 456 456 451 533 439 416 406 410 430 463 508 454 457 459 515 577 536 515 482 480 516 574 554 537 534 543 584 522 528 545 605 636 639 647 593 643 642 644 623 549 554 589 551 547 594 631 
572 569 564 565 568 567 570 586 615 577 573 609 620 548 559 553 565 580 570 595 579 569 592 627 608 603 631 623 601 617 630 603 641 637 633 633 613 629 629 632 630 633 625 631 630 633 639 635 649 644 616 647 648 636 633 629 627 626 624 625 627 626 625 627 613 630 632 617 606 604 639 635 615 634 599 638 633 632 632 636 636 640 640 640 623 614 618 605 613 611 605 601 606 602 599 599 595 582 563 609 579 569 563 552 545 620 561 611 566 584 557 595 520 512 490 519 542 545 520 534 572 553 557 547 545 527 523 546 499 486 514 492 461 543 482 495 467 479 465 500 506 500 513 526 492 530 548 538 536 529 510 523 548 488 478 470 496 459 440 418 409 400 416 441 462 519 481 453 490 536 557 534 484 487 501 558 595 577 586 566 547 541 549 579 605 638 612 632 618 580 623 600 643 584 601 605 566 642 586 634 
574 570 585 571 560 568 569 569 620 621 572 567 566 557 561 575 567 571 578 595 563 626 578 604 607 613 611 620 612 625 626 630 640 635 636 617 636 632 633 637 627 629 609 632 633 631 634 634 640 641 641 618 642 638 634 631 626 627 628 629 629 615 628 629 629 628 628 632 624 605 640 636 634 606 603 611 629 625 624 627 615 642 641 621 620 614 614 608 605 607 605 601 606 598 601 638 593 582 595 594 578 547 537 543 570 601 618 553 572 572 595 578 559 518 528 539 540 509 592 533 534 536 599 571 580 587 554 563 572 516 555 497 460 468 483 509 480 498 481 520 525 523 509 521 490 533 522 551 547 512 488 518 489 545 522 502 490 462 452 433 419 417 421 438 480 547 515 472 491 513 522 553 511 525 556 572 632 629 582 554 583 589 623 632 624 588 600 614 585 561 648 623 643 649 644 653 629 610 611 585 
578 576 575 574 582 570 561 560 563 563 578 575 570 600 572 561 572 583 575 568 561 571 569 602 611 610 623 626 642 621 612 611 612 615 639 641 636 637 632 631 632 606 631 631 633 632 634 642 643 640 640 640 642 641 639 635 630 627 631 631 631 632 614 630 632 634 632 633 636 609 617 637 638 619 608 601 603 627 627 612 636 630 643 640 644 625 617 612 608 603 602 613 599 598 606 616 616 599 571 567 559 550 552 563 575 541 563 570 584 562 563 547 560 586 531 585 555 585 535 576 606 524 537 578 566 539 581 553 538 551 550 511 505 480 490 517 522 506 493 528 513 573 518 527 525 523 521 554 551 524 560 496 502 519 516 496 475 481 472 442 431 426 435 446 458 467 508 566 572 488 494 533 560 579 600 599 570 590 543 540 555 612 579 590 607 550 572 598 558 559 601 569 647 650 656 627 607 658 597 577 
579 584 574 583 578 575 569 563 558 558 572 569 549 564 562 556 570 571 567 563 560 567 602 606 611 640 636 626 628 618 607 600 602 611 595 600 625 639 634 609 644 642 641 639 619 638 614 609 645 643 639 639 642 621 619 636 635 632 629 627 631 632 634 634 635 633 636 637 637 639 630 638 639 631 627 634 584 608 610 602 635 619 645 641 620 619 605 605 609 607 601 601 602 602 613 598 636 598 572 570 572 556 568 557 594 594 555 578 573 567 543 549 575 584 545 580 587 535 557 566 543 546 528 584 530 587 574 583 522 549 518 484 510 512 511 517 515 499 527 508 509 519 518 513 528 507 530 549 550 549 527 498 492 498 524 512 492 488 491 454 445 450 455 473 547 500 495 540 536 506 557 562 550 555 589 593 541 531 521 578 553 557 554 624 619 547 562 573 587 543 572 637 626 659 659 657 652 651 606 608 
583 588 585 581 579 577 584 574 618 581 572 570 569 570 571 573 572 570 558 572 559 608 609 604 612 609 639 635 635 622 625 609 607 641 639 637 635 600 640 604 617 646 643 614 608 643 640 645 643 643 642 640 639 644 645 643 637 624 635 634 633 639 639 619 635 637 637 636 623 636 640 638 616 610 613 636 606 594 572 597 636 627 644 619 608 612 616 613 614 602 606 613 606 605 612 605 621 611 585 573 570 557 590 577 588 560 549 546 586 596 595 548 560 565 547 595 529 555 582 536 558 520 522 588 583 545 554 530 512 519 516 505 575 531 532 520 496 502 508 510 523 529 527 519 499 499 542 549 533 507 508 534 539 531 491 490 506 562 456 456 458 513 474 481 516 499 522 555 506 547 522 549 540 529 574 556 606 532 532 597 548 617 590 601 594 598 602 591 591 551 581 622 648 650 649 648 625 618 572 629 
585 582 581 579 588 590 579 642 570 560 572 564 568 569 614 558 571 569 610 562 561 585 603 604 629 616 639 611 597 601 604 630 607 636 634 630 635 641 607 594 643 592 646 641 614 601 624 643 641 641 622 642 641 626 627 635 633 641 639 638 638 640 641 603 618 642 637 637 639 640 630 641 614 618 642 614 605 640 576 591 601 637 645 647 619 615 625 613 610 612 606 621 608 610 627 654 626 605 581 578 567 574 582 582 591 580 602 568 602 548 584 601 601 552 579 607 567 604 586 537 530 595 578 537 589 556 542 514 572 506 520 555 538 514 519 499 497 504 524 530 551 540 496 488 526 535 545 550 509 500 504 540 501 529 514 538 512 457 453 461 456 466 514 521 551 494 514 544 548 475 521 523 512 494 521 598 562 522 525 574 618 621 558 602 558 633 604 596 596 568 584 599 651 651 650 650 648 649 651 646 
600 582 605 610 592 583 582 586 588 560 575 577 571 569 568 564 559 558 625 621 564 585 601 608 609 619 602 604 603 595 596 633 637 626 622 624 628 635 588 593 623 604 621 618 640 637 637 635 636 638 638 640 626 642 645 623 633 633 645 643 637 640 584 610 643 638 638 638 616 609 621 646 644 645 645 632 645 613 608 600 634 638 609 615 629 631 633 628 612 607 611 612 617 -9999 617 620 612 608 582 580 577 583 604 579 601 592 579 579 623 602 582 565 545 574 570 610 606 612 563 584 589 584 595 587 589 546 545 534 525 529 529 528 517 534 513 513 501 501 514 554 530 498 478 482 538 554 525 516 504 510 525 501 524 508 586 494 463 469 483 478 474 474 474 483 510 546 548 491 487 536 524 471 547 479 491 506 519 537 610 572 597 552 555 587 596 644 594 600 599 559 586 613 643 649 650 647 651 656 637 650 
613 619 599 605 585 586 588 584 578 564 581 572 574 571 572 567 560 558 558 569 571 572 602 609 617 625 608 605 596 590 605 633 606 631 594 623 624 595 598 604 616 577 639 636 632 632 632 630 632 635 634 637 638 638 640 645 626 650 622 613 647 581 589 603 644 639 590 581 615 647 646 631 647 625 648 621 645 612 603 606 619 611 614 624 650 652 651 622 619 617 614 612 618 624 -9999 618 619 626 600 587 660 576 600 602 590 630 595 629 620 556 570 563 584 607 594 588 621 546 560 539 541 562 596 582 524 536 527 567 513 509 529 536 555 525 606 503 522 522 514 535 520 497 490 502 544 538 537 534 535 525 516 500 515 509 565 497 470 490 482 479 482 567 488 485 512 558 536 489 510 525 470 479 541 543 471 498 532 593 575 610 618 553 616 597 638 586 576 653 601 559 598 631 643 646 621 647 630 652 631 645 
619 620 601 618 588 585 614 595 572 582 579 578 575 571 558 567 563 564 567 575 594 575 631 606 638 610 631 610 591 617 622 599 631 626 623 604 598 594 595 583 600 636 630 616 605 616 632 627 631 608 633 632 620 637 636 639 622 648 617 619 647 646 592 617 643 641 615 609 584 631 645 647 650 648 648 618 630 613 648 636 636 641 610 623 625 653 629 618 619 634 622 621 622 617 637 630 612 617 613 620 613 598 588 591 582 603 596 568 560 616 620 588 582 569 576 604 568 610 614 610 609 541 578 521 510 589 598 522 592 554 544 529 526 532 510 528 530 512 519 522 522 512 524 539 511 505 504 501 507 508 519 527 537 480 482 475 471 522 496 519 489 481 475 495 565 492 490 485 547 488 463 454 487 508 486 539 533 546 615 548 577 628 636 565 566 603 602 627 588 595 627 631 639 595 616 596 598 649 649 626 
653 646 613 620 587 590 575 578 581 585 581 575 574 567 562 567 561 568 564 564 574 592 609 647 617 632 593 615 593 616 610 610 618 600 627 590 592 590 642 574 572 631 631 631 636 600 600 633 630 611 611 616 634 635 639 638 638 644 624 622 594 617 650 641 635 636 646 603 582 648 646 650 605 614 634 618 613 648 645 642 620 593 594 600 607 623 613 617 625 647 626 624 622 621 619 624 649 650 621 615 620 617 592 579 610 606 597 621 619 623 562 563 608 565 601 582 630 611 566 570 545 520 511 512 515 531 555 530 597 592 536 534 553 550 529 542 595 542 539 528 547 550 520 530 501 493 497 500 519 531 567 565 486 469 453 452 469 517 522 532 492 479 493 564 573 518 490 474 476 467 478 493 496 550 517 574 561 580 577 559 548 622 628 614 612 648 647 640 631 579 634 643 640 593 581 541 543 560 642 638 
622 635 619 617 593 589 591 593 592 581 585 574 577 576 570 569 570 575 562 562 575 604 590 636 631 620 612 608 606 602 599 603 609 605 595 597 594 594 585 635 621 591 603 636 636 618 611 609 632 599 636 607 636 635 621 621 640 645 618 616 655 623 648 640 638 632 641 612 585 592 610 644 649 649 649 609 628 627 630 631 624 642 645 603 592 615 614 628 660 643 645 647 614 626 652 629 649 624 618 615 618 592 596 577 597 574 577 613 580 569 617 562 608 549 567 558 589 594 540 527 519 520 523 538 541 545 550 534 609 522 556 537 531 593 544 534 575 548 533 542 546 543 519 503 500 494 506 548 547 522 506 489 478 465 453 452 473 515 549 496 490 496 529 547 532 536 507 484 486 504 477 508 540 586 595 577 583 615 623 629 584 622 602 641 606 649 654 575 595 565 646 651 645 611 576 536 531 531 559 602 
623 618 616 617 588 589 594 606 600 588 590 579 582 575 573 574 581 564 573 564 568 592 605 615 642 607 623 600 610 609 605 603 615 631 618 621 604 609 611 636 593 604 609 606 636 635 601 624 629 609 635 616 638 638 609 617 643 643 642 646 648 652 646 648 619 605 621 595 611 621 647 642 645 647 649 651 633 634 656 631 633 644 646 648 609 617 621 620 657 649 650 626 616 624 655 649 646 650 633 613 591 591 592 579 602 580 592 595 595 -9999 567 622 582 546 548 541 538 588 534 532 530 539 579 571 582 581 571 540 534 536 597 549 548 541 548 550 576 555 573 568 564 530 519 505 496 514 543 542 558 532 494 491 472 466 457 457 476 520 541 519 543 565 531 529 522 524 513 514 516 518 574 566 526 541 524 531 531 539 553 555 622 599 556 591 649 638 650 593 562 644 633 644 631 624 602 534 538 577 588 551 
636 636 653 619 593 610 600 591 591 617 613 610 586 611 656 596 601 597 571 581 576 597 618 626 642 617 616 598 610 607 606 605 616 622 631 635 643 613 602 598 594 635 595 599 631 601 602 606 602 598 631 631 633 638 637 638 636 636 639 641 642 652 616 649 646 645 642 602 618 650 644 623 645 636 646 651 650 651 651 655 640 631 648 595 623 622 607 617 627 634 619 617 626 653 638 635 649 649 642 616 608 603 590 603 605 583 580 560 -9999 559 578 577 560 561 626 610 556 524 526 531 546 618 589 574 593 585 614 544 548 550 572 564 584 546 546 564 561 551 549 537 559 561 529 521 542 524 525 511 510 527 506 519 483 495 524 481 528 563 557 536 595 549 558 531 561 548 529 515 517 537 517 525 571 522 513 521 527 539 546 548 616 562 613 595 649 651 645 601 601 635 613 569 565 540 546 537 548 531 529 559 
651 653 644 618 617 624 632 636 620 620 622 615 620 622 612 603 610 580 581 617 611 616 627 645 614 613 610 607 611 611 609 610 619 619 624 609 611 606 601 599 601 603 606 600 610 604 635 637 596 594 635 599 636 635 636 636 636 634 640 646 648 634 651 656 616 650 642 647 605 631 646 647 648 648 651 638 643 658 659 633 633 658 625 608 630 613 614 634 623 624 634 632 626 627 628 635 651 648 645 627 617 611 613 618 609 603 590 591 589 572 609 562 550 559 551 543 536 535 543 551 578 592 556 562 608 570 580 584 563 580 592 618 589 581 571 603 601 535 546 525 521 519 523 523 524 531 477 485 475 489 522 521 508 524 490 505 538 608 560 555 566 550 574 551 543 560 556 513 517 539 537 529 531 517 525 521 524 582 618 623 598 610 590 633 640 650 649 650 577 627 570 561 591 543 543 564 601 611 558 559 
653 632 625 632 641 625 639 636 637 637 630 619 633 616 618 618 596 582 618 613 615 622 627 644 612 620 620 619 613 615 604 604 613 609 616 611 613 614 615 607 598 598 630 599 600 605 634 635 595 602 595 628 631 629 632 630 634 638 624 620 625 648 627 653 631 650 625 648 649 645 646 646 649 651 638 628 638 655 657 658 660 640 660 631 624 602 605 624 638 666 665 645 630 630 632 626 657 652 650 631 622 631 617 666 608 611 652 646 598 606 585 602 559 564 566 543 548 568 585 615 635 598 550 559 589 593 578 598 610 594 569 594 564 606 543 536 539 521 539 518 504 500 511 526 526 515 483 465 468 469 473 495 490 468 484 539 529 541 535 528 537 544 541 573 576 539 545 515 531 558 550 570 535 559 548 527 544 548 546 569 597 642 597 592 606 620 656 578 594 579 584 593 633 620 552 541 556 553 601 602 
630 655 622 630 631 653 640 626 625 623 650 649 642 618 620 611 617 620 636 618 625 620 644 670 612 616 619 608 602 595 594 600 617 611 608 605 606 609 610 596 599 597 628 598 598 600 629 629 626 592 619 619 600 625 606 633 641 614 628 650 644 642 643 628 616 650 646 647 623 645 645 646 651 654 640 593 655 656 653 655 660 661 660 627 616 598 593 617 626 634 668 669 643 669 662 630 630 654 652 653 633 631 625 625 624 621 623 615 620 588 640 607 644 584 574 559 602 596 590 609 591 635 560 556 579 565 545 549 611 587 573 557 596 538 560 541 547 529 529 500 520 487 488 497 505 543 494 482 457 457 454 455 451 463 491 525 523 536 519 530 554 527 533 572 582 545 541 546 529 566 554 616 592 588 590 599 601 554 554 584 634 580 564 570 655 649 600 607 564 560 583 606 649 637 596 587 538 536 556 600 
635 619 636 631 632 649 628 620 622 644 645 638 626 618 631 615 623 617 646 646 617 613 614 615 613 616 615 612 614 618 613 601 620 626 609 609 603 601 603 593 603 624 622 625 597 599 601 622 619 591 609 612 619 621 631 640 613 618 644 627 643 642 628 647 625 620 627 634 628 623 648 630 653 659 642 645 657 657 656 656 639 626 665 660 630 608 593 612 648 632 666 647 673 672 662 -9999 631 633 656 640 659 657 635 657 619 621 621 607 601 602 614 619 624 602 626 601 620 603 597 596 585 565 529 530 543 572 560 573 546 527 537 628 601 553 543 532 522 508 513 509 497 502 507 515 496 520 491 496 474 465 462 428 436 468 486 503 486 516 496 503 521 524 552 544 589 616 593 554 594 572 587 546 540 615 565 548 566 548 558 628 589 550 554 558 604 640 612 632 639 604 615 601 607 620 572 590 605 554 539 539 
644 633 653 648 625 630 649 622 626 624 634 617 621 623 622 620 645 643 643 622 654 617 614 616 615 612 605 613 598 619 596 606 605 621 604 611 609 607 599 596 609 618 617 625 595 581 589 595 599 614 613 615 592 600 604 614 628 625 640 612 640 645 645 630 628 619 622 617 650 651 649 654 655 657 660 659 657 658 659 662 661 645 658 659 632 629 583 576 581 601 637 665 668 672 645 645 630 659 629 657 660 654 631 628 623 613 590 581 601 626 616 630 626 616 629 624 578 563 564 603 540 533 519 519 535 582 584 599 535 523 521 588 551 554 575 597 576 505 508 519 545 533 525 497 548 522 506 522 468 483 457 494 469 540 531 464 474 470 487 544 541 575 535 559 593 587 601 594 633 537 536 550 584 611 579 611 604 542 593 614 571 546 547 552 569 630 616 617 633 648 644 563 562 613 594 634 601 541 548 539 
653 649 648 637 625 628 637 628 650 631 625 624 622 623 627 639 621 621 641 646 618 617 621 625 617 614 616 603 611 610 607 602 602 593 608 619 610 608 608 608 591 611 614 593 625 595 629 586 589 613 620 576 562 593 607 607 637 594 593 572 599 623 646 627 630 625 622 629 648 632 651 655 658 659 659 660 660 662 661 664 665 664 661 660 631 631 584 588 654 625 647 644 663 637 633 661 631 662 630 638 639 655 623 631 633 650 647 600 613 604 623 603 623 604 594 584 580 587 614 560 522 516 512 515 542 588 526 578 562 546 598 560 531 554 568 567 549 522 561 543 492 494 525 535 509 545 544 449 458 439 418 439 445 518 456 467 469 489 510 500 547 591 575 585 591 548 565 546 529 535 555 546 607 550 613 602 605 537 580 559 556 548 552 560 566 615 615 657 598 606 557 553 581 547 568 541 620 552 630 577 
624 638 656 646 627 626 660 613 622 622 643 648 616 624 623 650 613 643 618 646 647 639 632 622 626 625 620 606 605 609 603 600 603 608 614 628 638 627 629 599 611 616 605 583 601 631 598 597 613 620 571 576 586 580 576 602 605 606 574 555 564 569 646 651 651 630 623 610 649 649 653 655 659 660 659 661 663 664 662 641 661 662 663 629 665 661 661 603 653 652 626 653 648 647 633 645 640 632 632 632 631 639 624 612 607 614 639 627 619 621 605 598 616 595 601 577 605 567 599 520 510 504 571 588 554 582 555 587 598 602 598 545 534 591 543 527 535 537 545 572 500 567 496 469 466 458 464 524 446 453 506 438 442 513 526 530 527 509 533 511 551 526 576 579 605 582 560 537 529 537 558 557 572 538 612 598 582 566 558 555 557 555 557 590 614 631 601 651 659 593 561 607 600 610 626 543 550 588 589 630 
628 632 645 637 648 649 633 644 633 626 619 616 648 641 615 647 644 615 646 629 648 645 613 608 628 620 609 610 600 601 603 604 603 609 596 601 636 626 628 628 604 618 609 585 590 596 595 592 630 580 580 578 589 583 561 619 597 571 555 550 549 565 599 601 649 653 618 590 650 651 633 659 661 662 660 663 662 662 661 648 661 661 636 661 661 632 641 619 578 652 649 647 645 623 635 664 639 635 627 631 -9999 628 628 593 614 610 635 638 629 597 608 594 586 626 617 588 570 590 573 522 508 533 597 595 550 585 540 614 582 596 615 600 575 587 541 543 544 554 528 520 505 495 500 495 473 457 518 504 464 515 504 481 517 441 443 439 521 535 484 510 497 525 557 585 574 599 579 542 547 571 586 619 597 537 534 552 551 590 564 590 593 605 603 593 644 640 613 593 621 614 599 644 634 634 597 584 564 625 626 630 
643 650 628 637 655 627 622 648 617 631 620 618 630 617 647 623 643 609 646 618 645 643 622 608 624 627 604 607 597 600 596 603 604 607 615 637 636 628 630 619 622 589 619 587 590 597 597 593 589 589 581 587 587 581 589 576 586 559 557 537 531 536 563 606 645 643 623 617 613 652 652 656 660 663 661 652 632 663 660 659 658 659 660 660 660 642 660 656 631 635 651 620 608 574 648 656 643 639 637 634 632 -9999 638 602 602 607 622 630 635 593 592 569 627 601 625 626 615 562 596 590 530 605 611 607 585 549 536 573 570 571 618 610 600 536 533 594 562 541 609 557 514 502 533 497 466 458 490 487 473 532 483 506 461 449 446 518 498 467 458 563 527 525 510 523 549 605 566 560 581 596 609 572 592 562 538 537 543 570 554 609 608 647 612 618 658 652 621 665 661 653 619 627 617 649 644 626 590 623 578 593 
653 621 649 649 635 618 623 631 647 625 630 619 622 648 640 635 643 639 619 621 613 638 609 647 614 624 619 614 609 595 602 608 605 604 610 625 639 577 568 573 606 577 583 584 587 590 596 596 588 630 571 585 582 583 587 585 555 539 548 -9999 523 521 540 610 638 646 613 626 594 608 652 656 639 658 663 665 647 664 662 658 661 659 660 662 662 660 656 654 656 656 617 582 579 578 586 635 634 632 631 627 625 635 635 629 608 580 629 619 602 613 573 568 568 601 594 577 575 559 598 597 585 608 591 557 612 547 572 598 578 529 589 556 558 599 594 554 590 599 567 550 508 509 516 508 474 482 543 539 529 528 499 486 500 486 454 483 470 489 497 545 504 485 486 511 524 578 586 643 588 602 583 561 556 557 555 557 584 568 553 571 572 653 652 659 628 620 619 668 630 623 649 644 647 601 624 646 641 593 583 639 
647 645 638 649 630 645 639 644 622 625 624 617 618 625 617 648 618 626 638 635 642 624 609 617 620 618 616 643 629 609 611 620 625 607 573 610 638 637 566 562 574 551 606 573 582 587 587 583 584 580 619 584 586 611 570 584 533 528 538 541 522 525 548 562 583 633 617 645 618 621 652 607 612 665 665 665 666 644 661 660 661 662 662 661 649 660 657 655 659 632 621 605 592 587 592 630 626 629 643 611 599 626 635 -9999 627 589 573 569 570 624 634 578 599 570 583 598 610 604 584 603 611 535 568 566 577 612 617 561 572 536 580 581 587 587 597 595 590 579 548 516 491 519 529 554 531 504 496 507 499 478 543 499 542 516 503 480 475 535 509 541 548 523 501 517 524 531 574 609 599 590 629 642 565 604 592 583 641 603 596 572 582 642 662 662 620 624 627 618 613 604 589 621 619 651 650 652 641 639 612 648 
658 632 658 663 666 647 655 654 654 627 638 617 616 620 603 642 635 632 641 639 609 630 613 617 629 627 618 614 633 604 604 617 604 592 600 582 620 609 600 586 559 534 515 518 563 578 574 573 622 585 617 588 616 612 541 564 530 528 527 532 545 581 534 527 598 602 621 640 640 605 647 652 662 665 668 643 663 665 665 666 664 663 665 661 664 662 662 659 657 660 659 657 627 588 597 651 615 621 649 599 581 593 623 634 -9999 611 571 540 550 554 572 614 612 550 552 607 600 558 583 616 614 583 558 564 610 574 561 550 567 585 578 582 557 578 592 602 532 499 488 534 486 538 545 557 540 528 479 481 532 478 549 476 497 484 438 492 538 540 534 544 537 527 589 521 530 544 556 589 610 613 614 607 629 618 625 642 622 628 630 653 653 660 620 632 623 623 624 607 580 623 596 562 643 647 651 601 651 624 654 652 
620 647 648 664 633 626 633 655 649 649 627 653 621 654 625 616 625 631 612 604 635 637 617 644 625 625 646 630 632 608 610 607 548 603 592 588 593 601 597 598 598 535 529 535 536 539 546 540 612 609 573 606 576 570 551 563 528 519 517 518 559 565 515 526 576 559 618 628 614 608 597 644 656 665 666 652 648 666 666 666 669 668 668 662 663 663 662 664 660 658 659 658 654 614 602 630 615 592 618 580 595 586 631 625 629 -9999 587 562 542 537 573 626 607 525 582 570 608 612 622 617 617 563 559 572 623 629 540 556 545 552 585 519 520 529 603 549 506 496 479 491 491 527 532 525 536 529 554 507 554 547 524 501 508 547 449 446 471 469 463 543 503 540 507 564 558 538 536 541 556 592 583 653 571 596 619 625 625 666 658 620 636 667 638 659 625 623 619 588 589 595 631 642 616 570 571 580 584 614 658 655 
650 628 657 629 664 638 660 651 651 651 623 640 644 615 627 646 608 603 602 634 633 631 618 617 616 621 650 643 631 605 599 580 562 560 593 595 586 630 614 598 602 569 565 558 527 541 546 608 601 604 607 581 590 528 527 531 523 506 500 497 526 560 553 533 550 583 582 624 599 626 640 646 655 663 663 654 642 665 667 667 645 671 671 670 669 666 665 663 662 663 641 663 629 626 615 611 613 590 603 593 588 590 600 627 636 631 611 586 571 547 564 615 522 534 575 588 567 607 563 580 590 562 631 632 574 560 582 555 552 557 584 515 512 522 526 500 502 489 486 477 508 516 550 526 505 555 497 505 509 556 490 474 532 497 471 459 475 470 474 512 522 548 584 530 585 580 542 542 550 554 573 576 573 599 655 627 673 623 617 628 632 628 636 658 611 595 595 590 584 640 612 619 597 576 572 613 663 617 656 659 
655 608 654 625 657 654 654 651 621 619 648 623 640 643 643 638 642 606 616 611 611 607 629 623 620 626 616 636 619 598 597 588 555 594 582 587 579 585 586 594 588 580 580 562 560 564 558 549 605 606 584 608 544 524 526 522 513 494 480 509 576 546 529 565 572 580 585 597 602 630 624 636 628 657 661 668 669 666 667 668 669 673 675 641 671 666 663 659 659 637 664 660 656 657 634 616 592 594 596 587 616 618 595 624 631 630 629 624 588 563 549 546 549 604 616 553 612 590 624 613 573 567 565 580 560 578 559 567 560 556 587 532 536 536 595 502 499 511 572 498 544 497 521 527 503 551 561 487 561 557 484 518 552 557 567 565 480 487 521 532 604 526 517 541 591 552 554 550 559 566 597 602 648 656 630 623 624 620 601 626 621 654 663 629 600 599 602 623 632 618 621 600 649 657 631 616 598 662 659 597 
644 623 654 654 654 647 615 652 650 651 647 641 637 638 638 605 639 601 604 626 619 635 648 633 615 628 611 633 609 607 594 588 595 577 573 575 580 587 573 593 608 565 571 561 574 572 603 541 606 598 608 526 540 520 517 508 490 492 505 492 546 542 509 543 534 554 584 577 625 608 633 638 654 651 656 667 666 666 664 663 664 672 633 629 628 671 662 656 658 661 664 663 658 656 653 652 619 606 587 603 627 605 648 645 623 614 629 632 590 560 533 508 590 577 585 588 580 640 579 556 574 585 563 552 552 571 614 562 548 603 582 596 542 580 542 508 501 489 507 554 520 477 512 560 518 498 551 523 504 563 496 571 560 528 557 577 485 547 512 517 537 568 544 547 553 592 573 587 600 635 606 659 618 624 616 651 617 610 588 582 617 649 634 663 663 627 640 621 641 621 649 584 626 628 666 665 587 607 667 630 
624 649 652 653 651 615 614 648 643 646 639 638 620 635 632 622 604 632 628 626 601 609 612 623 608 615 635 619 618 594 610 604 623 576 592 562 576 574 570 577 597 615 611 566 553 567 602 602 579 551 521 509 522 510 500 487 465 491 549 577 506 496 531 547 554 550 609 572 618 622 627 637 633 644 656 654 640 663 662 661 665 670 673 635 647 638 666 665 636 662 659 662 660 657 652 645 627 626 607 601 649 642 640 639 601 593 -9999 626 587 556 530 540 526 557 561 604 581 602 594 573 545 548 580 579 589 555 577 610 564 557 542 554 528 544 526 525 523 529 507 499 502 513 491 475 515 480 485 516 512 532 531 551 537 533 554 530 528 571 546 537 550 579 568 561 564 595 596 653 655 619 614 637 622 608 610 642 587 571 573 602 642 643 657 661 632 656 637 647 643 624 627 583 659 602 662 662 614 593 610 634 
647 651 616 617 619 650 650 649 625 643 604 605 637 602 632 631 629 611 608 626 593 610 613 611 607 609 608 606 595 599 612 608 610 595 593 582 561 556 565 585 607 609 603 573 572 565 599 561 553 524 505 499 497 497 480 459 451 447 456 471 480 487 537 -9999 551 546 577 601 580 593 617 631 608 622 648 638 647 663 661 615 584 608 664 664 648 650 664 665 662 661 658 638 627 645 650 648 619 615 619 621 645 639 640 641 581 618 627 633 608 593 546 531 595 575 589 550 572 611 627 549 526 555 549 553 555 564 594 531 572 564 536 587 608 539 573 599 545 550 537 506 520 568 508 528 541 489 499 529 549 548 555 517 585 586 547 530 523 588 596 584 625 567 603 601 642 641 653 611 594 583 610 615 600 582 624 615 566 565 586 635 618 648 631 630 660 656 648 641 637 644 631 614 606 666 656 662 606 598 613 651 
648 608 647 622 642 617 647 645 642 607 640 637 633 631 630 604 606 601 588 587 603 608 612 612 608 606 622 598 596 596 600 600 590 585 585 575 568 568 559 567 575 603 603 591 591 590 553 544 505 498 502 576 573 473 454 444 451 450 472 462 490 481 -9999 -9999 -9999 538 567 563 628 617 613 618 611 611 638 652 654 656 660 664 584 589 587 653 649 595 662 621 662 588 594 599 622 653 652 627 649 651 619 635 644 567 638 635 575 610 620 624 631 584 586 577 550 593 590 527 566 570 560 541 566 557 550 545 513 529 540 602 563 562 561 604 604 530 560 610 532 599 531 532 542 513 555 527 572 572 569 545 550 560 573 605 565 530 554 533 536 557 593 542 570 557 585 603 610 613 591 606 574 593 613 627 592 641 640 572 585 645 637 610 566 615 648 659 658 627 600 643 640 647 655 661 620 660 663 659 665 652 639 619 
616 617 607 640 644 614 644 605 640 641 637 601 593 599 598 595 600 586 592 590 606 617 621 604 617 591 586 586 581 585 569 583 592 576 581 576 560 586 561 560 559 573 597 590 563 527 513 506 498 490 496 524 557 485 444 453 497 471 547 544 480 -9999 -9999 532 530 525 532 537 563 577 610 615 615 623 642 647 647 597 589 602 660 655 657 603 605 609 625 656 654 566 575 587 578 581 608 617 629 653 648 647 644 640 634 635 593 584 588 624 620 623 626 585 550 578 526 538 557 588 578 563 573 550 546 550 515 512 584 602 559 576 613 613 612 615 554 615 565 601 556 535 562 552 556 508 530 533 527 581 513 532 555 583 603 539 589 561 591 552 571 609 541 551 568 631 619 590 591 562 562 576 588 606 612 641 627 629 610 636 639 593 565 616 656 622 655 651 576 620 631 651 659 665 666 611 656 663 667 646 636 677 
648 641 643 644 618 616 640 638 634 635 633 635 595 596 592 585 592 586 588 603 613 622 618 607 603 583 592 578 567 563 568 550 562 562 565 559 591 529 590 591 590 570 562 564 598 516 508 498 506 483 489 498 478 451 433 466 482 532 496 533 517 517 -9999 -9999 527 522 516 520 512 509 546 609 574 628 583 564 585 624 574 582 621 651 651 654 632 643 647 571 591 612 551 617 555 557 609 614 629 643 648 645 643 646 647 619 597 617 598 610 623 641 632 627 578 538 538 544 640 581 573 567 555 537 516 562 586 530 536 590 553 558 579 579 614 613 573 601 582 541 532 531 588 530 560 564 577 542 575 572 521 509 533 581 629 607 606 602 612 564 579 620 569 543 574 643 621 644 597 593 567 560 594 569 592 614 626 637 633 622 582 592 560 589 656 630 625 654 610 616 637 667 664 672 666 616 632 663 669 672 655 646 
642 640 641 638 603 637 634 633 626 600 600 606 597 632 582 583 583 594 607 613 617 616 607 600 587 576 589 562 560 557 551 553 557 596 589 590 589 597 596 569 586 598 565 562 555 523 504 490 485 476 467 459 450 439 473 435 513 527 505 529 470 512 546 523 -9999 504 507 495 498 493 541 599 622 631 628 563 581 640 556 582 637 641 647 653 652 582 556 549 550 548 642 632 567 533 538 571 591 644 645 645 643 629 653 638 631 659 597 605 629 644 643 631 610 557 549 564 615 602 604 579 535 522 538 563 556 522 522 522 528 537 572 572 554 573 628 629 586 545 575 551 530 552 564 565 579 585 551 563 568 543 570 596 643 627 624 589 580 575 576 601 602 563 557 599 609 606 600 588 585 610 557 573 571 601 649 627 605 583 555 558 592 565 658 658 655 627 609 658 662 638 674 636 662 662 621 666 671 673 673 678 
633 636 639 638 609 635 630 623 622 619 621 597 612 589 590 590 592 604 612 624 620 607 596 583 583 568 565 561 555 587 582 567 556 556 564 599 599 608 571 569 603 568 560 549 545 514 501 492 473 475 457 447 435 428 426 522 521 484 528 469 550 505 510 518 506 -9999 508 503 504 486 490 596 604 627 633 581 571 598 583 609 534 540 615 600 568 552 544 541 538 536 540 527 557 555 562 535 565 593 576 570 609 644 669 676 643 614 638 620 638 635 681 632 597 574 559 544 587 602 614 563 556 547 596 531 530 551 551 527 539 539 540 540 547 551 588 560 621 620 531 555 544 525 547 542 586 599 544 572 555 596 606 640 644 622 581 578 581 591 612 563 616 558 562 602 612 647 643 575 573 564 559 631 602 578 596 645 601 570 578 545 559 605 626 602 592 648 612 656 660 669 666 663 628 590 664 667 675 678 678 674 
632 635 612 632 631 628 623 625 625 620 585 593 601 597 603 604 614 612 621 627 626 614 589 585 570 562 565 568 571 572 556 570 555 560 606 567 553 566 571 589 560 539 518 510 500 499 492 482 466 474 490 458 448 438 441 481 523 531 523 471 471 602 540 535 584 519 513 519 511 490 491 503 587 618 589 558 575 557 629 583 613 566 584 556 540 528 533 524 525 523 574 619 563 586 536 567 623 626 609 568 623 640 634 633 635 647 642 594 634 633 642 635 609 588 569 557 574 575 610 579 559 550 597 605 549 546 585 539 574 597 631 573 582 636 574 541 556 547 537 541 576 545 587 595 584 557 571 567 564 572 632 610 627 588 564 580 561 586 597 612 634 553 567 607 590 618 644 633 600 598 563 632 557 575 637 645 639 570 598 572 619 579 556 555 566 613 623 639 674 651 667 629 603 609 635 669 676 661 679 676 
597 599 631 627 625 615 625 627 600 609 587 586 597 602 613 620 619 620 623 622 624 621 612 580 565 569 575 567 569 556 580 579 566 573 571 568 570 569 594 597 527 525 506 493 488 483 482 478 461 445 434 446 441 423 466 485 525 532 539 475 498 519 504 490 519 572 509 538 556 515 498 508 597 593 606 585 552 567 603 611 604 546 591 532 520 511 506 515 518 551 601 600 550 545 553 559 588 554 603 651 595 635 619 587 580 616 653 650 653 608 589 633 635 621 586 563 553 553 573 569 579 542 555 551 549 579 616 571 557 619 574 581 574 561 534 534 549 570 548 564 551 570 561 565 589 591 596 600 596 596 604 602 650 618 585 631 608 640 604 639 645 589 598 576 602 618 608 567 609 620 614 565 556 551 569 583 621 627 633 564 542 536 565 559 559 599 634 675 672 673 634 614 611 657 666 671 676 677 680 652 
631 630 599 621 615 625 625 622 613 628 596 601 609 620 620 625 622 611 611 612 617 615 606 593 585 613 579 593 587 566 574 567 570 574 577 575 565 549 507 511 514 512 497 490 478 469 465 461 455 441 437 451 440 500 454 491 539 463 481 484 482 486 500 491 498 581 550 569 535 507 500 555 572 575 555 544 542 574 568 578 580 596 566 542 518 493 479 497 590 559 562 567 555 536 564 577 577 606 602 574 568 571 569 567 569 576 599 630 613 582 579 621 637 652 612 564 554 550 554 558 559 566 625 558 553 565 581 544 550 555 548 551 554 551 543 542 527 575 571 623 580 590 622 596 609 596 602 566 564 620 630 644 656 623 644 638 611 582 634 640 606 602 636 615 642 659 624 613 593 633 632 598 574 555 541 544 578 632 568 551 544 536 550 536 556 608 664 673 672 670 655 655 616 659 639 668 675 679 681 685 
590 623 623 619 632 585 614 608 587 594 613 625 619 621 627 619 609 564 591 585 607 608 599 577 598 568 566 598 588 590 575 597 580 576 576 570 564 523 536 529 519 497 493 487 479 463 457 448 443 436 444 430 502 457 465 475 466 486 467 465 466 492 504 510 515 532 544 553 507 498 495 538 535 538 524 491 564 572 596 557 536 531 551 587 517 497 479 494 541 526 539 550 619 545 568 578 587 608 542 560 538 537 545 549 575 590 574 584 649 646 614 623 621 636 628 588 555 544 542 554 572 600 610 583 552 553 538 545 550 565 564 564 563 548 555 562 588 551 584 590 631 624 565 592 618 593 619 615 602 597 587 614 615 649 646 647 644 598 641 651 576 597 603 611 641 617 573 564 588 635 606 611 568 603 535 533 553 549 551 535 524 527 529 557 576 643 661 666 664 665 666 647 663 665 649 673 679 682 645 622 
617 622 624 624 627 622 612 586 629 614 616 618 622 603 608 602 579 583 578 587 593 585 602 586 585 606 603 583 597 564 580 587 577 572 567 563 560 538 568 567 565 510 483 482 468 455 444 433 431 426 415 410 468 445 448 518 530 492 453 451 449 462 518 511 490 544 510 502 495 481 510 513 514 567 585 536 566 565 581 577 500 533 543 575 551 530 554 569 522 544 529 535 526 540 580 571 574 554 542 526 522 524 540 594 590 616 617 585 642 656 620 624 605 612 634 592 576 549 544 550 599 617 631 635 606 557 555 556 577 571 557 624 551 554 539 550 523 529 567 582 629 628 603 595 626 621 571 593 618 588 646 649 627 656 657 652 652 647 652 605 616 600 635 616 610 636 592 572 566 568 564 604 574 561 546 539 561 544 542 545 540 522 533 622 640 648 665 665 659 663 667 668 667 673 654 672 681 683 688 676 
618 617 595 619 590 604 620 588 605 600 603 600 600 590 557 543 555 576 567 595 601 588 577 574 579 597 569 590 558 558 567 580 562 538 545 549 553 565 542 570 522 485 477 460 445 430 438 446 473 414 410 415 446 468 465 460 495 485 436 439 440 441 470 499 508 478 525 497 478 588 580 531 517 533 533 507 521 582 479 490 555 587 567 574 611 496 505 518 538 534 526 603 554 575 554 591 556 533 537 540 547 549 556 559 567 619 641 574 619 660 617 614 595 576 598 626 594 587 582 587 623 623 634 665 641 620 578 567 587 552 551 551 562 549 526 513 504 509 535 580 586 591 637 563 551 614 617 560 625 593 581 627 663 644 659 620 664 642 630 621 625 650 652 656 603 594 591 618 598 631 601 613 574 578 563 564 567 532 530 526 528 531 547 574 628 652 651 653 663 616 627 655 675 673 673 675 661 666 651 675 
625 618 590 622 600 602 597 617 623 592 591 587 636 546 546 542 548 569 572 592 561 588 570 570 569 556 566 570 563 536 551 572 603 570 601 547 542 532 539 512 500 484 463 467 455 458 476 503 428 447 406 422 437 495 491 458 462 513 442 431 436 437 488 477 518 541 477 480 524 487 504 551 521 491 506 571 553 485 495 510 559 515 504 523 496 491 540 597 536 539 511 518 549 557 563 554 543 542 554 533 536 544 502 506 536 601 588 603 621 603 662 647 582 578 582 617 640 614 633 627 675 639 675 652 672 637 642 624 586 562 556 585 587 549 529 502 476 481 516 564 591 595 587 560 563 627 610 590 581 576 587 625 625 634 630 668 621 632 633 624 638 640 633 614 613 579 574 635 585 590 588 599 638 645 633 632 579 532 527 550 545 581 609 586 597 659 644 646 629 631 625 646 673 651 664 676 673 680 683 680 
595 576 595 595 602 609 632 655 575 573 618 583 575 576 553 562 564 562 612 607 613 591 568 561 553 554 546 578 544 522 547 576 586 625 544 536 554 566 517 521 531 481 452 450 501 494 465 461 498 453 421 427 435 486 516 454 434 432 431 428 432 462 470 450 458 489 473 518 483 560 543 551 571 536 540 557 524 541 489 556 551 542 494 492 502 558 523 613 552 545 568 519 546 575 559 559 542 543 521 527 519 560 491 527 507 562 633 646 624 654 622 638 586 579 641 575 596 626 643 639 642 637 633 645 651 653 648 633 630 578 598 566 614 585 533 501 475 487 517 548 583 595 574 578 639 576 576 606 575 574 589 640 625 629 626 674 631 669 672 655 639 641 620 591 580 568 560 580 573 548 554 633 590 585 596 629 622 548 541 576 573 582 605 572 573 599 605 575 657 610 639 651 655 674 677 676 676 679 681 684 
640 621 641 616 629 622 636 581 563 581 599 609 555 576 580 583 579 608 615 618 615 637 555 602 550 589 573 589 549 528 540 592 584 536 531 516 566 553 549 589 489 482 444 415 396 394 383 486 435 398 422 444 437 438 471 443 437 434 431 430 431 434 446 450 459 492 523 584 493 501 475 529 477 516 559 528 541 503 485 495 550 490 478 483 520 581 516 603 549 532 634 548 559 568 543 548 538 535 544 539 483 482 507 525 535 554 595 596 643 644 624 643 639 614 584 619 643 633 638 639 679 643 665 684 683 660 642 641 643 664 613 586 577 617 535 513 509 502 530 540 610 590 563 576 577 559 603 575 561 575 629 652 661 631 631 674 670 635 672 666 665 659 630 629 612 614 562 630 552 545 560 582 574 598 630 622 581 540 556 582 632 639 576 595 577 558 556 559 578 604 660 643 634 680 676 675 678 682 683 683 
625 641 621 621 606 602 585 562 612 600 595 613 560 559 560 582 557 562 625 620 649 609 606 603 576 578 571 588 550 534 543 568 550 528 521 516 523 587 584 525 470 452 439 421 407 385 415 382 393 419 448 447 449 523 517 455 435 433 434 433 434 437 448 447 458 477 523 522 531 471 488 542 456 477 463 475 467 464 461 492 555 467 525 512 530 524 514 536 532 542 551 578 595 561 543 536 516 509 515 495 485 480 520 575 576 535 548 577 643 616 -9999 603 582 577 621 591 637 644 636 695 653 644 650 695 655 682 657 658 644 626 618 581 580 571 560 545 534 537 538 535 558 543 602 601 569 575 575 564 557 617 635 638 640 630 632 653 664 666 671 667 658 659 652 646 603 606 586 560 547 542 536 569 630 592 625 545 563 570 562 611 605 593 557 571 629 548 531 545 563 628 645 631 632 658 674 676 679 651 640 627 
629 628 624 598 569 565 559 584 603 583 584 586 613 626 594 549 556 553 570 599 614 580 591 613 577 590 590 611 552 541 579 565 520 526 523 558 552 525 479 467 472 462 441 435 439 519 403 408 445 466 469 524 480 514 517 514 487 450 433 432 439 437 436 445 467 466 500 500 559 468 481 449 450 458 462 467 484 490 461 534 500 511 517 484 573 590 573 558 542 537 556 593 559 569 528 509 503 509 508 481 455 455 501 562 583 580 606 518 596 635 -9999 -9999 547 570 603 648 665 676 665 688 685 692 697 647 659 669 691 659 659 -9999 632 626 635 572 550 583 618 550 538 517 551 526 555 557 606 553 569 550 590 646 621 633 640 665 668 665 660 658 653 636 641 633 634 573 619 642 576 544 518 543 560 564 552 553 589 546 627 543 571 634 610 591 554 574 568 548 530 546 558 664 666 670 667 666 672 657 686 615 605 632 
610 611 606 549 558 577 575 576 602 579 578 587 582 614 569 591 578 546 558 591 592 612 595 585 582 561 588 580 545 540 565 549 539 535 566 551 517 495 448 433 457 484 442 421 424 418 451 452 482 486 516 440 462 480 501 510 508 514 424 428 431 431 442 447 535 463 512 507 525 543 542 468 451 466 464 489 530 515 494 468 560 561 479 496 501 494 529 528 536 521 567 547 563 541 515 495 484 493 506 485 514 474 563 532 593 582 565 511 544 588 556 548 551 566 631 628 677 645 635 658 685 661 648 668 654 691 650 653 640 651 636 648 651 557 569 582 555 566 529 532 523 523 576 571 573 569 553 597 596 621 610 663 649 667 650 636 634 647 662 668 660 663 631 631 629 653 587 545 524 533 533 539 558 546 601 581 599 556 634 632 570 590 585 549 543 558 527 553 601 653 669 669 668 670 656 646 685 641 604 598 
594 580 573 622 614 579 603 584 591 595 554 574 551 590 589 574 604 614 572 599 596 609 577 560 574 578 594 599 584 519 520 526 538 543 536 501 468 458 494 436 500 498 459 437 432 471 467 459 481 483 512 457 455 492 469 510 508 509 437 463 422 423 423 531 453 488 521 518 487 507 452 452 456 467 485 509 550 536 494 504 568 531 496 575 471 480 532 518 531 548 524 502 564 538 524 498 484 531 483 510 536 476 517 575 575 590 532 489 551 566 593 618 586 645 628 632 668 648 673 661 653 649 662 663 672 661 660 665 651 -9999 636 644 604 562 570 577 555 539 530 522 512 521 543 550 565 596 582 600 623 598 576 601 612 656 659 621 653 645 658 665 647 644 661 654 603 597 605 591 539 526 513 539 535 553 551 526 554 542 592 634 636 634 596 624 547 547 548 560 619 658 667 668 655 673 676 677 675 657 673 623 
598 542 549 550 571 591 578 601 555 586 561 570 595 578 593 551 572 579 620 587 585 599 630 580 587 599 571 575 573 513 513 508 502 495 500 463 461 501 461 454 545 470 453 456 469 481 474 465 466 523 517 522 490 490 509 506 515 508 515 473 437 419 421 442 444 520 521 437 444 448 449 451 488 557 561 466 470 491 485 491 512 520 545 594 480 498 561 538 530 520 561 513 537 544 532 502 476 461 463 468 493 486 499 526 571 571 580 534 544 574 625 636 655 660 669 679 674 664 670 665 671 669 653 658 672 654 643 640 648 648 639 621 565 574 564 558 557 556 558 519 531 532 535 544 582 601 647 604 609 624 573 567 574 656 666 664 652 633 655 655 661 665 615 625 636 632 635 646 616 537 527 514 554 537 526 516 550 537 578 586 631 630 629 548 562 547 560 600 633 644 666 671 675 649 660 671 616 673 673 671 
584 587 583 562 583 606 602 597 585 587 602 540 591 558 575 602 569 548 576 561 609 551 553 569 580 561 557 560 535 506 490 460 476 450 451 446 452 471 472 512 473 468 466 493 474 475 512 478 489 517 519 490 519 484 492 516 490 515 480 508 431 419 421 494 504 512 455 434 439 442 451 451 476 500 492 468 500 484 489 509 587 603 594 589 508 502 601 564 535 600 525 525 532 539 540 517 482 462 484 499 477 571 528 527 514 550 566 518 568 542 590 613 630 655 656 670 663 634 655 666 659 654 631 656 663 670 651 650 656 648 628 605 579 586 571 619 613 576 562 560 548 551 564 555 597 595 582 598 622 607 612 555 559 644 661 671 664 638 653 628 636 617 613 608 651 617 627 603 575 571 544 520 523 526 503 511 529 519 556 614 609 566 539 543 545 558 602 620 661 633 665 671 676 685 678 659 668 660 650 670 
599 592 624 583 576 610 604 599 601 600 583 587 593 601 606 557 559 568 602 591 594 551 593 605 583 541 544 525 519 515 490 453 461 424 439 522 470 515 474 466 467 469 567 479 521 505 503 479 499 514 523 522 519 483 521 455 478 514 516 504 508 411 414 454 509 448 429 431 440 444 448 525 538 460 461 483 554 482 499 541 591 561 579 620 520 564 537 576 536 563 521 623 553 578 540 517 489 490 488 470 476 490 507 497 545 614 558 532 573 574 597 637 663 673 666 667 651 645 642 607 608 591 650 651 622 655 626 655 645 642 620 580 581 587 605 621 583 612 591 583 571 575 577 578 593 577 580 609 601 573 577 568 552 592 659 639 663 655 589 594 588 648 599 584 620 640 620 615 570 555 552 534 506 482 481 485 539 503 533 541 507 516 533 541 554 581 615 613 659 662 665 675 641 686 676 643 662 664 674 681 
595 585 598 573 574 584 587 604 606 608 574 560 603 603 568 580 552 572 632 592 588 589 548 537 548 545 524 507 512 505 500 472 449 460 465 496 516 484 467 480 501 561 580 531 522 514 482 466 494 496 498 494 505 464 439 522 519 486 512 475 509 409 415 421 429 436 434 464 484 445 475 546 549 456 460 496 538 551 588 585 495 614 609 540 583 613 550 602 597 608 532 535 537 540 519 607 516 513 508 512 568 501 505 506 499 528 523 542 597 609 610 632 666 656 662 661 631 660 648 626 634 591 615 607 604 672 638 628 613 635 613 601 585 624 617 571 578 582 567 567 613 608 599 599 593 637 583 623 577 599 599 565 552 570 609 653 634 596 556 554 565 643 636 628 644 652 657 646 580 593 588 609 531 484 486 488 492 490 476 477 481 509 520 550 613 647 616 665 668 668 638 671 680 657 650 666 663 672 646 682 
601 591 591 557 571 592 586 586 610 551 581 583 605 583 605 555 582 598 607 585 580 552 528 528 539 579 511 501 512 522 527 507 493 507 530 561 520 492 474 502 527 588 522 537 566 520 517 483 514 529 532 527 530 525 440 447 464 505 511 516 439 414 418 427 439 454 467 537 537 535 541 531 514 471 460 542 497 554 513 491 579 537 509 561 586 550 549 602 550 610 557 496 563 511 512 513 515 577 595 591 596 545 494 513 514 512 555 535 548 599 621 658 658 654 652 657 592 655 641 638 632 599 610 598 617 639 607 577 584 -9999 636 636 629 606 580 559 552 553 613 568 583 601 612 600 639 594 594 616 593 585 631 569 555 586 612 637 616 571 567 564 574 604 566 648 622 648 635 654 647 556 571 573 551 502 491 480 463 462 462 469 481 518 551 606 614 616 613 664 663 670 668 669 668 632 636 627 675 658 684 654 
603 604 614 575 547 621 607 604 585 572 572 599 594 555 614 567 613 575 583 604 600 582 583 537 541 520 511 494 516 558 532 557 570 540 538 540 506 500 482 521 532 508 568 555 527 505 470 491 510 513 518 539 493 533 523 458 433 520 519 438 422 419 426 441 472 531 539 465 482 513 554 535 564 551 472 521 554 527 501 505 578 477 494 539 584 547 557 540 598 600 531 491 500 473 503 509 506 595 596 597 513 549 554 585 547 599 546 531 606 617 622 649 636 631 654 646 657 650 645 643 655 620 641 653 630 632 576 565 566 582 643 644 622 586 567 553 572 541 547 564 579 571 642 584 594 575 560 628 627 635 633 626 581 569 592 646 587 580 569 639 635 551 580 575 597 609 644 576 647 587 554 543 555 611 489 515 439 431 445 468 496 536 583 622 621 621 636 670 651 667 668 670 658 679 676 683 684 648 632 673 
605 548 565 612 575 581 606 596 592 598 549 553 603 552 552 604 554 560 585 623 568 554 571 548 527 543 490 492 504 505 553 614 540 550 513 505 531 513 547 541 518 526 512 560 535 579 510 471 482 486 486 513 547 489 486 489 446 445 455 442 432 432 483 523 526 531 520 509 472 477 498 492 578 501 503 491 576 562 576 572 498 476 481 561 571 563 538 509 584 508 533 565 508 468 477 487 509 520 521 554 533 604 537 610 562 557 562 561 621 647 650 576 603 629 644 658 653 656 659 659 669 681 641 649 683 616 566 553 555 589 630 644 615 612 571 554 538 522 607 619 599 560 612 638 587 590 582 564 569 569 631 633 592 556 594 641 618 635 647 638 636 607 585 553 561 614 636 581 609 638 552 549 610 552 507 458 421 427 445 470 518 550 600 645 624 620 636 640 675 674 674 676 662 687 688 688 685 659 650 672 
564 564 551 539 585 599 598 587 589 589 583 592 598 593 595 561 591 596 565 580 584 552 594 537 564 549 517 503 542 573 560 530 510 500 518 521 522 534 527 494 522 471 478 506 492 541 564 486 471 464 546 549 551 548 551 506 464 446 463 462 440 484 524 492 528 529 520 463 443 475 493 495 492 467 585 510 533 581 541 535 488 479 476 541 590 548 540 506 571 511 597 607 590 584 476 514 566 560 546 585 599 528 560 565 587 550 575 569 624 628 635 608 642 650 623 663 661 660 664 675 680 684 636 618 580 590 560 612 559 586 644 649 646 608 573 560 605 534 543 582 556 591 633 593 600 601 595 545 542 622 575 592 636 567 560 618 646 589 608 634 635 541 546 546 555 594 628 610 577 581 623 568 558 558 482 470 442 436 458 480 531 551 589 614 623 665 668 676 640 682 655 681 644 688 688 658 682 669 672 671 
558 555 612 532 577 589 595 595 597 596 582 575 586 563 566 603 615 598 592 630 606 536 548 536 497 493 503 522 532 510 491 485 498 495 527 526 515 512 573 493 485 474 459 484 485 507 511 476 469 491 554 554 525 546 538 531 475 452 482 522 463 478 504 535 473 511 489 528 485 446 462 455 459 492 542 571 575 553 532 492 484 485 579 538 541 539 510 580 565 567 529 540 564 500 487 517 503 573 530 532 530 609 548 621 558 553 580 580 620 627 628 631 634 644 655 669 673 675 678 637 652 676 608 595 556 540 563 621 572 593 601 689 654 605 589 555 543 575 597 622 634 596 637 606 598 633 610 555 560 610 609 623 625 632 573 622 581 572 581 599 639 545 563 591 545 636 589 608 552 568 620 551 562 616 513 484 476 477 485 501 546 559 568 611 620 669 643 678 634 674 686 650 633 651 677 678 673 670 667 660 
547 562 577 597 601 598 594 592 545 577 578 588 533 541 607 570 635 598 576 597 570 550 546 542 488 492 487 501 521 506 494 469 483 538 512 507 503 496 514 541 486 486 446 461 475 485 508 493 466 508 545 554 550 522 461 450 460 451 462 484 462 546 519 520 535 526 526 530 437 445 447 447 503 456 462 542 587 597 498 492 564 560 546 515 574 526 497 494 534 494 490 483 499 566 482 473 494 509 500 532 601 611 558 548 553 533 553 544 577 631 629 633 632 641 627 673 678 669 653 652 662 628 579 568 549 545 535 569 561 570 654 636 631 597 570 574 565 555 591 625 634 641 647 591 551 624 569 542 556 606 604 530 572 596 577 641 644 620 571 584 578 633 532 534 535 585 594 627 570 541 541 545 560 555 527 511 511 534 554 549 569 605 610 631 623 665 680 674 685 684 657 648 627 675 672 678 679 680 670 682 
520 543 596 601 599 592 588 576 573 598 599 556 563 563 610 627 596 587 613 594 592 558 551 536 504 503 488 503 504 509 498 486 474 485 500 515 506 507 565 525 493 462 444 461 492 542 558 471 482 516 538 549 546 518 462 452 451 485 525 486 520 527 538 523 524 532 456 434 449 444 467 534 446 457 463 565 576 545 521 532 566 539 587 526 534 504 490 556 510 553 562 498 489 505 558 510 554 584 532 512 555 609 536 534 530 547 607 540 564 583 601 557 639 647 629 667 674 656 659 659 664 615 587 577 554 603 523 554 573 613 637 644 610 582 558 536 586 609 613 618 626 635 645 613 590 572 573 622 535 521 519 549 583 552 554 554 620 634 591 626 565 622 611 532 549 539 552 622 581 556 532 532 546 560 541 535 547 591 577 564 606 631 669 633 633 673 631 678 653 637 662 672 668 646 650 674 649 661 632 605 
515 550 598 596 593 592 595 595 600 590 540 561 581 604 608 603 588 584 618 579 556 562 555 530 508 488 485 483 497 506 522 512 566 479 467 457 467 492 572 590 484 459 449 467 482 576 513 452 491 483 502 502 502 461 453 458 461 479 511 511 552 518 541 529 515 453 431 449 460 483 536 466 473 521 516 549 577 543 600 556 559 560 567 520 570 504 485 549 505 464 547 506 477 470 574 496 512 490 535 548 606 593 598 535 556 599 586 602 566 569 551 640 569 612 663 665 669 627 654 610 668 632 593 565 556 561 530 557 567 592 645 641 580 572 559 564 541 541 582 604 613 598 639 635 640 587 562 593 541 509 507 549 612 543 562 557 554 633 626 605 550 528 598 540 546 550 530 576 578 524 533 541 574 558 578 623 581 584 570 608 611 666 627 677 671 677 635 634 638 640 637 650 644 637 630 639 647 698 641 638 
552 593 596 590 591 592 584 543 579 586 596 577 650 610 585 590 568 595 575 526 562 588 547 536 500 479 499 484 497 542 580 526 506 475 459 452 473 523 545 510 492 490 486 492 492 475 460 466 529 504 488 541 536 463 464 468 484 478 501 495 536 525 523 519 458 429 435 445 543 539 495 447 453 463 508 562 563 574 535 541 554 519 516 540 466 532 524 548 495 466 488 577 503 497 546 536 517 491 578 590 527 522 511 536 566 526 600 600 606 621 615 633 625 572 618 669 663 647 650 608 605 661 623 578 567 594 546 544 553 583 604 631 611 556 619 627 548 578 559 621 610 626 632 605 616 630 634 539 556 546 502 531 532 540 550 571 550 571 592 581 552 522 596 606 542 527 523 512 531 546 584 596 551 557 551 618 577 614 611 612 640 627 636 638 680 646 646 650 638 637 641 632 640 639 652 681 673 672 683 653 
551 592 591 564 593 530 548 616 599 581 629 608 627 590 576 570 567 588 528 540 597 560 563 534 492 475 493 509 529 526 504 503 581 555 490 481 473 487 501 503 491 522 524 469 477 459 451 528 533 512 513 548 554 470 476 497 505 519 496 492 540 536 529 527 427 429 449 506 542 536 541 439 440 480 533 564 555 491 579 519 591 556 532 501 518 507 533 488 469 481 574 521 491 551 547 579 505 573 579 521 502 529 478 511 553 545 582 576 614 619 604 632 637 647 619 630 661 643 653 634 604 607 601 596 566 561 588 555 534 538 557 575 624 571 584 644 566 625 589 552 631 621 621 619 576 633 553 559 532 540 554 502 499 514 522 539 548 550 544 531 552 555 602 564 586 524 492 503 539 587 615 600 631 567 563 595 604 622 600 625 622 642 683 633 646 658 642 645 641 636 634 640 653 641 643 654 697 649 638 648 
577 514 591 590 550 562 624 606 592 591 606 625 608 576 572 571 575 584 547 529 542 563 540 495 481 467 469 555 501 498 503 564 581 573 554 548 528 510 508 540 547 569 491 462 449 448 503 517 531 556 519 497 475 476 486 545 486 497 499 488 546 544 451 431 431 442 488 496 547 546 468 438 453 501 509 577 551 563 514 506 527 548 526 515 523 532 546 481 482 512 584 536 501 532 508 539 519 513 569 491 496 536 554 519 511 534 548 616 618 622 632 634 617 631 661 583 581 620 630 604 599 636 609 610 621 645 590 552 534 515 519 541 581 593 605 660 617 658 569 642 553 598 542 544 547 568 625 617 528 522 542 523 518 548 529 524 570 594 581 576 571 608 587 608 537 497 504 516 535 550 561 641 586 589 594 563 581 619 663 632 679 629 689 635 683 638 638 635 636 636 636 641 641 644 651 664 649 651 623 608 
592 549 541 529 541 550 593 553 566 584 608 624 592 576 584 587 574 600 554 546 548 585 520 481 466 513 528 497 491 474 478 531 527 561 546 530 521 508 509 531 577 495 468 456 449 529 532 538 549 531 531 507 522 487 519 510 484 499 504 551 545 542 453 439 442 474 547 464 551 486 448 442 446 472 501 513 505 525 538 590 591 530 547 539 535 496 497 522 501 583 594 510 511 531 531 588 557 517 599 520 508 535 610 558 538 534 536 555 620 630 578 637 638 601 597 636 616 605 607 594 594 591 670 596 576 565 590 619 622 535 514 516 557 606 604 620 602 620 651 640 644 549 625 589 622 602 559 596 543 533 528 533 518 512 516 550 560 556 547 563 628 581 551 529 518 519 527 544 567 593 592 569 600 570 561 569 572 602 640 637 682 685 645 655 694 668 652 635 635 636 638 634 699 650 642 644 641 680 616 635 
553 551 546 561 562 564 640 557 607 627 597 598 609 603 589 647 587 591 544 564 559 553 498 473 459 539 476 524 503 436 446 468 529 492 546 537 570 500 502 502 509 472 460 455 549 479 532 563 566 530 535 514 548 516 486 503 485 519 543 510 552 531 453 454 466 515 528 467 495 468 539 532 545 512 503 567 500 522 578 531 561 546 565 511 481 524 456 507 504 532 498 507 564 514 517 572 544 566 541 514 517 530 532 546 529 541 602 583 617 631 587 616 621 605 607 602 684 681 593 586 607 591 607 618 598 573 560 568 599 608 502 511 541 577 589 613 627 607 667 625 573 632 627 624 534 531 570 528 551 537 552 536 558 548 525 526 560 551 546 582 569 548 528 535 540 546 563 569 587 564 648 603 612 571 563 569 579 593 648 685 666 690 640 645 646 637 645 636 635 637 638 638 633 645 639 640 647 666 618 628 
533 584 598 586 612 631 562 582 595 585 581 576 602 635 640 628 569 540 582 545 532 515 498 476 494 557 461 490 422 417 473 504 544 453 538 499 513 486 558 495 498 482 464 562 507 492 533 562 519 527 498 559 508 549 517 521 516 568 569 574 554 491 465 535 503 532 502 500 519 502 547 549 551 486 550 518 493 565 559 539 515 494 487 500 491 473 511 521 590 519 590 493 510 501 512 552 595 599 517 549 536 531 571 533 536 616 606 608 554 634 594 660 665 623 619 610 638 595 588 583 612 586 616 633 614 590 566 617 555 518 542 553 613 549 568 663 623 622 605 616 616 643 550 578 550 615 611 596 530 559 564 554 559 545 560 525 526 555 536 539 515 514 528 546 560 576 581 623 627 590 599 616 618 566 585 577 581 622 675 682 637 660 637 671 640 640 640 637 639 630 639 610 604 602 639 621 608 641 607 641 
541 556 610 601 603 560 555 577 603 567 600 577 572 599 599 584 578 551 540 591 527 513 508 491 526 490 479 468 410 417 475 466 486 474 519 526 455 480 536 480 571 537 486 466 554 554 557 564 526 524 478 479 523 495 521 516 560 563 569 523 536 538 493 563 513 541 531 497 521 552 546 547 552 550 526 496 491 579 542 520 498 486 480 469 500 501 513 522 541 541 518 512 501 589 594 535 513 555 559 599 592 574 566 603 531 554 587 639 598 573 585 616 616 615 609 607 588 570 589 587 590 586 576 568 628 617 586 577 580 560 602 550 529 551 551 559 618 608 608 599 647 579 549 542 554 533 561 572 541 543 584 547 551 635 540 551 536 552 543 492 491 505 537 570 610 597 608 625 658 653 654 665 656 600 590 615 581 631 635 687 694 640 639 681 634 632 630 636 626 617 607 612 610 618 605 612 607 635 663 647 
528 540 560 599 571 565 596 587 603 578 604 596 574 566 577 596 562 566 577 574 521 491 485 479 495 463 447 437 405 409 423 483 503 528 463 484 500 453 464 531 542 525 496 545 535 550 556 547 549 502 477 482 511 543 534 591 531 528 522 526 524 531 501 515 510 498 527 516 548 490 559 515 542 546 455 463 506 568 533 523 535 497 471 486 472 504 514 518 512 539 506 578 567 576 525 574 555 535 546 555 578 568 587 587 537 548 562 595 591 618 600 604 621 591 585 579 595 596 570 580 642 585 563 559 581 577 536 617 612 606 567 540 546 556 539 537 553 605 603 605 625 633 620 558 552 561 543 564 552 553 552 550 553 548 586 551 528 577 520 519 516 535 555 593 607 627 628 629 627 678 677 653 678 648 671 583 586 638 654 648 661 667 656 628 611 613 608 604 610 610 629 637 636 604 604 610 630 634 629 650 
555 555 550 557 559 602 578 565 577 583 591 599 559 622 536 545 557 590 541 581 508 467 471 475 488 446 430 413 444 436 419 451 421 444 443 491 464 450 457 496 525 478 474 522 546 501 563 541 537 506 522 557 569 530 526 488 483 569 518 529 522 521 498 554 571 582 565 525 542 563 511 508 521 501 481 478 529 553 535 501 491 478 469 468 484 544 530 490 517 506 527 542 553 541 510 504 543 547 566 605 553 527 582 602 613 621 553 574 614 619 612 593 582 585 582 587 578 640 607 585 622 624 572 564 575 564 560 614 575 566 564 515 606 568 531 535 600 639 610 600 657 623 569 563 573 569 551 586 565 560 550 550 548 546 598 558 508 530 530 552 573 561 578 600 628 631 631 634 639 662 679 683 687 686 670 623 642 657 689 695 660 666 639 652 618 640 633 615 618 616 635 635 636 603 606 604 609 635 607 609 
560 560 549 554 547 566 559 602 606 587 590 597 557 521 524 554 572 584 564 529 509 477 450 462 468 431 452 417 421 425 473 435 435 436 448 457 457 461 460 500 508 478 474 490 520 467 544 519 507 561 541 564 547 534 549 498 497 518 550 564 488 492 565 543 532 525 485 568 540 556 503 516 557 466 475 556 487 504 542 498 489 483 470 479 520 547 496 572 568 532 528 533 580 528 535 528 586 545 560 561 610 516 616 575 572 583 596 582 601 599 620 611 583 584 579 590 587 575 644 605 575 621 567 537 617 607 566 562 540 610 596 539 528 513 525 626 617 660 627 615 597 587 548 548 586 577 557 573 570 565 556 550 547 548 531 513 510 524 546 563 576 585 623 608 628 632 642 640 658 692 692 646 667 673 652 686 684 688 661 698 664 621 641 660 657 656 638 614 616 618 609 629 630 606 609 605 635 632 607 608 
538 548 575 568 559 550 597 593 584 588 617 525 520 518 520 540 558 544 549 564 577 494 469 438 507 472 421 458 457 443 450 450 448 462 452 492 518 501 500 468 560 561 544 527 537 533 495 491 547 486 559 564 528 498 487 494 557 548 555 561 535 537 538 536 506 492 481 503 566 524 523 557 538 497 472 480 499 530 528 511 479 541 494 503 597 528 515 531 587 532 523 524 600 552 601 591 599 541 616 596 607 521 540 584 560 597 630 570 565 569 611 607 573 592 580 588 610 589 570 588 629 626 618 607 609 607 518 512 542 595 528 514 499 514 524 563 584 604 610 637 612 574 567 549 560 560 563 576 572 560 557 551 548 553 500 497 516 549 561 608 588 612 653 650 651 657 647 648 683 667 658 673 690 639 689 685 687 680 681 662 655 619 655 665 663 648 641 623 631 631 659 643 651 609 608 641 642 682 606 607 
559 615 589 562 590 593 573 576 605 571 543 518 522 562 528 538 516 536 588 557 605 520 502 467 468 449 446 445 458 458 476 467 468 469 463 527 560 555 575 480 555 531 527 540 497 484 468 538 488 491 529 510 499 510 488 471 479 538 559 504 531 562 531 554 522 508 518 532 567 564 536 542 528 490 473 485 519 552 550 498 476 486 541 529 499 527 518 508 541 545 556 544 588 556 602 596 602 611 550 615 607 557 613 535 553 581 565 569 581 566 678 682 594 588 578 613 594 623 643 553 599 567 558 619 531 523 529 544 533 542 510 505 503 524 530 536 554 594 580 643 648 586 569 556 562 574 585 578 564 554 549 550 546 506 496 503 546 564 581 609 613 629 663 672 646 646 -9999 658 666 700 697 667 691 657 687 670 691 690 697 663 639 644 637 629 626 635 621 649 638 620 618 651 639 661 641 651 636 649 628 630 
632 575 618 635 553 599 603 569 587 561 536 530 532 588 537 514 570 524 543 538 586 532 522 506 497 482 505 491 466 474 475 482 518 476 474 554 543 572 537 516 508 547 510 520 485 511 513 481 514 528 562 526 534 507 546 518 536 550 490 477 512 590 546 583 529 576 529 550 584 544 571 521 518 476 477 492 496 524 516 495 471 463 507 584 528 523 520 547 520 524 538 593 593 574 603 599 563 559 541 611 608 545 606 572 564 567 609 608 580 609 627 600 591 572 584 643 576 573 583 629 620 562 615 609 603 603 591 595 530 597 532 558 563 602 513 517 557 576 578 608 664 592 605 581 586 578 579 603 600 551 550 549 537 515 513 527 567 678 641 679 677 698 646 675 693 658 -9999 -9999 655 677 698 698 690 695 689 696 694 661 675 665 631 619 647 624 623 650 613 640 615 644 655 634 631 635 636 629 618 643 676 679 
562 565 583 574 608 602 590 569 588 598 592 544 554 570 538 529 571 526 572 539 530 556 530 531 522 539 537 540 521 510 489 492 554 518 524 558 565 570 582 490 552 541 527 520 510 466 498 466 539 556 509 503 541 520 553 556 535 555 542 498 496 539 554 592 562 583 490 513 530 531 513 521 517 484 482 492 499 541 521 491 480 467 479 488 497 520 523 542 538 519 605 590 552 530 611 536 601 611 531 537 585 548 562 616 554 566 619 625 619 672 672 601 577 604 627 570 562 570 565 622 625 572 566 564 553 603 538 538 525 562 536 530 530 521 517 512 535 541 572 557 576 602 636 626 611 595 575 577 565 548 570 544 547 544 551 605 640 671 692 661 647 679 662 649 671 656 652 650 659 674 672 703 671 652 677 683 662 675 674 651 627 626 643 636 628 667 634 616 620 644 642 638 603 641 647 621 597 655 673 643 
568 569 592 600 607 607 610 599 598 598 574 543 585 533 544 501 500 530 534 543 562 523 526 522 528 530 531 553 536 546 521 520 564 559 570 567 527 517 518 508 546 525 517 525 531 520 540 505 541 506 500 507 534 530 562 548 551 538 560 509 570 569 585 552 555 524 562 499 505 507 508 602 522 534 514 509 530 492 513 503 486 488 572 523 575 502 582 518 557 543 562 597 595 613 529 573 566 621 542 552 633 555 637 578 564 577 594 584 594 582 587 586 561 560 536 565 565 610 569 571 549 609 604 533 508 517 536 600 516 606 561 611 611 544 515 512 512 552 540 556 631 650 694 645 651 589 567 550 550 548 566 556 555 585 622 651 692 699 -9999 657 671 687 620 613 610 666 651 654 653 653 653 679 668 685 701 674 656 647 646 637 624 633 641 641 649 672 663 621 626 643 664 648 614 605 674 626 616 656 636 608 
568 591 575 630 614 580 544 572 600 598 540 538 561 563 520 492 491 499 541 538 515 577 532 532 520 529 529 544 555 575 533 596 567 572 530 515 501 494 478 543 528 486 478 527 540 534 533 545 529 530 514 539 515 559 566 558 557 565 536 548 554 561 549 540 532 592 548 494 510 535 546 581 574 586 539 539 503 515 528 504 490 503 513 521 514 525 568 538 552 555 604 605 604 561 539 613 567 629 568 547 555 567 563 570 565 569 608 583 583 566 551 621 557 532 544 555 538 559 604 548 613 608 523 521 554 540 531 512 538 606 564 625 529 615 546 518 543 517 544 556 574 618 669 602 605 590 572 551 557 556 554 560 585 681 689 -9999 669 708 660 691 672 661 613 638 626 647 668 659 658 658 670 674 708 674 705 655 663 656 650 627 625 625 642 637 644 667 682 637 631 651 665 690 619 616 627 599 605 609 606 619 
586 612 592 586 583 565 543 593 594 588 579 559 537 507 499 492 479 482 559 530 510 533 506 529 571 574 532 528 587 522 513 513 523 544 510 530 527 518 497 505 506 545 483 507 524 566 547 542 517 530 558 540 513 508 575 545 562 527 526 542 534 552 570 510 579 534 551 525 544 541 526 561 512 511 523 534 504 518 513 487 490 494 503 505 501 494 596 589 553 551 544 545 552 543 553 555 613 537 579 612 542 548 554 562 565 581 609 599 573 584 546 525 542 557 541 548 551 530 533 592 601 532 531 611 600 607 520 529 565 522 607 534 532 568 534 539 562 545 625 555 548 579 574 544 564 587 628 574 578 564 567 643 668 680 666 655 687 679 668 664 662 658 652 641 648 663 695 652 661 652 653 -9999 708 693 708 670 655 696 696 646 636 635 631 636 636 628 631 621 694 649 658 653 622 619 625 635 607 611 610 610 
608 560 591 618 615 566 607 570 583 588 561 505 497 493 485 478 490 482 504 524 502 512 502 572 555 567 554 536 544 532 583 511 507 532 533 530 516 489 494 489 569 550 548 552 526 534 583 493 508 540 547 520 510 528 493 517 530 515 506 500 551 549 535 574 540 608 530 579 578 513 504 529 526 505 510 521 503 533 507 530 534 490 501 508 508 492 521 578 569 549 554 562 555 604 612 544 585 554 559 559 594 536 552 565 579 617 595 653 618 584 548 534 539 541 546 600 558 545 519 588 586 584 546 524 608 617 570 554 617 530 616 584 624 613 522 626 599 625 526 524 516 518 506 503 536 568 595 620 636 619 619 656 673 -9999 -9999 661 691 671 671 682 656 654 665 640 639 665 687 662 668 647 685 655 -9999 701 705 674 652 636 650 655 652 631 630 634 640 645 658 643 638 691 643 629 623 618 617 653 604 607 610 609 
592 559 610 585 612 569 570 536 558 553 530 499 476 464 467 474 481 482 554 496 524 523 507 556 521 562 530 522 544 564 517 496 508 569 534 524 583 548 550 522 562 550 556 543 525 500 502 538 566 544 532 515 521 545 570 571 501 503 555 546 519 523 568 520 521 600 527 535 508 508 599 597 562 536 584 544 508 524 520 597 517 496 505 512 506 507 514 534 584 549 582 628 586 577 611 555 543 550 552 567 544 535 550 566 584 616 651 630 639 639 560 556 539 546 602 570 596 593 522 509 521 524 545 551 602 621 631 579 585 597 582 630 613 614 575 624 563 551 522 506 492 494 489 486 526 563 595 634 606 -9999 -9999 -9999 657 681 699 668 663 674 696 665 664 665 645 618 620 640 653 663 669 660 696 661 706 703 710 709 704 696 642 673 690 642 636 645 695 695 696 678 694 669 660 695 618 617 618 643 605 606 609 609 
597 606 560 615 587 613 594 535 568 529 497 473 455 446 453 469 476 507 556 533 561 561 528 535 534 517 518 513 504 543 503 543 520 542 491 516 578 546 524 511 569 543 531 529 582 525 506 530 544 550 496 508 518 526 527 531 536 558 554 532 539 539 519 548 531 546 530 516 518 509 596 600 558 599 585 604 544 540 544 607 592 507 511 516 550 553 529 539 574 585 572 576 619 538 597 545 556 558 566 555 555 560 573 592 597 590 650 667 628 628 583 563 587 547 531 529 547 599 504 531 591 506 525 588 605 551 584 635 635 636 585 576 621 609 565 623 520 523 532 519 509 508 520 527 544 554 577 618 643 654 667 672 691 680 679 665 690 652 679 670 666 665 660 591 593 657 680 679 683 684 686 673 705 -9999 707 704 704 705 690 699 699 654 701 656 665 695 692 691 691 691 662 676 656 617 615 645 608 605 607 678 
578 566 560 568 577 583 547 545 529 518 499 470 477 442 449 459 489 521 565 586 566 570 530 511 522 522 550 525 555 535 582 510 502 553 548 528 547 508 542 522 525 553 529 527 536 510 501 560 546 552 510 518 530 546 553 525 526 567 560 536 554 546 529 538 512 556 528 515 525 545 574 609 545 559 571 541 556 553 547 590 588 594 599 605 548 532 537 572 628 631 584 574 624 558 545 559 646 568 588 625 602 653 644 657 551 582 605 573 600 564 562 566 594 558 585 566 571 610 518 601 601 520 557 597 601 605 573 634 600 589 630 617 613 606 611 534 503 514 529 540 543 571 554 551 569 607 563 600 641 659 677 679 674 683 691 655 640 682 656 674 670 664 664 671 658 652 651 669 675 678 692 666 678 665 -9999 687 683 685 699 701 674 654 697 675 698 671 692 694 629 634 659 650 633 614 616 608 602 603 606 680 
568 588 602 606 570 591 569 532 525 521 508 480 453 453 480 469 476 514 539 538 568 546 506 507 526 512 577 540 530 519 511 548 553 544 525 523 542 472 543 546 528 536 546 520 519 521 521 529 551 524 513 508 538 520 514 542 533 569 577 517 567 523 576 569 551 510 491 513 529 597 590 604 605 566 605 559 566 625 602 593 608 573 621 576 545 529 559 574 637 631 603 559 569 573 576 598 597 610 608 629 676 669 607 576 568 567 581 581 570 557 642 561 574 557 556 615 595 609 520 566 561 605 604 613 557 563 637 636 612 628 624 616 572 528 507 495 494 509 551 611 603 596 593 657 636 654 670 601 637 653 667 679 709 703 670 662 696 654 651 658 671 676 675 648 696 691 690 657 670 678 681 705 706 680 674 706 707 707 697 683 685 669 668 700 701 635 671 665 645 616 647 654 631 616 606 600 599 617 630 644 
597 605 589 586 597 579 564 523 557 530 511 495 470 450 450 467 488 486 491 512 534 522 491 494 513 531 519 560 530 520 483 552 523 534 536 536 476 544 540 569 555 524 544 528 530 521 535 534 554 531 513 515 524 539 538 538 538 533 564 523 557 536 549 511 497 484 522 541 530 572 606 617 613 593 601 583 570 618 614 607 605 629 623 567 533 536 542 569 637 631 624 630 585 617 631 631 622 681 612 605 626 611 600 573 595 641 612 629 569 555 558 568 580 636 559 589 605 553 536 616 547 548 611 579 630 633 634 636 618 626 624 540 515 507 498 487 495 507 559 616 584 566 633 624 665 675 652 681 680 661 685 690 705 682 679 675 682 678 693 652 700 702 686 696 693 698 660 674 641 684 675 693 694 705 704 706 707 707 699 701 701 701 699 699 655 658 624 697 644 641 645 643 668 625 623 594 594 627 680 677 
608 583 539 533 549 544 536 535 522 505 499 483 464 452 458 462 475 484 490 496 538 489 484 519 518 562 545 547 529 528 504 552 520 511 532 536 468 545 540 549 580 524 512 501 555 560 528 526 501 558 529 514 530 544 550 534 532 534 579 566 505 530 564 537 500 528 548 556 555 557 628 629 612 575 606 600 567 605 609 620 624 617 620 595 553 543 576 627 638 579 594 588 579 636 638 633 683 639 648 634 680 685 676 649 618 646 623 628 587 583 557 576 537 611 563 553 506 543 608 617 538 534 554 618 613 641 630 606 589 621 628 526 509 498 488 495 505 498 524 532 554 550 593 588 676 683 683 672 675 667 684 711 703 685 655 672 665 677 688 647 693 674 694 691 696 668 660 675 650 670 693 662 696 705 688 706 709 706 698 701 654 671 667 702 652 698 632 621 630 639 640 638 636 607 603 625 641 669 672 675 
537 535 572 528 519 524 529 509 490 483 473 463 454 448 458 457 471 466 503 571 537 531 544 554 481 524 564 565 558 501 481 541 483 474 550 497 547 544 529 547 524 516 495 572 527 512 520 530 529 519 548 544 530 547 543 544 552 542 529 564 570 512 519 534 540 554 578 596 562 556 638 616 618 602 612 617 555 623 619 615 624 628 633 599 580 551 637 624 593 566 558 572 657 640 639 649 660 648 676 608 622 684 618 603 607 611 668 679 576 594 569 581 567 601 536 553 595 527 537 613 623 621 568 626 541 585 614 603 607 632 585 521 499 483 485 501 509 516 525 532 540 559 614 648 649 689 637 623 664 637 710 707 706 695 679 670 666 673 674 668 678 680 681 705 695 697 669 658 672 689 696 699 685 675 676 710 680 706 700 701 702 702 681 652 701 667 666 639 621 638 642 638 616 607 595 605 636 660 647 636 
520 516 506 513 517 522 519 505 486 497 471 456 449 444 443 443 445 456 479 538 546 540 543 544 544 526 548 551 518 549 494 462 459 516 539 549 530 530 531 539 549 524 513 545 535 528 539 527 550 567 535 521 534 544 564 538 533 526 523 534 572 552 525 537 592 621 597 608 561 592 629 638 631 614 618 618 588 607 600 619 623 632 632 596 598 617 595 598 589 589 649 615 660 615 608 641 682 680 660 595 623 624 628 589 589 569 606 595 586 561 548 570 620 596 532 553 582 606 560 537 623 581 619 619 623 576 573 623 627 565 545 502 492 478 487 505 511 522 550 560 564 642 572 595 671 687 679 695 653 670 710 694 705 706 672 677 673 671 680 637 676 704 696 695 696 696 668 701 707 678 698 698 698 657 673 707 708 707 698 671 700 698 672 700 698 696 653 651 630 637 644 612 593 611 621 605 619 655 659 668 
516 503 501 511 517 519 518 506 568 548 521 501 500 491 439 439 446 456 493 528 562 546 534 539 532 516 536 546 547 535 524 535 540 564 530 567 526 530 530 532 482 500 498 511 530 539 562 529 518 518 529 499 508 539 539 551 563 521 553 534 529 573 544 551 619 574 547 622 631 583 589 558 588 616 584 601 586 586 594 626 616 635 628 609 636 629 650 602 597 579 595 643 615 593 614 640 678 678 599 594 607 624 659 623 569 620 590 563 625 554 571 558 579 531 507 591 532 558 619 589 541 638 606 557 634 591 643 622 627 541 519 504 486 477 489 511 533 543 589 625 576 591 657 684 667 686 659 688 680 676 708 704 705 701 666 657 696 666 678 678 677 685 676 646 706 675 699 703 672 662 699 698 695 686 692 652 657 711 701 672 698 698 696 695 696 696 695 694 620 619 613 636 608 630 622 617 627 660 637 666 
499 491 488 500 503 520 511 518 528 533 533 527 491 450 442 445 455 480 488 530 548 543 570 541 534 501 534 524 523 518 509 554 560 524 529 541 524 512 502 492 491 530 533 532 525 537 543 518 515 522 551 550 539 536 546 546 577 537 563 532 577 546 553 619 559 611 598 577 590 628 574 571 621 616 584 591 600 579 580 598 622 594 594 631 623 555 639 575 574 579 594 666 600 602 612 674 604 667 602 627 676 648 631 623 669 587 561 565 572 569 607 593 522 507 527 585 558 566 574 619 571 568 556 567 592 588 638 635 637 551 516 502 492 491 506 518 536 591 640 646 578 584 627 679 682 683 692 637 704 699 685 704 696 700 702 681 694 689 682 671 700 688 659 688 688 693 698 700 700 699 704 691 671 676 648 696 657 669 710 699 701 676 675 686 694 697 695 624 622 620 643 658 680 646 639 615 627 620 640 617 
495 491 486 491 487 502 517 507 511 504 511 522 505 518 449 456 481 536 485 511 543 546 562 543 516 504 473 549 531 512 507 539 535 524 547 499 525 509 522 532 536 531 586 555 533 533 541 520 541 543 518 518 569 513 540 563 564 555 527 561 542 574 629 610 562 609 612 621 595 632 569 590 592 632 605 606 596 607 615 572 586 587 609 571 561 555 631 596 605 598 587 594 644 677 588 581 585 643 607 651 637 678 620 628 635 579 563 563 567 567 577 540 511 515 560 595 608 608 557 569 573 585 615 618 622 638 621 598 542 526 512 503 502 508 523 555 586 626 627 647 563 627 665 684 661 666 694 668 680 704 681 711 700 702 674 702 664 681 697 696 686 685 671 677 679 689 699 674 684 700 700 691 686 694 661 703 657 665 712 661 654 649 705 669 694 661 673 647 645 647 649 650 605 637 644 577 648 608 607 590 
555 503 565 534 510 481 493 500 507 494 518 476 527 488 463 467 511 545 523 505 500 485 513 571 545 548 459 510 505 535 512 537 546 488 504 502 509 519 520 527 542 545 546 532 533 554 542 533 543 512 528 523 570 521 527 544 569 564 547 541 625 616 597 590 604 584 618 628 612 589 586 633 647 624 629 557 594 619 627 567 594 606 548 546 547 551 578 581 644 587 580 614 685 667 666 575 583 576 648 684 666 649 678 635 601 575 585 580 559 611 602 551 523 527 603 558 565 612 609 578 624 613 564 623 618 607 607 547 539 525 514 522 521 529 565 626 611 637 551 557 557 650 684 684 681 666 668 702 667 658 708 707 701 705 703 709 694 707 698 698 696 655 643 678 683 690 693 702 705 700 702 689 688 683 703 690 655 652 660 677 659 671 705 670 690 692 695 697 653 669 639 613 607 648 601 563 628 628 598 612 
502 505 568 497 510 524 510 493 501 487 472 501 533 520 484 505 548 523 541 499 462 466 511 547 556 532 516 508 479 463 563 539 477 472 479 482 530 518 500 572 559 554 556 521 531 524 536 552 529 522 555 532 543 572 582 516 542 547 549 574 628 625 626 595 619 618 627 637 617 629 638 624 646 629 617 588 611 615 609 594 580 633 543 540 548 549 569 574 551 583 582 641 675 667 640 585 566 602 634 668 654 687 596 581 584 628 577 582 555 622 604 595 584 594 561 552 522 523 616 569 628 598 573 628 630 540 548 560 588 543 536 544 536 576 626 639 607 588 566 565 659 606 684 683 688 651 689 649 655 669 704 699 700 704 702 702 674 695 698 699 698 685 675 674 683 690 690 698 695 697 690 685 679 696 707 713 711 -9999 655 670 706 683 703 694 691 691 669 696 676 631 615 626 580 594 602 556 634 605 653 658 
507 506 502 579 570 536 570 482 481 482 481 474 516 527 518 570 485 500 545 530 482 479 506 529 532 538 534 541 540 538 495 502 512 476 519 541 496 524 535 534 516 533 583 580 571 540 528 534 540 542 546 565 517 531 543 555 559 548 567 586 609 594 626 594 621 591 630 655 593 558 593 602 631 632 623 614 616 617 620 589 594 604 611 556 620 544 559 575 547 560 603 667 643 639 590 584 586 612 660 644 675 663 606 555 568 558 560 611 617 546 593 500 539 555 517 501 499 519 622 610 620 580 556 543 535 536 541 567 619 629 545 549 567 621 622 636 582 562 593 602 660 641 673 646 664 636 612 639 648 661 693 700 701 710 702 698 707 688 692 705 680 677 682 689 687 691 671 697 696 679 685 682 690 693 674 709 712 -9999 660 709 702 705 706 704 692 693 693 692 693 637 617 637 585 607 611 619 621 611 610 577 
569 526 556 574 560 528 511 485 481 481 479 478 516 532 535 488 515 484 528 533 500 465 490 534 506 496 492 516 541 511 512 476 506 554 527 534 522 515 515 534 522 533 513 513 543 522 529 590 541 575 527 537 531 563 537 565 618 570 630 616 625 581 615 581 635 613 616 587 609 596 583 586 628 627 617 578 620 625 596 569 636 609 628 614 609 548 538 561 549 619 665 669 651 577 582 589 681 644 637 656 635 594 574 620 545 515 515 539 538 541 511 495 502 498 479 468 469 502 543 631 574 632 563 575 534 528 550 574 602 603 635 591 571 616 642 568 559 569 623 670 662 620 625 682 677 659 625 621 624 680 653 679 707 667 699 693 692 695 697 677 702 696 689 689 694 691 700 690 695 699 685 681 685 693 683 709 682 713 708 -9999 708 671 689 703 692 692 694 694 697 647 625 642 595 582 595 553 612 620 555 623 
547 521 505 537 540 568 484 475 476 482 481 479 471 473 523 458 489 560 491 529 467 478 508 531 509 538 546 547 520 554 491 510 554 557 535 532 509 517 523 534 526 535 532 523 544 523 523 530 527 541 532 540 549 528 623 566 563 607 633 609 625 621 580 627 631 609 624 620 651 635 585 575 627 632 635 610 567 583 634 559 643 588 613 596 572 540 538 615 556 660 650 657 666 600 601 604 658 671 611 586 572 568 560 616 508 493 502 536 570 492 587 586 490 468 448 452 483 549 612 567 619 597 580 579 548 533 557 581 585 609 586 640 583 659 587 565 564 574 584 611 645 677 678 674 676 681 687 621 594 614 648 685 674 694 695 693 692 691 691 696 695 692 691 691 691 694 704 702 700 701 674 689 681 689 683 705 691 715 714 668 -9999 690 689 672 695 693 694 693 679 670 650 614 596 581 579 600 567 549 563 555 
496 490 523 590 565 507 500 483 481 483 481 484 457 453 450 471 552 541 554 542 465 460 533 556 540 502 525 519 543 488 525 549 567 520 501 544 498 534 547 563 545 527 530 530 544 527 541 522 587 582 530 552 602 568 552 568 594 647 570 591 582 617 636 615 565 569 536 560 606 654 574 586 623 618 589 567 609 590 635 598 594 585 583 595 549 549 549 558 588 647 668 668 670 582 605 624 638 621 600 593 551 540 520 519 488 496 500 594 499 540 587 510 474 444 441 458 511 608 548 610 605 553 567 575 607 573 634 560 597 630 601 623 639 629 674 585 582 599 642 639 644 669 617 663 618 638 657 641 594 615 650 685 696 694 684 693 708 688 673 688 692 695 694 690 703 704 680 703 703 699 701 689 690 695 663 678 690 690 691 708 705 705 676 684 680 638 675 705 697 695 661 601 597 556 587 604 617 575 527 527 
500 498 484 499 503 527 537 553 545 482 477 489 486 470 497 539 533 528 553 486 458 552 548 557 543 552 556 552 572 535 510 572 528 507 522 514 575 531 525 551 548 538 530 520 518 518 560 586 594 548 535 563 553 564 594 594 592 595 594 563 581 632 663 583 553 538 536 549 576 569 607 587 645 628 624 577 614 598 621 634 642 583 589 589 557 555 564 563 604 655 656 653 630 637 676 659 618 665 566 559 530 508 492 486 491 518 559 514 598 592 519 493 455 439 450 482 559 600 617 541 550 604 578 578 593 633 632 578 617 610 647 678 670 666 671 666 672 679 665 681 640 636 656 632 601 679 626 626 606 608 672 680 683 685 690 691 690 689 692 691 679 679 677 699 696 686 704 707 700 698 691 688 692 681 699 717 695 711 674 711 702 654 706 695 708 642 636 686 672 670 613 575 591 557 562 576 599 538 498 517 
519 516 501 510 482 555 553 530 484 479 508 509 504 534 523 525 532 511 487 475 536 555 551 565 576 554 510 509 537 538 574 515 502 527 542 538 578 526 520 547 536 516 597 541 574 551 547 549 511 528 569 590 556 576 583 604 596 621 626 591 606 612 614 572 557 564 552 607 615 639 565 582 649 640 620 571 606 572 629 591 578 582 581 567 571 570 583 621 661 601 615 595 661 693 694 642 633 622 583 545 524 502 493 520 550 579 554 553 604 608 507 465 453 457 548 530 547 615 540 598 578 571 580 591 571 585 604 594 577 619 614 618 648 678 657 687 659 654 685 669 682 635 670 579 667 636 638 661 631 667 666 671 630 669 688 682 625 679 671 667 672 674 661 706 692 691 680 668 658 689 688 691 694 704 692 717 707 711 709 709 691 686 706 704 706 639 649 703 707 696 640 589 585 562 616 609 592 608 538 594 
565 487 540 510 478 478 489 492 492 497 539 561 538 537 546 491 482 480 466 471 561 539 536 554 503 515 517 516 587 527 519 496 524 528 514 553 566 534 514 515 511 500 571 541 508 529 502 510 611 548 574 571 576 617 608 608 611 592 600 607 606 602 586 561 579 570 598 558 561 640 574 601 669 642 627 610 610 608 619 602 598 589 580 577 576 586 612 662 650 589 567 586 636 666 680 650 638 615 583 560 539 544 518 571 603 594 600 578 564 526 466 461 461 491 587 532 505 530 532 580 617 625 575 574 577 580 610 625 609 599 599 619 594 624 629 687 633 630 643 685 677 639 607 587 641 644 626 635 668 666 645 632 585 587 672 673 639 672 667 676 684 681 643 654 690 673 672 664 661 648 684 695 662 707 709 712 712 712 711 708 675 709 690 707 704 664 632 705 649 698 649 612 587 639 610 570 563 543 558 547 
527 511 551 546 540 504 477 477 476 498 498 548 523 537 495 476 549 554 540 507 502 556 534 552 528 566 515 570 530 525 518 497 509 523 565 533 540 535 510 509 527 533 525 567 489 544 520 545 580 561 586 604 625 616 628 585 601 588 595 606 600 561 543 555 571 601 570 570 558 633 644 605 631 618 639 623 599 612 612 586 580 587 579 579 585 628 688 658 623 585 619 608 618 633 646 666 676 584 566 562 565 575 562 573 564 599 599 591 522 472 457 450 478 512 597 515 505 528 602 622 587 597 551 620 601 585 586 598 627 653 581 576 582 602 634 637 605 598 597 679 657 615 598 571 640 618 600 595 609 640 650 642 611 618 583 620 652 665 670 671 660 659 657 688 685 670 669 663 665 665 671 707 709 711 710 714 712 710 708 689 695 707 707 704 703 626 631 666 686 694 645 630 655 639 601 559 546 542 563 562 
510 549 504 546 512 477 485 478 481 481 484 486 490 554 511 509 544 544 545 552 507 504 545 548 545 534 529 529 507 507 524 576 521 532 589 534 518 544 544 519 549 517 517 520 535 520 538 574 587 575 577 599 617 594 569 589 612 642 619 606 573 531 586 602 603 620 631 565 572 611 605 631 621 615 640 644 592 618 615 577 603 631 559 587 618 680 647 689 661 684 632 650 660 621 592 580 577 621 572 563 565 565 575 576 576 618 606 596 488 458 454 490 534 590 590 511 498 513 559 574 581 617 595 588 571 574 588 579 619 592 562 599 589 607 584 582 622 606 616 664 601 613 579 574 627 649 647 624 585 660 660 640 654 596 657 650 631 662 656 670 663 671 673 679 678 677 671 673 688 657 668 699 706 683 664 713 683 678 672 709 712 709 703 685 655 634 628 626 704 652 647 649 672 643 588 552 543 539 562 633 
538 570 528 552 520 520 549 480 482 484 489 492 522 531 552 530 570 572 553 504 519 522 551 529 553 546 523 519 535 564 524 555 523 528 514 560 510 558 514 514 551 558 512 524 520 526 616 614 571 549 573 561 593 547 550 551 592 650 590 567 572 531 540 560 568 572 586 582 567 598 628 674 605 594 654 604 588 617 609 618 625 627 564 588 625 647 626 617 600 681 657 606 612 586 542 561 573 576 557 579 579 578 574 569 555 551 559 528 478 454 465 501 550 524 511 509 507 556 535 545 593 590 567 576 596 601 572 610 602 619 594 636 636 644 600 644 637 632 669 622 617 656 649 608 632 674 647 626 658 631 652 658 649 648 658 613 604 616 627 665 669 662 666 668 667 683 651 701 694 706 663 704 706 709 714 715 687 713 711 711 712 682 692 707 709 705 662 693 704 671 644 653 655 610 577 554 553 624 627 640 
554 542 488 554 568 552 532 508 510 560 528 526 563 561 558 571 575 515 523 503 517 528 512 499 540 503 516 501 512 513 515 521 532 506 576 515 487 518 549 560 521 536 537 563 605 608 575 544 542 543 550 544 557 559 561 560 580 563 645 574 573 589 614 610 569 570 569 570 579 597 636 627 598 601 599 607 635 628 614 584 577 591 571 587 631 645 663 625 599 637 621 587 644 627 546 550 578 580 553 521 516 513 596 566 613 563 548 493 467 461 520 546 502 502 502 561 555 550 570 586 570 567 565 576 614 650 644 573 650 639 652 599 620 636 646 604 642 661 635 630 641 635 642 665 602 659 655 635 662 661 657 626 648 589 599 589 587 613 659 653 658 657 655 661 671 679 687 684 672 697 704 699 709 710 708 714 715 713 685 711 710 712 709 708 703 709 675 703 705 708 706 703 664 590 582 565 621 613 640 626 
559 516 497 492 555 539 526 551 557 539 578 522 524 562 534 551 524 544 552 523 498 481 474 477 482 481 487 498 503 497 503 517 536 522 523 506 514 491 565 522 531 543 536 576 616 558 553 546 553 540 543 562 565 559 612 595 627 583 569 585 622 606 600 629 576 576 572 567 566 571 612 607 632 638 600 604 603 633 618 589 634 581 585 617 635 629 641 621 623 608 667 569 554 555 532 544 581 563 619 599 531 544 570 589 594 615 497 479 458 463 504 483 484 498 515 559 573 568 578 565 606 561 575 595 637 614 622 635 631 601 575 588 638 593 655 600 659 632 637 662 608 624 612 656 653 632 633 631 666 621 594 593 608 591 604 584 656 653 654 659 660 659 657 659 666 668 675 682 686 703 703 706 706 705 712 667 686 713 709 711 712 687 710 707 704 639 636 659 673 709 706 699 659 630 630 627 606 562 607 648 
506 520 499 495 492 497 521 529 579 571 567 540 547 552 545 513 508 568 542 549 522 501 500 515 489 491 495 496 493 496 502 502 495 517 515 527 523 526 572 553 549 571 609 572 551 554 567 566 557 546 571 562 572 591 606 601 600 552 544 560 629 598 628 567 597 592 576 613 549 585 624 620 593 585 605 619 582 628 610 617 597 590 635 639 607 607 595 633 603 611 569 600 570 533 524 568 578 567 589 570 597 567 582 545 509 495 470 445 447 451 467 474 476 501 523 561 575 551 575 573 580 569 599 617 644 663 608 575 581 602 584 584 581 639 607 652 640 641 643 666 657 609 603 630 641 648 659 666 666 654 602 600 566 570 574 582 655 644 662 649 647 665 664 658 667 665 666 679 693 699 704 709 708 705 717 685 684 670 712 676 695 715 671 689 636 635 636 633 672 705 673 664 667 621 596 569 586 602 621 621 
502 511 521 506 511 503 504 519 523 576 543 503 526 541 584 576 546 540 554 519 516 582 583 537 495 496 493 493 494 499 500 499 490 548 520 536 535 546 557 538 536 560 593 581 594 614 618 554 547 564 566 582 595 571 563 587 539 565 537 572 621 625 594 575 588 596 591 613 548 566 586 595 581 594 624 590 597 632 609 584 585 622 647 652 627 626 606 581 614 587 629 567 535 558 609 533 538 556 580 535 581 574 596 523 501 470 426 436 442 461 462 470 513 607 541 565 579 571 583 566 567 567 599 615 590 575 580 650 577 642 582 642 582 643 630 671 641 651 662 635 640 660 660 626 621 624 645 665 665 657 604 598 564 560 586 566 611 621 644 672 670 675 674 651 661 673 675 685 654 697 703 708 706 711 714 679 669 668 710 713 714 713 671 681 632 637 635 635 629 705 705 689 701 645 618 577 578 607 628 669 
513 517 549 534 521 521 515 509 501 553 542 558 563 537 525 514 575 578 565 544 566 580 533 575 499 506 579 562 515 501 502 498 501 499 523 510 551 557 562 564 595 615 612 582 633 599 634 589 558 552 565 622 578 587 560 543 602 546 551 556 594 580 560 583 575 618 570 550 621 563 585 615 578 623 592 648 655 605 613 565 581 635 647 636 625 624 584 602 579 580 568 619 568 566 516 509 507 601 567 560 571 594 535 508 497 468 448 449 465 466 464 490 552 614 561 562 546 565 610 578 590 584 564 597 571 564 537 566 633 637 643 586 649 652 631 614 634 679 673 654 646 640 631 644 646 609 615 639 654 662 612 567 556 557 563 570 587 620 668 668 677 672 678 689 692 675 695 687 697 705 702 713 660 681 690 673 672 670 686 712 713 710 712 713 633 636 636 633 662 706 703 705 681 672 607 599 616 632 638 629 
542 524 525 540 540 524 521 517 502 493 529 515 507 570 516 516 502 501 530 568 557 527 576 577 497 578 575 550 498 502 508 506 508 507 536 517 555 561 589 604 627 622 602 587 588 606 609 597 593 551 618 633 609 604 554 536 592 564 542 547 628 580 553 554 590 594 600 620 622 593 627 581 599 589 616 646 622 608 636 575 612 665 639 626 643 630 600 575 611 607 571 594 610 534 504 492 488 522 540 549 609 530 507 488 478 461 465 474 475 482 483 538 575 548 620 550 625 569 566 601 565 542 534 531 536 555 566 537 541 550 578 589 613 636 635 657 618 619 649 649 605 625 628 603 643 592 597 605 619 672 651 566 574 553 558 572 657 659 671 674 649 672 681 689 690 664 662 675 703 699 707 712 680 717 716 716 687 677 691 710 711 672 711 713 676 633 635 647 657 702 702 706 700 651 592 609 627 626 641 630 
554 530 527 544 539 529 522 516 509 498 499 513 504 515 517 518 516 502 520 563 497 518 545 532 497 524 540 525 502 505 503 507 528 534 551 561 612 597 625 632 603 600 642 625 624 623 628 615 553 553 554 587 575 578 556 543 565 529 577 550 558 549 549 568 591 615 634 642 599 618 636 619 625 628 645 640 635 637 580 611 679 676 619 601 598 605 610 577 582 555 583 565 519 502 485 479 508 537 585 556 516 524 486 463 446 463 497 496 485 479 507 579 535 562 582 571 584 613 565 571 544 528 503 504 527 559 551 628 582 567 566 636 659 664 612 596 609 674 605 651 642 640 595 646 640 633 590 611 608 620 616 615 529 529 578 573 595 626 656 664 674 672 677 672 682 678 677 645 707 709 714 713 717 715 716 666 677 698 663 712 714 715 674 672 686 714 663 647 648 659 708 704 677 659 617 601 639 658 637 669 
527 529 525 539 538 534 522 521 512 504 503 506 507 513 533 537 515 504 497 495 500 526 522 498 505 505 518 515 505 509 509 509 558 586 605 609 616 614 586 554 622 625 615 593 562 579 584 585 550 547 540 561 574 609 552 554 535 534 545 553 589 558 560 554 602 623 636 597 571 599 634 625 614 633 647 647 686 620 647 679 636 624 598 567 567 576 640 574 576 567 535 519 514 491 477 478 529 562 507 504 514 515 502 447 446 460 494 495 491 485 553 586 588 580 542 574 555 581 568 564 553 536 497 510 528 549 544 599 550 537 571 643 632 627 666 618 616 666 639 608 618 618 640 582 605 621 595 609 651 599 598 580 509 524 540 606 657 682 677 678 645 667 666 666 664 664 650 653 697 697 673 711 683 714 688 718 718 717 715 712 711 710 712 712 683 674 634 636 632 633 644 710 706 688 649 613 626 631 609 601 
512 510 505 503 503 525 523 519 512 503 503 503 502 508 567 524 505 504 503 495 501 505 505 507 506 505 506 506 508 496 493 497 519 526 561 580 534 577 540 606 601 569 576 583 585 572 553 576 549 549 544 547 553 565 572 550 555 546 558 621 558 566 584 597 602 610 623 639 649 641 627 633 639 653 687 617 636 619 674 635 627 665 656 593 627 624 624 577 614 603 543 509 499 485 477 522 576 584 503 500 546 511 475 466 465 471 486 498 494 534 556 601 540 595 607 546 561 565 549 577 618 602 524 569 542 541 564 551 549 577 599 621 658 594 640 616 630 626 607 606 663 616 629 631 628 610 659 634 636 582 581 575 530 528 543 629 661 678 678 679 639 665 662 663 665 665 670 667 702 709 708 710 713 711 715 717 715 685 692 714 712 709 708 711 712 660 649 623 625 635 665 712 701 689 653 612 621 620 573 570 
498 498 492 496 505 514 523 522 513 510 507 516 511 517 517 507 505 505 513 513 512 513 522 515 515 494 586 499 498 500 499 519 538 583 589 533 563 568 537 551 546 544 576 580 584 577 544 571 565 567 556 545 553 548 567 554 553 583 593 591 557 566 589 594 574 580 604 606 641 630 641 644 640 658 602 672 596 605 674 635 667 656 623 604 578 599 625 609 611 586 519 489 476 484 486 548 593 518 539 535 582 495 481 478 474 473 482 493 558 601 606 570 564 601 604 562 606 538 591 545 578 560 581 566 581 633 547 564 568 566 634 648 606 620 659 635 635 610 660 587 622 633 613 638 639 600 655 622 589 582 570 543 544 539 595 653 664 673 675 678 634 667 672 672 668 675 662 697 705 690 710 703 714 714 719 718 716 687 677 714 713 710 711 680 657 637 629 626 634 635 660 711 713 676 655 638 598 583 606 589 
501 494 506 508 508 513 516 524 519 521 517 553 520 519 518 510 507 515 517 515 527 531 536 539 534 534 537 531 520 518 509 523 579 577 585 524 538 527 530 560 581 532 528 534 550 541 580 552 542 545 558 556 550 553 605 573 549 579 555 559 555 561 573 608 577 583 660 670 660 647 606 626 647 631 614 588 581 623 645 636 627 613 643 580 545 572 612 581 568 536 515 488 485 491 499 500 511 516 522 534 533 492 489 569 512 478 480 496 543 601 609 586 580 563 608 566 561 600 582 543 559 543 631 530 592 545 553 572 578 570 581 645 650 667 665 616 605 602 655 635 604 648 654 629 640 652 653 629 597 609 572 569 566 581 647 666 667 668 660 624 636 667 679 661 682 660 649 672 705 708 712 713 695 717 717 718 718 717 718 713 711 711 711 676 658 634 628 627 626 666 662 711 686 679 657 625 595 595 622 617 
509 517 522 527 538 540 523 525 525 530 532 610 523 527 521 535 515 524 536 611 607 564 572 601 595 561 569 562 574 571 572 520 568 527 518 525 569 545 528 516 574 530 532 534 543 548 543 541 544 546 549 567 546 556 605 570 565 552 576 554 582 614 568 575 626 614 599 621 584 609 621 626 599 633 619 605 602 598 620 683 681 679 622 577 545 573 609 546 559 537 508 516 507 512 592 508 503 533 504 519 508 499 495 501 487 486 505 509 559 602 606 535 546 565 605 566 590 570 568 550 550 560 570 545 549 556 569 569 606 640 617 623 656 626 659 612 611 613 619 653 602 570 605 639 610 655 635 631 609 602 631 656 661 656 660 664 639 612 602 610 591 682 664 690 658 641 689 648 702 708 714 685 715 717 719 718 717 681 680 688 713 713 685 674 668 636 628 627 651 662 676 713 712 684 693 629 599 605 566 644 
523 545 546 628 596 587 595 604 591 598 560 585 596 588 588 603 597 524 606 579 604 587 604 601 598 554 577 529 518 535 569 560 561 562 584 530 580 526 533 569 528 543 563 538 538 541 554 560 570 557 598 542 539 568 574 572 564 556 584 596 571 573 580 578 602 592 620 597 600 579 608 643 622 603 599 577 579 633 691 641 645 621 596 555 539 601 554 601 531 529 584 578 565 566 530 508 512 557 538 500 500 -9999 503 500 496 501 527 589 600 524 609 571 547 578 623 567 558 570 579 596 566 567 555 532 549 557 562 578 630 606 672 635 638 623 590 560 577 662 647 648 608 611 612 597 566 574 626 615 608 660 640 669 665 586 606 647 621 585 607 657 615 636 664 690 650 644 644 655 702 714 716 716 715 716 719 717 683 672 673 678 675 665 681 708 669 665 659 647 626 701 708 708 696 715 685 640 596 616 604 573 
539 541 588 611 601 599 578 589 567 595 572 598 585 602 587 573 579 607 599 599 586 606 606 604 596 566 534 585 580 538 584 559 532 517 527 522 533 524 528 548 525 545 539 564 548 550 586 557 610 609 585 545 565 571 594 609 573 630 555 538 594 591 598 617 625 576 589 624 576 596 614 647 615 593 628 606 574 606 652 670 635 589 553 534 556 574 553 542 523 526 598 576 579 555 504 503 552 535 501 504 525 530 511 528 506 516 597 538 538 537 536 611 597 573 572 552 552 579 566 595 575 604 534 549 561 557 643 573 609 638 607 605 640 584 547 567 581 628 600 637 594 588 620 607 601 599 652 602 577 655 654 662 636 580 655 655 572 603 584 623 614 641 648 681 666 620 652 699 668 712 715 715 714 718 721 716 720 684 674 715 669 675 693 668 672 671 653 656 653 699 709 686 684 712 705 626 593 586 580 555 
565 549 550 596 567 536 547 590 594 586 556 588 599 563 583 588 562 565 585 563 553 575 605 563 603 566 588 541 586 583 534 523 520 521 518 515 518 523 529 592 555 554 563 589 626 619 625 622 619 611 587 552 605 561 619 611 565 548 542 549 586 589 646 601 619 588 589 571 626 595 636 648 625 613 620 609 591 605 640 691 622 600 551 529 584 563 563 566 533 523 597 579 596 513 494 488 526 526 544 512 536 557 568 542 600 574 556 566 524 532 540 544 549 564 579 593 582 595 569 571 566 548 528 525 600 640 590 603 659 623 636 552 577 553 581 563 600 642 586 633 644 630 628 635 592 584 587 651 619 650 652 651 660 597 600 601 576 583 649 678 610 643 632 674 617 626 625 684 712 711 705 718 716 706 698 718 690 693 683 715 696 674 668 668 673 674 659 659 666 676 695 698 698 699 679 634 592 568 560 575 
612 616 618 553 552 555 551 543 538 526 540 530 574 558 552 539 540 594 562 530 580 517 610 589 573 526 531 532 540 545 562 523 523 523 522 545 536 574 592 603 614 621 626 597 629 619 623 598 580 574 593 552 548 554 569 609 584 560 555 567 566 642 616 608 594 599 630 638 588 649 646 631 613 627 622 571 588 579 629 637 660 609 562 536 594 584 573 554 549 539 576 519 493 481 481 501 511 523 555 522 527 550 563 590 591 509 577 553 543 558 567 583 569 567 569 590 562 543 539 557 558 541 534 581 632 610 642 593 650 633 623 583 600 566 613 630 644 614 621 627 616 648 641 635 638 598 583 598 642 653 597 598 604 607 573 574 577 587 592 595 590 630 677 676 608 580 599 662 676 669 686 686 686 705 672 717 721 692 699 677 687 676 674 669 667 671 663 666 659 702 699 665 699 700 693 645 618 579 557 549 
625 620 621 639 589 563 557 554 540 614 540 545 543 539 532 528 514 527 558 563 576 519 517 516 568 536 516 521 519 526 522 522 540 531 522 608 608 553 604 606 613 617 625 603 629 570 606 613 632 616 584 583 556 551 562 606 606 603 590 589 589 582 591 656 608 642 627 624 619 631 680 629 636 617 612 580 571 589 622 634 629 603 596 613 577 599 606 529 548 511 498 486 480 482 493 508 603 612 567 559 530 555 581 523 507 507 537 559 579 560 546 541 591 613 573 568 586 537 588 539 581 539 586 598 642 638 591 615 640 639 594 625 593 576 578 606 608 606 602 622 596 629 642 602 609 560 557 565 571 582 626 632 661 596 664 578 581 587 590 589 587 588 602 601 579 574 575 667 673 693 694 712 688 691 718 721 717 719 684 672 668 680 674 677 676 668 669 664 682 658 679 670 655 695 684 660 595 579 552 535 
653 625 622 643 642 636 595 609 613 572 546 549 548 544 542 534 521 527 521 520 541 522 513 517 514 537 521 523 526 532 527 526 530 517 527 604 619 620 612 590 617 621 630 612 616 568 622 583 633 637 604 599 599 610 603 609 605 605 600 585 590 587 608 631 615 621 633 632 635 642 674 630 635 616 607 618 588 596 609 623 603 622 577 567 581 593 555 521 506 488 474 481 482 501 504 518 583 590 615 615 543 572 527 543 562 530 536 566 564 546 566 579 605 607 607 550 578 535 536 549 550 627 586 634 599 620 632 614 625 595 601 607 634 611 610 628 625 581 572 611 666 670 668 600 576 572 570 568 616 606 628 625 599 583 583 580 579 582 580 580 620 611 620 635 575 565 582 680 685 727 725 721 727 673 674 695 717 718 717 718 721 684 677 677 673 672 662 691 702 675 675 701 679 698 699 688 628 569 545 543 
656 629 650 642 634 629 621 622 617 626 553 556 557 556 559 547 538 524 528 522 521 522 519 529 524 523 525 526 528 531 533 525 525 526 544 592 620 624 621 614 542 625 557 580 606 584 613 604 651 597 628 615 611 619 605 606 607 590 562 583 581 590 600 631 582 603 590 621 654 652 632 656 633 578 610 617 587 606 594 603 683 618 565 532 527 532 531 528 489 472 473 484 503 539 541 621 582 641 630 622 561 541 543 531 552 521 553 607 538 561 584 604 595 591 593 547 536 541 556 604 624 596 611 597 603 604 654 611 604 569 594 614 603 600 634 628 595 601 615 634 591 629 679 674 610 609 628 600 576 608 648 643 626 600 666 575 569 563 562 572 600 581 581 573 567 568 570 629 716 726 692 719 720 701 723 722 697 716 718 720 722 675 679 674 665 683 672 661 663 684 673 667 656 696 703 687 645 572 552 556 
648 660 628 617 642 622 618 613 611 622 581 588 561 556 561 549 545 543 531 526 526 527 522 528 528 541 533 536 539 543 537 583 558 539 542 618 622 622 598 594 608 599 602 612 574 607 606 578 565 606 627 635 592 661 607 603 609 593 655 583 589 627 610 646 608 618 590 599 637 625 604 641 624 635 618 615 584 589 594 574 625 605 557 518 535 595 582 507 492 483 499 510 543 588 620 622 629 640 581 605 558 571 626 575 538 570 595 557 525 583 569 611 547 596 592 574 600 543 590 605 597 556 624 626 615 617 626 607 652 571 598 646 632 598 611 591 628 596 626 583 602 639 656 671 667 591 633 599 587 618 624 663 664 621 616 570 562 556 557 570 582 585 577 569 574 577 591 623 677 693 719 713 712 679 721 698 716 714 719 686 720 682 674 670 658 693 661 659 661 655 653 675 699 696 683 687 673 602 582 586 
633 653 623 632 647 606 608 607 618 630 628 607 630 634 559 564 567 565 543 535 539 533 530 529 530 537 532 541 547 564 546 542 533 537 551 572 620 559 594 588 616 618 619 622 622 596 608 607 610 579 625 566 636 638 615 612 606 610 638 603 639 624 620 610 608 672 591 617 673 660 632 652 602 615 615 618 622 601 594 586 568 571 548 539 520 538 526 512 516 543 579 597 570 629 609 584 604 611 583 613 629 592 614 571 549 627 607 535 544 564 605 582 631 548 612 588 587 565 584 629 589 621 619 618 619 618 598 645 616 652 595 636 602 653 589 602 629 670 669 651 624 617 670 671 630 651 624 594 579 577 664 633 661 635 579 571 562 557 558 570 584 588 576 578 577 586 595 626 665 716 714 708 710 716 720 719 718 720 685 682 720 719 716 718 685 719 675 657 656 658 671 680 698 693 679 665 659 642 637 603 
620 631 647 626 620 654 634 579 602 628 644 636 621 578 563 565 606 545 545 548 555 553 541 533 534 536 543 543 540 554 543 544 554 579 549 624 612 597 586 629 618 570 589 590 626 635 615 607 613 580 578 609 600 585 634 590 618 618 605 600 598 631 563 585 616 676 625 660 650 635 645 616 632 612 612 610 601 632 598 618 560 565 551 542 529 527 536 555 539 573 588 595 639 630 628 562 612 616 606 577 588 554 545 562 547 581 569 571 578 608 629 625 634 597 592 591 539 609 564 624 602 600 606 623 620 628 594 644 657 624 605 599 655 610 593 611 651 670 643 637 675 673 668 626 624 619 668 605 585 586 596 606 586 618 616 578 572 568 569 577 587 592 590 586 580 581 593 599 661 672 714 719 718 718 717 701 672 718 717 721 721 682 665 716 717 668 717 664 667 643 654 698 698 697 656 661 662 663 595 556 
596 585 602 653 661 658 653 640 632 613 632 611 624 576 571 620 565 546 563 559 549 556 565 542 566 597 597 599 574 599 629 627 633 605 582 642 604 600 638 607 587 599 644 607 634 602 594 623 616 616 617 620 595 604 590 592 639 620 639 585 629 636 601 579 600 627 635 641 642 677 629 626 624 607 615 612 613 632 605 577 546 556 559 549 543 559 611 590 566 589 579 640 581 638 588 570 637 598 568 561 553 572 555 554 561 590 610 614 623 622 615 615 619 585 590 611 620 613 622 603 614 601 614 610 628 634 609 643 656 595 664 593 645 636 663 633 635 590 681 620 617 610 617 597 600 599 626 654 628 600 593 588 586 620 636 580 582 585 583 585 586 589 582 584 577 570 573 574 599 638 698 723 725 720 719 714 692 720 715 659 670 680 719 683 715 708 663 677 698 668 659 686 682 699 661 680 685 666 619 545 
597 566 560 575 599 639 654 653 652 634 636 593 605 594 587 608 581 618 629 573 603 614 642 617 618 605 590 627 625 623 603 611 614 625 617 581 582 599 604 607 573 606 608 617 605 638 632 635 617 621 600 584 572 592 607 634 640 604 636 638 641 639 639 639 644 605 624 666 649 682 658 609 611 587 605 620 632 579 621 559 538 556 563 565 559 561 592 589 586 621 613 637 619 591 623 646 617 574 562 599 598 566 585 622 569 590 604 617 562 600 622 649 631 631 592 578 591 608 606 584 607 572 588 622 595 586 655 640 656 634 635 651 662 666 634 626 617 605 602 603 603 605 614 625 630 634 638 638 643 616 608 586 585 629 607 591 587 587 592 589 592 584 564 561 564 566 566 569 571 635 704 699 727 720 715 716 720 719 718 710 718 720 717 708 681 671 725 672 703 685 675 661 677 696 679 700 681 670 599 548 
592 569 554 546 581 637 632 654 641 598 587 555 591 629 638 635 616 610 602 561 601 641 620 657 643 639 643 634 635 618 620 643 616 643 599 593 588 599 588 596 605 611 580 605 605 633 588 619 623 623 621 626 559 570 595 635 624 608 609 619 603 650 647 652 644 618 607 631 672 693 661 642 611 594 608 628 554 556 579 546 561 571 622 583 566 560 568 607 580 596 617 622 630 648 621 621 614 573 589 630 621 585 581 626 595 589 574 607 623 584 622 614 624 614 590 551 577 580 601 606 578 564 629 645 602 593 604 605 617 649 672 665 668 632 636 616 602 628 604 601 623 612 628 630 637 635 631 630 613 599 595 586 582 583 590 587 588 589 585 594 592 585 552 548 555 564 562 567 576 646 676 727 684 690 714 716 716 716 716 693 684 685 719 717 713 716 679 657 674 702 654 672 690 699 678 698 700 667 638 563 
644 578 552 541 545 594 610 623 594 626 573 556 589 624 605 613 602 589 583 584 627 615 635 612 610 609 611 604 642 644 631 584 581 552 542 555 580 595 605 569 548 541 603 593 652 619 621 624 612 636 635 629 628 631 633 639 644 581 594 610 652 627 624 656 659 653 648 623 663 661 616 614 628 617 564 549 550 582 567 567 577 629 614 582 574 572 577 609 599 585 609 607 611 578 643 620 623 620 600 609 621 583 603 604 603 606 621 606 610 602 581 619 631 604 616 556 598 595 594 564 581 626 631 624 618 629 598 599 635 660 660 660 641 668 601 615 662 649 625 598 620 618 585 630 610 623 610 582 587 591 590 583 583 581 582 581 577 573 582 589 589 569 554 555 558 563 562 575 598 657 722 725 719 713 717 688 715 715 715 715 684 667 670 718 701 716 654 672 661 669 648 673 687 700 696 694 704 663 670 583 
626 644 599 561 559 577 623 611 649 566 548 558 559 597 597 577 617 577 564 639 642 617 635 587 558 561 599 640 642 571 574 567 571 547 559 562 579 597 599 560 539 545 550 588 636 616 621 629 616 618 648 638 651 634 613 621 643 642 658 652 661 603 610 673 642 660 660 611 636 673 617 641 619 619 568 546 573 585 621 592 591 627 623 588 582 592 614 633 610 593 604 637 586 569 639 639 596 597 610 612 598 594 590 640 645 606 626 611 598 585 573 633 600 649 637 564 628 629 589 581 620 588 620 647 654 589 625 644 650 640 662 663 631 596 616 681 653 663 628 587 583 579 601 593 578 580 573 574 577 579 582 579 580 579 578 577 561 553 563 570 580 592 583 571 579 573 576 584 627 712 721 721 715 717 718 719 688 716 639 714 699 654 663 719 715 716 690 685 667 688 633 633 634 646 669 666 665 676 644 600 
639 652 653 638 554 622 622 607 609 589 604 580 558 584 604 609 607 588 599 603 614 603 561 546 532 535 582 566 589 560 535 564 560 604 611 568 582 567 595 548 541 532 553 593 600 613 606 611 607 610 607 630 648 621 623 619 609 639 665 662 665 604 633 669 675 676 650 662 642 647 650 594 613 605 602 555 589 604 596 587 592 610 643 630 591 601 620 613 618 623 589 587 579 572 639 642 620 596 637 590 622 599 623 606 589 623 638 600 574 619 574 628 602 600 596 587 632 623 619 617 614 595 596 634 623 619 655 612 668 666 632 636 625 605 605 625 625 579 595 570 570 568 571 572 597 565 560 561 567 573 576 577 573 571 571 572 558 552 559 590 583 595 582 606 597 582 574 596 703 676 720 718 698 673 667 718 683 664 640 642 644 644 641 662 713 716 663 717 699 699 630 633 634 633 635 633 667 671 648 608 
648 582 609 625 620 572 581 574 647 644 652 581 604 616 604 616 628 630 651 608 649 576 553 548 577 590 597 561 553 608 531 615 608 608 615 582 592 626 624 546 542 566 556 548 551 609 605 602 619 601 592 612 634 616 616 599 581 587 603 658 644 671 675 621 683 682 669 655 618 656 646 608 626 608 603 610 602 578 591 590 591 612 657 635 610 622 616 609 577 573 572 613 623 599 632 612 613 648 619 623 616 630 631 593 634 613 606 587 585 616 618 628 601 631 603 633 605 625 619 612 609 601 582 603 639 664 631 667 668 652 672 676 671 583 576 579 579 583 629 593 571 565 567 566 565 563 559 558 559 574 562 563 561 562 572 573 565 568 572 579 582 586 613 607 600 585 592 637 710 682 719 662 721 676 668 663 660 692 656 644 643 642 649 669 690 714 682 709 698 682 655 634 633 632 636 649 663 699 658 613 
573 588 612 658 632 592 557 593 630 626 630 613 606 617 625 632 625 578 644 644 593 588 622 572 561 538 610 533 601 591 608 569 623 622 586 590 577 589 616 548 542 565 598 546 539 592 605 611 576 562 562 595 574 602 614 585 575 590 604 664 665 669 660 678 675 679 673 634 594 599 666 606 599 579 580 556 611 594 629 606 607 616 609 648 646 628 576 600 625 563 621 660 632 634 632 608 622 608 617 645 651 623 605 591 610 636 606 582 575 607 627 624 591 619 629 606 624 573 592 561 563 569 584 640 657 623 596 602 676 672 666 600 577 569 591 588 585 607 598 586 578 563 569 568 569 592 559 562 562 559 553 554 568 556 570 575 578 575 582 587 586 587 574 578 578 583 605 630 656 669 716 638 637 652 668 649 633 638 638 641 639 639 690 680 687 712 713 709 697 700 664 657 636 633 635 665 630 697 662 664 
574 647 645 658 646 610 623 593 620 602 643 608 644 599 586 592 581 579 628 614 638 587 596 581 578 553 545 564 606 615 625 585 553 606 607 624 593 619 606 615 540 539 532 600 582 584 563 564 538 542 563 586 556 568 586 584 654 667 670 663 671 670 676 682 678 682 681 672 633 675 601 605 641 619 619 617 600 615 615 599 590 626 598 607 651 618 617 592 626 597 665 605 602 582 598 616 630 587 601 655 652 649 628 600 585 613 598 568 585 626 616 575 621 601 613 621 579 564 583 555 570 562 618 624 619 600 590 589 620 667 585 571 573 620 611 634 609 608 610 602 556 584 569 571 570 564 582 617 558 554 545 552 561 562 567 570 566 582 586 594 595 586 576 564 556 562 585 612 670 713 704 683 673 657 636 634 636 660 654 662 635 668 686 677 678 699 714 712 701 683 678 703 700 632 634 673 676 679 667 661 
575 585 615 661 656 649 618 626 637 585 605 633 627 579 577 565 567 619 634 572 612 625 635 579 584 598 627 614 621 582 581 587 605 632 613 608 606 616 616 597 617 569 530 603 535 549 539 552 536 558 557 555 552 574 585 583 662 614 629 664 596 654 678 688 672 685 685 665 634 615 599 651 633 625 588 630 634 582 632 622 623 604 601 620 620 648 599 562 591 606 614 653 589 565 592 635 644 608 652 614 652 654 622 611 594 609 623 607 632 635 623 580 603 628 621 616 596 570 585 591 586 618 613 578 587 592 616 603 587 580 591 604 617 628 584 609 602 598 610 581 583 584 601 580 570 566 574 606 572 562 551 558 555 555 560 561 569 581 584 585 593 581 564 543 536 549 546 625 692 712 711 683 714 717 716 720 676 674 722 715 673 698 698 715 676 681 681 690 679 676 700 667 703 676 699 677 668 680 668 677 
590 579 604 653 629 655 606 608 635 636 638 638 608 580 567 580 607 577 601 593 600 646 605 567 626 606 631 632 594 618 625 627 588 624 598 617 607 616 591 620 614 558 605 595 563 576 573 548 544 546 548 562 549 557 628 600 665 607 618 677 662 631 612 618 685 696 681 683 622 604 604 604 629 622 642 593 630 636 605 632 607 596 627 634 605 666 606 605 626 629 588 609 571 566 636 631 625 629 604 615 643 617 617 614 624 573 613 619 619 619 621 627 630 638 609 606 606 577 583 600 596 575 604 596 588 591 599 609 645 618 622 609 611 617 593 586 605 612 631 600 583 588 590 574 574 564 565 564 575 561 554 551 544 540 550 579 569 574 574 578 575 569 552 536 529 539 584 660 688 713 713 718 716 714 679 710 640 664 663 670 715 713 714 690 687 714 672 678 694 678 699 660 664 699 699 663 632 662 697 673 
637 586 585 620 661 662 660 585 577 568 570 606 638 611 579 608 612 593 621 607 618 641 633 603 584 583 605 604 568 639 605 605 622 635 599 617 608 621 566 628 560 557 575 594 597 594 603 569 546 563 583 552 583 549 577 589 664 671 656 612 608 604 648 694 676 698 687 673 635 659 631 589 634 640 635 609 617 613 652 638 640 635 628 629 593 599 631 603 630 589 586 621 625 629 633 629 592 577 600 616 638 637 637 625 627 630 622 619 624 606 611 631 622 597 612 608 608 584 607 605 596 582 596 594 590 683 580 595 639 632 591 603 603 596 600 629 594 608 614 569 586 573 576 590 563 556 631 560 564 568 558 544 528 529 541 555 567 568 566 562 556 550 540 534 529 545 605 665 675 711 712 711 712 716 714 714 716 658 650 667 709 711 694 712 662 704 670 693 694 655 636 637 636 679 699 679 668 699 685 673 
635 644 584 664 655 661 663 662 592 572 571 573 603 626 633 641 588 607 611 631 632 614 609 604 598 567 580 624 607 596 623 640 633 633 623 633 624 563 574 568 577 562 551 543 543 577 592 585 553 623 548 600 621 554 581 609 609 678 650 603 605 645 691 664 688 690 684 677 660 644 642 644 604 634 597 580 602 606 655 639 634 637 634 623 593 581 600 648 642 610 600 649 650 631 642 664 649 595 612 624 608 644 632 622 598 604 628 613 597 586 613 612 602 588 612 613 609 609 618 620 631 599 668 621 624 618 581 598 638 591 586 568 645 604 641 639 628 633 630 610 581 595 587 572 565 559 554 560 563 564 558 533 530 528 538 551 561 558 549 549 545 542 540 528 531 550 660 679 676 703 713 714 716 716 713 692 681 646 715 674 709 709 709 710 710 708 676 696 708 672 635 636 635 663 669 704 669 695 676 674 
630 628 658 658 657 660 665 656 604 579 575 577 606 621 631 646 648 610 593 606 644 637 594 605 574 636 602 640 600 600 644 646 650 614 642 561 578 630 628 625 623 618 564 566 587 611 607 617 623 599 587 618 619 621 572 585 677 688 643 625 634 683 687 691 683 666 678 685 606 610 657 642 586 588 578 607 612 640 639 621 658 636 642 637 589 631 634 637 690 616 594 629 627 618 608 613 663 602 654 628 612 627 641 633 631 631 633 616 603 566 580 604 582 616 606 613 607 603 669 665 667 606 622 630 630 622 585 588 642 599 591 654 638 631 603 604 645 616 591 615 623 594 604 575 590 568 564 569 568 555 545 535 538 533 535 544 549 551 551 551 542 548 531 544 538 573 701 662 669 713 706 706 710 713 708 709 676 712 686 709 708 705 707 676 675 683 676 687 684 674 648 686 667 636 664 704 674 707 701 674 
581 584 621 652 662 663 663 665 608 591 583 582 583 617 616 634 650 643 599 607 605 630 632 631 636 624 636 569 575 602 652 628 653 620 577 639 626 616 614 591 624 624 553 566 618 614 617 619 622 627 626 625 621 547 577 603 606 623 627 681 674 689 680 690 643 647 606 627 631 620 613 592 582 606 624 587 593 604 642 626 608 636 620 652 625 656 643 589 676 628 620 627 643 626 631 673 587 620 631 650 655 645 637 636 623 615 573 607 588 574 573 574 577 597 608 618 592 616 606 671 672 633 639 627 614 591 582 614 636 651 597 603 600 620 613 609 603 599 570 610 586 581 606 579 571 563 569 559 556 547 535 542 532 541 537 539 539 552 560 558 561 561 544 551 537 575 653 675 678 710 701 706 707 708 709 706 683 707 708 706 666 671 655 654 700 672 675 677 675 668 635 679 705 638 639 703 699 703 665 671 
568 566 582 606 656 655 665 624 612 598 589 588 580 662 607 620 654 628 617 605 578 645 645 635 611 643 622 608 581 646 640 638 628 642 633 610 630 600 631 569 625 581 558 581 619 588 589 628 624 623 631 630 609 565 568 588 610 602 604 676 676 670 694 686 624 625 626 619 669 634 602 591 602 635 638 653 650 657 658 646 635 643 658 631 620 600 591 589 593 625 636 629 628 677 636 614 599 660 654 656 628 631 648 628 604 575 566 601 608 605 604 585 602 609 596 584 586 602 602 669 623 637 678 627 615 597 610 629 585 647 605 645 653 650 598 601 617 595 627 642 611 599 597 579 573 570 570 561 554 548 535 537 537 555 551 552 550 558 569 578 575 575 533 536 563 622 672 702 702 705 705 699 707 684 704 676 676 711 669 673 674 680 676 713 685 694 673 667 663 668 669 664 648 640 637 679 684 676 688 701 
554 571 564 578 625 646 664 645 632 602 583 600 618 600 594 588 616 656 653 601 581 581 605 625 655 623 632 639 592 625 612 643 640 629 635 571 630 626 631 628 607 559 555 588 624 608 586 603 588 600 599 598 594 585 593 654 663 662 649 654 676 662 696 610 669 624 669 619 607 663 624 608 657 663 658 650 621 608 607 615 610 658 640 632 630 608 598 575 579 597 644 637 637 633 610 616 591 659 609 627 642 643 651 600 574 571 579 588 608 612 600 580 609 607 590 584 600 580 584 627 624 636 644 615 585 595 633 625 605 594 624 656 582 602 602 585 605 585 654 655 582 603 577 579 572 567 571 560 556 550 545 544 536 552 554 559 561 566 576 589 605 603 570 564 573 632 677 694 700 700 696 699 670 702 700 708 669 654 639 643 675 681 670 672 694 697 677 662 643 684 699 634 641 647 640 671 669 678 663 664 
566 596 561 573 584 615 666 604 604 606 578 584 651 645 644 607 607 660 657 653 618 585 585 610 654 649 641 632 653 645 643 644 631 625 632 632 615 634 635 628 615 591 550 554 583 630 631 638 596 650 604 569 570 602 611 606 641 659 655 653 658 675 665 653 645 642 634 618 666 647 608 616 647 648 646 664 641 607 593 599 638 633 640 622 639 631 622 596 619 638 647 635 686 644 621 626 601 599 583 661 629 655 612 576 575 578 586 610 613 604 585 580 581 584 594 579 581 597 611 588 575 578 603 636 609 623 645 605 627 589 611 662 587 651 651 656 605 662 615 598 654 640 659 574 574 572 571 566 567 572 549 534 535 542 568 581 568 575 575 608 616 618 594 583 612 670 694 697 698 695 706 701 677 653 677 714 644 639 644 637 682 676 680 652 699 678 665 667 636 666 647 651 651 638 637 702 700 701 684 678 
605 625 589 620 617 625 621 646 573 572 561 573 589 583 608 621 625 661 614 662 648 651 590 620 608 615 645 608 663 661 645 649 609 628 595 635 626 633 625 633 619 623 622 622 626 628 628 639 614 621 584 583 605 620 628 601 623 651 656 667 652 652 693 604 670 670 621 672 621 608 629 606 651 609 597 666 624 627 611 652 646 642 613 643 641 624 631 628 601 661 634 632 658 638 623 632 656 659 612 654 629 631 602 575 579 585 587 612 608 607 607 621 623 635 636 608 579 591 653 575 574 575 615 625 631 661 654 603 629 664 662 626 652 652 656 608 657 614 613 585 589 607 575 591 574 573 591 573 575 568 561 544 545 554 577 590 589 578 589 601 628 634 607 620 652 687 700 664 700 702 702 682 667 715 714 644 655 638 638 640 640 679 695 684 669 699 677 660 636 666 635 678 671 637 635 687 702 685 697 703 
623 614 626 648 658 656 608 579 572 567 554 555 583 558 630 642 644 660 589 612 621 664 665 658 657 655 586 584 612 651 650 651 642 602 641 573 650 634 633 629 618 622 624 629 634 633 630 638 621 607 573 573 606 612 619 643 646 662 651 700 658 688 603 633 676 675 674 616 678 599 598 606 595 634 626 627 651 641 673 639 626 614 619 643 618 646 637 635 606 652 670 631 686 639 633 630 637 636 625 624 646 596 579 581 584 585 602 622 605 589 605 623 625 604 622 583 601 580 584 598 590 600 671 676 637 613 631 627 629 633 618 659 656 631 626 642 650 652 658 578 587 595 595 579 579 581 581 579 579 574 568 560 556 569 585 598 600 600 589 612 640 630 655 661 700 665 702 677 666 679 704 712 657 670 674 670 668 669 685 637 657 691 698 666 715 695 698 680 649 699 660 659 699 644 657 698 699 661 705 684 
634 628 645 652 654 655 597 603 604 566 558 548 605 552 589 619 656 657 597 586 589 593 593 663 663 661 661 592 585 654 659 655 647 612 628 619 618 630 633 609 629 625 627 628 632 634 624 636 649 597 574 593 576 613 622 637 646 654 651 649 657 667 643 645 652 648 643 678 658 621 603 596 620 650 671 645 598 611 618 638 634 625 632 645 634 651 632 633 621 649 670 643 633 637 642 636 673 598 619 636 606 602 584 587 594 596 624 624 600 593 601 603 592 581 604 605 584 585 595 629 669 652 605 611 640 629 631 638 619 632 648 620 665 655 649 651 647 630 624 594 575 575 579 585 599 593 582 583 582 580 574 571 574 582 597 621 600 620 606 621 643 585 651 657 696 700 676 664 665 677 671 705 680 679 705 707 708 674 702 682 681 647 666 713 708 696 659 669 680 656 650 677 643 700 680 707 685 688 669 706 
609 600 632 628 650 652 649 609 580 579 587 610 595 561 571 626 655 658 603 581 599 613 586 615 608 663 663 658 641 639 631 657 642 651 636 633 643 632 630 628 621 609 575 626 574 593 615 644 601 586 577 600 596 595 581 594 651 663 656 658 692 615 648 689 649 682 635 665 678 639 609 590 595 610 626 630 610 650 661 642 656 636 616 637 641 630 629 625 639 637 665 671 672 641 686 688 614 605 621 600 608 615 599 597 599 605 614 592 599 584 577 584 582 572 594 590 581 614 670 601 637 641 647 617 645 631 630 664 654 648 656 616 641 640 639 612 608 650 609 591 569 576 576 580 609 605 588 589 586 589 584 585 587 600 604 606 604 603 628 623 600 596 621 665 691 698 667 671 675 700 697 696 697 696 699 699 702 704 704 711 674 650 675 676 688 695 695 700 677 657 637 699 642 663 699 707 704 703 676 692 
622 588 643 566 581 652 607 627 610 622 630 581 626 555 558 597 645 642 632 612 602 658 597 592 595 668 660 649 650 619 623 639 669 643 643 644 616 635 631 628 628 631 632 605 644 639 611 642 579 586 586 578 587 604 569 599 626 666 654 679 689 651 651 644 623 674 679 679 658 658 608 600 624 652 672 669 658 649 673 629 599 636 640 627 632 609 629 605 650 630 639 623 594 591 616 637 631 631 633 632 620 646 627 636 635 630 632 603 597 620 596 581 577 619 603 571 595 614 634 642 628 629 646 650 648 644 633 644 641 654 650 660 648 635 631 618 608 651 601 607 584 570 574 579 579 586 589 605 597 600 595 592 608 635 638 613 603 671 623 605 599 591 588 636 686 694 691 696 695 695 693 692 692 695 697 696 701 710 707 712 714 665 647 706 710 696 660 697 697 702 637 677 674 675 678 697 693 699 698 699 
638 613 590 572 639 647 650 660 661 665 631 610 583 555 553 586 596 642 643 640 644 617 661 595 594 625 670 669 660 646 615 654 651 653 651 648 643 633 607 634 632 632 635 642 626 652 588 649 665 584 588 585 578 569 560 572 591 661 619 657 663 670 606 630 685 638 684 649 631 620 624 602 604 614 614 659 634 651 630 618 598 630 642 630 625 614 600 612 656 669 649 683 621 606 645 627 643 629 629 628 637 632 635 628 633 636 638 636 624 607 648 606 593 609 638 623 643 610 652 634 669 660 633 607 618 636 667 650 647 636 634 632 656 606 600 663 611 658 603 606 604 568 573 572 589 585 592 611 602 600 595 587 587 585 596 621 600 646 644 605 602 602 628 656 679 688 689 690 690 701 694 692 694 699 700 702 679 659 679 675 663 674 650 686 695 679 650 663 655 656 686 682 700 703 676 669 698 700 702 623 
621 597 605 589 651 636 579 655 616 628 661 638 565 578 547 555 579 613 631 643 601 639 613 671 595 594 596 617 615 617 616 652 655 648 654 647 641 624 623 603 620 636 642 646 651 639 626 584 625 622 584 587 580 575 574 583 641 651 644 660 648 677 684 683 629 602 627 666 611 660 654 600 597 610 644 628 616 676 670 609 605 594 625 631 641 600 645 632 651 633 631 609 625 619 680 626 616 614 616 655 628 629 620 605 636 638 635 636 609 630 637 621 630 608 649 629 639 609 629 630 646 613 657 621 616 655 650 659 649 658 663 656 652 624 630 578 663 623 618 619 597 572 574 573 580 588 594 607 605 598 597 593 577 584 583 608 591 614 662 617 599 593 626 686 678 692 693 687 698 696 695 698 698 662 675 659 639 639 711 712 710 687 648 671 679 695 652 636 663 701 675 701 654 667 674 673 700 695 674 649 
640 627 638 632 582 584 585 635 651 665 662 640 642 552 548 553 589 605 625 638 644 639 604 618 599 618 598 613 598 614 661 650 644 650 643 652 642 639 641 635 639 637 614 642 647 648 651 587 585 580 582 600 591 588 596 610 646 649 653 652 659 688 662 686 687 629 679 659 655 637 630 603 640 657 650 617 655 663 659 632 653 643 599 598 621 623 615 622 599 675 623 597 600 597 620 627 635 596 600 595 593 591 642 616 623 642 640 638 643 638 597 606 630 653 647 612 627 592 599 652 664 643 599 656 656 640 631 674 669 649 654 655 642 597 656 612 582 647 607 578 608 580 601 583 580 585 590 593 597 597 595 602 580 579 581 586 593 596 633 604 593 588 626 690 691 691 692 668 699 665 676 660 649 643 673 708 674 679 710 709 712 687 648 679 677 697 654 637 658 677 683 701 647 658 638 696 697 681 691 657 
642 638 631 640 600 575 577 635 612 659 637 652 632 584 559 558 636 586 579 632 623 617 582 616 589 600 598 595 596 616 662 658 655 644 648 665 651 659 643 617 615 652 586 660 644 647 615 612 652 599 584 589 590 629 641 645 647 642 635 653 659 668 658 693 635 625 667 649 630 608 602 598 591 616 654 624 662 660 651 661 654 633 635 583 599 623 619 597 598 613 606 596 597 593 635 670 592 633 631 640 624 631 637 634 616 592 598 631 641 626 653 640 653 636 603 631 621 594 614 628 622 605 643 649 654 633 682 642 661 665 648 638 648 656 604 622 625 591 590 610 601 577 584 580 579 581 585 591 595 634 632 609 597 586 611 597 590 593 592 590 586 583 643 667 695 699 688 691 694 701 675 658 706 679 709 707 709 689 706 707 712 684 649 675 711 676 638 636 657 698 699 695 696 656 650 659 660 695 704 648 
585 640 636 625 642 640 651 605 615 653 629 662 659 652 571 562 570 564 562 567 566 567 582 591 593 625 635 632 680 597 678 651 668 613 659 614 627 646 646 597 641 639 659 659 650 656 662 630 655 615 593 591 613 614 589 601 628 617 610 663 658 692 672 672 657 606 669 646 618 611 601 594 590 617 657 660 667 660 618 661 652 649 633 631 629 597 586 613 597 625 614 596 600 592 594 590 592 625 616 637 638 637 622 614 611 620 657 606 633 632 610 625 621 605 607 647 592 618 633 646 607 635 632 648 660 633 636 638 644 646 654 622 646 654 602 605 661 620 606 598 567 575 583 574 576 574 575 579 588 594 597 688 614 606 605 606 590 595 592 592 582 603 658 689 687 690 672 695 691 694 698 701 702 669 676 634 639 668 706 706 709 671 649 671 674 654 655 634 659 700 699 642 668 645 693 641 648 694 701 703 
627 636 637 610 607 626 649 630 655 615 589 650 633 654 612 573 566 566 556 551 560 565 600 604 628 662 622 623 676 672 670 668 659 615 598 597 589 654 641 651 649 654 656 669 655 660 663 668 600 615 602 612 631 590 579 577 584 644 627 664 667 684 657 694 639 635 669 667 612 604 609 595 582 592 614 662 667 637 602 667 636 650 638 629 593 608 593 618 616 635 625 605 617 602 595 595 589 597 614 635 643 635 594 596 622 605 614 627 637 632 645 657 654 612 623 624 603 611 626 620 655 640 642 656 623 664 623 647 647 651 645 653 663 657 667 656 603 584 635 598 574 579 578 571 571 571 571 569 575 587 598 643 609 592 620 594 597 591 608 608 591 611 665 690 692 692 696 655 694 692 671 697 698 700 707 649 652 674 704 706 710 665 687 710 675 637 634 634 696 658 656 666 657 633 660 693 626 694 701 674 
644 641 636 634 604 620 634 592 583 583 612 655 655 651 608 577 569 563 562 554 555 564 616 646 646 654 646 672 667 661 622 599 617 641 619 597 610 650 612 656 654 658 649 671 667 664 666 615 620 608 646 645 639 640 582 568 600 619 607 655 662 664 692 685 684 644 683 640 619 598 596 600 590 597 660 660 676 690 671 645 634 628 612 611 596 595 592 621 635 610 600 616 680 594 587 602 612 614 643 646 607 638 624 620 624 646 613 616 635 608 629 637 653 636 589 607 608 608 649 640 617 635 638 619 656 654 657 647 644 651 643 663 624 633 633 600 596 604 596 582 578 573 575 572 572 574 573 570 571 579 624 618 597 594 601 593 585 579 576 580 593 610 646 691 690 692 690 692 693 692 691 693 699 672 683 646 653 707 706 -9999 650 666 672 697 670 658 635 644 670 654 651 699 665 677 652 691 691 688 700 682 
646 645 594 600 604 622 616 599 612 580 581 581 614 661 658 619 602 565 558 582 563 562 639 616 652 632 623 653 674 673 672 621 645 634 665 622 627 645 661 661 654 669 625 607 622 631 659 660 618 645 647 677 652 638 639 573 610 674 661 678 656 658 691 691 685 687 680 665 655 655 610 592 668 612 646 676 684 676 646 634 647 614 576 564 582 590 624 652 619 632 588 635 602 631 631 617 600 657 650 635 634 650 616 636 619 636 650 648 637 638 645 626 661 670 658 640 648 642 637 631 583 633 643 649 650 649 631 652 651 650 603 586 611 613 626 609 601 596 606 602 589 582 576 578 581 590 589 586 578 578 589 632 606 602 599 589 565 557 562 571 583 649 670 685 687 693 697 687 691 693 691 694 677 681 638 638 645 701 695 674 672 663 660 699 669 641 634 634 654 656 647 674 650 685 673 690 670 627 621 693 
649 590 574 573 644 619 589 573 609 579 582 584 651 652 655 653 649 600 562 566 557 566 599 644 642 651 616 618 656 673 662 637 643 666 667 658 657 660 656 664 672 630 673 630 625 674 663 662 652 673 672 637 646 641 596 571 615 633 643 657 646 702 656 690 679 674 681 677 660 656 610 662 665 653 633 624 680 686 671 655 644 608 605 617 619 588 594 612 609 636 632 629 628 622 635 637 639 646 638 607 617 597 653 663 621 638 631 616 595 667 650 614 675 656 633 658 662 666 665 618 600 630 646 624 651 652 648 661 654 644 660 643 584 586 593 606 591 593 587 583 580 578 582 600 603 611 602 597 583 581 603 588 601 635 603 591 563 546 557 569 589 658 687 691 689 692 688 695 693 675 693 697 709 640 634 637 662 686 673 670 679 669 664 670 661 655 633 653 672 646 662 659 643 685 660 696 649 624 620 660 
624 602 578 575 568 567 569 577 603 595 633 633 659 659 662 654 626 594 573 558 549 564 614 645 644 644 653 656 651 651 674 671 668 668 667 660 662 635 630 667 664 674 666 631 639 679 679 673 678 669 662 653 647 625 618 573 574 599 663 686 653 647 677 685 689 688 605 600 660 601 606 666 662 605 628 657 676 661 664 606 600 630 619 605 626 596 596 615 596 608 625 627 594 595 606 633 643 643 623 629 620 616 605 644 645 645 650 631 613 648 665 643 668 662 670 637 650 655 620 616 637 618 647 640 652 659 666 639 646 663 647 585 584 596 584 587 589 590 584 586 582 596 594 610 611 604 642 608 593 580 579 582 595 604 611 597 577 561 561 581 619 683 690 687 693 690 694 673 660 704 641 635 634 632 634 646 646 681 669 675 674 682 673 672 673 630 631 662 669 663 691 642 637 633 642 694 698 695 696 630 
657 579 579 583 587 641 640 640 610 652 637 649 648 648 639 649 667 613 572 561 551 559 611 634 642 645 655 663 664 673 670 668 670 671 671 666 670 677 680 671 615 680 679 636 679 683 627 677 604 645 632 641 643 633 636 569 570 597 617 665 647 678 671 686 685 682 659 662 655 627 611 598 604 623 632 682 668 672 653 644 644 638 630 630 614 607 576 581 594 594 636 612 592 596 611 640 660 646 641 632 627 647 644 643 655 638 643 658 655 641 644 647 640 612 640 648 621 597 656 650 642 629 644 654 655 644 656 644 642 617 583 587 583 587 661 592 585 579 576 580 575 576 587 610 613 602 626 591 605 581 582 580 579 576 602 620 600 586 587 595 663 691 690 693 692 696 646 663 629 629 630 636 642 633 633 641 666 682 688 709 708 691 663 666 665 635 653 667 664 680 675 681 682 639 630 667 670 691 696 614 
609 599 577 642 648 639 637 585 615 646 620 656 646 648 640 656 664 623 576 560 558 563 565 623 651 651 607 634 656 665 675 676 678 666 663 661 667 675 677 678 654 682 679 679 650 653 658 671 665 649 641 634 626 639 593 606 571 603 637 647 655 659 644 633 675 672 673 667 655 655 663 626 625 641 684 606 669 655 654 649 641 617 636 632 622 594 588 600 619 593 612 623 596 595 630 642 642 658 631 645 679 597 620 654 652 654 658 670 674 649 643 644 650 645 619 662 643 586 621 647 648 636 615 652 655 653 597 627 633 635 578 610 588 601 600 596 679 585 579 574 582 581 589 594 601 599 587 588 586 589 587 577 564 568 581 599 597 617 624 677 667 693 693 698 696 624 626 630 632 632 640 640 660 662 636 653 677 686 671 660 669 671 663 662 661 665 658 660 662 659 676 659 655 691 652 688 692 624 620 652 
579 574 662 608 589 566 571 630 626 641 616 580 578 641 645 656 640 670 583 578 571 564 565 608 646 650 650 650 658 674 609 610 615 677 666 649 672 671 667 678 665 674 682 660 649 646 683 671 649 643 641 632 631 635 607 579 646 580 636 650 648 654 654 628 681 681 678 679 643 657 660 609 603 642 606 601 659 647 639 649 648 648 620 599 594 642 601 609 615 623 641 621 619 619 658 654 651 659 673 662 630 641 681 631 606 673 641 634 622 626 612 613 658 646 638 632 647 644 654 641 645 635 633 638 646 666 669 604 651 615 585 614 603 595 613 674 675 587 582 581 585 590 587 592 596 592 595 588 587 588 583 578 572 573 587 595 586 597 643 656 659 671 701 626 626 625 626 628 632 636 639 653 667 635 636 645 670 709 675 661 665 669 663 652 658 656 664 664 667 664 651 689 673 658 627 639 690 649 666 694 
590 574 572 571 571 566 560 599 590 626 616 612 612 653 650 618 628 640 631 646 580 566 562 590 648 652 661 651 598 611 619 624 607 609 667 673 665 632 643 674 673 621 686 675 648 632 683 662 655 625 641 637 598 639 637 593 607 597 605 644 649 652 651 646 655 659 682 675 665 662 656 658 667 684 625 657 651 608 652 635 647 656 636 602 611 629 626 582 587 582 626 626 631 664 656 673 625 627 603 620 614 662 642 623 632 660 635 659 680 671 642 677 636 631 654 636 628 646 640 636 638 645 637 636 642 645 624 599 599 623 610 627 639 604 594 586 587 592 588 591 596 593 596 598 595 615 587 603 580 594 584 585 617 620 584 567 570 590 658 686 685 679 636 632 630 632 630 634 636 635 638 641 643 638 638 646 667 658 640 663 651 674 662 659 660 658 646 655 673 644 678 623 646 685 649 691 693 691 686 682 
632 572 572 569 583 575 563 561 585 604 633 642 649 585 650 617 630 632 632 661 602 573 562 590 607 641 648 629 616 601 620 668 666 675 672 622 637 613 627 629 679 680 673 683 668 629 674 663 651 651 610 642 640 618 604 624 613 609 618 624 654 655 654 652 656 654 680 672 673 664 657 620 637 674 642 644 646 638 647 657 663 640 637 654 624 607 628 634 590 578 624 627 657 669 626 602 597 674 669 615 605 616 659 639 636 627 667 648 686 666 677 627 653 682 676 637 637 628 658 643 640 640 654 643 638 623 607 596 592 590 603 604 616 593 602 588 589 592 596 594 599 605 606 605 591 591 592 589 572 583 582 613 650 611 585 580 549 613 674 693 688 680 639 621 630 663 633 630 631 626 642 642 640 636 650 707 704 671 651 654 655 663 661 650 659 661 664 641 651 647 684 650 630 659 690 671 683 656 668 649 
646 660 611 602 604 640 579 618 572 622 613 640 609 599 616 629 635 639 632 640 611 578 562 590 581 581 613 649 600 596 661 658 663 677 660 663 663 656 680 676 680 669 686 680 676 672 668 664 659 624 645 622 643 637 597 601 605 632 648 664 657 651 654 659 660 677 638 678 669 666 666 605 623 671 664 650 647 646 649 672 673 637 642 614 599 623 625 623 643 605 642 613 663 665 617 658 623 670 660 669 635 654 642 677 644 620 663 637 686 676 629 613 615 639 645 646 639 641 655 634 646 639 624 650 651 600 651 578 618 596 588 587 589 602 599 598 594 608 598 601 600 603 617 604 594 587 610 580 569 575 594 632 631 599 586 566 589 676 619 690 684 689 691 692 672 694 693 635 634 638 658 673 702 705 704 675 698 653 670 693 668 690 660 647 637 665 672 657 623 656 656 655 637 614 658 663 690 691 654 625 
665 626 650 610 619 638 641 616 611 628 596 638 635 577 615 648 641 672 651 655 639 577 565 586 583 560 590 627 596 611 657 659 662 615 674 664 661 665 668 638 682 623 623 681 676 668 660 630 626 648 641 640 644 611 591 602 620 649 664 653 653 653 684 670 667 632 620 675 677 667 676 678 650 666 656 642 642 657 670 672 667 633 658 620 607 594 642 598 596 648 632 668 672 664 629 659 668 637 663 675 629 606 637 657 644 666 668 609 613 676 641 615 624 685 681 627 619 659 648 654 638 640 647 657 607 608 620 590 585 588 583 586 593 597 598 619 597 624 599 613 594 597 621 622 608 593 584 580 576 624 609 660 633 588 580 576 673 641 691 689 688 648 691 687 687 685 689 693 670 688 690 691 667 -9999 677 650 645 689 686 666 671 668 628 629 656 694 665 629 633 661 678 679 640 663 652 691 661 681 670 649 
662 663 648 648 632 615 647 620 608 575 562 626 622 581 586 588 617 632 653 649 618 579 590 559 563 553 561 602 662 643 655 654 662 662 667 659 672 662 679 630 686 648 639 676 677 636 650 655 646 640 640 644 603 595 589 588 595 646 667 664 661 665 661 692 682 687 621 646 661 668 673 676 617 666 657 651 655 658 666 670 665 669 654 633 631 613 626 657 632 658 668 621 618 638 659 650 664 673 626 639 628 626 640 681 686 684 686 632 619 666 680 616 635 628 656 643 659 647 656 634 650 664 630 618 595 609 624 600 578 588 596 602 602 609 602 609 619 617 613 599 592 584 576 578 592 611 594 593 604 617 643 611 578 573 568 604 687 688 687 677 685 654 682 683 687 688 689 688 687 690 690 693 673 671 -9999 664 698 694 689 687 660 629 630 637 675 659 652 634 627 643 655 682 623 637 649 642 640 618 659 612 
659 660 655 629 617 642 646 599 598 575 580 610 643 579 578 576 615 640 641 623 601 581 570 566 559 551 556 626 642 646 655 634 656 660 653 664 668 671 627 667 670 675 673 681 677 668 658 644 645 641 641 651 607 592 590 608 646 633 652 665 659 694 658 696 633 689 651 685 681 645 674 679 628 665 661 644 652 659 598 597 618 608 673 672 678 633 633 661 665 671 669 675 617 662 628 653 657 624 658 646 667 668 628 631 678 686 686 625 613 626 673 652 655 655 660 678 677 664 650 649 651 670 622 601 596 592 612 582 617 607 584 594 599 598 605 596 609 618 601 620 581 584 574 562 581 597 595 616 629 648 622 574 587 583 626 631 669 683 623 689 692 693 691 690 688 685 686 684 686 685 685 692 695 703 642 699 673 698 683 666 694 630 630 651 664 697 635 611 612 611 648 692 688 689 660 660 653 618 628 604 
659 659 655 652 616 628 610 594 635 632 619 615 646 576 604 635 633 661 655 659 594 587 601 571 566 561 560 574 633 648 653 665 660 665 656 665 665 622 677 681 667 675 675 668 665 663 650 651 647 648 652 606 595 593 593 613 642 611 653 666 667 659 691 668 615 686 686 684 633 663 677 678 679 676 676 671 668 601 616 600 598 596 618 677 663 673 674 670 657 653 668 653 621 617 667 655 590 646 669 632 628 674 682 629 657 686 686 633 631 650 654 654 615 639 674 672 660 656 641 647 653 682 625 609 618 634 606 607 580 581 584 586 594 594 603 613 622 616 615 605 593 566 579 573 590 612 623 654 628 680 606 619 608 666 674 623 664 685 666 686 691 692 689 688 689 682 685 685 684 683 687 683 665 670 700 675 673 650 670 692 662 627 628 642 669 653 607 615 617 604 626 625 645 632 636 672 659 667 634 663 
630 659 637 648 650 632 631 636 632 612 606 638 609 595 589 578 581 652 654 668 632 617 630 585 573 566 561 561 594 613 624 658 665 658 666 662 676 675 677 679 669 675 673 665 663 658 651 652 650 626 630 634 630 611 594 638 646 652 652 680 690 693 684 688 614 624 684 670 613 676 670 682 684 682 676 669 664 605 632 605 600 596 621 666 633 618 666 668 653 622 633 655 643 676 616 677 655 640 662 681 656 682 685 676 681 664 688 680 684 659 676 617 616 615 643 662 662 657 661 659 678 643 603 613 590 597 596 596 586 607 580 584 589 597 581 596 598 607 610 601 590 585 586 594 648 624 624 687 623 652 666 677 655 689 651 665 686 666 686 687 690 679 693 690 687 687 683 687 686 686 689 670 689 675 661 680 664 658 667 689 627 642 668 660 652 613 611 651 599 604 650 590 589 608 659 670 638 669 664 648 
584 647 645 661 655 630 637 643 643 607 614 643 630 598 574 588 573 585 652 661 627 602 580 579 578 578 566 562 571 599 600 610 665 669 658 660 670 673 675 668 683 617 683 673 664 660 652 656 653 648 602 588 591 613 603 641 640 675 670 679 683 686 692 688 616 635 678 678 601 617 667 675 627 686 674 664 682 683 607 649 672 666 658 656 619 653 648 661 624 595 667 661 674 670 625 665 666 641 637 682 687 631 683 684 681 674 688 688 691 654 672 618 622 612 611 629 667 654 663 667 671 622 593 590 590 587 591 587 601 583 579 579 590 587 587 594 593 595 614 591 587 588 594 669 666 659 642 665 649 658 679 688 681 673 669 684 671 668 669 688 685 689 680 686 688 688 686 686 685 691 698 662 647 670 695 677 660 656 665 667 640 696 706 691 658 586 597 592 585 591 689 625 594 622 675 672 672 667 655 640 
584 583 618 655 662 658 648 648 568 569 622 622 630 607 594 602 569 579 606 660 635 617 580 599 605 594 620 583 563 560 591 588 643 659 660 671 666 670 671 677 619 641 671 671 659 666 663 585 590 634 604 604 587 596 629 629 668 675 675 686 688 690 691 674 674 686 677 674 666 667 615 642 680 672 643 681 671 645 604 674 666 656 661 654 654 650 649 652 618 598 670 663 659 668 670 615 620 621 684 675 672 683 683 687 678 691 642 630 652 661 662 647 618 615 616 626 658 635 678 677 640 664 602 588 589 585 590 583 587 592 585 586 586 589 593 588 591 594 605 591 593 598 634 678 672 659 673 636 676 672 680 679 671 624 685 680 681 688 687 687 685 686 668 691 675 668 697 675 699 659 640 644 644 701 702 698 662 671 686 687 690 667 668 656 598 573 632 562 581 590 597 597 679 639 667 639 653 628 584 581 
580 581 604 645 661 657 652 634 606 592 641 622 600 638 636 588 564 575 593 656 641 615 650 629 582 582 599 566 562 586 603 563 571 620 659 656 674 659 644 643 609 689 666 677 667 650 640 623 593 663 585 639 583 611 651 635 630 623 616 689 692 685 689 648 683 674 676 667 661 661 668 620 630 612 636 679 669 682 680 661 672 663 664 646 655 654 654 656 647 658 651 668 661 670 665 655 670 625 673 671 679 685 687 679 681 688 622 647 616 661 650 636 630 664 613 677 632 672 680 680 619 612 592 588 637 624 582 587 593 602 595 589 590 592 599 604 592 594 596 597 597 643 679 682 676 665 652 653 649 650 663 688 657 651 681 673 676 684 686 689 687 672 675 682 659 630 630 640 638 665 675 643 659 698 704 675 638 699 688 658 655 667 668 660 581 594 583 560 625 599 618 582 668 661 662 608 577 576 575 560 
574 577 582 626 662 657 640 648 598 610 637 577 582 635 635 569 566 572 651 652 661 643 652 623 601 586 574 568 564 588 585 583 561 572 601 659 666 668 616 606 607 608 671 658 657 647 664 643 609 590 612 598 601 602 629 645 593 644 662 640 644 688 680 681 678 686 678 668 663 663 662 664 663 665 673 674 677 677 670 671 676 666 664 664 664 660 668 629 661 673 646 652 663 665 666 658 675 680 677 675 682 651 681 681 688 688 684 677 683 684 659 678 675 654 670 632 651 641 651 653 629 613 595 591 630 591 588 617 595 608 607 611 600 594 596 597 598 598 594 609 652 693 689 685 673 675 675 665 679 659 694 677 691 653 626 635 693 667 646 663 650 660 637 691 640 643 640 654 700 698 676 648 678 679 661 665 665 649 665 663 665 640 659 625 575 560 544 555 563 567 594 601 660 626 615 596 567 583 568 553 
577 580 580 593 638 658 651 646 648 615 589 574 625 618 637 566 569 595 601 620 661 658 662 650 609 587 605 577 569 566 586 571 561 562 569 615 675 623 604 623 644 621 673 676 666 670 651 623 630 626 605 588 586 624 615 640 627 631 668 616 646 680 689 689 672 681 651 652 667 663 618 675 671 624 672 672 674 665 673 672 669 661 671 670 667 671 675 668 662 650 660 660 663 666 670 672 669 634 639 679 672 673 630 659 670 689 681 648 682 681 671 682 658 642 641 614 602 644 664 652 668 666 618 630 589 591 589 584 595 617 611 624 640 597 599 600 601 628 689 687 691 620 690 665 672 671 679 682 682 671 687 695 691 637 640 640 635 635 637 631 637 641 637 638 643 643 638 700 689 679 673 641 696 694 703 669 664 665 677 662 662 659 614 589 587 575 541 549 551 584 561 570 568 566 580 550 553 550 580 540 
607 588 599 640 637 654 651 652 647 638 594 580 636 637 593 571 587 608 597 646 649 670 657 656 655 601 584 595 577 572 570 567 564 555 551 583 635 671 667 609 608 625 630 636 682 620 630 643 591 610 597 571 609 643 650 651 584 644 621 615 649 694 691 640 681 652 669 672 663 665 617 619 673 671 674 675 640 676 673 673 667 635 607 664 633 665 635 633 620 658 653 669 666 675 671 638 679 678 607 632 680 627 613 629 629 682 691 678 688 649 679 663 670 678 671 660 658 643 659 626 627 665 647 616 613 618 596 588 618 598 598 600 606 603 602 601 640 693 688 689 690 660 646 674 679 679 679 657 676 689 691 658 649 645 639 640 640 642 632 640 640 635 632 642 637 654 674 699 683 692 672 640 698 663 667 663 666 695 680 681 660 656 614 595 585 565 570 530 554 540 549 559 547 540 533 555 546 540 540 520 
595 610 655 646 626 648 656 656 624 601 650 569 603 612 597 630 590 578 649 652 655 633 672 661 653 610 590 587 581 650 593 574 566 553 562 625 621 653 617 608 683 684 610 617 682 629 596 620 591 588 598 593 622 641 689 682 591 670 625 664 645 695 695 661 685 678 676 635 671 647 616 603 672 672 669 668 666 673 675 671 599 668 648 621 664 659 663 660 668 638 624 642 641 615 679 625 686 643 651 624 671 639 633 631 685 676 686 640 613 615 609 641 673 644 628 660 640 659 666 676 624 593 630 635 610 594 593 599 594 594 597 597 598 604 609 652 646 655 690 686 694 690 683 686 678 672 672 665 635 670 660 634 637 638 640 642 631 631 635 633 632 632 633 634 641 676 700 694 701 658 643 674 680 698 638 659 660 671 658 659 664 663 630 610 613 579 552 506 545 545 554 546 533 512 514 515 535 558 527 537 
652 636 634 624 629 658 651 655 633 648 577 562 647 615 648 630 614 579 595 579 589 641 658 658 655 617 633 614 626 605 581 605 590 565 588 595 634 658 621 608 688 668 689 667 665 672 639 603 605 599 596 566 584 613 657 664 644 616 638 676 686 693 690 684 684 679 678 676 667 669 670 652 649 633 668 670 669 665 674 669 630 616 613 664 662 659 664 657 633 639 666 671 673 629 607 640 679 681 628 631 689 611 631 689 688 682 622 611 614 643 613 614 659 667 639 633 626 660 650 674 622 662 613 659 593 586 593 587 602 595 596 598 649 638 649 661 650 653 692 697 679 694 684 684 654 625 651 667 636 639 631 623 632 640 636 637 636 630 635 634 631 628 633 633 642 702 699 694 700 703 663 703 684 684 664 648 663 692 682 662 643 654 657 660 659 601 557 526 524 554 551 540 510 500 507 508 545 537 497 510 
667 643 617 662 658 619 651 655 650 643 562 567 649 646 613 577 574 571 569 568 570 579 647 661 664 672 662 647 659 651 588 587 597 598 609 624 662 622 610 610 611 609 688 675 653 639 618 660 651 641 576 577 598 620 668 650 655 610 666 684 686 690 685 684 681 680 680 607 637 673 654 626 650 659 611 660 630 669 672 677 668 670 664 674 648 663 653 664 674 675 675 667 665 608 636 650 653 674 687 675 653 637 693 690 680 629 611 614 624 610 624 640 676 648 595 597 629 652 648 654 664 652 654 641 595 588 587 588 595 610 600 601 613 680 686 666 688 674 678 696 656 677 695 670 667 646 649 636 640 638 630 638 660 659 628 630 631 631 633 636 630 630 661 671 660 694 682 696 698 696 666 671 676 700 692 664 663 681 632 609 614 612 658 658 626 610 545 532 550 575 547 524 521 485 505 528 533 568 508 517 
632 626 664 630 627 643 641 650 646 623 605 595 646 649 646 576 572 572 568 580 582 599 655 659 654 675 667 663 659 662 658 612 618 617 645 597 601 612 611 612 629 640 677 646 645 649 625 590 640 602 582 603 650 652 618 650 682 635 662 670 683 690 683 683 685 675 687 625 629 684 666 661 636 622 600 619 617 672 676 677 674 669 673 668 672 672 674 674 672 672 668 675 671 670 627 669 672 620 643 607 625 690 669 692 638 618 611 615 613 613 690 656 649 651 644 622 650 643 595 640 639 644 646 655 587 588 652 589 596 595 592 604 667 670 676 682 685 652 692 694 695 686 678 658 691 691 692 657 632 638 650 675 704 691 657 631 632 630 629 632 629 649 675 688 654 693 698 696 682 654 669 694 654 644 636 680 677 654 606 596 587 599 632 659 656 590 557 557 556 542 558 490 490 489 489 520 530 571 541 522 
658 643 619 635 622 657 655 652 644 643 648 651 651 650 650 593 577 567 573 658 600 582 581 605 656 673 669 661 662 604 624 656 656 652 599 601 626 -9999 609 672 682 678 669 648 646 642 632 651 647 579 590 645 585 595 599 663 662 653 616 613 638 685 681 686 687 686 688 675 697 684 677 670 657 604 602 667 665 674 603 673 679 595 624 670 668 672 673 676 671 672 676 680 613 632 634 623 669 670 670 677 686 638 643 646 613 694 615 616 613 613 645 686 651 661 632 656 640 646 664 612 666 655 646 654 589 594 588 592 601 594 593 594 646 661 683 678 644 694 658 696 683 686 686 685 682 665 691 652 636 664 677 673 674 664 666 648 723 715 627 632 642 654 664 705 703 686 699 683 683 701 694 672 642 631 638 663 652 633 602 579 586 578 615 664 656 617 605 545 506 507 489 485 479 471 493 507 543 524 533 515 
620 607 607 594 663 654 653 652 651 641 644 623 597 633 649 645 642 603 574 577 600 590 578 591 641 680 672 667 662 586 614 630 585 584 586 592 617 -9999 -9999 664 680 669 664 668 650 598 594 589 596 588 594 589 575 578 614 651 663 668 623 612 624 686 684 693 693 686 687 681 682 691 693 679 675 668 664 655 670 666 670 665 628 594 591 663 666 678 678 667 674 675 662 660 610 631 673 677 672 671 670 676 675 636 689 688 631 657 688 615 608 627 666 682 673 661 664 628 652 625 646 669 650 647 607 614 608 599 598 596 596 590 591 607 654 662 694 656 678 691 694 681 683 687 680 679 675 686 690 698 675 655 628 642 663 663 671 674 654 646 711 656 703 709 656 666 688 666 654 640 667 650 665 655 655 701 681 658 639 633 618 596 578 566 606 646 654 610 567 513 486 457 453 461 472 477 481 508 550 535 517 503 
612 608 600 613 651 658 654 647 644 625 622 653 638 654 651 651 644 612 584 611 635 565 572 577 617 670 678 637 598 580 573 597 593 605 582 597 662 -9999 -9999 635 676 673 681 674 678 594 628 662 582 606 657 606 575 593 630 651 663 665 687 640 616 645 689 682 687 674 686 695 697 697 697 679 678 675 677 669 663 674 669 642 625 601 608 667 674 678 664 646 673 667 615 599 598 616 671 676 676 673 682 681 687 681 688 649 613 615 627 610 604 666 667 666 668 668 661 657 647 658 659 655 621 653 610 621 622 624 602 606 598 592 600 641 690 691 669 681 686 690 697 681 692 694 693 681 683 682 684 691 688 696 642 627 707 666 652 672 673 674 632 654 704 660 652 641 671 663 643 689 685 680 646 697 639 697 662 653 583 602 608 641 586 570 577 588 624 628 578 511 459 443 444 451 455 459 475 526 501 527 502 498 
610 610 597 659 658 640 655 615 639 639 615 620 647 641 657 621 609 577 596 588 567 570 575 582 630 654 635 650 588 580 569 571 604 601 596 614 659 659 632 608 618 673 680 638 608 594 618 658 664 595 609 651 596 601 591 627 654 699 698 631 613 641 687 691 695 697 691 695 640 684 694 680 682 681 675 666 676 669 666 662 599 592 654 678 680 678 668 656 675 684 679 614 605 621 682 680 678 687 685 689 681 644 628 616 618 617 615 611 604 684 666 679 663 638 664 659 637 656 648 649 665 661 667 619 609 618 604 605 597 600 600 640 676 691 668 683 685 688 695 698 699 700 698 675 691 694 694 690 692 694 660 659 636 631 652 654 654 666 677 705 661 708 696 706 644 652 663 692 696 664 685 676 640 693 686 617 568 579 609 636 667 592 568 571 611 633 571 563 477 429 434 432 446 455 476 495 515 512 504 495 
608 605 619 593 662 658 654 645 647 626 630 630 624 656 657 657 652 578 592 570 571 576 576 606 663 671 677 635 630 597 580 575 569 573 599 662 666 659 638 628 687 678 655 608 595 611 656 658 664 594 612 649 586 585 589 620 668 699 693 665 669 629 680 692 691 690 692 623 650 692 688 688 685 680 646 671 665 666 660 615 591 617 673 679 678 677 686 679 679 642 597 600 651 681 683 677 680 682 655 636 640 619 616 613 614 615 616 612 633 680 679 670 655 659 660 660 655 613 656 657 654 652 661 655 614 599 594 599 594 594 596 646 663 692 682 689 689 682 691 698 698 700 698 699 698 688 678 693 694 673 670 686 658 629 631 648 671 662 687 699 672 673 668 665 644 666 660 692 671 673 660 657 699 695 687 639 596 564 577 584 612 597 555 550 583 627 611 590 503 444 425 429 440 453 478 494 519 499 503 494 
607 616 658 593 615 661 632 641 650 597 644 649 654 626 617 633 651 650 641 572 573 589 646 581 597 636 654 631 633 614 589 582 572 576 633 617 613 681 616 664 677 635 614 607 630 660 657 657 661 600 616 624 594 593 594 608 605 649 682 655 658 648 638 651 682 683 632 635 686 679 689 681 681 677 673 667 667 666 662 631 609 622 683 686 681 677 678 651 618 605 605 628 671 660 685 674 680 684 696 622 636 619 633 639 653 614 614 633 687 668 672 648 656 669 658 659 605 622 629 658 635 662 655 642 626 593 597 593 589 591 595 671 682 692 694 695 692 684 693 696 697 699 701 699 698 697 695 693 695 683 686 689 688 668 671 669 661 701 697 697 700 688 670 643 645 677 693 681 691 672 657 669 675 681 665 703 609 562 573 580 576 565 534 527 554 581 588 555 491 431 413 431 452 475 490 511 492 513 501 509 
605 606 610 608 666 626 607 658 651 654 652 634 582 569 574 624 648 646 641 570 626 602 577 583 595 640 661 640 648 606 593 583 576 577 644 616 622 607 667 676 684 682 663 613 597 673 600 666 617 609 623 668 597 598 602 625 667 646 675 679 637 659 667 681 658 660 666 642 653 683 685 691 685 682 674 668 669 615 661 665 633 657 659 670 667 603 601 605 610 628 633 635 677 656 657 685 675 639 620 645 694 636 690 675 683 606 609 615 682 663 678 650 661 625 662 611 624 658 664 647 647 643 665 660 653 614 589 588 581 590 636 642 662 696 699 696 699 701 702 700 705 673 679 679 703 702 709 707 690 689 697 690 686 686 692 694 687 675 699 700 703 702 663 658 654 658 662 679 690 691 673 664 667 690 664 682 601 561 550 554 544 538 511 500 525 563 590 532 456 405 403 435 474 497 510 496 501 500 504 502 
620 602 643 654 632 605 612 646 654 615 625 647 606 624 593 593 652 649 647 586 569 571 576 583 607 673 671 668 624 625 589 579 578 583 643 665 675 644 674 679 677 663 660 669 668 668 670 669 600 602 614 659 622 665 667 639 680 658 672 660 681 673 655 657 660 655 632 630 650 687 688 687 683 680 678 603 603 599 613 652 673 652 688 648 671 617 613 686 685 678 679 686 689 688 689 -9999 -9999 621 691 693 692 696 628 627 623 618 608 618 621 659 681 646 644 625 658 650 667 660 666 660 649 639 649 652 632 653 654 577 576 639 661 641 639 671 698 665 672 705 703 706 708 677 705 695 658 700 680 682 678 665 689 697 693 683 687 693 696 700 700 681 670 705 675 643 658 675 689 683 675 673 688 689 665 673 664 639 587 558 541 533 520 493 476 458 501 562 588 508 434 412 412 449 485 501 491 497 492 498 503 504 
680 633 665 665 628 670 649 636 655 634 590 645 620 589 588 612 653 649 630 593 570 570 575 593 619 644 660 671 657 588 583 582 624 626 677 603 621 671 666 674 666 669 666 672 670 671 664 666 675 668 637 597 607 619 672 671 672 662 644 673 642 648 587 587 627 670 616 626 656 686 686 690 682 682 684 649 645 619 621 634 623 655 671 657 675 662 631 664 687 690 689 687 653 645 620 696 -9999 657 616 646 629 695 622 602 679 607 609 616 640 621 616 659 618 666 644 653 632 636 654 667 635 635 618 629 655 610 578 581 583 604 651 649 626 659 698 682 694 699 682 707 709 706 697 694 694 698 675 715 713 677 698 693 695 698 672 700 697 700 699 701 679 677 674 643 682 693 688 689 685 686 660 693 684 647 650 681 594 566 530 510 493 481 454 457 468 537 594 512 457 423 430 453 511 484 488 475 479 489 524 560 
605 608 646 671 655 637 664 628 598 636 649 623 636 634 600 583 587 620 631 587 568 568 571 578 588 655 619 652 633 597 601 639 635 656 673 610 629 663 666 661 626 622 683 663 677 660 681 676 671 648 666 618 616 668 668 622 626 678 643 640 662 665 589 587 600 631 666 609 620 627 687 693 690 686 684 685 669 683 681 682 673 660 676 672 672 689 689 688 688 682 680 642 687 681 622 627 666 690 687 651 633 690 676 667 626 -9999 610 646 662 651 653 657 609 633 661 660 660 664 670 629 627 618 613 608 598 579 580 582 578 606 650 660 624 665 682 690 697 689 691 696 702 698 691 679 691 673 700 679 643 676 708 703 704 702 683 699 698 696 700 639 702 702 649 678 698 687 654 691 658 683 684 692 659 675 637 592 621 578 518 501 460 441 443 448 475 488 563 536 500 430 435 461 509 479 471 503 479 496 500 552 
676 620 618 632 609 622 667 627 656 624 649 643 634 607 599 590 612 615 618 620 575 571 568 579 591 592 628 669 670 667 611 589 613 627 642 655 662 663 674 617 609 611 641 671 679 640 684 673 674 683 662 634 638 635 630 667 669 625 602 608 645 641 632 621 653 659 655 661 626 631 637 653 624 638 690 685 645 647 670 682 691 660 688 651 681 675 693 690 683 679 680 685 685 686 686 689 642 626 696 639 689 664 669 661 634 -9999 629 681 675 654 633 612 637 645 641 641 665 663 642 603 611 652 583 627 585 581 578 582 580 620 655 660 686 694 694 677 694 694 684 696 697 703 690 689 678 685 702 712 655 658 633 674 662 686 678 700 693 694 702 678 701 662 660 665 691 688 683 683 684 677 688 688 652 670 620 569 584 561 500 466 463 434 436 449 479 508 539 499 464 459 452 457 480 464 463 502 515 497 502 544 
667 616 609 676 628 591 611 660 655 653 650 611 641 635 603 608 607 620 619 620 594 579 615 567 578 611 656 628 660 631 626 647 629 664 628 675 676 667 633 664 612 610 613 614 613 614 689 638 641 627 676 619 597 665 665 673 672 619 594 610 597 647 660 668 620 614 608 591 618 657 673 636 617 679 685 656 657 686 667 616 614 647 645 680 681 687 683 685 685 685 674 679 677 688 678 656 695 624 635 688 677 661 665 674 672 612 628 670 660 669 666 672 639 641 667 665 604 618 661 651 624 614 601 593 601 578 576 579 585 609 653 673 686 654 683 683 693 687 694 698 700 700 691 688 677 699 694 699 701 676 643 675 660 706 683 701 701 683 703 705 660 641 669 684 661 662 703 687 696 690 683 686 664 656 604 569 522 513 469 455 433 411 419 442 475 518 527 486 457 444 450 457 459 466 467 491 499 500 544 512 
662 675 605 603 669 649 658 589 663 616 655 593 644 631 578 587 603 609 614 619 629 584 587 577 580 598 655 663 677 644 628 635 638 621 631 641 637 640 610 612 611 611 613 615 614 631 658 618 630 683 685 623 651 651 671 628 622 619 594 594 605 645 651 610 602 591 614 616 635 649 643 616 616 639 688 678 685 677 669 631 626 625 609 611 623 657 673 683 682 684 682 686 678 654 658 666 630 687 691 687 680 643 632 612 608 620 657 660 677 630 622 640 644 669 660 670 624 609 608 634 645 626 594 605 577 574 569 576 581 602 653 678 679 675 687 685 693 702 704 699 693 692 657 684 699 706 707 703 703 675 711 639 638 707 672 684 703 673 703 673 651 658 675 671 642 696 654 687 660 663 682 675 666 664 615 527 486 478 438 431 428 413 433 442 481 515 523 499 453 441 444 454 465 467 475 605 587 547 547 531 
661 636 634 657 650 667 617 589 585 615 590 598 590 632 615 563 566 606 607 617 619 584 613 585 587 607 598 660 662 680 617 601 602 585 578 654 608 670 610 613 612 613 613 611 614 678 677 685 690 678 683 632 659 608 609 611 612 654 610 596 624 643 664 615 604 606 635 618 656 660 657 682 613 614 644 680 641 665 640 628 680 685 608 617 646 672 669 673 672 676 685 677 678 681 680 679 678 689 673 657 614 622 622 -9999 -9999 623 627 614 610 655 673 628 664 667 648 659 623 596 602 663 604 592 588 584 572 554 560 568 576 625 618 650 676 671 678 673 687 702 704 706 699 699 678 702 703 706 700 703 700 675 666 710 682 671 707 700 671 662 661 643 695 696 668 668 670 693 692 686 683 678 668 659 659 646 625 535 457 413 414 412 401 440 444 433 455 487 513 511 489 448 440 450 465 501 548 499 507 547 530 574 
657 679 643 646 643 632 598 606 610 623 614 585 644 585 613 601 599 559 584 621 617 609 610 610 623 585 595 605 638 655 682 669 655 585 578 599 618 627 681 609 610 612 615 614 644 690 686 682 647 690 693 657 666 636 614 634 612 628 610 616 600 624 648 656 629 639 638 673 677 668 678 640 635 662 683 621 678 676 622 638 636 683 675 684 669 673 671 668 670 676 673 675 672 673 686 672 648 676 680 672 617 684 -9999 612 -9999 -9999 628 673 669 673 675 651 648 655 627 658 640 606 591 601 581 583 592 576 560 551 547 555 586 582 614 658 661 656 678 678 680 685 696 664 703 698 706 700 671 713 671 706 708 692 678 678 709 667 673 702 666 644 694 697 675 699 698 670 642 697 700 687 687 665 651 652 651 627 574 523 462 417 381 379 427 445 449 427 463 474 519 530 513 456 450 453 465 479 509 507 521 605 560 582 
680 678 679 627 615 652 618 601 646 582 592 605 568 568 574 573 567 557 580 605 615 615 597 579 588 602 634 592 601 602 641 683 651 627 590 580 577 636 673 606 682 665 633 629 617 639 689 690 630 658 624 670 673 630 616 620 687 635 635 603 616 598 627 650 672 652 651 671 666 684 678 687 612 612 649 621 675 610 609 615 610 685 679 679 666 671 663 665 668 665 680 674 676 675 635 676 620 690 630 678 627 606 610 609 610 683 654 653 642 645 620 614 679 655 619 628 651 649 583 588 583 575 577 588 558 545 536 542 626 606 668 654 650 680 682 684 692 658 664 670 698 711 705 711 712 711 710 707 676 709 672 674 681 676 709 704 698 640 677 701 700 698 698 694 662 673 674 695 655 676 657 651 631 642 570 518 466 401 374 385 417 439 446 462 441 469 506 525 524 492 491 463 467 481 496 555 526 544 553 563 
619 600 609 606 667 643 625 629 605 589 620 637 582 582 613 584 568 632 567 604 612 597 595 563 588 625 597 582 583 603 672 639 676 672 595 595 587 587 585 586 627 667 621 614 636 686 682 685 691 690 682 662 687 682 637 687 626 609 607 595 587 588 620 649 668 615 621 628 676 677 683 681 687 632 611 613 679 670 670 622 635 664 675 631 661 639 667 668 663 671 655 643 623 672 687 691 625 626 633 631 613 612 609 607 624 640 657 660 673 662 620 645 662 628 613 623 633 603 594 575 585 566 566 564 548 537 526 535 558 609 593 670 687 680 685 692 670 634 684 637 677 710 711 711 710 710 709 710 687 707 688 671 673 677 672 680 642 651 677 663 666 694 677 650 657 707 691 686 673 666 662 663 679 606 611 543 477 413 403 392 408 429 443 451 456 480 490 488 500 516 471 481 473 573 500 514 524 602 535 570 
665 624 593 616 667 648 605 620 634 612 604 590 588 602 595 603 584 578 565 581 608 612 581 562 578 591 630 577 571 576 669 669 667 662 671 667 657 589 586 579 584 599 614 686 621 631 686 684 649 687 686 691 670 653 686 626 632 605 597 591 586 586 633 634 654 623 621 634 651 651 679 675 677 686 610 691 672 616 640 635 666 667 663 666 662 668 669 673 669 670 677 666 679 677 679 612 625 676 687 637 647 686 634 599 599 617 674 674 650 671 647 667 680 605 615 674 618 583 575 581 561 561 561 577 537 531 510 532 537 575 592 640 653 683 686 679 656 653 664 665 708 710 712 705 711 686 710 709 686 706 685 672 683 672 677 685 642 642 707 676 687 679 640 641 639 637 694 694 679 675 653 607 664 620 565 542 553 471 417 382 389 402 433 456 439 454 461 469 481 488 465 492 478 490 550 510 519 522 554 557 
