# Supplementary material for: Exploring the Distribution of the Spreading Lethal Salamander Chytrid Fungus in Its Invasive Range in Europe – A Macroecological Approach
Source: PLoS One. 2016 Oct 31;11(10):e0165682. doi: 10.1371/journal.pone.0165682 (PMC5087956; doi:10.1371/journal.pone.0165682)
Supplement: S1 ZIP Archive — (ZIP) [file pone.0165682.s010.zip › ECA_full/su20.asc]

ncols         200
nrows         200
xllcorner     3.31330001355
yllcorner     -1.12269991115
cellsize      0.0117999315
NODATA_value  -9999
374 486 321 321 376 364 376 411 397 392 399 386 352 402 369 386 398 418 369 326 367 441 409 404 430 443 434 436 452 460 449 403 449 452 448 405 456 462 463 436 462 463 431 439 458 446 466 440 438 391 385 460 455 450 453 452 421 424 455 456 458 456 459 458 454 479 488 494 449 419 421 461 460 463 469 471 449 477 480 487 492 501 486 474 435 429 442 447 446 482 452 451 440 422 442 398 429 429 397 434 388 361 430 425 336 313 443 406 331 389 396 391 323 310 348 385 306 395 390 271 319 339 343 332 420 410 369 302 297 303 245 227 219 220 265 316 288 399 348 352 368 246 245 321 376 380 380 326 298 293 285 238 265 266 209 191 175 166 208 187 235 295 344 397 226 242 252 320 373 348 333 394 317 344 297 248 251 263 272 390 457 421 473 476 481 387 424 367 340 332 341 418 384 405 456 454 410 468 373 356 
330 357 407 381 347 385 417 412 397 398 409 372 378 388 376 388 392 356 397 328 403 412 425 414 386 433 469 452 453 450 451 452 450 448 392 484 461 465 464 465 459 460 464 440 441 449 443 481 453 418 438 464 459 457 423 454 457 458 460 462 431 461 455 455 454 472 491 494 445 472 401 432 463 465 471 473 475 475 479 446 486 489 460 479 480 449 449 411 448 450 454 450 457 394 371 370 401 402 421 414 436 364 385 393 339 379 334 440 437 369 332 314 325 369 408 463 367 327 358 363 396 353 347 279 346 286 367 323 414 399 296 316 292 282 377 283 273 237 307 280 353 233 287 343 313 372 270 266 271 256 297 268 268 238 215 191 179 194 190 188 229 217 221 222 259 255 248 368 260 327 394 306 308 342 366 278 259 255 280 333 422 448 479 378 428 483 466 407 410 455 415 470 341 378 444 442 401 384 345 365 
345 363 341 406 391 374 417 413 402 400 406 426 389 389 422 407 378 339 345 381 379 346 460 482 433 433 465 457 458 454 438 440 454 458 393 465 441 437 461 458 459 458 463 438 453 445 442 473 475 478 447 445 468 439 459 458 460 461 463 462 460 456 456 455 454 480 491 494 498 443 424 466 462 464 472 475 474 477 454 446 489 488 486 475 447 472 448 449 448 448 457 450 475 479 408 375 406 436 431 422 392 442 390 428 307 316 438 351 432 372 311 405 309 298 303 304 326 426 393 374 398 389 325 284 305 320 310 411 274 294 292 382 379 264 262 365 294 333 348 384 246 233 340 305 266 374 333 393 263 269 312 408 414 238 218 199 196 189 191 227 192 196 204 232 322 211 227 242 292 367 350 272 266 278 324 354 314 274 285 335 439 391 309 324 388 480 480 404 375 445 480 438 462 350 355 468 388 407 460 459 
366 349 328 343 391 359 366 396 424 410 411 397 413 397 368 416 359 330 329 334 390 347 409 451 435 446 449 446 441 442 453 424 402 467 462 460 458 458 458 457 458 459 463 465 468 466 443 444 471 454 434 472 420 442 459 425 461 461 460 459 459 461 460 458 458 461 482 475 401 475 445 493 464 469 474 477 473 475 478 482 487 448 454 476 469 466 451 453 451 455 456 457 455 479 454 412 401 408 403 436 350 323 341 357 345 382 415 303 426 453 369 371 331 283 274 268 267 275 352 391 348 393 335 332 349 362 313 377 -9999 258 256 284 352 317 245 265 269 334 225 301 337 250 306 257 266 303 385 371 272 366 337 334 294 251 225 223 217 356 204 187 176 175 194 231 285 213 215 220 292 411 322 282 245 241 283 398 343 312 310 320 391 290 315 329 427 475 482 483 404 471 469 478 434 346 352 394 353 343 399 463 
398 368 337 365 386 387 380 397 433 380 373 429 447 318 340 320 367 387 374 405 377 358 400 456 435 398 455 447 436 445 457 435 472 463 461 459 439 454 454 453 454 456 450 456 459 460 465 465 471 468 422 476 474 468 459 458 459 458 461 463 466 466 461 460 438 467 468 449 447 405 498 492 464 477 444 481 475 470 471 471 480 485 489 489 448 434 457 455 466 459 455 455 455 448 451 444 446 407 366 450 426 401 387 349 337 449 364 437 378 419 369 428 290 294 257 317 365 371 298 321 401 387 393 360 359 307 301 361 267 258 320 274 229 374 251 278 228 247 230 300 286 280 303 325 282 340 385 363 383 338 282 332 361 254 247 240 280 220 204 190 176 168 182 200 219 316 249 214 263 321 380 309 247 256 257 360 427 387 426 376 331 319 344 393 440 480 441 469 443 388 452 407 477 389 407 421 362 477 391 467 
398 352 403 391 339 387 375 367 439 436 366 350 352 341 361 372 391 381 389 409 355 452 374 435 421 427 437 447 441 453 452 454 472 467 465 445 460 457 456 468 454 459 435 459 459 462 462 462 471 464 466 442 477 467 460 461 456 452 459 466 467 442 468 465 466 470 468 472 458 450 504 495 499 434 445 449 477 467 471 475 444 487 487 464 466 452 452 456 455 458 455 455 455 453 451 478 406 402 443 434 402 344 333 336 400 416 443 347 406 379 426 404 380 306 335 353 344 271 420 336 322 335 430 394 404 417 377 381 398 311 387 279 223 237 250 290 251 281 247 323 323 340 304 318 267 324 287 374 381 276 253 297 250 368 305 268 262 226 211 198 188 184 183 204 251 370 308 237 259 293 296 360 289 302 360 404 469 462 389 350 393 397 465 467 452 396 423 448 406 356 488 440 476 484 484 491 458 446 434 388 
394 392 396 399 388 391 388 340 355 353 379 375 360 419 383 355 389 386 380 366 343 359 352 435 444 437 449 450 466 450 438 446 434 447 469 464 460 455 456 455 457 434 461 457 462 463 463 467 469 467 464 464 467 469 466 460 457 454 460 463 465 465 440 467 464 465 466 468 470 451 471 483 477 444 456 442 442 470 469 441 481 463 488 477 476 460 448 459 459 457 459 448 456 456 451 460 457 433 372 366 355 349 361 376 404 345 371 406 414 370 368 358 378 411 334 412 366 415 329 401 429 294 334 411 391 345 408 376 353 377 385 309 283 252 263 304 327 282 259 347 293 395 302 305 302 307 280 391 390 298 391 274 289 300 300 258 250 252 233 204 194 191 200 211 218 230 276 401 414 255 260 323 372 413 435 432 389 415 326 305 364 442 384 405 447 342 389 431 353 346 418 362 480 486 489 462 449 487 410 376 
400 381 342 377 383 392 391 350 340 346 387 379 330 355 351 326 364 373 371 354 332 343 426 446 435 464 455 454 453 445 439 438 437 438 390 400 443 459 460 437 464 462 458 460 444 463 422 413 469 464 462 463 467 448 429 464 460 459 460 464 468 465 466 469 468 467 465 468 473 478 463 478 476 499 497 501 379 423 427 417 481 448 486 484 455 452 456 455 457 461 462 459 462 462 459 453 477 409 375 370 363 359 376 366 413 416 351 393 387 367 341 355 406 409 353 402 403 321 372 372 355 368 325 418 329 421 402 416 321 372 324 253 288 282 283 307 297 272 314 274 279 293 288 285 346 271 322 392 396 374 304 266 260 260 317 308 265 271 262 211 207 213 222 228 375 286 272 356 340 282 367 380 376 362 417 425 310 296 285 397 347 368 345 456 452 334 372 393 418 327 394 466 458 497 496 495 486 484 415 420 
379 393 391 378 384 391 383 366 440 380 390 375 390 379 391 375 374 387 327 375 334 441 452 433 441 438 462 458 463 443 446 438 440 466 462 461 460 405 469 407 433 470 460 441 440 466 461 467 464 463 462 465 464 467 478 468 456 450 462 465 465 467 467 445 471 469 470 469 449 477 483 482 455 451 471 493 421 396 360 400 476 457 481 450 448 446 457 461 458 456 462 460 462 463 463 455 473 454 397 372 364 359 432 391 409 368 350 341 406 421 425 360 374 392 386 425 319 371 403 330 372 301 311 414 416 361 378 350 295 320 300 277 398 330 344 312 269 278 281 282 292 327 334 300 261 268 374 400 351 279 277 338 344 344 255 256 278 391 217 215 214 325 230 246 306 268 320 389 302 359 287 353 342 291 386 369 443 305 315 427 357 447 407 435 417 418 433 435 445 340 398 452 476 481 486 475 452 437 379 454 
386 389 369 367 399 396 388 455 364 338 381 377 385 386 444 328 389 371 433 366 336 389 433 432 449 428 464 449 426 432 431 451 438 460 460 449 452 465 437 389 461 381 468 463 438 435 447 466 464 463 441 462 465 446 443 456 455 471 468 469 469 467 472 397 436 470 470 470 474 480 458 482 460 456 488 452 415 482 366 388 427 474 480 490 452 457 443 450 457 456 458 468 460 450 466 494 466 429 378 376 374 383 415 397 411 406 424 370 419 340 419 430 432 364 405 427 393 426 412 337 324 418 405 352 415 373 374 299 408 284 308 385 337 288 312 276 279 279 303 333 388 377 254 250 321 316 396 400 285 267 280 374 272 320 302 359 310 218 214 219 220 227 313 330 378 262 296 362 370 239 328 302 303 253 283 436 383 294 299 390 452 455 361 422 356 471 426 445 447 377 396 415 483 483 482 481 480 487 489 480 
371 358 397 411 393 395 390 386 406 333 386 400 388 388 385 356 327 328 449 454 331 382 428 434 422 430 427 430 408 431 428 456 456 451 447 446 446 457 387 367 447 423 448 441 464 462 456 456 459 460 462 464 449 467 473 449 447 446 472 470 466 466 366 421 501 470 467 472 438 454 452 485 481 489 486 466 488 442 440 403 487 490 447 454 467 467 468 457 451 459 461 462 463 -9999 458 463 459 432 380 376 376 396 436 387 426 413 390 389 452 424 419 378 350 405 396 432 431 433 381 411 412 404 421 414 413 374 369 351 336 337 330 323 298 334 287 287 276 280 288 395 304 265 242 249 380 404 306 292 272 294 324 266 317 283 414 258 232 227 279 248 235 232 241 249 310 384 369 258 268 344 344 229 392 247 265 264 280 306 445 381 411 343 354 397 408 477 410 423 430 354 392 447 476 475 483 485 493 495 465 481 
404 412 367 431 405 399 381 385 397 339 397 386 385 386 382 362 327 328 328 377 378 355 421 435 453 444 434 429 431 425 430 452 431 446 420 442 443 431 430 422 442 347 459 458 457 456 452 455 454 464 461 461 465 466 465 472 455 478 453 449 476 367 370 408 495 495 391 373 430 484 481 456 481 454 491 458 494 432 413 430 451 438 447 455 492 491 492 450 447 456 458 463 455 459 -9999 439 460 455 403 383 490 375 410 418 409 451 413 455 439 371 398 371 412 432 414 415 441 344 376 343 344 372 421 411 307 349 337 392 297 291 320 341 368 311 426 279 302 297 288 333 291 273 261 270 391 342 344 337 371 331 292 265 311 285 389 271 239 273 244 245 246 401 279 253 294 389 339 263 332 343 230 250 371 379 236 259 323 409 384 444 456 345 440 406 468 400 385 490 434 365 426 467 470 474 449 482 456 492 452 479 
427 401 372 418 409 399 433 393 346 391 394 397 391 384 329 352 345 342 358 394 426 354 457 431 463 443 455 431 424 444 438 404 452 448 443 421 421 426 426 388 423 484 455 438 434 438 458 456 456 437 464 489 436 467 464 469 452 479 452 456 482 478 384 440 496 498 442 430 379 452 482 481 485 489 488 454 473 426 509 493 475 499 434 454 459 491 469 464 459 482 450 458 454 462 472 451 455 457 453 456 437 410 399 400 391 414 403 374 374 440 443 412 407 389 401 422 375 433 444 438 431 345 401 298 277 413 417 296 419 365 356 308 303 315 286 305 320 290 294 293 294 288 297 352 284 265 259 255 268 280 303 328 357 244 258 243 236 326 261 324 251 252 241 260 403 255 255 257 382 294 220 218 262 308 253 350 324 346 448 335 390 465 468 373 371 416 425 451 404 402 460 467 471 407 450 413 405 489 487 450 
455 453 405 422 413 415 351 364 404 401 381 400 386 367 326 354 326 369 332 339 373 385 435 472 433 454 384 437 424 427 426 428 442 399 451 422 425 428 476 356 336 453 446 448 459 429 433 457 449 437 438 448 460 459 459 463 467 473 467 467 384 442 480 472 494 494 500 409 375 486 480 481 403 421 453 446 422 490 502 502 440 389 388 398 420 462 452 458 469 493 476 467 465 464 458 441 484 476 443 454 458 450 401 383 435 427 415 450 438 444 379 381 433 378 428 392 453 437 381 388 342 291 279 281 295 317 375 314 417 411 325 310 365 368 305 340 406 336 345 297 360 374 293 318 268 252 251 260 279 324 395 391 252 229 212 226 237 320 310 347 253 243 254 411 407 287 255 238 239 233 253 266 274 373 282 393 369 395 408 377 344 463 469 435 435 479 485 475 461 391 469 477 476 394 388 336 338 360 477 470 
427 435 433 438 417 414 403 414 407 382 385 398 398 394 374 373 373 386 340 339 376 425 392 448 482 439 433 425 422 413 417 418 426 426 420 425 430 428 384 455 437 421 431 453 454 438 432 428 453 432 462 446 464 460 445 444 466 467 447 416 484 442 479 473 466 482 495 440 378 380 421 482 480 482 489 418 461 440 444 478 454 474 478 397 383 440 442 464 496 488 491 497 457 458 494 460 483 454 458 456 441 389 407 374 410 371 390 438 409 374 435 370 428 351 382 364 408 414 340 310 293 289 303 316 326 327 356 324 427 289 361 325 312 417 350 312 394 353 308 319 354 359 292 275 277 257 266 384 360 302 267 251 240 235 222 217 235 320 358 269 259 262 335 372 325 328 272 255 251 264 243 280 374 426 427 398 404 455 458 462 391 455 426 475 426 482 493 384 404 372 470 482 482 462 385 320 309 316 358 420 
411 429 436 438 411 413 412 416 416 405 396 406 406 402 392 372 384 342 397 336 349 390 417 445 469 415 439 432 416 416 416 418 437 451 434 428 427 395 438 456 423 430 432 436 460 453 420 446 449 436 453 442 461 460 442 457 465 465 470 473 477 485 479 477 448 398 468 395 413 431 481 478 476 479 483 488 457 462 499 456 453 475 473 485 438 461 457 451 496 500 502 466 457 442 497 490 480 483 482 445 387 383 398 380 435 375 400 418 425 -9999 372 445 386 342 347 329 317 407 343 330 320 321 418 371 398 393 375 331 329 336 412 355 349 324 348 341 381 354 415 415 399 308 291 280 269 311 358 345 382 338 256 254 245 235 225 232 243 311 351 294 353 391 334 307 289 303 282 276 288 303 422 405 327 368 293 307 317 326 341 357 458 436 366 408 486 469 493 409 369 471 463 473 459 454 431 315 338 395 409 360 
435 432 461 431 414 428 402 389 402 428 433 409 366 418 497 372 382 369 339 362 349 387 439 427 454 435 432 422 421 419 417 416 437 445 449 456 460 436 427 431 425 451 373 430 455 429 441 436 426 434 453 451 456 459 489 495 490 466 468 466 471 475 426 475 474 474 475 403 426 475 476 450 479 459 483 486 488 490 493 494 462 454 483 378 441 462 405 438 463 476 468 463 468 499 465 462 488 485 500 460 421 416 396 412 415 378 369 358 -9999 362 382 381 367 373 448 434 366 304 312 316 347 436 386 383 417 389 428 339 342 349 382 365 399 338 331 368 359 338 363 335 408 401 299 290 365 327 299 275 274 305 283 313 250 274 346 248 322 389 364 328 425 364 384 316 369 353 321 286 286 353 314 319 401 310 285 294 303 334 339 347 453 370 444 412 483 489 479 423 419 472 450 373 380 326 345 321 354 313 319 368 
443 449 447 431 432 429 429 438 424 426 420 441 440 439 414 389 392 346 357 434 433 434 445 459 439 432 430 425 427 419 417 419 436 442 443 431 435 437 427 426 430 430 405 431 437 434 454 483 428 430 455 430 454 477 479 479 489 486 465 469 474 459 476 476 445 479 476 473 407 441 478 481 478 495 483 472 475 489 492 457 457 492 452 404 443 415 407 460 461 461 476 470 459 464 452 472 491 489 495 463 454 451 452 453 424 417 397 417 397 377 437 365 353 368 354 331 324 327 331 363 387 388 353 361 425 365 376 379 352 380 419 451 411 423 378 424 432 317 353 290 288 286 298 298 298 321 251 253 243 252 328 327 301 341 264 266 346 444 407 379 410 359 412 356 352 373 362 284 289 347 346 304 304 290 320 301 298 413 460 466 421 432 404 469 477 488 493 485 394 472 377 368 416 338 333 373 443 456 362 366 
445 424 432 436 451 428 439 438 445 442 427 409 439 433 439 424 366 357 436 433 435 439 445 457 442 435 429 433 433 431 414 417 426 418 432 422 421 424 424 416 424 429 446 434 436 437 454 454 424 427 428 454 481 481 490 486 473 490 468 447 454 478 452 480 460 479 449 475 471 470 471 475 476 482 473 461 465 488 490 496 493 462 493 441 420 391 391 444 466 504 504 481 466 465 468 465 494 494 487 460 453 459 456 499 453 452 487 480 405 431 403 425 360 374 370 339 344 381 394 435 460 432 343 351 407 414 370 421 431 424 369 412 365 428 329 321 310 295 343 304 280 268 278 299 299 285 256 235 234 235 237 282 283 232 267 356 325 351 326 307 326 346 348 408 380 332 347 295 320 365 353 376 323 377 355 298 350 344 348 377 421 476 414 406 430 449 498 385 408 382 387 414 460 456 353 341 370 367 443 445 
434 451 436 420 420 471 439 404 427 414 464 459 450 440 427 394 419 433 452 433 442 436 453 485 443 436 435 400 405 386 365 419 427 422 416 416 411 409 413 422 428 418 442 432 433 390 453 448 444 422 445 444 427 449 437 469 461 444 453 475 473 476 475 458 448 477 476 471 446 473 470 478 477 484 466 380 494 489 488 491 496 493 492 456 437 388 384 425 456 462 504 510 475 510 501 460 458 493 491 490 461 458 458 465 458 457 455 450 452 404 472 426 473 381 378 364 429 425 429 433 394 460 353 354 397 367 319 333 434 391 391 352 403 329 359 340 347 323 313 265 314 250 247 264 271 349 261 245 214 217 216 216 215 228 266 307 288 346 292 318 354 290 315 383 398 333 326 349 316 364 353 461 425 421 424 438 454 359 353 403 472 388 367 374 492 486 416 426 372 363 389 450 485 469 427 407 340 334 370 447 
436 417 429 431 433 460 427 397 401 453 456 446 438 435 449 417 431 430 462 465 429 433 437 439 449 436 423 416 428 434 418 384 423 445 414 410 410 403 409 415 412 438 435 445 423 422 418 441 440 409 432 432 437 443 454 459 441 441 473 448 472 476 448 485 441 448 450 459 456 447 474 448 479 481 458 463 484 482 485 493 459 452 495 496 456 403 383 416 481 463 506 482 512 511 503 -9999 463 464 492 464 493 499 467 498 455 455 448 444 445 442 434 431 446 425 445 426 438 427 417 402 388 356 315 322 344 392 361 368 341 308 320 443 413 349 334 326 307 279 300 281 268 295 295 335 276 290 261 267 245 266 247 195 208 249 266 301 256 329 270 268 293 300 358 339 397 444 416 357 421 382 419 337 333 464 371 343 378 332 366 465 417 346 353 361 424 467 423 463 472 416 455 419 425 451 388 406 436 363 336 333 
443 438 450 450 404 427 454 431 419 420 435 403 426 425 437 433 460 458 460 438 468 437 440 445 447 442 414 419 395 437 410 409 411 428 416 411 418 414 406 405 413 433 434 442 422 380 396 413 415 432 429 432 408 417 439 439 447 446 466 441 470 473 476 462 446 449 451 450 475 474 470 478 479 480 480 486 483 483 485 486 488 466 493 495 455 436 375 375 371 409 465 509 511 513 470 489 462 506 445 498 502 497 461 460 460 413 383 370 419 455 436 457 450 425 444 445 383 355 361 425 326 323 290 297 326 403 412 421 328 312 310 406 351 349 379 424 404 278 281 309 373 346 335 290 380 331 283 328 243 284 248 309 268 368 346 231 247 236 256 375 340 383 326 357 423 390 421 423 471 326 327 350 417 460 392 463 448 328 427 457 396 347 339 359 385 460 452 458 465 482 477 364 373 456 415 474 438 343 349 339 
454 448 447 428 406 414 440 418 456 427 423 422 437 428 437 451 430 437 458 462 434 438 440 446 450 443 436 423 421 415 411 402 403 374 419 430 424 422 420 419 408 420 424 397 449 399 459 415 408 437 441 373 331 418 435 437 469 382 378 339 379 443 480 453 457 456 454 454 475 455 476 475 478 478 479 482 483 483 485 490 485 487 491 496 453 444 381 377 490 448 467 465 500 469 469 507 467 508 443 455 462 496 458 451 452 480 477 395 428 409 434 410 434 402 393 389 368 389 424 354 301 287 285 286 340 412 319 400 375 352 421 390 310 363 380 369 350 318 387 363 270 284 342 352 326 373 373 210 235 217 188 218 225 328 226 250 252 283 323 266 348 409 375 429 435 345 369 361 317 323 365 352 454 366 458 446 450 327 393 361 359 348 350 366 388 461 451 500 418 429 363 356 395 342 374 343 463 371 465 396 
420 442 457 447 421 413 465 385 421 410 453 459 414 433 426 467 430 461 433 464 461 460 453 464 439 437 438 383 409 417 407 400 398 407 419 445 452 448 446 387 419 432 422 407 415 453 419 418 440 440 329 365 405 379 364 425 407 405 360 316 327 340 481 480 485 459 457 416 471 472 475 475 479 481 484 485 483 485 482 453 489 488 488 430 498 495 494 391 486 481 444 482 472 476 457 474 475 468 467 465 463 461 436 414 414 420 465 447 433 441 415 402 430 388 409 386 419 359 415 296 279 269 389 405 361 403 365 406 419 423 423 345 331 409 335 314 327 334 356 398 276 401 280 235 229 218 241 345 225 250 323 221 223 332 347 351 341 332 344 293 357 305 406 380 434 389 362 323 312 325 355 363 386 327 457 443 411 374 360 354 365 363 366 409 458 466 429 479 494 410 368 427 443 446 467 344 363 410 432 467 
422 412 444 433 446 445 428 441 435 428 411 410 463 451 407 463 459 431 464 444 461 461 432 396 439 440 411 415 402 410 405 404 403 413 375 386 455 439 451 440 400 427 427 410 416 417 433 434 448 370 364 388 433 394 336 445 408 344 316 302 302 318 370 384 483 478 456 370 474 475 456 478 483 481 481 488 487 480 479 458 482 482 447 486 485 449 464 418 375 480 478 475 461 435 459 511 477 471 465 467 -9999 465 439 381 436 434 456 459 449 399 416 397 377 448 436 392 374 409 393 313 276 336 413 409 358 408 344 440 397 418 436 419 382 413 331 341 339 361 309 301 285 267 274 279 249 214 346 313 251 336 314 278 334 220 226 219 339 362 263 301 267 328 365 400 386 442 395 338 343 378 402 452 429 331 322 361 353 427 368 404 414 428 424 411 479 471 437 405 454 456 415 482 462 461 417 404 371 463 465 469 
432 447 428 432 458 423 425 448 408 437 410 410 428 415 462 441 453 428 461 437 462 460 439 398 433 440 391 414 396 403 390 400 403 404 420 455 454 442 441 429 437 401 437 407 421 429 439 434 429 415 374 418 422 416 382 358 396 321 336 298 286 287 312 406 474 472 440 427 421 473 476 477 480 483 481 464 424 478 479 475 483 480 484 480 482 450 493 497 446 440 482 425 400 365 468 485 481 471 465 458 457 -9999 458 388 396 413 433 449 448 413 398 359 447 403 445 442 434 375 422 411 324 426 428 421 402 360 328 386 414 415 440 433 424 331 325 421 398 337 438 365 291 275 351 283 234 221 287 286 266 363 277 314 249 238 225 337 300 254 226 400 346 334 278 291 341 435 365 354 385 437 438 379 404 373 335 334 330 382 353 443 447 483 451 453 497 483 453 505 494 492 457 457 441 488 478 458 410 455 393 438 
449 422 445 446 425 418 415 433 455 420 431 418 431 464 451 446 452 456 429 440 427 463 426 468 426 436 434 429 419 390 398 420 400 400 419 436 454 342 329 345 424 409 402 400 421 425 430 430 421 452 359 384 403 403 415 393 332 294 299 -9999 275 262 314 420 475 471 435 452 385 399 471 474 453 483 483 489 451 482 476 477 482 482 485 485 485 485 487 485 489 487 421 369 363 368 371 453 458 455 450 432 446 454 459 462 418 359 445 435 424 422 367 359 367 407 399 371 381 358 419 425 405 426 406 362 430 349 381 420 409 323 419 360 355 428 418 379 419 430 386 377 280 280 301 295 248 274 377 368 342 345 305 271 300 283 237 278 257 279 300 364 287 256 260 288 300 382 388 479 395 423 386 360 353 352 358 354 397 370 361 374 390 490 486 493 466 468 471 515 467 457 487 476 484 452 450 477 469 412 395 468 
441 439 429 449 422 442 433 441 427 438 434 432 434 438 426 459 434 446 455 458 466 452 432 444 442 437 435 457 443 419 415 428 440 415 330 418 453 450 321 327 369 319 435 357 412 421 425 375 415 409 442 382 399 461 368 401 280 277 289 287 275 276 299 329 381 461 411 465 425 433 471 400 400 482 479 486 490 438 485 477 483 487 489 489 456 486 484 483 485 447 432 394 372 370 371 448 448 450 462 421 388 444 460 -9999 454 377 358 394 358 439 452 376 413 373 398 410 426 422 409 426 425 313 374 384 385 439 443 363 401 332 407 408 421 419 423 419 415 398 365 319 262 307 328 379 342 339 318 301 300 266 374 291 359 329 307 269 263 368 315 359 374 328 278 306 303 311 382 445 419 406 459 480 361 425 399 389 483 424 411 384 398 480 493 501 468 465 471 462 437 426 400 460 458 495 486 484 466 466 441 485 
455 426 454 462 461 445 458 461 462 436 434 432 438 418 396 450 452 447 456 460 429 445 443 449 440 439 433 418 447 391 394 425 401 378 403 354 425 395 391 374 331 292 265 270 347 410 337 340 440 391 439 394 433 440 288 329 270 268 275 282 301 381 290 269 420 402 424 455 454 400 458 472 475 474 482 437 486 487 489 489 490 488 486 474 492 486 487 486 487 488 490 490 426 366 372 482 415 427 486 406 369 375 449 463 -9999 419 351 322 351 348 377 432 431 339 359 420 413 383 401 434 429 384 344 376 424 387 361 343 381 409 403 408 373 408 416 433 316 273 259 343 259 353 350 368 347 343 268 267 347 261 382 260 323 278 211 276 375 372 354 383 372 362 427 296 321 341 360 402 441 443 442 444 455 446 452 480 460 466 465 497 492 499 464 470 469 468 469 431 390 460 412 365 483 491 490 421 497 461 494 490 
421 442 434 468 433 410 430 457 452 450 421 466 433 466 436 432 432 447 426 424 457 456 441 458 448 440 458 438 445 402 407 412 290 399 394 370 377 393 393 393 400 283 270 298 275 280 301 279 435 437 368 432 390 338 310 314 264 256 254 254 325 365 251 271 360 324 428 442 417 403 383 457 471 478 486 447 457 487 489 494 491 485 477 476 482 487 483 503 487 488 491 484 484 417 386 439 405 373 442 365 392 372 449 452 465 -9999 363 338 320 328 385 435 421 302 399 379 421 436 438 436 437 359 352 404 446 454 328 357 336 344 414 289 286 318 434 363 279 263 250 272 269 329 344 308 345 343 385 335 384 371 339 311 329 380 219 217 249 247 240 380 300 370 284 382 367 337 331 330 365 417 400 491 376 428 461 471 466 505 503 461 473 517 458 497 467 471 460 402 401 413 463 485 436 379 383 388 389 439 499 493 
438 415 461 430 464 433 456 454 453 453 418 444 458 426 435 451 424 381 381 455 449 447 451 450 445 442 465 454 438 389 390 366 323 321 400 399 382 447 432 382 416 363 347 317 275 297 311 432 428 430 436 370 394 266 271 271 261 243 239 237 278 358 323 275 313 362 356 438 385 431 452 457 473 472 478 456 456 483 486 492 455 489 485 487 492 487 488 488 492 492 455 487 448 424 405 406 401 372 392 367 366 366 395 448 456 455 409 367 340 333 355 429 303 329 388 403 365 419 356 385 396 354 455 452 364 359 384 354 348 358 414 295 292 299 320 270 267 260 257 256 298 310 373 343 287 389 293 310 306 388 275 245 348 279 241 224 259 247 256 315 328 371 419 313 415 401 338 334 348 355 383 382 379 421 496 470 523 455 441 459 472 472 460 498 435 409 407 400 395 472 452 447 411 386 387 429 513 444 492 498 
450 383 458 426 460 453 455 453 409 415 456 433 449 448 446 444 453 419 417 422 426 425 442 461 443 423 429 443 422 376 379 363 322 403 378 388 371 381 398 377 367 416 404 333 352 366 354 324 431 430 416 425 309 263 266 265 253 234 226 251 378 307 272 341 345 355 362 417 395 433 426 438 433 469 473 476 483 480 487 486 491 489 496 453 496 489 484 486 489 447 496 491 489 491 431 409 371 372 372 370 423 424 382 445 449 452 451 456 373 340 332 330 348 424 436 338 430 391 441 422 371 357 358 389 351 379 353 359 351 353 416 329 339 330 428 265 262 291 403 285 369 279 316 335 289 384 383 276 388 387 261 313 368 385 404 404 270 277 335 344 443 326 298 332 432 356 356 354 359 368 419 415 481 490 471 467 465 463 421 458 463 495 499 458 408 415 429 464 469 460 464 411 490 493 452 438 414 503 493 419 
434 424 457 447 448 445 423 453 450 451 449 447 439 440 443 410 448 418 417 447 430 453 470 450 435 442 413 440 410 407 375 387 397 380 376 373 374 380 372 400 415 347 357 328 391 359 427 299 426 422 424 272 299 265 263 247 232 245 273 242 314 286 243 294 278 314 357 339 432 406 439 443 463 462 470 479 478 481 482 483 485 489 452 452 454 493 483 481 486 491 497 494 491 489 488 485 425 389 366 392 441 394 474 467 439 401 452 456 373 339 315 275 401 394 404 398 365 465 388 343 371 393 355 337 338 365 428 358 336 423 408 427 342 411 350 276 270 264 291 380 316 252 308 385 310 277 368 318 282 395 274 396 387 322 382 415 261 364 303 304 327 388 335 333 358 405 375 405 426 474 430 494 460 465 442 488 463 443 404 391 446 488 468 505 507 465 473 464 478 459 498 394 454 468 515 506 399 431 511 450 
421 441 451 448 449 399 422 452 442 449 446 447 429 442 437 429 411 444 446 441 416 435 439 449 392 427 437 419 420 372 417 412 431 382 399 342 377 382 358 387 417 435 433 341 315 374 418 421 386 292 266 255 282 255 244 231 207 262 358 379 259 236 285 323 311 300 411 323 432 428 429 435 435 447 469 464 433 475 477 480 480 479 487 450 453 452 486 480 440 490 493 496 492 490 478 469 440 438 406 397 468 462 457 459 394 370 -9999 457 375 340 316 339 308 392 359 424 377 417 395 363 332 335 371 380 393 336 373 427 374 354 337 369 321 342 307 299 311 334 288 279 282 293 268 257 303 254 258 287 275 318 316 362 333 327 365 329 328 410 346 325 352 394 388 363 369 419 429 486 497 455 456 472 449 433 432 481 414 377 385 424 478 487 497 502 468 495 465 475 483 446 452 396 508 422 507 504 435 408 424 471 
442 446 424 408 425 455 452 450 423 451 419 421 455 408 439 439 437 417 417 444 415 434 446 424 419 423 411 396 400 392 422 414 419 380 396 381 343 351 352 406 435 427 421 377 380 372 415 373 325 265 253 246 239 237 223 201 188 190 198 216 222 231 314 -9999 306 292 338 400 350 369 424 433 401 415 452 445 445 471 470 431 358 403 478 480 450 457 480 479 482 483 483 447 444 454 473 461 439 425 417 422 456 447 450 452 354 413 440 440 396 378 330 310 413 389 409 339 364 426 446 355 304 351 338 363 348 363 413 319 375 370 336 418 444 333 408 436 358 382 346 278 299 401 292 326 360 262 265 345 384 349 361 298 415 425 350 314 314 417 434 411 463 375 425 422 477 474 487 439 406 389 439 454 425 389 464 442 377 368 401 476 457 486 465 467 499 494 485 479 476 480 463 435 429 508 484 502 427 409 428 481 
444 412 446 426 443 423 446 449 447 416 448 445 443 446 443 409 413 405 412 412 426 434 448 446 429 419 430 403 387 397 399 406 397 392 393 375 359 367 361 380 383 425 415 405 403 399 356 310 248 244 248 392 386 218 199 187 195 191 229 206 249 230 -9999 -9999 -9999 278 339 337 441 431 423 427 411 409 442 455 459 462 464 472 353 370 370 452 443 387 479 444 479 356 376 382 440 481 475 435 454 477 420 436 455 343 449 449 350 410 439 427 432 370 378 367 331 406 410 316 354 363 352 328 364 356 344 340 281 318 325 421 350 372 374 433 428 322 369 449 314 433 317 325 356 302 387 333 402 408 396 369 366 370 387 442 379 310 360 327 328 387 428 332 382 354 405 423 439 440 401 438 381 415 454 456 408 485 484 372 397 485 475 428 374 434 479 499 497 464 423 484 482 486 494 504 443 498 500 497 503 486 481 452 
421 422 423 436 448 422 450 414 448 442 447 412 411 416 416 413 416 413 411 414 433 448 452 400 421 374 395 372 371 374 360 382 397 350 384 385 358 411 356 378 395 379 418 417 359 284 255 253 239 227 254 338 371 241 186 212 294 228 355 350 240 -9999 -9999 270 272 255 273 279 325 359 420 425 418 427 448 455 453 381 360 399 468 462 460 389 390 403 433 471 470 336 357 367 343 344 419 429 434 476 466 457 457 453 447 447 377 368 387 441 427 417 424 364 329 383 296 318 349 389 392 361 394 339 335 355 291 278 406 423 350 377 445 438 440 437 353 445 374 431 361 322 385 378 385 289 329 329 320 413 288 336 380 407 436 328 418 378 429 354 391 454 334 348 383 467 453 401 408 367 361 381 422 427 451 474 457 467 432 466 475 403 368 431 494 440 495 495 387 446 465 492 496 504 507 428 492 504 503 480 462 526 
440 442 443 443 418 419 444 441 436 435 437 442 409 414 410 413 411 411 413 409 433 453 436 398 412 400 393 357 349 361 363 358 380 370 370 357 415 287 421 418 418 380 385 375 421 261 255 247 269 224 233 269 234 194 181 231 283 340 298 333 313 258 -9999 -9999 266 256 248 259 248 250 309 421 342 438 360 324 372 422 351 370 410 455 452 463 434 438 450 327 367 424 317 419 316 325 414 419 428 448 461 454 456 457 463 442 389 419 396 402 455 447 434 439 364 325 314 323 462 390 367 360 341 325 286 373 409 319 324 415 347 352 408 413 438 440 383 428 414 324 313 330 423 330 384 388 413 358 409 401 310 287 312 411 470 438 441 442 450 374 380 462 383 336 379 474 446 477 416 412 367 358 425 370 401 440 461 470 467 458 395 414 359 398 492 462 456 493 419 436 465 504 504 512 504 440 449 495 504 512 481 463 
434 438 438 439 410 443 433 428 431 405 404 412 413 451 406 412 413 419 427 433 445 445 391 425 410 390 396 380 376 365 372 369 373 420 413 408 409 422 430 378 408 422 384 393 320 275 250 244 231 219 209 206 200 187 252 187 319 335 305 329 224 262 331 270 -9999 242 241 234 240 235 319 414 432 437 432 315 376 442 313 362 437 438 445 448 464 369 322 308 307 305 451 445 353 305 307 354 383 454 453 457 459 445 488 447 438 498 407 390 424 476 468 436 408 341 327 345 431 406 416 363 319 299 328 385 354 295 292 290 301 313 386 386 356 387 452 459 418 339 397 355 314 374 388 388 416 425 369 393 394 341 384 434 480 465 460 411 397 378 381 433 436 365 353 437 445 434 417 396 395 443 359 379 377 431 488 464 430 388 343 353 419 370 491 497 492 459 419 495 498 480 520 470 505 503 439 504 511 520 516 533 
430 432 434 437 405 432 429 422 426 429 435 414 424 406 406 415 416 432 439 451 451 438 425 395 372 374 397 378 355 391 391 371 374 376 369 420 426 432 396 381 425 379 339 341 314 258 249 235 221 234 204 192 185 179 175 329 327 284 335 221 351 246 253 262 250 -9999 243 241 251 232 240 414 408 432 432 364 367 406 377 407 294 303 398 390 332 317 303 300 293 298 292 287 334 328 335 315 352 385 358 343 401 461 517 516 464 400 453 421 466 463 516 443 385 357 341 335 390 399 420 353 357 339 407 297 311 343 348 301 338 319 323 324 336 341 401 355 446 453 311 357 330 305 347 345 423 431 341 398 364 423 427 481 480 455 398 403 387 406 441 362 454 369 379 433 450 483 478 386 376 367 358 472 420 382 426 481 422 373 375 337 360 434 464 412 404 494 427 488 494 516 513 509 452 397 506 504 520 528 529 521 
425 430 407 435 422 423 423 422 432 434 399 411 406 415 422 431 433 441 455 458 455 440 406 405 382 387 404 378 355 378 384 382 389 391 434 387 341 332 383 405 323 297 260 255 251 248 241 231 214 234 274 214 209 194 194 286 328 327 322 232 212 435 311 299 392 276 246 256 255 239 240 243 387 424 390 350 357 337 436 386 412 335 373 311 303 282 279 280 279 275 364 431 337 378 302 349 436 439 418 355 433 476 469 465 443 466 455 386 449 456 454 450 403 386 352 340 364 378 416 371 362 346 412 432 339 331 392 324 411 423 455 391 398 455 382 330 357 351 317 328 409 337 415 428 413 370 378 393 371 376 461 432 458 406 366 389 357 400 417 434 466 373 377 428 394 441 480 471 421 411 367 472 351 374 471 480 483 377 424 377 452 393 353 361 366 453 464 482 518 480 515 451 412 433 471 516 523 497 530 520 
406 401 431 424 425 406 428 433 410 412 400 398 408 421 436 450 449 449 451 458 451 444 412 405 399 390 391 391 389 393 403 386 387 390 404 403 372 351 423 416 265 265 250 247 237 231 229 221 207 197 182 206 200 181 244 282 333 344 354 228 250 283 236 230 285 382 268 326 384 276 244 259 401 402 446 384 332 352 416 420 413 310 404 288 279 258 249 259 267 321 402 408 325 315 318 329 383 336 427 485 390 455 420 376 361 402 472 476 473 405 383 433 464 415 378 346 336 347 372 359 379 319 370 336 338 384 438 374 353 450 392 390 388 371 315 319 366 414 350 403 353 381 382 379 416 423 430 441 431 411 425 432 487 447 400 468 436 472 434 476 475 413 417 388 415 437 420 380 429 455 437 366 353 342 377 389 458 464 468 365 327 323 372 361 355 422 476 516 516 518 472 437 436 497 503 514 523 530 532 468 
420 421 397 419 410 430 425 428 411 441 396 397 418 431 450 452 450 448 445 419 440 445 438 409 388 447 405 397 400 370 367 385 377 414 415 403 389 316 250 251 257 258 250 241 229 214 208 206 203 189 193 214 199 301 215 294 350 214 240 238 227 231 239 242 261 418 348 374 300 254 247 353 379 372 342 319 325 368 366 375 369 407 348 301 269 238 237 239 394 326 328 360 328 310 335 349 373 411 398 347 346 344 341 344 342 356 375 426 403 366 373 436 466 482 407 346 335 335 343 351 352 357 447 352 343 389 389 339 345 346 341 338 334 337 320 340 309 409 420 458 386 418 474 446 441 424 434 356 357 457 463 482 486 450 486 472 441 397 472 475 435 428 467 438 473 496 460 430 393 474 467 415 371 350 330 340 380 469 370 342 335 308 361 326 356 432 507 514 517 513 489 494 434 507 477 516 527 530 534 544 
393 412 421 420 438 393 412 407 391 415 432 438 436 445 449 445 434 322 412 363 428 422 384 337 426 348 353 397 389 404 398 411 396 407 404 389 375 271 318 296 278 245 245 230 227 208 203 199 197 188 210 184 300 230 240 241 219 257 210 213 211 241 282 288 317 335 350 359 257 248 246 322 329 341 282 241 364 372 401 345 311 294 323 393 269 244 226 243 305 282 294 322 432 309 337 349 380 409 297 316 310 302 304 318 351 383 351 358 477 472 411 427 428 466 439 382 342 321 315 344 376 418 417 378 351 349 330 336 345 364 369 366 361 324 364 405 411 362 429 417 462 455 366 422 445 427 453 446 433 427 394 437 452 479 480 477 475 422 477 485 381 418 429 436 471 440 374 363 402 478 423 436 359 418 321 322 351 339 343 326 299 301 306 350 396 472 507 506 510 512 510 477 517 514 480 517 521 529 482 442 
405 416 422 423 426 422 412 399 440 426 438 446 442 384 422 424 383 411 382 397 379 366 423 382 398 436 407 391 397 325 410 406 369 378 373 341 361 291 368 387 385 261 231 226 208 200 193 186 188 186 167 165 245 206 205 321 341 295 204 200 202 213 320 310 265 351 277 277 256 236 280 282 288 376 395 319 370 369 386 386 249 300 309 374 334 305 350 381 279 316 291 296 294 312 380 336 336 312 309 287 283 282 307 396 395 414 410 361 448 484 411 418 405 410 448 385 361 335 323 338 399 417 449 465 417 349 346 347 385 375 351 447 336 353 324 388 300 303 406 405 451 458 429 406 455 456 377 407 438 399 485 483 464 483 486 479 477 505 488 418 435 418 465 437 426 465 407 388 373 373 364 419 374 351 332 320 363 327 325 337 328 296 320 463 474 476 507 502 505 517 516 517 513 519 484 518 523 530 542 527 
417 420 395 419 392 413 418 414 415 413 392 383 387 354 323 302 340 410 350 421 440 399 414 412 414 424 361 422 324 321 333 381 318 290 337 341 369 348 316 382 279 229 212 195 195 184 196 209 258 171 168 165 212 240 229 221 301 267 194 189 188 188 232 293 302 224 308 270 230 402 394 303 288 319 307 266 297 404 226 247 362 395 367 375 427 245 274 295 333 308 286 414 332 354 333 381 320 293 293 316 319 323 337 337 347 421 461 352 419 488 405 406 384 373 391 425 390 377 377 380 425 459 470 512 464 443 383 367 411 350 336 344 372 338 314 283 278 284 310 411 427 429 462 350 334 437 439 350 448 416 383 468 499 466 498 452 499 493 466 447 448 489 489 490 426 410 404 445 423 460 417 433 376 380 370 374 368 314 310 302 307 318 338 391 457 489 474 475 510 440 470 485 522 523 518 517 492 500 486 522 
422 409 397 413 400 377 387 455 457 384 355 357 439 305 302 293 316 374 344 398 328 425 397 392 400 325 327 341 349 278 320 400 421 400 433 332 303 273 301 257 252 232 202 233 210 230 266 314 199 219 162 175 201 288 292 227 222 324 201 178 183 184 259 241 324 341 226 242 314 251 288 348 290 238 271 374 365 250 269 278 367 287 274 285 259 244 334 414 313 320 279 283 329 319 337 326 316 313 339 305 304 315 259 261 310 397 381 393 423 395 497 474 367 360 373 425 475 412 456 446 512 469 519 494 520 476 469 430 389 361 350 397 427 332 315 276 257 261 283 392 426 430 396 348 356 448 433 409 386 375 388 450 467 472 472 511 437 458 479 457 467 465 457 430 440 381 391 467 409 414 396 412 477 483 469 464 386 308 303 353 325 398 431 399 421 502 472 477 471 453 473 479 516 480 497 518 544 529 533 528 
409 357 415 385 399 417 444 483 333 352 427 364 389 378 333 338 356 326 402 403 419 384 351 351 336 328 293 381 318 254 332 382 393 451 312 288 340 377 259 275 323 231 197 209 313 305 262 251 304 228 185 186 187 278 330 215 190 192 186 182 183 221 226 209 211 258 227 319 240 387 356 362 383 311 332 367 338 353 255 365 361 337 258 254 281 378 295 425 341 332 370 297 311 375 331 335 318 299 285 287 278 352 243 291 258 342 444 477 436 481 429 443 376 369 466 367 384 439 471 476 480 476 479 487 495 508 492 468 440 373 398 355 442 386 315 275 252 264 291 333 397 429 362 386 471 380 375 439 366 369 392 473 472 478 481 521 477 509 520 482 467 474 437 392 385 378 364 401 387 341 352 474 409 400 410 462 455 343 332 395 392 406 429 383 387 416 417 388 501 433 454 484 486 520 523 518 522 528 532 540 
440 423 423 431 463 443 445 340 319 352 404 414 334 400 405 383 370 407 414 430 421 460 332 410 316 400 377 391 318 274 291 410 372 287 274 260 364 358 356 416 235 240 196 178 154 161 151 295 226 159 179 203 188 192 248 205 190 191 183 184 183 191 199 209 214 275 346 407 256 277 230 333 237 324 377 332 354 266 251 265 367 255 240 245 288 393 282 411 340 304 458 324 333 346 317 321 306 298 308 304 241 241 282 301 306 328 393 384 463 463 416 451 457 414 378 434 470 457 473 474 509 480 500 547 549 498 480 476 471 503 425 385 363 437 316 292 285 282 304 315 443 411 360 375 380 350 430 368 345 366 449 479 487 473 459 516 514 473 513 517 510 500 459 463 438 431 358 469 353 333 355 393 383 416 460 450 400 320 353 414 470 478 390 416 392 362 354 366 393 438 495 483 484 521 522 515 519 527 537 535 
443 429 425 430 407 412 355 318 412 399 392 415 334 342 341 362 328 327 444 436 472 406 405 400 356 366 372 388 322 285 308 344 316 278 268 262 261 402 398 314 219 205 196 187 177 146 190 145 150 194 214 213 212 331 324 220 189 188 193 185 186 191 201 206 213 253 322 310 343 226 258 371 209 248 216 238 229 217 215 270 373 231 309 291 295 287 278 296 302 317 326 367 392 344 315 296 283 266 272 257 261 254 306 379 380 303 319 363 453 409 -9999 411 372 373 435 393 454 469 470 531 489 483 486 536 499 523 495 490 472 438 430 383 370 371 366 321 313 313 311 313 367 336 428 432 373 372 372 348 348 439 476 479 481 479 473 488 504 508 508 507 492 501 489 482 408 426 400 370 348 327 318 376 470 412 457 321 359 363 368 441 442 404 365 396 472 330 313 327 368 468 483 480 484 492 521 519 522 488 465 449 
436 439 436 382 322 316 311 356 418 384 380 387 425 445 380 308 324 306 336 417 419 361 386 433 411 396 401 429 334 299 382 344 261 270 263 381 375 303 228 218 243 222 201 200 205 338 167 175 212 252 243 332 259 323 323 326 276 220 188 185 188 190 198 203 231 221 287 277 384 217 241 203 205 210 216 218 246 254 214 353 270 300 299 248 392 394 388 338 320 303 334 386 338 369 288 273 265 270 266 238 220 214 271 368 392 391 414 277 407 446 -9999 -9999 326 358 418 475 502 508 494 519 519 524 535 485 500 506 536 502 501 -9999 477 455 472 366 329 417 446 336 318 292 360 300 350 344 430 341 369 341 402 485 456 468 462 506 510 505 498 499 486 469 477 469 460 388 438 481 376 334 302 335 362 369 340 338 414 321 463 322 381 465 441 398 357 393 371 334 308 323 367 507 515 519 518 514 518 492 527 438 422 452 
426 427 419 303 317 358 354 361 413 374 383 388 355 430 358 397 358 285 322 370 364 421 400 373 390 342 386 370 295 313 356 332 299 288 377 362 276 269 196 194 224 267 211 183 193 182 237 222 279 285 327 200 245 267 301 319 320 329 178 182 186 191 205 211 359 228 307 297 330 357 363 223 205 214 214 257 346 319 263 236 384 385 242 260 262 254 282 294 293 287 371 325 353 311 286 255 252 257 263 244 285 241 372 302 408 387 358 272 316 385 324 334 337 343 444 463 511 478 466 485 512 484 451 500 481 530 494 499 489 496 470 477 491 339 366 423 358 381 305 325 312 289 405 371 374 370 347 418 409 453 429 507 485 507 483 463 469 482 503 510 505 509 458 467 463 492 402 342 308 328 317 315 346 327 427 398 431 354 462 459 385 415 411 343 328 384 316 349 434 491 516 518 519 517 490 482 532 465 417 412 
401 356 344 424 411 381 397 362 378 394 308 346 304 377 383 383 417 434 343 390 420 425 363 342 344 337 435 395 399 256 262 294 315 320 324 245 213 204 272 193 292 282 228 197 199 240 236 219 257 288 327 215 219 279 273 320 313 322 205 251 179 179 179 352 216 281 335 318 258 301 210 207 205 219 249 303 375 349 265 290 383 318 264 393 237 247 313 275 296 327 302 266 347 307 293 262 245 322 246 281 344 238 291 367 372 393 313 251 321 342 389 426 386 487 455 464 502 470 494 485 462 460 484 484 494 493 497 509 491 -9999 480 470 414 355 375 379 342 320 311 310 282 289 312 338 365 420 401 419 453 418 385 420 435 498 499 443 498 485 501 511 486 485 508 489 415 409 419 400 333 311 296 340 325 342 339 303 352 316 425 464 470 475 432 462 345 327 344 374 472 491 519 518 484 529 527 528 521 494 522 447 
399 297 304 300 347 399 374 408 320 390 336 375 395 365 399 323 381 379 440 393 380 391 450 365 387 423 350 356 383 259 271 258 247 240 252 206 204 299 218 209 365 232 209 213 230 253 240 228 230 342 335 335 278 291 316 303 327 324 328 273 208 174 177 209 205 325 330 194 199 201 204 207 269 384 386 218 229 245 250 258 281 287 374 411 250 267 362 323 294 278 376 271 318 318 303 268 236 226 226 233 254 248 265 290 358 362 377 299 313 370 425 464 514 500 504 507 503 497 489 487 494 495 470 468 507 478 471 482 491 493 479 439 357 383 352 357 355 349 350 300 308 308 317 332 395 426 491 415 431 452 374 362 376 503 512 498 492 465 499 496 506 511 430 446 471 463 467 490 438 334 310 293 393 333 288 289 343 323 414 427 469 469 466 336 381 334 370 423 455 470 513 520 528 486 507 522 433 511 513 521 
378 403 378 331 379 410 408 405 387 385 421 310 393 339 348 414 348 304 351 341 423 303 319 348 369 338 321 335 287 252 229 207 237 203 200 197 205 217 221 301 236 230 231 265 235 229 305 242 271 337 339 291 338 281 275 341 286 334 280 328 196 175 172 296 312 321 222 187 195 198 208 209 243 328 267 229 273 247 253 285 398 425 412 412 278 269 411 352 311 401 292 286 303 318 318 283 246 220 253 267 238 376 300 291 283 329 359 293 349 299 398 445 455 486 487 499 497 442 477 495 488 482 448 482 489 501 452 482 486 482 436 407 383 402 373 443 428 380 357 360 335 341 366 347 414 418 387 413 449 437 439 342 358 486 520 525 503 460 491 454 468 427 423 423 495 451 456 418 370 374 327 293 317 330 274 286 304 290 361 447 440 377 322 326 337 372 441 453 505 475 513 522 532 532 527 503 514 501 472 526 
391 393 433 349 360 418 421 403 407 413 380 393 402 408 409 332 336 357 418 406 386 329 406 425 376 289 300 262 257 257 232 204 218 184 193 319 224 292 228 223 228 228 393 243 327 295 291 243 294 334 342 344 340 280 345 219 253 336 335 330 326 175 170 232 329 210 192 195 202 204 208 354 365 225 220 249 368 247 275 335 407 361 392 442 292 354 293 374 318 364 283 448 340 412 329 279 257 254 259 229 241 258 280 269 312 433 340 308 370 376 393 457 494 508 504 502 465 467 463 404 427 391 468 471 427 479 431 482 472 478 430 369 378 394 416 461 395 424 407 384 368 380 380 386 405 388 388 433 418 370 392 377 344 400 507 477 505 489 392 401 391 494 405 382 447 471 455 426 365 350 354 322 283 251 247 255 330 271 319 337 275 285 312 328 358 408 466 446 493 505 515 530 483 536 525 463 510 510 531 541 
395 367 393 342 352 371 385 423 425 414 380 358 411 412 373 372 307 354 453 379 397 388 312 286 320 313 280 254 255 247 244 217 199 204 218 254 282 242 221 248 264 377 399 338 321 304 244 234 308 305 302 269 299 236 195 348 347 280 331 281 334 173 174 174 183 195 201 243 266 210 242 371 376 216 221 279 357 376 413 404 253 425 419 305 394 435 328 400 407 413 311 322 321 331 277 426 293 283 280 278 377 268 272 277 268 284 290 319 394 416 421 452 503 482 491 499 429 485 467 436 446 393 428 413 403 507 456 429 406 474 416 395 379 439 423 370 386 384 366 357 452 419 406 398 399 471 385 454 379 412 415 366 339 373 420 491 449 410 350 343 352 483 460 446 473 488 494 482 381 410 406 439 328 258 268 274 281 251 242 248 260 279 298 354 448 487 468 514 512 511 479 526 535 507 470 523 514 527 490 539 
403 393 377 309 346 401 377 374 428 326 385 370 412 385 416 328 365 424 432 382 357 313 271 268 297 375 261 245 259 263 284 252 244 264 296 347 280 252 232 274 317 411 297 338 376 311 307 249 314 347 355 353 346 350 202 215 240 328 332 337 211 173 176 186 201 217 239 364 353 351 370 341 310 232 224 363 264 385 289 248 402 322 270 342 397 324 328 416 335 418 357 259 374 286 284 282 279 399 409 405 415 338 262 275 274 278 356 302 320 396 442 504 488 484 468 494 384 479 458 449 439 403 413 399 417 467 419 374 381 -9999 457 452 429 410 377 347 341 336 439 374 383 411 427 405 476 406 405 448 407 401 462 381 343 396 424 465 422 370 355 359 378 410 359 492 453 485 462 489 483 355 375 381 354 262 261 249 230 220 222 238 262 293 341 450 464 447 433 515 519 516 519 522 516 480 462 452 533 500 543 498 
415 414 430 360 286 445 408 410 385 352 360 406 390 313 422 337 426 358 363 421 414 367 388 271 287 265 258 237 266 339 272 340 367 310 299 304 255 254 244 334 325 262 386 355 308 285 236 254 333 333 317 363 273 355 345 235 196 347 339 210 189 184 185 207 257 362 364 240 254 307 380 345 385 373 229 326 383 330 263 288 403 244 253 322 396 324 357 315 412 409 314 254 270 238 300 303 275 415 415 420 279 340 345 393 324 419 326 300 406 441 454 479 446 438 487 457 490 461 462 463 477 426 476 463 433 434 376 362 360 376 488 474 417 375 356 346 380 335 333 375 394 361 496 381 403 364 338 458 458 457 455 451 389 360 403 481 391 387 361 479 467 343 377 374 402 426 483 379 485 400 356 325 358 448 252 341 204 191 205 235 279 322 405 468 468 476 481 520 493 523 521 523 496 529 527 535 538 495 458 532 
428 282 331 430 352 385 416 405 397 412 311 322 414 318 305 411 307 323 376 447 327 314 353 313 271 333 233 232 249 245 342 443 300 324 258 257 291 263 353 326 289 301 280 376 319 407 296 232 240 239 254 300 369 248 248 264 207 214 230 213 197 199 277 342 345 351 331 307 240 236 281 264 398 289 300 266 400 389 407 402 277 238 245 386 393 368 320 273 401 268 319 378 277 233 250 261 282 297 292 355 315 422 322 427 355 339 346 355 435 477 476 363 403 446 461 491 477 487 479 482 492 512 453 465 514 418 359 350 347 389 433 487 419 410 359 344 325 312 441 453 413 356 445 467 393 396 384 354 371 380 458 457 408 345 401 462 434 456 479 471 466 416 405 342 360 447 476 380 424 480 350 338 446 343 286 213 179 189 207 242 296 346 456 486 462 477 483 485 528 527 530 529 510 533 536 535 535 507 496 528 
331 335 295 275 388 406 406 385 390 389 383 380 399 390 394 331 410 389 327 346 361 310 391 279 363 345 275 248 309 362 341 294 252 253 282 281 296 302 291 253 307 226 231 275 250 344 380 241 225 220 364 366 376 365 367 325 224 213 240 235 203 282 349 301 349 347 336 233 209 243 286 270 264 232 406 297 336 408 347 323 257 242 241 336 418 337 319 267 380 284 419 427 405 408 249 311 376 368 361 392 424 304 363 363 385 315 366 370 438 442 458 412 464 476 450 496 487 471 489 502 510 514 458 422 383 392 360 434 348 391 461 482 482 410 373 353 433 317 333 392 354 407 471 403 412 414 409 329 324 455 388 411 459 368 361 431 471 399 423 472 468 331 334 337 351 402 447 427 379 392 463 381 364 387 248 226 202 198 220 269 318 359 427 466 474 512 517 526 482 532 503 530 496 536 543 502 537 523 531 532 
318 318 432 269 350 375 395 400 396 403 366 353 381 336 344 413 426 385 351 457 428 271 309 287 248 244 260 281 291 257 241 232 250 249 293 297 266 266 380 247 245 227 213 240 235 278 269 231 227 273 374 378 348 362 360 363 241 216 266 347 225 261 301 359 252 320 285 351 269 208 227 211 217 262 365 401 398 371 320 252 250 247 418 325 339 330 277 392 375 378 325 340 383 273 250 301 275 390 323 316 312 425 338 438 349 321 373 376 442 451 454 455 454 462 481 499 507 508 507 442 463 498 415 400 348 329 362 443 363 400 406 522 493 416 379 341 330 379 413 454 477 410 467 412 411 459 441 342 360 443 433 454 449 467 382 453 386 368 393 413 472 332 365 404 331 474 436 439 347 382 458 338 363 455 275 245 239 242 262 278 337 374 386 464 474 511 495 528 487 523 536 494 487 497 528 526 531 526 516 508 
302 336 365 397 415 402 392 394 303 358 362 387 273 285 422 341 448 408 334 387 346 310 307 328 235 245 232 249 276 254 235 224 241 337 267 253 253 249 267 318 241 250 202 209 225 234 282 261 223 298 365 377 372 332 220 214 223 215 229 259 224 381 329 319 364 347 344 352 201 206 209 206 290 218 223 363 410 429 275 256 384 380 351 302 383 305 264 262 331 264 258 250 271 380 248 239 267 280 272 318 422 432 360 330 345 310 338 317 381 459 457 455 461 468 453 506 509 496 473 472 482 439 384 372 337 336 320 353 358 355 490 447 450 401 365 366 370 347 405 462 477 479 486 399 345 458 380 328 347 436 438 311 399 418 395 472 479 444 381 394 379 467 320 318 324 416 423 461 378 327 324 336 374 364 301 285 281 373 380 357 404 457 433 472 474 518 521 517 534 532 502 496 461 525 524 528 535 537 518 546 
250 298 405 410 407 393 393 362 356 401 404 321 348 335 414 441 390 351 418 385 379 329 321 301 259 263 237 254 252 256 241 237 224 238 251 283 267 264 365 290 250 217 197 212 246 354 378 232 242 334 361 369 365 331 223 219 215 255 351 254 341 356 369 335 349 355 226 197 215 204 239 361 208 223 226 399 407 346 298 323 387 356 411 311 326 273 256 367 298 378 391 274 258 295 384 293 372 403 315 281 361 427 316 304 300 332 418 321 343 386 402 339 467 476 450 495 501 470 478 478 483 429 392 377 336 417 297 322 369 423 447 476 426 377 350 320 391 439 451 457 462 470 475 432 399 371 379 457 319 296 297 349 415 338 348 345 449 463 408 460 383 452 442 315 350 319 343 458 394 359 316 316 340 369 322 317 340 433 402 373 458 470 513 474 484 520 482 557 497 480 505 522 513 491 487 509 497 501 460 430 
245 329 407 391 392 396 409 401 412 386 282 332 362 392 417 430 385 364 434 389 341 322 320 276 255 230 242 230 245 254 281 270 369 226 220 213 222 243 375 421 234 214 207 221 236 395 329 209 270 240 284 287 283 219 217 218 224 246 308 318 387 319 374 360 315 222 196 217 230 271 367 237 250 329 313 379 413 372 431 379 383 379 391 320 379 277 250 366 289 228 360 304 248 245 401 271 306 262 332 352 427 404 410 308 353 409 395 414 365 366 338 469 357 415 489 492 487 456 477 415 499 440 400 363 348 358 309 330 368 414 493 452 371 372 354 368 331 331 392 427 449 421 480 467 475 401 367 413 336 292 290 371 452 329 357 348 344 468 456 432 348 312 431 323 344 346 314 403 403 304 326 342 403 358 399 465 414 416 384 448 450 511 473 518 515 526 488 492 492 496 484 496 487 488 459 471 502 554 491 470 
328 384 392 383 391 401 385 296 367 377 397 360 471 396 355 387 326 387 360 264 335 374 295 285 244 227 277 239 249 327 394 295 256 227 215 210 226 290 342 253 241 253 255 250 255 228 214 229 353 317 253 365 356 226 226 231 251 242 288 270 365 338 333 333 233 196 203 209 379 374 286 212 217 222 296 394 396 409 334 351 367 294 323 359 239 336 349 371 275 230 258 411 284 273 356 341 313 267 396 404 311 301 293 334 375 312 411 416 416 444 429 456 448 355 433 491 487 475 474 408 409 475 446 370 369 396 327 333 347 387 408 446 420 344 437 456 348 389 355 457 441 462 467 425 448 470 468 332 358 359 280 327 333 332 343 383 342 392 414 399 350 304 426 443 351 309 324 285 314 347 412 416 352 357 348 439 400 445 434 462 477 476 482 487 525 495 493 499 495 494 490 486 498 495 489 532 525 526 541 507 
311 400 391 348 399 266 300 437 394 359 445 424 444 362 341 343 339 386 265 294 404 316 323 293 239 226 246 270 307 287 249 254 392 348 253 237 225 242 256 249 239 309 317 229 237 218 212 341 355 318 333 376 380 230 237 283 292 327 269 265 368 360 356 357 195 197 217 300 379 356 367 211 214 265 345 396 386 263 410 305 425 370 337 293 325 296 349 274 241 249 415 318 273 365 352 404 282 387 397 313 278 317 249 290 359 339 399 378 434 437 415 460 473 476 434 450 490 467 484 445 406 416 394 394 362 352 388 362 322 325 342 369 466 364 382 478 378 446 404 353 471 464 461 447 394 475 345 366 320 345 372 279 278 283 301 323 341 344 333 308 358 363 429 379 412 316 265 279 327 431 449 442 475 368 370 428 457 466 424 463 464 495 537 487 493 508 494 499 498 501 495 495 497 505 505 508 550 505 505 506 
358 245 393 386 307 349 449 403 375 378 397 448 401 335 332 331 342 362 301 265 300 340 312 236 225 221 223 355 249 246 260 365 397 386 356 352 319 264 272 348 353 387 257 219 209 212 280 318 341 381 342 280 233 238 249 369 248 271 273 256 371 367 226 198 206 208 280 285 382 382 247 208 220 299 297 411 364 385 295 281 304 353 311 307 329 349 368 245 252 295 416 342 277 335 295 339 310 310 388 269 269 337 375 310 282 333 345 440 443 446 459 460 425 455 487 392 389 436 446 409 400 445 413 412 432 475 390 342 317 285 288 316 379 410 408 505 431 494 377 471 350 409 333 336 339 382 459 451 314 307 342 316 295 358 317 300 392 415 401 391 384 446 420 441 322 274 280 289 322 355 371 481 423 427 423 374 400 466 513 478 524 483 540 495 524 496 504 508 502 500 500 498 509 512 512 509 485 476 455 434 
393 310 296 261 269 309 383 296 326 354 416 447 365 338 365 391 339 409 332 311 317 397 277 222 219 293 328 251 251 235 232 316 313 361 344 310 299 271 274 342 397 261 222 211 207 334 338 347 364 331 326 289 316 251 310 288 244 274 281 378 371 368 229 213 212 251 387 229 385 271 216 209 213 247 282 292 276 306 343 422 412 308 352 353 359 295 288 345 280 421 422 298 307 339 338 418 387 316 422 297 278 332 428 354 327 327 331 353 439 454 378 469 463 407 405 459 431 413 414 395 392 387 497 394 383 359 382 442 444 325 293 287 340 415 421 444 415 436 486 475 477 350 466 398 460 414 361 423 344 324 311 324 292 286 291 361 373 370 328 373 466 419 356 305 289 289 297 333 389 433 418 381 418 374 369 385 392 427 484 481 526 533 498 500 543 520 504 502 506 503 501 496 557 484 506 505 469 533 439 463 
313 309 292 321 335 351 465 304 392 430 387 366 408 387 358 472 378 393 306 348 351 341 236 222 218 338 235 332 276 192 202 221 313 245 345 343 385 266 273 282 278 231 217 212 377 240 344 382 385 332 337 285 362 334 249 268 242 307 367 297 374 347 220 220 236 314 343 228 282 251 369 350 375 302 290 400 262 297 412 324 376 370 389 295 250 340 226 285 287 335 273 284 391 304 299 403 351 391 338 289 291 302 309 337 306 339 422 395 449 461 390 423 431 408 419 402 544 529 391 390 419 384 417 431 391 369 352 364 401 421 263 272 328 374 404 428 454 423 510 441 382 472 465 455 323 313 395 322 352 335 358 321 369 348 304 306 405 371 327 406 417 362 303 308 318 334 370 388 409 378 498 425 433 392 369 387 400 416 487 525 509 541 498 501 514 504 508 508 501 502 500 484 468 484 502 503 501 515 454 457 
275 370 396 372 421 464 319 353 380 356 352 337 387 463 467 447 350 291 391 315 285 253 241 228 253 370 215 267 178 177 240 282 353 210 363 267 300 243 370 255 261 241 219 379 282 254 343 377 287 320 269 377 285 353 286 306 311 394 395 397 377 257 237 364 290 353 277 280 325 286 374 382 381 277 381 301 262 392 382 362 300 267 260 283 272 240 310 324 423 308 412 271 310 287 307 364 417 430 290 347 323 316 378 304 319 435 421 432 341 460 393 486 486 428 435 412 454 392 384 377 433 380 435 457 421 390 362 438 352 281 331 357 439 333 376 502 440 445 419 429 437 481 343 395 347 439 446 421 310 360 380 359 358 327 362 311 316 362 317 334 286 287 304 338 358 384 389 464 456 420 423 443 444 380 421 402 395 467 516 523 488 510 502 513 503 503 502 503 502 458 502 436 432 432 481 453 439 467 435 498 
300 317 424 402 408 311 289 337 383 332 366 334 334 388 392 353 356 316 304 405 288 254 255 240 321 252 245 235 172 187 249 233 275 242 318 330 215 237 337 234 388 345 240 220 379 378 376 378 314 302 232 238 322 258 302 294 369 385 396 325 351 355 266 390 302 367 350 285 345 382 373 377 382 383 340 277 265 412 335 286 273 261 246 235 306 299 308 323 388 392 308 302 281 412 429 328 290 355 369 414 405 393 394 421 311 348 395 475 400 372 391 421 435 432 418 414 386 356 397 376 385 383 372 363 449 438 389 380 405 366 422 351 297 333 345 353 436 422 422 403 485 398 344 329 355 315 375 388 327 337 403 347 344 470 322 354 323 363 344 268 267 286 314 385 432 417 424 473 503 478 492 526 509 423 411 442 401 476 482 530 546 497 503 540 468 477 476 486 464 446 439 443 440 446 443 443 439 480 528 482 
256 280 321 411 350 325 389 356 385 351 383 368 341 345 356 387 343 334 383 381 276 236 236 229 259 217 208 205 174 176 191 268 300 347 227 258 287 214 222 331 351 310 265 363 344 366 374 355 353 265 233 242 286 356 334 412 330 325 305 305 321 341 273 292 293 269 362 308 377 254 399 311 370 379 227 241 286 393 319 286 327 281 233 264 239 285 306 310 297 356 276 408 393 401 328 390 353 325 345 375 394 394 408 404 318 336 346 400 383 431 409 409 426 393 382 379 398 405 359 367 471 386 355 352 381 371 322 437 432 431 377 328 333 352 321 328 352 416 411 413 449 465 448 370 345 370 338 374 353 354 345 342 344 337 411 354 305 416 299 300 296 313 352 409 438 456 482 479 478 524 520 493 525 485 520 401 408 484 489 499 503 523 503 454 444 447 444 444 447 445 465 470 469 436 438 438 486 489 461 481 
322 304 305 319 333 403 349 319 351 359 366 389 330 439 284 289 320 383 293 398 269 220 224 239 260 206 195 183 214 200 187 219 186 204 200 265 228 209 218 280 318 231 224 318 361 272 378 349 335 275 300 373 387 310 312 252 243 395 292 321 301 298 271 376 397 409 383 333 365 400 293 290 320 285 272 265 347 378 328 278 273 244 234 233 249 368 346 270 299 286 314 349 364 351 296 280 343 352 378 424 369 326 404 410 429 447 342 377 426 427 428 394 367 386 385 384 378 469 413 384 444 453 366 352 375 364 359 442 380 374 372 287 435 367 309 320 414 469 424 405 501 446 377 373 392 374 347 398 369 365 342 340 339 330 433 377 283 311 306 360 396 369 399 433 476 481 488 485 487 507 524 526 528 523 510 455 485 494 539 546 502 505 496 487 444 492 482 451 445 444 481 494 498 438 436 433 436 457 435 434 
335 312 281 296 277 346 306 394 412 412 400 408 337 258 261 328 338 365 347 279 258 222 216 228 235 195 220 189 192 200 245 198 200 202 204 220 216 217 219 272 278 235 224 260 307 224 359 295 271 375 352 379 343 339 360 257 265 294 370 380 255 259 388 351 333 325 253 394 357 383 265 295 383 234 251 394 258 274 369 275 266 257 235 244 316 371 272 394 386 331 322 338 404 321 337 322 409 354 373 372 432 297 443 389 379 389 421 390 417 413 436 431 385 386 369 383 379 372 469 408 379 443 367 324 447 437 374 373 321 434 424 326 303 277 301 457 434 511 465 441 404 393 349 341 398 390 360 390 374 371 354 339 333 344 311 289 285 296 337 373 386 401 462 445 475 488 495 490 492 534 533 495 505 510 494 537 534 534 483 548 510 447 483 509 511 516 474 446 446 444 438 458 464 432 437 432 475 478 436 432 
270 277 357 344 301 287 388 402 394 396 440 257 255 257 257 296 342 298 305 347 392 246 223 207 307 249 195 225 234 209 216 213 215 230 211 260 307 267 269 226 381 380 361 324 347 331 270 253 366 249 382 381 301 260 246 256 386 371 383 389 328 336 340 337 282 257 252 284 390 302 309 381 350 277 243 247 272 311 309 280 246 372 266 285 435 312 304 322 417 325 314 321 431 363 423 415 426 347 445 419 430 306 330 390 344 398 461 373 364 365 423 426 358 394 368 382 418 385 361 388 461 449 441 424 426 430 289 282 324 422 315 287 264 272 283 364 403 424 427 462 421 370 377 342 360 365 374 388 374 366 353 344 331 352 276 279 292 335 373 433 399 440 491 489 491 501 499 501 508 504 497 512 539 489 537 539 535 515 507 502 479 443 495 511 516 501 475 445 465 458 499 481 494 436 434 479 499 538 436 433 
315 422 372 306 372 382 336 342 418 392 310 257 261 361 273 296 258 286 405 334 434 265 251 226 228 219 216 214 217 224 241 231 228 227 221 332 367 362 390 237 369 344 311 350 263 242 221 355 251 252 320 274 262 275 252 233 244 356 386 283 323 379 315 366 304 277 307 345 388 384 363 362 329 267 246 254 292 392 352 272 253 262 361 335 270 313 306 292 340 356 373 363 409 383 422 420 425 443 351 435 429 367 439 320 330 388 367 373 392 371 511 517 400 389 379 417 390 444 475 342 404 364 345 445 319 306 313 337 324 341 279 270 266 304 318 322 336 409 395 477 479 396 371 353 369 387 397 387 360 346 345 346 322 271 273 272 329 374 397 430 432 456 505 515 503 506 -9999 514 519 547 545 498 538 495 540 518 539 533 548 484 466 467 465 451 448 469 450 496 478 447 445 495 483 502 475 502 484 500 455 460 
461 331 445 465 284 406 414 397 366 336 284 273 296 397 285 255 372 270 309 300 403 285 269 255 250 243 272 260 227 233 237 237 294 233 232 363 343 382 331 288 275 358 266 295 249 279 291 245 283 323 386 296 325 271 358 304 359 380 267 243 286 410 350 405 322 410 334 365 416 350 394 304 300 255 248 262 278 306 287 267 243 237 303 420 315 306 312 357 301 297 330 411 409 390 422 425 378 367 357 440 434 353 435 382 362 359 436 428 385 422 457 411 395 363 381 471 375 364 383 446 440 356 440 429 426 426 422 422 327 431 313 363 376 430 286 297 354 386 382 426 513 403 413 402 401 390 394 418 417 339 340 342 309 291 289 297 374 541 468 552 553 558 496 510 535 502 -9999 -9999 503 519 550 537 531 539 537 558 549 504 515 507 454 443 469 448 448 503 448 469 451 490 500 475 457 478 480 460 446 478 527 540 
309 314 341 351 424 410 380 377 367 397 403 310 356 362 306 286 378 276 372 297 276 346 289 277 269 318 332 329 292 279 253 251 363 285 317 361 365 375 408 241 365 356 316 295 269 227 255 230 353 373 266 261 338 295 373 382 349 383 361 273 263 342 364 421 378 423 258 291 318 325 295 298 297 258 256 260 277 345 299 271 247 241 246 262 275 300 306 343 327 303 432 416 357 311 440 339 415 445 323 324 393 343 354 447 336 361 439 439 433 510 513 417 364 408 459 366 357 377 358 438 445 383 376 394 361 434 335 334 310 377 325 300 300 294 288 285 327 320 371 348 386 413 456 441 426 401 380 384 370 338 380 326 326 327 340 450 480 524 575 510 493 513 502 508 524 498 502 501 513 525 514 563 517 494 519 518 503 516 516 478 449 450 471 458 453 509 462 450 452 486 495 488 431 468 489 449 421 495 518 491 
319 336 386 427 419 415 422 412 398 396 357 314 394 302 326 246 248 313 292 316 345 267 275 275 280 278 284 359 324 343 280 282 367 361 379 366 298 281 287 280 365 327 289 293 318 292 349 270 353 272 261 270 331 304 383 378 380 358 382 297 401 388 411 352 370 315 386 276 286 278 277 439 301 343 302 296 310 262 285 273 258 259 406 313 404 279 402 291 364 341 375 421 417 445 319 380 366 446 331 335 465 344 470 378 365 380 418 387 399 377 397 395 354 350 329 353 358 434 383 375 340 435 435 335 288 304 328 429 293 438 364 449 450 341 290 287 282 347 318 340 454 475 543 466 480 396 369 341 337 338 371 342 354 410 454 501 551 575 -9999 503 520 530 448 443 439 508 505 501 508 510 505 533 513 536 563 523 509 504 494 465 451 459 464 474 491 522 499 450 451 472 502 492 445 432 525 446 442 495 466 429 
318 378 353 447 441 386 301 345 405 403 292 311 363 353 274 235 237 244 325 299 256 383 297 303 264 280 275 322 348 386 295 420 369 381 297 275 258 250 231 366 326 250 236 301 346 336 334 359 325 322 277 341 278 363 388 385 390 386 353 368 375 386 356 344 322 434 379 279 296 338 357 410 389 419 358 356 270 293 303 274 259 289 301 302 294 318 383 329 354 366 431 426 425 368 340 441 371 452 371 332 342 358 358 365 362 368 443 388 389 364 332 456 354 330 330 342 334 370 432 340 440 433 316 313 372 336 320 291 332 434 366 454 304 440 348 300 338 299 328 332 386 454 513 422 429 407 382 344 344 341 355 373 408 548 560 -9999 527 581 491 537 517 519 444 471 451 498 515 507 509 507 514 525 561 519 562 505 521 509 489 453 454 452 473 462 477 511 534 468 455 490 508 535 443 440 454 427 427 432 429 448 
358 425 415 367 379 334 291 393 397 371 353 337 298 246 238 232 228 226 353 288 250 311 260 316 377 379 284 275 407 279 274 272 288 361 267 306 311 289 258 270 269 348 244 269 284 383 360 354 280 317 373 329 274 265 395 369 387 322 325 372 347 381 400 271 417 328 372 333 371 358 306 364 285 294 323 337 278 298 289 265 270 268 278 283 276 269 426 401 354 348 334 343 364 352 358 363 438 328 385 434 326 339 340 356 355 386 437 422 371 398 332 315 337 352 334 344 356 332 330 418 422 326 326 447 438 433 300 322 381 307 427 324 321 378 321 334 367 334 447 359 335 405 379 328 362 411 449 381 398 376 378 474 512 545 522 507 532 526 509 505 509 497 489 483 491 505 546 502 504 505 507 -9999 555 540 560 519 482 546 549 477 463 460 458 458 457 453 460 447 545 494 497 479 447 444 445 463 431 435 432 430 
399 299 386 426 419 344 406 364 366 381 334 245 240 234 230 222 241 225 245 284 244 268 254 390 350 374 341 285 309 293 395 265 269 304 299 317 279 245 254 255 400 358 351 359 302 332 391 250 272 347 358 285 272 303 252 283 333 288 282 283 378 377 345 401 333 445 318 406 404 297 275 305 300 279 297 301 284 308 287 329 333 272 283 284 288 276 307 386 373 338 356 370 367 430 450 340 400 359 361 365 408 325 340 357 385 431 411 482 449 391 345 321 335 341 340 434 397 360 307 420 418 410 349 316 438 444 380 359 442 319 430 397 449 435 295 447 406 446 318 311 298 303 278 274 311 382 411 441 472 434 444 487 525 -9999 -9999 512 533 508 513 532 497 490 508 480 480 516 531 506 508 499 541 504 -9999 551 562 520 481 467 480 507 490 451 455 457 469 482 492 472 469 543 466 449 445 443 437 492 431 431 433 430 
358 307 415 367 430 342 345 285 326 356 290 233 223 214 218 221 225 233 349 238 279 280 257 365 280 360 290 276 335 361 288 254 275 372 330 309 401 358 368 294 386 365 369 359 303 250 258 349 393 352 328 275 287 356 396 391 266 268 372 366 315 319 396 303 300 435 309 322 276 285 429 436 364 329 422 355 291 303 304 432 300 277 286 291 292 288 291 306 395 344 391 458 395 387 442 362 332 340 337 370 339 327 343 369 394 433 484 455 479 477 334 346 324 343 431 396 421 417 333 302 317 322 360 360 434 442 457 381 397 411 383 452 427 438 380 439 370 347 307 279 266 267 261 255 293 360 405 453 423 -9999 -9999 -9999 507 532 543 509 519 513 560 503 496 501 488 447 456 488 502 509 516 499 536 503 555 551 562 562 560 547 485 520 539 468 465 483 551 547 544 520 542 508 501 541 442 440 438 495 432 431 430 428 
388 390 322 429 385 425 378 292 344 285 233 226 210 207 208 218 222 264 350 314 360 358 304 311 297 268 274 268 255 337 273 352 287 345 250 284 393 356 314 263 384 348 329 317 403 299 259 327 357 359 255 266 281 302 311 330 337 368 368 335 354 351 296 376 322 368 300 283 288 278 434 433 364 433 418 444 341 329 347 440 428 287 288 290 351 343 305 316 388 396 378 384 448 325 415 338 353 353 370 353 348 354 386 411 411 400 496 502 462 451 385 359 403 342 322 316 346 421 295 338 419 281 330 425 439 340 394 456 456 461 385 382 442 426 367 437 304 306 310 284 286 281 293 293 311 347 387 437 485 491 521 527 533 523 516 506 553 502 530 508 505 510 506 410 418 501 523 528 528 528 531 518 552 -9999 563 560 558 560 537 549 552 511 553 501 515 548 543 543 542 544 501 524 485 435 438 484 431 430 428 545 
344 323 315 324 354 358 312 322 275 262 237 221 246 202 206 211 248 298 370 399 369 372 294 255 279 277 341 302 362 347 400 278 268 369 347 316 347 274 352 314 298 361 313 311 341 272 255 375 356 363 258 283 301 346 353 309 301 382 378 348 373 358 327 348 291 378 304 283 303 347 395 441 335 352 373 317 354 359 340 417 409 414 421 430 339 310 316 388 458 459 400 384 453 356 328 361 496 364 406 466 421 488 476 498 333 394 437 376 413 360 349 358 399 347 398 369 385 422 298 429 426 316 372 429 433 433 383 455 428 429 454 437 430 431 429 347 267 293 311 330 335 382 362 343 385 434 373 425 482 506 537 540 529 525 540 501 466 536 504 523 513 518 514 519 501 493 496 515 518 523 551 510 524 496 -9999 530 529 535 552 550 518 514 552 526 550 517 548 548 454 465 500 493 468 438 437 435 433 428 429 542 
326 357 387 396 328 387 342 279 272 264 249 229 208 210 244 225 222 272 346 354 365 317 252 254 295 262 387 354 326 298 278 348 362 347 316 320 350 235 353 365 311 334 360 291 299 287 288 316 363 307 278 269 325 279 273 339 312 397 419 288 393 297 413 399 372 288 257 287 310 422 406 437 437 367 441 370 382 461 431 417 434 381 447 387 334 316 354 383 467 458 417 359 358 371 376 413 407 425 421 447 509 506 422 368 372 367 402 396 359 343 472 359 380 347 362 443 414 430 310 375 368 437 435 449 358 364 464 457 429 455 446 438 400 318 268 264 261 282 356 437 421 406 403 486 465 483 503 429 462 495 503 516 588 577 514 501 562 478 493 496 521 526 521 490 546 534 537 495 519 520 538 578 551 524 505 563 560 557 552 526 531 522 515 552 549 462 516 511 499 447 496 502 472 437 438 428 428 443 453 469 
400 391 378 368 401 391 341 269 340 280 249 236 214 206 206 214 240 232 240 263 308 279 243 250 271 302 280 367 326 298 242 363 341 343 351 347 248 353 351 391 373 305 354 327 328 284 325 328 366 329 279 274 282 318 314 313 307 314 387 299 376 310 349 280 272 253 292 329 308 386 433 449 450 422 430 415 377 445 441 432 427 455 453 365 317 322 324 366 467 461 455 470 389 431 455 453 439 517 430 414 447 428 413 375 411 482 446 459 377 349 351 363 386 461 360 404 432 351 326 446 349 346 443 392 458 464 464 462 438 452 446 349 293 259 254 252 265 289 371 442 399 371 473 457 498 513 488 529 536 496 524 534 579 537 527 516 539 520 551 484 550 582 552 564 531 541 498 516 483 536 512 559 539 580 557 557 557 554 547 549 551 552 550 549 496 494 449 551 498 499 499 497 519 449 452 426 426 456 533 534 
409 364 298 283 317 307 294 309 284 247 241 227 209 205 207 212 222 233 238 242 320 244 238 293 280 368 334 340 347 342 274 372 310 290 343 351 233 362 352 362 399 293 273 264 370 376 290 287 257 369 324 267 293 326 346 304 295 322 411 389 274 299 385 329 267 298 348 366 349 348 456 458 448 384 437 424 375 429 437 452 451 447 447 404 348 327 383 447 467 384 408 392 387 464 470 472 512 477 477 450 516 535 528 493 446 493 445 464 390 390 343 375 324 441 382 360 289 339 432 443 329 331 350 454 426 471 453 419 405 445 447 312 285 252 251 261 281 274 305 319 357 346 400 400 520 520 516 511 516 497 531 560 572 553 484 523 511 517 542 476 546 511 548 536 541 511 499 518 503 512 536 502 544 577 532 559 559 561 541 553 491 515 504 551 483 549 462 449 458 491 498 494 467 431 426 455 479 515 524 532 
283 292 378 275 264 268 287 249 231 225 220 212 206 202 205 210 232 225 264 393 317 313 347 371 237 285 371 373 363 269 241 354 252 242 378 261 358 353 325 353 303 282 252 392 302 271 289 292 302 293 359 347 292 336 325 320 349 347 321 393 399 271 281 301 326 360 406 425 369 353 469 439 446 422 438 443 349 451 452 446 455 455 472 425 396 332 472 442 399 365 344 370 499 465 468 475 489 485 512 422 457 535 443 421 431 431 509 525 357 393 358 401 388 433 327 397 426 313 327 432 444 447 414 455 326 401 426 421 423 458 414 308 264 252 254 274 287 301 304 312 328 360 437 484 478 525 456 441 502 469 552 561 570 563 530 514 508 512 520 514 532 523 533 571 542 541 511 501 510 525 539 542 541 520 512 563 520 559 551 551 552 552 512 482 547 511 509 476 448 473 494 491 444 423 421 430 477 507 494 481 
263 259 247 255 266 265 260 251 230 260 216 207 203 200 203 203 203 213 234 318 331 328 351 352 347 316 348 348 289 360 260 218 218 305 357 364 328 329 322 343 359 291 267 344 329 294 312 288 344 375 351 297 306 325 368 308 319 306 304 332 411 356 296 308 410 447 420 443 368 415 465 481 473 442 454 439 399 434 426 450 453 466 458 432 407 443 400 402 394 397 487 427 502 430 415 457 514 514 490 394 462 457 454 392 386 360 425 409 383 353 334 372 440 419 330 380 414 435 355 324 444 396 441 436 444 381 381 449 457 376 343 273 249 247 255 277 292 303 340 358 376 476 382 425 509 527 526 554 483 512 554 536 569 575 513 520 516 510 517 471 520 580 541 539 543 541 511 571 572 517 546 550 566 507 514 560 566 561 557 515 552 549 512 545 547 549 502 490 463 472 500 449 418 436 445 428 456 503 509 522 
264 245 246 253 258 260 260 252 371 346 293 276 289 277 200 200 202 216 244 326 372 356 335 347 343 300 338 354 353 343 331 351 349 386 326 384 307 310 316 326 244 256 260 269 301 314 353 291 282 291 323 253 271 296 316 351 364 290 370 328 319 404 339 355 443 383 350 450 457 395 400 341 407 447 429 432 394 398 413 455 440 470 466 440 471 455 479 401 405 384 407 466 424 397 431 472 513 508 423 397 434 452 501 458 386 437 398 347 445 335 364 356 395 314 287 424 327 402 444 401 329 465 417 352 465 400 480 444 455 340 300 281 253 249 265 278 310 328 401 447 380 413 493 550 499 525 498 531 520 511 554 559 555 568 504 493 568 505 517 519 515 530 518 488 558 523 549 556 513 506 547 552 551 549 566 485 499 563 550 516 548 550 551 548 552 548 549 551 444 446 443 469 437 466 451 448 475 505 470 519 
243 239 242 248 247 269 254 269 307 312 328 335 257 209 204 206 215 239 239 307 360 356 390 357 343 267 336 321 322 322 332 375 387 338 310 355 288 260 256 255 252 308 314 311 296 315 330 280 280 300 364 362 338 304 334 327 400 323 384 309 405 347 357 454 357 452 423 395 413 462 379 365 451 450 433 429 434 385 381 410 439 402 402 468 450 336 466 371 373 377 399 505 411 411 429 503 422 493 414 453 518 480 452 456 511 389 351 356 377 369 425 406 294 290 325 407 366 380 383 439 373 377 346 377 412 402 466 462 479 349 294 274 260 261 271 300 328 411 472 476 391 404 460 546 521 520 535 457 573 545 522 573 542 552 567 533 547 544 533 506 563 524 492 542 534 534 543 547 551 553 573 543 519 535 494 563 497 511 561 551 552 517 518 529 550 550 551 449 448 447 487 498 530 488 479 434 460 449 481 442 
242 240 236 245 235 253 268 247 247 249 260 284 275 315 209 214 248 343 239 272 358 361 384 357 292 279 241 369 336 315 327 349 343 308 356 273 300 257 284 311 314 302 400 357 301 300 316 283 341 342 293 300 392 272 306 374 357 361 292 370 331 393 464 440 371 445 454 449 407 459 358 394 412 463 446 433 427 442 436 360 387 394 420 367 358 340 454 399 415 396 399 401 474 509 400 393 384 474 429 482 457 517 447 469 485 385 358 344 360 359 380 324 284 301 375 410 440 435 346 376 379 399 435 452 442 472 438 416 330 305 291 281 277 285 301 358 414 453 460 486 365 457 501 528 498 491 544 508 513 558 517 587 560 548 516 564 503 526 549 553 533 527 504 514 522 534 539 515 527 555 551 541 537 556 511 558 502 504 563 497 490 476 564 515 550 503 526 479 481 509 506 491 429 461 485 401 495 431 423 406 
361 257 363 308 267 235 237 242 249 238 288 226 331 251 216 220 278 351 298 262 257 250 288 392 355 374 221 290 277 340 325 347 362 252 273 270 272 289 282 291 325 330 377 296 297 348 317 305 321 275 305 294 395 288 283 313 374 362 331 344 459 452 416 397 436 400 458 470 426 399 384 455 474 462 462 369 428 453 455 356 411 424 331 331 331 337 372 386 481 384 380 432 512 488 501 371 401 382 475 527 508 499 513 476 420 369 386 375 335 421 413 356 304 325 425 353 363 436 431 389 457 436 372 452 433 423 424 343 325 311 302 301 306 316 374 462 429 486 345 352 371 481 515 518 508 501 518 582 510 508 560 560 563 563 559 572 554 582 545 548 549 494 488 521 530 544 539 544 549 559 561 538 556 533 574 540 488 486 505 511 497 508 562 514 549 550 549 547 506 516 476 442 427 484 421 388 468 460 414 433 
260 258 371 253 259 303 268 236 248 235 219 261 340 300 243 268 357 296 340 258 222 226 285 358 369 337 323 294 240 221 388 351 238 232 238 241 310 277 261 378 347 360 383 286 295 286 298 346 293 287 350 313 344 408 411 287 309 333 338 387 461 456 462 413 445 451 458 476 443 463 466 445 487 459 451 392 448 452 437 402 383 470 324 320 335 329 367 383 341 395 380 456 504 504 473 390 347 422 475 513 472 530 398 372 386 450 379 396 336 430 423 420 409 419 362 336 294 295 447 370 464 415 383 462 463 337 348 360 411 341 324 332 334 405 453 483 436 413 366 370 498 431 529 520 536 491 535 496 502 513 558 548 550 551 549 551 517 543 549 550 560 542 516 516 532 536 536 540 542 539 547 536 530 550 576 570 562 -9999 490 509 562 523 560 546 544 543 514 546 529 469 437 462 388 416 433 373 481 424 496 506 
262 262 259 393 369 335 389 228 226 233 226 222 314 326 289 387 251 266 357 336 242 236 275 339 336 344 334 353 342 347 262 266 289 235 295 335 258 291 317 313 272 320 393 388 383 318 293 305 313 313 329 373 278 301 328 351 351 327 374 393 433 410 454 416 454 412 459 497 406 351 412 422 451 463 452 450 451 450 449 389 406 417 440 334 450 325 356 378 341 355 404 505 479 469 395 392 396 438 506 475 517 497 420 332 364 348 362 430 438 333 413 265 333 361 280 259 259 298 451 433 443 387 348 337 320 319 331 358 436 447 330 342 381 457 458 478 401 369 421 424 504 470 515 491 499 462 437 470 497 500 550 561 554 567 548 549 568 536 539 562 530 526 545 559 547 537 519 540 541 517 529 531 554 543 529 555 560 -9999 497 559 560 561 557 556 544 545 544 543 545 471 444 480 410 438 445 465 466 444 430 400 
374 290 337 382 340 298 268 229 222 226 225 226 301 339 338 255 295 240 327 338 258 223 251 340 271 265 258 291 350 281 268 239 274 366 317 326 285 273 274 307 286 313 275 267 337 291 299 403 310 380 298 321 305 363 317 367 444 381 463 432 443 387 435 396 464 439 442 397 434 409 383 403 458 459 443 373 457 462 410 346 464 434 457 451 437 339 325 358 336 434 503 507 478 372 377 393 539 492 480 489 455 394 364 448 335 280 283 319 327 341 301 262 266 262 241 230 238 262 334 462 375 481 359 384 318 314 335 373 425 426 461 419 379 437 477 379 359 385 442 498 493 444 447 526 523 492 452 452 455 527 501 525 570 519 551 547 549 544 546 519 564 568 557 533 547 539 558 547 541 556 533 538 543 545 532 555 522 559 561 -9999 564 520 534 559 543 545 543 544 548 483 461 477 420 415 435 370 463 466 383 475 
336 281 260 304 315 367 223 219 220 227 223 230 220 232 331 218 253 380 258 335 221 239 282 335 290 347 350 346 306 360 256 274 359 365 351 316 267 283 283 305 290 311 302 285 334 290 286 291 301 318 303 314 329 299 453 369 360 426 456 423 442 437 389 462 468 435 455 444 485 459 390 372 458 458 470 434 361 393 463 333 480 393 441 408 369 325 325 442 350 493 480 484 501 414 411 433 501 519 432 385 351 344 336 441 280 258 267 345 403 260 418 419 251 228 219 226 242 345 444 374 450 412 386 395 331 319 345 391 399 427 397 468 404 491 406 378 374 386 398 434 478 511 514 516 527 532 537 454 422 444 479 528 509 545 547 545 546 543 545 550 549 545 543 537 536 539 561 560 557 556 513 550 533 536 536 543 538 559 561 505 -9999 536 536 526 545 547 546 546 524 524 512 450 422 400 417 443 393 364 387 374 
238 239 285 417 367 252 252 222 225 227 225 242 213 209 208 235 367 349 374 352 220 223 340 376 338 264 306 299 337 252 298 357 378 282 257 332 268 308 336 357 342 293 299 301 331 297 317 297 407 397 309 342 422 360 331 368 409 478 364 400 390 435 467 442 364 375 315 353 426 494 368 395 450 435 399 358 439 405 468 402 400 383 383 409 329 334 338 348 398 485 506 507 518 392 417 462 477 443 414 402 334 312 292 301 255 258 265 433 273 352 424 298 231 218 215 226 300 440 340 436 422 339 360 378 426 383 465 361 419 453 428 442 462 458 517 398 403 426 471 463 478 497 444 499 442 473 505 483 421 441 483 523 568 549 536 550 578 539 523 540 549 553 549 533 560 553 515 546 548 542 558 540 549 554 513 531 521 528 538 564 561 566 524 530 516 463 505 555 549 548 510 425 425 377 417 450 480 403 318 333 
241 241 237 250 256 299 312 354 338 219 223 260 250 229 273 357 347 336 371 253 220 374 355 370 344 365 362 359 392 323 265 382 301 269 293 280 385 300 288 341 328 312 302 289 284 286 361 412 418 333 306 372 332 352 399 401 400 400 398 355 389 445 497 387 338 322 313 326 378 358 430 400 478 456 461 388 442 413 453 473 481 374 397 400 344 347 360 357 427 495 482 497 466 471 525 506 431 492 353 337 312 281 258 251 254 313 382 297 434 428 324 257 223 215 218 258 359 430 448 336 345 421 378 383 410 459 455 396 438 430 476 516 498 493 506 498 512 514 503 515 472 467 489 461 431 525 448 452 432 439 517 529 524 532 545 540 548 549 568 559 543 538 518 562 550 516 553 573 552 548 541 534 538 522 553 574 531 560 521 559 558 492 558 535 561 469 465 529 510 524 437 400 424 374 380 409 427 336 283 327 
285 276 249 269 233 356 345 325 223 224 290 330 329 345 316 319 338 319 252 237 336 375 355 380 387 360 263 264 320 324 391 272 266 302 335 330 388 289 285 331 307 280 427 331 385 370 343 351 281 302 369 402 343 382 385 413 398 432 434 399 417 418 433 362 341 349 330 434 447 473 348 380 476 468 453 373 430 378 458 397 372 376 375 354 358 360 391 436 495 410 441 396 502 552 550 482 459 439 372 315 299 271 256 309 361 406 354 357 442 441 277 229 223 220 376 329 342 444 335 426 393 360 377 409 368 404 427 416 403 440 434 439 473 520 497 535 503 500 518 501 523 461 512 397 507 478 476 500 460 515 507 508 462 511 542 533 450 527 514 506 519 514 502 568 538 537 524 522 507 539 541 536 541 568 544 588 557 559 562 558 531 522 556 561 557 462 479 557 556 546 481 415 411 386 463 446 420 458 351 447 
371 236 338 271 230 230 244 240 238 256 345 370 331 342 355 252 236 241 225 230 381 347 338 362 255 277 286 272 409 305 288 253 298 301 276 351 369 310 283 280 268 260 383 338 278 303 277 287 436 337 375 367 390 417 412 449 434 396 413 416 413 407 390 344 374 370 414 334 363 463 374 423 496 482 465 435 438 433 445 416 404 396 375 369 372 390 427 492 472 394 366 395 474 503 523 493 483 433 374 335 313 346 297 390 431 430 439 402 398 321 228 226 223 263 420 330 290 323 318 396 451 456 364 366 378 396 456 470 433 426 419 438 423 452 452 536 462 461 477 529 516 474 435 398 481 489 457 460 516 509 484 463 415 412 514 523 469 514 506 539 554 546 490 506 538 518 515 508 512 489 551 550 508 581 562 557 558 561 561 561 504 561 533 562 555 496 465 558 481 546 503 458 414 492 442 395 392 359 389 367 
306 272 354 346 341 262 226 225 220 262 261 353 293 336 252 230 363 377 340 273 265 369 323 355 307 368 279 374 305 309 278 255 278 293 364 303 320 313 272 280 314 324 307 367 263 341 296 336 385 365 391 433 456 420 456 385 409 386 397 404 403 351 322 336 346 403 360 369 338 463 471 418 449 431 470 452 418 443 441 402 380 392 381 388 388 472 522 489 448 399 437 416 435 475 486 513 536 385 349 345 353 382 344 379 355 432 433 419 319 235 225 220 245 307 431 314 276 327 428 449 401 418 334 448 422 399 401 414 447 495 397 386 405 427 461 475 431 418 421 526 501 448 421 380 485 445 420 418 435 482 483 486 434 447 400 438 491 515 522 519 504 500 502 531 531 509 510 508 511 514 528 575 577 582 564 557 560 560 562 526 530 548 550 561 558 461 464 502 535 545 506 469 506 480 416 360 358 355 393 387 
279 365 267 358 293 226 237 228 230 231 232 237 238 364 271 268 351 352 346 360 293 262 356 355 350 332 312 315 264 261 301 389 298 303 414 316 287 341 336 289 359 300 295 306 324 295 318 380 425 379 382 426 447 401 369 399 430 485 437 401 372 313 406 413 409 432 459 358 359 426 418 449 439 431 466 481 407 455 448 391 427 474 341 390 443 527 486 525 491 533 471 489 488 449 396 375 364 458 366 358 347 356 366 366 384 451 441 430 253 229 220 250 336 417 417 301 272 303 352 380 409 441 413 407 380 382 407 395 434 409 349 428 417 435 396 399 450 432 443 505 422 441 386 383 456 486 485 451 414 507 503 486 501 425 503 497 465 511 498 515 505 514 520 522 528 522 516 525 557 508 513 545 556 533 512 560 526 510 506 557 556 557 556 519 490 467 464 464 563 512 510 502 528 483 398 353 352 347 389 491 
325 399 305 375 300 300 359 235 231 233 239 240 285 300 356 317 386 388 362 290 323 297 361 327 368 354 299 280 330 366 299 351 288 302 278 372 282 365 285 282 361 367 282 303 292 311 452 446 372 342 387 357 426 338 348 359 431 485 389 360 369 309 324 343 357 367 404 389 353 404 462 512 415 403 482 418 388 446 441 450 455 472 354 389 456 489 441 434 404 528 491 418 445 406 312 353 366 363 349 392 393 384 369 362 332 331 353 311 243 227 230 292 361 314 284 286 281 352 319 329 415 416 365 392 411 414 384 430 425 441 417 485 480 487 421 489 477 468 507 448 445 496 488 440 462 507 492 448 505 470 494 498 497 499 501 436 426 448 482 509 515 506 511 505 505 526 501 569 560 577 513 548 547 573 568 559 534 560 557 551 555 523 532 560 561 559 495 544 558 528 507 515 505 433 386 364 380 470 481 497 
369 348 241 368 387 357 332 272 272 354 304 300 368 366 360 395 396 280 300 263 322 324 285 263 342 268 294 258 286 272 278 283 332 262 396 287 252 299 361 369 284 317 333 366 434 441 387 369 347 351 361 337 360 369 370 371 385 347 480 385 372 400 440 421 363 368 371 355 378 413 465 441 406 415 420 418 466 459 446 398 371 391 364 395 480 485 488 433 413 475 444 387 475 460 326 324 373 387 346 285 280 280 419 365 441 357 337 259 236 232 322 352 282 273 269 387 373 331 377 407 377 374 359 385 426 484 483 384 493 485 498 428 452 478 495 429 482 502 470 453 474 472 481 505 431 497 499 477 507 507 498 456 494 410 417 409 399 441 507 506 510 506 503 504 512 524 547 527 528 559 561 550 565 574 580 562 564 556 532 557 560 557 557 560 549 563 519 562 562 559 563 559 510 411 402 383 468 454 489 478 
376 272 250 236 358 340 346 341 349 314 400 284 307 360 313 352 338 343 360 308 265 231 237 237 246 248 246 251 257 260 264 290 339 311 303 271 284 264 376 296 319 338 315 382 453 361 359 354 362 329 334 381 386 356 445 430 452 374 370 389 445 433 427 464 371 374 358 353 356 359 424 416 454 479 406 412 413 464 454 401 471 374 394 433 474 468 478 450 449 438 521 360 333 339 315 330 379 345 442 433 308 348 398 406 409 441 262 235 230 229 294 250 252 267 305 360 380 379 379 386 435 356 384 417 473 432 462 469 466 422 398 410 477 420 491 428 500 460 472 487 432 450 441 495 486 461 469 459 515 448 413 405 435 409 430 397 510 500 503 509 509 501 500 503 510 512 529 519 529 570 564 566 556 554 554 498 529 566 555 559 559 531 559 559 552 461 462 505 530 562 562 552 502 456 474 469 432 389 445 500 
256 276 249 245 238 242 288 302 408 394 376 317 323 352 324 269 273 383 343 352 310 256 258 283 254 252 250 249 256 260 262 263 265 286 305 313 311 308 387 365 351 381 437 379 341 363 378 388 368 340 390 369 410 410 432 425 411 323 327 354 455 426 459 374 406 407 370 437 329 382 448 434 408 390 416 431 367 454 432 450 408 396 473 479 420 422 387 470 413 430 352 409 366 315 306 371 366 336 395 370 426 376 403 330 286 265 234 217 218 220 241 246 251 274 310 346 381 332 397 412 407 371 433 461 473 494 427 384 388 420 407 409 391 478 434 485 471 470 481 499 495 431 427 463 469 484 500 511 506 492 435 424 379 379 384 398 501 492 511 498 491 506 509 498 513 510 510 518 551 563 548 551 551 548 575 529 530 528 560 526 536 559 522 537 464 463 463 463 534 566 531 523 522 455 425 388 413 435 469 475 
259 262 289 253 254 250 252 265 280 398 321 252 285 319 407 386 339 332 364 295 284 405 409 320 258 262 251 251 252 257 264 267 260 355 291 328 318 350 372 321 307 362 409 401 417 451 455 366 337 380 390 423 423 380 358 419 321 363 323 370 461 466 412 379 401 414 403 442 328 359 381 411 378 406 448 395 404 473 431 403 392 465 487 482 458 457 407 376 456 402 463 351 314 338 444 324 322 338 391 312 395 386 424 307 266 235 208 211 216 229 237 246 311 445 321 364 391 384 415 356 352 355 442 436 403 385 386 485 395 493 401 486 399 480 463 509 473 485 492 464 462 500 500 457 448 452 485 510 501 498 441 415 371 366 400 373 433 467 490 516 513 515 517 481 504 509 514 534 504 541 563 562 548 569 565 526 524 527 565 566 561 559 522 531 464 464 465 462 458 565 562 538 562 478 437 405 415 445 479 521 
265 272 346 296 273 269 261 250 247 343 322 350 363 319 284 269 386 398 379 332 374 406 324 402 262 276 414 377 287 258 263 265 268 267 300 281 353 358 363 370 403 449 439 387 472 427 468 423 369 349 386 451 397 412 364 337 429 341 335 345 422 387 356 397 367 445 366 332 457 347 383 450 379 463 394 483 500 421 442 356 387 479 488 476 448 445 387 408 372 378 348 447 369 367 287 276 265 433 368 354 387 419 327 278 255 231 218 217 232 234 236 255 355 445 361 364 331 357 438 403 412 407 362 409 388 372 322 384 474 484 490 404 487 489 460 443 460 523 507 494 488 478 468 483 485 432 445 478 495 501 442 376 358 362 370 377 401 451 517 507 518 517 520 527 550 533 556 539 558 569 546 565 514 517 532 517 526 526 536 564 562 559 558 558 465 462 462 460 493 562 557 561 531 521 438 429 464 482 488 485 
326 287 287 301 303 276 263 261 249 243 297 275 262 374 258 260 257 254 318 383 364 306 393 402 260 405 396 361 259 268 275 276 272 275 329 292 356 364 393 426 462 452 430 389 394 428 431 411 418 339 452 466 439 441 352 325 425 362 325 331 464 386 345 345 409 411 412 449 450 409 466 384 412 398 432 485 441 419 469 366 435 493 469 470 476 460 409 372 426 421 368 414 442 321 269 253 248 309 331 338 441 325 273 251 238 230 232 235 241 249 256 342 406 329 459 330 464 373 363 421 354 328 329 323 331 356 387 327 331 342 391 411 447 474 466 495 442 449 481 489 436 457 461 428 486 411 421 429 449 505 492 367 381 344 364 382 511 506 514 515 490 516 523 529 535 506 500 523 555 544 556 557 521 560 570 563 536 532 541 564 561 527 572 563 509 460 459 476 490 559 555 558 559 492 423 431 475 475 488 481 
366 293 292 321 314 283 268 265 254 249 245 272 261 262 264 264 258 255 285 379 248 281 355 320 260 324 350 317 263 272 269 272 314 326 358 373 444 410 458 473 433 436 478 459 448 456 461 449 357 359 357 421 422 422 358 350 398 305 409 356 380 343 339 391 415 444 459 470 399 447 473 447 454 458 487 468 456 469 383 449 518 516 431 399 398 414 424 370 370 339 381 357 292 263 248 242 288 326 414 357 302 323 251 233 221 229 267 269 251 250 314 407 321 374 392 378 399 448 346 381 332 321 286 282 322 364 352 473 406 377 371 478 496 501 439 419 431 520 432 490 482 486 411 491 481 475 414 437 426 447 450 442 326 318 388 384 408 447 499 504 521 519 521 512 524 524 521 492 558 564 569 557 560 558 559 516 525 538 503 561 563 560 520 527 539 569 500 468 474 501 563 560 534 514 435 429 488 501 475 519 
278 281 276 313 312 325 273 270 256 248 245 251 257 262 304 308 263 256 249 250 253 323 292 249 264 267 292 288 266 271 271 270 388 412 447 447 450 449 379 357 464 468 455 427 380 417 425 419 351 347 313 378 400 438 346 365 312 316 339 359 427 374 373 356 431 459 464 403 363 405 461 459 425 461 490 493 539 448 481 516 454 434 405 351 341 370 466 382 363 346 311 290 270 253 239 243 331 377 275 272 307 310 284 218 220 228 275 263 258 257 378 406 402 388 338 387 340 388 368 373 354 331 272 278 323 344 333 439 364 327 392 485 466 455 496 461 443 507 476 437 448 454 485 404 442 459 414 442 494 422 417 391 287 303 330 423 496 525 517 522 483 520 516 514 509 512 504 503 543 573 521 560 527 564 531 564 564 563 560 564 561 557 563 561 532 508 454 461 461 459 475 560 563 544 486 437 455 471 435 442 
258 259 253 252 251 276 271 270 258 249 249 254 259 260 382 286 258 256 254 253 258 262 260 259 261 262 267 261 262 259 258 262 306 317 387 420 339 408 348 444 446 405 414 421 419 401 363 407 346 342 317 335 349 370 404 340 363 351 373 460 383 389 404 428 428 454 441 465 482 464 450 463 476 489 531 437 462 435 510 477 448 503 500 391 456 453 447 376 435 419 330 267 256 241 242 325 408 414 270 268 386 308 241 235 231 236 249 267 271 344 367 434 326 416 444 339 360 359 339 390 457 434 318 386 340 329 380 347 355 403 436 452 492 411 472 443 456 451 428 429 505 449 470 477 469 443 500 476 464 394 398 380 317 313 336 464 506 519 524 524 478 517 511 510 508 508 512 513 546 554 555 564 572 561 565 565 563 528 534 565 561 558 558 564 567 492 490 459 457 462 499 560 555 543 507 435 453 461 383 396 
245 242 239 243 247 260 266 268 257 255 253 272 268 271 278 263 266 266 269 270 273 274 294 278 280 263 410 261 263 261 263 304 365 424 428 338 401 408 336 377 365 357 412 416 418 418 340 410 406 389 361 331 354 347 380 349 355 410 429 428 373 383 416 424 381 406 403 421 467 466 473 477 465 495 400 518 395 420 516 450 497 492 435 421 387 423 447 417 422 388 280 243 236 243 246 357 433 313 346 341 423 251 248 239 236 238 247 260 373 438 440 403 389 422 445 365 439 329 406 340 398 372 405 386 403 486 333 358 374 373 474 490 436 454 498 472 474 438 505 396 460 469 440 477 476 421 487 446 407 396 374 328 341 343 425 494 507 513 521 522 483 515 516 517 515 517 510 549 565 528 554 557 573 561 562 566 565 532 534 566 565 557 564 537 498 465 460 460 462 464 497 561 558 523 507 480 417 397 437 419 
245 244 254 256 257 264 266 279 277 277 273 395 276 278 269 267 268 273 278 273 299 317 337 329 324 339 349 322 328 301 284 310 420 423 425 294 346 316 328 393 416 326 313 326 362 332 415 365 336 337 365 360 347 357 439 407 342 407 359 378 353 382 391 449 384 407 498 510 490 479 419 443 485 459 419 392 376 434 480 456 448 413 463 384 325 375 446 378 362 314 280 251 242 252 268 270 283 303 319 380 373 250 250 404 315 245 248 264 352 434 445 418 411 376 449 369 351 417 398 346 412 368 477 326 414 335 346 374 396 389 398 483 486 505 505 439 426 427 499 475 431 485 494 463 482 490 491 457 419 429 380 377 373 401 489 508 509 509 506 452 472 513 531 502 533 494 489 520 546 556 555 565 534 581 567 569 566 568 569 568 567 565 567 533 495 462 455 458 458 524 527 565 538 526 514 459 414 417 465 455 
262 270 275 276 300 315 296 280 283 284 280 451 281 285 281 309 271 283 325 447 444 366 395 444 432 385 409 384 412 410 413 295 402 316 286 311 406 376 321 298 415 310 318 331 347 358 331 337 341 339 345 384 338 354 438 384 366 354 396 363 416 458 373 382 468 460 410 434 372 423 435 463 405 461 442 417 417 402 424 525 527 521 460 365 327 371 448 317 330 315 272 298 285 290 432 275 272 336 272 323 289 264 256 270 250 252 296 300 378 433 443 331 336 369 428 367 407 365 361 371 364 407 383 346 335 357 372 383 429 480 455 462 489 470 500 446 443 439 456 491 420 379 429 482 436 498 465 464 431 420 465 507 506 504 501 508 479 438 424 439 417 531 526 542 491 475 543 499 551 559 565 533 562 562 565 566 569 537 535 543 568 570 540 531 517 461 458 457 487 520 526 564 561 529 535 467 418 431 386 493 
274 307 312 460 423 408 428 447 414 436 344 405 432 404 405 429 421 287 440 386 437 413 447 443 442 372 415 325 289 337 405 389 394 394 424 349 422 349 359 401 304 353 393 333 326 328 363 362 396 358 436 319 319 375 398 406 367 375 416 434 388 393 381 367 434 407 457 400 401 367 430 479 456 409 413 372 364 451 534 454 446 423 396 332 322 439 344 429 314 318 428 405 372 398 321 275 291 383 356 274 276 -9999 279 279 278 289 342 426 437 320 449 371 338 405 468 370 363 372 404 425 377 406 366 322 341 358 368 403 465 428 516 472 474 459 406 368 378 499 485 484 438 436 442 424 376 389 453 438 431 501 483 512 509 404 437 491 449 409 436 500 449 467 518 540 485 477 492 512 550 585 588 561 573 568 566 566 531 528 529 534 539 530 541 593 528 526 509 492 458 556 563 559 543 565 529 474 413 445 438 404 
292 298 400 439 432 432 388 413 372 437 379 441 412 441 406 394 392 446 435 437 412 443 443 446 442 392 332 414 415 348 416 390 341 305 315 348 342 351 350 379 304 383 321 389 356 356 431 359 452 449 411 327 352 365 414 424 375 475 350 313 413 407 396 428 439 367 399 453 368 399 435 476 451 391 459 426 356 422 473 492 447 368 340 296 349 372 332 317 296 300 442 398 393 361 270 265 368 346 277 273 333 327 298 320 293 318 436 335 336 328 329 461 434 374 381 350 344 400 371 423 392 450 332 354 364 355 491 384 441 479 443 442 481 411 343 369 395 462 413 476 417 405 457 445 437 427 504 423 392 502 503 512 477 398 500 498 396 426 407 453 453 486 483 525 510 450 499 565 519 569 578 579 592 576 565 567 571 536 536 570 530 538 545 534 533 532 520 519 518 555 563 537 528 566 555 459 417 411 411 360 
348 305 318 419 356 286 311 414 418 406 385 409 435 387 396 415 365 373 411 366 349 396 444 372 445 401 415 343 420 420 332 300 291 289 289 284 323 344 353 430 351 355 359 442 456 444 452 452 446 434 391 335 440 349 449 452 360 336 321 340 428 388 481 403 444 383 390 356 456 401 460 484 460 438 460 428 401 411 473 541 440 411 332 292 410 370 368 354 302 299 435 394 430 300 262 247 323 326 344 298 337 356 399 348 442 393 363 372 321 329 334 340 342 357 391 421 411 437 377 387 392 357 329 311 435 480 413 432 494 455 479 350 396 353 406 364 431 486 401 464 491 472 469 482 416 411 412 497 458 502 505 506 505 418 429 429 397 405 494 526 441 484 469 513 440 455 459 538 589 575 574 596 595 558 544 567 538 543 536 572 548 537 527 529 528 531 520 523 526 527 547 545 547 550 524 473 414 394 374 404 
446 454 453 308 305 308 302 291 281 278 303 283 373 352 329 317 323 438 369 318 402 289 451 427 396 332 334 325 340 367 398 288 291 293 292 345 333 405 432 438 451 458 462 436 462 446 450 436 379 375 384 345 339 348 355 450 401 350 338 375 373 481 438 422 393 401 466 477 378 482 475 461 426 452 447 372 381 369 449 458 498 408 341 308 423 399 383 331 332 328 391 304 262 246 247 263 291 317 359 317 322 340 368 416 421 289 403 354 332 381 373 398 373 366 379 425 378 357 341 370 370 347 328 403 474 441 485 414 506 466 451 400 440 359 446 471 488 453 458 457 442 492 487 481 484 430 409 427 495 506 427 420 431 432 396 397 402 411 421 420 418 462 523 515 432 404 418 519 531 512 520 523 535 548 526 568 567 539 551 535 543 534 532 526 525 525 521 526 519 555 549 522 549 546 540 501 437 400 374 357 
455 451 462 476 388 340 317 312 288 453 291 304 292 292 286 280 275 303 376 386 400 290 281 286 398 335 284 287 286 332 288 288 357 328 294 446 445 351 440 444 448 449 452 438 463 362 420 442 455 444 392 382 347 345 354 456 450 448 407 410 413 391 379 493 422 475 452 435 433 449 526 457 474 443 439 373 361 386 462 474 472 418 404 445 375 428 447 306 336 274 266 257 253 248 261 286 445 449 375 367 324 356 387 327 286 287 344 365 394 361 338 331 422 461 388 375 417 359 423 345 405 331 411 424 484 482 397 465 485 477 413 454 411 401 395 443 454 446 430 460 408 465 478 426 448 378 376 382 386 402 461 487 511 429 515 397 405 409 414 408 400 410 422 421 400 384 391 530 518 553 540 576 529 531 566 572 570 570 534 530 530 541 529 527 532 527 527 527 540 520 528 520 513 539 518 515 405 394 367 336 
481 455 457 480 479 474 398 437 446 369 297 304 303 303 300 293 290 294 288 284 343 296 285 289 284 334 290 294 290 311 293 304 329 289 300 445 466 462 454 427 449 452 474 443 439 361 448 391 457 468 448 446 445 445 456 455 455 447 434 421 436 383 427 470 434 440 471 462 466 465 510 434 466 444 439 453 381 405 421 445 408 442 363 361 384 426 346 290 272 255 245 245 257 266 296 313 407 414 445 448 342 392 332 342 372 334 344 376 367 335 383 398 449 455 445 347 393 360 340 358 350 468 409 476 428 470 477 458 471 412 418 430 471 442 449 479 472 394 386 443 504 507 509 438 394 387 382 379 453 426 466 483 425 406 402 399 396 398 399 389 455 432 440 457 385 370 397 542 534 605 588 582 591 514 518 541 572 568 569 569 569 538 529 527 527 530 532 544 552 530 527 549 523 544 540 529 452 371 347 344 
487 473 484 475 462 464 457 453 443 457 315 319 320 324 329 310 305 296 292 291 292 289 288 305 298 293 298 299 302 305 303 302 305 309 342 426 453 462 463 461 326 460 347 382 425 392 445 436 486 398 453 446 448 447 452 454 453 408 355 402 386 392 416 468 374 421 386 438 484 476 448 484 467 373 443 450 385 423 395 416 509 436 344 310 301 315 313 309 262 245 241 261 280 333 329 460 388 481 469 458 359 334 343 321 355 309 365 450 329 371 414 435 420 420 423 341 336 340 363 438 466 445 452 421 435 434 494 448 430 384 416 448 423 423 478 471 429 440 447 472 407 464 540 518 436 436 476 415 389 430 495 494 463 425 514 389 382 375 379 385 431 393 397 392 381 375 387 465 598 607 538 582 587 554 575 573 544 569 566 567 569 527 530 523 502 536 535 526 526 539 526 517 509 543 546 524 491 377 365 371 
480 489 458 435 473 457 451 444 436 449 370 376 328 327 331 326 319 330 294 297 300 300 297 303 293 333 309 311 319 352 316 420 381 338 336 457 456 461 436 400 438 432 436 441 385 432 431 371 357 419 450 460 391 495 453 452 455 409 490 378 390 461 444 491 430 444 390 403 474 451 402 465 448 467 457 451 385 399 394 365 463 419 340 284 321 440 420 277 263 253 266 286 318 429 461 456 467 481 393 420 348 366 462 372 325 380 428 370 317 411 377 444 338 428 417 387 441 347 409 436 424 359 470 474 452 455 463 446 501 378 430 491 480 430 440 417 462 419 458 405 425 475 501 522 507 409 481 411 402 456 468 505 510 477 446 381 372 365 371 382 397 399 390 383 389 389 415 449 530 554 598 591 590 531 571 548 569 565 568 537 567 535 531 513 493 548 504 525 525 492 500 520 544 539 529 532 513 415 391 400 
469 485 451 457 477 424 431 428 447 458 442 433 452 458 323 342 365 388 325 304 307 311 301 299 301 328 321 324 345 391 351 343 308 320 343 382 449 359 424 395 457 462 454 462 461 398 429 434 436 375 455 354 462 472 447 455 457 424 470 410 470 460 444 425 428 509 396 427 519 489 452 492 400 430 447 453 459 407 403 393 362 365 314 321 288 323 308 285 299 347 389 426 366 462 440 389 427 455 388 438 470 408 441 366 337 469 448 324 334 386 438 419 479 342 463 422 411 392 413 477 405 466 465 469 465 460 427 495 457 500 417 487 435 501 415 427 476 506 510 488 455 453 512 523 470 490 450 414 392 395 507 462 509 464 394 384 367 365 372 384 400 405 392 395 385 400 411 460 517 600 597 580 577 569 567 566 568 566 536 537 567 571 574 576 526 577 533 521 520 489 511 513 545 543 521 516 516 482 472 431 
456 464 480 454 449 483 453 359 416 450 472 458 448 364 340 344 438 334 331 364 347 346 325 308 314 320 330 331 330 359 344 335 353 411 353 458 440 403 421 461 449 370 398 395 464 470 449 429 437 379 375 415 402 386 459 396 452 448 421 407 419 473 356 385 437 518 447 496 488 464 478 425 465 427 436 437 418 466 417 462 352 363 334 328 302 310 324 354 319 367 395 412 479 467 471 355 440 432 428 392 403 340 337 360 339 395 372 373 404 444 477 473 479 420 416 418 332 446 379 467 427 430 438 475 462 479 416 492 505 454 428 428 502 443 415 439 485 517 488 483 517 512 518 464 463 463 518 432 405 407 417 434 406 441 432 387 383 380 388 397 404 407 408 402 390 396 415 427 504 525 596 596 597 569 566 549 530 567 567 571 567 518 507 576 577 506 576 521 521 471 484 547 550 550 517 519 518 513 408 364 
424 394 409 484 493 488 485 465 456 418 451 417 457 370 356 448 357 328 379 354 341 354 383 322 368 431 400 410 368 420 466 462 468 418 381 475 431 436 470 439 398 403 481 436 473 410 399 463 452 457 445 452 443 414 390 399 471 449 470 378 463 476 409 377 410 449 454 477 482 520 450 450 450 421 455 445 438 467 419 380 335 343 350 334 332 358 445 411 355 392 375 484 394 482 404 364 474 405 360 352 336 366 351 349 360 404 449 458 466 464 467 453 462 413 404 447 464 448 463 429 448 428 442 437 479 484 440 496 500 421 510 410 493 479 505 479 478 408 528 453 448 436 449 416 414 415 457 496 463 416 412 410 409 447 467 396 401 398 403 405 404 402 399 399 390 382 388 403 421 475 562 603 573 571 569 570 540 569 564 493 512 536 574 524 574 561 500 513 547 520 517 534 532 550 515 518 526 515 437 340 
425 340 331 344 397 460 485 483 479 451 463 390 437 411 378 432 364 445 455 362 422 437 476 434 434 407 384 462 456 457 435 436 441 447 443 373 393 441 447 448 357 414 445 456 413 482 469 481 440 462 405 382 364 392 406 461 470 413 470 468 465 472 476 473 479 429 444 500 491 516 493 412 425 389 435 454 466 385 460 354 322 346 356 357 349 367 407 405 397 455 453 481 455 409 444 495 465 368 360 415 420 365 416 459 372 430 438 462 358 427 471 493 477 476 405 385 413 448 437 398 435 369 414 471 410 408 501 495 504 475 482 494 505 512 480 460 452 429 419 419 418 420 448 463 471 490 491 488 487 448 441 411 404 474 424 407 408 411 414 408 411 395 379 375 377 374 378 381 388 476 570 561 584 570 567 564 567 567 569 555 573 574 572 554 542 507 585 502 556 536 527 517 523 554 520 552 523 518 413 345 
393 342 313 300 378 460 455 485 465 402 381 328 396 461 464 455 441 430 419 340 406 475 451 490 478 473 475 471 469 444 449 474 442 479 424 427 438 455 402 404 446 437 374 422 437 470 393 445 452 463 454 460 351 360 397 468 461 418 420 443 409 493 491 492 481 440 426 469 520 526 495 483 427 410 443 477 330 330 386 332 347 359 441 389 368 356 366 422 387 416 448 455 468 498 449 468 432 372 406 473 462 395 412 469 414 409 389 434 472 411 468 448 466 462 420 344 385 397 450 433 390 367 482 493 417 416 435 436 452 496 517 505 512 473 482 449 417 469 418 420 468 442 480 484 488 488 489 469 451 419 414 409 395 400 403 404 402 403 397 416 409 392 365 351 366 378 372 377 393 490 526 573 543 541 564 563 564 564 569 539 535 524 575 572 573 574 514 493 504 561 484 520 539 554 521 555 550 518 451 364 
478 367 301 297 302 412 424 446 388 450 358 338 410 452 404 436 419 390 375 392 452 448 460 437 442 430 424 392 475 481 462 379 367 331 313 368 437 440 458 352 337 324 460 445 509 446 448 445 444 464 471 456 459 466 471 481 481 373 401 426 483 450 454 498 501 493 485 460 509 499 431 435 462 455 358 327 333 403 372 348 376 469 447 386 377 374 377 423 410 402 429 434 451 390 500 463 454 449 418 429 461 395 432 433 449 427 466 429 445 428 402 458 481 463 463 351 425 427 429 357 403 476 481 470 441 471 430 426 481 501 505 507 486 517 421 449 510 499 465 417 458 457 412 484 449 471 450 409 408 412 411 399 394 389 396 394 386 382 394 406 410 378 362 372 378 379 380 384 418 498 586 582 594 564 563 537 566 566 571 573 535 511 505 578 553 578 480 510 496 505 481 512 539 555 553 553 559 518 511 392 
437 476 400 319 327 368 450 415 474 339 303 336 343 414 409 357 443 363 351 467 474 445 460 380 335 358 430 473 466 353 362 364 365 335 371 419 439 447 421 339 316 339 349 438 488 447 447 451 448 455 483 473 491 464 455 457 475 471 496 484 499 413 433 509 477 503 497 437 474 524 443 478 461 467 364 325 367 388 456 405 399 454 459 393 384 404 439 471 418 400 422 484 399 370 494 495 409 417 430 433 416 415 429 489 496 428 470 446 428 398 382 485 432 503 486 357 482 483 405 394 471 416 466 496 497 412 474 497 497 488 507 509 482 418 449 539 500 512 456 409 401 399 438 424 399 397 394 391 393 397 398 388 385 381 385 379 373 367 374 378 391 408 404 377 396 387 387 405 467 586 595 566 567 568 564 566 533 570 474 578 553 486 495 578 575 574 523 519 501 536 464 460 460 476 500 498 520 521 463 411 
455 480 488 466 306 454 454 416 415 363 417 357 325 373 429 437 435 373 400 417 428 410 333 313 298 297 386 356 391 351 311 355 353 443 448 430 436 356 400 325 316 306 354 421 434 432 455 448 453 449 444 468 491 462 462 461 427 472 504 501 501 415 460 505 510 512 482 499 483 487 481 400 454 436 438 342 418 430 415 397 401 429 481 469 397 417 460 427 429 453 398 389 375 373 494 492 462 414 489 403 462 414 462 425 405 451 486 439 398 466 384 477 432 418 411 406 486 470 460 463 458 422 417 486 470 452 501 437 506 508 480 483 469 439 440 474 477 401 416 386 384 384 386 389 433 382 379 378 383 385 384 382 376 373 376 376 367 365 370 415 401 412 395 424 414 399 375 419 579 529 598 569 539 524 522 572 534 504 479 474 476 473 473 498 594 591 491 579 555 557 461 458 460 461 462 461 523 524 467 423 
474 352 411 446 448 348 371 357 473 463 476 350 394 429 416 432 452 456 475 421 471 362 322 321 384 417 432 348 345 454 301 450 436 444 459 433 392 463 460 314 317 366 366 329 356 438 452 451 470 405 383 430 474 445 449 400 372 379 408 499 474 511 509 442 524 520 505 490 443 493 487 424 468 449 441 452 436 380 393 398 393 431 492 483 424 435 425 425 375 378 379 450 450 415 469 450 469 495 446 458 446 468 474 409 478 436 421 395 409 458 463 482 428 476 436 488 439 473 464 449 443 433 401 431 486 504 463 510 510 494 524 521 523 401 395 415 418 412 478 415 374 379 381 386 385 380 374 374 373 395 369 363 368 368 375 381 379 378 380 386 399 405 439 434 423 400 410 483 589 531 579 489 574 529 522 505 495 527 496 476 475 474 480 523 537 574 516 570 556 534 488 460 461 464 464 469 490 557 501 427 
342 371 412 492 456 378 324 388 456 454 453 418 402 427 435 454 443 338 458 456 378 371 450 355 354 309 448 294 439 415 436 368 459 460 436 443 378 394 448 330 318 358 423 331 315 394 445 438 397 373 361 444 373 449 451 384 378 388 412 506 506 508 492 517 512 515 505 464 409 407 507 428 416 384 392 346 455 415 469 430 432 433 426 490 486 481 373 422 472 361 451 510 457 472 475 436 473 430 450 490 501 466 429 405 432 482 427 387 393 451 478 476 410 461 478 438 470 374 417 363 370 368 406 488 501 476 416 425 528 522 515 427 399 384 415 415 413 430 446 409 394 379 385 388 383 427 372 369 370 354 345 343 356 357 376 386 389 387 403 401 413 409 383 392 392 398 433 482 516 526 572 466 463 485 508 482 468 474 469 471 475 474 556 530 536 576 573 568 555 553 520 497 463 463 464 523 458 552 481 495 
339 473 466 493 470 416 447 390 454 390 465 396 466 378 366 378 347 347 456 419 459 373 395 369 370 334 322 363 436 442 455 375 335 405 402 457 390 452 437 451 312 312 302 445 425 450 379 384 331 333 364 405 338 371 384 385 489 508 513 504 511 510 517 525 520 518 518 504 457 517 408 430 499 458 461 458 428 451 447 421 394 463 410 424 492 439 442 411 467 406 515 414 413 386 408 450 476 398 426 503 497 498 472 417 409 456 421 373 410 479 470 392 470 461 454 467 398 368 410 347 371 362 454 468 455 426 411 411 475 519 410 385 393 466 439 488 445 443 443 432 364 399 383 388 381 379 397 464 360 349 342 346 354 367 370 383 374 400 410 420 416 405 390 368 361 361 405 455 527 574 553 537 516 490 466 466 465 490 482 494 475 509 538 529 529 551 571 571 558 534 528 565 564 461 464 525 529 532 511 504 
351 375 427 490 478 478 429 449 463 375 393 456 447 354 337 330 343 439 463 337 416 442 463 358 373 407 460 447 451 376 370 378 397 461 434 433 422 447 449 418 449 381 298 444 300 347 310 342 315 363 364 364 334 373 385 384 493 439 455 503 393 487 514 524 503 526 523 502 466 430 410 505 492 465 402 471 472 380 473 466 471 425 423 440 448 490 405 349 400 435 435 493 401 364 400 476 486 431 510 472 500 498 465 454 418 444 456 437 483 488 469 395 426 475 470 443 410 364 402 416 404 450 449 401 410 413 445 433 414 404 416 441 463 482 408 442 427 423 447 403 399 405 429 409 381 377 387 432 383 351 345 346 354 355 369 374 382 399 412 412 416 402 372 328 320 342 339 473 560 581 559 533 567 563 566 569 521 502 586 575 514 552 542 573 529 534 509 524 529 532 558 517 560 516 557 518 516 529 511 525 
388 358 398 474 449 483 391 417 464 466 470 471 402 363 334 364 422 369 404 378 386 470 402 336 454 408 469 464 386 438 451 456 374 453 389 457 440 447 391 450 451 350 440 433 369 409 384 328 312 324 331 356 325 349 462 414 507 424 440 515 489 459 435 438 526 530 521 527 443 409 416 420 473 453 486 408 465 483 440 468 430 405 473 477 417 501 422 419 460 469 401 428 380 370 475 463 465 477 418 440 491 439 441 437 460 389 438 468 468 466 463 474 485 491 430 430 434 388 414 462 422 400 440 433 411 413 423 437 490 459 475 458 455 457 423 408 426 446 482 429 404 430 409 385 381 373 373 372 386 354 345 343 338 333 357 408 382 389 392 406 398 380 349 319 309 329 399 506 555 583 587 586 589 574 528 555 472 495 495 517 568 567 566 533 519 577 505 507 549 531 557 498 497 559 555 485 458 484 546 517 
468 381 365 428 490 490 488 363 356 346 341 410 463 407 351 399 442 379 451 417 434 470 469 412 375 369 391 394 349 470 410 402 440 467 394 447 440 456 367 458 363 343 375 433 430 426 445 375 316 376 405 343 399 323 376 406 492 513 489 434 420 417 496 533 513 534 526 515 466 503 457 396 475 490 491 423 443 426 502 481 486 477 473 480 408 418 463 417 469 403 402 447 449 455 475 473 407 384 427 460 485 486 490 463 466 468 461 467 470 464 460 475 466 414 473 443 433 397 470 474 422 408 421 419 411 531 405 438 488 487 420 429 425 426 430 471 424 437 459 382 414 382 388 404 376 361 473 360 365 355 350 331 317 324 340 365 379 375 372 369 366 344 324 314 313 341 430 517 535 584 573 574 557 566 561 563 571 485 479 507 568 566 539 570 492 562 509 549 566 488 469 469 465 533 557 525 504 552 537 521 
470 479 362 494 482 491 488 485 370 352 345 345 392 443 454 464 386 445 423 460 461 417 418 411 398 341 361 453 428 383 455 473 463 461 448 467 454 345 370 367 379 358 339 307 308 386 432 398 358 460 331 426 456 345 379 424 435 517 488 416 414 495 529 499 522 524 521 517 511 490 496 495 413 483 411 375 420 429 506 478 475 483 482 469 404 383 414 487 488 433 421 500 496 483 487 512 502 404 437 453 427 491 483 461 430 429 466 456 458 425 463 468 454 402 470 476 476 481 478 477 463 450 512 477 484 465 402 430 489 418 410 388 496 438 489 488 469 486 483 444 403 417 406 381 371 363 352 354 357 358 346 318 310 315 328 358 366 365 347 345 335 341 326 308 320 354 510 544 545 565 581 583 584 560 563 534 514 475 573 512 565 570 566 570 563 564 509 551 574 511 470 467 463 491 500 560 496 545 519 516 
453 457 488 490 484 491 515 476 386 355 352 355 402 428 445 477 473 415 383 405 468 466 383 401 378 469 399 470 385 391 474 478 485 426 475 345 373 464 460 460 457 458 353 354 389 455 448 450 457 439 393 450 452 449 365 395 521 520 491 444 462 521 533 530 523 508 520 527 418 429 510 489 373 375 379 421 431 483 480 448 501 483 492 487 390 462 465 492 539 456 406 481 459 457 437 430 511 418 504 461 428 473 488 476 480 479 477 451 455 374 403 455 394 469 472 473 447 445 516 511 515 431 474 484 487 444 400 419 494 429 422 495 489 479 434 433 494 456 412 446 465 422 424 386 424 380 361 361 356 350 329 320 324 322 331 342 354 352 352 349 333 344 316 333 327 384 572 513 535 583 551 559 560 570 556 566 528 566 536 580 568 564 558 503 513 517 508 542 539 528 486 533 492 462 490 556 510 562 543 513 
376 358 440 476 495 494 489 483 390 361 359 359 361 413 413 461 480 477 389 406 399 456 460 458 466 451 469 346 355 391 477 458 484 457 352 477 470 446 455 392 460 460 325 364 457 450 452 450 446 457 459 449 454 331 370 419 429 447 456 519 512 528 520 535 479 488 411 456 463 440 433 387 376 425 449 384 393 420 478 461 426 484 447 500 454 502 486 402 524 488 460 483 486 445 485 520 407 448 475 499 501 491 487 486 467 454 395 473 412 380 382 382 386 420 461 466 425 477 447 513 518 471 472 485 454 410 403 444 480 494 429 426 428 457 445 441 430 422 382 444 407 406 424 391 381 371 373 363 353 338 321 331 328 335 334 335 338 351 366 356 366 361 337 351 322 392 497 539 537 562 559 567 559 558 567 563 537 560 567 567 495 511 480 480 560 509 507 515 515 507 467 524 556 462 461 555 553 556 475 501 
319 324 363 406 487 480 493 429 408 385 365 368 365 496 396 430 485 449 429 410 347 470 477 463 401 473 447 404 366 479 474 469 456 475 467 407 463 393 465 355 458 378 334 384 450 405 405 464 459 446 465 460 436 355 364 386 435 408 418 513 510 509 532 529 440 446 451 446 509 470 411 389 416 476 485 493 490 500 501 492 479 492 508 466 445 419 408 402 410 478 490 487 487 524 472 434 421 510 505 501 478 477 496 472 426 395 368 461 467 449 462 413 459 459 439 394 400 451 438 517 482 485 531 481 458 431 456 456 415 494 447 494 498 500 427 431 448 412 466 487 442 431 425 391 382 373 374 364 352 338 322 330 333 359 345 351 346 364 381 390 392 388 317 325 363 465 538 566 570 569 574 558 570 540 560 531 530 567 501 503 516 511 506 577 532 559 521 503 494 521 502 492 475 466 467 525 531 516 532 554 
310 332 324 347 444 472 492 471 451 394 361 394 432 397 378 366 419 491 488 393 360 358 395 449 485 432 463 476 377 441 407 472 471 464 473 340 465 461 466 468 413 337 337 391 454 435 397 445 380 393 389 392 391 397 396 492 499 491 496 501 507 502 530 427 506 443 507 448 419 504 451 425 505 502 502 490 441 416 422 431 428 508 480 468 478 432 402 375 394 415 499 489 481 490 433 443 409 507 432 467 495 493 498 420 373 372 384 412 461 471 434 386 465 449 415 400 426 404 404 458 459 471 487 441 408 429 476 458 430 416 460 504 396 426 429 407 436 406 494 499 422 437 388 388 385 375 374 367 358 343 332 332 331 352 349 374 373 378 391 402 417 415 378 369 391 470 538 560 563 567 560 557 520 560 564 565 505 478 467 472 531 537 507 506 557 556 522 502 475 542 570 465 467 470 466 501 518 527 484 476 
343 427 318 339 355 414 493 390 395 402 353 368 490 478 471 400 401 496 495 479 428 369 368 412 485 484 471 464 488 477 473 477 466 464 472 470 425 470 469 461 444 389 330 329 438 462 463 471 385 479 399 357 359 413 423 429 469 496 498 498 499 505 506 491 479 481 477 442 508 490 425 443 487 494 488 512 489 412 395 400 480 465 473 450 486 480 457 405 434 492 495 491 530 505 450 473 416 413 394 506 478 506 441 383 384 392 401 458 474 444 392 395 399 406 428 404 402 428 447 413 400 403 437 491 438 454 491 432 475 407 442 505 403 494 499 504 430 506 434 428 493 479 504 383 385 381 379 375 379 370 342 322 326 336 377 398 375 391 390 431 435 437 409 399 444 527 559 565 561 557 573 549 507 482 514 571 468 469 472 473 526 533 532 477 560 516 498 508 467 493 482 483 483 465 465 554 554 552 509 502 
434 460 371 434 423 438 428 467 329 328 315 348 384 374 411 426 429 494 414 499 471 474 368 433 394 413 473 402 503 503 473 476 418 463 381 474 463 474 462 465 450 455 455 455 457 462 463 475 428 458 380 379 447 458 451 410 455 494 497 503 473 483 531 422 514 515 453 509 449 418 458 419 499 427 395 515 446 459 426 501 492 490 430 486 490 473 474 464 409 511 491 488 509 495 450 483 506 514 430 506 476 481 463 381 389 403 410 460 462 441 441 483 483 483 482 442 408 425 498 397 400 403 448 472 471 505 500 439 460 514 510 455 496 495 499 433 506 455 438 403 418 435 382 407 393 390 422 390 393 383 366 342 333 360 393 409 409 392 402 418 451 459 435 452 489 542 571 520 568 572 541 519 497 566 565 470 480 468 471 473 475 530 531 519 494 559 525 495 470 492 467 531 506 465 462 528 552 524 547 561 
456 437 449 487 485 479 390 341 334 322 311 322 382 316 459 473 477 494 373 409 438 502 500 492 493 482 363 367 424 485 475 481 470 389 480 346 483 476 471 462 451 453 451 459 480 469 461 468 442 415 358 360 454 454 449 488 483 506 496 538 498 530 419 454 521 516 515 442 515 405 396 417 388 468 459 457 499 493 525 480 452 427 441 486 445 498 493 483 411 503 517 481 527 498 483 489 492 494 462 478 497 417 382 384 401 409 422 478 447 408 441 484 486 440 465 404 434 406 408 426 420 430 525 527 491 442 478 470 462 474 438 510 501 472 457 490 499 501 504 393 421 428 427 395 399 397 398 401 400 393 383 367 356 373 398 412 418 415 398 434 469 458 485 500 578 511 575 533 517 531 552 562 490 504 509 501 501 528 531 474 485 546 546 500 571 549 559 533 478 561 494 491 562 467 484 566 544 485 561 509 
467 466 481 490 488 478 368 385 410 324 315 304 440 303 390 437 495 493 386 369 373 378 372 504 499 498 497 375 364 486 488 480 474 416 464 444 444 467 473 415 465 458 456 459 467 476 451 467 491 394 356 375 360 448 463 488 494 495 494 499 501 504 475 481 495 491 487 522 501 444 403 393 437 495 515 491 401 431 441 481 483 450 478 490 481 506 485 479 448 501 514 485 470 479 495 477 524 403 441 479 439 432 391 401 409 418 484 470 433 406 427 452 406 396 445 444 407 411 419 472 514 502 431 440 488 483 481 479 440 475 484 444 515 501 491 495 493 471 454 425 386 391 398 403 430 427 403 404 402 397 394 388 387 393 413 443 418 450 426 456 482 385 484 503 562 571 530 513 514 526 521 557 528 530 559 559 561 528 559 517 515 478 494 578 566 553 490 495 527 491 481 515 467 561 528 561 525 515 490 563 
430 398 452 458 487 480 472 392 345 343 362 431 384 333 340 449 493 491 400 358 386 407 366 414 397 504 496 493 471 470 454 490 468 481 464 463 479 471 467 462 459 435 357 461 357 393 448 483 394 371 358 408 392 402 372 388 489 501 503 502 531 430 497 524 495 522 472 507 514 482 430 398 396 431 457 468 432 499 508 491 505 473 438 486 492 476 479 459 496 497 515 518 520 485 533 532 451 413 452 409 425 450 409 413 418 421 450 414 443 403 394 398 390 379 432 413 401 479 511 422 481 484 495 445 498 477 480 512 502 489 503 441 481 470 480 437 428 489 448 434 377 383 392 397 447 445 408 413 408 403 401 400 403 413 421 421 423 423 452 448 412 406 456 518 552 564 522 514 521 543 545 544 544 551 549 552 558 559 560 564 505 479 512 508 538 548 556 560 520 485 467 558 465 499 544 568 550 547 514 530 
444 375 474 331 367 483 392 441 398 436 450 350 458 311 317 409 480 478 461 419 404 497 385 376 378 504 487 481 479 435 445 468 503 471 471 474 436 473 469 464 469 468 468 397 483 473 412 483 360 362 365 364 375 420 354 419 469 514 501 527 532 500 483 480 459 514 522 517 497 499 421 410 450 501 526 524 508 496 527 460 418 472 486 463 481 430 471 417 513 480 482 449 407 406 450 489 495 492 490 491 461 496 475 487 495 471 494 420 409 478 416 391 386 462 432 380 422 445 478 487 480 463 497 500 496 480 466 481 482 495 494 507 483 470 459 460 432 495 419 455 411 379 383 389 389 401 410 436 419 414 406 407 442 468 476 440 424 508 442 421 408 406 403 475 550 551 542 551 535 537 537 537 540 545 549 551 560 561 565 566 575 499 481 558 570 548 487 557 556 555 466 511 524 512 531 538 526 538 535 538 
473 443 396 348 466 478 477 489 491 490 441 404 365 311 313 374 403 478 479 477 485 434 504 383 374 442 502 499 491 477 402 491 486 485 481 478 481 467 445 477 470 474 472 481 463 487 366 486 501 363 367 372 368 358 349 360 416 505 444 495 499 507 425 462 523 471 524 488 462 455 456 402 425 434 439 510 465 500 466 441 407 462 500 476 476 436 416 425 511 522 494 527 446 418 488 447 491 490 492 492 489 496 498 497 496 498 498 496 469 438 496 435 424 453 494 469 492 456 504 467 512 508 464 427 440 478 503 485 486 465 463 461 502 430 422 507 436 499 418 458 459 377 378 382 411 398 416 442 426 426 411 407 411 403 420 453 424 473 466 423 415 415 453 496 541 551 545 554 535 558 548 538 543 548 551 558 512 500 536 529 498 507 479 526 547 531 479 490 476 482 538 526 553 558 522 513 540 543 545 443 
447 396 424 377 481 454 350 487 416 443 483 453 324 357 310 326 366 433 454 475 408 466 413 506 375 376 373 414 412 420 423 491 492 472 492 475 473 455 454 410 449 470 480 483 489 477 445 371 453 439 366 372 372 367 364 372 469 489 474 505 501 511 521 519 459 421 457 515 444 507 506 406 394 425 500 460 441 527 515 429 419 398 462 478 495 410 497 492 498 487 474 425 451 454 524 446 439 446 437 496 483 489 453 425 479 497 481 497 426 467 483 451 480 445 493 471 492 444 468 464 485 434 508 449 435 495 482 496 492 505 510 504 495 453 454 396 506 468 475 466 421 380 384 390 391 404 418 438 428 425 418 412 406 412 414 439 414 449 497 444 420 418 451 558 545 563 572 555 556 554 543 546 556 502 527 490 472 472 568 571 581 532 476 503 535 555 481 465 489 555 518 555 484 508 518 506 540 528 496 465 
472 456 471 459 369 373 369 462 477 494 488 456 465 310 314 325 379 430 453 465 483 467 403 413 377 410 376 395 377 417 491 479 473 481 474 489 472 477 481 472 481 465 426 478 483 478 484 374 370 364 371 404 378 383 391 436 493 497 499 501 501 522 491 524 526 453 521 514 510 482 472 419 488 505 506 439 508 513 507 473 510 500 414 412 468 441 427 439 409 517 446 412 415 415 443 473 479 418 416 406 408 411 494 451 462 496 490 501 500 479 409 431 473 499 491 439 470 413 422 499 508 476 429 503 498 470 467 515 514 493 500 496 478 423 499 432 390 492 435 385 458 384 440 399 404 406 414 423 425 425 422 435 411 410 408 409 412 418 463 428 413 413 465 565 554 544 564 510 546 511 515 493 478 469 503 563 510 517 562 564 567 541 476 519 520 555 481 470 488 529 532 554 477 491 461 544 538 514 518 474 
474 470 461 474 387 347 353 457 409 487 461 474 449 362 329 328 472 376 375 465 457 431 365 410 371 377 378 379 378 416 490 483 488 470 480 500 478 495 479 431 429 485 375 490 478 484 416 421 499 386 372 377 381 477 487 490 495 487 463 500 494 496 502 530 461 449 512 499 467 436 407 398 387 440 514 460 515 506 502 511 506 478 489 387 423 476 455 407 411 437 431 414 415 412 465 540 414 487 484 501 457 482 486 483 445 405 412 484 487 447 500 487 498 473 431 470 451 419 441 458 449 427 486 499 503 453 524 479 511 504 488 472 490 500 426 457 455 411 412 436 421 388 399 402 403 405 411 415 420 476 469 441 425 413 445 424 412 416 416 412 408 406 479 525 572 574 561 534 543 549 513 484 561 526 561 557 563 535 566 564 561 528 475 516 569 514 468 466 489 550 549 549 568 484 473 485 483 530 551 461 
371 472 466 455 477 473 483 396 428 480 446 488 477 473 343 337 341 338 334 340 329 338 362 366 371 432 448 449 504 378 507 470 493 404 488 410 450 474 478 389 478 475 492 499 485 487 498 471 502 426 384 387 441 443 388 412 450 442 423 501 495 522 510 509 493 418 517 489 447 441 416 391 385 444 517 520 520 513 446 510 506 504 486 489 480 406 392 443 412 470 450 410 412 410 409 411 409 464 440 479 489 490 459 437 455 455 513 418 473 454 441 456 456 427 433 498 410 449 463 492 431 482 477 498 511 466 472 481 486 487 497 444 485 495 418 428 501 461 428 426 378 394 399 398 400 400 400 403 413 420 429 543 445 429 432 435 411 420 417 419 405 436 510 550 540 552 505 563 543 545 549 552 553 503 512 469 472 500 562 570 564 506 479 507 531 482 494 462 488 551 549 472 505 469 550 470 466 529 542 552 
454 469 461 431 435 449 484 446 492 420 358 474 451 475 400 344 341 341 327 316 324 332 403 402 444 490 406 413 504 501 500 503 487 412 385 377 376 492 478 487 487 489 492 511 493 500 498 502 394 421 403 432 475 380 363 364 390 471 451 501 499 525 499 534 465 469 513 515 440 421 432 400 378 392 440 520 519 477 420 519 472 494 486 480 408 421 397 456 456 489 469 433 443 413 410 407 407 416 438 479 496 476 407 418 476 432 455 460 475 462 486 502 493 441 451 462 422 435 460 450 505 486 488 507 448 507 440 493 492 493 487 495 507 498 514 489 427 397 478 417 386 396 394 395 395 395 392 392 401 414 428 482 439 422 450 418 422 419 438 442 411 448 521 547 559 536 542 482 543 544 508 552 553 554 555 475 480 511 560 559 565 498 535 562 529 466 462 463 551 494 487 506 489 452 481 531 446 531 539 514 
473 471 471 459 418 443 454 384 375 374 415 486 483 481 400 348 340 335 332 319 325 333 441 484 480 483 472 503 496 492 418 386 429 478 424 381 400 484 416 494 485 488 486 514 509 502 504 426 433 407 487 486 479 477 378 353 412 449 420 493 501 506 534 526 525 479 516 482 440 397 392 413 394 415 508 507 523 533 512 488 479 468 434 440 410 409 398 455 487 438 412 438 526 408 406 423 451 446 482 495 421 480 465 469 465 491 432 434 478 439 452 471 492 465 393 434 432 431 491 481 443 476 479 449 505 506 505 493 488 496 489 508 447 460 457 411 409 428 421 389 392 394 394 395 398 400 397 395 398 406 456 460 425 424 436 421 409 400 391 407 421 449 492 546 536 537 534 538 538 541 545 550 556 520 515 472 482 562 559 -9999 479 500 521 545 518 490 465 473 519 487 480 548 499 521 482 532 531 521 546 524 
478 477 374 392 394 449 432 398 409 366 370 368 412 495 487 431 391 332 324 377 329 335 471 431 485 457 441 484 503 505 511 421 481 477 493 431 438 481 494 495 484 505 436 399 442 453 494 492 427 486 484 527 493 475 478 353 429 521 504 519 498 493 521 528 526 519 517 510 509 509 431 388 519 442 488 523 529 516 491 483 496 459 365 359 373 401 457 489 440 477 405 489 428 476 477 454 413 503 489 477 467 497 463 485 455 468 493 494 476 469 479 445 502 508 500 471 487 478 470 460 392 480 496 502 496 498 467 496 494 493 422 392 424 430 451 433 419 403 435 416 401 396 400 402 409 417 417 412 407 404 416 472 437 428 427 415 391 371 376 400 413 492 515 530 523 548 558 527 536 541 545 547 510 525 462 467 470 557 541 516 533 517 493 545 514 468 464 462 489 486 477 519 477 529 518 536 493 449 442 531 
481 379 342 330 477 445 386 347 410 367 371 375 485 483 487 483 476 397 331 341 325 334 383 479 479 490 409 413 483 497 486 474 469 502 498 487 487 494 488 493 503 456 511 456 444 508 495 496 488 510 506 471 487 476 389 359 441 464 480 503 500 543 497 531 521 515 520 514 508 513 429 512 509 495 472 454 528 531 519 504 492 432 427 455 451 394 404 450 427 480 487 486 470 461 481 483 493 501 491 425 439 424 506 512 468 484 477 457 410 506 481 426 513 494 457 497 504 514 514 442 420 467 496 454 500 501 495 501 497 483 499 480 390 396 407 427 394 402 406 401 394 401 407 420 430 435 431 421 415 411 435 419 430 463 430 413 381 349 365 393 412 496 531 531 524 530 534 538 544 507 546 550 559 464 462 466 497 536 530 531 535 524 499 514 514 484 462 485 523 475 490 486 469 529 506 536 472 445 441 483 
438 389 343 340 325 327 335 357 399 386 449 453 498 485 497 484 429 379 338 330 322 336 423 484 474 479 481 487 480 476 510 511 497 498 499 489 490 459 449 494 496 507 494 452 470 505 510 504 514 504 496 491 484 452 432 361 373 420 502 528 496 478 520 524 526 523 418 407 515 413 428 508 499 416 454 502 519 495 511 423 401 477 462 429 473 405 406 442 422 445 483 488 410 412 430 491 500 491 446 449 441 439 420 495 495 500 500 465 435 486 503 469 514 506 509 474 494 502 444 440 485 458 499 487 497 505 515 479 484 506 486 387 395 411 394 399 402 403 402 403 394 406 415 431 435 434 468 435 424 410 411 412 422 436 436 411 379 379 380 404 453 532 529 531 534 537 540 506 487 558 470 461 459 463 462 473 475 549 532 532 529 529 520 516 509 461 459 515 518 490 558 464 460 459 470 536 533 534 538 450 
484 346 347 363 378 473 473 479 415 491 467 491 481 484 465 481 502 410 341 332 321 327 417 463 476 480 485 492 495 505 501 497 510 510 507 505 504 512 511 492 417 513 508 454 513 511 444 517 400 479 475 476 476 465 472 349 361 413 441 512 477 513 511 528 528 523 504 510 511 462 431 406 418 450 465 529 510 519 503 492 493 488 479 476 448 440 380 390 408 409 474 442 405 408 451 488 505 490 480 472 469 498 494 494 510 482 486 503 492 478 491 497 495 424 470 490 438 401 511 501 494 474 495 499 506 489 493 483 478 436 390 394 397 402 506 403 405 401 397 398 396 394 417 444 445 431 453 419 436 410 407 402 408 393 428 439 420 408 404 417 503 547 532 537 535 545 476 485 455 458 460 467 466 460 466 470 492 515 535 558 553 534 511 512 514 467 487 515 501 526 513 513 517 465 459 495 503 531 541 422 
424 386 345 473 479 472 471 369 437 481 439 493 489 488 470 484 496 441 344 331 328 331 335 448 487 483 409 454 485 496 506 513 514 496 496 501 506 514 512 506 486 512 508 511 485 487 493 511 500 488 480 473 452 475 389 426 358 415 486 503 496 494 475 459 520 515 520 516 509 509 508 453 461 476 529 419 517 496 498 495 484 445 483 480 470 409 397 420 445 412 442 454 405 405 481 474 480 502 478 490 531 411 442 502 500 500 498 511 513 481 479 473 480 471 436 508 488 390 455 500 497 482 452 500 500 490 406 449 466 470 386 435 400 419 417 423 530 407 399 393 398 403 421 428 430 427 415 415 417 419 410 396 381 386 398 423 420 443 455 512 509 544 541 549 554 455 457 461 462 464 471 466 493 492 467 482 522 534 500 489 505 528 513 508 509 510 512 514 515 508 523 502 484 533 474 523 535 438 429 476 
357 343 495 398 374 326 340 470 455 476 419 356 351 480 478 493 474 507 358 347 333 329 334 417 482 483 486 479 487 504 388 394 413 517 500 480 513 511 502 508 492 502 514 489 486 486 521 513 489 485 483 472 473 475 419 360 488 367 480 496 509 511 507 452 524 521 521 520 486 510 510 438 414 472 418 413 502 490 479 491 492 495 452 403 399 488 430 458 440 450 495 483 456 447 501 495 494 508 518 514 461 491 526 457 420 510 461 445 435 456 431 430 498 490 465 469 488 484 507 493 497 482 474 482 491 506 517 414 491 429 392 438 429 407 436 527 528 407 402 406 410 418 421 430 427 416 411 410 416 417 413 396 385 386 400 406 405 412 469 482 493 500 551 462 460 460 455 455 463 469 470 478 498 464 466 471 497 560 505 485 499 518 512 508 512 512 507 518 520 514 481 534 508 501 438 461 533 468 485 535 
377 345 341 341 337 330 319 412 403 459 435 427 422 490 488 438 470 482 463 478 358 333 330 390 483 495 497 490 380 400 417 431 394 391 492 513 504 444 464 510 508 430 516 510 474 457 515 500 491 453 483 481 401 481 473 385 427 406 439 496 504 508 505 499 497 503 524 517 507 510 506 508 515 530 448 500 500 422 496 467 493 504 483 424 446 479 473 378 399 390 469 475 476 508 499 514 451 462 422 440 428 509 473 442 462 492 463 500 525 510 475 522 455 452 493 473 468 497 485 483 488 489 481 478 485 481 443 393 395 442 436 486 490 431 404 403 406 415 415 415 432 428 429 427 425 443 413 430 403 417 412 414 438 447 397 382 388 415 486 531 527 506 467 461 461 462 461 462 467 468 468 470 471 460 462 470 494 489 471 490 478 517 499 511 510 513 474 479 522 472 516 432 467 533 477 536 538 540 529 526 
450 348 345 345 354 346 328 320 393 420 479 480 485 371 485 424 470 472 471 493 401 338 328 407 415 468 481 452 414 384 425 503 495 511 500 427 464 410 441 440 520 518 505 521 501 445 511 508 492 491 431 482 480 437 408 444 434 426 439 457 506 505 500 500 494 497 523 512 518 510 506 444 472 518 489 486 495 481 489 499 506 484 487 505 477 432 476 485 389 378 457 473 497 514 470 415 410 518 513 438 418 433 500 473 462 443 505 485 531 508 515 443 500 517 510 475 477 464 498 486 485 483 502 489 482 446 424 392 388 391 417 432 435 401 406 407 413 413 417 422 435 434 437 433 426 417 407 408 389 403 405 441 478 436 395 401 349 437 515 540 527 521 469 449 457 488 460 460 463 461 468 468 466 465 485 562 554 516 478 486 485 511 497 480 494 511 508 468 480 475 528 484 445 484 531 512 518 481 491 469 
468 500 406 389 386 475 354 447 363 452 439 479 416 400 441 458 463 478 470 464 408 353 329 442 378 367 419 485 386 380 497 482 493 514 496 499 499 490 515 514 520 501 520 518 516 514 507 503 494 450 488 447 480 470 404 405 422 463 490 506 500 503 503 501 495 519 476 522 512 513 506 410 454 513 506 494 492 492 490 522 523 479 485 446 439 478 475 469 492 444 486 438 504 508 442 508 459 519 503 513 469 489 477 524 477 438 503 464 528 518 446 424 424 461 476 475 478 478 502 484 494 485 471 489 493 414 491 384 432 401 394 397 397 403 404 425 419 434 427 429 430 431 453 431 425 391 434 396 383 392 427 465 463 422 398 384 414 521 444 536 534 534 536 538 508 537 544 462 461 467 483 509 552 553 549 505 535 480 517 540 512 539 500 472 468 517 524 486 435 497 497 494 463 431 476 502 527 533 481 430 
501 445 486 401 431 475 475 448 428 466 409 473 461 349 441 481 473 519 484 497 467 345 332 399 399 332 373 446 383 417 501 498 494 409 513 499 496 500 503 452 523 437 445 519 516 508 502 461 444 489 484 480 486 430 383 409 439 482 506 503 503 499 520 509 491 471 451 524 517 507 519 521 484 509 498 482 485 502 516 515 514 472 508 452 432 406 489 412 414 498 481 512 523 518 471 513 513 475 507 521 450 424 461 497 477 504 507 419 425 518 455 426 443 526 522 446 441 495 491 500 485 483 486 497 418 419 445 398 386 386 384 393 401 411 413 440 422 446 427 433 421 421 452 452 433 406 399 395 391 448 423 494 457 405 394 396 514 473 539 534 536 480 539 536 535 536 536 541 509 534 543 544 505 -9999 534 478 472 535 537 517 524 515 453 455 491 553 515 447 461 501 518 523 459 494 473 533 480 519 496 474 
499 505 485 482 451 428 478 450 421 347 318 457 445 361 365 372 423 447 485 480 428 348 380 327 338 322 335 410 502 482 497 497 499 494 503 498 510 494 513 434 519 473 468 512 516 477 490 494 489 476 482 482 407 392 375 383 403 490 500 504 500 504 498 528 521 527 441 481 495 509 520 522 441 515 503 497 499 512 504 510 509 514 505 473 482 458 480 500 479 505 510 443 441 486 512 498 511 526 456 471 452 448 462 523 532 525 523 449 433 509 528 428 448 448 491 477 498 488 494 474 501 510 459 438 400 415 465 413 380 388 392 405 410 419 419 425 434 438 434 430 416 403 391 384 403 422 405 408 416 428 461 424 389 388 375 431 534 535 535 510 532 479 529 529 532 532 530 529 531 534 532 535 510 511 -9999 493 541 548 535 541 494 459 460 468 526 508 498 468 447 487 495 523 446 453 472 464 460 431 488 410 
495 495 493 440 428 476 480 380 392 345 370 432 479 348 350 353 428 461 466 444 384 351 344 336 331 322 326 451 471 483 498 472 490 500 490 504 506 508 434 497 506 515 505 516 513 510 495 486 489 478 485 494 422 377 380 422 486 453 490 502 497 538 497 541 461 530 487 527 523 482 520 525 451 511 499 483 495 507 405 406 445 428 525 525 515 487 488 510 514 517 515 518 439 513 468 502 509 456 501 484 507 511 449 449 521 537 532 444 423 452 518 484 499 482 492 520 524 510 495 487 492 513 439 407 397 391 427 391 440 417 387 406 414 419 419 418 429 439 431 454 397 386 379 376 396 407 412 432 447 471 436 384 406 391 449 455 494 528 447 539 540 536 533 530 533 534 531 528 531 529 527 532 538 549 469 547 502 546 524 510 541 458 458 483 521 558 466 422 424 429 500 541 533 540 480 490 475 431 449 406 
491 492 490 488 431 454 412 374 464 468 443 438 476 344 409 457 454 505 484 489 368 361 394 343 335 334 329 347 456 477 493 500 499 503 490 504 500 436 515 520 510 510 511 509 505 508 491 492 488 490 496 412 387 386 386 430 465 416 486 503 503 498 531 505 430 538 527 522 463 501 524 517 524 521 516 517 517 406 429 408 405 406 445 525 508 515 518 520 514 502 512 502 448 444 516 502 407 481 525 453 447 515 525 447 503 541 536 459 454 496 492 484 430 461 519 504 500 489 482 487 487 521 442 415 430 458 414 428 383 384 389 405 413 415 415 435 450 435 437 430 410 369 385 382 400 425 435 483 441 524 424 442 424 496 504 451 488 536 498 533 538 536 533 531 531 530 531 530 528 528 528 526 507 503 569 519 504 477 515 549 490 457 458 475 521 490 420 448 444 414 452 457 475 455 457 509 506 503 450 502 
451 499 457 481 487 459 461 471 463 434 415 474 411 385 376 355 358 493 491 506 456 427 462 368 339 339 336 332 378 419 439 496 503 498 503 506 508 510 509 513 503 514 512 511 507 502 493 492 490 455 454 471 454 424 393 485 466 476 481 524 528 533 522 529 432 443 531 516 442 517 515 522 525 525 518 511 517 417 459 416 411 405 454 512 472 447 517 524 503 458 473 503 491 524 444 521 502 480 514 534 498 527 534 514 526 504 533 531 532 499 515 435 428 427 474 500 499 502 493 490 515 474 401 417 385 396 400 412 390 426 381 395 405 408 406 410 421 432 433 416 408 393 392 417 479 435 441 541 443 478 502 530 489 545 476 487 532 507 533 535 537 527 532 533 532 530 527 529 531 534 535 499 550 513 493 514 498 493 518 539 458 468 501 492 485 427 441 491 414 422 496 398 401 412 491 509 460 505 504 483 
362 474 467 494 490 461 461 476 477 410 433 473 457 385 344 372 348 371 481 498 458 390 347 346 343 361 341 331 349 399 394 419 506 510 500 498 502 504 508 497 518 437 524 519 511 501 488 501 499 493 413 376 385 437 409 470 465 521 511 524 519 527 538 528 442 460 523 520 404 448 506 518 455 535 513 502 529 523 421 473 514 511 504 501 457 504 500 511 458 413 513 503 516 513 461 514 515 478 487 529 536 453 528 530 524 513 531 530 539 492 508 436 439 423 417 444 509 490 497 509 510 445 394 389 393 390 394 388 408 377 375 388 400 404 398 404 408 418 430 402 399 401 408 509 507 480 461 493 477 496 525 539 527 503 506 535 500 507 502 531 530 533 521 533 533 536 534 531 535 535 545 493 478 501 539 523 489 502 514 499 470 531 565 538 501 389 415 408 397 407 529 443 405 441 515 509 515 504 500 482 
360 361 435 484 493 485 480 478 336 333 442 444 459 419 381 407 340 358 405 496 469 423 348 393 395 377 437 374 328 335 383 374 471 502 503 510 505 506 509 515 440 463 506 524 492 506 504 391 387 469 415 411 377 395 449 453 507 525 524 533 534 533 536 511 512 535 519 517 512 506 444 474 518 511 488 526 517 482 418 522 512 502 505 503 501 497 499 499 442 412 516 505 506 516 511 440 443 447 528 526 511 533 533 535 513 535 473 453 481 493 501 478 431 425 431 448 495 468 515 514 480 509 411 388 385 384 388 385 389 389 386 395 398 400 411 403 409 416 425 414 406 417 463 533 508 504 514 452 526 510 518 514 491 448 532 527 528 530 529 530 532 536 507 536 509 498 546 507 546 492 470 471 471 547 544 543 490 520 525 552 531 516 520 490 407 372 467 369 395 404 409 409 517 466 507 459 493 444 394 388 
345 352 401 472 493 488 482 452 398 371 474 449 397 471 468 378 335 352 378 493 475 425 481 457 358 361 394 336 334 376 408 340 347 456 496 492 510 497 462 468 405 535 500 525 508 486 481 440 388 508 375 484 377 421 492 458 457 449 428 538 539 536 534 482 523 514 519 513 507 501 504 448 458 431 472 522 512 521 519 504 512 507 508 491 504 501 506 511 504 507 496 513 505 524 510 501 514 451 521 517 528 530 538 515 516 526 440 474 431 492 477 451 445 490 429 516 462 508 519 521 429 423 397 388 474 454 380 392 396 407 406 404 407 409 419 422 412 417 422 422 423 472 530 534 518 516 478 481 481 481 495 538 476 479 532 515 514 536 531 530 534 523 523 531 493 463 462 465 471 499 512 471 497 549 546 512 468 540 526 510 508 496 506 499 383 406 408 368 459 411 451 397 503 499 505 411 386 392 379 352 
344 348 352 442 497 490 459 479 383 416 461 358 372 468 467 343 343 348 494 496 501 473 483 436 385 363 355 345 340 381 376 372 331 358 405 501 508 507 438 399 408 407 516 493 498 491 506 480 414 388 425 410 409 408 451 471 383 475 497 461 472 534 522 526 522 530 522 515 507 503 500 507 502 508 512 513 524 523 516 518 518 513 510 514 521 515 526 472 511 526 498 501 510 510 514 506 527 538 525 515 529 499 527 528 527 522 521 515 527 527 490 513 507 486 504 465 489 468 491 498 457 425 402 389 453 394 388 438 405 421 423 420 418 411 412 413 415 420 421 437 479 542 543 538 510 522 520 498 531 492 543 519 536 481 452 455 550 495 479 499 474 486 462 545 468 471 470 482 549 548 513 478 510 510 516 518 522 482 494 501 504 474 499 457 384 349 338 354 369 381 405 416 493 467 465 416 354 400 361 341 
351 351 356 369 462 493 488 478 476 423 372 350 453 446 468 337 345 395 398 445 494 486 494 482 405 363 398 352 349 347 375 349 324 324 337 446 514 434 394 440 466 444 516 524 515 515 487 436 450 446 413 381 384 441 419 470 446 449 502 427 473 528 532 534 518 522 498 496 511 509 435 522 514 463 512 517 526 508 532 516 518 513 521 516 522 526 536 521 514 500 507 509 511 513 516 520 510 467 467 518 509 514 453 495 508 522 521 479 525 518 509 529 491 494 471 431 420 479 509 487 511 508 437 450 390 389 389 403 414 439 429 444 460 418 423 422 423 449 545 536 543 442 542 495 505 505 523 538 540 501 536 542 539 459 460 462 457 457 464 457 463 467 465 467 466 466 469 548 539 529 501 471 542 536 547 521 524 523 523 501 502 500 443 405 392 382 336 343 347 401 364 362 364 347 394 327 332 334 384 315 
405 359 388 466 461 493 485 482 477 464 385 357 471 469 374 342 366 423 402 471 477 509 489 487 486 383 363 384 359 353 348 339 329 324 319 369 468 500 500 400 396 443 447 466 522 432 459 479 387 422 397 367 428 487 490 490 382 481 443 425 473 540 536 467 527 499 512 515 511 503 441 447 510 514 526 531 483 530 522 521 513 477 435 511 476 511 469 471 461 505 501 524 511 517 513 471 528 518 424 455 522 450 430 455 451 522 532 516 530 478 524 502 508 518 513 501 500 480 502 451 456 516 486 435 428 432 405 398 442 419 418 422 425 427 426 425 471 547 542 542 538 488 473 510 514 511 513 478 511 540 537 484 474 465 461 461 464 467 460 466 465 460 459 468 461 482 511 544 520 543 524 467 550 492 497 509 519 553 516 512 501 499 442 418 399 365 378 321 359 334 343 345 332 314 301 351 324 317 320 290 
374 407 492 476 435 481 497 490 431 396 483 339 412 436 396 453 370 352 478 491 501 460 514 499 496 399 370 367 360 468 376 348 339 325 336 448 446 486 424 401 515 518 399 421 522 457 392 435 389 379 407 393 452 479 532 519 387 514 447 494 469 540 539 499 534 523 520 465 515 487 449 427 521 519 517 514 511 527 518 520 420 515 494 455 508 506 512 508 515 476 446 482 472 436 530 443 534 483 490 446 512 471 457 457 533 517 527 470 438 436 424 462 515 467 461 504 475 508 509 519 448 403 464 458 410 398 395 425 408 417 416 420 421 428 429 484 473 477 552 534 542 536 536 534 515 497 518 490 462 500 481 455 459 460 464 465 456 462 461 459 455 460 458 458 465 512 547 543 548 492 468 501 526 545 465 498 495 504 508 510 509 501 449 432 444 398 339 288 348 342 348 335 304 283 286 287 310 350 306 335 
471 454 461 444 449 499 481 493 456 483 347 335 482 442 479 460 434 352 392 359 371 478 497 497 488 421 450 411 436 400 358 397 372 335 370 379 461 491 433 397 526 507 524 505 499 517 467 411 427 412 398 353 381 441 499 503 465 437 461 521 534 543 539 534 528 524 524 523 511 518 516 489 488 473 510 516 526 515 532 520 459 443 442 513 508 506 505 506 482 473 510 513 515 448 424 466 518 518 456 459 531 426 459 534 537 520 449 434 437 466 433 427 491 507 462 463 457 509 489 514 441 515 425 503 391 386 392 394 422 414 421 418 484 472 480 506 473 479 549 548 524 543 535 532 482 456 473 500 464 462 456 451 454 458 462 462 463 459 461 461 456 458 460 461 467 547 546 545 545 547 495 567 532 533 507 477 491 534 514 498 467 488 511 497 495 427 339 312 301 364 341 317 280 272 277 277 326 314 268 288 
503 460 423 493 495 423 480 486 483 475 329 340 482 477 432 349 347 348 343 339 349 353 484 498 502 507 495 466 480 470 361 363 379 380 417 445 490 437 399 402 401 400 528 508 482 473 437 498 491 488 359 369 395 444 513 485 486 422 514 530 534 539 537 533 532 528 527 423 466 521 493 467 490 503 442 504 464 519 529 531 518 522 511 523 486 506 496 505 518 521 529 512 508 428 455 494 500 514 529 513 482 470 533 533 524 454 431 436 445 431 442 457 520 469 408 409 458 498 501 503 513 498 498 474 396 390 385 393 411 435 415 420 438 529 535 509 541 507 522 546 484 516 546 510 502 466 472 464 465 465 458 464 486 489 455 454 456 457 459 465 461 458 497 512 487 543 521 545 547 540 500 498 522 564 557 508 512 514 464 433 433 435 511 516 456 436 334 313 334 398 328 297 308 259 276 301 308 378 276 298 
444 437 502 451 444 472 466 483 482 432 408 382 475 476 475 349 344 341 337 361 363 392 491 491 478 511 499 495 482 486 485 404 435 429 470 366 381 398 404 406 445 462 515 475 471 472 440 381 485 409 374 421 492 499 444 490 531 466 503 515 535 536 527 533 533 526 529 445 452 529 505 502 474 456 421 453 441 520 528 528 519 519 522 507 514 519 521 524 523 519 515 526 515 516 447 509 516 438 476 421 448 528 505 535 472 440 431 433 434 428 532 487 479 484 480 445 502 488 400 486 464 479 484 496 385 389 491 399 408 406 410 427 514 520 524 526 535 474 544 544 542 535 517 499 539 539 537 488 461 463 475 520 559 535 485 459 458 459 458 461 458 478 501 539 482 538 545 544 515 485 503 552 485 475 463 525 522 497 428 418 411 423 468 512 507 414 347 347 342 326 351 257 262 255 255 298 307 394 325 302 
476 458 419 455 438 491 485 480 473 474 475 484 482 478 478 383 352 340 341 488 395 354 354 404 479 511 509 504 490 399 451 486 485 484 380 381 452 -9999 407 507 519 511 501 474 475 465 456 495 493 371 378 489 371 394 400 505 503 492 417 416 461 532 534 534 532 532 534 521 533 526 519 516 496 421 427 510 505 525 425 523 533 416 448 513 509 518 521 525 524 518 517 526 436 451 461 438 516 515 512 516 526 469 480 477 430 534 429 431 429 425 488 528 485 501 467 510 476 487 512 430 514 504 485 495 390 398 391 393 404 398 400 410 481 501 532 527 465 544 490 544 534 539 536 533 534 507 538 475 462 515 523 523 519 516 502 476 599 564 458 459 468 480 490 548 547 521 549 520 530 552 548 522 471 457 467 513 504 457 424 393 406 395 445 504 513 443 445 326 282 292 267 255 253 241 271 284 338 299 316 291 
426 399 393 378 498 482 478 480 481 466 472 423 390 457 478 477 470 408 342 345 409 374 348 366 474 510 511 506 494 356 427 455 355 358 359 374 442 -9999 -9999 494 514 509 499 504 479 391 382 375 399 393 394 387 363 373 431 492 505 504 438 420 445 531 531 535 533 527 530 525 516 526 531 525 515 515 510 495 522 511 517 506 453 406 399 504 504 522 523 504 521 518 496 499 426 454 517 517 512 514 505 515 514 460 527 519 453 500 529 430 428 450 510 527 520 506 509 455 504 444 473 517 495 487 421 427 419 404 404 403 402 397 402 427 491 495 551 494 519 543 550 525 529 537 522 528 514 529 533 540 522 483 454 470 518 518 506 505 490 480 564 477 553 555 481 499 529 498 482 469 496 491 508 483 485 561 528 500 471 471 440 418 387 375 435 493 508 436 382 285 258 227 220 232 248 246 257 290 371 318 290 282 
395 382 377 406 479 491 483 478 476 438 444 484 461 482 481 480 475 427 356 426 466 336 345 351 435 495 510 454 389 347 342 378 376 399 357 384 489 -9999 -9999 457 509 504 523 513 513 385 450 503 373 421 495 431 362 394 457 491 507 497 528 463 435 471 533 525 531 511 529 534 534 532 538 522 524 517 523 518 508 523 515 476 446 414 422 517 521 525 494 476 521 505 439 407 408 437 510 518 522 519 523 517 517 514 526 477 429 433 461 424 424 514 520 516 517 519 508 508 488 509 509 497 431 500 426 431 436 435 407 406 403 402 414 468 545 547 505 532 537 543 547 527 546 540 538 525 528 528 530 534 526 545 465 452 558 497 493 532 518 502 461 476 554 494 477 468 502 493 468 536 525 530 484 554 461 550 510 490 399 421 446 490 405 377 398 409 465 470 388 288 230 216 213 219 225 224 249 323 261 301 279 278 
388 379 373 490 483 461 483 422 467 470 428 434 470 460 487 436 414 343 391 365 334 338 345 359 442 471 451 469 363 354 346 339 405 406 390 426 484 479 453 412 433 510 520 469 407 382 441 501 503 384 421 493 396 415 388 472 506 550 536 457 428 460 534 538 538 537 535 546 465 526 534 521 530 527 524 508 523 507 506 500 418 394 490 528 533 531 503 489 519 528 519 439 424 443 519 520 523 532 529 531 516 472 447 425 434 435 434 426 426 536 513 532 513 473 514 511 467 503 486 490 517 511 515 431 416 436 413 413 408 413 419 469 526 545 504 540 536 543 546 547 547 544 542 511 531 530 532 533 534 539 497 491 463 455 490 492 488 502 528 560 490 559 544 553 470 481 492 544 552 504 529 505 465 544 529 434 364 400 448 485 507 413 380 377 436 464 365 363 246 194 201 196 212 225 250 272 291 286 281 273 
380 376 412 368 500 492 481 470 476 443 451 453 444 483 487 488 483 340 387 338 338 347 348 412 493 497 505 455 448 385 359 349 342 349 390 493 495 487 461 444 527 509 489 402 388 422 499 499 504 386 423 485 376 376 386 456 506 567 546 499 514 450 531 537 535 534 538 436 480 538 539 533 533 525 478 514 511 514 489 431 395 441 520 532 529 531 537 526 526 471 406 409 484 521 519 521 521 531 482 456 465 437 431 429 428 430 429 431 455 528 531 521 503 510 511 508 507 436 500 504 497 500 513 506 427 409 404 414 409 408 416 474 503 544 536 540 539 532 543 546 550 548 547 545 539 521 516 534 534 519 517 537 487 455 454 476 504 520 538 558 501 511 518 500 470 525 519 551 504 501 492 486 541 538 534 480 421 364 398 400 436 417 341 337 408 474 430 389 276 225 194 196 210 224 248 265 301 276 283 270 
377 398 479 370 404 497 449 468 480 389 465 476 477 446 433 451 479 477 474 337 344 383 472 358 384 453 472 456 458 422 373 357 345 347 462 431 414 516 433 493 503 454 427 411 457 502 500 498 504 388 434 447 385 386 388 424 418 480 529 492 499 478 465 480 530 530 457 459 536 529 537 528 530 524 518 514 514 507 496 458 426 454 526 540 527 526 526 476 441 417 412 449 511 493 529 519 522 528 544 440 463 433 459 463 478 431 428 453 536 517 522 493 497 523 512 511 412 446 455 508 468 517 504 478 444 399 409 406 402 401 412 523 535 538 546 546 543 530 541 542 546 546 547 545 547 551 550 535 536 525 531 540 537 515 504 500 490 556 555 550 549 523 527 467 468 527 541 531 541 501 485 496 518 523 512 558 439 364 392 395 394 369 314 303 339 372 400 337 261 201 180 200 225 244 260 291 270 290 273 293 
376 380 383 385 501 446 399 489 484 480 476 459 355 337 345 445 483 478 476 338 451 410 349 362 387 466 484 457 468 398 373 355 352 358 477 431 431 390 498 504 512 510 499 416 390 509 385 507 429 409 446 514 389 390 402 449 506 475 511 524 462 499 514 529 482 488 507 466 478 528 531 540 533 527 517 509 516 435 504 510 464 481 487 509 515 413 413 415 422 447 449 459 518 494 494 532 516 461 434 471 529 458 528 514 528 427 428 440 532 505 527 492 511 451 516 432 449 504 507 487 493 481 514 513 500 426 396 388 388 396 465 466 508 545 550 549 547 545 543 545 545 521 522 520 548 556 554 555 537 534 547 536 522 524 546 551 530 509 558 555 556 556 492 488 490 486 513 528 543 541 509 499 513 538 501 534 424 366 346 346 323 311 282 281 301 346 406 310 238 172 176 206 248 269 293 271 283 280 282 281 
421 378 467 488 449 389 399 467 483 423 445 473 428 451 388 388 487 481 480 382 337 342 351 365 410 512 503 492 444 434 367 358 358 367 480 495 515 472 512 521 512 491 491 505 513 507 513 510 393 395 420 487 439 503 515 458 527 490 524 487 524 517 487 488 489 483 461 454 478 535 538 533 530 529 523 412 411 415 436 473 511 479 528 478 510 432 432 520 521 516 516 528 542 544 544 -9999 -9999 433 537 539 537 540 447 454 450 437 421 440 450 503 529 490 488 448 511 489 514 498 513 498 493 479 489 494 470 499 507 369 373 469 505 472 471 508 555 518 527 559 554 550 550 525 543 537 501 549 514 520 524 518 539 549 549 518 538 549 551 559 554 527 519 556 504 466 490 521 544 529 518 508 533 532 514 518 521 471 412 356 326 307 296 261 251 225 277 340 400 291 205 180 180 221 262 274 263 268 268 277 280 287 
506 445 492 495 447 499 473 462 490 465 376 477 444 385 383 449 485 483 461 390 327 332 343 382 436 468 490 496 484 367 366 357 442 439 513 395 438 512 499 511 495 502 493 506 506 508 497 494 514 501 459 388 414 438 521 518 516 493 472 522 467 470 384 381 457 510 440 455 477 531 527 536 530 529 524 474 470 435 439 455 442 485 510 485 510 496 454 491 529 537 542 536 483 467 430 551 -9999 481 434 476 451 539 439 414 522 417 422 428 478 446 444 508 437 513 486 501 465 473 498 517 476 476 429 456 506 420 372 372 387 437 503 485 449 494 554 536 549 550 536 555 553 547 538 531 536 545 510 564 570 529 550 549 547 551 516 552 551 554 555 558 529 524 521 466 533 546 541 545 533 534 492 541 530 502 497 528 426 365 312 285 259 258 220 230 234 310 425 284 222 187 200 225 306 256 265 253 256 270 329 409 
383 384 466 508 482 461 491 447 398 467 486 451 471 466 421 377 378 443 463 373 332 331 340 354 365 480 440 481 460 379 385 473 468 486 506 398 456 500 503 491 443 439 519 495 509 489 513 514 510 474 507 431 434 510 511 443 447 526 464 457 497 497 387 378 398 465 508 413 444 453 535 535 534 533 526 524 500 521 521 523 500 488 506 505 511 527 532 540 540 526 530 470 536 517 426 448 502 534 523 473 452 530 522 504 446 -9999 411 490 505 495 500 510 421 464 509 507 503 514 526 458 451 439 424 425 412 383 375 381 383 432 502 504 444 500 532 543 551 542 542 541 551 543 530 522 540 513 543 510 468 514 566 560 558 555 530 550 552 555 555 467 557 560 477 513 552 536 484 546 489 533 531 538 511 521 484 408 449 402 292 270 233 210 218 221 255 267 352 305 271 202 206 242 303 257 252 294 255 270 286 371 
503 416 401 449 388 423 500 450 489 444 484 470 467 423 414 389 435 438 440 442 337 338 334 366 388 383 451 503 503 497 401 366 420 454 470 475 491 493 508 440 403 406 464 500 511 462 517 504 514 521 498 457 458 457 455 509 512 439 397 409 467 458 460 433 483 488 487 492 457 456 458 486 438 461 536 525 471 478 503 526 541 495 536 489 523 517 534 532 528 530 530 529 527 524 521 533 474 447 544 460 522 503 508 503 467 -9999 453 530 528 497 469 416 478 489 491 487 509 509 486 417 424 498 383 446 394 389 387 378 394 467 501 502 534 545 545 532 546 545 536 540 540 543 526 529 522 528 546 557 483 499 465 504 491 533 527 555 569 557 553 525 561 519 507 503 538 535 524 526 535 524 539 538 510 518 448 350 403 357 273 238 244 209 212 219 259 289 316 273 230 244 230 237 265 242 247 294 313 280 291 350 
494 415 395 513 453 367 403 497 491 489 482 425 474 465 418 429 422 452 445 445 393 355 448 343 358 414 483 447 482 456 450 480 463 499 456 509 509 499 459 498 422 409 407 410 413 414 534 464 463 450 517 437 384 499 503 508 513 436 389 426 395 467 491 501 428 423 415 380 439 481 519 456 429 522 522 478 480 528 491 429 429 471 476 530 533 533 532 533 527 525 513 515 513 537 514 485 545 444 460 523 513 499 503 518 518 414 447 517 504 517 520 520 476 486 513 512 408 435 511 497 446 420 412 395 420 379 381 388 398 437 502 523 534 508 535 539 544 539 544 544 542 539 535 532 521 542 536 540 550 516 470 505 492 561 533 561 554 535 562 562 492 469 527 533 497 500 551 529 544 537 534 532 513 495 427 374 293 286 236 228 205 189 197 214 262 297 300 262 241 222 226 239 242 254 254 274 288 290 350 302 
479 508 390 385 500 478 495 372 499 441 487 389 475 462 372 378 413 433 442 445 462 365 381 348 367 393 482 490 508 475 455 474 477 445 467 473 464 461 410 410 407 407 410 409 416 449 479 431 454 522 527 443 482 482 508 451 437 423 385 391 409 477 473 411 402 383 424 425 471 477 468 428 429 467 532 517 527 520 498 444 443 443 415 417 437 492 511 532 523 527 530 536 519 490 486 504 458 532 533 532 519 472 464 421 416 431 501 509 521 442 434 467 477 518 511 520 436 417 424 461 485 440 394 412 371 366 363 378 389 420 496 525 531 522 540 541 545 548 547 543 537 535 508 529 538 545 548 553 554 522 569 462 465 568 523 540 560 526 558 507 479 494 528 525 463 545 484 535 497 512 532 528 513 508 440 303 259 253 208 211 207 194 210 219 260 295 299 278 225 214 219 232 245 250 257 451 429 360 354 310 
478 448 443 476 473 497 418 370 361 428 380 396 388 468 448 321 330 427 434 440 446 377 436 376 379 408 381 489 495 518 426 380 390 367 357 491 408 501 401 410 408 405 408 412 410 519 513 524 533 522 519 455 493 403 406 411 410 482 404 389 447 473 492 423 406 409 462 433 486 492 484 518 427 428 470 522 470 490 468 434 520 531 418 432 479 517 508 515 515 526 535 512 519 524 521 522 522 530 509 485 425 442 435 -9999 -9999 441 451 431 415 507 523 443 515 516 486 512 443 393 410 515 417 390 388 379 360 336 350 360 379 451 447 491 523 518 537 525 541 549 548 547 540 539 523 543 545 557 550 557 551 522 519 569 523 528 564 563 522 496 495 467 551 550 522 503 505 539 543 530 528 526 520 508 496 486 460 304 217 187 192 194 179 222 224 211 231 263 293 287 268 230 225 225 241 281 385 278 295 362 308 394 
475 506 467 464 463 448 381 395 406 446 429 379 483 378 441 419 421 322 372 454 450 440 442 434 453 370 377 401 460 485 520 502 482 362 352 391 436 446 510 394 401 404 410 416 465 533 526 518 468 537 531 481 494 455 413 454 415 459 407 429 389 452 489 486 445 469 467 510 523 504 517 467 461 487 530 442 520 511 434 460 459 533 523 540 506 521 516 518 512 520 517 522 509 510 529 511 482 517 523 506 431 521 -9999 409 -9999 -9999 446 521 520 519 522 504 486 510 447 511 479 408 397 409 377 386 390 373 356 341 334 343 392 389 442 505 514 505 534 526 527 535 541 516 542 538 549 545 524 563 523 562 560 539 538 537 569 529 510 565 503 471 550 549 526 560 558 505 460 552 553 539 532 517 512 503 486 461 382 297 232 194 176 165 206 231 236 202 246 254 300 318 294 236 237 230 245 253 302 288 304 448 372 394 
506 506 506 437 413 467 435 393 470 346 375 413 323 330 351 344 339 318 359 428 437 442 390 358 375 398 464 375 375 381 471 524 480 446 368 359 359 463 506 401 520 501 445 440 419 465 527 527 449 482 442 498 508 448 418 443 526 458 457 394 419 387 451 486 505 472 476 511 499 526 520 527 423 425 469 445 512 417 413 433 416 541 531 525 507 516 503 506 514 507 528 522 525 524 467 515 438 539 443 525 445 412 415 416 415 538 501 499 478 497 441 424 530 513 432 444 490 496 387 393 378 371 369 379 352 330 311 317 456 421 518 505 494 533 535 536 543 492 500 520 541 551 550 560 561 561 563 561 527 569 527 533 537 518 572 572 556 471 510 551 556 549 556 540 499 510 504 551 480 528 514 505 465 486 375 301 239 188 161 167 199 224 226 249 214 246 281 311 302 266 270 242 249 257 274 373 307 346 351 365 
415 380 401 413 494 467 450 462 390 365 438 462 366 365 434 369 322 471 333 424 434 395 387 335 372 450 380 365 359 380 509 472 516 514 378 378 369 368 365 364 451 499 431 412 456 525 523 528 533 530 522 481 528 520 452 522 446 406 401 381 372 379 428 479 490 430 443 452 520 519 526 524 525 453 417 427 520 506 505 440 459 506 524 461 506 471 519 517 504 515 497 476 440 512 523 535 448 441 454 443 421 416 412 407 438 465 501 508 521 510 432 482 512 446 416 440 456 424 402 363 394 362 357 355 334 309 294 309 334 425 406 513 535 528 534 535 514 453 528 455 521 563 566 562 561 563 561 560 536 559 537 530 530 538 523 507 474 480 506 495 496 542 508 472 484 568 542 536 523 516 509 508 526 434 441 333 253 197 191 179 188 208 217 233 236 259 269 265 278 302 251 258 252 424 278 297 304 442 316 370 
486 426 368 423 499 467 405 446 468 424 408 375 377 423 404 423 366 355 327 364 434 437 364 331 359 370 457 363 350 352 505 509 512 493 511 507 484 374 363 356 363 396 433 528 431 444 527 528 469 529 526 528 493 474 522 442 458 396 379 370 372 374 473 468 485 431 453 453 481 483 524 518 518 530 417 544 510 433 471 457 509 511 509 516 505 519 515 522 512 515 520 504 519 518 522 419 437 511 540 458 476 532 463 398 401 436 523 522 494 518 483 516 532 405 422 532 426 381 363 382 356 353 354 387 310 307 280 297 302 379 396 459 486 532 534 525 497 484 515 505 554 561 563 553 562 528 560 562 530 553 533 529 539 529 527 540 474 471 567 510 525 510 463 463 460 456 540 545 528 523 506 428 514 482 361 321 348 255 198 174 175 182 215 237 215 229 240 253 263 271 241 266 256 269 362 292 295 296 348 357 
