# Supplementary material for: Exploring the Distribution of the Spreading Lethal Salamander Chytrid Fungus in Its Invasive Range in Europe – A Macroecological Approach
Source: PLoS One. 2016 Oct 31;11(10):e0165682. doi: 10.1371/journal.pone.0165682 (PMC5087956; doi:10.1371/journal.pone.0165682)
Supplement: S1 ZIP Archive — (ZIP) [file pone.0165682.s010.zip › ECA_full/su25.asc]

ncols         200
nrows         200
xllcorner     3.31330001355
yllcorner     -1.12269991115
cellsize      0.0117999315
NODATA_value  -9999
166 362 113 114 176 149 173 242 209 200 207 185 141 208 158 180 199 231 160 118 151 261 233 206 240 240 228 234 241 264 240 178 240 248 239 178 254 272 272 222 271 271 221 239 258 232 276 226 242 144 141 249 242 236 235 235 197 199 243 239 239 237 241 239 238 316 359 363 284 193 179 250 248 254 256 257 227 258 265 273 284 352 279 290 232 219 236 237 270 317 251 284 244 217 270 186 260 244 194 261 193 140 267 267 128 106 269 203 113 185 202 197 118 106 130 176 98 190 214 83 114 131 130 119 243 242 156 105 109 119 68 50 47 45 79 136 106 230 177 157 179 71 66 120 195 200 205 140 103 102 100 61 87 88 44 39 32 26 45 38 52 109 160 226 54 63 71 126 192 153 135 198 111 145 109 69 70 77 79 168 269 198 287 294 298 159 206 154 130 125 129 194 154 181 270 265 187 283 153 135 
119 154 240 184 133 194 240 235 201 203 237 165 177 194 167 185 194 146 206 118 185 192 222 199 160 225 271 240 240 239 240 238 237 239 165 337 273 269 273 265 266 266 270 248 259 245 237 291 226 185 245 250 244 236 199 235 236 237 236 234 202 234 234 232 234 275 361 364 263 251 159 238 249 252 256 258 253 259 268 227 283 285 246 291 292 246 269 194 243 278 266 282 284 163 144 141 191 191 249 238 253 144 176 203 130 178 117 260 260 156 117 100 112 143 234 285 156 122 146 150 220 144 141 86 127 94 150 123 241 218 107 128 109 104 193 99 90 64 119 103 158 61 93 141 119 191 85 83 85 73 108 87 88 63 47 38 32 39 38 37 48 43 46 47 80 74 64 192 80 122 202 106 108 132 169 92 75 70 82 118 206 252 294 162 220 305 274 181 178 263 195 287 125 147 237 229 174 151 124 143 
134 154 128 236 197 165 238 233 213 210 225 256 189 196 246 207 171 127 130 174 157 125 271 300 219 223 265 250 254 240 232 237 241 254 166 272 222 220 263 260 257 258 262 221 242 236 238 265 281 277 243 221 251 211 251 232 232 231 233 231 230 230 228 230 231 337 356 364 376 220 178 244 245 249 255 259 256 262 229 228 286 287 284 287 243 290 269 279 278 276 272 274 286 298 195 144 190 264 257 248 182 268 203 255 101 107 252 126 249 159 98 229 97 91 96 102 115 231 205 171 222 184 119 87 106 113 109 233 86 104 104 178 178 87 84 174 109 148 152 202 74 61 144 111 81 169 136 206 80 84 108 227 243 65 49 39 41 36 36 50 37 38 41 52 144 45 54 57 98 147 136 84 82 89 120 139 117 84 86 125 238 177 109 110 161 281 295 175 146 227 306 223 275 129 133 279 159 174 277 260 
164 138 116 130 197 145 152 205 248 230 228 209 228 207 149 219 146 118 119 122 194 123 192 230 226 230 234 233 243 229 242 195 173 277 269 259 258 257 254 255 255 252 255 258 258 263 243 220 262 222 192 258 169 213 234 201 233 230 227 227 231 228 231 231 233 234 326 258 155 261 257 363 246 255 263 257 259 259 264 270 277 255 238 286 293 308 255 274 274 267 260 263 265 297 265 199 173 194 192 264 128 115 133 147 139 170 221 96 228 274 139 147 116 89 80 78 78 82 141 187 128 209 124 123 135 144 111 162 -9999 76 77 95 157 126 72 84 87 137 58 118 148 72 113 76 79 100 208 179 83 173 132 132 99 74 53 50 44 172 39 36 31 30 37 52 93 45 45 46 97 197 120 97 68 67 87 187 125 113 108 110 170 97 111 109 207 279 296 306 172 281 278 292 220 130 125 156 132 125 171 270 
220 153 125 148 191 185 171 205 270 188 165 259 276 111 129 112 158 185 165 220 174 130 180 249 226 180 259 232 255 232 237 254 278 265 257 256 220 250 252 250 250 250 238 250 246 247 253 247 262 246 176 274 267 249 234 232 226 229 230 227 232 229 231 232 203 235 239 220 244 153 374 365 311 253 251 259 255 255 251 254 263 269 270 328 231 224 255 261 248 263 270 272 252 243 265 244 260 197 145 261 246 229 189 132 124 278 134 243 159 213 142 221 91 94 75 113 161 172 95 112 190 191 199 147 141 109 104 140 80 77 122 89 61 168 80 92 58 74 62 116 92 91 109 127 96 137 205 175 213 138 94 131 170 77 71 65 99 47 41 36 29 29 34 41 46 130 73 45 76 120 186 116 69 67 72 138 210 160 212 147 116 109 130 169 226 297 242 268 224 156 251 175 293 154 174 182 130 302 161 269 
229 140 213 203 123 197 164 155 272 269 161 143 145 125 149 167 220 177 187 228 149 262 139 235 202 204 224 231 233 233 234 238 265 263 259 222 256 251 250 275 244 244 214 255 239 241 245 244 259 239 247 210 269 255 229 228 223 224 229 230 234 205 235 236 237 233 234 237 227 258 379 369 369 212 259 216 245 246 244 250 219 270 271 273 264 231 235 266 263 266 270 276 255 275 266 286 175 177 267 261 192 126 124 124 236 242 259 131 197 149 201 187 173 111 134 140 136 81 231 129 111 120 241 177 213 232 172 183 192 118 194 95 55 61 72 102 74 99 70 128 118 153 108 121 84 117 97 189 194 91 75 99 77 171 114 85 84 52 44 40 32 29 33 41 71 179 112 56 76 97 98 154 93 99 138 191 283 270 165 128 171 169 262 271 237 167 198 227 179 134 312 213 292 302 295 321 244 235 211 160 
209 212 219 235 192 216 216 127 140 140 183 173 150 234 200 142 226 186 179 159 130 133 128 257 228 221 236 240 264 231 223 225 211 228 263 263 255 252 248 243 242 211 244 239 239 239 243 251 247 240 237 239 240 257 238 229 226 224 228 231 233 236 204 237 234 232 236 237 248 252 298 261 255 216 291 236 214 243 239 211 261 232 275 281 278 239 235 272 262 269 270 230 268 267 263 246 248 222 145 144 138 135 142 160 213 129 146 221 215 147 143 133 168 224 126 226 153 216 123 196 239 92 117 198 178 130 217 173 135 173 185 111 98 74 81 112 134 97 79 155 101 196 107 106 102 106 92 208 205 103 179 87 104 111 107 69 65 67 57 43 39 35 39 43 46 54 86 199 219 74 76 120 153 197 221 210 162 204 118 108 140 223 147 167 230 126 166 219 131 127 180 133 294 303 305 256 268 318 192 147 
228 176 130 172 182 217 217 137 129 131 203 186 115 142 144 111 153 166 164 147 118 124 224 284 226 268 262 248 247 232 237 259 264 216 153 164 234 264 249 212 246 245 241 239 214 239 175 152 246 242 233 233 240 217 176 236 230 228 229 234 237 236 237 241 237 234 243 245 249 257 229 269 262 353 357 365 127 182 184 169 264 233 277 277 242 235 266 272 268 270 275 277 278 273 265 271 292 179 149 147 141 137 158 149 212 225 131 186 161 144 125 130 191 206 155 207 207 116 153 156 135 170 116 229 124 232 198 229 120 170 118 78 92 92 93 113 105 84 111 86 90 99 97 97 147 85 120 208 210 183 104 86 77 79 114 114 80 95 80 45 43 44 45 53 177 90 83 142 135 93 159 168 168 144 199 207 109 104 92 175 125 143 130 254 253 121 148 166 208 118 163 267 239 324 325 326 315 307 193 193 
171 190 192 171 190 213 187 151 262 189 217 173 237 183 230 164 170 225 110 177 119 266 285 253 229 223 269 256 259 232 233 228 248 263 257 259 253 172 269 164 186 256 241 207 226 241 242 243 240 245 234 233 234 243 284 260 222 211 228 233 238 238 242 220 246 247 248 248 216 253 254 263 235 254 311 338 164 142 117 146 258 235 273 253 260 237 260 274 256 275 278 255 276 276 270 275 298 267 176 150 145 142 227 172 203 159 134 124 209 238 239 156 163 181 205 230 113 150 197 117 154 106 114 232 231 145 179 149 101 116 108 91 204 124 137 111 86 90 88 94 98 125 137 103 79 87 190 212 143 93 90 131 145 149 73 72 95 206 47 45 45 150 54 67 114 83 124 187 116 155 99 156 128 98 154 143 242 111 114 213 136 223 169 213 186 187 214 247 257 116 164 222 286 295 305 285 241 217 146 255 
173 180 151 150 215 211 220 291 145 128 197 182 219 221 297 119 223 168 259 156 121 164 253 256 238 208 270 264 251 254 246 235 223 247 260 239 248 260 223 133 237 128 249 241 211 219 214 234 231 233 204 236 239 213 210 213 225 244 236 235 238 241 246 148 177 251 249 251 257 259 233 263 249 241 275 237 171 262 118 141 189 258 272 280 247 248 231 250 268 253 275 259 284 250 296 329 268 204 153 154 151 161 213 179 214 191 216 156 233 132 221 255 252 154 208 240 193 236 205 123 117 230 212 139 234 174 185 102 214 97 109 190 123 97 109 91 89 91 103 131 207 201 80 75 119 105 209 212 93 90 93 200 87 112 105 166 117 53 47 46 47 50 118 137 172 79 101 156 170 61 131 110 116 71 91 228 151 100 105 150 252 242 133 186 131 275 195 267 266 150 162 165 285 287 291 292 296 318 319 314 
137 125 159 193 200 226 214 186 232 121 201 244 222 221 219 144 115 113 279 277 119 159 251 245 203 216 244 256 195 253 249 238 248 240 242 241 242 256 145 118 255 195 233 213 237 234 223 224 224 229 235 234 209 244 250 230 202 198 243 243 237 245 116 174 379 252 252 255 192 258 231 267 268 270 276 239 275 235 221 148 311 336 252 270 260 255 243 248 256 280 275 281 275 -9999 279 272 289 203 157 158 155 179 249 166 232 210 189 182 278 236 220 170 140 194 182 247 243 247 161 210 221 206 239 226 227 172 166 143 133 127 118 114 100 124 94 96 92 90 96 216 104 89 74 69 197 217 103 97 89 107 132 80 112 97 234 72 56 56 105 65 56 55 57 67 115 187 169 80 83 144 155 55 212 66 80 76 94 105 226 152 191 127 131 160 169 287 178 190 220 133 160 220 273 281 285 290 306 327 266 311 
178 179 133 243 227 228 180 185 232 126 225 230 204 220 192 156 116 115 115 173 165 125 229 230 274 235 224 227 270 247 233 235 219 241 209 238 238 231 222 198 207 112 243 239 226 226 225 225 226 226 226 231 235 239 241 250 222 258 229 244 255 117 119 160 368 359 141 126 183 266 268 235 266 233 273 238 275 199 176 191 227 224 254 248 286 283 290 249 236 258 260 277 254 258 -9999 239 281 268 181 154 335 154 200 204 186 268 217 278 272 160 204 155 207 253 240 220 266 130 157 127 126 151 244 212 108 139 127 197 103 95 113 128 153 105 246 92 100 98 96 131 96 90 80 89 206 138 143 141 196 136 97 81 114 94 191 85 61 95 61 64 63 212 91 68 102 185 144 83 151 143 55 71 170 180 59 72 120 193 158 218 254 125 214 172 268 163 151 302 220 138 194 254 272 284 241 284 256 316 249 310 
236 164 133 194 229 229 246 193 128 200 231 231 224 224 118 144 134 136 151 204 276 127 255 230 262 225 244 216 247 232 230 182 250 238 241 214 212 244 244 157 204 312 230 208 194 206 228 225 222 199 230 339 187 239 244 245 218 254 254 254 263 263 133 209 364 364 218 200 130 207 267 263 267 262 270 256 244 179 377 339 259 340 209 252 244 281 249 280 258 277 239 259 244 278 273 240 288 281 280 284 234 195 181 174 163 195 188 156 158 260 268 198 196 184 193 235 146 246 265 259 254 129 192 99 93 225 233 98 234 158 137 100 97 111 95 102 119 98 100 103 101 98 100 145 97 95 83 82 85 89 107 126 166 65 87 70 58 125 78 120 67 69 62 76 191 79 76 75 183 115 51 49 78 121 70 131 118 132 233 121 151 262 274 141 146 184 198 221 176 169 258 270 279 175 229 177 165 307 318 232 
259 247 175 204 235 229 131 143 238 233 168 230 195 157 116 140 115 160 120 120 161 163 230 299 219 238 157 223 231 212 211 218 234 169 250 240 244 237 284 125 108 232 228 230 246 226 240 228 227 195 202 212 237 238 240 242 247 252 269 254 125 225 267 250 362 359 368 166 131 265 258 260 146 166 209 228 168 280 360 368 217 135 137 159 184 250 262 275 259 299 260 261 276 281 279 223 304 305 221 278 284 281 193 164 229 219 208 262 254 266 162 184 254 166 241 178 282 240 163 164 126 93 93 95 98 110 159 111 235 218 119 105 148 149 102 128 205 123 137 105 166 177 98 125 91 84 81 89 92 116 194 191 74 56 48 51 60 121 105 141 71 66 74 201 207 100 75 60 55 55 63 80 90 158 94 160 141 169 203 148 129 254 268 204 200 287 292 273 260 152 269 280 276 162 161 116 119 133 282 279 
232 225 239 244 235 236 205 224 214 167 183 236 240 232 159 155 157 181 131 119 161 224 174 248 335 226 220 219 213 209 206 211 217 214 208 247 247 245 151 237 207 225 211 232 231 202 203 193 221 221 232 223 233 241 218 213 244 249 227 160 271 191 262 255 251 324 361 213 126 126 173 261 260 262 265 171 244 185 200 297 245 259 264 148 133 232 243 245 287 294 299 305 281 267 309 262 298 257 279 280 246 160 192 150 200 151 165 243 204 159 249 162 237 137 165 147 202 215 130 112 97 95 104 112 115 114 136 116 243 95 148 111 107 208 134 106 183 131 107 110 139 158 99 90 94 83 86 202 161 100 86 76 65 56 50 47 58 119 149 82 77 78 123 167 122 127 82 73 70 79 60 92 172 229 232 174 182 246 256 264 157 243 195 282 199 288 312 149 165 140 285 296 287 290 164 114 110 114 136 190 
183 234 248 255 232 241 216 211 221 232 197 238 241 230 209 155 181 132 227 118 121 161 209 267 288 197 221 233 198 190 195 195 215 232 207 196 215 155 219 237 232 213 205 225 233 226 191 216 221 193 224 203 230 237 207 271 242 242 245 257 258 289 259 256 221 152 301 146 158 181 257 254 256 255 258 267 234 244 297 241 237 266 260 269 233 288 254 264 286 333 325 280 289 228 306 303 297 297 320 259 158 153 168 153 242 154 174 210 219 -9999 158 261 177 130 136 116 114 203 135 127 116 108 242 143 177 178 156 112 113 121 212 143 130 112 124 122 154 145 227 230 198 102 98 89 87 113 152 140 188 142 80 77 69 59 53 57 57 111 140 98 149 188 122 106 96 109 93 89 96 110 237 197 120 152 101 110 112 113 125 129 253 239 140 177 299 264 306 175 146 283 258 280 268 258 205 109 125 167 182 141 
219 224 250 242 233 236 191 170 189 215 237 185 138 195 373 135 148 139 112 124 112 147 237 190 228 227 216 209 203 191 190 193 220 228 231 235 247 225 246 237 233 233 128 217 230 201 235 218 193 211 222 223 231 233 331 355 352 241 243 251 252 254 178 256 257 256 258 153 172 254 253 217 253 231 261 266 274 273 276 280 241 237 267 134 234 284 168 229 276 305 299 283 286 310 274 273 304 302 337 280 207 195 177 188 201 151 147 142 -9999 150 167 173 157 172 269 255 157 108 108 109 135 246 159 163 186 166 215 124 124 136 163 145 189 119 115 144 131 124 155 125 216 218 100 97 169 132 97 85 83 105 94 118 67 89 172 62 118 171 154 118 215 161 184 111 155 136 115 103 104 146 116 117 191 109 94 94 104 115 119 133 226 144 215 181 304 296 283 185 173 274 233 144 147 117 126 108 134 105 112 147 
229 240 232 237 241 205 204 221 198 204 176 247 229 224 187 147 150 115 119 215 245 247 227 228 241 234 228 203 201 195 198 198 228 223 224 213 218 224 245 229 212 220 158 237 204 205 228 337 217 224 237 193 228 309 287 306 351 313 242 252 251 226 256 271 247 257 247 251 151 197 250 251 257 311 262 243 253 272 275 240 240 283 246 163 210 178 161 256 280 289 313 288 265 289 248 281 311 300 335 266 282 284 283 266 205 208 175 203 175 155 249 146 137 156 147 124 115 119 123 148 171 168 126 138 221 153 154 159 132 155 211 252 194 238 157 209 221 110 142 98 93 93 100 98 99 116 67 69 67 70 126 130 116 173 81 79 142 258 227 175 208 149 215 143 141 166 146 100 102 132 129 105 103 97 110 100 100 188 262 271 196 203 161 260 277 303 305 295 156 264 146 139 184 119 116 141 227 256 138 141 
229 194 223 223 231 203 219 222 223 223 191 169 205 227 226 188 121 117 221 218 256 229 220 228 261 212 200 203 209 216 200 199 206 195 211 196 197 197 195 191 230 244 222 234 236 209 228 238 203 192 209 218 297 317 346 341 269 350 288 227 225 249 219 267 232 258 215 250 251 248 248 251 256 255 241 259 251 266 271 273 279 244 286 191 174 138 139 230 254 302 296 263 283 281 285 284 310 305 302 263 281 266 290 331 272 277 298 289 181 223 189 227 150 162 153 121 123 172 185 245 270 252 123 136 199 214 152 208 220 219 152 198 148 212 115 111 106 100 132 100 88 84 94 98 97 92 70 64 63 64 65 98 103 60 89 161 121 152 121 106 119 129 143 208 169 121 135 107 115 144 130 149 113 152 128 102 134 126 122 146 192 283 172 165 195 213 315 154 176 155 155 178 269 250 129 120 141 147 235 235 
221 237 252 178 183 271 225 174 196 173 249 247 225 250 198 149 179 217 231 213 219 225 228 296 263 217 208 163 177 146 124 211 208 198 193 188 189 187 189 210 215 226 224 224 223 142 226 226 219 196 219 216 191 229 228 271 239 235 224 257 249 246 251 223 249 259 251 251 214 254 252 253 254 260 245 130 267 268 269 274 279 284 284 250 211 138 134 189 263 260 299 304 269 309 310 288 286 312 306 301 268 260 272 281 264 271 265 275 270 186 296 215 293 164 165 149 224 241 263 257 176 268 133 145 182 147 106 111 220 172 183 128 192 116 136 132 129 122 115 87 119 72 69 76 81 157 74 69 51 50 47 47 47 52 82 115 88 153 95 111 142 94 111 170 185 123 118 141 114 137 133 266 207 208 209 230 252 133 125 161 280 152 139 143 312 291 183 187 146 139 155 228 309 279 198 170 124 119 144 238 
213 190 204 203 201 247 199 162 164 228 233 225 220 236 226 193 193 208 243 252 218 257 263 264 265 226 191 183 204 211 192 146 210 237 187 187 184 181 184 205 192 221 221 225 218 198 193 216 212 183 209 209 215 219 231 237 231 224 247 220 244 245 219 257 204 261 226 229 224 222 257 224 256 259 226 229 262 263 271 273 236 264 288 288 247 156 132 177 261 247 302 264 307 302 304 -9999 289 273 308 271 312 313 268 301 278 271 260 276 271 272 237 227 255 231 264 224 249 241 207 188 171 138 107 116 139 184 150 150 124 102 103 266 199 131 118 128 107 94 104 94 83 114 104 146 92 99 81 82 71 96 70 40 42 68 84 122 69 137 83 80 93 104 149 123 173 239 210 135 203 173 218 118 123 260 142 121 151 121 139 272 190 127 130 130 187 253 183 250 277 178 246 189 190 229 161 168 208 134 120 119 
224 206 232 235 165 191 242 212 185 178 204 156 180 190 220 211 243 241 243 208 247 223 258 265 265 246 185 192 152 218 182 186 186 216 194 185 189 183 175 181 180 211 212 223 215 148 169 186 183 213 204 209 188 197 228 220 221 218 239 233 243 246 251 228 202 264 261 251 257 253 254 261 259 258 263 260 261 259 269 268 275 242 278 279 240 194 130 130 131 171 244 299 304 307 252 304 285 312 235 310 329 303 278 268 276 194 157 152 202 264 242 263 254 230 261 263 163 139 145 225 113 110 97 99 119 191 209 230 119 105 104 192 128 132 159 224 197 93 94 111 167 143 136 99 181 155 107 137 67 108 71 138 97 180 158 54 64 54 71 187 131 163 118 148 228 162 194 219 286 113 111 127 214 254 172 268 246 121 199 260 170 121 119 126 146 229 235 280 265 293 277 134 146 256 181 279 231 127 124 123 
243 228 231 188 165 181 217 181 238 194 180 178 213 191 212 233 208 207 242 241 211 221 215 219 257 255 214 209 202 191 185 182 181 144 204 206 199 192 184 189 192 194 205 170 217 168 250 191 178 215 224 135 96 199 209 232 248 140 131 105 134 217 255 224 235 261 255 227 253 228 256 260 263 265 257 260 258 260 264 269 272 277 280 281 246 208 135 136 276 235 234 239 292 262 265 312 295 314 238 245 273 311 279 260 261 301 299 170 236 192 242 189 226 172 168 163 143 162 212 133 96 92 89 93 126 194 107 190 163 148 230 193 105 150 163 153 139 118 185 155 85 99 151 156 144 184 181 50 63 52 36 50 53 146 53 68 64 110 133 78 129 200 155 250 246 130 142 141 110 110 137 132 251 139 261 241 249 123 160 147 138 126 127 138 146 283 246 327 188 198 136 131 161 126 137 122 259 144 284 163 
204 223 251 228 188 180 263 146 187 169 228 242 172 195 195 251 205 245 206 240 240 232 216 293 217 216 219 152 191 189 184 181 178 186 203 225 235 232 232 150 189 207 198 201 191 232 193 191 214 215 98 125 179 145 120 198 160 168 125 96 101 107 251 255 258 226 227 173 251 249 260 261 263 261 259 261 264 263 265 233 270 273 277 190 282 278 282 152 272 269 238 274 254 253 253 270 272 284 290 290 293 268 232 202 192 205 273 253 237 253 210 184 205 152 187 160 208 138 202 96 89 82 182 211 148 185 150 204 218 225 222 130 121 196 121 107 121 132 144 193 87 210 93 63 60 53 64 164 56 67 149 50 50 155 173 177 161 153 149 106 132 104 192 159 236 167 144 112 107 108 134 141 155 120 270 232 189 155 139 137 146 135 138 178 258 271 195 291 325 173 140 192 221 236 257 119 133 171 217 285 
207 181 221 206 219 224 195 216 194 185 170 170 239 233 173 243 239 204 240 210 239 237 209 154 214 219 183 198 184 178 179 177 178 186 133 154 236 223 227 217 178 213 210 204 199 195 238 231 230 135 124 147 232 167 108 241 186 107 94 89 86 98 127 133 253 259 258 121 253 249 225 261 263 266 266 260 263 265 264 234 271 269 240 275 280 241 250 177 134 269 260 260 244 208 243 303 271 303 297 297 -9999 290 235 154 251 237 263 267 257 173 218 181 147 247 232 172 154 196 178 107 87 129 219 214 144 200 130 248 182 200 251 211 160 193 118 130 127 145 104 99 91 79 91 92 68 53 158 124 71 164 143 98 165 49 53 47 158 175 77 116 79 122 156 177 164 250 176 118 120 154 172 252 217 118 110 143 136 215 145 171 194 205 196 186 283 268 200 171 240 244 181 287 248 247 181 171 142 266 270 303 
212 224 202 200 247 196 197 224 170 208 171 174 198 176 244 214 239 197 242 207 238 240 205 154 212 215 148 197 178 172 171 174 175 180 207 245 243 226 241 212 226 174 224 194 219 223 239 230 224 191 137 205 218 204 155 129 181 100 108 88 86 87 95 154 246 244 185 172 173 250 251 258 265 265 262 227 184 263 264 261 265 269 273 273 272 241 282 283 247 213 270 192 161 134 253 275 271 277 291 291 287 -9999 267 161 173 197 224 245 258 204 182 146 257 178 246 260 253 169 228 213 116 237 237 232 196 146 117 163 209 226 255 247 211 122 114 222 184 124 250 151 94 85 157 94 63 52 106 110 82 173 98 146 71 61 53 164 135 70 50 213 146 134 82 93 124 229 136 131 159 223 212 152 181 155 119 119 121 155 132 247 247 303 254 255 315 296 236 345 312 306 248 237 206 297 283 255 174 259 162 223 
232 200 223 219 200 197 190 199 230 186 194 185 205 243 224 222 242 236 198 206 213 232 215 252 195 211 205 199 192 163 183 199 173 174 203 227 256 113 109 123 215 208 188 185 211 223 225 235 221 242 128 151 186 188 196 177 100 87 89 -9999 82 80 96 179 266 245 195 224 137 148 255 258 225 261 262 265 217 264 263 260 262 264 267 271 270 275 279 280 285 279 199 131 133 136 138 249 269 279 277 216 276 274 267 286 207 144 253 237 223 217 149 145 152 181 178 151 163 155 226 231 203 238 194 158 236 143 157 202 202 108 201 144 142 225 213 180 201 236 185 185 91 85 102 102 71 91 189 181 163 166 123 95 122 105 59 93 75 97 113 173 96 69 75 97 104 156 161 295 175 208 163 136 132 132 134 136 174 145 143 145 164 304 299 303 268 287 288 357 278 258 299 266 293 264 229 292 288 170 158 278 
220 218 204 216 194 223 209 215 198 209 213 238 219 213 190 241 205 216 236 233 240 238 219 223 218 217 205 241 211 187 202 217 232 200 106 203 249 247 103 107 138 102 222 130 191 210 213 140 207 199 235 148 182 306 149 180 85 85 87 85 80 84 90 99 137 234 157 242 181 191 252 147 149 268 263 263 270 205 268 258 261 264 265 267 240 276 277 274 276 243 210 148 138 139 141 241 269 266 255 206 165 277 287 -9999 287 152 147 186 146 257 277 152 213 154 179 199 239 234 207 231 228 106 155 167 161 240 247 147 187 121 183 185 203 205 228 231 201 188 170 130 79 102 130 170 138 172 140 116 120 87 188 111 178 155 124 92 80 185 126 172 183 126 90 107 106 108 155 240 186 181 266 319 141 198 179 165 314 204 191 155 169 290 321 320 289 281 293 277 202 183 167 248 244 316 291 307 280 274 214 313 
257 201 248 258 257 227 247 245 240 207 197 223 243 181 161 228 226 221 234 235 204 216 226 242 216 214 207 197 223 157 159 209 173 146 170 119 216 165 155 145 113 90 81 81 121 196 107 114 229 177 231 180 222 230 86 109 78 78 81 82 91 151 90 77 189 160 176 228 229 156 249 255 260 262 261 203 264 270 268 272 266 263 266 258 276 274 275 271 271 272 279 281 198 138 139 278 190 210 283 184 140 146 275 292 -9999 198 137 114 147 140 156 241 255 124 156 216 216 187 187 242 234 164 137 158 216 166 142 124 161 191 187 196 150 190 227 248 112 84 75 153 81 157 154 160 144 148 82 82 162 81 195 80 147 108 47 95 193 188 168 192 176 169 246 98 109 129 139 164 227 244 215 251 255 246 235 296 259 268 273 309 304 312 296 290 293 298 294 200 165 258 173 143 286 304 292 181 317 259 321 319 
190 228 216 262 207 171 198 246 240 233 187 248 209 251 213 208 208 213 196 225 236 238 229 229 236 227 235 212 216 182 173 185 88 165 167 124 134 168 175 150 173 86 81 92 81 82 91 85 226 223 143 219 170 116 98 101 79 74 71 74 105 137 73 80 110 96 185 217 176 158 124 228 257 257 260 217 236 269 270 268 266 266 261 255 266 277 273 322 275 276 277 273 276 187 150 238 168 136 261 139 167 156 260 281 290 -9999 143 130 115 113 181 234 211 98 185 165 226 242 247 240 234 141 140 198 255 267 109 132 115 131 205 94 92 110 244 148 91 81 70 87 88 138 152 110 152 154 195 153 193 179 157 124 153 195 50 46 67 69 59 185 111 167 93 170 157 122 121 113 138 196 177 328 149 205 283 308 268 345 322 275 277 359 247 319 298 306 269 166 171 175 246 286 196 152 155 158 162 207 330 326 
227 188 248 204 260 205 246 238 237 236 185 223 237 211 213 234 204 146 145 234 227 218 248 244 259 223 257 236 214 151 159 129 104 101 173 180 159 239 213 144 201 139 117 97 82 90 96 224 218 220 228 145 172 79 81 79 74 70 67 66 83 130 102 85 92 116 110 218 147 207 230 232 253 255 253 232 230 268 268 267 231 263 266 273 272 271 272 276 277 277 246 281 243 192 176 172 168 134 167 134 134 138 172 250 254 266 187 137 125 114 137 241 96 117 164 189 145 214 145 171 174 135 268 264 142 136 166 139 131 143 202 97 97 103 118 87 85 77 70 73 114 123 177 150 93 196 114 120 119 198 88 68 161 102 67 56 86 65 69 123 132 164 224 109 202 170 123 119 134 138 146 145 148 188 306 297 367 251 211 252 275 274 249 311 204 174 169 168 161 277 240 210 168 156 161 187 338 233 321 331 
255 143 239 203 244 239 235 234 171 182 236 196 229 228 225 227 227 198 186 189 197 233 216 286 214 189 207 228 197 139 139 127 99 174 161 163 153 158 194 142 122 215 192 111 129 137 128 106 221 219 215 218 97 73 75 73 69 59 54 67 159 95 80 105 112 111 119 184 158 206 186 208 193 253 256 265 268 263 268 267 263 264 275 238 275 269 269 270 275 238 277 280 277 278 214 177 137 134 132 133 194 201 150 243 238 254 277 287 139 119 110 122 142 213 250 122 223 174 233 216 152 139 144 166 135 158 137 142 136 143 203 123 127 116 235 85 79 99 215 94 172 93 123 141 101 193 193 93 197 197 82 128 180 193 219 221 85 89 138 141 265 124 101 121 213 134 132 134 135 145 190 184 294 305 274 307 290 278 191 241 263 305 316 237 172 174 191 275 258 244 247 165 298 301 225 205 182 335 330 200 
223 199 250 235 235 224 199 237 232 228 226 225 222 222 224 194 223 192 193 219 196 224 247 231 204 219 188 224 200 178 133 148 164 157 155 145 158 167 155 173 199 121 132 109 170 128 219 89 216 210 218 84 93 71 70 67 59 66 88 62 97 91 71 94 82 97 113 103 219 173 212 216 245 248 256 262 267 268 261 262 261 267 245 264 267 273 268 269 270 278 280 281 277 278 283 269 205 164 132 156 239 163 265 267 229 165 258 271 141 118 100 89 195 184 187 169 145 273 169 121 151 177 134 114 116 144 219 140 123 218 196 221 127 198 147 90 84 80 97 174 122 70 118 197 122 91 172 127 94 202 88 219 203 125 184 242 80 156 98 98 114 167 129 125 139 171 150 181 216 283 211 318 279 272 222 289 288 225 174 153 212 298 263 314 321 272 269 256 277 249 305 161 221 276 332 323 169 201 349 247 
197 232 243 240 239 168 198 237 217 225 226 224 202 224 222 204 192 223 220 217 208 209 248 226 148 203 216 197 195 134 192 186 234 174 175 126 161 165 137 158 203 237 231 120 100 164 215 218 171 93 76 73 89 66 65 56 47 77 153 173 77 62 91 103 98 89 159 98 202 206 206 211 202 225 253 239 202 259 257 257 260 269 277 240 242 239 272 268 231 271 276 278 278 277 257 248 230 232 178 159 260 256 248 251 164 143 -9999 286 141 131 104 129 97 205 142 208 150 195 172 141 108 116 142 159 167 124 146 217 160 138 122 156 113 134 106 98 112 137 97 91 92 99 84 66 120 71 73 98 90 121 121 163 138 128 166 133 128 214 141 120 131 169 167 138 146 187 216 323 337 265 277 274 229 189 202 285 183 143 157 188 278 293 305 309 269 311 253 286 288 219 216 167 327 186 326 327 205 169 192 292 
236 244 196 181 197 240 234 233 198 230 195 194 228 196 227 221 223 197 195 214 237 233 259 198 192 199 187 163 186 165 203 188 202 154 170 159 133 148 128 189 228 222 211 163 159 159 209 182 117 74 72 62 63 60 52 44 41 41 42 52 58 58 98 -9999 95 88 103 150 107 138 196 204 163 182 220 217 216 251 259 202 117 152 261 262 234 230 266 264 264 269 273 238 241 248 261 234 256 204 188 194 260 236 241 264 133 180 222 222 156 145 112 94 199 173 191 120 140 219 268 150 105 135 118 153 139 143 191 111 157 149 124 203 260 122 199 256 153 182 152 81 107 217 105 135 168 78 83 150 188 141 152 101 224 238 148 125 115 235 250 208 281 146 207 201 297 291 318 208 169 155 215 253 189 153 254 211 146 141 173 276 238 287 259 265 319 308 296 279 277 292 270 197 184 321 286 323 198 173 197 288 
240 186 235 200 230 196 232 229 228 189 221 223 223 224 223 197 195 193 208 223 233 237 262 249 238 203 209 180 165 169 168 171 174 174 163 150 137 153 151 158 164 218 211 203 203 209 153 104 68 65 71 195 186 52 44 39 44 43 58 45 68 58 -9999 -9999 -9999 82 110 108 216 208 197 199 173 167 207 236 238 246 251 262 117 119 125 239 228 141 261 240 263 120 130 142 229 271 265 219 241 274 197 233 258 122 251 246 132 175 229 202 203 142 147 139 114 194 195 108 130 139 128 112 153 139 129 129 93 109 114 212 136 157 150 228 228 112 150 264 106 228 117 123 159 114 193 131 216 227 203 171 167 165 177 259 165 117 152 125 125 186 230 126 156 134 177 196 222 215 168 220 146 194 276 240 174 285 292 144 167 299 270 195 144 199 273 308 311 260 189 287 286 297 319 328 203 318 323 310 334 300 306 246 
201 196 195 215 237 193 234 185 223 220 224 189 218 192 201 217 212 219 195 211 244 256 264 169 195 139 181 147 141 151 137 158 174 123 152 158 147 201 148 167 195 160 216 211 152 89 78 73 65 57 76 159 171 66 43 54 100 56 161 157 64 -9999 -9999 80 83 71 80 84 100 128 200 199 192 195 220 232 229 134 119 157 258 248 251 144 148 160 216 253 253 108 124 132 115 119 190 214 220 267 267 266 254 252 241 242 147 139 150 218 212 193 195 143 111 163 93 103 124 157 171 145 182 127 125 141 95 87 191 216 135 161 256 249 243 250 139 267 152 227 154 119 190 186 192 102 127 127 119 226 92 130 174 197 232 123 206 168 236 135 170 262 124 128 149 274 259 179 188 142 141 150 194 194 254 269 244 261 196 266 271 166 139 196 306 212 309 313 153 212 254 308 321 328 325 180 300 319 329 294 261 357 
237 232 232 231 198 198 228 224 218 216 215 219 196 190 209 220 209 216 226 187 215 257 232 164 200 208 164 140 137 152 139 166 153 150 149 142 207 84 207 214 220 167 181 160 222 80 79 68 81 58 64 83 58 45 35 58 93 141 106 145 124 72 -9999 -9999 78 71 66 79 75 77 95 197 109 210 115 102 134 201 116 126 169 234 237 249 222 219 236 107 131 205 105 204 101 105 191 203 219 232 259 260 250 259 256 234 149 187 161 176 283 228 217 235 141 109 99 105 283 159 147 136 125 115 96 157 201 115 111 204 142 141 206 207 244 248 166 222 209 114 111 118 236 136 192 195 221 149 199 203 116 99 105 201 273 239 247 248 279 157 161 271 164 123 152 291 225 299 197 190 145 134 193 142 172 214 257 279 269 247 159 181 137 167 305 263 249 303 189 204 265 326 325 338 322 196 213 305 329 341 298 251 
230 227 227 229 184 230 221 217 213 188 189 189 188 231 214 226 216 233 245 224 262 264 148 231 221 186 169 181 169 155 184 158 167 210 199 203 201 210 238 164 199 218 183 194 106 83 77 68 61 53 50 50 45 41 75 37 126 138 110 140 54 80 114 77 -9999 65 64 65 64 68 100 192 209 217 213 98 144 228 100 121 215 218 237 243 269 135 102 102 98 98 259 249 135 97 100 128 144 247 248 254 253 232 277 217 208 297 179 158 196 283 266 213 172 116 108 128 213 186 205 143 112 99 117 176 137 98 94 95 99 104 172 169 143 165 271 280 215 125 176 147 108 175 193 193 229 232 154 187 190 128 168 233 294 270 267 187 176 148 154 239 237 141 134 246 255 219 190 165 164 238 134 149 147 200 294 257 192 154 129 125 182 146 303 309 305 249 187 308 306 309 352 267 323 328 201 317 332 336 340 374 
226 222 225 227 185 218 219 205 211 212 213 210 202 209 192 218 223 243 254 263 259 248 236 187 155 179 197 182 142 189 170 153 164 176 146 213 220 230 196 167 230 164 123 132 108 77 69 63 56 65 46 44 40 34 32 142 134 99 138 57 152 72 77 73 66 -9999 69 66 74 64 68 180 185 215 219 121 141 184 143 181 88 93 166 157 108 102 96 95 92 92 88 87 119 108 120 101 130 152 130 124 159 249 336 319 270 161 234 197 279 302 326 220 148 136 120 116 161 165 203 132 140 125 208 99 104 125 133 100 124 105 109 113 115 119 178 144 262 281 112 146 124 104 137 138 235 248 131 186 147 212 207 282 289 258 175 186 164 180 250 137 254 142 146 211 286 302 289 159 150 138 134 277 187 145 200 293 186 144 149 123 129 205 237 179 172 300 197 287 302 342 326 324 222 160 322 325 332 341 361 345 
219 223 185 217 207 212 211 209 215 212 188 197 180 202 228 239 235 247 264 264 260 247 185 189 174 195 231 179 135 170 181 165 192 197 228 186 126 108 180 190 104 92 79 78 71 67 66 63 56 63 90 55 54 46 41 98 136 142 132 62 51 223 103 100 182 92 70 75 70 69 70 72 157 208 171 126 123 111 229 150 203 105 134 99 96 88 83 90 85 82 141 227 111 154 94 123 210 216 183 128 195 293 281 284 220 261 229 159 261 279 250 233 169 153 136 118 143 149 187 146 144 134 210 228 121 110 164 107 203 210 286 176 179 278 166 116 141 140 109 117 203 130 206 234 218 163 161 173 148 149 256 204 252 187 139 163 130 175 188 223 273 144 143 195 160 220 290 277 191 176 139 272 131 143 267 281 286 152 196 150 240 158 129 132 137 270 294 295 345 294 334 228 172 181 269 325 339 313 362 346 
187 176 219 214 214 184 213 216 189 190 180 180 186 227 244 263 264 262 260 266 259 233 180 192 202 178 175 190 182 196 188 157 178 179 208 203 161 140 219 222 83 80 74 66 62 59 59 54 46 43 38 52 46 33 72 96 144 156 160 62 75 90 69 66 97 175 86 106 184 84 68 78 169 171 260 155 106 117 193 203 201 102 180 87 86 78 76 81 82 107 186 191 107 103 100 109 143 115 203 319 153 239 181 137 134 167 264 270 260 167 156 203 307 195 148 124 115 124 147 138 148 107 163 121 114 161 239 148 138 247 175 176 170 149 113 110 156 238 139 208 142 160 167 160 204 211 217 233 212 180 199 218 298 233 176 271 240 280 237 286 294 174 178 157 179 206 186 155 198 262 213 138 130 127 144 158 248 257 275 137 117 118 149 140 130 196 280 344 343 347 276 188 183 308 320 330 339 343 357 266 
218 216 180 206 190 218 215 212 183 220 171 170 193 226 260 265 264 257 254 195 257 253 242 178 153 279 185 167 176 149 140 172 156 221 219 217 197 106 75 74 75 76 72 62 61 54 49 45 45 41 43 53 48 114 51 106 168 56 69 67 59 63 64 70 87 252 148 152 94 79 73 125 149 144 112 104 105 133 135 146 138 188 124 98 83 75 70 72 177 107 109 140 114 98 110 119 135 177 168 122 124 121 120 121 119 129 149 196 171 146 147 226 309 281 177 130 114 111 115 123 128 134 248 129 118 170 162 119 127 124 128 122 118 123 109 137 109 203 233 275 169 220 300 282 239 211 231 143 144 267 272 281 300 244 287 279 242 176 281 284 212 188 282 211 280 331 262 202 164 272 266 171 145 136 120 121 149 264 147 124 119 106 150 117 128 194 325 331 334 331 293 300 189 312 270 328 342 345 361 386 
178 206 210 208 228 179 191 182 173 191 204 212 240 257 261 251 238 107 210 136 241 206 152 109 216 118 124 168 157 177 191 206 195 208 204 203 184 84 112 94 84 73 70 60 59 51 44 43 42 41 47 39 122 68 66 68 57 84 53 56 54 72 91 98 124 135 137 139 75 72 70 104 114 118 91 68 140 148 182 122 103 91 106 181 84 77 64 71 100 82 86 108 229 97 112 119 148 179 91 104 102 96 99 103 127 147 124 140 271 266 183 208 214 305 220 146 119 110 107 116 148 192 179 151 128 126 113 117 127 149 155 148 142 112 154 224 209 144 249 214 279 265 151 217 246 213 262 248 234 226 169 210 260 280 278 292 292 184 292 306 151 176 191 198 278 212 148 139 163 285 190 197 138 191 113 114 128 126 125 117 104 102 104 137 165 262 315 321 322 324 328 278 326 327 284 338 340 349 305 227 
184 205 210 209 216 207 192 185 219 195 237 255 249 153 197 228 164 210 167 180 147 143 203 154 174 222 172 170 156 104 218 200 150 161 168 120 162 89 171 192 190 80 63 58 53 44 42 38 39 37 30 30 74 46 43 132 148 119 48 48 45 52 128 115 82 142 89 92 78 64 87 92 88 147 173 107 157 153 169 168 78 96 102 158 115 99 142 181 85 107 87 88 91 97 161 114 114 99 100 89 91 87 99 187 171 181 176 142 229 277 181 188 165 173 235 150 140 114 110 115 166 193 237 282 181 133 125 124 165 162 138 257 126 140 120 191 103 106 205 196 260 271 224 181 258 266 161 177 233 172 287 285 274 289 298 290 296 368 304 173 204 177 262 204 187 275 171 160 148 142 141 180 143 132 123 116 141 117 116 126 117 106 117 241 266 266 314 318 315 327 332 330 330 329 287 336 345 351 385 355 
215 207 179 200 180 201 197 210 192 188 163 161 158 136 110 101 133 200 135 201 243 187 214 211 222 201 130 232 107 107 107 159 99 90 134 139 189 131 111 189 94 63 53 46 46 37 43 50 83 33 30 31 49 69 59 57 115 86 39 40 43 44 67 106 107 62 102 84 63 193 187 99 91 105 103 83 98 197 60 74 147 179 147 165 231 76 91 97 118 95 84 210 114 133 113 145 106 93 97 105 108 112 120 119 131 192 253 129 182 289 174 166 155 142 153 187 152 148 151 156 196 289 295 324 265 233 153 145 190 132 120 130 155 129 110 95 88 92 104 199 240 253 276 132 126 237 233 136 252 195 159 271 317 281 311 271 326 346 264 205 226 309 305 312 183 179 168 243 199 262 181 198 143 158 144 147 143 110 107 105 106 117 128 159 227 279 258 276 320 216 292 294 339 332 339 333 305 316 298 350 
218 200 201 196 184 148 159 262 269 160 135 141 224 102 100 93 104 158 118 172 112 223 200 188 193 109 106 124 135 87 105 189 189 201 218 121 99 82 99 77 75 64 46 63 56 70 93 137 46 57 30 32 43 110 112 58 59 135 50 36 38 39 78 71 118 130 64 68 103 75 93 131 94 64 86 158 146 76 88 91 167 94 88 93 80 68 128 218 99 110 87 87 110 103 113 108 107 106 124 99 99 110 78 77 94 163 146 157 203 156 297 261 138 138 139 198 298 178 263 254 319 294 330 296 329 289 278 199 158 139 126 175 255 127 112 86 74 76 89 187 230 241 165 133 139 259 225 178 158 151 162 230 300 288 304 330 195 251 297 256 245 260 239 194 216 155 160 272 178 185 159 180 281 305 272 257 158 105 104 128 115 168 203 165 194 310 245 277 272 221 305 295 320 290 302 326 407 347 370 367 
208 138 204 166 177 191 220 258 111 128 214 149 189 174 117 119 141 107 175 176 198 165 138 143 115 111 92 172 117 80 115 163 174 238 106 88 128 174 78 86 121 60 43 53 143 130 92 87 127 67 36 35 35 104 148 56 42 39 38 37 36 56 65 48 50 75 63 120 69 175 148 167 182 106 117 148 126 140 78 157 156 127 74 77 91 167 96 232 122 115 151 94 103 154 113 113 108 98 94 90 88 135 71 87 73 114 232 271 222 281 232 236 145 145 262 139 157 222 295 316 304 326 322 309 302 351 315 307 222 147 165 136 248 169 112 88 74 76 94 122 174 230 147 165 291 158 155 234 148 150 165 267 310 319 317 342 296 323 335 283 246 283 208 163 156 151 140 162 155 123 124 276 172 167 173 258 246 126 118 166 157 176 195 143 141 184 184 159 311 190 228 297 299 337 327 323 331 342 383 400 
221 209 196 227 287 239 220 113 106 137 189 205 125 202 209 170 148 176 184 211 198 263 116 198 106 173 169 174 107 86 88 193 151 90 86 79 154 151 159 217 64 71 44 38 31 31 28 119 65 30 34 50 41 40 75 50 42 42 40 38 38 43 48 49 52 86 147 201 81 92 67 125 68 132 169 128 139 84 70 81 159 79 69 72 91 175 88 204 120 96 267 104 113 126 107 108 99 96 102 102 69 67 85 98 94 112 157 150 260 264 193 250 257 188 150 219 263 258 313 324 320 317 307 374 383 310 328 320 256 307 205 158 139 232 115 100 87 86 100 113 244 202 149 153 160 132 216 149 128 145 232 284 301 315 259 336 329 285 330 323 315 306 242 247 211 196 133 275 133 121 130 153 147 174 261 251 169 111 133 192 273 286 157 187 161 131 128 136 153 208 296 294 310 341 329 327 333 343 386 381 
241 207 209 216 178 186 129 103 200 181 173 209 121 122 126 149 115 105 249 214 279 196 205 188 135 152 158 186 106 91 97 122 100 85 82 80 79 210 208 116 57 49 44 44 37 30 41 27 28 41 55 55 57 155 148 57 43 43 43 39 40 42 47 49 52 78 123 105 135 65 78 177 50 72 56 64 62 62 59 91 164 62 102 93 96 91 85 89 96 104 107 135 152 123 108 93 84 81 80 76 76 70 107 179 161 96 105 135 255 179 -9999 201 146 151 240 160 243 271 304 343 309 321 322 360 306 326 304 285 282 218 218 156 141 154 158 113 110 112 109 107 147 125 228 222 154 156 153 131 126 219 282 299 301 318 300 298 317 316 327 315 293 303 305 291 173 188 167 150 134 116 115 146 268 173 252 116 142 147 153 212 228 171 139 169 272 121 113 119 138 262 287 313 311 295 326 335 343 303 246 214 
243 241 230 154 102 101 98 137 206 169 167 177 215 236 170 100 115 99 118 200 193 146 169 238 239 178 191 231 125 94 177 127 79 80 81 194 192 107 61 60 81 64 48 47 50 167 32 35 51 81 76 152 84 148 143 148 90 58 41 39 43 41 43 45 62 57 97 92 189 56 70 49 49 52 54 60 74 77 56 139 90 99 100 74 168 169 171 116 108 93 113 149 118 141 94 82 77 80 80 68 56 53 78 164 174 176 202 83 179 236 -9999 -9999 116 144 201 285 297 312 294 326 325 331 340 324 320 309 338 312 304 -9999 311 241 263 146 120 219 261 123 115 100 149 106 130 129 215 123 145 123 171 298 252 278 255 309 326 315 310 306 282 257 280 277 242 159 200 284 149 121 107 123 143 144 124 126 177 111 277 116 155 261 230 165 132 162 148 121 102 119 139 314 330 333 334 324 335 305 351 205 187 221 
232 228 223 98 103 142 137 142 198 167 173 175 141 219 144 192 148 88 104 140 138 202 184 157 178 123 151 140 89 100 151 130 95 85 182 174 89 87 45 43 62 85 51 38 39 37 72 57 105 100 144 46 77 91 119 139 138 149 38 37 40 40 51 51 168 60 111 99 125 156 163 57 48 53 56 78 138 120 82 62 174 176 65 79 79 72 87 93 89 91 132 112 131 107 91 76 76 75 81 69 98 65 158 94 189 171 143 79 101 151 109 119 118 124 229 276 313 293 303 289 318 279 231 301 306 335 308 315 330 328 283 255 295 126 141 224 134 158 108 124 114 92 176 143 151 150 129 182 174 239 186 323 284 326 281 244 268 282 317 323 301 325 239 277 272 304 175 125 110 126 112 108 130 117 200 164 211 134 266 260 151 170 168 133 121 169 114 124 224 293 327 322 325 329 298 299 352 255 179 176 
187 131 123 225 213 169 181 146 164 180 102 130 99 159 159 173 211 226 126 166 202 203 133 119 117 110 233 160 194 75 78 92 109 114 124 72 56 50 90 43 101 93 62 45 42 67 65 60 83 110 140 62 61 91 100 136 122 138 47 72 38 37 37 159 56 93 146 126 76 104 51 51 50 57 73 102 158 136 85 94 170 112 83 183 66 71 104 83 94 116 100 81 123 101 94 76 74 118 70 91 140 65 95 150 156 175 110 77 106 123 155 209 157 298 269 284 300 274 284 283 239 237 282 280 294 286 292 307 325 -9999 313 252 191 136 145 152 126 115 112 110 86 96 110 128 143 182 166 178 233 180 159 182 202 306 305 216 311 290 314 322 290 291 322 294 188 175 181 167 125 111 107 129 114 126 125 103 136 105 211 251 266 272 224 266 130 119 124 139 301 296 322 322 294 334 339 339 330 306 347 214 
191 101 102 101 134 194 162 202 111 173 131 160 179 147 182 108 165 156 229 173 155 169 254 144 162 207 123 134 181 78 85 78 73 67 77 49 47 110 58 51 183 67 47 53 62 75 70 64 68 153 147 149 89 99 132 116 140 138 141 98 55 36 35 57 53 140 141 46 47 49 51 50 77 177 183 54 61 67 74 79 93 94 161 213 71 79 140 107 92 84 166 76 102 104 98 85 70 60 61 63 73 70 82 90 138 143 156 95 99 150 202 260 347 300 306 313 302 303 288 291 301 302 266 260 307 277 291 322 332 330 296 215 129 154 128 132 134 129 134 106 105 111 117 121 163 188 300 181 197 235 147 137 141 312 316 309 301 263 308 299 319 326 188 219 278 272 264 298 218 122 105 96 179 121 88 90 127 117 183 219 251 259 269 125 159 123 137 185 231 255 317 322 337 291 310 329 199 332 341 343 
170 204 165 115 167 199 206 202 172 176 212 99 185 127 137 199 129 93 125 115 194 96 105 122 145 115 104 117 86 76 61 50 68 47 45 42 48 56 54 107 65 64 65 83 67 67 112 74 86 152 150 101 148 104 90 147 103 147 95 137 43 36 35 108 124 135 65 42 45 49 50 51 68 130 84 59 89 70 74 92 169 203 197 202 86 81 197 126 102 191 97 87 96 108 101 89 73 58 71 76 65 166 99 92 90 117 139 90 134 93 166 246 257 286 295 310 292 219 268 298 294 289 241 284 287 300 226 322 331 322 214 183 162 183 144 225 214 148 137 132 127 126 141 130 174 177 151 174 222 212 229 126 130 290 353 353 310 241 299 226 271 196 184 184 313 267 236 176 144 149 118 97 117 133 90 89 97 92 145 234 220 160 118 117 128 145 232 227 315 278 323 328 342 346 333 306 327 311 259 352 
186 173 228 134 138 210 223 202 201 208 167 183 194 204 198 113 115 130 186 184 159 108 183 214 151 92 99 79 78 75 66 48 58 39 40 125 54 98 61 59 61 65 205 69 128 99 100 77 98 145 155 156 152 107 153 60 76 141 143 139 140 37 36 66 137 58 43 45 46 48 52 155 166 58 56 71 152 71 89 123 188 131 171 240 93 131 95 154 108 141 94 263 123 222 114 90 77 73 72 62 65 77 90 84 106 223 125 96 151 158 156 236 278 308 308 311 255 258 262 167 223 161 277 278 205 283 213 291 282 312 212 146 149 159 186 295 163 206 178 156 140 151 147 159 166 150 149 196 181 143 163 152 128 165 304 286 311 297 166 172 163 304 175 159 220 278 275 204 143 129 140 115 92 71 66 72 124 85 112 129 90 95 114 119 133 174 293 228 302 313 323 342 306 347 338 244 326 335 357 377 
203 149 175 129 138 151 168 213 224 212 167 146 207 205 164 149 94 123 236 149 170 167 96 89 107 105 90 74 72 70 69 57 44 48 53 74 89 70 56 73 82 181 215 139 130 112 75 73 136 121 109 85 101 72 46 156 151 102 142 97 146 37 38 38 43 47 48 66 81 53 67 168 176 55 55 88 145 162 213 190 79 218 203 105 176 236 117 186 205 214 104 113 109 115 90 236 97 95 91 90 166 84 86 88 84 89 91 106 164 187 216 234 297 280 296 296 206 300 282 231 249 158 204 176 170 313 241 202 179 301 193 165 148 220 205 141 158 158 141 139 271 179 170 165 168 278 152 243 147 178 185 144 126 140 178 282 228 175 136 130 129 289 250 226 265 304 310 288 160 174 178 239 125 78 86 91 93 68 63 68 80 88 102 134 245 280 300 326 322 325 287 334 345 311 258 334 332 350 309 383 
203 177 161 109 136 186 160 160 223 116 168 154 200 182 203 111 138 202 206 152 135 103 83 82 95 172 80 68 79 77 85 76 71 82 95 125 89 73 63 88 108 220 99 130 194 109 107 80 113 149 160 158 156 165 47 55 70 135 145 151 56 37 38 41 48 58 63 177 165 159 171 145 107 63 58 162 75 170 93 74 182 117 87 122 186 113 116 212 122 221 135 83 168 95 96 95 88 196 204 201 202 127 75 88 88 88 147 96 112 162 238 309 285 292 275 306 153 288 268 259 242 175 174 173 184 272 191 147 153 -9999 263 239 208 176 148 126 121 122 240 150 153 163 183 165 275 175 180 243 170 161 266 155 123 165 186 256 185 144 135 139 152 178 137 296 255 289 271 306 298 135 155 161 147 85 82 68 59 54 54 59 76 99 124 253 298 238 196 322 330 324 329 334 322 321 253 216 351 316 374 310 
216 208 229 141 97 237 190 195 171 137 149 195 171 100 210 116 208 123 134 194 201 146 173 86 89 83 77 66 82 134 86 124 159 105 97 101 79 78 69 153 123 83 182 147 109 94 69 81 143 139 119 168 89 166 152 69 43 157 151 51 43 38 41 51 72 167 174 63 74 109 180 148 190 169 61 124 178 125 80 97 203 69 72 110 182 112 137 107 211 202 106 81 87 70 113 110 86 225 215 222 91 129 131 185 114 204 120 97 180 256 263 270 225 214 292 245 300 270 272 271 282 197 299 240 203 207 154 137 136 157 318 269 180 151 131 122 148 121 121 147 162 132 345 152 164 144 126 265 263 268 267 254 158 132 164 273 170 160 140 287 275 124 147 149 177 191 278 153 291 169 143 123 146 264 72 151 45 39 46 61 86 119 175 273 306 309 285 331 296 333 330 334 295 347 342 353 360 314 229 357 
228 89 119 225 131 171 204 193 191 206 104 107 198 106 97 196 100 102 144 246 113 97 136 97 85 128 61 64 71 73 123 236 102 118 81 81 93 85 153 109 92 98 90 170 111 218 99 68 75 74 77 98 187 78 76 83 50 53 66 53 46 46 81 158 159 160 144 113 63 63 88 74 206 94 103 80 202 175 214 201 91 69 67 175 182 148 115 85 182 84 109 166 89 65 73 76 88 97 96 143 108 222 104 228 141 129 133 140 216 271 273 137 174 223 257 302 274 289 285 288 299 316 234 240 316 191 140 127 127 168 204 299 185 174 140 129 119 114 245 262 179 128 233 280 162 167 153 131 144 155 256 263 170 130 171 254 192 242 284 273 265 192 184 130 141 250 282 161 202 285 132 127 243 136 99 52 36 38 44 63 101 129 261 284 249 316 293 293 342 338 338 340 315 351 369 359 362 321 308 348 
121 122 93 85 174 196 195 176 176 174 168 160 191 168 173 108 203 158 103 125 144 98 177 87 148 143 83 74 110 151 134 99 77 74 92 93 95 98 93 79 106 63 65 84 77 137 190 76 62 60 170 168 186 180 179 138 62 52 68 67 51 94 159 103 159 162 152 62 52 67 91 81 77 63 211 104 134 213 142 121 75 68 68 119 212 124 113 85 172 93 223 240 211 225 74 100 176 163 164 189 228 96 151 147 179 105 149 149 231 222 250 187 264 279 249 308 289 266 289 311 314 320 252 195 157 165 141 218 125 165 249 281 288 179 149 131 222 117 124 154 130 168 275 172 185 188 185 123 117 257 156 172 259 141 135 199 276 173 190 273 271 125 122 125 135 175 241 200 156 161 274 161 146 170 74 58 42 41 56 80 114 138 198 279 285 326 330 340 301 349 306 338 325 363 385 313 362 338 352 351 
111 114 242 79 134 161 195 198 192 199 148 132 163 120 123 200 209 154 118 243 218 86 99 89 70 67 79 87 97 75 69 63 76 73 96 98 83 83 182 72 74 64 53 70 69 89 88 68 64 89 184 189 146 169 173 168 73 51 80 145 59 74 101 168 70 130 93 160 78 50 60 54 54 76 158 202 198 165 111 77 73 72 222 116 122 117 84 180 166 171 115 138 178 87 75 100 89 185 114 108 101 224 122 227 138 106 156 151 224 239 237 248 251 258 283 304 310 309 312 219 256 302 182 171 134 116 146 234 144 165 171 331 296 189 158 127 122 153 193 248 287 176 274 188 180 262 227 126 140 236 223 254 248 263 157 249 165 150 169 180 276 125 149 185 125 286 256 235 130 155 262 127 150 271 90 72 62 62 74 87 121 140 159 300 303 339 293 344 321 336 360 308 330 305 347 350 347 339 332 322 
94 126 162 193 213 197 189 192 98 143 148 168 84 86 212 116 239 185 104 161 121 103 102 124 64 70 63 69 83 73 66 57 69 137 85 79 78 72 84 118 72 78 46 51 60 67 91 83 58 100 175 191 192 129 60 52 62 52 63 78 60 192 129 127 170 158 163 167 48 49 50 50 105 52 57 139 217 229 84 78 179 171 141 103 170 104 80 79 120 84 82 73 85 173 72 67 85 88 85 113 212 224 151 120 136 96 126 99 152 252 246 249 252 261 252 310 312 293 265 264 285 213 162 150 126 123 112 132 138 134 308 214 229 172 145 148 147 133 173 261 274 291 299 170 135 252 158 119 131 239 235 106 171 184 164 270 280 214 156 165 149 268 123 113 119 195 202 268 156 119 117 121 160 150 111 99 92 162 164 135 178 264 197 285 310 337 347 330 361 360 313 312 251 342 342 345 351 346 325 407 
73 95 203 206 204 185 186 155 142 200 203 108 133 114 200 231 162 123 202 160 151 111 112 102 77 78 65 72 72 74 66 66 61 66 78 93 82 83 163 100 78 60 46 53 78 155 192 66 75 131 167 186 180 141 60 52 51 73 146 75 142 154 171 144 154 170 62 45 55 48 62 174 52 53 56 193 202 131 97 118 179 145 224 109 120 83 74 158 105 171 209 83 77 99 185 96 182 215 108 90 145 226 101 94 89 115 218 105 133 159 176 127 256 273 228 305 307 263 280 284 294 196 167 150 124 208 101 110 145 188 228 276 195 150 133 119 172 240 247 250 258 264 290 210 169 147 152 261 110 100 95 133 209 123 133 129 228 263 174 256 162 250 245 120 135 111 123 263 165 137 115 114 129 155 123 121 125 230 178 142 283 258 334 289 305 348 320 431 308 329 311 337 332 302 283 319 317 313 258 213 
73 119 210 192 191 196 219 205 211 178 88 112 139 163 213 240 161 145 218 176 134 108 108 84 73 61 67 61 68 74 90 86 186 63 58 53 55 73 161 222 72 54 48 60 68 212 138 53 89 78 93 101 102 56 51 51 60 72 113 123 193 127 182 168 132 59 44 56 57 79 175 64 69 128 111 166 214 159 243 167 179 171 201 119 190 97 73 171 102 65 173 109 67 69 217 85 102 78 117 150 237 197 207 95 136 211 191 212 149 147 126 268 138 186 295 299 301 252 284 190 303 213 175 140 131 141 110 116 144 181 325 228 145 155 138 141 123 124 166 208 235 190 284 265 290 164 147 189 121 100 95 150 262 112 135 129 129 281 251 215 129 114 229 123 130 133 108 173 174 110 123 136 187 149 180 263 185 194 153 237 228 331 307 354 342 354 328 341 333 329 296 310 314 321 234 260 338 370 321 269 
123 192 200 187 193 199 185 101 153 162 168 138 272 167 124 162 105 169 148 81 116 153 92 86 67 60 89 64 74 118 200 97 82 63 53 49 62 89 127 86 75 81 79 76 81 65 57 65 163 136 81 178 159 62 59 66 73 68 90 84 168 146 146 142 63 46 48 50 186 179 93 54 55 54 102 183 182 202 125 134 159 96 122 161 68 134 155 175 83 63 74 225 94 81 157 130 109 81 191 205 104 97 94 125 174 105 205 212 207 230 212 246 225 135 204 301 293 274 280 182 177 266 221 144 149 178 122 120 130 155 177 225 191 125 226 268 132 164 139 258 224 264 269 193 240 280 281 128 145 145 93 118 125 120 127 153 127 159 188 171 136 101 218 242 137 106 120 99 114 128 192 190 143 145 137 227 162 220 201 281 258 312 303 300 352 302 313 316 333 328 311 322 342 347 295 333 331 333 366 330 
111 204 198 151 202 83 92 239 181 138 229 212 213 132 112 119 116 167 85 97 205 106 108 95 67 59 72 84 95 90 74 80 210 158 80 72 62 72 81 80 76 116 117 66 69 59 52 151 171 131 145 187 191 66 68 93 91 123 85 81 183 170 168 168 44 47 57 103 177 170 185 53 52 72 145 185 173 76 220 105 230 169 129 104 124 105 151 84 66 73 225 112 83 161 150 213 90 177 192 100 86 112 73 90 152 139 187 164 228 231 191 254 263 269 207 230 297 267 292 229 180 195 168 167 141 136 160 140 114 115 121 144 291 139 154 291 164 243 174 134 274 257 254 234 170 282 135 147 121 133 156 94 93 92 103 115 127 126 122 108 140 145 221 151 187 114 84 90 118 246 257 258 278 152 153 205 285 273 184 260 253 299 365 322 306 328 319 320 322 331 332 336 317 354 354 333 369 338 345 346 
163 72 197 192 104 134 244 190 155 157 167 213 170 110 107 115 117 142 99 85 102 126 109 65 60 53 56 154 73 75 80 164 203 201 160 153 112 82 89 149 157 204 85 59 52 51 88 137 147 196 170 91 72 69 74 157 72 86 87 78 186 181 62 47 49 50 82 88 186 188 69 51 58 108 101 221 166 180 102 88 108 137 105 104 123 158 182 70 72 101 235 134 85 135 95 135 99 98 180 86 83 119 175 98 89 133 135 229 236 238 250 250 206 237 302 161 164 212 225 182 178 226 179 179 211 260 164 128 112 94 97 105 153 184 171 318 206 322 155 283 134 186 126 126 131 160 261 251 116 105 131 115 100 145 107 108 161 188 176 162 156 246 214 258 124 86 91 97 115 134 149 288 204 197 200 151 164 292 326 297 358 317 371 344 355 336 347 349 338 338 340 348 354 356 357 325 292 270 242 220 
203 113 99 77 85 102 164 95 111 128 197 213 139 111 141 166 121 202 121 109 107 207 90 60 53 106 137 77 75 68 69 122 127 161 141 110 104 85 92 148 207 87 61 52 52 141 145 151 176 132 125 98 118 76 116 94 71 88 93 191 179 188 61 51 51 70 194 60 195 78 54 51 51 67 93 101 86 106 130 233 209 100 130 144 170 108 103 151 89 233 241 100 102 133 130 220 189 110 230 94 89 117 226 139 118 115 115 136 223 250 155 260 256 185 174 237 202 189 185 164 162 160 310 171 158 138 162 218 242 121 94 90 124 177 185 214 185 204 292 287 296 134 274 185 263 191 150 204 142 114 102 117 102 98 101 148 158 150 123 147 289 213 142 105 98 100 104 121 154 207 179 154 187 151 151 157 160 201 289 294 357 357 317 308 369 345 320 346 349 346 344 350 381 286 344 338 261 338 206 256 
113 109 93 114 119 141 262 100 167 210 160 144 188 164 132 270 165 185 102 137 145 136 66 57 52 144 64 135 90 44 49 58 117 79 153 150 195 85 93 100 91 72 58 54 200 68 146 196 196 139 133 88 155 150 75 86 73 110 171 103 190 157 53 52 65 109 137 61 86 68 178 174 193 113 96 195 78 95 222 119 157 154 186 102 70 155 56 93 93 125 88 95 195 102 97 199 154 197 130 90 91 91 104 128 103 124 216 182 231 251 163 204 211 182 187 170 410 369 157 161 193 151 180 197 167 145 136 145 190 224 81 84 121 156 175 198 240 195 327 222 165 273 273 267 123 111 164 122 143 122 140 118 146 135 106 108 210 151 121 178 234 153 109 111 114 122 145 158 176 151 298 193 199 161 145 153 160 178 282 356 319 365 338 337 372 354 340 355 353 359 346 302 255 282 354 345 339 324 233 248 
84 161 193 164 213 256 113 135 157 140 129 113 168 238 244 236 142 96 193 112 95 76 66 62 78 179 54 88 41 39 73 95 172 52 171 88 107 77 175 80 82 73 59 205 92 80 140 198 95 113 86 181 95 148 94 107 106 213 207 209 195 80 68 176 91 156 80 80 131 91 181 193 197 81 188 111 79 191 177 156 99 77 74 90 82 63 113 120 230 115 225 88 102 90 103 152 215 234 93 136 110 106 165 100 105 223 214 227 129 253 169 300 313 203 205 180 232 164 152 147 201 150 199 253 198 171 146 232 139 97 124 133 237 123 149 308 205 223 189 195 213 295 132 171 142 244 250 216 108 141 157 141 143 122 143 112 113 142 115 124 95 98 104 126 139 148 159 271 253 196 188 211 217 158 195 171 162 269 327 338 331 330 354 319 349 347 343 353 348 243 342 214 219 213 283 233 211 250 209 340 
106 109 224 196 198 104 95 118 159 111 154 117 111 166 167 138 143 114 109 221 100 72 79 67 123 79 71 69 38 44 75 70 96 76 131 145 56 74 139 70 212 144 73 61 198 194 194 196 121 102 66 69 121 79 100 100 166 195 209 120 153 151 83 215 98 168 147 93 156 185 175 185 191 195 140 84 76 216 119 89 79 75 67 62 110 113 111 119 207 203 110 99 89 221 243 115 93 139 155 213 199 195 197 225 101 128 167 274 172 149 160 191 215 203 187 186 157 136 180 149 163 153 148 144 235 228 171 162 195 150 224 139 99 120 130 139 206 189 191 173 289 171 134 124 151 116 152 158 121 124 174 133 132 265 116 139 116 146 142 84 90 93 110 150 202 182 196 292 305 278 290 332 310 190 179 213 168 320 331 347 366 347 346 372 260 270 272 301 256 223 222 218 214 228 211 213 210 287 376 292 
76 86 111 207 132 113 171 134 158 126 165 155 121 129 145 168 125 119 173 181 92 63 63 62 82 55 49 50 36 36 44 83 114 161 65 87 109 53 61 127 146 115 84 165 147 182 190 161 158 87 68 74 94 146 131 225 123 119 107 102 108 123 79 98 94 81 172 113 178 68 198 110 175 184 60 65 90 184 114 85 126 86 60 77 63 93 102 110 98 151 89 202 197 221 123 186 130 112 131 162 190 196 202 198 110 117 127 172 149 213 170 178 200 165 153 153 172 178 141 146 274 165 140 136 158 150 115 232 224 224 160 126 126 139 124 127 139 185 185 183 228 263 248 153 137 147 124 150 133 134 133 128 132 121 182 140 101 208 101 104 102 111 137 181 204 236 321 317 315 346 347 302 337 290 334 170 179 307 311 330 324 344 331 238 232 231 231 230 229 224 276 272 263 215 212 210 315 316 249 279 
112 97 106 109 114 198 132 107 126 139 148 167 117 245 91 93 111 171 98 197 84 56 56 65 78 50 46 41 55 47 41 58 41 51 49 91 64 52 56 100 119 67 67 119 163 92 197 147 133 91 104 181 201 107 111 79 70 222 97 120 100 100 83 170 200 230 179 137 165 206 96 95 111 102 82 75 152 170 122 81 79 67 58 60 66 152 133 86 100 93 107 135 157 141 99 91 129 136 154 227 150 127 199 210 224 249 132 152 194 199 212 165 143 160 157 158 153 257 190 164 238 250 149 139 155 150 144 234 157 154 154 95 232 154 107 122 188 264 195 177 319 231 154 157 167 154 136 176 145 142 130 124 121 118 211 159 98 110 109 146 163 146 169 200 310 324 332 327 313 317 343 341 350 337 321 230 294 306 363 371 340 324 343 280 229 298 286 228 225 224 313 342 342 212 208 208 205 256 208 208 
129 105 93 98 89 123 101 171 196 228 187 208 130 77 75 115 126 139 133 93 78 59 53 60 66 45 59 42 42 44 74 47 48 49 50 58 53 56 60 89 92 70 66 83 116 64 155 97 84 176 140 181 133 132 154 81 81 101 174 187 80 79 183 132 132 126 72 210 160 169 77 99 201 66 69 200 75 82 169 82 79 72 57 65 121 160 87 184 186 135 122 131 207 123 134 117 200 136 146 150 237 96 238 173 156 175 218 165 191 184 219 217 157 156 151 159 154 148 271 184 163 241 150 120 245 229 162 156 118 234 221 123 98 89 104 252 207 346 270 230 171 171 135 125 174 165 142 165 150 143 138 125 120 128 114 98 95 103 126 147 160 183 263 226 303 331 336 345 308 362 359 305 318 326 321 356 352 354 270 381 338 232 293 355 355 354 287 229 226 221 218 259 269 205 204 207 288 297 205 207 
81 84 148 126 95 89 174 190 184 189 238 81 80 75 76 99 135 97 107 122 185 70 58 48 122 77 45 63 69 48 57 55 55 64 53 86 110 84 86 67 201 197 160 121 143 135 88 76 166 73 191 186 103 81 74 79 197 180 189 196 126 127 135 135 91 75 71 94 207 99 103 172 151 91 67 69 79 104 109 83 71 183 77 87 253 117 98 115 225 123 111 122 240 153 225 222 232 130 241 200 227 103 122 171 127 181 265 148 146 149 204 204 144 164 148 159 191 162 142 168 259 250 237 219 220 226 103 91 121 214 113 93 82 86 90 139 174 186 190 244 196 146 147 129 147 143 147 158 151 144 138 135 124 137 87 90 96 121 148 207 175 210 290 292 311 332 348 356 331 329 311 326 365 331 361 359 360 330 300 327 267 234 315 357 358 344 278 229 269 242 328 296 312 201 202 270 348 383 206 208 
105 210 155 98 162 171 119 123 205 190 105 82 81 156 85 103 76 93 200 118 234 86 73 60 61 57 55 52 54 60 71 63 62 61 59 142 179 165 209 74 182 151 112 145 84 72 62 150 71 74 117 89 80 89 76 67 71 155 198 92 124 181 110 160 113 87 109 143 203 172 169 167 129 78 66 72 89 189 130 82 70 75 164 132 86 116 106 89 126 147 158 150 213 185 221 223 231 244 136 233 231 144 234 113 126 160 141 145 167 147 387 394 171 157 152 198 164 241 278 138 180 152 136 248 108 103 109 130 122 139 91 87 83 99 111 120 125 173 167 277 269 169 146 142 150 153 164 158 145 138 136 138 118 88 85 90 118 148 172 196 200 232 304 329 354 356 -9999 364 367 368 365 321 364 324 384 340 366 349 386 275 254 267 263 232 233 273 233 321 283 220 218 315 316 326 264 313 318 327 247 254 
250 116 230 264 87 202 200 191 148 125 90 87 97 211 99 78 161 87 105 99 195 95 86 79 74 73 86 78 66 66 71 72 107 68 66 167 141 190 135 93 91 167 86 97 79 92 98 71 97 116 188 101 121 87 155 107 163 190 83 68 92 231 140 218 116 221 134 170 233 140 194 110 113 72 67 73 82 101 92 81 67 61 110 226 113 110 111 137 100 102 123 209 207 183 227 233 169 149 138 228 230 134 232 166 144 136 217 213 158 202 249 174 170 147 155 277 152 147 160 265 243 146 234 228 227 226 224 225 123 227 110 155 162 229 96 101 137 160 155 199 327 175 180 169 169 158 162 191 192 136 136 131 114 104 100 106 149 373 275 391 401 400 344 312 352 330 -9999 -9999 357 346 369 364 357 369 370 412 377 336 334 345 231 234 285 235 232 347 232 273 227 315 323 287 255 301 299 256 222 273 367 389 
99 104 126 140 213 204 168 171 154 190 198 99 159 161 101 95 178 87 171 98 91 145 95 92 88 110 136 131 103 90 79 82 158 97 120 160 171 179 222 78 169 171 118 99 84 67 81 65 150 183 86 82 129 96 174 197 141 194 163 85 75 133 155 229 175 236 75 99 116 120 95 103 107 76 73 76 82 133 100 80 69 62 69 83 86 96 105 127 124 100 241 217 146 111 240 132 207 238 113 116 181 129 139 256 124 137 220 228 220 377 372 191 145 187 252 155 146 160 144 238 259 165 159 193 147 234 128 124 108 170 121 100 98 99 102 94 126 108 149 131 158 183 238 218 200 169 149 162 148 135 154 131 120 120 131 252 304 348 434 338 346 316 298 355 352 322 353 355 358 346 335 410 357 336 353 331 330 341 342 281 234 237 282 258 240 326 258 229 229 305 335 317 198 264 305 228 186 311 349 334 
104 116 175 218 209 213 231 193 182 181 143 102 205 103 117 69 73 116 97 112 147 89 89 91 93 91 97 163 111 140 88 89 165 158 186 168 99 91 93 93 173 126 99 97 113 98 148 86 155 84 81 86 129 105 189 191 193 159 197 106 208 204 229 143 166 122 193 91 99 86 85 252 114 136 103 99 112 81 92 83 77 77 223 122 202 87 197 95 139 136 159 217 212 260 118 174 149 239 123 126 269 129 279 159 143 154 205 154 164 152 164 165 142 143 120 147 145 223 173 156 127 230 233 124 93 102 129 231 102 236 150 240 248 134 100 99 96 133 107 128 238 273 389 260 298 167 143 135 132 132 147 137 138 195 252 330 395 439 -9999 334 339 331 224 216 209 331 351 355 355 352 354 368 351 378 405 356 359 348 322 256 239 239 259 274 294 341 297 232 233 261 319 312 199 194 361 235 215 315 261 212 
105 163 137 240 224 184 93 127 195 188 91 108 159 150 86 67 66 68 118 99 79 179 101 104 83 92 91 116 140 180 100 235 172 191 98 87 84 80 73 168 132 80 70 100 135 124 123 165 118 120 87 130 89 151 193 196 202 206 155 170 184 199 153 139 123 247 182 95 104 135 143 211 182 233 156 148 82 91 104 84 81 99 107 115 97 120 186 124 132 162 235 227 222 157 128 235 155 262 151 128 134 138 140 141 144 145 236 160 161 146 122 261 145 117 114 134 124 157 226 128 238 229 107 107 156 131 115 101 135 229 152 249 106 245 134 104 131 101 118 124 157 254 347 191 203 179 155 132 135 132 143 155 192 405 418 -9999 377 452 287 355 328 346 212 269 238 334 337 356 356 355 358 355 398 351 392 339 369 347 312 243 239 237 278 256 287 328 349 269 242 300 331 365 206 200 235 196 199 201 203 242 
143 207 225 147 160 124 93 177 186 161 142 125 93 69 67 67 65 61 150 97 77 115 82 116 176 185 97 88 204 89 90 87 93 167 86 103 114 97 81 82 88 153 73 86 97 190 155 155 92 114 174 125 85 87 207 169 197 113 127 173 150 200 215 84 218 126 169 133 175 159 105 144 91 96 128 132 83 98 92 82 80 82 86 88 86 83 237 194 137 136 129 132 148 135 138 142 221 119 160 227 123 128 131 142 138 169 217 204 154 176 123 107 129 141 127 137 147 122 121 206 219 116 113 266 234 228 109 120 167 113 219 113 110 165 113 123 147 129 266 144 122 179 153 125 141 185 241 155 174 158 160 292 317 392 372 353 361 358 336 329 326 303 302 307 304 316 374 345 350 357 349 -9999 388 366 393 355 280 380 382 278 254 245 247 250 243 242 255 236 376 332 297 275 217 208 224 266 202 203 210 213 
174 100 179 218 216 127 195 153 154 180 129 70 66 64 64 57 71 61 73 93 76 87 78 206 152 174 136 93 108 97 204 84 85 101 104 122 96 79 80 82 217 164 151 159 106 125 200 79 90 147 158 95 86 103 76 97 133 94 87 92 184 188 146 213 132 261 120 220 225 99 84 111 111 86 106 109 84 107 88 129 131 84 91 91 88 86 105 172 151 130 137 144 154 223 247 126 181 140 140 140 202 113 120 139 168 213 188 312 244 168 129 110 124 133 135 230 192 155 107 211 207 198 141 110 234 241 169 147 249 114 225 183 251 237 107 251 186 258 116 112 102 107 99 96 110 154 185 215 283 211 228 294 377 -9999 -9999 360 362 341 355 362 305 299 316 295 290 337 365 330 338 342 389 347 -9999 372 393 348 257 251 281 352 278 246 251 246 254 273 292 266 263 371 261 237 218 208 204 313 202 207 212 210 
143 105 213 151 216 122 119 91 120 162 91 63 58 53 54 55 60 65 152 72 93 95 80 164 96 171 97 87 129 164 98 79 87 175 131 118 221 164 168 100 206 172 180 155 104 79 84 140 213 160 115 85 94 146 209 200 82 84 170 171 114 116 209 109 106 247 113 126 90 88 250 256 156 124 217 135 93 104 109 248 112 86 94 95 92 89 93 111 181 135 177 266 188 167 234 142 121 130 130 147 129 118 126 154 171 219 307 256 317 317 125 137 110 137 222 180 218 216 137 97 109 112 153 148 223 237 259 171 176 201 173 256 218 244 167 241 150 139 106 95 87 92 86 85 99 141 176 241 197 -9999 -9999 -9999 352 355 355 339 370 353 412 323 314 321 311 230 233 307 311 324 338 324 364 319 392 380 392 393 394 373 288 346 367 255 257 278 382 379 373 339 370 326 322 361 217 210 208 331 205 205 210 212 
176 180 114 220 175 212 159 95 139 100 63 58 52 51 53 54 56 88 151 116 165 163 108 113 103 87 87 87 81 140 90 156 96 147 80 95 223 165 122 85 204 146 129 115 223 104 83 113 161 167 80 81 92 109 112 127 135 160 170 144 151 142 98 179 121 159 106 92 95 89 245 256 156 243 214 259 134 125 141 263 252 89 95 97 147 128 103 114 171 175 153 167 232 115 204 126 140 140 155 140 138 142 167 186 191 172 348 347 290 252 160 145 187 136 114 110 134 228 95 127 226 89 123 217 225 131 183 260 259 273 169 165 237 217 150 246 108 109 106 98 101 99 104 108 111 137 159 220 332 312 362 367 341 339 333 338 391 347 365 331 330 342 332 188 192 310 356 353 358 360 360 342 390 -9999 397 394 393 384 362 378 387 351 386 296 332 379 372 371 369 365 321 331 284 209 208 305 199 207 210 401 
128 113 112 117 145 140 107 109 88 79 64 56 72 49 52 55 75 108 171 218 172 177 100 82 89 89 135 113 168 155 221 86 86 166 157 121 157 88 157 113 99 160 112 106 138 87 81 173 158 169 81 92 107 136 146 106 110 179 181 149 178 145 118 148 105 182 104 92 102 142 199 256 127 130 157 111 137 142 131 230 227 238 238 225 133 106 112 180 266 269 186 167 247 147 123 142 326 151 192 266 208 304 276 337 129 174 233 157 191 141 139 144 175 140 175 155 169 225 100 230 235 102 157 214 223 221 170 263 230 243 265 237 227 225 227 144 91 96 107 115 130 167 141 134 165 216 151 200 323 356 379 386 375 347 381 346 251 381 332 355 338 344 337 346 322 308 311 327 351 354 396 342 359 284 -9999 355 366 358 380 377 342 354 386 342 380 334 377 377 242 251 319 307 259 208 205 200 204 203 207 386 
115 143 168 177 119 167 128 90 87 78 71 60 51 53 71 61 58 87 158 183 161 119 80 80 103 81 191 160 126 106 89 153 164 153 118 123 155 69 153 168 113 128 163 98 98 94 92 109 168 103 89 84 121 89 84 133 114 205 230 98 193 101 221 203 181 100 77 94 103 225 213 245 252 156 245 156 170 288 234 225 261 178 266 181 127 109 139 163 284 278 201 145 140 152 150 190 189 208 204 237 332 335 205 151 150 149 177 174 145 134 281 146 161 144 148 255 200 229 101 160 162 234 230 232 149 154 277 264 223 255 240 235 191 115 87 87 82 91 140 236 211 192 188 302 256 313 344 209 262 331 334 334 448 445 332 313 403 273 316 317 363 355 349 327 399 366 364 299 348 354 377 445 383 359 304 397 394 390 379 351 355 345 339 382 382 257 328 327 339 225 343 324 263 207 200 197 198 226 251 289 
195 176 172 154 179 174 130 82 132 91 71 65 54 52 53 55 69 67 73 83 112 89 76 78 83 103 92 165 126 104 74 165 149 147 163 160 77 158 150 209 185 102 158 120 120 96 110 120 167 116 88 89 92 111 107 110 109 117 196 102 174 112 132 91 88 74 102 122 108 183 238 261 265 232 246 219 169 262 245 246 235 278 268 152 116 115 123 143 283 278 261 288 166 217 247 241 223 354 214 196 234 201 194 157 192 315 231 271 156 135 135 145 164 272 151 189 225 143 119 258 140 138 236 186 250 261 261 265 227 253 252 140 100 86 83 79 87 99 154 227 176 152 297 263 310 347 311 394 396 319 348 361 430 376 349 339 380 345 399 288 390 438 409 426 364 375 309 338 285 377 314 419 373 450 391 395 399 395 383 382 382 385 393 384 296 289 233 382 344 347 342 323 334 224 237 187 196 250 384 378 
206 150 105 93 115 102 100 104 98 69 66 59 53 52 52 54 62 66 70 77 121 78 74 106 90 165 129 144 160 152 89 187 121 97 158 158 69 171 151 170 221 96 86 83 171 171 98 97 85 186 114 83 90 111 129 99 94 115 223 186 81 105 177 115 82 105 127 146 131 129 260 276 252 170 236 234 159 226 246 280 282 250 253 202 142 121 166 239 283 164 195 175 167 260 313 315 347 291 260 239 360 404 397 331 245 327 225 280 160 160 132 157 118 253 170 156 92 132 226 246 123 121 147 247 212 272 241 194 184 238 262 110 97 82 80 82 93 90 107 115 148 137 186 180 348 340 341 373 355 302 363 396 413 401 273 355 335 344 386 283 370 344 386 371 373 329 316 347 343 325 362 316 385 448 352 401 407 404 373 384 278 340 307 399 268 385 253 232 239 315 336 321 265 192 184 247 302 354 363 369 
94 98 173 91 80 86 93 74 66 60 57 55 51 49 51 55 68 60 84 194 117 112 146 188 74 91 175 188 171 87 79 164 80 76 195 83 163 157 125 160 106 90 80 195 106 87 96 98 104 100 159 131 89 116 118 111 134 129 112 209 213 84 88 107 119 142 208 239 153 145 296 241 263 225 239 250 128 273 275 253 272 275 289 224 197 127 277 228 187 149 137 146 317 255 311 272 302 290 333 206 248 404 234 201 218 213 344 396 139 164 147 189 180 239 121 206 224 107 117 228 244 246 234 257 133 179 206 199 205 260 216 105 86 77 79 85 99 106 108 110 117 143 215 288 261 352 232 221 314 260 387 398 412 422 362 340 336 338 351 344 362 347 383 417 375 369 329 313 336 350 367 364 374 356 317 410 349 406 385 387 384 385 317 269 388 338 334 271 231 282 327 316 222 186 182 203 298 346 319 317 
78 72 67 69 78 83 78 73 64 81 58 52 50 48 52 51 52 56 66 121 132 133 147 157 151 115 150 158 97 171 81 61 60 113 166 168 131 125 123 143 163 97 87 133 118 98 112 97 132 183 153 95 96 113 150 104 111 105 99 119 233 144 104 114 213 270 228 259 156 221 284 314 307 245 270 242 189 237 216 253 258 282 273 248 208 240 185 187 174 182 300 210 319 212 193 240 340 342 296 178 273 235 233 172 165 146 204 184 154 139 127 156 257 224 135 192 210 242 144 123 238 181 242 228 239 165 172 233 259 162 133 90 80 75 79 87 101 108 133 151 158 279 163 197 326 346 383 421 281 345 394 372 412 431 342 352 342 338 342 272 341 440 382 380 381 366 325 434 435 354 367 391 430 340 343 412 418 403 394 338 384 383 333 379 380 380 336 296 253 280 333 233 192 214 220 199 249 341 355 362 
74 68 67 69 76 79 77 74 173 154 107 97 107 93 49 49 51 58 74 130 166 153 133 144 138 108 139 160 167 146 135 157 161 202 127 198 105 108 109 122 74 79 80 88 99 111 142 96 92 96 114 70 80 97 110 144 164 101 161 120 120 211 134 153 259 188 141 272 268 178 203 142 189 239 237 239 188 177 200 256 243 274 271 251 293 254 307 188 194 166 200 255 207 176 212 284 342 336 196 176 217 242 319 250 160 214 175 141 227 134 152 145 185 107 89 221 123 204 254 186 126 290 207 145 282 187 292 223 262 134 101 89 80 75 81 91 106 115 185 243 165 188 303 407 312 347 339 365 348 316 383 394 385 406 322 302 427 335 344 350 350 379 341 330 403 337 388 401 338 321 369 395 403 405 449 286 280 406 384 342 382 381 381 380 376 374 376 374 232 233 224 273 212 266 236 230 303 339 273 354 
70 67 67 69 72 85 75 86 107 111 135 166 78 56 49 53 58 70 70 113 154 154 214 161 142 88 139 123 137 139 164 187 200 149 108 150 100 84 81 78 78 104 112 111 100 116 119 91 92 101 167 167 121 103 116 120 194 115 181 113 212 143 146 276 141 267 237 202 217 274 176 161 253 241 246 228 230 167 161 209 237 183 192 278 258 129 272 151 156 158 190 329 190 190 211 336 199 312 186 235 352 291 234 246 373 168 138 145 157 153 225 205 97 91 123 200 159 168 173 239 160 160 145 167 196 191 268 259 282 142 104 91 82 84 90 107 117 189 284 288 180 183 274 400 354 345 372 230 439 372 346 420 364 371 407 353 382 383 384 336 432 356 312 383 374 362 373 380 378 375 423 371 330 387 309 422 279 304 401 387 382 337 338 351 377 378 376 237 236 235 307 306 358 301 283 208 244 236 303 229 
69 68 63 67 65 78 84 73 74 75 84 97 91 126 55 58 76 142 70 84 159 159 204 160 106 89 75 192 147 133 162 160 149 105 160 92 106 77 94 102 113 104 206 144 102 102 111 92 138 127 97 103 202 82 99 161 141 140 100 163 125 193 293 246 157 255 266 254 207 263 151 187 201 276 238 227 216 244 222 144 168 164 216 152 149 131 248 179 205 177 176 184 291 341 183 167 162 285 216 289 243 378 227 264 313 161 145 136 145 154 171 123 90 98 171 205 243 231 139 161 164 191 233 256 239 283 235 208 131 113 99 92 91 98 104 145 194 257 261 317 150 249 317 373 301 289 376 335 333 390 347 451 396 370 337 401 323 354 391 388 366 357 328 342 357 358 370 334 351 373 376 369 362 402 337 408 293 289 409 286 283 262 401 340 377 288 345 262 274 345 347 300 203 253 302 167 326 211 204 185 
164 74 183 111 87 64 67 70 73 69 104 63 141 79 59 61 90 155 103 87 84 77 99 205 161 193 62 102 94 161 149 154 169 79 91 90 88 92 89 94 116 120 189 96 97 128 112 103 114 88 107 104 193 95 87 113 156 144 121 140 292 258 208 188 247 200 261 284 222 190 177 267 295 263 268 151 231 249 261 148 193 210 125 124 124 126 150 170 287 160 158 220 355 298 327 156 181 161 274 381 340 322 362 289 203 156 170 162 131 208 209 156 99 118 229 153 155 238 230 178 256 238 155 272 226 202 199 135 127 112 108 106 113 116 159 258 211 294 140 145 153 280 353 338 320 310 371 442 360 359 392 407 408 407 377 418 408 447 378 379 381 314 299 344 366 374 361 365 363 397 400 372 405 355 446 381 274 276 307 326 285 310 398 331 375 380 379 374 334 340 284 228 194 303 188 158 280 262 194 225 
77 74 185 72 81 107 84 66 73 68 59 82 157 101 75 83 167 104 143 86 64 64 97 160 187 144 137 104 76 61 208 160 72 69 70 71 107 90 81 181 143 153 193 91 96 94 96 134 97 95 136 116 136 204 210 96 111 125 131 181 281 273 272 204 254 252 260 299 241 261 275 239 302 267 247 182 248 246 245 194 154 273 122 115 131 125 145 165 134 179 160 248 332 332 276 169 140 205 292 375 270 374 170 160 170 249 173 186 128 238 226 223 205 219 164 129 95 96 237 156 262 202 162 274 270 131 137 148 197 134 116 119 121 193 266 293 223 192 152 156 309 205 379 341 364 302 348 327 351 366 401 369 375 378 378 376 343 364 373 370 407 376 347 339 367 354 357 365 368 370 387 357 356 396 451 425 403 -9999 286 296 408 356 395 379 373 374 328 374 349 251 228 262 157 186 212 153 301 208 332 348 
78 77 74 200 182 144 208 64 63 66 62 60 129 142 104 209 74 84 172 140 76 73 89 144 139 156 137 166 157 166 85 84 93 70 91 132 82 93 114 111 86 108 200 190 189 109 98 103 108 108 121 163 87 111 123 135 133 126 165 189 238 210 276 205 265 212 265 322 192 143 188 206 247 259 248 240 241 245 249 178 189 206 234 130 260 117 139 158 123 138 181 326 294 255 167 170 163 218 362 284 356 326 206 130 152 143 154 234 244 117 216 85 120 158 86 83 84 96 252 224 245 177 140 131 120 118 126 149 227 248 128 127 163 270 260 288 186 155 197 199 312 271 375 298 304 236 207 260 329 312 379 402 389 412 376 379 418 372 356 404 365 347 378 419 382 359 352 366 368 336 359 353 400 371 384 394 410 -9999 292 409 400 398 400 388 374 378 371 374 375 255 233 287 174 223 231 271 266 238 215 172 
170 95 130 193 140 100 86 65 63 66 65 65 105 150 149 81 102 75 140 150 85 61 82 153 88 86 85 103 158 98 88 71 89 178 116 118 91 88 86 103 94 105 87 88 127 99 101 195 105 164 101 119 112 156 115 160 262 173 272 238 254 167 246 184 281 226 231 185 226 190 153 178 249 250 231 153 255 268 194 134 265 230 274 252 233 130 118 144 126 219 329 341 271 152 153 165 408 320 312 310 257 165 153 267 131 85 90 104 115 132 98 80 84 82 70 62 68 79 119 264 163 289 144 167 113 108 122 155 203 209 273 204 160 224 266 159 147 164 221 329 309 220 224 349 342 281 219 225 230 353 310 350 422 358 379 379 389 371 375 336 409 426 409 364 389 366 396 405 368 401 356 364 369 383 383 416 360 406 404 -9999 400 359 362 396 376 378 377 386 385 269 250 279 181 176 209 149 265 272 157 293 
137 91 77 115 122 173 64 57 60 70 67 64 61 66 143 59 81 201 85 143 64 72 96 142 105 144 164 160 118 172 79 88 166 173 161 114 83 89 92 107 96 110 100 93 118 94 92 94 109 117 106 114 127 108 269 151 143 216 260 217 241 220 167 266 283 238 260 234 310 277 166 159 255 253 287 222 142 172 271 124 281 174 235 189 156 120 117 253 135 314 294 291 332 196 189 222 344 381 220 162 144 144 123 250 87 82 82 149 201 78 223 225 78 60 57 57 71 135 248 161 260 194 168 186 122 112 131 164 181 210 167 272 171 302 182 161 155 159 170 206 277 335 347 325 353 357 371 240 195 216 262 348 324 372 371 373 390 373 369 378 377 371 376 368 367 369 404 402 401 393 343 388 354 365 383 382 398 399 400 301 -9999 364 366 359 382 385 383 381 342 345 352 232 188 170 198 233 171 145 168 155 
70 72 89 237 160 79 81 61 65 66 66 75 58 56 54 69 191 162 187 166 59 61 155 195 143 86 121 111 147 78 106 149 186 88 81 132 82 110 122 151 125 95 103 105 125 105 120 105 213 198 113 139 220 146 130 159 199 299 150 187 177 229 276 248 151 172 109 137 217 313 148 176 246 219 178 146 239 200 278 180 174 166 162 187 129 125 125 132 181 295 327 331 353 170 196 276 270 231 190 178 125 109 90 93 76 78 81 230 85 149 224 96 70 56 51 59 98 253 132 247 222 125 148 162 218 172 278 147 200 249 203 239 254 262 347 173 175 195 254 243 279 300 213 302 214 254 328 265 188 208 270 348 435 403 361 408 443 366 354 371 386 394 389 362 409 390 336 380 381 379 409 370 391 408 355 380 354 362 369 402 405 406 358 352 316 237 293 398 381 382 333 186 211 151 204 242 290 191 120 131 
73 70 72 78 82 102 119 164 151 62 62 91 82 65 88 179 160 148 187 80 60 198 165 181 150 177 175 164 214 130 83 196 96 82 95 87 184 99 92 132 114 105 107 97 94 96 160 210 233 121 113 163 132 141 192 192 188 186 187 148 169 237 328 171 122 113 109 123 162 142 210 183 295 251 276 174 242 202 249 273 276 162 177 181 134 134 142 136 223 309 301 322 259 275 388 353 211 330 145 134 106 87 80 77 76 113 175 96 254 236 118 78 57 52 55 76 151 229 266 138 141 211 169 168 188 266 259 173 223 211 279 349 318 303 320 313 341 345 303 346 242 250 281 243 206 342 218 223 203 204 342 379 362 363 398 377 391 398 422 418 377 365 341 419 406 333 390 433 389 386 366 358 363 357 402 426 358 402 360 406 405 276 407 364 400 249 246 358 317 344 210 175 216 146 151 193 219 129 106 127 
92 85 78 84 64 152 149 141 65 63 99 151 156 157 126 128 147 135 80 66 147 196 166 203 212 166 84 84 132 136 204 84 82 104 128 118 190 95 91 122 100 89 229 123 197 182 139 149 97 106 156 189 142 173 174 199 185 224 231 187 199 201 229 150 122 138 118 224 244 294 136 165 294 273 265 156 228 166 262 174 159 159 159 144 142 152 169 225 304 193 231 171 348 416 417 295 244 229 160 108 105 82 76 100 147 200 136 141 266 266 88 58 55 53 188 114 134 254 128 217 184 151 166 194 154 181 226 202 180 237 214 215 262 342 303 367 319 309 348 303 350 241 350 168 324 271 246 292 241 333 326 335 248 331 386 361 225 354 342 339 351 349 320 438 368 365 348 361 347 366 366 366 373 426 386 465 391 399 400 400 355 340 404 399 398 250 260 400 392 377 290 184 194 161 268 239 212 284 149 272 
183 72 145 86 64 64 76 75 73 82 155 193 140 151 170 82 70 70 65 65 209 158 140 171 83 87 90 87 226 112 95 80 101 100 87 144 169 109 86 85 84 79 191 132 94 111 96 100 243 132 166 156 181 211 206 277 234 180 197 209 203 190 176 132 160 154 200 116 147 289 161 204 313 285 279 238 237 223 247 198 181 169 162 157 160 172 212 303 267 163 152 169 292 350 381 320 310 215 161 124 110 138 95 186 233 231 246 195 196 115 63 56 54 80 221 124 91 107 107 176 253 278 160 160 159 178 282 300 230 207 202 225 208 238 226 364 235 239 267 362 340 256 199 168 276 280 232 241 328 326 277 239 190 186 336 342 249 343 337 391 412 406 320 326 370 337 343 330 347 303 401 381 356 446 414 406 405 399 401 400 301 406 360 396 401 286 248 407 262 384 342 243 194 312 233 167 166 151 176 150 
109 84 156 150 141 84 64 61 63 83 83 166 108 144 77 69 177 195 148 87 85 175 130 169 108 178 92 185 107 121 91 81 81 94 155 100 117 113 85 87 110 122 113 182 83 138 108 128 181 166 186 229 269 213 264 174 197 186 190 197 198 125 112 121 132 182 147 158 116 266 293 202 238 212 277 258 217 242 242 185 162 176 166 170 177 302 354 306 234 174 234 197 219 281 303 357 397 166 143 134 139 171 127 165 144 232 244 226 119 65 58 52 69 101 245 102 87 110 216 261 184 212 126 262 231 183 185 200 238 326 181 163 193 205 236 260 211 189 191 352 309 219 189 155 277 208 188 185 197 266 283 279 205 220 175 210 272 344 364 352 330 321 320 363 364 336 346 337 341 340 380 438 445 447 414 407 406 403 404 347 358 385 390 399 404 250 255 299 361 385 348 263 317 280 190 141 149 143 167 167 
84 171 85 163 115 64 76 66 66 68 69 72 74 175 86 84 159 163 152 164 114 87 164 163 156 137 113 124 82 82 103 198 107 106 217 114 91 132 130 99 170 102 106 113 124 111 123 176 226 171 173 220 251 192 160 191 225 310 243 196 153 110 190 191 185 217 258 138 141 203 204 246 219 210 254 297 188 263 257 179 226 283 133 176 236 384 301 362 299 392 287 313 295 248 167 161 159 253 158 147 130 140 156 149 173 262 251 258 78 59 52 71 128 219 234 96 88 102 141 169 191 231 208 199 170 162 190 176 224 188 140 206 194 211 175 176 226 204 216 322 191 211 158 158 228 270 265 217 181 317 319 273 316 190 321 289 238 341 315 341 321 343 364 356 356 353 347 370 411 349 352 373 393 368 366 414 367 310 302 399 399 401 401 326 279 256 250 254 406 351 356 327 366 281 167 142 143 133 166 329 
132 225 112 185 115 107 173 69 71 71 72 75 95 109 158 136 210 210 171 117 136 106 176 134 181 159 97 87 127 176 101 155 92 104 86 178 86 172 92 93 167 169 98 112 104 115 265 256 165 137 184 152 224 148 154 166 234 307 179 142 150 109 113 134 144 149 189 167 145 187 291 338 186 181 277 201 167 247 245 252 266 281 147 173 246 318 222 214 179 388 333 195 247 185 114 140 160 152 143 181 183 170 151 150 121 123 149 108 69 55 55 93 161 100 88 94 88 144 112 125 204 203 154 174 197 207 168 214 209 226 203 293 290 311 203 302 273 262 334 222 216 309 303 208 238 317 273 218 311 239 292 315 309 300 319 201 189 235 283 335 343 330 336 325 320 360 341 433 411 434 360 388 381 432 422 412 375 410 405 398 399 357 369 403 401 403 285 368 395 349 359 354 320 185 159 144 158 290 295 329 
171 148 73 178 214 168 149 89 87 167 116 105 181 178 176 216 221 91 112 86 135 137 95 86 153 86 100 82 89 84 86 88 140 81 202 91 72 100 172 180 101 119 135 162 230 243 189 188 160 159 170 137 169 177 180 176 169 130 297 165 150 182 232 199 148 146 149 133 160 196 273 214 181 193 190 196 258 265 251 179 151 167 154 174 313 316 299 232 196 297 238 170 288 265 120 122 162 173 142 97 92 89 226 167 258 146 133 78 62 56 122 154 87 85 86 195 161 125 164 191 163 160 149 170 208 281 280 165 307 282 307 208 238 283 302 205 290 332 241 235 262 256 293 346 197 285 289 249 313 314 312 229 310 179 183 173 169 227 334 328 335 329 331 338 347 369 386 357 380 426 414 382 422 438 451 404 424 410 360 396 419 405 401 397 380 405 331 401 397 388 396 394 324 183 173 157 269 248 314 304 
173 85 77 74 171 151 174 143 155 115 219 92 118 171 125 166 161 158 173 120 88 66 68 69 79 79 77 79 81 83 85 98 159 112 106 88 96 85 187 108 118 145 121 185 261 158 155 168 175 132 142 189 195 155 265 245 246 165 158 175 245 226 219 269 158 159 139 134 140 143 208 200 249 284 186 186 187 267 258 182 281 162 171 227 297 297 294 256 241 237 385 145 125 128 109 127 165 139 248 237 120 145 205 224 224 260 80 62 57 57 95 76 77 83 99 147 166 162 167 175 240 148 166 203 281 220 259 257 251 208 174 185 284 192 312 198 323 234 280 281 204 229 213 312 273 245 245 234 336 225 183 175 203 179 195 167 335 332 328 333 335 335 334 335 347 343 376 354 365 437 414 415 390 394 397 285 372 434 411 403 399 361 401 400 385 254 256 319 355 398 403 383 317 236 290 266 220 162 235 332 
75 85 78 76 77 76 98 108 224 217 188 125 130 170 135 84 90 209 155 168 126 82 81 91 82 79 78 79 81 80 82 83 84 95 113 117 117 114 189 168 156 184 236 169 140 164 174 209 175 145 206 177 233 224 256 245 205 117 116 132 266 218 278 166 194 193 158 227 122 165 253 227 186 165 198 220 149 249 230 250 194 172 288 308 198 206 161 278 200 220 141 195 154 109 108 168 152 134 190 175 237 167 205 130 88 81 66 53 51 55 65 68 72 84 100 133 159 117 188 215 198 154 222 292 274 339 227 164 164 197 187 190 172 273 203 286 258 253 291 310 300 208 193 246 255 268 303 329 321 307 203 191 147 149 151 165 325 311 344 310 297 332 342 322 349 343 332 363 410 414 379 386 387 389 439 370 367 381 419 360 370 408 370 375 259 261 259 255 374 414 375 384 362 244 201 159 187 224 272 304 
76 79 96 80 79 78 79 84 91 219 128 79 97 123 226 205 151 147 179 106 97 227 228 134 84 82 81 79 80 80 82 82 81 153 98 133 122 140 176 123 108 156 208 198 214 259 256 172 148 191 198 237 233 182 150 231 119 148 112 144 266 280 201 167 184 194 189 246 122 134 160 190 157 188 240 159 174 265 224 183 169 296 330 278 250 253 186 157 268 173 277 141 116 129 243 125 118 132 185 113 187 184 240 110 81 70 45 49 49 57 62 70 107 257 110 156 172 169 214 144 138 138 241 225 185 169 164 324 181 313 179 302 172 283 241 331 258 272 296 241 249 316 317 228 221 219 264 333 323 316 209 183 144 144 171 150 208 292 296 340 333 345 348 272 320 340 346 383 347 380 420 418 390 429 426 353 374 386 412 407 401 409 368 365 264 264 256 256 255 417 410 375 405 281 222 178 194 237 300 395 
80 84 146 103 83 83 80 78 75 147 127 156 168 126 94 86 204 218 195 140 190 226 135 216 84 94 232 194 102 82 82 84 84 89 103 92 144 150 158 167 199 258 238 182 281 215 276 242 175 152 193 274 199 223 164 129 243 121 116 130 209 166 134 185 153 240 140 121 267 127 165 242 150 262 168 284 313 203 235 141 163 316 318 284 236 244 159 188 150 157 136 263 166 163 95 90 84 240 159 146 183 226 130 86 76 59 50 49 55 57 62 78 139 268 153 158 120 147 243 199 202 199 147 191 181 159 115 172 283 293 298 183 308 302 245 215 253 372 363 306 293 273 250 268 286 200 211 258 297 323 219 148 137 139 142 150 169 231 339 322 341 340 344 361 392 383 421 397 424 427 379 423 352 343 357 358 373 378 388 407 403 401 404 406 257 258 259 253 291 404 401 407 366 348 224 212 270 293 313 304 
124 87 91 102 103 87 79 80 77 75 102 86 80 176 80 79 78 78 128 197 161 116 209 228 82 226 221 166 85 84 84 86 87 89 127 106 151 161 190 222 278 252 226 188 190 217 221 210 241 141 279 297 263 258 155 124 238 139 115 119 270 166 141 141 209 212 197 238 241 193 269 162 194 173 211 303 232 200 276 155 228 311 273 297 279 266 201 156 214 204 147 206 261 125 83 78 78 105 129 141 255 127 85 75 61 57 56 58 63 65 80 137 215 119 273 122 283 164 160 219 142 123 114 114 122 147 179 120 127 138 172 188 221 260 249 310 217 230 276 304 207 239 235 194 297 178 186 187 215 335 299 141 156 125 136 149 327 312 338 338 271 327 344 358 365 309 300 368 407 380 388 389 347 394 423 399 375 384 387 413 401 363 441 408 321 252 251 277 285 405 404 418 393 314 202 215 268 266 310 309 
150 91 92 120 112 91 82 79 78 77 76 87 79 79 82 80 80 77 98 193 80 89 167 123 83 148 161 127 89 84 84 88 121 128 167 173 248 212 273 303 234 242 314 274 251 255 258 257 162 167 165 235 238 242 157 151 219 113 229 161 190 137 139 204 231 247 259 279 183 237 279 235 250 255 278 261 252 264 162 273 347 345 224 175 171 199 210 147 150 129 161 150 104 82 74 73 94 125 220 164 101 122 72 60 51 54 80 84 78 77 109 213 111 172 187 174 186 247 141 174 129 110 95 92 118 153 143 299 202 167 159 274 314 325 209 184 202 360 204 299 290 284 182 296 285 263 190 203 192 210 225 222 113 110 159 149 178 223 308 311 345 342 343 332 357 354 358 314 412 417 411 392 397 390 397 362 368 378 302 403 426 415 341 370 379 416 292 253 263 302 413 402 366 369 216 216 311 326 281 388 
84 82 83 113 113 129 82 80 79 77 75 75 78 80 111 109 82 78 78 77 79 126 98 79 86 86 113 99 87 89 89 90 194 208 249 253 251 269 187 160 298 295 286 257 183 231 243 241 166 154 125 185 202 260 147 167 119 120 134 167 244 173 176 155 249 272 259 183 147 184 271 259 210 253 313 327 378 253 279 338 241 219 181 140 130 143 284 165 138 135 116 103 82 75 66 69 129 172 87 87 114 107 96 55 50 57 83 79 79 79 176 214 199 191 133 184 131 177 159 160 144 129 88 89 121 137 127 236 155 124 171 297 255 236 314 257 214 339 273 201 223 225 295 177 209 245 181 198 296 191 191 166 101 102 115 194 301 346 333 345 267 339 339 343 338 345 328 335 387 459 352 395 351 412 365 401 408 406 409 409 404 406 407 410 369 305 236 236 247 250 274 413 406 364 296 212 236 261 228 246 
78 76 77 78 79 80 83 80 79 76 76 79 79 81 191 98 82 79 77 77 79 80 80 81 87 88 89 89 87 89 87 91 129 135 216 244 156 239 163 277 277 223 229 238 232 214 165 228 157 143 127 132 141 177 215 141 171 153 185 290 189 201 219 247 248 269 225 260 288 272 249 265 267 282 370 229 254 220 339 321 241 337 345 168 265 267 255 167 221 221 123 81 76 66 66 128 229 238 84 81 198 112 67 59 55 58 71 81 80 135 166 247 116 222 265 138 154 150 130 181 267 254 110 184 137 122 175 140 152 181 215 240 317 184 253 227 239 229 198 196 325 223 261 281 269 215 309 283 244 169 170 156 109 107 119 242 311 344 341 351 255 338 331 337 336 338 349 354 382 389 391 404 426 392 396 395 402 369 372 409 402 403 410 409 414 280 299 250 248 248 292 415 398 372 362 216 241 286 167 196 
75 74 76 75 78 79 79 84 79 78 78 89 87 86 96 87 88 85 85 84 87 87 107 93 90 92 247 91 92 88 91 119 187 248 251 163 225 237 157 201 182 174 230 230 233 232 140 223 216 200 168 129 159 141 178 143 156 238 255 250 183 196 235 243 182 206 192 202 264 265 265 269 248 280 186 347 179 202 349 251 318 293 219 222 167 231 251 214 219 171 91 73 61 66 71 148 258 115 139 133 249 76 74 64 62 61 70 79 165 251 253 220 182 227 258 159 230 123 193 127 192 171 204 179 200 321 133 143 163 159 287 307 205 225 308 246 255 205 335 173 232 250 211 286 284 189 293 218 181 171 152 119 123 129 191 303 331 340 346 346 285 336 344 347 347 349 353 400 412 359 386 397 428 396 398 402 399 364 371 407 404 404 406 392 319 245 249 247 251 251 295 409 410 363 366 298 199 182 236 217 
74 75 76 78 79 79 81 92 92 90 88 209 93 92 88 87 87 88 90 90 108 132 147 132 129 169 182 153 169 128 108 128 242 242 251 114 178 142 147 216 248 132 120 123 165 135 232 173 139 139 174 173 151 159 253 214 136 235 165 189 160 195 209 271 187 209 302 331 301 280 200 215 286 258 205 169 149 219 292 251 241 201 263 162 115 158 265 156 147 122 91 74 69 74 80 84 89 108 114 208 190 77 79 223 117 67 73 76 148 247 257 229 219 168 262 154 143 210 186 138 231 156 303 122 210 136 137 162 173 172 175 279 294 339 334 212 193 191 321 268 204 280 302 259 291 294 295 234 195 204 156 152 146 169 284 326 332 332 328 228 257 320 358 309 362 294 296 352 380 386 384 400 361 435 399 400 401 404 409 409 415 407 412 368 318 246 251 250 252 359 385 411 375 363 384 249 199 201 293 281 
77 80 81 85 102 111 105 94 99 100 96 266 99 99 97 124 94 97 135 262 256 162 204 249 240 217 236 220 244 240 241 117 237 143 110 136 236 200 144 111 239 119 119 135 145 166 129 137 140 138 145 189 140 153 251 187 171 158 220 179 238 286 176 188 288 275 194 218 152 203 212 251 175 252 238 214 203 195 214 346 358 360 265 149 124 155 258 113 124 112 86 111 93 93 251 86 83 135 86 120 94 79 80 84 76 74 95 100 173 244 247 126 126 163 220 157 198 153 148 162 155 207 170 140 132 143 161 169 210 268 236 240 299 266 327 219 225 212 225 309 187 161 202 283 207 304 248 245 203 195 243 310 317 315 322 334 255 213 191 206 185 360 362 369 283 241 373 333 386 383 396 370 403 404 401 402 406 377 374 374 414 412 373 375 357 249 255 255 293 362 356 411 409 365 367 269 196 221 169 334 
80 101 119 279 221 206 220 254 205 222 149 192 226 200 201 227 215 105 244 196 244 215 255 252 254 206 243 149 110 168 232 222 224 227 255 191 253 194 195 235 117 169 205 142 133 131 170 172 202 169 264 123 121 178 203 224 173 189 251 268 208 213 196 155 233 212 251 181 180 143 213 305 254 188 197 154 143 252 369 246 246 217 176 119 122 231 143 241 115 115 229 222 161 204 128 86 93 203 150 84 82 -9999 88 83 83 93 139 234 245 118 256 181 131 204 289 163 157 155 188 214 167 206 168 120 135 148 159 185 248 210 363 255 266 257 187 155 156 318 285 297 207 207 222 198 158 164 235 211 197 327 287 332 332 177 203 290 231 165 199 321 224 258 327 367 263 255 292 344 385 447 453 396 420 412 397 403 357 378 374 370 385 384 386 485 381 376 336 304 261 401 403 407 377 417 365 278 196 238 244 201 
88 93 193 239 234 234 182 205 171 241 186 242 212 251 211 202 202 259 254 255 219 257 255 258 259 222 159 246 247 172 246 221 171 125 138 206 167 198 195 217 118 190 122 195 161 158 237 168 286 286 238 121 146 161 198 212 175 312 145 110 220 194 182 210 225 152 188 249 141 176 213 272 263 165 273 224 142 209 280 297 237 155 132 100 141 159 124 112 96 96 263 197 184 155 85 82 157 147 87 82 129 125 106 118 99 124 249 126 129 119 123 278 248 168 167 145 134 185 156 211 179 268 128 140 146 142 339 168 229 278 228 222 295 189 134 150 170 240 186 275 194 181 236 228 219 202 317 197 170 320 314 333 257 170 325 325 170 196 174 237 233 298 261 353 323 229 328 427 358 409 422 427 463 430 400 398 404 367 367 420 380 391 384 386 387 388 369 364 372 404 401 365 367 420 387 257 203 200 201 145 
144 100 121 210 154 93 106 202 214 209 191 205 238 191 204 217 171 179 220 162 160 205 258 179 263 232 250 166 247 249 158 124 110 110 110 109 154 196 188 246 145 159 156 251 261 241 249 246 237 232 185 132 243 143 251 266 148 125 119 131 244 179 285 186 237 162 167 139 249 176 257 303 258 236 274 224 193 195 293 382 231 191 118 95 205 164 155 144 103 99 251 194 258 110 76 70 125 129 133 102 131 140 200 144 270 197 170 184 117 124 129 131 132 145 185 237 209 243 165 176 180 138 119 102 227 328 201 210 335 246 298 140 180 140 181 147 196 285 187 254 305 270 258 286 187 190 187 309 241 319 324 316 329 190 190 194 167 178 276 347 207 255 253 335 210 228 221 390 444 433 426 458 462 396 376 404 368 377 371 411 380 391 387 390 382 381 369 358 359 359 394 390 399 398 353 283 193 178 160 199 
234 244 243 104 104 106 103 102 95 92 115 96 170 149 129 129 125 249 175 130 204 98 265 229 195 157 169 142 170 202 230 114 115 118 115 149 140 199 241 237 259 259 272 227 274 237 249 235 178 183 183 137 138 142 145 264 187 138 130 166 171 302 241 203 166 179 260 275 162 296 272 263 217 259 265 162 174 155 244 249 303 191 129 103 228 190 172 127 125 122 200 108 83 70 68 78 97 113 143 120 122 132 157 228 241 93 209 146 125 176 161 193 166 157 177 235 173 141 127 162 162 136 112 187 288 226 308 202 368 261 236 182 235 148 225 272 305 233 238 235 222 308 301 286 295 205 183 205 302 323 200 190 204 203 169 167 173 180 182 180 178 232 347 344 204 174 189 356 380 321 343 347 381 375 367 406 406 374 389 380 393 380 388 389 388 377 376 365 364 415 403 356 405 399 379 343 218 184 163 144 
249 235 252 283 186 130 110 116 100 270 96 105 99 96 89 86 99 130 211 223 242 117 102 106 227 169 107 109 112 157 118 118 187 155 111 251 260 151 248 258 260 259 260 226 269 155 209 240 249 242 184 181 137 138 148 270 267 264 207 201 207 192 169 317 202 278 240 215 212 237 379 261 282 249 247 167 148 170 289 301 293 204 192 247 166 229 253 108 129 87 83 81 75 72 74 88 245 253 166 165 118 142 191 115 95 94 141 152 191 145 124 127 222 274 182 173 220 148 227 133 197 117 197 206 296 286 181 254 323 293 188 233 186 186 178 235 246 225 197 255 186 255 273 204 225 157 159 158 166 183 241 276 342 206 340 166 176 180 179 172 168 174 191 193 170 160 169 374 345 401 387 415 349 354 397 402 403 412 370 378 385 394 381 380 379 389 366 367 375 369 366 362 366 395 358 356 186 180 155 139 
297 249 247 287 286 278 174 229 241 162 100 105 105 105 102 99 103 119 109 106 177 120 105 109 106 160 111 113 116 133 120 126 150 108 105 253 285 267 259 225 264 254 295 229 227 154 240 185 264 268 254 258 261 256 275 267 266 270 242 224 257 180 210 274 214 223 258 251 255 256 352 233 277 251 251 261 171 191 208 236 189 234 143 143 168 225 137 96 86 74 69 70 77 79 100 114 202 211 244 258 131 205 121 131 172 122 138 162 160 124 177 191 251 263 254 145 197 153 129 146 142 270 199 284 209 274 283 243 283 188 201 214 262 227 240 313 281 168 151 212 326 334 335 227 175 167 165 164 233 196 247 300 196 176 174 172 168 172 167 162 234 203 204 231 160 150 174 400 385 470 441 429 441 330 345 372 402 407 407 424 417 384 383 382 390 392 385 388 408 362 362 409 364 406 394 371 246 151 146 143 
306 266 306 275 260 264 259 257 240 259 111 113 117 117 121 106 117 114 114 112 111 111 110 137 122 111 115 119 129 131 128 125 124 134 143 231 261 273 274 269 122 271 139 177 210 187 233 228 312 189 253 251 259 255 278 281 267 206 153 189 178 187 209 266 146 197 158 223 284 286 239 295 275 147 242 258 176 219 191 212 342 242 133 110 105 114 114 111 78 66 67 77 87 133 127 293 174 322 293 275 147 127 137 112 141 104 157 265 117 158 202 236 211 213 213 140 131 143 153 235 272 245 244 204 210 211 335 243 215 172 202 236 199 195 290 280 202 219 228 264 178 236 379 344 213 208 296 190 171 194 308 304 244 194 342 166 159 155 157 160 204 166 167 163 155 155 161 250 459 475 377 437 446 401 408 409 370 403 409 413 418 378 381 377 316 381 382 374 372 381 372 363 362 406 404 360 313 157 150 164 
289 304 248 222 285 254 248 237 233 252 162 170 121 127 119 114 125 155 115 113 117 118 117 125 113 153 121 130 137 178 137 246 204 163 144 278 281 284 231 197 235 218 219 232 180 225 226 159 146 207 252 258 192 325 274 280 276 200 315 172 182 264 247 294 207 236 164 173 261 237 179 261 255 276 262 245 177 190 185 150 280 217 129 94 122 250 226 91 76 70 77 93 118 238 284 274 289 317 193 216 139 159 281 167 119 186 236 172 112 199 170 235 137 217 214 187 252 148 213 230 206 150 277 283 232 230 257 233 339 159 216 318 285 212 221 188 255 204 235 181 197 254 308 346 323 189 292 195 180 238 277 323 332 300 227 158 145 143 150 159 168 167 164 159 158 164 178 227 376 402 467 463 462 349 408 365 401 402 416 373 421 379 379 336 297 390 332 376 373 290 324 356 401 395 362 372 344 201 172 176 
256 284 246 252 287 202 212 218 243 261 242 223 244 263 115 142 172 208 159 123 136 136 124 121 126 140 132 141 165 197 170 168 120 137 148 182 264 155 221 192 270 277 248 270 266 194 226 231 230 170 254 141 259 272 248 264 281 205 265 204 285 267 225 207 207 324 184 206 354 280 236 284 190 219 238 251 255 202 204 192 145 147 113 118 96 128 110 95 102 132 187 222 174 276 245 178 215 274 180 227 288 203 252 161 127 308 263 115 124 174 232 217 300 139 271 218 215 189 210 276 185 269 269 271 274 262 201 311 247 336 198 302 213 336 205 211 291 338 341 291 234 218 334 357 246 284 228 196 172 170 335 245 325 245 171 161 144 146 151 160 165 173 164 165 161 172 183 235 358 465 462 433 429 400 404 405 400 408 370 382 416 423 424 419 337 427 367 377 378 292 331 335 398 393 358 368 367 307 303 230 
241 255 268 247 239 294 243 151 198 246 287 251 237 160 128 133 245 160 158 198 172 171 148 131 133 135 138 143 144 173 159 149 173 229 163 274 238 197 212 272 253 172 190 186 268 293 250 225 233 170 170 207 195 185 260 191 259 256 205 200 218 281 142 169 218 332 229 283 291 249 264 206 268 222 226 225 207 278 218 268 145 155 129 128 110 114 122 145 114 154 185 205 287 277 300 149 229 220 223 183 191 134 131 158 133 189 163 162 196 253 287 275 301 210 213 221 136 240 161 264 210 207 226 274 263 290 195 299 317 231 206 219 346 218 198 213 291 350 294 302 351 339 344 256 241 241 339 210 186 188 191 197 179 210 211 164 159 157 159 163 164 174 170 167 161 169 178 190 317 367 460 462 463 405 404 373 360 410 421 423 419 346 313 415 418 302 423 380 370 273 289 405 402 400 375 377 377 366 177 145 
218 182 200 297 305 296 291 260 246 193 245 202 254 164 152 242 157 144 194 178 157 173 194 139 184 248 196 201 166 203 282 276 278 209 178 302 227 232 293 236 187 196 312 242 282 196 194 271 257 254 242 246 251 203 188 194 267 258 265 169 261 283 197 160 191 235 238 254 280 348 234 231 240 210 252 234 228 284 218 179 131 134 138 130 130 148 253 210 152 182 167 291 186 299 195 160 285 200 154 147 134 163 143 137 158 191 253 260 275 274 266 243 270 208 195 251 269 244 264 220 254 213 231 217 288 296 221 308 313 200 339 193 305 285 331 289 294 193 362 237 229 210 239 191 190 191 232 304 243 190 188 186 180 223 248 168 171 172 170 169 168 164 162 165 163 153 157 167 187 260 422 470 406 407 406 410 365 406 401 294 333 381 421 337 423 403 310 334 394 364 370 375 367 404 362 361 380 367 230 141 
213 127 123 144 177 244 292 290 291 243 269 180 227 202 171 223 156 230 261 160 209 244 288 225 220 197 182 260 256 258 235 227 243 247 239 175 190 247 258 249 150 201 247 257 207 297 273 291 239 259 200 178 155 187 207 260 277 202 261 266 271 278 280 281 281 208 227 318 299 323 277 196 210 174 223 263 281 178 269 140 121 139 142 147 143 158 187 192 180 266 258 298 251 196 235 312 264 155 155 199 212 165 226 289 173 239 254 275 147 223 271 339 290 300 202 180 204 239 236 183 223 153 193 262 197 193 341 298 321 270 279 301 324 346 291 240 246 210 199 204 198 194 236 270 272 323 316 318 310 240 222 184 180 304 199 182 177 177 183 175 172 162 154 149 150 148 149 152 161 253 430 421 431 406 401 402 403 402 422 388 426 424 428 382 377 302 450 312 419 368 355 370 360 396 353 403 377 367 197 148 
180 134 106 102 163 253 240 305 266 194 170 117 187 268 274 250 221 216 207 130 192 276 249 322 292 285 293 279 284 238 230 284 237 305 234 234 250 266 189 198 251 227 175 205 238 275 188 241 242 260 250 255 146 150 196 262 256 210 210 237 201 297 310 301 284 230 208 256 363 343 279 279 216 195 242 285 130 133 180 130 139 145 236 187 158 154 159 205 177 206 236 251 277 316 239 275 226 159 190 290 282 192 212 297 210 210 184 229 281 204 273 237 256 271 216 146 180 184 251 223 173 155 289 324 201 194 218 216 230 307 355 334 357 270 296 233 202 271 202 200 270 223 308 324 319 317 319 267 232 190 187 183 176 176 177 176 170 170 164 188 179 164 146 141 145 149 148 152 160 286 362 430 363 363 400 406 407 405 422 371 378 341 427 423 424 423 323 302 323 413 289 360 368 397 353 403 384 369 244 152 
271 159 111 100 106 199 211 236 175 262 148 125 200 258 188 225 205 186 165 188 254 248 260 218 238 233 211 185 293 298 267 178 168 126 115 163 250 247 277 144 133 128 301 261 394 247 253 247 235 265 280 249 253 260 268 291 284 158 188 213 286 238 247 306 314 305 282 252 351 292 207 220 263 263 144 125 129 195 163 139 157 298 254 178 164 161 171 214 203 185 214 227 259 173 315 275 266 256 207 222 277 187 220 227 264 229 281 219 242 223 192 259 288 291 266 149 215 227 221 145 197 305 292 266 229 267 216 203 290 322 327 336 278 346 200 230 336 334 257 194 263 265 189 308 239 285 235 181 185 185 185 178 175 170 169 165 160 160 165 171 176 154 146 148 151 151 150 158 183 303 449 435 451 404 406 364 412 411 426 426 368 333 297 428 382 424 266 316 307 322 275 332 369 404 402 404 408 373 342 166 
215 266 183 126 125 155 255 197 285 139 97 126 135 208 194 156 245 161 150 284 285 225 260 179 143 161 229 278 280 154 160 167 153 131 167 229 255 270 210 130 119 133 142 257 330 235 242 250 247 261 303 283 320 261 268 254 273 272 313 282 327 207 215 322 275 310 314 213 266 365 225 277 262 278 150 125 154 180 264 192 189 242 266 189 172 194 229 283 217 190 215 299 190 158 308 313 195 213 227 226 207 208 221 318 335 224 276 239 221 183 175 303 226 352 319 150 300 297 189 178 283 205 257 310 338 200 276 304 314 283 333 339 291 202 230 381 325 332 233 191 181 177 228 198 179 174 169 168 168 172 175 167 164 163 161 156 150 146 150 154 163 180 166 150 164 162 157 169 242 453 459 399 402 405 410 412 360 426 271 429 394 281 290 424 418 422 342 326 312 372 262 262 262 279 315 308 371 364 264 189 
236 284 303 255 116 241 248 202 188 159 203 155 114 162 218 224 228 165 193 210 228 205 132 114 104 104 186 157 187 149 109 151 149 243 242 237 237 148 189 122 110 106 145 215 221 223 289 252 273 269 265 274 322 267 269 272 216 265 335 316 322 209 241 316 327 328 279 303 285 288 272 185 247 243 241 130 218 223 205 187 184 223 292 273 189 216 279 220 221 244 193 183 162 163 312 312 273 191 312 184 267 212 271 216 190 244 310 228 186 277 174 284 228 207 200 193 303 274 264 266 268 207 198 294 273 245 337 232 346 341 294 299 261 218 210 295 299 183 189 167 163 166 166 167 216 162 156 153 157 161 159 153 152 156 157 155 147 149 149 182 166 179 164 192 178 170 153 183 440 373 465 404 372 366 367 423 358 327 273 273 270 269 268 309 453 446 286 429 409 408 260 264 262 256 260 255 370 354 273 207 
269 142 199 239 227 138 161 155 275 250 288 151 186 218 204 221 238 246 292 206 285 160 122 123 181 223 225 148 145 245 104 248 229 231 256 238 180 263 258 113 110 156 159 131 144 220 253 267 314 194 167 231 284 246 254 194 157 164 195 292 267 341 324 217 359 331 314 274 230 289 295 206 269 247 241 258 237 161 179 193 172 216 307 308 221 232 222 216 166 158 168 248 234 204 272 248 292 326 233 256 235 280 290 201 294 226 214 184 211 271 264 299 220 299 226 306 226 273 268 244 244 239 189 212 287 348 254 341 343 295 368 369 372 187 174 196 196 184 282 188 149 162 163 167 159 156 148 150 148 174 146 141 143 151 155 158 151 153 156 163 168 169 210 201 192 168 182 276 454 371 435 280 431 363 372 307 285 330 277 268 271 269 276 358 373 422 325 411 404 364 303 258 264 259 267 273 287 414 350 212 
138 152 198 310 242 162 124 165 241 230 239 198 192 211 219 235 222 133 249 252 169 163 243 160 160 112 250 99 236 216 229 167 263 258 245 256 174 188 239 129 112 152 216 130 110 193 245 219 190 172 150 255 170 260 250 182 166 177 201 321 327 322 286 342 328 331 309 233 195 192 318 209 205 170 177 131 250 204 275 229 223 220 212 289 303 303 167 213 278 151 232 329 243 283 279 226 297 218 235 320 332 274 215 189 223 290 222 171 181 252 311 283 201 264 296 232 271 156 209 147 152 151 194 293 333 300 203 208 374 372 359 200 181 165 189 186 185 212 248 192 175 158 166 164 161 214 153 149 146 142 141 139 140 144 155 163 162 160 168 174 177 172 156 164 166 170 201 267 363 356 416 251 251 273 302 264 252 250 252 267 270 267 421 377 372 418 421 410 402 406 366 311 261 260 261 376 255 404 283 310 
140 269 250 307 261 196 225 179 232 173 267 186 261 172 162 166 144 138 245 198 242 166 176 164 166 127 123 161 233 241 262 175 132 198 191 253 185 252 227 251 108 106 105 245 222 284 174 176 127 127 166 200 133 157 178 177 284 321 350 316 332 323 333 354 350 345 332 305 227 324 194 217 323 248 256 257 225 252 244 209 179 261 197 215 300 227 234 204 279 190 337 206 208 171 200 237 292 194 218 332 327 328 276 208 202 270 209 157 200 290 278 185 265 286 243 262 183 154 196 140 155 143 245 265 240 205 196 197 319 386 190 166 172 263 220 294 230 231 234 218 148 180 162 168 161 158 177 262 145 139 136 137 144 147 152 159 150 168 177 187 182 170 159 150 144 147 174 242 361 424 382 359 321 280 246 252 251 275 265 285 268 299 369 376 372 396 422 420 404 364 359 402 404 258 259 362 368 372 366 350 
142 157 219 312 282 276 206 238 258 166 186 240 234 156 133 121 134 225 254 129 195 216 255 147 161 186 252 244 249 172 167 175 186 262 225 224 214 250 251 216 252 182 103 242 98 136 109 133 113 158 156 154 125 157 173 180 299 221 249 327 189 288 340 355 309 341 344 296 248 215 193 333 311 263 194 287 295 166 285 277 282 216 214 233 237 298 198 146 182 227 224 296 193 160 193 275 310 225 339 299 331 327 276 268 212 233 249 221 288 310 274 185 221 282 269 225 196 153 187 200 189 238 241 190 195 200 231 218 200 177 192 230 267 289 179 225 204 196 246 178 178 185 201 186 160 155 164 209 155 140 140 138 144 141 148 150 158 170 178 175 178 166 149 128 118 138 131 269 420 445 393 347 397 400 403 422 321 284 439 427 321 373 374 419 379 392 313 351 363 358 402 366 404 334 401 328 367 369 367 365 
171 148 184 278 242 281 181 203 260 262 266 266 189 157 122 153 206 160 190 169 172 265 185 127 236 192 259 258 181 221 246 250 173 252 183 268 242 243 186 246 249 141 240 231 167 198 184 129 110 121 123 148 121 140 256 203 324 204 222 342 293 241 218 224 350 372 341 347 215 203 213 212 280 252 311 193 275 291 238 282 215 198 289 290 201 333 216 214 244 270 198 220 164 161 285 257 261 281 208 223 300 225 232 224 268 182 223 275 272 260 250 281 297 308 215 216 221 177 202 271 208 183 224 221 194 198 206 218 314 253 279 248 240 249 193 183 198 228 281 201 179 207 189 165 158 153 149 152 169 142 138 132 133 133 144 189 161 164 161 167 165 156 136 116 114 126 167 321 412 458 454 450 451 425 347 385 250 286 281 336 419 409 414 366 332 440 305 305 389 355 403 310 311 401 396 290 256 294 396 371 
280 170 151 217 312 296 289 158 155 143 138 192 254 193 147 184 234 170 233 198 208 267 255 201 165 158 181 181 145 267 204 192 219 270 188 246 232 259 159 257 151 141 174 229 226 225 245 170 114 156 196 134 188 117 172 190 301 340 297 218 213 200 324 380 338 373 341 316 244 312 246 192 290 305 297 214 230 221 330 300 309 293 288 299 199 209 259 206 269 198 199 240 235 242 283 286 189 166 223 259 297 290 308 264 276 280 252 260 261 270 263 276 260 199 294 225 216 183 284 303 202 187 202 208 191 386 187 223 296 297 200 210 200 198 200 264 204 214 247 158 183 162 166 190 153 148 264 144 145 143 136 122 117 124 136 149 156 156 155 150 147 136 120 116 115 135 196 351 383 455 431 437 392 422 408 399 410 266 256 296 415 413 371 423 285 390 320 378 440 283 264 264 258 366 401 357 326 398 394 359 
281 284 149 323 287 309 311 312 168 152 148 144 181 221 233 261 171 248 208 254 253 201 201 203 181 135 156 243 213 177 237 271 262 255 239 260 253 145 164 157 172 148 135 111 109 176 221 195 143 262 126 211 252 133 162 211 213 347 303 200 203 329 366 311 359 346 337 333 317 288 303 302 209 277 201 158 202 221 342 286 284 291 297 280 194 167 201 309 301 226 210 312 312 312 321 339 319 188 225 245 209 305 291 262 224 221 270 255 286 213 261 278 257 181 288 321 319 320 303 306 249 237 352 312 328 278 184 207 312 198 185 167 309 213 304 291 264 285 279 230 190 189 185 161 151 146 141 142 143 141 137 121 116 119 137 149 153 151 145 139 130 131 125 111 114 140 345 392 404 430 450 449 452 392 403 355 309 251 411 321 412 411 414 420 406 403 313 381 430 323 264 264 264 300 323 410 295 389 355 337 
255 257 311 299 279 296 367 281 173 156 151 151 187 202 221 265 266 198 165 187 270 257 169 182 165 266 189 261 184 185 285 280 296 208 267 140 170 261 257 256 251 255 145 146 184 249 248 249 259 227 186 242 248 248 151 188 370 370 314 222 240 343 360 375 339 299 339 359 202 209 316 288 162 161 168 210 219 285 287 235 332 299 315 304 180 258 263 320 379 268 207 321 248 247 229 221 343 204 329 241 217 275 305 283 284 287 302 245 263 164 197 270 173 274 314 304 234 233 358 344 348 218 279 322 334 233 182 192 312 207 198 315 283 277 211 202 312 238 187 225 252 194 203 163 205 160 143 147 147 145 133 121 119 129 138 139 142 144 142 139 128 135 113 133 125 151 440 349 377 453 384 404 398 419 396 396 353 403 367 439 408 398 390 306 328 331 312 376 368 370 291 355 303 262 298 397 331 398 371 341 
166 151 234 281 313 312 308 305 173 160 158 158 157 195 199 239 278 268 173 189 181 239 243 234 251 227 267 145 151 186 285 248 275 241 141 270 261 226 242 180 257 260 125 155 255 247 247 248 243 256 252 253 255 125 149 197 206 228 229 340 316 356 341 383 243 257 194 224 229 219 215 167 161 213 235 173 178 212 286 250 212 290 237 312 243 317 295 196 358 315 264 329 302 233 319 348 196 230 253 320 325 310 296 293 266 253 185 332 203 169 162 162 171 205 281 274 216 303 232 354 364 256 259 330 245 196 188 228 279 319 208 207 203 234 224 222 203 199 156 216 186 184 201 173 163 151 149 147 145 141 125 123 132 137 135 138 140 140 149 145 148 143 131 142 122 160 304 380 380 431 407 414 394 394 414 394 375 401 400 396 279 335 270 269 418 331 322 334 340 323 269 357 397 262 264 401 399 402 262 305 
116 116 160 191 298 281 312 217 188 173 163 160 163 316 179 208 285 237 201 190 140 254 266 236 183 266 225 186 156 284 269 252 230 267 251 191 256 189 257 143 247 166 129 181 248 197 193 277 259 243 269 265 225 148 145 173 221 194 201 324 335 316 376 351 220 226 223 223 325 247 197 170 204 270 285 307 307 320 327 301 272 300 318 248 228 205 202 195 208 305 319 336 330 351 258 229 212 344 333 330 289 292 316 269 219 187 154 291 298 244 297 202 292 271 226 177 181 246 222 351 317 306 383 324 260 217 254 242 204 309 227 297 314 310 198 206 224 190 261 296 220 218 208 175 164 158 151 147 146 142 124 126 135 150 144 143 138 147 157 164 162 153 118 126 144 242 376 432 438 445 447 404 423 364 394 340 353 407 280 283 342 321 312 426 369 404 365 318 297 366 318 300 282 266 265 361 361 357 367 389 
111 132 118 145 228 267 310 255 242 180 157 179 217 177 167 154 200 298 301 176 146 142 181 241 284 212 238 252 169 211 194 271 256 247 266 134 248 242 255 258 207 131 132 184 251 227 185 242 174 184 179 185 185 187 188 302 309 287 317 329 330 327 373 210 299 221 311 221 203 318 224 210 323 333 321 306 233 205 216 218 219 319 266 249 261 216 195 165 186 206 322 328 281 310 220 230 198 345 219 246 306 301 321 203 165 162 169 197 271 302 226 173 301 247 197 181 205 194 199 241 238 254 313 235 196 217 260 240 212 193 240 325 174 201 201 186 210 190 307 318 205 224 170 168 163 162 152 150 146 142 133 125 134 148 146 155 152 156 166 174 181 182 153 150 160 261 391 428 435 437 417 406 340 394 388 392 295 262 254 254 389 392 325 315 404 401 355 320 273 389 432 267 263 266 270 333 361 355 279 262 
151 226 116 129 146 200 321 177 178 188 148 159 298 277 265 179 182 299 301 275 207 148 148 198 287 271 249 236 282 262 262 272 249 240 257 250 204 261 257 255 238 186 127 127 244 260 265 281 177 294 186 146 149 200 200 211 251 307 322 335 327 331 315 262 256 250 250 218 313 283 213 224 287 294 292 342 285 207 187 188 268 246 265 233 293 292 253 191 224 303 306 327 351 359 233 281 205 203 189 343 290 338 228 166 168 174 179 259 313 229 179 182 194 196 216 190 193 216 241 202 190 190 229 307 231 234 296 221 284 193 220 330 181 317 314 319 204 329 214 206 301 279 321 162 164 160 158 153 154 151 141 124 134 137 157 178 158 167 167 206 206 209 177 161 218 369 421 427 430 404 446 384 299 254 310 416 245 253 256 253 354 379 382 269 408 329 296 335 265 300 283 285 277 262 263 404 397 405 311 307 
235 270 160 215 202 221 206 259 128 131 115 147 172 161 187 203 208 305 201 312 263 269 152 212 180 192 258 183 315 312 256 266 202 240 167 259 244 268 251 277 237 253 252 250 245 263 266 286 207 254 170 171 240 250 228 189 226 321 327 321 249 260 367 212 319 323 226 319 224 202 231 214 295 218 186 335 228 240 221 311 293 296 216 294 304 264 278 263 195 328 322 329 350 345 235 321 321 348 220 340 286 288 291 162 169 178 198 264 284 226 234 314 317 308 300 234 195 213 316 192 187 187 240 267 255 320 318 225 239 334 334 235 319 316 325 208 327 241 219 182 195 207 165 186 174 171 196 167 163 163 150 140 140 147 171 187 182 166 176 182 241 247 206 222 305 407 439 350 436 438 380 321 278 425 423 239 269 248 252 254 268 361 350 342 285 403 356 310 269 296 267 358 315 261 255 363 403 355 386 410 
262 227 235 312 316 287 179 139 134 123 111 123 177 117 242 266 268 304 151 185 214 319 318 309 302 278 148 147 203 277 268 276 247 174 280 133 305 281 270 257 242 248 251 256 296 272 266 268 227 201 151 151 262 236 228 289 277 351 334 400 302 358 208 234 355 332 327 224 335 193 189 206 180 254 237 236 307 290 360 266 231 216 229 304 243 318 297 294 205 313 343 279 361 328 285 322 298 301 261 300 330 208 162 170 184 196 212 317 240 188 228 322 324 225 267 192 217 199 197 217 208 216 373 367 311 228 292 276 243 271 220 331 325 264 240 299 309 314 329 173 203 211 202 181 183 180 181 178 175 172 162 151 149 152 175 193 199 194 164 196 238 232 292 314 440 350 443 386 354 386 393 423 278 304 292 282 302 368 357 253 286 375 369 306 420 398 399 361 277 400 296 301 403 258 283 445 378 274 393 326 
279 277 295 298 291 290 160 177 199 122 116 109 225 107 172 218 301 300 165 152 159 158 157 324 316 307 315 169 152 282 293 275 257 198 248 219 221 269 262 202 281 257 265 264 271 284 246 265 303 179 149 174 150 228 267 319 323 322 335 335 315 314 250 261 297 288 291 340 313 215 191 185 225 288 342 292 190 214 226 266 273 234 282 305 276 321 281 288 238 314 338 269 255 279 307 273 347 196 225 272 232 224 176 190 198 202 318 273 222 197 215 240 188 185 235 241 201 196 206 269 344 314 217 226 286 318 319 294 223 281 288 226 340 307 290 316 308 270 234 215 167 179 185 188 211 203 185 186 184 183 173 168 167 176 190 238 200 249 195 246 296 162 276 342 426 435 365 350 354 347 338 387 348 354 392 389 392 345 380 319 320 270 288 417 404 396 282 298 365 306 276 336 259 400 353 402 350 321 276 416 
220 186 243 249 288 285 263 183 146 147 158 212 179 128 128 229 301 298 178 145 167 187 157 191 177 324 316 297 258 256 232 282 249 286 251 249 296 270 268 256 247 225 146 254 145 176 235 282 178 163 150 194 188 189 161 184 293 312 320 326 363 215 319 386 293 347 261 304 336 267 220 184 182 219 244 258 211 305 329 315 311 263 226 289 294 257 275 243 310 292 339 341 342 290 377 376 240 206 234 203 216 244 200 200 204 205 240 201 234 195 187 188 174 171 221 205 190 311 342 207 303 273 298 228 297 262 312 329 326 303 327 221 286 257 275 212 209 306 230 238 160 171 178 183 250 239 192 195 185 187 183 181 186 195 200 204 202 202 227 228 171 163 227 360 423 436 358 334 335 385 378 379 381 381 380 380 382 389 394 399 303 268 306 309 362 397 399 406 354 291 263 403 259 322 366 422 377 378 330 361 
235 163 284 126 159 284 169 215 186 212 227 146 249 115 107 190 284 282 234 198 185 300 167 161 168 328 291 275 273 212 219 250 324 255 261 273 212 261 257 250 254 262 257 186 268 261 201 283 143 145 157 152 169 201 146 196 284 313 307 342 364 322 263 259 240 327 349 341 293 304 205 193 234 312 357 353 321 293 361 235 207 260 292 253 276 218 264 200 322 273 265 233 202 202 246 321 339 329 321 320 250 321 288 312 326 281 329 205 200 308 197 175 162 256 218 167 213 228 268 293 299 241 295 316 304 268 258 290 299 316 303 328 288 258 238 251 209 315 200 285 199 160 167 170 179 186 194 218 197 192 184 185 216 262 274 223 199 314 209 181 171 163 166 289 421 421 386 403 373 367 375 373 376 377 376 379 401 402 405 411 418 291 268 404 410 394 292 395 401 402 267 328 352 325 365 362 358 368 359 375 
283 242 190 147 260 281 278 300 305 317 212 184 161 111 114 162 188 274 272 269 288 206 308 172 168 216 322 315 297 262 191 277 280 288 280 270 272 254 224 268 260 267 265 277 250 295 151 296 328 142 163 161 148 142 143 145 200 306 226 273 293 320 207 227 365 245 347 286 241 236 235 194 204 218 217 316 247 287 247 222 191 245 298 277 265 220 201 213 327 341 290 360 232 215 298 237 319 333 332 331 313 323 326 330 335 331 329 335 271 219 312 213 204 240 307 261 307 245 311 250 347 319 250 209 228 290 331 286 300 245 244 245 322 213 202 322 210 323 198 283 283 165 167 167 196 185 194 223 206 200 186 186 187 179 196 253 198 255 247 178 175 173 229 294 400 409 393 421 365 416 389 375 378 386 388 389 328 296 365 375 288 304 270 345 379 357 281 297 285 296 366 351 383 395 360 345 362 382 381 215 
235 180 210 160 292 238 146 290 188 226 277 241 118 156 111 123 156 203 246 280 193 249 195 326 167 166 162 197 192 202 200 278 295 274 297 271 262 234 237 188 230 267 275 283 298 272 221 150 226 219 158 163 156 154 154 165 266 283 277 320 334 321 364 354 233 203 231 327 219 328 309 190 184 207 299 240 225 360 323 210 203 177 250 274 312 197 286 316 293 317 279 221 235 247 357 233 236 240 226 299 319 322 254 212 290 331 300 335 210 262 288 234 307 237 317 268 306 235 259 243 289 219 325 230 221 301 291 306 311 318 334 321 311 230 237 176 320 267 287 263 203 166 169 174 180 189 194 217 207 204 192 186 176 184 194 226 198 242 312 225 187 187 217 432 411 427 435 417 409 393 378 384 389 309 359 272 268 265 414 411 438 345 271 308 370 396 281 257 298 397 344 393 286 325 363 320 370 353 280 251 
281 245 280 248 156 160 158 249 263 307 294 245 262 114 116 123 166 205 245 270 293 251 179 190 169 187 163 179 166 195 287 261 276 279 264 292 267 271 282 266 289 265 208 260 278 273 283 158 149 144 160 196 166 174 182 213 320 329 336 336 320 351 282 348 378 225 342 322 309 261 245 200 278 324 309 218 310 320 312 253 319 309 192 195 271 222 215 226 204 344 229 206 209 209 235 277 284 208 198 194 197 203 352 241 270 318 319 332 325 267 196 208 279 317 302 229 269 206 206 306 326 285 207 318 309 262 282 348 329 295 309 313 270 202 313 207 169 285 209 158 291 164 227 181 195 198 202 204 212 215 215 227 193 193 192 193 191 194 237 201 187 189 253 430 418 384 423 326 390 352 308 281 256 246 288 393 312 332 404 404 407 366 270 326 335 400 284 268 307 356 360 392 280 290 238 372 374 340 346 254 
285 276 259 274 172 145 151 241 184 278 247 262 231 156 132 131 264 168 170 274 240 203 148 188 160 165 164 164 164 197 293 275 295 260 269 327 267 311 270 215 212 293 152 300 264 280 198 202 314 166 144 168 179 295 309 307 315 296 253 330 301 289 325 360 231 230 329 298 242 211 188 180 167 225 331 237 333 317 294 310 307 279 291 167 203 310 239 205 206 225 221 203 209 211 249 431 205 324 309 354 248 324 322 317 232 191 195 309 308 233 305 290 318 274 217 266 238 203 233 248 232 210 294 310 319 238 368 279 331 324 285 251 288 313 204 233 232 185 194 216 202 170 178 195 196 198 198 205 209 286 274 228 212 197 230 212 194 204 199 190 184 184 290 371 440 442 421 363 385 390 312 257 397 346 390 387 404 366 417 403 403 345 272 331 418 313 263 263 302 394 384 390 441 272 250 286 263 349 387 237 
162 282 274 245 275 263 290 181 208 272 217 296 272 269 148 142 136 131 124 124 116 127 143 159 162 209 234 231 328 165 328 254 297 190 289 204 224 261 267 172 264 249 300 307 289 295 312 282 315 207 172 185 217 230 179 201 239 219 209 330 324 356 325 323 280 200 332 294 221 227 193 175 161 220 330 334 334 319 225 316 313 311 282 299 289 197 191 228 202 288 245 203 202 202 201 202 204 273 235 286 325 329 247 214 241 234 328 203 290 238 219 239 239 208 218 311 190 236 256 300 219 284 275 314 325 253 262 290 288 285 298 228 281 300 194 207 316 259 211 203 166 174 180 188 192 194 193 196 202 217 222 398 233 219 216 220 200 210 197 201 182 223 335 402 371 394 310 417 379 378 385 385 388 285 303 247 261 293 410 429 407 305 267 310 369 272 309 261 294 395 391 273 325 259 382 257 240 350 367 384 
244 279 271 221 233 239 286 220 298 195 151 258 221 261 186 150 143 132 125 105 112 118 187 186 216 299 185 191 320 326 323 318 276 198 174 161 153 296 269 300 290 295 294 324 292 310 313 319 181 203 190 207 280 171 153 148 181 246 230 308 318 346 305 361 240 246 324 324 221 206 211 186 160 172 213 336 337 261 198 335 246 301 293 283 200 214 187 238 243 325 291 222 233 200 199 198 200 204 226 284 339 286 189 201 272 212 236 243 266 243 290 331 320 221 234 247 206 218 239 233 332 292 301 321 233 331 222 294 311 299 283 309 334 305 335 294 207 182 270 198 171 175 178 190 187 189 186 184 198 206 219 283 234 209 239 206 212 200 226 221 187 227 356 396 428 369 374 258 377 374 303 390 398 384 389 245 277 327 418 400 413 284 357 393 354 267 265 261 390 308 300 347 290 234 265 352 220 353 366 335 
287 283 269 266 200 232 240 166 167 167 193 274 267 271 190 156 142 133 126 123 128 134 213 277 263 278 250 314 307 299 201 168 209 284 195 163 181 278 197 303 285 299 278 330 325 316 312 208 210 194 314 316 275 283 171 141 201 226 205 301 327 331 363 345 339 276 335 283 222 189 172 190 180 203 323 328 342 369 329 285 270 256 226 236 201 200 187 237 293 226 204 233 363 200 199 214 247 227 271 335 206 293 244 262 248 300 210 217 284 223 235 265 309 249 179 216 215 215 297 277 230 274 283 230 326 323 317 296 285 321 298 320 226 243 238 190 197 206 202 172 174 170 175 176 187 191 190 185 184 193 244 260 217 215 224 205 188 178 168 182 193 226 334 399 374 369 367 368 368 369 374 375 384 342 316 246 273 415 402 -9999 265 325 344 391 331 294 268 275 352 296 282 394 308 347 280 352 359 337 375 338 
295 283 164 178 185 239 202 176 177 159 161 161 188 298 282 212 175 137 132 171 132 133 253 197 268 237 212 289 317 322 322 199 280 281 282 203 216 277 312 298 285 316 213 182 213 231 300 284 209 305 288 364 307 284 287 146 208 366 305 345 305 284 344 351 348 346 341 317 317 314 208 175 351 224 283 353 365 330 284 277 308 274 150 151 158 191 238 297 233 294 199 321 222 305 293 242 198 303 274 285 251 314 278 287 240 260 303 304 293 261 284 233 316 328 311 264 293 268 255 236 174 278 299 319 319 316 251 320 294 296 207 173 212 213 233 208 204 187 220 196 181 177 177 182 201 205 205 203 195 189 191 259 227 220 217 200 173 161 155 167 180 283 341 358 353 390 419 350 368 370 377 384 310 351 244 252 249 386 374 332 384 368 293 402 346 275 260 259 294 296 273 347 278 358 339 355 288 219 201 348 
289 159 129 124 278 233 170 143 177 162 163 165 280 280 279 277 268 175 138 147 130 131 178 274 260 282 187 194 279 314 287 254 243 290 287 275 274 288 283 295 315 236 319 228 219 321 300 300 284 324 321 262 295 291 188 147 228 243 274 311 333 408 291 356 334 329 343 333 319 320 212 320 330 299 249 223 357 368 334 315 294 221 217 237 237 177 192 230 215 289 321 328 269 257 299 297 322 308 301 210 227 208 327 348 274 283 264 245 198 337 289 212 334 297 240 302 312 336 333 228 199 264 323 235 323 322 312 320 317 303 326 281 177 183 194 213 182 187 189 190 183 183 189 196 210 217 219 213 202 198 219 203 221 262 222 196 169 144 149 160 174 278 360 361 355 365 367 373 378 298 385 398 417 240 242 251 298 362 378 381 383 365 315 349 357 303 260 300 350 270 295 282 256 362 320 363 246 204 198 271 
219 172 134 131 119 121 130 150 174 165 236 242 314 293 312 287 212 171 144 132 126 131 198 275 257 263 281 287 261 255 321 322 286 289 290 275 276 237 223 293 295 321 298 228 253 317 327 314 325 318 314 303 301 247 217 147 158 206 313 349 295 260 334 347 348 346 198 194 339 204 213 329 310 204 231 300 328 297 320 205 196 274 261 218 269 191 197 223 213 231 325 322 204 203 214 318 344 299 231 236 221 226 208 309 314 325 325 242 212 288 317 279 324 312 341 271 296 305 234 226 306 245 326 281 314 326 341 276 295 344 294 172 181 196 185 187 187 183 189 186 181 185 195 209 218 221 268 225 210 196 194 198 209 219 216 176 152 156 154 161 228 372 356 358 360 366 377 308 287 418 238 237 243 248 248 242 244 417 382 368 357 354 348 349 335 255 255 358 354 287 425 250 243 240 252 365 363 364 371 217 
302 133 138 148 165 268 265 269 192 287 253 282 283 282 250 268 299 191 146 134 121 125 195 243 256 259 264 293 299 319 304 294 314 308 315 299 297 314 316 285 197 325 319 229 321 322 219 328 186 284 282 278 295 272 287 143 147 196 224 315 253 321 318 352 345 339 303 312 311 242 220 192 203 235 247 364 311 332 308 294 314 305 285 287 241 231 164 181 194 205 293 229 199 194 242 299 310 295 280 264 271 301 302 303 334 286 298 331 299 295 322 326 332 209 259 297 222 187 332 319 310 276 299 314 325 284 297 283 288 218 175 179 182 186 320 192 198 195 191 188 192 182 214 229 231 222 244 207 230 194 191 182 188 173 198 214 187 174 175 182 342 392 359 362 359 387 268 268 234 235 243 240 242 246 250 245 273 332 368 402 400 369 360 359 358 255 298 359 316 357 333 332 341 254 247 278 313 355 372 194 
213 175 134 257 276 266 259 164 218 275 208 299 281 279 258 275 297 222 151 138 130 128 129 225 272 265 191 222 269 292 307 328 332 281 276 277 304 319 328 318 279 333 316 322 287 290 288 322 308 292 286 274 238 290 187 211 143 198 301 329 289 291 260 242 331 323 332 320 311 312 317 227 237 251 370 195 318 295 300 304 282 226 285 282 267 209 185 204 232 203 225 247 194 188 289 268 278 322 272 288 369 194 222 330 311 313 313 328 341 274 291 281 280 260 220 329 285 178 244 321 323 286 237 316 328 311 196 234 258 267 179 219 190 206 210 228 385 198 193 192 192 202 214 216 218 214 205 204 208 214 192 179 173 178 168 187 187 213 226 335 330 377 375 401 411 227 233 235 236 239 239 237 274 276 241 259 343 367 297 280 330 390 362 362 359 336 361 370 359 360 349 330 298 353 254 340 361 196 197 246 
142 134 313 183 159 121 132 261 263 271 198 150 151 263 263 295 276 321 156 147 138 132 130 199 266 261 270 251 268 311 171 172 187 332 288 255 330 310 288 314 277 306 321 283 291 304 327 329 290 291 287 282 279 288 207 153 302 159 282 299 336 346 328 233 340 336 331 326 279 315 317 224 200 251 200 194 306 293 265 292 304 308 234 193 190 290 216 247 223 229 301 314 243 230 322 314 297 330 352 335 248 300 372 243 201 326 240 231 221 241 211 212 301 325 245 247 293 286 340 310 301 286 279 280 306 337 346 197 310 223 178 230 220 194 232 383 377 205 200 201 201 207 214 215 214 206 195 191 201 205 202 186 171 166 161 159 171 186 235 280 291 298 405 231 231 234 236 236 237 237 236 248 286 241 234 243 283 409 313 276 314 360 358 360 365 359 333 375 378 356 271 350 320 331 209 230 359 239 260 366 
157 140 138 138 135 123 114 190 188 244 213 202 203 289 287 222 285 303 258 272 156 137 128 191 287 297 296 267 163 180 193 200 175 175 274 316 308 216 230 311 313 202 328 308 258 229 326 311 302 235 294 293 193 300 280 183 221 200 214 295 344 347 330 319 297 306 342 321 306 320 316 307 315 365 227 309 301 208 298 249 299 313 280 213 228 280 269 163 189 182 268 280 287 345 322 362 233 245 206 226 211 319 266 236 256 309 248 307 359 329 276 346 237 234 284 256 262 304 283 276 281 299 290 268 295 282 233 181 189 233 227 318 313 217 196 204 211 206 203 208 227 217 216 215 205 230 198 215 192 202 202 197 229 234 156 151 156 172 268 359 351 315 236 233 236 236 237 238 240 237 239 237 236 238 236 242 287 295 253 293 279 354 325 360 357 360 247 262 349 247 330 196 243 347 262 354 369 366 347 342 
227 142 140 142 150 142 119 112 181 201 268 271 278 169 281 202 272 282 278 294 184 140 130 194 195 258 266 225 189 169 196 289 279 314 294 203 245 191 211 212 314 331 303 328 309 221 332 327 305 303 215 294 291 218 198 228 221 209 215 244 338 325 317 329 306 317 355 313 321 320 310 227 248 334 289 284 300 274 288 300 317 268 283 327 277 218 284 293 181 166 239 281 325 359 255 204 194 353 340 228 205 220 306 264 246 230 312 298 372 330 338 231 309 341 339 256 271 248 319 283 284 294 332 304 281 232 212 177 178 176 209 220 225 191 188 200 211 213 212 212 218 224 223 219 214 203 195 196 177 184 194 231 280 212 160 161 144 201 336 387 358 335 241 229 232 267 233 237 237 234 235 237 238 255 281 420 401 353 273 291 291 361 314 288 304 353 332 241 261 244 341 259 216 256 341 320 321 264 279 250 
260 305 195 173 171 267 151 239 151 242 222 274 198 181 231 244 250 272 276 248 190 156 131 252 172 163 195 270 175 163 283 264 282 320 284 285 288 270 326 310 321 303 337 334 324 320 321 317 308 229 295 227 290 281 199 204 209 250 303 324 316 336 329 310 304 330 257 334 311 323 316 197 231 324 311 297 296 299 281 333 337 253 282 226 227 281 283 267 315 234 288 220 338 345 226 326 246 346 324 334 252 286 274 353 266 215 309 264 367 342 233 212 213 239 279 257 262 285 334 284 307 294 269 296 314 209 301 179 213 189 176 180 188 186 184 215 210 217 219 215 217 223 233 218 215 177 227 174 168 176 200 267 246 199 156 152 168 343 208 366 359 360 365 369 297 362 371 231 236 236 264 309 391 399 398 309 376 257 352 387 346 381 318 276 269 347 348 271 206 293 298 297 234 202 265 346 360 365 262 194 
310 230 278 182 210 258 268 233 211 255 205 270 245 142 226 269 254 353 284 307 251 150 130 190 192 134 174 222 175 192 292 284 276 186 311 296 278 294 289 219 327 211 219 327 319 314 309 239 223 299 290 291 295 215 180 204 224 263 317 326 327 325 331 314 285 252 226 335 325 311 331 344 271 317 294 281 283 319 324 323 320 253 320 230 214 194 299 196 204 315 278 348 353 353 255 335 341 255 332 351 230 208 252 321 271 316 328 205 210 341 242 215 221 357 343 232 230 317 309 331 292 291 284 321 201 198 230 189 179 179 178 184 186 189 194 241 213 243 222 216 213 206 235 233 221 195 190 176 174 224 196 298 228 174 156 161 341 245 382 360 362 256 367 354 358 355 361 369 293 359 372 378 316 -9999 383 268 260 368 376 346 355 345 247 248 315 421 353 222 236 297 327 334 240 278 254 355 252 340 290 255 
307 306 278 276 234 199 276 233 200 148 115 243 233 156 156 168 198 231 278 286 211 148 171 129 137 124 131 199 330 256 284 280 285 273 292 280 304 279 323 209 326 245 244 313 322 276 294 307 303 280 291 297 192 185 165 179 193 311 294 329 323 316 326 357 332 345 216 256 291 310 344 342 216 322 312 308 317 325 321 332 320 331 321 266 275 248 281 322 278 334 346 228 224 288 335 318 352 365 239 275 234 232 242 362 368 357 365 237 222 319 343 216 234 225 305 268 322 300 325 273 334 335 248 224 185 190 269 207 169 179 182 186 188 193 201 212 217 224 221 216 205 190 180 170 186 201 180 182 186 199 249 199 154 156 147 188 367 369 366 321 353 258 344 346 358 359 361 359 358 361 362 366 307 322 -9999 287 375 384 378 379 300 247 252 261 365 357 343 258 229 293 308 347 229 232 258 246 233 202 268 170 
302 302 300 225 210 266 274 163 181 145 163 217 277 138 140 148 205 252 259 219 170 148 143 135 129 125 124 248 261 265 288 248 267 288 273 284 292 299 207 281 302 316 306 316 317 315 303 298 299 284 297 303 206 171 174 213 317 231 309 338 306 362 319 384 237 359 280 349 344 266 349 341 228 325 313 289 319 312 189 188 220 211 356 352 340 288 301 339 353 360 350 354 225 331 255 319 332 242 309 281 331 336 233 236 347 371 373 226 210 241 326 270 311 282 298 338 352 344 332 311 315 342 225 188 183 181 212 186 238 208 182 199 207 207 209 217 220 222 222 252 185 179 176 171 178 186 197 201 223 255 208 154 177 155 219 226 284 355 218 369 363 364 359 364 361 361 362 357 354 352 359 364 371 394 253 388 303 398 355 341 381 249 247 292 353 409 255 184 186 208 315 379 371 371 274 286 263 214 230 177 
307 302 299 292 207 248 186 159 265 262 239 230 275 137 197 249 247 331 283 290 160 153 185 141 138 128 122 144 244 272 284 301 287 285 267 285 282 207 329 342 305 306 313 309 303 307 293 302 301 301 299 198 174 178 180 217 244 202 279 328 314 313 357 296 208 363 352 346 247 299 362 326 352 347 333 333 334 191 207 193 192 192 223 366 323 348 358 361 332 313 335 323 233 231 351 311 190 290 357 230 235 346 361 234 319 378 377 238 235 316 289 275 217 240 330 320 319 311 302 308 294 353 233 198 215 243 207 230 173 171 178 200 203 206 205 226 252 221 221 228 202 168 176 174 183 196 207 263 214 349 199 223 188 308 306 221 273 369 278 356 364 364 363 359 360 350 356 356 353 358 360 346 304 306 446 349 307 265 354 407 298 247 251 284 353 282 181 224 224 180 239 247 265 235 233 318 340 306 241 319 
252 307 257 272 286 247 241 262 269 231 204 263 201 172 168 151 155 309 329 329 233 203 248 162 142 137 129 130 174 198 214 288 296 275 293 289 305 303 311 324 302 326 315 307 302 297 288 300 300 237 236 259 246 210 188 307 244 268 283 348 354 371 333 346 209 220 357 327 228 340 323 343 359 348 335 319 332 195 230 196 193 190 227 337 252 225 353 360 315 245 262 325 296 359 228 373 316 279 348 376 307 362 374 343 353 313 374 353 360 314 326 219 219 212 259 304 304 315 311 303 339 257 192 204 178 186 188 208 186 229 174 198 202 203 203 201 219 227 218 201 199 192 188 204 278 210 216 364 213 262 310 345 311 368 255 272 362 320 364 366 368 361 367 361 361 359 351 360 357 363 361 282 427 327 286 322 289 296 344 375 240 264 317 286 288 198 215 306 179 192 310 173 174 184 307 315 239 319 318 278 
141 271 265 296 287 241 251 266 269 199 224 268 246 172 133 162 134 158 270 311 239 176 144 144 145 156 135 130 142 194 188 202 305 312 278 277 297 306 314 283 328 213 342 318 307 301 289 307 310 304 200 166 171 221 207 244 254 338 312 347 331 345 373 358 226 238 339 337 195 219 323 339 232 375 327 309 366 348 200 251 333 331 323 319 228 325 309 336 239 198 346 319 349 338 250 346 340 276 295 376 382 241 347 355 351 338 355 351 374 313 318 219 225 211 206 234 324 294 305 322 323 231 186 179 180 188 184 180 204 171 176 193 199 203 194 200 206 214 218 193 193 195 186 331 324 260 242 284 260 313 338 367 343 303 307 365 297 322 295 366 358 373 345 365 367 368 365 367 363 366 390 280 261 296 378 354 289 299 342 309 263 375 416 371 288 156 177 182 167 181 373 240 181 219 323 313 317 317 306 284 
142 146 217 283 288 280 283 278 141 139 237 240 247 202 169 190 133 144 191 300 262 201 153 182 187 171 224 168 127 127 180 166 259 299 296 303 300 318 320 314 213 235 304 319 282 302 307 187 180 259 198 201 169 189 227 241 317 359 341 354 355 358 365 305 317 375 343 332 332 321 222 259 355 323 298 359 337 262 200 347 330 310 326 326 310 317 305 306 224 199 356 335 330 351 341 230 230 229 376 356 332 371 364 378 339 384 261 241 278 307 318 254 216 209 216 231 292 247 333 341 279 318 202 179 176 180 175 177 177 178 178 193 202 205 206 203 206 212 213 216 194 205 245 364 321 331 318 229 345 322 331 331 286 220 353 354 354 357 360 364 367 368 297 369 308 296 397 307 396 279 259 257 256 399 391 377 286 351 365 447 374 345 354 288 177 149 257 150 170 172 180 186 354 252 300 238 290 230 169 163 
138 141 187 258 294 282 285 245 187 165 274 240 185 271 272 166 132 142 163 301 274 205 279 248 156 154 183 136 131 173 199 134 141 244 282 276 310 282 229 231 178 365 291 335 306 291 291 221 184 312 166 284 168 210 296 242 248 234 207 359 363 351 362 263 333 312 331 322 322 323 322 223 236 212 254 348 333 345 341 316 345 320 325 286 316 314 329 335 310 334 305 352 329 362 344 312 346 233 346 340 358 375 380 336 349 366 222 262 215 293 256 232 224 283 218 335 241 314 342 342 214 210 187 180 281 246 169 181 188 195 195 207 212 210 222 224 212 217 215 212 211 257 366 368 331 340 255 258 256 254 305 361 256 256 359 332 320 367 364 369 374 340 341 357 279 257 259 256 262 298 321 257 298 397 395 324 254 381 373 354 352 311 331 310 153 173 193 148 248 179 252 162 336 311 305 182 159 167 162 141 
134 138 145 210 302 284 246 288 170 204 273 156 164 264 267 139 129 136 300 300 324 255 284 220 172 158 150 144 139 174 170 171 125 151 186 289 305 311 209 178 181 179 316 287 295 287 314 267 203 188 207 200 199 190 228 256 184 282 295 237 250 363 336 337 330 360 332 326 322 323 317 327 331 334 334 338 348 344 326 342 335 331 328 343 341 332 359 256 336 358 320 319 335 335 351 323 365 371 348 339 372 315 351 353 353 350 343 328 345 344 279 327 321 291 317 248 282 251 294 306 240 222 184 179 242 183 176 243 203 210 212 215 215 213 215 220 216 217 217 231 259 365 364 349 311 329 327 291 350 272 369 339 362 262 233 230 380 283 267 305 253 267 229 386 251 252 254 269 398 394 341 264 318 314 361 368 369 284 298 321 334 274 311 256 157 138 131 134 147 155 176 185 324 271 285 199 137 177 150 133 
139 141 144 157 254 287 287 283 279 226 163 141 246 242 267 130 136 180 183 220 311 292 299 286 192 158 192 148 146 143 163 147 127 129 124 233 334 206 174 209 243 219 321 327 313 317 286 216 229 224 205 176 181 224 203 253 234 233 311 206 251 339 365 355 324 342 305 294 322 326 216 366 362 250 335 341 354 329 372 340 338 324 346 333 336 344 364 343 331 313 330 336 339 335 348 343 340 267 270 351 337 334 237 295 317 355 342 268 344 334 321 354 292 322 259 219 205 279 311 271 317 322 225 239 176 174 181 202 212 240 230 232 253 220 220 216 219 239 362 352 359 217 371 290 302 294 338 357 353 312 362 369 364 234 237 236 237 233 237 238 237 233 234 234 237 252 256 397 380 357 304 257 389 380 397 358 372 374 353 333 329 317 240 171 156 155 127 127 132 174 145 149 153 140 171 124 128 123 169 117 
183 151 170 256 239 289 283 284 281 258 172 148 267 269 163 137 154 205 180 257 272 335 286 288 300 175 159 171 152 147 145 136 129 119 108 155 264 303 281 178 178 217 218 240 325 215 240 266 177 208 196 164 213 275 286 282 173 269 216 207 253 364 367 258 355 306 323 329 324 322 221 222 343 349 366 374 269 375 355 347 328 267 217 325 258 324 251 253 243 331 319 356 333 342 325 269 363 351 205 232 356 239 214 236 236 349 375 331 352 255 336 306 328 342 325 310 314 275 297 227 235 325 288 221 219 225 200 201 245 218 220 223 225 223 224 220 257 368 361 356 361 264 247 324 332 315 310 256 306 361 365 260 254 249 234 236 237 239 237 236 238 234 237 234 233 271 326 397 337 380 368 251 401 292 292 329 366 402 338 349 324 312 236 187 169 148 155 120 144 126 135 135 124 117 106 142 117 115 119 107 
160 186 285 256 210 261 293 287 222 183 284 137 198 234 184 245 165 142 277 297 304 247 328 301 298 188 162 163 152 275 171 148 132 124 130 247 220 272 199 180 334 330 179 208 329 234 185 215 181 170 199 195 230 269 350 323 184 324 218 271 253 367 369 304 350 336 328 250 331 291 224 212 371 368 341 336 324 375 340 338 200 345 292 242 327 334 326 324 344 262 233 267 261 217 357 226 376 273 296 224 331 254 243 243 364 340 354 238 214 214 214 243 336 249 239 315 271 316 316 339 228 192 246 240 209 185 183 225 208 216 219 219 220 225 228 290 263 254 370 345 364 357 353 353 330 282 351 271 229 276 260 225 233 235 234 237 238 235 237 235 235 236 238 238 237 323 395 392 399 285 255 300 355 397 251 310 299 308 357 360 334 315 238 211 230 166 134 96 137 133 135 126 112 96 98 95 105 139 108 125 
261 235 239 224 223 287 272 287 242 286 153 141 283 236 281 249 232 142 182 149 162 268 300 306 284 205 232 203 222 193 157 190 163 135 162 171 247 286 207 180 351 301 354 316 303 311 250 202 207 199 192 154 169 224 291 291 252 217 235 333 352 359 354 349 344 349 346 344 312 332 333 294 298 255 333 345 370 337 374 342 242 220 221 335 321 322 320 317 285 265 335 345 346 238 210 257 339 353 232 235 367 214 242 368 373 345 225 217 215 241 212 209 297 325 251 253 248 316 284 326 230 324 221 319 180 180 181 195 216 218 221 220 298 281 278 332 264 256 367 368 328 366 346 346 256 231 254 290 233 230 230 229 232 231 234 234 234 232 231 232 238 238 236 241 238 401 398 394 397 401 283 445 362 369 336 273 291 370 349 309 256 288 343 298 300 205 131 109 105 153 131 116 93 95 92 86 118 109 87 104 
332 236 206 308 293 204 261 278 269 269 126 142 283 279 226 151 141 140 134 136 140 149 276 304 304 321 297 255 282 277 161 162 176 178 201 224 287 209 182 182 182 185 356 318 269 259 217 304 297 296 158 168 188 226 312 261 278 203 313 353 361 360 350 348 345 343 347 206 244 343 302 240 308 323 233 314 242 336 362 374 338 356 334 354 289 322 307 321 337 340 366 328 324 213 242 302 305 340 370 331 279 246 380 372 348 243 217 217 219 215 216 239 343 261 192 187 244 309 298 308 322 298 300 275 182 177 179 195 209 232 215 216 225 363 368 328 370 305 327 370 259 304 375 325 302 240 246 232 237 233 237 244 274 275 233 228 228 230 231 232 232 251 300 334 278 391 346 395 396 381 291 295 348 428 439 337 339 342 255 214 215 217 359 367 245 225 123 113 125 192 120 105 120 89 93 106 108 166 90 105 
230 221 325 235 233 247 242 280 265 224 190 177 280 280 285 150 136 135 134 152 156 184 282 280 263 328 311 295 290 285 296 193 210 205 262 161 177 181 185 182 215 245 321 252 250 262 219 177 288 198 168 208 306 298 220 290 356 247 298 320 353 352 332 349 346 345 352 222 232 346 307 311 257 240 204 229 222 336 359 360 345 347 352 332 336 335 341 340 336 340 335 357 337 338 229 336 341 233 263 208 238 374 315 381 255 219 214 216 212 209 367 279 266 283 274 232 306 287 191 309 246 271 288 311 175 180 304 205 209 206 208 220 345 347 346 354 364 256 365 367 367 345 315 322 364 359 354 265 230 235 268 352 389 355 268 234 231 231 231 231 252 274 303 385 270 379 395 392 318 272 296 397 282 263 252 354 341 315 210 190 179 196 259 353 332 190 139 136 138 120 146 82 88 88 81 103 105 186 122 107 
284 248 207 240 217 289 280 281 277 278 271 282 281 278 280 175 150 132 133 302 184 150 150 189 267 338 310 302 296 188 245 298 302 304 174 170 224 -9999 183 321 352 334 305 253 257 246 236 296 301 165 175 283 171 185 195 310 310 268 205 200 242 340 343 353 360 348 350 344 365 345 336 328 304 207 212 323 304 357 204 353 368 196 228 329 322 333 340 353 339 338 339 362 221 242 241 221 337 338 332 345 367 248 265 269 211 371 212 212 210 211 287 364 273 312 246 314 265 288 329 227 329 316 289 311 177 182 190 197 206 206 205 209 279 299 364 362 254 374 271 369 345 355 355 354 351 310 361 249 230 350 341 353 326 356 312 252 478 422 232 234 254 277 289 406 403 339 401 333 355 406 397 345 263 246 253 332 337 254 204 160 176 164 232 314 339 240 245 122 95 100 88 84 76 70 88 98 138 98 111 105 
207 186 181 167 315 298 266 269 273 259 261 216 183 248 285 279 273 196 136 141 197 172 142 156 276 342 308 307 313 156 210 247 157 157 158 165 217 -9999 -9999 302 330 311 307 306 268 183 179 170 189 183 184 180 164 170 214 287 311 307 218 208 227 348 353 360 358 341 341 347 326 358 366 345 349 336 326 305 347 320 333 334 233 196 192 324 320 344 333 316 336 333 304 309 209 240 336 353 352 335 330 347 341 254 368 360 244 320 363 210 209 236 316 363 339 313 327 234 329 229 260 338 299 295 217 217 217 187 194 205 200 201 205 212 307 274 380 291 333 365 373 339 341 354 338 341 330 348 362 372 334 261 230 247 354 351 314 306 285 274 422 258 394 410 273 298 368 301 270 254 288 289 333 282 288 419 330 321 271 278 228 178 155 153 216 297 344 220 153 100 84 62 60 65 72 74 81 107 161 109 102 101 
170 168 162 196 269 287 278 269 266 233 239 287 250 290 282 281 277 210 150 213 263 131 137 146 212 298 315 237 177 149 145 166 167 188 158 177 291 -9999 -9999 236 309 303 354 320 321 176 234 314 168 209 305 214 160 187 242 309 330 295 347 248 212 251 357 337 343 312 342 360 362 369 381 339 357 338 356 339 325 352 344 274 227 200 210 330 340 346 295 263 344 308 216 196 194 213 329 347 349 341 356 353 355 353 370 270 212 213 240 208 206 316 343 341 332 342 315 314 280 324 330 308 223 307 220 223 225 223 194 200 200 201 207 256 367 367 295 345 348 365 373 343 363 354 353 346 359 351 350 364 345 374 246 231 399 285 293 380 343 301 237 258 397 284 265 254 297 287 252 365 344 373 287 414 252 404 326 288 170 190 237 313 176 153 164 179 265 273 159 103 62 57 56 62 63 62 80 121 81 103 98 97 
169 168 160 298 281 243 281 205 263 267 224 229 267 245 296 225 201 143 183 160 128 133 142 153 221 265 249 257 164 153 149 141 189 188 177 207 278 279 229 190 208 310 332 248 196 170 221 302 316 176 206 291 191 204 182 273 336 395 369 240 206 246 356 356 361 364 368 388 250 349 366 340 358 353 356 315 346 321 319 333 210 185 291 358 356 353 317 294 344 367 346 232 207 224 351 354 343 372 356 367 351 260 223 210 215 214 212 209 208 373 332 358 327 257 326 322 255 322 299 297 351 317 336 216 207 224 201 206 204 208 212 261 359 367 297 358 354 361 368 368 368 368 367 319 356 359 360 356 354 368 276 272 241 234 290 289 284 307 351 397 270 405 389 405 250 270 285 379 403 318 376 313 249 377 345 221 143 170 243 308 316 185 148 151 221 265 149 147 67 52 55 54 58 62 79 87 99 99 100 92 
167 164 200 158 311 289 281 268 273 236 238 254 241 289 292 294 288 140 182 132 134 141 139 194 290 300 330 249 228 176 157 149 143 147 177 300 304 290 229 218 359 322 296 186 176 207 307 304 314 180 209 282 170 178 181 246 316 441 383 299 325 231 348 356 360 355 367 214 266 372 358 361 355 351 276 347 338 331 289 223 191 234 345 362 356 357 371 346 348 271 193 195 275 353 356 360 360 360 276 236 250 215 214 213 213 214 212 210 236 359 363 357 301 321 322 319 318 232 323 325 318 307 333 313 219 202 202 206 205 207 212 265 300 370 350 361 358 338 360 369 370 376 373 371 372 345 337 360 360 327 325 355 264 232 234 270 304 353 359 384 290 321 361 312 253 367 369 402 305 299 289 267 384 373 368 279 194 140 169 164 216 193 135 132 186 281 206 178 92 59 53 54 55 59 79 84 102 92 100 90 
166 192 283 159 189 296 238 267 283 179 262 282 284 237 228 254 280 279 278 137 140 171 261 151 171 232 260 244 244 205 162 155 147 152 232 211 190 342 207 292 307 237 206 192 235 308 304 300 314 179 218 230 178 181 184 209 202 269 339 289 291 274 241 261 338 344 240 246 362 346 364 348 352 344 343 335 334 332 302 244 211 236 362 382 357 349 348 265 214 200 197 233 328 323 363 342 355 357 389 215 248 215 243 249 261 210 210 238 376 337 357 302 310 354 334 324 204 244 259 317 264 328 315 268 230 197 198 199 201 203 206 359 370 357 366 366 362 344 361 366 371 373 374 371 374 381 373 360 368 335 349 373 365 332 294 292 276 391 383 386 389 343 373 256 254 355 392 345 373 297 263 287 337 347 329 427 232 145 154 163 164 145 115 111 137 150 182 130 84 54 50 53 59 74 83 100 86 102 94 108 
165 165 174 182 305 228 182 295 286 280 277 255 154 142 147 244 279 270 271 136 242 197 145 155 173 261 281 238 250 185 160 153 149 152 271 205 203 180 295 320 324 320 304 198 183 323 179 321 213 194 227 324 187 188 191 230 304 275 309 331 249 297 315 346 271 293 318 254 272 338 353 388 365 351 338 322 335 210 315 334 247 289 306 332 340 201 200 203 201 239 241 241 356 314 315 365 341 246 215 258 366 240 362 341 360 205 209 220 363 328 362 297 336 233 335 220 235 315 340 292 307 275 334 329 308 215 183 183 190 197 247 260 328 367 379 374 370 362 365 372 378 331 337 339 377 381 385 382 352 353 375 362 338 344 383 387 349 311 404 402 405 408 287 281 285 272 338 341 380 378 309 300 333 369 313 371 205 147 136 136 122 116 96 94 109 139 186 114 65 48 47 54 75 86 102 87 96 94 97 97 
204 166 254 274 229 173 191 252 291 212 236 273 226 240 179 179 294 275 274 173 137 143 149 155 195 326 319 304 231 214 158 153 149 160 276 320 342 257 326 357 316 297 294 312 340 314 320 324 182 187 203 285 224 306 322 245 338 300 347 281 358 324 300 299 301 300 251 232 277 358 383 357 355 346 345 203 200 199 220 271 340 283 377 289 337 215 215 348 349 343 337 355 380 381 380 -9999 -9999 212 360 377 373 378 225 235 233 217 203 221 233 307 364 295 291 238 329 295 354 318 346 324 303 290 277 304 280 320 328 167 181 280 324 268 269 303 388 333 332 381 380 380 381 334 375 358 319 380 311 309 332 353 359 386 382 327 363 388 391 400 402 358 358 411 307 250 281 346 382 353 327 304 363 353 337 331 348 260 183 140 123 113 106 86 75 63 88 123 185 99 52 47 49 57 84 92 90 88 89 92 96 98 
342 223 292 307 222 300 253 257 291 255 164 271 237 188 186 251 290 282 244 178 139 136 139 170 216 246 292 300 283 166 161 152 219 219 350 179 213 321 311 321 308 318 298 314 324 329 307 304 327 312 244 186 201 224 347 335 319 295 261 336 254 268 189 179 239 350 235 234 273 360 348 376 348 345 353 264 261 215 218 238 229 294 325 280 328 309 236 305 360 377 378 369 280 246 214 388 -9999 271 212 269 236 379 223 202 347 199 200 214 268 239 230 324 221 344 284 310 262 277 310 347 297 301 221 247 324 214 166 160 180 224 335 276 235 270 377 345 362 365 348 381 381 374 357 353 363 371 316 393 400 347 378 381 386 390 345 397 394 401 401 407 357 354 355 249 361 385 367 374 358 353 276 374 339 341 307 367 215 146 116 98 78 76 62 67 68 106 214 97 64 49 53 62 110 81 88 84 84 91 128 205 
168 169 247 304 259 246 305 237 195 248 289 244 266 276 218 176 179 233 257 169 138 134 140 145 151 267 220 267 232 171 181 263 249 290 324 183 231 312 310 304 216 217 359 308 336 298 329 320 309 271 315 212 214 327 321 223 227 342 252 240 304 295 189 181 190 258 332 206 226 239 367 365 352 359 350 344 314 356 357 362 309 300 312 309 317 351 352 378 377 354 354 260 362 346 212 235 307 358 348 262 242 369 358 324 228 -9999 201 293 328 298 320 326 206 251 321 320 317 342 350 247 242 236 214 216 216 192 170 177 176 222 332 312 227 280 346 355 365 353 359 368 374 363 347 329 358 312 369 307 236 305 410 400 399 398 358 398 395 401 400 247 405 409 261 312 397 376 265 376 270 345 344 362 334 325 308 177 232 189 104 90 65 57 60 63 81 85 139 112 92 55 55 72 113 85 81 101 86 93 96 159 
337 202 191 226 176 211 299 236 307 229 284 281 261 212 208 193 230 231 230 231 142 142 139 169 177 181 234 301 297 297 191 160 199 229 246 269 283 304 328 212 185 187 241 307 343 246 342 303 313 332 299 240 245 246 242 327 330 223 193 201 251 241 242 216 290 310 304 301 237 235 238 282 218 252 367 344 260 266 308 352 382 316 367 304 351 328 368 355 344 344 346 355 353 354 344 365 260 233 382 243 359 325 335 313 259 -9999 238 370 358 306 261 203 284 312 316 308 321 314 285 201 214 311 172 236 198 193 192 172 199 257 312 317 360 361 359 328 365 361 354 366 361 364 345 353 330 345 375 388 260 315 237 301 279 361 347 397 438 404 404 355 407 368 324 294 379 376 341 343 355 333 367 362 327 320 241 135 184 138 93 70 75 55 58 60 83 98 115 88 65 72 66 72 87 73 80 104 122 92 99 139 
303 202 185 320 238 155 191 303 288 289 282 211 267 266 218 224 222 249 231 235 189 162 235 151 158 196 270 222 280 227 225 272 237 309 225 318 318 309 244 296 195 187 188 189 194 193 376 246 243 223 327 219 179 318 329 330 334 218 187 207 193 244 294 314 212 209 203 182 226 285 345 240 212 342 352 273 272 351 283 218 213 262 262 346 346 347 349 359 347 352 338 339 340 370 334 280 385 232 251 354 342 300 319 343 340 198 232 345 328 351 348 356 286 303 324 323 195 226 320 299 235 214 206 177 225 185 184 181 200 223 311 348 362 309 351 346 366 357 365 368 366 362 357 348 332 372 359 364 370 299 249 299 274 404 364 396 390 368 401 408 277 249 360 360 285 290 407 355 382 371 356 366 324 289 209 147 105 102 66 62 55 48 51 58 83 104 106 84 70 59 63 74 74 79 79 91 95 97 141 103 
279 319 181 176 332 267 305 163 305 236 288 178 272 270 174 176 210 227 231 232 258 167 174 154 158 179 271 282 331 259 229 253 252 218 242 258 240 240 185 186 186 185 188 193 193 228 267 207 232 343 347 226 307 306 322 228 216 209 182 185 196 285 252 196 192 180 212 209 268 293 264 208 211 244 364 327 349 355 312 232 228 232 202 202 218 287 332 360 345 349 353 369 336 283 282 314 239 364 368 367 345 271 263 206 192 215 307 331 361 234 219 256 292 325 324 334 224 200 211 249 287 232 178 200 171 166 162 182 187 211 305 356 357 341 353 355 364 376 376 362 356 356 310 345 375 379 383 384 386 338 411 237 238 409 333 383 393 351 405 296 265 269 339 338 234 383 261 372 293 324 350 348 319 305 218 109 81 77 54 57 56 50 57 58 81 104 109 95 65 58 60 71 79 79 84 271 233 160 141 114 
258 232 222 265 272 303 206 160 153 216 166 181 174 272 249 142 144 225 226 233 236 179 225 170 175 194 172 280 297 349 208 174 183 166 155 306 190 312 182 185 186 185 187 189 189 331 313 362 372 340 332 231 316 192 193 195 196 299 196 184 227 271 282 202 190 195 245 221 299 309 304 345 206 208 257 365 263 295 255 222 342 363 200 213 265 341 334 340 338 341 375 329 343 347 345 357 346 371 330 300 203 235 225 -9999 -9999 223 247 222 203 327 359 232 335 335 301 323 233 172 202 342 207 173 175 162 162 142 156 160 180 244 241 302 359 344 348 319 354 372 370 371 360 363 329 373 372 379 374 382 371 335 351 412 313 374 410 405 359 277 279 245 377 373 342 277 293 374 385 360 358 342 331 322 317 275 251 108 55 46 50 50 46 58 61 56 64 86 105 104 90 69 59 66 76 103 188 96 104 149 115 187 
255 327 249 259 258 239 168 183 198 232 228 173 283 166 245 220 221 137 169 253 242 231 232 224 241 164 169 188 234 276 347 308 275 158 156 185 216 231 340 185 185 185 187 190 243 367 345 342 263 375 358 273 292 230 195 234 196 240 193 213 188 229 319 305 226 262 250 331 343 309 342 254 248 287 370 235 368 340 222 252 246 352 343 378 330 337 338 339 335 351 334 348 326 331 372 329 280 344 355 325 211 355 -9999 194 -9999 -9999 245 363 356 359 364 318 296 321 234 319 284 197 191 198 166 178 177 164 161 154 139 147 191 195 236 318 336 317 346 335 334 352 366 315 373 361 380 364 327 394 336 393 394 360 371 371 417 373 306 407 303 249 378 379 357 395 394 299 236 397 405 376 370 333 352 332 287 242 157 108 64 53 39 39 54 60 63 53 71 75 117 127 115 68 68 68 76 85 112 99 112 250 159 188 
331 324 316 218 202 266 222 185 266 152 174 199 134 136 152 148 142 127 154 219 228 228 184 158 174 190 253 171 171 176 250 359 275 226 164 156 147 251 345 188 350 301 224 211 189 250 358 349 232 285 221 321 315 225 197 229 353 236 238 185 208 181 232 308 325 261 279 334 321 357 347 358 203 206 265 243 341 205 204 216 203 375 356 354 327 336 319 326 338 323 365 352 357 354 267 358 219 382 232 365 235 193 195 193 194 381 318 317 285 323 235 214 367 322 225 234 303 311 178 177 155 156 158 173 155 137 128 132 255 220 348 316 298 354 351 353 366 277 297 322 365 383 373 391 391 394 395 395 350 408 366 366 367 329 415 421 398 246 315 395 398 388 397 364 296 319 308 399 266 346 330 341 254 290 152 112 63 48 38 39 50 59 61 73 58 75 98 124 119 94 102 74 80 84 91 172 112 139 140 152 
196 168 187 203 324 247 232 271 180 159 222 257 164 159 227 166 133 264 138 218 222 193 184 136 173 236 177 163 160 178 320 283 340 329 170 170 157 152 159 162 236 304 211 195 229 340 332 340 344 358 338 278 345 336 231 352 221 192 190 179 171 172 214 299 300 224 232 233 355 338 350 342 357 238 203 219 366 337 337 218 257 322 358 251 320 266 340 341 317 352 308 271 222 336 365 375 238 224 240 227 197 196 191 191 229 269 317 334 363 333 220 288 322 239 198 239 255 216 180 149 197 163 152 158 142 123 117 130 139 214 186 332 358 344 354 355 314 234 346 230 322 394 396 394 393 395 396 400 357 400 358 375 375 380 351 308 245 256 301 281 281 375 306 250 271 430 373 355 335 326 322 323 366 220 233 127 72 48 47 42 47 56 60 66 67 86 91 88 94 117 79 84 81 231 96 105 110 248 124 164 
282 200 158 203 313 270 196 239 279 204 196 170 174 210 200 208 161 148 131 160 222 223 164 131 159 166 250 162 143 149 314 316 320 314 326 319 289 164 156 151 158 181 221 372 209 223 369 351 249 345 344 358 312 264 346 224 244 184 178 173 168 170 273 253 316 218 241 236 293 299 348 344 350 370 203 386 342 218 268 250 339 334 331 335 320 340 331 346 326 333 353 317 357 357 363 196 213 346 379 252 271 374 265 178 179 224 368 360 304 357 294 351 368 180 203 366 224 164 150 169 152 150 151 189 123 125 102 116 119 160 171 244 259 346 353 335 276 254 318 284 386 391 394 375 393 349 399 396 356 392 357 375 370 375 366 380 245 246 413 314 331 309 235 235 232 230 374 383 339 333 321 209 336 312 140 120 141 72 50 42 43 47 58 68 53 64 73 83 90 93 69 94 84 89 155 105 111 111 141 148 
