# Supplementary material for: Exploring the Distribution of the Spreading Lethal Salamander Chytrid Fungus in Its Invasive Range in Europe – A Macroecological Approach
Source: PLoS One. 2016 Oct 31;11(10):e0165682. doi: 10.1371/journal.pone.0165682 (PMC5087956; doi:10.1371/journal.pone.0165682)
Supplement: S1 ZIP Archive — (ZIP) [file pone.0165682.s010.zip › ECA_full/su30.asc]

ncols         200
nrows         200
xllcorner     3.31330001355
yllcorner     -1.12269991115
cellsize      0.0117999315
NODATA_value  -9999
44 250 22 22 45 34 48 91 76 68 73 55 32 75 39 54 64 84 41 24 36 112 75 62 93 79 70 71 89 108 88 50 88 91 84 52 95 103 106 71 102 101 70 74 94 78 109 72 82 27 25 85 84 82 81 81 55 56 82 82 83 83 85 84 85 155 212 215 122 51 40 87 87 87 88 90 68 92 92 96 101 187 104 116 77 68 69 77 109 146 94 114 82 63 108 48 104 82 53 105 52 32 126 125 27 17 109 56 18 43 56 51 17 16 24 34 16 42 79 12 19 22 23 17 92 84 27 14 16 17 8 3 3 3 9 18 16 74 48 25 39 10 8 17 57 63 76 19 15 15 15 7 13 14 3 3 3 1 3 3 5 17 30 82 5 7 8 19 48 27 22 45 19 23 17 8 9 11 14 35 88 45 121 127 131 32 49 29 24 25 25 42 31 40 87 81 43 102 29 25 
24 43 84 52 30 58 87 87 70 71 87 44 47 60 42 55 58 31 62 25 53 54 65 53 37 69 114 88 87 86 88 87 86 87 37 165 101 99 106 100 100 99 105 87 95 84 71 115 68 44 88 90 87 86 52 80 80 79 78 78 53 77 78 79 79 99 212 212 93 88 28 83 81 82 89 90 90 90 94 73 100 102 76 114 115 88 105 48 87 113 101 115 119 44 35 34 48 47 98 91 96 33 46 64 27 46 18 97 103 30 17 16 17 26 88 121 29 21 28 29 80 27 26 13 18 14 25 17 88 77 15 16 16 15 47 14 14 9 16 14 26 6 14 20 17 50 12 11 12 9 16 12 14 6 3 3 3 3 3 3 3 3 4 4 11 10 7 55 11 23 50 18 18 24 33 12 10 10 11 21 47 87 136 31 58 131 95 41 35 89 44 107 24 28 66 59 38 30 25 29 
29 40 28 79 63 41 88 85 74 74 85 98 54 59 92 70 47 29 29 49 39 26 97 143 71 69 105 92 95 87 76 78 87 94 39 100 72 68 97 96 94 95 98 70 78 79 75 105 106 102 87 63 86 62 87 76 75 75 73 73 73 73 71 70 70 180 211 214 225 58 36 79 73 79 86 85 87 87 68 71 97 99 102 113 82 113 105 112 112 111 104 115 110 116 50 35 46 105 106 97 39 118 57 108 20 22 82 22 89 32 16 84 16 15 16 16 18 78 75 39 89 41 18 13 16 16 16 78 13 15 15 38 37 14 14 35 15 25 20 64 6 5 19 16 12 33 20 49 11 12 15 72 93 7 5 3 3 3 3 3 3 3 3 4 23 4 5 6 16 23 23 14 11 13 21 23 21 12 13 22 75 36 20 20 30 101 122 37 30 67 129 62 97 26 27 92 32 35 93 85 
45 30 26 29 65 32 36 67 94 80 87 74 84 68 37 76 37 26 28 28 51 27 50 80 70 75 83 82 81 76 87 55 41 102 100 96 96 90 89 90 89 87 90 96 95 99 86 66 90 63 46 87 32 60 72 53 74 70 70 68 70 70 70 68 70 72 150 82 31 85 90 214 73 76 80 81 82 85 85 86 92 94 73 110 123 148 88 106 105 98 96 101 104 115 108 51 42 49 48 110 30 24 28 33 30 39 55 15 65 106 28 30 16 14 13 12 11 15 24 45 21 72 19 19 20 23 17 30 -9999 12 11 15 29 17 9 12 11 18 4 15 22 11 15 10 12 15 77 43 14 36 21 21 15 10 5 4 4 35 3 3 3 3 3 4 14 4 4 4 14 43 21 14 8 8 13 37 21 21 20 20 33 17 19 19 51 97 109 128 34 96 103 111 57 25 24 30 27 24 35 91 
66 36 27 36 53 52 46 64 118 53 40 113 138 24 31 25 40 49 40 71 45 29 44 89 68 45 97 80 94 73 81 93 105 97 96 93 64 89 87 85 84 81 76 82 82 86 93 90 90 79 31 95 93 74 72 70 66 67 67 66 67 69 70 72 49 70 70 58 78 31 218 212 152 76 87 79 76 75 80 81 83 88 90 147 82 69 87 101 83 98 106 115 90 86 111 86 108 50 36 101 99 91 44 27 27 120 25 75 32 51 30 57 15 15 12 17 30 39 15 17 49 49 60 27 23 16 16 22 13 12 17 14 8 34 12 14 6 9 6 16 14 14 14 19 14 21 71 41 81 23 14 21 37 12 10 8 14 4 3 3 3 1 3 3 4 20 9 4 12 19 43 18 8 8 10 21 48 26 57 26 21 21 23 33 60 116 82 90 63 30 83 36 103 28 33 40 25 121 33 91 
73 31 65 61 27 60 45 40 131 128 42 38 39 29 40 43 74 47 49 74 32 96 33 76 56 59 73 78 81 78 77 80 98 95 90 73 87 84 84 113 80 83 62 85 82 81 85 87 85 71 72 56 92 83 67 63 62 63 65 70 70 50 71 71 71 70 71 74 65 85 223 216 213 59 88 61 74 72 79 79 68 85 83 98 91 79 80 110 109 109 108 112 93 116 110 108 51 48 111 102 54 28 26 25 82 82 91 24 51 30 49 44 33 17 17 21 20 13 79 19 16 18 79 43 60 74 37 41 50 15 48 14 6 7 10 16 10 14 8 17 17 32 16 19 14 19 14 51 54 14 13 16 12 35 18 13 13 4 4 3 3 3 3 3 10 38 17 6 11 17 15 23 11 14 21 35 112 94 30 23 29 30 81 83 70 33 42 63 34 27 141 54 107 112 101 149 74 66 56 30 
55 63 68 88 55 74 75 28 34 34 50 44 40 86 59 34 72 55 47 39 29 31 30 90 71 69 77 77 94 77 66 73 57 68 94 94 87 83 83 83 80 60 81 81 80 80 84 79 78 70 70 71 70 82 71 66 63 68 69 71 73 76 55 75 74 75 75 73 79 86 130 78 78 55 132 80 61 71 75 59 87 70 85 96 100 83 78 112 107 118 115 71 110 111 98 84 85 71 38 36 35 32 33 36 60 28 32 81 59 31 29 20 32 74 18 75 29 73 18 55 88 15 17 63 39 19 65 38 20 41 47 16 14 10 12 17 21 14 12 33 13 47 15 14 14 18 14 70 69 16 38 14 16 16 16 10 8 8 5 3 3 3 3 3 3 6 12 47 65 10 10 19 23 38 51 49 31 53 21 18 25 66 27 32 63 23 30 64 27 28 34 23 105 108 114 83 105 131 43 29 
75 46 27 45 50 75 74 33 30 29 61 53 27 34 35 27 37 41 38 32 27 30 66 112 71 99 96 83 83 76 82 98 100 64 39 42 72 96 85 61 75 72 69 70 60 69 37 31 77 69 69 68 72 63 38 72 70 73 71 73 76 75 75 77 75 76 77 79 80 83 65 82 86 178 195 213 26 41 42 39 89 68 87 93 81 80 110 117 109 111 121 122 116 111 97 108 107 52 38 36 35 33 34 33 62 76 25 40 33 31 20 19 43 64 34 59 61 16 30 29 22 40 18 77 18 79 58 79 16 38 19 12 14 14 15 17 15 12 15 14 13 14 14 14 26 13 20 73 76 47 16 13 12 12 18 18 13 14 10 4 3 3 4 5 35 14 12 24 22 13 28 32 27 24 41 46 20 15 15 34 22 26 23 75 76 23 27 32 57 24 30 79 66 141 146 153 137 126 42 43 
45 57 55 43 52 75 50 41 113 53 71 46 92 54 75 43 43 73 25 44 26 100 127 92 73 72 104 85 90 75 79 75 87 92 90 90 86 46 104 39 46 84 73 59 70 70 73 72 70 69 70 70 69 73 105 84 64 55 74 74 75 75 76 64 78 80 79 81 64 81 82 85 71 87 144 157 37 29 24 30 83 64 85 83 96 78 97 114 93 116 117 93 116 113 104 112 115 101 45 37 36 36 74 39 60 37 33 30 61 87 93 34 40 57 75 75 18 31 47 19 32 16 17 80 80 27 46 30 15 18 17 15 51 20 20 17 13 14 13 14 14 20 21 14 12 14 55 82 24 14 13 21 22 23 11 9 14 62 4 4 3 25 5 8 18 13 20 45 18 29 13 26 20 16 29 24 77 18 17 58 26 65 31 54 39 38 55 91 100 24 30 56 93 100 117 102 69 58 31 85 
46 48 37 38 70 67 74 145 41 29 60 51 73 72 177 27 72 42 102 39 27 40 94 94 73 65 102 93 93 93 86 79 73 86 92 83 86 95 70 29 72 28 76 74 58 68 59 70 68 69 54 73 72 56 53 55 62 77 76 75 74 75 78 31 40 76 77 78 82 85 69 86 81 73 89 77 41 83 24 29 44 80 82 85 80 87 75 88 107 92 121 96 124 88 121 149 93 60 42 39 38 38 68 42 66 55 70 37 82 31 83 104 103 35 68 88 50 82 63 20 17 83 67 24 82 44 65 16 72 15 17 47 19 15 17 14 14 14 16 20 76 69 12 10 18 17 75 79 14 14 14 63 13 18 17 30 18 4 4 4 4 4 20 21 35 11 13 24 34 7 24 15 19 8 12 62 27 15 17 29 80 77 24 42 26 84 41 107 104 29 35 33 96 102 100 113 109 136 124 125 
26 25 34 55 61 79 63 51 83 27 61 107 75 74 75 36 27 27 125 126 28 37 97 78 62 67 94 94 52 94 94 83 86 83 84 82 83 87 37 25 87 52 69 59 71 68 66 66 67 68 71 74 55 75 78 73 46 43 80 77 78 80 26 39 217 74 80 84 44 97 71 88 89 89 87 77 88 72 68 29 122 162 88 109 84 83 73 79 94 121 111 114 104 -9999 121 101 126 59 41 40 38 43 89 37 82 63 52 55 116 89 80 46 29 58 55 91 85 92 35 69 77 64 83 75 81 43 39 26 21 22 19 18 16 18 15 15 14 13 15 78 17 13 8 9 61 84 17 14 14 15 23 11 17 14 72 8 5 4 17 7 6 6 5 7 19 42 33 11 13 23 26 5 63 7 10 10 15 17 58 29 43 23 25 31 33 104 34 37 57 27 34 55 91 96 96 105 113 142 95 125 
43 47 26 88 84 82 49 52 84 27 74 81 63 74 57 39 27 27 27 45 43 28 73 76 100 74 71 77 109 93 80 79 69 84 67 84 82 79 74 57 55 22 72 67 65 67 67 66 66 67 70 69 69 70 74 79 62 79 71 85 80 26 26 34 210 192 31 27 40 87 87 72 89 72 88 76 92 57 43 50 63 66 95 77 93 94 96 78 76 96 94 112 91 91 -9999 83 122 99 47 40 174 39 61 65 54 101 72 116 109 43 64 34 66 102 88 81 104 21 33 21 21 28 86 69 16 23 20 55 17 16 18 22 29 16 94 14 15 15 15 21 14 13 10 13 72 22 24 22 65 22 14 13 18 14 53 12 6 15 7 7 7 59 13 7 17 44 23 12 25 22 6 7 32 39 6 8 19 40 31 62 79 24 55 33 86 33 30 124 57 27 38 76 91 95 72 103 81 122 80 129 
85 38 26 59 84 83 89 58 28 59 81 79 76 74 27 34 30 30 38 57 135 29 87 77 96 74 85 69 91 74 73 46 86 85 85 62 64 86 87 40 58 143 64 53 54 55 67 67 62 55 67 174 38 70 71 75 60 81 93 89 84 84 30 62 208 207 63 57 28 53 84 86 88 89 89 97 76 44 224 158 78 166 61 83 78 93 81 122 100 101 76 95 79 118 98 75 128 120 121 124 78 56 54 48 39 58 54 38 42 108 109 65 61 58 61 82 29 82 99 93 93 21 56 15 14 76 86 16 80 32 23 16 16 18 15 16 18 15 15 15 14 15 15 24 14 14 13 13 14 14 15 21 42 7 12 9 6 19 10 19 8 9 6 9 44 9 9 8 42 19 3 3 8 17 8 21 22 23 69 23 28 85 103 29 30 36 41 62 33 34 75 94 91 35 65 36 34 113 128 78 
90 84 46 58 89 83 31 37 89 82 46 82 62 42 27 34 27 41 27 28 40 39 74 116 69 80 37 75 80 70 67 67 76 47 89 90 89 80 122 30 21 64 62 62 75 78 84 62 63 56 56 62 68 70 70 73 75 80 102 82 26 72 81 78 206 209 216 36 28 87 87 84 31 36 56 70 37 89 196 216 60 33 33 35 45 77 101 114 92 115 91 90 109 113 115 65 120 120 68 119 130 124 53 40 76 70 67 100 104 113 42 45 97 48 93 51 110 81 37 34 21 14 14 15 16 19 33 19 81 74 19 17 25 26 17 21 58 20 22 17 33 44 15 20 14 12 11 13 14 20 47 51 9 5 4 4 7 20 17 21 10 7 10 51 55 16 9 7 6 5 5 8 12 31 13 29 25 33 47 29 24 82 87 53 52 100 106 98 85 31 87 91 92 33 35 22 22 27 102 97 
75 69 87 91 88 87 57 78 74 46 50 87 98 84 41 40 38 51 30 28 38 70 49 87 170 76 72 72 70 63 62 63 66 62 59 92 87 89 36 72 56 79 63 64 68 57 54 46 62 74 69 69 67 71 60 57 76 78 69 36 88 45 78 78 78 151 214 64 27 27 38 85 88 87 86 42 75 45 47 122 76 82 84 34 32 73 82 80 93 113 113 122 129 104 123 95 118 94 121 127 86 44 54 37 57 37 46 96 65 40 97 36 85 32 47 36 57 73 27 21 15 15 17 18 19 21 23 20 86 15 27 18 17 57 21 17 43 23 17 17 25 31 15 12 14 12 13 71 34 15 14 11 6 5 4 4 6 19 26 14 11 11 20 34 20 18 11 9 9 10 7 12 34 60 65 37 36 75 80 85 32 74 42 98 46 101 129 33 35 29 90 112 110 119 34 19 19 20 29 47 
49 84 96 100 88 92 69 71 73 83 58 93 94 82 72 40 52 29 75 28 30 40 57 103 109 58 64 78 48 48 49 48 58 74 59 54 60 32 66 72 81 61 58 70 66 64 50 58 60 53 64 52 63 67 59 94 74 75 74 79 81 106 80 82 69 34 150 29 32 40 86 84 86 87 83 87 72 71 108 76 72 81 84 88 77 139 92 100 88 155 147 103 128 65 118 119 115 116 152 95 42 40 46 41 88 38 51 66 77 -9999 44 109 52 29 29 24 22 62 27 27 20 18 103 28 41 38 29 19 20 20 59 24 23 17 19 20 30 25 91 95 61 17 15 14 12 18 30 22 50 23 12 11 10 5 5 6 7 18 22 17 22 43 21 18 16 18 12 12 14 15 73 44 22 30 15 18 20 21 23 24 78 78 27 36 110 87 125 36 29 96 80 99 90 84 48 18 20 32 38 29 
69 70 88 88 85 81 59 47 56 68 81 53 36 56 225 28 31 28 23 26 25 30 80 48 70 71 62 69 52 48 48 48 68 70 76 75 79 63 91 84 83 67 26 65 62 55 78 67 54 68 61 62 62 65 175 201 192 72 73 76 79 80 44 81 81 80 86 31 40 81 81 69 84 69 82 87 88 88 88 93 78 75 94 30 74 119 35 70 96 128 141 125 110 129 101 97 115 117 166 122 59 50 43 50 54 41 35 33 -9999 37 50 50 40 42 116 100 38 21 21 22 29 84 32 32 48 38 58 23 21 23 34 25 52 19 18 25 23 20 29 20 85 85 16 16 43 22 15 14 14 16 14 19 10 14 37 7 19 32 27 20 56 31 36 18 24 22 18 16 15 24 20 21 36 19 13 14 17 19 20 24 61 30 59 36 109 109 103 39 36 91 69 31 30 19 21 18 25 18 19 29 
72 80 72 86 85 61 61 65 57 61 47 89 69 69 48 30 32 24 25 61 87 89 70 68 87 79 78 57 54 52 50 50 68 71 70 59 59 73 90 76 67 68 34 82 56 58 60 197 79 81 70 52 61 134 103 135 202 145 68 79 77 66 84 89 85 79 79 78 32 49 79 81 80 129 83 83 85 85 88 74 75 95 78 37 50 40 36 83 108 125 149 119 89 127 79 102 120 119 168 100 123 129 122 106 60 61 42 58 51 38 94 39 32 41 33 28 23 26 27 36 52 40 24 24 66 30 31 36 23 30 60 79 52 101 29 54 67 18 25 14 14 15 16 16 16 19 9 7 6 10 21 21 18 41 12 13 24 88 85 37 56 27 65 24 23 28 23 16 15 21 23 17 16 14 19 14 13 42 91 96 44 52 33 84 96 115 123 121 34 96 28 26 40 21 19 23 55 83 26 28 
69 54 72 66 68 63 65 65 65 67 53 44 57 71 72 48 25 26 66 69 97 72 65 70 103 60 54 56 56 65 53 54 53 51 62 56 57 55 53 49 81 89 63 82 82 58 62 70 64 52 69 58 131 164 195 195 93 198 130 67 66 80 67 86 72 79 67 80 78 79 79 80 81 81 81 96 83 85 87 91 95 78 93 47 42 33 32 71 83 106 104 89 120 126 114 121 127 123 120 98 124 105 134 170 125 122 114 115 52 67 57 75 38 47 38 28 30 42 53 88 115 107 24 23 52 61 29 58 70 73 29 52 27 60 18 17 17 15 19 16 13 13 15 16 16 14 9 6 6 6 6 14 16 4 15 29 20 24 21 18 19 21 24 52 34 20 23 17 19 24 22 27 20 29 23 17 24 22 22 29 41 106 36 35 43 55 133 34 37 31 29 34 93 78 21 20 27 26 62 66 
66 72 96 50 51 97 67 43 51 41 84 80 64 90 52 31 46 66 75 62 64 71 72 117 103 69 58 33 41 31 27 68 56 53 51 48 47 49 49 66 67 82 66 83 78 32 65 65 61 57 59 57 48 64 72 94 68 74 63 80 76 79 80 72 87 83 79 77 66 78 77 80 80 84 84 31 86 85 85 88 92 93 92 79 68 34 33 43 86 85 103 110 92 116 126 125 121 122 122 123 100 96 114 117 108 110 101 119 98 50 115 68 138 47 45 35 72 92 123 109 52 100 24 23 45 24 17 19 62 36 50 24 49 18 21 20 18 18 18 12 20 7 7 10 12 31 11 6 6 5 4 3 3 4 14 17 16 26 17 18 23 17 21 34 40 21 20 25 19 23 22 93 50 52 46 57 90 25 23 35 99 32 26 26 125 119 38 41 29 28 31 69 135 99 42 34 22 19 27 67 
62 50 58 57 57 79 55 40 38 66 73 62 63 72 67 52 51 62 80 80 66 98 101 104 100 76 46 44 55 58 49 30 57 79 47 47 47 47 50 65 47 63 61 67 74 58 48 58 58 50 56 55 58 61 67 66 74 68 74 63 76 79 70 84 58 96 69 67 64 67 79 62 83 84 69 73 83 86 85 88 75 95 102 93 76 37 29 41 85 80 104 90 111 114 127 -9999 128 101 125 100 140 139 102 129 127 113 99 122 119 119 71 70 98 77 103 70 82 85 64 56 49 26 16 20 23 46 29 30 21 16 16 96 50 24 18 20 16 15 17 14 9 17 13 24 12 15 13 12 7 14 8 3 3 8 14 19 9 21 12 12 15 18 27 22 37 70 50 24 50 33 60 21 22 83 25 22 30 22 26 103 43 23 22 24 38 80 38 75 95 36 79 39 39 57 34 35 51 26 20 19 
67 60 72 74 39 54 73 67 47 46 55 35 45 52 65 64 79 77 76 65 85 74 98 101 101 89 47 47 31 69 47 46 45 65 52 48 51 50 46 46 42 59 57 62 72 33 36 47 44 58 56 56 50 58 78 68 60 61 74 80 73 78 84 69 53 102 97 85 77 79 79 81 83 84 83 87 85 84 85 88 88 75 92 94 75 48 29 30 30 39 78 107 110 115 87 138 130 127 83 127 166 125 114 107 119 60 41 39 53 92 76 95 95 74 99 91 42 31 34 68 20 18 15 15 20 50 62 79 17 16 17 47 21 22 29 72 48 13 12 17 34 23 20 11 48 30 16 21 6 14 8 20 13 42 29 5 9 4 10 50 22 33 21 24 66 29 44 60 120 20 19 21 55 76 34 99 89 22 47 91 35 24 21 25 27 63 70 118 91 110 104 26 28 80 36 105 68 22 20 19 
78 70 71 53 38 45 64 46 71 50 44 46 64 51 59 73 60 58 79 79 65 75 69 70 99 95 58 56 53 48 46 45 44 28 51 60 52 51 50 47 58 45 60 36 63 38 82 56 47 57 64 28 21 59 61 77 74 30 30 22 29 61 84 71 76 92 90 67 79 64 78 78 79 81 82 83 85 82 85 87 88 92 93 95 76 52 33 30 93 73 69 74 103 92 101 131 137 129 82 79 101 125 125 94 86 131 128 46 71 56 74 58 64 38 36 37 28 33 58 22 16 14 14 15 21 49 16 53 33 25 78 55 17 28 37 25 22 18 37 32 10 16 29 29 23 50 48 3 5 4 3 3 3 26 5 8 7 16 23 11 21 48 30 104 100 24 29 25 19 19 24 23 76 28 92 75 90 20 31 27 25 24 24 26 28 108 83 145 42 46 26 23 30 22 25 20 83 27 104 36 
59 69 81 71 51 45 84 29 49 40 66 76 37 51 51 81 63 79 59 79 79 77 66 130 64 63 59 31 45 46 47 45 43 46 51 71 77 72 73 34 52 68 52 67 49 74 57 54 62 57 21 26 49 30 28 51 38 44 26 22 22 23 80 86 84 69 74 45 78 79 80 79 79 82 84 85 86 86 85 71 90 89 93 50 98 97 102 33 92 87 71 91 81 81 88 102 101 124 131 128 131 103 83 56 53 62 100 86 73 87 65 53 54 31 48 35 52 25 57 16 14 12 41 66 24 45 24 60 73 74 68 20 19 50 18 18 20 22 24 51 12 61 14 6 5 4 4 35 4 5 26 3 3 27 37 38 32 26 27 17 21 19 44 29 69 36 26 20 17 17 23 27 33 22 100 70 38 27 26 25 29 26 28 36 87 94 44 103 151 36 24 41 60 66 84 19 22 33 62 110 
61 48 70 59 67 64 53 64 52 48 43 41 80 68 37 77 78 61 78 61 78 77 62 31 62 72 47 52 42 45 45 43 43 46 28 33 74 69 71 68 46 66 64 66 59 58 89 84 71 29 24 34 79 39 23 74 49 23 22 20 20 22 28 32 83 81 100 29 76 76 63 82 82 85 85 84 86 83 85 71 87 88 77 96 96 73 78 42 33 89 85 84 74 49 70 108 98 143 137 136 -9999 137 82 39 86 71 93 95 89 49 68 51 33 76 71 39 27 47 37 17 14 21 67 68 24 53 22 87 43 56 94 66 32 47 18 20 20 24 18 15 14 11 13 14 7 3 28 17 8 35 25 13 34 3 4 3 30 38 11 17 12 21 29 39 31 98 38 20 20 29 33 82 61 20 19 26 22 58 27 33 42 49 41 38 102 100 47 35 72 83 36 98 72 71 35 32 24 86 91 128 
61 72 59 59 76 53 52 65 44 53 43 43 52 39 78 62 75 59 80 60 78 77 57 31 60 63 30 52 42 41 40 42 42 41 52 82 80 72 79 61 72 46 69 58 69 75 87 85 78 56 28 65 77 67 37 27 44 22 22 18 17 18 21 33 74 74 49 43 44 76 77 82 85 83 85 67 43 83 82 85 87 90 91 93 95 70 93 98 76 56 91 48 36 32 76 92 91 101 125 127 127 -9999 102 41 46 55 71 79 86 55 50 34 85 40 77 93 88 34 73 69 18 85 87 82 52 27 21 35 69 90 96 96 70 19 18 72 53 20 94 25 16 12 34 15 6 4 14 16 10 44 13 24 7 6 4 32 25 11 3 58 30 23 12 16 22 71 24 23 32 61 52 30 37 28 20 20 19 28 26 79 82 122 87 88 132 114 73 163 136 126 86 72 47 108 95 78 37 88 34 67 
74 58 67 64 58 60 52 55 66 49 52 47 57 77 68 68 74 75 60 59 68 75 66 82 52 61 60 57 52 40 43 52 41 41 54 72 85 22 21 26 65 67 54 50 68 76 75 86 77 83 28 30 49 48 54 45 23 18 18 -9999 16 15 20 43 96 73 53 69 33 34 73 80 65 85 84 84 61 84 82 84 88 90 92 93 89 92 95 99 100 102 46 33 32 33 33 76 93 121 121 62 121 105 99 130 57 35 86 74 64 71 36 34 38 39 42 27 32 27 73 77 59 75 46 33 83 24 29 56 60 18 53 23 22 79 67 46 62 85 49 61 12 12 16 17 7 15 48 45 30 33 18 14 17 16 6 11 9 13 18 34 17 9 10 18 18 27 29 114 38 50 35 26 24 25 26 26 35 28 27 27 35 132 119 115 96 124 131 170 102 88 106 87 106 101 60 109 105 36 31 103 
69 67 60 64 53 67 61 64 57 68 64 79 67 68 50 79 57 67 75 77 79 82 66 74 66 67 59 78 62 45 60 67 77 58 21 53 83 85 21 21 30 20 67 29 60 71 72 32 67 64 78 32 44 169 35 48 17 16 18 18 15 16 16 20 29 74 40 72 48 53 74 37 36 82 84 83 82 57 86 88 91 89 89 93 75 95 94 99 99 78 59 36 35 33 33 73 110 117 85 59 41 119 131 -9999 132 39 36 50 34 97 116 36 67 30 42 55 79 81 65 77 71 16 34 36 35 83 81 26 45 19 43 44 57 58 82 84 66 54 39 20 10 16 21 38 22 46 22 16 19 12 47 17 44 27 19 14 11 40 21 34 39 23 17 19 19 20 30 69 40 38 90 145 27 48 35 33 147 47 40 30 35 99 141 125 126 118 130 113 46 40 33 75 76 126 104 116 111 94 52 126 
85 58 81 84 83 67 73 74 77 57 54 71 81 47 38 71 69 68 76 79 61 70 73 83 65 64 59 57 70 34 34 58 41 29 39 26 56 37 34 31 24 19 18 18 24 66 21 26 75 46 78 48 76 75 19 24 15 15 15 15 16 34 16 14 45 38 47 69 70 43 72 74 77 78 82 56 83 85 88 98 92 89 90 83 93 93 95 96 95 98 98 101 49 34 32 92 45 56 96 48 37 36 121 132 -9999 57 36 24 32 28 37 84 99 21 27 66 68 45 50 88 74 35 23 35 69 39 25 21 35 45 49 49 27 46 74 94 18 12 8 25 8 27 23 30 23 23 11 12 32 8 51 11 26 17 3 13 52 46 35 48 37 32 86 18 21 22 27 31 65 73 55 94 82 73 64 109 78 88 90 127 120 127 124 107 132 134 135 43 36 83 34 26 104 119 108 39 122 86 130 133 
50 66 64 87 62 44 56 74 74 69 49 80 66 81 62 62 61 64 60 80 75 76 75 69 77 65 74 60 58 42 38 45 19 39 40 26 29 36 39 31 45 19 17 19 16 17 19 18 75 75 35 67 42 25 20 21 15 15 13 13 19 33 12 16 24 21 50 58 48 41 30 66 76 78 80 63 71 86 89 88 88 85 88 83 85 89 91 143 94 96 99 101 102 47 35 79 40 33 106 36 48 41 91 119 132 -9999 37 33 21 21 41 64 68 17 44 31 75 88 92 85 81 24 24 57 89 104 18 23 19 20 59 14 14 16 91 28 12 11 7 9 9 22 24 17 26 28 55 31 51 41 31 20 27 51 4 3 6 7 6 42 18 33 16 33 29 22 22 22 29 39 37 150 31 48 114 131 93 172 133 109 103 181 79 133 134 143 108 38 35 34 75 104 44 29 30 31 30 53 138 139 
68 50 81 62 84 58 74 73 72 74 49 67 75 68 60 74 61 31 29 77 76 69 86 78 94 66 82 75 60 31 34 30 21 20 41 45 37 74 60 29 56 29 27 19 17 19 20 70 71 72 71 34 45 15 15 15 15 12 12 12 12 26 20 15 19 26 23 59 31 55 68 68 76 78 81 71 71 87 85 87 72 84 89 92 93 94 92 93 93 101 75 102 76 51 41 42 46 33 36 33 32 33 38 87 85 97 43 32 23 20 22 76 16 19 30 48 27 64 27 41 46 24 104 101 25 24 38 23 21 23 57 15 14 16 19 12 12 8 6 7 17 19 44 27 14 56 16 19 18 57 14 7 33 17 8 4 11 6 9 21 22 33 65 19 49 34 22 22 22 28 28 29 31 45 115 125 184 79 52 76 102 101 81 132 48 39 39 37 32 93 75 51 36 31 30 42 149 71 131 144 
82 30 77 61 77 75 73 73 42 47 76 56 72 70 72 73 73 59 50 55 57 78 63 125 63 46 53 70 50 30 31 28 20 40 33 36 31 34 54 30 25 74 51 24 29 32 30 21 71 70 78 71 20 15 15 15 12 12 9 11 34 17 14 21 23 23 25 47 36 57 51 56 51 77 78 81 84 81 86 83 83 85 94 73 96 92 91 94 98 73 100 105 101 97 57 46 32 32 31 31 45 50 35 74 76 88 114 121 33 21 18 17 21 57 89 22 66 38 81 69 31 25 25 40 23 34 23 24 23 23 59 18 19 19 85 12 9 13 67 15 42 15 18 25 15 52 54 14 55 54 10 19 36 49 69 65 12 13 22 25 93 23 19 22 51 23 23 24 27 30 41 43 105 121 98 129 119 110 43 65 91 116 134 69 38 38 40 111 85 81 76 36 112 108 59 51 43 136 136 52 
65 54 84 69 71 67 55 75 73 72 70 72 71 68 71 57 76 54 53 74 54 68 79 73 57 64 45 67 57 43 29 31 36 32 32 31 37 43 34 44 55 27 29 24 46 28 70 18 67 66 73 17 18 14 13 12 9 11 15 11 19 16 12 17 16 20 24 22 59 49 57 57 71 74 77 85 88 87 84 84 84 90 82 104 107 96 92 93 96 97 98 99 101 99 95 90 60 34 31 36 72 39 87 87 68 37 98 101 33 22 16 14 49 43 47 36 28 106 39 23 30 45 25 20 21 25 65 24 21 66 46 74 19 52 25 11 11 12 14 42 17 9 18 52 18 13 40 20 14 60 14 64 58 21 43 82 10 34 17 17 21 33 23 22 25 36 29 42 56 96 58 137 122 103 60 110 122 60 35 30 54 110 89 131 135 102 98 90 103 82 115 32 57 96 139 132 36 53 153 79 
50 73 83 76 71 38 57 75 64 70 71 73 56 71 70 58 56 70 69 71 66 62 87 71 32 56 62 51 51 30 48 47 76 44 40 28 37 43 29 37 57 73 73 26 19 39 69 70 40 18 14 13 17 12 11 9 6 12 29 47 12 10 15 20 17 17 37 21 55 57 56 62 53 61 76 72 55 84 82 83 86 88 93 74 74 75 91 92 70 98 96 98 102 99 87 77 68 72 40 36 86 83 79 84 39 31 -9999 123 34 26 17 20 17 73 25 54 28 52 41 24 18 19 24 33 33 19 26 63 29 24 21 29 19 22 16 16 19 21 13 12 12 15 11 9 19 9 10 16 15 20 20 34 24 23 37 22 21 58 25 21 23 36 35 25 28 48 54 135 159 97 105 98 70 47 55 105 38 29 31 38 103 109 119 128 92 121 91 106 113 56 61 32 144 42 121 138 52 39 48 111 
75 80 52 39 56 76 74 74 52 72 53 54 72 62 70 69 70 54 51 68 83 78 99 50 50 53 50 36 52 38 56 49 53 31 41 37 29 36 27 49 72 72 69 41 40 36 66 60 23 13 13 11 10 10 8 6 6 6 6 8 10 10 17 -9999 18 17 23 32 25 28 56 54 42 46 60 61 59 78 82 64 28 37 82 81 64 67 89 89 91 94 95 75 83 69 89 71 98 56 43 49 80 72 77 93 30 42 60 56 35 32 19 17 53 34 54 21 25 63 99 30 17 22 18 30 21 22 48 18 34 30 22 59 93 22 51 87 28 43 28 11 17 67 17 23 35 13 12 29 47 23 25 19 69 76 29 22 20 72 84 54 124 28 59 57 109 105 134 54 39 36 56 88 45 31 85 53 29 30 34 96 82 107 91 98 125 119 111 105 104 107 87 46 43 120 103 123 49 42 50 103 
76 48 76 54 71 54 72 73 73 52 71 70 71 73 70 57 56 53 68 75 80 80 105 90 88 56 59 42 36 37 36 36 42 41 35 34 32 35 39 39 38 68 66 65 66 65 39 21 14 10 11 53 54 6 6 6 6 6 9 6 11 9 -9999 -9999 -9999 14 23 25 62 58 54 56 45 41 55 75 73 74 80 85 28 28 29 73 64 33 88 85 94 28 30 32 71 92 93 61 65 92 47 62 84 24 80 82 28 41 72 46 45 30 31 28 19 52 52 17 24 26 22 19 26 22 19 18 16 17 17 62 23 30 29 68 70 19 29 99 18 67 19 19 31 17 49 18 64 69 56 35 37 33 41 86 38 20 28 22 22 42 64 22 31 23 39 53 62 59 38 64 29 42 119 68 34 107 124 29 33 125 92 45 29 43 100 124 119 94 39 109 107 111 116 120 48 118 122 118 135 112 117 82 
56 52 54 63 76 58 73 54 72 71 73 50 70 54 56 72 70 78 55 67 86 90 104 40 48 32 48 34 32 33 29 34 39 24 35 37 36 64 36 43 66 41 69 67 38 18 15 14 11 10 15 43 42 12 6 8 19 9 37 36 11 -9999 -9999 14 16 13 16 15 23 27 55 56 50 51 63 71 70 30 28 40 79 77 75 32 35 39 61 83 80 26 30 30 26 25 47 57 58 88 88 81 78 78 74 79 31 31 32 57 47 43 46 31 20 34 16 17 24 34 41 26 46 20 19 25 16 14 50 65 23 35 89 80 74 80 23 99 29 65 30 20 50 47 52 17 19 20 20 74 15 22 37 49 70 22 55 32 73 25 35 89 22 22 30 98 91 42 45 29 29 31 43 48 87 91 73 86 46 91 94 34 29 43 115 56 114 118 32 52 87 115 117 118 123 45 120 124 133 107 83 158 
78 77 79 79 56 56 71 69 65 66 67 70 58 54 70 80 70 72 77 45 62 93 76 35 52 65 34 31 29 34 31 48 35 39 35 36 63 18 65 67 66 41 49 47 73 15 14 12 17 11 10 14 10 6 6 8 20 31 21 32 22 12 -9999 -9999 13 12 11 15 12 14 19 55 25 61 26 23 30 55 27 30 44 72 73 80 62 62 71 24 29 54 22 55 22 22 51 53 56 64 86 79 79 82 84 68 31 44 36 40 122 64 62 68 29 20 18 17 116 40 31 25 20 18 16 28 57 17 17 56 24 23 60 59 76 80 43 65 57 20 19 20 78 25 49 46 69 30 48 63 20 17 19 51 96 73 87 86 107 28 29 97 31 22 30 105 64 124 56 48 29 28 45 29 36 54 77 95 91 75 31 37 28 32 114 94 93 117 42 50 88 119 121 144 121 47 53 117 133 148 102 86 
71 73 74 76 52 72 68 65 64 49 46 52 52 76 78 82 73 79 83 70 104 102 32 80 75 52 38 47 43 36 58 42 45 65 60 63 62 65 72 39 59 68 52 67 20 17 14 11 10 9 6 7 6 6 13 6 27 33 22 30 10 14 26 13 -9999 10 11 11 11 10 21 50 57 66 62 22 31 62 23 27 60 60 70 73 102 35 24 22 21 19 94 86 30 19 21 28 33 79 76 78 82 65 102 62 54 108 42 35 55 112 92 55 40 22 19 22 59 53 57 30 18 17 17 46 22 16 16 16 16 16 44 43 29 42 106 108 60 22 46 27 19 37 43 46 74 74 32 48 44 22 36 68 124 97 100 45 41 26 26 72 68 26 25 82 82 60 45 35 33 67 27 29 30 46 106 79 42 30 23 23 36 29 109 116 114 84 44 115 115 129 153 98 125 126 48 129 139 148 152 193 
70 68 73 69 47 68 66 63 63 64 61 70 63 72 56 76 79 85 94 101 100 90 83 50 33 48 61 48 33 45 42 36 45 50 35 63 63 68 63 39 72 42 25 33 19 14 13 11 8 11 6 6 6 5 5 32 31 22 32 9 33 12 12 12 11 -9999 11 11 11 11 11 46 52 61 61 27 29 51 28 50 20 21 40 40 23 22 20 19 16 16 17 18 27 23 25 19 29 35 29 28 37 80 154 129 88 35 67 50 106 129 127 62 33 30 22 22 37 39 57 25 22 18 64 16 16 22 22 16 20 17 18 20 21 22 47 30 88 109 20 29 20 18 23 24 76 90 20 44 24 54 59 103 116 92 39 47 30 46 84 26 78 29 30 52 123 120 112 31 30 28 28 90 41 30 45 105 41 29 29 23 25 46 68 38 34 109 44 97 117 131 127 130 65 32 128 133 138 154 183 168 
65 66 50 66 61 62 61 63 66 66 56 61 48 61 79 85 79 92 99 104 100 90 50 55 47 61 80 45 27 39 52 40 59 60 67 51 30 20 47 51 19 18 16 14 12 12 11 11 7 12 19 8 9 6 6 22 29 29 27 10 8 68 22 18 57 14 11 12 11 11 10 12 30 61 45 28 27 25 73 35 54 22 30 21 21 18 15 16 15 15 31 75 23 35 19 25 58 60 49 31 49 120 117 116 59 89 63 36 100 114 85 72 47 36 27 23 27 34 55 33 28 22 69 73 21 18 40 18 54 58 107 46 46 108 43 21 25 24 20 20 55 20 55 72 63 33 33 35 25 27 87 59 82 49 25 30 25 39 50 67 98 29 28 49 34 63 114 106 45 41 29 98 25 29 83 102 99 29 43 29 73 32 25 24 26 106 122 110 133 102 133 69 40 46 91 132 141 129 174 159 
49 44 64 62 61 48 63 68 52 54 53 51 54 78 87 102 103 101 99 105 99 74 47 56 64 45 44 55 48 63 43 34 50 50 67 65 41 30 66 69 17 16 13 13 11 8 9 6 6 6 6 8 7 6 10 21 33 37 39 10 12 17 12 10 18 49 13 24 57 16 11 13 38 41 110 35 24 27 57 58 57 21 52 16 17 12 12 13 15 21 48 51 22 22 20 24 32 25 55 147 33 73 46 30 30 37 86 90 83 43 35 57 135 55 31 24 21 23 31 29 33 18 39 21 20 36 80 32 24 76 45 48 43 33 18 20 30 91 23 57 24 30 40 34 58 57 66 73 57 44 56 63 124 70 41 94 75 104 70 102 119 44 45 31 44 60 47 32 48 84 61 27 25 25 29 31 73 80 106 26 23 21 27 24 23 39 94 131 136 144 98 48 47 120 124 128 141 153 168 88 
63 63 48 55 51 62 64 65 51 72 45 45 54 72 98 105 102 102 99 53 99 93 93 45 36 115 50 34 46 38 29 43 41 77 73 69 63 20 14 12 12 15 12 11 10 7 6 6 6 6 6 8 7 26 9 22 40 8 11 11 9 9 9 12 12 108 34 37 16 12 11 27 32 28 24 19 20 29 30 35 30 52 28 18 14 12 12 12 48 22 23 32 24 20 25 28 30 45 40 27 28 29 27 22 23 28 32 51 47 32 33 74 134 101 46 27 21 20 21 23 25 27 75 26 22 42 39 22 24 24 23 22 22 22 19 22 19 57 76 109 42 63 131 115 77 56 73 26 25 99 96 103 121 74 114 102 72 42 96 98 63 53 106 64 102 156 89 55 32 89 80 40 29 27 22 24 30 96 30 23 23 19 26 21 23 45 124 125 126 132 113 112 48 122 93 128 142 153 169 205 
48 57 60 62 75 51 54 47 50 57 64 63 81 101 100 90 84 24 65 30 83 62 38 22 66 25 27 36 35 42 58 52 54 68 65 67 53 18 22 18 17 12 12 8 11 6 6 6 6 6 7 6 27 10 10 10 7 13 6 7 7 11 13 16 25 28 30 27 11 11 11 20 26 24 15 11 29 32 48 27 20 19 22 48 14 12 11 12 18 14 18 24 68 21 25 28 31 45 18 20 20 18 19 19 24 31 25 29 96 94 48 58 66 133 65 32 22 18 17 20 33 52 50 38 27 25 20 20 24 33 34 33 27 18 29 83 55 25 101 60 111 95 30 64 81 61 96 87 80 75 40 62 91 100 102 113 106 53 102 123 30 46 50 61 104 63 33 29 33 98 48 52 27 42 22 22 25 25 24 22 19 18 18 23 29 77 121 122 124 128 134 96 128 125 96 131 146 157 125 72 
49 57 60 61 65 64 55 56 67 60 79 99 91 35 56 78 39 72 45 48 37 37 58 37 44 69 44 39 34 20 73 59 35 41 42 25 47 18 44 56 57 15 10 8 6 6 6 6 6 6 3 3 11 6 6 29 34 25 6 6 6 7 28 18 13 33 12 16 12 9 11 14 16 35 51 22 40 33 46 51 14 19 19 39 26 17 31 48 12 22 18 17 19 21 34 25 24 19 20 16 15 14 17 44 39 45 46 30 64 102 47 51 43 47 74 34 30 21 18 20 37 53 71 104 50 27 25 25 40 37 28 80 22 27 20 52 16 20 55 55 89 101 63 49 88 100 30 42 79 40 111 105 100 114 118 107 105 194 119 48 58 47 87 59 47 115 40 35 29 28 28 42 27 27 22 20 25 23 20 22 20 19 20 72 87 89 125 122 124 131 135 132 135 132 100 133 148 161 205 163 
62 59 47 57 49 57 58 71 56 53 41 41 39 32 25 23 30 64 31 59 89 51 67 64 69 57 31 77 21 20 22 38 21 18 35 33 61 28 23 51 18 10 6 6 6 6 6 8 12 4 3 3 6 9 7 10 21 13 6 6 6 6 9 14 18 9 20 14 9 61 59 19 17 23 22 14 16 63 10 13 34 55 33 43 79 13 14 16 24 17 16 53 24 27 23 32 22 17 17 21 19 20 20 20 24 49 90 28 52 104 45 42 35 31 39 54 35 33 32 35 57 129 114 126 90 75 37 35 53 26 22 26 38 24 17 14 14 14 17 52 93 104 94 24 23 74 75 25 88 46 33 94 133 97 123 99 124 154 84 61 69 117 120 128 50 45 38 76 51 84 40 53 27 29 28 28 26 21 20 19 18 21 24 31 64 100 82 97 124 54 122 114 139 134 135 139 119 129 120 162 
68 58 65 56 51 30 37 115 107 42 25 30 77 22 22 21 24 42 28 47 29 74 65 50 54 21 23 27 35 18 22 53 47 67 71 26 18 17 20 15 13 10 6 8 8 9 16 33 6 8 3 4 6 21 23 8 7 29 6 5 6 6 13 12 24 27 10 9 22 12 14 29 16 10 14 41 35 13 13 13 42 15 15 15 14 12 25 68 18 22 16 15 22 21 22 23 22 22 25 18 17 20 13 13 16 38 31 40 53 35 109 91 31 30 31 51 125 43 84 82 123 115 131 114 135 110 101 59 37 31 24 46 102 22 19 14 11 13 13 45 68 74 44 23 27 88 68 41 32 29 36 75 135 115 128 129 59 83 112 85 77 92 81 53 59 33 35 89 38 44 31 39 96 133 94 93 31 21 19 23 21 33 50 31 40 121 71 98 98 65 130 115 132 110 116 141 230 158 179 187 
66 32 61 42 48 58 66 84 24 27 62 34 56 51 25 25 37 23 44 48 54 42 32 33 25 22 19 43 24 17 27 37 45 80 20 18 29 42 14 17 25 9 6 7 35 32 17 14 32 8 5 4 6 22 35 6 6 6 6 5 6 8 8 7 7 12 10 25 11 58 39 48 56 19 23 38 26 29 14 41 37 24 13 13 14 41 17 72 30 24 34 17 20 31 23 25 21 17 15 14 14 25 11 13 12 20 66 92 67 97 80 75 36 29 85 31 36 68 121 150 128 149 151 131 124 164 128 140 67 32 40 28 75 42 20 14 11 11 14 21 43 69 25 43 121 29 30 72 27 28 39 87 133 138 135 147 112 120 127 100 78 102 65 36 33 30 29 36 31 23 23 91 39 33 42 84 74 23 20 33 30 32 48 28 29 37 44 30 124 48 67 112 115 143 140 142 146 155 201 232 
64 61 58 81 123 88 66 26 23 26 50 61 28 65 66 43 38 43 50 61 52 99 29 57 23 41 43 48 22 18 18 50 35 18 18 16 35 42 46 69 12 13 6 5 3 3 3 29 8 3 3 6 6 6 10 6 6 6 6 6 6 6 6 7 7 14 30 68 13 13 9 32 10 29 52 27 30 13 12 14 43 13 12 13 15 44 17 59 26 20 101 25 26 30 21 21 18 15 15 15 11 11 13 14 16 19 36 32 85 89 56 81 86 53 32 64 89 87 143 152 127 142 114 179 189 122 157 145 77 119 59 38 31 68 20 15 14 14 15 20 76 63 28 30 39 25 58 28 24 29 70 99 111 137 89 135 133 109 128 125 126 123 75 79 64 54 28 91 25 22 22 31 29 43 88 80 37 21 24 40 93 105 29 41 30 27 25 25 29 52 109 113 132 151 145 142 151 159 199 194 
87 57 64 68 50 52 30 21 55 50 48 65 25 27 28 35 26 25 75 66 105 58 61 52 26 37 44 56 22 18 18 26 19 18 16 16 16 69 69 24 8 6 6 6 5 3 6 3 3 6 7 7 7 44 41 7 6 6 6 6 6 6 6 7 7 11 23 23 32 9 13 54 7 12 8 11 9 8 8 14 43 10 16 16 17 16 17 17 20 22 23 31 33 30 21 15 14 13 12 12 11 11 18 38 32 17 18 26 83 50 -9999 61 31 33 81 41 79 92 134 143 124 148 146 172 116 133 124 103 103 62 66 37 30 32 29 20 20 18 18 18 27 22 72 69 33 32 30 24 24 66 100 112 122 148 124 105 124 126 137 122 118 122 123 108 41 49 34 31 24 22 22 29 86 40 88 21 23 24 31 58 71 34 27 34 107 21 19 22 25 84 110 139 126 107 137 146 151 122 73 61 
88 91 79 42 23 22 21 27 59 43 41 51 69 81 45 23 26 22 26 57 50 38 49 84 91 47 59 77 28 18 46 28 18 16 16 68 66 19 9 8 15 8 6 6 6 43 3 3 6 16 12 39 16 38 36 39 15 7 6 6 6 6 6 6 9 8 14 13 60 8 10 7 6 7 7 8 12 14 8 31 14 17 15 12 43 45 49 27 23 20 23 32 25 34 15 13 13 12 12 8 6 6 11 35 43 41 58 13 40 74 -9999 -9999 21 30 54 100 111 118 104 134 133 139 147 153 132 117 148 124 118 -9999 136 72 83 27 20 62 92 21 19 16 27 17 23 25 65 22 27 24 37 109 83 98 81 118 129 120 116 113 98 83 103 107 74 36 57 96 29 23 19 23 26 29 24 23 40 21 114 22 31 95 73 34 25 32 29 22 18 20 26 126 137 140 136 133 140 116 156 55 49 66 
78 77 75 21 23 32 32 31 56 45 47 49 32 69 35 52 34 17 22 27 28 57 53 44 49 27 38 33 20 19 37 29 18 18 51 50 16 16 6 6 8 12 7 5 6 4 11 8 22 21 39 6 14 18 25 36 35 43 3 4 6 6 6 7 47 9 23 15 31 41 47 9 7 7 7 13 28 26 13 9 50 52 11 12 13 13 15 18 18 18 30 22 32 22 15 13 13 12 12 11 14 10 30 16 45 42 29 12 17 34 21 24 25 26 66 102 117 117 139 101 124 94 74 111 122 139 128 129 157 152 110 78 110 21 24 61 25 30 16 21 19 14 42 28 30 30 25 45 42 72 54 127 96 130 89 73 88 98 116 127 110 132 79 101 94 119 43 25 20 24 19 18 25 22 47 33 55 23 98 87 30 37 35 23 22 34 19 22 55 113 140 139 137 137 111 125 156 87 46 44 
56 31 25 70 71 46 52 33 38 50 23 25 21 34 35 44 66 76 25 42 58 60 33 25 24 22 78 38 60 16 15 18 19 23 27 11 7 6 15 6 19 19 9 6 6 10 10 8 16 24 33 7 9 15 22 32 28 36 6 10 4 4 4 42 8 13 40 28 13 19 7 7 7 8 12 14 40 30 14 13 47 21 14 49 12 13 20 14 19 24 15 14 27 22 17 13 11 22 11 14 27 11 13 31 33 44 18 12 17 21 35 60 36 119 100 112 112 96 100 102 75 78 99 93 108 104 107 113 147 -9999 134 77 54 25 27 29 22 18 18 17 13 13 19 22 29 45 40 47 70 53 41 50 60 117 108 63 114 104 117 131 108 106 129 106 53 41 43 37 22 21 18 24 22 22 22 20 23 19 53 90 97 105 68 103 23 19 20 26 123 104 135 136 112 140 145 146 143 120 156 59 
59 23 24 22 31 55 41 59 25 47 32 41 43 33 46 22 41 39 75 49 40 41 83 37 40 56 30 34 47 18 17 15 14 10 12 6 6 22 7 7 53 9 6 6 8 13 10 10 10 39 41 42 15 21 28 26 34 33 36 19 6 4 4 6 7 37 39 5 5 7 6 7 13 53 58 8 8 10 11 12 14 15 45 74 12 14 32 23 19 14 45 12 21 24 19 13 12 7 6 8 11 11 13 17 27 28 36 18 17 28 52 92 180 109 114 118 116 113 105 103 110 116 91 90 120 99 113 151 156 154 120 66 24 30 25 28 28 25 24 17 17 17 21 21 37 46 110 50 59 68 30 28 28 116 130 118 112 87 118 111 125 127 53 70 98 98 86 124 68 22 19 14 39 22 14 16 23 22 39 66 79 101 106 22 28 21 26 45 66 85 137 137 144 116 122 137 53 142 148 159 
50 67 45 27 48 59 60 59 48 48 67 23 46 24 27 56 28 19 29 27 55 21 22 28 35 27 22 27 18 15 10 7 10 6 6 5 6 9 7 20 9 9 9 14 9 9 21 10 14 42 44 22 40 23 18 39 21 35 20 34 5 4 4 18 25 33 8 5 5 6 6 7 11 29 13 8 13 11 12 14 42 64 56 59 15 15 49 30 20 52 15 14 19 23 20 15 13 6 11 13 11 35 15 15 15 23 30 15 24 16 38 97 95 106 110 119 108 64 92 113 104 102 75 103 105 115 75 148 149 149 57 52 34 45 31 64 62 33 27 23 23 23 29 25 43 42 31 45 66 65 72 25 25 106 158 156 129 74 116 71 93 53 52 50 122 98 73 46 29 30 22 16 22 24 13 14 18 16 25 66 61 32 22 22 24 28 70 62 131 104 135 138 145 146 143 119 137 123 84 158 
50 46 77 31 34 69 77 60 61 64 43 46 55 62 56 24 25 32 52 53 38 24 48 66 36 18 20 18 17 17 10 6 8 5 5 25 10 18 10 9 8 9 68 11 27 22 20 14 20 36 44 43 41 23 43 7 12 37 36 38 35 4 4 10 35 8 5 5 6 6 7 40 49 8 8 11 31 11 14 27 55 34 48 90 17 30 17 35 21 33 16 96 27 74 23 15 13 12 13 7 11 12 13 13 19 64 26 18 32 35 33 75 102 123 119 119 85 88 87 43 76 40 97 99 63 100 71 119 112 138 59 32 32 34 52 130 39 64 50 33 27 33 33 37 40 30 31 58 49 30 40 32 25 36 112 104 129 120 39 39 35 118 39 31 67 93 106 57 29 25 26 22 13 9 7 9 23 13 20 24 15 16 18 22 26 39 124 63 119 131 136 144 126 150 145 72 132 141 157 194 
66 35 45 29 33 37 41 67 78 65 47 35 64 65 48 34 19 30 79 33 43 44 18 18 22 19 18 14 14 14 12 8 5 6 7 12 18 12 8 12 16 50 66 31 27 22 12 10 29 26 24 13 21 10 6 41 38 20 38 20 37 4 4 4 4 5 6 9 13 7 12 52 56 8 8 13 31 38 74 53 13 75 59 19 44 71 27 49 58 61 20 22 20 21 14 75 15 14 13 13 39 13 13 13 13 14 16 22 35 46 68 74 112 99 112 114 62 104 99 74 86 40 62 49 44 118 82 64 47 138 50 41 34 57 56 28 33 35 30 27 110 47 41 40 40 96 31 75 28 47 50 26 24 28 48 94 70 47 29 27 27 108 78 67 88 109 125 103 33 39 39 79 22 11 13 15 16 8 6 8 9 14 18 25 78 100 128 131 132 137 108 139 145 126 80 140 137 151 124 194 
60 48 42 23 32 56 39 38 79 26 42 35 57 51 60 25 31 59 60 37 28 22 18 18 18 44 16 12 16 17 18 13 12 14 19 30 18 12 10 16 24 67 22 29 62 21 19 11 21 38 47 47 45 48 7 7 10 34 38 39 7 3 4 4 6 8 8 52 48 44 51 32 16 8 8 36 13 45 14 11 53 26 14 26 51 23 23 61 26 66 31 14 43 14 13 14 14 47 58 52 56 25 12 12 13 13 28 19 24 39 74 118 106 104 91 115 37 107 92 89 78 42 40 38 47 98 44 32 32 -9999 99 79 62 43 30 23 22 21 74 31 31 39 54 41 95 44 42 73 41 38 93 30 24 35 50 76 52 31 27 27 33 40 30 112 85 102 89 122 115 26 33 35 24 12 13 8 5 3 3 5 9 15 22 87 129 74 49 135 141 143 140 140 137 147 72 62 148 128 169 122 
68 65 71 35 21 81 57 57 45 31 36 54 42 21 65 24 60 29 32 55 61 32 46 18 18 18 15 10 18 33 18 32 41 21 19 20 15 14 10 40 29 17 49 36 24 18 9 14 30 30 22 51 16 51 40 8 6 42 40 7 4 4 4 6 13 47 55 11 13 18 55 33 63 49 8 28 53 23 13 16 69 10 11 21 48 22 32 18 65 55 18 13 13 12 18 18 13 67 58 63 15 25 25 41 22 55 21 20 42 92 96 97 68 62 106 84 111 94 97 98 106 57 113 75 58 60 35 28 26 33 140 97 53 34 25 22 28 20 19 31 39 29 162 31 41 27 26 87 84 95 94 83 31 26 33 91 41 34 30 117 95 25 33 33 41 52 94 35 106 37 28 22 27 107 11 27 2 2 2 6 12 19 41 94 134 130 102 145 111 142 140 142 103 146 142 151 159 128 68 164 
80 20 24 70 27 49 54 52 51 69 21 24 55 23 21 50 21 23 36 86 26 22 32 23 18 28 9 9 13 15 30 81 19 27 16 15 18 16 37 25 20 20 18 49 24 74 18 8 11 11 11 18 55 11 13 14 7 7 8 8 5 5 13 43 43 43 32 25 8 8 13 13 66 13 21 13 67 51 68 66 15 10 11 44 49 33 23 14 43 14 18 39 14 12 12 13 13 16 17 30 19 63 21 70 30 27 28 29 65 93 95 32 42 67 85 109 100 110 108 109 118 130 77 75 126 51 32 26 26 37 64 119 54 42 27 25 21 19 72 94 49 26 72 109 37 39 30 27 31 35 85 87 45 27 40 81 54 73 111 98 91 42 42 28 30 81 105 35 55 108 27 24 77 23 16 4 1 1 2 7 15 24 95 103 83 138 114 109 149 146 147 145 128 151 171 154 160 128 120 163 
25 26 20 18 51 48 50 42 46 47 46 39 53 42 45 24 60 36 25 31 37 23 46 17 36 40 17 14 18 36 33 18 15 14 17 17 19 24 19 15 21 9 9 17 13 31 57 12 7 9 45 52 61 57 59 33 7 7 8 8 7 14 45 22 46 45 38 8 7 9 13 13 12 10 69 19 29 71 33 26 12 10 10 21 62 28 22 13 38 14 68 81 61 70 12 16 39 34 41 44 64 18 32 34 41 23 33 33 72 73 84 48 91 97 85 114 103 95 110 121 131 138 86 57 36 38 29 66 25 37 83 106 105 46 34 25 63 19 19 34 26 41 89 44 46 48 48 25 21 85 35 41 84 28 29 56 99 42 48 99 97 24 23 25 27 40 73 51 33 37 101 33 30 36 9 7 2 2 3 11 19 27 51 113 108 132 137 146 123 153 120 145 138 162 192 128 161 135 161 162 
23 23 82 17 30 38 48 54 50 52 34 28 42 24 27 54 62 38 31 84 69 18 21 18 12 12 16 18 19 14 11 9 13 12 18 19 17 17 46 13 13 9 7 11 10 17 16 8 7 19 54 58 38 57 54 52 11 7 14 35 7 11 19 54 11 25 13 49 12 6 8 7 8 12 36 62 64 45 23 12 12 11 72 20 25 23 13 44 38 38 19 33 42 13 12 15 14 43 21 19 20 62 25 63 32 24 35 33 67 82 79 84 88 91 98 118 122 123 124 65 83 120 47 42 28 24 27 66 26 37 43 135 112 53 36 25 20 30 46 78 101 46 92 49 48 87 71 25 29 76 66 90 81 86 33 75 37 32 40 45 100 25 31 41 26 107 94 72 25 32 93 25 33 116 12 8 6 6 10 14 22 28 34 128 126 154 111 150 139 139 158 124 155 115 139 141 144 144 136 127 
20 25 38 49 65 50 47 49 21 32 34 42 17 17 63 28 81 52 27 40 30 22 20 29 13 13 9 13 18 15 10 7 11 30 17 15 15 12 18 26 11 12 6 7 8 9 17 14 7 18 54 62 61 28 7 7 7 7 8 12 7 60 28 27 56 49 47 51 6 6 6 6 17 8 8 29 75 84 13 12 46 41 30 15 39 16 13 12 20 13 12 12 13 41 12 10 13 12 12 23 54 63 35 24 30 20 26 21 33 83 79 85 90 92 83 123 125 110 95 95 106 68 39 33 25 24 22 25 31 29 116 63 73 44 33 26 29 23 38 81 92 100 120 44 27 83 37 23 27 77 79 16 40 47 37 91 101 64 31 36 31 96 24 22 22 45 48 93 32 22 21 24 36 29 17 15 15 32 33 24 36 96 51 106 136 142 148 135 156 158 122 124 73 139 138 140 146 153 129 251 
15 18 58 65 65 48 47 39 32 58 57 24 30 29 62 74 42 32 57 41 36 26 25 20 16 15 9 12 13 15 10 10 10 10 14 18 16 14 40 20 16 8 5 7 12 40 63 10 11 28 53 59 60 33 8 7 7 10 32 11 32 41 54 36 46 55 8 5 7 5 8 50 6 7 7 61 64 30 16 25 44 30 69 20 23 13 12 33 17 41 63 14 13 16 47 15 41 58 20 17 34 66 22 20 18 21 66 21 29 34 44 30 93 96 67 119 119 91 108 108 112 49 42 32 25 54 19 22 31 50 73 103 62 36 25 20 37 74 79 81 84 87 110 65 47 28 32 86 19 14 13 23 52 22 29 29 71 95 43 83 34 83 78 23 26 21 24 87 36 26 22 20 24 34 22 21 23 70 38 29 113 87 145 110 130 145 141 267 134 144 131 141 138 112 97 116 131 122 94 65 
16 25 72 54 47 51 72 56 68 44 19 23 32 39 61 79 47 38 68 52 35 24 25 18 16 9 12 10 11 13 18 18 57 10 7 7 7 12 37 76 12 8 7 7 10 68 30 7 15 12 18 18 19 8 7 7 8 10 23 24 66 28 62 54 28 8 5 8 8 13 53 10 9 28 18 42 74 41 80 42 45 42 62 22 50 14 11 42 14 9 41 18 12 12 69 15 17 12 20 33 70 51 51 20 24 63 46 63 34 33 30 95 32 49 108 114 119 84 103 47 122 61 46 31 26 25 21 22 31 41 143 74 33 35 27 28 23 23 36 56 72 53 105 94 112 42 30 50 20 15 13 29 98 20 29 25 26 111 85 64 25 20 69 23 24 23 19 37 41 22 24 26 40 30 43 87 42 48 32 66 66 135 140 150 144 155 151 155 151 143 121 124 129 133 66 85 156 181 143 98 
25 50 58 48 52 53 44 21 37 39 44 33 106 45 31 48 25 43 40 18 29 37 19 19 14 9 18 10 13 25 57 19 14 10 7 6 9 18 28 15 12 14 12 12 12 9 7 8 47 28 12 59 49 8 8 8 11 9 17 15 51 36 41 42 8 5 5 5 55 57 15 7 6 7 14 49 56 63 27 29 39 15 25 38 10 27 32 47 13 9 12 74 15 12 31 23 18 12 45 59 19 19 17 21 37 22 56 64 62 74 62 83 67 31 56 116 116 101 105 46 41 88 69 31 30 44 24 25 25 33 44 65 56 27 63 94 26 34 26 81 66 91 99 50 75 101 101 28 30 29 15 18 19 19 22 34 26 34 51 35 25 18 59 78 27 19 21 15 20 24 45 48 28 30 27 62 38 65 55 107 83 142 126 121 151 125 132 132 153 151 126 146 155 163 113 133 136 140 182 152 
22 64 57 37 60 18 19 82 46 31 74 62 70 32 30 31 28 40 18 19 59 23 26 19 14 9 10 13 18 16 14 15 69 46 13 10 8 11 15 12 12 22 24 9 10 7 7 39 55 28 33 60 67 9 9 18 19 25 12 12 60 58 54 52 5 5 7 15 53 47 62 6 6 12 31 55 50 12 71 18 73 42 28 16 22 15 32 14 11 11 75 20 14 32 29 58 15 39 48 18 14 20 12 16 26 26 45 37 76 75 51 84 92 95 58 74 114 99 109 72 45 51 44 43 32 29 38 27 22 21 24 31 122 32 32 100 37 75 47 25 92 88 85 71 43 103 28 32 20 21 31 14 14 13 17 21 24 25 24 18 25 25 65 32 43 22 10 12 22 81 82 87 100 34 34 53 123 95 48 87 80 120 170 146 128 143 140 136 137 151 153 147 132 168 167 153 176 155 170 154 
39 14 54 49 20 28 85 48 33 34 41 68 44 30 24 27 28 36 19 18 22 33 25 13 10 7 8 38 12 13 16 48 70 69 46 40 23 17 18 31 39 68 17 8 7 7 14 26 39 69 52 18 9 11 11 43 10 14 13 12 58 59 8 5 5 5 11 14 58 60 8 6 6 15 14 71 41 47 15 14 20 30 17 16 23 30 48 11 12 16 75 30 14 26 15 30 18 18 41 13 13 22 38 19 14 26 27 77 79 81 82 87 58 73 121 42 44 62 70 46 45 73 50 49 64 92 41 25 21 16 18 19 33 48 39 122 59 135 33 97 26 50 24 27 27 36 89 86 19 15 21 18 14 25 17 17 36 44 38 32 31 79 55 96 25 11 11 13 20 25 31 116 53 51 50 33 38 119 131 114 150 143 181 166 151 158 165 170 160 157 159 159 170 167 164 135 117 92 84 75 
62 24 20 16 18 23 38 21 23 30 55 67 33 29 34 45 29 63 29 24 23 63 17 9 8 20 33 13 13 10 10 26 27 43 33 24 23 17 18 30 68 16 8 7 7 31 32 39 56 30 26 20 21 12 22 19 10 14 14 61 58 61 7 5 5 9 58 8 63 13 6 5 6 9 14 15 14 17 29 76 56 20 29 32 41 15 15 32 14 75 81 19 19 27 26 64 50 21 74 16 15 22 67 29 24 22 22 28 68 82 36 93 89 48 47 78 58 53 49 41 40 41 118 44 38 31 37 63 77 21 17 17 23 45 51 56 51 56 102 102 109 27 95 46 88 48 32 57 24 19 16 20 15 15 15 28 33 31 23 28 117 61 31 18 16 17 17 23 34 54 46 35 49 34 32 34 38 49 111 116 152 157 130 124 168 151 140 170 169 169 155 164 172 107 159 156 92 148 60 96 
25 20 20 23 25 33 97 23 40 64 46 33 53 44 33 103 44 51 22 33 36 35 13 9 8 35 10 31 16 6 6 9 21 12 37 39 64 17 18 19 18 10 8 8 62 10 33 66 67 32 30 18 41 35 11 16 11 23 52 20 61 47 7 7 8 21 28 8 14 10 44 39 60 18 15 57 12 16 68 26 37 36 50 16 10 32 6 13 15 29 13 16 53 17 17 58 34 54 29 17 18 20 22 27 21 26 60 45 74 85 41 56 60 49 53 43 245 181 39 40 51 40 50 60 42 34 26 25 48 68 13 13 21 34 44 57 77 56 133 69 41 95 94 92 22 20 41 20 27 21 25 20 28 25 16 18 74 33 23 44 83 31 20 18 21 23 31 36 43 34 116 52 56 37 32 32 39 43 96 153 126 165 156 152 191 164 153 173 174 171 155 117 81 103 166 168 158 136 80 87 
18 38 50 44 65 95 26 29 39 34 31 28 46 81 85 76 35 20 57 24 19 15 14 10 15 56 7 16 5 5 9 17 57 7 56 16 22 13 49 12 15 11 7 64 18 13 33 66 19 21 17 55 20 39 19 20 20 69 69 71 64 12 9 49 14 38 12 13 25 14 47 63 64 13 54 18 13 49 45 36 17 13 12 14 14 9 18 23 79 23 66 14 19 15 19 36 68 77 18 28 23 23 36 20 24 68 64 73 29 82 42 116 121 57 57 44 72 42 38 35 62 38 59 81 56 44 27 72 26 18 22 22 73 24 35 111 59 62 51 52 58 111 27 42 28 79 90 61 16 26 34 30 29 22 29 19 19 28 20 23 14 15 17 22 30 37 38 98 87 53 52 63 65 35 46 40 40 100 132 141 151 140 172 122 159 162 162 179 165 78 154 67 68 68 114 82 68 91 69 157 
21 23 71 56 58 20 21 27 39 28 36 28 28 43 42 32 37 25 23 71 20 15 15 12 29 15 11 9 5 5 9 9 18 10 28 31 7 9 26 11 70 34 12 7 63 63 62 66 22 20 9 11 27 12 20 20 45 64 67 28 41 33 14 69 15 44 31 17 33 52 44 57 64 61 31 14 12 65 23 17 13 12 9 9 19 19 18 22 61 63 21 19 16 67 80 24 17 32 36 59 56 51 52 66 24 28 40 92 44 35 43 51 58 54 45 48 38 30 48 33 40 37 35 32 75 71 42 39 53 28 67 23 18 23 26 29 58 50 52 41 101 44 27 24 33 21 33 33 21 22 38 26 27 95 21 28 22 27 26 14 12 13 19 34 58 52 57 125 111 99 111 142 129 49 42 58 42 137 147 152 173 169 168 187 104 107 110 126 94 76 75 70 68 78 68 67 68 115 192 116 
15 19 25 59 29 26 43 31 40 31 41 38 28 32 35 47 30 29 50 54 18 11 11 10 15 7 7 6 5 5 5 13 23 51 9 14 18 7 7 28 36 21 15 47 39 58 60 48 45 18 9 8 20 40 29 78 26 24 20 20 22 25 13 18 16 12 42 22 48 9 59 20 49 55 9 9 14 48 22 15 23 14 8 13 9 15 18 19 17 35 13 51 52 66 28 51 29 23 26 36 49 51 54 49 25 27 30 46 34 60 45 45 54 41 37 35 44 49 34 32 99 39 28 28 40 33 21 71 73 72 36 22 22 26 24 24 26 46 46 47 70 92 80 31 27 31 23 33 29 27 27 26 26 23 48 27 14 61 16 16 16 19 29 46 59 75 150 141 139 153 164 115 146 113 144 41 45 121 123 147 135 171 146 90 81 80 78 79 79 76 104 100 97 69 67 69 127 128 90 104 
25 21 23 23 24 56 31 25 31 34 36 46 28 87 19 21 25 46 21 58 17 9 8 10 12 6 6 5 6 6 5 8 5 6 6 15 8 7 7 19 24 8 8 25 51 18 62 36 29 19 20 49 58 22 24 11 10 73 20 23 19 19 12 43 61 76 47 31 44 64 17 17 18 17 12 11 34 42 23 13 12 8 8 8 10 31 27 13 17 17 21 30 34 29 21 17 25 29 35 69 33 25 56 57 70 76 30 36 51 55 63 44 32 38 39 39 34 88 52 41 78 84 30 27 34 30 27 74 35 34 33 15 71 28 21 22 47 89 50 45 125 74 35 31 36 32 29 43 31 31 27 24 24 23 55 35 14 17 16 31 40 33 43 54 136 147 160 150 127 123 155 150 159 146 137 74 114 121 163 172 156 133 162 113 80 123 112 77 75 75 128 168 169 68 69 67 64 92 71 69 
30 23 19 20 20 30 21 41 57 84 55 62 31 16 16 26 28 34 35 20 15 9 7 9 9 6 9 5 5 6 9 6 6 6 6 8 7 7 7 16 17 9 8 14 23 7 47 20 15 46 28 50 33 28 39 12 14 18 49 55 11 12 46 27 28 25 11 62 41 47 12 17 60 9 9 54 11 14 41 13 12 12 8 9 20 36 13 43 45 29 25 30 59 25 29 25 55 30 35 34 71 20 71 46 37 44 60 41 50 48 64 64 36 39 34 38 34 32 94 52 36 75 31 23 81 75 39 34 21 75 66 21 17 14 17 79 57 149 96 69 43 42 28 26 40 36 28 39 34 32 27 25 23 24 20 14 14 16 25 35 39 50 101 65 131 150 154 164 122 165 162 122 125 129 134 160 157 159 98 174 151 83 123 183 178 182 119 79 79 79 75 94 101 68 66 66 111 121 67 69 
16 19 35 30 21 19 46 57 55 56 81 18 16 16 16 19 32 20 20 31 53 14 8 6 25 9 6 8 9 6 8 6 7 8 6 13 20 12 17 8 61 61 44 23 38 29 16 12 42 12 52 52 21 12 11 12 68 60 61 65 28 27 29 31 18 11 10 16 64 18 18 45 34 16 8 10 12 19 22 13 9 41 13 16 90 22 17 23 69 23 22 23 77 35 63 68 75 26 76 57 71 21 24 39 32 43 85 38 35 37 56 54 33 41 34 37 50 37 31 39 85 83 74 68 70 72 17 16 21 63 21 16 13 14 14 27 42 49 50 76 54 32 32 27 30 30 35 39 34 33 29 28 24 26 14 14 15 23 36 56 45 63 105 113 122 141 159 170 129 134 130 131 169 153 168 162 164 130 122 142 102 83 143 179 181 166 107 84 102 89 140 114 128 63 61 97 166 187 66 69 
21 58 36 22 40 44 28 27 62 65 24 17 18 42 18 21 16 18 58 29 77 18 14 10 9 7 6 6 7 7 11 9 9 9 8 32 56 46 70 11 55 42 20 36 14 9 7 34 10 11 21 14 12 19 11 8 8 35 68 16 26 48 23 45 23 15 18 30 62 43 46 43 22 11 8 11 15 47 28 13 8 13 34 28 13 22 22 17 26 35 37 34 61 51 65 65 79 82 28 73 72 33 75 24 27 41 34 35 40 37 213 215 42 38 35 51 39 79 101 28 47 33 25 78 23 18 20 22 21 25 16 15 14 16 20 22 25 43 42 97 96 40 34 30 31 38 42 41 33 28 30 30 21 13 13 12 21 36 44 53 60 71 117 131 180 181 -9999 194 175 180 179 129 174 138 187 142 171 160 184 115 94 109 104 88 89 106 85 134 114 77 71 134 131 135 97 132 149 145 88 96 
92 24 73 101 20 56 59 59 36 27 20 19 19 66 20 16 42 18 21 20 57 19 19 16 13 12 15 13 9 9 11 10 21 11 9 47 36 57 32 19 18 50 15 19 13 16 19 11 18 22 54 20 23 16 34 19 39 64 13 8 18 75 34 73 24 75 30 42 76 29 54 18 18 10 9 11 12 21 17 12 8 8 16 65 20 21 21 27 21 22 23 61 63 43 76 77 41 34 33 72 74 29 72 38 34 30 67 60 38 55 77 46 43 35 36 101 35 32 39 90 80 28 78 72 69 74 67 75 22 73 20 30 34 66 15 17 27 32 32 54 126 43 44 42 43 39 39 49 47 30 30 25 20 15 15 17 36 188 97 220 233 216 159 129 161 136 -9999 -9999 180 142 183 179 163 177 167 212 174 153 147 160 78 89 118 94 92 171 88 104 85 129 140 111 88 125 125 86 78 101 176 200 
23 23 28 34 62 59 40 49 37 57 56 22 47 42 21 18 47 18 46 18 18 37 19 19 19 22 28 28 21 18 14 12 37 19 24 43 52 52 74 12 48 51 21 19 14 8 14 8 35 50 15 15 29 20 45 67 28 67 45 16 12 28 38 79 47 80 11 17 24 24 19 18 18 10 11 11 12 28 20 13 10 8 9 11 13 18 20 26 25 22 72 66 33 22 82 27 59 75 24 27 46 28 31 79 30 30 67 70 67 199 199 50 35 51 81 33 31 34 27 78 93 43 42 56 29 76 21 21 20 38 20 17 17 18 16 15 24 20 32 27 39 44 78 60 59 44 36 38 34 29 40 27 20 20 30 87 119 150 260 150 160 124 119 178 162 134 177 182 171 147 139 223 169 157 152 131 146 146 148 107 86 91 119 101 90 148 99 82 84 121 158 136 61 93 125 76 59 131 165 152 
24 25 44 68 61 69 78 52 47 51 33 24 58 24 27 14 14 25 18 21 33 18 19 18 19 19 19 44 23 29 19 19 42 40 56 45 19 17 19 18 51 23 19 20 21 18 35 16 40 15 13 15 29 23 60 62 64 36 61 19 64 63 77 36 42 24 59 16 18 16 16 89 19 29 19 17 20 13 18 14 10 11 64 24 53 16 49 20 31 28 36 66 65 95 25 41 33 76 29 30 96 31 104 39 33 37 58 38 42 37 39 41 31 28 25 30 27 71 42 35 22 72 74 19 17 17 21 77 17 75 32 78 81 25 16 16 15 25 21 25 71 91 202 89 111 44 34 31 31 31 39 31 34 49 80 151 218 274 -9999 141 143 139 76 66 66 145 171 169 171 172 170 168 159 178 208 165 179 167 141 101 91 92 103 114 119 152 119 84 82 100 131 129 62 59 187 80 72 135 95 70 
24 37 34 78 66 53 21 30 61 56 18 25 47 35 17 12 12 12 27 19 15 51 20 20 19 19 19 24 30 47 23 77 47 55 21 19 15 13 11 48 27 10 9 20 26 22 23 42 23 21 16 30 16 35 64 68 67 64 36 48 54 62 38 33 25 86 56 17 18 27 30 62 49 81 35 30 14 19 23 15 11 18 18 21 18 23 50 25 29 35 71 68 67 36 25 73 38 92 36 28 30 30 32 33 35 35 76 42 40 34 26 87 29 24 23 25 21 32 70 22 76 74 18 18 32 22 20 16 21 68 32 84 17 79 24 19 24 18 22 25 35 90 149 55 51 46 39 30 32 31 37 38 51 243 252 -9999 188 293 106 166 139 159 67 101 78 148 143 170 171 171 166 161 204 155 205 156 188 164 132 92 94 93 114 97 115 143 162 108 88 117 138 175 66 59 85 60 63 64 67 86 
34 60 77 34 45 28 20 44 55 38 31 27 18 12 12 8 10 9 34 18 15 25 17 27 51 55 21 19 63 19 19 18 21 40 19 22 22 18 13 14 14 35 11 15 19 51 42 40 16 21 48 26 15 15 67 44 59 23 25 48 31 66 70 14 62 28 46 26 47 35 21 31 18 18 28 29 15 22 19 13 13 12 15 15 15 13 76 46 30 30 28 28 33 28 32 32 65 26 36 65 25 31 31 34 33 45 67 56 37 47 26 22 26 28 24 27 26 21 19 60 70 20 20 97 81 78 20 20 37 19 67 21 21 35 20 22 33 24 93 30 24 42 34 27 32 46 75 37 45 41 39 113 128 226 184 166 162 171 161 151 136 121 122 133 123 134 195 158 156 175 161 -9999 202 169 203 173 118 202 204 110 97 95 92 90 90 91 97 83 196 162 119 106 67 63 74 94 61 65 69 70 
43 23 49 69 64 30 55 39 34 49 26 14 13 11 9 8 11 9 14 18 14 16 15 70 35 49 30 22 26 23 59 17 17 24 23 26 20 12 14 14 68 48 39 40 21 26 55 12 16 31 40 18 14 22 12 18 29 18 17 17 57 58 35 63 29 87 24 67 73 19 17 22 21 17 19 19 16 22 18 29 29 15 17 18 17 13 20 42 36 29 31 33 37 67 78 29 43 33 32 32 57 24 29 35 43 59 54 134 72 42 29 25 26 24 25 71 49 32 17 61 60 52 24 21 81 85 40 31 83 21 69 44 86 78 19 80 49 87 21 19 17 17 15 14 20 37 53 58 109 62 59 119 191 -9999 -9999 176 175 148 156 176 124 120 131 119 119 145 179 141 143 157 187 155 -9999 183 204 161 100 96 112 174 110 92 94 91 96 107 116 101 100 185 98 82 71 65 63 127 63 66 68 71 
33 25 60 36 65 30 28 20 25 47 17 10 7 7 8 8 8 10 34 13 17 20 16 43 22 43 21 19 25 39 22 15 18 49 28 25 71 48 49 20 63 47 51 39 21 14 15 30 65 38 22 14 18 34 64 60 15 16 42 49 21 21 68 19 19 88 24 27 18 18 86 93 37 24 64 30 18 22 22 87 22 15 18 20 19 19 20 22 43 30 42 86 43 41 75 32 25 31 29 33 29 25 30 38 46 62 119 79 148 144 29 31 25 25 70 42 68 65 26 16 18 19 32 27 72 82 95 42 46 55 41 86 60 82 36 72 31 28 19 14 14 14 13 13 15 34 49 73 57 -9999 -9999 -9999 172 157 169 159 186 151 241 135 125 133 135 77 77 134 126 132 144 134 177 129 195 185 204 210 207 173 115 156 188 97 95 110 196 192 192 151 183 137 138 183 69 67 63 160 63 65 68 70 
51 50 25 67 52 66 35 20 27 20 10 8 6 6 6 7 10 14 37 25 44 41 24 23 22 18 19 18 15 30 20 34 21 36 15 20 71 43 24 15 57 34 25 21 75 21 15 21 42 38 12 13 18 24 25 29 30 38 39 34 35 26 18 53 24 39 19 18 18 18 89 93 35 81 62 95 31 28 35 93 86 17 19 20 36 28 22 23 41 43 37 41 72 25 54 28 31 31 36 33 31 35 44 52 53 44 172 162 116 80 37 32 46 26 25 24 29 72 15 21 70 15 20 66 76 27 50 86 84 99 42 38 80 60 30 82 18 19 18 14 14 14 15 18 22 31 42 56 154 128 168 166 157 147 153 148 208 158 177 135 133 144 137 52 52 126 161 165 172 171 172 147 188 -9999 207 202 203 191 182 204 209 179 205 119 148 185 181 175 178 184 139 151 111 64 61 127 63 65 67 230 
29 25 24 26 36 31 22 24 17 17 10 8 14 6 6 6 14 21 50 76 47 54 20 16 21 20 29 23 38 38 71 17 16 45 41 28 38 18 36 21 19 44 22 22 33 16 14 45 38 45 13 18 25 29 29 22 26 47 51 35 52 29 22 35 18 49 20 18 21 29 59 95 28 29 38 25 32 32 31 71 71 75 75 67 30 22 23 43 88 96 48 43 85 35 28 32 149 36 53 92 57 137 111 162 30 45 70 39 49 32 30 32 45 30 41 36 40 73 17 74 75 20 33 66 72 67 44 87 78 82 96 75 73 71 73 28 13 15 17 23 27 38 33 31 41 57 40 50 143 166 173 203 169 155 189 161 93 192 148 162 144 156 147 160 137 128 128 137 164 161 205 151 161 110 -9999 160 164 154 198 199 155 174 200 156 187 146 183 181 91 98 145 134 91 63 62 61 61 63 67 203 
26 34 40 46 26 45 29 18 17 17 11 8 6 6 11 9 8 14 44 57 40 25 16 16 21 17 54 37 25 21 18 35 41 35 26 25 34 9 35 46 22 27 43 20 21 18 18 23 40 21 15 14 27 17 16 28 25 60 80 18 58 19 71 64 50 18 14 18 24 64 59 80 93 38 73 40 45 127 70 66 92 44 97 44 29 23 31 38 109 103 57 36 32 38 38 48 48 60 55 78 143 151 60 37 36 36 40 45 35 28 96 30 40 29 32 82 60 74 19 41 38 74 70 79 32 33 103 91 73 81 77 76 53 19 13 13 13 14 28 66 63 48 45 117 89 133 156 56 92 153 142 150 286 280 137 125 224 99 136 129 172 169 165 152 224 182 180 123 151 159 190 273 190 167 123 206 203 192 196 157 168 165 152 193 190 95 144 142 170 78 169 156 94 63 60 59 61 72 93 115 
57 49 47 36 48 50 29 17 27 16 12 8 6 6 6 7 10 9 12 16 27 18 14 14 16 21 20 38 27 22 13 41 36 33 42 43 13 38 34 69 50 22 40 24 24 18 23 26 40 23 16 16 19 25 25 25 25 26 59 21 42 24 28 17 16 11 19 26 23 45 70 95 100 67 85 61 43 95 78 85 79 119 108 35 24 25 28 34 102 102 92 116 42 56 78 76 65 178 67 54 75 55 52 38 51 135 70 85 41 29 29 30 42 87 34 51 75 29 23 85 27 26 78 49 87 93 89 89 72 84 84 30 18 13 12 12 13 14 36 66 42 37 133 88 122 155 130 233 228 140 155 170 251 188 152 146 205 158 220 110 202 273 241 255 189 195 130 148 111 186 123 226 175 283 199 203 206 192 197 199 196 199 206 202 117 117 87 190 170 171 172 152 153 76 86 57 61 83 208 195 
57 35 23 20 24 22 20 22 18 12 10 8 6 6 6 7 8 10 11 12 28 12 11 20 18 39 27 29 38 35 16 58 24 21 41 43 9 49 38 48 73 21 17 15 44 43 19 19 14 47 24 15 18 25 27 25 23 25 69 55 15 19 42 24 17 18 26 31 28 29 98 113 88 42 70 68 40 68 85 109 113 77 80 53 31 29 40 74 110 41 50 43 43 80 143 150 146 108 91 75 173 237 223 163 72 153 63 94 37 40 27 35 25 82 43 32 17 25 72 78 23 23 30 84 64 95 83 58 49 81 99 19 15 11 11 13 14 13 21 25 37 32 44 47 158 142 149 186 159 120 159 197 230 228 98 162 144 153 210 104 185 150 200 190 188 143 129 157 159 125 159 134 187 284 155 202 209 208 191 199 108 154 125 216 109 188 97 83 90 141 166 153 99 57 55 82 118 168 180 189 
21 22 44 18 16 18 20 12 10 7 7 7 6 6 6 6 9 8 15 61 26 23 35 58 12 18 50 58 46 18 12 42 11 10 58 15 42 41 25 39 24 18 15 53 22 18 20 23 24 19 34 29 17 26 27 25 29 28 22 62 65 16 17 23 26 29 58 80 32 31 126 78 106 66 76 78 29 97 102 82 99 104 124 67 51 29 97 66 43 35 30 33 129 85 146 84 122 106 142 59 82 230 69 58 63 60 154 220 34 37 32 52 48 72 21 65 72 21 25 73 80 83 75 84 26 47 65 54 61 92 67 18 13 11 11 13 14 18 21 21 27 33 62 94 90 159 83 69 119 92 187 209 231 246 181 145 143 145 163 160 167 155 188 245 189 188 139 131 138 154 164 166 179 154 128 206 156 201 198 199 199 197 126 112 195 155 155 110 82 116 157 149 69 55 54 64 117 153 131 144 
18 12 12 12 14 16 14 12 10 13 7 6 6 6 6 6 6 6 9 27 29 29 34 44 36 26 35 36 21 41 14 7 6 22 42 44 29 25 24 32 40 20 17 30 26 23 25 24 27 47 34 17 20 26 33 22 25 22 18 24 76 35 24 26 57 118 70 85 40 63 116 146 139 74 101 72 48 66 60 78 98 115 97 92 56 73 48 47 43 44 121 58 132 61 52 77 143 147 127 48 97 75 72 47 45 35 62 43 36 30 27 35 87 67 25 50 63 81 30 25 79 49 83 78 79 43 46 75 88 40 27 13 11 9 10 14 17 20 29 37 38 106 43 56 137 152 203 249 105 147 201 174 234 259 144 153 145 146 152 104 144 272 197 191 196 183 140 274 271 156 170 189 241 159 149 208 214 198 216 152 194 190 151 190 185 188 163 123 96 109 157 83 61 64 76 60 86 153 164 177 
12 12 12 12 12 14 13 12 44 37 22 18 19 16 6 6 6 6 12 27 45 37 29 33 34 23 30 41 42 33 29 42 41 66 26 58 23 23 23 25 11 14 14 18 24 26 30 25 20 20 22 9 14 23 25 34 41 24 36 27 28 60 32 41 91 53 33 107 93 46 58 34 49 73 72 70 48 44 53 83 70 103 103 90 130 92 128 46 52 43 52 83 53 49 59 99 143 145 55 46 62 76 148 76 39 63 43 34 65 26 35 30 46 19 14 66 22 58 82 44 26 115 61 31 104 49 111 70 90 28 17 14 12 9 11 14 19 22 41 81 37 48 114 239 119 154 155 177 149 120 185 205 199 224 132 118 261 143 147 154 156 184 152 156 221 149 198 211 142 131 168 190 198 209 287 108 111 204 200 153 184 190 193 189 183 181 182 187 85 85 78 103 70 102 80 76 133 153 102 174 
12 12 12 12 11 15 13 15 25 24 29 55 13 6 6 6 6 10 9 23 37 36 67 41 33 16 30 24 32 31 45 58 66 33 23 38 21 15 14 14 14 23 25 25 25 26 26 22 19 21 36 36 28 24 27 28 54 27 47 26 58 34 38 114 37 96 82 59 63 111 49 46 86 75 90 68 67 44 38 55 74 46 52 109 90 30 94 37 38 40 50 144 51 49 62 142 58 116 50 72 166 100 78 72 199 44 32 37 42 33 68 57 17 16 20 55 34 40 42 74 33 39 32 40 57 51 90 87 100 29 18 15 12 12 14 18 24 48 109 115 42 44 102 236 163 156 186 79 271 172 143 236 175 187 221 161 199 201 201 146 266 167 127 198 186 173 179 182 181 171 236 168 132 189 134 241 110 120 190 194 189 150 145 153 179 182 187 86 84 86 135 118 171 124 104 66 88 84 113 84 
12 11 11 11 11 12 13 12 11 12 14 18 15 26 6 6 11 31 9 16 43 46 62 40 21 17 11 60 39 30 45 43 33 23 37 19 23 13 17 25 25 24 57 31 25 26 26 22 31 28 21 21 59 15 25 46 31 32 26 40 30 53 128 80 43 92 104 89 61 97 42 50 59 95 69 64 64 79 60 35 45 42 57 36 33 30 82 46 55 48 45 47 119 150 50 46 45 107 65 108 81 195 70 82 141 40 35 32 33 33 40 23 14 17 41 60 80 72 29 36 38 50 73 84 75 96 77 65 26 20 17 16 15 17 17 33 54 86 90 144 34 78 127 181 114 103 187 146 138 194 144 282 210 184 145 214 142 160 222 218 174 168 142 159 172 165 175 140 158 173 173 170 161 204 151 208 121 117 209 112 116 100 198 145 183 114 146 104 107 179 176 119 65 93 114 46 138 72 67 54 
41 12 46 23 13 11 10 11 12 12 21 8 32 13 7 7 18 38 22 15 12 12 22 67 39 60 7 22 18 39 35 39 49 12 18 16 16 17 16 20 26 28 55 25 25 28 26 25 26 19 22 21 59 17 16 27 40 32 28 34 121 86 59 53 85 55 94 124 66 53 47 89 130 90 88 42 75 77 90 35 50 52 29 29 29 29 38 46 117 42 38 61 174 116 143 37 48 43 101 193 167 144 184 113 62 37 47 42 26 58 60 31 17 20 72 36 32 75 71 42 83 78 38 97 69 60 59 32 27 20 21 17 20 23 37 82 58 107 32 32 34 98 166 156 126 119 171 278 175 172 189 209 223 216 190 235 233 287 199 201 201 127 119 157 173 180 159 165 171 194 207 169 217 153 281 175 108 110 126 142 117 124 197 146 185 181 181 188 167 150 112 82 62 114 55 43 103 94 61 78 
12 12 48 11 14 24 13 10 12 10 7 13 40 21 12 15 42 22 32 14 7 7 21 40 54 33 30 22 11 6 63 41 10 9 9 11 25 16 15 44 29 33 53 21 23 23 25 31 25 23 28 24 29 59 60 24 26 29 32 49 112 108 111 59 84 85 90 138 85 92 99 74 128 107 79 45 88 77 81 55 34 105 29 29 31 29 35 47 32 47 41 79 133 144 110 44 32 55 108 190 89 196 43 43 47 87 44 50 26 72 71 69 55 66 38 25 20 18 77 34 90 63 37 87 94 29 32 34 51 30 23 24 27 51 104 120 70 52 36 36 123 59 183 158 171 118 158 157 169 171 205 188 186 186 187 187 144 177 190 187 227 204 156 152 177 158 154 162 170 171 192 155 149 188 287 241 208 -9999 117 117 206 157 196 186 181 180 140 181 152 93 84 101 43 58 75 40 107 68 149 164 
12 12 12 61 49 36 66 11 10 10 8 7 31 35 21 65 12 15 43 32 11 11 18 32 31 39 27 40 38 40 16 17 21 9 20 28 16 24 25 25 16 24 50 48 49 25 24 25 25 26 28 36 18 23 26 33 33 31 44 53 78 62 109 58 90 62 99 156 57 38 50 60 86 85 76 70 74 80 83 45 47 56 73 32 85 29 32 40 29 34 48 132 97 81 44 46 40 61 181 93 168 137 57 31 36 30 36 69 83 22 64 13 22 34 12 13 13 17 84 66 76 43 31 28 25 26 27 31 67 82 27 27 35 97 92 111 47 37 52 56 128 101 191 115 111 84 61 89 154 123 185 222 205 231 189 185 244 178 167 217 168 156 202 249 201 159 155 168 170 136 149 151 211 164 185 194 207 -9999 116 203 196 201 197 172 182 184 182 184 186 100 85 114 51 74 78 98 95 86 76 50 
40 19 29 53 33 21 14 9 8 8 9 9 22 38 34 15 22 11 30 38 15 7 12 41 17 17 14 22 38 21 18 9 20 47 26 26 23 19 17 25 21 25 19 19 27 22 22 50 25 37 23 25 25 33 25 41 87 46 107 74 83 41 83 50 109 69 70 49 64 50 39 46 80 78 69 39 87 99 50 31 92 67 104 83 70 29 29 35 31 61 133 138 97 38 38 41 235 140 134 123 83 49 36 105 29 13 14 20 21 25 18 11 12 12 9 6 9 12 23 88 39 103 33 38 21 22 26 32 50 52 103 53 37 66 96 39 33 40 67 144 129 73 75 160 145 101 73 66 72 146 121 147 252 168 190 185 202 181 189 147 231 258 243 169 205 168 209 219 165 213 158 166 172 177 182 209 153 206 209 -9999 206 174 158 183 184 184 184 204 192 108 93 111 53 52 70 40 99 102 44 107 
33 17 13 25 25 44 10 7 7 11 9 10 7 10 32 7 13 64 17 33 7 8 20 38 23 35 41 39 26 46 12 17 39 45 42 26 17 18 21 25 23 25 24 23 26 22 22 25 26 27 24 26 29 25 91 43 38 62 83 63 68 64 38 91 111 83 90 68 122 106 44 42 85 82 114 64 34 42 97 30 106 43 66 49 36 29 28 84 35 122 104 106 140 53 48 69 165 200 65 47 35 35 28 90 13 12 13 30 61 11 68 71 11 6 5 6 9 27 75 40 85 59 42 49 26 24 27 39 43 59 38 95 45 113 48 40 36 41 43 60 98 141 148 132 161 163 180 77 55 68 87 148 135 185 183 185 202 184 182 193 187 180 188 174 174 162 210 211 212 185 142 187 148 156 173 174 192 202 205 114 -9999 163 159 158 186 186 184 182 137 150 169 83 60 47 69 85 54 39 49 40 
11 11 16 77 38 12 12 7 7 7 7 12 6 6 6 9 59 44 63 47 7 7 39 60 37 17 27 25 38 14 25 35 49 20 15 27 16 25 26 33 27 23 26 25 31 25 28 26 64 55 26 36 64 35 33 42 58 111 40 48 48 68 97 77 40 45 27 34 61 136 40 46 82 67 44 39 67 56 106 47 45 45 42 49 30 31 31 33 47 113 134 131 157 46 49 92 88 67 52 48 26 25 14 14 12 12 13 67 13 33 69 18 6 6 5 6 18 83 29 80 66 28 33 38 65 40 96 33 54 85 52 77 85 89 152 46 46 54 88 81 92 115 67 117 67 90 145 94 51 64 94 145 262 217 172 219 274 177 165 181 205 218 205 166 227 185 134 168 171 168 218 169 188 210 160 177 151 159 159 207 201 206 160 145 115 84 107 195 187 187 144 60 75 37 70 90 114 62 28 35 
11 11 11 11 12 22 27 43 31 7 7 18 16 8 17 52 43 38 60 12 7 62 46 56 40 53 50 41 71 27 17 52 24 17 24 18 49 23 22 30 26 26 27 24 24 24 37 67 73 31 27 43 34 36 55 51 49 49 49 38 43 64 153 45 31 28 27 28 41 36 57 49 123 81 107 45 73 54 79 88 100 39 45 47 31 32 35 34 60 124 119 126 83 91 210 171 53 151 36 30 25 13 12 10 12 17 40 17 85 77 23 11 6 5 6 8 35 69 91 31 32 59 36 40 46 88 79 42 64 54 104 154 122 114 129 117 148 149 116 146 78 84 106 79 61 148 72 73 58 57 149 183 166 167 214 197 204 220 254 257 193 179 149 258 215 140 187 269 181 177 163 157 155 151 193 242 159 202 154 204 204 104 203 161 197 93 90 157 119 150 77 49 78 38 37 68 84 33 20 31 
18 15 11 18 11 36 33 35 8 7 19 45 48 38 26 28 39 34 14 8 37 61 47 62 69 45 15 16 27 28 58 18 15 25 27 25 51 23 20 27 24 20 71 29 57 47 33 35 23 26 44 53 37 45 46 58 50 65 69 50 51 52 63 36 32 34 31 62 75 121 35 42 116 103 104 40 66 45 85 46 39 40 40 36 36 38 44 64 119 47 67 46 169 258 258 114 75 68 40 25 24 14 12 17 33 54 29 30 98 98 15 6 5 6 46 21 27 79 27 67 46 34 39 53 34 46 61 57 45 78 62 57 87 145 114 169 127 124 147 114 151 81 144 44 126 96 84 105 78 135 132 142 88 139 198 179 73 161 152 149 165 155 125 271 168 160 148 165 154 159 158 161 162 243 177 308 180 202 203 202 151 140 197 197 196 93 99 201 188 190 119 53 69 44 106 90 70 114 36 107 
51 11 34 16 11 11 12 11 11 14 38 62 34 37 44 14 10 10 7 8 65 38 34 48 13 19 22 20 76 25 24 13 25 25 20 31 38 25 20 19 16 16 56 30 24 27 24 25 78 33 45 43 50 61 60 105 65 47 56 60 49 48 43 32 41 38 55 29 41 113 42 57 128 100 113 75 72 66 78 51 45 41 40 40 41 45 63 112 86 41 40 40 112 164 197 153 145 61 40 30 25 30 16 49 71 65 80 52 59 21 6 6 6 12 60 25 18 21 22 43 73 109 33 35 37 46 114 130 65 60 56 61 60 70 61 161 83 73 97 156 140 86 57 44 93 97 73 74 136 129 97 80 53 51 147 153 91 155 147 222 254 239 146 144 177 136 143 134 138 112 203 176 155 283 201 197 203 201 198 205 116 206 158 196 197 111 92 204 93 193 155 89 64 135 85 49 41 39 48 36 
23 16 41 39 34 13 10 7 7 14 14 41 25 36 14 8 50 62 34 20 19 50 29 45 26 49 23 52 27 26 21 14 19 25 37 25 28 26 16 20 26 26 26 52 20 33 27 34 51 45 53 64 87 60 88 47 51 49 51 54 52 30 29 31 34 48 36 38 30 92 117 54 68 58 98 78 56 71 73 50 41 46 42 44 47 133 151 120 66 46 70 52 61 99 121 187 229 43 35 32 29 44 29 44 34 66 71 65 22 6 6 6 6 18 74 20 15 22 62 81 48 64 27 87 71 49 47 54 74 132 47 38 52 56 76 90 61 56 53 150 117 68 54 39 97 64 51 53 57 88 98 97 54 65 43 61 96 151 179 160 130 125 134 167 168 138 140 136 138 140 177 275 281 285 200 199 201 204 202 146 154 183 182 197 201 94 93 118 151 194 173 97 128 105 64 35 36 34 40 41 
14 46 16 43 25 9 11 8 10 10 11 11 11 44 16 16 39 39 36 43 25 17 41 43 35 29 27 27 17 16 24 57 26 25 64 26 22 29 27 23 40 25 26 26 27 27 29 49 69 47 46 63 71 54 45 51 68 133 80 54 42 25 48 51 48 55 77 35 35 52 52 76 63 58 84 117 48 91 85 50 66 98 33 45 69 209 118 165 109 221 103 137 113 72 39 41 41 93 39 34 31 31 37 35 42 90 83 94 10 6 6 7 24 58 68 17 12 19 31 42 48 67 59 56 43 41 50 44 66 46 29 56 53 62 45 46 65 58 61 126 54 64 42 40 71 94 94 70 45 123 120 88 128 54 130 106 72 147 119 150 124 152 167 160 167 160 142 169 241 153 158 172 188 159 163 203 157 121 118 204 203 200 196 129 105 94 92 93 207 168 175 134 175 101 47 35 34 31 42 142 
28 77 26 55 25 22 43 10 10 12 11 12 22 27 39 33 70 70 47 28 28 24 52 30 54 41 25 19 27 42 25 33 25 26 21 46 19 41 23 21 40 42 26 27 27 28 100 95 46 40 54 43 65 43 44 48 71 122 48 36 38 25 29 33 37 35 50 42 36 51 125 152 49 48 90 53 43 78 74 82 85 95 35 46 71 137 68 60 49 211 159 54 74 45 24 35 42 39 36 44 48 45 35 37 26 26 36 20 6 6 6 16 37 18 15 16 14 33 23 27 56 52 34 44 52 56 44 58 58 66 56 108 108 125 59 111 94 84 135 64 67 118 118 62 78 125 93 61 117 77 106 123 117 117 127 56 52 74 104 136 152 142 147 134 125 163 151 273 228 272 161 175 170 246 216 203 160 205 202 200 205 155 160 197 201 205 112 163 203 162 180 172 127 53 39 34 39 108 115 140 
46 37 11 49 68 46 36 21 21 43 28 26 51 51 50 73 74 20 27 17 29 29 23 18 36 19 25 15 24 18 21 24 29 18 59 24 12 25 42 50 25 28 30 42 70 85 56 60 48 44 50 37 49 52 51 51 46 33 117 42 40 46 65 51 36 36 35 35 42 53 86 61 47 51 48 49 79 86 78 47 36 43 40 46 144 132 104 69 55 111 70 45 102 89 26 27 44 44 37 16 14 14 66 39 77 34 26 14 6 6 21 32 15 12 14 49 37 27 39 54 37 36 33 43 57 100 100 42 115 99 123 61 76 102 118 59 97 127 79 77 86 85 113 159 59 102 109 82 123 127 124 69 116 43 47 44 43 76 140 134 141 138 138 142 151 171 187 155 175 247 210 176 225 257 274 194 229 204 158 201 227 200 195 195 178 203 136 202 201 201 206 205 125 51 47 38 92 85 124 119 
46 17 11 10 42 37 57 32 39 29 72 23 30 45 29 43 41 40 44 26 20 7 10 12 15 16 15 17 18 21 22 26 36 27 26 24 25 20 52 26 28 35 29 55 93 45 45 52 52 37 39 56 58 44 115 86 75 44 44 44 71 64 61 89 43 40 34 34 35 39 55 51 78 98 46 48 48 91 85 47 103 41 44 62 115 115 108 79 73 74 222 36 29 29 24 27 43 33 77 76 22 29 58 62 67 94 13 6 6 6 16 9 9 11 17 32 40 38 38 42 73 29 43 52 100 66 90 84 82 57 48 51 106 50 117 57 123 76 106 100 57 72 71 121 98 82 78 74 135 68 47 43 59 45 50 42 130 139 136 140 139 140 138 139 145 148 180 146 153 270 219 211 179 180 185 104 160 258 223 203 201 159 201 201 185 95 97 136 162 198 213 186 129 81 111 96 76 47 79 152 
11 17 12 11 11 12 21 24 72 67 58 30 30 44 29 20 21 67 37 44 27 15 15 20 17 16 14 16 18 17 19 21 21 25 27 28 28 28 54 43 39 51 71 46 36 47 48 65 51 44 65 51 77 73 91 87 63 30 30 34 80 64 104 45 51 51 38 64 31 44 74 63 50 40 51 56 35 72 65 78 53 46 103 138 51 55 45 99 52 58 34 50 39 25 24 45 34 30 49 43 71 40 57 26 16 14 6 6 6 6 6 7 8 13 18 29 37 27 47 60 50 36 63 123 93 155 71 47 42 53 51 52 43 94 59 105 83 86 110 112 108 64 57 79 84 92 112 132 129 117 51 50 38 37 39 40 122 125 146 118 113 136 144 131 149 144 134 154 233 220 176 176 184 179 254 162 161 179 227 160 166 206 179 171 98 97 97 95 172 225 169 197 163 82 68 43 57 70 106 124 
14 14 22 16 14 14 16 20 22 73 31 17 22 29 74 63 35 34 48 25 22 72 72 30 20 18 17 17 16 16 17 19 19 38 26 32 31 38 50 31 29 41 61 58 62 92 90 50 43 57 59 83 82 53 45 79 38 39 27 40 78 95 52 43 48 53 51 72 29 33 40 52 38 47 65 41 45 89 62 50 45 119 158 88 71 79 48 39 89 39 93 36 25 29 75 28 26 28 47 26 49 46 69 24 14 6 5 6 6 6 6 7 20 88 23 34 39 38 54 34 32 33 71 71 49 44 44 146 48 129 50 115 47 104 79 137 91 92 108 76 79 121 126 74 71 72 94 136 127 128 57 46 36 35 40 36 57 114 108 140 133 144 149 93 124 139 142 197 153 173 224 215 184 244 224 155 174 194 220 210 206 205 180 160 98 97 97 95 90 228 211 167 215 106 79 52 61 82 135 232 
14 17 32 25 19 21 18 15 12 38 30 42 48 30 25 20 60 69 60 33 52 72 29 68 20 26 81 60 26 16 17 19 20 23 27 26 38 39 41 42 56 92 79 51 105 64 98 93 51 44 57 120 61 75 45 38 79 31 28 35 57 45 37 49 39 68 36 28 85 30 42 67 41 79 42 100 123 52 66 36 43 153 150 97 67 69 38 47 36 37 34 85 45 40 19 14 13 75 39 37 48 65 29 15 10 6 6 6 6 6 6 8 27 96 35 34 27 32 78 51 51 52 34 50 45 41 25 46 104 111 117 50 117 113 79 63 89 173 159 119 110 91 81 90 100 57 61 86 112 130 71 38 31 33 34 39 41 69 141 124 145 142 144 151 203 193 249 219 255 245 176 218 162 145 153 160 179 179 191 206 204 208 206 212 96 99 97 95 110 200 198 209 162 147 81 74 93 107 128 126 
29 19 19 24 24 21 19 15 15 13 23 21 19 49 16 16 15 15 29 60 42 27 61 73 20 68 71 46 19 19 19 20 22 23 31 27 40 43 54 71 111 86 77 55 55 64 64 65 89 41 125 149 104 98 45 38 72 35 28 31 84 45 41 42 63 67 51 70 69 51 91 42 50 44 55 121 62 51 99 38 61 108 88 128 89 85 51 36 58 51 33 57 99 27 13 12 10 18 28 34 73 25 14 10 6 6 6 6 6 7 10 28 56 27 98 27 108 39 34 59 34 28 26 24 27 34 50 24 28 30 46 52 68 87 80 121 68 77 98 116 63 75 77 62 109 45 48 50 66 137 115 35 38 29 32 37 120 117 135 141 91 133 142 149 157 117 111 170 204 169 182 183 150 188 217 194 165 192 185 228 202 174 260 210 128 98 97 107 110 201 197 235 193 129 64 71 99 99 121 131 
37 21 21 27 26 22 20 18 15 13 13 21 18 18 18 17 17 14 24 53 14 22 42 27 20 38 42 31 19 20 21 22 29 32 49 48 90 65 107 131 75 78 150 101 83 85 86 90 49 49 47 80 81 88 46 42 69 31 74 44 57 40 41 60 82 83 80 94 47 70 101 65 71 77 98 78 69 79 43 93 141 155 62 46 46 50 51 37 37 32 37 38 18 11 9 9 17 25 62 42 20 22 9 6 5 6 11 13 7 7 18 61 24 40 47 40 48 72 33 46 29 22 16 16 23 35 30 129 59 43 39 98 130 137 64 53 57 159 58 110 107 103 47 112 107 89 49 52 52 62 68 63 22 21 37 38 45 68 114 118 141 144 142 133 146 148 151 124 206 212 200 187 186 186 188 172 171 176 119 204 254 228 142 171 172 215 116 95 100 118 217 204 158 174 65 77 121 134 110 230 
17 18 18 26 25 32 21 17 15 14 10 12 16 18 27 26 17 14 11 13 15 28 25 14 20 20 27 25 20 22 22 23 54 63 88 82 85 110 55 46 136 140 138 102 56 81 91 89 48 45 33 54 63 100 42 49 34 34 41 50 94 52 52 43 89 99 83 48 38 47 85 78 55 72 132 144 208 70 98 133 71 59 46 34 32 35 100 40 32 33 25 20 15 11 8 8 25 42 15 14 21 18 15 5 6 6 13 8 7 8 36 60 45 48 31 48 31 42 37 41 32 26 15 15 22 30 26 83 40 27 43 107 83 78 126 91 69 140 95 60 68 69 110 47 65 76 46 50 113 48 49 42 16 14 24 50 103 146 136 142 89 140 139 137 135 142 136 149 174 323 147 185 148 199 153 194 211 209 208 204 199 209 205 212 171 117 90 90 95 96 103 219 205 171 106 67 80 101 83 92 
14 13 13 12 13 18 21 18 15 13 12 13 18 18 53 22 16 13 12 12 15 15 15 16 23 23 23 24 23 22 22 23 37 40 73 96 43 91 49 128 128 79 81 88 88 69 47 78 46 42 33 37 44 53 62 42 51 44 56 135 56 61 74 91 85 105 59 74 108 100 70 85 91 102 174 60 75 59 129 158 64 147 180 43 84 92 82 46 59 59 27 13 10 7 8 23 68 69 14 14 50 20 6 6 6 6 7 8 12 27 40 80 26 60 95 29 36 35 31 53 106 93 22 49 31 24 51 33 39 47 64 80 130 50 81 78 80 75 59 55 133 73 85 100 96 63 120 100 73 42 45 37 17 15 24 77 115 143 145 150 82 138 134 134 135 139 150 160 176 184 183 192 226 182 190 191 206 161 168 206 201 203 203 208 215 104 124 95 96 96 112 213 194 170 181 69 85 114 49 63 
10 10 11 11 12 14 15 19 16 15 15 22 22 24 26 22 22 22 22 22 23 23 27 25 24 24 100 26 25 25 24 35 61 107 108 47 85 95 43 63 55 52 87 81 84 87 42 78 70 63 47 36 46 44 51 46 46 76 106 98 51 57 79 86 53 61 50 54 74 80 86 96 73 102 46 158 46 49 151 75 131 100 57 62 45 63 79 55 60 45 17 8 7 7 8 32 93 20 26 26 86 8 8 6 6 6 6 9 37 85 100 59 47 65 84 37 71 26 52 28 58 42 58 48 57 153 26 38 42 41 109 120 60 68 116 85 88 60 146 46 73 80 64 102 103 49 104 65 47 45 39 26 28 29 46 107 131 143 150 150 113 133 139 141 143 146 158 205 212 147 183 192 230 184 192 212 193 166 169 212 208 210 210 191 129 93 99 99 97 94 113 209 212 157 179 119 64 55 88 78 
10 12 11 12 13 14 18 24 23 23 22 70 25 25 24 22 22 22 23 24 28 34 35 33 32 53 64 49 54 36 28 38 100 102 110 32 53 40 41 72 104 37 31 33 48 38 77 51 39 41 50 50 45 46 95 64 42 74 47 51 46 55 60 109 55 62 105 153 114 105 52 59 103 76 53 44 40 57 102 68 64 48 80 40 30 44 87 44 39 28 17 9 7 9 12 13 15 18 23 69 43 8 8 62 18 6 7 10 33 75 93 62 59 43 81 34 33 56 49 31 77 38 134 24 64 28 31 42 46 46 46 106 124 145 141 65 58 49 127 92 58 98 118 85 109 113 111 73 52 55 41 40 36 44 101 132 139 138 131 69 82 124 150 108 153 107 109 154 171 175 177 196 155 246 191 199 195 219 216 214 223 211 210 171 130 92 100 99 97 168 190 213 165 159 190 93 62 63 126 118 
15 15 18 19 23 23 24 23 27 25 24 109 27 25 24 32 24 26 33 98 99 46 62 101 89 84 98 82 105 103 102 35 95 40 29 40 93 68 42 30 92 31 33 36 43 45 36 37 40 40 45 57 43 46 91 54 48 47 73 52 86 133 51 55 136 116 51 54 40 52 54 74 47 68 63 55 52 50 56 144 170 181 84 34 30 37 81 25 29 26 14 18 17 17 83 15 13 23 14 21 17 9 8 13 7 8 16 18 42 76 75 29 28 41 65 36 52 35 36 39 38 62 40 34 28 36 40 46 61 91 78 81 111 91 144 72 77 66 70 119 47 42 50 108 63 119 75 77 57 51 79 124 129 124 129 140 89 63 53 60 55 146 162 164 103 77 165 155 175 178 201 166 195 196 197 199 198 175 168 169 216 218 170 182 167 90 98 98 117 168 156 212 210 161 163 102 61 77 49 164 
16 24 28 114 66 60 68 93 63 69 40 54 76 55 59 77 68 28 89 59 93 69 101 99 96 74 108 45 34 51 95 82 85 87 106 62 111 64 62 83 32 49 68 42 34 35 48 47 61 47 108 33 35 51 59 71 49 53 99 119 63 63 57 46 75 61 71 48 48 40 55 123 69 48 52 42 38 72 185 69 76 56 44 28 26 65 34 70 26 25 66 65 42 55 24 16 16 54 33 15 16 -9999 17 14 13 16 30 68 75 24 80 42 28 55 120 40 35 35 50 60 41 59 39 24 30 36 41 50 80 66 183 89 96 95 51 39 38 130 106 116 62 66 65 50 42 45 76 62 58 130 104 138 138 46 56 104 71 44 60 126 71 84 131 165 93 85 113 164 172 281 296 188 216 215 198 198 155 183 182 170 184 201 180 366 202 187 144 122 97 210 194 210 173 218 158 107 61 91 94 66 
20 22 55 77 72 73 48 67 49 81 54 84 66 94 66 58 57 97 98 97 73 100 101 103 101 90 50 109 110 54 106 83 55 32 40 71 50 68 65 66 31 60 37 61 46 44 90 47 130 131 84 36 45 46 59 61 50 138 44 30 61 51 47 53 59 40 49 74 40 46 54 94 85 41 98 59 37 55 96 117 64 39 33 22 32 41 28 26 21 19 94 52 47 42 15 13 35 35 13 12 25 25 21 24 18 24 88 28 30 26 28 105 76 42 42 34 29 49 36 58 44 111 26 32 37 37 153 46 72 94 79 74 115 58 31 37 44 78 54 98 56 50 71 69 62 52 122 57 43 120 121 133 87 44 125 139 44 57 45 74 75 112 93 148 133 71 142 254 170 204 240 236 300 245 197 199 205 170 174 225 188 208 174 203 204 206 195 185 190 211 193 162 161 220 194 97 68 66 69 36 
34 24 30 65 40 22 23 65 71 66 55 60 82 55 59 71 50 50 70 48 48 59 103 51 105 95 111 50 111 107 47 34 30 29 30 30 39 67 62 92 40 46 42 90 86 77 81 83 77 68 49 37 73 39 73 100 44 36 33 40 82 48 106 50 62 43 44 38 73 46 80 116 76 62 105 58 52 49 106 218 63 48 29 20 57 44 39 36 23 23 81 52 91 21 7 7 21 21 26 19 29 33 53 33 100 54 41 42 23 28 31 31 33 33 47 70 56 77 37 42 45 32 26 21 76 153 59 66 151 83 112 37 48 33 51 34 57 100 51 83 120 98 83 106 48 51 52 121 78 121 132 123 130 50 55 57 44 47 94 136 61 84 86 138 62 72 68 194 279 243 251 302 307 194 159 201 153 170 168 226 176 205 199 202 194 187 189 170 165 162 210 209 213 218 163 117 60 51 42 62 
75 88 88 24 24 24 23 25 25 23 29 25 48 41 31 31 31 84 51 32 57 27 106 78 57 46 51 40 54 68 91 29 29 30 30 39 37 61 72 78 100 101 105 73 109 78 84 72 47 50 49 37 38 40 44 95 51 41 36 47 49 135 62 52 46 46 88 95 43 115 94 78 55 84 88 47 48 41 66 67 113 48 32 22 69 52 45 29 27 27 54 22 11 7 6 7 17 22 33 24 25 30 37 66 76 19 61 35 28 43 37 51 42 38 46 70 44 35 26 37 37 32 26 49 108 70 120 63 186 90 77 50 70 37 69 93 116 72 75 73 67 126 120 106 114 67 49 63 118 142 65 52 63 61 42 44 46 49 50 52 49 74 144 143 67 47 54 166 174 132 147 147 175 169 176 203 207 168 176 179 194 188 202 205 200 178 188 179 180 215 217 162 218 214 195 165 74 54 45 37 
93 78 92 124 52 32 25 28 26 104 26 27 24 25 23 22 26 35 79 81 100 33 28 30 91 51 32 30 30 48 30 30 62 48 31 86 91 43 84 95 100 96 92 70 97 43 57 71 82 73 48 49 38 39 43 96 95 95 60 56 59 53 43 139 50 104 70 53 53 64 210 73 100 82 74 48 41 45 118 134 127 55 48 79 42 66 83 25 27 15 14 10 7 6 7 15 74 77 40 38 26 33 50 24 18 19 30 37 52 33 29 30 61 106 46 44 64 35 68 29 49 26 51 60 114 107 48 80 139 118 53 75 55 56 49 76 82 67 58 87 47 90 94 63 72 41 42 42 45 48 79 98 158 64 137 44 46 49 50 47 45 46 51 55 45 43 46 181 151 208 187 232 149 151 190 204 207 225 169 190 202 207 199 193 175 201 163 176 176 181 168 156 178 204 164 167 52 51 41 34 
142 91 91 125 120 117 48 70 83 43 23 25 24 25 25 23 29 32 30 27 56 33 30 30 32 48 30 30 30 38 30 34 42 30 30 90 117 99 99 72 98 91 128 73 71 44 79 50 98 101 80 92 95 77 106 99 97 96 73 65 88 49 50 101 54 55 82 77 80 76 167 58 95 83 84 90 46 49 50 66 48 67 34 34 44 63 30 20 13 8 7 7 9 11 18 23 53 55 77 85 29 54 26 29 37 24 31 37 38 28 41 49 75 84 78 34 53 37 29 32 31 91 56 107 62 97 105 76 108 52 61 63 92 74 82 140 100 45 41 64 131 139 136 65 46 46 43 44 76 62 81 124 57 45 45 45 45 46 45 43 74 56 62 74 44 41 47 206 185 305 267 261 279 131 147 158 208 214 221 243 229 190 189 193 208 207 205 193 221 160 157 220 168 212 207 188 92 40 33 34 
148 104 144 106 96 103 97 93 78 103 27 27 30 31 31 27 32 32 32 31 30 33 32 37 33 33 33 32 32 34 34 32 35 38 42 72 103 109 114 105 33 94 37 48 62 49 75 66 140 52 84 78 83 75 109 112 103 58 45 49 48 51 53 86 42 51 44 54 102 104 66 111 98 41 75 81 46 56 49 55 155 73 33 26 20 24 25 22 10 7 7 9 15 28 28 121 42 150 116 98 34 27 31 24 33 21 37 91 28 35 54 64 54 55 57 32 29 30 35 70 96 69 72 60 64 65 145 83 62 44 60 75 60 57 108 103 61 63 67 89 44 72 192 154 64 66 123 56 45 60 119 118 80 56 139 45 46 42 42 42 56 46 46 44 43 42 45 79 291 312 171 273 288 206 207 201 157 201 216 220 222 188 194 181 132 188 181 189 176 175 168 163 180 213 218 181 130 42 35 43 
122 138 87 70 119 89 90 82 71 93 43 45 32 32 31 31 33 43 32 32 33 34 32 34 32 45 32 35 37 53 37 96 72 46 41 121 121 124 75 56 74 68 69 76 50 70 66 45 42 56 82 88 51 154 110 114 107 50 143 48 50 88 72 107 54 73 44 47 76 63 49 88 78 104 88 69 46 50 47 35 106 56 33 18 24 84 65 18 10 8 12 19 26 73 104 97 103 141 46 61 32 38 101 38 26 46 73 41 25 51 41 69 32 57 54 48 84 34 61 74 57 35 94 101 75 76 88 77 166 39 67 132 102 64 68 55 83 58 74 48 61 90 116 150 134 53 114 59 47 79 101 127 135 125 67 43 40 39 39 42 45 46 45 43 43 43 52 76 181 211 310 302 304 150 203 159 205 200 221 166 219 177 192 139 119 201 138 191 187 122 140 159 208 209 176 187 162 62 51 50 
88 116 87 85 126 58 60 67 83 99 77 71 82 98 30 34 54 68 43 33 36 36 33 32 33 40 36 38 46 67 52 48 36 40 42 50 98 44 70 54 102 120 86 106 99 53 69 71 70 46 84 42 88 109 75 95 112 54 95 51 119 98 66 57 58 136 50 54 162 97 61 99 50 55 70 74 74 52 53 51 36 37 27 26 18 27 19 19 19 27 44 61 43 101 79 43 58 99 42 66 107 55 81 39 29 127 87 26 28 40 61 58 118 33 94 62 59 53 58 103 51 92 94 94 95 91 58 123 88 159 56 118 64 154 60 62 103 139 142 112 75 66 136 159 82 100 72 60 44 46 136 81 131 78 45 43 41 37 39 42 44 46 45 44 43 47 51 78 167 310 303 256 252 199 200 200 202 202 166 168 215 223 228 226 142 229 170 195 195 124 143 147 209 206 166 185 184 130 123 76 
85 89 100 80 78 125 85 39 57 84 124 91 74 41 31 32 90 46 41 59 53 54 39 33 34 36 39 39 39 52 45 44 49 83 45 116 88 56 66 95 89 48 55 51 92 126 88 71 72 47 49 57 51 50 87 50 76 77 53 54 65 105 42 48 60 140 67 99 103 65 81 52 90 62 62 56 53 106 59 101 34 38 32 29 22 25 26 31 26 37 45 55 106 102 126 35 63 57 65 44 49 30 28 37 29 49 38 39 46 72 107 101 119 60 64 65 31 76 37 92 55 58 77 99 92 119 52 115 132 71 57 66 164 67 57 64 104 147 114 126 151 145 150 89 88 76 141 65 50 49 53 59 47 64 61 43 43 43 42 44 45 47 47 47 43 45 50 58 121 170 305 303 304 196 195 164 165 202 219 221 219 146 129 221 222 124 232 192 182 109 120 211 210 212 186 196 202 179 51 40 
66 53 55 123 129 126 125 105 91 54 83 59 90 42 38 78 43 38 63 56 44 53 64 37 54 92 64 64 45 64 122 112 110 64 47 134 72 74 121 76 51 53 145 76 103 56 56 113 102 96 80 79 87 57 51 50 105 77 98 47 91 106 52 48 52 69 71 80 95 150 62 59 66 53 74 66 65 107 59 47 29 32 34 32 28 35 74 55 37 45 41 111 49 112 50 37 104 50 33 35 30 36 34 34 36 50 77 82 104 99 92 73 101 54 51 87 99 81 92 66 85 58 73 70 102 118 70 124 125 56 144 55 112 106 134 105 110 55 161 73 70 67 77 56 57 56 71 116 79 52 51 48 47 68 82 44 43 44 45 46 46 45 49 46 46 40 42 46 53 91 222 312 198 194 189 192 155 201 207 118 143 170 227 140 225 207 125 143 197 171 182 180 176 216 179 169 184 182 85 36 
59 29 29 35 45 78 123 124 124 85 100 49 73 58 43 61 38 68 88 40 59 84 117 70 69 58 50 86 95 85 78 74 83 82 71 47 51 79 90 77 39 60 82 90 58 134 109 126 77 100 54 48 45 50 53 93 114 54 97 96 97 102 104 105 102 58 66 116 122 126 94 50 53 42 62 92 104 47 106 36 27 33 34 33 33 37 47 48 46 86 81 110 79 49 72 119 89 35 38 50 54 36 61 106 40 71 81 98 34 58 93 171 117 130 56 48 56 75 78 48 64 37 53 88 53 56 163 124 146 102 109 123 131 156 109 79 78 60 57 59 59 58 73 94 95 146 147 148 137 78 61 49 48 133 55 47 46 48 50 47 45 43 42 40 40 40 41 43 43 88 244 222 240 197 192 195 199 196 222 185 224 225 237 192 171 126 287 130 230 176 168 188 167 216 161 213 187 189 66 39 
47 30 24 27 47 92 80 145 101 55 46 29 53 98 107 87 64 64 60 32 52 101 87 150 124 117 124 100 118 79 74 113 76 131 72 72 89 107 49 55 84 68 47 59 74 98 54 77 79 106 85 86 43 44 51 100 81 58 58 69 52 117 136 127 112 70 58 75 185 139 102 112 52 51 69 118 33 31 46 29 35 36 72 49 38 38 37 52 42 56 71 86 104 139 70 91 60 37 49 106 97 45 56 123 58 55 44 61 107 53 93 77 85 102 58 33 47 48 80 65 45 37 112 141 57 57 66 67 75 128 182 142 182 96 115 73 60 98 61 60 95 66 134 152 144 146 156 97 74 52 51 49 46 46 47 46 44 46 44 50 47 43 39 34 35 38 37 41 44 110 151 229 152 153 190 199 199 195 214 168 171 147 227 224 224 224 134 121 135 216 122 171 177 214 160 214 193 192 92 43 
111 46 26 25 28 59 63 78 48 96 35 29 56 89 50 68 60 53 43 51 85 87 87 62 77 76 65 50 125 135 98 49 44 35 31 42 84 81 120 37 37 36 136 97 242 79 89 78 75 107 116 84 88 89 102 123 113 47 50 60 116 70 84 128 126 121 109 72 162 107 53 57 74 76 40 31 31 48 43 33 41 123 80 47 42 39 42 54 51 48 54 67 82 44 130 94 94 87 51 58 93 46 60 65 89 65 105 61 73 63 47 89 107 134 92 33 58 64 57 32 53 135 124 96 70 94 64 57 113 135 134 143 99 152 59 80 154 154 91 60 90 88 56 139 76 108 73 51 51 50 50 47 45 43 44 43 43 42 42 45 48 42 35 35 39 41 41 43 47 116 262 248 282 188 191 156 199 196 213 221 169 144 124 224 182 226 103 127 128 134 110 143 172 219 213 215 235 201 150 48 
63 109 54 31 31 41 88 54 113 31 25 31 31 61 55 38 82 42 38 110 116 75 93 49 37 43 69 98 117 40 44 44 41 34 41 77 92 104 61 36 34 36 36 89 162 73 75 80 76 81 120 114 141 95 96 82 112 101 134 117 151 58 59 134 95 121 127 64 90 174 67 95 80 104 41 29 39 46 87 48 46 73 82 48 45 49 62 109 55 45 57 108 48 38 117 115 50 53 62 59 54 55 57 130 169 65 102 70 64 47 41 124 62 166 151 33 125 110 50 46 116 62 90 126 149 56 101 118 128 100 137 141 112 59 80 204 144 151 77 54 48 47 72 55 46 47 46 45 45 44 47 45 44 43 43 41 39 37 41 41 44 48 45 39 43 42 43 45 77 278 308 190 188 187 193 195 154 217 100 227 195 114 120 225 225 222 144 128 131 180 102 100 99 112 128 125 188 178 103 60 
79 127 156 103 28 77 83 63 53 41 60 38 28 38 58 60 69 40 51 59 70 56 36 32 28 28 50 44 52 37 31 39 39 79 81 84 78 40 49 35 33 31 36 60 62 64 127 81 109 92 89 113 143 84 85 94 63 97 164 141 144 59 77 131 141 140 105 122 108 109 100 50 76 73 74 32 53 55 52 47 47 62 117 89 48 58 99 58 62 72 48 45 38 38 117 113 93 50 119 46 88 55 103 56 47 74 113 68 49 107 43 113 73 56 53 50 119 96 89 92 89 60 56 109 103 85 143 76 159 143 112 120 96 64 64 121 133 48 53 44 43 44 44 44 64 44 41 41 42 42 42 40 39 39 40 40 38 35 37 52 44 46 42 54 47 44 39 50 270 181 304 190 161 171 180 205 159 139 100 102 103 104 104 132 278 263 119 233 218 219 104 102 100 97 99 96 191 164 111 67 
109 37 61 87 70 36 46 44 95 81 122 40 49 63 55 63 77 84 123 58 122 40 33 34 49 63 66 36 36 76 27 83 68 71 87 81 48 93 92 32 32 41 41 32 37 58 82 100 153 52 49 65 124 70 74 51 46 46 50 117 102 168 133 65 184 151 124 106 69 106 111 53 90 77 71 90 70 39 46 49 45 57 118 136 58 65 57 52 41 33 41 73 65 51 92 73 120 131 68 86 67 100 104 52 106 64 58 44 57 102 93 113 63 136 69 130 65 96 92 80 80 74 50 61 106 162 89 143 146 108 196 195 197 51 45 54 53 51 106 52 37 40 42 43 44 41 41 40 41 47 37 33 34 36 40 40 40 40 39 43 44 45 61 58 50 43 49 100 285 164 257 104 219 158 179 128 112 133 100 103 104 104 111 163 174 230 138 210 216 181 126 99 99 99 99 105 123 251 166 72 
36 43 60 157 84 47 34 49 74 70 77 57 55 62 63 71 62 34 82 88 46 41 80 42 40 30 82 25 73 60 72 45 86 87 86 96 47 50 73 35 32 40 61 33 31 49 74 60 53 46 43 90 48 92 76 50 45 48 52 134 137 134 118 146 146 151 128 74 57 52 138 54 52 46 47 31 77 52 92 64 62 59 53 103 120 134 41 52 95 35 61 140 79 96 96 62 118 59 73 127 159 96 54 49 65 109 65 41 46 88 151 115 53 96 120 71 94 39 57 32 34 34 52 114 133 114 59 61 196 191 172 59 44 41 54 50 49 60 84 50 44 40 43 43 43 58 42 36 35 35 33 32 35 35 40 41 42 43 45 45 49 45 41 43 43 43 56 98 171 151 201 90 88 104 117 100 91 92 94 104 103 103 252 194 172 226 219 206 212 215 190 131 99 98 97 189 98 231 111 130 
35 105 86 158 102 59 70 51 69 44 96 50 87 45 43 43 36 37 75 52 80 44 45 40 39 35 34 41 76 81 90 47 37 55 52 90 49 81 71 84 34 31 29 73 65 117 45 47 34 33 47 55 38 44 48 49 115 134 175 128 140 136 143 166 169 164 149 127 73 134 51 61 151 80 83 84 61 79 74 52 48 91 48 54 116 63 63 51 95 49 143 53 53 42 50 66 107 50 64 142 143 159 94 54 53 100 53 40 57 118 111 48 88 117 72 88 47 37 54 30 34 32 73 87 74 60 55 57 148 193 56 42 44 95 64 115 67 74 73 65 36 48 42 43 43 42 46 90 35 33 31 32 34 35 37 40 39 46 48 51 49 44 44 39 34 34 44 86 152 219 167 154 128 110 89 91 91 106 101 120 101 128 169 189 179 196 217 219 218 172 166 217 220 98 97 169 182 181 184 177 
37 46 68 153 126 117 61 74 88 43 55 79 79 40 32 31 34 59 80 34 50 59 85 38 38 48 90 88 87 46 46 47 49 97 73 69 65 84 82 61 85 48 26 71 27 35 30 36 31 42 42 40 34 44 48 50 120 68 81 150 51 127 154 167 129 152 157 126 82 63 50 167 150 85 50 115 125 43 100 98 100 55 55 65 68 113 50 36 47 59 59 107 49 36 49 96 134 61 165 125 147 136 97 93 58 75 79 67 112 151 111 47 62 100 93 66 50 35 48 52 46 71 72 49 55 57 70 71 57 48 58 72 105 112 46 67 58 55 80 46 46 49 58 51 42 40 43 58 41 32 32 32 36 35 37 37 41 44 47 45 46 44 38 28 28 31 31 97 218 262 188 144 180 184 193 236 133 109 265 242 139 179 176 224 189 211 128 148 167 167 220 184 224 140 221 140 182 172 178 180 
52 41 55 111 82 114 54 62 90 89 100 101 54 40 31 38 52 39 49 41 41 94 47 35 71 50 92 94 48 69 82 83 45 84 50 115 81 83 49 79 80 37 73 70 44 58 52 33 32 33 35 42 34 37 88 54 142 57 65 157 111 81 63 66 154 201 149 157 70 53 55 55 105 84 144 51 98 107 64 98 54 50 101 104 47 140 53 52 76 84 50 55 41 39 94 80 89 99 53 65 111 67 69 64 105 43 64 91 94 89 83 97 116 128 64 63 66 46 51 99 58 50 68 62 52 54 64 64 122 85 95 82 77 86 57 51 57 70 108 62 49 60 52 42 39 39 38 39 44 35 32 31 31 32 34 50 41 42 42 44 44 41 33 27 23 29 40 131 209 285 288 292 291 235 148 176 92 115 108 148 219 214 216 167 137 248 126 129 200 168 222 131 136 218 213 118 97 121 221 186 
123 51 41 68 155 138 121 42 40 37 38 55 89 50 39 48 76 44 74 49 54 89 84 51 42 38 51 51 37 99 61 52 70 97 50 82 76 88 44 88 40 38 47 70 66 62 75 47 32 42 52 38 51 33 48 52 122 146 116 63 61 59 153 206 148 201 145 132 81 129 80 50 111 140 113 54 61 53 167 109 132 107 101 112 51 55 82 52 82 52 48 74 66 70 96 106 46 41 61 85 107 108 118 88 95 98 88 88 90 100 86 95 90 52 117 67 63 46 106 136 56 52 58 62 52 198 51 67 114 118 56 61 60 57 57 90 59 62 86 38 52 42 45 50 39 37 97 38 37 36 33 28 24 27 31 38 40 39 39 39 38 31 28 25 25 31 53 159 184 292 256 252 180 236 202 194 206 101 90 126 217 215 169 229 115 200 131 179 281 114 102 100 97 179 213 162 135 228 209 171 
122 136 41 159 134 153 153 150 48 41 38 38 50 63 74 84 44 89 53 84 80 51 52 54 47 35 40 78 59 48 79 104 101 92 78 97 86 37 44 43 47 41 36 31 31 49 61 52 40 94 34 54 86 36 46 55 59 154 125 59 58 153 178 125 164 154 144 138 124 105 122 125 52 97 50 42 51 56 171 101 102 107 116 104 50 42 51 121 118 61 54 106 108 133 140 151 126 49 64 75 57 115 106 89 62 65 93 81 114 57 91 100 90 48 115 150 150 152 136 143 79 71 154 144 155 101 50 60 128 54 50 42 123 61 123 114 95 117 114 72 54 52 49 42 38 37 36 35 36 35 31 26 22 24 32 34 37 36 35 33 30 30 28 25 26 32 158 188 200 235 281 280 282 183 198 156 126 89 208 134 214 213 213 217 205 208 130 188 248 139 104 101 99 121 131 231 116 207 163 141 
97 101 154 139 122 142 204 124 49 42 42 41 51 51 64 86 88 50 43 48 90 81 44 49 42 91 54 91 48 49 127 119 128 63 104 37 47 96 90 88 86 90 38 41 51 86 82 82 93 64 50 76 82 80 46 51 185 189 140 64 78 144 161 201 144 103 144 181 51 53 130 96 43 43 43 51 55 106 101 69 147 120 137 114 45 85 90 131 207 90 51 139 78 80 64 62 152 54 139 79 58 92 117 101 105 107 126 78 92 39 50 99 47 105 148 136 68 69 173 153 152 65 103 147 157 72 49 53 130 57 54 125 105 99 62 60 128 85 49 67 86 54 60 45 56 43 37 37 36 35 30 24 22 26 31 33 34 34 32 32 30 32 27 29 29 37 271 159 179 288 176 202 202 235 186 193 149 201 168 263 218 197 192 126 136 141 130 170 163 186 110 176 124 100 118 219 141 216 177 149 
48 40 76 134 151 153 147 144 49 43 42 42 44 51 53 75 107 96 46 48 48 73 79 76 84 70 96 37 38 47 123 86 110 75 37 89 97 68 73 48 93 90 36 44 84 81 84 84 77 89 84 87 88 33 44 53 58 72 73 148 129 157 145 203 80 84 51 69 69 56 54 43 43 53 66 46 46 55 95 79 54 97 67 122 70 129 107 49 176 133 75 159 114 74 137 159 52 72 86 138 140 123 109 109 96 85 44 174 52 42 42 40 42 53 113 101 57 141 72 166 178 91 100 159 76 56 52 69 101 137 58 61 61 76 71 73 60 58 40 61 46 48 58 46 42 39 38 38 35 33 24 25 27 32 32 31 31 34 37 35 36 36 30 32 29 40 117 186 179 233 199 220 176 179 203 189 170 197 196 202 116 142 104 103 226 140 133 143 142 136 102 167 225 101 97 219 223 229 94 120 
27 28 44 55 137 128 152 68 58 50 42 43 44 141 47 62 122 78 55 49 38 84 94 80 47 89 67 49 37 109 91 91 69 94 83 50 87 50 84 39 85 47 36 49 87 53 50 106 97 80 98 104 66 43 42 48 65 55 60 136 142 123 181 162 56 63 60 55 138 79 50 44 52 93 105 139 126 140 143 112 96 106 126 77 62 52 50 47 54 124 131 162 153 158 86 68 60 147 140 139 103 107 131 93 63 44 37 121 131 77 125 49 125 97 62 46 48 79 63 155 144 127 205 153 88 63 85 74 59 135 72 118 132 129 58 60 68 52 90 116 63 62 59 47 46 41 40 38 36 32 25 26 31 34 34 33 32 34 39 44 41 39 28 29 34 79 179 250 267 268 266 199 221 158 181 146 149 202 107 114 143 132 131 232 170 215 173 136 121 182 137 125 110 101 95 164 166 165 166 217 
25 30 28 36 75 97 153 84 80 53 41 54 70 47 42 38 54 134 134 47 40 38 46 80 109 54 77 85 41 58 50 98 87 82 91 37 83 72 87 83 52 36 36 49 88 68 50 76 46 52 50 51 49 50 51 131 137 120 138 145 138 139 181 59 109 58 118 55 51 129 60 52 145 165 147 134 72 52 58 58 56 116 96 79 89 55 49 39 45 56 127 147 95 121 62 66 53 147 63 77 118 113 139 54 38 39 38 52 95 135 66 44 133 77 53 46 58 50 53 77 74 87 125 74 53 60 92 79 61 48 75 135 44 58 59 51 59 50 127 133 56 63 47 47 45 43 42 41 37 33 31 26 30 34 34 40 38 39 45 45 47 45 38 35 39 93 185 243 265 271 222 205 146 183 182 192 122 99 92 96 209 207 138 130 212 212 171 141 106 209 275 100 101 98 98 143 178 163 102 91 
40 77 27 33 41 63 158 55 50 55 39 43 139 99 88 45 47 136 135 116 61 39 39 50 108 91 79 72 104 87 87 101 87 80 92 84 54 89 86 80 79 49 36 36 80 98 102 111 49 117 52 39 42 54 55 63 89 111 149 162 147 140 130 95 90 85 82 54 121 95 52 56 106 110 109 167 102 52 47 48 89 76 89 66 103 106 84 50 60 107 109 147 156 198 69 101 55 53 48 147 108 149 67 41 40 41 50 85 139 68 49 47 49 51 61 50 50 62 67 56 48 51 69 118 67 75 114 67 100 47 69 138 44 133 134 136 59 141 62 61 120 104 137 44 45 44 43 42 40 36 33 26 27 33 40 46 42 45 45 62 62 62 47 43 60 173 232 253 255 204 274 174 114 87 127 223 90 92 95 95 157 194 192 102 223 143 132 149 101 124 111 113 107 99 98 219 219 231 119 117 
90 109 43 64 62 72 65 92 34 34 31 36 47 41 49 56 62 139 58 141 92 98 41 64 47 49 80 46 145 142 87 92 55 80 42 89 80 98 84 103 74 87 87 86 86 95 105 117 61 77 46 46 76 77 68 57 67 143 152 135 85 85 175 59 126 134 69 139 66 51 64 53 111 55 49 151 62 66 56 125 102 106 54 111 115 88 93 88 50 129 134 147 160 173 72 139 131 159 64 143 105 103 122 38 42 47 51 91 108 63 70 142 145 125 121 69 49 63 130 48 47 49 76 95 86 138 130 71 79 141 143 72 137 134 142 59 140 77 63 49 55 60 46 50 46 47 55 45 43 42 36 34 33 34 46 47 47 45 46 50 83 86 58 62 124 215 267 161 263 268 174 124 103 238 243 88 106 92 94 94 104 162 152 148 109 217 168 133 102 124 102 167 130 99 97 171 227 168 193 237 
95 74 77 157 158 124 50 35 33 33 29 30 47 31 78 86 89 136 41 50 67 142 137 136 132 112 39 39 57 104 94 99 84 47 107 38 133 107 94 84 75 84 88 91 149 108 109 99 75 54 43 41 86 70 66 106 92 172 163 224 118 159 59 74 168 141 137 68 152 51 49 52 47 85 73 67 109 99 186 89 69 53 60 108 77 123 111 105 52 119 140 96 165 131 96 141 109 113 84 113 148 58 39 40 45 48 55 142 73 49 67 147 151 63 89 50 62 54 55 63 60 66 194 196 129 68 110 99 80 94 67 139 139 88 83 125 133 135 138 48 55 58 54 48 51 50 48 49 49 47 42 38 35 40 47 52 53 50 44 52 79 77 113 128 275 163 276 187 170 181 179 230 105 125 115 108 125 182 158 89 121 175 170 134 227 211 211 173 109 220 125 119 219 98 109 292 195 106 206 131 
103 125 116 121 114 134 45 47 60 33 32 26 69 28 42 66 133 136 43 39 40 41 42 145 137 137 140 45 39 99 115 99 88 50 84 64 65 96 83 50 105 88 93 101 103 120 78 90 139 46 40 46 43 67 86 146 147 154 169 163 132 126 86 98 119 106 114 154 141 57 48 46 59 98 158 102 48 55 62 86 92 67 97 116 103 128 99 104 69 125 139 97 86 94 116 90 153 51 68 90 70 63 42 44 50 54 144 93 61 50 60 74 50 49 68 71 54 55 56 90 175 132 65 68 104 144 145 113 65 105 110 68 149 127 113 137 127 99 74 59 46 47 48 49 56 55 51 49 49 48 48 44 43 46 53 80 54 81 52 82 117 42 96 153 252 266 166 169 168 141 141 175 147 148 183 195 196 155 183 140 140 104 123 228 205 214 111 125 180 128 111 142 97 217 159 203 154 125 99 244 
72 55 77 86 114 124 98 52 36 36 39 64 49 34 32 65 129 133 46 38 41 49 40 49 48 144 139 123 89 86 74 112 84 123 89 86 141 97 96 86 81 64 39 78 40 46 70 109 48 42 43 53 50 52 45 49 102 121 145 142 168 62 143 201 117 155 87 128 152 94 63 46 45 59 76 90 53 104 145 123 115 88 61 101 112 86 97 69 128 107 138 146 147 108 195 197 71 55 69 55 59 72 54 53 55 57 72 52 68 50 49 48 44 43 60 55 49 133 155 58 123 95 111 69 107 87 140 146 141 121 134 66 108 90 100 60 59 122 64 70 43 46 46 48 79 73 50 51 50 51 50 47 49 53 56 58 55 59 66 74 48 48 63 162 237 267 168 140 140 187 170 169 171 176 182 188 188 197 197 200 131 106 130 130 156 210 232 238 167 121 99 221 100 136 162 239 180 185 142 162 
77 44 120 31 42 122 48 63 51 63 70 36 79 30 27 48 111 117 75 53 49 133 45 42 44 145 116 99 93 58 64 79 162 92 97 111 63 89 86 84 86 85 86 49 101 88 54 104 41 40 44 42 47 53 41 52 99 126 130 147 164 149 97 89 84 146 168 164 123 122 51 46 66 120 173 177 133 104 188 68 52 90 107 82 92 52 91 52 129 95 94 72 56 54 72 130 172 152 146 145 78 130 108 133 144 100 161 56 50 138 50 43 41 88 61 44 65 71 90 110 123 73 110 131 120 99 94 111 123 132 124 139 114 98 77 81 60 127 56 120 53 41 44 46 49 51 51 59 53 53 52 52 60 99 105 67 59 125 59 50 47 46 42 109 247 248 186 206 175 167 166 163 167 174 182 185 203 212 215 217 225 122 99 215 218 216 119 208 210 220 102 146 169 139 172 162 156 173 161 182 
108 87 57 39 93 119 115 141 145 152 68 51 41 30 29 42 52 108 99 98 124 59 140 45 43 65 148 149 115 88 51 100 113 123 110 104 107 89 67 101 85 92 89 103 83 123 41 115 153 40 45 45 42 42 40 42 55 121 67 112 118 128 59 72 180 83 152 108 76 71 69 47 55 55 56 124 76 114 84 57 48 67 112 91 85 56 49 53 129 148 106 177 71 61 106 75 127 159 156 154 121 143 147 157 162 154 150 164 94 62 118 58 59 82 120 90 125 77 126 82 169 140 84 64 68 110 150 110 119 84 76 77 135 61 56 141 60 134 57 122 125 42 42 47 51 51 53 70 57 56 54 51 53 50 54 81 57 85 83 50 50 48 60 105 198 233 192 244 159 231 188 167 166 185 190 190 140 126 167 189 121 131 104 144 180 167 118 126 112 123 177 174 210 240 171 159 162 181 186 69 
71 51 63 41 118 74 38 123 55 72 109 78 33 39 27 30 42 57 85 108 54 82 52 151 41 42 43 53 54 55 53 100 129 110 134 108 96 71 71 49 70 90 95 105 125 92 59 40 62 57 44 45 45 44 46 47 96 100 93 132 162 140 182 177 74 58 74 141 61 146 115 47 46 53 104 65 60 189 133 54 50 44 78 92 129 51 99 140 107 137 98 64 71 76 169 73 74 74 67 111 138 142 83 61 106 148 112 165 59 83 103 72 123 76 139 101 131 73 90 83 113 67 135 68 65 115 112 121 127 136 143 136 131 68 72 46 141 95 118 95 55 43 44 45 48 52 54 65 57 57 54 54 48 53 57 73 59 80 135 78 57 57 58 260 223 253 265 241 221 192 167 172 185 130 162 103 105 100 218 219 250 147 103 124 171 210 118 100 124 213 165 213 105 133 178 129 168 152 102 89 
103 79 99 76 40 42 41 81 93 143 132 80 93 30 29 32 43 57 87 93 116 84 48 49 43 50 43 46 43 55 110 88 110 107 102 121 98 99 104 90 108 87 53 89 100 94 94 43 40 40 43 53 45 46 50 60 154 164 168 166 139 156 102 160 202 72 152 141 133 93 72 50 97 129 122 57 123 136 124 77 141 128 48 50 90 59 57 64 57 142 69 55 55 55 74 95 99 56 54 51 52 57 174 72 96 128 135 156 144 90 53 57 103 134 115 67 97 57 60 138 142 118 64 134 126 92 110 166 149 127 131 136 103 57 136 58 44 113 60 39 120 45 65 50 57 57 59 67 67 69 67 74 59 59 57 56 55 57 85 62 55 57 78 259 235 186 238 134 195 165 124 107 94 83 108 191 137 144 213 217 213 168 101 136 142 211 119 103 126 170 173 211 107 107 74 171 174 139 147 87 
119 98 84 95 45 36 37 74 52 110 81 91 72 42 36 36 92 42 45 89 79 59 41 49 43 43 43 44 44 55 116 97 115 94 100 159 105 136 93 56 53 105 41 112 90 96 54 54 130 42 41 45 47 120 146 138 153 113 76 159 114 109 142 166 73 72 142 113 82 59 49 47 44 64 139 70 146 132 103 122 118 92 106 40 51 127 68 55 54 62 61 53 52 54 80 292 56 140 120 191 77 150 143 140 68 49 53 129 123 71 120 105 136 97 59 98 69 56 69 77 74 67 114 129 134 76 198 104 143 144 114 86 115 139 58 78 75 48 55 62 52 47 49 57 57 59 59 65 69 123 108 75 68 62 81 65 57 60 59 58 55 53 111 181 272 270 251 154 193 199 125 95 192 152 195 193 211 166 232 213 213 142 103 139 222 127 103 101 126 215 206 207 288 101 82 102 89 150 193 79 
42 111 98 77 100 91 114 49 65 103 70 126 109 104 41 38 36 35 32 32 32 35 38 40 42 60 70 72 169 43 164 86 128 52 111 58 71 84 92 44 88 80 113 127 111 117 140 103 134 59 47 51 61 66 49 54 69 64 61 152 152 168 133 132 108 58 141 106 65 70 49 44 44 54 131 138 148 138 60 126 131 127 98 111 105 49 49 62 52 102 75 52 52 53 53 53 54 93 71 101 144 152 80 61 73 68 151 55 105 73 64 70 72 58 65 127 50 75 90 116 65 102 101 133 141 84 93 124 112 111 125 74 108 128 52 58 136 92 59 55 42 47 48 54 55 55 56 60 61 68 70 244 77 68 68 72 61 64 62 66 51 71 147 206 173 201 126 223 169 177 184 189 195 118 124 89 99 127 218 235 218 129 104 130 188 103 131 98 120 227 210 103 140 97 189 85 79 150 172 197 
75 95 105 64 76 77 108 69 121 58 41 89 68 97 55 41 37 36 34 25 26 31 48 49 62 118 50 50 156 155 159 146 94 57 49 42 41 122 100 135 122 114 109 155 112 130 134 140 51 58 51 60 101 46 43 44 49 80 67 126 133 152 118 168 75 83 143 140 65 56 54 48 43 44 55 141 151 88 52 145 77 114 105 95 52 54 49 72 74 142 106 61 64 51 52 51 52 55 68 103 157 104 49 50 92 56 70 72 90 75 109 145 132 66 68 79 57 64 73 73 138 107 112 135 72 146 68 118 132 120 118 142 160 139 165 117 57 47 103 53 43 46 47 53 54 54 54 53 57 61 70 127 83 65 93 63 64 59 75 74 52 76 168 193 242 171 170 93 170 174 125 191 208 189 193 88 112 143 233 207 214 123 157 202 159 104 100 99 214 128 122 163 113 83 92 152 66 154 175 141 
99 98 91 94 57 75 76 47 47 46 56 106 106 113 58 43 38 37 34 33 34 37 66 98 93 98 80 150 135 117 51 46 57 113 51 43 49 106 53 129 110 123 102 154 155 136 142 60 62 54 135 151 88 109 45 43 53 63 58 120 129 138 171 162 157 95 153 96 61 46 42 47 43 51 131 133 154 189 148 97 91 82 62 80 47 49 48 69 111 64 54 66 180 51 51 56 76 64 93 151 58 113 74 87 76 115 58 62 104 63 71 87 118 80 47 62 63 63 111 102 69 102 104 73 141 141 134 126 111 151 132 139 74 89 74 51 51 55 55 46 46 45 46 48 55 54 55 54 56 57 94 92 65 63 76 64 56 49 46 51 54 73 154 194 163 167 169 168 168 170 175 179 185 155 131 88 106 209 206 -9999 101 141 156 199 147 125 100 107 167 125 108 210 130 159 106 159 164 134 183 141 
134 101 41 45 47 77 60 47 46 42 44 45 56 135 115 68 53 37 35 48 34 37 83 52 93 77 63 110 152 154 164 53 96 104 101 54 59 104 140 126 109 137 65 54 66 69 121 110 59 125 103 180 125 111 114 43 55 191 129 157 113 100 151 160 163 157 155 139 139 137 52 43 173 59 100 175 184 138 104 97 128 97 36 36 38 45 66 118 70 110 53 139 60 114 109 73 51 113 100 105 84 133 102 104 79 94 115 120 107 89 109 69 121 145 126 95 115 87 82 72 45 104 117 131 138 138 88 147 115 118 59 46 63 66 69 60 60 47 61 57 47 46 49 49 57 59 60 59 57 56 57 103 76 73 71 56 48 43 45 47 49 110 146 156 146 202 242 149 168 177 180 184 128 160 87 91 87 187 174 139 209 202 124 213 166 110 100 98 123 126 104 168 105 182 157 162 97 65 63 152 
116 46 31 28 88 74 47 35 47 43 44 45 116 115 114 113 101 53 37 42 34 37 46 103 89 97 47 49 103 138 109 81 76 110 108 94 91 128 119 119 140 75 145 74 63 142 121 130 101 144 144 84 120 115 51 44 68 77 96 123 161 228 105 162 146 142 154 149 138 142 53 135 141 110 72 64 162 180 146 126 103 56 53 65 65 43 48 66 56 113 142 157 91 81 117 112 144 118 119 57 66 56 159 177 107 107 96 80 52 158 104 63 148 115 73 118 132 150 147 68 55 95 135 70 145 143 130 141 141 122 151 114 47 48 53 60 47 49 48 49 48 48 53 53 63 66 71 62 59 58 70 61 69 99 72 54 48 34 35 39 48 99 157 163 149 160 165 173 187 122 191 200 239 84 87 87 122 169 202 206 203 176 133 165 184 131 98 127 170 105 115 111 93 178 135 169 82 63 62 92 
60 47 31 32 27 27 28 36 45 44 78 80 153 130 151 122 66 47 42 35 34 34 52 105 79 85 104 107 91 83 155 152 108 108 111 96 95 76 65 116 117 141 121 69 85 143 148 138 143 136 132 122 130 79 63 43 46 58 142 167 110 95 146 160 161 162 58 53 157 55 61 146 135 56 69 113 135 107 128 52 49 92 86 53 98 47 48 60 54 67 156 154 53 52 56 145 167 113 68 70 59 69 55 131 147 148 151 75 60 100 122 99 131 130 168 94 111 123 70 69 131 85 141 106 137 147 167 108 121 179 116 42 47 52 50 50 49 50 50 48 47 49 53 58 71 72 111 76 65 59 58 58 59 72 61 46 38 39 37 42 67 170 160 165 163 168 181 128 121 240 81 83 88 89 85 85 84 243 208 184 170 150 162 162 145 99 99 191 168 114 262 95 93 91 95 164 170 173 173 68 
135 31 32 34 42 88 85 89 53 120 92 106 112 114 83 94 137 58 42 35 33 34 52 76 82 83 87 113 118 146 127 113 136 135 139 113 114 139 139 120 58 147 146 72 149 145 64 147 52 101 95 109 121 108 119 40 46 56 69 123 87 142 139 162 158 153 131 137 139 77 63 55 57 70 85 170 119 146 115 114 154 146 117 117 68 63 41 46 50 53 104 66 52 52 70 107 126 115 105 93 92 118 118 131 162 108 121 151 126 113 150 151 163 61 88 118 66 49 158 143 136 103 120 131 148 107 117 107 105 62 41 47 49 47 129 53 59 57 56 53 54 53 62 79 86 70 96 61 78 54 56 53 55 47 52 60 49 46 45 50 157 205 166 167 166 199 101 99 82 84 84 86 85 86 85 85 103 141 167 205 207 173 193 183 185 99 128 184 136 177 154 152 160 94 88 96 122 151 176 54 
60 48 32 87 94 88 81 38 63 94 63 123 109 112 85 114 131 68 45 37 33 33 36 70 89 88 51 63 90 112 128 151 155 105 102 101 113 143 148 148 93 159 143 144 100 107 109 141 127 118 115 102 78 122 50 61 41 56 129 154 105 122 90 76 141 140 146 143 139 137 139 70 76 87 202 50 120 102 114 128 106 59 101 99 88 52 45 52 65 53 63 72 51 50 104 94 104 148 99 108 200 55 67 144 127 135 124 146 159 99 109 93 94 84 66 159 102 47 86 143 149 112 77 132 151 131 56 69 83 95 42 64 52 58 61 75 236 57 54 56 56 58 61 63 66 64 62 61 60 62 57 49 48 50 44 49 50 58 63 142 141 186 175 213 223 78 81 81 83 82 83 83 105 108 82 95 151 168 125 113 142 222 190 184 182 154 194 197 188 180 167 147 119 153 86 132 164 57 57 80 
34 33 143 48 39 25 31 82 86 94 57 40 41 94 95 124 97 165 44 41 35 33 35 56 90 85 91 80 91 140 43 44 51 153 106 83 160 129 105 125 100 120 152 104 114 131 149 160 115 119 120 113 111 121 59 42 135 46 95 111 163 164 146 71 162 153 149 145 97 137 140 67 56 84 56 48 115 111 83 110 130 133 62 49 49 106 52 78 60 63 111 146 67 68 131 136 117 157 184 161 85 109 205 70 55 138 75 69 68 77 61 63 123 147 76 77 110 109 163 136 117 110 102 103 123 173 186 57 130 62 43 70 67 52 78 232 232 62 56 57 56 61 63 64 61 62 55 58 61 60 59 52 45 45 41 42 46 52 67 101 113 126 220 77 81 81 80 81 82 83 81 84 121 81 80 83 103 213 133 106 129 181 184 195 199 185 145 201 200 179 92 153 127 142 64 70 151 76 89 172 
42 34 33 31 31 25 25 50 52 76 64 62 61 121 121 71 113 141 88 106 43 36 32 50 111 128 116 94 42 46 54 57 46 46 88 137 129 64 71 118 119 56 154 135 91 70 148 129 124 77 121 120 52 138 109 50 68 60 59 111 164 168 155 147 107 118 165 137 132 137 136 127 131 187 68 122 114 51 108 73 127 140 99 53 67 97 89 42 50 46 93 101 105 170 147 185 68 85 54 65 58 131 88 69 88 129 84 119 181 140 103 168 72 70 108 92 98 133 104 102 110 121 116 97 121 102 69 48 51 68 65 150 136 64 51 60 65 61 59 62 78 65 65 62 61 80 58 65 54 58 59 57 70 80 41 37 39 46 90 163 151 131 81 74 77 76 79 81 82 80 82 81 81 82 81 80 110 116 97 122 115 161 142 193 176 183 87 93 154 84 133 62 79 145 87 146 165 173 144 139 
61 33 31 31 35 33 25 26 49 56 89 94 102 47 114 61 103 114 108 120 52 38 34 55 54 84 99 72 55 43 53 106 97 136 115 54 78 53 59 59 133 151 132 156 140 64 151 154 133 128 63 126 124 67 56 72 63 62 63 70 158 143 125 155 114 124 175 133 141 139 130 65 80 154 109 95 117 89 106 116 136 91 98 156 102 55 103 110 46 41 70 102 146 174 89 55 53 172 154 68 55 64 119 86 73 71 128 113 209 148 161 73 113 159 152 88 99 81 135 106 113 116 167 127 112 71 60 45 44 43 58 64 66 52 50 57 65 64 62 63 68 71 77 66 62 60 56 56 48 50 58 77 107 65 42 42 34 53 135 201 156 138 79 73 75 95 80 81 81 79 80 83 80 94 115 231 208 158 113 121 127 181 138 121 130 167 143 81 89 81 146 91 67 86 137 129 121 94 98 80 
80 131 51 43 43 85 37 70 38 69 63 95 60 52 72 77 94 102 110 79 55 41 36 89 41 41 52 100 47 41 92 85 105 143 107 108 106 92 152 131 142 122 164 163 157 147 145 142 136 71 126 74 123 108 59 61 58 81 112 138 127 162 151 124 115 148 86 152 134 141 134 53 72 146 131 113 116 111 99 155 155 85 100 60 66 105 107 96 133 68 109 60 150 170 63 144 79 168 145 152 79 103 104 170 88 66 123 98 205 157 74 60 62 74 101 90 94 114 161 109 133 124 90 115 134 61 130 43 59 48 44 46 47 47 48 65 61 65 67 68 68 67 81 70 64 44 76 49 46 50 58 97 93 58 42 39 44 141 59 159 157 161 170 172 121 174 181 77 79 80 95 127 188 204 202 130 173 93 159 200 162 201 138 111 103 159 151 92 63 110 113 115 76 61 87 164 159 158 92 54 
136 66 98 50 55 81 97 70 56 82 60 91 74 34 67 103 92 190 116 127 85 39 36 53 52 35 45 67 47 51 103 106 92 51 131 117 100 109 111 63 149 63 68 153 145 136 133 79 69 124 121 124 125 61 52 62 63 89 124 151 151 152 150 124 107 77 68 152 140 128 145 173 93 136 118 107 106 138 140 138 141 85 145 69 56 50 120 52 54 138 104 165 181 179 89 157 165 92 156 174 68 57 89 136 105 139 143 58 59 153 75 61 68 174 161 74 73 140 124 163 111 105 104 139 58 57 66 48 42 45 47 48 49 49 52 84 66 83 72 67 62 60 85 84 71 55 54 50 48 63 51 109 70 48 40 42 133 78 183 159 165 82 171 166 165 168 169 177 116 161 177 180 130 -9999 188 103 96 162 182 152 161 153 92 94 133 254 162 73 79 104 136 139 79 93 82 153 81 138 109 88 
133 125 109 102 70 54 100 69 58 37 26 70 72 41 42 45 60 70 105 116 60 38 46 34 37 32 34 53 162 75 102 105 106 93 111 101 131 103 141 59 142 78 80 139 146 92 116 135 126 109 122 124 55 53 46 47 53 130 110 148 136 123 146 172 157 164 67 85 122 128 163 152 62 138 128 131 129 147 131 146 139 152 147 95 99 77 99 132 98 141 157 66 62 108 159 136 178 194 74 104 70 71 76 181 200 182 195 70 66 121 164 64 72 69 130 96 148 115 155 97 167 161 87 65 46 54 103 56 42 45 46 47 49 53 56 66 69 70 72 66 59 54 54 44 54 53 49 50 49 54 78 55 40 41 34 51 163 167 168 139 155 88 150 154 163 163 166 168 169 169 168 171 121 134 -9999 117 176 190 195 193 134 91 97 103 179 179 172 87 70 110 111 145 74 74 82 80 77 61 91 44 
129 137 119 67 52 85 93 43 52 32 42 64 97 32 35 42 59 89 101 71 48 41 38 37 36 32 34 83 89 80 104 76 93 109 94 113 114 120 57 96 121 141 141 141 143 147 132 121 127 113 122 134 61 48 47 61 140 74 127 166 118 178 145 218 75 172 107 157 156 97 168 155 69 139 134 100 142 119 51 51 63 58 178 180 168 108 120 138 172 186 170 180 69 143 84 141 148 75 124 95 151 158 69 71 159 203 203 66 61 79 142 93 127 103 113 159 185 176 164 145 146 167 67 50 48 44 58 46 69 56 45 56 59 61 66 68 73 70 72 97 54 52 46 44 50 49 51 53 65 80 59 40 46 40 60 65 107 152 67 171 175 174 167 167 165 169 163 160 160 164 171 167 174 193 90 187 130 206 163 153 196 87 93 123 169 242 93 53 52 66 131 188 183 184 97 104 85 71 77 49 
125 130 128 109 55 81 51 39 92 89 73 71 98 32 54 85 93 155 116 120 46 41 50 39 36 36 35 38 74 100 98 123 110 107 88 108 109 55 146 164 124 128 134 134 125 128 117 130 125 125 131 57 47 47 49 61 79 62 98 149 131 126 165 117 61 172 162 159 83 116 184 143 174 172 154 154 157 52 57 52 51 50 60 195 142 167 176 187 151 128 147 130 69 71 173 127 50 116 181 70 72 164 186 69 126 208 206 72 74 127 111 99 63 74 146 137 138 135 126 133 121 184 65 53 61 77 57 67 41 40 44 57 60 62 61 77 98 68 68 75 59 42 47 46 51 50 62 92 61 156 55 60 50 120 123 64 99 171 108 162 174 167 165 165 165 159 166 160 160 165 170 149 121 133 272 154 132 93 165 228 125 88 90 120 157 104 51 71 73 49 81 83 91 73 76 126 157 119 81 130 
80 136 88 93 103 80 70 90 94 71 61 89 54 46 44 41 43 128 153 167 75 61 79 42 39 35 35 36 47 54 61 116 130 108 110 113 135 124 133 148 123 148 142 132 123 123 117 131 129 74 74 92 86 63 50 132 78 103 96 165 165 191 147 154 62 65 169 149 68 151 135 155 178 170 151 140 146 54 67 53 52 53 63 150 83 63 179 187 124 80 99 139 121 179 70 196 133 100 164 204 118 178 207 166 181 132 205 179 187 130 133 66 63 59 90 125 126 135 132 126 177 93 51 53 45 46 48 57 49 62 43 55 58 58 59 56 69 80 67 60 57 55 51 57 107 62 62 184 61 95 117 151 128 173 89 97 163 129 171 169 171 173 168 168 165 169 155 167 165 169 173 105 252 138 117 141 118 127 151 196 89 103 128 106 116 54 65 119 49 54 120 46 46 50 111 120 77 136 138 103 
33 98 94 118 107 74 94 100 104 58 70 93 81 45 34 41 34 43 96 132 76 49 40 39 39 40 36 34 38 54 52 55 123 130 99 99 119 128 142 109 149 62 180 147 133 121 110 134 135 133 55 46 47 70 60 77 88 153 138 157 146 162 202 188 69 70 149 151 57 67 137 156 74 204 147 132 198 161 55 85 152 142 140 135 67 142 128 156 72 51 154 135 173 158 87 170 158 100 106 208 215 73 162 182 182 160 179 177 211 129 132 65 68 57 55 68 134 110 130 147 149 64 48 45 45 46 47 47 55 39 43 54 56 57 57 56 62 67 67 56 55 56 50 151 154 91 80 102 95 132 147 170 150 115 124 159 115 140 113 168 160 171 144 172 173 173 173 171 171 175 197 118 103 127 183 156 122 130 155 142 104 192 237 177 109 40 50 53 42 51 181 75 51 65 127 116 120 124 121 113 
33 34 65 109 111 102 112 114 35 34 73 77 80 57 44 50 33 34 50 119 83 56 41 50 50 43 66 44 34 35 48 44 83 115 105 120 122 135 140 129 60 76 124 148 104 128 125 54 52 83 57 58 46 54 72 71 143 188 163 169 164 170 190 118 146 205 162 154 162 144 67 94 171 138 116 185 154 84 56 166 143 124 139 150 130 136 133 125 62 51 174 153 150 170 164 70 71 71 206 172 148 193 184 205 159 210 96 78 106 114 131 87 59 56 61 69 114 88 161 167 108 146 53 45 42 43 43 44 45 45 47 55 57 58 59 59 62 66 66 61 54 58 84 187 151 160 129 73 151 134 139 147 109 67 153 156 159 168 166 167 166 174 119 177 131 121 198 129 199 115 98 95 93 201 198 180 120 159 178 318 191 163 159 110 49 38 87 36 44 44 49 53 167 88 108 78 103 80 47 42 
32 33 49 96 115 105 116 87 51 45 102 76 50 94 95 42 33 34 42 112 108 60 113 84 40 41 49 34 35 46 54 36 36 76 101 92 133 107 73 72 50 185 112 174 128 104 112 69 52 134 45 105 48 59 106 80 86 75 62 167 169 169 187 84 145 130 139 136 134 132 131 66 75 59 89 164 156 165 167 135 164 141 145 113 135 137 146 155 131 153 131 167 148 186 165 126 161 71 161 160 190 203 207 163 177 191 65 96 62 114 87 71 69 101 61 150 72 131 168 170 61 61 48 46 106 82 42 44 48 52 50 59 62 63 68 71 63 63 62 61 60 97 195 199 161 167 86 87 87 86 115 164 90 91 160 141 128 172 170 171 169 145 146 163 113 93 93 93 100 125 141 94 128 196 198 140 89 186 189 166 168 132 146 130 43 48 55 36 78 51 89 40 151 122 119 50 39 44 40 35 
29 30 33 59 127 103 89 115 48 57 123 40 40 91 94 33 32 33 111 111 165 85 111 67 47 43 39 37 35 46 44 44 33 41 47 104 121 124 59 51 52 53 128 107 111 107 141 93 61 54 64 55 56 54 71 95 54 111 115 74 78 184 149 144 143 177 151 153 137 135 126 143 147 147 150 152 183 174 151 159 159 156 146 163 172 165 190 92 152 184 147 133 152 155 170 143 205 203 173 161 207 138 178 177 177 180 167 152 165 174 106 142 135 115 136 76 103 85 117 120 69 62 49 44 76 46 43 71 53 56 56 66 67 66 66 68 65 65 63 72 92 190 183 167 127 140 138 109 159 103 176 141 166 95 76 75 189 107 93 128 90 98 73 180 90 90 92 108 204 202 154 99 137 134 182 188 188 111 111 140 156 104 146 88 43 34 31 34 35 36 42 51 134 100 123 56 34 46 38 33 
31 30 33 40 91 104 121 111 109 71 45 34 76 75 97 31 32 45 47 60 136 119 123 108 53 42 54 39 37 36 43 40 33 33 29 66 162 56 50 60 78 64 138 151 129 140 119 61 71 69 56 52 53 66 58 85 82 71 130 61 81 152 195 165 140 164 122 104 140 138 64 198 199 88 156 165 179 159 210 160 160 148 171 160 159 166 192 169 149 139 149 157 161 154 174 160 168 102 101 180 164 161 74 104 135 184 169 103 162 157 130 193 108 151 85 60 54 103 128 101 142 148 63 72 44 43 45 58 63 80 81 87 91 66 63 65 66 71 187 180 182 66 189 114 116 114 145 168 168 128 170 179 173 79 78 79 78 79 81 80 79 79 80 81 81 91 90 204 190 163 133 91 184 175 204 172 197 192 163 151 150 148 84 49 40 41 31 30 32 43 35 34 36 35 42 29 32 31 39 27 
49 34 48 90 82 107 118 115 111 91 47 35 91 97 41 31 38 53 48 88 104 180 110 115 124 49 42 48 40 39 38 36 33 33 27 40 89 128 101 50 48 63 60 76 150 63 79 96 51 60 53 44 60 94 100 113 51 93 67 62 82 186 194 86 180 124 139 143 133 147 67 67 166 172 202 203 101 210 182 174 146 103 66 143 84 152 83 85 73 157 140 190 150 156 138 106 196 175 58 71 187 73 62 70 70 167 206 145 169 86 159 119 135 157 145 125 133 99 116 65 69 148 120 64 60 65 50 58 87 65 72 72 71 73 67 69 93 185 179 183 182 96 81 143 144 136 127 90 123 173 175 92 94 90 78 79 80 82 82 84 81 84 85 82 82 107 139 209 150 180 180 91 196 121 123 145 186 201 143 165 147 146 82 55 47 37 42 28 38 30 33 34 32 26 23 32 26 24 25 21 
42 52 112 83 56 95 120 120 66 50 118 31 53 63 48 83 42 35 100 112 129 79 175 122 124 53 45 43 40 103 46 39 36 33 31 74 61 90 55 51 151 151 49 63 152 77 55 64 52 47 55 52 69 100 159 144 54 137 66 98 83 179 195 114 173 150 147 85 150 105 66 63 202 200 166 165 147 207 164 160 58 167 117 80 146 163 140 142 167 91 67 95 94 63 166 66 208 97 114 65 147 88 80 77 186 160 179 75 63 61 57 75 150 74 67 135 95 141 135 168 68 51 83 80 55 46 48 71 60 66 73 70 67 71 71 123 98 86 188 165 185 177 172 175 145 107 167 99 72 107 94 69 75 78 79 80 81 81 81 83 84 84 84 82 81 144 204 200 200 115 89 127 154 201 96 137 121 123 177 177 151 135 80 68 74 47 33 23 31 31 33 31 25 20 22 18 22 33 24 28 
99 69 80 67 64 107 113 120 80 114 41 32 118 74 117 93 69 34 50 39 41 89 121 125 109 61 74 57 65 52 40 50 43 35 40 44 77 99 60 50 186 113 185 143 126 140 81 59 62 58 56 42 48 64 111 116 86 66 70 151 171 174 170 165 158 165 164 159 135 154 151 117 121 88 149 169 203 155 207 172 78 62 61 161 139 146 138 138 109 95 159 170 167 74 59 88 159 179 70 71 196 59 76 196 207 168 67 61 62 80 57 56 116 134 80 82 75 138 102 150 68 149 61 140 45 45 46 57 67 66 69 69 139 122 110 154 98 87 189 192 144 188 173 167 89 74 91 118 78 76 73 75 75 79 80 76 77 80 81 82 81 82 81 80 81 203 202 202 200 207 114 287 163 178 148 101 113 182 155 130 92 112 154 125 128 62 32 28 26 44 33 28 19 18 18 17 28 24 16 19 
177 69 58 135 117 55 88 106 98 97 30 33 115 117 66 41 32 32 31 32 33 37 106 121 128 160 130 88 123 112 42 40 47 48 54 65 99 58 51 51 51 51 180 143 98 84 64 129 133 130 43 45 53 64 129 88 111 61 125 167 182 174 170 163 161 156 165 60 79 166 128 73 135 153 74 141 83 153 191 209 162 190 163 190 121 149 123 140 168 174 194 150 148 62 79 116 124 159 206 150 99 81 212 207 163 78 59 59 67 58 62 71 159 80 51 51 76 127 118 129 151 123 124 105 48 43 45 53 61 81 66 63 74 193 196 144 195 124 141 192 94 127 193 147 120 84 86 77 79 80 79 85 102 103 77 79 77 79 79 81 80 96 127 144 111 197 154 200 200 187 121 122 157 243 273 153 142 152 87 68 70 72 177 185 84 70 29 28 30 54 29 23 28 14 18 22 23 41 18 23 
69 66 165 78 76 82 79 109 95 67 51 48 114 118 121 41 31 31 31 38 39 46 109 109 89 174 148 131 124 123 128 56 61 58 81 41 47 48 52 52 62 79 133 88 86 94 66 51 124 56 48 58 135 119 66 104 189 81 123 140 170 174 148 164 173 180 169 69 69 164 121 133 85 77 59 70 65 155 181 188 164 174 181 160 163 167 170 171 154 158 153 192 161 154 65 150 162 69 95 56 75 203 127 206 91 65 59 59 58 57 190 97 91 102 95 65 138 105 48 127 85 104 114 138 42 42 128 58 61 60 63 66 174 173 178 182 190 87 183 188 190 165 135 147 173 172 163 93 81 80 93 169 189 159 94 80 79 80 81 81 95 109 133 190 106 185 201 201 140 109 123 197 115 103 86 154 146 136 66 52 51 57 91 167 142 52 32 33 33 29 34 14 14 10 10 21 23 50 27 25 
113 83 59 80 62 112 103 104 111 113 103 119 116 119 118 45 34 31 31 119 48 37 37 48 87 177 145 135 128 50 86 139 137 139 48 43 61 -9999 49 135 182 149 121 90 91 80 75 128 129 46 49 112 46 53 55 121 123 94 61 61 78 158 167 174 189 171 170 168 200 158 153 151 123 61 62 148 126 191 59 179 204 55 64 147 141 156 169 176 158 160 169 196 66 79 76 60 151 164 152 175 199 84 95 95 59 194 58 58 57 57 109 191 97 133 75 138 97 109 156 59 154 135 118 143 43 47 48 51 58 57 56 61 114 137 192 188 96 183 103 187 163 177 173 172 167 126 167 87 78 175 151 170 135 175 133 91 337 253 80 82 92 104 116 207 204 153 207 142 158 208 200 157 101 91 86 140 153 88 58 45 48 48 79 126 146 79 76 29 20 20 14 13 12 9 16 20 35 22 26 24 
57 51 48 44 153 130 90 96 100 99 93 64 49 88 118 120 102 50 33 34 52 45 35 38 100 178 135 132 142 40 60 80 39 40 42 40 59 -9999 -9999 123 148 131 126 127 99 53 52 48 53 53 53 53 46 47 61 98 124 131 62 61 66 167 169 174 174 159 161 173 145 179 187 169 175 159 157 125 171 148 153 161 71 50 51 143 145 167 156 129 160 155 126 133 56 77 152 176 173 153 149 173 167 85 204 181 76 131 193 56 56 75 128 197 166 136 150 69 137 66 93 173 123 121 59 60 58 47 50 58 56 55 56 61 138 100 200 116 150 180 186 150 156 172 152 160 144 160 170 182 143 98 78 87 175 176 132 121 108 106 239 91 193 208 111 124 167 127 107 94 119 122 151 108 111 248 143 132 98 107 67 49 41 41 70 126 164 66 41 21 14 7 6 8 11 10 13 23 44 26 23 21 
46 45 42 54 99 106 103 97 92 70 77 121 92 122 115 117 105 57 35 56 87 33 34 35 60 132 138 76 47 39 37 45 45 52 40 46 115 -9999 -9999 76 129 127 195 146 146 52 74 140 47 61 134 63 42 53 74 126 149 126 166 74 61 82 170 153 166 126 160 172 175 191 219 163 178 164 186 162 154 180 178 102 67 56 57 154 162 160 119 90 155 127 61 54 55 58 135 162 162 157 179 177 181 175 205 99 59 59 79 56 55 128 174 180 151 179 134 136 104 144 155 132 61 136 62 65 65 64 50 48 53 56 61 93 187 188 122 167 172 176 183 154 180 176 173 156 168 163 166 168 159 182 84 76 214 110 117 199 150 119 84 94 192 112 104 91 129 114 89 169 151 182 114 223 90 220 134 110 44 54 71 136 51 41 47 51 97 100 41 21 10 6 5 7 8 8 11 28 15 24 20 20 
45 45 43 129 98 78 108 56 89 91 65 74 111 79 122 67 53 33 45 38 33 34 34 37 63 110 87 88 43 39 38 36 52 51 49 55 99 99 67 56 65 134 159 82 55 51 68 134 142 50 58 125 54 57 54 91 163 227 198 72 62 76 174 174 178 178 191 236 84 165 197 161 172 169 186 133 164 144 147 170 62 49 105 178 176 163 136 116 166 198 170 70 57 65 168 174 155 201 181 193 173 92 67 58 58 60 57 57 55 207 168 198 140 87 153 146 85 156 134 121 193 147 170 64 55 66 51 53 58 60 63 95 182 187 118 173 172 176 187 184 181 176 175 137 168 176 173 170 171 174 104 99 84 81 105 110 110 128 150 196 103 204 190 211 91 101 114 180 212 136 191 124 90 192 157 64 38 45 78 133 122 54 42 41 69 90 38 36 11 4 4 3 4 8 12 17 22 22 19 18 
44 44 54 40 131 109 101 104 109 75 83 99 82 131 130 123 113 34 46 33 34 34 37 50 120 136 164 81 71 47 40 40 40 40 44 121 123 117 68 66 186 145 119 57 52 59 135 133 140 51 61 115 47 48 50 76 130 277 205 114 158 69 168 173 177 175 192 63 94 197 180 181 175 167 98 162 173 157 113 66 53 71 167 189 166 163 208 164 176 98 53 54 94 163 179 184 176 183 104 74 83 59 59 58 58 58 58 55 67 182 198 188 118 144 146 145 145 71 159 162 155 136 167 142 62 49 52 55 62 60 63 97 137 188 165 173 174 156 181 180 184 180 175 183 185 163 146 178 174 136 140 161 97 76 80 94 128 180 163 191 114 138 172 129 90 185 198 200 119 112 112 94 188 184 179 111 56 37 48 45 66 53 33 33 51 111 62 47 14 6 4 3 4 7 12 13 23 18 19 17 
43 51 111 40 52 115 74 114 114 48 108 121 122 67 68 101 107 111 107 34 36 44 95 38 46 74 97 80 81 59 44 40 39 40 71 62 52 172 62 119 134 79 61 58 76 138 136 136 140 53 63 71 52 51 54 62 61 101 158 118 113 97 75 88 154 166 71 76 180 176 190 171 174 165 164 160 155 166 134 83 64 72 185 214 180 169 165 92 60 54 53 69 133 132 185 162 179 179 227 66 82 61 82 83 87 56 55 74 209 168 183 121 138 189 168 142 53 75 89 137 96 151 141 99 71 49 48 51 59 56 58 191 197 171 180 183 185 161 180 179 184 184 184 188 193 195 193 172 179 144 163 175 171 144 116 109 99 190 185 190 189 158 195 91 91 153 190 148 177 110 96 105 137 148 138 270 70 38 41 42 43 38 29 27 33 36 46 33 12 3 2 3 7 9 13 22 16 21 17 23 
44 45 46 49 123 68 51 123 116 112 113 102 40 37 39 81 121 108 106 34 77 52 35 37 46 96 113 73 86 50 43 41 37 39 97 61 62 50 109 154 150 147 134 59 52 150 50 143 66 55 67 145 53 55 55 68 128 106 125 151 83 114 134 170 93 111 137 79 94 163 181 226 196 180 174 154 161 63 142 163 85 117 121 148 151 55 56 56 56 77 76 78 175 130 132 189 161 82 62 92 191 80 186 161 187 55 55 59 189 153 193 119 164 67 167 62 67 140 175 120 132 102 173 170 140 61 45 43 51 53 86 98 154 178 192 194 194 189 188 186 189 142 142 145 192 197 195 192 164 167 187 172 151 155 186 187 159 135 206 205 205 207 115 107 108 96 142 144 179 184 114 111 137 177 129 196 58 38 33 34 30 30 21 20 26 34 44 27 10 2 1 3 10 14 20 16 19 17 18 18 
56 45 85 112 69 44 50 85 122 66 71 112 68 68 48 49 141 114 112 45 32 33 34 36 53 165 153 136 74 59 44 39 39 42 102 147 170 84 149 192 150 124 125 144 172 142 148 143 53 53 57 115 67 138 149 84 169 123 160 100 199 148 117 121 115 119 79 63 97 177 208 182 185 171 173 58 59 59 65 97 173 113 209 113 149 56 60 171 173 161 148 167 215 214 220 -9999 -9999 63 183 221 214 210 67 75 68 56 54 61 66 121 195 120 122 72 163 106 188 152 179 157 124 120 105 131 117 160 169 39 47 118 161 108 100 118 198 148 141 196 196 189 198 148 193 179 140 186 127 132 142 176 169 184 188 141 171 185 190 206 204 161 166 206 128 93 108 141 179 158 129 115 157 155 143 137 172 95 51 36 29 29 25 14 11 8 16 31 45 21 4 2 1 5 14 16 15 17 17 16 18 20 
175 65 119 140 63 124 82 108 124 96 44 108 71 56 54 87 134 118 80 45 34 32 34 42 59 75 120 134 121 44 44 39 67 69 181 49 58 143 136 153 142 153 136 142 155 158 131 130 150 138 80 53 58 68 169 152 143 116 82 151 86 95 53 45 77 185 74 70 93 175 169 209 177 183 190 95 100 61 63 78 75 122 143 101 145 131 71 120 186 210 210 199 98 82 62 224 -9999 95 60 98 75 211 65 52 172 52 52 58 98 73 66 156 65 181 108 142 93 105 138 185 127 133 59 82 159 57 39 38 47 66 170 109 81 102 189 158 175 184 152 195 195 191 179 175 182 179 131 204 202 157 184 186 186 190 142 189 189 204 202 208 162 157 157 90 160 190 171 174 157 159 99 188 149 179 129 181 63 37 29 21 12 12 7 9 11 25 72 19 10 2 3 6 24 12 16 13 14 16 27 65 
45 45 82 131 91 86 138 76 54 80 127 86 112 134 65 55 51 67 92 43 33 33 33 35 36 91 66 102 73 45 48 93 84 118 148 49 72 137 137 130 62 65 189 131 164 118 160 146 132 97 145 62 62 146 141 67 69 165 82 74 113 110 51 46 49 94 162 57 61 77 180 183 182 202 193 177 144 194 194 198 125 125 127 117 124 161 167 212 206 178 168 90 183 168 60 72 116 192 181 90 76 204 190 156 63 -9999 52 109 152 111 149 154 57 80 148 151 151 174 186 77 75 68 54 54 63 51 44 46 45 69 164 134 77 106 160 176 188 165 168 175 193 179 167 146 176 128 178 123 81 130 203 199 199 195 153 189 189 200 201 90 208 212 96 129 201 174 92 180 95 155 150 179 168 132 136 49 71 52 24 17 8 6 7 7 11 15 37 27 15 4 4 10 23 14 13 20 14 17 18 36 
170 55 54 66 47 56 124 70 161 67 122 140 108 64 64 56 70 68 67 70 33 33 33 44 48 49 77 134 136 134 52 42 58 74 83 92 101 131 155 64 53 54 76 123 178 83 177 134 140 160 125 78 84 80 81 152 156 69 55 58 80 79 73 61 106 136 135 122 78 73 73 101 63 90 198 173 97 101 132 186 229 130 194 116 178 147 190 178 156 162 162 178 179 182 169 189 92 67 223 71 187 148 170 134 81 -9999 72 205 190 121 84 54 108 132 147 136 157 149 107 51 55 135 42 70 54 52 48 43 52 99 128 144 193 178 177 143 181 181 164 183 177 188 166 169 148 157 186 200 88 131 85 121 103 150 146 192 268 202 207 157 211 200 131 118 178 175 150 151 160 136 191 185 151 133 77 36 51 36 17 8 11 6 6 7 14 20 30 17 11 12 9 9 16 10 14 20 25 17 19 31 
141 55 49 144 71 37 50 140 135 134 123 64 111 110 66 66 67 92 78 83 54 44 81 35 43 56 98 71 109 72 70 109 74 138 70 136 139 136 80 115 59 52 54 55 59 59 208 85 77 67 161 65 46 144 166 153 164 67 48 57 51 80 103 134 59 59 57 47 64 102 178 76 63 155 189 104 101 185 108 61 58 90 87 171 165 165 162 182 161 175 156 161 169 209 139 100 221 67 84 182 168 118 144 174 164 51 66 174 157 189 189 198 108 120 152 160 48 62 150 117 69 53 47 42 73 47 45 46 52 64 129 174 196 130 166 158 181 166 184 185 181 179 175 168 145 181 168 176 174 121 86 120 102 197 162 195 194 172 202 212 109 89 177 158 110 113 228 159 197 187 179 190 145 114 60 37 25 21 8 7 6 3 3 7 14 22 25 15 10 9 9 10 11 13 13 16 17 17 30 24 
114 143 50 50 178 107 144 46 135 75 124 51 113 115 51 54 64 68 74 82 104 46 50 36 43 52 106 118 168 92 74 88 92 64 76 86 79 79 54 54 52 52 53 53 62 71 98 64 72 176 179 69 139 117 150 70 66 63 48 48 52 97 87 54 52 47 60 59 89 122 93 63 63 80 193 153 189 198 149 70 67 70 53 53 61 102 151 188 173 176 180 213 159 96 98 129 69 195 207 204 176 88 88 57 49 61 121 164 195 68 60 84 111 158 162 174 60 50 53 86 112 62 44 47 44 44 44 47 47 56 123 181 190 173 167 169 181 185 186 178 171 172 125 159 183 189 195 191 194 146 207 84 83 203 141 183 196 163 208 125 96 96 141 145 78 183 90 172 107 138 162 155 137 127 62 27 13 12 6 6 6 3 4 6 14 23 25 19 12 9 8 9 13 13 13 103 77 38 30 26 
80 70 64 96 116 141 58 44 41 59 45 54 52 119 107 34 33 69 70 76 79 52 72 44 45 58 45 110 138 192 64 44 50 41 38 131 56 141 50 52 52 52 53 52 53 164 141 190 202 173 164 76 150 53 53 53 57 109 53 48 64 87 104 57 52 54 78 64 126 132 139 170 60 62 96 206 96 118 94 67 171 192 51 56 93 158 153 155 152 164 217 148 175 176 174 182 165 219 155 116 54 65 59 -9999 -9999 60 77 63 54 158 200 65 163 168 114 157 66 44 51 172 54 42 42 40 44 35 42 41 45 84 78 122 186 173 161 133 170 187 186 185 179 182 144 187 185 198 181 199 177 144 163 210 125 193 213 210 165 109 110 90 181 170 146 99 109 176 186 164 158 146 142 135 130 104 76 27 5 2 3 2 2 6 8 5 10 15 25 24 15 10 8 9 10 20 53 17 21 33 26 46 
81 170 83 97 96 83 47 50 55 67 66 53 120 48 90 65 67 32 47 100 90 79 79 69 89 42 43 54 73 104 192 141 113 41 39 52 60 67 174 48 51 52 53 55 78 194 170 173 98 212 189 102 125 73 54 72 54 75 53 56 50 64 145 112 66 92 90 150 171 130 171 92 81 114 202 75 217 166 65 87 81 172 162 220 156 162 156 155 158 177 160 164 138 144 223 149 98 170 186 145 54 184 -9999 50 -9999 -9999 73 204 198 193 202 133 109 151 64 138 101 48 47 49 41 43 42 40 42 41 41 37 46 48 77 146 162 143 157 146 144 164 183 128 188 178 191 179 144 207 144 205 198 165 175 176 228 199 128 214 121 92 182 179 154 199 195 110 77 192 207 171 170 143 185 148 110 79 41 24 8 3 2 2 3 8 8 4 10 13 26 27 26 11 9 9 11 13 24 21 26 81 40 47 
164 167 149 63 56 106 72 51 103 38 51 57 30 31 37 35 35 29 37 67 78 82 55 41 46 55 98 43 43 44 93 199 112 69 41 39 34 79 174 49 187 129 66 57 54 85 190 168 74 118 62 150 137 67 55 74 175 72 72 50 56 47 67 127 149 91 100 149 145 198 183 194 56 58 93 76 164 55 54 57 53 197 167 165 146 153 132 139 149 140 215 182 191 172 93 179 59 231 61 192 62 50 50 50 50 224 152 148 104 142 68 58 214 153 61 68 122 131 44 44 39 39 39 42 40 38 31 34 94 68 181 145 128 168 165 162 182 102 108 129 176 197 182 206 206 207 209 210 156 217 180 176 166 130 221 239 198 88 127 195 202 189 197 163 106 124 110 186 88 147 142 152 92 112 39 27 8 3 2 2 3 8 8 12 8 11 24 26 26 17 18 11 11 14 17 42 25 31 32 39 
55 40 48 56 175 86 72 108 48 40 64 103 43 39 77 46 32 108 33 66 78 58 52 33 48 85 49 41 41 50 151 112 178 173 44 42 36 37 39 38 69 136 59 55 68 154 152 170 174 190 176 104 172 163 72 174 68 52 50 46 42 44 59 115 102 60 70 69 176 163 179 176 199 75 55 59 203 154 149 58 83 133 177 74 137 88 152 152 134 172 117 89 59 146 189 226 68 60 67 59 50 49 49 48 62 87 144 172 198 174 61 101 156 71 51 61 83 56 44 37 48 42 41 41 39 31 28 32 36 54 45 135 171 155 164 169 126 70 155 66 121 201 209 210 209 210 209 211 158 201 159 188 182 178 154 123 87 92 117 102 103 173 108 85 93 264 162 148 135 129 128 132 180 60 66 31 9 3 3 2 2 6 7 9 9 14 19 16 21 26 16 15 13 75 19 25 26 81 28 45 
107 53 37 54 135 106 51 73 112 53 57 46 48 61 56 59 42 37 32 45 74 74 45 32 40 41 91 41 38 37 149 151 155 161 169 160 121 42 40 37 37 51 63 208 58 61 202 184 77 179 172 192 126 88 173 68 80 46 45 42 42 43 90 77 135 58 69 73 101 112 175 176 186 196 55 235 167 60 87 69 161 152 144 150 129 147 140 158 138 141 162 122 180 175 188 54 58 166 230 73 82 222 80 45 45 60 202 194 130 190 109 185 206 48 53 197 66 44 39 42 40 40 40 45 31 30 21 25 24 37 41 73 90 154 166 145 99 88 130 97 189 205 202 185 207 144 208 206 154 194 157 190 165 183 167 164 86 86 215 118 132 118 74 73 73 71 162 174 137 132 131 60 146 132 35 28 32 10 3 2 2 2 7 9 5 9 10 13 17 19 11 17 15 17 37 24 25 26 35 40 
