# Supplementary material for: Exploring the Distribution of the Spreading Lethal Salamander Chytrid Fungus in Its Invasive Range in Europe – A Macroecological Approach
Source: PLoS One. 2016 Oct 31;11(10):e0165682. doi: 10.1371/journal.pone.0165682 (PMC5087956; doi:10.1371/journal.pone.0165682)
Supplement: S1 ZIP Archive — (ZIP) [file pone.0165682.s010.zip › ECA_full/su5.asc]

ncols         200
nrows         200
xllcorner     3.31330001355
yllcorner     -1.12269991115
cellsize      0.0117999315
NODATA_value  -9999
1035 1044 1037 1037 1034 1032 1038 1045 1038 1041 1035 1031 1034 1038 1033 1034 1033 1037 1034 1038 1038 1046 1039 1047 1058 1055 1047 1051 1053 1058 1056 1050 1055 1055 1055 1049 1055 1054 1054 1046 1053 1053 1046 1050 1056 1053 1059 1049 1042 1043 1039 1045 1043 1043 1043 1042 1035 1037 1045 1045 1044 1043 1045 1043 1042 1039 1038 1040 1033 1029 1038 1043 1041 1043 1047 1046 1045 1047 1049 1052 1056 1052 1056 1053 1048 1047 1044 1041 1034 1051 1045 1038 1040 1038 1031 1024 1023 1026 1021 1021 1008 1000 1009 1006 990 990 1016 1003 994 1000 995 990 985 982 990 995 993 989 981 972 978 979 975 967 981 978 970 953 949 929 904 890 879 876 888 902 905 937 901 916 920 901 905 932 934 936 931 927 928 922 910 891 891 886 852 832 805 797 802 814 851 882 895 911 871 883 888 899 900 898 908 924 922 913 895 877 871 886 907 933 955 959 977 976 976 952 957 940 942 938 941 952 946 941 949 954 959 963 946 941 
1040 1044 1039 1041 1036 1029 1040 1043 1037 1035 1042 1033 1032 1029 1034 1035 1033 1036 1032 1038 1041 1044 1043 1048 1051 1050 1056 1054 1055 1054 1055 1056 1056 1055 1049 1056 1055 1054 1054 1052 1052 1050 1050 1042 1041 1045 1053 1068 1052 1048 1039 1054 1048 1044 1036 1043 1043 1043 1043 1042 1035 1042 1041 1041 1040 1039 1044 1046 1036 1051 1026 1021 1041 1042 1045 1044 1043 1044 1048 1044 1053 1055 1051 1051 1054 1046 1041 1042 1040 1036 1039 1036 1041 1039 1030 1027 1026 1027 1016 1010 1021 1003 1001 997 992 996 998 1013 1012 991 988 983 986 995 994 1020 996 991 990 986 982 981 974 963 965 955 970 956 970 960 921 920 903 894 918 894 900 902 917 903 910 895 914 936 949 946 950 936 922 911 919 912 904 891 859 835 808 802 804 815 845 860 867 866 881 888 886 899 912 921 927 914 920 924 916 905 882 875 894 918 937 956 969 948 945 983 965 959 956 959 957 963 937 934 943 950 954 951 941 941 
1047 1045 1041 1036 1048 1037 1039 1039 1038 1040 1044 1043 1030 1030 1038 1034 1033 1037 1037 1038 1040 1043 1052 1061 1057 1052 1057 1055 1058 1055 1047 1047 1056 1057 1049 1056 1046 1045 1049 1050 1049 1049 1050 1046 1051 1043 1044 1056 1065 1065 1046 1048 1052 1043 1049 1045 1044 1043 1044 1042 1039 1039 1039 1040 1037 1038 1045 1047 1055 1045 1037 1039 1041 1043 1046 1046 1044 1044 1042 1042 1052 1054 1055 1054 1042 1051 1044 1038 1033 1035 1039 1035 1048 1049 1035 1029 1031 1029 1024 1018 1011 1023 1002 1004 993 996 1016 999 1010 999 994 994 996 993 989 987 987 1000 984 987 982 989 979 971 973 969 960 964 945 936 933 942 936 900 894 916 894 904 916 932 889 893 914 920 934 951 949 957 924 921 930 954 953 897 874 843 833 825 823 831 827 835 846 868 879 870 878 890 908 931 930 911 904 902 915 920 911 890 897 912 934 933 924 924 941 975 984 959 951 958 978 957 950 933 931 954 948 944 955 951 
1049 1046 1040 1041 1047 1039 1037 1035 1041 1039 1037 1035 1041 1033 1036 1035 1035 1033 1037 1038 1033 1042 1045 1055 1053 1054 1055 1054 1047 1049 1054 1054 1049 1058 1056 1052 1049 1049 1049 1049 1048 1048 1050 1051 1052 1053 1040 1048 1062 1055 1052 1066 1053 1048 1048 1038 1044 1044 1043 1042 1038 1038 1038 1037 1037 1042 1044 1052 1046 1049 1035 1043 1043 1046 1047 1046 1045 1045 1044 1045 1049 1038 1042 1053 1047 1044 1044 1039 1037 1041 1041 1039 1037 1051 1034 1036 1034 1033 1028 1025 1013 1000 992 991 996 1000 1010 994 1009 1019 1005 1003 994 978 966 962 962 967 982 989 988 982 985 981 983 977 965 961 -9999 933 924 929 925 922 897 896 897 909 888 906 906 894 915 911 925 936 944 950 943 933 938 944 934 908 887 878 868 886 841 820 804 801 819 862 881 861 855 861 899 934 923 909 887 886 907 926 932 928 921 924 926 921 917 917 944 975 980 985 957 972 978 976 959 939 936 945 940 939 944 954 
1046 1045 1041 1044 1034 1029 1030 1036 1045 1037 1037 1041 1048 1029 1032 1028 1024 1033 1034 1039 1034 1037 1039 1054 1050 1052 1056 1053 1042 1051 1056 1040 1057 1054 1056 1052 1044 1047 1047 1047 1048 1047 1045 1048 1046 1045 1050 1047 1064 1058 1052 1064 1065 1056 1052 1045 1039 1040 1038 1039 1040 1041 1040 1039 1031 1042 1047 1041 1035 1046 1047 1046 1040 1048 1030 1048 1046 1046 1045 1046 1044 1049 1054 1052 1052 1047 1042 1036 1040 1041 1036 1032 1038 1038 1035 1036 1036 1033 1030 1036 1020 1001 998 995 996 1021 1001 1011 1004 1015 1013 1011 984 963 943 953 957 963 969 979 995 982 981 987 986 974 964 966 942 926 927 915 902 934 906 904 895 896 887 898 907 907 908 921 926 934 946 948 945 943 939 932 942 917 907 894 889 876 845 819 796 786 802 835 861 880 863 852 880 910 915 911 889 886 894 924 950 951 945 934 932 923 923 935 947 979 956 973 961 960 968 963 973 958 958 957 949 966 947 960 
1043 1048 1044 1043 1040 1028 1031 1036 1047 1046 1037 1034 1036 1029 1022 1031 1027 1031 1032 1039 1028 1044 1040 1045 1051 1053 1051 1052 1044 1052 1054 1055 1055 1056 1056 1048 1050 1048 1046 1054 1043 1045 1041 1051 1042 1043 1044 1045 1058 1051 1050 1050 1064 1061 1052 1040 1038 1039 1039 1042 1042 1035 1044 1044 1043 1046 1047 1052 1046 1032 1052 1047 1046 1039 1028 1037 1043 1043 1044 1044 1039 1048 1047 1039 1042 1042 1044 1037 1037 1035 1037 1034 1040 1035 1036 1047 1035 1032 1032 1030 1020 1009 997 995 1001 1021 1023 999 1004 1008 1012 1000 983 957 953 951 958 956 979 975 977 986 1004 994 992 988 976 976 969 931 937 904 902 907 920 926 910 908 906 915 924 908 906 922 930 947 952 948 949 941 924 921 917 936 920 913 900 880 859 832 799 791 800 825 860 895 876 871 880 893 909 913 898 899 916 926 970 970 953 935 942 938 954 955 953 951 950 959 947 951 980 969 980 983 980 992 965 954 963 954 
1045 1045 1041 1041 1044 1030 1025 1036 1035 1033 1031 1031 1031 1035 1026 1024 1027 1035 1033 1029 1024 1034 1038 1041 1050 1049 1053 1051 1054 1052 1046 1046 1045 1048 1056 1051 1052 1048 1047 1046 1045 1038 1044 1044 1041 1042 1043 1054 1055 1051 1048 1048 1050 1056 1053 1047 1040 1039 1041 1045 1046 1048 1031 1043 1045 1047 1049 1050 1053 1038 1041 1056 1055 1048 1037 1027 1029 1041 1042 1034 1047 1042 1050 1044 1047 1044 1042 1038 1038 1035 1036 1044 1039 1036 1036 1040 1038 1035 1032 1026 1018 1012 1008 1006 1007 999 1001 1001 1007 1005 1000 985 974 981 968 986 975 988 973 990 998 978 984 989 980 976 982 972 955 943 930 916 913 918 929 946 938 921 915 920 929 951 930 929 936 943 948 948 950 945 950 921 915 918 919 909 897 892 876 840 821 810 815 830 848 867 874 918 921 890 894 908 919 928 938 944 944 941 930 925 929 951 955 949 943 934 930 937 937 934 943 949 978 986 988 969 957 989 966 960 
1046 1051 1048 1048 1041 1035 1033 1036 1033 1028 1029 1027 1028 1032 1030 1027 1030 1029 1028 1029 1026 1034 1042 1043 1051 1054 1056 1052 1051 1051 1041 1037 1040 1043 1047 1047 1048 1052 1046 1040 1054 1052 1050 1050 1041 1049 1048 1048 1054 1052 1048 1047 1050 1043 1050 1053 1045 1043 1044 1046 1047 1046 1047 1046 1047 1048 1049 1051 1051 1055 1047 1058 1056 1047 1042 1042 1029 1034 1034 1027 1044 1039 1048 1044 1041 1041 1035 1034 1036 1037 1036 1035 1037 1036 1040 1034 1047 1036 1033 1023 1017 1015 1010 1008 1007 1007 998 1007 1005 1002 991 983 983 991 979 991 991 976 988 989 986 971 971 979 969 979 978 973 941 939 924 913 926 932 941 951 945 937 938 933 937 947 944 943 927 934 941 947 950 942 938 929 923 914 919 911 902 892 883 849 835 832 844 856 896 877 876 904 899 892 906 915 906 915 941 938 931 914 903 911 916 935 941 949 937 925 926 929 930 925 922 958 960 997 995 994 989 985 967 965 
1051 1052 1046 1048 1041 1036 1043 1044 1047 1042 1029 1028 1027 1027 1026 1032 1028 1023 1025 1032 1030 1044 1047 1041 1052 1049 1056 1054 1052 1049 1049 1040 1041 1053 1050 1051 1049 1042 1055 1048 1046 1058 1053 1041 1036 1050 1050 1052 1051 1051 1049 1049 1047 1051 1063 1057 1051 1042 1046 1047 1047 1049 1048 1039 1050 1048 1048 1050 1046 1052 1052 1056 1046 1036 1041 1044 1042 1031 1030 1030 1042 1041 1046 1037 1032 1039 1038 1036 1037 1033 1036 1040 1039 1035 1041 1032 1043 1037 1034 1026 1021 1016 1018 1006 1006 1001 1000 1005 1014 1019 1003 984 984 988 977 1002 985 991 1000 986 989 970 966 975 977 971 968 943 937 935 935 945 970 961 962 950 944 941 944 945 947 950 945 937 931 940 948 950 950 946 935 948 936 924 911 909 906 913 866 846 845 863 862 876 896 884 891 911 884 904 895 900 897 907 927 934 940 905 899 916 915 931 934 929 933 933 934 926 932 927 933 950 970 974 980 982 968 971 966 965 
1048 1049 1050 1049 1041 1044 1038 1058 1042 1034 1031 1025 1025 1025 1039 1028 1024 1027 1043 1024 1030 1042 1043 1045 1053 1053 1055 1046 1031 1036 1038 1051 1038 1047 1048 1045 1045 1047 1042 1047 1056 1044 1056 1055 1038 1036 1044 1051 1048 1049 1043 1049 1048 1042 1047 1051 1052 1053 1050 1047 1048 1046 1050 1048 1051 1048 1050 1051 1048 1054 1047 1055 1042 1044 1056 1041 1034 1043 1032 1030 1027 1042 1046 1051 1040 1039 1041 1038 1034 1037 1034 1044 1036 1036 1044 1049 1042 1034 1034 1028 1027 1022 1018 1014 1013 1008 1016 1012 1021 1001 1005 1001 1000 987 993 1004 994 1007 1006 986 975 990 982 974 986 972 950 942 951 931 952 967 970 963 957 948 944 944 955 959 956 939 926 911 929 957 950 956 949 937 930 930 940 938 923 912 901 871 854 851 851 859 876 893 915 892 887 886 892 878 886 891 884 889 903 933 919 908 906 916 940 935 933 943 938 948 940 935 944 943 945 945 964 969 973 984 985 989 981 972 
1058 1055 1057 1051 1045 1041 1042 1046 1044 1035 1031 1030 1026 1024 1025 1031 1029 1026 1045 1050 1030 1041 1044 1045 1049 1050 1036 1039 1035 1033 1035 1050 1048 1045 1038 1040 1045 1047 1039 1045 1049 1045 1046 1043 1051 1051 1050 1047 1047 1047 1046 1049 1042 1049 1052 1047 1053 1053 1055 1049 1049 1049 1044 1046 1048 1051 1048 1050 1044 1038 1042 1053 1054 1056 1058 1050 1051 1039 1032 1031 1036 1037 1033 1035 1043 1041 1045 1043 1037 1033 1034 1036 1038 -9999 1040 1041 1031 1036 1033 1031 1029 1025 1027 1020 1021 1016 1014 1019 1028 1017 1009 999 994 992 991 1008 1009 1010 993 999 997 995 999 989 985 964 955 952 951 954 962 967 970 969 951 947 939 944 959 963 958 930 907 907 938 961 962 957 941 926 924 926 933 936 948 901 880 868 859 865 866 868 870 880 895 914 912 880 867 882 877 871 886 860 873 890 903 916 930 934 938 939 940 949 949 957 945 951 950 944 946 948 960 968 975 984 988 997 977 977 
1057 1059 1056 1049 1043 1043 1044 1043 1037 1042 1036 1027 1031 1027 1030 1033 1029 1025 1023 1027 1035 1041 1045 1048 1050 1053 1046 1041 1038 1031 1040 1048 1033 1044 1027 1039 1041 1029 1030 1038 1047 1042 1052 1051 1050 1050 1049 1049 1044 1046 1048 1047 1050 1050 1052 1056 1048 1062 1047 1045 1054 1049 1045 1045 1050 1046 1045 1045 1049 1051 1054 1048 1051 1048 1056 1046 1054 1043 1039 1031 1035 1029 1032 1039 1050 1050 1053 1041 1043 1035 1035 1034 1042 1039 -9999 1039 1036 1040 1031 1030 1055 1026 1029 1026 1020 1031 1027 1029 1027 1011 999 996 1001 1008 1006 1006 1017 993 995 984 982 991 1005 989 967 963 957 967 956 963 971 972 980 963 981 949 947 952 963 963 958 937 915 935 950 958 958 951 933 932 928 921 920 919 934 894 879 876 877 880 879 909 875 878 898 925 907 874 870 873 853 854 875 878 860 883 902 928 933 941 946 942 951 954 961 949 953 975 954 946 939 952 959 966 961 975 973 991 984 985 
1057 1062 1058 1056 1046 1044 1054 1049 1044 1043 1040 1036 1033 1029 1035 1029 1027 1025 1026 1030 1040 1042 1049 1046 1053 1051 1055 1045 1025 1044 1048 1035 1046 1045 1042 1033 1031 1029 1027 1037 1042 1046 1045 1037 1037 1041 1049 1046 1043 1032 1047 1044 1044 1051 1050 1052 1049 1060 1044 1045 1058 1057 1045 1042 1050 1048 1043 1038 1047 1050 1052 1051 1051 1054 1053 1042 1049 1048 1048 1042 1038 1041 1029 1036 1038 1049 1044 1035 1035 1048 1044 1040 1044 1035 1049 1045 1031 1032 1033 1037 1033 1029 1029 1024 1019 1025 1022 1018 1015 1021 1018 1006 1003 1000 1005 1010 1004 1015 1015 1012 1007 980 985 959 952 982 985 959 979 976 976 975 968 966 959 960 961 962 967 966 964 957 953 951 956 949 939 933 936 941 936 934 922 898 881 868 877 908 907 920 886 867 867 889 930 896 890 871 887 850 841 832 853 880 874 899 913 930 942 936 934 949 959 950 951 957 962 967 952 945 944 956 961 955 952 954 956 979 988 963 
1075 1070 1063 1056 1047 1046 1049 1049 1041 1041 1050 1037 1035 1035 1034 1031 1026 1026 1022 1030 1041 1045 1047 1056 1052 1054 1040 1045 1028 1040 1041 1042 1044 1038 1048 1028 1029 1031 1054 1035 1036 1040 1038 1046 1054 1032 1027 1044 1043 1031 1032 1033 1045 1047 1049 1050 1053 1055 1045 1044 1053 1041 1058 1055 1050 1049 1049 1042 1048 1053 1053 1052 1047 1046 1055 1042 1050 1055 1048 1045 1038 1035 1034 1036 1035 1041 1034 1035 1040 1051 1045 1040 1036 1040 1034 1037 1047 1047 1034 1033 1039 1034 1023 1022 1031 1029 1024 1026 1019 1021 1006 995 1010 999 1013 1002 1026 1015 997 990 983 967 958 959 969 978 985 969 980 983 974 976 978 970 966 971 985 971 969 974 973 968 963 955 942 928 921 936 944 951 950 947 904 879 863 858 873 909 929 926 880 875 889 928 939 904 878 865 855 846 851 858 873 902 900 919 933 943 938 940 940 943 952 952 956 973 981 976 960 946 953 962 969 950 940 930 927 939 965 968 
1057 1061 1053 1055 1049 1047 1049 1049 1050 1047 1048 1038 1037 1029 1036 1031 1029 1024 1024 1030 1046 1043 1052 1052 1053 1051 1048 1041 1038 1036 1035 1036 1041 1036 1033 1026 1028 1027 1035 1043 1039 1015 1028 1041 1045 1040 1034 1031 1039 1027 1041 1032 1044 1048 1045 1044 1050 1054 1040 1048 1057 1055 1056 1056 1055 1047 1050 1042 1044 1048 1046 1052 1050 1053 1053 1046 1049 1050 1051 1042 1036 1043 1039 1035 1036 1031 1030 1039 1050 1050 1052 1051 1032 1039 1048 1038 1044 1037 1032 1033 1033 1027 1024 1023 1024 1022 1023 1023 1008 1006 1014 997 1010 999 1007 1002 1002 1008 991 981 972 968 971 982 988 989 987 972 985 961 977 978 976 990 978 977 990 979 976 980 982 971 963 943 928 926 935 944 947 948 935 909 893 875 857 854 875 917 942 913 898 895 917 930 925 913 880 872 871 874 862 875 894 922 934 935 938 949 951 953 942 945 947 962 963 978 987 961 953 945 965 973 974 948 928 912 911 916 933 952 
1062 1053 1050 1051 1045 1044 1048 1056 1053 1044 1048 1041 1045 1036 1032 1038 1030 1031 1022 1030 1038 1044 1050 1049 1053 1051 1053 1037 1038 1034 1034 1038 1045 1049 1050 1050 1039 1048 1038 1044 1019 1027 1031 1033 1045 1043 1028 1037 1038 1025 1040 1036 1043 1048 1038 1040 1049 1049 1051 1054 1056 1062 1058 1056 1046 1047 1040 1041 1043 1046 1052 1050 1049 1051 1050 1053 1051 1051 1060 1047 1042 1038 1040 1040 1031 1035 1034 1031 1048 1049 1051 1041 1035 1040 1049 1047 1044 1045 1043 1034 1032 1029 1030 1028 1027 1024 1022 1016 1016 -9999 1010 1023 1011 1000 1000 991 986 998 986 983 984 984 988 1001 997 995 993 981 966 964 986 984 986 984 984 988 994 987 979 981 978 977 965 945 933 931 944 952 959 947 927 909 888 875 868 866 878 920 939 932 936 944 936 936 926 916 901 898 891 885 919 907 895 896 905 913 919 930 939 944 954 946 946 957 979 975 985 963 949 963 963 967 959 946 924 906 903 907 923 932 
1063 1061 1070 1050 1042 1054 1050 1046 1048 1052 1052 1051 1052 1049 1060 1054 1049 1042 1038 1039 1043 1052 1050 1057 1058 1047 1051 1032 1039 1034 1035 1035 1043 1045 1048 1053 1055 1048 1031 1027 1019 1041 1031 1032 1044 1030 1026 1027 1025 1023 1039 1041 1043 1046 1048 1049 1045 1047 1048 1055 1054 1052 1056 1058 1055 1055 1059 1043 1044 1050 1051 1042 1051 1046 1053 1053 1052 1052 1055 1055 1044 1038 1047 1035 1034 1038 1033 1029 1036 1040 1035 1035 1041 1051 1048 1046 1046 1046 1048 1033 1031 1028 1029 1031 1028 1025 1021 1016 -9999 1005 1007 1010 1011 999 1015 1006 992 980 978 981 991 1014 1007 1004 1006 1003 1004 991 979 979 988 993 993 990 987 993 990 992 983 977 976 975 970 961 951 944 941 940 933 939 932 922 896 887 887 883 915 941 952 948 963 945 939 938 930 926 921 905 897 893 893 895 911 896 895 897 905 918 932 944 953 955 963 964 976 983 976 967 959 962 950 938 922 912 908 905 902 906 912 923 
1066 1069 1065 1051 1046 1052 1057 1056 1053 1053 1056 1051 1054 1055 1055 1057 1053 1047 1038 1039 1040 1042 1051 1059 1053 1049 1042 1039 1041 1039 1040 1040 1045 1046 1047 1038 1039 1037 1028 1027 1027 1032 1033 1024 1035 1030 1042 1040 1020 1018 1038 1032 1043 1044 1045 1043 1042 1044 1047 1053 1053 1050 1055 1060 1044 1056 1054 1051 1044 1047 1049 1050 1054 1053 1053 1051 1051 1052 1053 1046 1043 1053 1035 1036 1043 1035 1036 1037 1036 1036 1043 1040 1040 1036 1039 1043 1046 1048 1047 1044 1033 1031 1033 1037 1028 1027 1023 1020 1018 1011 1028 1011 1010 1007 995 983 984 989 991 1000 1009 1017 1010 1006 1010 1002 996 1002 995 991 997 1007 990 987 990 1000 1001 982 980 962 955 967 970 971 967 954 923 913 907 914 927 917 894 890 890 908 929 966 942 943 946 948 947 941 942 937 931 908 899 903 909 908 909 898 891 892 897 921 940 956 957 962 965 970 976 984 986 980 949 957 928 919 927 917 912 909 911 918 912 921 
1065 1059 1056 1059 1062 1051 1058 1057 1056 1059 1057 1055 1059 1053 1053 1055 1057 1047 1043 1040 1037 1049 1051 1059 1048 1059 1049 1046 1044 1045 1034 1037 1044 1042 1043 1045 1047 1047 1043 1031 1021 1022 1039 1022 1026 1030 1041 1044 1026 1026 1019 1037 1037 1042 1040 1039 1037 1041 1041 1043 1045 1052 1049 1061 1049 1055 1044 1047 1050 1050 1050 1053 1054 1055 1055 1047 1052 1050 1051 1049 1053 1044 1053 1046 1042 1040 1038 1034 1044 1055 1056 1049 1040 1038 1038 1036 1048 1051 1050 1042 1034 1041 1033 1059 1033 1032 1044 1041 1024 1026 1020 1026 1012 1012 1004 995 995 1000 1010 1021 1031 1012 1001 994 997 1002 997 999 1014 1000 992 1000 988 997 982 978 974 970 964 946 936 938 950 967 965 942 914 891 891 893 897 894 888 877 878 910 939 939 934 933 931 938 942 949 954 941 932 914 911 920 928 935 928 925 909 901 904 916 933 947 954 970 963 962 968 976 987 965 950 933 926 932 948 946 930 920 918 913 923 920 
1060 1067 1049 1058 1057 1071 1060 1055 1052 1056 1066 1064 1059 1049 1051 1056 1047 1044 1049 1043 1047 1045 1057 1076 1048 1049 1049 1039 1036 1038 1033 1030 1047 1047 1042 1038 1034 1035 1033 1021 1023 1016 1037 1020 1026 1032 1040 1041 1036 1023 1034 1032 1026 1036 1030 1039 1040 1030 1042 1049 1050 1050 1054 1052 1043 1053 1050 1048 1041 1051 1053 1052 1055 1056 1052 1048 1050 1047 1049 1045 1050 1054 1053 1039 1039 1043 1037 1037 1037 1044 1054 1055 1046 1056 1048 1040 1038 1052 1051 1049 1039 1045 1042 1040 1046 1040 1042 1034 1038 1022 1037 1029 1037 1017 1015 1010 1016 1013 1015 1021 1021 1032 1000 980 987 981 987 996 1007 996 993 988 997 984 980 970 966 950 944 933 934 906 914 925 938 942 922 899 886 881 875 872 868 873 893 911 918 910 913 913 924 927 946 956 958 949 939 927 924 938 944 956 943 933 928 932 934 932 939 951 964 950 950 956 981 984 972 964 942 937 939 942 974 963 939 942 922 923 927 926 
1060 1054 1066 1055 1062 1068 1056 1057 1056 1060 1059 1059 1054 1046 1055 1045 1049 1041 1049 1051 1042 1038 1041 1045 1044 1053 1046 1047 1044 1043 1034 1032 1048 1051 1042 1037 1032 1030 1033 1019 1026 1034 1034 1041 1025 1027 1024 1037 1034 1023 1031 1028 1029 1033 1040 1042 1030 1031 1047 1040 1048 1052 1047 1052 1047 1042 1046 1046 1049 1044 1052 1042 1054 1056 1048 1047 1052 1051 1049 1047 1046 1035 1056 1055 1043 1040 1035 1036 1042 1041 1053 1051 1056 1055 1052 -9999 1044 1044 1052 1047 1055 1057 1049 1052 1037 1040 1040 1031 1032 1029 1031 1035 1035 1025 1034 1023 1023 1018 1024 1024 1018 1009 988 973 976 990 992 993 985 977 976 1003 995 981 977 960 941 925 932 925 917 896 896 901 909 912 919 910 891 870 861 831 840 868 884 894 894 890 887 895 910 930 949 953 955 969 953 952 959 955 946 937 936 952 948 939 936 932 938 966 948 941 937 940 955 971 973 970 973 955 952 952 948 949 940 943 946 934 925 926 
1060 1059 1066 1065 1059 1056 1062 1056 1058 1053 1060 1052 1048 1048 1045 1043 1050 1050 1050 1045 1054 1044 1042 1043 1045 1046 1048 1049 1032 1041 1029 1034 1034 1050 1033 1046 1039 1033 1028 1025 1031 1031 1031 1035 1022 1025 1024 1024 1028 1028 1026 1027 1020 1027 1027 1031 1042 1034 1041 1029 1042 1050 1052 1052 1052 1041 1039 1040 1052 1054 1053 1051 1052 1051 1051 1050 1050 1049 1048 1048 1046 1047 1055 1055 1041 1040 1037 1029 1028 1032 1041 1055 1053 1054 1046 1043 1038 1050 1037 1055 1062 1053 1046 1044 1038 1038 1031 1028 1027 1037 1032 1036 1028 1022 1026 1025 1012 1008 1007 1008 999 990 975 966 970 990 994 993 969 967 965 987 981 984 984 986 965 927 922 923 936 908 899 893 920 903 905 903 885 874 842 844 840 885 898 878 872 867 879 904 922 941 945 951 949 954 964 953 973 941 931 930 932 947 947 955 950 935 940 952 934 930 924 932 951 967 968 959 971 976 967 939 930 954 938 957 947 931 936 931 
1064 1061 1062 1059 1060 1054 1058 1054 1060 1059 1054 1051 1046 1044 1053 1053 1043 1043 1049 1051 1043 1041 1045 1046 1046 1046 1048 1038 1042 1036 1033 1030 1032 1032 1039 1051 1048 1041 1035 1032 1020 1027 1028 1024 1036 1027 1046 1025 1023 1029 1032 1023 1020 1021 1027 1031 1045 1036 1032 1032 1035 1035 1051 1050 1049 1045 1044 1046 1051 1044 1051 1052 1051 1051 1051 1050 1048 1046 1046 1048 1048 1052 1053 1054 1042 1046 1040 1030 1042 1034 1041 1046 1056 1046 1044 1047 1038 1050 1038 1046 1048 1053 1034 1040 1042 1050 1045 1026 1032 1021 1032 1022 1027 1011 1011 1014 1006 1008 1012 994 975 964 957 966 972 991 964 983 972 971 993 975 974 979 990 979 963 949 956 937 912 897 903 911 895 919 911 864 865 827 814 818 828 868 847 862 858 863 877 895 928 951 946 943 948 956 956 946 928 925 925 926 938 936 945 943 944 928 933 936 933 925 924 938 956 960 969 992 970 962 942 930 927 922 925 924 951 935 961 941 
1066 1066 1066 1062 1057 1053 1063 1052 1049 1051 1053 1052 1046 1045 1048 1053 1039 1048 1044 1052 1051 1050 1050 1045 1056 1055 1049 1042 1041 1035 1032 1030 1030 1035 1043 1051 1055 1055 1050 1033 1032 1030 1021 1012 1028 1045 1028 1029 1038 1033 1025 1029 1022 1021 1028 1031 1030 1032 1025 1029 1030 1034 1051 1055 1053 1050 1043 1043 1049 1050 1051 1051 1051 1050 1050 1050 1049 1047 1046 1043 1047 1052 1051 1043 1049 1051 1047 1035 1044 1040 1035 1047 1043 1050 1041 1044 1046 1043 1039 1041 1045 1044 1032 1028 1026 1037 1040 1034 1034 1029 1022 1017 1022 1007 1011 1001 1009 997 1008 971 955 940 963 985 979 988 976 985 987 993 992 973 972 989 972 973 977 973 964 963 922 943 905 891 888 877 870 882 841 837 851 818 822 856 864 867 866 865 895 894 921 924 936 958 976 966 941 930 917 924 932 934 933 928 943 935 922 922 937 937 939 940 941 957 957 972 969 978 985 949 942 944 933 948 940 919 927 935 936 958 
1069 1058 1060 1059 1057 1056 1053 1054 1054 1057 1045 1043 1049 1053 1049 1052 1050 1038 1051 1048 1051 1050 1037 1045 1054 1052 1046 1047 1039 1032 1027 1030 1032 1036 1035 1038 1052 1049 1046 1042 1033 1036 1031 1014 1025 1026 1023 1020 1043 1025 1024 1021 1021 1020 1015 1033 1030 1028 1025 1018 1019 1027 1038 1050 1054 1049 1037 1046 1045 1048 1046 1054 1053 1054 1051 1051 1049 1048 1046 1045 1048 1048 1038 1049 1050 1038 1039 1038 1030 1044 1040 1039 1040 1036 1043 1054 1051 1046 1039 1036 -9999 1042 1033 1026 1025 1029 1038 1040 1038 1022 1023 1014 1014 1024 1014 1003 991 995 987 965 944 955 982 986 981 988 976 995 985 995 1002 995 977 981 968 976 977 982 969 954 936 922 913 904 890 873 891 865 854 862 859 842 856 816 817 815 854 872 868 889 898 913 933 955 956 962 946 928 924 935 948 957 952 923 912 911 908 938 938 951 961 963 959 965 979 981 980 968 961 956 957 964 956 953 941 936 932 943 955 961 
1063 1062 1055 1055 1059 1047 1044 1052 1051 1059 1048 1043 1049 1045 1053 1048 1050 1035 1050 1042 1050 1050 1045 1043 1055 1055 1048 1047 1038 1027 1029 1030 1031 1033 1041 1053 1051 1046 1045 1036 1035 1022 1036 1021 1018 1021 1022 1021 1019 1023 1025 1020 1017 1011 1017 1013 1018 1024 1022 1015 1007 1013 1025 1036 1048 1048 1040 1040 1037 1044 1049 1051 1051 1054 1053 1052 1044 1048 1046 1046 1047 1049 1050 1047 1049 1038 1044 1043 1033 1036 1042 1031 1027 1023 1040 1049 1050 1049 1042 1040 1038 -9999 1049 1030 1023 1024 1029 1037 1042 1023 1016 1006 1029 1012 1020 1014 1008 984 991 985 962 988 993 999 992 983 983 988 986 980 1006 1000 990 968 960 979 969 975 999 972 947 933 928 906 885 873 879 878 871 875 854 859 833 819 813 848 835 836 849 907 899 904 900 913 933 971 962 948 947 947 954 947 946 924 920 918 918 929 938 962 965 981 968 973 989 989 976 996 989 986 961 961 961 969 963 954 945 958 948 946 
1061 1062 1061 1058 1053 1046 1051 1049 1057 1057 1054 1040 1041 1052 1050 1047 1049 1048 1038 1043 1036 1052 1040 1053 1051 1054 1052 1046 1040 1035 1032 1034 1030 1029 1040 1049 1050 1032 1025 1021 1032 1011 1017 1018 1014 1015 1021 1018 1016 1035 1021 1021 1017 1011 1010 1011 1009 1010 1009 -9999 1000 995 999 1021 1038 1043 1037 1038 1043 1041 1045 1048 1044 1051 1055 1053 1049 1050 1046 1046 1047 1050 1050 1048 1044 1042 1044 1042 1043 1042 1029 1025 1025 1024 1026 1040 1042 1039 1037 1035 1035 1040 1051 1041 1025 1020 1026 1026 1021 1029 1010 1000 1002 1010 1005 996 988 978 991 989 991 994 993 988 997 986 986 997 989 981 994 976 975 991 979 962 976 990 976 952 936 936 932 909 887 881 909 903 887 883 873 860 859 844 824 829 830 854 868 891 883 879 882 891 919 953 966 984 971 971 959 951 939 937 937 940 945 943 946 953 963 985 984 984 985 971 973 1002 982 972 977 960 970 948 963 971 970 955 953 967 
1060 1058 1057 1057 1053 1056 1051 1048 1047 1043 1040 1037 1040 1047 1043 1051 1041 1044 1046 1049 1052 1044 1043 1041 1053 1053 1053 1048 1040 1043 1042 1040 1040 1032 1019 1045 1052 1052 1023 1015 1015 1005 1021 999 1007 1009 1014 1023 1011 1012 1027 1019 1015 1020 1005 1007 1005 1006 1006 1006 994 989 992 1003 1024 1042 1037 1041 1037 1040 1040 1042 1042 1051 1052 1054 1050 1043 1050 1047 1047 1048 1048 1047 1042 1043 1041 1040 1044 1033 1033 1031 1027 1028 1029 1036 1026 1025 1039 1026 1027 1030 1035 -9999 1039 1022 1007 987 991 1021 1025 996 1005 995 997 998 1001 995 988 999 998 981 984 987 985 1000 1000 991 990 975 976 976 984 988 995 987 978 972 944 920 919 931 942 948 920 887 879 884 875 869 886 871 877 866 855 839 844 875 880 888 903 893 886 900 906 936 955 972 978 972 974 980 954 966 960 962 982 969 971 965 967 978 991 991 975 980 983 975 979 966 954 953 954 986 975 985 981 976 969 980 
1055 1050 1059 1061 1061 1057 1057 1055 1056 1048 1050 1040 1039 1046 1044 1049 1047 1044 1046 1052 1036 1046 1043 1044 1054 1056 1053 1051 1047 1043 1041 1039 1027 1018 1026 1027 1045 1037 1036 1026 1008 995 987 991 995 1003 1011 1015 1028 1014 1024 1017 1022 1026 1009 1005 1003 1003 1006 1002 996 993 984 995 1013 1024 1027 1031 1031 1036 1037 1043 1046 1050 1054 1047 1050 1049 1049 1050 1045 1047 1047 1046 1046 1042 1041 1041 1042 1044 1046 1045 1032 1025 1027 1041 1028 1027 1045 1022 1018 1023 1027 1037 -9999 1034 1008 986 978 984 999 1015 1010 985 981 999 996 969 981 1002 1001 990 978 984 997 997 990 981 985 976 972 966 968 981 992 996 960 932 912 909 901 933 944 950 936 905 887 881 896 872 898 871 869 853 829 844 870 879 883 892 895 891 923 910 917 929 944 952 971 968 970 959 976 969 975 985 977 986 986 989 990 994 979 983 982 980 978 982 972 960 947 944 964 978 974 965 991 982 990 989 
1045 1055 1058 1061 1052 1054 1053 1055 1054 1050 1046 1052 1043 1052 1045 1041 1043 1047 1036 1029 1045 1044 1042 1051 1049 1051 1055 1046 1047 1043 1037 1034 1013 1020 1024 1021 1025 1026 1031 1035 1025 1004 991 987 994 999 1003 1000 1018 1023 1003 1022 1006 1011 1005 1003 1000 993 992 988 994 989 980 998 1013 1023 1021 1022 1019 1024 1034 1041 1047 1050 1050 1049 1044 1048 1047 1047 1047 1045 1044 1044 1042 1041 1042 1041 1041 1044 1045 1044 1045 1030 1029 1028 1028 1027 1020 1018 1020 1017 1030 1028 1031 -9999 1019 998 983 984 991 1013 1006 978 985 987 998 998 999 1005 1004 986 984 982 1005 1012 984 982 970 962 971 948 946 956 986 968 945 921 902 893 891 912 928 933 935 915 918 881 911 904 886 880 873 886 842 828 843 852 847 893 879 895 900 929 939 934 930 932 949 957 967 992 963 965 970 976 991 1007 996 980 992 1011 996 1003 980 976 974 980 967 954 955 964 952 953 958 963 974 980 996 991 
1052 1049 1059 1050 1057 1051 1055 1052 1049 1050 1047 1049 1052 1038 1046 1049 1037 1036 1035 1045 1042 1045 1045 1044 1044 1046 1058 1053 1048 1033 1030 1019 1018 1008 1014 1018 1015 1045 1040 1036 1036 1020 1011 998 993 997 998 1012 1015 1019 1024 1010 1012 997 1000 1004 993 988 982 981 984 990 993 1003 1014 1021 1016 1017 1011 1019 1028 1036 1046 1046 1046 1042 1040 1046 1047 1047 1037 1043 1043 1044 1047 1042 1044 1045 1042 1042 1036 1046 1028 1035 1030 1029 1028 1026 1023 1024 1023 1020 1019 1023 1032 1030 1025 1020 1012 993 990 1004 980 973 985 991 985 1001 992 997 997 989 1010 1010 989 991 999 984 969 962 975 952 946 945 944 935 926 911 900 887 897 903 930 916 908 923 891 888 890 914 887 876 890 881 862 846 858 855 863 886 897 904 924 920 951 949 932 930 940 955 967 969 969 975 992 981 1014 996 986 989 992 990 1001 1001 991 991 988 980 969 967 950 961 955 960 965 975 1001 985 991 994 
1052 1047 1053 1045 1052 1053 1052 1051 1043 1040 1050 1042 1047 1047 1046 1047 1046 1034 1043 1033 1033 1032 1050 1049 1051 1047 1043 1050 1040 1029 1023 1016 1011 1013 1010 1014 1009 1014 1020 1030 1030 1018 1018 1018 1003 999 1004 999 1016 1020 1007 1026 999 996 998 995 991 972 969 972 988 985 987 1002 1007 1017 1019 1013 1011 1014 1021 1031 1039 1041 1044 1045 1049 1049 1046 1045 1044 1045 1046 1037 1047 1044 1043 1044 1044 1035 1043 1044 1044 1042 1036 1031 1026 1023 1025 1021 1022 1026 1018 1015 1026 1029 1027 1027 1021 1004 980 968 967 992 1006 986 1008 997 1012 1017 997 995 995 990 991 995 991 981 979 969 978 963 958 948 965 925 913 910 939 901 917 901 904 905 896 907 905 890 915 914 878 896 908 919 921 913 868 872 891 908 940 911 909 920 947 949 952 945 952 961 969 978 984 993 986 986 985 975 977 977 978 998 998 988 991 990 987 973 969 960 956 957 982 981 977 984 982 1000 995 979 
1049 1042 1052 1051 1051 1050 1038 1050 1051 1050 1047 1047 1045 1042 1042 1030 1043 1031 1032 1038 1040 1044 1053 1054 1049 1045 1041 1051 1037 1036 1023 1018 1015 1009 1007 1005 1008 1011 1012 1021 1030 1022 1024 1017 1011 1006 1017 1000 1019 1021 1024 997 996 992 991 992 971 957 953 957 973 980 983 989 999 1013 1018 1012 1016 1009 1016 1025 1030 1036 1043 1045 1049 1048 1046 1045 1044 1045 1034 1033 1033 1044 1043 1044 1043 1044 1041 1045 1044 1039 1038 1038 1020 1023 1021 1024 1022 1019 1027 1028 1016 1021 1028 1030 1026 1004 973 954 972 991 999 997 993 1015 999 997 1002 1002 995 991 992 991 998 978 974 981 974 973 960 970 954 935 923 908 915 928 910 890 903 916 891 883 902 903 899 924 893 919 924 909 927 939 881 896 891 916 934 946 933 932 946 968 970 976 981 981 985 1001 979 987 988 997 975 969 961 968 979 991 989 996 997 984 984 972 978 961 976 965 969 968 993 993 982 989 1007 990 
1044 1049 1050 1049 1049 1041 1037 1049 1050 1049 1047 1045 1040 1044 1042 1041 1031 1045 1042 1038 1030 1037 1044 1048 1049 1044 1047 1041 1037 1030 1033 1030 1035 1018 1019 1002 1005 1007 1008 1008 1028 1036 1032 1013 1006 1004 1016 1020 1012 1002 999 992 987 988 981 970 942 938 955 975 967 974 974 978 994 1008 1021 1016 1016 1008 1005 1015 1022 1031 1041 1047 1043 1050 1047 1043 1043 1045 1046 1035 1038 1036 1044 1043 1032 1045 1043 1044 1042 1039 1036 1033 1025 1022 1017 1019 1031 1024 1017 1019 1013 1017 -9999 1023 1021 1004 976 958 958 966 986 1003 995 1001 998 990 990 989 992 998 994 981 977 989 974 973 965 971 964 968 955 947 940 938 924 914 904 907 895 881 897 883 890 909 913 921 921 919 915 917 926 913 904 919 907 924 949 964 967 960 962 981 981 999 1002 988 979 990 994 985 985 990 974 972 960 969 982 992 994 996 988 998 985 972 973 966 975 970 996 972 990 996 989 986 990 989 
1047 1048 1039 1043 1038 1049 1048 1049 1041 1048 1035 1030 1044 1026 1043 1042 1041 1034 1034 1038 1024 1037 1041 1040 1042 1042 1040 1034 1029 1032 1035 1034 1033 1026 1022 1010 1001 985 999 1016 1028 1029 1024 1004 1004 1003 1018 992 995 993 987 979 977 976 964 937 914 908 925 944 960 967 974 -9999 993 1001 1011 1016 1011 1006 1007 1008 1014 1023 1034 1030 1041 1043 1044 1022 1035 1029 1041 1042 1037 1033 1040 1041 1038 1038 1041 1030 1024 1033 1036 1033 1017 1017 1019 1021 1023 1015 1010 1019 1010 1017 1017 1019 1018 1007 989 973 981 970 986 985 989 1004 1010 971 973 977 979 977 974 973 977 966 977 970 967 974 987 967 968 986 959 945 941 919 911 932 905 911 914 894 901 907 930 947 942 927 948 945 922 913 904 929 937 946 976 964 979 979 987 992 998 985 981 983 981 979 983 979 978 981 971 970 970 981 973 992 986 986 998 999 982 967 965 974 973 979 980 991 984 994 991 990 996 999 
1047 1039 1047 1041 1047 1039 1046 1047 1047 1035 1043 1043 1044 1044 1042 1030 1031 1028 1025 1024 1031 1039 1041 1042 1038 1035 1036 1027 1028 1022 1020 1022 1023 1021 1014 1004 995 998 997 1000 1005 1022 1016 1009 1005 1009 992 996 987 979 977 992 991 961 939 912 910 908 931 934 951 952 -9999 -9999 -9999 1000 1001 1011 1017 1008 1004 1003 1008 1017 1023 1035 1032 1036 1035 1039 1029 1024 1024 1033 1030 1026 1037 1022 1036 1028 1024 1022 1024 1035 1033 1030 1030 1035 1021 1025 1023 1005 1012 1012 1008 1014 1014 1018 1019 1011 1006 993 981 979 981 974 982 991 981 973 975 969 966 962 949 952 957 979 971 969 972 980 981 965 971 987 959 971 945 935 927 909 918 907 928 936 936 932 939 955 965 972 956 931 928 916 914 915 939 927 941 955 977 987 989 985 982 985 973 978 975 988 982 986 987 971 974 989 983 974 971 981 993 994 994 979 969 971 967 978 987 995 982 990 987 991 997 993 993 987 
1041 1041 1040 1048 1048 1037 1045 1036 1043 1041 1043 1030 1026 1029 1032 1025 1026 1021 1025 1026 1033 1044 1045 1042 1043 1032 1021 1026 1013 1010 1005 1011 1018 1016 1011 1006 996 1004 995 999 994 1006 1018 1016 1000 998 987 983 976 969 963 960 984 945 908 909 929 920 953 948 933 -9999 -9999 994 993 988 993 993 995 992 1001 1000 1006 1011 1016 1019 1021 1018 1023 1016 1032 1032 1034 1017 1019 1019 1016 1034 1031 1021 1017 1015 1015 1021 1019 1022 1026 1036 1033 1027 1019 1014 1014 1017 1008 1014 1018 1016 1014 1017 1020 1013 994 985 964 972 982 1000 995 990 976 969 958 952 935 938 958 975 969 976 995 993 989 985 968 986 971 977 965 943 947 934 918 902 913 928 933 953 926 932 947 961 975 952 960 942 945 932 946 958 937 948 964 990 986 987 982 964 963 963 964 980 982 988 982 982 973 982 979 967 971 981 991 984 993 988 972 970 969 981 987 993 996 980 989 994 996 992 994 1010 
1047 1046 1046 1048 1039 1038 1047 1043 1042 1040 1039 1041 1027 1027 1025 1021 1023 1023 1023 1034 1040 1047 1043 1041 1033 1015 1022 1020 1012 1007 997 983 999 1002 1004 987 1011 992 1014 1015 1023 1006 999 1001 1023 993 988 978 978 961 956 967 943 918 899 907 907 944 926 936 939 962 -9999 -9999 990 982 972 973 973 975 982 999 997 1010 1007 1008 1008 1010 1016 1016 1010 1020 1031 1032 1016 1020 1028 1012 1010 1002 1004 1004 1003 1006 1014 1019 1024 1024 1027 1022 1019 1021 1025 1010 1013 1016 1015 1020 1017 1034 1024 1022 1004 981 968 975 1012 1005 1004 992 982 967 950 949 950 943 946 963 963 971 972 973 988 987 972 982 972 968 959 945 962 925 924 924 939 939 956 955 926 921 941 962 985 979 975 964 967 952 952 963 944 936 955 983 986 990 976 959 953 953 964 970 977 988 982 984 980 974 961 964 958 972 990 984 978 985 966 972 981 987 992 1000 995 980 982 995 997 1004 999 997 
1046 1046 1047 1047 1035 1044 1041 1042 1041 1032 1033 1034 1032 1040 1019 1019 1022 1027 1034 1040 1043 1041 1041 1033 1022 1016 1015 1003 1002 997 985 989 985 1019 1014 1015 1016 1021 1017 1009 1022 1023 1003 1000 1002 996 986 978 965 952 943 934 922 901 908 890 927 934 924 928 928 972 987 987 -9999 973 967 966 961 964 976 989 1001 1008 1010 1007 995 1009 1006 1002 1003 1007 1017 1026 1040 1015 1010 1007 1001 1000 1015 1009 996 994 998 1006 1009 1015 1012 1014 1020 1018 1033 1034 1031 1038 1019 1020 1028 1035 1036 1021 1016 993 976 980 996 1001 1005 1001 975 954 944 951 955 950 942 944 951 957 978 977 970 977 997 997 975 968 968 951 931 937 932 934 948 963 954 962 958 940 965 975 995 987 981 962 961 966 965 965 955 942 952 971 983 982 975 965 958 973 958 964 971 978 994 984 968 958 951 950 966 971 987 993 991 976 972 985 987 983 997 977 984 985 981 995 1000 1004 1009 1023 
1046 1046 1045 1045 1036 1041 1042 1040 1038 1038 1036 1034 1034 1025 1031 1025 1028 1033 1040 1048 1048 1037 1030 1026 1023 1011 1006 1000 999 1012 1009 1004 993 989 1005 1018 1022 1027 1004 1013 1027 1009 1012 1000 1004 991 980 972 954 940 927 915 898 886 884 925 926 896 922 910 962 975 982 980 968 -9999 971 967 961 957 962 986 993 1004 1010 998 993 997 993 999 992 996 1001 1004 1007 1007 998 995 993 986 988 984 990 988 992 991 999 1002 1008 1012 1020 1027 1044 1056 1035 1034 1030 1024 1025 1024 1050 1024 1014 1009 990 980 992 994 1013 995 971 945 948 947 955 965 955 948 950 961 963 968 972 973 983 975 992 989 954 948 939 929 931 934 961 974 944 961 955 968 980 995 997 989 967 962 962 972 972 966 965 955 963 978 981 994 986 971 968 961 957 978 971 978 980 996 977 952 944 945 962 971 977 983 978 986 974 989 996 993 988 985 975 974 986 996 1003 1006 1023 1017 
1046 1045 1036 1042 1039 1040 1040 1041 1040 1039 1031 1031 1032 1033 1033 1037 1043 1041 1048 1050 1049 1037 1029 1023 1015 997 999 1008 1014 1007 990 1003 992 997 1027 1007 1005 1015 1013 1021 1006 1005 993 990 987 980 974 961 943 934 932 900 884 877 883 904 922 925 925 926 946 997 987 977 980 958 971 974 968 962 962 969 987 998 996 986 990 991 1003 994 996 989 992 993 992 990 983 986 984 982 988 995 981 986 985 990 996 999 1009 1019 1025 1034 1033 1029 1033 1034 1031 1032 1019 1020 1022 1022 1021 1014 1008 988 988 995 1012 992 971 948 952 966 971 970 970 962 965 979 992 977 984 997 980 969 968 958 953 944 956 943 957 967 968 950 952 950 956 970 987 993 995 984 967 964 958 967 978 978 980 969 971 984 987 992 995 994 985 974 970 981 956 968 989 995 992 964 959 946 972 967 961 963 970 958 975 982 996 990 988 977 967 967 972 996 1003 1003 1017 1015 
1038 1034 1044 1041 1041 1036 1041 1042 1036 1036 1030 1028 1033 1033 1041 1042 1044 1043 1048 1050 1049 1046 1040 1021 1007 1008 1017 1010 1013 999 1012 1006 1011 1014 1013 1010 1011 1010 1020 1020 994 995 988 981 974 965 958 953 936 920 897 882 870 863 892 904 930 939 947 940 962 976 972 964 952 966 962 971 969 967 966 965 984 987 990 978 974 984 996 998 999 989 991 986 977 960 955 964 979 983 989 984 982 989 993 1000 1003 1001 1005 1027 1025 1030 1027 1026 1019 1027 1032 1032 1027 1016 1014 1018 1019 1023 1015 999 984 988 992 992 980 957 951 965 969 975 985 971 972 986 973 979 983 975 968 960 952 952 955 956 955 964 959 958 963 963 967 969 968 973 984 989 1004 990 982 979 969 982 979 986 992 980 979 983 987 990 988 984 985 990 987 970 954 951 958 977 986 986 985 950 945 938 935 936 956 965 985 1001 999 1000 980 977 966 982 985 995 1003 1008 1019 1003 
1046 1044 1033 1039 1037 1043 1040 1042 1037 1048 1034 1033 1038 1039 1045 1046 1045 1040 1038 1040 1039 1040 1037 1028 1028 1022 1021 1024 1018 1008 1010 1007 1016 1015 1021 1020 1000 1001 982 983 988 988 986 977 960 951 940 935 925 902 887 876 861 904 884 917 940 925 938 942 950 958 956 942 935 944 951 974 969 970 966 968 975 978 969 964 968 977 985 991 990 1000 988 982 965 952 941 952 972 984 983 985 984 991 998 1006 1009 1009 1008 1010 1011 1016 1014 1007 1004 1015 1020 1022 1019 1012 1009 1011 1019 1033 1023 1002 982 977 979 981 980 977 997 978 977 962 971 964 973 975 976 975 974 971 961 952 948 961 960 987 973 973 980 966 972 968 972 953 954 979 987 996 1006 998 1001 991 975 980 985 984 985 981 988 987 993 1006 989 985 978 992 995 981 968 949 945 955 966 989 965 950 936 923 918 930 954 975 999 1001 999 996 992 986 974 986 973 995 1004 1011 1019 1027 
1031 1042 1038 1040 1045 1031 1037 1035 1034 1034 1040 1046 1037 1039 1043 1042 1039 1032 1025 1024 1028 1034 1039 1035 1029 1027 1028 1029 1025 1019 1012 1033 1024 1022 1019 1011 998 985 989 984 980 980 981 968 955 934 930 919 904 889 883 863 901 880 906 920 920 928 933 933 929 937 934 926 919 926 940 957 960 965 964 960 963 958 957 952 959 963 976 980 983 980 986 985 966 951 935 935 959 976 980 981 996 991 1005 1009 1009 1000 996 997 993 989 989 996 1001 1003 1015 1016 1028 1027 1009 1013 1015 1019 1017 1009 980 961 961 973 983 993 1003 1001 983 972 962 964 975 979 972 971 970 963 963 944 972 951 963 979 994 990 973 973 976 967 980 971 972 967 981 994 991 1007 1006 996 990 985 994 996 982 977 978 986 994 991 983 966 973 989 980 981 977 956 933 936 948 957 956 943 926 911 916 942 956 981 997 997 1002 997 993 979 991 990 975 997 1005 1016 1003 996 
1040 1037 1038 1039 1041 1036 1034 1028 1044 1038 1041 1039 1043 1045 1035 1030 1027 1014 1015 1018 1025 1025 1029 1031 1027 1029 1036 1025 1031 1023 1021 1030 1026 1026 1009 1006 1000 989 997 999 998 973 969 956 935 926 904 891 885 875 858 854 888 896 905 934 939 916 900 901 899 901 920 906 908 935 941 949 949 951 957 957 961 958 961 956 955 951 957 968 959 966 972 979 976 959 947 946 950 971 976 981 979 990 993 1002 1003 990 984 981 977 972 974 979 989 1002 1009 1015 1021 1031 1017 1013 1014 1013 1014 1011 989 974 956 969 984 1002 1017 1017 1008 983 975 975 976 980 975 980 961 966 959 952 949 952 958 986 993 996 984 980 982 985 966 973 983 977 994 1001 1000 1010 1007 1002 1005 1004 1010 990 989 984 991 991 991 1006 980 970 958 964 975 985 980 958 942 936 940 941 941 936 920 918 928 969 982 985 996 999 998 997 992 989 991 991 984 1001 1006 1014 1029 1015 
1045 1037 1028 1039 1030 1031 1041 1029 1040 1033 1036 1044 1038 1035 1026 1014 1004 1008 1015 1022 1022 1016 1006 1008 1015 1028 1029 1026 1016 1020 1021 1022 1026 1013 994 997 988 1002 1000 1004 973 964 942 927 906 887 881 882 896 863 857 856 882 904 907 905 919 910 879 878 880 881 891 897 911 923 956 949 943 953 957 945 946 958 954 942 937 953 930 937 953 956 962 974 991 954 946 943 960 968 972 983 977 983 995 999 992 978 976 978 974 965 967 969 986 997 1012 1012 1015 1035 1016 1014 1011 1004 1007 1009 1007 990 985 984 997 1001 1016 1035 1018 1001 998 991 976 978 971 969 973 965 956 936 922 927 947 970 969 970 995 977 971 979 974 967 995 980 987 999 1011 1005 1009 993 1013 1004 1005 1001 998 1007 1003 1009 997 990 978 981 970 981 977 987 980 968 955 948 945 933 930 921 925 929 944 964 984 988 993 998 993 988 981 986 993 995 992 1001 997 1007 1002 1014 
1043 1039 1023 1040 1034 1039 1039 1039 1046 1038 1032 1029 1038 1015 1011 1005 1003 1009 1021 1031 1024 1018 1003 1005 1008 1018 1028 1028 1011 1005 1020 1022 1035 1015 1022 1003 994 991 995 987 975 963 928 906 882 876 882 899 857 867 855 858 877 903 909 898 894 912 873 861 865 874 891 903 919 934 943 948 953 923 919 932 939 940 938 948 948 920 919 917 931 928 946 945 948 947 955 967 964 966 963 965 975 990 993 994 987 973 982 976 975 965 959 957 968 987 999 1011 1011 1018 1035 1026 1008 1000 1001 1003 1014 1005 1011 1005 1027 1016 1043 1030 1036 1019 1026 1014 996 980 973 981 968 971 950 914 891 896 923 953 975 983 986 977 970 976 975 968 977 985 990 1005 993 1003 995 1012 1010 1014 1007 1004 1011 1012 1004 1000 993 990 978 985 959 973 972 980 989 999 986 983 948 928 918 922 936 955 970 970 968 996 994 996 987 983 975 981 990 989 991 999 1004 1013 1022 1024 
1034 1033 1035 1034 1037 1039 1046 1063 1043 1026 1033 1023 1013 1013 1007 1015 1010 1016 1036 1033 1033 1025 1012 1006 1011 1018 1015 1013 997 995 1011 1021 1028 1044 1011 994 998 1005 987 990 995 956 922 891 899 881 860 858 884 865 862 865 880 888 920 884 877 873 866 860 862 880 897 899 907 927 938 944 936 938 924 928 943 933 931 941 925 934 914 916 921 923 931 939 940 953 959 981 975 976 978 972 983 985 994 996 985 978 973 971 967 956 935 935 954 973 1011 1021 1007 1025 1010 1011 1003 994 1002 995 1001 1007 1018 1012 1023 1018 1014 1025 1027 1032 1030 1020 1017 996 987 984 991 985 957 913 883 887 916 950 975 985 971 981 998 967 963 973 967 982 992 1007 996 998 997 1019 1005 1018 1021 1016 1012 1006 1005 997 991 983 975 967 961 959 965 987 980 977 968 978 967 935 927 935 951 957 975 974 974 975 981 983 992 980 977 980 986 998 998 997 1005 1011 1027 1038 
1052 1046 1052 1040 1048 1043 1047 1047 1031 1025 1021 1022 1006 1010 1011 1020 1018 1026 1035 1036 1030 1035 1013 1018 1006 1015 1012 1012 1003 996 998 1022 1026 1015 1006 992 1001 997 994 1008 968 946 908 873 848 837 832 864 849 849 859 873 881 877 890 879 876 877 870 864 866 878 892 901 908 915 937 966 934 921 899 912 906 917 942 931 934 914 910 905 917 916 927 934 942 958 961 981 979 982 1002 986 991 996 989 988 978 971 956 942 929 911 907 918 941 965 990 1002 1014 1013 1005 1008 1001 985 984 987 1010 1011 1012 1016 1045 1023 1033 1045 1043 1041 1029 1027 1023 1025 1006 998 994 995 966 933 911 908 927 946 979 976 970 972 982 977 970 957 961 983 999 1010 1010 998 1001 1018 1016 1007 1020 1020 1024 1016 1003 998 992 980 967 979 949 947 956 967 972 979 981 972 952 934 937 940 979 984 975 975 966 958 954 953 966 977 982 984 978 1000 996 998 1005 1013 1026 1031 
1051 1056 1050 1045 1045 1040 1044 1029 1032 1024 1018 1022 1017 1020 1017 1027 1023 1027 1041 1034 1056 1027 1024 1018 1010 1015 1011 1017 1004 999 998 1009 1010 1004 1000 993 990 1015 1005 980 940 918 891 875 855 839 845 833 840 856 870 881 885 911 911 879 876 875 874 868 871 876 885 892 903 913 941 942 934 911 908 920 890 900 909 916 914 907 900 905 912 910 934 945 955 960 964 973 980 983 986 994 998 993 983 965 962 959 947 923 889 881 902 932 941 954 969 985 1006 997 -9999 985 981 978 984 987 1003 1013 1014 1045 1024 1020 1025 1055 1033 1045 1040 1036 1030 1029 1011 1007 997 980 968 957 947 945 943 945 956 957 978 988 987 978 968 952 959 990 1000 1003 1004 1000 1001 1006 1013 1013 1017 1015 1020 1010 1006 998 981 978 971 952 939 925 936 962 988 973 977 944 941 939 948 962 973 972 970 970 972 934 921 924 952 975 974 973 974 985 992 1000 1009 1002 1006 1010 
1055 1053 1044 1038 1039 1027 1024 1025 1026 1020 1019 1022 1031 1037 1030 1016 1016 1015 1026 1030 1029 1024 1026 1022 1010 1017 1023 1032 1011 1002 1016 1007 999 1002 1002 996 991 974 952 933 913 904 889 872 866 898 850 854 869 871 878 913 893 909 905 902 889 875 866 864 865 866 873 881 903 906 923 921 949 914 907 886 881 888 905 911 908 905 899 914 905 917 924 930 950 957 963 971 977 978 981 986 1002 994 966 941 941 953 942 912 880 878 899 939 944 946 956 961 968 991 -9999 -9999 974 974 982 1009 1014 1026 1023 1037 1040 1040 1045 1023 1031 1035 1049 1034 1036 -9999 1021 1020 1012 980 967 968 986 963 951 932 938 943 964 978 991 971 966 953 975 1000 999 1001 1007 1013 1016 1014 1004 1005 1005 1005 1007 1007 1000 990 991 989 967 946 916 911 928 949 958 956 956 942 975 935 957 985 978 968 963 957 940 922 906 917 949 987 994 995 993 989 994 992 1015 1006 1005 1006 
1042 1041 1036 1026 1020 1020 1021 1022 1029 1016 1017 1019 1022 1033 1025 1029 1014 1004 1018 1025 1028 1038 1028 1024 1016 1025 1033 1024 1013 1005 1006 1002 1002 1005 1003 994 973 946 912 896 905 910 890 870 866 861 873 887 891 888 907 879 876 880 892 898 898 898 855 856 857 859 868 876 917 892 908 910 927 934 930 891 878 890 905 907 912 908 911 905 927 926 911 916 919 929 951 966 973 965 962 970 983 977 959 933 921 933 943 924 901 890 927 941 948 943 941 943 953 967 975 977 976 983 991 1001 1029 1007 1008 1021 1032 1025 1027 1035 1033 1046 1030 1030 1027 1034 1025 1026 1016 977 964 965 971 976 950 932 911 922 966 973 976 970 964 979 989 998 1000 1005 1010 1016 1011 1007 995 1001 1007 1016 1014 1021 1002 994 992 997 981 951 920 913 915 935 951 946 961 946 958 939 982 985 965 968 965 946 931 903 905 930 956 988 996 992 991 992 988 989 1014 1007 1000 998 
1031 1028 1029 1041 1032 1014 1024 1023 1025 1019 1013 1014 1014 1022 1024 1010 1019 1024 1021 1031 1026 1039 1029 1026 1026 1032 1031 1040 1022 994 979 990 1002 1008 997 973 938 907 911 896 927 926 905 893 891 907 909 904 906 895 914 888 882 892 861 892 888 892 854 864 849 850 852 900 867 880 902 902 901 903 884 880 882 897 901 906 918 928 922 929 937 935 916 929 906 909 947 960 967 955 931 939 964 975 959 932 905 922 923 929 924 904 921 945 952 950 936 931 947 950 978 990 988 998 993 1005 1025 1012 1026 1023 1019 1020 1031 1034 1037 1031 1033 1038 1033 -9999 1024 1031 988 973 967 973 973 966 953 927 914 921 941 966 977 985 979 997 1005 1001 995 993 1002 1014 1018 1004 1008 1000 1008 1019 1014 1009 1019 1006 996 990 981 965 942 920 912 917 930 935 939 930 938 937 956 983 992 992 966 967 928 919 925 949 963 985 993 994 982 1001 1007 1012 1011 1003 1014 997 
1031 1021 1022 1019 1023 1026 1015 1022 1014 1016 1010 1004 1016 1012 1020 1010 1013 1019 1033 1022 1027 1035 1045 1030 1027 1036 1032 1028 1014 993 977 969 975 974 962 929 906 925 913 913 957 924 909 911 924 930 921 909 901 923 921 915 896 888 900 891 898 896 891 859 853 840 846 855 857 891 894 868 869 875 876 878 894 922 930 904 907 916 926 938 941 942 939 950 908 916 948 963 962 951 940 934 965 976 971 935 902 885 891 899 905 906 921 936 951 959 949 946 947 955 978 989 1006 1009 1024 1028 1026 1021 1023 1019 1020 1017 1017 1017 1022 1019 1024 1021 1029 1034 1026 1007 977 971 974 982 981 976 970 945 936 938 943 962 979 989 1001 1003 1007 1003 984 981 988 1008 1021 1019 1011 997 1004 1011 1016 1018 1001 997 993 994 990 991 970 938 921 906 904 910 914 913 925 935 946 954 985 985 977 931 927 924 945 970 980 983 993 995 1002 984 997 1007 994 1007 1011 1015 
1015 1020 1028 1027 1027 1028 1025 1021 1017 1016 1020 1002 1013 1007 1008 1024 1023 1019 1026 1025 1030 1022 1016 1026 1025 1019 1016 1017 1004 988 962 930 927 919 908 902 903 917 928 946 938 931 931 940 938 936 946 912 907 921 920 898 913 876 887 909 881 902 868 883 845 840 840 863 872 879 859 858 857 865 872 877 888 894 896 906 925 920 928 942 963 972 968 959 937 937 961 966 959 962 943 952 966 979 978 945 909 879 877 883 899 923 928 938 943 955 960 950 957 961 973 989 998 1016 1023 1023 1019 1015 1012 1016 1010 1008 995 1002 1007 1018 1025 1022 1029 1029 1017 994 980 975 984 998 999 995 985 966 967 965 970 971 982 987 991 1002 1005 1000 993 970 976 1003 1013 1020 1015 1001 1000 999 999 992 997 994 999 982 986 976 961 951 932 902 890 894 883 889 904 920 936 964 960 943 924 917 924 939 952 973 994 973 988 996 1005 1010 1007 997 1004 1004 1004 1020 
1028 1025 1040 1033 1027 1031 1027 1023 1021 1020 1016 1015 1014 1017 1017 1016 1025 1026 1033 1026 1027 1015 1011 1021 1014 998 1000 995 996 991 963 924 900 888 901 947 931 952 941 940 940 942 968 944 955 950 932 911 911 914 918 920 917 879 912 878 882 907 897 886 881 834 835 847 877 854 855 856 861 866 877 904 914 888 895 907 928 924 932 950 965 960 974 989 953 959 963 973 971 962 954 984 971 969 976 956 913 893 885 890 905 920 933 937 948 967 961 961 961 959 981 1001 1016 1029 1029 1023 1012 1013 1008 992 981 982 996 997 995 1013 1022 1029 1029 1023 1008 993 983 979 993 995 1010 1013 996 988 987 987 991 989 986 983 984 992 996 991 985 967 967 990 1014 1008 1016 1007 982 977 985 999 989 993 995 995 980 982 962 948 933 911 886 865 864 874 905 904 912 929 917 913 923 925 935 953 958 974 987 987 990 1002 983 1013 1003 989 1001 1008 1018 1029 
1032 1023 1034 1028 1028 1028 1024 1025 1026 1019 1009 1002 1018 1020 1006 1021 1019 1025 1050 1026 1025 1010 998 998 1003 993 992 980 986 984 975 937 913 912 937 963 973 950 939 937 954 983 989 964 950 941 923 909 911 907 906 902 909 886 871 908 906 874 901 866 881 831 836 841 854 862 864 878 885 878 894 925 922 893 891 907 924 937 953 948 939 963 967 964 974 983 969 971 976 973 957 950 951 959 951 969 923 905 906 911 926 927 934 939 936 948 953 959 962 977 985 996 1022 1015 1021 1022 1010 1014 1002 984 986 977 989 997 999 1021 1019 1025 1028 1015 1009 1011 1005 997 997 989 989 992 989 988 993 1005 1005 1001 987 988 972 980 983 990 977 963 961 984 997 1013 1002 989 969 964 968 986 990 995 996 1005 1002 995 966 956 936 938 894 871 872 865 877 880 875 875 885 901 917 931 966 979 960 993 990 990 978 999 1002 999 992 1008 1003 1014 1002 1033 
1031 1025 1027 1019 1027 1027 1027 1025 1026 1008 1008 1013 1017 1018 1020 1015 1026 1033 1040 1028 1013 1003 994 997 1003 999 980 970 979 992 997 974 956 964 988 1004 976 961 940 951 976 1008 986 983 979 945 936 917 926 940 932 929 920 916 875 872 870 898 898 896 849 833 838 847 863 878 883 915 916 921 931 927 920 903 895 914 904 930 922 923 946 939 941 959 970 959 960 974 967 976 952 927 933 915 919 917 915 943 945 943 946 937 923 935 940 943 941 951 972 991 996 1009 1011 1015 1014 1020 1003 1003 990 985 982 989 996 1002 1010 1018 1003 1000 1006 -9999 1021 1024 1019 1002 984 973 969 964 987 979 993 993 1005 999 998 980 968 974 971 979 985 964 962 980 991 1006 992 985 971 959 961 968 981 1000 991 1002 992 995 990 953 938 926 913 887 877 858 851 841 839 858 876 918 933 963 964 968 975 998 995 993 993 995 995 977 991 998 1017 1009 1027 1014 
1030 1031 1036 1027 1013 1035 1027 1024 1015 1008 1009 1018 1018 1015 1022 1017 1036 1024 1026 1026 1025 1017 1014 1003 1002 988 971 965 977 1001 1004 1010 1014 999 994 996 980 967 957 959 980 977 1004 989 971 955 928 924 928 930 934 941 911 934 924 885 860 906 902 859 846 838 843 857 882 919 920 892 897 918 938 935 953 942 904 918 921 917 912 925 941 908 916 939 960 956 961 958 972 966 946 922 906 888 890 903 908 950 957 960 932 936 937 944 938 947 943 947 978 987 992 1006 1006 1003 1012 1006 1013 999 990 989 999 1004 1011 1020 1026 1024 1002 987 988 1009 1020 1033 1022 998 983 967 964 951 952 961 980 981 998 987 989 980 965 978 981 983 985 979 967 978 979 999 991 990 978 989 976 963 972 980 987 987 994 979 990 959 944 925 922 947 876 863 825 811 819 853 895 932 962 972 969 971 982 1003 986 1000 996 998 992 1010 1012 1023 1023 1012 1011 1027 
1035 1012 1020 1033 1020 1016 1023 1019 1011 1018 1006 1013 1022 1014 1010 1026 1016 1024 1028 1039 1014 1012 1024 1008 996 987 959 965 972 980 1009 1032 1005 1002 977 976 988 980 985 984 964 972 966 993 977 989 958 935 925 924 923 934 947 915 909 910 882 865 865 863 854 850 869 898 906 910 916 906 896 902 922 924 958 928 914 907 936 936 943 944 910 898 903 948 959 962 954 943 951 941 945 945 914 892 874 881 901 920 929 943 931 948 932 959 947 948 948 956 980 1002 1007 994 993 998 1006 1016 1007 1005 1005 1007 1017 1024 1017 1019 1024 1008 993 970 972 1002 1029 1032 1022 1007 984 970 959 946 960 973 972 978 984 993 982 986 975 966 960 961 978 982 971 976 983 998 996 997 996 981 976 966 959 970 982 979 995 971 970 980 948 932 941 912 883 842 813 808 819 861 915 940 968 988 972 969 979 983 1004 1004 1001 999 1000 1014 1026 1023 1025 1020 1009 1024 
1014 1015 1012 1007 1018 1022 1018 1011 1008 1010 1011 1013 1017 1011 1010 1013 1022 1032 1026 1022 1025 1014 1023 1001 988 979 961 971 991 1005 1005 993 982 973 977 980 988 999 988 961 955 933 937 959 965 979 982 939 922 913 953 955 956 950 949 915 892 877 874 871 866 880 901 890 907 909 909 881 880 895 911 917 918 909 945 915 933 953 940 936 909 896 898 929 955 958 955 932 943 936 963 967 955 945 888 886 918 924 920 938 957 930 944 945 960 960 963 970 982 987 994 990 1000 1003 999 1014 1015 1008 1011 1015 1025 1027 1014 1007 992 982 972 982 971 991 1019 1034 1033 1016 995 981 971 948 951 966 978 983 990 976 973 977 979 963 950 972 960 967 980 971 979 990 1009 991 987 985 977 955 943 953 972 983 979 965 955 953 968 941 927 911 868 846 821 813 825 868 917 948 961 963 969 1000 1001 1002 983 1008 997 1005 994 1019 1032 1011 1026 1022 1023 1023 
1007 1007 1027 1000 1019 1017 1017 1013 1006 1012 1008 1004 1009 1002 1008 1021 1032 1025 1031 1042 1036 1009 1004 992 965 949 960 982 992 982 974 962 956 958 976 985 988 986 996 947 929 913 911 930 944 961 957 934 919 914 952 958 946 953 947 934 895 881 890 913 883 891 903 918 876 891 881 908 885 869 883 885 893 905 929 947 956 948 938 919 909 903 940 932 944 946 936 945 939 939 930 945 945 919 901 897 896 922 922 926 931 960 946 967 960 966 968 979 986 989 989 990 991 999 1006 1017 1024 1022 1018 1010 1013 1019 1003 996 970 954 953 972 973 992 1007 1040 1030 1022 996 975 952 951 959 984 1000 992 1000 979 970 979 976 953 949 961 960 975 974 983 980 988 993 990 983 972 978 957 949 953 954 988 963 961 948 943 962 934 936 950 887 861 846 847 866 893 927 958 964 964 970 1004 990 1004 986 1005 1010 998 987 1001 1009 1018 1020 1019 1020 1014 
1001 1005 1008 1018 1024 1020 1011 1007 994 1003 1005 1007 991 997 1025 1020 1040 1032 1032 1032 1023 1011 1001 981 963 950 957 974 988 982 962 940 943 975 975 973 970 963 964 970 936 913 893 907 934 944 949 931 909 935 952 955 956 932 896 883 879 880 892 906 898 936 924 917 918 905 906 908 856 858 859 870 894 883 892 925 962 972 940 922 933 932 929 928 937 930 921 919 928 911 905 903 910 930 902 884 889 902 915 931 954 961 960 956 958 955 958 968 981 995 990 990 985 994 995 1015 1021 1016 1008 1002 1004 1002 998 986 963 942 938 961 984 997 1015 1017 1023 1014 991 965 947 939 956 984 999 1003 1007 986 978 973 960 949 943 955 957 935 959 972 977 993 992 982 975 968 968 975 942 930 938 957 964 974 939 924 915 918 929 926 899 884 888 895 908 922 942 964 967 978 971 1003 1008 1007 1011 1013 998 993 992 1003 1008 1017 1020 1024 1021 1037 
993 996 1018 1022 1020 1016 1009 1001 999 1010 1010 1002 1012 1020 1032 1045 1035 1032 1042 1031 1025 1022 1010 1001 973 955 948 964 977 980 969 951 943 952 960 964 955 957 988 976 941 902 889 908 940 966 963 912 914 937 951 953 943 925 884 873 875 896 930 913 936 936 938 926 919 912 869 855 863 859 870 906 872 883 894 945 959 954 948 939 936 925 944 931 925 910 907 922 913 914 910 886 891 900 918 889 905 927 923 927 949 959 944 942 939 935 947 947 972 983 983 974 992 995 993 1009 1014 1007 999 997 1002 993 1001 990 962 948 930 957 988 1014 1025 1026 1021 1003 975 955 946 955 967 977 987 999 1006 998 980 967 956 973 941 927 918 927 945 961 976 976 984 985 974 979 972 968 955 916 922 928 949 967 935 919 905 903 920 931 918 915 920 935 939 948 961 975 1003 984 985 1005 988 1005 1002 989 999 999 998 991 1006 1013 1004 1018 1013 1016 
992 1000 1017 1015 1016 1017 1016 1010 1011 1009 999 1008 1023 1029 1032 1032 1029 1034 1032 1015 1013 1025 1021 1007 984 954 945 950 974 977 987 978 988 948 939 918 935 957 992 1005 942 908 900 917 940 977 934 899 908 907 925 927 918 892 883 884 891 908 930 933 942 927 933 928 906 870 849 862 869 878 906 875 878 905 916 937 960 937 975 939 945 932 935 919 930 905 901 917 895 879 909 899 889 886 916 885 892 903 920 938 952 937 939 930 932 939 928 945 955 971 974 991 973 985 999 1006 1010 989 991 987 1005 1005 1004 985 967 947 940 957 984 1003 1025 1038 1018 984 958 954 957 957 958 963 974 982 998 1002 1004 974 958 962 943 919 906 918 962 946 969 970 973 992 980 968 950 921 935 912 918 915 922 936 936 916 911 910 926 929 932 961 948 953 957 964 976 1007 984 1004 1005 1007 991 993 993 995 989 996 996 995 1002 1009 1008 1041 1013 1018 
999 1010 1011 1009 1012 1011 1009 995 1009 1016 1021 1024 1055 1034 1034 1035 1030 1032 1018 1001 1017 1030 1019 1014 977 954 944 945 969 995 1005 993 973 952 928 910 931 965 994 975 946 930 927 933 944 926 905 897 923 909 916 939 935 899 901 905 910 916 924 920 935 922 918 909 868 849 853 866 912 915 891 870 874 884 917 939 944 950 947 946 944 915 915 910 894 916 920 914 886 884 894 924 902 893 905 903 906 904 923 940 919 909 903 907 919 921 933 942 952 968 973 985 984 980 994 1004 1004 995 989 991 997 1014 1003 992 975 970 957 959 966 988 1006 1020 1011 990 974 974 975 973 967 973 969 981 987 977 984 988 987 951 949 934 903 906 913 930 947 967 971 967 968 945 924 909 927 946 920 903 897 889 912 921 937 946 936 939 941 967 967 976 974 972 986 985 998 998 1008 1004 1010 1007 994 990 993 987 994 997 1011 1027 1027 1028 1035 1030 
1001 1013 1008 996 1011 994 1001 1026 1017 1020 1038 1031 1042 1035 1035 1031 1018 1023 997 1000 1026 1016 1017 1002 967 950 947 955 973 984 981 978 1002 988 945 935 940 956 967 966 952 958 949 921 913 901 891 923 933 917 922 943 942 910 915 929 936 929 923 911 926 916 911 904 846 850 861 896 924 919 909 857 863 884 926 940 941 914 953 935 965 942 919 898 899 899 907 893 889 897 932 912 899 911 910 921 910 918 925 914 906 903 884 891 909 917 932 941 957 965 969 977 985 990 991 996 1007 994 995 998 1003 1009 1002 994 984 973 976 965 951 953 967 994 1001 1006 984 995 982 989 977 972 982 975 977 975 979 992 975 960 941 931 923 899 899 902 918 945 961 961 944 921 919 922 935 932 925 883 873 874 899 921 953 956 970 951 950 968 967 976 976 977 988 1002 1018 995 1005 1011 1000 1006 1000 993 990 1000 1010 1002 1004 1015 1038 1018 1016 1024 
1008 983 1005 1009 999 1011 1034 1021 1019 1028 1032 1043 1039 1035 1031 1028 1019 1016 1004 1003 1012 1015 1009 972 949 939 944 974 959 958 959 994 1003 999 987 976 960 958 963 973 977 977 930 903 897 886 906 917 937 952 921 937 921 920 926 948 928 928 916 898 928 921 867 851 849 857 881 904 931 923 872 856 863 897 915 952 945 935 922 925 938 943 923 903 898 900 904 884 899 915 944 925 902 906 912 924 920 917 920 905 907 907 910 905 905 917 929 955 968 969 971 977 980 986 1005 994 991 993 995 999 1005 1010 1000 993 996 1005 983 967 947 926 931 956 995 1012 999 1016 997 1011 992 995 977 971 956 958 968 976 983 973 934 914 915 905 896 906 905 922 951 957 955 937 936 954 936 957 904 877 877 882 901 928 944 977 958 956 961 962 967 973 1002 989 1009 991 1024 997 1017 1001 997 998 1000 997 996 1001 1000 1002 1009 1013 1013 1026 1015 1016 
1014 997 991 987 1004 1017 1026 1021 1024 1028 1032 1043 1040 1038 1035 1030 1021 1026 1009 1011 1014 1018 980 952 937 949 964 955 947 934 933 968 967 994 982 966 961 958 962 963 978 944 907 894 882 922 933 938 953 944 946 940 940 928 937 939 923 920 916 936 934 925 869 854 857 880 918 894 929 889 866 860 863 886 918 929 931 932 935 955 948 933 944 928 913 882 881 895 908 949 952 917 908 915 922 942 927 919 939 914 909 922 946 930 921 918 920 934 963 973 967 981 985 987 993 1004 1000 1000 997 997 998 1000 1007 995 987 979 983 983 968 926 906 924 959 995 1016 1014 1012 1005 1007 1003 995 972 980 963 973 960 954 953 926 915 911 915 910 901 905 928 937 940 941 944 977 943 930 901 886 887 896 911 929 943 952 966 965 957 949 957 966 982 994 995 1014 1018 1004 1010 1027 1019 1020 998 1001 998 1000 993 1021 1006 1002 1009 1015 1037 1025 1018 
997 993 1004 1013 1020 1020 1048 1024 1034 1038 1032 1038 1046 1044 1040 1057 1027 1018 1003 1011 1007 1006 966 944 934 961 942 951 929 898 906 925 957 947 969 968 978 948 948 948 942 916 900 891 934 906 937 961 966 945 955 943 949 925 931 934 923 937 942 927 938 923 873 870 882 907 923 892 895 886 910 903 907 909 921 951 933 930 956 943 941 938 950 915 887 897 867 904 914 931 917 914 926 915 923 947 934 941 930 918 921 928 938 943 937 928 934 934 958 972 976 981 984 992 994 999 1028 1017 999 992 996 995 997 997 985 976 966 960 961 946 901 906 938 977 1008 1020 1013 1018 1019 1002 991 992 981 976 945 939 944 923 928 914 926 930 937 930 915 917 923 945 940 955 928 915 899 896 902 913 935 950 957 952 979 970 966 953 939 941 966 988 1003 1018 1008 1018 1000 1008 1007 1001 1014 1002 998 999 999 1000 1002 1008 1002 1010 1012 1027 1014 1018 
992 1019 1024 1022 1032 1041 1026 1032 1034 1037 1037 1037 1047 1060 1062 1053 1026 1001 1007 1001 1000 984 963 947 946 970 931 924 881 878 900 916 953 914 952 926 941 935 970 938 925 917 903 939 916 918 935 957 934 939 938 956 938 948 937 944 941 952 954 954 944 897 885 921 913 930 905 902 918 902 926 920 920 898 934 928 919 953 955 941 921 918 907 908 888 876 898 925 954 926 953 911 912 912 921 937 953 954 923 931 925 930 939 938 940 959 953 956 955 977 979 999 1000 994 996 999 1002 995 990 986 994 987 999 999 985 967 958 968 952 927 916 913 946 956 994 1022 1019 1012 1007 998 996 995 971 958 944 955 955 936 913 925 943 945 951 939 941 922 927 938 929 922 899 889 895 919 941 962 969 974 978 972 973 981 976 959 941 942 965 985 1015 1015 998 1007 997 1015 1002 1003 1006 1005 1007 1005 1007 997 996 1000 1006 1012 1010 1022 1013 1017 
998 1010 1034 1028 1029 1021 1018 1032 1035 1039 1043 1040 1039 1043 1041 1036 1031 1011 997 1004 995 982 969 952 964 945 929 908 868 862 887 895 908 903 930 932 908 916 944 926 964 942 919 910 946 949 950 958 940 932 917 918 940 945 952 950 955 955 961 940 947 935 905 942 923 942 936 899 918 940 930 932 928 924 909 899 910 953 941 932 918 909 891 882 886 886 905 920 926 925 929 920 911 930 943 925 926 937 940 941 935 926 923 940 937 954 973 985 984 984 990 993 991 995 1000 995 988 982 985 972 980 984 984 985 986 972 960 955 945 938 937 928 929 951 965 982 999 1002 1008 999 1004 986 960 941 943 931 936 936 930 933 954 954 962 970 936 934 927 924 923 892 874 877 905 941 975 984 986 983 986 986 989 1002 997 975 963 958 967 985 999 1023 1026 1000 1001 1018 1006 1004 1004 1006 1001 1000 998 1000 999 1000 1003 1005 1007 1017 1024 1020 
994 1005 1013 1024 1018 1022 1030 1034 1040 1041 1046 1043 1032 1031 1031 1032 1029 1021 1019 1000 978 960 956 950 952 929 912 888 858 857 863 888 899 924 896 905 916 898 907 941 952 945 929 941 932 944 953 946 944 932 920 919 935 958 960 975 945 940 939 938 937 937 918 929 930 926 937 917 943 908 937 917 917 914 878 882 908 944 933 931 924 903 878 873 881 900 912 919 923 937 924 936 932 932 920 933 937 936 938 938 932 924 927 930 933 952 970 988 987 997 998 998 994 993 991 990 984 987 978 975 991 973 978 981 970 966 952 962 959 955 933 929 937 948 951 958 971 991 1002 1004 995 983 968 943 935 940 935 946 954 953 954 955 958 948 954 936 913 933 902 894 889 906 932 966 986 987 983 981 977 1009 1018 993 1009 995 996 969 973 988 1005 1007 1012 1015 1007 1004 1003 1001 1001 1002 1000 1000 1003 998 1001 1002 1002 1006 1008 1011 1012 1023 
1005 999 1009 1011 1012 1030 1030 1029 1039 1040 1036 1031 1021 1027 1004 1007 1019 1036 1017 1013 968 948 940 940 932 911 887 872 881 874 866 874 863 878 882 911 895 893 903 921 941 932 923 929 935 927 954 947 944 937 937 952 962 955 952 935 921 953 934 942 935 934 927 945 956 964 951 936 937 949 922 913 907 893 883 887 929 943 932 922 913 891 872 872 893 920 923 911 920 920 931 929 928 923 915 915 932 945 950 955 932 919 932 939 945 955 964 984 996 1004 993 993 975 987 988 989 988 1000 985 978 979 979 964 964 964 963 952 961 951 940 936 923 951 942 934 951 973 1007 1000 1003 1009 972 955 948 944 943 952 969 977 971 955 951 946 943 958 934 886 896 904 914 939 947 962 974 984 989 985 991 994 1009 1017 1014 1023 1022 1017 998 991 995 1019 1025 1015 1008 1003 1011 1002 1009 1000 1004 1002 1003 1000 995 996 1002 1003 1002 1007 1016 1013 1016 
1010 1010 1007 1014 1011 1025 1023 1035 1033 1024 1024 1025 1009 986 989 998 1016 1029 1028 1007 975 947 920 915 905 890 888 871 872 882 903 882 882 882 890 900 903 903 907 924 925 922 922 920 927 913 941 937 937 960 949 966 961 956 948 924 913 922 945 956 935 935 957 941 940 936 908 944 935 940 916 919 927 882 887 930 910 925 934 915 906 882 874 886 912 932 916 933 930 928 931 933 946 928 925 923 946 946 950 946 952 926 952 956 958 953 954 968 987 996 999 989 986 984 985 991 993 988 1001 980 972 979 963 955 974 967 951 941 935 950 940 921 908 912 926 971 980 1010 1001 992 987 983 963 947 947 952 969 983 984 977 957 945 938 939 924 895 882 899 922 952 970 976 990 980 988 994 1003 995 1008 1024 1020 1005 1014 1015 1002 1023 1020 1018 1014 1032 1013 1005 1002 1014 1013 1013 1004 1003 1004 1000 999 999 998 999 999 1000 1006 1010 1013 1016 
1004 1013 1028 1028 1021 1019 1031 1026 1024 1023 1031 997 986 983 984 986 1009 1007 1015 1022 1010 961 935 906 924 902 882 891 899 902 904 901 893 897 907 911 929 925 923 924 956 955 942 930 936 934 924 921 953 934 962 967 950 939 927 909 939 934 940 950 948 945 955 950 931 911 903 908 945 934 933 934 922 901 892 901 921 939 934 924 898 903 891 899 951 927 923 924 949 934 931 926 954 939 946 944 949 938 962 958 952 930 937 961 969 968 969 950 963 982 997 998 987 987 986 994 999 992 984 979 990 981 977 970 967 957 923 920 924 937 920 907 895 903 925 955 977 985 989 998 995 987 979 953 945 965 985 989 985 972 956 946 938 923 882 879 893 921 958 977 981 989 1000 1000 1004 1008 1016 1014 1032 1010 1009 1015 1028 1003 1027 1025 1019 1014 1022 1017 1019 1003 1015 1017 1017 1010 1006 1008 1006 1006 1009 998 1007 998 995 1000 1004 1026 1013 1015 
1018 1037 1030 1026 1029 1027 1019 1022 1028 1009 1006 987 984 993 989 992 983 995 1030 1019 1033 984 963 940 922 911 905 905 907 913 919 917 915 911 912 940 957 959 973 935 952 943 938 937 913 907 905 927 921 926 940 940 939 933 917 898 893 927 937 921 941 962 952 960 937 918 922 928 952 945 937 936 921 901 896 903 928 945 951 916 890 885 909 923 921 925 924 928 945 948 938 937 944 936 949 947 951 964 949 962 954 935 951 947 967 986 984 962 961 979 1019 1029 997 988 990 997 997 987 997 977 971 966 959 974 945 933 924 921 916 924 912 901 899 906 918 938 955 963 982 996 1008 1001 987 963 965 983 994 989 978 957 956 943 929 892 874 884 921 963 982 990 997 999 1018 1014 1009 1012 -9999 1023 1022 1037 1035 1013 1032 1015 1024 1015 1026 1028 1035 1026 1014 1008 1010 1005 1006 1007 1006 1015 1010 1002 998 1001 994 1004 995 1008 999 1004 1011 1019 
1046 1028 1043 1048 1018 1026 1026 1010 1020 1015 1003 992 987 1008 990 983 1000 985 998 1011 1030 1007 989 973 962 947 948 934 924 929 932 937 949 924 926 952 962 986 965 949 940 955 931 931 914 908 912 906 921 928 950 941 946 934 940 921 931 937 906 907 928 969 959 980 945 954 929 941 967 946 954 925 914 899 894 903 920 942 933 910 887 878 904 931 923 927 930 946 941 938 933 938 939 943 955 956 948 945 947 964 959 938 944 940 961 976 989 993 986 997 1005 1008 999 984 981 998 981 980 973 989 977 954 971 969 963 955 942 941 921 935 917 923 919 926 913 924 936 947 957 981 1004 1008 1004 997 990 991 995 988 968 948 945 940 912 894 889 912 961 1007 1003 1020 1026 1029 1013 1036 1042 1023 -9999 -9999 1019 1024 1039 1034 1030 1030 1031 1029 1030 1015 1021 1018 1018 1007 1012 1008 1008 1015 1005 1014 1004 1002 1008 997 990 991 992 990 998 1005 1022 1031 
1031 1034 1029 1025 1029 1024 1022 1015 1027 1027 1021 999 993 1000 984 986 1000 986 1007 1001 1002 1009 1004 994 987 984 971 964 954 954 949 949 962 943 950 960 979 980 987 939 956 955 933 931 919 910 904 903 926 943 934 939 957 941 947 944 923 935 931 911 914 941 957 984 957 963 911 923 935 943 931 925 918 901 895 902 916 948 934 911 886 879 888 902 914 921 927 943 947 940 954 944 932 929 952 938 956 964 950 951 959 945 940 954 960 974 992 997 1002 1028 1030 993 986 981 985 963 965 970 969 981 983 955 947 937 940 951 918 917 918 935 925 924 926 916 916 912 926 926 952 968 990 999 1015 1023 1015 999 986 959 945 939 938 920 917 919 935 970 991 1019 1035 1020 1013 1031 1035 1014 1028 1023 1010 1012 1017 1032 1027 1039 1022 1015 1019 1026 1017 1022 1026 1018 1021 1008 1016 1013 1013 1017 1011 1004 1004 1004 1000 1001 991 992 996 988 990 1005 1022 1016 
1032 1032 1040 1032 1029 1029 1036 1028 1028 1026 1020 1004 1012 991 982 967 971 976 987 998 1011 994 996 996 993 991 985 973 966 973 966 962 971 959 978 965 955 952 947 928 946 931 929 931 932 922 928 914 933 926 936 945 946 949 950 944 941 927 942 923 948 952 966 959 960 939 938 906 913 922 927 972 930 926 911 913 922 913 930 914 892 891 921 915 933 916 943 935 951 946 946 946 942 953 933 950 952 967 961 963 986 968 984 969 966 975 973 985 989 982 977 972 966 959 952 953 949 963 958 965 955 966 959 925 919 918 919 938 913 943 935 951 953 927 916 915 914 927 938 962 995 1002 1038 1032 1032 994 970 943 929 930 932 934 939 963 980 1005 1036 1045 -9999 1018 1031 1039 1023 1021 1020 1024 1008 1008 1018 1022 1025 1032 1025 1030 1041 1024 1015 1015 1015 1010 1009 1012 1015 1017 1018 1019 1017 1007 1007 1007 1012 1006 997 991 1009 992 995 1007 1012 1016 
1032 1035 1035 1045 1037 1022 1012 1022 1030 1029 1012 1009 1000 1000 980 960 954 968 988 985 977 1003 980 981 977 983 980 982 982 995 977 999 975 981 964 959 951 941 929 947 930 915 925 935 940 937 926 937 929 933 935 946 946 955 950 945 943 945 940 939 936 940 944 958 954 971 936 891 909 931 945 964 947 945 920 921 915 928 930 914 897 903 910 919 914 918 939 943 952 951 966 956 950 942 945 962 958 977 964 962 973 976 981 981 979 973 975 985 986 978 958 966 951 950 947 944 937 941 957 948 964 959 927 921 934 927 922 916 926 945 934 957 934 942 930 924 932 926 935 948 977 992 1020 1013 1000 983 967 947 930 932 941 961 979 1006 1030 -9999 1038 1050 1035 1040 1044 1022 1021 1016 1012 1009 1021 1016 1020 1021 1030 1039 1049 1033 1044 1026 1022 1017 1018 1013 1013 1013 1019 1017 1014 1019 1022 1015 1006 1012 1009 1018 999 998 1002 994 999 1005 1011 1020 
1039 1045 1028 1033 1027 1024 1014 1021 1023 1018 1012 1005 993 974 964 950 944 948 983 982 977 978 960 965 989 997 980 980 1006 975 971 969 970 966 962 964 956 942 921 919 916 931 923 931 939 955 944 942 922 928 946 949 940 935 954 937 944 931 932 941 929 936 946 939 979 954 943 914 921 931 931 945 933 917 920 918 915 926 923 903 898 902 916 917 912 903 944 951 961 967 959 944 944 945 951 959 965 953 958 969 953 957 966 976 980 992 992 993 988 975 951 939 940 948 946 938 935 924 927 944 952 931 929 955 951 949 926 928 933 930 954 945 933 936 927 931 942 932 955 943 960 970 966 963 970 976 992 977 954 945 963 989 1009 1026 1028 1021 1047 1045 1040 1037 1022 1023 1021 997 1018 1021 1033 1019 1022 1012 1021 -9999 1053 1045 1045 1028 1033 1030 1028 1017 1018 1017 1018 1018 1016 1010 1013 1008 1026 1008 1012 1013 1005 1001 1003 1004 1001 1007 1013 1016 
1048 1031 1029 1035 1036 1028 1030 1015 1014 1016 999 977 964 956 950 944 942 947 959 971 971 965 950 983 967 988 984 983 984 972 990 956 958 967 966 964 947 934 927 924 954 943 937 940 941 953 961 932 920 929 938 937 940 938 920 921 937 933 926 917 936 934 934 963 954 989 950 954 941 919 922 938 937 920 917 914 918 932 925 925 921 906 924 925 913 903 917 952 967 972 962 957 951 958 961 955 966 956 955 949 951 942 954 973 992 1012 1016 1020 1002 985 970 951 938 935 940 952 933 926 911 926 930 936 930 927 954 961 949 941 956 934 959 953 965 944 923 951 954 967 929 921 922 924 915 909 932 973 997 987 987 981 981 1011 1026 -9999 -9999 1027 1050 1039 1035 1032 1006 1006 1007 1005 997 1014 1022 1017 1024 1016 1025 1014 -9999 1051 1044 1032 1030 1018 1021 1018 1020 1016 1016 1017 1017 1017 1015 1012 1011 1021 1014 1013 1006 1006 1005 1011 1004 1008 1015 1019 
1045 1031 1031 1022 1030 1024 1024 1012 1010 994 977 956 940 928 929 937 939 943 975 962 961 960 953 973 958 983 980 977 979 977 957 945 950 975 970 957 980 957 953 934 960 956 953 942 939 937 936 945 951 930 937 937 944 945 951 949 932 931 943 937 920 922 941 926 943 984 958 950 928 925 958 968 949 938 947 933 927 931 928 953 920 914 925 929 926 920 928 944 971 977 976 979 960 956 962 959 955 961 951 953 943 947 956 979 993 1016 1022 1019 1020 1013 986 967 943 941 949 947 951 934 909 908 910 917 929 930 948 961 972 955 951 954 952 970 954 955 939 959 943 943 922 906 892 883 880 879 908 952 994 1000 1009 -9999 -9999 -9999 1030 1046 1045 1037 1027 1028 1037 1015 1000 1002 995 992 987 991 1002 1010 1014 1013 1028 1018 1045 1050 1050 1044 1047 1043 1017 1021 1029 1017 1015 1018 1026 1027 1024 1017 1021 1015 1013 1021 1007 1005 1003 1003 1004 1010 1013 1017 
1048 1045 1023 1029 1022 1036 1026 1014 1016 983 956 934 921 916 916 927 936 956 978 971 986 981 971 968 970 972 975 969 955 968 945 964 951 967 938 947 976 951 936 929 959 950 944 937 968 943 938 944 936 936 933 942 949 941 929 934 948 951 939 929 927 924 911 935 926 944 944 943 945 932 964 972 954 971 960 974 949 943 942 962 954 923 931 933 951 942 937 951 972 980 978 983 982 955 959 949 958 969 974 965 964 969 979 989 998 994 1021 1023 1007 1010 989 980 970 956 952 948 947 952 918 914 930 912 922 941 946 945 958 969 973 980 949 947 952 947 935 960 929 921 920 904 901 894 897 903 918 943 980 987 999 1011 1020 1026 1048 1053 1055 1029 1041 1015 1026 1013 1002 998 999 986 987 996 1010 1013 1019 1022 1024 1025 1043 -9999 1056 1047 1049 1042 1029 1032 1032 1016 1026 1018 1016 1025 1025 1025 1024 1021 1012 1020 1015 1003 1006 1006 1005 1009 1015 1035 
1036 1034 1031 1025 1026 1023 1018 1016 1009 975 957 931 925 910 914 922 936 954 985 997 992 992 972 967 972 973 978 958 973 956 988 947 943 965 960 946 948 933 936 930 932 946 938 931 936 929 933 951 934 940 938 957 959 954 944 940 951 953 947 931 937 930 927 930 910 927 932 941 948 956 962 977 951 955 960 953 964 956 945 958 955 962 963 962 944 945 953 972 987 991 984 984 992 976 960 962 1004 978 992 995 996 1016 1007 1017 978 983 980 984 986 973 978 982 986 975 974 963 961 958 926 941 941 919 933 944 948 953 952 974 957 951 974 956 944 944 948 910 911 913 914 929 938 940 934 939 948 957 964 985 996 1012 1028 1027 1032 1048 1046 1016 1016 1024 1010 1018 1012 1007 1001 1003 999 998 1001 1012 1013 1013 1028 1018 1030 1042 -9999 1044 1039 1035 1030 1031 1024 1018 1027 1022 1025 1021 1025 1021 1010 1015 1015 1014 1008 1002 1005 1005 1006 1011 1015 1029 
1033 1037 1039 1037 1024 1028 1019 1011 1002 989 965 939 919 914 924 926 937 955 971 963 988 976 960 953 968 964 991 960 955 947 948 968 967 952 942 935 940 917 932 940 930 935 938 921 922 929 939 936 939 926 940 950 965 952 944 953 952 970 964 923 946 931 957 945 924 906 915 934 953 984 973 978 986 962 982 971 978 991 976 959 973 958 976 962 950 947 964 973 1003 995 983 981 985 986 986 989 992 1001 1004 1015 1026 1030 1006 984 974 980 979 982 981 969 987 972 979 976 973 976 959 958 934 943 942 944 945 953 945 946 978 975 967 970 961 958 934 917 903 893 894 908 930 958 981 971 965 978 975 986 987 980 1001 1005 1027 1040 1041 1039 1020 1013 1024 1006 1005 1010 1022 1019 1014 995 1029 1033 1029 1005 1010 1009 1020 1040 1042 1038 1041 1047 1047 1042 1032 1026 1029 1027 1022 1028 1026 1018 1021 1014 1006 1009 1006 1018 1008 1003 1003 1003 1004 1010 1020 1028 
1037 1038 1036 1030 1029 1018 1016 1001 1008 984 966 947 926 914 919 929 938 945 956 971 975 963 947 947 952 967 965 976 958 945 930 957 939 942 940 935 912 930 928 953 945 929 934 925 930 937 948 944 939 929 929 945 961 961 959 957 958 953 956 933 952 949 946 921 914 907 921 945 954 975 989 993 992 978 981 982 973 991 974 968 970 988 985 966 957 953 961 973 1001 994 985 997 982 999 1018 1012 1012 1035 1015 1017 1027 1018 1003 986 984 1001 995 1011 984 973 963 965 976 981 961 953 955 939 935 962 940 935 953 954 970 974 975 972 965 964 964 938 922 903 888 883 894 910 937 963 968 972 971 970 992 996 988 1004 1014 1018 1041 1045 1038 1022 1014 1004 1013 1012 1022 1015 1032 1040 1030 1033 1036 1041 1015 1013 995 1014 1013 1029 1033 1046 1046 1048 1050 1048 1032 1032 1033 1033 1031 1031 1019 1020 1014 1023 1006 1006 1006 1012 1020 1003 1006 996 999 1009 1029 1029 
1037 1026 1012 1005 1012 1008 1002 995 974 960 952 937 925 903 915 926 935 941 949 958 974 949 937 946 949 982 968 967 953 941 927 956 930 916 928 929 907 936 931 944 966 937 934 928 944 960 947 944 926 939 934 938 957 964 972 967 958 949 961 946 930 943 956 930 924 924 939 954 966 972 1000 1003 986 962 973 975 972 979 981 985 987 981 984 976 964 962 974 990 1001 976 976 982 990 1008 1011 1005 1035 1016 1024 1025 1038 1037 1032 1011 987 1021 1023 1020 990 984 968 960 959 971 952 937 924 937 962 963 939 936 943 962 967 985 976 965 955 962 971 931 913 888 881 889 907 906 923 933 950 957 968 982 1007 1013 1012 1005 1013 1015 1032 1047 1037 1023 999 997 996 1003 1018 1014 1037 1029 1037 1037 1040 1021 1013 1015 998 1008 1027 1012 1029 1036 1037 1050 1052 1052 1029 1034 1024 1027 1028 1033 1018 1026 1016 1013 1014 1011 1007 1004 1004 995 989 994 997 1017 1026 1026 
1013 1003 1002 983 992 999 994 970 953 941 932 926 909 905 910 919 925 926 946 986 971 964 956 965 935 949 984 982 967 931 918 939 908 901 937 915 937 941 933 939 935 939 935 958 945 946 956 958 951 928 935 944 954 974 976 959 959 946 925 947 954 933 939 946 943 944 959 979 971 971 1008 994 993 975 976 984 974 996 992 983 992 993 1000 970 970 972 1003 997 983 976 975 983 1022 1023 1008 1024 1029 1021 1032 1013 1008 1038 1007 997 992 1008 1038 1038 988 977 975 970 963 961 930 923 946 935 939 962 964 964 937 962 962 966 973 963 955 973 948 923 902 881 878 897 910 914 920 925 930 943 966 992 1007 1022 1008 1002 1009 1013 1046 1048 1044 1028 1007 995 993 996 1005 1009 1022 1026 1030 1042 1040 1033 1022 1005 1006 1021 1031 1028 1028 1019 1030 1050 1037 1048 1031 1032 1033 1032 1029 1022 1030 1018 1018 1015 1014 1013 1009 999 988 985 982 989 994 1009 1013 1009 
1000 980 970 975 989 994 984 963 950 939 924 917 909 906 903 902 904 915 934 970 976 972 961 957 950 946 953 958 939 953 916 902 901 915 929 943 945 946 941 939 939 932 936 953 956 958 964 962 954 951 925 927 950 974 984 950 943 924 923 925 945 940 943 952 969 983 970 976 973 988 1002 1009 1002 979 991 988 991 1001 998 992 1001 1002 997 972 981 997 997 1000 993 990 1012 1000 1024 1009 1008 1022 1036 1036 1032 1004 1006 1010 1016 996 987 987 990 987 986 979 970 965 971 958 923 922 943 959 946 952 974 960 968 959 967 968 973 980 981 959 941 914 885 876 882 898 909 921 934 938 947 973 973 985 1008 1017 1020 1021 1009 1018 1047 1043 1045 1037 1011 1009 997 997 999 996 1014 1032 1032 1032 1035 1035 1025 1034 1037 1019 1029 1032 1032 1015 1024 1048 1051 1045 1036 1023 1033 1032 1025 1029 1029 1029 1016 1018 1014 1014 1010 994 983 987 994 988 993 1004 1016 1029 
984 970 962 970 985 986 980 967 990 972 955 939 933 922 894 892 899 918 933 952 982 982 963 949 939 937 936 947 948 935 924 933 933 946 931 958 946 947 941 939 920 924 931 946 957 967 971 961 956 937 926 908 937 965 971 972 958 926 932 924 925 946 957 968 987 973 964 992 993 985 989 980 983 985 973 994 993 992 993 995 994 1004 1001 986 1004 1002 1021 1002 1001 991 1000 1011 1009 1006 1004 1005 1036 1042 1014 1009 1006 1015 1029 1003 982 992 981 981 989 970 966 959 960 934 923 939 933 938 969 963 965 987 961 953 976 971 991 982 990 955 930 903 882 874 884 904 922 932 951 977 966 977 993 1012 1010 1020 1003 1018 1018 1027 1043 1052 1050 1037 1019 1008 1018 996 1001 1004 1008 1013 1018 1009 1033 1026 1035 1040 1023 1016 1029 1033 1030 1030 1033 1026 1035 1045 1034 1022 1033 1032 1030 1032 1030 1025 1027 1027 1016 1015 1009 1009 1003 999 995 994 991 1002 1003 1027 
972 959 958 962 968 979 969 977 965 974 970 952 933 908 897 900 910 928 938 955 971 973 984 966 940 924 932 927 919 914 907 944 949 923 935 941 937 934 936 932 932 939 951 957 961 968 968 959 950 933 929 928 933 951 971 974 975 944 947 925 945 951 969 1003 981 986 978 982 997 1005 988 987 994 991 975 979 983 980 986 1002 1008 995 995 1004 996 976 1005 990 994 995 1000 1031 1009 1010 1006 1028 1013 1030 1017 1017 1041 1022 1022 1011 1023 984 980 981 978 974 973 965 936 931 929 943 939 954 957 965 957 957 954 961 966 973 997 996 989 946 918 895 884 882 901 913 931 956 979 982 969 983 991 1019 1016 1016 1021 1013 1034 1039 1037 1050 1042 1039 1039 1024 1025 1021 1014 1004 1024 1017 1007 1019 1024 1025 1032 1037 1039 1033 1037 1035 1019 1017 1010 1035 1032 1038 1040 1032 1032 1026 1026 1027 1030 1027 1029 1015 1016 1017 1017 1014 1024 1007 1001 997 995 995 1002 1006 
970 962 953 952 953 956 966 967 969 966 962 959 939 941 904 911 928 946 939 942 964 969 978 967 941 924 913 941 923 911 903 933 930 933 941 929 931 929 941 946 953 957 981 972 965 968 969 961 950 941 917 917 941 937 962 987 978 964 940 955 953 971 1005 996 984 984 985 996 995 1003 991 989 993 1001 986 978 967 978 989 991 998 991 998 979 970 974 1000 991 1002 997 995 1009 1032 1036 1016 995 993 1019 1014 1038 1033 1040 1024 1018 1012 992 979 979 978 976 962 943 927 931 948 955 968 959 947 953 956 964 968 967 967 989 998 983 951 924 909 898 899 904 915 940 962 971 973 986 963 987 1003 1020 1011 1013 1022 1013 1027 1050 1035 1050 1044 1043 1026 1038 1020 1024 1029 1028 1025 1017 1006 1012 1014 1023 1032 1023 1031 1037 1034 1027 1016 1019 1013 1036 1034 1040 1044 1035 1034 1033 1042 1024 1032 1022 1023 1017 1016 1013 1019 1015 1010 1003 1005 983 998 989 994 1001 
994 964 985 959 949 949 951 954 958 955 954 942 948 932 920 926 938 959 948 942 932 931 942 975 958 951 903 916 912 930 913 932 938 914 917 919 923 937 943 950 961 966 959 964 967 978 972 966 960 937 931 923 938 928 946 967 981 977 964 964 992 996 994 994 998 982 989 1007 998 998 993 1002 1016 1006 1001 965 968 974 996 992 1004 997 977 970 966 970 977 986 1012 989 997 1008 1049 1033 1035 989 983 981 1022 1047 1038 1029 1043 1018 998 988 982 980 978 982 970 945 927 931 968 957 955 968 965 960 976 980 962 975 969 972 977 963 941 917 913 915 919 925 947 971 975 980 961 958 967 990 1014 1020 1021 1014 1013 1035 1014 1013 1047 1048 1044 1045 1041 1045 1037 1041 1040 1037 1029 1006 997 1007 1013 1024 1030 1033 1037 1035 1033 1018 1015 1015 1036 1037 1036 1039 1041 1038 1037 1032 1042 1022 1033 1031 1030 1030 1016 1027 1022 1015 997 1000 983 976 987 995 992 1004 
981 975 991 955 953 961 953 951 953 949 941 939 951 943 935 936 959 949 949 934 919 922 935 956 962 934 926 919 907 906 941 931 907 906 910 919 936 938 937 968 963 955 956 954 958 963 969 975 965 955 952 937 934 948 951 937 962 969 979 991 1003 1000 1005 993 994 993 998 1015 1008 1005 1007 1002 1020 1010 1002 979 983 977 1000 1002 983 1001 969 958 960 964 974 982 976 990 1004 1027 1039 1036 1025 985 977 990 1008 1035 1034 1051 998 993 987 1000 981 977 970 978 963 955 945 964 953 947 937 939 973 961 995 981 967 975 975 957 960 956 953 939 934 936 943 956 980 984 982 975 972 972 991 990 1017 1017 1021 1005 1020 1010 1009 1016 1041 1037 1041 1044 1044 1040 1030 1037 1042 1040 1038 1021 1010 1005 1017 1024 1027 1031 1034 1030 1025 1012 1010 1015 1043 1050 1050 -9999 1039 1038 1043 1032 1041 1032 1030 1034 1023 1030 1021 1022 1021 1011 984 982 975 966 989 984 1007 1018 
984 977 971 994 986 962 982 944 947 948 943 936 943 949 942 967 937 939 957 942 924 918 924 937 936 938 930 930 931 933 918 917 919 907 920 937 936 945 951 945 941 950 967 968 964 952 962 970 975 973 963 962 939 933 927 938 958 969 990 999 1003 1002 999 988 989 993 1007 1027 1010 992 994 1000 1008 1005 1003 991 980 981 1003 997 992 991 981 958 979 956 967 972 970 984 1010 1036 1014 1014 990 985 988 1004 1027 1012 1038 1034 1000 977 969 965 966 978 977 939 942 920 926 939 926 914 913 927 977 976 995 977 971 960 944 933 945 965 979 975 942 946 959 973 974 984 971 972 983 986 1000 1001 1007 999 1012 1013 1015 1008 1006 1017 1027 1033 1038 1043 1041 1039 1040 1035 1039 1045 1030 1022 1019 1022 1023 1022 1024 1029 1029 1022 1018 1010 1013 1017 1022 1043 1044 -9999 1037 1044 1041 1042 1041 1037 1027 1030 1035 1030 1033 1022 1020 1016 986 985 975 975 983 987 998 1001 
1000 984 990 1001 991 969 953 937 941 944 946 940 937 947 947 937 942 935 944 939 925 911 916 941 923 922 921 929 935 924 923 916 919 939 933 939 946 947 947 944 936 943 942 939 952 946 958 989 978 983 960 959 952 964 950 961 989 989 1019 1014 1011 996 990 974 996 992 1004 1012 1015 1005 994 995 1002 1007 1002 983 987 998 990 989 1007 988 995 982 975 961 957 967 969 1001 1034 1041 1028 992 984 986 1041 1025 1015 1026 1012 995 983 992 948 938 936 937 939 926 912 905 912 904 889 879 891 912 953 989 978 995 970 964 936 925 949 970 987 979 969 962 967 986 990 965 961 968 988 1007 1009 1003 1003 1012 1017 1015 1018 999 1008 1015 1009 1019 1039 1023 1039 1039 1039 1040 1043 1035 1043 1037 1032 1027 1030 1026 1036 1028 1027 1028 1017 1009 1009 1015 1022 1038 1033 1045 1042 -9999 1045 1029 1031 1039 1025 1033 1033 1035 1036 1027 1024 1019 995 972 961 955 976 991 983 1000 
992 963 968 983 981 987 946 932 934 942 943 940 924 918 935 921 930 959 932 938 914 910 920 934 930 939 944 939 936 938 916 927 938 946 939 944 946 954 959 956 947 957 956 955 957 955 957 964 962 961 958 961 963 956 991 983 986 1001 1013 1010 1013 1004 983 998 997 990 1002 1012 1022 1020 998 995 1006 1003 1012 988 969 975 999 984 1008 988 995 984 971 964 965 992 980 1022 1025 1036 1032 994 998 994 1032 1042 1000 991 983 983 975 982 922 913 921 932 942 908 934 933 895 869 860 865 892 926 959 959 975 975 974 968 944 933 948 976 989 982 964 977 979 1000 989 968 964 977 985 994 997 1009 1013 1012 1016 1025 1033 1003 997 995 1001 1022 1027 1031 1034 1033 1038 1038 1038 1045 1044 1041 1035 1034 1033 1025 1037 1039 1035 1032 1016 1018 1011 1018 1017 1038 1034 1044 1039 1037 -9999 1037 1032 1020 1026 1031 1032 1031 1030 1028 1020 1006 982 964 955 964 965 962 962 944 
964 958 965 1001 985 958 951 938 935 938 939 936 916 906 906 912 942 941 948 937 911 909 936 950 942 933 940 934 941 923 934 939 954 944 940 948 940 954 969 984 977 962 961 962 969 961 962 949 966 970 960 974 994 980 977 997 999 1016 1003 1003 1009 1013 1019 1005 986 978 968 979 1005 1025 1002 1005 1009 1003 983 973 978 981 1003 998 1000 996 989 996 972 971 972 978 990 1020 1031 1036 1033 1003 1011 1011 1021 1011 998 983 961 953 939 924 902 907 914 942 915 932 940 913 876 851 844 869 915 962 938 961 959 961 969 972 978 953 973 971 986 989 989 996 1001 997 1005 982 984 986 995 996 996 1007 997 1007 1006 1015 1018 1008 999 992 997 1019 1037 1033 1029 1034 1040 1035 1027 1032 1035 1040 1038 1032 1037 1036 1025 1037 1036 1034 1029 1020 1019 1024 1016 1030 1041 1043 1033 1041 1042 1043 1031 1031 1033 1026 1031 1041 1036 1040 1018 987 978 952 958 967 978 957 924 910 
965 959 954 955 957 967 966 966 956 934 930 921 917 911 918 935 931 936 940 914 903 942 942 951 945 953 949 944 956 937 932 957 947 943 948 944 959 948 960 983 978 970 957 957 958 953 953 958 955 949 958 981 983 986 998 999 1007 1009 1006 1004 1008 1014 1034 1007 990 974 968 971 978 987 1004 1009 1024 1005 1000 971 975 980 1000 1013 1019 1007 999 997 980 976 987 990 994 1022 1025 1026 1019 1023 1043 1030 1012 1036 990 972 946 926 906 896 909 922 941 926 959 958 928 894 863 844 854 897 934 957 964 934 938 959 969 975 985 989 985 973 988 991 1005 1013 1011 1010 1009 1009 1014 1019 1015 1016 1003 1000 1002 994 997 1019 1010 1002 996 992 1004 1015 1024 1028 1030 1030 1034 1028 1024 1021 1020 1020 1024 1035 1032 1024 1036 1042 1034 1034 1021 1018 1018 1016 1034 1052 1043 1042 1030 1042 1042 1034 1040 1035 1042 1031 1027 1033 1032 1026 1005 974 969 954 955 976 979 934 890 893 
967 963 959 957 942 969 965 957 937 933 939 929 926 939 932 930 933 931 917 910 929 941 943 962 972 953 939 943 947 947 956 940 939 951 960 957 971 951 956 970 962 953 973 950 960 940 938 937 936 950 983 993 988 998 997 1006 1003 1012 1013 1009 1013 1013 1009 1003 999 997 984 984 983 1004 991 1012 1030 1015 996 959 972 973 1000 995 1001 1010 1004 987 981 988 1006 1023 1027 1001 994 1002 1032 1058 1061 1030 1023 1014 995 969 946 917 902 919 934 949 937 939 971 969 916 874 853 853 909 919 940 961 941 958 951 943 957 976 977 981 985 989 991 1004 1007 1007 1009 1016 1015 1032 1018 1012 1029 1019 1022 1007 1006 986 1001 993 1000 1003 998 1005 1003 1004 1005 1013 1028 1026 1017 1020 1008 998 1006 1014 1011 1035 1029 1023 1015 1006 1005 1020 1017 1019 1026 1035 1035 1053 1044 1042 1042 1042 1037 1035 1039 1042 1043 1031 1029 1042 1048 1036 1002 974 973 968 989 991 972 958 921 929 
986 954 966 952 940 941 943 941 933 935 946 952 941 940 946 926 919 919 915 913 944 936 940 950 940 944 945 946 985 949 942 937 946 948 959 970 975 959 951 947 945 939 946 931 920 928 929 940 985 970 988 995 999 1010 1006 1000 999 1004 1008 1011 1008 1009 1008 996 1003 1006 1004 993 985 1007 996 1008 1038 1018 1002 972 970 977 986 988 1000 1005 1006 998 996 1009 1025 1035 1028 990 982 990 1011 1041 1051 1032 1025 1014 998 980 957 949 935 956 967 965 970 954 940 924 886 856 857 884 933 926 922 927 935 954 969 978 944 949 961 976 979 989 989 988 989 989 1000 1011 1014 1031 1021 1013 1014 1025 1026 1004 990 982 992 998 992 996 1004 1002 995 996 995 997 1010 1018 1016 1012 1004 1008 1016 1020 1006 1009 1029 1009 1004 997 998 1000 1014 1024 1011 1041 1043 1046 1043 1043 1044 1041 1036 1039 1033 1038 1043 1036 1026 1044 1028 1033 1009 990 977 1010 995 980 945 927 932 941 
965 955 967 961 957 939 932 934 930 938 934 950 941 945 934 928 946 948 939 934 930 944 937 948 944 960 948 972 954 954 943 936 938 945 971 963 970 958 947 939 933 931 927 936 916 945 948 969 987 980 995 999 1008 1013 1009 998 997 997 1005 1008 1004 981 977 982 994 1010 1005 1002 988 1012 1018 1018 1025 1010 1015 984 969 975 978 974 980 999 997 1009 1013 1015 1043 1031 1023 998 1005 1001 1008 1016 1027 1039 1039 991 985 979 979 984 979 981 969 971 967 958 931 887 860 853 881 910 954 918 903 914 948 976 972 974 941 959 967 973 993 998 997 1002 967 961 976 998 1009 1012 1011 1001 1007 1018 1010 999 985 975 993 997 1002 1000 994 990 993 995 989 988 991 1000 1005 1011 1010 1010 1005 1013 1011 1028 1027 1011 1005 1000 998 1002 1012 1028 1036 1041 1042 1046 1044 1042 1044 1036 1035 1039 1035 1038 1043 1030 1025 1033 1035 1031 1011 1005 1016 1016 983 962 927 925 946 965 
954 971 950 963 947 935 935 931 931 932 930 938 938 962 934 934 945 946 947 948 933 935 941 948 947 947 945 953 945 943 950 974 950 951 977 955 950 957 953 935 938 920 924 930 944 950 968 987 989 983 989 997 1005 1007 995 994 995 1018 1012 1000 983 967 980 990 1005 1011 1014 990 1001 1011 1020 1027 1023 1017 1013 1015 985 981 981 969 979 1001 980 1012 1026 1043 1029 1046 1035 1046 1021 1020 1024 1005 996 995 983 998 974 974 980 984 986 984 974 988 972 969 899 867 853 880 916 939 953 904 901 906 935 967 965 978 966 963 959 971 987 987 989 969 957 964 971 988 989 993 993 991 994 1008 1002 995 979 974 991 1007 1013 1002 993 997 999 992 993 985 999 1001 997 1007 1004 1013 1009 1015 1013 1020 1020 1016 1013 1013 1020 1007 1015 1027 1035 1031 1027 1047 1035 1038 1034 1044 1042 1043 1041 1035 1038 1034 1029 1026 1051 1019 1017 1017 1030 1010 979 945 927 937 965 1002 
967 982 967 972 957 951 954 936 937 934 940 940 952 954 957 954 964 970 956 937 935 934 945 942 952 945 936 937 951 965 951 974 949 951 942 951 933 942 930 923 939 937 934 944 948 960 1000 1000 983 970 985 984 992 988 984 984 991 1023 1010 986 979 962 967 987 1002 992 989 989 1000 1011 1016 1046 1014 1015 1021 1011 997 985 973 980 991 999 983 1009 1027 1034 1034 1023 1017 1048 1037 1009 997 985 979 982 980 963 962 965 971 972 973 978 962 963 960 934 887 861 869 902 930 925 916 907 904 928 923 941 967 964 966 972 985 989 980 986 984 987 981 985 983 991 983 987 985 988 1004 997 999 996 989 988 999 1018 1015 1003 1003 993 998 997 991 994 1002 996 999 998 994 1005 1004 1002 1001 997 1005 1021 1005 1030 1028 1033 1014 1036 1039 1043 1045 1049 1036 1047 1048 1043 1043 1032 1033 1039 1043 1047 1033 1038 1047 1026 1013 1021 1020 997 975 953 950 976 997 1015 
978 970 955 975 980 964 956 947 950 960 957 955 975 973 968 981 980 949 946 934 932 937 929 932 943 929 934 936 944 944 947 952 954 944 956 927 919 924 934 936 929 947 955 970 986 991 987 977 976 975 978 980 993 990 990 992 998 996 1027 981 978 978 995 1001 1000 992 986 979 997 1010 1015 1014 1004 1009 1012 1015 1007 992 975 973 979 990 998 1011 1018 1029 1034 1015 1002 1017 1013 1001 1009 989 967 970 982 971 961 935 931 927 960 959 988 964 956 912 877 865 901 918 909 908 905 924 929 941 943 948 941 946 963 985 995 1009 1000 981 1002 1002 999 986 987 987 988 978 990 1003 999 1006 1001 991 991 1009 1003 1014 1013 1008 1008 1003 997 982 988 981 990 996 994 994 1000 1001 996 997 993 993 997 1014 1024 1024 1022 1029 1036 1040 1042 1044 1045 1047 1054 1048 1035 1046 1044 1047 1043 1039 1039 1049 1034 1049 1048 1047 1051 1050 1027 993 976 970 979 983 1010 1011 
989 975 965 953 973 964 953 961 965 961 987 955 957 974 964 964 947 952 941 934 927 930 933 930 926 929 932 934 937 941 942 946 948 945 943 934 932 926 940 934 946 961 964 986 995 979 978 975 980 975 982 992 998 997 1015 1006 1010 1000 990 988 995 993 990 1012 1000 997 986 981 984 991 1007 1006 1007 1011 1009 1012 1005 999 983 971 1004 1007 1015 1016 1018 1012 1028 1005 1003 990 1024 986 973 957 953 964 982 974 983 969 929 924 952 967 974 984 919 881 859 863 896 890 888 898 910 934 962 954 947 939 950 941 967 987 1003 1002 991 996 999 998 990 979 989 984 998 990 1003 1000 998 1011 998 991 989 1003 1003 1010 1011 1006 1011 995 982 974 975 974 984 988 1004 1002 1003 1001 998 996 991 994 996 1000 1010 1013 1020 1031 1039 1043 1042 1043 1043 1036 1036 1055 1050 1047 1045 1031 1045 1043 1041 1031 1028 1028 1029 1051 1057 1046 1027 1014 992 985 980 977 1001 1022 
971 981 971 964 957 954 963 961 985 986 985 969 968 971 964 949 949 960 939 943 940 939 939 943 936 929 929 931 931 936 939 937 936 939 938 942 943 941 950 954 962 976 998 988 981 982 982 988 985 986 997 996 994 1008 1013 1011 999 978 977 984 999 990 1016 994 1000 992 985 987 973 991 1006 999 992 986 996 1012 996 1002 978 980 997 1011 1024 1022 1016 1012 1001 1015 989 989 975 985 976 958 952 973 967 974 973 964 968 946 957 944 935 907 875 850 846 853 871 883 888 904 923 943 956 946 952 944 947 952 964 986 1003 1016 998 985 993 991 984 976 979 997 996 1003 1002 1003 1003 1011 1010 995 991 993 1003 1012 1017 1017 1005 994 975 970 959 963 972 981 1000 1002 1002 1000 999 1004 1003 1000 1000 996 1000 1004 1019 1033 1035 1040 1040 1039 1042 1034 1036 1031 1052 1032 1038 1045 1024 1029 1030 1030 1029 1027 1029 1061 1034 1029 1033 1021 993 973 974 978 1009 1014 
978 989 982 971 967 962 960 961 959 987 970 954 960 967 988 979 960 947 950 943 948 974 974 951 941 937 934 931 935 934 934 934 932 942 938 946 947 955 968 961 965 980 995 991 997 1003 1001 984 987 995 994 998 1009 1007 999 995 966 980 971 984 1002 1010 997 989 994 992 986 988 975 980 988 990 981 993 1007 1001 1001 1001 982 973 993 1015 1033 1035 1017 1009 994 992 996 979 990 967 959 966 988 955 955 957 972 956 969 963 971 945 920 876 835 837 842 851 863 878 910 960 932 943 949 946 954 956 956 959 966 996 982 970 964 1006 982 1004 977 987 980 995 999 1010 1004 1007 1009 1004 998 1003 1001 996 997 1006 1012 1014 1006 995 971 966 955 953 962 972 979 985 1002 1012 1011 1010 1012 1006 1007 1007 1005 1012 1009 1037 1037 1040 1036 1039 1040 1032 1030 1030 1050 1050 1047 1048 1027 1033 1031 1029 1030 1030 1026 1056 1057 1048 1060 1025 995 973 970 987 1022 1037 
984 991 994 994 987 981 969 961 959 974 972 981 985 969 959 952 967 977 966 960 970 985 959 971 944 942 966 950 933 934 933 936 937 937 941 945 963 970 980 985 997 1006 1001 996 1012 999 1007 996 993 994 1001 1014 1008 1006 983 967 981 969 975 984 996 986 979 993 986 988 982 981 1005 987 989 996 983 1005 995 1022 1027 990 984 980 1003 1023 1033 1032 1019 1000 982 996 991 986 978 988 971 967 943 930 922 966 963 967 971 976 946 927 891 862 844 841 855 866 873 893 928 979 947 946 934 945 978 964 965 964 960 972 958 956 938 959 985 992 995 980 998 997 995 993 1004 1025 1018 1003 996 993 994 1002 1000 990 993 1000 998 999 975 962 951 953 963 972 983 993 1015 1013 1013 1010 1016 1020 1025 1017 1027 1026 1037 1042 1037 1041 1023 1028 1033 1027 1031 1032 1043 1050 1044 1048 1050 1049 1029 1031 1031 1032 1032 1047 1050 1058 1045 1029 994 974 983 1006 1022 1027 
1015 1004 1006 1010 1008 998 980 969 961 954 959 953 952 988 961 960 953 949 961 975 972 960 976 978 942 960 964 956 937 937 936 936 940 942 950 956 979 986 992 999 1014 1009 1009 999 1002 1003 1007 1004 1010 985 1014 1024 1017 1012 983 965 975 978 971 977 1000 989 973 971 983 984 999 1005 1007 1003 1006 988 992 993 1018 1019 1012 997 1004 995 1012 1037 1029 1020 1024 1009 992 977 1001 994 972 981 989 946 922 905 905 927 949 959 973 940 915 890 867 857 859 865 869 877 895 919 942 936 975 939 969 951 955 973 957 940 933 934 937 945 956 933 937 958 974 986 997 997 995 1002 1003 1012 1006 1000 971 977 989 989 997 971 978 984 997 1005 989 955 945 947 959 977 1011 1013 1016 1013 1004 1011 1017 1025 1028 1018 1017 1018 1038 1038 1042 1043 1029 1043 1042 1045 1037 1033 1045 1052 1047 1034 1051 1048 1037 1031 1033 1034 1032 1050 1048 1065 1055 1024 994 989 996 1014 1027 1025 
1018 1016 1010 1016 1011 998 988 971 962 954 950 952 954 959 966 968 961 956 954 974 951 953 955 951 942 951 947 946 938 939 938 941 946 958 974 982 1005 1001 1011 1020 1004 1002 1032 1016 1010 1009 1013 1007 988 981 981 998 1000 999 989 976 971 951 981 975 976 973 974 984 986 993 1010 1018 1006 1007 1010 1004 1006 1009 1018 1021 1014 1011 1011 1011 1043 1049 1012 1001 990 994 995 979 977 974 971 969 941 915 896 888 906 931 960 953 926 919 886 858 846 854 875 890 885 883 896 947 927 942 950 951 954 968 953 957 935 925 906 903 914 940 943 977 953 950 961 996 1004 1008 994 997 1001 1021 1001 996 985 979 966 989 983 978 968 985 998 994 979 961 924 919 946 977 1000 1007 1010 1009 1011 1006 1012 1012 1016 1014 1015 1010 1039 1044 1046 1044 1045 1045 1046 1029 1035 1043 1040 1049 1057 1052 1036 1030 1032 1054 1035 1031 1030 1033 1061 1057 1035 1025 1011 1000 1017 1033 1027 1038 
1007 1008 997 1003 1001 991 989 979 962 956 951 954 953 957 973 973 962 954 947 946 949 954 952 943 945 944 947 947 942 942 940 940 959 988 1003 1003 1006 1011 998 986 1019 1021 1019 1009 991 1002 1001 998 986 982 974 985 994 1015 990 986 959 954 973 981 992 978 978 976 990 998 1013 1008 1001 1006 1017 1014 1008 1016 1022 1025 1048 1021 1036 1043 1037 1027 1002 980 975 978 1003 979 969 967 949 941 926 899 884 885 917 941 918 916 915 901 881 845 837 850 885 896 893 889 919 941 945 947 935 947 941 962 958 946 935 921 890 898 912 938 942 962 941 926 953 988 995 999 1007 997 999 1009 1001 992 987 975 983 956 960 968 964 980 998 986 968 947 907 905 929 973 1014 1019 1013 1014 1001 1005 1008 1006 1004 1000 998 1006 1039 1037 1030 1042 1033 1045 1038 1048 1050 1050 1051 1049 1050 1051 1053 1052 1036 1038 1034 1029 1020 1022 1033 1061 1055 1041 1021 1005 1015 1021 1018 998 
982 975 971 962 966 976 983 982 965 955 954 954 956 957 987 968 959 953 945 943 946 950 950 946 944 942 943 941 940 938 935 939 954 968 990 998 981 996 983 1012 1013 992 996 1003 1003 996 988 990 984 984 975 979 983 994 1001 986 982 971 981 1004 988 982 983 987 990 997 1013 1017 1027 1025 1015 1020 1023 1031 1039 1020 1022 1021 1046 1028 1029 1029 1019 989 992 995 1002 990 995 982 942 923 904 887 882 904 936 946 912 907 917 893 870 854 849 857 873 891 895 911 920 957 935 948 951 933 945 956 943 946 957 951 910 929 924 934 950 944 943 948 958 975 999 997 1000 1007 999 997 992 993 1007 988 979 967 962 971 996 990 991 972 961 935 911 907 932 980 1011 1019 1015 1016 1001 1008 1006 1004 1003 1002 1007 1014 1038 1048 1046 1044 1044 1047 1049 1048 1051 1038 1041 1050 1051 1051 1053 1052 1052 1036 1023 1020 1021 1021 1036 1057 1056 1044 1019 1019 1015 1008 990 977 
960 956 955 955 959 966 980 980 969 961 957 964 964 965 963 958 954 952 956 958 958 959 961 959 959 948 974 950 946 940 940 950 974 1000 999 976 983 988 980 982 980 980 987 995 997 992 985 987 988 991 986 980 982 986 997 994 989 989 993 996 985 980 985 989 985 991 1010 1018 1019 1024 1023 1023 1028 1029 1018 1025 1012 1018 1054 1034 1044 1030 1014 994 982 986 988 1001 1008 979 936 897 880 878 891 922 947 923 925 922 932 884 876 868 857 855 866 888 924 950 960 935 935 945 950 938 955 937 955 932 941 935 941 942 950 980 946 962 964 958 990 995 989 995 1009 1010 1008 989 1010 994 997 995 977 972 969 969 996 996 988 972 959 940 931 934 960 995 1009 1014 1015 1017 999 1010 1013 1011 1012 1010 1007 1029 1042 1036 1045 1039 1046 1049 1051 1049 1048 1039 1033 1050 1051 1050 1051 1034 1031 1034 1024 1022 1021 1022 1034 1051 1056 1036 1025 1013 1009 1004 1000 984 
960 961 964 968 969 975 977 986 982 978 974 976 977 972 969 964 962 962 963 964 966 970 969 975 969 970 969 963 960 956 949 955 992 997 998 959 972 968 973 982 990 969 969 978 985 979 990 987 981 985 987 983 981 980 1012 998 987 993 973 973 969 976 989 999 988 994 1018 1042 1033 1031 1023 1023 1024 1018 1010 996 1001 1020 1034 1032 1019 1020 1022 989 973 969 989 981 989 963 929 892 877 894 909 913 914 919 918 907 907 883 881 914 879 858 864 893 928 962 966 953 939 940 955 937 942 954 950 932 925 925 971 932 960 947 962 977 987 987 987 1004 1012 1015 1015 1003 1001 984 1001 994 983 997 993 969 978 991 996 994 990 982 966 963 958 964 993 1003 1006 1011 1009 1001 1004 1019 1026 1017 1021 1016 1005 1024 1037 1042 1042 1046 1044 1052 1051 1051 1049 1047 1046 1048 1049 1049 1052 1033 1027 1035 1022 1023 1023 1025 1026 1048 1040 1043 1033 1017 1007 1003 1003 990 
974 984 987 994 993 990 987 988 988 986 986 1016 980 981 978 977 976 975 980 1010 1006 983 991 1005 1001 988 989 984 988 985 988 962 990 973 961 963 982 974 968 961 986 972 979 981 983 985 984 987 987 984 982 987 981 981 1008 1001 991 980 974 967 983 1008 988 994 1010 1007 1021 1018 1010 1018 1022 1021 1017 1012 997 999 1000 1015 1028 1051 1047 1047 1008 984 962 959 984 963 976 957 919 910 910 923 953 921 912 925 907 909 894 889 889 884 875 869 888 904 935 958 963 936 937 943 958 952 959 949 943 929 932 933 942 941 946 964 978 987 997 1001 1002 1007 1019 1011 1010 992 999 995 987 988 967 974 968 981 967 992 991 992 984 983 992 995 998 993 1003 1007 1001 992 989 992 997 1026 1019 1032 1015 1008 1033 1010 1040 1040 1048 1039 1052 1053 1053 1052 1049 1037 1038 1040 1049 1050 1035 1032 1030 1032 1019 1022 1025 1021 1031 1050 1056 1044 1047 1021 1005 998 983 1005 
991 1002 1007 1037 1018 1011 1014 1023 1013 1016 995 1000 1010 1002 1002 1007 1006 983 1013 1001 1008 1002 1008 1009 1005 988 995 981 969 980 990 990 985 985 986 963 986 955 963 981 969 984 997 985 984 985 987 988 988 985 1001 978 979 986 996 994 991 984 975 984 984 991 996 1001 1011 1008 1014 1005 1006 1001 1016 1019 1010 996 991 978 995 1027 1065 1031 1033 1010 992 965 948 974 954 989 954 946 951 950 944 950 939 921 916 924 925 899 902 -9999 906 901 894 896 913 935 951 928 966 946 943 946 982 955 946 949 957 958 939 934 936 929 949 964 976 992 1000 1000 1018 1005 1006 1001 972 964 969 1005 991 983 963 967 970 961 960 968 991 986 981 1004 996 1010 1009 988 987 997 993 985 987 1010 1006 1011 1022 1032 1013 1006 1006 1016 1044 1045 1045 1051 1050 1053 1052 1052 1041 1035 1038 1037 1032 1028 1033 1049 1028 1026 1020 1022 1022 1037 1049 1049 1047 1063 1045 1024 1001 994 989 973 
1005 1010 1024 1032 1031 1019 1007 1007 1002 1017 1002 1014 1006 1016 1005 1001 1001 1017 1010 1011 1004 1010 1010 1009 1010 996 991 996 996 982 997 989 973 962 964 954 967 949 956 983 971 986 988 994 987 987 993 988 1009 1009 989 977 979 987 998 1009 996 1008 963 953 983 994 1008 1015 1016 998 1001 1008 985 1002 1009 1017 1008 991 1001 993 985 1013 1041 1047 1024 999 969 949 947 957 960 957 950 943 972 955 957 949 920 914 924 925 905 904 923 928 924 921 905 915 943 928 929 931 937 965 964 953 939 933 929 948 947 953 939 945 920 938 957 962 1004 983 1000 994 987 984 992 969 950 961 969 996 989 982 963 960 972 967 967 968 993 981 981 1001 1004 1010 997 982 990 996 980 988 985 1003 1007 1006 1017 1026 1017 1008 1010 1040 1027 1045 1047 1050 1052 1050 1051 1053 1053 1045 1043 1052 1032 1030 1034 1031 1030 1028 1018 1021 1018 1039 1048 1035 1039 1061 1053 1017 996 981 976 964 
1026 1022 1022 1029 1019 1008 997 1008 1009 1005 985 1002 1014 987 1001 1006 995 993 1003 992 991 998 1010 999 1010 998 1003 987 1002 1003 979 977 974 972 969 960 953 951 964 990 986 988 992 992 1015 1009 1009 1006 1006 994 995 988 993 987 1005 1001 994 985 964 961 968 991 1024 1018 1017 1001 994 986 1005 1000 1014 1016 1009 1005 1000 989 998 1005 1026 1055 1020 997 963 943 957 964 967 973 954 944 977 964 966 921 895 894 918 928 931 929 935 943 939 934 949 931 932 942 930 932 937 946 951 945 938 930 928 944 938 940 937 919 920 927 977 995 974 985 1008 999 992 948 954 947 955 956 970 1001 997 989 994 982 975 981 958 961 970 992 990 1000 1004 1005 1006 979 976 975 981 984 1005 1018 1005 1011 1002 1018 1001 1005 1002 1035 1047 1046 1046 1055 1053 1050 1041 1056 1046 1046 1045 1052 1040 1031 1030 1031 1031 1031 1022 1022 1025 1029 1040 1041 1047 1047 1040 1025 997 980 969 967 
1046 1046 1043 1020 1017 1017 1014 1001 989 985 989 988 999 992 989 983 987 1005 989 978 992 975 1011 1004 996 983 985 988 992 989 991 975 974 976 972 980 971 982 989 992 1001 1008 1016 997 1019 1008 1009 992 996 1000 999 990 985 986 994 1001 997 990 978 971 970 1016 1006 1011 1012 1006 1017 1015 998 1012 1019 1015 1008 1001 995 969 995 1003 1018 1021 1038 1008 969 947 967 969 975 963 960 952 965 936 908 882 881 899 920 939 946 935 935 940 943 947 941 914 940 936 937 945 948 958 953 940 936 928 916 917 917 931 932 929 929 959 987 971 995 989 1007 1004 985 956 949 950 959 972 986 987 1000 997 990 991 986 983 980 963 961 972 996 1000 988 987 985 984 982 979 982 989 990 998 998 1004 1018 1015 1004 996 999 1017 1040 1046 1051 1052 1047 1054 1035 1055 1055 1045 1045 1036 1040 1032 1031 1029 1029 1030 1028 1031 1026 1045 1046 1027 1048 1047 1042 1021 1000 984 970 955 
1059 1050 1052 1053 1032 1025 1023 1015 997 1026 991 994 999 993 989 981 973 977 995 991 998 973 973 977 998 992 978 977 979 980 979 979 987 980 975 1001 1004 986 996 998 1002 1006 1011 1002 1011 992 997 998 1013 1004 998 1000 992 991 993 1000 999 999 994 986 981 990 993 1029 1015 1025 1018 1012 1014 1018 1040 1017 1011 990 975 972 987 1005 1017 1020 1021 1005 987 982 962 972 981 947 952 923 915 900 883 877 887 913 960 972 953 949 937 941 946 926 910 908 925 942 960 952 944 939 952 961 936 928 928 915 926 916 931 930 964 980 996 991 982 990 1001 1008 985 982 966 960 956 960 964 976 985 994 998 999 993 978 979 959 956 964 971 979 992 990 1007 990 1001 984 987 990 990 991 992 996 1002 1004 992 983 989 1021 1035 1045 1050 1057 1058 1059 1063 1058 1055 1056 1043 1033 1030 1034 1031 1033 1034 1031 1036 1026 1036 1027 1037 1031 1027 1046 1040 1036 1002 984 960 940 
1072 1056 1055 1059 1058 1058 1031 1032 1034 1015 1005 1006 1008 1005 1000 993 985 988 985 979 986 980 977 983 987 992 984 983 984 986 980 979 979 968 973 1005 1017 1009 1009 1000 1006 1007 1020 1004 1003 988 1004 995 1012 1017 997 995 995 1000 996 1001 1003 1005 1002 986 985 989 997 1017 1010 1013 1020 1020 1022 1027 1036 1020 1006 988 976 996 992 1007 1020 1031 1019 1011 983 965 966 973 957 934 916 896 879 882 884 893 918 938 962 981 984 978 939 943 930 927 924 913 926 944 952 945 945 943 955 957 958 934 937 914 916 924 934 970 977 993 985 987 996 990 997 982 983 987 996 984 968 976 962 953 967 982 1010 1019 1013 986 978 973 969 969 984 980 990 989 992 990 988 986 983 984 987 985 984 991 1000 1008 986 973 984 1027 1043 1060 1070 1073 1070 1046 1041 1043 1056 1054 1051 1056 1051 1038 1033 1032 1033 1030 1027 1035 1039 1033 1032 1046 1035 1048 1049 1048 1006 984 954 942 
1076 1068 1071 1061 1057 1056 1053 1044 1036 1043 1015 1014 1014 1015 1012 1006 996 990 993 986 985 987 985 991 987 985 984 983 989 989 991 980 975 967 977 1006 1016 1019 1015 1008 989 1007 992 993 995 985 1003 992 1028 999 1009 1001 1004 1010 1004 1003 1003 1003 994 991 991 996 1002 1019 1009 1013 1007 1019 1026 1031 1029 1029 1006 971 976 989 985 1006 1016 1021 1051 1016 982 953 942 942 939 931 898 873 868 889 914 937 944 986 970 1009 1001 984 951 938 942 933 931 922 934 958 939 941 948 952 952 952 954 932 927 925 933 955 969 959 970 976 986 990 1014 996 984 969 975 990 987 979 980 967 958 967 970 980 989 1006 1034 1020 996 994 990 985 979 979 997 998 998 993 1008 981 976 972 973 980 980 986 986 987 981 975 990 1016 1055 1066 1057 1068 1062 1055 1059 1056 1046 1053 1051 1051 1051 1033 1031 1032 1036 1036 1035 1028 1027 1034 1032 1029 1025 1047 1055 1045 1020 988 968 961 
1073 1079 1060 1053 1059 1051 1048 1041 1036 1044 1029 1031 1021 1018 1020 1014 1007 1005 995 995 996 995 991 992 989 995 992 994 999 996 997 1005 997 976 978 1007 1015 1021 1007 1008 1003 1001 999 996 984 993 995 989 990 1001 1005 1010 1005 1042 1004 1003 1004 1007 1029 1001 997 1010 1003 1029 1025 1025 1014 1020 1021 1030 1024 1021 1007 999 991 990 989 999 1008 1004 1021 1015 977 945 941 963 960 914 892 886 900 922 947 962 985 982 995 1011 980 983 962 959 979 954 936 948 948 941 933 948 943 966 946 958 954 938 944 933 956 966 964 946 972 981 982 983 989 993 1012 974 977 995 989 974 973 970 984 986 983 978 995 1010 1011 1020 1014 998 997 994 985 993 992 1004 1010 988 990 979 968 962 963 979 985 986 985 984 982 986 1002 1019 1035 1047 1065 1058 1055 1045 1057 1046 1051 1053 1052 1039 1052 1038 1032 1032 1033 1043 1029 1024 1025 1028 1024 1028 1042 1047 1041 1048 1032 1005 995 991 
1063 1073 1052 1061 1065 1042 1041 1041 1046 1052 1047 1033 1047 1048 1016 1016 1017 1011 1003 1000 1009 1006 998 990 990 997 1000 1003 1005 1010 1005 1000 990 981 980 994 1007 998 1008 1007 1011 1010 1001 1006 1005 993 996 996 999 990 1004 995 1007 1024 1004 1005 1001 1011 1018 1008 1018 1011 1011 1016 1025 1041 1024 1027 1038 1038 1030 1028 1006 992 989 996 1004 1000 999 1000 998 1004 973 957 933 930 928 923 920 927 944 972 970 988 981 974 993 994 988 987 988 974 979 960 945 974 959 936 939 947 967 962 986 955 967 946 946 949 953 978 956 966 967 972 976 978 977 1004 1001 1020 976 989 971 1006 984 990 992 1013 1018 1012 1001 1000 1016 1024 1008 1011 999 994 984 983 1004 997 1010 999 992 975 963 960 963 978 986 989 987 989 988 996 1005 1017 1030 1060 1057 1053 1055 1056 1054 1054 1051 1054 1041 1038 1050 1052 1056 1054 1041 1054 1031 1021 1022 1027 1032 1035 1044 1046 1037 1040 1041 1023 1017 994 
1056 1062 1065 1058 1055 1071 1055 1035 1040 1054 1067 1056 1039 1022 1016 1015 1025 1007 1005 1007 1017 1014 1005 994 997 1004 1008 1009 1007 1009 1004 1000 1003 1008 995 1020 1008 1005 995 1015 1011 993 1001 1001 1010 1019 1005 1000 999 994 997 1002 1000 998 1012 1005 1009 1010 1012 1009 1004 1006 986 1002 1021 1048 1032 1041 1036 1034 1032 1023 1019 995 993 992 1002 1021 993 999 974 983 979 962 939 933 938 945 943 960 973 985 1002 994 1002 971 998 998 998 982 970 954 951 957 952 959 949 949 957 971 989 992 993 979 963 959 939 965 956 972 950 954 965 974 972 987 974 1006 1015 1006 987 972 1008 990 989 996 1008 1021 1006 1006 1019 1017 1016 1005 1013 1005 1015 1000 990 990 990 995 995 1002 998 983 972 973 974 981 988 991 995 996 998 1000 1004 1008 1023 1035 1055 1059 1058 1057 1054 1045 1033 1056 1053 1052 1053 1044 1037 1052 1052 1035 1059 1027 1027 1026 1027 1048 1047 1048 1027 1038 1045 1042 1012 972 
1041 1037 1042 1065 1072 1071 1070 1064 1063 1044 1054 1037 1046 1022 1018 1037 1014 1008 1010 1020 1017 1018 1013 1006 1015 1019 1018 1023 1016 1021 1033 1034 1031 1018 1012 1031 1011 1009 1028 1010 1003 1006 1032 1006 1024 1006 1000 1014 1011 1009 1004 1006 990 1006 1004 1007 1020 1013 1020 1007 1013 1013 996 994 1013 1029 1032 1040 1033 1049 1032 1024 1012 994 996 998 1005 1016 988 968 960 968 976 969 955 952 976 979 974 978 980 1005 991 1007 992 985 1003 997 983 969 953 952 945 950 956 963 971 977 987 996 997 994 1005 975 967 965 969 968 975 954 962 955 969 972 983 990 984 1010 1014 998 1016 987 1007 1003 1011 998 1003 1001 1024 1008 1009 1006 1005 1005 1006 1004 1010 1014 1008 1004 1000 996 996 1007 1007 990 989 986 988 993 989 991 994 995 995 989 989 997 1010 1018 1047 1064 1061 1057 1055 1053 1040 1057 1053 1048 1037 1033 1056 1038 1053 1049 1038 1036 1044 1030 1025 1039 1038 1048 1027 1047 1051 1044 1008 954 
1037 1019 1021 1031 1040 1057 1073 1075 1073 1056 1055 1031 1034 1028 1025 1033 1026 1028 1034 1019 1027 1033 1041 1031 1033 1028 1027 1036 1035 1032 1021 1028 1032 1025 1022 1016 1008 1007 1010 1014 1007 1008 1008 1021 1014 1030 1019 1024 1002 1011 1002 1000 997 1004 1003 1017 1024 1011 1022 1020 1018 1018 1011 1014 1019 1019 1027 1043 1039 1052 1047 1026 1005 978 985 1003 1010 987 1000 961 961 969 989 992 976 966 978 996 1001 998 990 1003 1000 1002 1003 1012 1000 989 983 980 964 948 957 981 958 959 971 981 971 991 998 1020 1005 1006 973 955 958 970 976 953 958 954 965 981 982 978 1011 1005 1017 1011 1013 1013 1013 1022 1000 1005 999 1004 1006 1009 1009 1008 1007 1003 1007 1003 1003 1001 1003 1006 1006 1001 995 994 1003 994 991 994 999 1002 996 987 976 975 982 979 978 978 998 1014 1050 1053 1062 1058 1053 1053 1054 1057 1053 1049 1053 1055 1058 1047 1038 1040 1065 1033 1056 1034 1037 1025 1032 1047 1034 1060 1054 1046 1006 955 
1037 1017 1011 1015 1032 1053 1057 1074 1065 1036 1023 1009 1020 1045 1052 1049 1030 1024 1021 1014 1026 1048 1033 1065 1057 1054 1052 1043 1048 1035 1032 1044 1029 1040 1010 1005 1000 1008 1011 1012 1004 1006 1006 1008 1008 1017 1004 1004 1007 1018 1008 1011 996 997 1005 1021 1015 1012 1015 1020 1015 1025 1028 1020 1020 1021 1019 1029 1049 1053 1047 1040 1003 987 990 1004 966 969 977 969 981 996 1019 1012 992 984 990 1011 1010 1003 998 999 1011 1021 1007 1006 1002 988 991 993 985 957 954 984 975 967 956 970 988 971 996 999 1001 991 975 955 956 964 969 970 960 961 986 1010 984 979 974 987 998 1015 1025 1016 1027 1007 1009 1006 1007 1012 1011 1010 1009 1009 1008 1001 1001 1003 999 1011 1006 1007 1003 1000 993 992 995 1000 996 994 996 1008 1003 984 963 960 964 975 975 981 996 1023 1045 1078 1044 1046 1052 1053 1052 1052 1050 1038 1030 1042 1053 1052 1055 1058 1043 1031 1035 1047 1031 1030 1039 1049 1031 1058 1062 1042 1025 974 
1065 1033 1016 1010 1012 1036 1042 1053 1035 1042 1005 1000 1018 1043 1030 1037 1031 1019 1012 1018 1038 1029 1046 1035 1034 1034 1034 1035 1053 1052 1040 1024 1015 996 980 981 992 1008 1013 1007 986 982 995 993 1021 1009 1009 1006 1002 1024 1030 1014 1011 1014 1023 1028 1027 1011 1014 1021 1033 1024 1025 1032 1027 1026 1028 1024 1047 1044 1036 1026 1011 998 972 968 969 979 977 989 1007 1015 1018 1020 998 992 999 1016 1017 1008 995 998 991 994 1024 1006 1008 1004 1000 999 985 965 980 985 982 983 988 971 974 981 975 1003 1006 982 986 957 967 979 970 960 962 987 1001 1005 996 993 974 978 1012 1017 1016 1016 1011 1023 1008 1015 1028 1022 1017 1010 1006 1002 1006 1000 1004 999 998 996 993 999 999 995 992 991 992 990 985 984 988 1000 997 983 967 959 965 977 982 987 1005 1031 1066 1064 1063 1054 1051 1038 1050 1048 1048 1048 1032 1033 1038 1052 1041 1057 1045 1039 1029 1030 1029 1033 1037 1043 1046 1056 1062 1041 1036 999 
1061 1067 1038 1020 1014 1026 1052 1041 1062 1018 1007 1005 1012 1028 1029 1022 1035 1016 1014 1036 1048 1030 1046 1022 1005 1005 1016 1039 1043 1012 1009 1002 997 986 979 977 992 999 1004 998 976 975 977 987 1011 1006 1007 1012 1008 1007 1035 1031 1042 1017 1006 1016 1028 1022 1037 1031 1042 1020 1021 1044 1032 1036 1033 1023 1037 1046 1037 1028 1007 999 969 965 977 983 1006 1005 1020 1030 1027 1024 1012 1011 1014 1023 1018 1009 1001 1003 991 987 1016 1018 1001 1000 1002 998 979 978 970 1005 1014 988 993 979 972 969 973 1009 998 1014 1009 966 987 990 971 961 977 965 994 1012 1017 979 999 1009 1017 1011 1015 1019 1005 1008 1013 1040 1024 1031 1016 1004 995 986 987 987 987 982 980 981 987 988 994 990 988 989 986 980 972 970 975 983 991 990 985 985 986 985 989 993 1022 1058 1068 1059 1056 1053 1050 1050 1032 1053 1043 1050 1041 1038 1039 1054 1057 1055 1047 1045 1032 1033 1028 1027 1025 1028 1032 1038 1043 1045 1033 1011 
1065 1071 1070 1055 1019 1038 1046 1044 1043 1030 1032 1020 1015 1021 1026 1027 1032 1025 1024 1029 1037 1031 1013 997 986 984 1008 1005 1010 995 984 995 989 1002 998 987 994 1001 1000 988 974 965 972 988 997 1004 1002 1004 1001 1002 998 1024 1042 1005 1010 1009 1015 1020 1050 1043 1044 1021 1028 1044 1046 1043 1035 1037 1035 1035 1036 1010 1001 980 979 961 987 995 1006 1017 1023 1032 1034 1031 1024 1021 1015 1014 1007 1013 1002 997 997 991 1018 1020 1011 999 1009 988 990 979 998 991 985 995 1001 985 971 984 968 1002 1003 997 987 977 995 996 980 972 961 959 974 1008 996 1002 1016 1002 1019 1019 1008 1011 1016 1010 1009 1003 998 989 985 982 981 978 978 979 977 979 976 978 979 983 985 979 977 979 980 977 967 965 968 980 984 992 998 1005 1001 995 992 1005 1047 1043 1068 1058 1051 1029 1028 1048 1028 1028 1042 1040 1041 1041 1038 1037 1058 1055 1045 1068 1048 1049 1029 1028 1027 1027 1028 1036 1042 1044 1033 1016 
1069 1045 1053 1059 1045 1027 1031 1036 1062 1057 1066 1033 1033 1038 1029 1034 1042 1043 1051 1035 1052 1025 1002 994 1002 1003 1007 997 990 1002 977 1001 1002 1003 1008 996 1004 1011 1006 976 971 980 973 969 978 997 1001 1001 1002 998 998 1005 1028 1005 1009 1014 1009 1014 1018 1037 1037 1051 1043 1032 1056 1048 1043 1036 1034 1034 1032 1014 1006 985 979 985 979 977 1000 1014 1020 1023 1042 1029 1030 1027 1013 998 991 979 1001 1012 1017 1006 1014 1008 1007 1026 1002 1003 1001 1006 1004 987 998 997 991 983 972 981 983 1000 999 1012 992 1001 987 993 984 968 954 956 968 994 1010 1020 1009 1018 1022 1018 1035 1036 1035 998 986 976 968 970 987 971 972 973 974 975 977 975 971 970 970 973 969 966 966 971 976 978 972 970 972 981 987 994 1004 996 998 999 1000 1013 1056 1051 1074 1049 1061 1031 1026 1040 1047 1037 1040 1042 1042 1039 1042 1033 1038 1056 1049 1060 1051 1033 1029 1030 1031 1027 1030 1035 1042 1059 1031 1021 
1043 1045 1054 1071 1052 1033 1026 1034 1053 1050 1057 1046 1045 1045 1041 1042 1035 1031 1042 1046 1031 1025 1023 1008 999 988 1008 978 997 999 1003 1001 1008 1010 1001 1000 1000 999 997 981 974 979 984 960 969 992 996 1002 989 982 987 989 998 995 999 1010 1013 1017 1023 1044 1048 1045 1044 1053 1049 1050 1045 1037 1027 1029 1040 1013 1000 982 975 963 980 983 1004 1008 1017 1015 1017 1037 1031 1024 1000 984 997 984 1015 1036 1020 1018 1016 1016 1019 1018 1014 1014 1026 1010 1002 995 996 1004 995 979 969 976 990 993 990 1001 1004 991 993 978 973 953 943 953 972 1007 1021 995 1002 1004 1033 1033 1031 1005 991 975 975 967 964 966 963 962 965 972 974 979 978 975 972 968 965 964 956 956 964 969 974 979 980 982 991 991 996 994 994 994 997 999 997 1007 1024 1039 1061 1046 1042 1041 1038 1045 1046 1043 1042 1042 1043 1039 1035 1032 1035 1056 1060 1058 1048 1046 1032 1031 1033 1029 1030 1040 1040 1055 1035 1035 
1043 1066 1064 1074 1062 1044 1042 1033 1046 1038 1065 1042 1063 1041 1036 1036 1030 1028 1038 1032 1043 1028 1021 1018 1014 1002 990 994 1001 1006 1015 1006 1003 1008 1008 1013 1001 1003 997 999 972 964 959 984 974 984 980 979 971 972 982 990 981 981 995 1004 1030 1039 1057 1044 1049 1046 1049 1058 1056 1054 1048 1044 1036 1041 1015 1016 1023 1002 998 991 979 991 999 994 994 1006 1006 1025 1041 1026 1005 980 999 995 1034 1021 1015 996 1004 1016 1021 1020 1017 1028 1029 1035 1009 996 992 996 988 979 979 987 984 971 994 986 990 997 980 972 965 947 951 961 982 992 1004 1005 1006 1005 998 1027 994 983 975 983 970 985 970 971 970 967 966 974 976 979 980 977 978 976 963 960 950 954 962 969 973 975 978 987 996 1003 1003 997 989 978 974 980 990 1000 1035 1057 1059 1045 1041 1046 1046 1043 1046 1041 1041 1041 1041 1040 1032 1034 1035 1048 1057 1058 1046 1035 1036 1052 1055 1028 1032 1043 1048 1043 1038 1035 
1043 1045 1061 1072 1068 1063 1045 1041 1045 1033 1037 1051 1054 1037 1030 1024 1017 1026 1037 1026 1032 1032 1038 1020 1018 1014 1020 1014 1013 1007 1008 1009 1011 1017 1009 1004 1001 1004 1001 997 995 971 956 979 956 963 965 968 965 971 977 974 974 980 989 1004 1030 1028 1037 1050 1024 1046 1055 1057 1049 1054 1053 1050 1040 1027 1011 1033 1018 1005 991 1011 1013 979 1005 1002 1002 991 1005 1022 1027 1036 1007 978 990 1004 1022 1024 1005 986 994 1019 1033 1019 1036 1009 1035 1030 1009 993 994 995 1000 999 1004 1000 989 970 979 998 997 992 983 970 966 965 962 981 988 990 999 1006 1006 1003 989 978 975 976 977 977 967 979 973 968 971 963 969 976 983 978 978 974 978 980 969 957 949 953 961 967 968 973 980 990 998 1005 1003 995 979 953 944 957 980 1001 1046 1059 1055 1038 1054 1052 1052 1063 1041 1038 1066 1058 1040 1043 1042 1055 1036 1038 1045 1048 1034 1035 1046 1030 1051 1039 1050 1045 1040 1048 1039 1042 
1048 1043 1051 1068 1057 1067 1044 1044 1049 1050 1050 1050 1039 1031 1025 1019 1022 1014 1023 1029 1030 1039 1028 1017 1025 1019 1028 1024 1013 1014 1015 1016 1010 1014 1005 1011 1003 1004 1002 997 994 968 981 977 969 969 974 963 962 967 972 976 965 967 1003 1007 1036 1026 1030 1050 1042 1037 1036 1037 1052 1074 1060 1054 1037 1022 1013 1006 1009 1006 1018 995 1012 1012 1000 1009 998 989 1008 1015 1009 1035 1014 1005 1018 1017 1019 1016 1002 987 1011 1016 1022 1021 1011 1010 1019 1011 1006 997 998 981 999 1005 1004 999 989 991 997 1003 999 1003 991 975 968 975 980 986 991 993 997 1002 1004 994 998 976 977 967 974 983 978 983 975 973 973 968 967 974 980 978 973 967 968 968 972 959 953 950 951 951 959 970 978 985 989 991 990 982 964 931 931 956 987 1025 1049 1060 1057 1057 1054 1052 1033 1048 1044 1043 1040 1036 1056 1054 1057 1038 1045 1057 1040 1046 1043 1034 1050 1034 1038 1048 1049 1040 1038 1042 1053 1038 
1066 1050 1047 1060 1072 1071 1068 1040 1034 1029 1029 1037 1048 1037 1031 1028 1024 1014 1027 1033 1036 1039 1032 1018 1017 1020 1029 1028 1010 1024 1013 1011 1016 1019 1009 1009 1006 1009 1000 1003 979 972 974 983 983 982 983 974 965 979 982 978 979 963 983 1005 1033 1049 1045 1032 1032 1032 1035 1072 1059 1071 1058 1049 1034 1031 1016 1005 1014 1019 1017 1000 1005 1003 1034 1018 1019 1010 1005 1011 999 1005 1022 1018 1025 1022 1018 1022 1016 1016 1020 1020 1010 1004 1004 1007 1013 1011 1008 998 995 996 1002 1003 1006 996 989 999 999 1002 995 1002 1004 993 989 988 991 994 997 1001 998 1028 994 982 994 989 968 969 970 979 988 997 979 970 968 959 972 977 980 978 968 964 976 962 967 963 952 941 923 930 955 967 977 982 977 973 973 957 944 925 931 966 998 1031 1046 1060 1061 1052 1049 1064 1055 1051 1051 1041 1043 1037 1051 1049 1041 1063 1047 1057 1041 1049 1045 1034 1032 1033 1034 1043 1049 1045 1042 1054 1044 1038 
1065 1070 1046 1069 1072 1074 1071 1071 1039 1035 1029 1030 1034 1044 1047 1044 1028 1023 1027 1040 1042 1034 1026 1021 1015 1017 1025 1027 1021 1015 1022 1029 1029 1023 1017 1018 1011 992 999 997 995 982 973 967 966 978 980 981 979 997 981 987 988 966 983 1008 1025 1059 1038 1027 1032 1033 1062 1043 1066 1063 1061 1050 1040 1029 1027 1026 1008 1016 1003 1001 1005 1011 1037 1019 1018 1014 1010 1007 995 1005 1011 1036 1036 1029 1025 1032 1031 1028 1030 1038 1027 1009 1005 1009 1007 1015 1006 994 987 989 997 992 979 981 996 994 999 1005 998 997 995 995 996 994 1003 998 1019 1000 999 999 991 989 997 978 980 979 999 983 1000 997 983 981 974 965 973 984 982 977 965 963 959 961 960 960 948 929 919 923 945 959 968 970 966 956 953 950 939 925 938 971 1018 1050 1049 1055 1055 1057 1055 1049 1051 1035 1038 1039 1055 1035 1048 1051 1056 1057 1058 1058 1045 1051 1055 1041 1032 1032 1034 1037 1041 1063 1043 1053 1041 1043 
1058 1058 1070 1068 1069 1069 1070 1069 1044 1037 1035 1033 1041 1042 1048 1056 1050 1032 1028 1031 1042 1041 1027 1024 1018 1034 1020 1029 1019 1021 1039 1036 1043 1025 1032 1005 1006 1010 1011 1006 1002 1001 984 983 991 994 988 991 998 991 991 996 988 989 985 1008 1057 1066 1036 1033 1043 1058 1065 1071 1058 1049 1057 1062 1030 1024 1038 1026 1008 1005 1004 1009 1012 1021 1021 1021 1035 1024 1019 1010 1001 1016 1031 1027 1062 1025 1024 1027 1031 1031 1025 1024 1036 1012 1024 1019 1011 1013 1013 1006 999 989 994 989 978 975 978 993 998 1002 999 999 1003 1004 1033 1020 1026 1008 1001 1004 1002 1007 996 987 995 984 990 1005 993 990 985 980 997 978 968 969 981 986 990 982 969 963 958 960 960 955 938 926 922 934 947 950 956 964 959 953 949 947 944 943 953 981 1047 1034 1042 1061 1047 1059 1056 1065 1045 1045 1024 1053 1034 1054 1049 1050 1050 1044 1043 1044 1046 1044 1042 1033 1033 1037 1038 1035 1043 1056 1046 1062 1056 1042 
1040 1038 1054 1067 1072 1073 1073 1071 1047 1043 1038 1036 1036 1046 1046 1056 1060 1048 1031 1029 1028 1036 1038 1035 1036 1026 1035 1014 1011 1020 1035 1033 1041 1025 1013 1026 1021 1011 1008 1005 1007 1007 986 989 1000 992 990 993 1001 1007 1003 995 991 967 992 1011 1020 1036 1039 1061 1057 1065 1065 1069 1045 1044 1032 1040 1039 1031 1021 1015 1009 1009 1015 1013 1012 1019 1025 1022 1019 1024 1016 1020 1017 1028 1029 1026 1058 1030 1028 1028 1035 1031 1028 1040 1021 1024 1024 1029 1027 1023 1019 1018 1003 983 969 979 988 983 980 980 990 996 996 998 997 998 1005 1029 1036 1012 1019 1002 1008 1004 999 994 992 1001 993 990 986 989 987 989 984 978 971 971 973 990 996 989 976 968 963 960 957 949 932 930 935 949 949 945 949 957 965 961 959 955 948 953 957 987 1018 1045 1046 1056 1050 1050 1042 1045 1045 1047 1038 1049 1049 1047 1040 1035 1046 1044 1049 1028 1037 1037 1038 1035 1034 1039 1052 1037 1037 1054 1053 1053 1050 1044 
1024 1022 1037 1042 1066 1069 1072 1057 1048 1045 1043 1042 1038 1072 1044 1049 1063 1050 1037 1033 1027 1040 1045 1041 1028 1042 1031 1022 1017 1037 1034 1036 1028 1031 1025 1013 1021 1010 1020 1004 1012 1002 989 989 997 989 988 1008 1008 1006 1007 999 986 981 998 1014 1025 1024 1031 1056 1056 1053 1064 1062 1038 1040 1040 1037 1050 1037 1020 1013 1010 1019 1024 1040 1036 1039 1040 1032 1029 1028 1030 1027 1023 1018 1014 1018 1021 1022 1034 1030 1030 1045 1032 1031 1025 1038 1029 1028 1018 1020 1030 1020 992 972 970 979 991 994 983 978 980 993 996 994 993 998 1001 1024 1007 1016 1040 1000 1007 1003 998 1000 988 1005 998 1003 1005 1001 984 989 993 981 980 987 984 989 993 989 979 970 966 962 955 946 930 935 941 957 956 954 951 962 975 982 978 969 944 949 969 995 1034 1050 1053 1052 1046 1043 1043 1032 1047 1028 1028 1052 1038 1037 1037 1044 1043 1060 1031 1048 1030 1033 1034 1032 1039 1038 1037 1038 1038 1046 1047 1044 1058 1057 
1021 1025 1022 1034 1053 1064 1077 1062 1058 1041 1042 1042 1050 1046 1041 1037 1045 1064 1062 1037 1030 1028 1028 1043 1048 1033 1037 1038 1023 1028 1028 1034 1032 1027 1026 1013 1021 1022 1022 1018 1010 995 990 991 1000 995 993 1001 1001 1003 996 993 986 989 1011 1039 1048 1046 1035 1036 1058 1043 1066 1036 1050 1037 1046 1035 1028 1042 1022 1013 1032 1037 1035 1035 1024 1021 1023 1019 1024 1038 1034 1033 1023 1010 999 997 1013 1026 1039 1033 1034 1030 1029 1034 1022 1036 1017 1021 1025 1025 1030 1009 985 976 983 996 1000 992 990 987 988 997 997 995 997 995 998 1005 1008 1015 1021 1014 1004 995 1002 998 994 993 999 1007 984 985 983 984 993 987 1000 1000 985 989 988 984 979 976 968 964 960 952 937 931 937 956 960 969 967 967 982 990 990 984 966 960 972 1003 1037 1045 1047 1046 1042 1043 1029 1045 1044 1046 1037 1041 1044 1046 1029 1032 1037 1045 1045 1044 1035 1031 1032 1037 1051 1035 1037 1039 1037 1042 1040 1048 1051 1044 
1023 1039 1022 1031 1038 1050 1074 1047 1040 1037 1028 1029 1063 1059 1060 1040 1042 1064 1062 1054 1037 1031 1029 1035 1048 1044 1041 1040 1048 1039 1039 1040 1033 1023 1022 1022 1019 1026 1023 1018 1014 998 986 983 984 1006 1013 1023 1008 1029 1005 997 1003 1010 1018 1024 1042 1041 1036 1031 1034 1051 1045 1046 1045 1044 1040 1032 1046 1034 1015 1015 1029 1031 1034 1042 1028 1019 1018 1017 1031 1027 1033 1028 1021 1009 1000 995 1015 1031 1036 1031 1051 1033 1033 1032 1022 1019 1013 1033 1018 1027 1011 992 985 990 1000 1004 998 999 997 996 998 999 1001 996 996 1003 997 998 990 995 1012 1014 1007 998 1001 996 1001 999 1002 1009 983 1000 1001 1009 994 1015 998 996 1006 998 1002 979 979 975 970 967 967 963 949 930 931 955 976 985 977 978 983 993 1005 1001 988 982 991 1026 1044 1043 1041 1040 1045 1042 1034 1036 1038 1061 1041 1044 1046 1044 1030 1033 1038 1042 1046 1034 1035 1035 1033 1036 1035 1035 1037 1038 1038 1055 1058 1056 1048 1043 
1039 1044 1034 1041 1046 1051 1047 1055 1026 1023 1016 1019 1022 1026 1034 1044 1047 1065 1045 1066 1054 1055 1034 1039 1032 1033 1043 1028 1057 1060 1042 1039 1025 1027 1009 1026 1025 1029 1024 1026 1007 1004 1001 1002 1008 1009 1017 1030 1013 1011 1004 1005 1007 1016 1030 1025 1034 1034 1034 1046 1038 1038 1059 1029 1047 1048 1034 1048 1031 1025 1019 1015 1028 1020 1017 1040 1022 1027 1028 1042 1034 1032 1019 1031 1027 1009 1006 1003 1007 1039 1030 1031 1037 1031 1033 1028 1037 1039 1017 1033 1015 1014 996 987 994 1002 1008 1006 1004 999 998 1000 1005 1014 1011 1002 999 1003 1017 993 989 989 1013 1013 1014 1015 1008 1001 1009 1021 1019 1001 1004 1006 1008 995 1012 995 998 995 995 993 984 988 985 982 982 979 979 973 957 944 937 956 984 996 994 982 984 990 1017 1022 1020 1011 1012 1041 1046 1033 1047 1047 1043 1040 1036 1064 1066 1042 1041 1045 1044 1041 1039 1037 1051 1050 1046 1045 1038 1036 1035 1036 1033 1037 1040 1039 1036 1051 1058 1048 1057 1053 
1043 1041 1046 1067 1071 1063 1041 1032 1025 1016 1009 1003 1009 1008 1039 1053 1057 1068 1038 1043 1048 1067 1064 1058 1057 1054 1029 1023 1035 1050 1047 1044 1040 1018 1032 1011 1039 1031 1030 1020 1009 1001 1003 1006 1021 1017 1025 1024 1017 1014 1000 998 1006 1015 1023 1029 1034 1042 1031 1069 1040 1053 1028 1036 1056 1049 1046 1028 1050 1024 1017 1014 1015 1029 1031 1025 1034 1032 1055 1035 1031 1019 1018 1026 1020 1030 1018 1012 1007 1031 1044 1029 1055 1027 1032 1027 1029 1024 1016 1015 1031 1003 989 994 1002 1009 1010 1004 1002 1000 997 1000 1003 1006 1005 1003 1002 1000 1004 1001 1000 1006 1037 1039 1011 1009 1008 1007 1008 1009 1003 1011 1010 1000 1006 1009 1008 1007 1009 994 996 992 993 993 995 993 990 992 991 984 970 957 956 967 987 1006 1002 994 985 993 1012 1023 1025 1032 1049 1033 1049 1037 1028 1037 1046 1062 1040 1044 1034 1037 1033 1028 1034 1043 1039 1048 1052 1048 1063 1047 1047 1040 1037 1049 1036 1036 1051 1040 1042 1059 1052 1042 1059 1043 
1049 1055 1056 1059 1061 1067 1038 1037 1036 1021 1010 1001 1011 998 1022 1040 1064 1067 1037 1037 1039 1039 1035 1061 1061 1057 1059 1031 1024 1042 1052 1045 1043 1023 1031 1022 1022 1033 1025 1013 1027 1006 1009 1015 1019 1030 1022 1023 1039 1008 999 1000 999 1010 1014 1020 1028 1031 1031 1031 1042 1045 1044 1045 1042 1035 1037 1047 1045 1029 1019 1015 1020 1033 1051 1036 1017 1024 1033 1035 1032 1023 1019 1025 1030 1037 1024 1015 1003 1027 1038 1034 1029 1029 1031 1032 1044 1019 1020 1025 1011 1008 1000 1003 1010 1010 1004 1008 1003 1002 1002 1000 999 995 998 999 999 1000 1004 1007 1037 1027 1002 1008 1016 1006 1009 1012 1008 1005 1009 1005 1021 1012 1010 1010 1006 991 993 988 991 994 992 996 996 998 994 996 996 988 980 976 976 982 995 1010 1004 995 995 995 1004 1001 1022 1020 1050 1052 1042 1026 1027 1035 1032 1045 1036 1031 1047 1054 1054 1030 1053 1052 1049 1047 1048 1058 1059 1047 1035 1037 1044 1036 1035 1043 1039 1057 1047 1067 1049 1054 1048 1060 
1044 1039 1044 1051 1054 1064 1059 1041 1034 1028 1026 1020 1012 1009 1018 1033 1062 1064 1036 1032 1035 1037 1037 1039 1038 1060 1060 1053 1041 1042 1040 1045 1039 1047 1036 1028 1042 1036 1030 1024 1017 1008 1005 1020 1010 1010 1014 1034 1013 1009 1002 1000 998 1003 1008 1013 1033 1045 1037 1038 1058 1033 1031 1063 1039 1051 1038 1041 1046 1032 1028 1016 1017 1022 1031 1036 1024 1040 1048 1033 1040 1029 1012 1018 1029 1023 1021 1005 1020 1025 1035 1044 1046 1038 1061 1062 1026 1023 1022 1019 1022 1018 1013 1015 1018 1019 1013 1008 1000 999 998 997 991 989 992 997 996 1001 1026 1007 1013 1016 1017 1004 1015 1012 1009 1021 1013 1008 1013 1009 1015 1011 1011 1001 990 1000 980 978 978 990 992 995 997 998 997 997 997 993 987 985 990 996 1003 1007 1005 1001 999 997 989 982 993 1023 1042 1047 1030 1030 1037 1047 1044 1041 1040 1043 1044 1048 1051 1056 1057 1060 1046 1049 1050 1049 1048 1049 1057 1056 1041 1037 1037 1053 1039 1038 1051 1065 1055 1055 1045 1057 
1049 1035 1050 1027 1036 1063 1043 1048 1041 1043 1040 1025 1025 1005 1012 1027 1052 1056 1043 1036 1032 1056 1037 1038 1037 1063 1058 1047 1043 1035 1036 1041 1056 1042 1039 1037 1024 1028 1024 1022 1017 1020 1024 1017 1037 1036 1020 1033 1007 1010 1007 1004 999 998 990 1006 1016 1049 1042 1054 1056 1035 1046 1044 1035 1049 1052 1049 1039 1042 1025 1020 1022 1041 1053 1053 1047 1038 1057 1030 1023 1025 1021 1011 1012 1003 1021 1013 1031 1026 1036 1035 1025 1025 1025 1032 1030 1024 1024 1027 1029 1040 1025 1025 1020 1025 1021 1016 1006 1001 998 994 986 995 992 987 1001 1005 1007 1013 1008 1009 1013 1013 1015 1014 1015 1012 1007 1006 1009 1012 1013 1013 1009 997 994 999 985 979 975 976 989 990 991 995 1001 1005 1007 1001 992 990 994 1001 1014 1004 1001 1012 997 997 987 978 980 1000 1037 1039 1034 1037 1040 1038 1037 1036 1038 1039 1042 1046 1048 1056 1057 1060 1058 1048 1051 1062 1059 1052 1037 1046 1048 1051 1036 1045 1039 1046 1048 1062 1056 1051 1045 1056 
1051 1047 1036 1029 1049 1059 1065 1070 1069 1072 1047 1038 1022 1004 1002 1019 1031 1049 1049 1048 1051 1035 1059 1038 1036 1043 1064 1062 1050 1044 1031 1040 1042 1049 1041 1037 1033 1031 1013 1029 1018 1024 1027 1039 1028 1045 1011 1040 1043 1009 1013 1009 1004 989 982 990 1013 1044 1037 1050 1048 1042 1032 1035 1057 1037 1048 1033 1027 1029 1029 1022 1021 1022 1024 1044 1036 1044 1035 1025 1017 1023 1022 1009 1006 1005 1015 1025 1037 1046 1039 1054 1035 1027 1033 1034 1031 1025 1022 1023 1031 1029 1029 1022 1025 1025 1026 1018 1014 1003 1012 993 991 993 999 992 1001 992 1012 1012 1035 1025 1007 998 1003 1009 1027 1014 1011 1009 1007 1006 1011 997 998 1011 1000 1007 987 979 979 979 983 984 989 992 1002 1013 1013 1007 997 989 988 990 990 994 996 997 997 996 989 990 997 1013 1036 1038 1036 1032 1035 1036 1038 1040 1041 1045 1048 1050 1043 1037 1042 1037 1045 1049 1053 1049 1052 1039 1036 1038 1037 1038 1046 1043 1053 1060 1045 1039 1053 1052 1054 1042 
1045 1038 1045 1036 1052 1046 1037 1063 1043 1052 1060 1045 1018 1004 1002 1011 1023 1032 1043 1050 1032 1045 1038 1072 1037 1037 1032 1039 1039 1036 1034 1040 1047 1043 1048 1038 1035 1022 1022 1014 1020 1025 1031 1037 1046 1039 1029 1014 1023 1024 1009 1012 1011 1007 1001 1007 1034 1037 1036 1045 1034 1050 1063 1059 1038 1027 1034 1036 1021 1047 1040 1022 1020 1016 1034 1035 1037 1064 1042 1025 1019 1010 1008 1009 1023 1009 1032 1030 1039 1030 1030 1033 1036 1024 1047 1031 1031 1023 1027 1036 1019 1027 1025 1029 1033 1028 1027 1018 1025 1018 1010 1005 1004 1002 1008 999 1000 990 1002 1010 1017 1006 1019 1003 1005 1017 1017 1020 1016 1025 1017 1013 1008 992 999 994 1010 994 987 985 984 982 987 987 991 995 1002 1013 1009 1012 1006 988 981 982 981 982 982 985 999 988 991 994 1006 1043 1046 1045 1044 1034 1039 1046 1045 1046 1049 1024 1025 1035 1040 1043 1057 1060 1059 1053 1051 1051 1048 1047 1036 1033 1038 1054 1041 1054 1039 1038 1037 1045 1050 1049 1046 1047 
1053 1047 1051 1044 1035 1034 1037 1050 1059 1070 1064 1046 1038 1006 1004 1008 1020 1028 1038 1043 1050 1046 1037 1037 1036 1038 1033 1035 1036 1037 1044 1039 1041 1040 1038 1041 1035 1036 1036 1030 1036 1028 1024 1034 1036 1039 1041 1015 1010 1009 1011 1014 1014 1014 1017 1020 1030 1030 1029 1035 1038 1056 1044 1056 1062 1037 1047 1035 1032 1032 1031 1019 1028 1028 1033 1031 1046 1049 1040 1034 1044 1032 1001 998 1004 1020 1031 1035 1030 1045 1035 1025 1024 1024 1035 1029 1030 1024 1023 1014 1011 1018 1023 1027 1020 1024 1028 1020 1022 1022 1008 1003 1003 1014 1011 993 992 991 995 1020 1020 1016 996 1015 1015 1016 1011 1028 1026 1023 1019 1017 1007 988 1005 994 991 1008 990 982 980 987 987 989 987 993 998 1005 1010 1007 1002 994 984 982 980 980 983 983 993 994 992 994 1011 1045 1049 1045 1046 1027 1051 1020 1037 1035 1033 1038 1040 1055 1047 1049 1056 1057 1060 1048 1052 1052 1052 1047 1036 1032 1035 1043 1046 1053 1039 1037 1035 1049 1049 1043 1048 1047 
1057 1050 1045 1047 1037 1034 1035 1047 1043 1063 1057 1050 1042 1024 1017 1016 1033 1020 1022 1039 1038 1033 1031 1038 1038 1035 1035 1037 1036 1039 1048 1043 1044 1038 1037 1050 1036 1047 1032 1021 1021 1040 1021 1038 1036 1040 1029 1026 1045 1014 1010 1015 1018 1018 1021 1026 1029 1031 1030 1034 1038 1051 1041 1056 1038 1036 1044 1036 1027 1026 1023 1018 1012 1017 1040 1031 1053 1049 1035 1038 1040 1023 1021 997 1004 1014 1027 1026 1028 1023 1021 1024 1023 1022 1033 1042 1024 1022 1019 1015 1017 1014 1019 1017 1014 1015 1018 1019 1027 1026 1023 1012 1014 1002 989 1001 990 990 1002 1004 1006 996 1005 1012 1016 1010 1040 1016 1020 1021 1016 1012 1011 1006 994 995 995 984 984 982 984 987 988 987 991 992 998 1003 1003 1012 1011 1003 997 987 984 984 985 990 993 994 986 992 1015 1036 1049 1049 1042 1041 1054 1058 1041 1036 1054 1033 1056 1057 1056 1049 1066 1057 1057 1055 1052 1051 1061 1052 1033 1033 1036 1056 1052 1054 1054 1033 1029 1032 1032 1047 1060 1050 
1038 1051 1046 1043 1042 1044 1053 1040 1042 1056 1047 1062 1057 1050 1023 1019 1016 1015 1011 1012 1019 1022 1031 1031 1034 1041 1046 1045 1066 1033 1063 1044 1046 1032 1043 1031 1033 1032 1032 1017 1035 1035 1044 1047 1043 1046 1050 1026 1045 1021 1014 1020 1019 1020 1016 1018 1025 1026 1030 1039 1037 1061 1045 1045 1046 1031 1047 1035 1027 1029 1022 1013 1005 1011 1037 1046 1050 1050 1033 1043 1046 1038 1020 1015 1017 1011 1017 1030 1023 1025 1019 1021 1021 1021 1020 1018 1022 1023 1031 1027 1021 1021 1014 1013 1003 1009 1033 1020 1014 1013 1007 999 999 989 988 1004 983 1000 1006 1012 997 1005 1003 1012 1017 1013 1016 1019 1014 1011 1011 1010 1016 1014 997 994 1008 982 980 978 979 986 988 986 988 987 987 990 997 1003 1005 1040 1006 995 990 991 994 997 997 996 990 997 1020 1045 1047 1045 1037 1046 1044 1048 1053 1053 1055 1042 1041 1044 1043 1046 1060 1059 1058 1054 1049 1052 1046 1045 1036 1034 1038 1059 1055 1039 1040 1035 1046 1024 1030 1042 1057 1061 
1049 1048 1048 1038 1039 1043 1049 1044 1055 1039 1039 1053 1051 1056 1040 1026 1018 1014 1006 1004 1013 1018 1028 1035 1039 1049 1036 1038 1061 1062 1062 1056 1042 1033 1030 1027 1024 1038 1034 1042 1040 1042 1045 1056 1047 1047 1046 1051 1020 1026 1022 1025 1023 1016 1006 1001 1010 1033 1030 1038 1040 1056 1037 1055 1036 1040 1046 1044 1026 1023 1022 1008 1002 1007 1022 1048 1056 1042 1029 1045 1031 1032 1021 1012 1001 1008 1019 1031 1031 1027 1024 1020 1024 1021 1016 1014 1015 1019 1034 1031 1028 1020 1010 1003 997 1004 1010 1020 1021 1014 1015 1017 1012 990 990 986 988 998 1007 1001 1013 1007 1008 1015 1006 1022 1011 1012 1017 1009 1011 1018 1027 1020 1020 1012 991 985 988 981 981 986 987 981 982 978 979 979 984 996 1003 1021 1010 997 999 995 998 995 997 998 996 1005 1028 1049 1045 1041 1042 1030 1042 1047 1041 1054 1062 1057 1061 1046 1046 1045 1064 1062 1063 1052 1049 1063 1048 1035 1033 1032 1054 1046 1041 1043 1037 1029 1029 1041 1031 1046 1052 1047 
1052 1051 1047 1042 1031 1038 1043 1040 1040 1040 1041 1056 1060 1062 1043 1028 1020 1014 1009 1006 1007 1014 1032 1046 1046 1046 1041 1064 1057 1054 1037 1037 1035 1038 1036 1030 1026 1039 1022 1041 1040 1044 1045 1054 1055 1047 1049 1032 1031 1029 1032 1027 1027 1025 989 989 1007 1020 1028 1040 1038 1039 1058 1054 1054 1045 1049 1027 1025 1017 1014 1009 1008 1013 1035 1039 1055 1059 1052 1035 1030 1018 1012 1008 1001 1007 1018 1032 1035 1029 1027 1026 1051 1017 1012 1018 1015 1024 1038 1033 1025 1019 1010 997 1006 1020 1012 1017 1013 1006 1008 1015 1020 1009 990 990 995 1000 1011 1011 1000 1006 1008 1006 1017 1017 1016 1016 1012 1018 1015 1015 1010 1014 1010 1004 996 995 988 987 984 984 984 984 981 983 981 979 977 989 1009 1005 1002 996 997 997 994 983 976 988 1002 1012 1023 1045 1042 1039 1037 1041 1040 1043 1050 1051 1053 1030 1050 1047 1048 1060 1059 -9999 1055 1037 1040 1048 1043 1037 1034 1036 1040 1042 1041 1054 1040 1040 1025 1043 1044 1042 1051 1047 
1061 1053 1036 1036 1031 1040 1039 1041 1041 1040 1041 1039 1043 1063 1055 1042 1025 1018 1012 1015 1010 1014 1033 1033 1046 1040 1039 1049 1064 1062 1064 1035 1040 1036 1046 1035 1034 1041 1043 1044 1042 1045 1036 1030 1035 1039 1045 1045 1034 1032 1035 1051 1040 1021 1016 996 1007 1053 1043 1059 1040 1039 1050 1051 1053 1054 1051 1046 1043 1032 1018 1010 1046 1024 1032 1056 1059 1052 1038 1027 1034 1000 989 989 997 1009 1030 1041 1034 1028 1019 1024 1022 1025 1025 1019 1019 1039 1038 1028 1029 1017 994 1009 1011 1021 1023 1026 1010 1018 1019 1018 1029 1029 1021 1011 1020 1012 1010 1005 994 1004 1009 1015 1019 1017 1010 1020 1013 1011 1000 999 1004 1006 1001 997 995 995 996 996 990 987 986 988 987 991 989 987 985 986 988 1006 1009 1008 1005 993 977 967 964 981 998 1020 1029 1040 1035 1038 1042 1037 1040 1045 1049 1054 1043 1047 1042 1045 1048 1060 1053 1052 1044 1034 1040 1054 1039 1033 1035 1034 1039 1044 1040 1044 1030 1045 1034 1043 1036 1039 1040 1052 
1059 1039 1034 1032 1042 1040 1038 1037 1041 1040 1040 1039 1064 1061 1055 1053 1046 1030 1015 1011 1006 1013 1024 1043 1044 1044 1037 1037 1047 1060 1052 1036 1040 1049 1048 1048 1044 1049 1045 1046 1051 1042 1050 1039 1032 1049 1045 1050 1045 1054 1051 1028 1036 1022 1005 1001 1017 1030 1034 1038 1032 1071 1042 1057 1050 1048 1050 1046 1039 1035 1017 1036 1047 1036 1033 1033 1057 1058 1054 1037 1025 993 990 996 1009 1008 1020 1021 1029 1025 1024 1019 1025 1021 1024 1026 1026 1037 1032 1022 1014 999 1018 1026 1002 1008 1009 1007 1010 1033 1026 1019 1039 1029 1019 1020 1027 1032 1025 1004 992 997 1013 1002 1018 1020 1018 1018 1018 1013 1015 1005 997 999 999 996 992 996 996 992 991 992 993 1001 1000 1003 1002 998 990 989 994 996 1005 1016 1011 993 975 966 966 982 997 1020 1038 1040 1036 1035 1037 1040 1047 1040 1051 1055 1069 1040 1041 1044 1046 1053 1045 1046 1046 1038 1038 1039 1034 1034 1033 1036 1043 1037 1039 1038 1030 1041 1033 1055 1041 1043 1042 1046 
1047 1044 1034 1032 1029 1027 1033 1034 1040 1038 1050 1053 1072 1066 1067 1061 1044 1034 1019 1009 1000 1009 1019 1038 1040 1040 1047 1048 1042 1042 1066 1068 1049 1052 1053 1048 1049 1042 1039 1048 1050 1054 1050 1037 1039 1050 1054 1055 1057 1050 1049 1042 1037 1013 1011 999 1003 1020 1048 1059 1039 1044 1055 1056 1051 1049 1027 1023 1046 1011 1019 1045 1047 1029 1035 1046 1049 1043 1039 1014 996 998 995 984 1006 1001 1013 1027 1021 1021 1020 1019 1017 1019 1019 1021 1025 1034 1035 1021 1009 1012 1007 1017 1018 1015 1016 1006 1011 1027 1031 1025 1035 1030 1036 1021 1025 1026 1010 1001 1009 992 1010 1007 1017 1021 1027 1012 1011 1019 1004 993 994 1001 1001 996 994 996 994 988 988 991 999 1009 1007 1007 1010 1008 1002 992 991 988 995 1006 1015 1002 984 977 980 988 1003 1038 1037 1039 1037 1037 1047 1041 1039 1065 1039 1037 1037 1039 1040 1045 1050 1048 1045 1049 1047 1047 1040 1039 1038 1032 1032 1036 1039 1038 1053 1033 1029 1028 1036 1053 1054 1052 1053 1043 
1067 1035 1033 1033 1036 1042 1041 1046 1036 1053 1051 1055 1058 1057 1051 1055 1063 1040 1022 1010 1000 1007 1020 1033 1038 1042 1043 1048 1054 1064 1059 1056 1062 1058 1059 1053 1053 1054 1053 1051 1037 1059 1059 1039 1060 1060 1037 1058 1028 1040 1024 1036 1030 1022 1021 993 998 1014 1030 1043 1043 1053 1049 1054 1051 1046 1045 1041 1039 1020 1020 1020 1027 1034 1037 1057 1048 1053 1036 1025 1023 1015 1001 998 987 998 998 1012 1021 1022 1029 1023 1019 1018 1014 1023 1036 1031 1027 1021 1012 1026 1023 1023 1023 1010 1016 1026 1031 1019 1019 1023 1019 1013 1020 1025 1008 1000 1018 1012 1008 1001 1006 1016 1021 1015 1015 1012 1011 996 994 998 1001 1004 1013 1007 993 988 981 981 982 985 995 1005 1008 1005 1007 1000 1004 995 992 979 980 984 1006 1007 999 997 997 1003 1019 1046 1042 1044 1041 1054 1033 1036 1035 1038 1036 1038 1041 1038 1041 1046 1052 1054 1056 1065 1062 1057 1034 1035 1034 1030 1030 1037 1035 1046 1046 1042 1039 1031 1028 1042 1038 1048 1053 1043 
1051 1044 1034 1053 1045 1041 1037 1024 1038 1049 1043 1053 1050 1051 1049 1062 1065 1041 1023 1012 1005 1002 1010 1031 1039 1046 1038 1039 1045 1052 1060 1069 1068 1053 1054 1055 1054 1056 1060 1059 1041 1062 1061 1061 1039 1042 1049 1053 1049 1040 1037 1032 1021 1024 1007 1005 995 1012 1025 1032 1040 1050 1043 1033 1046 1046 1045 1044 1040 1035 1032 1027 1034 1036 1054 1032 1041 1041 1037 1028 1013 1001 1010 1000 995 991 996 1018 1031 1023 1027 1028 1022 1015 1020 1023 1022 1027 1019 1025 1044 1018 1015 1033 1027 1028 1031 1036 1044 1032 1022 1026 1028 1025 1013 1028 1011 995 1000 1013 1011 1004 1001 1018 1024 1016 1003 1007 1004 1000 990 1008 1005 1009 1012 1005 1026 992 986 982 985 986 995 1000 1004 999 993 996 997 1000 995 980 969 972 986 997 1002 1009 1011 1033 1028 1048 1048 1056 1060 1033 1031 1035 1037 1040 1040 1037 1046 1046 1045 1050 1047 1054 1053 1049 1044 1041 1033 1035 1033 1038 1028 1027 1037 1032 1044 1032 1034 1058 1044 1050 1053 1042 1042 1041 
1039 1036 1065 1043 1038 1022 1021 1038 1045 1049 1040 1035 1034 1046 1049 1063 1048 1064 1030 1017 1009 1004 1006 1019 1041 1041 1047 1043 1042 1062 1038 1037 1037 1060 1054 1047 1070 1052 1051 1055 1050 1056 1061 1048 1040 1038 1060 1057 1046 1038 1035 1028 1026 1027 1012 1001 1019 1004 1027 1036 1037 1037 1035 1034 1048 1050 1049 1047 1032 1035 1033 1025 1022 1036 1028 1025 1043 1042 1029 1028 1029 1026 1015 998 991 1001 999 1012 1025 1030 1028 1015 1018 1026 1033 1033 1019 1026 1032 1034 1027 1027 1041 1022 1016 1039 1030 1030 1027 1023 1019 1020 1034 1021 1024 1016 1013 1012 1018 1014 1007 1004 1005 1010 1015 1021 1024 995 1010 997 993 1012 1014 1009 1015 1030 1027 993 989 987 989 992 995 995 994 993 993 995 999 996 996 979 969 967 979 987 997 1006 1021 1024 1026 1037 1058 1033 1036 1035 1036 1035 1038 1044 1040 1042 1049 1039 1044 1044 1053 1064 1051 1049 1046 1040 1034 1028 1030 1030 1038 1036 1039 1039 1033 1054 1054 1043 1042 1042 1051 1043 1047 1054 
1043 1037 1037 1035 1035 1026 1019 1026 1027 1039 1041 1041 1042 1048 1053 1049 1041 1042 1041 1042 1016 1008 1007 1016 1038 1050 1051 1045 1036 1036 1035 1038 1037 1035 1046 1062 1058 1040 1041 1056 1055 1038 1056 1055 1046 1042 1061 1050 1045 1031 1034 1032 1010 1033 1025 1010 1019 1011 1012 1036 1035 1035 1037 1034 1041 1042 1055 1047 1043 1037 1031 1031 1039 1055 1031 1042 1035 1021 1035 1029 1035 1036 1022 1006 1003 1005 1007 998 1010 1012 1018 1013 1023 1044 1039 1040 1021 1021 1016 1022 1021 1030 1030 1023 1031 1041 1033 1035 1052 1034 1029 1042 1030 1032 1032 1022 1018 1016 1010 1008 1006 1008 1006 999 1010 1007 1004 994 993 1000 996 1000 1009 1011 1008 999 1001 999 994 994 1002 1003 1004 1000 996 1003 992 995 994 990 995 988 988 991 976 973 982 1002 1022 1042 1034 1030 1026 1031 1035 1035 1035 1039 1040 1039 1039 1040 1042 1041 1043 1047 1047 1042 1036 1040 1036 1043 1038 1034 1035 1031 1043 1047 1043 1033 1046 1034 1038 1059 1044 1058 1058 1059 1057 1054 
1052 1035 1035 1036 1035 1027 1023 1020 1026 1029 1044 1049 1050 1036 1051 1043 1045 1045 1043 1051 1026 1010 1006 1004 1022 1038 1045 1040 1035 1036 1036 1055 1050 1060 1053 1039 1046 1037 1039 1038 1054 1065 1053 1056 1055 1039 1060 1057 1045 1043 1020 1036 1033 1017 1011 1021 1012 1019 1028 1028 1036 1040 1039 1035 1041 1038 1056 1047 1045 1037 1034 1024 1032 1049 1034 1028 1030 1026 1034 1042 1044 1029 1026 1035 1009 995 1000 1003 995 1000 1015 1013 1041 1046 1028 1020 1018 1039 1034 1022 1024 1029 1036 1031 1027 1022 1034 1024 1052 1039 1042 1027 1026 1041 1042 1023 1020 1015 1019 1011 1011 1008 1014 1010 1009 1002 1000 996 998 999 1000 1006 1010 1007 1006 1001 1000 1003 1003 1004 1007 1013 1013 1010 1004 999 992 986 980 982 985 998 1007 992 981 970 973 1000 1029 1041 1030 1028 1022 1024 1027 1035 1032 1037 1035 1037 1039 1040 1041 1045 1048 1071 1065 1041 1040 1040 1035 1037 1036 1035 1038 1036 1038 1041 1037 1025 1039 1027 1032 1045 1056 1049 1058 1051 1051 1043 
1057 1062 1046 1040 1038 1049 1029 1040 1024 1033 1034 1046 1040 1037 1044 1046 1050 1046 1043 1050 1034 1017 1007 996 1003 1020 1027 1046 1036 1035 1051 1047 1049 1066 1054 1054 1053 1047 1062 1057 1061 1055 1063 1061 1058 1058 1055 1052 1045 1026 1036 1021 1037 1030 1009 1013 1014 1030 1036 1039 1039 1038 1039 1037 1043 1049 1040 1047 1045 1041 1040 1025 1033 1046 1040 1027 1027 1030 1035 1049 1050 1033 1026 1010 990 1004 998 998 1015 995 1020 1018 1038 1043 1022 1040 1030 1038 1033 1038 1031 1035 1035 1044 1031 1019 1032 1027 1050 1044 1028 1021 1024 1027 1031 1024 1020 1020 1024 1015 1018 1012 999 1010 1013 997 1017 998 1002 1003 1002 1003 1002 1004 1003 1003 1005 1005 1009 1003 1007 1010 1014 1006 1005 995 992 979 968 976 987 1007 1007 995 989 978 994 1032 1018 1036 1030 1034 1039 1041 1028 1045 1049 1032 1032 1035 1041 1040 1060 1064 1066 1054 1061 1044 1038 1050 1038 1052 1035 1035 1033 1039 1043 1039 1027 1027 1027 1030 1034 1038 1049 1047 1067 1061 1049 1048 
1071 1053 1054 1041 1043 1050 1050 1041 1035 1037 1030 1043 1047 1035 1044 1046 1046 1068 1060 1053 1040 1021 1008 995 994 1004 1020 1035 1033 1035 1050 1046 1047 1037 1062 1052 1048 1051 1052 1040 1064 1038 1039 1053 1057 1053 1049 1037 1031 1041 1035 1037 1039 1014 1009 1016 1022 1037 1047 1038 1038 1037 1051 1044 1044 1036 1035 1047 1047 1043 1045 1052 1036 1042 1032 1025 1028 1040 1045 1047 1044 1032 1039 1021 1006 997 1006 994 1010 1027 1018 1039 1044 1043 1021 1035 1037 1026 1037 1045 1033 1026 1035 1037 1034 1036 1034 1019 1020 1045 1031 1025 1026 1042 1041 1027 1019 1026 1020 1023 1012 1013 1012 1019 1000 1001 1006 999 999 998 1001 1003 1003 1006 1007 1007 1008 1014 1012 1010 1005 1003 1008 1007 1000 990 986 978 977 993 995 1016 1005 990 983 990 1027 1021 1045 1035 1040 1022 1041 1040 1040 1039 1039 1046 1037 1044 1048 1053 1038 -9999 1053 1049 1039 1058 1047 1038 1040 1038 1029 1032 1034 1055 1036 1030 1025 1029 1036 1042 1032 1037 1046 1062 1056 1062 1051 1031 
1067 1063 1059 1050 1045 1041 1053 1046 1039 1026 1017 1035 1042 1035 1035 1031 1040 1043 1056 1052 1036 1021 1017 996 998 993 1005 1022 1053 1045 1048 1046 1048 1048 1053 1047 1059 1048 1061 1040 1062 1045 1043 1053 1056 1039 1045 1048 1044 1035 1038 1040 1016 1009 1008 1012 1019 1030 1051 1041 1038 1039 1035 1055 1053 1050 1038 1038 1046 1046 1052 1048 1033 1038 1029 1031 1034 1042 1040 1042 1040 1043 1043 1032 1023 1010 1016 1028 1020 1033 1040 1026 1024 1023 1030 1026 1036 1043 1021 1034 1031 1033 1034 1048 1057 1051 1052 1030 1024 1033 1046 1028 1029 1025 1037 1026 1033 1019 1022 1012 1023 1024 1015 1010 1003 1003 1004 998 991 993 1000 1004 1009 1010 1011 1011 1015 1018 1016 1013 1002 995 990 986 988 998 991 991 993 996 1007 999 988 982 979 1001 1039 1041 1041 1035 1042 1025 1036 1037 1042 1040 1038 1037 1040 1040 1047 1054 1049 1044 -9999 1048 1056 1058 1050 1049 1037 1029 1027 1035 1045 1038 1031 1024 1025 1022 1033 1045 1032 1032 1044 1044 1053 1048 1041 1031 
1059 1064 1059 1049 1042 1048 1050 1034 1035 1026 1025 1033 1044 1034 1033 1030 1038 1046 1055 1047 1032 1023 1017 1010 999 989 995 1031 1035 1045 1049 1038 1045 1051 1048 1053 1051 1055 1041 1051 1056 1059 1057 1054 1054 1050 1046 1044 1041 1038 1039 1046 1022 1014 1013 1015 1026 1035 1033 1043 1040 1060 1036 1067 1040 1053 1047 1052 1053 1042 1054 1048 1035 1041 1035 1029 1041 1038 1026 1024 1029 1026 1049 1049 1043 1027 1024 1033 1045 1047 1047 1047 1027 1033 1020 1026 1027 1018 1033 1035 1040 1046 1030 1031 1049 1057 1054 1028 1025 1030 1042 1036 1031 1032 1030 1043 1042 1030 1023 1022 1021 1033 1015 1008 1006 1001 1004 994 998 998 1000 1000 1008 1006 1008 1011 1015 1015 1011 1012 998 983 974 973 981 994 995 1001 1006 1013 1008 994 989 981 997 1014 1029 1044 1018 1045 1047 1050 1043 1043 1045 1040 1035 1031 1033 1037 1041 1049 1052 1063 1039 1057 1046 1065 1047 1035 1050 1032 1034 1041 1042 1060 1027 1025 1026 1030 1028 1055 1049 1051 1044 1058 1055 1047 1034 1023 
1060 1061 1060 1052 1042 1047 1035 1029 1047 1044 1041 1037 1043 1031 1038 1041 1043 1053 1057 1056 1035 1030 1025 1019 1008 996 991 1008 1029 1045 1048 1057 1054 1052 1048 1053 1053 1039 1063 1070 1056 1055 1055 1055 1052 1051 1043 1044 1043 1044 1043 1022 1018 1015 1012 1019 1035 1031 1033 1045 1046 1041 1055 1045 1034 1055 1054 1053 1039 1043 1055 1048 1050 1049 1042 1044 1042 1026 1029 1028 1024 1023 1029 1051 1041 1047 1046 1048 1039 1037 1040 1038 1031 1026 1040 1027 1009 1026 1046 1033 1037 1049 1049 1031 1035 1055 1051 1028 1028 1025 1038 1036 1024 1026 1039 1035 1030 1013 1011 1018 1020 1041 1016 1007 1009 1017 1006 1000 994 995 1000 1001 1005 1005 1007 1006 1015 1017 1013 1006 998 980 975 974 981 999 1004 1019 1012 1034 1007 1004 998 1021 1028 1023 1029 1046 1026 1045 1049 1051 1047 1047 1046 1041 1038 1035 1033 1039 1046 1048 1038 1045 1060 1046 1045 1041 1046 1050 1036 1031 1037 1040 1047 1036 1021 1023 1026 1028 1034 1030 1034 1033 1035 1056 1047 1046 1031 1035 
1052 1061 1059 1052 1050 1048 1039 1047 1047 1044 1039 1044 1035 1036 1033 1031 1031 1043 1049 1069 1046 1034 1032 1023 1015 1007 999 1001 1017 1026 1035 1051 1056 1056 1056 1053 1061 1055 1060 1060 1056 1060 1059 1056 1052 1046 1046 1046 1044 1030 1029 1033 1033 1023 1017 1023 1036 1040 1035 1051 1054 1060 1055 1054 1035 1038 1054 1052 1033 1046 1042 1049 1054 1051 1048 1044 1045 1029 1034 1028 1026 1023 1028 1041 1034 1031 1049 1049 1039 1034 1036 1038 1034 1050 1028 1045 1029 1027 1040 1054 1040 1051 1053 1048 1048 1039 1054 1049 1050 1037 1043 1026 1024 1019 1025 1030 1023 1018 1018 1021 1036 1020 1013 1007 1002 1009 1008 1001 995 992 996 992 1001 1003 995 997 1004 1014 1010 1004 992 988 983 990 1003 1007 1013 1041 1012 1025 1020 1034 1025 1045 1033 1031 1045 1025 1047 1051 1050 1044 1051 1050 1046 1044 1041 1043 1042 1046 1048 1041 1055 1047 1043 1048 1042 1040 1039 1048 1031 1035 1042 1045 1045 1023 1022 1029 1026 1031 1032 1028 1025 1029 1039 1048 1048 1048 1042 1031 
1040 1060 1060 1057 1053 1048 1045 1046 1045 1032 1038 1045 1046 1034 1030 1029 1027 1035 1049 1067 1043 1035 1025 1018 1019 1021 1007 1000 1003 1021 1026 1031 1053 1061 1057 1054 1053 1057 1060 1056 1062 1043 1072 1058 1053 1047 1044 1047 1047 1043 1016 1012 1013 1025 1022 1032 1037 1053 1046 1052 1054 1061 1066 1064 1037 1040 1050 1046 1022 1027 1042 1050 1039 1062 1047 1044 1060 1051 1032 1037 1042 1037 1034 1032 1024 1033 1033 1040 1028 1023 1042 1039 1049 1040 1033 1039 1035 1031 1025 1051 1056 1036 1046 1050 1051 1046 1050 1048 1055 1037 1048 1026 1023 1017 1015 1017 1026 1021 1026 1030 1029 1016 1008 1001 1001 1003 1001 997 997 989 992 989 995 997 997 1000 998 1003 1007 993 989 991 988 1017 1027 1027 1016 1021 1018 1018 1034 1045 1043 1041 1031 1048 1029 1022 1025 1048 1048 1052 1049 1050 1049 1046 1045 1049 1050 1052 1056 1042 1040 1044 1057 1041 1041 1042 1035 1038 1032 1054 1075 1061 1036 1012 1020 1019 1025 1028 1050 1029 1026 1030 1050 1052 1049 1043 1041 1029 
1037 1040 1053 1059 1056 1050 1048 1048 1025 1023 1038 1041 1044 1036 1028 1030 1020 1029 1040 1061 1046 1038 1026 1024 1026 1025 1026 1011 997 1004 1018 1023 1037 1055 1059 1059 1054 1061 1061 1060 1040 1044 1058 1056 1047 1050 1046 1020 1017 1032 1020 1015 1012 1021 1031 1031 1055 1061 1057 1055 1058 1062 1063 1051 1052 1059 1051 1045 1042 1039 1023 1035 1051 1044 1037 1053 1054 1040 1033 1051 1042 1037 1035 1034 1029 1029 1034 1031 1026 1024 1044 1041 1037 1041 1038 1029 1030 1032 1049 1046 1043 1054 1053 1057 1047 1059 1037 1032 1038 1033 1035 1035 1024 1018 1015 1014 1028 1023 1040 1038 1025 1027 1005 1001 998 998 998 998 995 995 994 989 993 998 1002 1001 1003 999 1000 994 991 996 996 1035 1028 1015 1031 1015 1029 1038 1043 1044 1044 1021 1046 1048 1046 1045 1043 1045 1048 1052 1037 1053 1044 1044 1055 1046 1058 1043 1036 1040 1039 1063 1056 1054 1042 1043 1051 1050 1054 1039 1043 1043 1019 1015 1020 1011 1019 1025 1025 1026 1047 1036 1044 1034 1041 1034 1023 1021 
1035 1037 1048 1058 1058 1053 1049 1047 1034 1028 1040 1037 1032 1041 1038 1023 1018 1026 1035 1052 1051 1040 1047 1038 1026 1027 1024 1006 1003 1008 1015 1005 1013 1026 1053 1056 1061 1052 1041 1044 1040 1072 1055 1066 1051 1043 1037 1033 1017 1045 1012 1034 1012 1027 1037 1035 1036 1034 1028 1058 1059 1060 1062 1037 1053 1046 1048 1044 1042 1040 1038 1028 1031 1026 1032 1049 1053 1051 1049 1045 1048 1042 1038 1032 1034 1033 1036 1036 1031 1037 1034 1040 1034 1042 1037 1036 1041 1036 1039 1044 1050 1056 1057 1048 1054 1055 1029 1035 1028 1041 1037 1031 1028 1031 1016 1033 1015 1033 1038 1040 1018 1012 1005 1000 1012 1002 995 999 1003 1005 1002 999 1003 1006 1008 1009 1006 1002 1001 1002 1000 1004 1032 1040 1030 1020 1021 1023 1023 1030 1032 1051 1038 1035 1048 1041 1041 1049 1048 1047 1048 1036 1039 1050 1045 1037 1038 1035 1037 1042 1045 1043 1039 1061 1058 1041 1041 1053 1054 1030 1034 1045 1042 1044 1016 1011 1005 1009 1023 1024 1024 1025 1046 1045 1048 1029 1024 1022 1016 1011 
1033 1035 1038 1051 1060 1054 1048 1049 1032 1033 1043 1026 1026 1038 1037 1021 1021 1027 1043 1048 1063 1049 1049 1040 1035 1029 1023 1011 1008 1013 1010 1007 998 1010 1019 1049 1056 1056 1038 1034 1038 1037 1057 1052 1050 1043 1053 1039 1031 1020 1027 1020 1019 1025 1032 1034 1019 1033 1043 1037 1039 1063 1052 1052 1052 1055 1051 1046 1037 1036 1037 1040 1040 1042 1043 1046 1054 1053 1049 1047 1046 1047 1044 1045 1045 1042 1050 1034 1038 1044 1039 1036 1035 1037 1042 1038 1050 1052 1047 1043 1055 1041 1050 1049 1052 1048 1046 1042 1048 1051 1035 1043 1043 1036 1035 1015 1024 1025 1024 1024 1026 1012 1007 1003 1009 993 996 1003 1006 1018 1018 1011 1008 1009 1008 1010 1006 1006 1006 1008 1020 1043 1044 1041 1030 1031 1037 1029 1033 1034 1049 1043 1052 1041 1029 1032 1056 1036 1030 1026 1035 1036 1034 1059 1038 1040 1042 1042 1057 1059 1046 1042 1046 1043 1035 1037 1037 1037 1042 1040 1049 1039 1044 1024 1010 995 989 1001 1007 1014 1022 1025 1040 1034 1020 1018 1010 1010 1010 997 
1035 1036 1037 1046 1056 1054 1053 1048 1046 1040 1028 1025 1038 1035 1039 1021 1024 1030 1035 1039 1061 1057 1056 1051 1036 1030 1028 1020 1014 1011 1013 1002 990 993 1006 1033 1062 1035 1033 1040 1048 1041 1062 1063 1053 1056 1045 1034 1033 1030 1023 1014 1015 1030 1030 1036 1026 1022 1043 1031 1042 1056 1062 1055 1050 1052 1032 1033 1036 1036 1023 1053 1051 1031 1045 1047 1052 1050 1056 1048 1047 1044 1047 1049 1048 1048 1052 1047 1037 1037 1035 1037 1041 1040 1047 1042 1046 1039 1040 1048 1048 1045 1036 1039 1039 1051 1048 1036 1051 1045 1043 1054 1043 1017 1025 1008 1002 1025 1034 1028 1040 1032 1010 1011 1001 998 998 1003 1005 1015 1014 1017 1020 1011 1009 1007 1008 1017 1044 1041 1043 1022 1044 1027 1033 1032 1042 1043 1044 1045 1047 1053 1054 1037 1036 1036 1036 1034 1038 1034 1037 1036 1036 1036 1039 1042 1042 1061 1057 1046 1045 1039 1060 1059 1062 1040 1037 1039 1058 1051 1048 1045 1022 1014 1005 993 983 988 993 1010 1014 1022 1015 1013 1008 987 995 997 1004 977 
1049 1041 1047 1055 1052 1057 1053 1050 1047 1044 1032 1026 1040 1041 1026 1026 1029 1033 1037 1049 1052 1076 1052 1053 1049 1033 1029 1027 1020 1015 1015 1009 998 990 992 1006 1043 1056 1054 1034 1033 1041 1040 1042 1054 1037 1039 1040 1023 1026 1015 1007 1021 1035 1038 1042 1011 1032 1030 1031 1045 1063 1065 1045 1059 1036 1043 1041 1037 1039 1025 1029 1047 1051 1055 1056 1042 1057 1053 1051 1045 1032 1026 1043 1037 1048 1036 1036 1029 1042 1037 1046 1038 1042 1041 1040 1051 1049 1028 1033 1047 1037 1031 1036 1035 1046 1061 1045 1054 1035 1047 1041 1046 1044 1033 1021 1019 1020 1032 1024 1021 1033 1023 1010 1006 1008 1003 1002 1012 1011 1015 1013 1016 1013 1012 1011 1019 1045 1045 1046 1044 1029 1023 1039 1041 1041 1043 1037 1045 1046 1047 1037 1042 1039 1038 1037 1037 1037 1038 1040 1041 1039 1035 1040 1039 1048 1044 1062 1049 1060 1040 1039 1065 1044 1041 1041 1040 1061 1060 1056 1042 1043 1022 1018 1010 995 989 979 989 991 1001 1003 992 985 970 983 982 981 977 952 
1051 1051 1061 1054 1050 1056 1057 1053 1040 1033 1043 1023 1031 1036 1030 1041 1030 1029 1049 1049 1053 1049 1071 1054 1053 1037 1033 1032 1024 1041 1026 1014 1005 990 993 1025 1026 1050 1037 1035 1059 1061 1035 1036 1052 1041 1027 1033 1022 1013 1011 1007 1024 1040 1064 1056 1020 1043 1031 1045 1046 1066 1068 1044 1057 1050 1045 1033 1041 1033 1027 1024 1055 1055 1052 1054 1050 1059 1051 1050 1026 1044 1029 1027 1043 1046 1040 1038 1042 1033 1028 1034 1032 1033 1049 1038 1062 1038 1036 1032 1040 1035 1038 1038 1055 1050 1053 1036 1034 1034 1030 1031 1044 1029 1019 1020 1016 1023 1030 1039 1018 1013 1017 1014 1007 1005 1002 1001 1004 1013 1014 1012 1012 1013 1022 1029 1028 1032 1045 1042 1046 1046 1043 1043 1048 1037 1034 1039 1034 1042 1040 1034 1036 1037 1038 1039 1035 1035 1038 1036 1038 1035 1036 1039 1043 1053 1059 1060 1063 1045 1039 1046 1046 1058 1037 1038 1039 1044 1038 1046 1048 1051 1032 1028 1027 1008 989 957 978 984 995 990 969 951 954 962 978 979 958 944 
1067 1062 1061 1055 1051 1059 1057 1053 1046 1048 1027 1017 1040 1039 1041 1041 1042 1029 1032 1031 1032 1050 1056 1063 1054 1044 1046 1039 1039 1031 1024 1025 1016 1002 1000 1011 1034 1051 1035 1034 1068 1056 1070 1053 1049 1051 1042 1029 1026 1016 1011 1001 1010 1029 1052 1052 1043 1030 1035 1061 1064 1066 1063 1056 1057 1057 1050 1049 1041 1045 1045 1035 1040 1030 1045 1050 1057 1051 1057 1053 1034 1024 1022 1044 1041 1040 1036 1035 1028 1032 1042 1041 1043 1033 1028 1039 1048 1049 1035 1034 1053 1033 1040 1059 1058 1053 1036 1034 1032 1034 1030 1025 1036 1038 1022 1016 1010 1024 1023 1036 1016 1029 1009 1020 1001 1000 1001 994 1007 1015 1014 1012 1024 1026 1026 1028 1028 1032 1050 1050 1043 1051 1045 1046 1037 1032 1040 1041 1041 1038 1033 1033 1033 1033 1035 1037 1037 1036 1036 1038 1035 1035 1037 1042 1044 1064 1063 1059 1063 1066 1045 1061 1051 1053 1036 1039 1041 1059 1057 1050 1046 1042 1043 1052 1049 1019 989 972 974 985 992 978 943 928 949 958 979 971 946 938 
1081 1061 1056 1067 1059 1050 1056 1052 1051 1047 1023 1021 1042 1046 1039 1030 1030 1027 1024 1021 1026 1029 1053 1060 1064 1066 1059 1049 1049 1045 1029 1021 1019 1016 1018 1030 1049 1037 1035 1034 1034 1037 1070 1053 1047 1040 1035 1044 1043 1036 1007 1009 1016 1030 1057 1044 1049 1033 1051 1062 1067 1067 1063 1056 1055 1053 1053 1033 1037 1052 1040 1023 1036 1040 1023 1039 1029 1046 1053 1059 1050 1052 1048 1051 1038 1041 1034 1041 1046 1050 1054 1040 1043 1027 1035 1036 1036 1038 1051 1041 1033 1037 1064 1062 1051 1036 1034 1033 1033 1028 1028 1027 1045 1026 1012 1005 1011 1019 1023 1025 1026 1021 1019 1013 999 999 995 995 1006 1017 1013 1009 1013 1036 1041 1026 1040 1040 1041 1052 1037 1045 1058 1034 1037 1033 1040 1037 1043 1041 1038 1039 1040 1041 1037 1038 1037 1038 1038 1042 1041 1036 1040 1044 1046 1064 1047 1063 1065 1063 1044 1044 1044 1059 1062 1043 1042 1053 1035 1033 1034 1039 1042 1044 1046 1027 988 976 984 994 983 963 934 920 946 971 971 980 952 945 
1064 1063 1077 1059 1056 1058 1056 1056 1051 1043 1034 1030 1047 1047 1046 1029 1026 1023 1022 1024 1027 1033 1051 1054 1051 1070 1060 1057 1050 1048 1047 1034 1032 1025 1039 1028 1033 1036 1037 1034 1040 1046 1057 1046 1044 1043 1033 1020 1038 1017 1010 1021 1041 1040 1031 1042 1063 1044 1051 1051 1061 1064 1063 1063 1060 1062 1055 1040 1040 1053 1045 1040 1022 1023 1019 1024 1028 1041 1053 1055 1052 1054 1054 1048 1048 1048 1050 1050 1048 1051 1047 1054 1046 1042 1031 1039 1041 1028 1032 1027 1035 1062 1039 1059 1036 1033 1033 1033 1030 1024 1052 1032 1031 1029 1023 1011 1015 1018 1008 1014 1018 1016 1017 1014 1000 998 1018 997 1004 1005 1005 1012 1027 1031 1033 1035 1039 1032 1050 1053 1054 1051 1046 1030 1046 1047 1051 1045 1040 1040 1037 1037 1062 1060 1041 1040 1039 1040 1037 1042 1038 1044 1049 1058 1045 1064 1066 1064 1048 1042 1044 1061 1040 1042 1041 1055 1057 1045 1031 1023 1021 1030 1040 1050 1048 1025 992 993 993 990 980 935 922 920 928 959 971 984 970 950 
1072 1068 1056 1062 1053 1059 1055 1053 1052 1055 1051 1052 1048 1048 1047 1030 1027 1020 1023 1044 1031 1028 1029 1033 1051 1072 1065 1061 1053 1037 1042 1048 1049 1047 1021 1027 1036 -9999 1042 1067 1072 1065 1056 1048 1045 1041 1038 1044 1038 1012 1014 1035 1009 1010 1021 1046 1050 1047 1033 1031 1038 1061 1066 1066 1065 1060 1059 1062 1065 1058 1054 1046 1035 1024 1021 1041 1035 1051 1032 1055 1058 1030 1031 1044 1044 1050 1051 1052 1049 1048 1049 1054 1027 1032 1032 1028 1038 1039 1034 1043 1055 1035 1037 1036 1034 1056 1031 1030 1028 1026 1039 1054 1030 1036 1019 1021 1015 1021 1026 1012 1029 1021 1012 1015 1000 1002 1001 999 1002 1002 998 1007 1023 1027 1038 1036 1024 1048 1036 1053 1047 1042 1042 1038 1040 1031 1048 1039 1039 1033 1043 1036 1046 1030 1044 1042 1066 1067 1037 1039 1042 1045 1050 1067 1067 1054 1066 1049 1048 1065 1061 1041 1040 1041 1041 1046 1045 1043 1025 1014 1013 1012 1029 1059 1054 1038 1026 983 967 954 933 923 919 913 922 941 959 967 964 946 
1062 1055 1052 1049 1068 1064 1051 1049 1049 1052 1050 1045 1038 1046 1048 1046 1044 1030 1024 1024 1033 1028 1021 1025 1044 1069 1064 1062 1055 1025 1030 1035 1016 1014 1012 1016 1036 -9999 -9999 1065 1066 1058 1062 1060 1047 1031 1025 1014 1016 1016 1016 1011 1006 1008 1028 1039 1051 1059 1040 1036 1038 1062 1068 1067 1064 1064 1063 1063 1057 1064 1060 1054 1051 1045 1049 1035 1051 1048 1048 1051 1032 1021 1018 1043 1048 1048 1047 1047 1049 1048 1044 1037 1020 1029 1040 1046 1044 1039 1037 1046 1047 1035 1055 1050 1033 1043 1055 1030 1028 1033 1040 1055 1043 1037 1036 1020 1021 1018 1025 1039 1026 1022 1006 1005 1009 1006 1008 1003 998 995 999 1013 1029 1034 1055 1032 1043 1045 1054 1045 1042 1045 1037 1031 1030 1038 1048 1055 1041 1041 1041 1042 1030 1032 1040 1047 1041 1049 1071 1044 1061 1068 1049 1049 1053 1042 1044 1043 1046 1041 1039 1039 1047 1077 1057 1041 1034 1033 1028 1016 1008 1008 1025 1042 1050 1042 1014 967 922 888 887 893 905 901 908 932 967 968 950 937 
1059 1054 1051 1054 1063 1054 1049 1049 1049 1045 1049 1054 1049 1050 1050 1050 1045 1035 1026 1034 1044 1017 1019 1023 1036 1063 1063 1048 1032 1021 1013 1016 1015 1017 1009 1020 1054 -9999 -9999 1048 1059 1058 1068 1059 1053 1027 1031 1045 1014 1021 1040 1022 1006 1009 1036 1039 1046 1058 1063 1042 1040 1044 1065 1067 1066 1055 1062 1063 1064 1068 1075 1059 1058 1052 1053 1053 1051 1053 1052 1033 1030 1019 1024 1045 1047 1050 1047 1039 1050 1046 1030 1023 1019 1022 1041 1047 1047 1041 1051 1052 1054 1052 1054 1036 1031 1032 1040 1030 1028 1042 1051 1051 1043 1044 1034 1033 1027 1033 1034 1027 1010 1025 1009 1013 1015 1015 1011 1009 998 1003 1008 1022 1052 1050 1039 1040 1041 1046 1052 1047 1048 1047 1045 1042 1037 1039 1043 1047 1048 1057 1040 1042 1069 1050 1040 1046 1045 1047 1045 1046 1068 1051 1050 1047 1049 1045 1043 1060 1057 1052 1039 1071 1043 1073 1046 1045 1024 1030 1026 1029 1016 1005 1015 1022 1039 1047 1017 966 896 863 856 863 870 877 898 952 940 957 933 930 
1058 1053 1049 1069 1062 1054 1052 1041 1044 1046 1043 1049 1053 1049 1054 1045 1036 1029 1028 1023 1014 1017 1020 1026 1040 1061 1050 1045 1029 1017 1014 1010 1015 1015 1015 1030 1054 1056 1043 1036 1037 1058 1063 1044 1031 1024 1029 1045 1045 1022 1023 1037 1011 1016 1014 1034 1044 1082 1071 1042 1036 1040 1064 1064 1068 1065 1069 1080 1048 1065 1067 1063 1059 1054 1053 1047 1051 1046 1042 1044 1020 1014 1036 1057 1058 1057 1050 1048 1053 1059 1047 1028 1023 1027 1049 1052 1047 1058 1057 1057 1054 1038 1030 1030 1033 1034 1033 1031 1028 1061 1052 1058 1038 1025 1040 1034 1023 1030 1024 1022 1040 1033 1035 1016 1015 1017 1014 1012 1008 1007 1014 1024 1038 1049 1035 1042 1041 1048 1049 1054 1053 1052 1053 1049 1050 1045 1043 1046 1047 1049 1035 1041 1042 1043 1040 1040 1044 1041 1048 1065 1051 1068 1066 1068 1044 1046 1048 1063 1067 1044 1065 1051 1046 1067 1063 1032 1013 1020 1031 1031 1044 1014 1009 1014 1030 1050 1019 992 906 859 851 852 855 867 894 927 950 942 931 912 
1055 1052 1058 1049 1067 1055 1048 1048 1046 1042 1045 1049 1050 1056 1056 1056 1055 1028 1028 1019 1018 1021 1022 1032 1054 1059 1063 1042 1040 1027 1018 1012 1009 1009 1016 1058 1062 1063 1041 1041 1068 1065 1039 1032 1029 1029 1045 1045 1047 1026 1025 1038 1013 1014 1012 1031 1052 1074 1065 1051 1054 1036 1056 1066 1069 1065 1066 1040 1051 1069 1064 1064 1062 1051 1037 1047 1048 1045 1033 1026 1017 1026 1051 1064 1059 1055 1067 1054 1051 1041 1024 1026 1035 1049 1052 1053 1055 1055 1047 1043 1042 1035 1032 1031 1033 1033 1035 1034 1037 1057 1058 1052 1036 1040 1034 1032 1027 1016 1025 1028 1031 1032 1036 1037 1016 1014 1012 1015 1012 1011 1013 1025 1031 1051 1043 1044 1044 1043 1047 1056 1056 1055 1055 1058 1059 1054 1045 1047 1048 1030 1031 1051 1038 1042 1044 1041 1045 1037 1062 1067 1055 1050 1045 1048 1046 1043 1040 1065 1049 1051 1050 1044 1068 1070 1076 1044 1023 1011 1022 1025 1029 1016 997 1001 1023 1036 1036 1004 937 866 843 842 850 862 895 929 950 935 924 905 
1054 1058 1069 1050 1049 1054 1048 1053 1046 1035 1046 1049 1051 1042 1045 1053 1054 1052 1043 1021 1023 1028 1049 1028 1037 1046 1054 1039 1040 1035 1027 1014 1010 1009 1035 1035 1033 1066 1040 1053 1060 1045 1037 1032 1041 1048 1047 1046 1049 1027 1031 1027 1016 1013 1016 1027 1034 1054 1064 1053 1044 1041 1039 1046 1061 1060 1042 1045 1060 1067 1069 1062 1060 1052 1047 1047 1047 1048 1037 1022 1023 1029 1057 1067 1058 1057 1054 1040 1032 1028 1026 1032 1044 1042 1056 1055 1055 1057 1065 1041 1044 1038 1041 1042 1042 1031 1034 1042 1062 1057 1056 1039 1040 1050 1040 1028 1011 1015 1014 1021 1021 1035 1037 1030 1019 1014 1016 1014 1007 1006 1012 1036 1042 1050 1051 1053 1052 1044 1050 1054 1057 1057 1057 1058 1061 1060 1058 1054 1053 1044 1049 1051 1056 1034 1047 1047 1051 1065 1065 1068 1068 1061 1042 1048 1047 1056 1066 1057 1065 1049 1048 1050 1050 1064 1058 1068 1024 1013 1017 1021 1018 1007 984 978 1002 1025 1038 996 921 850 827 839 863 882 911 932 930 942 915 913 
1057 1052 1054 1052 1062 1053 1043 1053 1050 1047 1046 1045 1026 1021 1026 1045 1055 1055 1044 1022 1042 1033 1023 1029 1035 1054 1056 1047 1049 1036 1026 1014 1012 1012 1044 1034 1034 1037 1058 1064 1062 1055 1054 1032 1033 1051 1029 1050 1030 1029 1035 1046 1023 1024 1023 1037 1055 1054 1060 1057 1034 1043 1050 1057 1047 1045 1050 1039 1047 1064 1069 1079 1063 1052 1051 1045 1045 1026 1037 1038 1032 1043 1042 1052 1044 1029 1029 1028 1032 1036 1036 1039 1054 1040 1041 1058 1060 1049 1043 1044 1060 1044 1058 1056 1059 1034 1035 1036 1059 1051 1057 1043 1045 1025 1042 1016 1015 1026 1036 1024 1033 1022 1043 1041 1033 1019 1010 1006 1003 1005 1020 1024 1032 1053 1057 1057 1052 1057 1056 1058 1059 1048 1051 1049 1058 1061 1064 1060 1053 1052 1056 1053 1049 1052 1065 1064 1063 1057 1064 1065 1068 1067 1051 1050 1047 1044 1039 1058 1067 1068 1054 1049 1046 1073 1061 1064 1024 1013 1005 1009 1001 989 958 948 976 1019 1036 983 881 818 813 840 886 914 930 922 930 931 924 912 
1060 1057 1065 1064 1056 1049 1048 1053 1056 1041 1043 1045 1039 1036 1028 1029 1058 1054 1048 1030 1019 1018 1023 1028 1038 1068 1064 1060 1047 1037 1024 1015 1013 1017 1046 1058 1064 1050 1062 1068 1060 1053 1051 1050 1056 1051 1052 1051 1029 1027 1028 1047 1034 1050 1050 1041 1060 1046 1055 1053 1062 1051 1044 1044 1043 1038 1028 1028 1045 1065 1075 1070 1066 1053 1049 1027 1025 1022 1024 1034 1051 1041 1061 1042 1041 1026 1031 1048 1052 1052 1052 1052 1065 1065 1067 -9999 -9999 1046 1059 1064 1062 1063 1037 1040 1037 1033 1030 1034 1037 1046 1056 1044 1041 1028 1044 1030 1041 1035 1041 1037 1032 1022 1024 1030 1018 1036 1034 998 994 1015 1031 1035 1032 1045 1057 1038 1046 1059 1059 1057 1060 1056 1062 1058 1045 1062 1055 1054 1049 1035 1059 1063 1061 1053 1058 1063 1066 1066 1066 1056 1047 1067 1052 1050 1049 1048 1067 1064 1056 1053 1064 1066 1048 1056 1058 1049 1025 1007 993 986 975 943 912 907 944 1003 1026 967 870 818 816 850 902 926 911 910 906 914 917 916 
1092 1062 1068 1074 1059 1065 1059 1060 1055 1052 1034 1046 1040 1027 1027 1041 1059 1055 1049 1033 1020 1017 1021 1029 1040 1053 1060 1060 1055 1030 1023 1015 1032 1037 1064 1038 1044 1059 1061 1062 1060 1061 1057 1058 1057 1057 1057 1054 1055 1048 1038 1022 1027 1036 1056 1054 1055 1048 1044 1058 1044 1042 1016 1013 1024 1047 1028 1028 1040 1064 1065 1072 1065 1060 1054 1040 1036 1029 1031 1036 1038 1050 1054 1041 1048 1047 1038 1048 1058 1066 1068 1067 1051 1046 1042 1067 -9999 1049 1041 1049 1046 1063 1035 1033 1050 1033 1032 1034 1045 1037 1033 1049 1031 1051 1037 1040 1032 1034 1037 1045 1021 1023 1016 1020 1037 1017 1001 996 995 1009 1025 1029 1032 1039 1057 1052 1059 1061 1053 1060 1063 1065 1061 1056 1055 1059 1059 1066 1067 1051 1065 1064 1065 1065 1050 1065 1068 1069 1064 1069 1055 1051 1050 1048 1056 1066 1065 1066 1063 1064 1050 1075 1066 1046 1055 1066 1026 1011 983 961 938 916 896 894 921 972 1012 967 892 838 832 864 917 903 900 894 897 908 931 936 
1059 1059 1065 1071 1066 1064 1073 1056 1046 1052 1054 1046 1047 1046 1033 1026 1032 1047 1051 1030 1018 1017 1018 1022 1026 1052 1042 1060 1048 1032 1025 1038 1039 1053 1061 1042 1049 1060 1058 1059 1044 1045 1066 1060 1062 1053 1060 1060 1058 1047 1047 1028 1023 1045 1045 1030 1031 1058 1043 1042 1047 1049 1019 1013 1017 1032 1049 1024 1028 1042 1062 1065 1068 1067 1061 1054 1050 1056 1058 1058 1054 1055 1055 1050 1051 1059 1059 1070 1068 1058 1057 1048 1060 1059 1041 1047 1056 1063 1062 1047 1046 1062 1057 1055 1029 -9999 1036 1035 1049 1041 1046 1045 1022 1034 1046 1046 1045 1049 1052 1027 1025 1013 1013 1013 1013 1005 998 995 1000 1011 1026 1032 1030 1039 1051 1055 1060 1052 1055 1060 1062 1063 1060 1051 1055 1045 1057 1058 1054 1056 1066 1068 1067 1069 1061 1069 1071 1067 1067 1049 1066 1069 1050 1057 1069 1066 1051 1067 1053 1064 1065 1072 1049 1066 1044 1031 1036 1015 977 936 903 884 870 879 913 945 999 974 922 860 846 874 914 894 885 892 892 905 915 937 
1091 1061 1057 1061 1057 1056 1064 1057 1066 1050 1056 1057 1043 1032 1031 1029 1037 1045 1046 1046 1025 1018 1018 1020 1024 1028 1050 1066 1065 1052 1031 1023 1029 1044 1051 1058 1061 1060 1063 1045 1042 1041 1052 1062 1066 1051 1064 1061 1063 1061 1047 1036 1035 1031 1031 1045 1047 1028 1030 1034 1035 1037 1037 1029 1038 1040 1039 1038 1025 1030 1042 1055 1040 1049 1065 1063 1044 1043 1054 1062 1069 1037 1064 1047 1064 1062 1070 1070 1060 1058 1057 1057 1058 1061 1062 1064 1050 1048 1065 1047 1061 1052 1054 1050 1040 -9999 1041 1058 1054 1043 1027 1020 1034 1033 1026 1027 1048 1046 1032 1022 1018 1032 1010 1023 1008 1003 1002 998 1009 1012 1025 1034 1050 1052 1053 1050 1055 1057 1057 1058 1059 1063 1058 1053 1046 1052 1058 1063 1053 1043 1054 1061 1057 1061 1055 1070 1064 1067 1068 1053 1071 1045 1049 1055 1068 1065 1066 1067 1067 1066 1077 1074 1054 1065 1039 1022 1026 1007 952 911 882 860 859 868 911 954 982 948 909 879 870 875 891 879 872 892 908 912 919 935 
1083 1062 1057 1078 1062 1048 1050 1064 1062 1061 1055 1038 1042 1041 1032 1032 1032 1045 1043 1047 1033 1023 1035 1018 1022 1033 1053 1048 1061 1043 1038 1042 1035 1049 1043 1062 1061 1063 1054 1060 1047 1045 1045 1044 1042 1041 1071 1048 1047 1046 1056 1035 1015 1041 1047 1049 1053 1029 1020 1026 1029 1040 1048 1052 1029 1021 1019 1006 1011 1027 1048 1037 1038 1056 1062 1052 1050 1062 1051 1043 1043 1045 1044 1056 1059 1062 1062 1069 1062 1059 1058 1058 1058 1066 1056 1053 1065 1046 1047 1060 1057 1049 1050 1053 1054 1032 1038 1053 1050 1051 1049 1051 1029 1030 1049 1051 1031 1031 1045 1033 1026 1019 1018 1013 1015 1003 1001 1003 1008 1010 1025 1042 1050 1029 1054 1053 1056 1057 1059 1061 1060 1061 1058 1054 1051 1060 1055 1059 1061 1061 1056 1063 1058 1068 1063 1070 1068 1063 1071 1071 1054 1052 1052 1062 1054 1053 1084 1067 1078 1072 1070 1079 1078 1067 1038 1014 976 963 919 892 856 839 842 863 913 962 965 932 890 855 858 875 879 878 880 890 910 915 935 925 
1081 1083 1059 1056 1083 1070 1068 1042 1062 1053 1057 1034 1046 1042 1023 1024 1028 1034 1040 1044 1048 1027 1024 1020 1025 1034 1055 1062 1071 1056 1040 1043 1037 1030 1037 1047 1050 1055 1046 1048 1045 1045 1046 1047 1047 1051 1055 1047 1048 1065 1062 1041 1038 1039 1048 1037 1032 1030 1018 1019 1030 1035 1048 1038 1028 1018 1020 1014 1019 1033 1030 1027 1033 1044 1061 1053 1059 1065 1053 1044 1039 1030 1031 1032 1034 1050 1057 1068 1063 1062 1063 1072 1058 1052 1051 1054 1048 1060 1067 1063 1055 1041 1039 1027 1031 1035 1050 1050 1052 1026 1020 1035 1032 1050 1052 1053 1034 1023 1021 1030 1032 1023 1018 1019 1007 1004 1000 1001 1003 1009 1018 1041 1050 1049 1053 1054 1059 1058 1063 1063 1060 1056 1036 1055 1057 1062 1062 1063 1064 1050 1072 1059 1057 1071 1055 1058 1070 1054 1072 1058 1054 1053 1058 1050 1051 1074 1055 1071 1058 1058 1070 1072 1075 1071 1039 996 940 906 879 866 851 836 846 861 914 955 961 934 877 843 847 859 875 883 885 942 945 938 940 939 
1074 1069 1067 1073 1073 1076 1058 1045 1039 1043 1035 1032 1028 1043 1034 1012 1013 1030 1036 1043 1043 1029 1037 1030 1033 1039 1036 1060 1065 1072 1045 1032 1029 1018 1012 1044 1031 1059 1043 1045 1043 1044 1043 1046 1048 1068 1056 1067 1071 1066 1063 1048 1047 1028 1028 1029 1033 1045 1030 1025 1029 1037 1049 1039 1028 1026 1032 1028 1045 1043 1045 1051 1037 1039 1046 1060 1041 1050 1045 1043 1059 1060 1036 1034 1048 1053 1053 1055 1056 1054 1067 1059 1060 1056 1055 1058 1055 1061 1052 1049 1029 1027 1029 -9999 -9999 1038 1038 1027 1023 1043 1055 1034 1051 1052 1049 1051 1032 1025 1021 1046 1019 1017 1018 1015 1007 995 997 999 1004 1016 1021 1025 1044 1044 1054 1051 1056 1063 1063 1065 1057 1055 1055 1060 1061 1066 1064 1064 1066 1054 1054 1073 1065 1053 1070 1068 1056 1057 1057 1053 1068 1072 1051 1054 1061 1070 1073 1070 1072 1072 1065 1066 1074 1062 1040 979 910 852 836 831 835 855 859 847 886 929 956 948 899 862 848 854 862 895 931 913 929 946 946 955 
1073 1089 1074 1075 1073 1066 1052 1050 1044 1044 1040 1032 1044 1026 1034 1028 1026 1012 1017 1041 1044 1042 1041 1037 1046 1031 1036 1041 1054 1057 1074 1065 1052 1027 1017 1016 1026 1038 1066 1043 1046 1045 1046 1048 1058 1072 1066 1068 1058 1074 1072 1057 1056 1050 1037 1046 1038 1042 1036 1032 1030 1034 1037 1047 1041 1042 1042 1053 1056 1053 1053 1044 1042 1054 1061 1039 1057 1050 1033 1047 1048 1059 1056 1067 1054 1051 1051 1051 1051 1055 1054 1053 1053 1053 1061 1051 1046 1053 1055 1045 1026 1051 -9999 1025 -9999 -9999 1032 1055 1051 1054 1057 1042 1037 1052 1033 1048 1035 1024 1018 1014 1018 1018 1020 1017 1004 998 991 994 1006 1010 1020 1032 1037 1034 1052 1055 1053 1056 1057 1044 1058 1059 1061 1066 1051 1070 1050 1070 1072 1066 1060 1057 1076 1051 1065 1073 1063 1055 1072 1072 1058 1075 1076 1063 1051 1074 1081 1071 1073 1063 1054 1068 1070 1052 1025 975 897 843 810 806 845 872 875 849 885 906 951 965 941 881 860 854 868 890 917 925 940 963 959 965 
1089 1087 1081 1064 1060 1071 1059 1051 1059 1034 1035 1033 1018 1022 1023 1021 1016 1011 1018 1033 1039 1042 1030 1023 1024 1035 1052 1036 1038 1044 1053 1072 1057 1045 1028 1021 1018 1040 1060 1035 1066 1061 1053 1049 1049 1058 1074 1068 1054 1064 1055 1067 1064 1051 1041 1040 1063 1043 1041 1032 1027 1026 1038 1039 1059 1047 1048 1054 1057 1062 1057 1061 1042 1042 1044 1041 1050 1028 1027 1035 1041 1062 1056 1054 1052 1050 1050 1047 1047 1046 1059 1056 1059 1057 1046 1055 1038 1060 1032 1057 1033 1024 1025 1027 1029 1059 1047 1044 1036 1033 1031 1030 1059 1055 1032 1032 1040 1041 1019 1016 1016 1016 1019 1017 1007 990 981 986 1012 1012 1035 1032 1030 1047 1053 1059 1062 1041 1039 1041 1058 1068 1073 1075 1074 1071 1073 1073 1063 1078 1056 1059 1063 1065 1075 1079 1075 1060 1066 1077 1078 1075 1076 1075 1067 1071 1065 1082 1063 1079 1070 1068 1061 1055 1014 969 894 833 801 805 832 869 884 886 866 903 939 952 957 905 889 868 873 896 911 947 944 959 961 964 
1063 1058 1057 1058 1077 1062 1053 1052 1048 1044 1043 1046 1028 1027 1038 1029 1017 1035 1018 1032 1037 1031 1028 1018 1020 1044 1029 1030 1025 1034 1061 1041 1068 1067 1033 1029 1027 1026 1019 1020 1038 1055 1042 1043 1051 1065 1064 1070 1072 1073 1070 1061 1068 1068 1048 1063 1041 1037 1032 1027 1024 1024 1031 1038 1050 1031 1035 1032 1053 1057 1058 1057 1060 1042 1042 1039 1057 1049 1049 1031 1042 1052 1057 1041 1048 1039 1047 1048 1046 1053 1048 1044 1038 1054 1059 1065 1039 1036 1039 1035 1032 1031 1025 1025 1030 1035 1046 1047 1050 1049 1029 1039 1054 1038 1028 1026 1028 1018 1017 1013 1015 1009 1010 1008 1001 977 959 980 986 1014 1023 1041 1052 1057 1063 1062 1048 1028 1046 1036 1057 1073 1075 1076 1073 1073 1073 1073 1066 1077 1066 1054 1057 1063 1062 1068 1060 1062 1069 1061 1059 1076 1067 1059 1061 1094 1078 1078 1070 1081 1082 1084 1083 1052 1036 990 909 849 821 806 818 853 876 884 885 908 919 927 930 938 891 888 887 932 917 934 944 961 953 965 
1080 1060 1053 1057 1071 1062 1046 1045 1051 1046 1044 1038 1035 1038 1036 1034 1028 1023 1019 1024 1037 1038 1024 1019 1022 1025 1047 1027 1021 1018 1056 1062 1064 1066 1066 1062 1053 1028 1020 1014 1021 1029 1041 1070 1041 1044 1071 1071 1066 1070 1067 1070 1063 1057 1065 1045 1045 1032 1029 1023 1022 1022 1028 1034 1039 1033 1027 1038 1034 1041 1058 1057 1056 1061 1042 1070 1055 1037 1042 1034 1048 1048 1046 1046 1045 1047 1048 1051 1050 1049 1051 1051 1058 1056 1059 1038 1037 1058 1065 1037 1042 1061 1033 1022 1024 1027 1053 1049 1036 1050 1038 1058 1061 1033 1030 1052 1023 1015 1012 1010 1005 1005 1007 1004 984 956 947 974 984 1012 1025 1035 1044 1057 1060 1057 1047 1041 1041 1050 1069 1074 1073 1071 1072 1064 1071 1071 1067 1074 1066 1058 1069 1060 1066 1074 1066 1065 1084 1066 1071 1067 1061 1060 1060 1060 1081 1084 1083 1081 1069 1062 1073 1052 1024 997 977 907 854 816 806 820 857 875 869 878 889 902 918 911 905 904 891 904 937 934 939 937 952 956 
