# Supplementary material for: Exploring the Distribution of the Spreading Lethal Salamander Chytrid Fungus in Its Invasive Range in Europe – A Macroecological Approach
Source: PLoS One. 2016 Oct 31;11(10):e0165682. doi: 10.1371/journal.pone.0165682 (PMC5087956; doi:10.1371/journal.pone.0165682)
Supplement: S1 ZIP Archive — (ZIP) [file pone.0165682.s010.zip › ECA_full/tr10.asc]

ncols         200
nrows         200
xllcorner     3.31330001355
yllcorner     -1.12269991115
cellsize      0.0117999315
NODATA_value  -9999
314 291 321 320 317 317 316 298 305 311 308 316 325 303 327 313 311 303 319 332 326 303 322 329 322 339 344 347 341 338 347 359 349 351 352 364 350 347 348 356 345 348 356 356 352 355 345 356 354 359 355 334 333 330 330 327 340 342 331 331 329 330 330 328 327 319 315 315 325 344 339 322 323 328 332 335 341 337 339 340 336 344 336 339 345 347 349 345 339 335 343 340 345 346 339 346 336 340 336 317 319 313 288 280 292 295 273 282 294 283 269 266 273 281 274 277 284 276 269 266 267 269 268 264 253 250 259 264 262 260 255 243 231 225 213 211 220 215 220 214 210 217 206 205 216 225 226 231 230 238 240 240 235 228 228 214 191 182 169 174 184 193 199 198 196 199 202 215 212 222 226 230 241 245 246 234 235 230 251 252 256 257 262 260 262 277 271 294 287 289 292 282 285 274 276 284 288 284 294 294 
316 310 296 306 315 311 288 295 307 307 302 320 316 311 323 310 308 322 302 332 324 331 337 346 352 344 327 341 346 346 345 347 351 351 367 334 343 344 346 345 345 345 343 349 350 350 356 344 355 351 344 335 335 332 340 330 327 330 331 329 339 329 329 326 325 321 314 317 331 325 349 327 320 323 328 336 333 334 332 346 337 340 349 339 337 341 339 346 338 333 337 336 344 354 356 352 350 343 332 327 315 322 308 293 294 289 299 281 277 285 289 287 286 272 272 269 285 283 268 268 261 270 270 271 258 265 262 262 259 255 251 237 228 221 206 215 220 232 225 225 210 215 201 204 199 217 217 231 230 230 232 239 244 239 233 218 199 182 174 181 184 187 192 187 195 196 186 201 187 201 217 205 209 227 243 248 241 239 246 257 253 252 250 244 262 263 271 280 279 276 283 276 294 277 272 282 284 288 291 291 
314 310 310 297 295 310 287 289 296 299 298 294 309 310 288 295 313 326 325 308 338 350 320 318 331 338 327 332 332 336 348 350 347 347 365 339 349 349 341 344 343 340 341 349 345 350 348 342 343 342 347 344 332 336 330 328 328 330 330 327 328 325 323 322 323 316 316 320 322 340 338 324 324 324 333 333 331 329 337 348 339 339 338 339 343 340 337 335 333 333 338 338 337 338 349 348 350 337 333 331 338 307 303 276 301 303 280 302 283 287 292 275 286 291 297 293 285 258 257 262 256 265 272 271 270 265 270 259 273 259 257 244 240 238 228 207 219 216 217 211 223 220 207 202 195 210 220 229 235 226 225 239 245 251 235 229 213 199 190 181 189 183 184 182 185 191 191 189 192 193 197 206 212 201 221 242 247 252 256 259 245 243 248 256 261 267 272 276 290 280 283 285 275 291 289 279 281 288 276 278 
304 308 312 309 289 309 309 290 291 291 291 295 293 299 315 288 317 321 318 321 309 343 332 324 329 329 325 325 335 335 334 349 356 340 340 338 335 338 339 340 340 341 340 341 342 341 345 347 344 344 347 338 344 341 324 335 326 327 327 322 320 322 321 322 321 320 318 330 345 327 327 316 323 326 328 330 330 329 333 337 337 341 346 334 338 336 340 338 336 341 343 344 346 332 337 349 345 343 339 332 350 343 314 300 298 295 295 318 286 276 291 302 311 312 298 286 272 271 264 260 259 259 268 270 271 272 274 266 -9999 269 268 253 241 239 236 230 225 216 231 218 217 220 215 212 203 191 213 224 224 229 221 231 241 245 248 237 226 194 208 206 195 183 172 175 178 193 204 197 199 196 185 213 221 221 214 232 239 254 262 266 251 255 263 275 271 273 270 265 268 274 275 284 292 293 293 286 287 293 286 281 
308 311 306 304 302 303 306 289 281 300 307 282 275 320 312 319 313 298 310 294 306 336 327 316 326 332 316 318 323 328 330 336 329 333 336 335 341 333 332 334 334 335 337 340 342 341 338 339 339 339 350 336 331 326 326 324 324 324 321 318 317 319 318 318 329 317 324 334 332 339 319 317 317 317 327 326 331 329 331 332 329 334 334 330 339 345 338 331 339 336 338 329 343 343 338 342 334 341 344 340 337 318 307 308 300 283 309 288 296 294 301 309 334 300 294 269 257 256 272 266 255 259 258 270 273 280 277 267 279 271 259 253 250 229 245 234 242 235 230 225 227 231 224 222 215 200 212 217 215 233 234 243 240 237 232 240 230 224 222 210 199 191 182 181 187 192 201 212 209 198 205 201 232 228 243 215 214 215 239 243 255 263 274 274 278 269 269 260 264 250 270 269 281 290 289 289 291 283 289 286 
308 305 298 298 300 297 296 299 273 270 302 304 304 309 308 292 290 297 303 291 318 302 328 316 322 318 320 317 321 322 324 323 321 322 322 332 322 328 329 322 326 325 337 326 330 333 332 335 333 335 334 342 329 324 324 320 320 318 315 312 312 323 312 313 313 313 318 323 332 324 317 318 318 333 324 331 325 329 328 324 333 326 328 332 332 336 332 327 331 329 325 330 338 330 334 336 344 340 328 336 346 339 330 314 300 299 294 311 295 295 306 309 297 296 277 269 266 279 260 269 263 266 262 272 264 260 270 271 272 279 251 245 248 244 245 238 245 234 241 228 230 225 232 225 220 214 198 212 222 233 249 244 239 233 234 231 234 231 230 214 206 198 191 186 191 192 206 213 215 201 191 211 229 240 236 222 224 231 222 234 245 254 258 261 263 263 264 265 262 251 261 260 270 279 282 288 289 299 292 296 
307 309 300 293 294 293 293 301 306 306 296 293 298 277 294 305 287 287 295 309 322 331 336 313 312 314 312 314 312 330 332 322 325 327 316 319 320 325 322 318 322 332 322 325 323 326 327 331 333 334 334 332 331 322 321 320 319 314 311 312 313 312 326 312 317 322 323 325 324 324 318 321 324 331 317 325 326 319 318 327 323 332 327 331 325 331 329 326 331 327 326 339 331 332 333 338 332 339 348 354 355 341 328 319 309 325 315 300 299 315 319 307 290 273 284 265 271 267 278 265 260 277 283 268 271 279 263 274 281 267 247 245 242 248 238 236 243 244 244 231 242 226 236 236 228 222 201 221 226 234 234 238 238 239 240 231 231 230 222 227 210 207 199 199 207 205 202 206 206 208 205 213 217 229 232 222 217 235 236 248 254 259 254 255 262 258 268 265 261 271 269 280 276 277 281 290 290 295 295 298 
311 301 306 298 295 295 297 299 306 305 293 296 302 302 299 300 298 297 306 312 324 334 312 302 309 304 304 313 315 325 327 320 319 327 344 347 334 321 322 331 315 320 320 320 331 323 345 347 333 332 334 331 327 336 334 318 315 316 315 314 315 314 316 317 318 322 324 326 325 324 333 326 325 322 315 310 338 323 321 331 318 334 329 330 329 332 324 323 328 330 330 327 331 331 333 330 331 345 354 359 357 344 337 333 311 301 318 305 314 324 328 305 281 275 287 275 269 276 271 269 282 275 286 261 280 264 269 266 277 257 259 260 249 243 241 242 245 241 239 245 242 243 240 239 237 228 217 222 218 232 241 235 238 240 235 233 236 231 222 224 214 213 215 214 201 206 206 204 208 207 212 215 219 216 216 219 201 228 246 239 266 274 261 250 254 279 274 271 271 277 279 276 288 280 278 283 289 292 295 302 
307 302 306 300 297 298 295 300 278 298 297 296 287 298 291 297 292 294 314 301 323 301 299 307 309 316 305 310 311 320 317 324 327 326 332 328 325 338 314 329 327 318 321 333 330 320 325 332 333 329 330 327 323 321 313 317 321 323 315 315 318 316 314 330 315 323 329 328 336 323 325 326 331 327 317 316 329 329 339 331 316 330 329 334 326 332 333 327 330 325 330 341 334 330 336 335 328 331 348 352 352 345 328 337 317 321 315 312 312 304 296 303 288 279 275 270 293 275 271 288 282 294 283 263 264 278 266 268 269 260 256 252 249 245 245 249 252 249 243 241 241 243 244 243 241 230 217 219 234 239 243 233 235 233 237 238 236 217 230 216 211 193 215 213 214 211 206 206 214 208 207 213 212 201 207 209 223 234 249 249 272 256 253 261 265 273 274 267 266 281 285 280 282 284 280 283 294 297 295 303 
319 316 310 305 298 297 298 278 303 309 299 299 289 292 276 305 293 307 286 317 314 320 307 309 306 312 305 313 317 319 320 321 332 326 329 329 325 316 325 333 314 339 322 320 336 335 338 332 333 332 338 324 323 330 331 322 326 318 316 316 314 313 312 334 331 324 327 326 325 322 332 326 332 328 324 326 331 307 332 329 331 318 324 323 330 330 333 334 329 334 332 338 339 352 335 328 329 348 343 350 349 342 338 335 321 312 303 313 314 336 296 286 281 294 280 272 283 274 279 295 294 270 270 277 267 269 266 274 250 265 256 243 245 242 251 256 255 248 247 245 236 241 251 247 231 219 218 224 240 249 239 223 235 234 232 233 237 239 227 213 212 213 204 207 213 208 211 210 205 214 207 207 211 210 200 220 222 244 260 273 257 256 268 264 285 270 279 267 266 276 283 286 283 280 279 284 285 289 295 297 
335 331 328 322 300 298 299 294 297 306 300 284 290 290 293 301 301 315 283 281 317 320 306 312 311 309 315 314 320 316 318 322 321 323 318 328 323 316 336 331 327 337 331 333 321 325 325 330 331 326 324 325 332 321 321 328 322 328 319 315 313 306 337 338 308 328 324 322 331 317 334 325 325 324 325 324 316 322 321 329 312 311 327 324 326 336 334 338 335 326 333 337 347 -9999 355 336 334 348 352 349 352 344 335 338 320 316 316 321 311 316 304 306 311 291 289 277 279 277 292 276 274 279 278 275 269 269 268 265 262 253 249 243 246 256 261 261 260 248 244 237 243 266 253 243 221 224 208 224 248 247 234 235 233 239 230 236 235 226 209 209 216 212 211 207 206 210 212 221 218 200 207 222 203 222 219 229 247 263 254 276 269 276 276 275 280 270 289 273 273 270 279 278 280 281 275 283 286 292 300 299 
334 332 323 316 297 299 298 300 296 299 298 288 292 291 296 303 301 313 319 309 308 325 315 311 309 309 315 316 313 315 321 323 329 319 325 313 320 321 320 328 329 343 322 322 319 320 321 320 322 318 322 323 322 321 320 317 329 313 322 317 311 338 337 334 306 310 336 337 333 323 325 330 326 332 323 329 321 332 330 328 318 322 319 331 324 334 335 343 336 340 341 336 341 353 -9999 351 335 334 346 351 318 348 344 337 333 318 323 313 317 331 310 311 302 283 279 280 279 304 294 300 302 288 276 276 286 273 277 261 270 261 252 249 250 261 250 267 257 246 241 228 247 265 254 248 222 223 236 244 227 232 230 236 236 246 229 227 220 219 222 225 220 196 213 220 218 212 216 232 201 197 219 221 202 207 228 248 260 256 271 258 256 275 268 270 264 286 277 270 274 279 281 278 278 276 280 281 288 282 292 301 
331 331 326 316 296 299 287 300 291 300 294 289 290 291 309 307 309 310 306 302 284 328 299 312 307 316 314 321 317 319 320 332 318 315 315 316 318 315 314 331 333 312 324 332 334 326 317 318 319 330 315 306 328 319 319 318 329 315 321 317 312 311 335 322 307 307 331 330 333 329 324 327 324 322 322 323 326 328 318 311 317 313 327 329 332 331 337 332 338 337 344 347 342 340 341 346 335 333 335 339 345 349 347 342 334 333 334 346 342 306 301 307 308 300 295 278 295 288 283 282 280 303 277 287 284 263 262 280 250 254 252 252 253 264 270 263 259 255 247 240 244 252 254 246 245 244 250 246 234 221 224 235 236 242 231 217 213 201 216 216 227 220 225 218 218 215 231 236 203 213 230 228 221 228 252 260 274 268 251 265 270 261 263 279 279 280 278 270 274 279 275 274 277 281 281 283 277 286 291 309 
328 328 330 327 297 296 295 295 295 297 295 291 296 301 307 306 309 305 311 312 304 321 314 306 311 311 328 319 323 318 324 324 317 328 309 310 309 316 302 333 340 320 320 315 311 325 320 321 320 331 328 325 318 321 319 316 317 320 319 321 325 324 314 316 312 305 301 331 335 318 324 324 341 335 322 325 321 323 322 317 326 341 337 343 344 333 334 334 339 336 341 345 339 335 339 349 337 334 342 339 339 337 346 345 328 337 344 328 317 304 321 313 295 307 283 289 289 288 308 301 300 303 294 284 275 276 274 280 258 253 261 256 260 260 266 265 256 253 249 246 246 248 253 256 258 254 246 234 210 219 228 232 241 245 234 219 210 205 196 219 228 234 235 224 225 225 228 240 240 237 228 225 240 244 257 260 261 255 255 267 280 265 263 269 273 272 269 274 271 285 272 276 281 284 289 298 284 275 284 297 
337 335 329 328 304 302 300 303 299 294 295 288 286 289 303 304 303 303 309 310 302 312 319 308 309 315 322 324 320 321 323 319 320 318 321 310 307 309 327 317 320 318 319 309 318 327 325 327 319 322 320 325 318 318 323 325 318 319 329 333 321 331 322 318 315 312 302 324 330 333 335 325 326 322 319 334 328 322 328 323 326 320 318 342 343 333 336 338 337 335 335 331 333 344 336 349 337 341 336 335 345 354 342 340 327 350 351 333 327 329 303 316 296 310 298 305 300 294 312 312 303 294 290 274 269 269 283 291 263 278 264 255 265 259 261 264 255 256 254 248 251 254 257 263 250 247 234 219 218 221 231 242 235 233 227 216 206 198 199 203 227 234 234 234 228 229 237 240 247 239 243 245 245 247 246 250 242 246 243 248 268 262 269 266 286 273 271 273 277 280 276 279 280 275 293 295 291 282 280 293 
338 331 328 324 306 304 305 291 295 298 293 290 293 290 296 298 301 312 292 311 310 323 316 306 310 317 321 325 325 320 320 322 317 316 322 320 320 320 319 314 321 320 319 312 314 317 328 314 313 326 320 329 321 318 326 321 321 324 321 321 325 321 323 321 325 332 305 332 328 329 322 323 325 321 319 323 326 330 323 332 328 320 314 312 323 314 325 325 331 330 331 331 330 346 336 337 340 335 332 337 351 352 345 337 320 338 352 338 335 -9999 317 295 308 319 317 319 322 290 299 294 286 282 272 270 262 259 278 293 288 276 260 263 265 261 265 263 261 262 261 258 254 249 260 255 245 242 237 235 234 238 240 228 227 221 222 219 213 200 200 203 223 234 229 225 226 229 243 251 255 249 232 239 255 250 245 239 239 247 246 258 258 271 284 292 275 283 272 273 276 278 282 276 275 278 282 298 293 275 275 287 
341 339 331 327 311 296 305 301 305 312 308 309 306 310 304 309 311 316 327 326 320 321 314 312 309 317 322 327 322 318 318 320 315 315 322 320 318 321 316 322 317 310 330 313 313 320 314 312 316 317 315 314 317 317 305 305 305 320 318 322 322 321 333 322 320 319 313 332 327 316 318 328 322 327 322 321 320 323 326 323 327 326 313 337 322 319 341 328 326 327 322 326 334 331 337 348 341 339 332 339 347 339 341 330 324 337 347 356 -9999 330 313 311 319 318 294 290 302 310 301 291 284 277 282 288 284 281 279 291 281 275 265 265 263 260 264 264 265 267 269 268 254 252 257 258 243 238 245 251 253 243 240 225 219 210 199 213 206 212 206 193 225 228 227 214 226 218 231 249 250 251 256 262 243 252 255 247 248 264 272 271 256 277 269 289 281 279 276 278 281 282 277 283 288 297 296 295 288 296 292 286 
341 337 333 325 322 325 326 322 324 322 316 314 315 313 317 305 311 317 328 311 313 312 316 310 311 315 321 329 322 319 315 317 313 316 319 328 332 331 325 325 320 317 325 307 312 316 315 297 304 307 305 328 311 311 316 315 303 306 318 319 322 333 317 319 319 318 318 316 329 324 319 322 322 319 321 326 322 324 325 335 330 320 326 336 324 336 334 326 324 322 328 333 338 338 343 342 343 342 336 341 334 326 326 328 330 334 337 330 336 331 309 322 324 322 318 311 311 299 291 287 285 289 285 303 297 294 284 280 278 273 271 267 267 263 260 262 268 270 269 276 273 266 249 247 238 250 253 247 246 237 234 231 221 201 210 202 203 215 213 214 218 211 225 224 217 226 226 249 252 245 256 261 265 267 258 261 262 260 259 261 265 264 273 277 284 282 280 279 287 279 286 292 282 296 302 295 274 270 288 290 
339 342 333 332 327 324 323 324 321 319 322 323 313 317 317 317 316 326 318 317 310 313 317 310 309 315 325 328 321 315 319 321 317 321 325 328 328 330 326 324 319 309 314 303 304 317 315 311 315 312 315 313 303 304 302 299 313 298 308 321 331 320 329 317 323 315 324 315 314 320 320 317 319 321 322 325 328 321 326 328 325 332 325 334 338 341 342 329 333 331 333 337 332 334 338 342 340 344 343 343 333 330 326 326 325 321 325 324 336 326 325 312 321 321 317 312 304 292 298 295 298 290 304 309 287 284 279 284 280 281 272 278 271 266 265 260 267 277 267 268 263 263 263 239 226 249 251 250 239 234 242 241 224 215 213 199 197 206 211 203 208 217 228 229 222 212 226 247 253 250 255 250 257 261 266 276 268 272 279 274 265 262 269 273 290 287 280 285 294 292 292 292 284 282 295 301 298 301 280 277 
343 336 328 334 331 316 322 323 321 328 319 315 315 313 322 322 327 321 311 319 313 315 307 304 310 318 325 330 330 328 322 320 318 320 324 325 321 320 320 318 317 311 310 303 307 319 313 313 311 316 306 311 319 314 314 311 308 312 318 309 317 318 317 328 322 311 311 311 321 314 320 320 317 321 323 334 321 324 325 330 329 324 327 330 335 344 345 343 335 336 333 332 341 339 341 348 343 340 347 344 342 339 328 332 337 331 328 328 330 340 318 323 313 321 318 315 296 294 290 297 309 296 314 301 277 281 281 281 276 276 277 268 265 263 259 274 264 269 268 275 254 267 271 263 258 243 251 242 253 243 237 236 225 217 203 196 196 216 209 214 220 234 235 234 231 220 221 249 253 251 249 245 251 257 262 262 262 275 269 260 250 254 262 283 278 286 287 287 305 297 290 293 280 277 286 296 308 309 303 279 
340 348 336 338 332 319 327 325 324 319 320 323 319 320 318 327 320 322 308 304 319 313 314 313 310 318 326 331 323 319 319 328 320 310 319 319 316 312 312 315 318 309 312 306 304 314 317 308 310 312 308 310 307 304 304 299 305 315 316 325 317 318 326 313 324 307 316 311 313 315 311 323 315 316 322 325 322 324 326 326 332 324 322 327 331 345 350 337 329 334 335 343 333 342 344 -9999 344 351 343 351 344 341 339 334 335 336 338 330 331 325 328 326 325 322 308 308 299 299 300 302 299 314 317 299 287 277 289 282 288 286 284 267 261 254 256 278 273 270 261 271 270 256 247 234 246 244 246 250 254 228 218 216 211 208 204 199 207 209 213 218 233 236 236 230 235 233 238 237 243 244 248 252 251 243 257 265 270 271 266 257 263 261 281 284 289 286 289 287 287 291 294 286 284 278 283 294 298 306 309 310 
336 340 334 329 333 327 324 325 328 331 327 329 326 321 322 325 309 310 310 320 305 320 314 311 309 314 325 327 329 319 322 320 317 314 316 313 311 310 311 314 316 315 314 310 309 321 316 309 309 301 301 300 308 308 303 308 312 319 319 316 316 315 313 317 321 302 306 308 309 309 311 313 315 318 318 323 324 326 322 324 325 331 324 325 328 334 346 353 356 350 339 337 336 335 343 343 343 342 356 341 342 343 345 346 344 350 354 348 334 323 332 326 324 320 314 310 320 309 304 300 307 314 309 298 287 274 270 270 291 288 285 264 264 258 263 260 257 272 269 266 243 241 230 239 222 238 244 242 249 215 207 177 189 182 192 209 216 218 219 211 232 229 222 226 240 231 235 246 245 253 261 264 256 246 256 252 254 273 263 260 271 281 285 296 306 288 291 292 294 280 283 295 296 279 288 275 294 313 312 313 
335 336 335 337 330 332 327 329 321 328 328 328 323 322 320 314 321 319 310 308 326 326 326 320 309 311 322 324 320 321 324 321 314 317 309 309 313 311 314 313 315 312 309 320 299 313 302 309 308 300 299 314 321 308 313 314 315 327 333 333 338 323 311 324 318 312 305 311 309 313 307 312 312 308 318 324 322 323 323 321 325 328 331 327 331 326 342 347 315 332 336 344 342 350 344 336 332 343 348 354 350 342 343 353 353 347 343 343 332 329 321 328 323 323 320 319 316 299 296 309 307 306 293 284 280 268 291 269 273 278 261 269 267 264 257 254 263 269 257 254 269 259 233 223 233 224 220 249 222 218 212 197 196 182 210 210 213 217 213 222 224 228 227 233 240 214 236 248 258 269 266 276 245 262 248 254 255 278 267 278 280 290 298 305 302 289 291 287 303 288 302 303 296 308 299 307 278 304 290 308 
346 340 333 332 334 330 321 331 330 329 318 313 325 321 323 304 321 311 322 310 312 316 320 312 315 312 312 326 324 320 319 318 311 307 306 306 313 314 314 319 316 310 304 301 301 296 306 308 298 301 320 312 307 317 324 325 324 322 324 332 343 338 318 319 317 319 308 320 307 307 304 308 310 309 313 318 317 321 325 330 324 324 328 333 324 314 311 339 314 321 339 333 341 347 348 341 339 334 340 342 352 343 346 353 354 350 342 335 329 317 322 324 317 322 312 309 301 312 299 304 304 291 261 261 276 275 277 268 265 267 265 276 276 257 263 261 255 256 264 256 271 237 249 249 251 248 237 210 224 208 179 203 201 174 177 181 184 199 206 223 227 225 235 228 244 229 247 262 272 273 276 272 266 282 244 255 262 275 281 280 289 301 292 300 298 297 299 292 290 301 306 295 298 294 287 311 307 299 303 292 
350 345 338 334 330 326 328 322 327 326 327 322 312 318 326 310 311 321 315 325 315 312 324 319 318 316 320 324 322 320 315 311 311 308 318 319 318 320 321 322 322 309 305 300 296 294 291 297 299 313 319 315 306 315 320 302 318 326 321 319 330 337 334 340 325 313 303 316 300 302 314 305 308 306 310 312 314 318 321 326 319 321 326 325 324 330 324 331 342 317 321 330 336 345 345 339 347 329 328 339 -9999 354 350 351 341 341 339 333 324 327 316 317 319 306 304 305 309 301 297 301 297 273 257 260 281 267 278 261 262 264 269 270 274 266 269 263 256 253 256 260 264 260 249 248 248 248 214 212 218 196 196 201 179 205 204 202 178 185 212 212 222 227 232 239 240 256 254 273 275 272 274 264 264 286 294 281 276 270 281 280 288 291 301 306 298 299 295 312 304 300 303 297 302 302 305 302 302 290 293 291 
343 337 342 337 325 332 333 319 326 322 323 317 312 321 310 321 313 323 314 326 311 306 312 320 318 311 314 322 321 314 315 312 313 313 314 314 314 317 309 313 309 316 303 305 291 282 287 296 304 314 318 309 305 303 304 308 308 317 321 324 318 326 338 336 324 321 313 307 313 302 306 304 304 304 306 314 322 316 318 319 318 317 317 321 321 325 322 320 325 326 317 332 341 348 338 344 347 341 340 343 350 -9999 350 347 341 343 337 340 328 331 320 325 302 315 304 293 289 301 283 269 290 262 261 263 269 276 276 261 255 256 266 270 268 274 275 259 256 263 259 265 260 257 247 251 251 245 223 221 220 202 213 200 207 205 204 172 183 206 215 201 213 218 235 242 244 260 247 257 278 278 270 280 278 291 295 295 293 285 290 282 292 288 302 303 295 295 301 291 293 293 293 294 299 299 301 304 308 299 312 310 
335 343 336 331 331 334 326 321 317 323 316 317 317 306 313 314 313 312 321 319 321 310 319 302 316 308 312 324 315 314 311 313 315 315 313 305 302 316 319 316 303 300 310 305 298 289 294 304 303 300 317 309 305 296 299 299 313 315 318 -9999 317 312 320 317 317 315 322 311 316 316 309 304 312 306 306 308 316 307 311 313 316 315 314 319 320 319 323 318 322 314 325 330 337 342 340 338 344 340 345 348 341 341 342 340 336 334 327 332 338 326 324 322 319 310 309 308 299 292 268 267 267 262 270 275 262 274 263 258 259 276 269 277 273 266 260 264 260 265 271 263 266 256 248 250 254 234 210 213 213 208 215 218 206 209 213 197 202 201 203 205 224 240 250 261 259 255 248 263 269 274 271 275 292 298 303 306 294 298 295 294 298 291 293 292 298 294 292 290 300 295 288 291 289 291 304 306 310 318 322 310 
335 336 338 329 327 314 316 316 327 322 322 309 315 316 320 309 322 314 309 310 307 316 320 317 319 316 314 306 307 310 310 314 307 307 325 304 298 295 309 311 304 309 290 305 291 283 291 310 303 299 295 305 301 274 290 291 312 314 306 306 297 296 300 314 330 309 324 314 320 312 310 323 317 306 308 306 304 317 311 314 316 315 318 319 322 318 318 320 317 321 322 324 327 337 338 334 328 330 339 343 346 340 334 -9999 346 336 340 328 334 308 301 312 307 312 300 293 287 276 275 271 269 285 275 271 271 263 263 269 271 288 268 267 266 266 264 262 260 268 270 274 268 256 247 243 242 224 224 223 220 228 206 218 202 205 199 204 204 190 203 206 214 234 255 263 274 272 254 264 252 263 270 272 280 284 293 294 286 299 298 301 301 296 298 298 296 300 291 293 293 294 298 293 303 295 300 310 314 315 324 321 
325 338 330 323 317 316 312 311 315 323 319 318 308 315 321 309 312 314 310 309 322 319 317 310 312 313 318 322 314 319 319 318 314 308 303 315 299 301 295 300 304 310 304 304 295 279 296 303 292 300 291 295 286 281 301 301 303 307 303 302 287 271 291 312 299 312 309 316 317 325 309 307 306 305 310 317 309 310 314 312 315 313 313 317 314 315 318 315 319 319 318 321 321 330 333 322 339 336 323 339 347 346 337 339 -9999 354 336 330 315 321 311 299 301 308 300 283 283 283 276 273 272 273 276 272 264 269 270 273 273 268 268 262 263 255 256 262 271 290 282 251 262 240 242 239 243 237 243 234 215 230 212 226 218 222 226 204 189 196 202 206 217 233 238 276 278 275 260 252 270 275 266 272 266 279 277 285 291 290 297 288 294 294 302 304 293 290 287 296 300 290 300 313 297 300 308 317 314 327 323 326 
340 332 334 322 332 323 322 315 313 315 322 313 322 311 319 317 318 312 319 312 318 315 314 303 314 315 310 321 316 322 318 313 326 302 303 307 305 305 292 289 287 308 301 290 293 294 296 299 285 283 295 284 291 298 301 295 300 300 295 293 278 267 289 298 305 313 295 297 312 326 331 308 307 306 307 313 312 311 318 315 314 314 312 316 313 315 314 319 316 318 321 321 314 325 324 329 331 333 321 339 331 341 336 342 344 -9999 333 327 321 316 314 299 296 303 281 284 276 268 274 278 275 274 275 266 260 262 276 272 281 272 263 278 272 270 252 264 283 278 272 257 247 234 237 248 246 240 219 221 217 217 220 230 228 207 234 227 219 216 237 219 245 241 273 269 281 279 271 273 273 281 282 270 277 283 281 287 296 289 287 297 298 295 295 295 294 291 295 297 300 302 302 301 314 316 313 318 328 329 326 329 
328 339 328 336 321 330 319 316 314 310 321 321 316 320 319 314 318 317 320 312 318 316 317 314 301 314 305 309 310 320 312 312 308 306 294 296 301 292 292 294 290 293 280 286 294 298 296 276 281 280 280 290 284 306 300 297 297 291 288 281 281 266 280 295 300 290 299 284 302 301 305 314 305 303 304 314 311 310 314 313 320 314 317 311 311 312 312 317 318 318 324 316 321 321 323 323 325 325 327 325 329 328 339 339 348 346 326 307 303 320 312 298 305 296 278 275 280 272 276 274 269 275 263 262 271 267 271 274 278 271 260 276 266 268 271 275 274 275 267 258 237 238 228 241 248 223 234 228 231 217 234 241 233 242 248 237 233 230 243 250 257 261 253 276 273 274 279 283 291 289 293 289 288 281 284 289 292 294 298 295 295 298 293 293 297 289 296 292 303 298 307 314 316 313 310 315 316 330 329 327 
323 337 327 334 324 317 310 308 321 321 313 320 314 310 310 311 309 318 312 314 318 311 312 303 310 308 319 310 317 324 311 306 306 287 290 294 298 300 303 302 293 285 284 287 291 288 292 293 275 278 284 283 302 300 295 296 297 284 274 272 254 280 286 290 299 297 284 280 286 281 303 313 314 307 306 308 303 309 310 313 315 315 310 321 309 311 315 314 315 328 315 314 317 314 323 322 315 319 322 323 324 326 331 334 338 340 329 319 285 321 322 306 295 270 268 272 268 271 270 265 264 268 274 274 269 271 266 270 273 277 259 272 267 268 256 281 272 263 231 259 231 250 236 236 245 216 215 240 218 226 247 234 234 241 240 233 243 242 246 264 262 281 282 286 278 283 288 299 303 302 296 292 284 283 293 291 300 296 301 290 293 288 292 296 289 291 292 294 294 300 307 313 309 307 316 322 330 326 329 340 
324 333 320 318 312 310 317 301 305 304 310 309 307 308 304 315 301 312 311 303 311 307 312 312 313 313 323 315 320 316 310 304 291 291 289 291 291 291 294 289 289 296 298 297 286 288 273 295 271 280 284 304 293 288 290 295 285 266 253 264 260 271 282 289 308 303 285 273 261 277 294 310 312 311 311 306 308 306 308 308 312 311 317 305 309 306 314 316 316 318 318 317 315 314 319 314 321 324 320 321 325 331 323 328 332 330 333 338 305 321 315 304 274 279 268 262 261 264 266 264 272 270 275 272 272 270 269 266 273 264 263 254 270 261 269 281 282 273 262 237 246 258 243 221 234 241 219 232 252 234 260 237 237 262 258 250 260 244 262 272 280 283 291 293 293 291 295 301 297 288 293 283 293 294 288 288 292 301 308 311 294 291 296 293 291 297 292 294 291 301 302 314 316 314 316 319 331 333 335 340 
327 319 317 311 306 318 315 300 304 303 304 308 315 297 298 306 311 299 300 298 302 312 303 309 304 322 321 320 315 321 306 297 286 295 290 296 289 289 288 287 281 288 286 299 297 288 273 273 285 299 301 292 279 285 289 282 267 232 214 218 259 267 267 279 295 296 273 251 257 270 283 303 309 315 308 306 314 308 305 306 308 312 314 321 323 320 312 314 327 320 320 318 315 313 313 313 315 318 319 325 315 313 322 322 338 328 -9999 337 332 334 311 298 299 277 277 264 256 261 275 282 285 282 281 281 285 289 279 261 265 268 277 269 275 270 275 277 281 270 272 268 256 249 249 253 237 248 245 239 250 258 268 257 261 264 263 273 271 254 269 285 273 277 283 298 301 293 289 287 286 288 291 285 281 280 289 285 296 306 309 302 292 294 292 290 293 288 289 289 296 309 311 314 314 320 319 325 333 333 339 352 
314 312 330 320 319 299 300 303 313 298 317 315 298 312 295 296 294 303 306 293 291 300 298 309 319 322 325 323 318 316 308 306 292 297 296 287 291 287 285 274 273 282 290 291 288 285 270 275 290 293 288 281 277 275 278 259 242 233 240 250 253 262 269 -9999 289 286 269 253 261 281 278 288 314 318 307 307 308 307 304 313 320 315 309 314 317 314 311 316 313 316 320 329 326 321 308 309 307 315 315 313 311 312 318 315 338 325 320 330 329 322 311 302 278 282 280 273 263 265 267 293 296 287 285 289 291 291 279 283 264 265 270 261 258 266 264 262 275 271 270 274 261 229 248 234 229 256 255 237 239 244 260 292 266 254 269 275 284 262 264 270 269 261 269 281 281 284 284 282 281 275 275 283 276 292 295 292 302 305 299 284 294 292 294 294 286 290 291 298 302 304 316 321 318 318 322 328 338 332 339 343 
313 325 314 323 306 313 302 301 300 317 297 294 292 291 293 307 304 302 299 292 287 300 298 308 313 319 311 307 308 308 308 302 296 294 295 286 282 278 280 270 280 278 286 277 273 268 271 286 287 283 274 250 251 275 255 241 222 230 231 243 242 269 -9999 -9999 -9999 276 273 276 271 272 273 280 295 311 304 299 303 301 303 298 318 320 317 304 308 308 303 309 316 327 329 330 327 318 316 323 315 306 315 308 299 324 307 308 330 321 319 314 319 313 305 307 308 287 282 288 269 265 282 293 290 292 289 290 294 288 287 272 268 268 265 263 263 272 265 258 275 258 278 273 264 261 227 239 230 237 243 245 243 238 247 265 277 289 273 286 286 281 271 288 274 261 262 269 275 289 292 288 288 286 274 276 286 289 282 303 297 280 284 296 297 289 287 288 291 296 307 301 309 308 310 311 316 318 324 329 334 338 343 357 
322 318 321 315 304 316 300 317 301 300 298 313 305 302 301 298 299 291 294 286 291 300 298 305 312 310 309 307 303 292 293 291 286 288 286 283 284 264 268 266 263 279 270 265 274 285 281 285 279 272 262 244 246 248 239 215 202 226 200 209 240 -9999 -9999 283 262 259 268 282 283 279 269 271 284 290 290 287 292 313 311 317 303 299 299 304 299 305 307 312 313 327 328 326 332 329 331 327 321 309 304 303 300 303 303 301 318 316 309 312 303 302 299 293 309 302 303 295 278 262 261 284 284 289 291 277 286 286 262 268 272 266 262 261 264 262 268 261 269 263 273 282 268 257 235 254 249 255 264 246 265 250 243 260 280 292 283 289 280 294 288 274 287 280 262 274 284 291 293 299 290 285 281 276 289 284 281 279 286 289 281 296 293 285 281 291 291 290 304 308 314 312 313 314 313 319 327 333 334 339 347 345 
315 312 310 308 315 316 303 300 298 299 297 295 306 300 292 291 291 292 284 289 299 298 306 306 304 298 303 300 293 283 280 279 279 278 280 280 266 278 260 262 266 271 260 267 262 284 283 285 266 264 260 250 248 239 232 206 204 194 208 197 208 246 -9999 -9999 274 265 263 266 271 268 272 265 293 276 291 289 298 296 307 310 307 302 299 290 288 301 300 318 312 307 323 307 324 326 312 320 318 311 306 301 303 304 303 314 307 299 306 298 304 289 298 310 303 309 304 294 277 268 256 265 286 291 290 267 257 271 272 260 274 267 266 265 263 260 270 260 260 260 272 280 264 272 248 242 241 260 261 256 275 275 262 273 280 289 291 291 287 296 287 280 284 285 283 284 282 283 295 289 291 290 281 282 279 284 281 278 283 282 295 294 298 287 277 289 288 292 303 306 317 319 312 313 311 317 331 329 334 339 348 347 
315 311 309 308 318 304 299 301 298 307 307 305 307 287 290 289 288 276 274 283 289 300 302 303 300 299 293 287 287 282 273 274 275 269 269 264 261 262 261 270 269 265 261 255 276 281 286 275 265 258 252 248 239 229 207 217 183 188 198 191 226 229 242 253 -9999 264 245 245 250 250 259 258 265 272 269 275 292 280 296 292 289 290 297 292 285 300 301 305 304 307 280 279 293 307 309 307 315 299 301 296 301 314 309 309 299 301 310 293 291 316 323 323 311 305 306 293 282 277 274 267 296 294 274 264 267 280 278 282 275 272 269 269 270 270 258 262 264 266 267 275 279 268 259 253 251 253 269 269 272 287 280 279 285 288 286 292 294 289 283 292 281 295 295 292 290 296 293 290 290 275 291 288 271 276 272 279 289 296 301 297 285 290 277 281 284 301 308 305 316 322 319 319 309 317 333 330 335 341 348 344 
312 312 308 306 313 302 299 296 293 292 292 301 301 296 292 287 280 269 270 281 294 302 302 307 310 293 286 283 284 275 272 275 268 263 266 257 261 259 252 268 265 273 274 273 284 293 280 270 257 251 242 235 226 217 212 175 177 194 178 210 195 222 221 232 246 -9999 238 228 229 235 250 245 264 267 265 270 289 280 282 273 292 294 289 293 286 292 298 295 292 295 295 290 282 288 288 303 303 301 316 314 305 312 318 311 319 311 311 313 317 324 327 325 322 315 304 300 286 281 277 286 300 284 252 275 268 271 272 276 276 276 276 275 272 270 264 275 263 263 272 268 279 287 268 271 261 262 274 268 277 283 285 282 285 281 292 294 293 286 283 294 289 298 298 291 286 288 283 291 290 294 294 268 279 261 271 274 285 291 290 295 290 278 285 281 298 292 309 310 322 316 318 310 318 327 326 333 340 339 347 350 
307 306 318 305 302 297 295 294 288 288 298 298 302 293 282 282 290 283 276 287 301 303 303 296 295 285 271 280 281 280 274 276 256 250 251 250 264 268 275 275 274 278 285 289 290 285 274 263 253 245 224 218 204 205 202 181 168 172 177 194 203 209 213 217 219 247 235 217 208 217 234 253 258 260 265 279 278 282 265 272 269 280 273 281 276 289 296 288 282 284 265 257 270 267 289 281 271 280 291 298 310 311 312 311 322 322 322 313 319 326 330 326 320 317 307 301 293 281 286 297 302 283 256 253 262 278 270 279 265 266 263 271 265 263 267 281 261 257 266 271 265 278 269 265 267 277 270 272 277 268 275 261 275 286 302 294 291 291 286 288 287 294 295 290 293 299 286 280 280 280 298 272 289 276 269 267 272 291 277 287 280 285 282 290 297 298 306 318 321 319 312 316 330 331 330 332 339 345 347 350 
315 316 299 300 298 302 294 292 300 297 296 297 296 283 278 287 295 292 299 301 302 301 295 295 285 283 276 269 273 272 273 267 260 241 238 244 277 284 275 269 285 279 286 291 284 276 265 251 243 235 220 203 199 198 176 175 163 168 173 189 196 210 207 229 233 221 244 233 202 201 221 234 237 249 238 249 274 279 264 259 260 268 260 257 264 267 272 280 281 266 256 258 269 275 272 269 266 279 288 289 290 307 300 306 318 325 320 320 310 316 323 317 320 314 312 313 304 296 292 297 297 300 278 278 276 273 269 271 269 265 278 269 266 275 284 276 267 247 267 263 276 276 277 276 273 273 272 271 271 273 263 267 273 282 303 285 290 286 300 290 287 294 294 299 297 302 297 296 280 279 275 288 290 290 282 262 274 271 267 284 296 298 293 306 307 307 315 320 316 317 320 321 328 326 326 333 340 344 348 348 
304 299 307 299 301 294 297 292 299 290 295 294 284 288 291 292 296 300 303 308 294 299 298 292 295 270 274 269 270 277 274 264 254 238 251 263 274 283 283 275 276 276 287 278 273 263 252 242 233 222 212 197 190 164 173 168 169 182 182 186 200 215 233 237 224 196 215 217 220 208 223 219 226 229 242 243 248 260 270 268 264 261 259 247 252 248 259 263 257 264 258 250 265 275 263 244 260 269 278 275 288 293 292 306 308 320 322 310 306 305 303 315 317 316 310 320 310 304 289 303 292 299 293 299 299 287 275 275 270 274 271 276 279 285 284 277 272 256 260 258 265 274 275 267 273 279 274 285 283 277 274 273 269 284 293 296 297 303 292 292 293 296 288 296 293 295 294 294 291 279 272 282 283 294 294 283 263 270 265 290 293 300 298 309 307 307 316 314 312 316 318 324 329 331 341 335 340 343 347 348 
316 302 297 294 290 304 296 297 303 294 283 279 284 286 294 300 308 323 307 305 290 298 304 293 280 275 272 274 272 273 264 259 262 261 269 274 275 281 265 260 262 273 278 275 272 259 243 233 219 211 202 193 165 170 164 163 173 175 189 193 213 227 220 211 205 196 199 202 211 212 217 222 222 222 235 242 225 241 249 264 268 273 256 237 238 239 247 255 255 265 255 258 249 277 257 249 257 267 266 271 279 290 300 305 305 308 317 315 307 301 300 309 315 322 320 314 321 309 305 288 279 297 300 301 321 303 302 283 274 274 283 285 285 293 281 260 257 273 259 262 258 262 269 279 270 275 272 274 278 286 279 272 275 284 295 299 296 301 297 292 305 303 301 301 298 303 308 311 298 278 260 264 283 284 301 300 284 265 268 286 297 298 299 304 308 311 317 314 310 318 321 333 337 334 339 336 341 344 353 363 
306 298 293 292 291 291 296 298 277 285 283 282 293 295 310 303 313 307 309 294 299 305 308 315 286 277 272 271 277 270 267 266 279 284 280 281 271 276 257 255 248 262 280 276 261 243 231 216 211 198 196 189 165 166 163 167 171 178 192 210 216 209 195 194 199 185 202 202 205 223 224 226 225 214 212 223 216 222 220 234 267 257 260 245 235 229 219 216 255 252 250 257 267 266 267 252 253 266 276 278 277 284 290 285 302 300 305 312 301 299 285 292 301 316 319 309 319 318 303 292 279 290 300 318 324 318 308 298 291 287 295 271 291 291 292 277 281 277 270 266 259 259 261 268 269 269 285 279 281 288 278 276 282 290 295 299 296 300 299 308 300 302 299 306 308 299 307 307 303 295 264 249 253 282 287 289 288 290 292 290 296 302 300 297 298 309 309 307 311 318 323 329 340 342 338 338 343 347 350 348 
293 287 295 291 298 295 288 290 286 285 293 322 322 317 325 329 310 295 293 289 287 295 293 294 278 281 271 278 285 279 259 262 266 286 281 271 255 262 265 258 261 268 269 262 240 226 215 201 189 192 190 177 167 160 161 170 177 189 203 202 201 200 194 184 185 196 187 188 198 190 199 224 218 214 216 215 217 206 239 242 221 225 236 230 224 242 230 237 241 249 245 241 258 252 238 245 247 256 259 257 249 261 274 278 293 300 292 310 298 291 275 274 287 307 313 318 313 321 311 301 305 307 313 320 324 320 315 307 303 310 306 289 276 285 303 295 278 275 279 264 258 248 252 256 271 269 269 277 273 288 277 287 284 294 299 304 301 308 303 301 303 300 300 299 309 312 312 297 291 279 282 257 255 269 276 277 278 289 290 295 298 301 300 302 292 297 297 306 311 321 331 337 337 342 339 339 348 349 362 350 
284 283 284 283 288 288 284 279 290 302 310 322 305 326 315 311 303 292 274 284 290 294 283 284 273 276 280 290 298 296 274 268 261 258 267 269 269 261 255 254 265 276 261 228 215 198 187 173 186 176 182 175 166 160 168 180 188 174 193 195 196 192 178 183 176 180 189 180 191 213 216 213 221 217 216 200 201 214 220 220 208 226 230 232 231 243 225 208 229 231 240 248 246 238 227 225 242 251 246 251 253 264 269 277 282 293 304 299 296 285 290 290 282 300 316 319 315 316 317 315 313 318 312 318 317 320 316 312 312 308 295 280 271 294 303 296 282 271 271 253 252 250 237 259 276 270 273 277 284 276 277 279 289 302 302 298 299 305 311 309 304 305 305 303 311 312 308 293 299 289 284 265 268 265 271 272 276 288 294 294 299 291 283 286 287 282 287 294 312 324 326 335 337 340 338 344 355 350 350 353 
288 288 287 287 286 287 289 280 297 321 298 311 302 299 305 299 291 252 258 273 295 301 293 286 279 274 291 286 293 294 277 269 263 258 271 275 264 255 258 275 272 264 246 216 187 175 175 174 155 164 173 164 161 163 168 183 188 194 192 193 188 179 176 189 188 186 184 186 193 184 192 200 197 206 201 195 199 201 214 200 205 206 226 223 231 212 227 213 225 224 221 229 224 243 225 229 239 241 249 260 264 252 260 257 276 291 296 293 302 292 299 295 292 303 298 306 311 306 314 319 320 312 306 314 314 323 321 320 308 301 286 284 289 295 306 291 277 272 260 243 238 259 252 264 263 276 281 276 283 282 283 284 294 292 295 297 303 297 303 307 305 313 314 317 312 314 313 298 296 293 281 267 260 266 271 273 271 291 295 294 289 283 270 267 275 278 267 291 313 326 331 336 343 336 338 347 350 350 353 358 
286 284 275 287 281 287 289 296 321 315 290 293 305 289 288 291 276 262 268 289 300 291 301 287 284 278 276 278 282 284 273 262 270 261 271 265 260 269 271 270 269 247 225 208 198 186 181 151 161 172 164 157 170 183 179 186 184 185 188 184 183 179 185 185 185 181 182 180 183 196 206 193 209 197 187 190 191 203 210 209 191 218 219 223 217 208 225 221 227 211 218 212 210 235 234 240 241 241 239 256 255 251 246 247 263 275 292 296 293 291 296 290 286 294 303 298 300 309 315 305 304 309 308 317 329 309 317 319 316 308 292 282 297 290 302 289 278 276 271 258 259 262 267 251 265 273 272 293 295 293 292 288 286 292 288 295 299 311 305 304 306 306 310 304 295 298 309 291 304 299 282 271 257 270 274 275 277 288 287 279 262 261 255 267 285 292 284 297 317 339 338 344 335 339 337 347 347 350 353 363 
297 289 304 300 306 309 302 319 304 291 287 289 302 294 289 288 291 276 287 289 288 297 289 292 284 276 276 270 275 268 275 273 268 267 257 247 261 267 264 257 252 230 213 202 195 191 172 175 170 162 157 162 177 166 169 187 184 184 187 183 178 182 181 183 190 189 184 186 179 191 195 179 206 195 203 203 205 208 217 203 189 220 204 212 213 224 220 222 221 216 214 204 204 233 241 252 249 244 247 245 230 228 227 229 241 266 281 294 293 299 -9999 303 288 292 285 295 297 309 313 309 314 320 313 312 314 317 324 321 324 312 302 296 297 297 294 283 275 281 273 275 266 275 263 254 249 271 286 301 307 298 300 295 290 286 294 299 297 297 303 303 305 302 300 297 298 293 305 307 305 299 288 262 264 272 271 285 277 275 266 264 263 254 259 274 283 309 310 313 323 347 353 347 344 340 340 349 349 362 367 364 
310 313 315 318 322 319 319 313 287 293 290 300 287 285 292 311 313 312 299 291 288 302 295 287 264 267 261 268 269 273 269 272 261 255 241 248 258 277 269 239 220 216 212 199 192 160 181 173 165 160 163 155 174 172 172 176 181 184 190 187 183 182 186 186 187 190 189 189 180 184 190 205 199 197 192 200 201 203 212 191 202 202 202 217 203 212 223 234 225 216 225 216 218 239 244 254 255 241 231 235 233 232 229 222 228 241 247 278 293 290 -9999 -9999 302 291 288 285 295 305 309 309 311 317 314 324 329 331 322 331 334 -9999 310 310 302 303 289 277 271 270 281 288 275 281 255 250 251 282 289 301 305 293 304 287 277 286 293 293 292 295 305 304 294 304 302 293 286 287 297 305 299 281 273 266 259 277 277 286 251 277 261 255 255 254 263 283 298 307 321 317 328 346 354 347 342 337 341 348 354 357 359 356 
313 311 307 327 314 308 307 301 283 291 287 298 299 289 302 286 295 297 291 274 272 267 282 282 272 261 255 264 272 278 277 275 265 257 266 264 284 258 234 223 210 204 207 205 195 189 177 171 165 163 158 179 181 176 173 175 173 170 193 193 185 184 185 186 174 188 186 187 180 177 179 193 197 196 190 195 188 196 201 209 191 193 220 219 222 227 233 232 215 217 231 233 244 241 236 242 249 241 233 234 217 233 210 228 221 226 244 263 272 287 300 301 283 275 275 294 296 308 302 315 310 322 320 330 341 335 342 339 324 327 317 321 306 308 287 272 274 272 295 286 284 285 270 255 262 283 298 293 298 293 289 288 285 286 291 291 299 294 301 298 290 295 290 295 290 285 283 298 291 272 277 277 270 278 278 279 267 269 261 253 249 256 263 278 297 299 319 322 343 359 354 348 345 342 348 353 351 359 360 362 
308 319 307 288 298 302 298 305 299 289 301 293 295 285 286 291 272 269 283 261 269 266 277 272 251 238 255 268 280 288 279 275 277 274 279 269 251 226 198 206 196 201 207 206 196 188 181 177 175 170 163 179 182 176 178 167 168 169 191 178 189 188 185 168 184 181 175 178 184 180 191 196 196 193 188 188 182 191 196 190 190 198 204 191 222 229 225 220 212 223 233 245 239 231 225 233 247 233 237 228 220 237 227 223 222 221 247 264 259 282 279 281 269 281 295 300 302 309 302 311 312 319 328 338 345 348 344 338 339 -9999 326 318 317 302 293 289 271 277 294 291 290 287 282 282 279 279 293 291 276 280 289 287 278 288 294 291 282 289 292 290 291 284 288 285 283 277 277 278 282 280 272 268 279 283 282 283 277 265 266 256 259 263 270 267 299 315 315 333 344 349 351 352 354 348 346 347 351 356 349 367 
305 322 316 317 307 293 304 290 305 291 299 284 280 287 282 293 281 284 266 272 279 276 278 285 274 265 270 285 283 285 281 273 271 272 262 241 220 189 196 200 188 208 212 205 196 194 182 188 186 174 170 170 178 178 170 170 170 173 170 174 179 184 184 178 183 164 166 188 189 191 195 190 182 168 172 194 201 194 189 180 185 189 191 190 218 220 212 211 202 221 211 232 224 212 208 215 241 235 230 229 233 238 226 227 227 232 235 262 265 264 269 283 286 283 289 293 298 307 309 315 314 312 329 340 335 347 349 327 325 322 330 316 313 294 285 262 252 274 287 298 296 295 303 300 285 281 277 279 271 274 288 289 276 284 292 287 274 284 284 287 289 286 269 282 287 284 273 273 268 275 277 278 258 268 280 275 276 271 266 269 264 267 273 288 299 314 330 342 353 348 346 351 350 359 354 350 369 350 350 357 
302 303 312 309 309 293 289 288 288 289 278 292 276 288 285 274 283 273 271 271 282 292 300 296 295 292 292 292 284 277 275 265 248 247 230 222 205 198 196 192 202 206 203 195 193 194 194 204 189 177 177 180 177 180 183 171 182 174 183 168 185 181 180 163 159 164 176 183 185 189 185 188 188 180 187 192 192 185 182 175 181 181 186 190 197 203 202 198 195 199 210 211 210 187 197 211 233 231 224 221 229 209 227 226 231 235 240 256 261 269 270 281 292 293 294 288 295 298 302 304 304 310 320 309 320 334 334 330 332 330 318 315 306 286 277 267 276 283 294 294 292 289 292 295 277 281 279 264 269 275 280 286 292 281 298 300 275 278 283 282 288 283 280 278 281 278 269 261 262 276 285 275 262 255 262 259 261 261 264 269 271 271 284 295 312 322 340 342 341 353 348 350 349 349 354 354 350 353 366 362 
304 311 302 309 311 291 284 282 280 281 288 267 268 271 273 283 283 261 265 287 290 302 282 281 282 302 293 286 275 272 261 260 226 217 205 187 207 197 204 208 203 207 197 199 190 191 207 209 191 178 179 179 178 181 173 190 189 183 176 172 161 187 181 168 158 170 178 183 180 180 179 172 166 193 191 191 181 193 189 180 179 182 180 196 183 188 188 196 190 194 205 203 210 214 210 208 233 233 224 231 231 232 227 233 230 229 240 249 260 276 279 286 291 288 291 290 286 298 302 305 306 312 303 304 321 328 328 336 335 333 326 311 308 297 280 279 285 292 300 296 290 283 266 270 277 282 281 280 263 266 288 294 294 285 290 293 279 273 283 286 287 297 283 279 281 276 272 259 254 263 283 281 267 261 257 250 248 264 262 259 264 281 287 309 319 336 335 349 344 343 349 349 354 348 352 361 351 354 362 368 
305 313 304 310 309 296 293 281 279 279 290 281 266 266 285 281 267 261 275 286 293 283 291 287 293 285 276 269 266 268 261 251 234 216 211 211 201 217 217 201 198 200 208 202 195 201 214 213 189 186 187 189 186 194 200 178 179 188 177 179 162 186 176 174 170 171 175 172 171 174 171 163 161 192 194 188 188 192 181 183 192 185 187 187 187 196 191 196 200 204 210 222 233 231 228 214 220 224 228 226 205 230 233 238 237 241 250 258 258 279 286 284 289 290 287 288 287 297 296 298 299 309 304 313 320 311 323 324 334 337 328 311 315 302 294 295 303 297 298 286 277 269 263 269 292 274 290 286 278 275 279 296 296 288 275 282 274 270 279 290 297 285 288 284 276 271 270 268 259 263 270 265 263 258 246 253 251 253 251 253 270 280 301 315 331 335 338 340 345 347 356 347 352 350 357 353 356 360 376 370 
300 310 309 314 306 293 293 295 282 298 285 272 263 274 269 283 271 269 278 286 291 294 291 297 299 271 270 255 246 247 249 252 240 229 223 215 213 230 225 198 195 202 196 198 196 208 200 204 192 187 184 180 180 179 201 198 189 179 176 173 184 184 179 167 161 162 165 155 158 161 162 165 169 177 194 177 200 187 193 193 189 199 206 196 195 190 186 202 206 211 212 227 217 234 225 220 218 204 207 209 208 225 238 246 245 255 252 258 268 278 282 280 282 286 287 285 296 300 294 292 297 308 316 322 305 319 310 320 336 -9999 326 306 301 301 298 299 304 311 286 293 276 263 271 274 274 287 282 282 291 288 281 293 295 281 276 274 265 273 279 284 294 292 292 281 284 280 273 262 262 263 254 259 270 263 255 259 248 239 244 262 275 293 309 333 338 347 345 346 353 350 351 348 352 345 357 371 362 370 370 381 
298 303 296 308 311 283 295 289 291 287 282 258 266 281 268 280 264 266 280 273 269 273 266 290 296 285 261 249 228 218 226 240 242 238 230 203 202 225 213 198 202 198 206 204 197 210 218 204 189 190 192 184 194 181 186 201 207 172 173 189 185 183 179 164 156 155 157 167 163 166 160 161 160 165 193 189 181 193 192 188 186 219 217 203 200 191 188 202 208 214 213 226 230 227 218 216 226 196 203 199 227 228 234 233 248 238 257 274 275 284 277 266 272 280 285 286 291 300 294 297 302 316 312 304 293 299 301 322 326 321 319 292 280 291 301 306 303 301 303 295 284 270 281 275 282 287 290 273 278 285 283 282 293 284 274 275 258 258 264 260 263 289 290 287 276 274 274 260 262 252 249 259 271 259 273 234 239 229 238 248 282 304 327 333 339 336 351 350 358 352 349 350 353 349 356 367 368 375 385 373 
293 320 301 275 288 288 275 275 274 260 281 277 264 277 283 269 266 272 273 266 273 272 278 300 298 262 261 242 224 218 224 232 249 241 229 214 210 211 216 214 219 213 209 201 202 202 204 215 201 200 199 190 183 201 202 196 204 199 190 188 188 185 171 158 160 157 161 165 168 169 168 164 168 164 179 200 183 186 185 185 203 221 210 200 199 190 190 211 213 222 215 203 216 230 220 220 218 216 214 216 229 212 240 223 248 251 260 266 267 272 265 270 279 284 291 290 295 300 302 301 309 302 316 309 302 298 315 321 326 317 302 317 277 275 293 305 304 303 272 278 286 287 279 277 286 280 285 294 287 291 281 276 283 280 275 270 251 255 256 259 268 274 287 292 284 276 271 259 259 256 254 261 263 276 277 264 234 217 237 260 294 315 327 337 345 345 355 357 355 356 351 351 351 354 364 370 370 376 376 367 
297 296 301 297 284 275 275 276 268 263 266 267 270 275 272 277 267 261 253 269 270 287 276 306 271 238 238 231 209 211 220 247 254 248 219 210 198 202 216 226 220 226 221 212 204 197 199 212 208 200 177 183 185 188 190 193 204 197 186 184 190 173 165 165 161 161 165 178 181 171 170 169 171 178 173 186 187 191 190 193 205 219 214 197 195 191 197 220 214 224 207 207 206 199 227 216 199 207 216 210 210 236 230 234 229 244 248 256 257 265 263 272 276 286 313 297 294 295 297 297 303 306 313 310 302 308 318 307 318 312 314 325 298 265 285 305 289 298 303 288 289 280 275 285 281 286 284 293 299 275 295 287 276 280 269 267 258 246 252 262 264 276 284 291 290 272 266 261 259 263 266 266 275 278 287 265 246 240 253 284 313 329 339 344 349 355 355 357 361 359 361 356 357 358 359 370 366 368 363 367 
293 289 267 301 281 282 275 266 262 260 267 270 269 275 275 264 264 266 246 266 275 292 296 292 276 255 231 218 197 198 228 246 243 229 213 209 201 194 205 206 223 224 218 212 195 187 199 208 206 193 180 180 193 195 196 186 201 196 187 172 185 180 178 161 182 171 181 167 178 187 180 181 189 187 174 173 184 191 183 186 211 217 189 190 194 198 204 209 215 213 217 206 205 213 223 218 223 200 223 226 221 216 220 219 225 231 241 250 257 261 266 272 283 295 307 307 297 294 296 293 298 296 309 305 315 313 309 297 307 294 303 314 310 265 275 308 298 284 287 278 277 271 271 278 282 278 278 298 296 280 285 280 279 275 271 271 255 245 256 256 262 269 275 280 289 277 266 260 270 265 267 275 288 270 284 279 274 280 294 313 332 348 358 344 348 357 364 360 362 359 361 362 352 360 355 360 363 365 369 369 
292 277 276 271 270 270 273 264 278 265 267 259 274 263 258 264 259 265 243 268 279 287 290 276 270 257 238 221 212 215 241 244 231 207 220 217 219 204 201 198 219 214 216 209 182 184 202 208 207 188 181 179 191 202 214 208 193 192 186 183 187 173 178 183 174 175 174 165 193 187 184 188 184 194 195 180 185 191 176 195 191 191 192 196 202 211 218 224 217 228 228 222 213 201 222 221 227 225 223 215 207 209 207 211 227 239 247 253 258 259 265 273 283 292 318 304 294 293 294 293 290 289 299 305 318 297 299 300 287 264 297 290 286 268 300 305 283 282 286 277 271 267 264 273 286 276 284 294 297 273 265 298 276 272 264 260 264 259 253 253 259 265 280 281 289 287 284 264 264 277 283 280 286 299 294 295 308 309 319 345 356 349 358 355 349 362 364 365 361 359 360 360 363 352 355 356 364 369 374 372 
299 286 269 268 270 275 269 269 267 252 250 257 257 257 263 262 267 251 264 270 272 275 281 279 273 257 248 231 223 225 227 228 226 219 228 229 226 213 210 203 214 216 209 195 176 186 200 212 202 182 177 183 186 198 208 206 198 183 173 181 175 178 182 193 188 178 192 198 182 186 184 168 200 198 197 182 187 177 173 189 193 194 195 204 206 209 222 216 223 202 196 221 216 213 206 218 199 196 218 210 205 207 210 216 239 250 236 264 268 261 262 281 278 289 309 302 293 285 287 287 293 300 301 304 319 286 301 290 277 268 270 291 269 286 305 306 282 270 280 280 281 269 263 252 271 279 285 281 296 296 293 284 273 268 255 251 264 257 256 260 263 261 262 275 273 289 289 270 267 274 290 292 288 299 309 321 337 329 344 362 348 365 361 365 360 368 363 360 368 358 362 351 354 360 361 367 375 382 384 380 
298 273 266 271 272 269 260 254 248 252 257 247 251 258 268 258 256 260 267 272 272 255 254 275 279 271 246 233 223 218 212 210 203 221 235 226 224 209 205 217 218 218 212 181 172 187 199 216 189 194 187 197 201 213 213 207 194 182 177 175 179 186 191 197 194 206 202 191 190 183 161 190 193 184 186 187 187 187 184 189 193 194 195 210 199 215 224 205 216 225 199 210 223 223 200 224 220 224 204 201 203 211 221 230 239 232 242 243 266 271 273 265 290 299 298 299 288 293 286 296 292 294 282 296 311 293 298 295 275 287 304 287 296 294 303 300 297 296 286 284 282 274 272 262 263 267 279 289 300 295 284 266 253 263 264 257 248 260 254 264 267 274 259 280 281 279 283 282 275 288 297 302 307 306 311 319 343 340 354 359 368 374 367 375 372 367 360 360 358 358 364 360 361 363 374 381 374 375 381 379 
281 262 266 266 263 258 257 272 252 247 240 231 246 256 256 260 261 272 268 280 258 245 241 274 286 270 237 224 218 214 213 215 212 221 218 219 210 190 205 204 220 206 199 191 189 207 213 203 177 178 197 181 188 210 206 203 189 186 187 191 185 190 195 196 207 207 198 189 174 172 183 199 200 195 194 186 185 177 182 183 186 210 210 199 222 207 212 200 211 218 215 196 216 224 208 210 216 219 200 200 207 228 230 234 235 258 244 255 265 262 271 268 284 298 300 293 286 285 288 296 282 282 284 287 303 288 285 291 294 281 295 318 311 311 292 286 300 292 300 279 281 280 273 265 274 266 262 284 291 281 278 266 270 270 270 264 247 250 260 271 273 277 263 259 270 278 271 277 286 273 289 308 317 319 316 324 329 334 342 353 364 364 371 379 373 374 367 370 357 356 365 363 361 355 366 373 382 379 378 380 
282 262 257 266 250 278 270 239 243 239 241 244 251 254 255 259 271 267 278 262 249 252 266 285 279 259 234 223 210 231 234 233 214 212 213 211 208 191 191 196 206 217 209 208 207 206 206 179 174 186 187 183 185 209 200 186 183 187 195 202 191 190 190 188 211 199 190 175 175 180 175 204 202 183 186 184 184 185 184 183 189 198 215 219 204 212 204 215 220 216 189 206 218 208 213 211 223 211 204 220 232 235 249 242 239 249 250 269 271 271 274 279 293 298 298 297 285 286 289 293 264 263 276 287 288 287 279 291 296 299 299 308 317 288 312 295 298 283 294 308 280 281 282 279 264 264 258 279 289 276 269 277 275 285 276 265 256 247 271 272 276 278 262 270 268 277 278 286 282 278 287 311 310 320 314 321 316 336 350 358 370 372 369 371 382 370 365 367 359 357 360 364 367 351 356 373 370 376 373 379 
276 287 251 250 267 259 237 246 242 246 238 243 256 256 258 262 266 267 272 265 260 265 285 287 265 246 238 210 229 239 237 222 218 214 210 202 204 201 203 201 203 205 214 214 203 198 186 182 182 175 180 195 205 199 195 184 184 201 203 210 189 192 221 220 207 208 184 178 183 179 205 209 202 178 186 185 188 184 190 186 183 185 207 226 212 204 195 224 213 197 196 206 224 218 227 217 221 223 215 238 251 238 231 245 253 253 259 253 271 274 281 290 295 302 289 291 295 298 299 282 259 279 282 285 279 277 279 300 296 295 304 306 302 296 301 303 307 286 288 285 308 289 304 290 270 273 278 279 290 281 272 274 270 259 275 270 264 256 261 261 273 258 270 264 274 282 287 296 307 302 293 303 329 321 320 321 325 331 345 363 364 364 364 363 370 358 355 354 357 361 358 359 355 356 362 371 376 383 377 381 
264 271 276 277 253 243 246 246 244 243 246 248 263 260 264 264 265 260 267 261 264 266 281 272 250 224 215 236 240 237 229 223 228 221 219 211 206 203 199 199 199 214 218 209 199 173 174 176 176 186 185 190 188 199 190 193 201 207 206 195 205 198 225 221 213 201 176 190 177 202 228 215 212 195 184 181 180 189 189 192 186 188 204 220 206 211 209 201 205 190 194 213 224 223 221 213 218 229 214 245 252 245 236 247 248 258 264 267 270 279 293 294 300 303 293 286 288 278 276 261 264 262 268 278 280 275 280 288 283 280 281 294 290 295 274 292 274 284 290 291 283 300 282 295 281 279 289 278 283 281 286 276 278 282 283 270 257 258 261 262 258 266 264 275 290 293 312 325 328 325 330 327 328 330 331 328 331 352 356 369 367 367 374 373 368 366 367 352 357 353 357 353 359 364 360 361 379 377 379 386 
276 279 273 257 250 253 238 245 248 247 245 252 262 265 263 259 270 263 268 256 263 268 275 258 244 213 236 228 217 221 215 221 215 228 214 203 194 205 206 203 213 212 212 208 174 190 176 174 178 190 188 190 191 191 201 200 209 204 197 209 208 213 226 223 205 193 186 195 198 214 196 192 186 186 183 179 185 182 192 186 185 191 200 221 227 203 229 206 203 195 203 221 211 235 227 215 214 228 238 249 245 243 243 243 261 265 258 275 275 285 299 300 305 300 290 289 301 291 266 269 283 261 271 280 286 291 284 285 284 270 278 284 292 291 277 269 284 268 285 279 278 283 286 288 299 292 287 295 277 279 274 275 270 276 287 277 253 253 255 261 258 273 278 293 307 327 337 345 347 348 328 338 333 338 343 343 345 354 357 363 373 368 367 371 361 361 364 356 356 356 358 368 370 370 359 361 368 385 388 388 
280 263 256 262 247 242 248 247 250 247 245 243 258 262 262 266 269 272 255 260 266 267 268 253 237 216 238 218 220 209 197 198 194 222 197 212 203 211 198 203 210 211 212 179 192 188 183 181 188 194 196 185 188 188 194 200 201 190 192 202 207 221 223 198 209 195 198 199 195 206 199 194 182 197 177 186 193 185 185 184 191 194 217 222 223 226 212 205 199 193 201 232 232 238 231 218 216 218 246 248 250 252 240 244 264 259 280 283 297 298 307 293 285 284 282 279 283 271 279 280 283 265 271 277 281 290 286 277 283 287 271 269 263 282 274 286 285 289 271 269 273 272 296 290 289 273 269 266 286 277 269 266 266 273 275 278 271 268 269 270 276 283 293 304 322 347 354 344 347 349 350 342 344 351 341 346 356 359 362 365 372 367 358 374 365 365 363 358 361 372 366 383 384 378 369 381 384 388 387 384 
281 267 255 253 250 260 255 239 254 238 243 252 248 268 277 267 265 265 263 252 264 272 263 251 232 241 232 213 211 200 186 193 194 200 189 188 218 205 195 206 190 193 204 210 181 182 183 185 193 199 208 202 187 189 190 204 199 195 190 208 210 209 220 196 204 198 194 205 196 195 198 195 190 183 186 190 196 192 188 183 189 215 229 225 215 214 212 207 197 189 209 231 240 221 216 234 230 233 241 234 236 243 247 243 259 274 287 291 297 307 295 304 294 280 276 278 277 281 282 282 281 273 263 274 278 278 280 283 278 276 256 274 285 275 273 284 295 295 287 266 286 278 295 291 284 289 279 279 286 280 267 250 253 261 271 268 273 275 276 292 290 294 298 310 335 345 338 346 347 345 350 352 351 361 360 353 371 361 368 368 366 364 361 367 372 366 367 367 376 381 382 383 381 379 380 389 388 386 378 385 
282 274 263 251 255 262 252 248 253 243 253 266 266 281 276 272 267 258 251 259 261 257 256 250 242 241 225 210 202 200 196 182 180 174 199 192 185 207 209 188 192 197 204 189 188 184 183 186 191 201 207 210 197 188 190 195 209 202 203 205 206 208 206 203 201 202 197 201 195 216 191 200 192 192 215 210 196 195 191 190 196 224 228 217 225 214 216 206 201 201 218 224 229 222 237 223 234 238 244 251 247 249 251 256 275 278 264 262 258 280 277 287 283 275 266 277 286 288 287 294 279 281 272 272 285 281 286 270 268 262 266 273 277 282 282 287 289 293 279 276 283 281 288 286 287 279 282 278 275 271 271 268 260 270 269 271 281 262 289 296 302 321 331 336 336 335 331 340 352 353 353 355 353 371 364 381 378 370 379 376 374 367 364 373 377 376 377 379 380 382 379 375 381 378 383 386 377 380 391 387 
267 263 259 255 262 253 259 243 245 248 269 279 289 269 278 275 266 254 266 258 256 256 247 244 228 223 218 215 199 198 206 191 204 199 198 184 200 205 200 194 191 203 210 194 186 193 181 188 189 199 201 190 191 193 196 208 222 193 198 196 201 202 206 195 200 198 194 202 195 194 205 216 207 216 214 214 199 199 188 195 208 231 233 228 221 217 216 224 218 220 220 225 233 235 248 249 244 237 236 241 259 271 259 264 266 266 267 261 253 240 285 286 289 278 277 280 284 280 289 292 282 278 277 281 287 288 282 268 268 271 266 282 262 275 284 287 284 296 283 258 283 281 287 287 285 282 269 264 254 265 268 275 276 277 266 263 275 280 297 316 331 349 352 345 339 332 328 340 351 359 354 354 358 366 376 380 374 376 371 374 373 366 364 367 377 366 372 383 382 388 370 358 361 382 386 394 391 387 397 400 
260 257 256 258 253 259 249 249 261 260 277 271 284 279 276 267 273 268 267 268 264 259 248 233 222 222 216 217 206 202 192 206 206 205 203 205 204 208 209 197 201 207 211 199 192 207 187 191 193 187 192 188 190 193 201 224 213 204 190 184 197 199 194 190 200 201 222 194 197 194 211 222 204 235 225 198 212 197 201 206 223 233 232 226 215 214 229 212 218 225 226 233 225 249 249 254 236 238 239 244 248 277 268 279 281 275 281 269 270 256 273 292 295 284 281 275 267 280 276 283 295 274 285 286 271 273 278 271 277 256 258 270 271 278 282 274 285 289 290 281 272 275 287 291 283 276 263 249 234 251 272 275 281 281 279 279 286 297 302 325 350 350 345 351 351 340 346 342 354 353 354 365 364 365 374 376 375 374 379 376 371 381 373 370 366 365 376 381 381 379 381 383 379 384 390 393 377 381 400 397 
263 255 259 262 266 265 258 261 260 263 263 286 283 276 268 265 265 274 275 263 256 253 248 239 213 217 221 208 201 197 203 206 208 201 199 196 186 194 199 205 191 191 192 197 190 193 196 198 183 199 183 184 186 193 220 227 192 189 192 188 194 189 191 194 219 224 230 218 191 199 211 211 218 225 228 220 200 195 199 216 236 201 226 224 211 217 225 234 224 235 237 235 225 245 237 239 238 255 238 247 252 276 273 271 275 284 277 291 292 286 292 287 278 279 279 275 271 266 277 284 271 269 267 267 270 268 279 274 270 254 273 270 270 273 270 275 265 276 285 287 272 262 276 292 286 266 253 243 238 246 257 274 282 275 283 285 296 308 331 342 347 350 346 363 366 358 361 356 354 363 367 365 362 369 374 374 375 379 378 377 377 384 374 369 370 369 377 381 380 379 368 374 374 386 390 378 365 375 397 394 
254 257 259 266 267 266 275 270 262 268 284 288 274 262 271 264 269 260 256 266 248 258 243 236 234 225 219 215 207 201 205 204 211 211 208 191 185 188 188 211 191 201 203 195 214 211 214 189 206 202 191 189 188 197 216 231 224 196 190 204 194 187 189 193 210 227 222 211 194 197 208 215 221 238 228 213 189 203 204 225 230 225 209 217 213 215 219 232 227 222 229 236 231 243 240 244 244 243 263 251 254 271 254 278 259 274 286 281 293 306 295 298 278 291 284 282 272 277 264 281 284 282 284 264 283 285 277 267 270 266 273 271 267 269 273 268 275 282 293 292 295 262 269 272 271 248 234 234 247 257 268 275 288 296 285 300 318 350 369 358 348 351 356 364 360 359 -9999 364 363 354 361 376 370 384 375 383 371 373 371 378 387 384 385 386 385 381 383 375 378 378 381 372 376 370 373 371 370 372 393 395 
256 265 262 257 279 266 263 263 271 273 283 288 276 249 271 267 245 250 253 263 245 255 249 243 234 219 214 217 214 203 203 206 209 211 210 190 189 190 197 206 213 197 215 213 218 208 200 209 203 198 190 192 186 202 211 217 203 193 211 210 199 191 189 198 211 208 216 204 196 194 206 223 231 239 230 215 202 204 208 229 236 230 213 212 215 218 225 224 218 232 248 232 230 242 242 248 258 266 265 255 261 279 264 276 285 255 271 290 300 309 307 298 304 307 294 278 276 274 279 269 271 284 267 270 265 260 253 251 267 244 265 249 245 237 272 279 273 278 288 290 292 275 275 264 252 236 234 248 268 281 286 284 299 294 301 322 359 350 366 358 364 364 361 351 357 371 -9999 -9999 360 365 360 367 375 377 379 377 371 383 380 379 380 384 387 385 383 370 384 379 381 367 368 381 385 375 374 377 380 378 378 385 
256 261 279 276 263 262 265 268 269 264 266 281 266 263 271 266 239 250 237 252 257 248 237 243 242 242 226 215 214 211 209 207 204 213 200 191 194 196 202 216 205 203 204 207 219 223 212 218 195 193 203 189 187 211 210 208 214 208 202 212 208 196 191 198 202 206 232 214 205 195 203 219 231 240 239 227 206 200 211 231 241 234 225 225 220 219 229 230 224 242 231 242 252 267 244 269 256 254 276 278 270 282 288 272 299 283 259 276 298 303 305 309 303 291 280 287 288 283 280 270 265 274 277 271 270 247 267 266 270 253 260 262 260 266 269 273 274 286 284 284 276 274 289 279 254 238 251 272 284 302 290 305 312 321 338 349 361 364 373 371 361 355 352 358 367 364 366 350 356 360 368 379 380 381 384 377 383 382 382 381 382 384 385 386 383 373 379 384 383 373 369 369 390 382 373 381 385 374 379 386 
263 271 275 274 264 260 255 260 262 272 270 280 267 275 262 263 258 247 242 247 241 252 245 241 234 229 232 225 218 211 206 212 213 211 197 195 200 198 213 221 204 207 202 202 203 210 202 216 196 213 194 176 189 207 212 212 208 208 206 218 198 196 197 202 196 228 215 229 217 203 198 208 232 234 231 227 203 215 212 230 250 240 213 222 221 227 226 247 234 244 253 250 251 243 272 262 264 254 269 267 259 275 279 289 295 292 293 267 300 305 314 301 303 294 298 289 289 273 282 277 278 263 259 271 273 267 263 245 274 243 257 244 245 260 271 271 276 279 284 275 274 282 308 306 304 261 279 297 304 304 306 321 331 344 347 361 374 386 -9999 375 366 357 350 347 349 360 355 355 359 357 364 376 382 381 375 399 373 377 378 381 386 382 383 384 382 378 377 384 387 383 377 378 387 393 367 385 385 376 389 391 
259 278 273 269 265 265 267 265 265 264 276 276 273 261 260 257 252 249 234 236 243 230 240 239 243 238 223 219 212 209 213 211 210 206 206 207 207 214 227 203 205 215 210 201 195 207 213 201 202 203 198 189 183 209 212 209 205 208 217 214 206 202 204 208 202 214 224 241 220 205 197 215 225 225 227 218 222 215 220 235 254 242 233 231 230 230 231 259 254 253 248 251 254 264 273 255 270 256 269 264 256 253 269 280 290 286 291 298 307 306 307 275 295 288 287 286 284 277 267 282 262 258 274 270 252 257 260 269 263 245 258 244 267 244 265 272 265 273 276 268 263 276 298 296 308 312 310 315 315 316 317 328 346 350 369 -9999 387 388 378 372 368 368 348 364 358 360 373 372 374 376 383 393 395 399 400 393 391 381 385 384 386 386 384 386 383 377 374 383 390 383 375 370 387 390 387 388 388 390 390 389 
275 273 280 274 280 274 269 265 273 272 274 277 273 269 253 245 239 241 215 230 240 233 232 228 210 212 227 214 209 218 215 214 212 210 213 212 214 213 219 218 213 200 218 211 206 192 208 211 215 207 194 193 192 219 208 208 208 228 231 217 219 207 201 206 205 207 223 233 219 212 210 207 239 249 236 228 235 230 232 251 254 252 246 238 241 248 229 254 261 251 262 271 271 274 272 269 260 280 273 268 281 265 263 276 289 292 303 310 307 304 309 304 286 279 286 285 279 276 275 260 260 275 271 239 239 243 259 262 257 264 248 261 266 260 266 262 256 269 254 271 257 268 275 284 314 335 328 317 322 325 328 341 344 360 374 373 369 395 397 400 391 385 379 377 373 375 375 371 378 377 387 -9999 401 406 399 399 397 386 383 386 388 386 387 385 385 388 390 391 374 378 377 383 390 390 392 384 387 388 387 389 
280 285 281 266 260 265 263 269 270 270 278 284 276 259 244 235 229 228 225 222 236 231 233 201 206 203 210 209 220 220 210 215 210 209 208 213 217 219 223 219 199 204 202 195 205 198 200 229 224 206 202 199 201 217 241 226 221 228 236 242 216 212 213 198 210 211 220 223 222 240 230 221 238 251 250 243 240 237 245 250 246 256 249 245 249 258 259 260 267 251 259 269 275 262 258 277 267 278 280 281 267 288 297 295 298 293 291 306 301 297 300 308 290 283 284 269 278 274 272 250 251 253 265 273 245 249 256 260 247 265 248 256 254 252 269 251 254 253 271 276 280 280 274 276 287 319 333 327 333 336 344 356 367 -9999 -9999 396 392 390 394 386 387 373 369 370 376 373 375 379 380 383 391 400 -9999 409 402 404 406 392 387 386 386 389 387 386 386 389 386 390 390 378 393 394 393 391 390 376 387 390 385 381 
285 286 269 269 254 260 262 265 272 270 277 273 259 249 234 226 221 223 205 219 220 219 221 201 213 203 211 215 218 212 218 220 216 207 210 223 206 209 204 215 198 204 203 207 209 207 223 219 206 209 210 201 213 218 210 208 222 232 226 226 230 227 207 218 211 207 208 224 250 251 225 227 243 256 253 251 257 246 255 246 259 262 256 260 265 266 276 277 268 260 256 261 273 272 258 277 283 287 284 292 294 295 301 307 302 289 293 288 292 279 266 295 294 284 271 280 271 261 272 270 265 265 257 266 248 247 250 252 259 255 259 254 259 255 262 248 262 262 267 267 276 273 276 288 297 300 320 331 333 -9999 -9999 -9999 368 371 366 395 390 389 381 377 367 356 362 374 376 373 381 386 385 389 388 401 405 406 406 403 402 391 390 388 386 389 392 387 381 378 382 387 384 388 383 379 394 391 391 370 388 391 383 382 
278 276 281 256 260 262 259 263 274 275 273 258 241 227 221 218 220 214 201 205 202 203 206 205 209 196 200 220 232 213 226 206 218 211 222 222 207 214 217 218 196 211 213 213 197 208 217 220 217 207 218 194 208 229 231 228 221 230 232 232 226 228 232 216 222 214 207 212 235 253 243 244 250 253 256 252 256 251 250 248 250 275 271 270 266 270 277 281 274 269 262 271 268 282 273 295 297 298 297 297 301 307 302 305 291 280 295 293 281 263 258 291 286 281 283 285 281 262 279 267 245 270 262 246 247 270 260 257 258 256 261 267 256 258 272 256 266 266 270 280 280 284 295 298 311 313 301 319 331 344 361 362 356 368 381 392 387 374 378 374 363 356 357 381 385 374 377 376 377 379 388 403 405 -9999 413 408 405 390 387 382 384 385 385 390 388 385 387 387 387 385 389 386 387 391 391 382 391 392 385 380 
273 271 264 267 265 265 255 264 271 266 261 245 227 224 217 218 212 204 197 193 198 199 208 213 201 189 208 226 210 208 202 222 224 210 212 223 212 222 206 209 216 208 214 212 201 213 219 214 216 210 206 182 199 227 227 230 231 226 229 234 225 232 237 233 240 216 224 215 227 251 250 249 261 260 262 264 260 264 267 259 258 260 261 265 273 276 279 277 270 265 274 273 270 290 297 305 285 317 300 299 312 307 306 290 300 291 290 288 283 283 290 282 277 273 273 281 281 265 277 253 253 268 260 252 251 254 264 258 261 261 262 262 257 254 256 270 271 273 267 275 289 298 304 316 322 318 331 324 326 339 358 367 375 372 381 382 374 371 367 367 371 365 359 364 379 388 385 374 376 382 391 403 405 417 -9999 412 408 394 388 385 387 388 387 388 387 387 385 387 394 393 384 388 391 392 391 385 386 391 387 382 
273 278 269 271 270 262 255 258 254 251 256 247 235 225 208 204 203 195 194 186 192 199 210 213 209 194 202 214 214 214 219 208 212 217 220 215 209 228 204 202 214 210 209 215 214 213 220 224 217 220 211 191 188 212 230 223 226 231 227 245 223 233 231 232 228 238 246 224 230 249 257 258 253 265 252 256 265 264 266 268 266 278 270 271 273 278 278 280 271 268 277 291 286 291 305 302 311 312 303 302 306 304 305 305 300 297 309 307 313 309 279 287 273 282 292 279 278 260 274 266 266 253 251 252 271 271 259 259 260 259 259 255 260 268 271 267 276 278 267 278 275 286 303 314 325 323 324 350 355 350 362 367 379 370 370 383 373 372 372 363 369 369 379 382 385 382 382 378 374 380 391 400 402 407 415 409 407 391 388 388 388 389 393 387 386 394 389 388 374 393 371 377 390 391 389 386 386 386 386 389 
274 272 278 270 264 263 256 263 265 261 247 246 231 222 211 201 195 192 186 182 186 197 217 218 210 210 207 208 212 215 226 210 213 211 209 209 222 200 210 198 201 216 210 216 218 219 217 227 224 224 224 206 191 195 203 206 218 237 235 243 225 226 229 248 251 257 249 246 243 251 258 261 259 266 259 262 264 268 270 266 271 267 268 275 272 278 277 283 271 273 273 276 303 282 286 306 307 310 309 304 303 309 308 311 311 302 301 302 305 310 303 296 288 289 306 284 267 272 270 251 269 265 247 260 247 254 257 254 250 250 251 272 273 270 262 266 267 273 264 269 269 276 291 318 330 335 342 342 349 361 363 366 371 363 351 365 362 370 370 371 372 379 384 389 389 388 385 373 377 373 389 383 385 400 407 409 408 392 387 389 389 388 389 387 393 392 392 383 373 370 371 377 381 391 390 385 385 384 380 387 
265 276 272 266 259 265 263 262 258 252 251 244 230 216 208 206 204 207 200 190 190 200 218 214 214 208 208 210 211 207 219 208 213 216 205 202 227 200 208 206 197 219 224 225 216 212 214 228 240 221 224 214 205 194 190 187 220 241 229 229 243 224 225 243 259 258 255 253 258 253 259 265 267 277 265 266 269 271 270 271 272 271 267 274 277 282 281 278 275 287 295 309 308 281 293 298 307 319 308 303 308 313 311 309 316 307 286 297 289 302 306 300 305 292 287 275 285 273 248 248 272 267 259 248 251 252 256 252 252 253 254 273 274 263 262 268 267 274 282 275 281 285 288 311 334 337 335 343 351 366 370 366 366 355 354 358 362 366 372 379 377 373 380 390 390 386 381 378 372 383 385 390 382 398 406 410 407 407 393 391 398 393 396 384 394 384 390 389 393 380 372 377 388 392 390 381 371 371 379 382 
281 273 258 264 257 258 264 260 262 256 250 237 226 219 206 209 211 208 199 188 192 199 201 202 222 219 208 208 206 215 224 207 219 224 197 221 198 207 219 208 221 217 223 214 228 223 201 214 234 241 221 221 211 206 195 199 232 240 241 227 222 244 235 245 255 256 258 252 266 268 263 282 281 277 269 265 279 267 269 275 274 268 265 280 283 289 276 283 288 296 309 313 299 287 294 284 304 303 301 308 306 305 310 315 310 299 298 303 267 306 302 298 298 283 280 263 245 277 268 244 242 241 244 249 265 252 253 254 251 255 255 270 270 259 258 261 267 285 296 297 304 316 319 325 337 340 344 354 356 370 364 385 382 370 359 358 355 359 368 374 376 380 388 392 383 380 383 392 383 384 381 383 386 396 409 409 413 409 393 391 388 387 393 394 386 390 386 391 389 390 376 376 384 388 383 377 369 366 379 382 
277 276 265 264 259 258 256 255 256 243 240 234 230 221 213 211 214 206 197 188 192 196 203 204 207 213 208 211 217 204 218 222 226 210 201 204 210 210 220 217 211 223 221 218 223 214 201 201 232 228 227 230 215 216 207 208 235 248 244 239 230 246 257 266 266 264 268 268 287 277 277 279 283 274 268 268 271 269 271 273 272 267 269 279 277 275 286 278 281 290 288 306 298 294 282 289 300 301 295 302 305 299 298 298 298 300 289 284 287 304 303 302 286 273 277 259 246 246 263 256 239 249 243 254 255 251 249 246 243 257 258 268 265 260 262 261 274 296 299 309 321 313 333 347 338 342 346 346 360 366 361 382 377 367 361 355 358 358 357 376 375 378 385 389 384 379 387 394 394 389 383 384 388 392 408 403 406 412 391 395 387 385 394 388 388 384 386 393 388 391 376 385 385 376 371 374 373 367 371 377 
274 268 259 256 253 253 248 242 231 227 227 230 220 212 221 216 205 201 182 185 191 191 203 208 212 214 209 206 204 204 205 201 199 198 201 191 199 206 218 223 228 228 232 221 218 206 200 200 230 244 234 238 220 215 218 226 238 255 246 254 257 251 268 272 275 280 281 270 281 292 287 290 286 271 271 272 265 267 272 268 272 268 269 281 268 271 267 273 272 289 295 295 298 298 304 304 291 294 293 297 311 305 305 299 307 301 306 301 297 307 299 296 286 284 276 245 267 253 248 253 249 239 249 267 250 254 252 240 249 249 262 263 264 261 266 271 292 305 311 312 328 335 333 340 347 341 350 348 350 368 358 378 374 362 359 366 362 363 360 364 369 380 382 384 383 386 391 395 396 383 380 382 387 386 398 413 409 408 393 396 387 386 386 387 389 389 385 388 392 397 389 378 381 368 368 374 365 365 377 374 
267 257 257 256 257 254 245 234 232 228 231 221 228 227 221 212 209 188 187 181 196 199 200 208 211 214 212 215 207 202 193 193 196 199 203 195 202 197 204 216 224 222 222 218 208 205 198 199 238 246 230 226 226 226 227 239 241 254 257 271 257 274 279 272 278 277 275 288 292 285 294 293 283 274 275 274 268 269 265 267 265 265 281 271 272 285 270 256 248 261 284 283 299 302 300 297 287 284 268 304 305 314 294 308 303 301 302 302 299 304 288 282 286 277 263 251 260 254 258 249 251 253 258 260 258 253 248 241 242 251 260 267 271 271 276 294 311 307 298 303 328 342 339 338 344 340 342 355 358 356 363 375 367 362 365 361 372 370 368 374 375 375 381 380 380 387 392 391 391 373 378 378 381 378 405 405 413 416 391 387 387 391 394 390 390 389 387 394 393 391 381 380 378 374 373 373 369 372 367 378 
258 255 250 255 256 252 241 231 222 227 230 223 222 214 218 217 191 185 184 197 200 202 197 199 209 217 222 198 202 202 191 196 193 204 197 212 207 214 201 204 213 222 215 208 193 186 196 209 230 234 243 239 221 234 221 241 240 243 265 269 279 274 272 274 279 275 271 277 293 286 291 296 296 271 280 272 269 271 271 262 260 274 276 283 288 284 272 265 263 260 276 295 301 294 298 304 297 289 299 308 306 320 302 308 304 294 297 298 287 306 301 288 277 266 253 253 254 254 274 259 254 250 247 252 258 253 247 245 247 266 271 281 280 285 301 315 306 302 296 286 328 336 336 343 345 341 343 353 361 352 358 381 366 360 361 364 370 372 379 378 373 369 369 368 380 388 394 391 389 371 371 369 372 373 401 406 417 410 401 411 407 405 404 392 388 398 390 394 394 371 376 385 398 384 373 382 363 374 372 378 
241 257 230 242 247 251 246 242 238 236 224 230 210 216 216 205 194 188 187 203 209 207 201 200 205 203 225 215 214 198 205 201 198 214 214 218 219 215 205 193 195 193 203 189 194 198 201 208 220 242 247 248 229 242 230 241 247 252 256 272 271 279 280 281 274 282 277 278 288 290 287 287 291 275 276 288 275 270 270 266 268 276 287 287 286 278 276 270 271 289 300 315 302 298 297 305 308 315 313 318 318 316 305 298 304 295 303 303 311 308 290 280 266 257 251 258 266 260 256 259 248 247 251 253 254 253 244 243 265 281 289 291 301 307 309 302 305 296 313 324 335 334 337 335 337 343 346 358 354 345 333 369 367 369 365 368 368 378 372 376 373 367 366 371 379 374 375 370 369 371 370 374 373 379 402 412 414 415 409 407 408 406 403 391 389 387 387 388 384 392 388 397 396 376 376 375 361 359 366 369 
257 260 233 254 246 237 251 249 244 234 239 223 198 205 204 200 191 191 194 206 209 206 203 198 203 211 213 214 218 220 197 208 221 223 223 224 218 220 214 202 195 201 206 221 219 211 211 211 213 229 240 251 243 232 229 253 248 253 269 279 279 279 275 284 276 281 283 282 286 287 284 289 291 291 276 284 269 271 278 269 273 269 290 286 289 283 275 280 288 303 310 310 306 294 297 302 308 312 324 320 285 297 299 292 305 303 306 307 323 296 282 259 252 250 257 253 262 271 257 263 250 248 245 249 253 262 259 266 273 282 295 300 309 312 301 295 301 311 316 328 322 348 335 334 329 341 333 348 343 346 341 366 369 365 364 367 368 369 369 371 372 364 364 372 385 376 375 368 369 369 374 372 374 381 407 412 408 -9999 412 408 404 406 405 388 389 388 393 389 393 396 393 388 408 382 362 369 361 357 361 363 
256 259 257 230 234 241 223 249 242 234 230 231 207 199 202 193 201 200 193 202 210 212 206 200 200 203 211 209 211 205 217 219 221 227 219 210 221 219 216 221 225 221 220 225 228 229 211 202 204 221 241 243 261 254 248 252 265 266 281 281 283 284 272 282 274 286 288 287 290 292 287 288 291 276 276 277 273 274 271 276 271 280 277 292 269 288 284 288 304 312 315 315 311 289 289 297 310 318 315 312 299 297 297 313 321 309 302 278 282 289 257 272 256 261 269 265 258 262 262 269 251 249 236 252 270 272 271 269 273 274 294 303 310 304 302 289 301 311 320 333 329 334 332 334 326 334 324 336 341 340 339 368 372 377 363 368 369 371 368 370 369 370 371 379 388 373 376 367 369 372 372 372 373 386 409 412 406 -9999 413 407 410 402 406 391 390 390 389 392 397 395 395 391 392 374 356 346 358 356 363 374 
237 255 238 236 241 250 246 241 237 230 229 230 216 199 197 206 199 201 197 200 211 208 209 196 209 213 214 215 210 215 215 219 221 214 221 213 215 205 218 227 231 233 238 236 235 240 213 208 205 218 230 251 260 256 268 273 272 292 284 287 288 276 280 290 260 263 264 256 265 274 283 277 275 276 278 291 271 270 282 278 269 285 281 277 279 297 297 297 307 310 311 305 300 296 301 291 309 324 316 307 297 288 309 303 300 297 287 282 283 265 263 269 267 269 266 248 254 266 266 259 268 253 237 252 276 291 275 266 265 282 282 294 309 304 297 305 313 319 324 323 321 331 333 321 328 330 330 341 336 333 352 348 373 374 367 365 365 367 369 367 369 378 379 383 385 367 369 371 365 367 373 369 377 387 411 409 412 420 409 -9999 417 408 409 389 390 391 390 391 397 399 399 393 402 382 357 357 347 359 375 350 
236 254 254 248 244 236 248 240 234 228 228 227 235 224 197 217 205 188 205 206 212 213 208 197 206 205 207 214 212 207 220 219 211 216 220 216 216 194 202 219 227 233 230 232 229 228 225 226 237 240 230 259 268 282 271 287 296 287 289 281 262 267 278 268 264 260 255 242 250 257 283 289 282 281 277 280 295 289 268 286 273 282 296 294 299 297 301 292 315 311 315 304 297 305 302 309 314 317 325 314 296 301 312 288 286 279 273 262 247 269 231 239 267 249 234 241 261 247 252 269 261 264 244 244 271 290 289 264 271 281 291 295 307 294 296 303 316 325 330 325 318 311 313 318 328 323 318 327 337 342 345 346 375 369 369 369 369 370 365 376 374 372 375 374 377 361 368 373 371 368 374 372 384 390 401 411 408 413 410 418 -9999 411 409 398 393 389 391 394 397 399 389 406 399 379 351 345 355 364 353 334 
256 257 253 228 231 245 240 240 236 232 226 227 232 226 224 213 190 193 196 197 210 213 194 195 202 219 213 216 212 225 218 211 208 217 223 217 223 208 188 204 210 215 231 227 229 231 239 250 243 241 254 261 262 276 287 289 294 289 299 289 259 263 264 270 280 273 285 257 249 259 274 287 286 286 297 298 280 288 274 289 273 272 287 292 300 303 310 316 320 311 302 292 300 282 299 304 308 319 317 308 305 308 311 282 277 264 255 236 259 246 244 267 251 233 231 243 235 245 251 245 262 274 253 247 259 279 282 284 278 280 294 301 298 287 278 285 312 314 313 311 315 306 319 315 324 322 322 315 331 340 340 338 370 370 361 368 373 366 371 375 373 375 370 371 378 360 368 366 366 371 370 374 383 391 401 410 409 412 411 410 415 408 411 395 397 394 393 408 398 397 400 410 383 365 339 343 350 346 339 314 
251 254 256 256 254 236 230 219 218 233 233 227 229 225 213 191 195 205 195 213 215 189 194 197 201 206 208 212 210 216 225 201 209 210 216 228 216 222 201 191 196 209 236 230 232 242 248 237 237 261 270 272 278 275 278 285 283 293 294 296 259 261 260 266 276 289 288 286 278 278 276 285 288 289 281 292 282 290 280 280 279 251 261 288 300 306 308 312 318 298 296 293 306 294 308 303 299 308 298 296 302 297 287 273 262 238 232 248 241 250 265 269 237 231 233 235 241 242 240 262 265 266 263 252 254 271 277 282 281 284 285 290 290 288 286 287 295 302 308 302 308 315 309 318 326 317 315 313 320 330 324 336 359 361 365 365 369 369 367 364 362 366 367 374 378 357 362 365 362 367 368 375 385 396 398 409 410 410 409 410 411 416 405 410 409 411 410 410 395 402 413 408 372 362 343 346 358 350 329 301 
260 259 255 248 251 225 223 221 234 236 222 214 213 209 214 209 205 207 216 216 196 191 197 192 200 205 222 223 217 217 207 225 218 207 205 217 214 226 212 202 203 229 233 240 236 241 242 244 273 279 267 271 278 279 279 285 283 284 289 289 259 239 255 238 259 276 288 276 266 268 292 282 293 294 285 289 283 295 276 286 257 243 239 268 294 302 300 308 301 302 293 291 314 318 318 298 293 292 266 272 291 281 269 248 234 238 247 259 250 259 271 252 237 240 223 236 235 233 248 255 257 264 261 262 262 261 279 276 274 285 291 298 297 301 307 300 304 307 298 298 301 314 309 327 315 328 326 310 313 315 315 328 351 351 362 364 354 357 354 351 359 368 373 378 375 351 349 359 366 371 370 375 384 395 395 412 411 413 408 411 412 414 409 407 409 411 408 411 396 396 399 399 375 357 351 368 363 326 315 282 
232 258 238 250 248 241 236 234 231 229 213 206 215 214 212 218 221 222 225 228 197 199 198 195 211 209 214 217 204 224 224 230 213 209 200 209 210 217 217 221 234 248 236 240 245 247 262 275 263 280 273 266 277 279 279 280 281 275 281 278 259 262 255 248 249 245 271 285 301 274 305 297 293 299 293 282 279 284 278 278 269 267 247 260 284 290 299 307 296 305 303 312 317 312 311 290 290 277 269 263 273 261 256 246 247 250 256 265 270 275 256 240 239 230 229 231 223 232 247 252 248 248 266 275 276 269 275 280 275 278 297 305 301 304 291 292 287 300 293 294 301 308 319 327 314 327 328 312 300 306 317 324 347 353 346 351 349 350 347 351 355 361 372 373 369 348 349 351 361 380 373 381 390 396 391 410 411 411 413 412 415 412 412 408 406 409 410 408 397 393 387 386 380 374 381 385 349 328 314 320 
251 252 231 227 225 238 242 239 237 224 224 211 222 216 226 224 213 210 211 216 216 198 204 198 207 206 218 206 219 218 227 232 226 213 202 198 204 213 219 235 232 230 240 233 258 257 273 276 273 271 269 273 273 266 276 283 282 286 282 281 283 276 280 270 239 235 239 265 296 288 289 288 289 298 297 290 288 280 281 288 288 278 267 265 278 304 300 302 281 293 308 317 313 304 289 299 301 288 282 271 261 260 260 260 252 262 266 276 279 263 240 237 233 227 231 222 241 245 248 254 243 248 274 260 278 282 275 251 270 267 291 303 303 292 283 282 285 293 291 294 301 305 312 327 319 338 329 316 321 309 314 318 328 331 346 334 330 344 345 357 365 365 365 363 364 349 348 346 362 373 382 384 389 397 392 409 410 410 413 414 413 415 411 410 410 405 407 411 394 389 373 387 396 400 405 387 333 314 318 324 
248 231 244 225 238 243 237 239 232 228 229 226 231 215 229 229 217 217 216 210 215 217 200 204 207 209 214 214 221 222 221 210 220 213 201 217 220 216 223 237 226 231 248 259 266 279 275 267 267 267 269 272 276 271 280 278 273 275 279 285 283 278 274 276 253 255 267 273 267 284 288 289 282 276 292 290 295 283 278 291 293 286 296 275 300 311 313 292 287 312 310 311 306 310 280 275 286 278 281 286 269 269 257 240 261 266 272 272 268 243 234 219 215 223 222 231 252 261 263 253 251 246 262 281 302 297 272 254 261 284 300 299 308 306 294 301 302 314 317 304 300 298 318 330 332 317 306 307 322 303 309 314 313 337 317 328 331 343 345 352 356 357 358 361 361 366 352 366 375 387 393 384 389 398 399 410 413 413 414 414 413 412 411 414 415 409 401 403 407 381 375 392 403 409 410 365 330 322 328 341 
237 228 240 227 235 232 224 235 234 234 233 229 229 233 223 229 218 217 218 221 215 216 203 210 205 206 217 220 210 203 218 209 209 216 229 219 233 217 235 235 230 233 274 279 285 286 260 261 267 266 265 269 255 241 261 263 274 254 277 274 278 290 298 278 263 272 281 280 262 258 274 283 265 261 265 276 299 287 283 286 292 295 320 311 304 311 305 307 298 316 316 311 314 319 300 279 283 288 288 279 277 275 267 248 254 265 277 273 252 236 221 208 211 209 222 242 268 266 264 254 245 262 264 277 280 272 259 260 269 275 293 285 288 291 312 297 306 317 308 310 298 302 304 323 328 308 306 310 302 312 304 304 307 315 315 330 333 347 347 349 348 349 351 354 364 375 372 379 385 391 395 388 392 391 392 410 412 410 413 415 414 416 412 408 408 408 408 406 407 388 375 397 410 410 405 365 327 322 342 349 
234 238 254 236 230 226 230 228 233 223 227 230 221 222 225 222 221 234 227 227 220 211 217 222 208 221 215 223 216 219 212 206 210 223 217 234 238 230 235 235 256 265 280 277 266 263 270 244 251 253 254 258 252 253 261 265 272 271 255 276 278 280 274 272 259 279 282 285 263 245 254 254 264 271 267 254 288 290 288 302 314 316 316 313 304 306 308 301 310 305 305 310 308 295 307 278 265 283 288 293 286 276 262 265 270 280 278 266 244 230 209 204 210 219 230 249 261 263 267 259 265 269 265 262 251 257 254 258 263 267 263 285 296 297 303 319 313 315 317 297 300 304 309 304 326 310 302 308 304 305 301 310 308 323 317 314 320 343 340 344 346 341 344 350 362 371 366 371 385 391 387 390 389 394 393 394 412 412 413 413 413 412 412 408 409 409 407 405 406 407 408 410 419 411 397 369 340 334 346 357 
240 252 254 256 233 231 228 225 226 228 221 234 230 226 232 230 231 229 221 223 226 235 233 232 234 231 229 233 230 229 226 223 223 229 238 245 248 255 239 256 261 278 289 277 267 275 276 252 258 265 261 252 256 251 248 250 261 268 274 274 268 272 275 258 258 270 288 288 274 257 252 260 275 279 278 263 286 293 288 297 292 318 309 315 304 302 312 308 303 302 297 305 316 307 296 274 258 265 276 272 276 267 260 265 270 272 273 255 230 218 205 206 217 236 252 265 246 249 260 269 260 280 267 257 260 250 266 259 262 252 263 284 288 317 306 315 311 319 307 295 296 307 312 307 312 305 299 308 301 310 315 313 308 312 311 311 303 332 339 341 337 333 342 353 361 362 357 372 379 390 392 391 389 387 391 403 413 409 409 410 413 412 410 408 409 408 407 410 407 405 409 410 419 404 381 362 349 345 346 361 
252 252 254 252 257 248 240 238 224 225 225 228 229 229 233 243 243 224 225 220 232 236 237 229 241 238 234 233 235 235 237 237 236 239 244 252 258 263 255 263 276 274 268 273 282 280 278 258 258 252 252 257 256 240 244 245 268 275 273 277 265 275 258 273 267 276 287 274 291 274 266 273 285 300 296 280 293 301 300 291 310 312 311 307 306 310 310 306 310 301 311 302 300 295 291 277 267 265 260 264 261 260 267 276 288 277 251 233 222 217 213 223 237 261 274 265 244 227 253 266 279 284 276 268 255 258 264 260 247 254 268 291 308 301 315 304 310 297 301 293 290 303 312 306 308 301 297 296 298 297 311 308 311 313 314 318 318 337 340 345 349 347 353 360 359 359 351 363 382 394 393 386 388 386 388 396 411 407 408 409 411 412 402 405 412 407 406 405 404 403 411 406 412 427 404 378 349 337 350 364 
246 252 254 255 252 254 252 249 243 222 229 232 233 237 232 231 232 235 229 236 239 227 227 229 242 242 242 243 239 238 238 239 243 235 249 252 261 265 273 284 291 281 271 271 274 280 280 259 251 243 252 248 244 245 244 249 285 273 278 270 260 255 266 277 275 273 278 275 299 290 290 289 294 300 300 295 303 302 299 302 318 316 311 306 308 308 302 303 306 311 293 307 309 297 284 290 277 264 254 228 250 260 267 276 281 259 243 219 224 218 231 234 249 259 276 262 250 249 261 240 267 253 267 256 253 264 276 276 274 268 281 280 310 302 311 303 300 296 300 302 298 292 294 302 305 299 296 292 299 295 304 307 304 313 315 323 322 330 337 337 341 342 350 356 357 354 365 375 390 394 395 387 381 383 387 397 409 402 407 410 412 413 402 405 409 410 402 405 407 406 410 411 416 429 410 378 351 340 359 377 
247 251 249 252 251 253 254 258 251 231 232 229 228 239 247 247 232 231 231 235 231 230 237 228 246 245 232 233 240 244 243 249 254 255 249 267 259 271 278 282 280 272 267 273 272 281 277 242 244 232 240 240 245 237 248 269 264 276 278 276 269 273 280 272 286 274 298 306 279 297 293 285 305 292 308 299 300 312 301 316 321 315 315 309 311 311 309 288 295 304 311 287 302 296 301 289 280 253 250 234 250 262 265 272 269 248 227 224 223 235 245 249 265 268 270 257 256 256 256 248 258 267 249 255 276 272 296 290 276 276 279 295 291 297 305 312 300 290 300 298 294 300 300 297 296 289 293 296 297 303 307 306 307 306 311 317 320 334 334 332 335 342 345 348 359 359 369 382 390 394 391 390 393 395 395 395 408 407 410 411 413 408 405 405 409 405 404 401 407 406 407 417 414 423 414 375 352 355 369 386 
249 250 245 238 243 252 262 260 255 250 238 242 240 229 243 246 246 249 237 232 236 241 232 224 257 233 236 240 249 248 252 251 253 260 261 270 267 275 273 271 271 270 268 269 268 267 267 256 240 250 244 239 240 240 252 275 262 278 280 275 252 276 287 288 284 294 293 287 288 288 286 303 304 311 304 305 300 308 302 319 324 319 314 303 303 303 300 296 291 294 311 299 282 297 284 271 266 249 244 244 252 268 271 268 247 240 234 232 238 246 254 260 272 273 252 255 250 260 252 250 253 271 271 270 272 286 282 304 295 286 282 289 308 304 297 302 303 297 304 295 303 294 292 297 291 307 304 306 295 303 305 309 301 309 310 315 324 339 329 332 333 339 342 340 343 358 377 383 387 389 390 386 393 384 386 392 409 407 413 414 414 412 407 402 404 404 399 402 404 404 409 414 412 420 418 382 354 366 382 386 
260 257 253 234 224 230 257 263 259 252 250 242 243 236 235 244 247 250 245 228 247 245 236 238 256 241 242 242 254 251 256 257 256 260 261 268 257 265 258 257 263 273 266 261 261 263 267 256 249 254 255 249 249 243 234 270 255 280 246 264 263 270 272 271 275 285 285 287 297 293 292 298 302 307 306 298 285 295 303 316 311 310 322 312 306 298 298 292 288 296 299 302 300 290 266 261 256 241 241 246 263 270 269 244 234 227 226 240 247 256 260 260 276 264 252 251 258 251 247 252 273 279 273 274 270 274 293 264 282 293 294 292 297 303 310 310 298 300 304 297 293 288 300 286 296 300 311 311 298 308 310 305 301 300 303 314 333 334 333 334 329 336 340 341 343 351 367 388 385 387 387 385 384 388 384 396 408 411 414 412 409 410 407 407 404 403 402 403 400 406 406 412 410 408 402 387 367 381 393 379 
263 262 264 256 238 234 244 260 262 258 254 250 247 245 238 245 246 255 252 253 252 246 250 251 256 255 256 258 258 264 261 261 255 256 258 256 257 253 254 242 244 245 222 224 227 227 235 243 251 256 265 252 236 236 215 258 278 278 270 262 254 266 270 280 269 283 284 289 289 294 298 301 307 302 309 304 299 294 298 304 307 313 321 319 313 297 284 297 299 300 304 299 291 269 259 256 236 229 235 251 256 264 246 238 221 223 219 237 247 256 259 263 256 251 254 253 246 244 248 257 274 270 272 275 281 278 291 282 293 303 302 296 311 313 311 309 299 292 300 302 304 296 287 306 305 312 314 310 302 308 314 301 306 297 310 319 338 339 326 329 330 330 338 343 343 349 366 378 393 389 394 381 394 389 399 395 409 411 410 410 416 413 412 407 407 396 391 389 398 394 407 409 405 405 390 390 389 393 392 375 
261 259 263 261 249 234 239 261 265 260 256 254 249 248 236 244 255 255 257 257 258 256 255 256 254 259 259 258 261 244 245 247 246 243 230 225 219 223 219 226 226 222 220 219 225 235 236 246 253 258 264 266 238 224 223 239 265 273 267 241 260 266 267 265 266 261 283 284 288 289 298 299 293 296 302 295 287 286 293 305 310 315 315 317 297 284 285 290 292 301 299 293 274 261 254 233 224 222 240 252 245 249 249 238 230 230 228 233 255 260 268 262 265 248 244 255 248 235 246 265 258 265 276 273 283 292 285 302 303 301 305 309 298 316 309 291 291 298 298 287 292 296 298 294 300 318 309 312 300 303 314 304 308 306 316 333 351 341 329 321 326 332 340 346 346 352 365 384 393 385 383 384 389 391 394 394 408 410 408 409 414 413 412 408 407 395 397 393 395 395 406 409 411 405 389 389 399 384 396 368 
259 262 255 257 255 253 248 253 265 263 255 261 261 263 264 272 269 264 262 263 267 269 267 268 272 256 232 254 255 254 251 246 230 228 224 224 226 225 226 236 244 244 230 226 224 236 247 246 247 249 254 262 249 230 222 220 263 254 251 250 263 273 267 269 273 265 284 284 285 287 288 293 291 293 303 298 297 294 295 303 305 311 310 311 317 290 284 284 290 297 291 284 258 251 249 229 220 240 240 245 234 246 257 247 247 244 248 250 258 262 263 266 260 251 247 254 242 244 253 274 267 277 279 286 280 268 290 295 302 312 305 305 321 311 300 291 288 293 288 288 278 296 306 303 306 316 306 289 286 294 298 314 319 324 338 344 340 335 322 313 328 334 344 344 350 359 370 383 383 385 376 386 393 398 398 397 395 409 409 409 412 412 411 409 406 392 396 394 397 393 402 408 410 407 391 392 406 397 383 371 
256 256 261 268 266 266 256 262 268 275 269 255 266 268 273 273 271 268 272 272 268 270 271 269 269 240 238 240 243 248 255 245 229 225 226 243 239 246 243 241 239 257 255 237 234 240 237 253 258 254 259 260 260 247 249 244 254 258 269 270 276 273 277 262 265 253 281 276 276 274 286 281 295 307 305 310 310 303 315 314 318 301 302 315 329 301 283 282 282 291 279 273 263 252 244 237 245 246 241 234 241 259 260 234 251 251 252 267 271 265 261 258 253 258 249 259 249 250 258 277 259 282 260 295 280 302 295 286 289 298 311 311 309 306 294 277 278 296 288 293 291 289 293 307 309 306 298 292 287 289 286 299 318 338 338 340 328 318 314 321 332 333 345 348 353 362 371 384 382 382 382 386 400 399 398 400 395 406 409 408 410 413 411 410 406 390 397 397 397 393 404 413 412 408 406 401 409 391 374 365 
270 273 279 289 281 268 268 268 271 271 273 259 272 272 276 273 269 269 270 263 264 273 272 267 268 241 238 236 235 234 232 251 228 242 246 247 233 238 251 256 241 265 260 257 253 250 251 255 247 248 263 263 269 267 256 233 257 275 263 274 262 261 284 275 253 250 270 277 286 277 281 293 293 305 301 305 311 306 316 307 314 320 307 305 323 295 278 285 275 280 276 265 264 255 237 239 247 245 259 255 262 266 265 261 263 262 263 274 270 258 250 256 262 260 253 247 248 250 256 272 279 272 276 282 296 301 291 270 265 291 298 306 309 302 290 285 283 291 297 287 304 299 314 304 313 301 300 293 292 293 292 303 314 324 324 326 329 327 327 338 337 334 342 335 337 358 362 376 378 380 385 399 393 392 397 395 393 408 408 409 409 411 413 409 406 386 391 390 389 394 397 410 413 409 413 403 405 381 381 361 
286 291 289 278 278 272 260 265 266 262 275 264 257 262 262 262 263 276 267 273 266 270 271 270 270 242 235 253 258 245 237 232 233 235 233 244 235 242 246 242 262 252 248 252 258 255 256 246 248 261 248 272 274 264 257 253 267 270 259 249 269 275 263 292 285 292 283 290 291 300 292 300 303 308 309 313 317 308 310 321 299 298 300 317 310 277 286 273 280 282 257 255 254 247 246 252 257 248 252 263 272 -9999 279 272 275 275 272 271 260 260 246 254 257 259 244 252 250 238 247 247 271 271 278 287 292 298 300 273 276 286 291 303 300 293 290 294 296 290 290 294 306 308 311 313 319 309 297 304 300 294 302 301 303 324 323 321 322 329 335 333 339 340 329 325 335 345 371 376 379 386 391 390 393 397 395 396 401 406 406 411 408 406 410 407 398 390 389 389 395 396 395 411 411 412 418 409 407 376 368 361 
301 298 288 282 281 271 267 272 274 265 270 264 261 260 260 266 267 262 268 266 265 265 264 271 271 240 250 238 234 244 237 238 248 256 248 236 248 240 248 246 258 243 242 242 251 251 247 257 252 253 259 288 280 282 267 277 301 287 302 301 293 307 282 276 278 299 295 285 306 304 301 297 301 313 297 304 308 306 315 312 305 293 317 313 294 282 274 270 286 280 255 258 259 264 258 250 249 259 265 267 272 284 280 279 280 279 264 268 263 263 263 254 258 256 260 262 251 244 238 249 267 253 288 297 308 313 286 290 289 288 294 291 283 290 307 301 302 305 300 298 308 312 304 303 301 301 284 304 309 294 299 294 301 320 304 308 329 329 337 336 333 329 317 328 336 354 363 375 392 384 387 388 394 395 392 393 393 410 412 410 410 406 410 402 398 400 386 384 387 392 393 411 410 414 418 412 403 383 366 355 
304 302 307 286 297 304 296 283 277 270 273 267 265 275 265 260 275 275 267 276 274 268 261 273 265 239 239 247 240 242 247 248 247 243 246 253 260 246 250 248 278 262 274 273 269 275 273 276 280 282 293 301 288 289 282 277 296 307 309 302 288 303 273 276 280 307 310 314 297 305 304 299 309 302 300 303 308 310 312 314 308 303 320 312 284 281 272 277 281 279 263 264 261 266 257 262 255 265 266 273 273 270 279 279 258 261 263 261 265 264 265 254 253 256 262 254 248 245 246 253 275 277 294 309 303 288 304 297 288 293 290 302 291 304 296 307 308 299 283 300 298 300 304 293 307 303 308 292 311 304 296 297 300 316 318 320 325 326 323 316 310 307 329 319 337 349 364 371 386 390 393 396 394 401 398 392 399 410 414 412 411 404 400 397 399 403 387 391 389 391 393 392 390 393 398 408 408 394 373 351 
310 302 299 312 309 308 303 315 308 298 285 284 276 280 280 280 281 262 274 280 265 285 260 263 271 251 250 258 250 247 241 252 251 248 276 280 281 272 269 270 265 264 267 275 267 272 275 286 287 287 287 299 303 296 287 281 292 301 312 306 304 285 285 288 293 305 302 302 311 305 308 312 313 302 299 318 311 314 308 314 302 295 305 306 285 276 276 281 282 282 274 276 274 265 259 259 264 270 267 278 281 273 276 269 259 265 254 262 264 262 256 246 254 265 275 259 262 260 263 264 273 295 308 309 298 302 290 300 302 296 300 300 292 299 293 291 287 302 290 287 304 298 300 296 292 301 308 312 303 303 308 303 307 308 313 318 321 315 302 306 310 317 314 318 333 346 350 369 393 400 402 402 400 396 394 391 391 414 413 413 412 407 403 399 398 407 392 393 387 392 392 390 388 395 400 400 413 400 378 351 
316 309 306 299 305 304 303 314 313 287 300 292 280 293 292 288 273 267 257 253 246 256 260 259 238 249 265 269 262 260 263 257 249 253 279 269 277 292 278 271 272 267 267 272 266 286 285 287 281 280 288 293 302 304 296 284 288 293 303 308 307 308 305 279 293 293 307 309 309 310 314 319 310 302 296 311 315 310 305 307 313 288 305 297 294 275 275 289 286 287 280 266 269 266 266 270 272 275 280 279 283 282 275 274 273 265 266 259 256 251 255 260 254 263 277 277 260 266 251 272 277 315 314 308 298 297 305 301 300 289 292 297 301 300 299 296 299 297 284 297 291 304 304 309 304 316 315 316 320 312 304 310 298 303 298 309 314 309 305 312 318 317 305 318 328 346 358 362 396 403 407 401 398 399 388 388 393 413 415 408 408 407 405 402 401 401 397 395 390 388 389 389 389 395 403 401 420 408 376 350 
309 311 304 300 299 293 295 293 286 294 297 293 287 294 295 289 275 275 274 277 261 270 260 261 262 250 272 274 270 263 270 265 260 260 280 273 275 282 282 283 271 271 272 271 269 289 276 284 280 277 285 285 287 296 287 289 293 295 302 308 304 314 300 292 295 304 304 307 309 306 315 319 314 304 296 291 311 307 284 286 275 277 286 300 290 281 289 291 286 278 266 262 269 278 288 297 287 287 286 286 285 286 287 285 272 268 265 262 253 256 259 260 266 267 272 283 275 284 286 289 317 299 304 297 300 300 294 295 296 282 282 292 296 299 295 284 292 303 310 304 301 295 295 311 307 312 310 312 303 309 307 312 303 302 300 306 311 313 322 326 325 323 312 320 333 348 355 371 402 410 403 391 391 404 401 399 391 412 414 411 409 410 405 404 400 403 394 393 396 390 388 394 386 393 402 408 418 412 379 347 
301 307 299 300 300 294 286 288 287 279 291 291 284 282 284 287 289 269 266 272 275 273 269 264 270 270 271 272 270 262 262 273 269 268 276 275 275 277 274 273 290 270 284 281 272 284 274 282 270 289 286 290 293 296 291 288 296 301 310 308 316 315 304 298 306 309 315 309 309 315 316 318 314 317 301 293 310 300 275 264 287 278 274 291 299 299 299 294 286 267 262 267 281 300 307 288 289 287 289 292 290 289 292 286 283 271 263 254 267 263 264 269 276 278 278 289 293 294 303 304 301 302 297 290 285 284 276 288 297 294 297 293 301 300 296 295 316 312 310 305 305 295 292 285 286 292 311 299 304 310 303 310 308 300 299 317 321 325 321 317 324 321 328 336 341 343 359 379 397 409 406 394 394 396 390 389 399 392 414 415 408 408 406 407 408 413 398 393 391 390 388 388 389 395 400 407 413 409 384 364 
299 300 308 309 294 293 290 287 290 280 279 275 282 282 279 285 289 261 271 263 268 268 269 273 264 264 271 266 254 260 252 257 265 263 282 269 266 270 283 281 277 280 276 279 286 278 276 287 295 290 291 292 290 288 289 289 297 303 299 314 316 302 301 292 302 316 313 317 315 317 312 316 325 304 297 298 306 290 275 268 288 272 261 299 302 281 286 300 290 275 279 295 312 302 287 286 284 288 285 286 289 292 283 287 288 274 258 266 272 265 280 278 287 283 284 295 289 305 308 303 297 298 275 282 289 292 289 294 286 307 302 289 292 308 313 316 316 320 321 320 311 301 295 282 285 288 301 300 307 307 313 301 302 305 306 324 324 328 323 315 314 319 328 333 337 352 369 378 389 400 399 399 399 400 389 396 388 391 414 415 411 412 407 408 410 410 396 387 392 387 389 392 392 395 397 405 410 406 393 377 
297 300 302 296 292 293 294 292 285 278 274 287 274 267 284 285 283 266 266 260 257 262 268 270 273 269 268 259 246 246 254 266 273 274 284 285 271 282 282 286 280 274 284 285 284 294 285 286 286 299 291 292 291 291 294 299 297 302 304 312 296 302 309 317 317 314 322 317 313 310 309 312 330 317 298 292 287 286 289 288 284 280 274 298 302 297 295 302 304 295 297 304 309 292 296 288 290 300 277 285 290 293 287 280 286 273 274 283 285 287 281 291 279 295 286 298 297 307 299 283 291 276 280 282 288 289 298 292 300 291 308 292 308 292 315 313 320 315 317 311 312 310 295 290 289 293 300 303 313 307 304 302 300 303 317 321 326 326 317 315 309 314 321 333 336 338 350 360 372 395 396 401 400 396 392 390 384 393 414 412 411 411 410 413 413 414 400 388 389 391 393 394 391 393 393 401 405 411 403 379 
296 303 296 299 289 277 285 293 283 279 276 274 274 286 288 292 273 273 262 258 246 256 263 275 271 264 257 243 244 242 251 263 265 264 264 280 276 277 278 280 288 300 297 300 290 286 291 293 292 304 303 291 296 299 294 308 304 307 311 312 315 300 324 326 321 318 318 309 314 318 312 323 325 317 296 292 292 286 303 278 296 295 289 307 303 299 299 302 314 315 310 309 295 296 291 297 296 289 287 298 298 298 293 285 287 281 288 286 291 288 287 286 285 286 300 299 311 294 292 276 283 288 293 285 289 288 307 299 290 292 303 310 296 317 311 308 301 300 314 318 297 300 299 308 300 302 300 301 303 303 308 308 310 306 306 312 326 323 323 315 315 307 314 319 322 317 324 330 364 393 400 405 405 394 388 391 398 389 415 408 409 412 413 412 413 416 409 390 392 397 393 398 392 390 381 388 403 415 418 383 
299 295 299 285 273 270 272 277 275 284 283 286 274 285 287 272 292 266 252 246 248 252 254 270 253 251 265 282 286 282 276 280 282 288 294 283 284 279 277 285 292 288 285 291 288 297 300 292 294 291 297 296 293 301 314 316 306 310 305 320 313 306 318 331 329 327 326 305 318 318 320 325 330 308 286 288 291 293 303 301 298 300 297 308 310 303 290 308 315 318 307 294 299 298 302 299 298 291 284 303 314 302 300 298 295 286 285 286 289 291 295 283 285 292 298 290 286 284 279 289 278 292 296 301 289 291 307 297 291 295 290 318 305 316 298 311 310 303 299 297 302 302 310 297 297 297 302 304 303 289 296 308 304 298 296 293 304 310 306 306 308 313 313 316 320 328 329 333 355 390 405 406 400 390 388 387 389 387 411 412 412 414 415 414 413 413 419 392 394 393 392 395 394 395 388 401 408 428 418 371 
303 311 300 303 280 275 263 271 281 290 292 291 277 276 277 277 287 274 265 277 268 284 284 295 290 295 291 280 282 282 287 283 283 281 288 290 287 283 280 286 285 285 285 287 289 282 287 287 296 295 306 309 314 312 311 304 307 319 312 314 316 316 314 318 324 333 332 309 319 318 324 332 330 315 289 280 282 302 289 298 302 294 287 302 314 319 307 300 301 312 307 290 297 295 301 297 304 287 302 314 311 308 299 283 300 298 294 290 300 288 284 281 285 280 291 300 294 289 290 294 291 307 307 301 309 309 287 294 295 294 295 297 298 295 306 298 314 305 296 297 292 293 299 307 304 298 296 296 301 292 299 302 306 302 295 293 294 295 288 285 295 317 330 330 327 337 339 348 356 392 407 410 395 389 390 391 387 386 411 409 412 415 415 417 416 418 411 394 395 397 394 392 391 397 399 406 424 426 419 369 
320 317 315 314 308 293 287 293 281 303 305 300 276 265 265 273 281 279 275 283 272 281 293 290 293 293 287 280 283 284 283 283 288 286 292 286 276 269 281 290 291 291 288 280 284 282 294 292 295 295 297 297 314 316 319 306 317 320 322 324 324 317 320 323 325 330 337 323 322 323 332 332 332 310 289 274 308 307 297 303 301 278 287 302 305 305 301 289 295 313 305 295 291 287 294 302 298 296 308 310 310 314 311 290 298 304 309 297 284 296 282 282 283 287 298 305 300 299 294 291 300 311 293 291 309 308 308 302 307 300 297 298 295 299 303 296 293 304 298 296 313 289 303 292 299 298 293 304 297 277 283 304 301 301 303 301 304 304 265 262 284 310 328 333 336 337 343 350 364 393 413 399 401 396 388 391 390 389 408 415 412 414 415 415 416 413 417 394 391 392 403 392 396 398 398 406 422 429 420 390 
329 347 335 323 314 302 305 293 303 292 301 292 276 270 282 274 283 288 290 281 269 279 300 307 303 293 285 291 286 282 283 288 300 306 300 287 276 279 281 296 304 299 275 275 280 284 285 287 295 287 287 290 293 295 297 303 307 327 324 324 319 323 328 325 327 324 321 328 328 337 330 339 323 300 302 306 306 299 303 296 270 298 296 290 305 305 284 282 282 304 308 296 302 294 290 300 298 297 309 316 313 313 300 300 312 307 298 300 294 289 291 283 283 289 299 310 301 297 295 301 301 289 300 301 298 294 307 314 303 299 300 293 293 288 291 295 299 308 304 291 307 307 293 300 302 309 313 305 303 295 292 298 307 308 307 313 321 316 300 278 279 310 322 330 332 337 340 357 386 408 405 400 399 393 394 399 389 387 405 412 411 416 416 415 415 412 418 394 394 398 402 395 394 395 394 404 409 417 418 404 
346 335 340 335 322 307 294 300 276 311 311 299 297 281 284 293 279 293 298 270 272 287 300 306 308 297 290 276 282 296 292 296 300 303 292 275 274 273 291 299 298 294 291 272 281 284 283 282 288 289 281 286 288 290 299 305 306 312 313 322 318 325 330 327 335 326 328 343 346 348 345 346 318 297 303 305 299 300 290 282 259 262 283 278 300 298 296 307 294 313 309 300 309 303 296 299 298 304 311 315 319 313 307 293 295 302 299 299 304 300 301 290 282 293 291 304 294 291 297 308 284 306 304 295 298 314 298 300 301 303 295 295 300 294 299 300 307 307 298 306 303 305 306 304 295 305 312 313 313 305 301 305 307 308 311 319 323 326 323 315 299 290 299 322 327 338 343 373 395 400 404 396 388 390 391 395 398 384 416 409 408 415 413 408 411 412 415 392 398 395 407 406 404 404 404 402 407 414 421 407 
344 336 331 324 339 302 297 301 284 298 295 299 304 301 285 288 287 296 294 290 283 287 314 319 307 294 287 287 285 293 303 298 298 287 280 280 282 285 287 302 294 292 290 280 281 280 274 280 273 282 285 290 293 297 296 306 312 312 313 321 321 330 327 329 331 329 331 331 343 346 346 356 318 300 290 301 290 301 297 270 242 251 287 288 295 298 311 303 305 299 307 320 308 310 300 299 299 308 308 324 309 316 299 297 299 290 294 308 304 292 309 292 278 277 294 299 291 292 300 298 287 303 303 302 308 311 301 312 299 299 310 305 299 301 297 317 309 310 313 314 307 306 304 294 308 307 313 314 309 308 307 307 312 313 311 315 319 324 325 320 306 283 277 294 319 339 363 378 389 405 405 397 396 397 396 387 399 399 415 414 412 410 412 415 412 411 416 388 393 390 407 405 404 403 406 409 409 415 413 409 
330 359 347 336 323 331 313 312 276 278 286 290 292 291 294 293 281 281 277 297 281 293 318 311 293 280 280 287 291 275 302 282 287 286 285 284 284 282 280 297 292 287 286 287 286 275 282 276 271 293 299 298 292 300 309 312 326 330 332 326 329 323 326 335 331 333 330 334 342 345 342 352 317 304 295 279 286 309 300 277 258 267 286 290 286 291 302 317 321 307 294 310 303 309 302 298 300 302 311 312 317 308 304 300 299 299 300 306 314 299 299 294 288 288 297 292 298 295 301 298 290 296 310 316 309 297 308 298 301 304 297 297 300 307 307 308 313 310 298 304 309 303 298 299 303 307 311 309 311 313 315 321 319 311 306 315 316 320 322 316 313 289 291 308 310 329 346 377 387 401 397 400 386 398 391 396 395 393 394 412 412 409 411 412 413 410 418 397 391 392 402 402 404 403 402 411 411 411 415 408 
354 347 342 326 329 333 327 313 289 287 285 286 285 288 287 283 284 292 279 279 296 293 302 311 309 313 286 307 279 291 291 298 285 285 285 278 292 297 284 294 290 290 278 283 285 275 276 281 288 294 299 291 302 295 315 323 328 330 334 327 328 326 332 332 335 338 340 337 337 347 342 346 328 326 312 316 287 299 292 298 296 300 283 287 291 302 315 314 306 310 302 297 302 303 300 301 301 293 307 307 306 309 304 309 303 299 304 315 315 305 293 294 299 291 295 299 291 305 307 312 310 309 315 307 299 313 303 301 293 295 300 309 312 314 309 305 306 300 298 305 307 304 292 297 298 305 303 306 307 310 312 312 314 301 295 295 294 305 308 306 301 297 300 312 313 329 340 366 379 401 396 397 390 399 396 390 397 397 391 412 410 410 401 408 411 408 411 395 391 389 394 403 404 406 406 406 412 411 415 407 
346 322 331 325 329 334 318 321 294 297 286 296 277 292 300 297 299 296 279 279 275 285 290 295 298 299 317 304 293 294 292 297 294 294 295 287 296 286 286 280 291 291 293 272 269 264 279 282 291 294 294 290 306 316 318 329 320 320 322 328 327 329 336 337 340 339 338 338 338 343 353 340 325 315 308 304 306 301 305 303 312 303 303 283 292 270 313 321 307 319 300 304 309 319 312 305 296 277 300 300 303 308 312 309 312 316 314 319 322 304 300 311 297 300 307 300 309 307 312 317 324 326 308 313 304 305 297 301 297 297 306 314 316 302 303 293 300 299 295 301 311 298 289 293 296 301 296 301 307 305 308 305 306 302 291 293 281 279 268 261 270 299 312 323 323 332 323 369 384 397 395 393 395 399 399 396 394 397 395 410 411 411 410 410 411 413 411 412 390 402 400 398 401 406 412 407 408 413 421 420 
344 344 335 322 327 321 326 320 311 319 315 302 303 302 312 315 306 288 283 282 276 283 281 289 298 302 301 299 299 308 304 295 298 289 298 297 291 287 287 290 282 290 295 272 284 283 283 287 287 293 299 297 303 307 322 329 324 333 329 326 335 332 336 337 342 339 344 346 341 345 355 329 324 318 331 303 303 322 304 305 303 317 315 294 286 286 311 327 332 322 311 304 324 326 313 306 300 299 299 306 302 304 318 320 321 313 307 303 306 305 303 317 313 302 306 305 308 311 318 323 326 316 311 315 313 303 305 304 313 316 310 312 302 302 315 300 299 302 297 307 305 303 285 296 299 301 297 292 302 304 300 303 307 296 300 295 276 264 248 240 251 292 312 323 329 332 342 379 399 404 392 396 388 392 392 389 396 391 383 405 412 412 413 412 415 414 415 419 403 402 395 398 404 407 400 411 409 414 420 417 
345 347 341 323 332 321 336 331 317 310 303 301 315 306 315 309 293 296 293 295 285 284 288 295 282 297 303 303 311 298 294 289 300 299 310 292 293 291 299 287 286 303 276 273 284 285 286 290 294 300 298 296 302 309 312 332 324 335 329 324 332 338 343 353 338 348 346 346 349 351 347 347 326 313 303 333 314 309 317 312 322 329 310 304 296 294 302 327 329 322 315 312 328 333 312 312 309 307 313 313 304 317 317 324 309 321 308 303 304 311 310 307 305 304 304 303 295 313 318 326 320 318 311 311 309 301 307 309 301 307 300 314 308 302 308 304 306 304 291 307 307 308 285 291 302 307 305 303 301 303 304 304 302 302 300 303 273 266 247 245 253 293 313 321 327 337 357 392 409 403 395 393 395 395 399 392 395 389 392 411 410 409 411 414 416 415 418 421 400 399 396 408 408 402 400 413 420 420 416 417 
333 347 343 331 319 314 317 337 342 330 322 314 301 296 311 302 297 303 290 298 292 290 289 292 298 291 309 313 310 296 301 302 297 298 311 303 298 291 302 289 307 305 288 277 276 281 278 298 301 304 303 306 299 311 324 341 327 332 329 338 341 341 337 337 341 349 347 348 351 337 328 337 310 303 308 327 316 313 308 310 309 315 313 310 314 308 303 316 331 314 315 312 324 325 327 324 324 328 321 320 310 312 313 317 312 308 311 307 300 311 311 308 313 314 300 288 279 294 314 319 313 311 311 303 304 291 308 320 303 305 315 313 313 308 302 294 305 311 298 313 308 293 285 293 310 311 291 307 301 306 305 305 303 307 298 279 270 264 275 281 292 310 314 322 330 341 382 403 408 400 394 393 394 389 389 388 386 392 396 407 409 412 414 414 420 416 421 421 400 410 412 411 406 402 401 412 418 416 417 414 
336 330 350 317 318 310 314 312 330 330 322 321 316 287 289 289 314 295 297 285 287 294 301 295 293 302 307 301 299 312 295 295 299 300 309 300 298 311 301 302 299 301 297 305 304 292 292 298 305 286 312 300 294 312 328 332 341 334 332 340 344 331 340 349 323 326 328 332 328 331 321 312 330 311 327 322 312 313 306 310 316 318 316 315 327 321 311 312 317 306 311 309 309 319 325 315 321 330 323 317 324 318 320 325 332 320 313 314 310 310 305 305 305 293 292 288 291 295 307 315 301 313 297 308 302 311 311 318 307 321 317 313 296 311 297 297 303 301 296 309 311 293 287 301 302 311 311 304 304 304 307 302 303 305 300 278 273 291 306 312 316 318 323 327 336 359 386 410 407 398 392 395 396 391 390 399 390 400 387 413 407 410 410 412 413 415 421 418 402 406 410 409 406 406 404 406 420 418 424 417 
331 331 326 326 322 315 322 314 315 318 324 319 313 289 288 290 289 303 301 300 283 287 304 298 307 289 308 296 304 305 295 295 295 309 304 323 313 296 298 297 291 289 299 295 294 285 293 295 298 310 312 301 299 301 334 342 331 335 332 337 344 336 342 345 319 329 324 321 340 335 319 315 330 329 325 315 316 310 314 317 316 321 318 315 338 316 310 306 299 307 303 311 308 312 309 315 313 323 314 317 319 319 314 321 321 314 305 309 314 316 313 310 296 298 294 299 297 295 293 292 293 301 311 306 301 301 317 321 304 318 313 299 299 296 310 306 296 308 317 309 303 293 284 290 303 311 308 303 305 306 307 311 308 301 305 297 294 309 322 329 334 332 332 328 355 373 388 406 408 398 391 394 392 388 391 391 401 391 400 409 409 409 408 416 422 416 420 417 408 401 406 402 407 405 408 410 421 419 417 424 
344 343 327 326 321 315 311 309 310 312 311 311 310 290 287 287 289 286 303 302 296 290 290 290 288 296 289 324 318 305 295 301 298 298 307 288 289 294 290 294 296 291 307 299 289 289 298 300 305 301 305 307 303 326 338 339 339 337 336 342 342 344 345 348 333 331 327 330 322 320 329 333 331 321 317 316 318 315 316 318 319 321 327 318 314 314 313 285 297 309 308 305 318 309 322 306 310 314 318 310 309 310 309 322 332 324 325 300 314 314 318 312 312 313 306 307 310 308 304 296 295 302 298 304 308 304 317 316 308 302 312 307 311 306 309 305 304 308 317 310 308 287 278 285 295 305 305 308 309 314 314 311 309 312 314 314 317 317 325 325 332 340 341 339 365 382 399 403 403 398 395 400 397 391 394 392 397 394 395 397 415 415 415 419 397 405 401 400 402 406 404 403 391 404 408 407 413 414 421 421 
344 339 331 325 322 313 315 313 314 312 306 304 307 281 286 285 285 293 299 304 310 291 291 292 304 292 297 296 302 286 289 288 292 283 286 295 289 297 287 297 294 303 303 301 294 305 309 304 307 304 307 310 316 333 341 348 345 338 336 342 344 348 350 345 330 327 329 328 317 317 326 331 328 317 313 311 309 308 309 317 317 317 314 312 320 324 325 313 296 310 315 307 309 310 312 309 307 309 312 306 312 313 308 320 336 334 325 308 307 312 306 322 311 313 320 316 313 318 307 295 305 304 296 308 308 313 318 313 320 306 317 302 297 294 315 309 306 305 309 302 305 306 294 278 293 303 305 307 314 313 311 312 310 315 314 323 330 328 331 325 333 334 359 358 363 380 398 400 399 391 393 394 396 395 392 402 401 393 401 400 415 409 412 408 401 394 396 405 405 402 405 406 406 403 408 408 417 418 422 412 
345 329 332 324 321 316 317 317 320 319 318 308 307 293 284 272 286 288 286 295 298 305 302 293 289 291 290 293 300 296 300 287 288 290 285 308 287 289 292 289 291 309 311 302 296 309 314 319 318 314 325 331 337 338 342 332 336 337 339 342 341 344 339 354 329 333 322 327 331 317 328 324 310 310 311 312 316 320 319 323 321 312 308 315 327 329 329 329 315 297 311 312 307 320 308 314 313 312 316 310 311 309 312 326 334 332 318 313 310 308 322 321 311 319 320 320 312 308 302 307 306 298 299 302 310 324 311 309 315 320 316 303 323 318 317 311 298 301 303 301 312 307 298 301 306 304 308 313 317 319 317 316 314 316 318 328 330 334 335 327 333 343 359 364 379 392 402 400 391 389 396 393 399 390 392 391 395 396 396 396 397 404 415 417 393 393 396 401 405 394 394 409 403 406 406 410 414 418 419 419 
332 311 330 334 333 323 316 326 328 328 325 325 314 294 291 279 281 281 282 293 290 295 298 299 290 292 289 293 288 293 292 294 296 291 286 288 293 288 294 297 292 308 315 315 305 312 309 310 315 305 321 333 334 337 338 340 342 339 342 333 342 344 345 343 333 332 330 332 321 324 329 322 318 317 316 308 314 317 321 322 320 316 317 321 327 320 325 329 322 316 304 314 300 313 306 320 324 326 330 307 322 315 330 332 323 318 305 308 308 317 317 316 312 307 306 314 311 305 313 307 316 314 309 309 313 312 308 320 323 311 317 303 322 302 305 299 306 299 301 302 297 305 297 318 314 315 312 314 318 323 322 325 319 322 325 329 339 339 346 335 322 336 367 387 391 390 401 396 394 393 397 394 395 400 398 390 395 394 395 393 407 408 411 419 394 402 402 397 408 405 409 408 409 409 412 401 410 413 421 416 
318 313 340 330 328 322 324 316 326 328 328 323 323 310 295 284 280 280 283 279 288 291 291 294 300 302 293 302 288 289 293 297 311 296 310 290 290 292 300 295 298 303 302 306 312 314 311 309 311 314 322 325 323 325 335 336 334 339 337 340 346 347 334 350 330 324 329 337 345 330 326 327 315 322 329 311 325 317 320 318 318 318 324 326 326 326 324 324 334 309 318 312 313 314 295 318 320 312 320 308 329 326 322 325 321 311 298 306 310 315 316 309 308 301 307 305 298 301 300 315 316 320 313 313 307 303 307 322 314 307 309 317 310 310 305 315 301 315 306 294 300 309 314 315 311 312 319 313 312 325 330 335 329 330 341 326 320 338 343 345 329 323 359 387 391 396 396 397 395 394 395 402 396 388 389 396 394 391 394 398 410 410 408 411 409 394 398 407 413 407 406 405 403 407 408 409 407 413 417 410 
324 328 332 326 323 320 323 327 329 331 329 319 310 323 294 284 284 279 277 286 290 289 287 290 294 293 303 303 299 293 295 297 298 314 289 318 290 296 298 303 302 311 310 313 311 314 310 308 311 315 322 327 321 324 321 329 333 340 335 333 345 335 347 344 343 344 338 344 334 330 332 328 331 317 319 326 313 319 313 316 322 330 332 327 335 323 323 318 326 316 309 307 302 314 308 320 327 323 329 331 319 333 337 324 318 308 302 309 314 308 308 303 304 294 303 291 299 300 303 313 313 317 300 299 313 313 319 323 316 318 321 308 315 321 313 306 305 306 304 305 307 312 310 304 304 304 307 307 305 322 335 346 343 348 352 325 314 329 345 340 332 337 365 378 388 398 391 391 393 400 398 396 401 399 399 397 398 389 399 394 407 405 406 415 396 394 396 398 412 394 410 402 398 410 407 406 409 420 411 416 
333 332 331 330 329 317 325 325 314 335 326 327 299 318 297 288 285 282 280 290 283 283 287 289 289 294 290 306 305 293 294 294 298 310 299 303 303 299 300 315 294 317 309 319 321 311 302 298 291 313 329 322 331 322 322 313 328 333 333 343 348 346 343 344 346 350 347 335 337 328 332 333 321 315 308 317 324 319 320 318 326 335 327 321 323 322 323 319 327 320 314 310 306 311 313 313 313 324 321 318 337 336 328 324 315 310 308 311 316 311 313 318 313 311 313 310 301 299 306 309 302 303 317 319 307 311 317 317 321 325 313 324 311 307 310 308 307 314 311 319 317 311 301 292 297 296 300 308 306 317 330 345 350 351 346 327 300 332 329 341 343 344 368 374 384 389 396 390 395 396 404 396 404 401 395 392 389 398 393 397 406 413 415 408 398 396 413 409 398 413 405 404 411 397 404 406 418 416 417 411 
346 349 334 326 324 317 314 321 330 332 330 318 312 312 304 287 286 277 289 296 303 303 285 294 292 288 296 292 297 297 302 295 317 313 323 318 317 299 299 303 307 317 327 307 321 318 311 298 313 313 330 324 318 325 327 325 333 340 341 347 343 351 339 337 350 340 346 339 336 330 326 333 336 325 319 320 321 314 314 319 323 329 334 325 323 320 323 328 323 329 318 306 302 308 306 305 316 300 313 295 302 319 317 317 311 304 317 318 320 311 322 323 321 323 319 314 314 307 303 303 311 305 312 316 313 305 315 309 306 311 312 323 321 314 307 319 320 308 324 325 326 325 314 309 313 312 292 299 302 310 322 333 345 342 340 322 312 312 327 334 346 356 372 369 380 392 394 396 393 390 393 395 396 395 394 394 390 390 394 396 412 415 412 417 399 396 394 396 406 413 410 395 410 407 406 410 410 412 418 410 
345 355 319 342 338 320 315 313 318 313 311 325 312 318 301 298 299 299 292 301 308 282 307 286 287 285 296 300 295 305 306 302 316 320 324 325 335 306 305 306 307 302 301 315 299 300 309 302 317 316 329 331 329 318 333 331 335 343 351 337 339 343 341 349 351 342 335 336 338 317 329 336 325 311 308 310 314 314 310 322 332 337 326 329 325 331 327 337 334 340 319 314 309 309 316 321 310 317 313 311 304 306 310 308 306 308 312 309 320 317 329 333 327 310 313 321 318 313 312 308 312 312 309 310 313 311 314 313 316 309 314 313 311 310 309 317 319 310 322 318 329 330 327 323 321 310 296 301 295 307 323 324 337 339 332 315 314 328 335 339 351 365 377 379 381 387 389 390 391 394 393 395 398 394 393 392 402 404 411 408 408 414 419 407 408 393 412 396 397 396 416 405 404 406 407 411 412 409 405 405 
342 341 341 343 326 319 318 314 308 313 311 318 323 316 316 311 306 304 292 293 290 306 288 291 283 295 287 293 294 296 312 298 318 319 325 329 322 312 327 307 307 304 306 306 309 301 320 304 299 321 328 331 331 334 335 339 346 345 345 344 342 348 351 352 340 350 337 342 344 330 327 333 336 330 324 312 319 317 324 330 338 338 325 326 325 330 329 326 320 314 308 302 302 306 309 299 321 314 314 311 314 311 314 307 308 306 304 311 320 328 315 322 322 311 300 308 299 316 313 317 305 308 311 323 325 322 305 307 316 318 319 320 311 325 326 305 319 309 319 317 319 334 335 334 334 329 296 288 286 302 324 333 335 340 325 332 325 337 343 342 359 376 380 386 388 389 392 390 395 395 395 395 395 393 393 393 409 406 411 413 413 412 417 413 416 399 411 407 409 413 401 406 399 399 412 415 408 408 404 411 
340 344 327 333 322 323 323 318 311 311 309 321 330 319 315 320 315 307 295 292 305 297 304 289 283 288 292 299 300 305 310 302 321 321 321 330 332 321 320 323 311 307 304 305 305 305 309 324 313 311 333 333 335 340 343 347 341 345 350 340 338 339 338 342 350 355 351 341 349 316 313 331 333 339 314 320 326 310 315 328 332 342 332 325 319 328 305 314 303 320 321 305 305 325 300 308 310 324 321 316 323 320 309 291 305 308 293 300 295 313 320 321 315 314 304 304 298 315 320 319 312 313 311 322 324 309 308 303 319 313 312 310 312 322 319 326 305 320 319 327 329 330 331 335 336 336 302 281 267 291 310 331 343 339 340 338 337 341 341 345 363 372 382 385 391 391 389 390 396 398 398 396 396 403 399 397 410 410 410 410 413 413 422 417 421 398 412 416 408 398 404 397 412 413 409 410 405 403 409 413 
332 333 322 316 343 332 331 327 319 324 321 325 316 325 321 322 316 303 307 290 291 296 295 289 279 291 289 298 296 304 297 306 323 320 323 322 328 312 311 312 307 310 317 312 311 311 307 323 327 328 339 339 334 335 339 338 331 333 337 335 339 340 344 341 344 356 346 341 340 324 325 336 315 314 315 327 314 316 317 325 321 325 340 333 326 316 284 280 289 303 311 315 315 316 313 316 320 318 324 336 332 317 315 312 320 321 307 295 305 306 316 325 316 302 306 317 311 321 325 308 310 313 323 313 314 313 316 305 307 315 312 312 318 328 308 325 323 318 323 330 319 325 328 330 333 328 309 284 281 287 304 325 339 347 349 348 340 347 344 348 362 369 377 381 393 393 387 400 392 401 402 398 392 393 397 393 410 409 410 411 412 416 422 419 420 398 413 410 406 406 403 399 410 416 419 404 402 408 405 403 
329 329 325 312 340 340 336 324 325 320 318 323 321 326 321 320 296 314 314 285 294 299 289 289 282 289 292 292 298 302 298 305 319 322 322 319 329 309 312 321 319 309 327 310 315 314 323 320 308 329 333 337 332 327 327 334 335 340 340 338 341 346 348 344 354 356 343 346 342 346 332 339 346 334 318 325 314 315 318 317 321 336 324 332 330 313 299 270 294 313 321 320 322 321 311 318 316 318 328 316 328 311 318 322 329 331 315 309 305 309 317 314 305 308 326 315 321 325 317 312 313 317 313 318 317 318 305 311 309 311 310 311 313 307 322 317 322 324 328 328 327 330 321 321 324 327 317 306 285 296 295 299 314 336 343 350 349 347 343 351 360 370 375 391 393 391 389 392 392 394 402 397 395 402 392 395 406 411 408 411 413 416 422 421 414 408 413 414 410 400 399 397 400 419 416 403 404 399 402 406 
355 326 322 320 319 320 321 331 327 317 316 314 319 313 325 318 316 319 318 303 315 301 295 291 287 293 290 299 297 298 297 306 322 333 322 336 332 318 314 330 313 315 314 310 327 324 325 332 327 338 341 337 333 336 337 335 330 333 334 344 342 341 346 350 350 358 343 347 343 342 337 339 343 329 320 313 315 314 326 318 320 328 329 322 319 324 301 304 292 322 324 316 317 322 323 326 325 328 314 322 312 314 331 339 335 320 315 307 312 316 321 320 314 320 319 307 325 316 309 306 318 315 318 316 316 314 311 307 313 315 312 313 309 311 321 321 313 322 328 332 334 330 322 321 328 329 333 331 311 297 284 311 303 330 341 344 339 332 338 350 366 375 379 392 395 387 400 390 392 393 391 391 393 394 395 392 413 412 409 419 415 417 420 421 419 405 409 411 414 396 399 407 414 422 404 399 405 401 403 398 
339 330 322 327 333 325 322 324 320 327 326 316 317 310 315 316 322 318 321 313 313 317 302 294 293 293 294 299 300 298 298 303 304 330 334 324 330 326 326 323 324 325 323 324 327 326 326 329 336 332 333 328 336 346 342 344 346 342 341 346 344 340 350 345 355 352 347 341 349 349 333 337 343 342 329 319 316 325 326 323 330 330 328 322 333 327 317 313 312 314 320 316 321 320 328 333 329 324 310 314 310 329 336 340 330 327 329 316 312 307 312 312 313 324 320 311 320 318 310 317 310 315 314 310 314 312 317 308 309 315 316 311 304 310 306 313 328 335 321 334 331 324 323 333 335 333 337 339 339 324 298 303 308 331 337 338 335 338 345 357 363 379 383 387 390 386 384 403 385 390 399 391 391 393 393 395 408 414 409 421 416 423 403 396 404 414 408 412 400 405 405 408 413 422 406 391 403 398 403 407 
338 330 327 319 321 329 325 333 331 333 323 315 313 315 320 329 327 321 325 322 324 333 322 297 300 301 296 301 302 301 306 297 308 311 313 326 329 327 339 326 327 325 324 327 327 327 332 337 333 325 334 335 345 332 345 341 346 350 347 344 344 342 347 346 345 354 345 352 352 356 343 340 340 336 320 319 314 312 318 328 336 333 331 324 333 328 310 299 307 299 301 316 304 320 324 330 333 323 309 318 319 344 330 329 323 316 329 314 317 324 315 317 313 325 341 323 320 314 312 314 322 318 315 319 311 311 309 309 314 311 315 311 319 314 316 320 322 328 333 333 330 327 332 333 338 337 340 342 343 343 320 309 315 330 338 346 351 353 351 360 376 386 379 387 388 382 384 386 386 391 392 393 395 396 390 392 394 406 411 -9999 427 403 403 398 405 409 411 408 404 406 407 400 411 405 403 398 392 399 399 399 
338 334 351 339 328 327 330 307 307 327 326 320 313 315 315 325 325 321 322 318 324 331 319 307 300 301 301 299 299 300 300 308 311 316 307 322 322 328 325 329 329 327 330 337 333 336 332 333 336 334 335 339 343 335 327 343 346 337 338 338 343 350 348 352 351 351 347 347 347 342 343 346 316 331 324 313 312 321 333 338 326 328 339 341 333 323 305 299 289 313 303 320 317 327 329 331 322 309 303 328 334 321 334 323 321 319 314 315 323 307 311 314 308 310 317 322 313 317 319 321 331 321 319 313 309 307 313 306 314 317 331 326 323 323 319 322 326 322 330 324 327 330 338 337 339 333 331 340 345 340 338 320 317 329 324 338 354 356 353 362 383 383 379 387 387 384 388 389 388 389 390 389 396 395 391 391 391 407 417 420 404 386 407 395 403 409 410 412 404 404 410 410 413 405 402 399 404 402 396 397 
339 353 351 348 308 310 315 307 305 321 327 322 317 315 313 317 313 320 328 322 325 325 325 322 302 300 297 301 300 300 304 316 310 309 314 314 315 327 329 330 329 331 327 333 335 330 334 334 337 337 342 348 341 338 337 342 341 346 348 346 341 345 356 352 353 352 347 347 348 344 342 324 322 324 329 338 311 319 324 325 328 331 322 317 318 317 289 301 297 315 316 310 322 324 327 326 318 316 324 318 331 329 313 313 329 321 319 326 316 306 311 300 309 316 327 314 313 310 324 332 336 325 319 324 312 307 307 305 311 319 310 314 325 322 327 329 331 326 316 323 331 340 337 335 331 310 310 317 337 336 335 336 317 311 314 327 354 358 358 371 386 388 385 387 381 384 384 386 388 392 390 388 388 389 391 392 401 412 409 412 411 394 406 401 395 404 411 407 404 406 408 408 411 400 402 399 400 398 398 397 
357 351 351 346 340 338 328 317 310 309 319 322 323 325 319 316 315 322 334 329 328 325 323 323 305 305 303 301 303 304 302 306 310 310 314 315 313 331 334 330 330 328 333 338 338 333 334 337 338 343 346 345 341 343 338 343 344 348 345 345 349 351 349 352 354 353 359 363 345 357 348 339 341 343 347 318 318 328 327 342 348 319 315 322 312 327 308 305 310 319 308 309 312 317 317 319 317 325 316 324 332 328 332 320 319 317 313 328 325 323 315 319 311 314 314 323 320 319 334 337 319 330 323 321 314 307 303 312 314 311 317 332 328 325 336 337 334 331 328 333 337 340 332 325 310 304 310 306 321 342 340 340 324 301 292 308 344 370 374 381 390 391 389 381 380 382 387 388 388 389 397 391 396 391 392 396 398 407 406 412 413 401 397 398 399 409 410 401 405 408 399 408 411 410 410 397 395 390 390 392 
337 354 349 346 337 309 305 298 317 317 320 322 323 325 317 312 312 319 335 333 326 324 322 324 305 305 305 304 300 301 300 307 306 311 310 314 313 325 325 330 337 332 332 338 336 336 340 341 350 355 352 347 341 337 332 347 337 349 352 353 348 343 346 346 352 349 351 347 346 350 353 351 343 339 344 315 320 322 334 331 316 316 314 311 318 324 330 311 298 294 314 312 318 323 326 324 317 320 318 326 330 321 318 320 319 332 329 326 317 322 317 321 319 330 320 327 332 340 324 321 318 323 324 319 314 309 306 313 316 330 332 330 329 326 314 323 327 330 332 338 340 343 339 329 317 316 312 320 321 332 344 345 337 319 302 315 333 358 387 394 389 393 385 383 382 386 393 390 390 391 388 389 391 391 393 395 398 412 414 408 406 399 390 395 396 408 409 403 402 402 406 400 397 400 403 400 402 388 382 384 
352 350 350 327 318 315 309 329 314 304 326 317 318 322 320 314 314 318 334 335 324 322 320 324 303 308 300 301 304 302 300 299 302 308 312 314 314 323 329 330 338 329 330 333 340 336 340 340 349 352 351 343 342 335 338 334 339 346 348 351 354 341 352 354 353 351 349 350 347 344 340 348 340 341 336 330 326 327 332 324 322 333 321 317 312 326 327 315 294 270 290 309 317 324 324 317 318 313 331 325 310 330 330 319 327 327 333 328 315 315 324 328 326 316 333 326 331 345 330 322 316 322 325 317 312 314 319 321 322 320 334 328 322 319 321 319 298 328 338 338 344 345 338 334 328 327 331 329 326 325 338 350 351 347 328 337 349 358 377 391 399 397 390 383 383 391 389 388 390 389 390 391 392 390 393 397 401 419 415 417 417 391 389 392 395 407 394 391 397 397 404 398 401 390 394 396 386 388 387 378 
354 348 319 339 338 328 333 299 299 299 331 331 336 320 323 321 318 313 328 333 326 321 325 322 304 304 300 300 303 296 297 297 309 307 312 312 312 314 316 316 316 318 332 338 344 346 342 342 352 348 344 339 338 333 340 346 333 345 343 351 352 352 350 356 347 350 351 352 354 344 339 351 345 339 348 340 326 318 331 323 319 317 335 338 338 312 327 319 293 289 307 316 322 326 312 317 321 316 314 318 328 322 313 328 331 324 325 321 325 328 325 319 315 322 327 337 328 324 318 318 318 321 322 321 316 309 304 323 314 327 333 324 317 311 313 299 302 330 338 347 349 345 338 334 331 331 334 340 321 319 331 342 357 354 347 349 352 363 381 391 402 393 383 389 383 386 388 389 389 392 390 389 390 393 398 404 404 409 416 416 415 398 394 386 394 403 405 388 396 406 418 402 394 390 382 392 382 385 378 370 
356 351 349 343 337 331 333 316 321 300 325 328 326 321 322 323 316 318 317 318 332 324 319 322 322 324 320 319 296 295 300 303 303 311 310 311 315 313 317 319 321 325 339 337 337 336 344 347 349 354 343 337 343 329 334 346 341 343 349 344 350 347 353 356 354 355 354 355 354 349 342 344 337 337 350 333 327 333 320 331 320 321 328 338 327 315 317 327 316 310 322 323 326 307 313 310 324 329 334 330 333 314 323 331 320 320 322 322 314 312 320 317 320 320 323 339 338 323 322 321 317 317 318 324 318 315 319 318 327 325 332 315 319 320 322 325 325 327 338 341 337 331 329 332 332 330 334 340 337 316 325 349 351 349 351 354 359 377 386 384 386 388 388 387 381 385 389 391 391 390 390 390 392 397 398 404 407 401 402 401 405 400 404 391 406 401 398 405 421 429 407 413 386 380 381 386 381 379 379 380 
351 354 349 344 341 333 332 333 316 309 300 302 304 318 322 325 323 318 314 319 329 329 322 318 322 323 322 318 318 293 297 306 307 306 309 313 315 314 320 321 319 318 340 342 343 345 344 345 345 339 350 336 331 337 341 339 342 347 348 348 346 348 351 353 359 360 351 355 356 348 344 350 347 346 356 339 324 327 319 318 316 332 333 318 315 324 317 309 328 331 325 321 311 310 323 327 331 322 321 336 330 337 322 322 326 329 319 330 318 322 315 328 328 315 321 331 336 335 324 322 319 318 313 315 319 323 322 321 328 330 329 323 323 328 336 333 334 329 334 334 323 318 312 318 329 331 337 343 343 339 336 339 337 336 352 364 378 392 386 386 382 384 391 390 386 387 392 388 388 388 389 390 395 412 414 408 410 402 402 401 403 401 403 408 407 398 413 415 426 425 402 401 394 376 374 387 380 385 385 385 
346 335 350 348 343 318 333 314 325 300 308 300 318 320 315 324 322 321 318 316 326 332 324 303 318 323 322 323 324 302 305 304 309 306 310 311 312 316 313 315 319 315 335 342 343 344 343 345 343 345 337 340 332 330 340 342 342 348 346 349 348 349 350 358 359 350 355 351 351 346 347 360 351 354 352 328 323 328 324 318 314 336 336 340 338 316 319 320 316 336 328 329 315 314 331 314 327 321 320 321 326 319 326 318 325 335 322 325 316 326 328 329 327 326 326 330 334 337 327 331 319 317 327 309 309 323 313 324 327 333 331 326 334 339 344 341 331 326 326 328 330 318 300 302 310 329 336 348 355 352 357 341 328 335 362 372 389 387 404 384 383 382 384 382 385 383 385 396 395 393 393 399 389 410 415 417 410 404 405 393 400 397 408 414 410 402 405 422 425 408 398 395 389 383 372 382 384 389 390 379 
341 353 336 348 337 323 321 327 319 298 311 299 305 316 314 325 325 325 317 326 321 333 325 322 314 321 328 325 328 303 304 307 310 310 312 312 315 315 316 323 317 321 347 343 346 345 345 342 346 340 336 334 332 344 345 340 344 337 343 343 347 352 345 357 355 363 358 347 348 355 347 347 354 355 350 333 336 330 326 319 325 336 328 345 341 347 327 341 337 322 329 313 310 311 325 317 321 331 322 319 333 334 325 327 331 321 320 340 341 325 323 325 325 317 322 333 345 333 335 327 324 319 315 310 323 329 328 333 334 334 335 334 340 343 344 339 331 326 321 323 332 336 318 300 310 330 344 357 366 367 361 346 337 349 369 388 391 411 386 382 385 389 387 385 379 382 381 380 386 387 388 388 405 -9999 423 415 413 402 395 402 401 406 414 414 406 404 416 421 415 394 386 386 389 382 375 376 379 392 381 375 
338 340 342 332 333 335 320 324 319 326 328 301 307 325 327 335 328 324 321 319 323 332 328 322 317 320 325 330 330 307 304 307 307 310 311 314 315 317 315 319 318 320 342 341 344 349 344 343 340 342 336 330 345 347 343 350 353 342 334 350 349 347 352 353 353 349 365 360 354 351 352 346 361 350 350 336 333 324 324 322 320 319 328 341 342 345 339 325 336 320 317 331 328 325 315 324 322 322 335 326 334 335 331 317 313 320 318 331 333 330 316 326 324 330 329 335 339 341 334 333 313 314 316 314 322 328 328 333 327 337 337 337 330 336 327 328 323 315 315 326 335 344 342 333 329 333 344 363 369 364 355 343 361 369 384 402 398 388 384 386 384 389 388 384 381 383 384 379 383 385 386 391 400 424 -9999 418 410 399 399 395 409 415 416 412 408 409 415 422 403 389 383 381 384 381 375 365 373 383 376 360 
332 336 341 348 339 325 323 330 330 329 321 306 299 324 322 340 328 325 322 323 328 332 330 329 328 318 328 322 328 310 304 316 313 308 314 314 314 316 320 320 319 317 335 337 342 343 342 341 341 338 336 331 340 348 349 346 340 338 346 355 350 342 353 353 357 352 357 356 351 356 348 347 359 350 350 340 329 328 342 339 336 331 317 325 329 336 340 327 322 320 317 311 334 318 333 327 323 336 327 327 327 325 336 337 328 327 323 334 332 327 323 321 325 322 329 332 335 331 329 324 320 315 315 318 324 324 327 327 329 330 340 335 326 323 320 315 316 309 307 317 338 349 356 351 353 353 365 361 357 356 346 364 379 389 398 409 400 381 387 379 385 388 385 385 385 386 381 380 382 383 389 392 396 410 425 410 420 398 403 409 399 420 419 416 415 417 430 419 402 390 382 379 379 377 375 364 375 389 377 371 
331 336 337 333 344 327 333 332 316 313 313 310 301 322 319 322 325 324 320 321 326 330 330 330 336 325 321 324 325 309 307 306 312 312 312 312 316 315 310 316 317 317 321 323 325 324 325 340 337 336 336 344 346 347 352 345 338 345 348 352 350 358 347 357 361 353 355 354 357 354 353 351 348 352 351 349 321 346 338 342 342 334 331 322 326 325 325 318 323 324 323 331 332 335 324 328 353 328 324 340 342 324 321 340 337 327 327 335 330 327 325 323 326 323 328 337 339 332 330 324 321 318 322 329 332 321 323 328 329 334 339 330 315 323 326 328 324 318 311 322 339 364 363 360 365 370 362 357 350 362 351 361 387 395 401 402 393 380 387 384 389 388 386 388 384 383 383 385 387 387 392 398 404 416 419 418 419 404 405 403 413 419 424 422 429 433 425 411 391 381 384 392 379 378 369 367 382 397 384 372 
349 334 343 340 329 331 327 321 313 319 315 304 314 320 320 338 340 327 332 317 319 330 323 334 335 330 324 326 324 329 326 330 329 329 309 310 313 315 318 316 322 316 319 322 322 324 325 338 337 343 338 335 334 342 347 337 339 344 352 347 351 348 350 353 360 362 352 358 363 355 356 350 344 347 351 352 330 340 335 338 346 345 340 324 336 337 322 323 324 330 327 332 339 323 344 325 332 340 327 323 332 325 324 331 329 333 328 328 324 333 323 328 336 331 332 334 336 330 324 324 321 319 332 337 332 320 311 324 334 335 341 335 325 326 339 341 339 329 314 320 352 365 372 371 366 367 357 361 357 359 372 370 391 386 399 392 379 386 381 390 388 388 390 388 386 384 388 387 389 391 395 401 394 411 413 416 420 422 406 404 421 420 422 431 431 424 413 384 385 371 378 393 385 375 373 377 370 396 389 381 
353 336 341 336 333 333 341 337 324 334 328 304 302 321 324 324 330 316 302 296 324 330 334 340 330 330 323 325 328 322 330 327 333 332 311 307 313 313 317 321 318 321 316 321 322 321 325 336 336 337 347 350 341 339 339 337 342 345 347 351 353 352 352 353 360 361 354 357 369 368 356 353 355 347 348 349 326 325 334 337 330 332 330 327 343 321 330 325 332 340 328 330 325 330 340 331 330 341 345 326 323 338 331 330 329 328 330 329 323 338 324 332 332 338 337 334 331 330 325 320 316 329 338 340 333 323 321 328 334 339 345 345 340 342 343 349 347 337 331 334 356 366 378 364 361 348 356 364 365 375 366 374 379 386 388 379 385 387 385 386 388 390 391 391 388 387 392 393 392 404 405 411 415 413 415 420 419 418 409 417 421 414 416 426 423 420 405 390 373 366 371 378 384 373 372 379 381 397 386 384 
346 348 345 336 336 327 340 334 356 348 328 307 302 318 324 317 330 318 297 297 323 335 339 333 330 326 320 324 331 328 324 333 328 334 315 311 314 315 312 316 318 323 320 320 323 320 318 346 349 340 345 343 342 346 337 344 344 344 345 349 353 355 352 354 354 351 356 360 353 352 366 356 352 350 354 349 329 335 346 329 332 336 335 329 333 330 327 328 336 342 328 331 334 328 330 344 345 348 324 331 334 331 330 330 328 327 330 334 329 333 334 325 335 334 340 335 324 325 317 318 323 321 339 339 338 339 339 340 345 349 354 355 354 347 354 357 359 343 347 350 360 374 371 364 353 356 360 375 369 371 369 376 380 383 380 380 380 383 383 386 387 391 391 391 403 402 398 403 403 408 414 412 412 409 415 420 419 421 406 392 416 424 433 437 416 423 383 389 371 358 369 377 366 375 376 383 390 395 398 390 
345 346 346 332 336 327 343 342 348 342 322 309 321 307 304 324 329 323 306 296 319 333 320 322 332 334 328 328 328 320 315 329 331 339 317 316 313 312 314 318 311 310 319 313 317 328 330 339 338 334 350 331 349 339 336 337 348 350 359 348 355 351 348 359 351 360 360 361 355 352 350 363 363 362 356 351 351 350 348 347 349 336 334 345 337 331 324 322 326 329 331 330 332 325 329 330 329 344 330 329 330 330 330 329 327 326 340 330 335 325 324 324 331 332 343 330 333 319 315 312 325 334 333 341 329 334 345 343 348 349 350 353 355 357 354 358 360 356 357 362 368 370 362 363 359 353 357 375 375 371 379 374 374 384 380 382 383 384 385 384 384 389 387 393 403 405 406 406 410 413 406 413 419 411 411 422 418 418 404 415 416 430 429 430 426 397 374 379 360 362 369 376 369 382 384 390 394 396 385 385 
348 347 345 340 332 329 353 335 357 338 318 322 323 305 301 324 326 322 305 301 318 322 320 325 331 333 329 332 329 329 327 323 329 333 320 313 314 314 315 315 313 314 316 318 319 324 315 324 335 335 341 345 341 342 337 339 356 347 350 357 353 346 352 351 353 353 358 358 351 346 348 350 351 349 348 345 350 350 348 351 349 334 328 330 330 329 323 338 325 325 332 333 331 331 331 335 329 328 329 331 330 338 329 328 329 329 326 326 328 326 329 325 326 338 331 340 333 325 319 321 312 325 331 332 330 339 347 346 325 327 337 343 340 348 355 359 363 360 364 363 364 367 369 359 357 356 366 377 379 374 378 382 378 384 381 379 378 387 390 395 388 392 393 386 400 401 403 411 402 407 412 414 411 418 419 418 418 422 418 421 422 433 429 429 418 380 368 369 374 373 375 377 378 392 373 385 385 381 376 370 
360 356 350 349 333 328 347 338 332 339 343 325 312 312 298 325 323 317 317 305 318 317 316 323 330 332 332 330 332 330 325 331 332 333 319 316 317 325 313 315 314 315 312 310 315 318 320 321 331 333 340 340 342 338 342 340 343 351 345 361 351 350 353 354 355 357 363 362 351 345 361 347 350 360 351 351 351 350 347 348 349 334 329 329 329 328 326 327 329 331 329 329 332 333 331 328 328 334 332 329 331 330 338 327 328 328 328 333 324 327 329 325 325 337 341 348 346 333 322 308 316 320 330 326 336 336 344 342 327 344 310 326 339 339 351 356 359 366 357 363 365 364 359 369 364 363 368 373 377 383 376 376 375 372 375 385 380 377 384 384 387 391 388 390 385 404 406 401 410 413 415 416 411 415 416 422 405 414 411 420 415 421 426 413 401 373 360 367 377 367 375 384 399 405 368 362 348 341 349 332 
358 360 356 336 337 327 350 343 336 335 342 328 308 302 319 320 321 313 314 299 321 323 318 321 323 327 329 330 330 333 332 327 331 331 318 321 328 325 319 307 315 316 319 327 328 338 332 329 336 331 347 343 335 338 340 341 359 345 358 356 349 351 354 356 357 365 355 353 349 345 354 357 352 354 353 350 358 350 349 351 350 338 346 326 331 332 336 338 342 328 330 325 332 328 332 334 330 331 342 339 329 338 333 334 337 326 326 326 324 332 326 331 332 336 336 338 333 339 328 318 317 317 319 329 335 340 345 343 333 310 307 319 333 346 349 354 357 356 361 363 361 365 370 369 369 369 368 372 379 376 375 378 377 377 379 379 383 388 382 390 392 385 387 392 390 406 409 406 414 407 415 414 414 420 422 423 414 424 413 406 407 405 400 393 378 366 362 365 359 368 362 367 381 367 350 322 318 323 328 306 
370 367 341 341 347 329 348 346 356 352 320 331 321 318 319 302 317 315 302 307 322 324 323 319 316 324 325 329 330 322 325 329 329 334 321 320 332 333 318 312 316 315 318 338 328 327 341 332 339 345 348 343 340 341 341 330 339 341 356 351 352 353 354 361 356 351 353 358 350 355 358 361 351 353 356 357 355 352 349 349 365 332 334 339 332 330 330 331 323 333 339 332 333 341 323 334 329 331 334 341 334 333 326 330 328 328 325 338 334 333 334 331 330 345 348 335 339 336 330 325 327 341 330 331 332 340 345 344 343 330 319 327 344 352 348 353 357 358 358 359 355 359 367 369 370 372 376 367 369 379 380 382 378 377 379 386 388 387 392 390 388 389 391 394 391 406 405 413 413 421 413 417 420 419 421 425 415 412 407 407 400 390 385 370 372 371 370 351 336 344 354 370 358 333 314 308 294 299 297 272 
361 366 358 357 350 330 351 350 354 335 350 347 320 327 313 318 303 317 318 321 314 306 300 297 297 315 320 325 328 328 327 328 332 341 327 331 331 321 316 313 315 319 312 331 333 328 327 340 348 346 339 341 347 338 338 331 336 350 354 349 351 354 352 355 356 352 353 349 352 352 348 352 351 362 357 356 355 352 348 349 354 347 346 336 338 335 330 326 340 330 328 329 328 331 332 330 334 332 338 335 323 338 336 326 328 329 339 336 334 329 332 336 338 337 345 346 342 340 335 328 338 328 341 324 340 345 345 346 345 328 325 340 342 355 354 345 343 354 353 357 356 357 363 365 371 370 369 370 366 372 379 381 380 377 384 386 385 388 392 388 394 389 392 395 392 404 409 415 416 411 418 419 418 421 414 410 409 404 410 401 382 385 383 377 386 382 359 329 314 315 359 365 328 306 296 286 280 276 281 267 
356 366 366 347 339 350 333 334 331 318 338 348 325 321 328 337 322 322 324 327 323 313 302 300 302 316 318 323 319 317 319 316 325 338 327 332 321 321 312 310 315 320 312 334 331 330 330 330 328 327 345 339 340 338 339 338 339 344 350 349 355 353 350 352 355 354 348 362 359 355 361 365 350 347 364 353 364 353 351 349 350 330 333 332 340 336 335 331 328 326 328 331 335 343 333 339 335 335 331 335 334 333 325 326 329 335 337 334 332 335 335 332 328 345 351 354 341 336 328 331 329 338 336 342 344 344 351 348 339 330 331 344 357 349 345 346 343 353 360 353 357 356 362 369 374 381 378 362 361 369 369 378 380 379 378 380 384 391 386 391 389 405 405 408 411 408 415 413 413 415 420 420 420 416 405 414 409 405 404 387 365 354 378 383 368 366 352 318 322 326 362 339 291 293 289 289 278 266 258 266 
373 369 347 358 352 340 338 332 333 334 335 347 329 327 323 342 322 327 326 323 325 319 307 303 303 319 317 319 321 317 320 322 325 330 307 321 319 319 308 308 316 316 315 330 328 325 338 350 326 336 337 334 327 335 343 342 343 346 350 348 349 350 350 352 350 350 348 355 355 355 361 357 363 358 364 359 364 350 348 348 349 329 329 335 336 339 333 331 328 331 333 336 338 334 343 330 332 342 337 346 341 327 333 324 333 336 333 333 336 338 325 333 336 342 342 352 329 337 343 332 336 338 339 331 349 347 330 348 336 337 348 355 348 355 349 345 349 359 360 355 359 362 363 375 365 369 376 381 361 361 371 378 379 381 380 379 387 390 392 389 401 401 404 405 413 408 410 412 417 421 415 417 418 418 406 408 401 408 392 384 365 358 366 388 395 357 356 328 343 366 347 325 280 285 289 288 283 273 261 260 
360 361 364 357 355 337 334 332 328 326 321 333 331 331 328 341 320 325 322 303 320 316 318 316 302 322 319 319 322 328 327 325 325 321 339 319 322 -9999 334 313 312 314 316 326 328 329 335 328 323 341 332 320 342 345 347 343 345 347 354 360 355 353 353 352 351 349 349 349 347 351 361 356 356 367 364 357 356 351 367 352 345 343 342 334 340 332 328 327 330 332 336 334 342 336 338 342 329 331 337 334 327 334 335 332 335 323 332 336 338 336 331 328 337 336 339 327 334 333 323 342 327 329 336 330 351 338 339 339 342 350 356 359 356 355 347 348 364 360 365 358 361 360 368 367 371 385 376 385 370 373 379 379 380 380 384 385 387 375 393 392 389 410 410 404 410 408 410 416 418 414 416 422 412 414 410 418 407 393 382 386 376 367 367 392 397 387 361 342 366 346 323 296 280 286 278 279 276 251 265 262 
373 368 371 367 342 342 336 331 332 328 321 344 346 335 329 325 302 317 319 323 320 322 324 319 321 320 323 322 322 335 332 325 334 337 339 324 326 -9999 -9999 322 315 314 314 314 328 344 345 350 338 328 335 336 344 342 341 346 343 343 353 357 352 355 351 350 351 351 350 352 353 351 355 360 358 354 356 365 359 357 354 354 360 348 353 337 337 329 325 328 327 330 338 334 345 335 330 329 330 330 337 333 334 335 328 329 332 333 324 337 341 337 333 333 333 334 325 333 335 337 333 326 329 330 346 344 340 337 333 343 355 362 363 362 358 351 350 368 363 363 360 365 362 361 368 370 376 375 379 382 384 385 377 376 379 376 386 384 391 391 381 394 387 401 411 413 409 415 415 415 418 421 417 420 414 414 397 403 400 393 380 352 355 363 369 389 400 389 368 370 326 298 285 277 268 262 269 269 255 259 263 252 
367 366 364 361 348 338 337 332 327 333 328 333 339 332 330 324 303 315 318 320 308 324 326 319 315 320 321 321 332 340 338 332 336 334 342 330 323 -9999 -9999 338 334 333 331 333 329 343 332 322 340 332 323 336 341 340 343 348 346 346 348 351 349 350 355 352 353 354 351 350 352 351 350 357 359 355 354 361 361 356 357 363 361 350 350 333 331 328 326 332 327 333 341 351 349 343 331 335 337 334 332 334 335 331 328 335 335 334 333 338 343 335 335 336 337 337 330 327 334 334 336 338 342 330 334 335 339 333 331 341 351 360 369 356 352 350 355 360 364 369 363 364 360 361 370 375 373 378 382 378 386 382 388 383 374 385 388 380 388 392 391 394 386 408 410 412 413 416 414 419 421 417 416 413 413 418 400 398 392 381 373 362 329 338 348 359 400 411 377 344 298 244 237 248 244 253 253 248 236 236 243 237 
365 364 363 344 347 345 337 349 326 323 330 336 331 339 330 333 318 323 322 327 325 324 323 317 314 320 322 327 339 342 342 342 333 332 339 328 322 331 323 332 333 331 330 330 341 344 334 326 323 335 336 330 340 337 347 349 343 347 346 351 354 356 353 355 354 355 354 351 351 349 351 358 357 356 355 363 359 360 359 357 364 359 337 329 329 328 324 331 330 327 331 347 352 346 328 333 337 336 335 333 332 339 344 341 338 336 338 335 341 327 335 335 336 337 333 331 341 339 346 339 332 325 320 326 324 328 325 336 347 358 356 354 350 348 356 360 366 370 364 362 362 366 369 376 377 377 377 380 382 378 387 385 386 382 391 388 386 392 392 385 396 398 406 407 412 413 419 416 416 420 412 417 417 418 396 395 392 379 371 357 355 342 350 348 377 396 390 326 290 250 220 230 228 236 230 234 219 216 228 234 
364 362 365 367 342 340 338 329 345 343 336 332 334 327 328 326 308 327 325 322 325 322 318 318 305 318 320 329 331 329 338 340 345 338 341 313 315 320 311 330 328 329 332 337 345 341 326 325 324 336 338 334 344 347 350 351 351 365 352 349 344 355 353 353 355 356 357 354 351 351 353 353 357 360 365 357 357 357 359 362 368 360 330 326 322 318 328 328 327 335 351 350 340 327 330 334 334 332 334 336 337 335 336 335 335 337 338 333 336 329 333 335 340 336 339 337 334 347 333 332 332 328 321 316 318 322 325 332 337 351 351 346 344 347 352 357 362 369 362 363 363 366 368 372 377 381 382 380 379 386 387 382 390 385 382 390 388 385 392 391 394 413 409 415 412 414 407 413 406 402 405 400 399 402 405 400 375 389 375 343 351 359 356 349 351 383 380 334 310 245 216 210 215 213 213 210 203 208 217 225 
365 368 353 363 365 337 344 347 345 358 337 332 329 334 333 327 313 312 312 321 319 321 299 319 305 318 316 326 329 326 332 336 346 340 334 317 316 313 316 328 327 334 336 335 334 329 327 325 326 338 337 340 346 349 351 354 358 346 346 346 348 354 357 351 354 359 368 362 354 356 351 354 358 360 360 358 356 357 355 363 365 356 322 320 325 328 330 330 341 346 349 349 332 341 331 336 336 336 331 336 333 339 333 333 332 341 341 336 328 337 335 344 338 335 338 336 355 341 338 329 338 329 331 323 336 331 336 337 352 353 354 345 342 341 346 353 358 364 362 359 362 360 367 366 368 375 377 381 378 380 381 383 382 390 391 390 389 385 388 392 394 413 408 409 411 405 402 406 404 405 401 402 405 397 398 405 385 381 378 378 366 367 358 347 326 376 398 340 300 229 201 202 196 189 186 200 191 210 214 227 
377 374 373 367 343 346 356 347 348 340 339 341 351 344 338 330 308 313 310 324 307 318 320 317 300 319 314 317 319 325 333 337 345 340 331 316 310 308 309 323 327 329 329 338 340 329 344 329 340 342 342 332 344 347 349 349 340 344 345 343 348 350 350 355 359 357 356 367 355 359 354 357 359 359 359 353 351 365 352 350 355 348 336 332 333 352 349 346 344 342 342 336 331 342 344 338 340 344 338 338 324 335 327 332 332 345 344 346 334 338 334 341 333 351 329 352 343 327 323 332 331 336 333 338 335 342 356 355 364 351 348 354 342 335 340 343 349 355 363 358 360 365 368 370 366 374 376 380 380 379 379 384 385 386 389 390 392 410 401 406 407 409 413 412 415 405 408 407 404 403 404 405 399 397 401 396 379 372 380 378 386 366 340 321 310 354 393 353 274 199 188 177 179 168 168 186 218 227 222 218 
375 381 363 355 356 357 351 358 348 358 347 338 340 334 338 333 321 310 309 322 326 326 322 312 298 317 317 315 322 331 336 347 339 344 328 307 309 309 312 324 329 331 330 330 328 331 330 331 346 341 342 340 345 345 348 345 344 348 346 340 339 339 344 347 350 351 356 359 361 359 355 353 359 357 359 373 369 363 362 358 347 347 320 341 333 347 347 329 330 333 334 332 332 330 335 -9999 -9999 353 334 330 330 331 341 345 346 348 347 343 345 338 334 341 339 347 330 334 323 325 323 327 328 346 343 338 347 333 330 361 355 349 348 349 325 321 337 351 351 352 356 359 355 364 360 359 385 377 373 374 377 374 379 384 387 392 393 392 387 401 405 416 417 411 412 409 415 406 405 405 409 408 404 404 396 396 402 392 373 373 365 374 368 359 303 300 303 344 371 325 271 194 180 170 187 161 166 210 231 230 225 225 
354 372 360 353 362 344 344 355 347 349 361 342 345 346 338 325 320 309 312 319 325 328 319 313 301 294 315 315 321 331 340 343 337 334 324 309 301 306 311 327 330 327 330 333 335 334 335 334 334 333 342 347 350 348 347 342 342 347 340 346 335 345 356 353 346 337 360 358 362 362 359 355 358 356 356 358 354 362 360 356 349 343 332 340 334 334 348 331 332 331 332 331 337 339 348 345 -9999 343 340 336 339 331 348 353 333 359 351 344 339 346 349 342 348 328 333 328 335 329 325 325 349 350 349 345 326 337 356 357 351 354 344 326 309 316 335 337 347 351 355 355 354 358 362 363 364 373 383 370 372 375 376 386 390 390 388 391 387 409 407 406 419 418 415 410 416 410 404 406 406 407 407 404 398 388 402 393 379 368 364 359 346 302 279 268 308 294 347 313 246 204 183 179 185 158 195 215 226 226 230 233 
380 383 365 355 355 350 339 358 366 355 341 348 338 327 331 331 330 312 309 311 317 321 323 314 310 306 321 317 320 336 340 326 330 326 324 287 297 308 310 315 317 322 309 310 330 335 333 334 338 342 334 348 350 343 345 347 347 346 345 337 339 337 352 356 355 353 345 364 364 361 362 356 356 355 354 351 354 351 348 349 350 351 335 338 337 328 330 327 333 334 337 338 330 334 347 348 342 331 329 335 344 336 336 342 352 -9999 355 350 337 343 345 342 346 332 330 326 324 324 327 342 345 353 351 338 333 327 342 349 347 343 341 323 314 324 336 343 351 354 356 360 362 363 363 364 367 381 381 382 371 370 372 380 384 385 386 388 394 413 410 415 413 410 414 412 409 412 407 405 407 404 404 404 394 399 396 378 382 370 363 332 304 282 250 255 271 317 316 243 229 225 194 175 173 177 209 217 224 223 219 228 
356 380 374 365 368 362 341 361 348 357 349 342 342 342 336 332 328 317 313 309 309 322 323 333 335 329 322 312 316 323 336 345 332 319 321 299 305 306 304 317 311 310 319 313 330 338 330 332 338 341 337 342 341 346 349 343 339 354 353 347 339 337 345 352 342 342 343 343 356 365 365 364 358 361 355 353 360 360 353 348 349 362 336 345 335 330 330 332 336 336 334 334 333 332 333 329 339 336 328 340 338 341 342 345 353 -9999 350 341 342 346 350 352 352 344 330 335 327 328 343 349 356 331 342 328 341 347 335 340 337 331 331 332 335 334 338 347 350 356 362 364 365 364 364 364 375 380 379 378 382 383 380 385 389 385 388 391 395 411 411 416 408 404 412 411 408 410 405 407 406 403 404 406 400 396 380 372 376 364 356 316 256 234 233 244 261 270 301 270 287 222 211 185 183 204 216 216 216 220 219 228 
367 385 383 354 365 365 361 352 355 353 352 359 341 335 332 331 327 326 325 320 329 336 321 336 335 329 322 310 317 326 330 323 331 326 330 311 308 309 309 309 317 313 314 315 341 341 330 341 344 354 342 349 357 335 341 338 336 350 360 359 349 333 345 340 351 353 352 356 353 354 357 363 363 355 359 360 358 356 351 355 364 357 342 336 338 342 343 338 336 338 338 337 335 330 338 336 331 340 341 336 339 345 342 343 342 358 345 341 347 344 338 338 350 346 333 331 332 342 346 350 350 345 336 339 347 357 351 345 334 326 331 335 334 328 340 348 350 355 361 361 363 364 363 371 378 376 381 380 377 384 386 388 391 386 391 391 395 414 414 413 415 412 416 409 412 414 394 403 398 398 401 406 403 395 376 351 354 359 336 273 227 215 215 238 252 265 273 299 251 226 211 205 196 211 214 209 215 213 223 211 
379 362 399 395 368 368 357 373 353 359 350 358 339 333 344 339 329 328 326 325 322 334 334 339 334 326 325 319 314 321 330 334 325 336 330 334 315 313 301 303 304 312 314 318 343 346 343 353 347 342 343 355 351 343 339 352 352 353 356 359 351 348 331 339 352 355 357 356 354 354 365 367 362 359 357 359 358 358 357 361 366 364 346 347 349 351 344 339 339 340 336 334 338 340 340 337 345 335 338 340 339 348 347 359 363 353 342 344 344 356 353 346 355 340 338 338 338 353 355 352 350 347 339 348 357 354 359 350 334 330 328 336 333 335 346 354 358 362 364 359 362 363 377 380 380 377 376 381 379 388 379 389 392 385 396 401 397 411 412 413 416 404 405 406 399 396 409 402 411 408 402 402 405 398 375 346 344 314 274 232 207 198 194 220 246 249 251 249 239 207 206 200 204 209 206 210 219 225 222 220 
383 386 382 380 376 369 379 379 374 361 367 359 358 336 332 344 340 329 329 329 328 339 331 336 333 330 331 326 325 325 332 336 340 347 351 326 330 319 322 311 307 313 321 323 332 346 345 342 346 346 348 358 359 362 361 357 356 353 357 359 358 359 340 346 355 361 358 360 360 362 364 361 368 369 366 356 369 368 368 352 346 345 359 352 351 346 344 343 345 344 341 348 343 342 346 343 345 345 346 348 359 354 364 -9999 -9999 366 353 363 362 344 344 355 343 343 349 344 360 358 357 337 352 341 337 353 353 357 356 348 332 326 330 325 332 340 350 352 356 361 361 362 366 368 378 382 380 380 383 382 385 395 394 386 395 403 411 411 412 413 417 419 416 399 407 402 403 400 401 404 404 404 410 409 412 400 379 343 354 281 224 209 203 169 170 193 229 235 212 216 218 203 200 202 202 205 211 219 219 224 220 232 
384 367 375 381 381 381 388 381 373 363 361 364 343 354 337 334 330 340 337 329 333 336 336 334 331 342 342 340 335 337 331 331 335 344 344 333 317 327 318 324 322 323 325 332 333 346 350 350 357 350 350 360 358 366 364 363 367 370 360 366 359 362 351 354 360 366 367 365 368 372 366 373 371 366 359 378 356 360 360 358 359 348 350 344 351 353 349 349 348 349 350 351 353 349 342 347 350 350 347 347 358 341 -9999 377 -9999 -9999 358 347 345 347 347 355 360 352 360 354 361 358 355 350 354 347 347 346 355 351 350 344 321 332 330 330 339 345 354 360 359 358 358 368 370 378 380 382 393 383 392 389 405 409 404 408 411 405 416 415 414 417 418 418 419 400 398 405 399 401 399 403 400 408 400 412 413 398 390 371 310 240 198 191 182 163 149 180 212 225 198 169 192 212 191 199 203 194 203 217 221 225 232 237 
369 366 364 395 392 380 380 384 367 378 367 362 366 363 360 355 353 345 344 339 339 340 345 347 344 346 334 348 343 343 348 337 338 342 342 339 331 316 308 334 317 326 334 337 338 355 353 356 358 361 370 361 364 371 373 373 358 375 369 360 357 360 362 361 355 364 367 367 370 369 369 365 379 379 372 379 368 378 360 359 366 350 354 351 351 351 351 351 349 353 345 349 346 350 359 350 361 347 361 346 354 362 365 353 366 353 355 354 359 367 368 361 349 352 360 357 352 344 355 349 352 354 352 356 356 349 334 334 317 330 333 334 341 354 360 359 361 359 362 367 379 382 383 382 384 384 385 390 411 409 409 412 414 415 418 419 420 416 418 419 419 418 400 401 401 404 403 402 401 411 415 422 422 406 392 362 300 236 193 181 184 199 187 175 184 197 211 173 184 217 195 194 200 203 208 224 215 214 217 228 
390 393 382 396 371 380 379 377 381 382 369 353 363 363 348 361 358 331 349 339 344 351 349 349 346 335 349 353 348 345 343 356 346 342 355 348 332 330 350 348 344 349 363 366 361 337 340 343 340 362 364 367 361 366 377 367 378 373 366 364 357 357 360 364 360 373 374 376 366 370 371 368 367 376 385 383 369 372 355 365 362 357 353 362 353 362 351 353 354 348 354 359 364 361 355 349 361 363 361 365 362 371 367 367 369 362 360 360 358 356 366 357 358 361 355 354 345 352 350 347 366 356 359 360 352 339 324 315 312 320 325 345 354 362 363 360 360 359 359 381 386 386 384 382 381 382 388 389 409 408 410 410 415 415 414 413 412 412 415 420 425 420 400 396 395 402 400 398 404 407 419 424 426 400 379 362 317 264 204 192 185 202 210 198 180 202 214 222 189 184 202 195 204 208 212 218 210 218 215 226 
379 383 385 394 378 373 377 378 376 385 378 376 370 362 362 358 362 361 358 355 347 346 354 349 350 352 340 350 342 342 335 343 349 347 346 346 348 358 353 349 354 360 364 352 363 353 328 343 349 362 360 361 374 380 371 379 373 370 366 363 361 356 359 364 366 365 368 373 371 379 373 369 370 373 398 376 378 397 369 364 356 360 360 358 358 355 354 354 357 357 355 361 357 359 357 373 369 356 354 376 372 361 370 370 367 373 354 355 360 346 354 349 348 357 360 344 350 351 347 353 348 354 361 356 340 323 317 306 311 310 333 337 354 365 365 362 362 364 376 385 383 391 389 390 387 398 391 394 412 407 413 408 413 412 416 418 413 421 420 421 421 421 394 389 390 384 404 397 400 408 412 400 406 386 378 371 339 294 243 209 188 182 196 196 203 197 198 202 196 166 211 196 203 210 217 210 210 212 221 224 
