# Supplementary material for: Exploring the Distribution of the Spreading Lethal Salamander Chytrid Fungus in Its Invasive Range in Europe – A Macroecological Approach
Source: PLoS One. 2016 Oct 31;11(10):e0165682. doi: 10.1371/journal.pone.0165682 (PMC5087956; doi:10.1371/journal.pone.0165682)
Supplement: S1 ZIP Archive — (ZIP) [file pone.0165682.s010.zip › ECA_full/tr10_15.asc]

ncols         200
nrows         200
xllcorner     3.31330001355
yllcorner     -1.12269991115
cellsize      0.0117999315
NODATA_value  -9999
251 237 254 254 255 256 256 245 250 255 252 257 262 248 264 252 251 247 257 263 260 248 261 266 257 261 264 266 263 260 265 276 267 268 268 273 266 267 268 268 265 268 267 268 267 266 263 271 276 277 275 262 261 259 260 259 260 260 257 255 253 256 256 255 254 246 244 244 254 260 258 249 250 253 256 256 257 257 254 251 251 253 249 251 253 252 257 252 258 254 259 256 259 260 257 259 255 255 252 242 244 240 226 224 226 230 218 219 227 221 211 214 212 221 213 219 224 217 215 208 210 214 216 217 212 209 213 208 205 207 204 207 194 190 181 181 188 186 189 182 181 185 176 174 184 188 189 187 184 190 193 188 191 185 185 179 163 163 150 153 162 169 172 175 168 172 175 188 186 192 196 197 202 203 204 202 207 200 215 220 219 219 223 221 222 231 225 238 232 233 231 229 229 223 230 237 231 228 228 228 
251 247 239 248 253 252 233 242 252 253 248 260 260 256 264 250 251 259 246 270 263 264 269 271 272 268 253 265 269 267 265 267 269 269 278 255 262 263 266 265 266 265 262 269 275 265 269 264 268 265 270 260 262 260 260 261 256 257 258 256 259 256 255 255 254 249 244 245 255 249 261 258 247 247 250 255 254 253 250 250 250 256 254 254 255 251 253 253 251 253 254 253 261 266 266 265 262 256 249 247 243 244 240 227 228 228 231 219 215 222 226 223 220 213 220 213 226 224 213 212 209 211 215 212 210 212 215 205 213 213 194 198 191 186 177 181 187 195 192 189 181 182 172 174 170 184 181 187 184 183 185 188 191 185 184 181 171 158 151 158 162 163 167 161 168 171 163 178 165 177 190 173 178 192 204 204 206 209 214 220 216 215 216 208 220 224 225 230 228 228 226 223 233 222 226 230 228 226 227 230 
248 247 246 242 239 252 234 235 242 245 247 243 254 254 235 242 255 267 265 253 273 281 257 253 261 266 253 257 257 261 271 271 267 267 278 260 266 268 261 266 265 261 261 266 266 269 265 264 264 264 266 259 255 257 257 255 256 256 256 256 256 253 251 250 253 248 245 248 251 256 255 249 248 248 253 250 248 246 248 254 252 253 252 253 251 257 255 259 258 255 254 257 253 256 260 260 261 253 248 247 248 233 234 216 231 232 217 230 222 223 224 215 219 227 235 232 231 210 210 213 209 211 217 210 211 208 211 211 212 201 200 202 202 199 190 178 184 182 183 182 189 186 177 172 168 178 188 195 191 183 180 194 196 191 181 183 179 171 164 156 166 159 162 158 160 166 165 165 173 173 175 177 181 171 189 201 203 212 219 223 214 209 210 216 221 226 223 223 234 226 230 225 227 236 234 235 225 232 229 229 
242 245 248 250 234 253 253 235 238 237 238 243 241 246 259 237 260 265 262 260 255 275 270 261 265 257 253 253 264 262 262 269 272 261 264 262 260 261 262 261 262 262 263 266 269 265 271 266 267 261 263 260 261 259 247 257 255 257 257 251 249 252 252 254 253 250 245 256 258 250 251 245 249 249 251 248 248 246 250 252 252 254 253 246 250 255 253 254 251 255 256 257 262 247 254 259 255 257 252 249 258 255 238 230 229 225 224 240 224 212 218 225 233 239 232 226 219 219 215 210 211 209 212 213 214 213 212 207 -9999 210 211 200 200 200 196 193 188 182 194 185 184 187 182 180 171 162 183 191 184 192 181 187 190 190 191 187 184 164 177 178 170 160 151 154 153 165 176 171 179 174 165 184 186 191 190 201 198 205 216 226 215 216 225 231 229 228 225 221 216 225 223 232 234 235 235 231 226 229 228 228 
250 250 244 246 246 246 248 233 226 245 250 229 226 261 256 262 258 244 256 241 255 270 267 255 259 259 246 247 255 257 258 264 256 257 261 263 262 261 259 260 260 261 264 268 267 268 265 265 264 261 264 257 251 246 249 253 257 259 257 251 248 250 250 249 254 244 250 254 258 254 247 245 247 239 254 245 249 246 249 249 247 249 247 245 250 256 253 249 252 251 255 252 259 257 257 256 250 254 253 251 251 235 232 234 225 218 232 225 226 225 225 232 251 232 229 219 212 211 223 217 205 208 206 211 212 215 214 206 213 208 210 207 200 192 204 196 201 198 193 188 193 197 189 189 183 168 182 184 181 193 195 199 196 189 183 190 185 183 183 180 172 167 161 158 161 165 173 183 184 176 181 172 197 196 209 189 182 185 199 205 216 223 228 230 227 228 220 219 219 204 215 217 232 228 232 232 225 229 226 229 
251 244 241 241 241 242 239 243 221 217 247 249 249 251 252 240 238 246 250 237 265 246 264 253 256 248 249 247 250 251 251 250 250 250 251 259 253 259 260 254 254 256 266 256 258 260 260 262 262 262 259 258 252 246 245 249 254 254 248 243 240 251 240 241 241 239 242 246 252 249 243 244 245 246 248 246 244 248 248 242 246 242 244 245 247 251 246 242 249 247 244 250 252 253 255 251 257 253 245 251 257 251 245 234 230 226 229 237 226 222 229 231 226 230 217 212 213 218 216 217 210 210 211 212 209 207 208 209 212 215 211 203 205 203 198 193 198 194 201 192 192 189 195 190 185 183 170 182 187 193 205 202 196 191 190 184 189 183 186 180 177 173 168 164 168 167 179 184 189 178 167 185 195 207 209 193 191 199 193 201 211 216 215 220 224 219 222 226 218 208 216 218 219 226 224 226 231 234 228 231 
250 252 242 238 236 240 243 244 250 249 241 239 241 227 241 250 235 233 238 250 267 272 274 250 248 246 242 244 244 257 257 248 253 254 243 247 247 255 251 247 251 259 254 256 251 253 257 259 260 260 260 258 257 245 244 247 252 250 244 244 240 239 252 241 247 249 247 248 247 248 242 242 244 248 244 245 243 245 242 244 242 247 245 248 242 245 244 243 247 248 248 253 251 250 249 254 248 252 255 259 263 252 246 237 229 244 240 237 226 237 236 228 219 215 221 211 211 219 217 217 214 209 218 212 217 219 208 212 215 210 206 202 200 203 193 190 198 199 201 195 201 193 197 199 191 187 169 190 190 194 196 197 193 196 197 184 187 184 178 187 180 177 170 169 179 177 176 180 180 181 178 187 189 203 207 194 190 205 202 214 219 219 212 215 224 214 223 225 218 224 227 233 229 226 222 225 231 238 226 227 
254 238 241 238 237 241 243 242 248 248 238 241 243 247 244 245 247 244 253 258 268 274 250 242 244 241 238 244 246 255 256 253 251 253 263 264 261 250 251 258 244 246 247 248 258 251 271 269 259 259 259 258 254 256 254 243 244 250 246 242 241 240 241 243 245 246 247 248 246 247 252 249 244 244 242 235 253 242 241 249 239 251 248 247 244 247 244 245 246 249 252 249 253 249 249 244 246 260 260 265 269 255 250 245 232 228 241 230 238 242 245 226 216 214 224 214 212 213 212 211 221 213 222 211 220 213 211 211 212 209 209 202 198 195 193 197 198 190 197 203 201 203 199 199 201 189 181 190 182 195 201 190 192 194 191 188 191 188 181 185 187 183 185 182 173 179 180 178 181 178 183 187 190 191 188 189 177 192 207 203 227 233 219 212 218 233 229 227 228 229 233 235 240 230 224 226 231 234 233 237 
245 242 247 239 239 244 237 241 224 242 241 240 239 243 241 244 241 246 254 245 267 240 239 247 244 249 239 245 245 252 248 252 257 251 258 253 251 258 244 253 251 247 248 258 257 249 253 259 259 255 259 256 253 250 242 244 245 248 244 243 244 240 240 253 240 247 252 251 257 244 248 248 247 243 242 236 244 245 253 248 242 250 249 250 245 250 252 249 247 247 252 257 253 248 252 252 244 247 259 261 264 257 243 250 241 242 234 233 234 227 222 227 218 217 215 211 220 209 212 221 220 227 220 213 214 219 207 208 213 212 208 196 204 197 201 204 205 202 199 196 199 201 202 202 200 191 183 185 196 197 199 195 196 189 191 191 190 184 189 186 184 166 185 183 184 183 177 177 185 181 181 186 183 173 182 180 193 199 209 214 226 215 209 218 224 231 229 223 224 229 232 236 235 235 228 229 236 237 231 240 
256 255 245 242 240 241 244 224 245 253 243 244 236 240 229 249 245 254 237 264 258 264 246 249 242 245 238 246 254 254 253 251 259 254 258 255 252 244 254 256 243 257 249 247 263 265 265 259 260 260 263 252 254 256 255 248 250 243 243 243 239 238 239 256 253 249 251 249 249 244 251 247 248 240 243 236 243 233 245 248 251 241 246 246 247 248 248 254 249 253 253 252 259 266 252 244 246 262 253 258 262 261 253 249 243 233 226 240 236 248 221 215 217 221 218 212 217 214 217 223 225 214 217 215 214 211 211 217 209 216 210 198 194 191 201 204 206 203 203 196 196 198 200 203 194 189 188 191 196 198 195 188 195 194 190 190 191 196 195 185 183 183 177 183 188 180 183 182 176 187 180 180 183 179 172 191 189 207 214 227 218 216 220 219 236 224 233 223 221 224 229 235 235 227 230 233 229 232 235 239 
267 262 262 259 242 243 244 236 241 244 243 236 238 240 244 248 245 260 234 232 260 264 246 252 245 242 249 250 254 254 254 255 254 254 250 257 253 247 255 252 257 260 257 259 249 254 255 260 261 256 252 254 256 251 251 253 244 245 243 241 240 234 258 261 239 255 250 249 252 244 250 243 243 241 243 239 239 238 244 253 239 235 248 248 246 251 251 252 253 247 252 255 257 -9999 268 252 250 261 262 256 265 260 253 252 243 239 238 245 234 239 226 231 233 220 219 215 215 215 221 219 218 222 224 218 216 212 213 214 216 208 204 198 196 207 205 208 208 204 202 198 189 207 201 203 187 194 177 189 198 198 191 192 194 201 194 191 188 185 179 180 186 183 182 183 181 184 184 188 188 172 179 190 177 190 190 196 211 226 213 228 224 227 228 226 235 227 238 224 223 217 231 231 230 230 227 229 230 232 235 238 
266 266 254 254 242 245 240 243 244 238 243 237 237 239 241 247 244 259 265 253 253 265 256 252 245 241 247 250 252 252 255 257 256 251 257 243 251 254 251 256 256 259 253 250 246 252 254 252 255 251 254 253 253 252 248 243 250 238 244 248 238 256 258 256 241 243 257 256 256 246 247 245 244 245 241 240 247 247 246 250 245 245 244 250 247 253 254 258 249 257 257 255 256 265 -9999 263 251 251 256 257 243 258 261 257 252 240 244 239 241 249 236 235 230 218 217 214 215 231 223 231 231 220 219 222 222 215 220 212 217 211 207 201 204 207 204 209 205 203 195 184 192 206 201 206 188 182 193 197 189 189 186 191 191 203 195 192 186 184 186 190 188 170 186 193 191 185 188 197 173 170 189 191 176 179 193 210 221 220 226 218 217 227 222 223 223 232 226 222 225 226 233 234 231 228 231 229 232 224 230 236 
265 262 256 253 242 244 231 239 229 243 239 236 236 241 251 250 254 256 253 246 232 263 240 251 242 246 245 251 257 251 253 259 251 247 248 248 253 251 251 255 258 245 254 257 258 254 250 251 254 260 249 246 256 249 251 248 253 241 249 245 238 239 253 245 242 243 255 254 251 253 248 249 246 243 244 244 246 243 243 233 243 237 248 251 252 253 253 252 254 251 255 265 257 259 256 258 253 248 250 252 260 264 261 258 251 254 257 263 257 231 227 233 237 230 229 213 222 222 215 217 217 229 222 227 223 213 212 218 209 212 208 200 194 211 214 209 206 202 197 191 191 193 202 203 197 196 203 199 189 181 180 189 192 195 198 187 185 173 180 181 192 188 194 188 191 184 194 198 174 183 198 199 191 195 211 226 234 220 212 219 224 219 222 228 226 228 224 222 222 231 231 230 229 229 232 233 225 230 232 241 
263 263 264 261 243 240 233 231 243 243 236 235 240 246 248 250 252 249 253 257 249 259 254 244 243 242 252 250 255 250 256 257 252 255 245 247 244 251 240 255 261 254 254 250 246 259 255 254 255 261 258 255 251 251 248 243 245 248 248 247 239 250 240 244 246 240 235 252 255 245 249 247 252 249 242 242 240 248 243 245 246 256 253 261 260 252 255 254 253 252 254 260 257 252 257 261 253 249 253 254 256 254 261 259 247 256 262 251 243 228 246 240 228 234 217 218 222 221 236 230 230 234 229 224 212 211 216 216 215 211 212 203 208 206 210 209 206 198 196 195 194 198 198 205 204 204 203 193 173 182 189 191 192 202 202 190 185 179 168 185 188 200 201 196 192 189 185 196 199 196 193 193 204 212 213 220 218 212 214 223 229 222 221 222 221 221 220 226 225 234 226 228 232 232 236 240 230 221 232 241 
268 265 263 266 247 247 241 245 240 234 235 236 233 236 245 246 247 247 254 254 244 254 255 248 246 247 253 253 251 253 255 253 254 248 253 248 244 248 253 251 255 258 256 245 251 257 259 260 255 260 257 259 252 248 251 249 246 248 250 249 243 251 246 241 240 242 237 251 248 248 253 249 249 245 242 249 244 241 248 245 245 248 245 258 261 253 257 254 255 251 250 251 257 261 253 262 252 252 253 248 259 264 259 253 246 260 260 254 250 252 231 241 229 232 225 229 232 229 242 241 233 230 227 209 208 202 216 224 215 221 216 203 206 208 204 204 198 199 198 197 198 197 199 207 199 203 193 184 183 184 187 195 186 193 196 188 179 176 173 169 184 190 200 199 191 187 185 189 197 190 195 204 211 214 214 218 208 208 204 209 221 217 222 222 229 220 221 220 226 227 231 230 228 224 235 236 235 228 228 237 
266 264 263 264 250 249 247 230 237 244 235 236 237 234 239 242 244 256 241 255 253 259 258 243 247 247 253 256 254 251 254 257 253 254 260 257 252 251 251 249 262 256 253 249 250 251 261 249 251 263 258 264 256 251 254 255 251 255 250 248 251 247 248 245 245 249 240 251 253 255 248 246 249 246 246 248 242 247 245 249 249 247 241 239 244 243 247 248 249 245 246 247 254 256 249 251 255 251 246 250 257 262 261 249 239 253 267 256 259 -9999 239 224 236 241 239 241 244 224 232 227 222 217 215 207 201 197 212 222 224 218 210 210 209 203 207 205 202 206 210 210 201 198 205 200 199 201 199 194 196 198 200 185 186 185 193 191 188 179 175 170 187 196 196 192 187 189 191 199 202 198 197 203 214 214 215 204 205 209 208 213 217 220 229 236 222 225 221 221 222 231 236 225 225 225 229 236 239 227 227 230 
269 268 265 264 254 239 242 239 247 250 244 247 241 249 240 245 249 255 266 266 259 260 248 248 243 249 253 257 252 250 254 256 252 251 258 260 256 250 258 259 260 249 265 253 249 250 248 245 252 255 252 251 252 251 244 246 243 251 248 250 249 247 253 245 245 244 241 253 251 244 244 247 247 247 248 246 244 247 250 247 249 249 240 254 245 242 258 246 242 243 244 246 251 247 248 261 256 255 248 249 259 250 253 245 249 251 257 261 -9999 248 236 236 241 241 226 225 232 239 231 223 217 216 219 220 219 216 217 222 216 215 207 209 207 204 203 206 206 207 211 211 206 204 210 211 202 195 198 206 208 201 202 189 184 181 174 187 181 189 181 166 194 194 192 182 195 179 183 195 195 200 205 211 206 212 215 211 211 225 231 222 211 227 224 239 230 225 226 227 233 235 225 230 234 234 237 236 234 240 238 233 
268 267 264 260 256 256 261 259 258 256 249 253 253 250 253 241 247 253 267 249 253 251 251 247 244 248 253 257 252 252 250 252 248 251 257 260 259 255 264 262 257 252 259 253 247 247 249 238 244 251 242 264 248 248 251 251 244 242 247 248 250 257 245 245 243 245 245 245 251 249 247 247 247 243 250 250 245 248 247 251 249 246 247 254 251 254 252 246 247 246 251 250 249 254 255 258 257 256 251 253 247 244 243 244 246 250 250 243 252 248 235 243 242 245 243 237 236 229 220 216 215 220 215 235 235 237 223 218 213 212 214 213 211 210 203 210 215 210 208 215 219 219 203 201 195 201 196 194 203 198 194 193 188 172 182 176 176 189 185 182 186 181 191 195 183 189 187 196 200 195 204 206 209 216 215 217 217 221 220 218 218 221 229 229 234 229 231 229 237 234 231 237 231 234 242 237 226 224 231 234 
266 268 262 263 263 257 260 262 259 255 255 257 249 254 252 252 246 258 254 254 250 249 250 246 246 249 256 257 253 250 253 255 252 255 262 264 263 263 262 257 261 257 251 251 246 249 250 247 251 250 256 254 240 245 245 244 248 238 245 248 253 246 251 243 246 243 244 244 245 250 249 244 244 249 247 247 252 246 248 250 247 249 252 257 261 261 262 247 248 248 248 247 248 252 251 258 256 260 257 252 244 247 247 244 240 240 246 245 252 245 248 241 243 244 241 239 231 223 222 224 228 221 232 243 234 231 220 222 220 221 211 221 218 212 206 203 206 214 208 208 205 206 212 201 186 197 194 196 193 194 203 204 190 184 184 171 172 177 182 173 179 188 195 193 189 176 184 198 203 198 202 200 201 206 213 221 221 226 228 225 221 222 227 224 236 231 233 231 243 239 236 235 233 229 233 238 240 241 230 226 
271 264 263 265 262 255 259 259 254 262 255 252 249 251 256 256 261 255 251 254 249 250 248 241 250 248 253 256 257 260 256 258 255 258 259 261 256 258 259 254 256 260 247 251 244 254 250 251 249 250 247 252 257 252 250 248 244 249 248 239 246 247 243 250 247 238 241 243 243 244 250 248 243 249 250 248 252 251 250 253 253 251 255 252 256 264 263 256 251 250 248 245 251 253 254 259 256 252 261 259 250 250 241 249 252 246 247 247 252 257 242 245 240 241 241 239 226 222 221 224 232 224 242 236 228 229 223 224 217 216 220 210 214 206 202 217 210 211 207 213 198 207 213 211 206 194 197 184 201 198 198 199 190 185 175 170 170 187 175 183 191 201 206 200 196 184 181 201 199 200 197 205 203 203 207 216 221 226 221 219 210 213 216 238 232 235 233 238 250 239 233 240 227 223 228 235 239 246 243 227 
268 276 265 267 263 256 259 260 260 255 254 257 252 255 253 257 256 256 244 242 256 252 253 255 252 248 255 257 253 254 257 265 259 251 257 256 254 251 251 252 253 248 252 245 244 249 252 247 249 246 251 253 249 244 246 239 242 247 248 251 246 247 248 241 244 240 245 239 239 237 240 249 243 246 249 253 252 253 255 253 251 250 252 259 255 265 268 254 252 248 251 253 248 253 252 -9999 254 259 256 261 256 254 250 250 251 251 251 249 250 242 246 246 249 241 236 230 226 229 229 229 229 239 244 237 235 230 233 230 232 230 227 219 217 206 201 216 211 210 205 212 207 197 195 193 196 194 190 193 202 183 185 185 181 179 175 171 176 178 184 189 201 208 208 202 198 198 198 194 202 200 206 203 202 202 203 207 223 224 223 217 224 219 236 234 238 234 238 239 236 236 237 229 226 225 222 232 239 239 245 249 
265 269 260 258 261 261 261 257 263 261 262 260 260 255 255 257 246 246 246 254 242 255 254 252 251 248 253 254 257 253 255 258 258 256 254 249 245 247 247 251 253 254 255 253 251 257 251 243 248 244 245 241 246 249 247 247 249 250 249 246 249 241 237 242 243 237 241 238 241 238 243 246 247 251 251 255 254 255 251 252 253 256 252 251 246 257 264 270 270 264 253 254 250 248 252 254 257 256 262 253 255 253 256 257 254 254 257 253 246 246 252 250 250 244 246 241 245 233 228 228 237 240 242 242 236 227 221 221 235 235 228 214 213 209 209 201 203 210 208 206 189 186 182 190 185 192 192 187 197 179 176 150 164 158 168 176 183 185 193 184 205 202 194 196 204 194 195 204 209 200 210 215 213 203 206 208 214 222 223 220 224 230 236 243 247 236 234 245 242 227 227 231 233 228 232 222 233 242 245 250 
267 264 261 265 259 263 262 260 260 262 261 260 256 256 254 251 252 254 247 245 258 257 255 250 248 245 250 249 250 254 259 257 256 258 251 254 250 247 252 250 252 249 251 260 242 249 243 245 246 239 240 254 262 249 252 252 250 254 262 253 260 247 240 243 241 241 235 236 240 241 239 244 246 243 252 257 254 253 254 251 254 259 258 254 249 251 263 265 242 254 256 259 258 259 254 247 246 257 258 263 260 253 256 262 261 261 257 253 251 251 246 251 245 247 248 252 246 227 226 242 235 235 232 229 229 220 229 219 222 224 213 216 210 210 204 197 203 205 198 197 209 200 182 178 186 181 181 194 179 184 183 170 169 156 178 178 183 188 186 193 197 198 197 199 202 178 198 205 209 218 217 225 202 213 207 215 216 228 220 230 231 238 243 245 237 233 237 233 243 228 238 236 234 243 240 245 226 236 228 240 
271 265 262 264 262 261 259 262 261 263 255 252 259 254 256 240 253 249 255 247 248 252 254 249 250 244 243 253 252 252 253 255 253 254 251 251 255 252 252 252 251 249 251 253 244 239 242 246 239 244 259 252 246 256 263 261 260 258 256 259 265 263 250 248 247 244 232 241 240 241 234 240 244 243 248 252 250 255 257 256 253 253 257 253 252 243 241 259 243 248 261 257 260 262 256 251 249 248 255 254 263 253 256 263 261 262 257 252 252 245 249 248 240 248 240 240 235 246 235 231 235 228 216 219 224 220 220 214 215 214 209 216 214 202 206 209 197 195 204 198 208 187 191 191 193 192 186 174 187 175 150 175 174 147 151 155 158 173 180 193 196 199 200 199 208 197 205 210 218 217 222 218 217 228 205 214 221 229 230 225 233 241 225 237 234 238 240 237 235 241 244 233 233 237 231 246 242 237 231 229 
275 270 267 263 263 260 262 258 263 262 261 256 251 255 259 244 246 252 253 259 250 249 258 257 253 249 247 251 251 252 250 251 253 252 259 259 258 257 258 259 258 250 251 255 247 241 240 244 242 253 260 256 253 253 259 246 261 262 255 252 258 263 255 256 253 242 235 244 235 237 242 237 242 240 246 247 247 252 253 252 251 251 251 255 252 251 245 254 261 248 250 258 259 262 258 254 254 246 248 254 -9999 265 260 258 260 264 261 254 244 248 244 246 241 234 234 236 241 238 232 233 233 219 214 215 224 215 224 210 204 209 214 211 211 211 211 210 204 200 198 202 206 197 190 191 191 193 172 175 183 163 164 170 152 176 177 175 153 161 185 185 190 197 201 208 204 211 209 220 219 217 220 214 215 234 243 235 226 227 228 231 235 233 234 237 235 237 241 248 246 242 237 234 236 235 238 237 233 230 230 225 
266 266 271 269 258 265 264 258 258 257 258 253 249 254 246 253 248 255 254 260 248 245 251 258 253 244 245 250 250 248 250 254 257 257 254 254 256 254 248 250 247 257 248 254 244 234 236 243 249 253 259 252 249 246 247 254 253 259 258 258 249 255 262 254 249 250 239 235 240 237 241 236 237 239 241 245 249 253 252 251 249 246 247 250 249 246 249 249 247 253 248 257 262 264 260 261 262 251 254 256 263 -9999 261 253 253 264 260 262 246 250 247 249 232 243 233 226 229 233 228 218 233 214 212 211 218 222 217 211 202 203 210 215 214 211 215 212 201 202 204 207 200 196 190 193 194 192 177 181 179 169 178 167 175 175 174 148 158 178 186 177 185 190 204 209 208 213 204 211 221 221 218 220 222 233 239 237 232 230 232 233 239 232 234 238 234 234 235 231 237 237 234 231 232 233 234 235 233 234 239 234 
265 271 266 265 266 269 264 262 259 257 255 250 250 246 250 249 248 248 252 253 255 249 255 237 250 238 243 250 246 248 247 256 257 257 257 246 244 253 254 256 248 251 255 250 249 241 245 254 251 245 257 253 250 239 244 245 256 257 254 -9999 252 249 251 247 243 244 247 241 244 245 244 239 245 244 242 244 246 242 245 246 247 245 245 248 249 248 249 245 250 244 247 250 258 261 255 256 262 259 260 258 251 251 255 253 252 251 254 255 256 251 246 248 247 239 242 237 235 230 217 217 215 211 216 218 216 219 211 210 204 212 209 216 210 210 205 205 203 207 204 203 210 197 191 189 195 183 175 178 177 174 180 181 172 176 183 170 175 174 175 182 193 205 212 224 221 209 205 217 214 220 213 212 229 232 234 235 229 231 230 232 233 233 235 230 230 233 234 229 236 235 233 236 237 229 234 236 240 238 240 236 
265 266 268 262 260 250 252 258 258 255 254 246 250 249 253 245 254 249 246 249 247 250 255 253 253 246 243 236 238 241 245 256 251 248 267 248 242 240 247 252 249 253 240 251 242 238 245 252 251 247 242 253 246 228 235 240 254 253 245 245 239 238 243 247 261 243 255 247 251 242 249 252 250 244 246 244 242 247 246 248 248 246 250 248 245 246 246 250 247 242 242 250 250 259 256 255 249 251 253 254 253 256 246 -9999 261 254 256 253 260 246 240 240 244 242 237 232 233 226 225 224 220 222 221 218 217 218 217 215 214 228 212 213 212 211 207 204 199 205 207 214 214 208 192 190 188 177 178 177 174 182 172 179 168 172 170 175 175 165 175 178 186 202 216 222 228 224 206 218 208 212 219 223 218 217 227 223 218 229 229 231 231 234 239 237 231 238 231 236 230 232 236 238 245 240 232 237 239 239 242 241 
260 268 264 257 254 253 253 252 257 257 255 254 246 249 251 245 246 251 247 248 256 257 253 247 246 244 244 248 245 247 249 252 252 247 245 258 244 245 235 241 247 253 248 253 247 238 246 250 241 246 237 243 233 228 245 245 247 248 242 243 231 225 239 251 242 246 245 252 252 259 248 247 246 247 251 251 244 245 248 245 248 245 243 246 243 243 246 242 246 246 246 251 244 251 253 248 253 254 248 252 257 256 252 252 -9999 267 255 254 245 250 245 235 243 240 238 230 230 228 225 224 225 219 221 220 219 222 219 212 214 211 212 208 206 202 198 203 208 223 219 201 209 198 197 188 190 184 191 184 177 183 178 181 179 186 190 171 163 168 174 178 187 199 207 227 225 224 211 209 223 224 216 216 218 216 210 221 221 220 228 223 229 231 236 237 231 229 231 237 233 232 240 246 244 244 244 237 236 243 246 246 
269 266 266 258 261 256 256 255 253 254 257 254 256 251 253 249 249 249 252 246 256 253 250 240 249 245 240 245 246 249 246 250 258 245 250 252 248 248 230 228 229 248 248 238 244 244 245 245 238 235 240 230 235 245 243 243 245 247 240 236 230 224 241 243 246 249 235 238 250 260 261 246 246 248 247 250 246 246 252 247 246 245 244 248 242 245 243 243 243 244 248 247 241 245 245 255 252 250 254 253 249 253 256 258 254 -9999 247 247 250 246 251 242 242 236 231 230 227 219 226 227 223 217 218 212 214 214 220 213 222 213 210 217 213 212 192 201 218 212 211 207 198 192 189 196 193 190 178 177 180 181 175 183 187 170 193 192 187 183 199 188 208 206 229 225 230 221 216 224 225 230 228 221 223 225 217 217 228 226 225 229 231 231 229 233 234 238 238 233 235 241 244 246 246 237 234 236 241 247 248 251 
261 267 264 266 259 263 258 256 253 252 258 259 255 255 253 252 251 251 253 247 254 257 252 250 240 245 238 241 239 248 244 247 246 248 240 246 243 238 236 236 230 234 230 237 244 249 245 235 234 229 227 236 232 252 243 241 243 237 238 234 237 228 239 242 240 233 241 234 243 242 243 251 245 243 244 249 244 246 248 246 248 248 252 244 245 240 239 245 245 246 248 242 243 244 244 244 246 246 248 244 245 244 252 252 258 265 245 232 232 245 241 247 241 240 228 226 227 221 218 216 213 216 213 214 217 214 219 221 220 216 207 218 207 210 210 211 211 216 210 207 193 195 188 193 194 182 186 180 182 176 186 189 185 194 199 193 197 194 202 207 213 221 217 224 219 215 221 228 234 231 234 230 229 226 227 222 228 231 234 236 227 227 230 231 232 227 234 231 235 242 243 248 242 236 227 234 238 247 249 250 
260 264 262 264 261 256 250 250 259 256 253 257 251 246 249 251 247 252 247 245 251 250 249 240 245 247 249 244 246 253 246 248 247 240 238 243 243 245 250 245 233 234 233 237 240 237 244 242 227 225 232 232 246 244 240 240 240 235 231 232 219 240 243 241 244 233 228 229 235 230 240 246 244 242 244 247 242 246 247 249 253 252 245 248 243 241 241 241 243 248 241 240 244 239 247 244 233 240 245 243 245 246 245 250 257 254 249 244 209 247 248 246 242 222 224 214 218 219 214 210 211 214 217 218 214 219 210 212 218 224 205 214 211 210 202 217 213 209 184 208 187 198 187 189 197 177 176 191 175 185 195 185 186 192 193 194 195 199 204 215 215 226 228 229 221 224 222 229 235 238 232 229 229 225 228 232 235 233 239 234 231 230 232 232 226 229 233 235 240 242 243 241 242 238 236 241 245 246 246 253 
260 262 254 254 252 251 251 242 245 243 249 248 247 248 245 251 243 249 247 245 249 247 250 248 247 247 253 253 255 250 246 249 238 240 236 239 238 242 240 237 235 237 238 242 231 239 225 243 221 227 232 248 243 233 232 237 234 226 214 226 223 229 232 240 249 240 229 220 214 225 239 247 247 246 250 247 249 247 250 249 253 252 247 239 239 235 241 243 243 245 245 243 240 239 246 242 245 247 242 242 250 250 249 251 250 249 249 256 223 243 244 242 227 232 218 215 211 210 211 213 220 214 222 217 213 214 218 210 218 213 209 203 217 207 207 219 222 215 209 189 193 201 193 183 191 195 179 184 198 187 204 194 191 203 202 200 203 200 213 214 219 222 230 230 231 229 230 231 231 228 229 225 234 231 223 226 233 237 245 250 237 233 231 234 233 236 230 232 238 243 243 236 238 235 242 242 246 249 253 252 
260 255 254 250 245 256 252 242 244 243 244 248 255 236 239 247 249 241 242 238 240 251 241 244 244 256 258 258 253 253 246 239 233 240 236 237 239 242 239 238 230 234 229 241 241 239 224 225 236 245 245 238 227 230 238 231 225 196 185 190 219 228 228 235 245 238 220 207 212 226 230 244 244 251 250 247 252 249 247 249 252 255 255 247 246 242 240 243 246 248 246 245 242 239 241 240 240 249 244 248 247 244 250 250 257 245 -9999 256 248 257 238 238 240 228 224 211 204 210 221 228 228 225 226 224 228 232 224 215 211 216 221 215 219 214 209 213 219 213 217 211 198 197 198 201 192 199 196 191 196 202 209 204 206 209 205 214 217 206 217 231 219 216 218 231 235 229 224 223 226 226 230 224 222 218 231 228 236 242 248 241 237 237 232 229 232 232 229 232 243 250 239 232 243 238 241 247 247 247 250 259 
252 251 263 258 258 243 242 244 254 237 254 254 240 251 238 240 237 243 246 233 237 240 238 249 255 259 257 259 253 250 250 250 235 239 238 233 241 241 240 233 225 229 236 236 234 233 224 230 237 236 232 228 226 225 230 217 207 203 211 216 216 223 232 -9999 242 240 220 211 217 232 229 232 249 253 248 245 248 247 247 246 257 249 249 250 249 240 240 246 244 242 246 248 247 245 237 237 238 244 244 243 245 244 249 250 259 245 239 253 252 245 238 234 224 230 229 216 211 212 217 233 237 231 226 226 232 236 230 229 216 212 217 210 209 210 206 204 213 212 214 214 204 185 197 186 186 205 204 189 194 194 201 225 212 201 212 217 228 211 219 218 223 209 212 220 219 223 226 222 223 221 222 229 220 226 239 239 243 243 241 233 234 238 233 233 229 235 238 241 248 244 239 239 236 244 245 249 252 244 252 255 
252 259 255 261 248 252 247 244 242 256 237 238 236 235 238 248 243 241 239 236 228 238 236 245 252 252 250 244 247 249 252 244 237 236 236 234 233 235 237 226 231 228 235 227 229 224 224 232 233 229 224 210 208 227 214 206 193 202 202 210 208 228 -9999 -9999 -9999 235 227 230 226 225 224 230 239 253 248 245 247 245 247 242 252 255 249 242 248 237 238 238 251 244 247 249 251 246 247 250 246 238 244 240 233 250 242 245 251 241 243 235 246 237 234 239 239 230 231 234 215 212 228 227 236 234 230 226 229 234 236 227 223 221 215 212 211 210 209 203 205 199 214 212 209 208 182 190 189 195 201 200 197 195 198 209 215 223 214 229 228 224 219 232 223 213 214 211 211 226 228 235 233 234 227 225 226 235 230 244 242 229 233 242 241 234 232 235 238 237 247 244 252 243 238 239 236 243 248 250 254 249 250 261 
256 254 255 256 246 257 245 257 244 242 240 253 245 241 241 242 240 238 237 229 228 236 235 240 247 247 247 247 244 236 239 239 231 231 232 235 237 224 225 222 225 231 221 217 225 233 228 230 226 223 217 207 206 208 201 187 176 198 171 180 207 -9999 -9999 239 223 220 222 234 236 232 224 223 234 238 244 240 242 254 252 250 243 240 244 241 241 245 240 250 246 248 252 249 255 249 257 259 252 240 236 236 235 238 238 238 244 239 230 233 227 229 227 217 237 241 242 239 223 213 207 228 225 226 229 221 229 227 216 221 225 222 213 211 209 209 210 209 207 203 208 216 214 205 188 203 204 208 212 201 213 203 196 208 220 215 222 229 227 234 232 223 234 231 213 222 222 229 234 241 237 236 224 226 232 230 226 225 230 239 231 242 239 230 226 225 238 238 245 246 245 241 241 241 239 240 252 255 253 247 253 258 
252 250 252 250 255 257 246 243 241 242 240 239 246 239 234 239 236 239 232 227 233 234 240 245 239 244 245 242 235 229 231 234 230 226 230 231 227 236 223 225 225 223 212 218 215 228 227 231 219 217 214 207 204 200 200 180 176 166 180 171 177 207 -9999 -9999 232 223 223 226 225 218 222 219 238 232 247 240 244 239 247 249 246 243 240 235 233 244 242 248 241 242 256 247 255 255 248 255 251 243 241 238 241 241 235 239 233 226 229 218 227 215 222 229 229 240 242 232 224 213 207 213 224 225 229 215 209 216 219 216 223 222 216 211 211 211 212 209 198 196 205 217 210 216 200 198 200 212 211 205 217 220 213 219 216 221 226 233 230 233 225 224 229 231 228 233 224 224 236 235 234 236 227 228 226 234 226 224 232 229 241 241 242 230 223 229 226 240 246 243 247 246 237 242 240 246 255 248 248 252 256 257 
253 251 250 249 255 247 242 244 242 249 249 246 247 232 240 240 236 222 220 223 227 239 241 240 242 243 236 234 234 233 229 231 231 225 226 222 221 225 222 231 227 219 216 214 221 224 231 224 216 211 208 205 200 195 181 190 157 161 171 165 191 197 208 222 -9999 223 211 212 215 210 216 216 221 231 227 231 238 231 237 233 234 234 242 241 231 239 240 243 241 249 231 230 235 245 245 243 252 239 242 235 238 242 237 236 228 228 230 212 212 232 241 244 236 240 243 230 224 216 209 207 228 227 218 218 213 221 219 223 220 222 220 217 216 216 210 213 200 199 204 211 216 214 211 206 205 206 212 214 215 224 219 212 215 221 221 228 231 225 220 228 228 239 236 234 228 232 231 227 234 226 235 235 224 222 222 225 232 238 243 240 231 234 221 223 225 241 250 243 244 242 243 242 243 250 254 245 248 253 259 256 
252 254 250 249 252 248 245 241 238 236 238 243 245 243 233 234 225 211 211 219 229 239 239 243 251 238 238 233 233 228 222 227 223 218 222 217 223 219 210 220 218 224 224 220 231 239 227 219 209 206 200 196 193 189 186 152 152 166 153 184 167 192 195 201 207 -9999 203 198 198 202 208 205 219 225 223 223 236 227 230 224 237 240 236 237 226 233 240 234 237 243 242 235 233 234 234 245 245 244 256 245 233 236 239 234 241 232 234 230 235 244 248 245 243 245 239 237 228 217 209 218 233 225 209 223 213 214 216 216 222 222 219 219 215 214 212 218 208 208 208 208 219 227 213 217 212 212 215 213 216 220 219 211 213 213 226 233 233 228 221 225 226 235 237 229 227 227 227 223 225 229 237 223 228 216 218 223 231 228 234 237 232 224 231 223 239 237 242 245 246 241 244 243 248 248 253 248 253 250 261 261 
247 249 260 249 244 242 240 240 232 233 240 240 244 236 228 226 227 220 213 224 235 236 236 238 240 236 225 228 230 230 224 225 213 209 207 211 223 224 227 226 224 227 233 232 234 231 224 215 209 205 189 184 176 178 177 154 145 151 155 168 180 180 185 186 184 207 197 184 176 185 200 209 217 220 220 231 227 231 218 225 225 233 224 231 222 234 237 233 231 235 220 213 222 222 235 230 221 228 238 235 238 235 234 234 242 243 243 230 238 243 244 244 244 244 234 238 235 220 216 229 237 222 208 209 209 219 217 219 209 214 214 219 210 210 212 225 204 200 205 213 212 218 219 214 215 219 215 217 221 211 216 198 207 214 231 230 226 229 224 223 222 229 230 230 226 238 231 226 221 219 233 225 236 227 218 218 223 229 224 233 227 230 226 231 235 241 240 240 247 237 239 242 255 251 247 245 250 250 257 261 
255 255 243 243 244 244 239 238 241 240 239 241 241 234 220 229 237 232 239 239 237 233 232 233 233 232 223 218 221 224 221 217 216 203 197 204 228 235 227 225 231 226 233 239 231 226 216 208 204 199 184 176 175 174 153 151 145 150 154 165 170 182 175 191 198 187 206 199 169 171 187 197 200 209 196 210 228 233 220 215 218 222 216 212 218 215 221 227 227 224 213 214 223 228 223 221 219 231 233 227 224 234 227 228 235 243 243 245 235 236 238 235 244 236 242 243 245 237 226 234 235 234 214 217 212 210 215 211 207 209 219 212 211 217 223 218 211 200 211 210 218 223 220 219 219 219 219 220 220 220 212 207 208 213 232 224 229 225 234 225 223 229 232 231 228 233 234 235 226 223 216 228 232 232 228 212 217 217 217 225 235 238 239 248 244 237 240 247 242 244 239 247 247 249 245 245 251 251 255 256 
249 243 249 242 245 240 242 238 244 238 239 237 233 236 236 234 239 243 246 243 236 240 235 225 235 215 220 213 216 225 222 218 212 196 206 217 229 233 234 226 228 226 237 230 223 217 211 204 195 187 181 172 167 147 151 147 151 160 162 163 173 182 197 201 191 166 183 186 187 173 188 185 190 192 204 203 208 218 224 224 223 219 213 204 211 206 214 216 214 216 216 205 220 231 220 203 214 224 230 222 228 229 221 234 238 244 245 231 228 223 218 233 240 230 232 246 248 242 229 240 232 224 225 224 229 221 218 214 211 214 211 217 217 222 221 223 217 210 210 213 212 219 222 211 219 224 221 226 227 228 221 216 203 215 219 230 228 234 223 224 227 233 232 235 232 235 235 239 235 227 216 225 222 231 230 224 209 220 204 227 231 237 242 244 240 242 245 242 236 240 244 250 246 249 253 247 249 248 253 260 
255 245 245 241 237 243 242 244 248 242 228 230 231 234 239 238 247 252 247 247 233 237 244 232 221 221 221 222 218 218 216 213 218 217 220 225 228 230 219 214 217 227 229 221 223 214 204 196 184 179 174 170 147 148 144 144 152 152 166 166 183 195 186 179 176 168 169 172 179 176 179 188 188 186 198 205 189 201 209 220 224 230 213 195 200 199 205 212 213 219 213 216 206 236 216 208 217 223 222 226 228 235 237 242 243 242 244 238 240 232 227 234 235 246 237 240 255 246 244 234 222 225 220 216 239 231 232 217 216 216 220 221 222 228 225 208 209 220 211 213 213 215 214 223 214 217 219 221 226 229 217 206 207 214 221 229 229 228 226 225 236 239 237 236 234 237 238 251 239 226 209 214 219 224 236 238 228 206 210 222 236 238 236 240 244 245 248 243 238 238 244 253 254 251 249 247 249 250 252 267 
249 246 244 240 238 239 243 246 228 235 232 229 239 234 249 243 251 251 248 234 237 238 238 244 228 222 225 221 226 217 219 217 225 230 227 230 225 228 213 214 207 214 229 222 211 202 194 182 179 169 173 166 145 145 144 149 149 152 165 180 185 178 168 167 173 159 174 171 174 188 189 190 188 178 177 189 181 185 183 194 221 214 216 205 196 189 183 179 215 210 209 213 227 224 222 213 214 224 234 232 230 232 237 229 239 237 242 243 234 232 219 222 231 243 239 229 243 250 238 227 213 216 220 226 238 233 232 228 228 225 229 214 225 229 231 219 223 223 220 220 216 213 211 214 214 216 230 224 226 225 222 211 212 219 227 229 228 224 227 232 227 229 232 235 234 237 238 244 240 233 215 207 204 215 224 228 232 232 232 232 239 239 234 240 238 246 242 239 240 240 246 249 252 252 246 249 252 252 258 258 
242 240 241 241 241 242 238 240 239 232 240 255 250 246 256 265 251 245 237 229 226 232 235 235 229 230 225 230 234 225 206 212 212 231 233 226 214 216 221 217 207 217 214 211 194 188 182 173 165 166 166 154 145 139 141 150 151 165 176 174 174 174 167 159 160 167 161 158 167 159 168 189 181 181 181 181 183 174 201 203 185 187 197 191 185 202 192 201 204 210 205 202 218 210 200 206 212 217 217 213 205 214 226 222 233 244 233 246 235 227 212 212 221 238 235 245 237 247 239 225 227 228 227 234 230 226 229 225 226 245 239 225 216 218 234 233 220 221 231 219 214 207 209 207 214 216 219 217 219 222 212 217 222 223 233 227 230 226 225 224 229 234 231 229 232 238 240 237 234 225 229 207 202 210 213 220 221 230 233 235 234 239 237 239 235 238 233 237 240 244 249 252 248 252 251 252 251 251 261 257 
234 234 235 234 236 240 236 227 237 245 243 257 247 264 253 255 249 240 221 223 225 234 229 231 226 227 231 238 246 241 223 218 213 213 219 224 222 214 210 202 210 222 209 190 181 169 162 152 160 153 159 151 146 142 146 157 164 150 169 170 171 167 153 158 152 155 160 151 162 182 183 181 188 181 183 168 170 179 187 185 177 191 193 195 195 205 189 172 189 192 200 207 209 200 194 187 203 207 205 207 205 214 215 224 227 240 242 238 235 219 233 231 221 237 244 241 242 233 232 228 231 225 230 228 228 221 224 230 231 235 232 222 211 223 224 234 235 225 228 215 213 209 200 212 219 221 223 223 228 215 217 218 220 227 227 229 224 226 228 229 225 225 226 221 235 240 239 235 242 232 224 209 213 211 213 216 220 223 234 235 238 236 227 226 228 229 230 230 239 251 248 248 247 242 248 256 260 259 258 257 
235 236 234 239 237 233 231 228 239 255 246 256 251 246 252 248 240 204 208 212 232 237 237 231 233 227 242 234 244 245 232 219 214 208 222 227 222 211 209 220 225 210 196 181 162 152 154 153 135 142 151 143 142 145 148 161 166 170 168 169 165 155 153 164 162 160 157 158 162 156 163 170 167 174 171 163 167 170 182 171 174 171 190 188 196 175 192 179 188 188 179 189 185 204 192 195 199 197 204 213 211 206 213 217 226 237 243 233 240 240 234 234 226 242 243 233 237 222 224 236 227 224 222 222 221 227 229 231 228 229 225 222 214 221 223 226 229 228 222 211 203 218 212 217 217 220 228 228 227 223 219 224 223 220 222 225 222 225 229 229 224 233 235 238 242 242 240 233 233 232 219 213 205 209 213 217 216 235 237 240 236 227 221 219 231 227 214 225 246 247 251 250 251 248 252 259 262 259 258 261 
236 229 225 231 224 228 227 234 250 257 240 244 254 242 242 243 230 212 214 228 236 234 241 232 233 228 228 234 238 238 225 216 223 212 223 217 218 222 222 227 214 203 185 174 167 161 158 132 141 150 145 140 152 159 157 164 161 162 164 161 160 155 160 160 160 156 156 152 154 167 176 163 179 168 160 159 159 172 179 179 161 184 184 189 183 174 193 186 193 176 182 176 173 198 200 199 198 199 196 206 204 206 209 210 225 231 241 236 239 237 234 237 235 243 246 239 231 227 236 225 223 225 218 222 233 224 227 227 235 230 220 213 225 218 223 221 223 227 224 220 219 220 225 206 216 212 221 241 237 226 227 224 220 223 209 227 231 230 235 230 232 232 237 241 233 234 236 231 237 236 220 214 205 217 220 220 222 231 232 230 221 219 215 222 234 236 224 233 247 256 256 254 247 254 251 263 259 257 260 266 
240 229 240 238 242 244 237 250 250 241 239 243 252 244 240 241 241 221 226 226 227 236 233 234 233 225 230 228 233 225 228 226 220 222 212 202 210 222 221 214 207 189 176 170 166 164 151 152 149 144 140 146 157 145 147 164 160 161 163 160 156 159 157 158 165 163 156 157 150 163 167 151 177 167 175 173 173 177 188 173 157 185 170 180 183 191 190 192 189 184 180 172 172 196 203 212 205 198 202 198 193 194 193 198 208 223 234 237 242 242 -9999 244 238 237 230 227 229 231 233 230 225 235 221 224 216 231 230 235 232 229 220 222 220 221 220 212 210 222 221 223 217 231 222 214 202 215 231 246 245 234 227 221 219 220 219 227 228 230 236 235 234 232 239 239 237 231 237 242 244 241 230 212 216 217 219 229 224 226 222 221 216 211 219 225 234 248 249 249 252 259 261 261 253 249 253 264 256 265 270 269 
248 247 252 250 253 254 258 261 236 243 242 251 237 234 239 256 260 256 240 227 227 238 235 236 224 222 216 226 227 228 223 225 212 214 199 203 211 229 223 202 186 182 179 170 164 141 157 152 149 145 147 139 152 149 150 153 158 160 166 165 161 158 161 159 162 162 159 160 152 155 164 176 170 170 164 170 171 172 181 162 168 169 170 185 173 183 188 202 192 183 189 177 177 201 201 213 214 202 191 193 200 200 199 193 196 206 210 225 241 241 -9999 -9999 245 234 229 222 223 229 227 229 230 233 225 237 227 234 234 234 235 -9999 222 227 223 227 214 214 217 212 221 232 231 231 216 202 208 224 234 242 245 233 234 223 221 221 227 226 228 230 237 232 223 232 241 228 229 230 226 238 232 229 222 218 206 223 225 231 208 226 214 213 210 212 220 232 237 243 256 248 251 260 265 259 257 254 253 255 262 261 263 264 
250 249 246 265 256 254 254 247 237 241 237 247 247 237 249 237 243 249 241 221 221 215 231 229 225 213 210 217 221 232 234 231 220 206 219 215 235 219 199 192 180 174 176 174 166 162 152 153 149 147 144 157 159 154 151 154 151 147 167 168 161 159 159 160 150 160 156 156 151 148 152 165 169 169 160 165 160 169 169 176 162 164 185 187 188 192 200 200 181 177 190 192 203 198 194 202 209 204 194 194 183 200 183 195 190 190 208 220 229 239 247 245 229 219 217 225 222 229 231 234 231 235 231 232 239 242 244 240 233 231 224 241 217 225 216 212 206 210 226 232 238 235 231 216 216 230 241 237 225 233 227 236 225 223 224 222 231 233 239 235 226 233 225 233 227 226 212 230 224 221 226 225 216 220 228 226 220 221 219 208 204 212 215 220 230 238 250 248 257 271 265 260 259 256 257 259 261 264 265 265 
250 259 248 237 244 249 246 251 245 235 250 246 246 236 237 243 228 224 237 216 217 221 227 223 206 198 208 219 226 235 228 229 232 223 225 219 212 193 168 175 167 172 176 174 167 162 157 157 154 150 142 157 160 154 156 146 147 147 167 155 165 163 159 146 157 154 149 150 155 153 165 167 169 166 161 161 158 164 169 162 163 169 172 159 189 196 194 186 179 185 194 206 198 190 182 192 204 197 198 193 190 203 197 195 192 186 203 220 217 231 230 229 215 223 227 230 236 237 231 237 235 243 250 250 250 253 247 240 240 -9999 236 232 233 229 225 225 209 212 221 231 237 234 231 235 231 228 236 228 215 212 222 222 219 226 227 226 220 228 232 227 224 215 223 221 226 216 210 209 218 220 217 214 222 224 227 228 225 215 220 212 213 217 219 219 237 244 239 245 257 257 264 264 265 259 256 255 260 261 261 271 
250 261 256 260 251 239 251 237 253 239 245 239 238 241 238 249 234 238 223 221 230 227 227 231 223 215 218 227 223 228 232 226 223 223 220 204 188 160 167 171 162 176 179 173 165 165 155 164 163 151 147 147 156 156 148 148 148 151 148 152 156 159 157 154 158 142 143 161 160 165 168 163 158 145 149 164 171 165 164 156 160 163 160 160 181 189 182 180 170 182 175 194 185 173 166 173 197 195 192 197 204 205 193 196 195 195 196 217 218 216 222 229 226 224 228 231 235 237 239 246 245 243 253 260 257 260 254 238 241 234 238 231 246 237 225 205 194 211 223 232 234 233 247 241 232 228 227 217 212 211 221 226 216 225 229 226 212 220 223 221 223 223 209 220 223 223 214 206 204 211 217 216 207 216 225 220 226 222 217 219 218 217 224 230 237 240 241 249 254 255 255 258 254 267 262 259 271 262 260 263 
246 251 255 252 252 241 239 241 240 240 231 245 233 243 240 231 239 229 227 225 231 239 246 243 240 237 235 237 232 220 223 218 208 209 197 192 176 168 166 163 170 173 173 165 165 166 167 177 165 153 153 155 153 157 160 148 160 151 160 147 160 156 155 145 141 145 152 157 158 164 159 161 163 156 159 164 166 162 161 153 157 157 159 163 167 171 175 168 164 166 176 180 179 152 161 172 192 194 195 193 198 181 196 194 194 199 202 211 220 219 215 224 225 229 231 227 237 235 236 238 238 245 252 245 252 259 247 241 244 241 231 243 249 229 216 210 215 215 226 218 226 229 235 240 222 230 217 207 210 214 224 228 235 223 230 236 216 218 225 214 218 217 220 214 221 215 214 199 197 215 221 210 205 206 210 212 216 214 218 221 221 213 226 233 245 242 248 246 251 253 255 255 250 256 259 263 262 263 266 264 
251 254 251 253 251 238 234 235 233 234 241 224 225 226 229 237 239 217 219 238 237 250 233 230 230 250 249 240 228 228 210 215 189 185 176 163 176 169 173 175 170 173 173 169 164 159 177 180 168 154 154 154 154 158 150 165 165 161 153 151 141 161 158 148 140 149 156 159 156 157 154 150 144 167 163 163 156 167 166 155 153 163 156 168 156 161 163 166 159 163 172 168 177 173 173 170 194 195 195 200 198 198 194 197 196 197 205 206 218 227 221 223 231 229 233 233 224 239 237 239 238 249 248 242 252 255 243 242 242 245 246 240 244 232 216 217 210 217 223 222 221 217 202 212 222 225 223 227 204 204 231 240 237 228 230 227 222 217 226 228 228 238 218 216 219 211 206 204 191 196 214 216 203 206 207 206 204 221 215 209 216 230 227 243 244 249 251 247 251 250 252 250 252 256 258 266 261 261 263 269 
253 257 250 253 252 242 243 232 229 230 243 238 222 221 238 237 223 218 228 234 239 234 242 237 246 243 238 234 232 226 217 205 193 183 183 178 171 183 183 173 168 172 180 169 164 169 182 186 163 161 162 163 161 169 171 155 156 164 154 156 143 162 155 153 150 151 156 153 152 153 149 142 139 167 166 161 162 166 155 159 171 159 162 162 157 163 166 167 167 171 173 186 195 192 193 181 185 188 195 193 177 195 200 203 202 204 211 215 216 228 226 217 232 234 229 233 226 233 235 237 246 244 238 238 240 244 249 244 243 249 237 226 235 231 225 224 226 223 226 215 218 206 197 205 230 223 237 237 218 219 224 241 238 230 213 228 220 212 221 233 238 228 226 224 216 209 208 211 200 199 203 205 201 201 194 202 201 205 204 208 223 227 245 249 249 248 248 252 254 253 249 247 257 257 260 263 261 263 266 269 
249 253 254 258 250 238 239 241 231 244 238 227 219 228 224 240 229 223 228 228 235 242 242 248 252 231 232 219 213 211 208 204 197 187 186 184 180 193 192 170 165 176 164 166 165 177 170 178 165 161 158 155 156 154 170 168 164 156 153 152 160 160 158 148 144 147 148 134 137 139 142 145 148 153 167 152 172 163 166 169 160 172 178 167 165 160 157 169 173 175 175 186 182 194 190 190 189 177 178 180 178 194 201 209 206 213 215 215 223 234 223 220 226 233 232 229 231 237 236 236 239 238 244 241 230 239 236 242 246 -9999 230 214 217 218 222 230 238 252 235 229 213 201 209 210 219 230 230 233 237 240 229 237 236 227 222 221 212 218 224 228 234 234 227 222 221 217 208 204 209 200 189 199 208 201 196 200 196 191 201 218 230 237 245 250 252 249 250 254 255 252 253 250 257 259 251 263 261 264 267 274 
247 252 245 254 255 231 241 234 239 236 238 214 224 238 225 237 216 224 234 220 218 219 215 236 245 241 224 214 198 186 189 200 202 200 196 176 169 190 180 168 174 168 178 174 167 177 186 174 161 160 161 159 163 154 160 172 176 150 151 164 160 158 159 146 141 136 137 148 146 147 139 141 139 143 168 163 157 168 169 161 160 187 183 172 170 163 159 171 176 181 176 189 191 189 189 190 200 169 174 169 194 196 201 200 210 202 213 229 238 235 226 220 226 229 230 229 231 237 233 236 239 239 233 232 219 226 227 248 248 238 238 208 208 213 227 236 242 245 250 243 230 209 223 212 222 225 229 223 227 233 229 229 240 230 224 221 200 209 211 212 213 230 229 227 216 216 219 206 204 194 190 201 213 201 202 179 187 191 201 208 230 234 247 236 253 247 248 252 251 251 248 251 252 255 259 265 264 264 275 270 
244 262 246 228 237 238 227 225 230 216 236 235 222 232 238 226 222 230 226 216 221 221 225 243 249 224 224 208 197 189 192 194 211 204 193 182 177 175 179 182 185 182 178 172 170 171 169 184 172 171 168 161 158 171 171 167 173 170 164 163 164 161 153 140 142 138 141 145 150 149 147 147 147 145 153 173 158 161 162 161 172 187 176 171 170 162 165 175 180 185 180 170 176 192 187 193 191 185 182 185 195 179 206 190 215 212 222 225 226 234 222 222 233 233 234 233 234 241 239 232 235 226 233 233 233 224 238 247 253 240 220 226 203 205 218 237 237 241 224 231 235 225 222 228 229 223 225 235 230 235 227 223 231 223 227 217 201 210 203 204 214 218 231 231 227 214 216 206 205 198 193 198 203 208 206 203 184 181 200 217 232 239 237 250 248 256 250 248 254 252 250 252 251 258 264 266 266 271 268 265 
244 242 249 245 236 228 228 230 225 219 221 224 227 232 228 237 224 218 215 222 220 234 220 252 231 202 203 201 184 183 189 211 216 210 188 180 175 183 188 194 191 195 191 184 173 166 170 180 179 170 153 156 159 159 162 164 173 168 161 160 165 152 146 147 140 141 144 156 158 147 146 148 149 151 151 160 162 168 166 168 173 187 181 170 166 163 171 183 180 188 172 173 174 169 192 189 172 179 187 180 177 203 198 203 197 215 215 220 218 227 225 227 232 237 247 235 227 224 226 230 231 235 235 240 237 241 250 247 250 244 238 237 219 195 208 233 231 237 248 238 232 223 222 231 229 233 231 234 239 226 240 229 223 223 215 216 208 198 205 209 210 212 217 227 231 213 212 209 206 208 207 202 206 204 207 200 193 194 210 230 240 243 242 251 254 259 256 256 251 255 254 256 254 261 258 263 269 267 263 267 
243 239 224 251 229 234 229 223 221 218 222 225 225 231 233 224 222 222 209 218 224 235 244 245 233 216 199 192 175 175 194 208 208 197 184 179 176 170 182 181 189 192 189 184 168 161 171 177 178 164 157 155 163 165 166 159 173 167 162 150 163 159 159 142 157 149 157 143 154 161 156 156 162 159 149 150 159 167 162 161 179 185 162 163 168 172 172 175 182 179 181 172 172 177 186 189 194 172 193 195 191 183 191 190 197 203 209 216 219 223 228 230 240 244 248 247 231 231 231 225 233 231 238 240 248 242 249 244 242 228 230 248 231 191 206 234 236 229 233 229 229 214 215 222 228 226 226 237 237 231 236 228 228 227 222 220 208 199 208 206 212 209 217 224 225 222 209 207 214 209 212 206 216 200 207 207 211 223 231 242 244 250 253 251 247 256 252 255 255 255 258 257 255 261 259 266 267 264 267 262 
242 232 231 227 225 224 229 222 231 221 224 217 227 221 215 223 216 219 205 222 229 232 242 229 227 219 205 191 186 185 207 208 200 178 190 181 187 174 170 170 183 181 185 182 157 163 171 179 179 163 157 154 160 170 183 179 165 165 162 162 163 153 155 157 148 149 149 142 167 162 159 161 159 167 169 156 159 167 158 170 162 165 167 169 175 182 184 189 182 193 193 186 181 172 184 188 199 195 191 187 176 176 177 182 195 200 209 216 221 221 228 231 239 241 251 241 231 235 234 234 230 233 235 239 244 233 242 241 226 200 228 225 217 203 229 235 224 226 230 225 218 218 212 224 226 226 227 233 239 223 218 243 224 223 216 213 217 210 205 207 207 213 218 219 226 232 226 212 206 216 220 219 217 218 214 216 233 234 236 253 255 244 246 248 249 260 262 259 258 255 255 258 261 257 259 258 261 268 268 269 
248 240 226 225 224 229 226 226 225 208 208 214 215 211 215 218 223 212 218 225 228 226 233 232 227 216 215 200 191 192 191 194 194 191 194 198 195 183 178 171 177 179 181 173 159 161 173 182 175 159 153 157 157 170 179 176 171 160 154 160 154 155 159 165 160 152 167 173 157 159 160 146 173 172 173 158 162 157 153 166 166 166 167 174 177 178 190 184 191 171 167 191 188 181 176 188 171 167 191 185 175 175 179 181 199 208 195 221 225 223 220 230 234 243 249 242 234 232 229 230 234 228 234 236 244 230 248 235 224 207 207 222 209 217 236 238 227 222 232 232 229 217 212 206 220 221 227 233 237 238 237 237 224 216 206 204 218 208 209 211 212 208 214 219 220 230 231 217 211 217 230 230 215 223 227 236 250 242 249 257 247 252 257 251 251 263 256 253 251 255 258 253 258 259 254 259 262 267 269 260 
247 229 223 227 227 227 219 211 204 208 213 201 203 210 217 210 216 218 223 230 230 216 210 231 231 225 211 201 194 190 182 179 174 187 198 192 195 179 174 182 180 186 184 165 152 160 168 188 164 169 164 173 176 186 186 182 170 162 161 153 153 159 165 168 168 178 176 166 167 161 139 161 167 163 161 163 162 163 161 163 165 167 165 178 169 185 193 173 183 192 171 181 192 188 170 193 191 195 175 172 172 183 188 190 198 194 202 203 222 228 229 224 237 247 244 245 237 233 231 232 232 226 215 229 237 229 242 240 227 220 232 220 228 229 241 240 234 233 229 229 230 220 220 214 213 212 221 234 240 237 227 220 212 213 213 207 204 215 208 217 214 214 211 221 224 222 223 228 222 223 230 235 232 227 229 242 252 242 250 253 252 265 259 269 263 258 247 251 255 251 255 257 255 253 256 262 262 268 270 263 
237 220 222 223 221 216 213 229 208 203 193 186 199 210 215 216 223 230 225 238 220 207 201 224 233 222 200 192 191 186 183 184 180 188 184 190 184 164 178 171 186 173 173 172 164 176 185 178 156 154 172 155 166 183 181 177 169 166 166 165 157 163 165 167 178 179 171 163 153 150 157 171 175 171 170 162 161 154 160 161 161 181 180 169 189 178 181 169 181 187 184 167 183 186 175 178 186 187 170 172 178 194 196 199 200 215 205 218 227 223 228 229 241 238 242 240 235 230 231 233 215 223 218 221 238 225 226 236 241 232 228 234 235 231 234 232 238 228 236 228 228 227 221 216 222 217 213 226 230 222 222 215 224 224 222 218 202 207 214 221 215 217 213 206 211 216 212 218 224 212 226 231 235 238 232 242 235 243 241 249 245 253 254 262 264 253 246 253 248 253 258 261 256 257 253 262 266 264 268 271 
235 220 215 225 209 233 225 197 201 194 198 191 203 213 213 217 228 222 235 223 212 209 219 236 230 218 200 193 180 198 201 199 184 183 180 179 180 164 163 164 172 182 177 176 177 177 179 157 154 164 160 160 162 182 174 164 163 166 169 174 163 161 161 162 181 172 166 156 155 157 151 176 175 162 163 160 160 160 160 160 161 171 183 188 173 181 174 184 186 180 160 174 181 174 179 181 188 181 172 187 192 196 208 206 204 208 211 228 233 233 233 239 250 247 239 238 228 224 228 230 206 207 225 229 230 223 221 230 237 236 238 224 246 208 236 238 233 225 232 242 230 229 232 230 217 213 204 225 229 214 216 223 219 235 228 218 208 201 219 212 216 222 206 209 209 212 215 227 223 223 223 233 234 236 230 233 235 247 239 240 247 250 260 258 262 250 248 250 246 251 254 253 253 253 255 258 262 267 269 271 
232 239 210 209 225 215 196 203 196 201 195 196 210 214 216 222 225 223 227 224 218 217 236 240 219 208 202 180 192 202 200 190 187 184 180 174 175 173 174 169 171 174 179 181 174 172 164 162 162 155 154 170 178 173 172 165 164 178 174 178 160 163 187 189 179 180 165 160 159 153 175 178 177 155 163 162 164 159 163 166 159 160 173 190 179 176 169 191 182 170 165 172 186 183 190 185 186 185 181 196 209 193 190 201 211 212 220 216 233 233 241 245 245 243 233 229 224 232 234 219 208 227 230 232 224 223 219 236 230 234 245 238 233 225 217 240 239 231 225 229 244 235 239 230 215 217 226 225 228 220 216 220 216 216 227 225 219 211 211 210 219 204 213 207 213 214 222 232 239 236 225 236 244 236 234 233 235 238 243 245 253 253 254 258 252 245 248 250 252 255 253 254 258 259 256 254 262 269 262 265 
223 228 232 236 217 203 202 200 203 205 199 202 214 214 219 218 224 212 222 222 222 219 235 223 209 187 179 198 199 201 194 189 196 191 188 182 176 177 172 169 170 181 185 180 172 153 154 154 155 165 163 163 163 170 169 170 175 180 177 166 175 167 191 190 184 178 156 172 153 171 195 182 180 170 162 159 157 162 163 167 163 164 171 183 175 180 180 175 179 163 164 175 186 191 189 180 185 186 176 200 206 199 192 202 200 215 221 226 230 237 237 245 244 240 230 225 224 212 213 208 215 210 218 232 231 223 223 227 220 220 230 236 230 222 205 215 203 218 231 231 232 237 230 239 229 227 234 221 226 221 225 218 218 223 230 223 213 211 213 213 210 209 209 213 222 224 237 249 247 247 249 242 249 242 247 246 240 244 243 251 258 255 248 247 248 249 250 249 254 249 253 254 263 252 257 256 263 267 267 274 
234 233 230 216 210 206 196 207 206 204 200 210 216 218 220 213 223 217 225 216 219 226 227 214 205 182 196 192 184 188 183 190 183 195 185 175 167 177 177 173 183 181 180 181 155 167 156 153 155 166 166 163 166 164 177 174 180 175 169 176 176 181 194 191 173 168 161 170 165 181 166 164 161 164 162 154 162 160 166 162 164 163 169 185 190 174 194 179 177 169 171 181 177 200 193 183 177 186 194 203 201 199 199 198 211 215 216 231 233 242 240 238 240 237 228 227 226 229 210 219 231 212 224 234 236 235 224 219 222 215 225 232 234 226 207 201 214 210 226 224 222 233 236 235 235 232 233 233 219 225 218 216 213 219 233 226 206 207 205 215 208 217 222 228 237 249 247 251 256 255 249 251 248 254 260 261 251 244 241 255 257 253 255 252 252 256 250 256 256 255 251 254 257 256 261 260 263 271 273 275 
236 220 214 219 205 201 208 206 208 209 209 205 217 216 210 214 220 226 214 216 227 221 223 212 199 182 192 179 186 180 170 171 168 189 171 181 175 183 171 175 181 182 183 157 169 166 163 160 159 168 168 163 166 166 167 173 172 164 161 170 174 187 190 168 175 166 167 168 162 172 167 165 158 170 154 160 167 160 160 160 169 167 181 188 192 192 183 178 174 166 170 193 193 202 197 185 182 179 198 203 207 211 202 203 217 213 231 235 236 244 242 232 224 221 219 222 231 221 228 231 234 220 226 225 227 234 228 220 221 229 219 225 218 223 210 220 210 219 215 219 222 221 233 226 226 222 219 213 225 222 215 216 208 214 221 224 220 222 215 214 219 227 236 234 236 247 250 246 252 253 253 246 250 256 255 257 254 249 247 252 258 243 251 252 257 259 255 260 254 253 255 264 267 262 262 266 269 275 271 278 
236 223 213 210 208 220 217 205 216 202 210 217 208 213 220 214 221 221 219 209 224 229 222 211 194 201 192 178 179 173 163 168 169 174 166 165 187 177 169 178 166 166 176 181 160 161 162 164 167 173 182 175 166 167 161 174 171 168 162 176 178 178 188 169 170 167 164 168 160 164 166 167 165 159 159 163 167 164 164 160 165 182 195 193 185 186 185 179 170 161 176 191 199 188 184 200 189 189 196 194 194 199 206 204 216 226 234 241 236 240 228 237 228 223 222 228 230 231 233 228 230 225 219 223 226 227 224 227 218 218 212 228 235 222 213 221 228 222 222 208 226 220 231 226 221 223 220 221 225 221 214 201 200 208 214 215 217 222 219 229 229 232 231 239 239 241 238 243 245 245 250 253 248 255 255 259 262 257 256 252 252 251 246 253 254 248 251 255 257 259 262 265 265 266 267 275 274 274 270 275 
235 231 221 211 215 220 214 212 220 209 217 225 218 227 223 222 224 216 208 218 220 211 214 210 206 198 187 176 172 175 173 161 157 153 176 168 162 181 183 162 167 172 176 165 165 163 162 163 166 172 178 181 172 166 165 167 179 174 176 176 176 174 173 171 173 168 162 166 169 183 163 168 158 163 183 178 168 166 164 164 166 187 191 186 194 184 189 182 177 172 181 188 191 187 199 190 197 195 195 201 200 206 208 214 226 229 213 206 200 214 214 225 229 227 221 228 234 240 236 239 231 231 226 226 232 228 225 217 212 210 217 226 228 226 223 229 228 222 213 217 218 225 232 222 224 220 221 222 213 211 217 215 211 214 215 216 222 216 229 230 233 246 243 242 239 229 229 238 250 251 250 246 245 251 259 263 264 256 257 255 245 244 244 249 257 256 260 262 262 263 265 262 267 265 269 274 266 271 277 277 
224 221 222 216 219 212 222 209 211 212 225 229 237 224 234 232 221 210 221 214 208 208 205 205 189 185 184 184 172 171 178 169 182 177 174 161 176 179 176 169 166 176 181 166 160 168 159 164 163 173 173 165 170 170 172 174 189 170 169 169 170 171 174 171 175 173 166 172 167 168 171 181 175 185 182 181 169 170 162 166 175 191 197 195 188 189 188 194 188 189 186 185 192 191 205 206 206 195 189 191 208 221 211 217 221 224 220 215 211 200 216 232 229 227 229 230 232 230 241 239 233 231 229 231 233 231 224 219 211 216 214 226 217 222 227 229 230 232 215 202 222 223 227 223 222 224 209 214 200 211 208 218 219 218 212 208 218 222 233 240 249 251 249 241 237 227 228 229 233 243 242 243 247 251 258 259 257 260 251 253 246 240 256 247 253 251 259 266 263 270 262 260 264 266 274 282 276 277 278 280 
218 221 223 220 217 219 217 216 222 217 227 221 233 233 237 231 234 225 222 224 220 213 208 194 184 186 183 187 176 175 165 177 177 179 178 180 178 183 183 172 177 179 182 171 166 179 167 167 167 163 166 164 168 169 173 192 182 176 168 160 170 170 170 163 171 174 190 168 169 166 178 185 169 197 190 167 182 171 175 172 186 195 196 192 189 186 195 181 186 194 193 194 186 205 206 211 201 198 197 187 204 221 224 225 224 221 229 224 227 218 227 233 243 230 230 230 219 233 228 232 240 224 233 233 221 223 222 216 222 213 210 217 221 224 226 226 232 227 222 213 212 212 223 223 222 213 202 198 190 203 222 219 222 218 214 218 229 230 232 236 246 245 248 241 242 228 234 231 237 237 240 248 247 241 249 258 258 252 254 251 245 249 253 264 258 259 263 261 262 263 263 271 268 273 281 281 269 274 281 279 
228 219 219 223 227 226 214 219 216 216 214 236 237 236 230 232 229 233 234 223 215 210 207 197 177 182 187 178 173 168 171 176 178 172 171 171 162 168 174 176 166 165 164 168 164 168 171 171 160 171 161 161 163 167 187 196 165 169 169 166 171 164 167 167 187 188 199 187 164 169 173 173 181 190 193 186 173 171 172 183 198 172 196 195 183 186 191 198 191 198 199 196 189 203 194 199 201 215 198 198 205 221 217 219 215 224 225 236 241 233 239 232 221 229 228 227 227 221 230 233 221 218 218 215 219 221 221 218 220 213 220 220 220 230 220 228 213 211 223 222 212 200 216 225 222 200 196 196 191 196 204 209 212 212 218 227 232 235 242 245 239 243 241 246 248 241 245 240 239 239 243 245 248 255 257 257 253 253 249 246 245 254 254 255 255 261 262 262 263 260 257 263 267 276 277 270 264 274 280 274 
217 217 219 228 221 220 228 226 218 222 234 237 228 224 233 227 233 224 213 228 208 216 202 195 194 189 182 184 176 170 173 172 180 182 178 166 164 163 163 181 165 173 174 163 183 182 187 166 178 173 167 166 166 170 184 198 193 172 168 178 172 163 166 166 175 191 189 180 166 167 168 176 184 202 193 182 163 175 176 189 192 194 184 192 186 185 187 195 189 182 191 198 194 199 199 201 206 207 214 204 209 223 213 228 206 221 223 215 233 244 225 228 226 242 235 236 228 227 217 228 232 228 228 213 226 227 221 219 225 222 221 220 221 230 232 223 224 226 233 231 228 203 209 211 210 198 187 189 196 199 208 205 218 226 227 235 242 252 258 246 237 242 245 240 244 250 -9999 249 242 239 245 252 251 256 250 256 246 246 249 250 254 255 256 262 260 261 258 262 260 258 265 262 270 267 267 267 266 267 280 281 
212 225 217 214 235 217 215 218 222 222 231 239 230 211 231 228 209 215 215 224 204 216 209 200 195 180 176 180 180 172 171 175 178 179 180 163 165 165 171 178 184 168 187 181 188 177 175 180 177 169 163 167 160 172 181 187 176 169 182 182 175 167 164 170 175 172 180 174 168 164 171 181 191 200 195 184 176 181 176 189 199 199 190 188 191 187 191 190 181 192 206 195 193 202 201 206 214 219 218 210 213 227 221 229 233 205 214 227 235 241 238 241 247 256 245 232 231 225 230 219 220 227 216 220 218 213 207 207 220 202 215 205 203 198 230 233 225 227 232 232 232 208 214 208 201 190 184 193 211 221 222 209 225 223 231 235 254 243 247 245 249 250 244 234 244 251 -9999 -9999 246 240 246 248 254 257 257 249 247 256 253 254 248 254 261 258 259 260 258 260 259 252 257 268 271 267 268 267 268 269 274 280 
215 220 235 231 218 214 217 216 218 213 215 231 221 222 230 227 203 215 203 215 218 210 197 205 204 205 184 180 181 179 174 171 171 180 169 165 168 169 176 183 176 177 178 176 190 191 179 188 167 166 173 165 160 179 179 179 183 182 177 182 180 171 165 170 169 172 194 182 177 169 172 180 190 200 203 194 177 172 178 190 202 203 196 197 193 189 196 196 188 201 190 204 211 223 207 222 210 210 222 223 215 220 228 224 239 227 212 216 237 231 233 247 249 240 236 238 240 234 228 219 214 219 224 219 217 203 215 215 220 208 213 212 212 218 222 224 229 235 231 226 213 203 223 214 199 183 200 218 223 236 221 229 235 242 242 248 240 243 253 245 244 240 236 250 252 257 260 251 246 248 244 254 253 258 253 247 249 248 253 249 253 251 260 262 257 254 252 257 260 255 262 256 272 271 267 270 270 269 275 280 
225 229 230 224 217 212 206 210 214 221 221 227 223 228 222 222 220 213 207 211 204 216 207 207 196 191 193 186 183 179 169 175 179 178 167 166 175 174 183 187 177 181 175 173 173 180 171 185 168 183 170 156 157 173 181 181 180 178 178 187 174 170 172 176 167 189 181 199 186 177 169 175 188 195 195 192 173 187 181 186 209 205 184 192 194 194 198 211 195 202 203 206 211 206 225 217 213 210 216 217 210 215 225 224 232 234 230 221 239 238 251 246 252 248 250 244 242 226 228 224 224 216 213 220 221 216 211 203 223 202 213 204 205 213 219 221 227 234 233 221 218 213 225 224 227 196 218 233 241 234 230 236 240 241 238 242 245 259 -9999 250 247 247 243 238 241 263 258 253 252 247 248 249 252 251 249 259 253 256 252 246 253 252 258 259 255 258 259 256 259 259 257 262 267 276 266 274 273 271 279 274 
218 232 230 222 219 212 219 221 218 211 225 225 222 217 217 217 218 217 202 202 207 195 202 203 208 200 186 183 176 178 176 175 177 174 176 182 180 180 194 175 178 185 181 173 166 176 184 171 174 174 171 166 157 175 179 178 174 178 187 185 179 175 177 180 175 180 188 204 187 177 165 182 184 187 190 183 190 184 183 193 214 205 195 199 195 198 199 218 214 203 200 204 210 218 223 211 219 213 219 213 213 206 219 223 228 222 225 237 242 243 246 230 245 241 238 237 230 231 222 231 214 212 223 223 204 209 208 217 214 203 213 204 213 202 221 222 216 220 229 220 211 210 222 213 227 239 239 244 246 242 234 236 242 239 247 -9999 255 262 254 262 258 258 239 264 250 260 256 251 251 254 252 255 256 257 262 253 260 257 256 250 253 255 260 256 252 257 256 257 265 261 253 258 267 271 272 273 274 274 273 277 
230 225 229 228 231 227 223 217 221 218 223 228 225 222 213 210 208 208 186 200 206 199 196 194 178 182 197 185 181 183 185 184 182 180 183 182 180 181 188 185 182 174 187 183 176 164 176 179 183 177 168 171 167 183 177 175 175 194 196 187 190 177 175 179 178 175 182 193 186 180 179 174 194 204 196 192 198 196 193 203 214 215 211 202 204 211 198 213 216 202 209 216 220 227 222 216 214 227 220 223 226 216 215 224 226 227 231 231 235 241 247 249 233 230 239 232 228 224 227 216 216 223 222 198 192 195 206 208 211 215 206 210 211 216 221 214 209 217 213 229 203 204 208 215 237 245 248 239 246 247 237 240 236 241 252 247 246 261 266 276 268 267 266 264 264 263 262 251 254 262 261 -9999 265 265 260 258 258 262 262 256 258 254 256 251 253 256 259 258 258 263 256 262 269 271 276 270 274 273 269 266 
234 238 229 213 208 217 214 219 218 217 224 232 230 217 208 205 197 195 196 195 208 197 199 173 177 175 183 182 191 190 181 185 183 180 178 182 181 186 192 188 172 175 173 166 177 170 171 193 193 175 172 174 171 184 207 194 186 194 199 207 185 182 183 173 184 179 180 184 185 199 195 186 197 199 203 200 200 200 202 205 207 218 212 206 205 212 218 214 219 203 208 213 221 217 216 227 221 227 225 228 220 234 239 232 231 224 221 231 223 230 233 245 236 233 237 224 224 222 219 212 209 211 219 225 198 202 203 206 198 213 204 204 208 209 221 212 214 210 220 226 224 220 215 222 228 236 242 235 245 248 246 244 246 -9999 -9999 264 260 253 261 268 275 264 262 264 269 272 268 262 261 266 266 266 -9999 270 264 262 267 254 253 270 258 258 254 251 252 263 262 265 262 261 270 272 273 273 272 268 272 272 266 259 
238 239 218 219 202 213 215 215 221 219 224 222 217 215 203 196 192 195 182 192 194 190 188 173 182 175 185 189 189 183 188 188 185 179 181 191 176 177 176 184 172 176 175 176 180 179 188 183 174 176 178 176 180 185 182 177 190 193 192 193 196 192 180 185 184 178 175 181 205 206 189 192 202 204 206 206 214 202 202 204 213 219 217 214 213 214 226 225 219 204 203 210 217 221 211 225 228 232 222 233 232 230 234 232 234 225 224 218 220 217 203 235 234 235 223 231 221 212 220 222 221 222 215 221 203 202 202 199 207 209 209 208 209 212 219 208 213 212 214 212 219 217 225 235 239 226 235 241 234 -9999 -9999 -9999 248 253 251 270 266 257 255 267 264 256 260 267 269 268 274 272 269 269 269 267 269 268 265 265 265 265 257 265 263 257 257 254 257 252 260 265 268 268 266 270 273 272 272 267 271 272 265 261 
229 226 232 208 207 213 211 213 218 220 220 212 204 193 189 191 193 188 178 181 178 176 179 176 182 176 180 193 200 186 194 177 187 182 190 188 178 183 185 187 171 183 181 180 170 180 182 186 186 177 189 169 174 194 198 192 188 197 197 197 192 194 198 182 189 183 173 178 191 202 205 206 208 208 205 208 210 203 195 202 205 224 224 222 216 219 220 223 224 218 206 212 212 222 223 237 241 235 232 226 224 225 225 233 230 223 228 231 217 212 209 230 229 224 224 228 224 210 225 214 203 219 216 201 201 219 211 209 208 210 212 213 212 216 223 214 215 218 226 227 225 228 236 235 244 237 225 236 238 241 244 244 246 247 263 259 263 256 261 265 259 255 261 274 277 266 271 270 268 268 272 276 270 -9999 273 268 267 268 262 258 262 262 262 259 258 259 264 268 270 271 272 271 271 270 271 271 274 274 265 277 
230 223 214 215 213 212 206 213 215 212 209 202 192 195 187 192 185 178 174 171 174 173 182 187 177 168 184 194 182 180 175 190 192 180 181 191 180 191 176 180 187 180 180 180 171 184 184 182 184 181 182 160 165 192 191 193 193 189 191 199 191 196 202 198 204 182 188 185 190 207 204 208 213 207 209 207 208 211 210 209 210 213 214 216 221 221 223 222 218 215 223 216 211 227 227 238 229 244 233 220 231 227 233 236 232 231 227 228 233 228 229 225 220 219 216 224 230 214 222 205 207 216 212 204 203 206 216 213 209 209 212 212 211 211 214 219 218 231 219 228 230 234 232 235 239 238 243 240 234 234 242 248 255 257 265 264 260 264 258 255 262 255 254 262 268 268 269 267 269 272 274 269 263 269 -9999 273 269 268 266 263 258 269 265 263 265 263 261 267 265 268 269 274 273 272 270 264 271 272 265 280 
230 229 217 217 217 213 206 206 197 200 208 205 202 195 182 177 176 171 171 163 168 175 182 185 182 171 175 183 185 184 189 177 182 184 188 183 180 197 174 173 183 179 178 182 184 182 186 189 184 189 183 171 160 178 193 185 186 192 189 207 188 195 195 196 191 201 206 190 194 211 211 215 209 214 209 207 215 214 214 216 217 225 221 216 217 225 227 224 219 220 227 235 227 226 235 227 232 236 229 224 222 224 231 233 239 233 233 235 250 252 233 231 222 222 233 228 228 215 221 215 214 208 206 205 220 219 215 214 212 211 207 204 204 212 213 215 229 235 219 236 221 220 228 238 241 245 242 250 251 242 245 250 262 259 265 271 266 265 266 253 253 258 270 268 266 268 270 268 270 272 274 270 277 271 274 276 271 268 265 258 262 261 265 264 262 262 263 262 270 266 266 266 272 272 267 267 270 269 274 273 
225 220 226 218 213 211 203 210 213 213 201 206 198 195 184 177 168 166 163 164 165 172 188 189 184 184 182 181 181 182 192 180 182 181 179 181 191 171 179 171 169 183 178 185 186 185 183 191 191 191 192 182 166 165 173 175 180 198 198 208 189 190 188 203 205 215 210 204 204 210 215 217 214 221 216 218 209 218 215 213 220 218 216 219 214 223 220 229 221 224 221 226 241 215 220 234 230 233 232 226 222 232 228 233 237 231 223 230 232 244 246 244 237 235 241 229 222 225 220 206 221 216 203 213 202 207 212 207 204 198 199 218 216 213 210 219 224 231 221 229 219 218 223 235 248 247 246 247 248 245 249 248 256 256 256 263 257 268 262 261 256 259 263 268 269 272 268 264 271 269 273 267 269 273 278 275 269 267 261 263 264 263 263 261 260 264 256 260 267 264 267 270 275 272 276 267 272 271 274 280 
215 227 220 214 212 219 211 211 211 205 207 206 199 188 181 180 175 179 173 169 167 173 188 185 186 183 180 180 180 175 184 178 181 183 176 174 196 173 177 176 168 186 189 191 183 178 179 188 199 188 192 184 180 169 166 162 184 201 196 197 206 188 187 194 210 211 211 210 216 207 218 221 220 222 219 219 213 219 216 217 220 219 215 221 219 226 228 225 225 230 236 244 240 213 217 220 233 232 230 229 230 229 232 232 236 225 217 227 220 239 245 239 237 236 229 220 233 229 207 204 224 219 212 205 202 206 207 206 204 203 203 215 217 207 217 227 225 232 235 228 232 229 225 234 245 245 242 246 250 252 250 252 251 248 256 264 264 265 266 268 266 255 265 273 270 263 265 268 268 272 272 269 271 272 276 274 267 268 266 266 260 264 263 260 257 260 258 256 263 266 268 273 273 270 270 269 265 269 276 278 
232 222 216 219 212 213 214 212 219 215 207 204 197 194 179 181 182 180 173 164 170 173 171 174 192 190 181 180 176 181 190 176 186 191 172 192 171 177 186 178 189 185 188 179 189 187 172 178 194 205 188 189 185 180 173 175 195 200 203 192 189 207 195 197 207 206 214 213 218 219 221 224 226 229 221 217 223 216 214 219 220 215 213 223 228 230 224 226 227 236 243 240 234 227 226 218 230 214 230 230 226 220 231 238 234 232 236 226 212 241 237 236 238 227 223 215 204 231 226 202 196 194 197 204 216 204 206 206 200 207 200 208 210 209 218 221 225 240 248 242 245 252 251 249 248 252 247 250 252 250 252 258 253 247 249 259 259 262 264 268 265 267 270 274 268 265 268 278 275 273 267 271 274 276 273 273 268 269 268 267 264 263 260 256 260 261 260 260 257 266 268 271 267 267 264 262 264 266 273 268 
229 229 226 225 218 216 210 213 214 207 204 203 201 194 185 182 187 178 171 167 171 171 172 173 178 183 179 182 185 176 186 190 196 184 175 179 185 181 186 182 178 191 187 182 189 184 174 172 193 191 190 196 190 188 180 175 195 207 202 200 193 204 208 216 212 216 219 218 234 222 220 220 229 223 220 216 218 215 217 219 219 214 216 225 225 228 230 220 219 228 224 240 233 231 221 228 235 230 225 224 229 219 224 224 234 237 226 228 230 240 241 237 230 219 226 216 206 207 221 213 195 200 194 208 210 205 203 198 195 204 202 205 208 216 221 221 233 244 244 245 253 251 240 254 241 257 247 246 249 250 248 255 255 246 248 252 258 259 256 269 269 265 269 276 271 261 269 275 275 270 271 273 276 273 275 271 271 272 266 260 262 257 263 261 261 257 264 267 257 263 266 261 261 258 254 256 263 266 269 275 
228 224 221 217 215 210 206 204 196 193 192 195 186 180 190 188 178 175 161 166 168 167 175 177 182 183 179 176 175 175 176 175 172 173 174 166 174 180 185 188 195 193 198 190 187 178 172 171 190 203 200 204 194 188 188 186 189 203 201 210 214 205 218 218 223 225 228 218 226 234 230 231 229 218 218 222 215 218 221 216 216 213 217 226 222 224 219 219 217 227 229 229 227 227 237 233 228 228 220 223 233 229 225 227 235 244 246 246 239 246 238 237 228 232 228 206 225 211 210 212 203 196 203 220 205 204 206 187 197 195 200 204 210 213 223 228 242 243 248 246 245 249 250 251 251 252 251 249 246 258 247 259 257 243 241 250 249 255 255 261 261 269 272 274 270 275 269 270 269 264 270 271 274 270 271 271 265 267 266 262 261 256 257 260 261 258 257 266 256 262 257 254 257 254 249 256 261 266 270 272 
224 218 219 217 218 217 209 201 196 193 193 186 194 195 192 183 181 166 168 160 173 173 175 180 180 181 182 185 179 176 167 168 171 168 175 169 174 169 174 180 188 186 189 188 180 179 172 169 193 203 195 191 192 197 194 198 196 200 209 217 209 222 224 220 219 225 223 235 234 228 237 234 226 222 223 222 215 221 220 216 213 211 227 224 227 232 226 209 199 209 222 218 227 232 230 234 222 226 208 225 231 239 222 227 230 236 245 247 243 243 232 228 226 225 222 213 218 213 218 208 206 207 211 216 212 209 205 189 195 195 199 207 217 219 228 241 244 243 236 239 249 254 248 244 248 247 248 248 247 247 251 254 254 252 242 241 254 257 255 262 264 265 270 269 269 273 271 266 266 265 265 268 266 265 278 269 268 271 267 260 260 259 259 258 258 259 256 256 256 258 257 257 260 256 256 255 260 264 263 265 
218 217 211 217 216 215 206 197 187 190 194 188 189 184 187 187 167 164 167 173 174 176 171 171 176 184 189 172 176 174 166 171 165 174 168 181 179 187 175 176 178 186 185 180 169 162 170 174 185 192 201 203 185 201 191 199 195 191 206 215 225 219 218 219 220 222 220 224 234 228 234 238 237 218 225 222 219 224 229 212 211 223 225 235 239 238 229 219 216 210 218 225 228 227 224 235 232 231 226 229 228 238 231 232 227 228 240 245 234 244 243 231 223 218 213 214 214 211 231 216 209 205 207 211 215 210 201 196 191 206 211 221 221 229 241 250 238 240 234 229 251 252 246 246 245 239 248 245 255 250 249 263 253 253 243 244 249 253 262 260 257 262 264 264 269 273 279 261 261 261 263 266 271 270 275 267 271 264 259 266 263 260 263 258 258 261 257 259 262 255 261 259 268 260 259 264 266 266 260 264 
198 218 193 206 211 213 210 209 202 199 185 195 179 184 186 175 171 166 164 175 179 179 174 174 177 174 192 186 183 173 176 175 172 183 183 185 186 188 178 168 172 170 174 167 169 172 174 176 178 194 200 203 190 201 190 201 202 197 198 209 214 221 223 223 218 224 222 222 231 232 229 228 230 220 222 226 224 227 225 210 213 228 233 236 239 231 228 223 225 236 237 237 233 226 230 229 243 248 244 237 233 234 233 227 234 234 245 249 253 245 233 229 219 214 211 213 218 218 216 215 205 203 209 212 212 206 198 191 207 219 226 228 237 238 241 237 237 234 239 249 252 251 249 245 246 248 246 253 253 251 247 259 255 259 248 248 250 256 253 256 261 260 263 273 274 272 273 266 264 262 263 271 271 273 270 268 267 267 265 266 262 260 261 259 258 255 256 261 262 266 263 271 260 262 261 263 262 259 253 258 
216 219 193 214 208 200 214 212 210 197 204 192 168 176 174 174 167 168 170 179 180 180 177 171 176 180 184 184 185 189 173 181 189 192 195 193 188 192 185 174 166 170 175 187 185 179 181 179 178 185 194 202 199 193 191 207 202 201 209 214 219 222 218 227 220 225 225 224 229 232 226 230 231 230 219 224 222 225 230 220 219 223 233 235 240 233 227 230 233 247 236 241 237 224 231 231 238 242 247 238 217 226 228 227 242 243 247 248 255 240 230 213 207 207 211 206 213 218 217 218 208 207 205 210 214 215 212 214 217 218 230 235 238 239 234 235 238 240 240 243 244 252 243 250 245 247 251 252 256 256 252 268 266 255 249 253 248 256 252 257 258 260 263 272 277 272 273 265 267 267 268 272 274 272 269 269 266 -9999 266 263 265 261 264 257 256 257 259 260 263 263 263 265 266 260 259 261 272 254 263 267 
216 219 217 190 196 199 189 214 208 200 195 199 179 172 177 168 175 175 169 175 184 183 179 172 171 172 181 182 183 177 186 188 189 196 186 180 193 189 181 187 191 186 187 188 192 194 179 174 175 182 197 196 210 205 203 208 216 215 222 217 222 225 216 224 220 229 233 227 232 232 229 230 234 223 219 226 225 227 223 226 220 227 228 237 225 238 238 238 246 238 238 245 233 222 224 228 233 237 236 243 232 229 239 247 260 245 239 227 231 229 212 225 214 217 218 220 212 211 220 221 208 208 196 207 221 223 223 216 213 216 227 234 239 234 235 230 233 236 238 243 242 240 239 241 245 252 242 253 257 255 254 264 266 266 253 253 252 252 254 255 256 261 267 273 274 272 269 268 269 266 268 272 269 276 272 273 260 -9999 266 265 268 262 266 261 259 256 256 261 269 261 256 268 252 258 254 256 269 259 255 262 
198 217 201 197 198 210 207 205 204 197 196 198 186 171 171 181 173 176 171 174 184 181 182 171 177 183 183 184 183 184 184 186 188 184 187 186 193 179 183 192 196 196 196 196 196 198 181 177 173 182 185 202 209 207 218 221 219 232 226 228 227 218 221 232 215 219 221 213 219 222 228 223 225 226 223 230 225 224 232 222 217 222 229 227 232 247 246 244 243 238 242 236 235 230 234 224 229 239 241 246 241 229 250 248 241 238 233 223 227 216 214 219 217 216 221 209 214 218 221 215 223 211 196 205 222 240 225 216 210 215 220 229 234 234 228 230 240 244 244 242 234 243 244 244 250 250 251 256 261 258 263 259 263 261 261 254 246 253 257 252 253 265 268 275 274 268 267 265 262 259 270 263 271 275 274 266 264 276 268 -9999 271 265 264 259 257 256 257 261 267 266 259 263 262 261 250 252 258 264 259 258 
200 217 218 210 202 197 211 204 201 195 196 195 203 194 172 191 179 164 177 180 184 183 180 172 177 178 180 187 182 181 189 186 182 187 188 186 194 173 173 186 189 196 193 195 190 192 187 188 192 194 187 205 212 221 218 224 234 228 233 226 210 212 218 216 219 219 219 207 209 210 232 236 233 231 228 229 242 239 224 232 221 225 234 233 241 240 241 241 243 241 237 238 234 229 235 231 237 236 246 248 239 247 247 232 229 224 220 210 199 215 189 194 216 201 194 205 221 208 213 229 218 221 198 198 218 233 233 217 218 219 216 231 230 225 219 224 234 243 237 237 230 235 237 246 250 246 241 241 256 262 264 261 277 269 269 267 260 259 252 265 260 261 265 265 270 266 262 265 264 261 262 264 276 273 273 270 262 271 272 270 -9999 265 265 264 263 259 260 266 264 267 261 265 260 260 245 252 251 254 250 250 
216 219 216 190 191 206 203 204 200 198 193 193 199 194 195 186 166 167 169 172 181 183 170 171 178 186 186 185 186 193 191 184 181 187 191 187 193 188 163 174 174 180 191 188 190 189 194 206 201 197 206 209 210 218 226 225 231 232 239 234 206 209 212 215 226 224 237 220 210 218 227 235 235 233 234 240 231 235 226 236 217 212 224 229 237 236 242 242 243 239 236 229 235 215 225 229 235 240 250 251 253 253 251 227 224 211 204 192 212 198 198 214 204 194 198 211 200 211 210 208 224 226 207 205 213 224 232 226 228 222 225 229 227 218 220 213 230 230 228 226 231 230 241 245 252 248 238 238 248 259 258 258 266 266 266 264 259 260 261 266 266 266 260 267 267 260 261 269 266 268 262 265 273 270 267 263 266 268 269 269 272 269 265 258 265 266 269 270 268 266 269 259 260 253 243 247 247 240 246 246 
211 216 219 219 217 200 194 184 185 198 199 195 195 190 184 167 171 178 170 184 185 167 171 173 178 181 183 186 186 190 192 176 184 184 185 196 186 194 179 165 167 177 198 189 190 198 206 195 197 213 220 218 220 215 220 226 221 233 235 239 210 213 211 209 218 230 234 236 235 228 230 233 234 233 231 236 233 238 225 228 227 198 201 227 236 240 235 232 235 232 235 231 231 220 225 225 230 243 241 238 243 236 231 220 210 195 192 207 198 198 214 218 194 199 201 205 207 207 204 226 225 225 222 207 206 218 224 223 226 221 217 225 228 224 221 220 220 219 225 225 227 237 236 244 254 247 241 238 242 246 249 255 274 273 268 267 270 268 265 266 269 269 263 261 266 263 268 262 266 267 264 266 273 271 267 263 264 268 265 271 268 272 263 265 270 271 272 269 260 267 269 260 252 252 239 239 250 243 242 238 
220 221 217 210 215 189 187 183 199 201 190 181 180 178 184 179 180 177 186 186 173 170 173 169 177 181 194 195 190 189 182 196 191 183 177 185 182 198 186 177 177 189 191 197 193 200 201 203 225 228 213 218 219 218 218 229 227 228 232 235 215 200 210 197 207 219 230 226 221 227 237 229 236 238 228 234 234 238 227 235 212 202 187 208 232 236 223 226 233 231 233 228 232 228 231 225 225 232 214 217 231 225 214 202 193 193 203 208 200 209 216 206 202 206 195 203 201 201 218 218 219 222 219 220 214 215 223 222 218 226 228 228 231 232 235 228 219 224 225 226 226 238 236 252 247 250 252 237 239 247 241 253 267 267 272 273 261 265 264 261 269 277 268 266 272 263 264 263 265 276 267 267 269 271 258 263 268 271 267 271 270 270 266 266 267 272 273 272 266 266 269 259 257 250 243 250 251 240 238 222 
193 217 199 212 212 207 201 198 195 193 181 175 181 181 180 185 186 190 194 196 174 176 175 172 184 186 190 190 179 195 194 199 185 185 179 181 182 189 191 191 198 208 197 200 203 207 215 224 213 223 220 213 222 221 222 224 227 222 229 228 215 223 214 211 210 199 213 223 241 227 250 240 237 242 235 234 233 235 231 230 218 217 198 203 224 222 226 231 222 226 237 233 238 231 231 213 216 221 214 218 217 207 198 194 201 202 208 208 213 219 210 205 206 201 196 199 192 198 214 218 209 209 221 228 224 221 221 215 213 215 227 239 232 231 219 222 215 224 223 226 231 235 245 256 246 252 251 238 232 237 243 249 262 267 264 264 259 261 260 257 260 262 265 262 264 255 260 263 268 271 263 267 271 270 258 266 267 271 273 272 270 271 266 266 264 270 271 268 269 260 270 267 258 261 258 256 244 242 240 244 
212 214 195 191 190 203 207 205 201 191 190 180 187 182 190 186 186 183 183 189 189 175 181 174 182 180 193 181 190 189 197 200 197 190 179 176 179 184 187 200 195 191 200 194 213 212 222 223 218 216 218 219 219 215 220 228 231 234 230 232 231 225 228 223 204 198 200 215 234 234 238 230 232 238 234 236 237 232 233 235 239 227 213 208 213 232 230 220 210 215 234 245 240 232 220 226 226 228 226 220 211 211 204 204 199 209 211 223 223 217 204 205 205 197 199 194 205 210 213 214 203 208 226 218 231 230 222 201 214 209 231 242 240 224 220 218 217 226 227 227 231 234 242 250 250 261 252 242 248 237 241 245 256 256 266 256 253 258 258 268 266 269 263 262 265 257 256 254 267 263 263 264 265 269 263 266 266 271 272 270 272 272 267 268 269 262 268 271 256 261 260 260 265 258 256 260 240 234 242 242 
209 196 206 191 200 206 200 202 196 195 194 191 193 180 191 191 187 188 187 182 188 190 176 180 182 184 188 188 193 193 192 182 192 187 177 188 191 185 188 200 190 192 206 214 219 230 222 213 215 214 217 218 224 218 222 223 223 225 229 232 226 223 224 229 210 212 222 223 217 226 225 232 230 225 232 229 229 233 229 239 240 234 232 212 230 235 233 223 219 235 231 238 245 240 223 220 232 225 225 232 218 214 203 195 210 208 214 217 218 206 205 191 185 193 192 195 215 224 225 213 209 207 216 232 247 236 219 206 209 222 233 248 249 245 230 236 236 245 247 237 232 230 246 254 255 242 236 238 249 234 240 240 244 258 249 254 252 257 257 265 265 268 266 270 265 264 260 262 261 266 269 262 265 260 265 267 268 267 268 269 270 269 269 271 272 268 261 259 264 255 255 261 265 266 272 252 236 238 244 252 
199 193 203 193 199 198 190 198 198 198 197 195 194 196 187 194 188 187 188 191 188 190 179 185 180 181 192 194 183 177 191 180 181 185 195 187 197 184 198 197 193 194 228 230 232 230 211 210 217 219 218 221 208 201 215 214 223 211 228 221 224 235 243 229 219 222 230 231 215 207 218 230 219 219 211 216 233 230 230 236 242 239 251 240 228 234 235 238 225 239 240 235 243 251 239 227 229 232 237 228 226 223 222 207 206 208 211 212 211 204 193 179 182 185 194 208 222 224 221 212 209 221 224 227 226 217 210 213 215 222 231 231 237 239 249 241 246 248 239 240 229 235 243 247 254 237 240 240 235 242 234 235 238 246 248 251 254 260 257 261 260 261 262 265 269 267 262 265 266 268 269 265 265 261 264 270 267 268 270 271 269 270 268 267 265 264 271 263 261 255 253 261 270 264 275 252 230 237 248 250 
195 198 212 201 194 189 193 191 197 187 191 195 187 187 191 190 190 199 194 196 192 186 190 192 182 192 189 198 190 193 186 182 181 190 183 197 199 193 197 196 214 218 228 225 216 212 218 202 209 211 212 213 209 211 211 215 221 220 211 221 226 230 228 227 216 225 230 232 219 201 204 211 221 222 218 201 224 228 234 244 249 244 239 241 234 225 240 236 238 237 236 245 249 242 249 224 213 232 235 237 235 226 220 218 220 220 217 215 208 200 185 178 183 191 198 212 218 219 224 219 224 227 223 216 205 209 207 210 213 212 207 222 239 242 248 250 250 249 245 230 228 231 244 235 249 241 237 241 233 234 230 238 243 247 243 237 238 254 257 258 259 253 255 262 270 269 273 268 264 267 259 262 260 263 258 267 272 270 265 269 265 272 269 265 265 264 264 261 259 259 260 257 270 269 268 259 242 245 252 253 
199 210 211 213 196 194 192 189 190 192 188 198 193 190 196 193 192 195 189 192 196 201 198 199 200 198 197 204 201 201 198 195 190 192 198 207 209 215 199 210 214 228 233 220 214 222 222 210 214 218 217 211 212 209 207 208 216 221 226 223 219 222 224 218 214 219 234 234 228 212 210 211 225 231 223 209 222 229 234 239 235 242 232 235 230 228 239 237 241 238 234 248 255 249 245 223 210 217 227 223 227 221 214 215 218 221 215 213 197 190 177 180 186 206 217 220 207 202 216 222 220 233 218 208 208 206 210 209 213 202 207 226 234 249 242 233 239 240 227 227 219 234 238 238 240 240 234 236 234 236 243 241 244 241 242 234 233 248 253 254 246 240 248 257 266 265 266 279 270 268 264 263 264 262 264 269 270 269 269 272 267 266 264 263 264 263 262 264 261 261 263 261 264 269 261 256 249 252 247 255 
209 209 209 209 214 207 201 202 189 190 192 192 192 192 194 203 205 190 192 187 198 201 201 196 204 204 201 202 205 206 207 206 203 200 203 211 216 218 210 215 225 221 216 219 224 223 223 217 214 207 211 214 215 202 208 210 222 226 225 226 219 223 216 225 221 225 234 226 237 226 221 222 228 242 240 226 224 229 240 240 248 234 228 233 235 243 237 240 244 248 253 250 242 240 240 228 216 215 216 214 216 212 218 219 225 220 202 193 191 188 187 192 204 221 229 221 207 192 212 217 228 237 227 214 209 211 215 212 200 204 213 234 248 240 238 230 232 225 226 229 226 231 238 232 237 238 231 230 228 226 239 243 242 242 246 248 248 252 248 249 252 248 252 256 255 258 261 266 265 273 266 262 265 262 256 263 271 263 267 262 264 265 263 258 268 263 266 263 259 256 265 259 259 273 271 261 249 244 249 251 
206 208 210 210 207 209 207 208 206 187 193 196 194 196 196 195 194 200 196 197 200 193 193 195 202 204 207 209 207 206 203 201 205 196 210 211 216 216 221 230 237 228 219 217 220 225 228 217 211 207 212 211 205 207 205 214 233 224 231 222 219 214 220 228 227 224 227 227 244 238 237 236 236 240 243 233 231 232 236 241 247 238 235 230 232 241 239 238 243 247 240 252 255 243 232 238 230 221 214 188 201 207 211 214 222 209 201 186 194 191 204 201 212 223 225 220 210 210 215 199 220 212 216 214 206 212 225 231 225 221 223 232 244 244 240 239 229 228 233 236 230 230 231 231 237 233 230 225 230 224 232 237 236 244 249 253 249 248 256 257 260 256 259 255 257 256 263 266 266 272 266 261 259 256 255 264 272 266 268 266 268 268 263 259 266 266 258 263 257 260 264 258 264 266 273 260 249 247 258 266 
204 207 200 207 204 205 204 214 209 196 197 195 191 197 204 203 196 197 198 200 197 198 201 196 206 207 197 198 204 206 204 210 215 216 209 221 211 217 222 227 227 220 214 219 219 228 223 208 208 201 206 208 207 200 209 220 218 227 230 229 224 226 228 224 234 225 242 247 231 242 238 233 244 235 236 241 237 245 236 243 239 239 236 231 238 247 245 233 237 244 255 237 250 244 246 238 232 212 211 192 202 209 209 217 215 205 190 190 193 203 211 208 220 227 224 215 213 214 215 205 214 219 205 210 223 224 246 245 231 228 232 232 237 238 234 240 233 221 231 231 229 236 235 232 232 224 225 225 226 234 238 234 239 238 241 243 240 256 257 253 253 258 257 255 254 252 257 266 270 266 266 263 272 264 263 265 268 269 263 267 270 265 259 263 264 261 260 254 258 260 259 267 257 268 276 260 250 259 257 261 
204 207 201 193 198 204 212 215 211 211 200 202 201 194 199 201 202 207 201 200 202 202 196 192 218 194 198 201 211 210 212 210 212 216 216 218 215 221 219 220 219 217 216 219 217 216 216 212 206 215 215 208 207 204 211 226 215 229 231 225 209 228 237 236 234 240 237 232 233 233 234 240 241 241 237 236 236 237 238 239 236 240 233 236 238 243 239 241 242 242 254 243 232 239 229 220 221 210 206 205 204 213 215 213 205 200 196 197 204 213 215 219 229 222 215 211 213 214 210 210 211 223 227 224 226 242 239 256 247 235 230 222 238 236 228 236 236 228 238 232 239 237 232 234 232 242 234 231 225 234 234 237 235 243 244 244 255 262 249 254 247 255 256 251 255 258 264 264 267 267 265 261 262 261 258 269 269 268 265 267 271 266 257 261 262 261 256 257 256 259 263 263 258 267 277 264 249 255 265 263 
211 215 212 194 185 188 208 214 214 212 210 203 204 198 196 202 207 210 206 197 208 206 196 201 215 201 201 202 214 211 215 215 213 214 213 218 209 216 209 209 212 218 212 208 211 216 220 215 214 217 216 214 211 204 196 218 211 228 210 220 221 224 224 226 230 230 232 234 240 237 239 234 235 240 241 233 224 228 222 235 239 243 246 245 248 240 243 237 237 239 241 245 239 233 212 214 214 204 205 205 212 217 217 200 196 196 195 206 211 219 216 224 224 225 213 213 218 209 207 212 227 231 229 233 231 233 244 223 238 246 237 235 237 238 241 242 230 236 235 231 234 234 236 229 236 241 238 236 227 237 236 237 232 233 242 246 253 252 250 256 251 255 257 255 257 262 270 271 264 261 260 262 262 266 258 270 264 270 269 265 266 269 258 262 260 261 262 257 255 257 259 263 255 264 269 264 256 265 265 263 
220 219 222 214 197 195 199 211 216 215 213 207 206 206 199 205 202 213 211 212 212 205 209 209 215 215 214 217 215 223 219 217 211 212 212 210 209 205 208 203 208 209 189 189 194 196 204 212 213 214 224 214 206 207 185 210 223 227 224 220 217 225 226 232 226 230 230 236 232 235 239 237 239 235 237 233 232 221 223 232 230 236 244 252 254 241 232 246 239 244 250 238 232 216 211 212 198 196 190 203 206 211 200 198 190 193 195 203 210 215 222 225 218 214 214 217 206 203 206 212 223 224 226 233 236 236 241 236 244 249 247 241 244 241 245 239 238 232 238 226 235 230 232 240 240 245 235 235 226 237 244 234 232 235 247 242 257 258 251 255 248 251 255 258 256 260 266 263 272 271 262 261 264 267 266 271 272 272 269 264 271 270 266 262 263 271 259 261 262 256 255 259 258 262 258 266 265 267 262 261 
219 217 223 221 207 195 199 214 216 215 211 209 205 205 200 201 213 210 213 216 216 211 207 211 209 214 215 214 219 205 206 206 210 209 202 200 191 195 188 196 194 190 188 187 193 204 202 211 211 211 219 226 206 193 188 199 216 225 225 206 220 222 228 226 224 221 232 234 237 235 238 239 230 231 235 226 224 214 224 233 234 246 248 253 239 236 235 236 232 243 239 232 221 213 211 195 190 188 194 204 198 200 199 196 197 200 201 202 215 218 224 224 222 212 210 219 212 196 205 215 215 226 224 233 240 239 238 246 246 248 248 248 236 243 244 229 230 235 235 220 226 225 233 234 240 249 238 239 234 232 241 228 234 237 244 253 265 258 256 250 244 253 255 258 259 262 265 273 274 261 263 262 268 265 266 269 270 266 263 265 270 269 266 265 264 267 265 257 261 257 258 263 266 263 268 260 268 262 268 263 
219 222 212 213 213 211 203 204 210 212 206 214 214 218 219 225 219 212 213 214 218 218 216 218 219 209 198 209 213 211 210 213 199 202 200 197 198 197 195 205 208 209 198 195 194 209 204 209 203 206 210 218 213 198 187 180 212 211 211 212 220 229 226 228 226 220 236 235 234 230 228 234 227 230 232 232 231 225 230 227 234 245 245 249 252 237 238 230 231 235 226 225 209 207 209 194 186 199 197 201 191 198 211 204 207 210 217 211 217 219 220 218 216 214 211 213 202 202 210 220 221 224 228 234 232 225 231 232 234 240 241 239 244 243 238 230 228 230 230 227 215 226 229 239 242 241 233 222 219 226 226 233 242 239 253 256 254 259 255 245 244 251 258 254 259 262 267 273 261 259 256 259 266 272 269 266 265 267 262 266 267 268 268 265 262 263 260 259 261 255 255 261 267 262 268 264 272 268 272 266 
211 212 212 218 216 218 209 210 212 219 216 211 217 218 223 222 220 215 220 219 215 217 216 215 217 199 197 201 200 210 217 211 202 200 201 207 207 213 208 210 209 219 217 204 202 202 202 210 215 211 215 216 214 210 213 201 204 214 221 227 230 227 234 223 219 213 230 225 224 219 226 222 231 239 240 245 247 237 238 239 244 234 243 249 257 244 237 226 227 232 221 217 217 210 209 201 204 200 194 188 194 213 212 191 208 210 212 220 222 221 218 215 212 215 212 214 207 208 211 224 215 229 221 240 230 245 232 221 219 224 230 239 243 245 236 216 214 231 228 232 222 220 223 236 236 240 234 228 218 219 208 222 234 242 250 254 253 253 248 249 251 250 259 253 262 260 260 268 269 262 258 258 268 267 269 269 265 265 267 266 265 269 268 265 265 263 264 262 259 267 272 270 263 260 270 265 275 270 264 258 
217 219 223 228 222 215 216 213 216 215 217 212 220 220 224 222 216 217 218 213 215 220 220 215 217 204 203 200 203 201 206 214 202 207 206 209 203 208 213 213 209 223 220 217 215 211 211 215 210 207 220 218 221 224 219 194 209 228 216 227 219 222 238 229 214 211 215 225 234 220 222 226 231 242 239 245 244 232 236 236 243 249 238 246 254 239 231 235 226 219 216 212 218 211 203 198 202 198 210 208 213 214 214 208 212 214 213 221 222 218 214 214 219 217 212 206 207 203 206 221 227 225 230 234 240 246 227 204 205 225 229 240 242 236 234 227 223 229 233 229 233 225 239 235 238 243 238 232 224 223 217 226 236 244 246 256 259 256 252 259 255 258 248 249 248 262 268 265 264 261 258 267 267 265 268 269 266 261 263 263 266 269 269 264 266 260 256 256 254 266 260 264 270 258 268 261 271 266 270 259 
229 233 227 222 221 215 214 216 217 213 220 213 208 213 211 211 215 223 220 225 218 219 220 218 219 206 201 211 213 208 205 199 204 203 206 209 206 206 209 210 221 216 212 210 217 212 217 207 213 219 211 222 228 222 216 209 216 219 213 210 224 232 218 233 231 234 225 231 232 240 232 235 238 241 249 249 253 241 241 244 231 233 240 255 248 226 235 228 228 224 205 210 210 205 204 209 211 205 207 212 216 -9999 220 214 218 222 221 230 224 218 210 213 212 212 205 214 208 199 204 204 227 225 234 236 236 235 231 211 219 225 233 240 238 233 228 235 228 230 228 234 235 236 238 237 244 240 238 243 234 226 225 223 226 242 246 257 252 255 261 259 253 257 249 246 249 254 263 262 264 261 261 267 266 271 270 269 267 261 257 263 262 277 264 258 270 269 266 259 255 266 261 265 262 264 265 266 271 266 265 262 
239 238 228 221 220 214 212 219 219 219 218 214 207 209 209 214 217 215 220 219 218 216 214 220 220 205 208 205 201 205 203 203 209 215 206 199 208 204 213 212 218 206 209 207 212 211 209 214 216 214 214 234 226 229 214 217 237 227 240 242 238 250 229 223 224 239 234 229 242 242 240 236 237 242 243 248 244 239 242 234 235 237 254 252 239 232 227 222 230 225 207 210 210 218 212 205 206 215 214 215 215 217 218 220 219 223 221 220 222 220 221 210 212 214 221 220 213 209 200 203 216 215 242 245 244 245 234 229 231 229 229 228 228 229 241 239 232 241 230 232 233 235 236 236 237 234 225 235 234 229 229 223 226 242 239 243 255 254 259 255 257 252 242 251 254 260 259 261 265 262 262 262 265 269 265 266 266 261 258 266 267 271 267 265 267 266 269 264 268 262 260 264 260 262 268 271 273 268 263 257 
239 238 240 222 232 237 235 227 222 219 223 214 215 220 212 208 221 222 217 224 223 218 210 221 214 202 206 203 208 210 204 206 204 201 203 209 218 208 212 208 230 219 225 224 220 224 223 224 226 224 236 243 232 229 223 217 233 238 243 244 234 245 227 223 226 244 248 250 241 241 241 235 241 240 245 246 247 246 236 245 235 235 255 249 233 232 224 228 228 224 213 211 211 217 209 213 215 218 213 215 215 211 219 218 211 216 221 221 221 220 221 208 211 213 222 218 215 211 209 210 227 229 245 241 243 234 244 232 227 230 229 232 235 241 236 237 237 239 221 231 231 230 233 227 234 235 238 228 239 238 229 230 230 240 246 248 250 251 252 249 237 240 247 245 253 262 256 258 263 266 266 268 265 274 268 265 266 262 262 268 266 272 269 266 261 258 263 266 260 260 265 263 256 256 263 266 275 277 267 253 
243 235 232 237 237 238 234 243 240 239 232 226 221 224 224 225 226 212 220 226 217 232 214 211 219 206 207 212 207 207 203 207 207 203 226 229 228 226 224 225 218 217 219 223 219 223 224 230 231 228 228 239 246 238 229 222 229 232 244 245 246 232 236 236 239 244 245 246 240 241 241 241 244 241 243 257 250 248 236 243 237 236 239 243 231 227 227 228 227 227 222 221 220 214 213 217 228 216 205 213 218 216 220 217 217 222 216 224 221 215 213 205 213 220 223 217 222 220 217 219 225 241 241 241 235 235 231 233 232 232 233 233 231 236 231 233 234 234 228 225 231 228 230 226 225 234 235 236 236 237 235 229 235 236 238 246 250 248 235 235 237 243 242 241 250 258 252 259 267 267 272 273 264 271 266 266 266 269 264 262 264 266 271 269 265 265 264 267 261 264 266 261 260 261 262 267 277 274 271 256 
245 239 237 232 235 229 231 237 244 227 238 230 221 234 234 231 219 217 211 212 210 209 212 210 204 208 217 219 214 215 215 209 210 210 228 220 227 236 230 221 222 216 218 221 217 230 230 228 224 222 229 235 243 244 235 225 225 227 232 243 245 246 245 230 238 238 246 245 242 232 236 243 243 242 241 255 250 244 235 235 242 227 239 241 241 227 224 235 229 227 224 214 219 216 216 227 222 214 213 214 220 225 222 219 223 224 225 219 217 209 211 217 215 221 220 225 215 219 210 224 227 245 241 235 231 231 233 233 229 226 223 228 235 235 232 236 239 235 219 228 220 232 231 228 226 237 239 237 242 235 232 233 235 232 232 241 245 241 234 238 241 242 228 238 245 258 265 252 265 266 274 267 266 268 262 263 268 273 269 265 278 268 267 261 255 265 263 268 257 263 258 259 259 264 260 266 273 272 269 257 
241 242 236 232 231 226 223 225 222 230 233 233 227 232 234 227 218 218 215 220 213 222 212 213 214 207 221 223 220 214 221 216 209 211 227 222 219 227 227 227 219 219 224 223 220 236 224 226 229 223 227 227 230 236 229 229 231 230 234 238 238 249 242 238 235 247 243 244 238 229 238 240 246 245 241 238 246 240 222 226 218 221 225 240 235 229 233 230 223 223 217 214 218 225 228 229 219 217 218 224 221 226 225 227 226 226 223 220 214 215 221 223 228 216 218 222 223 228 231 231 250 237 235 235 230 229 232 232 233 221 220 224 231 232 231 230 237 231 234 232 237 226 228 225 224 229 230 240 233 236 235 234 232 230 229 238 243 242 246 255 246 246 238 242 249 265 263 262 273 270 267 265 266 268 268 267 268 271 273 272 267 261 265 263 266 268 271 265 268 264 263 262 254 260 264 267 280 270 262 250 
233 238 231 233 233 227 219 220 219 217 225 228 223 220 223 223 226 212 209 216 218 219 220 217 221 219 220 222 220 211 210 220 217 221 226 223 221 224 220 222 233 219 228 227 221 231 221 227 219 231 231 233 233 236 231 227 233 232 239 236 245 248 245 242 242 246 246 236 238 235 238 244 243 249 244 235 244 237 216 205 227 221 226 232 241 244 237 228 221 214 215 218 224 237 236 223 218 225 225 229 227 219 225 220 224 222 220 218 226 224 224 226 224 220 221 225 229 231 238 242 240 235 238 232 226 227 220 230 234 227 235 232 235 230 231 231 246 244 243 238 229 224 223 216 211 216 231 226 227 232 230 236 240 232 232 243 246 250 246 246 245 248 249 253 253 251 263 265 267 267 264 265 269 263 264 265 269 263 273 272 265 269 267 269 263 267 268 268 265 262 263 257 256 260 263 264 277 264 259 260 
233 235 238 241 227 227 223 220 222 218 214 212 220 221 219 226 226 205 215 208 213 214 216 222 212 215 219 213 202 210 198 208 215 214 232 220 217 221 228 226 228 228 224 227 229 227 225 231 236 231 232 237 231 232 231 229 234 234 240 243 247 242 241 236 242 243 238 240 235 238 234 242 252 240 239 239 242 231 221 212 229 218 214 236 243 226 229 235 226 217 219 235 238 224 217 217 217 228 219 225 225 224 225 222 223 223 215 226 229 224 229 223 223 220 218 231 233 237 240 235 231 233 224 229 232 236 232 232 227 233 239 231 231 240 237 233 237 237 243 233 235 226 217 210 212 208 218 221 225 232 234 233 235 232 230 249 248 257 249 242 239 245 248 249 249 262 270 272 258 260 259 270 268 263 264 261 261 261 275 261 269 263 267 257 262 263 259 266 266 254 255 260 259 261 256 268 276 270 263 260 
234 234 235 232 226 225 225 225 222 216 214 221 216 211 225 223 220 213 209 204 203 208 213 215 218 216 215 209 196 200 201 212 214 221 231 232 221 227 226 229 227 222 232 232 231 237 230 230 228 239 233 227 233 232 231 235 236 234 238 242 238 244 248 252 245 239 236 236 236 236 236 235 253 248 239 236 237 229 231 232 230 228 215 239 235 235 229 233 234 226 231 231 225 220 224 218 222 229 213 223 238 235 229 220 224 225 227 230 230 233 224 224 220 224 218 234 235 239 229 232 231 224 230 230 236 233 236 234 233 229 236 230 240 229 236 232 234 234 238 233 234 232 222 220 212 219 227 225 231 226 236 230 233 229 238 238 243 252 243 243 239 240 244 254 250 254 254 255 257 268 265 273 269 275 269 265 259 266 265 261 272 273 269 270 265 269 260 271 268 256 260 261 258 259 261 266 268 274 279 262 
236 241 234 235 224 216 220 224 218 215 215 213 213 226 226 227 214 215 206 206 196 201 206 217 214 211 207 194 195 194 196 208 213 217 214 226 223 222 221 225 233 244 241 240 235 230 235 237 235 244 241 232 236 237 234 244 240 240 242 244 248 241 258 258 250 238 232 232 236 241 236 245 252 254 238 238 238 230 244 229 240 240 238 241 234 232 233 230 230 234 231 229 225 225 224 225 228 223 224 232 235 234 234 233 227 227 231 225 224 220 225 222 220 216 229 231 237 233 224 225 228 233 237 228 233 232 240 233 225 221 231 234 227 240 229 230 227 227 227 228 226 231 228 227 225 219 228 224 224 225 228 232 233 229 230 231 248 244 246 247 246 234 239 241 238 234 239 239 256 276 269 268 267 266 261 259 262 261 277 269 270 266 261 268 270 263 263 266 263 261 255 266 258 255 258 262 268 267 278 274 
239 235 238 226 212 209 208 214 212 220 221 223 218 225 222 210 226 207 202 195 195 195 201 215 203 204 212 224 227 223 214 218 220 226 230 226 225 221 222 227 233 230 230 231 232 236 240 236 238 234 241 239 234 242 251 252 247 242 242 250 246 244 250 261 252 250 244 231 234 241 239 245 257 242 231 240 236 238 246 246 241 246 242 230 232 233 220 232 228 233 227 226 227 228 229 227 234 227 216 235 242 241 240 238 235 226 227 225 228 229 229 220 221 217 224 226 229 227 226 229 225 234 237 238 224 225 239 232 227 223 223 236 230 238 224 228 227 227 230 222 225 224 230 224 223 220 231 231 227 215 219 229 228 225 224 215 227 232 233 233 235 241 240 231 229 242 241 248 253 263 268 260 266 262 260 259 256 256 273 262 258 263 271 267 268 263 265 253 258 263 266 261 263 265 263 264 260 273 281 268 
240 249 244 244 221 216 203 208 217 226 233 230 221 220 217 215 223 217 210 218 213 224 225 231 230 232 225 220 224 224 224 224 222 222 227 232 230 224 221 227 227 225 226 234 232 225 231 231 240 239 246 247 252 251 249 246 248 249 250 250 250 247 249 251 256 252 252 236 237 245 245 245 253 250 236 233 235 245 236 236 243 235 228 230 234 237 227 219 220 228 229 226 226 221 232 234 231 221 232 242 247 245 241 226 235 234 234 232 232 227 226 224 221 215 221 232 233 230 232 227 234 244 243 232 240 240 228 234 234 228 225 223 225 221 225 223 234 232 222 224 220 222 225 231 228 223 220 222 221 216 224 226 230 224 223 223 223 228 227 218 220 237 243 243 242 246 249 256 248 268 262 260 258 263 263 264 259 255 273 272 272 274 271 270 263 267 262 255 262 263 259 263 258 267 271 270 268 272 272 265 
247 249 249 251 247 233 226 227 218 232 240 239 221 212 211 217 222 221 221 225 215 220 228 228 232 232 228 220 224 225 225 223 225 227 233 229 223 214 223 231 231 230 230 226 229 227 235 236 238 237 239 239 249 252 256 248 255 250 252 259 248 248 247 252 249 249 255 248 237 242 253 250 258 249 237 228 245 245 238 238 242 223 229 230 234 230 223 217 222 232 234 231 232 229 227 232 228 227 237 242 247 246 242 226 232 238 242 235 230 234 227 222 219 211 229 233 236 232 226 231 239 248 232 226 234 238 241 231 236 232 231 228 225 226 225 223 220 225 226 226 232 217 225 224 224 221 220 230 220 210 216 230 227 227 231 229 231 236 199 204 212 225 240 250 252 251 253 255 258 270 259 257 256 262 262 264 263 256 268 273 268 271 271 267 267 264 264 251 251 259 261 255 262 267 268 269 276 280 275 269 
253 267 262 254 250 243 244 232 235 226 235 232 221 215 226 216 220 226 233 225 216 223 237 239 239 234 229 232 227 225 226 229 239 245 241 231 228 223 230 239 245 240 226 224 226 231 230 231 236 230 229 231 234 235 238 244 248 254 249 249 251 248 247 244 246 243 243 249 242 247 248 256 254 245 245 247 248 243 244 232 216 230 227 221 232 231 212 212 215 230 236 234 234 229 236 231 238 236 238 242 246 244 235 232 239 241 233 238 234 230 231 225 225 226 231 238 237 232 228 234 240 229 238 233 226 224 237 238 235 229 231 223 226 223 219 228 229 226 226 221 228 228 228 227 228 232 235 234 235 226 222 224 235 234 227 232 243 237 230 214 210 229 236 247 250 253 250 261 270 267 255 253 262 269 270 264 262 255 267 275 266 270 270 267 264 263 265 254 257 257 260 257 260 266 270 272 269 275 281 276 
262 254 260 261 252 240 231 238 213 240 239 232 233 223 225 227 221 230 237 217 222 230 238 243 247 242 233 225 225 238 235 237 243 242 236 226 225 223 236 241 238 236 234 223 228 231 229 229 230 231 226 229 233 233 238 243 246 250 251 252 249 244 246 243 242 239 244 257 253 248 249 257 253 241 248 247 243 246 237 219 204 208 218 217 226 227 219 228 227 242 236 239 242 235 236 243 227 237 238 241 245 244 234 227 229 234 235 234 242 238 237 235 216 227 231 233 236 227 229 245 231 247 239 232 233 240 227 232 230 230 225 229 224 223 233 235 237 238 228 233 231 236 231 235 230 236 243 247 247 241 234 234 235 235 235 241 245 249 249 240 227 220 222 237 241 253 254 271 266 257 253 258 255 265 268 268 261 259 273 273 266 268 268 261 261 262 265 260 257 258 270 269 267 262 273 264 268 276 282 277 
268 259 254 251 264 236 235 239 221 231 226 231 236 237 223 225 224 232 233 235 228 229 249 249 246 238 233 234 226 236 243 239 240 231 227 228 229 230 230 246 235 237 235 229 230 228 224 224 220 224 224 234 240 236 235 243 247 249 249 252 249 245 242 242 243 243 245 248 252 249 256 262 251 242 234 244 238 249 231 209 193 197 222 213 220 228 233 232 239 238 238 242 232 236 235 237 228 239 244 247 241 241 234 227 231 225 231 238 238 233 242 235 219 219 226 232 230 228 235 239 233 243 236 237 233 241 235 237 230 228 233 234 236 232 227 241 235 242 243 245 239 239 237 230 236 237 242 248 243 242 237 236 239 240 239 238 240 246 245 240 231 214 206 216 235 249 266 274 262 258 258 259 260 266 267 263 267 265 275 272 270 266 266 264 258 257 264 254 257 258 271 265 261 262 266 262 266 276 276 277 
259 273 267 260 249 259 243 246 216 216 224 225 226 227 227 231 222 223 222 238 226 231 244 238 234 226 227 227 232 218 242 227 230 228 228 230 231 227 224 240 235 231 230 231 231 224 230 224 220 232 239 237 237 237 247 251 257 257 254 252 247 241 241 244 241 244 242 247 253 253 247 262 250 242 237 227 234 251 236 219 204 212 223 218 210 215 229 248 254 238 228 231 230 233 234 221 228 237 234 240 240 236 235 228 234 235 232 235 245 240 242 236 230 233 232 230 233 232 236 235 234 239 244 244 242 230 239 231 235 238 233 233 237 235 238 236 241 243 236 240 244 237 234 238 236 239 246 244 248 245 242 246 242 237 233 241 238 240 246 237 240 220 222 231 228 240 254 263 254 255 256 262 261 266 266 262 262 269 266 272 270 266 266 260 261 261 268 263 251 255 259 260 259 260 260 264 263 274 280 273 
274 270 266 249 253 259 256 245 228 229 224 222 223 224 225 222 227 233 225 224 234 223 232 238 240 250 228 248 224 236 236 237 224 226 227 223 230 237 230 238 232 233 227 226 232 226 226 229 228 233 238 231 243 235 252 260 260 255 253 251 247 242 243 243 245 246 249 245 246 251 256 257 245 250 242 249 234 244 239 235 228 234 222 220 215 222 238 246 247 241 234 233 231 232 233 229 230 223 231 234 234 228 230 236 235 233 237 242 242 243 235 235 239 234 236 238 229 236 239 243 248 246 249 241 232 236 233 231 230 230 234 240 239 243 244 242 240 234 228 233 237 235 229 236 235 233 237 242 242 238 239 242 243 229 229 226 222 235 233 232 231 232 228 229 227 245 245 254 255 256 258 260 254 264 265 262 271 265 262 272 269 268 263 266 259 258 262 258 253 255 265 260 256 261 261 270 261 269 270 276 
269 255 259 249 253 258 247 252 233 239 231 232 222 234 241 238 241 239 223 226 220 220 225 230 232 233 248 244 236 240 234 233 226 234 235 230 235 228 229 227 232 234 234 223 217 217 225 225 233 234 236 233 242 250 250 260 257 252 247 247 246 242 248 243 247 247 245 248 247 260 265 254 243 239 235 238 243 246 247 242 246 243 231 215 219 212 238 253 246 246 233 235 237 245 240 233 224 209 224 230 233 238 240 239 243 248 246 244 250 241 238 249 240 238 238 236 234 239 239 244 252 253 237 238 235 235 229 234 231 233 234 242 248 236 238 228 231 230 227 233 245 237 230 233 232 238 230 229 236 232 240 239 240 236 228 224 215 217 208 203 209 229 230 234 232 249 242 257 251 259 258 252 255 268 265 266 267 267 267 267 265 268 260 265 259 259 261 261 254 263 260 263 264 256 263 266 263 266 277 279 
267 271 263 249 251 246 251 250 248 250 248 237 240 244 246 249 244 232 226 225 219 220 219 223 232 231 234 236 239 245 239 228 234 228 238 239 233 229 230 234 228 233 235 222 231 227 227 231 229 237 240 238 242 246 254 256 251 256 248 245 242 243 249 245 247 246 248 253 245 255 267 248 245 246 253 236 238 252 241 242 243 252 248 225 221 222 239 244 257 244 238 236 248 250 238 240 241 231 234 228 231 234 241 239 251 244 242 233 237 241 242 252 256 243 235 236 240 235 244 249 250 241 238 239 240 233 242 235 239 244 241 245 240 237 243 228 227 227 231 243 242 243 228 231 237 234 226 223 229 234 234 241 243 231 235 232 216 208 201 195 199 227 226 236 244 252 248 270 261 257 256 257 258 263 264 266 266 263 261 267 268 265 263 266 270 266 264 269 263 260 260 267 267 265 261 264 267 265 275 274 
272 268 267 250 252 248 257 257 250 247 241 240 249 243 247 242 231 236 238 238 227 224 223 232 219 230 230 234 244 233 232 227 233 238 248 231 234 233 238 229 230 245 223 222 231 233 233 230 234 241 239 237 240 245 251 259 249 255 247 244 247 249 249 257 245 251 245 251 256 262 262 261 247 243 238 258 243 240 244 243 252 256 246 237 221 229 228 243 249 244 243 241 246 256 240 239 239 238 237 243 235 242 239 249 244 247 243 233 228 237 242 245 243 239 233 238 233 236 237 245 236 235 239 234 238 231 241 234 233 238 235 246 241 233 237 233 234 231 224 242 244 244 225 225 236 235 234 231 230 233 239 241 237 236 236 239 216 209 197 194 196 217 228 240 250 254 259 270 262 257 256 258 262 260 256 262 259 259 262 259 266 264 263 263 263 261 264 271 263 259 261 263 263 264 260 262 261 265 274 274 
260 270 267 259 247 243 244 258 263 259 253 249 238 233 241 232 229 236 234 241 234 230 226 228 232 224 238 243 241 232 237 236 232 230 242 240 239 230 238 230 240 245 232 226 226 229 226 239 239 246 246 245 241 246 258 263 246 250 242 250 251 253 249 243 242 248 248 253 259 253 253 252 239 236 240 254 243 239 238 239 239 247 246 243 243 231 233 227 245 234 234 236 244 247 245 243 246 249 245 246 238 241 243 247 247 248 246 236 231 239 238 241 236 237 228 224 217 223 230 239 231 234 237 234 234 229 234 242 234 240 239 239 240 236 232 224 230 233 232 247 245 234 219 223 238 235 224 236 231 235 237 237 235 241 238 224 217 210 213 215 216 231 229 241 249 255 271 268 258 254 254 258 264 259 258 261 262 261 264 259 264 263 261 266 268 264 265 269 268 263 265 265 256 258 262 264 269 271 274 272 
261 259 273 245 245 238 242 238 250 257 252 253 251 227 228 224 243 227 231 230 231 230 235 227 227 238 238 231 226 242 227 226 230 229 237 230 235 243 235 234 237 240 238 242 240 233 235 242 243 234 247 240 236 244 256 255 256 248 240 253 260 244 245 251 245 245 249 253 254 255 247 240 248 239 249 244 237 236 238 236 240 242 242 245 253 245 232 235 234 227 231 233 231 229 234 240 249 250 246 244 242 245 248 251 256 250 250 244 243 236 236 231 228 227 223 225 225 225 229 233 226 230 228 232 232 233 237 241 240 241 235 234 227 242 232 230 228 228 231 241 248 231 220 230 229 233 235 234 236 232 235 234 234 240 243 224 216 233 238 235 231 233 240 242 252 263 267 269 261 252 251 255 260 256 258 265 262 270 263 267 261 261 261 263 261 263 269 265 263 263 266 261 260 262 259 267 267 274 277 278 
259 260 259 253 248 242 246 239 241 244 252 252 247 232 229 226 223 235 234 235 225 228 238 232 238 225 238 228 234 233 228 225 224 238 232 249 240 230 233 235 229 228 234 231 236 231 238 240 244 249 248 240 240 241 257 262 249 249 242 249 256 246 246 246 237 247 247 248 256 251 246 243 250 246 245 239 242 239 241 236 245 244 244 242 260 244 238 225 235 225 222 228 226 231 226 230 240 240 241 240 237 236 240 246 251 250 243 247 243 247 241 239 227 225 231 225 220 221 226 218 221 225 229 230 229 229 240 241 232 239 234 231 231 229 238 232 226 232 238 240 243 229 217 217 229 234 234 233 234 233 231 239 239 235 243 238 234 247 243 248 252 248 243 241 262 270 267 265 263 248 255 263 264 258 260 267 269 266 271 260 261 261 258 263 267 262 269 262 262 266 262 261 262 257 265 271 270 277 282 281 
273 273 257 254 247 238 237 234 236 242 237 243 247 232 227 224 228 223 234 235 231 228 229 224 222 230 226 253 246 234 228 227 227 228 240 220 227 232 227 229 230 227 239 233 229 230 240 242 247 241 242 244 241 249 258 256 254 254 253 256 253 250 251 252 246 251 246 252 242 241 245 251 253 246 245 235 238 238 246 243 237 244 247 245 241 247 241 213 232 228 225 230 237 236 239 237 231 237 240 238 233 237 233 243 255 254 251 240 246 244 250 242 240 237 230 233 236 236 228 227 224 230 228 232 231 230 238 234 233 233 237 231 236 234 236 234 228 231 239 238 240 224 213 219 225 231 234 234 234 239 237 239 238 244 243 244 244 240 244 238 247 252 253 248 266 261 266 262 256 257 263 270 266 262 267 267 270 267 270 270 267 261 262 266 257 260 256 257 266 264 259 263 265 257 255 270 275 276 275 275 
270 274 266 256 255 240 239 234 237 238 233 239 240 225 229 224 225 231 233 235 242 229 232 228 237 227 232 229 234 225 226 227 229 221 223 228 223 231 221 229 226 234 234 236 235 241 242 243 244 240 241 241 242 254 263 261 259 253 246 252 248 250 251 250 243 246 247 244 240 238 245 249 247 250 246 243 241 241 243 246 243 243 246 239 244 248 252 236 225 234 233 234 236 238 234 230 230 237 239 234 224 230 237 243 257 256 253 240 236 240 236 243 242 237 241 243 241 247 240 229 228 226 227 235 231 235 230 235 239 237 244 231 226 226 243 237 232 224 234 237 235 235 225 215 224 231 234 233 237 237 235 240 243 251 235 241 244 250 249 242 242 242 257 259 261 259 263 260 260 252 259 264 267 262 268 269 271 268 273 269 267 264 266 260 258 255 257 260 262 270 263 264 261 256 261 265 277 273 276 281 
279 266 265 259 255 244 240 243 247 243 246 237 244 239 230 219 227 228 226 226 230 238 237 229 228 223 223 229 232 230 231 225 226 227 224 240 217 221 226 226 226 239 240 237 238 247 244 249 244 240 249 253 256 257 261 248 252 247 247 248 243 242 245 254 251 249 248 242 247 241 248 243 247 244 246 243 244 241 240 248 246 242 237 242 253 252 257 253 240 224 234 234 228 231 227 231 235 240 237 232 238 237 241 249 258 258 245 235 236 238 249 247 239 241 247 245 243 241 236 240 237 229 223 231 234 240 233 232 233 234 243 231 239 239 241 234 223 220 234 234 232 232 228 233 237 233 230 231 236 238 239 242 243 250 240 241 244 247 252 248 244 242 257 261 264 263 266 263 256 255 265 264 261 266 270 273 270 266 271 270 265 261 265 267 253 255 254 257 258 261 262 262 259 261 259 269 279 276 278 281 
266 248 259 263 262 252 244 257 258 257 253 252 252 239 240 227 226 226 222 235 224 230 232 233 230 229 225 229 226 227 225 226 228 224 223 223 225 218 225 232 229 239 245 244 237 248 243 246 241 239 245 251 247 254 255 251 253 242 244 242 248 248 246 251 253 253 249 243 246 246 247 245 250 250 248 240 244 240 241 244 249 245 247 242 250 248 253 253 249 237 228 236 232 233 232 232 240 241 245 237 234 246 248 255 250 243 228 231 236 240 242 241 238 233 232 242 241 238 237 236 241 241 236 231 233 231 233 239 240 232 233 229 237 230 233 229 229 232 224 222 227 227 227 243 241 243 234 231 234 236 241 244 241 245 247 242 248 249 258 251 242 235 258 272 268 263 267 264 263 262 263 268 266 267 269 269 263 266 270 268 258 266 267 268 256 256 253 257 259 262 267 265 268 265 268 270 276 278 282 284 
255 248 265 258 259 251 257 249 258 255 258 256 262 254 244 233 227 225 226 223 231 231 226 228 235 236 230 239 228 226 226 228 235 227 238 223 219 223 228 228 232 237 239 241 246 247 244 243 239 241 248 251 244 242 251 248 245 244 240 243 249 248 243 253 250 248 243 245 247 242 246 248 247 241 243 241 249 240 237 243 246 249 243 252 248 249 254 257 261 241 238 231 233 233 222 235 243 241 236 237 241 247 242 249 248 236 224 229 234 238 242 237 237 227 227 229 228 234 230 242 241 246 239 234 226 225 234 240 239 232 232 233 232 234 231 231 232 233 226 217 223 230 234 238 236 236 239 232 231 233 241 248 245 247 255 239 228 241 246 257 242 230 252 259 261 267 265 271 263 260 265 270 262 266 269 265 268 264 267 268 263 262 262 264 266 257 256 262 268 265 263 271 266 263 263 274 274 273 284 285 
258 258 260 252 250 251 258 254 255 251 254 250 251 264 247 232 234 228 222 227 233 233 231 230 232 230 237 237 234 230 232 231 227 240 221 243 221 225 229 233 235 240 243 248 245 248 242 239 239 242 247 255 250 248 239 242 243 246 245 245 246 249 246 251 252 251 245 246 243 244 245 248 246 243 241 243 242 246 240 241 242 249 253 253 257 248 253 252 247 247 238 229 237 232 228 237 245 243 246 243 247 252 259 250 244 237 230 235 237 236 235 237 234 226 230 226 231 230 233 238 239 241 233 231 229 231 236 241 239 239 235 229 240 238 233 228 233 236 239 229 228 233 233 235 232 229 232 228 220 232 240 250 252 259 258 238 229 235 243 247 242 247 249 254 264 269 261 263 262 263 269 272 269 269 270 266 268 270 272 262 256 254 261 263 266 256 264 263 267 264 273 263 269 268 267 272 274 269 282 284 
261 261 260 259 257 247 257 254 241 256 248 256 242 262 249 236 234 230 224 235 227 227 226 232 226 229 226 240 238 229 232 230 228 238 229 231 231 226 229 241 228 248 241 251 254 242 238 236 232 243 254 251 259 252 246 237 242 242 245 255 251 250 249 254 250 252 250 242 244 242 247 249 244 245 240 238 236 235 237 240 242 255 253 250 246 245 247 246 246 250 240 238 234 232 235 239 243 242 245 246 252 254 251 249 242 238 232 234 237 239 240 246 246 246 240 235 234 236 238 228 233 231 241 241 228 232 238 234 238 237 235 243 235 231 230 230 231 233 234 239 240 232 229 223 222 220 225 227 223 227 235 248 253 253 250 242 219 238 236 244 246 246 264 259 260 262 263 262 267 259 267 273 273 269 278 274 271 268 275 267 262 263 264 258 261 258 264 261 261 271 266 269 267 272 267 275 274 279 280 284 
267 271 262 256 255 252 244 251 255 252 249 246 245 248 252 237 237 226 233 238 246 244 226 235 229 224 230 228 233 231 235 231 242 239 247 240 242 228 229 235 239 249 255 241 252 244 239 235 242 240 252 248 248 257 255 251 253 250 249 254 256 254 246 244 253 246 251 245 245 243 239 247 253 245 237 242 235 238 242 237 249 248 253 253 250 244 246 251 253 253 244 237 234 238 241 243 234 228 237 222 223 233 238 238 239 231 236 246 238 235 245 250 249 252 246 246 248 235 237 234 230 231 238 234 238 229 236 233 231 236 239 244 240 235 228 236 238 234 243 247 247 246 235 235 228 230 219 223 217 217 226 236 250 250 251 238 232 229 236 241 254 261 271 262 264 270 265 263 263 267 272 276 279 277 276 278 274 273 273 273 265 264 261 265 253 262 263 266 272 275 267 266 266 275 274 273 278 284 282 282 
267 275 252 272 266 252 246 238 246 239 234 247 243 253 246 248 245 240 236 243 249 230 245 232 229 229 232 236 233 241 239 234 242 245 250 250 257 235 236 238 241 237 233 240 231 232 236 236 244 245 249 253 256 248 260 256 249 258 254 249 248 251 249 256 252 247 242 245 247 243 241 251 247 243 236 235 239 238 238 244 252 259 251 253 251 250 254 252 260 252 239 239 235 236 235 243 236 239 234 232 222 221 223 224 223 223 235 239 243 238 251 255 250 243 242 248 247 243 242 235 233 237 232 235 238 237 236 228 231 235 239 238 231 227 227 231 240 236 246 241 247 250 247 242 242 229 223 224 217 219 230 232 247 256 252 236 234 246 243 243 255 267 268 265 264 262 263 266 271 271 274 278 281 278 276 274 271 271 268 265 262 263 265 256 257 261 265 266 267 267 270 272 274 275 269 276 280 285 281 281 
267 267 268 269 256 250 250 246 237 238 239 236 248 251 255 254 250 246 240 242 240 248 236 235 227 237 229 233 232 231 244 231 243 245 251 254 247 240 251 240 239 237 237 238 235 233 244 234 234 248 250 252 252 257 260 259 259 255 251 252 250 254 251 253 246 257 246 247 248 248 247 246 257 247 241 234 238 242 244 251 257 257 251 253 253 253 247 246 241 241 237 236 233 235 231 226 240 236 236 234 229 229 232 230 230 229 220 233 231 246 247 244 247 239 234 237 232 241 244 246 239 239 231 240 241 237 232 225 234 237 237 238 231 243 243 230 240 234 242 240 243 250 252 247 244 245 227 222 216 216 230 239 249 257 245 244 245 252 255 246 260 272 270 268 263 264 264 264 275 273 275 277 278 280 275 274 273 262 263 268 263 263 262 263 265 262 265 264 265 267 270 272 270 270 278 277 277 289 284 273 
268 270 258 262 252 253 253 250 242 241 239 241 250 250 248 260 258 245 243 242 250 243 248 237 228 229 230 235 236 241 243 234 247 247 248 257 257 247 246 248 242 238 236 237 238 232 237 247 241 241 255 255 254 258 258 262 253 252 253 243 246 245 243 247 254 257 253 253 252 243 240 247 251 257 238 239 244 237 240 244 251 259 255 255 253 249 232 231 229 239 241 233 238 244 234 234 235 242 242 241 238 236 226 216 219 226 211 225 225 234 236 245 241 241 238 232 229 243 249 248 238 233 237 238 240 233 228 225 235 235 228 225 232 241 242 246 227 238 238 245 248 245 247 250 248 251 236 217 203 216 224 237 253 253 253 249 245 250 252 252 264 265 266 266 262 263 258 259 267 274 277 276 278 269 267 267 265 265 266 264 262 264 269 265 268 269 265 269 267 266 268 267 272 279 280 277 280 276 281 285 
262 263 253 246 266 259 258 258 253 252 245 247 241 250 256 257 252 244 249 241 242 244 242 236 225 236 230 235 233 240 229 237 249 246 248 249 251 240 241 240 239 242 241 241 240 238 235 244 248 253 257 255 250 253 252 247 242 245 252 244 241 244 242 246 248 260 254 251 259 247 249 254 240 244 240 243 240 243 240 241 245 250 260 256 253 241 214 215 220 234 240 237 239 240 241 238 241 246 242 251 248 240 239 233 235 235 224 223 223 232 234 242 234 235 235 236 236 247 248 240 238 237 235 237 239 234 229 230 230 234 231 229 235 243 233 245 242 242 246 249 238 243 246 251 250 242 234 215 212 216 223 235 244 251 259 259 246 253 251 255 263 264 261 257 260 262 256 265 269 271 276 269 264 261 268 278 271 270 267 265 266 266 270 270 268 269 270 264 266 271 271 270 272 277 281 286 286 277 275 273 
256 260 254 245 265 267 266 253 257 249 242 246 245 252 250 253 237 249 250 233 241 244 232 237 228 231 230 228 233 237 233 237 246 248 248 245 254 240 241 248 246 242 247 238 241 240 244 239 236 251 259 252 248 246 244 245 249 253 249 247 242 247 245 249 256 262 251 255 251 253 250 261 263 257 246 245 239 240 241 240 242 250 251 255 256 242 227 211 224 237 243 243 244 244 240 243 245 242 241 239 244 236 237 239 242 250 236 232 227 235 241 236 235 235 244 243 244 248 243 236 234 231 238 243 242 238 234 226 228 234 229 227 231 228 241 240 245 242 249 248 245 245 241 238 242 244 237 234 216 221 219 219 229 239 249 260 256 254 249 256 258 259 260 266 261 259 260 269 268 271 273 267 279 271 274 277 272 269 263 266 266 267 273 270 268 272 271 274 270 271 270 270 268 280 285 280 282 277 280 275 
271 254 253 252 252 249 250 261 257 249 244 242 244 239 248 249 246 250 251 243 259 246 238 236 230 236 234 236 239 231 233 238 247 257 249 259 254 246 244 257 241 240 241 239 245 243 244 246 243 252 255 254 251 254 259 257 251 252 242 249 246 246 247 252 254 262 252 257 249 251 256 258 260 252 251 237 239 240 247 242 243 249 253 254 253 246 233 229 225 239 246 241 239 245 249 250 248 245 240 237 230 235 247 256 248 240 242 231 226 239 237 236 234 241 241 240 243 242 237 233 234 237 239 241 239 235 225 222 228 234 234 231 230 231 237 237 234 238 249 251 247 244 242 237 241 240 245 243 237 223 211 226 220 241 248 252 246 242 246 254 261 265 260 266 268 261 269 264 271 270 270 271 273 263 265 259 271 271 267 272 267 272 271 271 272 269 271 273 278 266 272 270 284 291 286 274 282 281 281 281 
261 256 252 255 267 254 251 255 250 257 259 243 243 239 239 240 252 247 250 256 259 261 247 236 237 239 236 233 244 238 236 238 237 255 254 252 257 251 251 249 248 247 245 244 245 245 244 247 249 246 251 248 251 267 265 270 271 261 249 248 244 245 246 249 260 260 257 254 255 257 252 255 259 259 248 246 240 243 244 249 251 248 250 252 256 254 244 239 240 240 242 242 244 244 250 257 253 245 239 233 231 241 251 255 250 245 246 239 238 230 236 234 233 242 242 234 242 244 238 236 236 239 236 235 233 238 231 222 227 237 238 233 230 231 228 233 241 249 242 249 244 237 235 242 244 242 245 248 250 241 222 226 220 241 247 247 246 248 251 261 260 261 263 262 259 264 264 272 266 271 274 271 271 272 276 264 269 268 266 273 268 277 269 269 266 272 269 274 272 271 274 275 284 287 279 279 276 284 283 276 
260 254 252 254 252 259 255 266 260 261 252 243 241 240 243 251 252 249 257 255 259 271 262 245 246 246 238 244 244 245 241 234 242 243 244 252 254 251 256 252 249 247 245 248 247 247 253 253 247 246 248 250 257 255 267 265 265 261 253 244 244 241 254 250 250 262 256 257 259 262 257 258 255 253 250 246 239 233 243 250 254 253 253 255 254 253 244 233 233 228 230 244 242 239 244 251 250 244 231 235 239 258 249 246 247 243 249 232 231 235 232 232 231 243 259 240 241 239 233 235 242 239 234 237 236 236 229 224 232 235 240 240 242 237 234 235 237 246 248 248 245 238 242 241 244 244 247 248 251 251 241 227 227 242 249 254 256 255 254 265 273 269 263 263 265 261 265 266 270 273 273 274 277 267 266 262 263 263 265 -9999 280 268 267 266 269 273 273 275 275 273 275 274 280 278 276 282 283 283 284 276 
261 257 272 265 257 257 260 246 244 257 255 248 242 241 242 247 248 248 250 252 260 269 260 252 247 245 242 239 241 241 240 245 242 248 240 249 250 254 252 253 250 249 246 253 251 253 251 252 253 249 250 252 257 254 261 260 262 259 249 245 241 251 255 254 254 263 259 259 257 252 260 259 248 249 247 243 238 242 249 250 248 250 257 260 256 251 243 238 226 237 234 245 240 243 248 248 246 239 234 242 258 247 249 250 244 241 241 245 238 226 231 233 226 229 236 239 239 243 240 241 245 243 243 239 233 231 230 224 233 241 245 243 246 244 238 239 244 240 244 241 241 242 245 247 249 245 243 247 248 250 248 237 231 238 233 243 255 262 255 264 266 263 256 264 265 264 269 271 270 270 270 271 273 272 260 259 260 261 270 267 268 262 268 269 270 273 273 278 273 275 276 278 279 280 282 282 285 279 268 281 
260 271 275 273 243 250 251 243 243 252 259 252 246 243 239 243 237 246 258 253 260 262 258 259 250 247 237 239 242 242 242 247 241 244 246 244 245 250 251 253 251 248 246 250 250 249 252 254 255 256 259 255 259 259 259 261 266 262 254 247 245 252 261 254 259 263 257 261 258 254 258 248 244 246 245 255 237 245 249 245 252 256 254 252 254 247 229 235 233 239 246 239 239 241 244 245 237 231 237 243 248 245 243 242 246 247 244 240 234 228 228 224 227 231 238 230 235 232 242 248 253 247 247 244 236 231 227 226 235 242 236 240 244 242 246 246 246 245 236 241 246 250 248 247 242 227 224 228 246 244 249 246 235 226 235 233 252 257 263 268 267 263 262 266 259 263 263 266 269 268 273 270 270 262 266 262 267 267 276 274 267 262 271 266 266 267 275 277 274 272 276 276 280 280 280 283 278 275 273 280 
273 269 276 271 270 271 263 254 246 247 250 252 248 252 246 243 244 244 260 258 263 262 262 263 254 252 249 246 245 244 239 243 246 244 246 245 241 251 252 252 249 246 249 254 254 251 253 256 257 261 263 260 257 261 264 267 267 265 259 252 247 254 254 256 262 267 264 269 259 262 254 250 252 247 253 241 244 255 256 260 265 249 250 254 257 257 244 240 241 243 237 239 241 244 240 243 238 243 244 247 247 249 252 244 243 245 239 248 243 243 233 231 229 227 230 241 238 234 250 253 245 250 255 245 237 231 226 230 235 238 242 247 247 244 253 252 250 248 246 247 250 253 246 245 224 221 227 221 234 249 245 246 246 221 226 232 247 265 269 273 265 265 269 262 260 264 264 264 263 271 269 265 273 267 266 268 268 272 270 264 267 264 266 265 265 269 274 273 275 275 267 274 278 279 282 279 279 276 278 272 
261 272 273 274 266 245 246 239 253 253 251 253 254 254 245 242 240 244 256 260 262 262 262 262 256 253 251 249 245 243 239 243 243 245 244 247 244 249 246 251 251 248 248 252 251 253 255 261 263 269 262 261 258 258 261 269 257 267 259 255 255 249 254 253 261 263 267 261 258 257 262 258 249 249 252 240 249 248 255 253 240 246 246 245 251 257 255 240 230 229 239 241 244 251 246 243 244 246 241 245 245 244 242 244 244 253 252 247 239 235 231 234 236 240 232 242 243 255 245 242 242 245 254 246 241 229 228 232 237 251 250 248 247 246 238 242 241 244 243 248 248 249 250 241 229 230 226 232 232 241 249 246 244 234 224 242 243 257 281 279 263 265 261 262 261 266 261 265 261 262 264 267 265 266 268 269 272 272 269 267 265 266 266 266 264 267 277 275 271 275 271 270 274 273 274 277 279 275 270 265 
271 269 274 255 246 250 250 261 256 247 259 250 251 255 250 244 241 244 255 263 256 261 253 263 254 259 247 246 250 243 241 238 239 243 245 246 246 244 246 248 250 246 246 248 252 253 255 259 267 272 268 260 263 258 261 260 259 262 255 253 256 251 261 261 260 262 260 264 258 256 253 257 251 252 248 251 253 254 253 245 244 252 241 244 246 255 255 250 232 214 229 240 245 248 242 242 242 242 249 250 241 253 250 243 248 244 249 248 237 234 235 239 235 225 245 241 245 257 243 241 238 246 243 245 239 240 233 238 243 244 252 254 244 241 239 237 221 241 247 246 254 255 247 246 238 234 236 237 237 237 244 251 254 251 241 254 261 259 267 272 268 271 263 262 265 261 266 263 267 264 270 269 270 266 268 270 271 275 273 273 270 263 261 263 266 270 271 267 268 269 269 269 272 269 271 279 274 267 265 269 
270 268 250 264 267 258 263 243 243 242 264 262 265 256 256 251 247 240 250 257 256 258 261 259 256 255 249 248 250 240 239 235 242 244 246 243 248 245 243 240 239 244 247 251 255 259 261 261 272 267 260 257 261 257 258 262 264 257 256 256 254 253 253 263 255 260 262 263 264 257 253 257 254 248 257 258 252 245 252 243 239 239 253 258 264 252 256 248 235 232 238 251 246 252 240 244 248 245 245 246 251 245 240 248 241 244 237 236 240 239 236 234 238 234 238 249 244 239 238 239 239 246 246 245 245 238 237 242 241 248 253 251 243 236 232 225 222 244 245 257 261 258 250 248 243 237 239 250 234 235 241 244 255 257 255 252 256 265 267 263 274 270 265 259 253 262 265 267 268 270 270 268 271 269 273 275 278 269 276 273 269 266 263 263 268 273 269 267 270 275 284 284 273 269 262 271 275 270 268 271 
270 270 270 268 265 262 267 258 264 242 258 258 255 255 256 253 244 245 240 242 260 256 258 260 263 263 259 259 240 239 243 243 243 242 243 251 249 239 241 244 246 246 255 254 251 251 262 267 269 271 263 258 260 254 258 261 254 254 256 251 255 252 257 262 260 261 265 264 265 262 254 254 246 247 258 257 252 256 248 251 240 242 246 257 252 251 256 260 252 247 251 246 248 240 245 242 246 252 253 252 254 242 242 246 237 238 240 235 237 228 234 240 236 238 234 250 251 240 239 238 236 240 243 249 243 243 243 236 247 246 253 238 236 240 244 242 239 240 248 255 252 247 245 244 241 239 239 247 247 230 239 255 257 256 255 259 258 267 266 266 268 266 261 261 260 263 270 272 271 272 272 269 270 273 271 277 273 264 264 266 267 271 270 264 271 270 269 278 282 293 282 280 264 269 261 274 272 275 273 276 
271 269 272 268 269 266 267 267 258 253 241 244 245 252 255 255 250 244 240 243 256 258 255 256 256 260 260 255 256 235 236 246 248 246 245 243 246 240 244 246 247 246 256 258 258 258 261 265 264 257 265 257 254 254 262 258 252 257 254 249 247 246 249 260 264 267 260 265 269 259 255 255 257 256 261 257 247 253 244 239 236 247 251 245 244 253 251 246 254 256 255 249 246 245 249 247 245 250 252 257 251 251 244 238 240 242 235 238 239 239 234 242 236 233 234 243 248 250 241 237 235 240 241 241 247 246 245 240 246 250 249 244 246 249 254 247 249 240 249 248 238 234 227 233 241 242 241 241 245 246 251 255 247 239 249 266 271 275 265 266 268 270 268 266 263 271 273 269 268 270 269 269 272 274 272 265 268 271 265 263 265 268 270 272 272 268 278 280 290 293 287 281 270 263 265 271 268 266 268 262 
261 258 273 274 272 249 265 249 260 244 247 243 256 256 250 253 252 248 243 244 249 258 256 245 253 257 258 261 261 244 247 244 250 246 246 246 246 247 242 244 248 241 252 257 258 260 259 263 261 261 258 255 254 252 258 259 248 254 245 251 252 252 249 260 263 261 262 264 261 255 257 264 260 266 264 246 248 253 249 242 236 250 253 255 257 252 250 254 254 260 263 256 251 249 254 241 246 249 244 248 248 241 244 242 239 243 237 238 236 244 240 240 241 239 241 243 247 252 244 247 239 239 242 232 234 243 244 243 250 253 248 246 253 258 263 254 243 238 236 241 242 239 221 222 227 238 240 246 257 253 260 251 242 235 258 261 275 267 274 264 271 274 271 271 273 274 275 272 269 269 270 274 271 270 273 276 269 270 273 267 266 271 272 277 271 273 271 288 283 280 280 281 270 264 266 271 272 275 266 255 
261 271 258 272 265 254 252 260 254 241 250 242 245 251 249 254 256 252 247 252 248 256 256 256 254 257 260 264 263 246 247 250 251 247 250 247 248 246 245 249 246 244 260 259 260 261 261 259 263 260 257 257 254 260 260 256 251 246 246 241 250 253 250 257 262 267 263 260 257 263 256 258 263 267 261 252 256 255 251 244 249 257 252 260 256 265 257 259 258 254 254 250 246 245 246 244 248 250 247 246 250 247 242 245 246 237 234 248 247 244 236 237 238 236 238 248 259 249 251 246 242 237 234 236 242 249 249 252 251 252 252 252 261 261 260 250 243 238 235 238 245 253 237 222 227 247 250 252 258 266 255 256 247 248 258 273 268 277 270 264 275 266 276 276 272 274 270 270 269 274 274 274 277 -9999 273 268 264 276 264 266 268 273 270 273 269 270 283 278 285 276 276 275 273 270 266 273 265 276 267 262 
260 259 262 255 262 264 252 256 251 260 263 243 248 260 262 265 258 258 252 246 248 257 256 257 254 259 262 265 268 252 247 249 249 250 249 249 251 248 245 246 247 245 256 257 258 261 260 261 259 260 260 255 260 263 251 259 258 243 246 247 247 248 253 258 260 256 269 265 262 258 260 257 265 259 260 255 259 251 249 247 246 246 253 258 255 255 255 250 252 250 252 252 251 245 241 248 248 251 251 247 251 249 244 238 232 236 234 239 240 241 233 240 239 240 243 248 253 258 251 246 234 236 238 235 240 246 242 251 243 253 256 261 255 256 246 241 239 230 230 239 247 250 248 241 243 249 254 260 263 256 259 250 251 255 266 272 267 269 268 269 270 270 277 273 273 276 276 267 272 273 273 280 277 280 -9999 272 270 274 272 265 275 272 275 271 274 279 289 286 277 269 265 273 268 267 267 254 257 263 270 253 
258 257 261 271 267 256 255 258 261 262 253 244 241 259 257 271 258 256 251 251 257 257 259 260 261 258 268 262 264 255 250 254 254 247 251 250 251 252 246 249 248 245 251 254 256 259 260 260 262 261 259 256 256 260 256 250 250 249 243 253 248 248 256 256 257 259 263 260 256 261 257 259 264 257 258 253 251 252 258 257 254 250 243 248 251 244 249 250 251 249 248 242 255 244 247 252 248 253 251 247 249 247 246 247 245 244 240 242 240 237 240 234 232 234 241 246 248 248 245 242 240 239 237 240 243 243 246 244 246 249 259 261 251 244 237 231 234 224 223 231 250 253 264 258 257 265 270 258 252 259 252 251 263 265 267 271 272 262 270 266 275 277 274 275 277 278 271 267 271 270 276 277 277 269 276 270 278 272 271 271 268 278 276 278 281 280 283 283 276 272 265 269 269 269 270 262 264 263 260 259 
258 260 259 256 272 257 263 261 251 249 250 248 243 257 254 255 258 256 252 249 256 259 259 259 268 259 260 265 262 256 254 252 251 251 250 250 253 247 244 249 246 244 249 251 250 250 252 261 259 260 261 258 262 259 262 251 245 249 251 257 251 255 252 261 260 262 259 258 260 260 260 260 257 262 260 259 243 260 257 259 259 249 250 252 251 250 252 245 248 249 249 252 250 248 244 248 262 251 251 257 256 244 242 248 247 242 242 241 237 232 240 235 240 233 241 248 254 247 246 244 244 245 242 247 249 245 245 245 246 253 257 255 239 243 243 244 238 232 231 238 249 261 265 259 262 270 258 254 246 267 251 255 262 266 265 271 275 269 271 270 274 275 270 273 272 269 272 273 275 273 276 278 270 272 271 274 277 273 268 270 277 278 283 280 287 289 289 282 279 265 269 274 265 264 265 265 271 273 267 268 
270 259 266 262 258 262 256 252 248 255 252 246 252 257 259 270 271 259 260 245 248 260 253 262 264 263 262 266 264 261 257 265 260 258 249 250 252 252 252 249 249 242 245 248 247 251 251 258 259 262 260 255 252 257 260 249 247 252 258 255 258 251 255 259 260 264 259 263 263 263 263 260 254 255 259 262 250 254 251 254 263 260 256 254 256 252 250 250 252 254 250 255 250 245 255 245 252 258 252 248 250 246 243 246 247 242 243 241 240 241 238 242 245 243 242 245 250 248 242 248 250 240 248 250 250 244 238 247 254 253 255 251 243 243 250 250 249 241 229 234 260 265 266 262 256 258 253 266 252 257 271 263 263 265 270 275 267 269 272 278 271 267 274 273 273 272 274 272 273 272 277 271 264 269 272 275 280 277 268 269 279 279 281 296 291 283 283 273 275 262 267 277 272 264 264 273 255 271 270 268 
272 260 264 258 259 263 267 263 251 263 262 243 244 256 260 261 267 253 243 234 253 259 263 269 259 263 260 264 270 260 265 260 267 262 254 245 253 248 251 251 250 247 242 247 248 248 251 256 259 261 267 271 260 255 253 250 255 257 256 258 260 255 255 261 262 264 259 263 267 270 267 261 261 256 261 255 248 247 250 254 252 253 252 251 257 246 252 254 253 255 255 255 251 252 257 250 249 259 252 251 248 249 247 246 244 240 243 241 239 243 240 246 242 248 248 243 247 248 245 245 241 248 253 254 250 243 240 249 253 255 261 259 253 254 253 256 257 247 243 244 260 263 266 261 250 248 255 265 264 268 257 257 260 265 268 267 272 271 267 274 267 273 272 276 275 271 275 275 274 268 266 277 278 274 273 275 275 273 274 283 277 279 281 288 290 276 280 277 269 266 267 273 275 267 267 271 259 271 266 270 
271 270 267 261 260 253 265 259 281 275 263 245 243 255 261 252 266 253 238 234 251 263 267 262 260 256 256 264 273 269 261 267 263 266 254 253 255 255 247 251 249 251 248 248 248 246 248 263 268 259 265 267 260 264 255 256 260 261 258 257 261 261 257 260 261 258 260 269 263 264 270 265 267 262 257 260 252 252 262 250 253 257 253 249 256 254 249 252 252 254 253 257 259 253 253 255 255 259 248 255 253 250 248 245 240 240 238 239 241 243 242 236 249 248 250 243 241 240 238 242 241 242 253 254 254 253 254 257 260 262 271 264 261 258 265 263 265 250 254 254 257 266 262 259 246 250 260 266 270 265 258 257 265 264 266 268 269 278 270 273 269 273 269 276 269 268 263 264 266 268 275 274 273 271 274 278 276 276 271 266 283 284 285 292 264 285 275 276 273 269 273 272 265 264 262 255 267 271 275 271 
273 273 271 258 262 253 265 267 276 270 255 248 259 246 242 259 266 259 248 238 248 261 252 253 259 262 261 264 268 263 256 269 263 264 256 254 255 250 252 253 239 242 249 244 244 252 252 259 256 259 265 260 264 257 250 254 261 262 265 260 263 258 261 267 261 265 264 266 264 261 262 269 269 267 262 261 259 260 259 256 258 256 254 263 259 258 252 249 252 256 255 257 259 254 257 251 253 253 249 247 250 249 249 242 240 240 247 238 245 236 236 236 242 244 253 247 245 242 239 233 244 254 251 257 248 253 258 256 263 264 263 260 266 265 262 266 267 260 262 261 256 264 259 260 258 251 255 265 263 258 258 264 258 269 268 268 273 272 274 270 265 266 263 275 266 267 268 265 269 272 267 270 275 273 269 281 275 278 275 280 280 290 284 292 281 276 269 269 263 269 266 272 265 273 272 264 270 277 270 273 
275 275 271 263 257 253 272 261 284 266 252 256 259 242 240 260 263 259 249 243 243 251 249 253 259 257 255 266 265 268 267 263 268 269 257 253 252 251 255 251 246 242 248 247 245 248 246 253 253 251 258 263 259 261 250 256 263 266 262 267 263 259 265 262 262 259 265 265 259 256 259 261 261 260 259 254 258 259 255 260 258 255 249 254 253 254 247 255 252 252 257 258 257 256 256 254 254 250 247 251 250 249 247 244 245 246 242 239 244 244 239 237 237 250 247 251 246 242 236 236 235 245 251 251 251 258 263 260 245 245 254 249 247 255 260 261 267 260 258 254 264 268 270 263 258 255 261 267 276 262 273 266 266 269 266 265 266 270 268 272 264 271 268 267 263 262 262 269 264 268 269 273 274 278 279 280 281 278 285 286 282 290 292 283 288 269 271 270 271 267 274 275 273 278 266 273 280 269 267 269 
283 281 271 268 256 252 268 263 258 266 273 258 249 248 237 262 259 254 250 243 246 243 242 250 258 256 259 256 265 262 258 265 271 272 260 251 255 262 252 255 251 246 244 242 246 250 250 248 251 252 256 256 259 257 256 254 258 265 258 269 263 263 265 265 264 264 266 267 260 256 266 259 259 268 260 263 261 259 255 256 259 258 254 255 254 255 252 254 255 255 254 252 256 257 256 253 251 251 248 250 250 249 248 240 242 247 244 240 240 242 241 245 241 248 253 259 257 249 249 231 237 242 250 249 253 256 260 252 244 251 225 232 247 244 255 260 262 268 261 268 269 257 259 266 262 259 259 264 270 271 269 266 262 254 261 271 263 260 267 268 264 268 264 265 260 263 267 261 271 268 269 272 271 274 275 278 271 275 282 285 280 287 286 272 279 277 265 268 264 259 269 274 283 282 269 270 257 247 257 243 
274 278 275 259 258 250 269 266 262 262 272 263 244 238 255 258 261 253 249 241 252 248 243 248 250 254 253 255 259 263 265 260 264 269 258 256 263 262 255 246 247 248 249 245 248 253 251 250 250 249 270 263 255 255 255 256 265 258 266 264 260 261 265 261 267 268 263 260 257 255 261 264 261 262 265 260 264 258 255 258 260 258 261 251 249 257 254 255 257 254 255 251 256 255 255 251 252 255 252 249 249 249 242 243 244 243 245 241 243 247 244 249 249 252 255 256 250 256 250 235 234 236 236 247 255 258 264 255 249 228 222 224 237 248 251 250 259 263 263 265 266 262 266 270 269 265 260 256 268 273 269 262 263 260 264 264 269 273 266 269 271 261 261 269 265 267 265 266 274 265 268 271 274 279 282 279 274 286 286 277 276 276 273 271 266 267 261 269 265 265 265 261 275 266 257 248 242 238 244 230 
278 281 261 262 266 254 267 266 281 280 251 266 257 254 256 240 256 255 247 251 254 255 249 245 242 250 253 254 254 253 256 259 260 261 257 259 261 263 254 251 252 250 247 257 249 248 257 251 257 263 270 265 259 262 263 247 244 256 262 261 260 263 264 265 266 260 260 261 259 264 264 266 263 263 266 264 261 260 258 255 272 260 258 259 259 257 255 259 255 256 253 246 251 253 252 246 255 248 255 252 254 250 239 240 247 244 243 250 248 252 254 247 247 260 263 252 252 257 252 246 241 257 244 249 248 258 261 259 258 246 233 236 251 254 250 258 257 260 263 262 258 261 268 269 265 268 262 261 256 266 264 264 261 258 262 269 270 269 270 270 266 264 266 269 264 265 263 270 271 278 270 276 278 279 275 280 280 285 278 280 269 270 268 262 262 257 272 257 251 259 260 268 258 249 240 240 228 227 223 209 
277 280 274 274 269 254 268 268 274 262 279 279 255 260 245 250 243 258 256 256 250 244 238 232 231 241 246 250 254 254 255 259 261 265 256 260 263 256 254 247 254 251 247 252 254 250 246 256 265 268 261 260 264 257 256 247 253 253 258 261 260 261 263 268 267 262 259 257 257 263 260 260 258 269 268 268 266 261 258 257 263 263 263 264 267 263 259 254 256 253 251 255 254 248 247 248 257 255 245 248 249 248 246 246 247 248 249 249 250 250 251 255 253 253 262 260 256 260 254 245 251 245 255 241 253 259 261 256 258 242 238 249 251 262 260 248 244 251 257 263 259 257 261 264 263 259 268 263 263 261 270 267 263 258 268 272 266 269 270 264 270 264 267 269 262 264 268 273 273 269 277 269 280 283 281 284 285 283 285 274 265 266 262 264 268 262 257 251 247 239 263 261 250 241 235 225 219 213 211 208 
273 279 279 266 259 267 259 260 259 251 271 277 258 253 259 266 257 257 260 265 260 251 240 239 239 242 244 248 245 245 247 241 253 262 255 266 256 256 251 244 247 250 246 256 250 244 247 250 251 252 267 261 260 254 254 250 255 252 262 262 264 261 262 266 263 259 255 262 259 262 271 271 262 261 269 265 272 267 261 261 265 254 259 259 266 262 260 257 252 250 252 252 257 261 251 259 256 256 256 257 253 247 246 246 248 247 250 249 248 253 253 250 247 258 269 266 256 257 247 247 246 254 252 255 256 257 265 258 252 248 246 252 258 256 249 249 249 257 263 257 256 255 265 261 267 276 275 266 264 266 261 265 262 259 259 260 265 268 263 266 269 268 265 264 270 263 270 271 269 272 276 277 277 273 274 278 279 283 277 274 257 254 265 261 253 257 260 247 248 239 261 249 225 231 227 228 218 209 194 211 
286 281 266 275 271 263 262 260 262 266 267 276 259 257 254 270 257 261 263 260 263 259 246 241 238 245 242 245 249 243 248 249 249 252 242 253 253 255 246 242 246 248 245 250 247 248 257 265 247 260 259 256 255 256 253 251 260 258 263 263 261 259 261 264 260 255 252 257 257 262 264 269 272 267 269 268 271 261 261 259 262 253 258 259 263 264 258 255 252 255 255 259 262 260 263 253 255 256 253 256 250 249 249 245 245 248 248 251 252 254 247 251 250 254 256 265 249 255 252 240 252 253 253 247 262 258 256 261 250 248 254 261 257 262 252 249 252 257 264 256 259 260 262 266 261 265 275 273 260 260 257 261 270 268 262 258 261 263 265 263 263 267 264 260 267 265 267 268 274 275 271 276 276 275 280 280 276 279 273 275 266 260 256 261 267 252 266 244 250 263 253 246 217 223 224 229 223 214 204 201 
275 277 278 274 272 260 261 260 258 259 258 262 261 259 257 272 255 260 262 244 259 254 257 253 239 249 244 245 249 254 255 255 254 251 265 253 252 -9999 259 243 245 244 247 246 248 250 257 251 248 260 256 247 262 265 261 261 255 260 265 267 262 263 263 260 258 252 252 252 252 255 267 260 266 273 267 269 269 263 275 265 258 262 262 261 264 259 253 251 252 254 258 259 261 258 258 260 253 252 257 257 251 251 249 245 248 249 247 250 252 251 244 247 250 248 254 246 253 253 246 251 245 248 253 252 263 253 257 253 254 261 260 262 263 262 253 251 258 265 259 257 259 260 266 264 268 273 272 273 265 261 261 261 261 268 266 261 258 257 261 262 259 270 267 264 270 265 270 270 274 272 274 280 269 268 287 281 275 276 271 289 276 269 257 272 272 270 259 250 261 248 242 221 214 218 219 220 214 194 205 206 
284 277 284 279 262 265 262 258 265 262 257 270 271 263 258 253 237 252 257 262 259 259 260 257 255 245 251 249 249 260 259 257 260 261 265 256 254 -9999 -9999 249 245 243 244 246 250 260 260 269 258 247 257 258 265 260 257 263 252 255 266 268 260 265 258 255 257 256 255 258 257 254 258 265 265 263 265 272 268 267 269 270 274 266 269 267 268 259 252 251 249 252 257 255 263 258 255 255 253 249 256 258 258 252 250 252 246 244 247 250 252 250 244 251 250 247 244 249 248 253 248 245 245 248 258 256 254 257 253 255 267 272 263 262 262 258 254 266 265 263 258 259 259 256 265 267 270 268 272 274 266 273 263 266 269 264 263 261 260 263 261 262 266 264 266 268 264 270 272 270 272 275 275 277 271 273 280 274 274 277 274 263 267 268 268 272 275 259 261 262 245 229 218 211 206 201 215 214 203 205 204 198 
269 276 276 275 266 258 263 259 261 267 262 262 270 265 261 253 238 252 254 258 247 260 258 255 246 245 248 251 257 267 270 265 270 264 267 260 256 -9999 -9999 259 259 257 254 253 251 260 254 247 258 254 250 259 262 259 259 255 248 255 262 265 259 257 263 257 258 258 256 257 260 258 255 260 261 256 259 268 269 269 274 275 273 265 269 263 262 256 249 252 250 251 259 269 264 262 253 256 258 255 254 257 258 253 252 250 252 251 248 252 255 252 250 248 249 256 246 243 251 252 253 254 251 249 251 254 257 252 246 256 258 265 273 257 263 259 254 259 264 269 261 259 256 257 265 271 268 269 272 270 278 276 273 263 262 264 259 260 260 264 259 261 263 264 263 265 271 274 270 276 277 271 273 274 268 279 271 278 276 277 260 259 248 255 250 246 267 273 260 245 222 185 185 195 192 202 201 200 186 186 194 191 
273 274 272 263 266 264 261 276 258 259 262 264 261 268 262 260 252 257 259 261 260 258 257 252 249 248 250 259 266 267 268 272 266 262 265 259 256 260 256 257 255 256 254 250 262 264 254 250 245 256 259 253 260 258 262 259 251 258 258 263 261 261 263 259 259 263 262 257 252 256 260 263 260 259 261 270 270 272 274 272 273 277 260 259 254 254 248 252 250 250 252 264 269 268 250 254 256 256 255 256 254 255 254 253 254 249 254 248 254 248 247 253 247 240 248 247 253 254 262 254 256 245 241 242 241 245 239 251 256 265 261 258 259 253 256 260 266 271 264 259 258 261 266 267 273 273 269 271 271 270 269 266 260 260 259 257 255 262 259 260 262 257 268 269 267 272 277 274 278 276 274 280 271 278 275 278 275 283 267 251 260 251 253 243 246 268 265 233 222 194 175 184 183 191 186 190 174 174 182 190 
275 272 278 273 259 258 260 257 273 272 266 262 263 257 258 255 244 258 260 258 259 255 253 253 247 251 249 260 256 252 260 269 272 268 269 251 250 254 243 252 251 253 248 258 264 260 249 248 248 255 259 255 263 267 268 265 263 261 263 264 259 260 263 259 261 265 264 253 256 258 262 259 260 263 271 270 269 270 272 271 278 269 259 254 248 243 254 251 250 254 264 265 258 249 249 253 253 251 250 251 253 248 248 251 249 253 253 250 248 248 249 250 249 248 254 253 251 257 252 253 252 246 241 236 231 235 237 244 244 254 259 252 246 256 253 258 262 270 262 259 258 263 263 268 271 274 268 268 264 267 267 266 269 257 254 259 257 262 264 265 258 264 263 269 269 278 275 274 277 277 281 279 282 282 281 277 273 285 273 241 247 255 253 242 239 255 261 230 228 189 175 170 175 171 168 167 161 173 175 181 
273 278 270 270 274 257 265 268 269 287 264 259 260 264 264 257 248 247 245 257 254 257 238 251 242 248 247 258 254 252 257 262 274 270 262 252 252 247 251 251 248 257 257 255 254 253 251 248 250 255 256 259 261 266 270 270 275 262 265 265 267 267 265 256 262 264 266 262 262 261 259 260 261 263 269 270 269 273 269 273 274 265 254 250 249 250 252 248 257 260 265 266 250 253 251 255 256 255 252 250 249 254 247 246 246 254 256 249 251 251 251 256 252 253 252 253 265 252 252 249 250 250 247 234 247 240 248 245 257 256 260 254 252 248 252 258 259 263 262 256 260 259 264 260 261 267 269 272 264 266 266 272 265 264 270 261 258 259 258 260 264 265 266 263 270 277 281 281 279 282 280 282 279 275 270 279 274 278 277 270 254 256 249 250 232 251 271 229 219 177 161 166 166 156 153 162 158 169 171 185 
279 281 280 275 261 266 271 268 272 266 266 268 279 273 266 263 243 248 244 257 243 253 255 247 239 248 244 250 252 251 260 262 270 269 259 251 247 243 243 245 250 252 253 256 259 252 261 252 259 261 260 255 262 267 267 266 256 263 266 262 264 267 260 266 261 263 265 269 260 264 261 262 263 265 266 263 265 276 264 263 264 257 254 258 257 268 267 260 258 262 259 254 249 248 250 256 249 251 251 252 249 246 249 251 255 258 256 261 256 252 253 254 249 266 249 263 255 242 246 247 248 248 246 252 251 248 260 258 266 250 260 261 246 244 244 249 252 256 262 256 259 259 262 258 258 267 266 270 270 268 265 265 267 266 270 267 266 265 258 261 262 263 267 268 272 278 271 281 279 280 281 279 266 275 271 266 268 269 273 262 267 258 243 239 227 239 270 237 206 158 153 149 152 140 137 153 177 186 179 177 
286 282 277 273 271 272 266 278 272 284 276 266 271 265 271 265 252 247 245 258 261 263 257 244 237 249 247 244 254 255 259 272 262 272 257 243 252 244 247 248 253 253 253 254 252 251 249 251 262 259 257 263 263 265 264 258 263 258 259 257 256 260 257 256 260 260 263 264 265 264 262 258 265 265 268 280 279 272 271 268 260 250 249 262 256 262 261 253 251 250 252 250 251 250 252 -9999 -9999 258 254 248 251 251 251 253 255 256 257 255 256 251 254 252 253 261 250 253 245 244 244 246 241 252 251 249 250 243 244 267 258 257 258 258 233 234 247 245 249 256 257 256 255 258 255 253 267 268 259 264 254 257 264 267 267 269 270 270 263 258 259 268 269 268 269 266 273 275 280 278 282 284 283 284 259 270 267 265 265 267 260 263 256 259 222 222 221 238 260 226 201 163 148 146 156 136 144 171 186 188 189 189 
270 280 273 270 274 264 266 273 271 274 284 270 276 277 270 259 250 245 247 255 261 263 257 249 238 235 246 245 251 258 265 263 263 261 250 253 239 242 247 251 253 250 251 255 255 256 255 252 252 253 262 264 266 263 264 258 259 255 250 255 259 262 265 263 260 255 266 266 271 268 264 263 267 263 267 267 265 272 268 264 255 248 256 259 259 258 262 249 250 248 249 250 254 252 257 260 -9999 254 249 248 249 249 255 258 252 265 259 258 250 255 256 258 259 247 248 248 252 248 242 243 252 254 257 255 240 244 265 263 259 264 253 236 222 225 242 239 249 254 251 251 250 253 253 256 258 264 266 259 262 247 256 266 269 268 258 269 263 268 261 262 271 272 267 269 272 271 279 285 284 284 279 282 278 269 274 272 260 262 254 257 251 227 215 208 229 206 247 213 185 170 156 155 156 138 163 174 181 190 192 194 
278 281 280 271 271 267 264 274 280 280 266 276 265 260 263 265 259 248 245 249 254 255 259 247 245 244 249 247 252 261 264 258 256 255 254 236 235 245 244 247 248 250 241 239 250 257 254 252 254 259 254 267 266 265 264 259 259 263 256 256 254 258 268 270 267 266 259 269 268 262 268 264 266 263 263 263 265 262 260 257 259 260 259 259 260 249 250 245 253 253 257 251 249 250 257 255 252 254 249 246 253 254 252 257 263 -9999 262 256 250 251 258 260 257 251 248 245 242 241 245 253 252 259 261 246 242 240 251 258 255 257 251 235 226 234 244 248 252 254 255 258 259 257 255 254 260 270 268 265 256 251 255 263 267 266 258 267 270 274 267 268 272 270 272 272 270 276 282 284 283 280 279 281 261 285 275 263 274 260 252 244 227 214 195 200 207 230 235 197 168 186 162 153 147 148 169 177 185 188 184 193 
272 288 281 275 277 274 264 275 272 274 275 268 270 273 267 267 264 253 250 246 243 258 257 266 262 258 249 241 244 248 260 265 258 251 253 247 250 244 239 250 244 245 248 241 252 258 251 251 255 255 252 260 261 264 264 262 260 267 259 258 254 258 261 267 258 257 258 259 260 269 269 271 271 273 264 263 270 270 261 259 259 264 260 254 260 250 249 251 253 255 252 254 251 249 248 249 247 250 250 249 255 252 255 257 261 -9999 258 258 258 255 260 262 261 254 246 245 245 244 249 255 262 246 253 238 248 255 241 245 243 247 243 245 251 247 244 249 251 254 259 261 260 257 258 256 266 272 269 263 268 249 255 263 267 257 261 270 264 269 272 270 268 278 271 268 270 275 283 285 287 280 283 279 266 276 271 265 281 250 250 236 196 184 186 195 206 209 235 203 216 181 173 158 151 168 177 178 182 190 188 195 
280 292 285 270 277 274 276 273 277 274 275 279 269 267 266 267 264 263 258 252 257 264 256 267 262 256 251 237 244 248 252 248 259 258 259 250 251 249 246 244 251 247 250 248 262 260 249 261 263 265 257 262 270 255 261 258 256 265 272 266 260 250 264 256 267 271 267 270 266 266 271 271 268 264 266 265 261 262 258 259 271 267 259 262 263 261 259 252 250 256 254 254 254 250 251 246 253 252 251 254 254 252 253 257 255 265 253 252 256 255 253 262 260 253 251 248 248 251 256 259 259 253 246 248 255 262 255 249 242 241 246 249 242 235 249 252 252 255 259 256 258 259 258 264 268 269 268 267 259 268 264 273 273 268 262 268 271 272 273 273 272 273 277 270 275 274 277 284 279 280 280 281 274 273 266 264 246 255 253 213 179 172 172 191 196 207 213 223 198 182 175 170 160 173 176 175 181 187 196 183 
288 274 291 288 280 277 271 282 275 281 274 276 268 264 274 272 265 264 262 255 254 263 266 269 262 253 255 247 239 244 252 256 252 258 251 255 247 252 243 241 241 246 245 251 262 267 262 261 259 258 255 265 264 257 257 266 268 268 266 268 260 261 253 257 265 263 270 267 263 267 276 272 270 268 265 264 263 265 269 266 272 273 259 260 266 267 257 251 250 258 255 255 254 251 251 251 252 255 257 258 255 254 254 264 265 261 251 254 255 264 264 260 261 258 255 254 250 262 260 258 259 257 251 256 259 260 264 256 246 241 243 252 241 244 253 260 262 263 264 255 258 257 265 270 274 269 265 267 263 261 264 264 265 268 267 273 275 266 272 270 271 275 273 273 272 276 281 282 280 272 281 283 275 271 275 246 248 235 211 186 166 162 158 178 193 196 198 194 189 169 172 163 169 174 174 176 184 194 190 190 
294 296 290 288 284 280 285 287 284 277 282 281 280 267 266 275 272 265 267 259 257 266 262 264 260 255 253 253 250 249 254 252 259 268 274 255 255 253 253 248 240 246 250 248 256 263 260 258 259 256 256 263 264 266 270 263 265 263 267 267 264 266 256 260 268 266 264 261 263 268 274 274 272 276 273 262 275 275 275 263 266 268 273 267 267 262 258 257 255 253 254 260 255 255 258 255 256 259 253 254 262 260 266 -9999 -9999 265 259 268 267 254 261 266 256 256 259 254 267 265 262 252 263 253 246 264 263 267 269 258 247 246 245 233 244 250 259 258 260 265 264 262 263 263 270 273 272 270 271 266 267 268 265 271 275 263 274 272 267 270 271 274 275 274 271 279 279 274 283 282 280 280 275 273 272 272 272 245 253 212 180 167 163 149 148 161 183 184 170 171 171 167 165 166 168 173 177 188 188 191 187 194 
295 279 287 289 290 287 290 287 285 284 281 285 273 279 269 265 267 271 270 264 262 263 265 265 261 262 260 258 258 256 256 252 253 264 263 257 247 253 255 249 243 242 247 256 254 261 263 262 263 261 257 263 263 270 268 272 269 275 269 271 262 269 261 260 265 269 268 269 270 274 274 277 274 271 265 283 267 271 272 271 272 266 264 259 260 263 263 264 265 266 260 263 260 254 251 252 253 255 254 253 263 252 -9999 274 -9999 -9999 260 257 256 260 262 260 262 261 267 260 260 265 264 257 265 260 256 256 266 263 265 258 237 247 246 246 253 257 264 264 262 261 262 264 266 271 274 269 268 268 267 270 275 269 261 264 273 274 273 270 267 270 271 275 267 272 271 275 272 278 277 277 275 272 279 271 276 279 275 255 223 186 162 153 149 141 135 163 178 182 166 144 156 168 160 166 172 166 173 188 189 185 192 196 
283 280 280 295 293 289 285 289 280 287 280 285 289 289 286 283 282 275 274 271 268 267 270 269 267 268 262 263 257 257 269 259 254 260 262 259 255 245 245 255 252 251 251 255 257 263 268 268 260 265 267 266 268 271 275 275 268 273 271 265 269 266 268 267 261 269 272 273 273 271 273 269 273 277 275 284 273 277 267 264 271 262 265 262 263 263 261 263 262 266 260 261 257 259 258 256 258 256 259 255 256 264 268 259 267 264 262 261 265 267 270 268 262 262 268 263 259 254 264 260 262 265 260 264 262 262 257 258 241 249 255 254 254 264 268 263 264 262 267 265 274 277 271 270 271 267 266 271 269 274 266 269 270 268 277 276 274 271 267 275 275 276 276 278 273 277 275 277 272 283 276 282 280 287 271 249 216 185 159 149 152 165 160 152 165 165 168 147 150 171 163 168 172 177 180 190 184 180 181 188 
295 293 289 298 284 295 290 286 287 287 284 278 288 288 274 284 282 266 274 268 273 275 275 272 267 262 264 270 268 262 269 268 264 259 268 262 254 250 265 261 260 265 264 262 263 262 262 263 259 268 268 267 266 269 276 276 278 272 267 267 267 260 266 265 263 275 277 277 270 273 273 271 271 270 279 277 274 277 270 272 271 267 263 265 266 270 262 263 263 259 262 263 264 267 262 257 260 260 258 263 259 271 269 270 271 264 267 269 267 266 270 262 267 271 267 260 255 258 262 258 270 267 263 265 266 260 254 250 235 244 241 265 267 269 268 265 261 261 266 278 283 276 270 267 265 265 269 269 271 271 268 277 275 270 268 269 263 265 268 272 276 277 274 267 270 280 274 269 266 276 288 290 292 282 265 248 219 204 165 160 150 164 173 167 156 170 178 179 161 156 170 170 178 175 184 186 180 181 180 188 
292 293 290 299 299 291 293 291 284 290 285 286 288 283 283 280 286 284 282 278 272 271 276 271 271 269 262 268 263 262 264 261 267 262 261 261 264 271 266 266 265 266 267 267 264 266 253 262 255 265 264 267 272 276 275 277 276 269 268 267 266 259 263 266 269 266 270 276 267 275 275 271 271 274 289 273 277 289 276 270 270 273 271 270 269 266 262 262 262 265 264 268 264 265 261 264 263 259 260 272 270 268 274 270 269 276 265 263 267 259 263 267 259 267 272 256 260 263 261 263 257 262 264 264 257 255 252 247 244 237 255 257 269 276 278 273 270 268 270 280 275 276 270 269 267 270 272 272 272 269 269 276 268 273 274 272 264 270 274 267 275 277 266 264 266 257 279 274 274 281 278 275 279 275 267 248 226 215 193 167 154 145 161 163 174 164 164 169 166 149 184 171 177 183 188 181 178 180 187 187 
