# Supplementary material for: Exploring the Distribution of the Spreading Lethal Salamander Chytrid Fungus in Its Invasive Range in Europe – A Macroecological Approach
Source: PLoS One. 2016 Oct 31;11(10):e0165682. doi: 10.1371/journal.pone.0165682 (PMC5087956; doi:10.1371/journal.pone.0165682)
Supplement: S1 ZIP Archive — (ZIP) [file pone.0165682.s010.zip › ECA_full/tr15.asc]

ncols         200
nrows         200
xllcorner     3.31330001355
yllcorner     -1.12269991115
cellsize      0.0117999315
NODATA_value  -9999
63 54 67 66 62 61 60 53 55 56 56 59 63 55 63 61 60 56 62 69 66 55 61 63 65 78 80 81 78 78 82 83 82 83 84 91 84 80 80 88 80 80 89 88 85 89 82 85 78 82 80 72 72 71 70 68 80 82 74 76 76 74 74 73 73 73 71 71 71 84 81 73 73 75 76 79 84 80 85 89 85 91 87 88 92 95 92 93 81 81 84 84 86 86 82 87 81 85 84 75 75 73 62 56 66 65 55 63 67 62 58 52 61 60 61 58 60 59 54 58 57 55 52 47 41 41 46 56 57 53 51 36 37 35 32 30 32 29 31 32 29 32 30 31 32 37 37 44 46 48 47 52 44 43 43 35 28 19 19 21 22 24 27 23 28 27 27 27 26 30 30 33 39 42 42 32 28 30 36 32 37 38 39 39 40 46 46 56 55 56 61 53 56 51 46 47 57 56 66 66 
65 63 57 58 62 59 55 53 55 54 54 60 56 55 59 60 57 63 56 62 61 67 68 75 80 76 74 76 77 79 80 80 82 82 89 79 81 81 80 80 79 80 81 80 75 85 87 80 87 86 74 75 73 72 80 69 71 73 73 73 80 73 74 71 71 72 70 72 76 76 88 69 73 76 78 81 79 81 82 96 87 84 95 85 82 90 86 93 87 80 83 83 83 88 90 87 88 87 83 80 72 78 68 66 66 61 68 62 62 63 63 64 66 59 52 56 59 59 55 56 52 59 55 59 48 53 47 57 46 42 57 39 37 35 29 34 33 37 33 36 29 33 29 30 29 33 36 44 46 47 47 51 53 54 49 37 28 24 23 23 22 24 25 26 27 25 23 23 22 24 27 32 31 35 39 44 35 30 32 37 37 37 34 36 42 39 46 50 51 48 57 53 61 55 46 52 56 62 64 61 
66 63 64 55 56 58 53 54 54 54 51 51 55 56 53 53 58 59 60 55 65 69 63 65 70 72 74 75 75 75 77 79 80 80 87 79 83 81 80 78 78 79 80 83 79 81 83 78 79 78 81 85 77 79 73 73 72 74 74 71 72 72 72 72 70 68 71 72 71 84 83 75 76 76 80 83 83 83 89 94 87 86 86 86 92 83 82 76 75 78 84 81 84 82 89 88 89 84 85 84 90 74 69 60 70 71 63 72 61 64 68 60 67 64 62 61 54 48 47 49 47 54 55 61 59 57 59 48 61 58 57 42 38 39 38 29 35 34 34 29 34 34 30 30 27 32 32 34 44 43 45 45 49 60 54 46 34 28 26 25 23 24 22 24 25 25 26 24 19 20 22 29 31 30 32 41 44 40 37 36 31 34 38 40 40 41 49 53 56 54 53 60 48 55 55 44 56 56 47 49 
62 63 64 59 55 56 56 55 53 54 53 52 52 53 56 51 57 56 56 61 54 68 62 63 64 72 72 72 71 73 72 80 84 79 76 76 75 77 77 79 78 79 77 75 73 76 74 81 77 83 84 78 83 82 77 78 71 70 70 71 71 70 69 68 68 70 73 74 87 77 76 71 74 77 77 82 82 83 83 85 85 87 93 88 88 81 87 84 85 86 87 87 84 85 83 90 90 86 87 83 92 88 76 70 69 70 71 78 62 64 73 77 78 73 66 60 53 52 49 50 48 50 56 57 57 59 62 59 -9999 59 57 53 41 39 40 37 37 34 37 33 33 33 33 32 32 29 30 33 40 37 40 44 51 55 57 50 42 30 31 28 25 23 21 21 25 28 28 26 20 22 20 29 35 30 24 31 41 49 46 40 36 39 38 44 42 45 45 44 52 49 52 52 58 58 58 55 61 64 58 53 
58 61 62 58 56 57 58 56 55 55 57 53 49 59 56 57 55 54 54 53 51 66 60 61 67 73 70 71 68 71 72 72 73 76 75 72 79 72 73 74 74 74 73 72 75 73 73 74 75 78 86 79 80 80 77 71 67 65 64 67 69 69 68 69 75 73 74 80 74 85 72 72 70 78 73 81 82 83 82 83 82 85 87 85 89 89 85 82 87 85 83 77 84 86 81 86 84 87 91 89 86 83 75 74 75 65 77 63 70 69 76 77 83 68 65 50 45 45 49 49 50 51 52 59 61 65 63 61 66 63 49 46 50 37 41 38 41 37 37 37 34 34 35 33 32 32 30 33 34 40 39 44 44 48 49 50 45 41 39 30 27 24 21 23 26 27 28 29 25 22 24 29 35 32 34 26 32 30 40 38 39 40 46 44 51 41 49 41 45 46 55 52 49 62 57 57 66 54 63 57 
57 61 57 57 59 55 57 56 52 53 55 55 55 58 56 52 52 51 53 54 53 56 64 63 66 70 71 70 71 71 73 73 71 72 71 73 69 69 69 68 72 69 71 70 72 73 72 73 71 73 75 84 77 78 79 71 66 64 67 69 72 72 72 72 72 74 76 77 80 75 74 74 73 87 76 85 81 81 80 82 87 84 84 87 85 85 86 85 82 82 81 80 86 77 79 85 87 87 83 85 89 88 85 80 70 73 65 74 69 73 77 78 71 66 60 57 53 61 44 52 53 56 51 60 55 53 62 62 60 64 40 42 43 41 47 45 47 40 40 36 38 36 37 35 35 31 28 30 35 40 44 42 43 42 44 47 45 48 44 34 29 25 23 22 23 25 27 29 26 23 24 26 34 33 27 29 33 32 29 33 34 38 43 41 39 44 42 39 44 43 45 42 51 53 58 62 58 65 64 65 
57 57 58 55 58 53 50 57 56 57 55 54 57 50 53 55 52 54 57 59 55 59 62 63 64 68 70 70 68 73 75 74 72 73 73 72 73 70 71 71 71 73 68 69 72 73 70 72 73 74 74 74 74 77 77 73 67 64 67 68 73 73 74 71 70 73 76 77 77 76 76 79 80 83 73 80 83 74 76 83 81 85 82 83 83 86 85 83 84 79 78 86 80 82 84 84 84 87 93 95 92 89 82 82 80 81 75 63 73 78 83 79 71 58 63 54 60 48 61 48 46 68 65 56 54 60 55 62 66 57 41 43 42 45 45 46 45 45 43 36 41 33 39 37 37 35 32 31 36 40 38 41 45 43 43 47 44 46 44 40 30 30 29 30 28 28 26 26 26 27 27 26 28 26 25 28 27 30 34 34 35 40 42 40 38 44 45 40 43 47 42 47 47 51 59 65 59 57 69 71 
57 63 65 60 58 54 54 57 58 57 55 55 59 55 55 55 51 53 53 54 56 60 62 60 65 63 66 69 69 70 71 67 68 74 81 83 73 71 71 73 71 74 73 72 73 72 74 78 74 73 75 73 73 80 80 75 71 66 69 72 74 74 75 74 73 76 77 78 79 77 81 77 81 78 73 75 85 81 80 82 79 83 81 83 85 85 80 78 82 81 78 78 78 82 84 86 85 85 94 94 88 89 87 88 79 73 77 75 76 82 83 79 65 61 63 61 57 63 59 58 61 62 64 50 60 51 58 55 65 48 50 58 51 48 48 45 47 51 42 42 41 40 41 40 36 39 36 32 36 37 40 45 46 46 44 45 45 43 41 39 27 30 30 32 28 27 26 26 27 29 29 28 29 25 28 30 24 36 39 36 39 41 42 38 36 46 45 44 43 48 46 41 48 50 54 57 58 58 62 65 
62 60 59 61 58 54 58 59 54 56 56 56 48 55 50 53 51 48 60 56 56 61 60 60 65 67 66 65 66 68 69 72 70 75 74 75 74 80 70 76 76 71 73 75 73 71 72 73 74 74 71 71 70 71 71 73 76 75 71 72 74 76 74 77 75 76 77 77 79 79 77 78 84 84 75 80 85 84 86 83 74 80 80 84 81 82 81 78 83 78 78 84 81 82 84 83 84 84 89 91 88 88 85 87 76 79 81 79 78 77 74 76 70 62 60 59 73 66 59 67 62 67 63 50 50 59 59 60 56 48 48 56 45 48 44 45 47 47 44 45 42 42 42 41 41 39 34 34 38 42 44 38 39 44 46 47 46 33 41 30 27 27 30 30 30 28 29 29 29 27 26 27 29 28 25 29 30 35 40 35 46 41 44 43 41 42 45 44 42 52 53 44 47 49 52 54 58 60 64 63 
63 61 65 63 58 56 54 54 58 56 56 55 53 52 47 56 48 53 49 53 56 56 61 60 64 67 67 67 63 65 67 70 73 72 71 74 73 72 71 77 71 82 73 73 73 70 73 73 73 72 75 72 69 74 76 74 76 75 73 73 75 75 73 78 78 75 76 77 76 78 81 79 84 88 81 90 88 74 87 81 80 77 78 77 83 82 85 80 80 81 79 86 80 86 83 84 83 86 90 92 87 81 85 86 78 79 77 73 78 88 75 71 64 73 62 60 66 60 62 72 69 56 53 62 53 58 55 57 41 49 46 45 51 51 50 52 49 45 44 49 40 43 51 44 37 30 30 33 44 51 44 35 40 40 42 43 46 43 32 28 29 30 27 24 25 28 28 28 29 27 27 27 28 31 28 29 33 37 46 46 39 40 48 45 49 46 46 44 45 52 54 51 48 53 49 51 56 57 60 58 
68 69 66 63 58 55 55 58 56 62 57 48 52 50 49 53 56 55 49 49 57 56 60 60 66 67 66 64 66 62 64 67 67 69 68 71 70 69 81 79 70 77 74 74 72 71 70 70 70 70 72 71 76 70 70 75 78 83 76 74 73 72 79 77 69 73 74 73 79 73 84 82 82 83 82 85 77 84 77 76 73 76 79 76 80 85 83 86 82 79 81 82 90 -9999 87 84 84 87 90 93 87 84 82 86 77 77 78 76 77 77 78 75 78 71 70 62 64 62 71 57 56 57 54 57 53 57 55 51 46 45 45 45 50 49 56 53 52 44 42 39 54 59 52 40 34 30 31 35 50 49 43 43 39 38 36 45 47 41 30 29 30 29 29 24 25 26 28 33 30 28 28 32 26 32 29 33 36 37 41 48 45 49 48 49 45 43 51 49 50 53 48 47 50 51 48 54 56 60 65 61 
68 66 69 62 55 54 58 57 52 61 55 51 55 52 55 56 57 54 54 56 55 60 59 59 64 68 68 66 61 63 66 66 73 68 68 70 69 67 69 72 73 84 69 72 73 68 67 68 67 67 68 70 69 69 72 74 79 75 78 69 73 82 79 78 65 67 79 81 77 77 78 85 82 87 82 89 74 85 84 78 73 77 75 81 77 81 81 85 87 83 84 81 85 88 -9999 88 84 83 90 94 75 90 83 80 81 78 79 74 76 82 74 76 72 65 62 66 64 73 71 69 71 68 57 54 64 58 57 49 53 50 45 48 46 54 46 58 52 43 46 44 55 59 53 42 34 41 43 47 38 43 44 45 45 43 34 35 34 35 36 35 32 26 27 27 27 27 28 35 28 27 30 30 26 28 35 38 39 36 45 40 39 48 46 47 41 54 51 48 49 53 48 44 47 48 49 52 56 58 62 65 
66 69 70 63 54 55 56 61 62 57 55 53 54 50 58 57 55 54 53 56 52 65 59 61 65 70 69 70 60 68 67 73 67 68 67 68 65 64 63 76 75 67 70 75 76 72 67 67 65 70 66 60 72 70 68 70 76 74 72 72 74 72 82 77 65 64 76 76 82 76 76 78 78 79 78 79 80 85 75 78 74 76 79 78 80 78 84 80 84 86 89 82 85 81 85 88 82 85 85 87 85 85 86 84 83 79 77 83 85 75 74 74 71 70 66 65 73 66 68 65 63 74 55 60 61 50 50 62 41 42 44 52 59 53 56 54 53 53 50 49 53 59 52 43 48 48 47 47 45 40 44 46 44 47 33 30 28 28 36 35 35 32 31 30 27 31 37 38 29 30 32 29 30 33 41 34 40 48 39 46 46 42 41 51 53 52 54 48 52 48 44 44 48 52 49 50 52 56 59 68 
65 65 66 66 54 56 62 64 52 54 59 56 56 55 59 56 57 56 58 55 55 62 60 62 68 69 76 69 68 68 68 67 65 73 64 63 65 65 62 78 79 66 66 65 65 66 65 67 65 70 70 70 67 70 71 73 72 72 71 74 86 74 74 72 66 65 66 79 80 73 75 77 89 86 80 83 81 75 79 72 80 85 84 82 84 81 79 80 86 84 87 85 82 83 82 88 84 85 89 85 83 83 85 86 81 81 82 77 74 76 75 73 67 73 66 71 67 67 72 71 70 69 65 60 63 65 58 64 43 42 49 53 52 54 56 56 50 55 53 51 52 50 55 51 54 50 43 41 37 37 39 41 49 43 32 29 25 26 28 34 40 34 34 28 33 36 43 44 41 41 35 32 36 32 44 40 43 43 41 44 51 43 42 47 52 51 49 48 46 51 46 48 49 52 53 58 54 54 52 56 
69 70 66 62 57 55 59 58 59 60 60 52 53 53 58 58 56 56 55 56 58 58 64 60 63 68 69 71 69 68 68 66 66 70 68 62 63 61 74 66 65 60 63 64 67 70 66 67 64 62 63 66 66 70 72 76 72 71 79 84 78 80 76 77 75 70 65 73 82 85 82 76 77 77 77 85 84 81 80 78 81 72 73 84 82 80 79 84 82 84 85 80 76 83 83 87 85 89 83 87 86 90 83 87 81 90 91 79 77 77 72 75 67 78 73 76 68 65 70 71 70 64 63 65 61 67 67 67 48 57 48 52 59 51 57 60 57 57 56 51 53 57 58 56 51 44 41 35 35 37 44 47 49 40 31 28 27 22 26 34 43 44 34 35 37 42 52 51 50 49 48 41 34 33 32 32 34 38 39 39 47 45 47 44 57 53 50 53 51 53 45 49 52 51 58 59 56 54 52 56 
72 67 65 60 56 55 58 61 58 54 58 54 56 56 57 56 57 56 51 56 57 64 58 63 63 70 68 69 71 69 66 65 64 62 62 63 68 69 68 65 59 64 66 63 64 66 67 65 62 63 62 65 65 67 72 66 70 69 71 73 74 74 75 76 80 83 65 81 75 74 74 77 76 75 73 75 84 83 78 83 79 73 73 73 79 71 78 77 82 85 85 84 76 90 87 86 85 84 86 87 94 90 84 88 81 85 85 82 76 -9999 78 71 72 78 78 78 78 66 67 67 64 65 57 63 61 62 66 71 64 58 50 53 56 58 58 58 59 56 51 48 53 51 55 55 46 41 38 41 38 40 40 43 41 36 29 28 25 21 25 33 36 38 33 33 39 40 52 52 53 51 35 36 41 36 30 35 34 38 38 45 41 51 55 56 53 58 51 52 54 47 46 51 50 53 53 62 54 48 48 57 
72 71 66 63 57 57 63 62 58 62 64 62 65 61 64 64 62 61 61 60 61 61 66 64 66 68 69 70 70 68 64 64 63 64 64 60 62 71 58 63 57 61 65 60 64 70 66 67 64 62 63 63 65 66 61 59 62 69 70 72 73 74 80 77 75 75 72 79 76 72 74 81 75 80 74 75 76 76 76 76 78 77 73 83 77 77 83 82 84 84 78 80 83 84 89 87 85 84 84 90 88 89 88 85 75 86 90 95 -9999 82 77 75 78 77 68 65 70 71 70 68 67 61 63 68 65 65 62 69 65 60 58 56 56 56 61 58 59 60 58 57 48 48 47 47 41 43 47 45 45 42 38 36 35 29 25 26 25 23 25 27 31 34 35 32 31 39 48 54 55 51 51 51 37 40 40 36 37 39 41 49 45 50 45 50 51 54 50 51 48 47 52 53 54 63 59 59 54 56 54 53 
73 70 69 65 66 69 65 63 66 66 67 61 62 63 64 64 64 64 61 62 60 61 65 63 67 67 68 72 70 67 65 65 65 65 62 68 73 76 61 63 63 65 66 54 65 69 66 59 60 56 63 64 63 63 65 64 59 64 71 71 72 76 72 74 76 73 73 71 78 75 72 75 75 76 71 76 77 76 78 84 81 74 79 82 73 82 82 80 77 76 77 83 89 84 88 84 86 86 85 88 87 82 83 84 84 84 87 87 84 83 74 79 82 77 75 74 75 70 71 71 70 69 70 68 62 57 61 62 65 61 57 54 56 53 57 52 53 60 61 61 54 47 46 46 43 49 57 53 43 39 40 38 33 29 28 26 27 26 28 32 32 30 34 29 34 37 39 53 52 50 52 55 56 51 43 44 45 39 39 43 47 43 44 48 50 53 49 50 50 45 55 55 51 62 60 58 48 46 57 56 
73 74 71 69 64 67 63 62 62 64 67 66 64 63 65 65 70 68 64 63 60 64 67 64 63 66 69 71 68 65 66 66 65 66 63 64 65 67 64 67 58 52 63 52 58 68 65 64 64 62 59 59 63 59 57 55 65 60 63 73 78 74 78 74 77 72 80 71 69 70 71 73 75 72 75 78 76 75 78 78 78 83 73 77 77 80 80 82 85 83 85 90 84 82 87 84 84 84 86 91 89 83 79 82 85 81 79 79 84 81 77 71 78 77 76 73 73 69 76 71 70 69 72 66 53 53 59 62 60 60 61 57 53 54 59 57 61 63 59 60 58 57 51 38 40 52 57 54 46 40 39 37 34 31 29 28 25 29 29 30 29 29 33 36 33 36 42 49 50 52 53 50 56 55 53 55 47 46 51 49 44 40 42 49 54 56 47 54 51 53 56 57 51 53 62 63 58 60 50 51 
72 72 65 69 69 61 63 64 67 66 64 63 66 62 66 66 66 66 60 65 64 65 59 63 60 70 72 74 73 68 66 62 63 62 65 64 65 62 61 64 61 51 63 52 63 65 63 62 62 66 59 59 62 62 64 63 64 63 70 70 71 71 74 78 75 73 70 68 78 70 70 72 74 72 73 86 69 73 75 77 76 73 72 78 79 80 82 87 84 86 85 87 90 86 87 89 87 88 86 85 92 89 87 83 85 85 81 81 78 83 76 78 73 80 77 76 70 72 69 73 77 72 72 65 49 52 58 57 59 60 57 58 51 57 57 57 54 58 61 62 56 60 58 52 52 49 54 58 52 45 39 37 35 32 28 26 26 29 34 31 29 33 29 34 35 36 40 48 54 51 52 40 48 54 55 46 41 49 48 41 40 41 46 45 46 51 54 49 55 58 57 53 53 54 58 61 69 63 60 52 
72 72 71 71 69 63 68 65 64 64 66 66 67 65 65 70 64 66 64 62 63 61 61 58 58 70 71 74 70 65 62 63 61 59 62 63 62 61 61 63 65 61 60 61 60 65 65 61 61 66 57 57 58 60 58 60 63 68 68 74 71 71 78 72 80 67 71 72 74 78 71 74 72 70 73 72 70 71 71 73 81 74 70 68 76 80 82 83 77 86 84 90 85 89 92 -9999 90 92 87 90 88 87 89 84 84 85 87 81 81 83 82 80 76 81 72 78 73 70 71 73 70 75 73 62 52 47 56 52 56 56 57 48 44 48 55 62 62 60 56 59 63 59 52 41 50 50 56 57 52 45 33 31 30 29 29 28 31 31 29 29 32 28 28 28 37 35 40 43 41 44 42 49 49 41 54 58 47 47 43 40 39 42 45 50 51 52 51 48 51 55 57 57 58 53 61 62 59 67 64 61 
71 71 74 71 72 66 63 68 65 70 65 69 66 66 67 68 63 64 64 66 63 65 60 59 58 66 72 73 72 66 67 62 59 58 62 64 66 63 64 63 63 61 59 57 58 64 65 66 61 57 56 59 62 59 56 61 63 69 70 70 67 74 76 75 78 65 65 70 68 71 68 67 68 67 67 68 70 71 71 72 72 75 72 74 82 77 82 83 86 86 86 83 86 87 91 89 86 86 94 88 87 90 89 89 90 96 97 95 88 77 80 76 74 76 68 69 75 76 76 72 70 74 67 56 51 47 49 49 56 53 57 50 51 49 54 59 54 62 61 60 54 55 48 49 37 46 52 55 52 36 31 27 25 24 24 33 33 33 26 27 27 27 28 30 36 37 40 42 36 53 51 49 43 43 50 44 40 51 40 40 47 51 49 53 59 52 57 47 52 53 56 64 63 51 56 53 61 71 67 63 
68 72 74 72 71 69 65 69 61 66 67 68 67 66 66 63 69 65 63 63 68 69 71 70 61 66 72 75 70 67 65 64 58 59 58 55 63 64 62 63 63 63 58 60 57 64 59 64 62 61 59 60 59 59 61 62 65 73 71 80 78 76 71 81 77 71 70 75 69 72 68 68 66 65 66 67 68 70 69 70 71 69 73 73 82 75 79 82 73 78 80 85 84 91 90 89 86 86 90 91 90 89 87 91 92 86 86 90 81 78 75 77 78 76 72 67 70 72 70 67 72 71 61 55 51 48 62 50 51 54 48 53 57 54 53 57 60 64 59 57 60 59 51 45 47 43 39 55 43 34 29 27 27 26 32 32 30 29 27 29 27 30 30 34 38 36 38 43 49 51 49 51 43 49 41 39 39 50 47 48 49 52 55 60 65 56 54 54 60 60 64 67 62 65 59 62 52 68 62 68 
75 75 71 68 72 69 62 69 69 66 63 61 66 67 67 64 68 62 67 63 64 64 66 63 65 68 69 73 72 68 66 63 58 53 55 55 58 62 62 67 65 61 53 48 57 57 64 62 59 57 61 60 61 61 61 64 64 64 68 73 78 75 68 71 70 75 76 79 67 66 70 68 66 66 65 66 67 66 68 74 71 71 71 80 72 71 70 80 71 73 78 76 81 85 92 90 90 86 85 88 89 90 90 90 93 88 85 83 77 72 73 76 77 74 72 69 66 66 64 73 69 63 45 42 52 55 57 54 50 53 56 60 62 55 57 52 58 61 60 58 63 50 58 58 58 56 51 36 37 33 29 28 27 27 26 26 26 26 26 30 31 26 35 29 36 32 42 52 54 56 54 54 49 54 39 41 41 46 51 55 56 60 67 63 64 59 59 55 55 60 62 62 65 57 56 65 65 62 72 63 
75 75 71 71 67 66 66 64 64 64 66 66 61 63 67 66 65 69 62 66 65 63 66 62 65 67 73 73 71 68 65 60 58 56 59 60 60 63 63 63 64 59 54 45 49 53 51 53 57 60 59 59 53 62 61 56 57 64 66 67 72 74 79 84 72 71 68 72 65 65 72 68 66 66 64 65 67 66 68 74 68 70 75 70 72 79 79 77 81 69 71 72 77 83 87 85 93 83 80 85 -9999 89 90 93 81 77 78 79 80 79 72 71 78 72 70 69 68 63 65 68 64 54 43 45 57 52 54 51 58 55 55 59 63 55 58 53 52 53 58 58 58 63 59 57 57 55 42 37 35 33 32 31 27 29 27 27 25 24 27 27 32 30 31 31 36 45 45 53 56 55 54 50 49 52 51 46 50 43 53 49 53 58 67 69 63 62 54 64 58 58 66 63 66 67 67 65 69 60 63 66 
77 71 71 68 67 67 69 61 68 65 65 64 63 67 64 68 65 68 60 66 63 61 61 62 65 67 69 72 71 66 65 58 56 56 60 60 58 63 61 63 62 59 55 51 47 48 51 53 55 61 59 57 56 57 57 54 55 58 63 66 69 71 76 82 75 71 74 72 73 65 65 68 67 65 65 69 73 63 66 68 69 71 70 71 72 79 73 71 78 73 69 75 79 84 78 83 85 90 86 87 87 -9999 89 94 88 79 77 78 82 81 73 76 70 72 71 67 60 68 55 51 57 48 49 52 51 54 59 50 53 53 56 55 54 63 60 47 55 61 55 58 60 61 57 58 57 53 46 40 41 33 35 33 32 30 30 24 25 28 29 24 28 28 31 33 36 47 43 46 57 57 52 60 56 58 56 58 61 55 58 49 53 56 68 65 61 61 66 60 56 56 59 63 67 66 67 69 75 65 73 76 
70 72 70 66 65 65 62 59 58 66 61 67 67 60 63 65 65 64 69 66 66 61 64 65 66 70 69 74 69 66 64 57 58 58 56 59 58 63 65 60 55 49 55 55 49 48 49 50 52 55 60 56 55 57 55 54 57 58 64 -9999 65 63 69 70 74 71 75 70 72 71 65 65 67 62 64 64 70 65 66 67 69 70 69 71 71 71 74 73 72 70 78 80 79 81 85 82 82 81 85 90 90 90 87 87 84 83 73 77 82 75 78 74 72 71 67 71 64 62 51 50 52 51 54 57 46 55 52 48 55 64 60 61 63 56 55 59 57 58 67 60 56 59 57 61 59 51 35 35 36 34 35 37 34 33 30 27 27 27 28 23 31 35 38 37 38 46 43 46 55 54 58 63 63 66 69 71 65 67 65 62 65 58 58 62 68 61 58 61 64 60 55 55 52 62 70 70 70 80 82 74 
70 70 70 67 67 64 64 58 69 67 68 63 65 67 67 64 68 65 63 61 60 66 65 64 66 70 71 70 69 69 65 58 56 59 58 56 56 55 62 59 55 56 50 54 49 45 46 58 52 52 53 52 55 46 55 51 58 61 61 61 58 58 57 67 69 66 69 67 69 70 61 71 67 62 62 62 62 70 65 66 68 69 68 71 77 72 72 70 70 79 80 74 77 78 82 79 79 79 86 89 93 84 88 -9999 85 82 84 75 74 62 61 72 63 70 63 61 54 50 50 47 49 63 54 53 54 45 46 54 57 60 56 54 54 55 57 58 61 63 63 60 54 48 55 53 54 47 46 46 46 46 34 39 34 33 29 29 29 25 28 28 28 32 39 41 46 48 48 46 44 51 51 49 62 67 66 71 68 70 69 70 70 62 59 61 65 62 60 57 63 62 62 55 58 55 68 73 75 76 82 80 
65 70 66 66 63 63 59 59 58 66 64 64 62 66 70 64 66 63 63 61 66 62 64 63 66 69 74 74 69 72 70 66 62 61 58 57 55 56 60 59 57 57 56 51 48 41 50 53 51 54 54 52 53 53 56 56 56 59 61 59 56 46 52 61 57 66 64 64 65 66 61 60 60 58 59 66 65 65 66 67 67 68 70 71 71 72 72 73 73 73 72 70 77 79 80 74 86 82 75 87 90 90 85 87 -9999 87 81 76 70 71 66 64 58 68 62 53 53 55 51 49 47 54 55 52 45 47 51 61 59 57 56 54 57 53 58 59 63 67 63 50 53 42 45 51 53 53 52 50 38 47 34 45 39 36 36 33 26 28 28 28 30 34 31 49 53 51 49 43 47 51 50 56 48 63 67 64 70 70 69 65 65 63 66 67 62 61 56 59 67 58 60 67 53 56 64 80 78 84 77 80 
71 66 68 64 71 67 66 60 60 61 65 59 66 60 66 68 69 63 67 66 62 62 64 63 65 70 70 76 70 73 72 63 68 57 53 55 57 57 62 61 58 60 53 52 49 50 51 54 47 48 55 54 56 53 58 52 55 53 55 57 48 43 48 55 59 64 60 59 62 66 70 62 61 58 60 63 66 65 66 68 68 69 68 68 71 70 71 76 73 74 73 74 73 80 79 74 79 83 67 86 82 88 80 84 90 -9999 86 80 71 70 63 57 54 67 50 54 49 49 48 51 52 57 57 54 46 48 56 59 59 59 53 61 59 58 60 63 65 66 61 50 49 42 48 52 53 50 41 44 37 36 45 47 41 37 41 35 32 33 38 31 37 35 44 44 51 58 55 49 48 51 54 49 54 58 64 70 68 63 62 68 67 64 66 62 60 53 57 64 65 61 58 55 68 79 79 82 87 82 78 78 
67 72 64 70 62 67 61 60 61 58 63 62 61 65 66 62 67 66 67 65 64 59 65 64 61 69 67 68 71 72 68 65 62 58 54 50 58 54 56 58 60 59 50 49 50 49 51 41 47 51 53 54 52 54 57 56 54 54 50 47 44 38 41 53 60 57 58 50 59 59 62 63 60 60 60 65 67 64 66 67 72 66 65 67 66 72 73 72 73 72 76 74 78 77 79 79 79 79 79 81 84 84 87 87 90 81 81 75 71 75 71 51 64 56 50 49 53 51 58 58 56 59 50 48 54 53 52 53 58 55 53 58 59 58 61 64 63 59 57 51 44 43 40 48 54 41 48 48 49 41 48 52 48 48 49 44 36 36 41 43 44 40 36 52 54 59 58 55 57 58 59 59 59 55 57 67 64 63 64 59 68 71 63 62 65 62 62 61 68 56 64 66 74 77 83 81 78 83 80 77 
63 73 65 70 63 61 60 58 62 65 60 63 63 64 61 60 62 66 65 69 67 61 63 63 65 61 70 66 71 71 65 58 59 47 52 51 55 55 53 57 60 51 51 50 51 51 48 51 48 53 52 51 56 56 55 56 57 49 43 40 35 40 43 49 55 64 56 51 51 51 63 67 70 65 62 61 61 63 63 64 62 63 65 73 66 70 74 73 72 80 74 74 73 75 76 78 82 79 77 80 79 80 86 84 81 86 80 75 76 74 74 60 53 48 44 58 50 52 56 55 53 54 57 56 55 52 56 58 55 53 54 58 56 58 54 64 59 54 47 51 44 52 49 47 48 39 39 49 43 41 52 49 48 49 47 39 48 43 42 49 47 55 54 57 57 59 66 70 68 64 64 63 55 58 65 59 65 63 62 56 62 58 60 64 63 62 59 59 54 58 64 72 67 69 80 81 85 80 83 87 
64 71 66 64 60 59 66 59 60 61 61 61 60 60 59 64 58 63 64 58 62 60 62 64 66 66 70 62 65 66 64 55 53 51 53 52 53 49 54 52 54 59 60 55 55 49 48 52 50 53 52 56 50 55 58 58 51 40 39 38 37 42 50 49 59 63 56 53 47 52 55 63 65 65 61 59 59 59 58 59 59 59 70 66 70 71 73 73 73 73 73 74 75 75 73 72 76 77 78 79 75 81 74 77 82 81 84 82 82 78 71 62 47 47 50 47 50 54 55 51 52 56 53 55 59 56 51 56 55 51 54 51 53 54 62 62 60 58 53 48 53 57 50 38 43 46 40 48 54 47 56 43 46 59 56 50 57 44 49 58 61 61 61 63 62 62 65 70 66 60 64 58 59 63 65 62 59 64 63 61 57 58 65 59 58 61 62 62 53 58 59 78 78 79 74 77 85 84 82 88 
67 64 63 61 61 62 63 58 60 60 60 60 60 61 59 59 62 58 58 60 62 61 62 65 60 66 63 62 62 68 60 58 53 55 54 59 50 47 49 49 51 54 57 58 56 49 49 48 49 54 56 54 52 55 51 51 42 36 29 28 40 39 39 44 50 58 53 44 45 44 53 59 65 64 58 59 62 59 58 57 56 57 59 74 77 78 72 71 81 72 74 73 73 74 72 73 75 69 75 77 68 69 72 72 81 83 -9999 81 84 77 73 60 59 49 53 53 52 51 54 54 57 57 55 57 57 57 55 46 54 52 56 54 56 56 66 64 62 57 55 57 58 52 51 52 45 49 49 48 54 56 59 53 55 55 58 59 54 48 52 54 54 61 65 67 66 64 65 64 60 62 61 61 59 62 58 57 60 64 61 61 55 57 60 61 61 56 60 57 53 59 72 82 71 82 78 78 86 86 89 93 
62 61 67 62 61 56 58 59 59 61 63 61 58 61 57 56 57 60 60 60 54 60 60 60 64 63 68 64 65 66 58 56 57 58 58 54 50 46 45 41 48 53 54 55 54 52 46 45 53 57 56 53 51 50 48 42 35 30 29 34 37 39 37 -9999 47 46 49 42 44 49 49 56 65 65 59 62 60 60 57 67 63 66 60 64 68 74 71 70 69 74 74 81 79 76 71 72 69 71 71 70 66 68 69 65 79 80 81 77 77 77 73 68 54 52 51 57 52 53 50 60 59 56 59 63 59 55 49 54 48 53 53 51 49 56 58 58 62 59 56 60 57 44 51 48 43 51 51 48 45 50 59 67 54 53 57 58 56 51 45 52 46 52 57 61 62 61 58 60 58 54 53 54 56 66 56 53 59 62 58 51 60 54 61 61 57 55 53 57 54 60 77 82 82 74 77 79 86 88 87 88 
61 66 59 62 58 61 55 57 58 61 60 56 56 56 55 59 61 61 60 56 59 62 62 63 61 67 61 63 61 59 56 58 59 58 59 52 49 43 43 44 49 50 51 50 44 44 47 54 54 54 50 40 43 48 41 35 29 28 29 33 34 41 -9999 -9999 -9999 41 46 46 45 47 49 50 56 58 56 54 56 56 56 56 66 65 68 62 60 71 65 71 65 83 82 81 76 72 69 73 69 68 71 68 66 74 65 63 79 80 76 79 73 76 71 68 69 57 51 54 54 53 54 66 54 58 59 64 65 54 51 45 45 47 50 51 52 62 56 55 70 59 64 61 55 53 45 49 41 42 42 45 46 43 49 56 62 66 59 57 58 57 52 56 51 48 48 58 64 63 64 53 55 52 47 51 60 54 52 59 55 51 51 54 56 55 55 53 53 59 60 57 57 65 72 72 80 75 76 79 80 89 93 96 
66 64 66 59 58 59 55 60 57 58 58 60 60 61 60 56 59 53 57 57 63 64 63 65 65 63 62 60 59 56 54 52 55 57 54 48 47 40 43 44 38 48 49 48 49 52 53 55 53 49 45 37 40 40 38 28 26 28 29 29 33 -9999 -9999 44 39 39 46 48 47 47 45 48 50 52 46 47 50 59 59 67 60 59 55 63 58 60 67 62 67 79 76 77 77 80 74 68 69 69 68 67 65 65 65 63 74 77 79 79 76 73 72 76 72 61 61 56 55 49 54 56 59 63 62 56 57 59 46 47 47 44 49 50 55 53 58 52 62 60 65 66 54 52 47 51 45 47 52 45 52 47 47 52 60 77 61 60 53 60 56 51 53 49 49 52 62 62 59 58 53 49 57 50 57 54 55 54 56 50 50 54 54 55 55 66 53 52 59 62 69 71 72 73 74 79 75 78 81 92 94 87 
63 62 58 58 60 59 57 57 57 57 57 56 60 61 58 52 55 53 52 62 66 64 66 61 65 54 58 58 58 54 49 45 49 52 50 49 39 42 37 37 41 48 48 49 47 56 56 54 47 47 46 43 44 39 32 26 28 28 28 26 31 39 -9999 -9999 42 42 40 40 46 50 50 46 55 44 44 49 54 57 60 61 61 59 59 55 55 57 58 70 71 65 67 60 69 71 64 65 67 68 65 63 62 63 68 75 74 73 77 80 77 74 76 81 74 69 62 62 53 55 49 52 62 66 61 52 48 55 53 44 51 45 50 54 52 49 58 51 62 64 67 63 54 56 48 44 41 48 50 51 58 55 49 54 64 68 65 58 57 63 62 56 55 54 55 51 58 59 59 54 57 54 54 54 53 50 55 54 51 53 54 53 56 57 54 60 62 52 57 63 70 73 75 71 71 71 76 81 86 87 92 90 
62 60 59 59 63 57 57 57 56 58 58 59 60 55 50 49 52 54 54 60 62 61 61 63 58 56 57 53 53 49 44 43 44 44 43 42 40 37 39 39 42 46 45 41 55 57 55 51 49 47 44 43 39 34 26 27 26 27 27 26 35 32 34 31 -9999 41 34 33 35 40 43 42 44 41 42 44 54 49 59 59 55 56 55 51 54 61 61 62 63 58 49 49 58 62 64 64 63 60 59 61 63 72 72 73 71 73 80 81 79 84 82 79 75 65 63 63 58 61 65 60 68 67 56 46 54 59 59 59 55 50 49 52 54 54 48 49 64 67 63 64 63 54 48 47 46 47 57 55 57 63 61 67 70 67 65 64 63 64 63 64 53 56 59 58 62 64 62 63 56 49 56 53 47 54 50 54 57 58 58 57 54 56 56 58 59 60 58 62 72 80 76 77 66 67 79 85 87 88 89 88 
60 58 58 57 61 54 54 55 55 56 54 58 56 53 59 53 55 58 59 62 65 63 63 64 59 55 48 50 51 47 50 48 45 45 44 40 38 40 42 48 47 49 50 53 53 54 53 51 48 45 42 39 33 28 26 23 25 28 25 26 28 30 26 31 39 -9999 35 30 31 33 42 40 45 42 42 47 53 53 52 49 55 54 53 56 60 59 58 61 55 52 53 55 49 54 54 58 58 57 60 69 72 76 79 77 78 79 77 83 82 80 79 80 79 70 65 63 58 64 68 68 67 59 43 52 55 57 56 60 54 54 57 56 57 56 52 57 55 55 64 60 60 60 55 54 49 50 59 55 61 63 66 71 72 68 66 61 60 58 62 69 63 63 61 62 59 61 56 68 65 65 57 45 51 45 53 51 54 63 56 58 58 54 54 58 59 55 67 65 76 75 74 67 70 79 73 85 87 89 86 89 
60 57 58 56 58 55 55 54 56 55 58 58 58 57 54 56 63 63 63 63 66 67 67 58 55 49 46 52 51 50 50 51 43 41 44 39 41 44 48 49 50 51 52 57 56 54 50 48 44 40 35 34 28 27 25 27 23 21 22 26 23 29 28 31 35 40 38 33 32 32 34 44 41 40 45 48 51 51 47 47 44 47 49 50 54 55 59 55 51 49 45 44 48 45 54 51 50 52 53 63 72 76 78 77 80 79 79 83 81 83 86 82 76 73 73 63 58 61 70 68 65 61 48 44 53 59 53 60 56 52 49 52 55 53 55 56 57 57 61 58 53 60 50 51 52 58 55 55 56 57 59 63 68 72 71 64 65 62 62 65 65 65 65 60 67 61 55 54 59 61 65 47 53 49 51 49 49 62 53 54 53 55 56 59 62 57 66 78 74 82 73 74 75 80 83 87 89 95 90 89 
60 61 56 57 54 58 55 54 59 57 57 56 55 49 58 58 58 60 60 62 65 68 63 62 52 51 53 51 52 48 52 50 44 38 41 40 49 49 48 44 54 53 53 52 53 50 49 43 39 36 36 27 24 24 23 24 18 18 19 24 26 28 32 38 35 34 38 34 33 30 34 37 37 40 42 39 46 46 44 44 42 46 44 45 46 52 51 53 54 42 43 44 46 47 49 48 47 48 55 62 66 73 73 78 83 82 77 75 75 80 85 82 76 78 70 70 59 59 66 63 62 66 64 61 64 63 54 60 62 56 59 57 55 58 61 58 56 47 56 53 58 53 57 57 54 54 53 51 51 53 51 60 65 69 71 61 61 61 66 65 64 65 62 68 69 69 63 61 54 56 59 60 58 58 54 50 57 54 50 59 61 60 54 58 63 70 75 73 74 73 81 74 81 77 81 88 89 93 93 92 
55 56 58 57 56 54 55 54 55 52 56 57 51 52 55 58 57 57 57 65 58 59 63 67 60 55 54 56 54 52 52 46 42 42 45 46 45 50 49 49 48 50 50 48 50 46 41 38 38 35 31 25 23 17 22 21 18 22 20 23 27 33 36 36 33 30 32 31 33 35 35 34 36 37 38 40 40 42 46 44 41 42 46 43 41 42 45 47 43 48 42 45 45 44 43 41 46 45 48 53 60 64 71 72 70 76 77 79 78 82 85 82 77 86 78 74 62 62 60 63 60 75 68 75 70 66 57 61 59 60 60 59 62 63 63 54 55 46 50 45 53 55 53 56 54 55 53 59 56 49 53 57 66 69 74 66 69 69 69 68 66 63 56 61 61 60 59 55 56 52 56 57 61 63 64 59 54 50 61 63 62 63 56 65 67 65 71 72 76 76 74 74 83 82 88 88 91 95 94 88 
61 57 52 53 53 61 54 53 55 52 55 49 53 52 55 62 61 71 60 58 57 61 60 61 59 54 51 52 54 55 48 46 44 44 49 49 47 51 46 46 45 46 49 54 49 45 39 37 35 32 28 23 18 22 20 19 21 23 23 27 30 32 34 32 29 28 30 30 32 36 38 34 34 36 37 37 36 40 40 44 44 43 43 42 38 40 42 43 42 46 42 42 43 41 41 41 40 44 44 45 51 55 63 63 62 66 73 77 67 69 73 75 80 76 83 74 66 63 61 54 57 72 80 85 82 72 70 66 58 58 63 64 63 65 56 52 48 53 48 49 45 47 55 56 56 58 53 53 52 57 62 66 68 70 74 70 67 73 71 67 69 64 64 65 64 66 70 60 59 52 51 50 64 60 65 62 56 59 58 64 61 60 63 64 64 66 69 71 72 80 77 80 83 83 90 89 92 94 101 96 
57 52 49 52 53 52 53 52 49 50 51 53 54 61 61 60 62 56 61 60 62 67 70 71 58 55 47 50 51 53 48 49 54 54 53 51 46 48 44 41 41 48 51 54 50 41 37 34 32 29 23 23 20 21 19 18 22 26 27 30 31 31 27 27 26 26 28 31 31 35 35 36 37 36 35 34 35 37 37 40 46 43 44 40 39 40 36 37 40 42 41 44 40 42 45 39 39 42 42 46 47 52 53 56 63 63 63 69 67 67 66 70 70 73 80 80 76 68 65 65 66 74 80 92 86 85 76 70 63 62 66 57 66 62 61 58 58 54 50 46 43 46 50 54 55 53 55 55 55 63 56 65 70 71 68 70 68 76 72 76 73 73 67 71 74 62 69 63 63 62 49 42 49 67 63 61 56 58 60 58 57 63 66 57 60 63 67 68 71 78 77 80 88 90 92 89 91 95 92 90 
51 47 54 50 57 53 50 50 47 53 53 67 72 71 69 64 59 50 56 60 61 63 58 59 49 51 46 48 51 54 53 50 54 55 48 45 41 46 44 41 54 51 55 51 46 38 33 28 24 26 24 23 22 21 20 20 26 24 27 28 27 26 27 25 25 29 26 30 31 31 31 35 37 33 35 34 34 32 38 39 36 38 39 39 39 40 38 36 37 39 40 39 40 42 38 39 35 39 42 44 44 47 48 56 60 56 59 64 63 64 63 62 66 69 78 73 76 74 72 76 78 79 86 86 94 94 86 82 77 65 67 64 60 67 69 62 58 54 48 45 44 41 43 49 57 53 50 60 54 66 65 70 62 71 66 77 71 82 78 77 74 66 69 70 77 74 72 60 57 54 53 50 53 59 63 57 57 59 57 60 64 62 63 63 57 59 64 69 71 77 82 85 89 90 88 87 97 98 101 93 
50 49 49 49 52 48 48 52 53 57 67 65 58 62 62 56 54 52 53 61 65 60 54 53 47 49 49 52 52 55 51 50 48 45 48 45 47 47 45 52 55 54 52 38 34 29 25 21 26 23 23 24 20 18 22 23 24 24 24 25 25 25 25 25 24 25 29 29 29 31 33 32 33 36 33 32 31 35 33 35 31 35 37 37 36 38 36 36 40 39 40 41 37 38 33 38 39 44 41 44 48 50 54 53 55 53 62 61 61 66 57 59 61 63 72 78 73 83 85 87 82 93 82 90 89 99 92 82 81 73 63 58 60 71 79 62 47 46 43 38 39 41 37 47 57 49 50 54 56 61 60 61 69 75 75 69 75 79 83 80 79 80 79 82 76 72 69 58 57 57 60 56 55 54 58 56 56 65 60 59 61 55 56 60 59 53 57 64 73 73 78 87 90 98 90 88 95 91 92 96 
53 52 53 48 49 54 58 52 58 66 52 55 51 53 53 51 51 48 50 61 63 64 56 55 46 47 49 52 49 49 45 50 49 50 49 48 42 44 49 55 47 54 50 35 25 23 21 21 20 22 22 21 19 18 20 22 22 24 24 24 23 24 23 25 26 26 27 28 31 28 29 30 30 32 30 32 32 31 32 29 31 35 36 35 35 37 35 34 37 36 42 40 39 39 33 34 40 44 45 47 53 46 47 40 50 54 53 60 62 52 65 61 66 61 55 73 74 84 90 83 93 88 84 92 93 96 92 89 80 72 61 62 75 74 83 65 48 44 38 32 35 41 40 47 46 56 53 48 56 59 64 60 71 72 73 72 81 72 74 78 81 80 79 79 70 72 73 65 63 61 62 54 55 57 58 56 55 56 58 54 53 56 49 48 44 51 53 66 67 79 80 86 92 88 86 88 88 91 95 97 
50 55 50 56 57 59 62 62 71 58 50 49 51 47 46 48 46 50 54 61 64 57 60 55 51 50 48 44 44 46 48 46 47 49 48 48 42 47 49 43 55 44 40 34 31 25 23 19 20 22 19 17 18 24 22 22 23 23 24 23 23 24 25 25 25 25 26 28 29 29 30 30 30 29 27 31 32 31 31 30 30 34 35 34 34 34 32 35 34 35 36 36 37 37 34 41 43 42 43 50 51 45 37 37 38 44 51 60 54 54 62 53 51 51 57 59 69 82 79 80 81 84 90 95 96 85 90 92 81 78 72 69 72 72 79 68 55 49 47 38 40 42 42 45 49 61 51 52 58 67 65 64 66 69 79 68 68 81 70 74 74 74 73 63 62 64 73 60 67 63 62 57 52 53 54 55 55 57 55 49 41 42 40 45 51 56 60 64 70 83 82 90 88 85 86 84 88 93 93 97 
57 60 64 62 64 65 65 69 54 50 48 46 50 50 49 47 50 55 61 63 61 61 56 58 51 51 46 42 42 43 47 47 48 45 45 45 51 45 43 43 45 41 37 32 29 27 21 23 21 18 17 16 20 21 22 23 24 23 24 23 22 23 24 25 25 26 28 29 29 28 28 28 29 28 28 30 32 31 29 30 32 35 34 32 30 33 30 30 32 32 34 32 32 37 38 40 44 46 45 47 37 34 34 31 33 43 47 57 51 57 -9999 59 50 55 55 68 68 78 80 79 89 85 92 88 98 86 94 86 92 83 82 74 77 76 74 71 65 59 52 52 49 44 41 40 47 56 55 55 62 64 73 74 71 66 75 72 69 67 67 68 71 70 61 58 61 62 68 65 61 58 58 50 48 55 52 56 53 49 44 43 47 43 40 49 49 61 61 64 71 88 92 86 91 91 87 85 93 97 97 95 
62 66 63 68 69 65 61 52 51 50 48 49 50 51 53 55 53 56 59 64 61 64 60 51 40 45 45 42 42 45 46 47 49 41 42 45 47 48 46 37 34 34 33 29 28 19 24 21 16 15 16 16 22 23 22 23 23 24 24 22 22 24 25 27 25 28 30 29 28 29 26 29 29 27 28 30 30 31 31 29 34 33 32 32 30 29 35 32 33 33 36 39 41 38 43 41 41 39 40 42 33 32 30 29 32 35 37 53 52 49 -9999 -9999 57 57 59 63 72 76 82 80 81 84 89 87 102 97 88 97 99 -9999 88 83 79 76 75 63 54 58 60 56 44 50 39 48 43 58 55 59 60 60 70 64 56 65 66 67 64 65 68 72 71 72 61 65 57 57 71 67 67 52 51 48 53 54 52 55 43 51 47 42 45 42 43 51 61 64 65 69 77 86 89 88 85 83 88 93 92 96 96 92 
63 62 61 62 58 54 53 54 46 50 50 51 52 52 53 49 52 48 50 53 51 52 51 53 47 48 45 47 51 46 43 44 45 51 47 49 49 39 35 31 30 30 31 31 29 27 25 18 16 16 14 22 22 22 22 21 22 23 26 25 24 25 26 26 24 28 30 31 29 29 27 28 28 27 30 30 28 27 32 33 29 29 35 32 34 35 33 32 34 40 41 41 41 43 42 40 40 37 39 40 34 33 27 33 31 36 36 43 43 48 53 56 54 56 58 69 74 79 71 81 79 87 89 98 102 93 98 99 91 96 93 80 89 83 71 60 68 62 69 54 46 50 39 39 46 53 57 56 73 60 62 52 60 63 67 69 68 61 62 63 64 62 65 62 63 59 71 68 67 51 51 52 54 58 50 53 47 48 42 45 45 44 48 58 67 61 69 74 86 88 89 88 86 86 91 94 90 95 95 97 
58 60 59 51 54 53 52 54 54 54 51 47 49 49 49 48 44 45 46 45 52 45 50 49 45 40 47 49 54 53 51 46 45 51 54 50 39 33 30 31 29 29 31 32 29 26 24 20 21 20 21 22 22 22 22 21 21 22 24 23 24 25 26 22 27 27 26 28 29 27 26 29 27 27 27 27 24 27 27 28 27 29 32 32 33 33 31 34 33 38 39 39 41 41 43 41 43 36 39 35 30 34 30 28 30 35 44 44 42 51 49 52 54 58 68 70 66 72 71 74 77 76 78 88 95 95 97 98 99 -9999 90 86 84 73 68 64 62 65 73 60 53 53 51 47 48 51 57 63 61 68 67 65 59 62 67 65 62 61 60 63 67 69 65 64 57 61 67 69 64 60 55 54 57 59 55 55 52 50 46 44 46 46 51 48 62 71 76 88 87 92 87 88 89 89 90 92 91 95 88 96 
55 61 60 57 56 54 53 53 52 52 54 45 42 46 44 44 47 46 43 51 49 49 51 54 51 50 52 58 60 57 49 47 48 49 42 37 32 29 29 29 26 32 33 32 31 29 27 24 23 23 23 23 22 22 22 22 22 22 22 22 23 25 27 24 25 22 23 27 29 26 27 27 24 23 23 30 30 29 25 24 25 26 31 30 37 31 30 31 32 39 36 38 39 39 42 42 44 40 38 32 29 33 33 31 32 37 39 45 47 48 47 54 60 59 61 62 63 70 70 69 69 69 76 80 78 87 95 89 84 88 92 85 67 57 60 57 58 63 64 66 62 62 56 59 53 53 50 62 59 63 67 63 60 59 63 61 62 64 61 66 66 63 60 62 64 61 59 67 64 64 60 62 51 52 55 55 50 49 49 50 46 50 49 58 62 74 89 93 99 93 91 93 96 92 92 91 98 88 90 94 
56 52 57 57 57 52 50 47 48 49 47 47 43 45 45 43 44 44 44 46 51 53 54 53 55 55 57 55 52 57 52 47 40 38 33 30 29 30 30 29 32 33 30 30 28 28 27 27 24 24 24 25 24 23 23 23 22 23 23 21 25 25 25 18 18 19 24 26 27 25 26 27 25 24 28 28 26 23 21 22 24 24 27 27 30 32 27 30 31 33 34 31 31 35 36 39 41 37 29 28 31 28 31 32 37 36 38 45 41 50 55 57 67 64 63 61 58 63 66 66 66 65 68 64 68 75 87 89 88 89 87 72 57 57 61 57 61 68 68 76 66 60 57 55 55 51 62 57 59 61 56 58 57 58 68 64 59 60 58 68 70 66 60 64 60 63 55 62 65 61 64 65 57 49 52 47 45 47 46 48 50 58 58 62 67 80 92 96 90 100 93 95 99 93 95 91 88 90 100 98 
53 57 51 56 60 53 50 47 47 47 47 43 43 45 44 46 44 44 46 49 53 52 49 51 52 52 44 46 47 44 51 45 37 32 29 24 31 28 31 33 33 34 24 30 26 32 30 29 23 24 25 25 24 23 23 25 24 22 23 21 20 26 23 20 18 21 22 24 24 23 25 22 22 26 28 28 25 26 23 25 26 19 24 28 27 27 25 30 31 31 33 35 33 41 37 38 39 38 29 31 33 34 33 36 34 32 35 43 42 49 58 63 60 59 58 57 62 59 65 66 68 63 55 62 69 73 85 94 93 88 80 71 64 65 64 62 75 75 77 74 69 66 64 58 55 57 58 53 59 62 57 54 57 57 60 66 57 56 57 58 59 59 65 63 62 65 66 55 63 67 69 65 64 55 50 44 44 43 47 50 48 51 60 66 75 87 84 102 93 93 97 99 102 92 94 95 90 93 99 99 
52 56 54 57 57 54 50 49 50 49 47 43 44 45 47 44 44 43 47 52 54 49 49 50 47 42 38 35 34 42 44 46 41 33 28 33 30 34 34 28 30 28 28 33 31 32 32 27 26 25 25 26 25 25 29 23 23 24 23 23 19 24 21 21 20 20 19 19 19 21 22 21 22 25 28 27 26 26 26 24 21 26 25 25 30 33 25 29 33 33 37 36 38 39 35 33 35 36 33 33 28 35 33 35 35 37 39 43 42 51 60 67 57 56 58 55 61 64 61 61 53 65 66 75 80 67 74 80 91 88 91 85 80 71 69 71 77 74 72 71 59 63 66 64 62 51 53 49 60 56 55 55 58 58 62 54 54 58 58 57 59 57 62 60 60 62 62 57 59 64 67 60 62 57 52 51 50 48 47 45 47 53 56 66 82 87 90 88 91 94 107 100 95 93 97 90 95 97 110 101 
51 57 55 56 56 55 54 54 51 54 47 45 44 46 45 43 42 46 50 58 56 52 49 49 47 40 38 36 33 36 41 48 43 42 37 31 33 37 33 28 30 26 32 32 31 31 30 26 27 26 26 25 24 25 31 30 25 23 23 21 24 24 21 19 17 15 17 21 21 22 20 20 21 24 27 25 28 24 27 24 29 27 28 29 30 30 29 33 33 36 37 41 35 40 35 30 29 27 29 29 30 31 37 37 39 42 37 43 45 44 59 60 56 53 55 56 65 63 58 56 58 70 72 81 75 80 74 78 90 -9999 96 92 84 83 76 69 66 59 51 64 63 62 62 64 55 57 52 49 54 48 52 56 59 54 54 53 53 55 55 56 60 58 65 59 63 63 65 58 53 63 65 60 62 62 59 59 52 48 43 44 45 56 64 83 86 98 95 92 98 98 98 98 95 86 106 108 101 106 103 107 
51 51 51 54 56 52 54 55 52 51 44 44 42 43 43 43 48 42 46 53 51 54 51 54 51 44 37 35 30 32 37 40 40 38 34 27 33 35 33 30 28 30 28 30 30 33 32 30 28 30 31 25 31 27 26 29 31 22 22 25 25 25 20 18 15 19 20 19 17 19 21 20 21 22 25 26 24 25 23 27 26 32 34 31 30 28 29 31 32 33 37 37 39 38 29 26 26 27 29 30 33 32 33 33 38 36 44 45 37 49 51 46 46 51 55 57 60 63 61 61 63 77 79 72 74 73 74 74 78 83 81 84 72 78 74 70 61 56 53 52 54 61 58 63 60 62 61 50 51 52 54 53 53 54 50 54 58 49 53 48 50 59 61 60 60 58 55 54 58 58 59 58 58 58 71 55 52 38 37 40 52 70 80 97 86 89 103 98 107 101 101 99 101 94 97 102 104 111 110 103 
49 58 55 47 51 50 48 50 44 44 45 42 42 45 45 43 44 42 47 50 52 51 53 57 49 38 37 34 27 29 32 38 38 37 36 32 33 36 37 32 34 31 31 29 32 31 35 31 29 29 31 29 25 30 31 29 31 29 26 25 24 24 18 18 18 19 20 20 18 20 21 17 21 19 26 27 25 25 23 24 31 34 34 29 29 28 25 36 33 37 35 33 40 38 33 27 27 31 32 31 34 33 34 33 33 39 38 41 41 38 43 48 46 51 57 57 61 59 63 69 74 76 83 76 69 74 77 74 73 77 82 91 74 70 75 68 67 62 48 47 51 62 57 49 57 57 60 59 57 56 54 53 52 57 48 53 50 45 53 55 54 56 56 61 57 62 55 53 54 58 61 63 60 68 71 61 50 36 37 43 62 76 90 87 97 89 105 109 101 104 101 99 100 96 100 104 104 105 108 102 
53 54 52 52 48 47 47 46 43 44 45 43 43 43 44 40 43 43 38 47 50 53 56 54 40 36 35 30 25 28 31 36 38 38 31 30 23 19 28 32 29 31 30 28 31 31 29 32 29 30 24 27 26 29 28 29 31 29 25 24 25 21 19 18 21 20 21 22 23 24 24 21 22 27 22 26 25 23 24 25 32 32 33 27 29 28 26 37 34 36 35 34 32 30 35 27 27 28 29 30 33 33 32 31 32 29 33 36 39 38 38 45 44 49 66 62 67 71 71 67 72 71 78 70 65 67 68 60 68 68 76 88 79 70 77 72 58 61 55 50 57 57 53 54 52 53 53 59 60 49 55 58 53 57 54 51 50 48 47 53 54 64 67 64 59 59 54 52 53 55 59 64 69 74 80 65 53 46 43 54 73 86 97 93 95 96 99 101 110 104 107 100 103 97 101 107 97 101 100 100 
50 50 43 50 52 48 46 43 41 42 45 45 44 44 42 40 42 44 37 48 51 57 52 47 43 39 32 26 22 23 34 38 35 32 29 30 25 24 23 25 34 32 29 28 27 26 28 31 28 29 23 25 30 30 30 27 28 29 25 22 22 21 19 19 25 22 24 24 24 26 24 25 27 28 25 23 25 24 21 25 32 32 27 27 26 26 32 34 33 34 36 34 33 36 37 29 29 28 30 31 30 33 29 29 28 28 32 34 38 38 38 42 43 51 59 60 66 63 65 68 65 65 71 65 67 71 60 53 65 66 73 66 79 74 69 74 62 55 54 49 48 57 56 56 54 52 52 61 59 49 49 52 51 48 49 51 47 46 48 50 50 60 58 56 64 55 57 53 56 56 55 69 72 70 77 72 63 57 63 71 88 98 105 93 101 101 112 105 107 104 103 105 97 99 96 94 96 101 102 107 
50 45 45 44 45 46 44 42 47 44 43 42 47 42 43 41 43 46 38 46 50 55 48 47 43 38 33 30 26 30 34 36 31 29 30 36 32 30 31 28 36 33 31 27 25 21 31 29 28 25 24 25 31 32 31 29 28 27 24 21 24 20 23 26 26 26 25 23 26 25 25 27 25 27 26 24 26 24 18 25 29 26 25 27 27 29 34 35 35 35 35 36 32 29 38 33 28 30 32 28 31 33 30 29 32 39 38 37 37 38 37 42 44 51 67 63 63 58 60 59 60 56 64 66 74 64 57 59 61 64 69 65 69 65 71 70 59 56 56 52 53 49 52 49 60 50 57 61 58 50 47 55 52 49 48 47 47 49 48 46 52 52 62 62 63 55 58 52 58 61 63 61 69 81 80 79 75 75 83 92 101 105 112 107 100 102 102 106 103 104 105 102 102 95 96 98 103 101 106 103 
51 46 43 43 46 46 43 43 42 44 42 43 42 46 48 44 44 39 46 45 44 49 48 47 46 41 33 31 32 33 36 34 32 28 34 31 31 30 32 32 37 37 28 22 17 25 27 30 27 23 24 26 29 28 29 30 27 23 19 21 21 23 23 28 28 26 25 25 25 27 24 22 27 26 24 24 25 20 20 23 27 28 28 30 29 31 32 32 32 31 29 30 28 32 30 30 28 29 27 25 30 32 31 35 40 42 41 43 43 38 42 51 44 46 60 60 59 53 58 57 59 72 67 68 75 56 53 55 53 61 63 69 60 69 69 68 55 48 48 48 52 52 51 46 51 58 58 48 59 58 56 47 49 52 49 47 46 49 47 49 51 53 48 56 53 59 58 53 56 57 60 62 73 76 82 85 87 87 95 105 101 113 104 114 109 105 107 107 117 103 104 98 96 101 107 108 113 115 115 120 
51 44 43 44 45 42 41 43 44 44 44 46 48 48 51 48 40 42 44 42 42 39 44 44 48 46 35 32 29 28 30 31 29 34 37 34 29 30 31 35 38 32 28 16 20 27 31 28 25 25 23 24 25 27 27 25 24 20 16 22 26 27 26 29 26 28 26 25 23 22 22 29 26 21 25 24 25 24 23 26 28 27 30 32 30 30 31 32 33 33 28 29 31 35 30 31 29 29 29 29 31 28 33 40 41 38 40 40 44 43 44 41 53 52 54 54 51 60 55 64 60 68 67 67 74 64 56 55 48 67 72 67 68 65 62 60 63 63 57 55 52 54 52 48 50 55 58 55 60 58 57 46 41 50 51 50 44 45 46 47 53 60 48 59 57 57 60 54 53 65 67 67 75 79 82 77 91 98 104 106 116 109 108 106 109 109 113 109 103 107 109 103 106 110 118 119 112 107 111 116 
44 42 44 43 42 42 44 43 44 44 47 45 47 46 41 44 38 42 43 42 38 38 40 50 53 48 37 32 27 28 30 31 32 33 34 29 26 26 27 33 34 33 26 19 25 31 28 25 21 24 25 26 22 27 25 26 20 20 21 26 28 27 30 29 29 28 27 26 21 22 26 28 25 24 24 24 24 23 22 22 25 29 30 30 33 29 31 31 30 31 31 29 33 38 33 32 30 32 30 28 29 34 34 35 35 43 39 37 38 39 43 39 43 60 58 53 51 55 57 63 67 59 66 66 65 63 59 55 53 49 67 84 76 80 58 54 62 64 64 51 53 53 52 49 52 49 49 58 61 59 56 51 46 46 48 46 45 43 46 50 58 60 50 53 59 62 59 59 62 61 63 77 82 81 84 82 94 91 101 104 119 111 117 117 109 121 121 117 109 103 107 102 105 98 113 111 116 115 110 109 
47 42 42 41 41 45 45 42 42 45 43 53 48 41 42 42 43 45 43 39 37 43 47 49 49 41 34 30 30 33 33 34 30 29 33 32 28 27 28 32 34 35 32 32 30 29 27 22 20 22 27 23 23 27 26 22 20 21 26 28 28 29 29 26 30 27 24 19 20 23 24 28 27 21 23 24 24 25 24 23 28 27 32 31 31 31 30 31 34 36 29 32 37 34 34 30 35 30 32 33 40 39 41 36 35 41 39 41 38 38 41 40 43 51 59 59 57 62 61 63 58 56 51 58 58 64 58 61 59 63 61 84 71 80 76 57 65 58 62 66 50 52 50 49 47 51 54 54 60 62 53 54 56 50 48 47 48 46 52 60 60 56 56 61 59 65 63 59 59 55 64 78 76 84 84 88 81 89 111 118 123 122 109 113 120 120 117 117 113 106 106 111 114 98 101 115 108 109 104 108 
44 48 41 41 42 44 41 43 46 45 43 47 46 42 42 40 41 44 45 41 42 48 49 47 46 38 36 30 37 37 37 32 31 30 30 28 29 28 29 32 32 31 35 33 29 26 22 20 20 20 26 25 27 26 23 19 20 23 29 32 29 29 34 31 28 28 19 18 24 26 30 31 25 23 23 23 24 25 27 20 24 25 34 36 33 28 26 33 31 27 31 34 38 35 37 32 35 38 34 42 42 45 41 44 42 41 39 37 38 41 40 45 50 59 56 62 71 66 65 63 51 52 52 53 55 54 60 64 66 61 59 68 69 71 84 63 68 55 63 56 64 54 65 60 55 56 52 54 62 61 56 54 54 43 48 45 45 45 50 51 54 54 57 57 61 68 65 64 68 66 68 67 85 85 86 88 90 93 102 118 111 111 110 105 118 113 107 104 105 106 105 105 97 97 106 117 114 114 115 116 
41 43 44 41 36 40 44 46 41 38 47 46 49 46 45 46 41 48 45 39 42 47 46 49 41 37 36 38 41 36 35 34 32 30 31 29 30 26 27 30 29 33 33 29 27 20 20 22 21 21 22 27 25 29 21 23 26 27 29 29 30 31 34 31 29 23 20 18 24 31 33 33 32 25 22 22 23 27 26 25 23 24 33 37 31 31 29 26 26 27 30 38 38 32 32 33 33 43 38 45 46 46 44 45 48 43 43 41 40 42 56 49 56 63 63 61 64 66 63 53 49 52 50 46 49 52 57 61 63 60 51 58 60 73 69 77 71 66 59 60 51 63 52 56 52 52 55 57 57 60 61 58 60 59 53 47 44 47 48 49 48 57 55 62 68 69 75 76 81 78 81 85 79 88 84 82 91 108 113 118 109 112 126 126 120 117 117 103 103 104 104 99 96 112 103 105 116 110 112 112 
42 46 43 41 40 47 42 38 42 43 45 42 46 47 43 46 47 46 43 40 44 42 48 44 39 31 40 36 33 33 32 31 32 33 29 28 27 28 29 30 30 31 32 27 19 23 20 21 23 24 22 27 25 27 24 26 29 29 28 33 32 32 32 32 32 25 25 25 33 33 30 28 25 22 21 25 23 22 26 24 21 28 31 36 37 29 35 27 26 26 32 40 34 35 34 32 37 42 44 46 44 44 44 45 50 50 42 44 42 43 59 62 65 63 62 62 75 62 56 50 52 49 47 46 50 56 60 66 62 55 53 52 58 65 70 68 70 58 59 55 56 50 50 53 64 60 54 62 58 54 56 59 57 57 54 51 47 46 50 46 50 56 56 65 70 78 90 94 91 93 79 87 85 84 83 82 94 110 116 108 116 115 112 119 109 105 114 100 100 101 107 114 113 114 98 101 105 114 115 113 
44 43 42 43 42 41 40 41 42 38 36 38 41 46 52 52 49 46 41 44 39 46 45 41 38 34 46 39 34 29 27 27 26 33 26 31 28 28 27 28 29 29 29 22 23 22 20 21 29 26 28 22 22 22 27 27 29 26 31 32 33 34 33 30 34 29 31 31 33 34 32 29 24 27 23 26 26 25 25 24 22 27 36 34 31 34 29 27 25 27 31 39 39 36 34 33 34 39 48 45 43 41 38 41 47 46 49 48 61 54 65 61 61 63 63 57 52 50 51 49 49 45 45 52 54 56 58 57 62 58 52 44 45 59 64 66 75 70 56 50 51 51 63 64 63 51 50 53 61 55 54 50 58 59 54 54 51 46 54 56 57 56 57 70 86 100 104 98 95 96 97 96 94 95 86 89 102 110 115 113 114 124 107 122 108 106 108 98 107 119 111 119 117 116 107 115 115 113 116 106 
45 44 42 43 42 40 38 34 38 36 33 35 40 55 57 53 44 44 44 43 40 43 41 40 38 40 40 35 32 27 23 25 25 26 23 23 31 28 26 28 24 27 28 29 21 21 21 21 26 26 26 27 21 22 29 30 28 27 28 32 32 31 32 27 34 31 30 37 36 31 32 28 25 24 27 27 29 28 24 23 24 33 34 32 30 28 27 28 27 28 33 40 41 33 32 34 41 44 45 40 42 44 41 39 43 48 53 50 61 67 67 67 66 57 54 50 47 50 49 54 51 48 44 51 52 51 56 56 60 58 44 46 50 53 60 63 67 73 65 58 60 58 64 65 63 66 59 58 61 59 53 49 53 53 57 53 56 53 57 63 61 62 67 71 96 104 100 103 102 100 100 99 103 106 105 94 109 104 112 116 114 113 115 114 118 118 116 112 119 122 120 118 116 113 113 114 114 112 108 110 
47 43 42 40 40 42 38 36 33 34 36 41 48 54 53 50 43 42 43 41 41 46 42 40 36 43 38 34 30 25 23 21 23 21 23 24 23 26 26 26 25 25 28 24 23 21 21 23 25 29 29 29 25 22 25 28 30 28 27 29 30 34 33 32 28 34 35 35 26 33 28 32 34 29 32 32 28 29 27 26 30 37 37 31 31 30 27 24 24 29 37 36 38 35 38 33 37 43 49 50 47 43 43 42 49 49 51 56 58 66 63 62 54 48 45 49 52 48 51 55 48 50 46 46 53 53 61 53 56 52 49 47 49 56 59 58 61 71 66 59 65 56 56 64 63 59 61 56 62 60 54 53 49 56 54 55 59 46 60 66 69 75 88 94 97 106 102 102 102 102 103 109 108 120 105 118 114 114 122 121 129 123 120 124 120 120 117 117 118 119 114 113 114 113 114 112 111 109 114 110 
43 42 37 39 43 41 37 34 34 36 44 50 52 45 44 43 45 44 45 44 48 48 42 39 39 38 34 31 27 27 28 22 22 22 24 23 24 26 24 25 25 27 29 28 26 25 22 24 26 26 28 25 21 23 24 34 33 23 29 27 31 31 32 24 25 25 28 30 28 26 34 35 32 31 32 33 30 29 26 29 33 40 36 33 33 28 28 30 30 31 34 40 41 44 43 43 38 42 47 50 51 50 48 47 45 42 47 46 42 40 69 54 60 51 48 50 52 50 48 53 49 47 48 50 54 57 58 49 57 55 52 56 45 53 57 58 54 64 68 56 61 58 60 64 63 58 60 50 54 54 60 57 57 59 54 55 57 58 64 76 82 98 103 104 102 105 100 111 118 116 112 111 111 115 118 121 117 116 120 121 127 126 108 120 124 115 113 117 119 118 108 98 97 116 112 112 115 110 119 120 
42 36 33 38 36 40 32 33 39 43 50 50 51 46 39 36 39 43 45 44 44 46 40 39 38 36 33 30 30 27 27 29 29 26 25 25 26 25 26 25 24 28 29 28 26 28 20 24 26 24 26 24 22 24 28 32 31 28 22 24 27 29 24 27 29 27 32 26 28 28 33 37 35 38 35 31 30 26 26 34 37 38 36 34 26 28 34 31 32 31 33 39 39 44 43 43 35 40 42 57 44 56 44 54 57 54 52 45 43 38 46 59 52 54 51 45 48 47 48 51 55 50 52 53 50 50 56 55 55 43 48 53 50 54 56 48 53 62 68 68 60 63 64 68 61 63 61 51 44 48 50 56 59 63 65 61 57 67 70 89 104 105 97 110 109 112 112 111 117 116 114 117 117 124 125 118 117 122 125 125 126 132 120 106 108 106 113 120 119 116 118 112 111 111 109 112 108 107 119 118 
35 36 40 39 39 39 44 42 44 47 49 50 46 40 38 33 36 41 41 40 41 43 41 42 36 35 34 30 28 29 32 30 30 29 28 25 24 26 25 29 25 26 28 29 26 25 25 27 23 28 22 23 23 26 33 31 27 20 23 22 23 25 24 27 32 36 31 31 27 30 38 38 37 35 35 34 27 24 27 33 38 29 30 29 28 31 34 36 33 37 38 39 36 42 43 40 37 40 40 49 47 55 56 52 60 60 52 55 51 53 53 55 57 50 51 48 44 45 47 51 50 51 49 52 51 47 58 56 50 41 53 50 50 43 50 47 52 65 62 65 60 62 60 67 64 66 57 47 47 50 53 65 70 63 65 58 64 73 89 97 108 107 105 117 118 117 116 116 115 124 124 120 114 114 117 117 122 126 129 131 132 130 120 114 115 108 115 119 117 119 111 111 107 110 113 108 101 101 117 120 
37 40 40 38 46 46 47 44 44 46 50 51 46 38 38 37 36 36 43 38 40 42 41 41 40 36 37 31 31 31 32 32 31 29 30 25 21 25 25 30 26 28 29 32 31 29 27 23 28 29 24 23 22 27 32 33 31 24 22 26 22 24 23 27 35 36 33 31 28 30 40 39 37 36 35 31 26 28 28 36 38 31 25 25 27 30 32 37 38 40 38 38 37 44 41 43 38 36 49 47 45 48 41 50 53 53 63 66 60 62 70 70 52 49 49 46 44 50 47 53 52 54 56 51 57 58 56 48 45 44 52 51 46 39 41 45 51 56 60 61 67 59 60 61 61 50 47 45 51 58 60 70 70 70 58 65 76 98 111 112 111 109 111 124 116 109 -9999 115 121 115 116 124 119 128 125 127 125 127 122 128 133 129 129 124 125 120 125 113 118 120 116 110 106 103 106 104 104 105 113 114 
44 40 45 43 44 49 48 45 49 51 52 49 46 38 40 39 36 35 38 39 41 39 40 43 39 39 38 37 34 31 32 31 31 32 30 27 24 25 26 28 29 29 28 32 30 31 25 29 26 29 27 25 26 30 30 30 27 24 29 28 24 24 25 28 36 36 36 30 28 30 35 42 40 39 35 31 26 23 32 40 37 31 23 24 24 31 34 34 37 40 42 37 37 40 41 42 44 47 47 45 48 52 43 47 52 50 57 63 65 68 69 57 57 51 49 46 45 49 49 50 51 57 51 50 47 47 46 44 47 42 50 44 42 39 42 46 48 51 56 58 60 67 61 56 51 46 50 55 57 60 64 75 74 71 70 87 105 107 119 113 115 114 117 117 113 120 -9999 -9999 114 125 114 119 121 120 122 128 124 127 127 125 132 130 126 127 124 110 126 119 122 115 111 113 114 108 106 110 112 109 104 105 
41 41 44 45 45 48 48 52 51 51 51 50 45 41 41 39 36 35 34 37 39 38 40 38 38 37 42 35 33 32 35 36 33 33 31 26 26 27 26 33 29 26 26 31 29 32 33 30 28 27 30 24 27 32 31 29 31 26 25 30 28 25 26 28 33 34 38 32 28 26 31 39 41 40 36 33 29 28 33 41 39 31 29 28 27 30 33 34 36 41 41 38 41 44 37 47 46 44 54 55 55 62 60 48 60 56 47 60 61 72 72 62 54 51 44 49 48 49 52 51 51 55 53 52 53 44 52 51 50 45 47 50 48 48 47 49 45 51 53 58 63 71 66 65 55 55 51 54 61 66 69 76 77 79 96 101 121 121 120 126 117 115 116 108 115 107 106 99 110 112 124 125 127 123 131 130 134 134 129 132 129 133 125 124 126 119 127 127 123 118 107 113 118 111 106 111 115 105 104 106 
38 42 45 50 47 48 49 50 48 51 49 53 44 47 40 41 38 34 35 36 37 36 38 34 38 38 39 39 35 32 37 37 34 33 30 29 25 24 30 34 27 26 27 29 30 30 31 31 28 30 24 20 32 34 31 31 28 30 28 31 24 26 25 26 29 39 34 30 31 26 29 33 44 39 36 35 30 28 31 44 41 35 29 30 27 33 28 36 39 42 50 44 40 37 47 45 51 44 53 50 49 60 54 65 63 58 63 46 61 67 63 55 51 46 48 45 47 47 54 53 54 47 46 51 52 51 52 42 51 41 44 40 40 47 52 50 49 45 51 54 56 69 83 82 77 65 61 64 63 70 76 85 91 103 109 119 129 127 -9999 125 119 110 107 109 108 97 97 102 107 110 116 127 130 130 126 140 120 121 126 135 133 130 125 125 127 120 118 128 128 124 120 116 120 117 101 111 112 105 110 117 
41 46 43 47 46 53 48 44 47 53 51 51 51 44 43 40 34 32 32 34 36 35 38 36 35 38 37 36 36 31 37 36 33 32 30 25 27 34 33 28 27 30 29 28 29 31 29 30 28 29 27 23 26 34 33 31 31 30 30 29 27 27 27 28 27 34 36 37 33 28 32 33 41 38 37 35 32 31 37 42 40 37 38 32 35 32 32 41 40 50 48 47 44 46 50 44 51 43 50 51 43 47 50 57 62 64 66 61 65 63 61 45 50 47 49 49 54 46 45 51 48 46 51 47 48 48 52 52 49 42 45 40 54 42 44 50 49 53 47 48 52 66 76 83 81 73 71 71 69 74 83 92 104 111 122 -9999 132 126 124 110 110 110 109 100 108 100 117 121 123 122 131 138 139 142 138 140 131 124 129 134 133 131 124 130 131 120 118 126 125 122 122 112 120 119 115 115 114 116 117 112 
45 48 51 46 49 47 46 48 52 54 51 49 48 47 40 35 31 33 29 30 34 34 36 34 32 30 30 29 28 35 30 30 30 30 30 30 34 32 31 33 31 26 31 28 30 28 32 32 32 30 26 22 25 36 31 33 33 34 35 30 29 30 26 27 27 32 41 40 33 32 31 33 45 45 40 36 37 34 39 48 40 37 35 36 37 37 31 41 45 49 53 55 51 47 50 53 46 53 53 45 55 49 48 52 63 65 72 79 72 63 62 55 53 49 47 53 51 52 48 44 44 52 49 41 47 48 53 54 46 49 42 51 55 44 45 48 47 52 41 42 54 64 67 69 77 90 80 78 76 78 91 101 108 119 122 126 123 134 131 124 123 118 113 113 109 112 113 120 124 115 126 -9999 136 141 139 141 139 124 121 130 130 132 131 134 132 132 131 133 116 115 121 121 121 119 116 114 113 115 118 123 
46 47 52 53 52 48 49 50 52 53 54 52 46 42 36 30 32 33 29 27 28 34 34 28 29 28 27 27 29 30 29 30 27 29 30 31 36 33 31 31 27 29 29 29 28 28 29 36 31 31 30 25 30 33 34 32 35 34 37 35 31 30 30 25 26 32 40 39 37 41 35 35 41 52 47 43 40 37 43 45 39 38 37 39 44 46 41 46 48 48 51 56 54 45 42 50 46 51 55 53 47 54 58 63 67 69 70 75 78 67 67 63 54 50 47 45 54 52 53 38 42 42 46 48 47 47 53 54 49 52 44 52 46 43 48 39 40 43 51 50 56 60 59 54 59 83 91 92 88 88 98 112 121 -9999 -9999 132 132 137 133 118 112 109 107 106 107 101 107 117 119 117 125 134 -9999 139 138 142 139 138 134 116 128 131 133 135 134 126 124 125 128 117 123 122 120 118 118 108 115 118 119 122 
47 47 51 50 52 47 47 50 51 51 53 51 42 34 31 30 29 28 23 27 26 29 33 28 31 28 26 26 29 29 30 32 31 28 29 32 30 32 28 31 26 28 28 31 29 28 35 36 32 33 32 25 33 33 28 31 32 39 34 33 34 35 27 33 27 29 33 43 45 45 36 35 41 52 47 45 43 44 53 42 46 43 39 46 52 52 50 52 49 56 53 51 56 51 47 52 55 55 62 59 62 65 67 75 68 64 69 70 72 62 63 60 60 49 48 49 50 49 52 48 44 43 42 45 45 45 48 53 52 46 50 46 50 43 43 40 49 50 53 55 57 56 51 53 58 74 85 90 99 -9999 -9999 -9999 120 118 115 125 124 132 126 110 103 100 102 107 107 105 107 114 116 120 119 134 136 138 141 138 137 126 133 123 123 132 135 133 124 126 122 122 116 120 117 109 121 119 119 103 117 119 118 121 
49 50 49 48 53 49 48 50 56 55 53 46 37 34 32 27 27 26 23 24 24 27 27 29 27 20 20 27 32 27 32 29 31 29 32 34 29 31 32 31 25 28 32 33 27 28 35 34 31 30 29 25 34 35 33 36 33 33 35 35 34 34 34 34 33 31 34 34 44 51 38 38 42 45 51 44 46 48 55 46 45 51 47 48 50 51 57 58 50 51 56 59 56 60 50 58 56 63 65 71 77 82 77 72 61 57 67 62 64 51 49 61 57 57 59 57 57 52 54 53 42 51 46 45 46 51 49 48 50 46 49 54 44 42 49 42 51 48 44 53 55 56 59 63 67 76 76 83 93 103 117 118 110 121 118 133 124 118 117 109 104 101 96 107 108 108 106 106 109 111 116 127 135 -9999 140 140 138 122 125 124 122 123 123 131 130 126 123 119 117 114 117 115 116 121 120 111 117 118 120 103 
43 48 50 52 52 53 49 51 56 54 52 43 35 29 30 26 27 26 23 22 24 26 26 26 24 21 24 32 28 28 27 32 32 30 31 32 32 31 30 29 29 28 34 32 30 29 35 32 32 29 24 22 34 35 36 37 38 37 38 35 34 36 35 35 36 34 36 30 37 44 46 41 48 53 53 57 52 53 57 50 48 47 47 49 52 55 56 55 52 50 51 57 59 63 70 67 56 73 67 79 81 80 73 54 68 60 63 60 50 55 61 57 57 54 57 57 51 51 55 48 46 52 48 48 48 48 48 45 52 52 50 50 46 43 42 51 53 42 48 47 59 64 72 81 83 80 88 84 92 105 116 119 120 115 116 118 114 107 109 112 109 110 105 102 111 120 116 107 107 110 117 134 142 148 -9999 139 139 126 122 122 129 119 122 125 122 124 124 120 129 125 115 114 118 120 121 121 115 119 122 102 
43 49 52 54 53 49 49 52 57 51 48 42 33 30 26 27 27 24 23 23 24 24 28 28 27 23 27 31 29 30 30 31 30 33 32 32 29 31 30 29 31 31 31 33 30 31 34 35 33 31 28 20 28 34 37 38 40 39 38 38 35 38 36 36 37 37 40 34 36 38 46 43 44 51 43 49 50 50 52 52 49 53 49 55 56 53 51 56 52 48 50 56 59 65 70 75 79 76 74 78 84 80 74 72 61 64 76 72 63 57 46 56 51 60 59 51 50 45 53 51 52 45 45 47 51 52 44 45 48 48 52 51 56 56 58 52 47 43 48 42 54 66 75 76 84 78 82 100 104 108 117 117 117 111 105 112 107 107 106 110 116 111 109 114 119 114 112 110 104 108 117 130 125 136 141 133 136 123 123 130 126 128 128 123 124 132 126 126 104 127 105 111 118 119 122 119 116 117 112 116 
49 52 52 52 51 52 53 53 52 48 46 40 33 27 27 24 27 26 23 18 21 25 29 29 26 26 25 27 31 33 34 30 31 30 30 28 31 29 31 27 32 33 32 31 32 34 34 36 33 33 32 24 25 30 30 31 38 39 37 35 36 36 41 45 46 42 39 42 39 41 43 44 45 45 43 44 55 50 55 53 51 49 52 56 58 55 57 54 50 49 52 50 62 67 66 72 77 77 77 78 81 77 80 78 74 71 78 72 73 66 57 52 51 54 65 55 45 47 50 45 48 49 44 47 45 47 45 47 46 52 52 54 57 57 52 47 43 42 43 40 50 58 68 83 82 88 96 95 101 116 114 118 115 107 95 102 105 102 108 110 116 120 121 121 120 116 117 109 106 104 116 116 116 127 129 134 139 125 126 126 125 125 126 126 133 128 136 123 106 106 104 107 106 119 114 118 113 113 106 107 
50 49 52 52 47 46 52 51 47 47 44 38 31 28 27 26 29 28 27 21 23 27 30 29 28 25 28 30 31 32 35 30 32 33 29 28 31 27 31 30 29 33 35 34 33 34 35 40 41 33 32 30 25 25 24 25 36 40 33 32 37 36 38 49 49 47 44 43 42 46 41 44 47 55 46 47 56 52 54 54 52 52 52 53 58 56 53 53 50 57 59 65 68 68 76 78 74 87 78 74 78 84 79 77 80 82 69 70 69 63 61 61 68 56 58 55 52 44 41 44 48 48 47 43 49 46 49 46 48 50 51 58 57 56 45 41 42 42 47 47 49 56 63 77 89 92 93 97 101 114 120 114 115 107 98 94 98 101 106 111 111 118 115 117 120 123 116 110 104 111 113 121 111 126 130 136 140 139 127 125 138 129 133 124 137 124 132 133 130 114 104 104 115 122 120 112 106 102 103 104 
49 51 42 45 45 45 50 48 43 41 43 33 29 25 27 28 29 28 26 24 22 26 30 28 30 29 27 28 30 34 34 31 33 33 25 29 27 30 33 30 32 32 35 35 39 36 29 36 40 36 33 32 26 26 22 24 37 40 38 35 33 37 40 48 48 50 44 39 48 49 42 58 55 48 48 48 56 51 55 56 54 53 52 57 55 59 52 57 61 60 66 73 65 60 68 66 74 89 71 78 80 85 79 77 76 67 62 77 55 65 65 62 60 56 57 48 41 46 42 42 46 47 47 45 49 48 47 48 51 48 55 62 60 50 40 40 42 45 48 55 59 64 68 76 89 88 97 104 104 120 112 127 129 123 110 99 96 97 104 106 111 113 118 118 115 115 115 114 108 111 114 112 112 120 136 136 145 140 125 124 124 124 133 138 126 129 126 131 132 124 108 105 117 121 119 115 105 100 106 114 
48 47 39 39 41 42 46 42 42 36 36 31 29 27 28 29 27 28 26 21 21 25 31 31 29 30 29 29 32 28 32 32 30 26 26 25 25 29 34 35 33 32 34 36 34 30 27 29 39 37 37 34 25 28 27 33 40 41 42 39 37 42 49 50 54 48 49 50 53 55 57 59 54 51 48 52 53 54 54 54 53 53 53 54 52 47 56 58 62 62 64 66 65 63 61 61 65 71 70 78 76 80 74 74 64 63 63 56 57 64 62 65 56 54 51 43 40 39 42 43 44 49 49 46 45 46 46 48 48 53 56 63 57 44 41 40 41 52 55 64 68 62 93 93 97 85 99 100 111 116 113 127 122 121 113 103 100 99 101 107 106 113 116 113 113 118 118 119 119 119 112 111 112 119 133 132 135 140 125 135 125 128 131 127 127 127 122 126 131 128 110 124 124 118 117 118 110 101 102 102 
46 44 38 39 38 43 42 38 35 34 35 35 34 32 31 28 27 26 21 19 23 24 28 31 30 31 30 30 29 29 29 26 27 25 27 25 25 26 33 35 33 35 34 31 31 28 28 29 40 41 34 34 26 27 30 40 49 52 45 44 43 46 50 54 52 55 53 52 55 58 57 59 57 53 53 50 50 49 51 52 56 55 52 55 46 47 48 54 55 62 66 66 71 71 67 71 63 66 73 74 78 76 80 72 72 57 60 55 58 61 61 59 58 52 48 39 42 42 38 41 46 43 46 47 45 50 46 53 52 54 62 59 54 48 43 43 50 62 63 66 83 86 83 89 96 89 99 99 104 110 111 119 117 119 118 116 113 108 105 103 108 111 110 110 113 111 122 125 127 119 110 111 113 116 127 142 144 141 127 134 126 130 129 127 128 131 128 122 136 135 132 124 124 114 119 118 104 99 107 102 
43 39 38 39 39 37 36 33 36 35 38 35 34 32 29 29 28 22 19 21 23 26 25 28 31 33 30 30 28 26 26 25 25 31 28 26 28 28 30 36 36 36 33 30 28 26 26 30 45 43 35 35 34 29 33 41 45 54 48 54 48 52 55 52 59 52 52 53 58 57 57 59 57 52 52 52 53 48 45 51 52 54 54 47 45 53 44 47 49 52 62 65 72 70 70 63 65 58 60 79 74 75 72 81 73 65 57 55 56 61 56 54 60 52 41 38 42 41 40 41 45 46 47 44 46 44 43 52 47 56 61 60 54 52 48 53 67 64 62 64 79 88 91 94 96 93 94 107 111 109 112 121 113 110 123 120 118 113 113 112 111 110 111 111 111 114 121 125 125 108 113 110 115 113 127 136 145 145 124 127 127 132 135 132 132 130 131 138 137 133 124 123 118 118 117 118 109 108 104 113 
40 38 39 38 40 37 35 34 35 37 36 35 33 30 31 30 24 21 17 24 26 26 26 28 33 33 33 26 26 28 25 25 28 30 29 31 28 27 26 28 35 36 30 28 24 24 26 35 45 42 42 36 36 33 30 42 45 52 59 54 54 55 54 55 59 53 51 53 59 58 57 58 59 53 55 50 50 47 42 50 49 51 51 48 49 46 43 46 47 50 58 70 73 67 74 69 65 58 73 79 78 82 71 76 77 66 57 53 53 62 58 57 54 48 40 39 40 43 43 43 45 45 40 41 43 43 46 49 56 60 60 60 59 56 60 65 68 62 62 57 77 84 90 97 100 102 95 108 106 102 109 118 113 107 118 120 121 119 117 118 116 107 105 104 111 115 115 130 128 110 108 103 101 103 126 139 146 146 142 145 144 145 141 134 130 137 133 135 132 116 115 126 130 124 114 118 97 108 112 114 
43 39 37 36 36 38 36 33 36 37 39 35 31 32 30 30 23 22 23 28 30 28 27 26 28 29 33 29 31 25 29 26 26 31 31 33 33 27 27 25 23 23 29 22 25 26 27 32 42 48 47 45 39 41 40 40 45 55 58 63 57 58 57 58 56 58 55 56 57 58 58 59 61 55 54 62 51 43 45 56 55 48 54 51 47 47 48 47 46 53 63 78 69 72 67 76 65 67 69 81 85 82 72 71 70 61 58 54 58 63 57 51 47 43 40 45 48 42 40 44 43 44 42 41 42 47 46 52 58 62 63 63 64 69 68 65 68 62 74 75 83 83 88 90 91 95 100 105 101 94 86 110 112 110 117 120 118 122 119 120 112 107 103 98 105 102 102 104 105 109 107 103 102 106 132 144 147 148 144 141 146 146 142 132 131 132 131 127 122 126 125 126 136 114 115 112 99 100 113 111 
41 41 40 40 38 37 37 37 34 37 35 31 30 29 30 26 24 23 24 27 29 26 26 27 27 31 29 30 33 31 24 27 32 31 28 31 30 28 29 28 29 31 31 34 34 32 30 32 35 44 46 49 44 39 38 46 46 52 60 65 60 57 57 57 56 56 58 58 57 55 58 59 60 61 57 60 47 46 48 49 54 46 57 51 49 50 48 50 55 56 74 69 69 70 66 71 70 70 77 82 68 71 71 65 63 60 59 59 68 56 52 46 45 43 46 47 49 53 40 45 42 41 40 39 39 47 47 52 56 64 65 65 71 73 67 60 63 71 76 85 78 96 92 84 84 94 82 96 87 90 89 98 103 110 115 114 120 113 117 114 114 104 101 100 108 104 102 103 102 102 106 100 100 109 138 143 142 -9999 146 145 139 145 141 131 133 131 134 129 130 133 130 123 142 122 103 108 89 103 98 96 
40 40 40 40 38 42 34 35 34 34 35 32 28 27 25 25 26 25 24 27 26 29 27 28 29 31 30 27 28 28 31 31 32 31 33 30 28 30 35 34 34 35 33 37 36 35 32 28 29 39 44 47 51 49 45 44 49 51 59 64 61 59 56 58 54 57 55 60 58 60 58 58 57 53 57 51 48 47 48 50 51 53 49 55 44 50 46 50 58 74 77 70 78 67 65 69 77 81 79 69 67 68 58 66 61 64 63 51 51 60 45 47 42 44 51 45 46 51 42 48 43 41 40 45 49 49 48 53 60 58 67 69 71 70 67 59 68 75 82 90 87 94 93 93 81 82 82 83 84 85 85 104 106 111 110 115 117 119 114 115 113 109 104 106 114 101 107 99 100 106 104 100 104 110 137 139 146 -9999 147 142 142 140 140 130 131 134 133 131 128 134 139 123 140 116 102 90 89 97 108 112 
39 38 37 39 43 40 39 36 33 33 33 32 30 28 26 25 26 25 26 26 27 27 27 25 32 30 31 31 27 31 31 33 33 30 34 27 22 26 35 35 35 37 42 40 39 42 32 31 32 36 45 49 51 49 50 52 53 60 58 59 61 58 59 58 45 44 43 43 46 52 55 54 50 50 55 61 46 46 50 56 52 63 52 50 47 50 51 53 64 72 69 69 65 66 67 67 80 85 75 61 56 59 59 55 59 59 54 59 56 49 49 50 50 53 45 39 40 48 45 44 45 42 41 47 54 51 50 50 55 67 62 65 75 70 69 75 73 75 80 81 87 88 89 77 78 80 79 85 75 75 89 89 110 113 106 111 119 114 112 115 116 113 111 108 111 99 102 106 103 108 103 106 106 112 137 143 148 144 141 -9999 146 143 145 130 133 135 133 130 130 133 140 130 140 121 107 105 89 95 116 92 
36 37 36 38 42 39 37 36 33 33 32 32 32 30 25 26 26 24 28 26 28 30 28 25 29 27 27 27 30 26 31 33 29 29 32 30 22 21 29 33 38 37 37 37 39 36 38 38 45 46 43 54 56 61 53 63 62 59 56 55 52 55 60 52 45 41 36 35 41 47 51 53 49 50 49 51 53 50 44 54 52 57 62 61 58 57 60 51 72 70 78 66 63 76 67 78 77 81 79 66 57 54 65 56 57 55 53 52 48 54 42 45 51 48 40 36 40 39 39 40 43 43 46 46 53 57 56 47 53 62 75 64 77 69 77 79 82 82 93 88 88 76 76 72 78 77 77 86 81 80 81 85 98 100 100 102 109 111 113 111 114 111 110 109 107 95 106 108 107 107 112 108 108 117 128 141 146 142 138 148 -9999 146 144 134 130 130 131 128 133 132 128 141 139 119 106 93 104 110 103 84 
40 38 37 38 40 39 37 36 36 34 33 34 33 32 29 27 24 26 27 25 29 30 24 24 24 33 27 31 26 32 27 27 27 30 32 30 30 20 25 30 36 35 40 39 39 42 45 44 42 44 48 52 52 58 61 64 63 57 60 55 53 54 52 55 54 49 48 37 39 41 47 52 51 53 63 58 49 53 48 53 56 60 63 63 63 67 68 74 77 72 66 63 65 67 74 75 73 79 67 57 52 55 60 55 53 53 51 44 47 48 46 53 47 39 33 32 35 34 41 37 38 48 46 42 46 55 50 58 50 58 69 72 71 69 58 72 82 84 85 85 84 76 78 70 72 74 84 77 83 81 82 80 104 104 95 104 114 106 110 109 107 109 110 104 111 100 107 97 100 103 108 109 110 121 134 147 143 144 142 141 143 139 146 137 132 128 124 138 130 131 131 151 123 112 96 96 103 106 93 68 
40 38 37 37 37 36 36 35 33 35 34 32 34 35 29 24 24 27 25 29 30 22 23 24 23 25 25 26 24 26 33 25 25 26 31 32 30 28 22 26 29 32 38 41 42 44 42 42 40 48 50 54 58 60 58 59 62 60 59 57 49 48 49 57 58 59 54 50 43 50 46 52 54 56 50 56 49 52 55 52 52 53 60 61 64 66 73 80 83 66 61 62 75 74 83 78 69 65 57 58 59 61 56 53 52 43 40 41 43 52 51 51 43 32 32 30 34 35 36 36 40 41 41 45 48 53 53 59 55 63 68 65 62 64 65 67 75 83 83 77 81 78 73 74 72 70 74 75 78 84 75 81 85 88 97 98 99 101 102 98 93 97 104 113 112 94 94 103 96 100 104 109 112 125 131 146 146 142 144 139 143 144 142 145 139 140 138 141 135 135 144 148 120 110 104 107 108 107 87 63 
40 38 38 38 36 36 36 38 35 35 32 33 33 31 30 30 25 30 30 30 23 21 24 23 23 24 28 28 27 28 25 29 27 24 28 32 32 28 26 25 26 40 42 43 43 41 41 41 48 51 54 53 59 61 61 56 56 56 57 54 44 39 45 41 52 57 58 50 45 41 55 53 57 56 57 55 49 57 49 51 45 41 52 60 62 66 77 82 68 71 60 63 82 90 87 73 68 60 52 55 60 56 55 46 41 45 44 51 50 50 55 46 35 34 28 33 34 32 30 37 38 42 42 42 48 46 56 54 56 59 63 70 66 69 72 72 85 83 73 72 75 76 73 75 68 78 74 73 74 68 74 75 84 84 90 91 93 92 90 90 90 91 105 112 103 88 85 96 101 95 103 108 115 124 137 149 143 142 141 140 142 144 143 141 142 139 135 139 130 130 130 140 118 107 108 118 112 86 77 60 
39 41 39 38 36 34 35 36 36 36 32 31 34 33 32 33 35 32 31 32 23 23 23 23 27 23 24 27 25 29 30 31 28 24 21 28 28 28 26 30 36 40 39 40 42 40 47 51 50 57 53 53 55 58 57 56 54 53 52 50 44 39 41 37 39 46 58 62 60 47 55 57 56 57 58 48 46 49 47 48 51 50 49 57 60 68 73 76 74 79 66 79 79 81 80 77 74 56 55 45 56 54 58 52 46 48 48 57 57 56 46 35 33 29 33 32 31 34 33 34 39 39 45 47 52 48 54 65 62 63 70 66 69 73 72 70 72 76 70 68 70 73 74 71 68 75 77 74 68 69 74 75 85 86 82 87 90 89 87 94 95 99 107 111 105 93 89 88 93 109 110 114 119 126 133 144 144 140 140 140 145 141 146 142 142 139 139 140 128 133 117 119 122 113 123 129 105 86 74 76 
39 38 36 36 35 35 35 34 36 33 34 31 35 34 36 38 27 27 28 27 27 23 23 24 25 26 25 25 29 29 30 32 29 23 23 22 25 29 32 35 37 39 40 39 45 45 51 53 55 55 51 54 54 51 56 55 51 52 52 49 52 51 52 47 35 37 39 50 62 54 51 58 57 60 63 54 51 48 48 53 49 51 54 57 65 72 70 82 71 78 74 72 73 72 69 73 75 60 56 51 50 49 56 56 53 53 55 53 56 46 36 32 28 30 32 28 36 35 35 40 40 40 48 42 47 52 53 50 56 58 60 61 63 68 63 64 68 67 64 67 70 71 70 77 69 77 77 74 73 72 73 73 72 75 80 78 77 86 87 89 99 96 102 101 99 92 92 92 95 110 119 120 124 128 129 143 144 139 141 144 141 143 144 142 141 143 139 140 138 128 113 127 131 142 149 127 93 80 76 82 
39 35 38 34 38 37 37 37 36 33 35 35 38 35 38 38 30 29 29 28 27 27 24 24 25 25 26 26 28 29 29 28 28 26 24 29 29 31 35 37 36 39 42 45 47 49 53 54 52 53 52 54 52 53 58 55 50 50 50 53 57 55 50 47 43 43 45 50 50 58 63 57 52 51 60 61 66 50 49 52 53 52 64 63 70 76 80 69 68 77 79 73 61 70 57 55 54 53 56 54 51 55 54 45 51 58 58 55 50 37 29 28 30 30 30 36 37 37 38 40 42 39 46 49 55 61 53 48 52 62 67 51 59 61 64 65 66 69 70 67 68 68 72 76 77 75 70 69 73 69 69 74 69 79 68 74 79 86 88 87 91 89 92 91 96 102 92 104 114 121 124 122 124 138 134 143 145 146 146 145 143 143 142 143 143 141 140 144 143 126 120 131 138 143 138 113 94 84 84 89 
38 35 37 34 36 34 34 37 36 36 36 34 35 37 36 35 30 30 30 30 27 26 24 25 25 25 25 26 27 26 27 29 28 31 34 32 36 33 37 38 37 39 46 49 53 56 49 51 50 47 47 48 47 40 46 49 51 43 49 53 54 55 55 49 44 50 51 49 47 51 56 53 46 42 54 60 66 57 53 50 50 56 69 71 76 77 70 69 73 77 76 76 71 68 61 52 54 56 51 51 51 52 45 41 48 57 66 61 41 32 28 29 29 24 28 34 46 42 43 42 36 41 40 50 54 55 49 47 54 53 62 54 51 52 63 56 60 69 69 70 69 67 61 76 74 71 66 70 67 70 70 69 69 69 67 79 79 87 90 88 88 88 89 89 95 108 110 114 119 123 126 123 127 130 128 140 145 142 143 144 145 146 144 141 143 144 137 143 146 133 122 136 140 146 130 113 97 85 94 99 
39 40 42 35 36 37 37 37 36 36 36 35 34 35 34 32 31 35 33 31 28 25 27 30 26 29 26 25 26 26 26 24 29 33 34 37 39 37 38 39 42 47 52 52 50 51 52 42 42 42 42 45 43 42 50 50 51 51 44 55 52 50 46 45 43 54 52 53 44 44 50 43 43 49 49 53 64 62 54 58 65 72 77 72 70 81 68 65 72 68 69 65 59 53 58 54 52 51 53 56 51 50 42 47 50 60 61 51 36 30 24 26 27 28 32 37 43 44 43 40 41 42 42 46 46 48 47 48 50 55 56 63 57 55 55 69 63 66 72 67 72 73 65 69 77 69 65 67 71 71 71 72 65 76 74 77 82 89 83 86 87 88 89 88 92 102 93 103 121 124 128 128 129 131 135 127 140 142 148 144 148 140 143 143 144 145 143 144 147 148 148 153 149 142 129 110 98 89 94 104 
41 42 43 43 37 37 36 36 36 36 33 36 37 36 36 37 39 34 32 31 30 34 35 33 34 33 32 29 29 28 28 28 33 37 40 38 39 40 40 46 47 50 56 57 53 53 54 42 44 47 44 41 44 42 41 42 45 47 48 51 49 50 51 40 44 51 54 54 46 45 42 49 50 48 55 54 64 64 54 58 57 76 77 80 74 74 73 71 62 64 63 57 61 58 51 51 48 48 49 49 49 46 46 50 52 51 58 42 33 28 28 26 31 30 35 45 39 47 44 47 40 47 49 49 52 44 56 50 49 50 56 58 54 68 64 82 72 79 80 68 77 73 74 69 72 65 65 72 67 74 72 72 64 71 69 77 70 84 86 87 91 93 94 96 95 97 91 93 109 122 128 128 125 125 127 134 143 140 140 138 146 146 146 145 145 145 145 146 146 144 146 149 155 135 120 106 100 93 99 106 
43 43 45 43 43 41 39 36 35 35 33 36 37 37 39 40 38 34 33 33 34 35 36 33 37 34 33 31 30 29 30 31 33 39 41 41 42 45 45 48 51 53 52 54 58 57 55 41 44 45 41 43 41 38 36 35 46 49 48 51 46 52 42 48 46 51 53 48 54 48 45 51 57 58 56 54 69 72 60 51 62 78 83 74 71 67 73 66 66 53 58 52 58 55 51 49 51 50 44 50 45 48 49 57 63 57 49 40 31 29 26 31 33 40 45 44 37 35 41 49 51 47 49 54 46 47 49 48 47 50 55 57 60 61 77 74 78 72 75 64 64 72 74 74 71 63 66 66 70 71 72 65 69 71 68 70 70 85 92 96 97 99 101 104 104 101 90 97 117 121 127 124 123 124 132 133 140 144 141 147 147 147 139 147 144 144 140 142 145 147 146 147 153 154 133 117 100 93 101 113 
40 44 44 45 45 45 45 41 37 35 36 36 39 41 36 36 38 35 33 39 39 34 34 34 40 38 35 34 32 32 35 38 38 39 39 41 45 49 52 54 54 53 52 54 54 55 52 42 40 36 40 37 39 38 39 35 52 49 47 48 41 41 46 49 48 49 51 48 55 52 53 53 58 60 57 62 72 70 63 61 71 78 76 76 76 67 63 65 63 64 53 55 54 54 52 52 47 43 40 40 49 53 56 62 59 50 42 33 30 27 27 33 37 36 51 42 40 39 46 41 47 41 51 42 47 52 51 45 49 47 58 48 66 58 71 64 71 68 67 66 68 62 63 71 68 66 66 67 69 71 72 70 68 69 66 70 73 82 81 80 81 86 91 101 100 98 102 109 124 122 129 126 122 127 132 133 137 136 139 144 144 145 139 146 143 144 144 142 150 146 146 153 152 163 137 118 102 93 101 111 
43 44 49 45 47 48 50 44 42 35 35 34 37 42 43 44 36 34 33 35 34 32 36 32 40 38 35 35 36 38 39 39 39 39 40 46 48 54 56 55 53 52 53 54 53 53 54 34 36 31 34 32 38 37 39 49 46 49 48 47 45 47 52 48 52 49 56 59 48 55 55 52 61 57 72 58 63 67 65 73 82 76 79 78 73 64 64 55 58 60 56 50 52 52 55 51 48 41 39 42 48 53 56 55 54 43 37 34 30 32 34 41 45 41 46 42 43 42 41 43 44 48 44 45 53 48 50 45 45 48 47 63 54 59 71 72 67 69 69 67 65 64 65 65 64 65 68 71 71 69 69 72 68 68 70 74 80 78 77 79 82 84 88 93 105 107 112 116 120 128 125 127 121 131 132 130 140 138 147 144 143 143 146 142 145 144 144 147 149 146 148 150 157 155 138 115 102 96 112 125 
45 43 44 45 45 48 50 45 44 39 38 40 39 35 44 45 44 42 36 32 34 39 36 32 39 39 38 39 38 38 40 41 41 44 45 52 52 54 54 51 52 53 52 50 51 51 51 44 34 35 29 31 33 36 41 49 47 49 49 50 43 48 50 52 50 54 56 55 55 55 52 63 63 70 67 69 64 71 64 80 88 79 81 67 65 60 61 55 49 52 57 56 50 58 55 51 45 39 38 39 48 55 56 55 42 40 38 35 34 33 39 41 43 51 37 44 37 46 42 40 42 48 44 46 46 44 43 48 48 51 52 67 70 68 69 66 67 69 66 63 64 57 60 63 59 65 70 75 70 69 71 72 66 66 66 71 69 77 80 78 86 84 86 89 88 100 113 119 120 122 125 125 131 123 128 123 140 139 148 147 143 146 150 141 142 143 143 145 148 145 146 151 154 153 141 118 105 111 117 123 
49 42 41 40 39 42 49 49 45 40 40 39 39 38 39 42 40 40 39 31 39 39 40 37 41 40 41 40 40 40 41 42 43 46 48 50 48 49 49 48 51 55 54 53 50 47 47 41 35 37 39 35 38 39 38 52 44 52 36 44 42 46 48 45 45 55 53 53 57 56 53 64 67 67 65 65 61 67 81 81 72 67 76 67 58 58 55 55 51 57 58 57 61 57 54 47 42 37 36 41 51 53 52 44 38 31 31 34 36 37 44 36 52 39 39 38 40 42 40 40 46 48 44 41 39 41 49 41 44 47 57 57 60 65 69 68 68 64 69 66 59 54 64 57 60 59 73 75 71 71 74 68 69 67 61 68 80 82 83 78 78 81 83 86 86 89 97 117 121 126 127 123 122 122 126 126 144 141 145 147 143 141 149 145 144 142 140 146 145 149 147 149 155 144 133 123 111 116 128 116 
43 43 42 42 41 39 45 49 46 43 41 43 41 39 39 40 44 42 41 41 40 41 41 42 41 40 42 41 43 41 42 44 44 44 46 46 48 48 46 39 36 36 33 35 33 31 31 31 38 42 41 38 30 29 30 48 55 51 46 42 37 41 44 48 43 53 54 53 57 59 59 64 68 67 72 71 67 73 75 72 77 77 77 67 59 56 52 51 60 56 54 61 59 53 48 44 38 33 45 48 50 53 46 40 31 30 24 34 37 41 37 38 38 37 40 36 40 41 42 45 51 46 46 42 45 42 50 46 49 54 55 55 67 72 66 70 61 60 62 76 69 66 55 66 65 67 79 75 76 71 70 67 74 62 63 77 81 81 75 74 82 79 83 85 87 89 100 115 121 118 132 120 130 122 133 124 137 139 141 146 145 143 146 145 144 125 132 128 136 138 152 150 147 143 132 124 124 126 130 114 
42 42 40 40 42 39 40 47 49 45 45 45 44 43 36 43 42 45 44 41 42 45 48 45 45 45 44 44 42 39 39 41 36 34 28 25 28 28 31 30 32 32 32 32 32 31 34 35 42 47 45 40 32 31 35 40 49 48 42 35 40 44 39 39 42 40 51 50 51 54 60 60 63 65 67 69 63 72 69 72 76 69 67 64 58 48 50 54 60 58 60 61 53 48 43 38 34 34 46 48 47 49 50 42 33 30 27 31 40 42 44 38 43 36 34 36 36 39 41 50 43 39 52 40 43 53 47 56 57 53 57 61 62 73 65 62 61 63 63 67 66 71 65 60 60 69 71 73 66 71 73 76 74 69 72 80 86 83 73 71 82 79 85 88 87 90 100 111 119 124 120 122 121 126 128 125 138 144 145 144 144 144 146 143 143 128 132 136 134 138 148 146 145 142 121 129 131 122 128 105 
40 40 43 44 42 42 45 49 55 51 49 47 47 45 45 47 50 52 49 49 49 51 51 50 53 47 34 45 42 43 41 33 31 26 24 27 28 28 31 31 36 35 32 31 30 27 43 37 44 43 44 44 36 32 35 40 51 43 40 38 43 44 41 41 47 45 48 49 51 57 60 59 64 63 71 66 66 69 65 76 71 66 65 62 65 53 46 54 59 62 65 59 49 44 40 35 34 41 43 44 43 48 46 43 40 34 31 39 41 43 43 48 44 37 36 41 40 42 43 54 46 53 51 52 48 43 59 63 68 72 64 66 77 68 62 61 60 63 58 61 63 70 77 64 64 75 73 67 67 68 72 81 77 85 85 88 86 76 67 68 84 83 86 90 91 97 103 110 122 126 120 127 127 126 129 131 130 142 147 143 145 144 143 144 144 129 136 135 136 138 147 147 143 145 123 128 134 129 111 105 
45 44 49 50 50 48 47 52 56 56 53 44 49 50 50 51 51 53 52 53 53 53 55 54 52 41 41 39 43 38 38 34 27 25 25 36 32 33 35 31 30 38 38 33 32 38 35 43 43 43 44 44 46 37 36 43 50 44 48 43 46 46 43 39 46 40 51 51 52 55 60 59 64 68 65 65 63 66 77 75 74 67 59 66 72 57 46 56 55 59 58 56 46 42 35 36 41 46 47 46 47 46 48 43 43 41 40 47 49 44 43 43 41 43 37 45 42 42 47 53 44 53 39 55 50 57 63 65 70 74 81 72 66 61 58 61 64 65 60 61 69 69 70 71 73 66 64 64 69 70 78 77 84 96 88 86 75 65 66 72 81 83 86 95 91 102 111 116 113 120 124 128 132 132 129 131 130 141 142 142 145 144 143 145 141 127 133 135 138 126 132 143 149 148 136 136 134 121 110 107 
53 54 56 61 59 53 52 55 55 56 56 47 52 52 52 51 53 52 52 50 49 53 52 52 51 37 35 36 32 33 26 37 26 35 40 38 30 30 38 43 32 42 40 40 38 39 40 40 37 41 43 45 48 43 37 39 48 47 47 47 43 39 46 46 39 39 55 52 52 57 59 67 62 63 62 60 67 74 80 71 71 71 69 59 69 56 47 50 49 61 60 53 46 44 34 41 45 47 49 47 49 52 51 53 51 48 50 53 48 40 36 42 43 43 41 41 41 47 50 51 52 47 46 48 56 55 64 66 60 66 69 66 67 66 56 58 60 62 64 58 71 74 75 69 75 58 62 61 68 70 75 77 78 80 78 70 70 71 75 79 82 76 94 86 89 96 94 111 114 119 127 132 126 127 129 126 127 147 145 146 143 142 144 145 140 126 135 134 135 128 137 146 143 151 145 142 134 115 111 102 
57 58 62 56 57 57 46 49 49 49 55 51 49 49 51 51 48 53 47 48 48 51 51 52 51 36 34 42 45 37 32 33 29 32 27 35 29 36 37 32 41 36 36 42 41 43 39 39 35 42 37 50 46 42 41 44 51 51 46 39 45 43 45 59 54 58 58 59 59 60 60 65 65 67 60 64 64 67 69 77 68 65 60 62 62 51 51 45 52 58 52 45 44 42 42 43 46 43 45 51 56 -9999 59 58 57 53 51 41 36 42 36 41 45 47 39 38 42 39 43 43 44 46 44 51 56 63 69 62 57 61 58 63 62 60 62 59 68 60 62 60 71 72 73 76 75 69 59 61 66 68 77 78 77 82 77 64 70 74 74 74 86 83 80 79 86 91 108 114 115 125 130 123 127 126 125 127 134 145 149 148 146 129 146 149 128 121 123 130 140 130 134 146 149 148 153 143 136 110 103 99 
62 60 60 61 61 57 55 53 55 46 52 50 54 51 51 52 50 47 48 47 47 49 50 51 51 35 42 33 33 39 34 35 39 41 42 37 40 36 35 34 40 37 33 35 39 40 38 43 36 39 45 54 54 53 53 60 64 60 62 59 55 57 53 53 54 60 61 56 64 62 61 61 64 71 54 56 64 67 73 78 70 56 63 61 55 50 47 48 56 55 48 48 49 46 46 45 43 44 51 52 57 67 62 59 61 56 43 48 41 43 42 44 46 42 39 42 38 35 38 46 51 38 46 52 64 68 52 61 58 59 65 63 55 61 66 62 70 64 70 66 75 77 68 67 64 67 59 69 75 65 70 71 75 78 65 65 74 75 78 81 76 77 75 77 82 94 104 114 127 122 125 126 129 126 127 127 127 149 154 144 143 135 143 137 131 134 117 120 119 130 133 147 150 152 150 141 130 115 103 98 
65 64 67 64 65 67 61 56 55 51 50 53 50 55 53 52 54 53 50 52 51 50 51 52 51 37 33 44 32 32 43 42 43 42 43 44 42 38 38 40 48 43 49 49 49 51 50 52 54 58 57 58 56 60 59 60 63 69 66 58 54 58 46 53 54 63 62 64 56 64 63 64 68 62 55 57 61 64 76 69 73 68 65 63 51 49 48 49 53 55 50 53 50 49 48 49 40 47 53 58 58 59 60 61 47 45 42 40 44 44 44 46 42 43 40 36 33 34 37 43 48 48 49 68 60 54 60 65 61 63 61 70 56 63 60 70 71 60 62 69 67 70 71 66 73 68 70 64 72 66 67 67 70 76 72 72 75 75 71 67 73 67 82 74 84 87 108 113 123 124 127 128 129 127 130 127 133 148 152 144 145 132 131 131 138 145 124 125 129 131 128 129 134 137 135 142 133 117 106 98 
67 67 67 75 72 70 69 72 68 59 53 58 55 56 56 55 55 50 54 54 48 53 46 52 52 45 43 46 43 40 38 45 44 45 50 51 53 46 45 45 47 47 48 52 48 49 51 56 56 59 59 60 57 58 58 59 63 69 68 61 58 53 49 52 54 61 57 56 71 64 67 71 69 61 56 61 61 66 72 71 65 59 66 63 54 49 49 53 55 55 52 55 54 51 46 42 36 54 62 65 63 57 56 52 42 43 38 38 43 47 43 41 41 45 52 42 40 40 46 45 48 54 67 68 63 67 59 67 70 64 67 67 61 63 62 58 53 68 62 62 73 70 70 70 67 67 73 76 67 66 73 74 72 72 75 72 71 67 67 71 73 74 72 77 83 88 98 110 126 133 130 129 136 125 128 125 125 145 149 151 148 141 132 130 133 142 128 126 126 128 126 129 128 134 138 133 136 126 107 95 
71 70 69 67 70 75 72 77 69 60 62 62 59 59 58 57 54 50 46 41 36 47 48 49 34 41 48 50 48 45 48 48 39 43 51 49 50 56 48 50 50 51 49 51 49 56 55 59 57 58 59 58 59 60 61 59 63 66 71 65 62 62 60 49 55 55 61 64 67 78 78 76 67 60 55 56 65 66 70 72 71 61 66 56 53 48 51 54 57 60 56 52 50 50 50 43 50 61 67 65 63 57 53 55 50 41 41 40 39 42 44 43 39 42 57 52 45 47 41 48 50 70 73 73 67 66 72 68 71 63 69 69 66 65 67 60 60 62 65 69 71 72 73 81 78 79 76 79 78 77 72 77 63 71 66 68 69 68 71 74 77 75 77 80 83 88 93 110 131 137 133 134 132 131 126 125 125 140 146 143 130 139 138 141 146 136 134 127 133 125 131 130 130 131 143 135 147 136 107 93 
68 69 68 68 68 67 72 68 64 64 64 60 60 62 61 62 57 57 59 57 48 48 48 48 48 43 51 51 50 49 49 49 51 49 53 51 56 55 55 56 52 52 48 48 49 53 52 58 51 54 58 58 57 60 58 60 62 65 68 70 66 65 58 54 60 57 61 63 71 77 77 79 68 59 55 53 65 67 62 60 57 56 61 60 55 52 56 61 63 55 49 48 51 53 60 68 68 70 68 62 64 60 62 58 46 42 42 42 39 41 38 37 38 51 54 61 52 56 55 58 67 62 69 62 70 71 62 63 63 61 62 68 65 67 64 54 55 72 76 72 64 69 67 86 83 83 80 72 70 73 72 78 71 72 71 68 68 71 76 71 79 77 74 78 84 83 92 109 129 140 136 126 125 136 133 132 123 141 141 139 142 149 140 141 134 135 123 128 128 126 125 132 132 133 138 141 138 142 117 97 
68 69 68 67 67 67 67 68 68 62 66 63 61 62 61 64 63 57 57 56 57 54 49 47 49 51 51 50 50 51 52 53 52 47 50 52 54 53 54 51 57 51 56 54 51 53 53 55 51 58 55 57 60 60 60 61 63 69 71 72 71 67 59 56 64 63 69 73 71 80 78 74 71 68 57 58 66 63 59 59 60 57 48 59 58 55 62 66 65 53 47 49 57 63 71 65 71 62 64 63 63 70 67 66 59 49 43 36 41 39 40 43 52 58 57 64 64 63 65 62 61 67 59 58 59 57 56 58 63 67 62 61 66 70 65 64 70 68 67 67 76 71 69 69 75 76 80 73 77 78 73 74 68 68 67 74 75 75 75 71 79 73 79 83 88 92 96 114 130 142 142 129 125 133 126 124 130 129 141 143 143 139 139 138 145 146 130 125 126 128 125 131 133 135 137 143 136 145 125 104 
66 65 70 68 67 66 67 67 68 62 65 63 62 61 60 59 63 56 56 55 55 54 53 51 52 49 52 53 52 50 54 49 50 49 50 49 49 49 55 55 49 52 52 52 57 51 51 56 59 59 59 55 59 56 58 60 63 69 59 71 69 60 60 56 60 73 75 77 80 79 78 74 73 64 58 59 64 59 54 56 59 54 47 63 59 55 57 65 64 58 60 60 74 78 70 69 67 60 66 61 64 68 58 65 65 51 43 40 43 41 51 55 64 63 66 64 56 68 68 68 66 65 51 53 57 56 57 62 59 74 63 58 61 68 76 83 79 83 78 87 76 75 78 72 73 80 83 79 82 75 79 68 67 73 76 75 76 71 74 73 75 74 80 84 88 90 99 106 131 140 140 129 131 137 125 135 127 130 139 154 142 149 140 151 148 147 137 121 126 133 134 132 133 134 141 137 134 136 130 117 
63 66 67 64 66 68 69 67 63 62 60 66 58 56 59 62 63 53 57 56 54 54 55 55 55 53 53 50 50 46 53 54 59 53 53 53 50 55 56 57 53 52 52 53 53 57 55 56 58 60 58 65 58 59 63 64 61 68 66 70 58 58 61 65 72 75 86 81 77 74 73 77 77 69 59 56 50 57 58 56 54 52 59 59 67 62 66 69 70 69 66 73 84 72 72 70 68 71 64 62 52 58 58 60 62 48 47 53 55 54 57 67 59 71 68 64 62 68 70 51 60 52 50 52 52 56 62 58 67 62 72 62 68 63 79 81 86 81 79 78 78 78 73 70 77 74 73 78 82 81 68 72 67 74 79 83 83 74 74 72 70 74 77 79 86 84 96 105 115 127 131 128 131 121 123 125 125 127 149 151 139 138 141 143 148 145 140 117 121 135 133 133 133 134 132 135 137 137 124 117 
60 62 62 64 65 61 65 69 65 64 61 61 61 60 62 65 59 58 56 52 50 55 57 58 57 53 50 49 49 48 55 55 52 47 50 54 53 55 57 55 55 56 56 60 55 56 56 56 57 60 62 59 60 62 60 64 64 67 69 68 67 59 66 68 71 80 86 77 78 77 76 78 73 63 58 54 54 56 59 49 56 55 51 66 69 67 66 72 84 81 79 80 70 71 67 72 68 66 63 66 63 64 59 52 60 54 57 61 67 68 62 64 65 70 71 68 74 61 68 51 55 55 56 57 56 56 67 66 65 71 72 76 69 77 82 78 74 73 87 90 71 69 71 81 75 83 72 77 79 78 80 76 77 77 76 81 78 79 77 68 69 73 75 78 84 83 85 91 108 117 131 137 138 128 127 132 136 128 138 139 139 146 152 144 143 153 146 124 129 136 138 132 134 135 123 126 135 148 140 109 
60 60 61 59 61 61 64 63 63 64 62 63 56 60 65 62 66 59 50 51 53 57 53 55 50 47 53 58 59 59 62 62 62 62 64 57 59 58 55 58 59 58 55 60 56 61 60 56 56 57 56 57 59 59 63 64 59 68 63 70 67 62 68 70 77 77 82 74 84 77 81 80 73 66 55 48 55 55 57 55 57 54 55 78 78 70 70 76 87 85 80 68 72 70 73 72 64 64 68 68 72 61 60 60 60 60 58 61 61 62 66 63 64 75 74 64 57 57 53 60 53 58 59 63 65 66 68 65 64 72 67 82 75 78 74 83 83 76 69 75 77 78 80 73 74 77 71 73 76 74 77 79 76 73 72 78 77 78 73 73 73 72 73 85 91 86 88 85 102 127 137 146 134 128 128 128 133 131 138 150 154 151 144 147 145 150 154 139 136 130 126 134 131 130 125 137 148 155 137 103 
63 62 56 59 59 59 60 63 64 64 59 61 56 56 60 62 64 57 55 59 55 60 59 64 60 63 66 60 58 58 63 59 61 59 61 58 57 59 59 59 58 60 59 53 57 57 56 56 56 56 60 62 62 61 62 58 59 70 62 64 66 69 65 67 68 81 80 73 82 73 79 87 77 65 53 47 47 57 53 62 59 59 59 72 80 82 80 81 81 84 78 64 71 74 69 63 73 66 70 72 64 63 58 57 65 64 60 58 68 61 58 57 64 65 70 68 61 59 58 67 57 63 64 69 69 69 59 60 61 66 70 74 73 74 81 75 80 73 74 73 72 71 74 76 76 75 76 74 80 76 75 76 76 78 72 70 71 67 61 67 75 80 87 87 85 91 90 92 108 124 145 150 137 126 127 127 128 131 138 137 140 141 144 147 153 151 149 139 133 134 135 129 133 130 128 136 156 154 147 104 
73 68 66 63 61 60 61 66 63 71 65 61 55 53 54 56 59 58 54 58 57 61 65 62 61 61 59 60 59 59 58 60 63 59 59 57 53 55 58 59 60 61 58 54 55 55 59 56 57 58 58 58 65 64 63 58 62 70 70 65 76 69 73 71 76 81 82 75 85 81 79 82 74 61 52 46 63 62 59 65 59 55 58 72 71 75 78 72 73 81 71 64 59 58 67 70 70 69 71 68 63 68 69 64 66 66 67 62 54 62 55 60 64 76 69 72 64 67 68 60 61 63 61 65 75 70 67 71 71 68 66 70 70 73 78 73 73 79 72 70 81 72 78 68 75 77 73 74 77 67 67 74 74 74 72 72 73 68 66 58 72 85 88 83 84 86 90 95 106 123 154 142 145 134 126 127 127 133 140 142 144 143 144 148 149 149 153 143 140 133 142 137 134 131 130 137 146 149 145 121 
76 80 73 69 64 59 61 61 68 66 66 60 55 55 56 58 63 62 57 56 53 56 63 68 64 59 56 59 59 57 57 59 61 61 59 56 48 56 51 57 59 59 49 51 54 53 55 56 59 57 58 59 59 60 59 59 59 73 75 75 68 75 81 81 81 81 78 79 86 90 82 83 69 55 57 59 58 56 59 64 54 68 69 69 73 74 72 70 67 74 72 62 68 65 54 69 60 61 71 74 67 69 65 68 73 66 65 62 60 59 60 58 58 63 68 72 64 65 67 67 61 60 62 68 72 70 70 76 68 70 69 70 67 65 72 67 70 82 78 70 79 79 65 73 74 77 78 71 68 69 70 74 72 74 80 81 78 79 70 64 69 81 86 83 82 84 90 96 116 141 150 147 137 124 124 135 127 132 138 137 145 146 146 148 151 149 153 140 137 141 142 138 134 129 124 132 140 142 137 128 
84 81 80 74 70 67 63 62 63 71 72 67 64 58 59 66 58 63 61 53 50 57 62 63 61 55 57 51 57 58 57 59 57 61 56 49 49 50 55 58 60 58 57 49 53 53 54 53 58 58 55 57 55 57 61 62 60 62 62 70 69 81 84 84 93 87 84 86 93 100 96 89 65 56 55 58 56 54 53 63 55 54 65 61 74 71 77 79 67 71 73 61 67 68 60 56 71 67 73 74 74 69 73 66 66 68 64 65 62 62 64 55 66 66 60 71 58 64 68 63 53 59 65 63 65 74 71 68 71 73 70 66 76 71 66 65 70 69 70 73 72 69 75 69 65 69 69 66 66 64 67 71 72 73 76 78 78 77 74 75 72 70 77 85 86 85 89 102 129 143 151 138 133 125 123 127 137 125 143 136 142 147 145 147 150 150 150 132 141 137 137 137 137 142 131 138 139 138 139 130 
76 77 77 73 75 66 62 62 63 67 69 68 68 64 62 63 63 64 61 55 55 58 65 70 61 56 54 53 59 57 60 59 58 56 53 52 53 55 57 56 59 55 55 51 51 52 50 56 53 58 61 56 53 61 61 63 65 63 64 69 72 85 85 87 88 86 86 83 91 97 90 94 67 58 56 57 52 52 66 61 49 54 65 75 75 70 78 71 66 61 69 78 76 74 65 62 71 69 64 77 68 75 65 70 68 65 63 70 66 59 67 57 59 58 68 67 61 64 65 59 54 60 67 65 75 70 66 75 69 71 77 71 63 69 70 76 74 68 70 69 68 67 67 64 72 70 71 66 66 66 70 71 73 73 72 77 79 78 80 80 75 69 71 78 84 90 97 104 127 147 147 138 136 131 129 124 132 134 140 142 142 144 146 151 154 154 152 134 136 132 136 140 143 141 140 147 143 139 137 132 
71 86 80 76 74 72 70 66 60 62 62 65 66 64 67 62 59 58 55 59 55 62 74 73 59 54 53 60 59 57 60 55 57 58 57 54 53 55 56 57 57 56 56 56 55 51 52 52 51 61 60 61 55 63 62 61 69 73 78 74 82 82 85 91 90 89 88 87 89 92 95 90 67 62 58 52 52 58 64 58 54 55 63 72 76 76 73 69 67 69 66 79 73 76 68 77 72 65 77 72 77 72 69 72 65 64 68 71 69 59 57 58 58 55 65 62 65 63 65 63 56 57 66 72 67 67 69 67 66 66 64 64 63 72 69 72 72 67 62 64 65 66 64 61 67 68 65 65 63 68 73 75 77 74 73 74 78 80 76 79 73 69 69 77 82 89 92 114 133 146 141 138 125 132 125 134 133 124 128 140 142 143 145 152 152 149 150 134 140 137 143 142 145 143 142 147 148 137 135 135 
80 77 76 77 76 74 71 68 61 58 61 64 62 64 62 61 57 59 54 55 62 70 70 73 69 63 58 59 55 55 55 61 61 59 58 55 62 60 54 56 58 57 51 57 53 49 50 52 60 61 61 60 59 60 63 63 68 75 81 76 81 84 89 89 90 92 91 92 91 96 86 89 83 76 70 67 53 55 53 63 68 66 61 67 76 80 77 68 59 69 68 64 71 71 67 72 71 70 76 73 72 81 74 73 68 66 67 73 73 62 58 59 60 57 59 61 62 69 68 69 62 63 66 66 67 77 70 70 63 65 66 69 73 71 65 63 66 66 70 72 70 69 63 61 63 72 66 64 65 72 73 70 71 72 66 69 72 70 75 74 70 65 72 83 86 84 95 112 124 145 138 137 136 135 131 128 126 132 129 140 141 142 138 142 152 150 149 137 138 134 129 143 148 145 145 136 151 142 145 131 
77 67 72 76 76 76 71 69 61 58 55 64 55 58 59 59 58 57 56 53 55 65 65 65 66 66 69 60 57 54 58 64 68 60 60 57 61 58 57 53 59 57 59 49 52 47 54 57 58 60 58 57 64 66 68 69 63 68 75 81 81 87 88 94 93 92 93 90 91 83 88 86 82 76 73 66 63 55 58 61 66 60 72 68 73 58 75 68 61 73 67 69 72 74 72 72 72 68 76 70 70 70 72 70 69 68 68 75 72 63 62 62 57 62 69 64 75 68 73 73 72 73 71 75 69 70 68 67 66 64 72 72 68 66 65 65 69 69 68 68 66 61 59 60 64 63 66 72 71 73 68 66 66 66 63 69 66 62 60 58 61 70 82 89 91 83 81 112 133 138 137 141 140 131 134 130 127 130 128 143 146 143 150 145 152 154 150 151 136 139 140 135 137 150 149 141 145 147 144 141 
77 73 72 73 76 75 75 70 63 69 67 65 63 58 66 66 62 56 57 57 57 63 62 66 66 71 67 63 60 63 65 67 64 61 60 58 58 58 57 56 54 57 60 50 53 56 56 56 58 56 59 59 61 61 68 73 73 77 81 81 93 89 87 92 95 93 96 93 96 90 88 81 79 72 78 67 65 70 63 63 60 65 67 69 65 64 72 83 75 78 73 68 76 76 75 66 59 68 65 78 71 70 77 81 70 69 65 70 69 64 61 65 57 59 71 69 68 76 74 74 76 75 73 76 73 70 63 69 74 72 69 67 62 65 72 72 72 75 66 64 63 60 57 65 62 67 71 69 73 70 66 62 64 65 65 63 60 56 47 45 52 65 86 87 85 80 94 109 138 147 136 139 130 129 128 123 130 128 122 138 144 147 150 146 145 148 151 150 140 142 135 131 137 142 139 147 142 149 145 143 
73 79 74 73 80 73 79 74 67 63 62 61 66 63 68 67 62 60 55 57 58 60 65 63 63 67 73 69 67 65 62 62 67 61 62 61 59 58 61 58 56 58 53 51 53 52 53 60 60 59 59 59 62 64 61 73 75 80 82 80 85 89 94 96 93 97 101 95 93 89 85 86 79 70 65 75 71 69 73 69 70 73 64 67 75 65 74 84 80 78 72 71 82 77 72 73 70 69 76 70 69 75 78 75 65 74 65 70 76 74 68 62 62 65 71 65 62 77 81 81 84 83 72 77 71 70 66 75 68 69 65 68 67 69 71 71 72 73 67 65 63 64 60 66 66 72 71 72 71 70 65 63 65 66 64 64 57 57 50 51 57 76 85 81 77 83 98 122 147 146 139 135 133 135 143 130 136 130 130 152 144 145 148 151 153 154 154 150 137 140 135 145 145 138 140 151 159 155 142 143 
73 77 76 72 72 71 73 79 79 71 69 65 63 63 70 70 68 67 56 57 58 60 63 64 66 67 71 70 69 64 64 66 65 68 69 63 59 61 64 59 67 60 56 51 50 52 52 59 62 58 57 61 58 65 66 78 81 82 87 88 90 88 88 94 99 101 99 95 92 84 75 85 71 67 68 73 73 74 70 71 70 68 67 67 71 77 70 89 86 80 81 76 80 78 82 81 78 79 76 74 72 71 70 70 65 60 65 71 69 72 73 67 77 77 72 64 62 71 84 80 82 77 74 69 70 62 74 78 69 65 76 74 73 72 70 70 75 78 66 66 63 59 66 70 72 76 67 71 70 71 68 68 68 66 60 55 53 54 62 66 76 79 85 81 81 86 111 135 150 146 140 135 130 130 131 127 124 131 132 148 145 149 153 148 152 152 156 152 132 147 147 146 150 144 139 148 149 145 143 142 
75 71 77 72 73 72 72 74 80 73 70 68 65 60 61 65 71 68 66 55 56 64 66 68 66 64 69 70 73 70 68 69 69 71 72 70 63 68 66 68 62 61 59 63 64 59 57 56 62 52 65 60 58 68 72 77 85 86 92 87 84 87 95 98 78 81 79 79 74 76 74 72 82 72 78 78 75 77 68 74 76 76 74 70 74 76 79 77 83 79 80 76 78 90 91 75 72 80 77 73 82 73 72 74 76 70 63 70 67 74 69 74 77 66 69 63 66 70 78 82 75 83 69 76 70 78 74 77 67 80 82 79 69 69 65 67 75 73 65 68 63 62 67 71 73 78 76 70 68 72 72 68 69 65 57 54 57 58 68 77 85 85 83 85 84 96 119 141 146 146 141 140 136 135 132 134 128 130 124 146 146 149 149 149 152 152 152 153 139 143 144 148 146 144 145 139 153 144 147 139 
72 71 67 73 74 73 76 75 74 74 72 67 66 57 59 64 66 68 67 65 58 59 66 66 69 64 70 68 70 72 67 70 71 71 72 74 73 66 65 62 62 61 65 64 58 54 55 55 54 61 64 61 59 60 77 80 82 86 90 88 88 90 96 99 82 82 77 73 84 84 73 72 80 83 80 76 74 71 73 81 71 77 74 73 78 72 72 81 64 82 81 83 82 81 83 85 73 83 73 77 82 83 74 75 70 64 62 62 71 69 72 71 69 73 63 74 77 74 67 74 72 76 82 76 72 72 77 80 72 79 79 68 68 67 72 74 70 76 79 69 60 64 67 73 74 77 74 70 71 73 76 72 69 66 62 59 60 62 79 81 82 84 89 87 93 103 121 141 145 150 136 131 128 130 131 124 132 125 129 149 148 148 150 153 155 154 151 155 146 135 144 141 145 148 143 139 151 142 135 143 
71 70 70 72 74 77 74 75 74 70 74 68 63 58 60 63 61 63 69 67 65 62 61 66 66 66 63 71 72 71 67 74 71 70 67 68 62 62 63 65 66 64 68 66 60 59 58 58 58 60 63 63 62 77 80 83 85 83 83 86 89 94 94 96 87 80 81 78 80 79 84 82 78 75 72 81 80 77 70 75 82 77 80 73 73 67 72 72 65 81 83 75 81 73 83 69 79 77 78 72 76 73 76 79 77 70 74 60 68 70 68 70 72 76 76 74 74 72 76 69 71 72 70 72 77 74 79 82 75 69 75 76 75 72 73 71 76 77 78 72 68 63 65 66 70 74 71 74 75 75 77 72 71 68 71 70 73 77 81 87 85 88 88 91 99 121 133 141 147 141 132 130 131 129 127 125 127 127 125 127 148 154 153 153 140 145 145 143 136 142 145 140 126 147 153 137 138 138 146 146 
74 65 65 69 67 73 76 79 77 74 73 65 67 56 57 61 60 62 66 69 68 62 59 64 67 65 65 67 68 61 63 61 63 62 63 67 66 66 66 68 68 69 69 65 59 64 67 61 63 64 66 69 74 79 78 87 86 85 90 90 96 98 99 95 87 81 82 84 77 79 81 82 81 67 67 68 68 67 66 71 74 74 68 73 76 76 73 77 71 76 82 73 73 72 78 79 77 72 73 72 88 83 71 77 79 78 72 68 71 72 70 79 69 76 79 73 72 71 67 66 77 78 69 73 77 78 88 78 81 69 73 71 71 68 72 72 74 81 75 65 70 71 69 63 69 72 71 74 77 76 76 72 67 64 79 82 86 78 82 83 91 92 102 99 102 121 135 140 139 139 134 130 129 133 124 133 130 125 128 131 148 145 146 148 143 139 139 145 143 132 142 142 145 147 147 143 140 145 146 131 
66 63 67 65 66 72 77 74 73 76 72 71 63 54 54 53 59 60 60 69 68 67 65 64 61 68 67 64 68 66 69 62 62 63 61 68 70 68 66 63 65 70 71 65 58 62 70 70 74 74 76 78 81 81 81 84 84 90 92 94 98 102 94 100 78 84 74 85 84 76 80 81 63 66 65 69 72 79 79 75 75 70 71 73 74 77 72 76 75 73 77 78 79 89 81 83 78 72 79 78 73 72 71 77 76 74 73 78 74 70 73 74 72 78 73 75 69 67 66 67 69 69 76 71 76 84 78 77 82 86 73 72 84 79 76 77 75 81 69 67 80 75 70 68 69 71 78 82 81 81 78 74 71 66 78 87 86 87 83 79 89 101 102 103 115 129 136 137 135 134 131 129 138 124 122 118 125 130 125 126 132 143 150 150 140 138 142 144 147 133 132 147 144 145 147 141 135 142 141 138 
66 63 71 71 71 71 72 69 70 71 72 73 62 55 51 52 55 55 60 58 66 65 66 66 60 63 64 64 62 66 67 68 68 67 63 65 68 70 69 65 63 69 70 71 68 64 66 64 74 66 76 82 87 83 83 89 89 97 98 91 94 96 99 92 80 79 81 89 75 78 82 77 68 67 68 68 70 77 80 78 71 71 70 79 77 72 72 76 73 79 76 78 68 80 74 88 84 85 85 70 88 69 82 77 73 75 77 77 72 77 75 75 74 74 74 72 70 67 76 71 75 73 73 78 80 81 75 81 83 79 84 74 85 72 72 70 77 67 77 80 70 78 70 75 73 72 78 83 84 87 81 81 78 77 78 87 91 90 88 84 80 101 109 115 123 127 134 132 131 131 134 126 129 133 129 121 132 128 125 125 149 142 144 151 138 146 149 140 149 143 142 143 141 144 144 131 134 135 139 132 
63 65 75 72 69 71 67 67 68 73 70 67 61 56 51 51 53 55 57 56 57 60 65 66 65 66 63 63 60 63 67 69 76 69 72 67 71 69 72 67 66 66 63 65 66 67 67 66 72 73 74 74 79 83 84 88 89 95 97 97 97 99 91 97 80 76 86 92 98 88 80 79 68 81 86 70 76 77 83 75 72 69 81 74 78 77 70 67 73 68 80 81 80 81 73 83 77 71 84 71 88 79 80 76 73 75 74 77 76 77 74 72 71 74 80 76 70 67 70 73 75 74 74 79 81 78 73 82 75 75 77 84 78 76 74 84 69 82 80 77 77 79 80 77 75 76 80 81 81 92 89 87 84 83 86 87 92 97 97 88 87 93 107 128 130 129 131 126 132 134 130 132 134 122 120 131 126 127 127 130 147 148 146 147 143 137 142 145 145 142 143 134 137 144 145 135 133 140 133 125 
66 70 72 74 73 69 65 73 74 80 75 69 59 59 47 52 50 51 55 59 57 56 56 60 62 63 66 66 65 63 63 66 71 74 68 75 69 71 69 70 67 71 67 65 66 66 68 69 72 73 75 72 71 76 82 87 90 94 90 88 99 86 101 93 91 93 93 98 91 86 87 80 85 74 78 83 71 73 73 75 80 81 79 74 78 75 70 66 79 69 71 78 65 82 80 83 82 80 83 88 72 81 78 74 74 71 72 74 77 72 73 66 70 68 73 65 68 70 70 75 74 76 67 68 84 82 83 82 77 79 86 79 75 83 80 78 72 70 65 76 79 79 77 69 72 75 75 79 85 90 95 96 91 89 94 87 85 94 102 93 90 90 116 124 124 129 130 128 131 137 129 124 132 130 129 131 130 119 127 132 151 151 145 152 130 138 132 135 145 130 137 139 129 142 140 134 135 151 129 132 
72 71 71 71 72 70 68 71 73 79 78 71 57 56 48 52 51 52 56 55 56 56 61 57 63 65 64 66 67 64 62 64 70 72 70 72 72 73 71 74 66 69 68 68 67 69 64 62 59 70 75 71 72 70 76 76 86 91 88 88 97 96 94 90 96 98 97 93 93 86 85 84 77 70 68 79 88 84 83 78 84 80 74 71 77 77 76 73 81 70 74 72 72 79 78 74 70 82 76 72 85 82 77 75 73 72 76 77 79 72 73 72 67 65 73 75 67 63 68 81 69 72 76 78 79 79 79 83 83 88 78 81 76 76 80 78 76 81 77 80 77 79 72 69 75 76 75 81 83 90 95 97 97 98 96 85 81 94 93 97 97 98 104 115 124 127 133 128 128 137 137 123 131 132 117 118 118 130 118 130 144 150 151 150 137 138 149 148 137 142 139 135 144 125 137 131 144 137 137 127 
79 78 72 70 69 65 70 70 75 80 81 72 67 64 52 50 49 51 56 58 57 59 59 59 63 64 66 64 64 66 67 64 75 74 76 78 75 71 70 68 68 68 72 66 69 74 72 63 71 73 78 76 70 68 72 74 80 90 92 93 87 97 93 93 97 94 95 94 91 87 87 86 83 80 82 78 86 76 72 82 74 81 81 72 73 76 77 77 70 76 74 69 68 70 65 62 82 72 76 73 79 86 79 79 72 73 81 72 82 76 77 73 72 71 73 68 66 72 66 69 81 74 74 82 75 76 79 76 75 75 73 79 81 79 79 83 82 74 81 78 79 79 79 74 85 82 73 76 85 93 96 97 95 92 89 84 80 83 91 93 92 95 101 107 116 122 129 133 130 123 121 119 117 118 118 116 116 117 121 123 147 151 151 152 146 134 131 130 134 138 143 129 144 132 132 137 132 128 136 128 
78 80 67 70 72 68 69 75 72 74 77 78 69 65 55 50 54 59 56 58 59 52 62 54 58 56 64 64 62 64 67 68 74 75 74 75 78 71 69 68 66 65 68 75 68 68 73 66 73 71 80 78 73 70 73 75 86 85 97 88 91 92 92 93 99 95 93 91 91 74 88 85 78 68 72 75 75 76 72 78 80 78 75 76 74 81 73 85 74 88 80 75 74 73 81 78 74 78 79 79 82 85 87 84 83 85 77 70 77 79 78 78 77 67 71 73 71 70 70 73 79 75 77 75 75 74 78 85 85 74 75 75 80 83 82 86 79 74 76 77 82 80 80 81 79 81 73 77 78 88 93 92 90 83 80 79 80 82 92 96 96 98 109 114 117 125 126 124 120 123 119 117 117 116 117 118 131 133 143 143 146 151 154 151 151 132 147 130 130 129 146 133 130 131 138 135 132 124 124 124 
75 74 73 74 70 69 68 68 71 75 72 82 75 65 61 57 56 58 52 51 50 58 52 56 56 58 58 60 62 65 68 67 75 74 74 75 75 72 76 67 68 67 69 68 74 68 76 70 65 73 78 79 79 77 75 80 87 90 94 92 92 94 100 99 94 93 91 95 96 82 80 87 79 83 83 78 81 75 80 79 81 81 74 73 72 77 82 80 79 73 71 66 69 71 78 73 81 78 78 77 85 82 82 77 78 77 84 78 89 82 68 78 75 72 66 71 67 75 69 71 66 69 80 83 84 85 73 82 82 81 82 82 80 82 83 75 79 75 77 77 76 84 83 87 90 84 69 66 70 86 94 94 86 83 80 88 80 85 88 96 99 104 110 118 125 125 128 126 120 122 120 118 117 113 118 119 136 144 148 145 150 149 155 150 151 137 146 143 144 146 131 134 129 129 134 138 131 119 120 138 
72 74 69 71 70 70 70 68 69 70 70 80 80 69 67 60 57 62 52 50 55 54 56 52 55 59 62 64 64 64 67 68 74 74 73 73 75 74 74 75 69 69 68 68 67 73 72 77 72 70 78 78 81 82 85 85 88 93 97 97 92 94 95 95 96 98 98 88 97 73 73 84 82 82 76 81 82 73 75 84 81 83 77 70 66 79 73 83 74 81 80 72 67 81 66 74 75 82 79 75 85 84 83 75 86 82 82 75 70 79 84 76 74 73 66 72 69 72 71 71 74 80 74 84 84 76 80 78 84 78 84 85 80 81 77 80 78 82 81 82 81 85 84 85 88 85 66 64 64 75 86 94 90 86 87 89 92 91 89 93 99 107 116 119 129 128 131 131 129 124 121 120 118 134 132 130 145 145 144 146 151 149 153 152 153 129 147 147 141 132 136 130 140 134 129 133 125 127 128 128 
70 70 69 70 77 73 73 69 66 72 76 78 75 75 65 65 64 59 58 49 49 52 53 53 54 55 59 63 63 64 68 69 74 74 75 73 77 72 70 72 68 68 76 71 71 73 72 79 79 75 82 84 84 82 87 91 89 88 85 91 98 96 102 95 96 96 92 90 81 77 76 82 75 70 75 84 74 73 77 84 76 75 80 77 73 75 70 65 69 69 71 78 76 76 72 78 79 72 82 85 84 77 76 79 85 86 83 72 82 74 82 83 82 67 71 81 75 74 77 68 72 76 88 76 75 79 87 75 77 81 81 83 83 85 75 80 81 76 77 81 81 82 82 79 83 86 75 69 69 71 81 90 95 96 90 89 94 94 93 93 99 105 116 124 133 131 131 135 123 130 126 129 128 132 129 115 139 139 143 146 146 150 152 149 152 129 143 146 140 135 132 129 138 139 138 118 116 131 130 130 
73 69 71 67 75 73 70 71 68 71 76 77 76 74 71 67 59 65 64 52 53 55 57 52 54 58 62 64 65 65 65 68 73 74 74 74 75 69 71 73 73 67 80 72 74 74 79 81 72 78 74 85 84 81 83 89 86 87 91 91 99 99 103 95 98 94 92 91 91 93 82 78 83 77 72 80 75 75 77 77 79 86 73 77 74 71 72 59 70 76 78 77 78 77 71 75 71 76 87 77 84 75 81 83 87 81 79 77 78 74 76 78 70 73 82 72 77 77 74 76 79 86 75 75 75 80 71 85 81 77 81 84 82 79 81 77 77 82 79 80 82 85 80 83 82 83 80 72 69 75 76 80 85 97 94 90 93 93 94 95 102 111 115 125 132 132 129 123 124 123 129 130 116 131 118 118 134 142 145 145 147 149 149 151 146 136 142 140 140 129 129 127 132 139 131 123 122 122 122 131 
84 72 69 68 67 71 71 70 70 68 72 72 75 74 77 69 70 69 67 60 56 55 57 55 57 57 56 63 58 67 64 68 75 76 73 77 78 72 70 73 72 75 73 71 82 81 81 86 84 86 86 83 82 82 78 78 79 81 92 95 96 95 99 98 96 96 91 90 94 91 81 81 83 77 69 76 76 74 79 76 77 79 76 68 66 78 68 75 67 83 78 75 78 77 74 76 77 83 74 85 82 79 84 83 87 80 73 76 86 77 84 84 80 79 78 67 82 74 72 73 84 78 79 75 77 79 86 85 85 81 78 82 79 80 84 84 79 84 79 81 87 86 80 84 87 89 88 88 74 74 73 85 83 89 93 92 93 90 92 96 105 110 119 126 127 126 131 126 121 123 121 120 120 131 130 133 142 141 142 147 148 145 149 150 147 136 138 138 136 130 127 137 130 131 118 125 123 120 122 117 
78 74 70 72 66 71 71 69 70 70 67 73 74 71 76 76 70 71 71 57 54 56 55 58 56 54 58 66 56 60 62 65 67 75 80 72 73 75 75 74 76 78 78 80 82 81 82 82 87 86 82 80 85 79 77 74 75 81 92 98 100 95 104 96 95 92 90 87 94 92 81 82 84 83 81 73 76 82 82 74 79 82 78 70 77 73 73 74 72 74 78 74 77 76 78 76 76 79 71 81 79 88 85 85 80 82 83 77 74 77 76 78 80 82 78 77 78 74 72 81 74 76 78 75 81 74 86 86 82 78 78 78 74 79 78 80 87 86 79 85 87 87 88 91 91 91 92 91 89 83 76 77 88 90 90 91 89 90 94 96 103 118 120 125 131 122 120 131 119 119 125 120 120 121 117 131 139 146 143 148 148 146 134 127 138 142 139 138 128 134 131 133 129 135 127 112 127 114 120 131 
78 76 75 65 69 70 70 67 71 72 71 72 72 75 77 78 75 72 68 67 65 62 60 52 54 55 58 57 58 56 65 63 66 68 69 74 75 76 83 74 78 78 79 79 80 80 79 84 86 79 86 85 88 77 78 76 81 89 94 100 100 101 93 96 95 92 89 95 93 94 86 82 85 83 70 73 75 79 75 78 82 80 78 69 79 75 66 66 74 71 71 72 62 81 80 79 83 79 78 83 80 86 81 83 76 73 80 82 86 89 83 85 82 82 82 83 79 75 79 79 80 79 81 82 75 75 80 85 82 76 75 71 77 77 82 85 85 82 85 85 85 89 90 92 94 93 93 94 92 92 79 82 88 88 89 92 95 98 97 95 103 117 116 124 123 121 119 120 116 118 119 119 118 129 124 130 131 143 146 -9999 147 135 136 132 136 136 138 133 129 133 132 126 131 127 127 116 109 116 115 123 
77 77 79 74 71 70 70 61 63 70 71 72 71 74 73 78 77 73 72 66 64 62 59 55 53 56 59 60 58 59 60 63 69 68 67 73 72 74 73 76 79 78 84 84 82 83 81 81 83 85 85 87 86 81 66 83 84 78 89 93 102 99 93 98 97 88 88 88 90 90 83 87 68 82 77 70 74 79 84 88 78 78 82 81 77 72 62 61 63 76 69 75 77 84 81 83 76 70 69 86 76 74 85 73 77 78 73 70 85 81 80 81 82 81 81 83 74 74 79 80 86 78 76 74 76 76 83 82 81 76 86 83 77 79 81 83 82 82 86 83 86 88 93 90 90 88 88 93 97 90 90 83 86 91 91 95 99 94 98 98 117 120 123 123 122 120 119 118 118 119 120 118 123 123 131 132 131 146 147 153 136 124 139 126 133 136 137 134 131 129 134 132 134 125 120 117 119 123 128 116 
79 82 76 75 65 60 64 64 62 69 68 70 71 72 74 74 76 74 70 69 65 63 67 63 52 53 60 62 58 58 62 69 69 65 68 70 70 77 78 77 78 83 81 83 85 81 82 80 82 81 83 93 82 79 78 81 75 84 94 99 96 93 95 98 94 89 90 86 90 90 84 76 78 78 84 83 74 74 75 80 76 75 68 65 64 70 60 66 64 76 70 71 83 83 83 81 81 85 87 75 83 84 70 71 83 74 75 86 82 78 83 76 82 85 89 84 78 78 82 84 83 78 72 80 76 76 80 79 76 77 74 74 81 80 81 83 85 81 80 82 85 90 89 88 89 83 86 89 91 92 86 90 82 85 79 94 102 101 95 103 119 125 123 121 122 121 121 120 119 124 117 118 118 127 125 130 134 145 133 138 144 132 135 135 129 137 136 130 130 134 132 132 131 120 122 116 122 123 125 117 
84 82 75 75 70 67 65 63 64 62 69 70 75 73 73 73 71 78 74 71 65 63 61 60 51 53 54 55 58 60 63 63 64 66 68 70 72 80 82 78 81 82 84 84 84 82 81 81 81 82 83 85 84 82 74 76 77 83 86 93 102 97 95 96 92 86 95 94 86 95 94 89 89 96 94 77 74 73 71 82 83 70 65 68 55 70 64 65 69 76 71 70 71 73 77 76 79 82 72 77 85 79 80 76 76 72 74 80 82 80 82 88 82 87 84 82 82 85 84 84 74 80 68 76 77 76 77 82 79 73 75 85 81 81 83 85 84 83 82 86 87 87 86 80 86 83 83 85 87 93 95 94 78 80 66 76 97 105 105 108 125 126 120 119 120 118 123 124 125 118 128 126 123 124 126 128 130 135 136 148 146 137 131 133 134 140 136 128 130 133 132 134 133 131 128 118 116 114 112 120 
76 82 76 72 71 64 59 59 64 64 69 69 69 71 72 70 72 75 79 73 64 62 60 62 49 52 54 55 55 58 61 64 63 66 66 67 69 76 79 79 86 84 84 86 85 83 85 80 87 86 90 86 83 79 71 78 80 82 93 98 93 94 92 93 91 86 84 86 88 93 91 93 94 90 92 75 71 74 79 78 76 70 68 66 67 67 75 71 68 65 75 71 74 72 80 81 73 74 77 81 85 77 76 76 75 79 77 79 78 87 86 87 83 90 88 85 89 85 79 79 76 78 70 73 73 80 78 81 79 79 82 82 82 80 76 81 86 86 89 90 92 94 89 88 88 86 86 88 89 91 95 99 93 85 78 73 90 101 106 115 126 128 124 121 121 120 132 125 129 129 124 122 126 125 125 126 126 140 145 141 141 133 124 129 132 141 132 128 131 127 135 130 123 127 129 123 123 113 112 119 
81 81 76 72 72 65 59 68 58 57 67 67 67 67 70 70 73 74 79 72 68 61 67 61 49 49 53 55 54 59 59 61 63 65 67 68 68 79 83 82 88 83 84 85 88 83 85 81 82 80 83 83 79 77 77 74 80 84 93 98 98 90 91 93 93 89 89 86 89 88 87 91 89 89 88 79 73 73 79 79 78 81 80 73 66 71 72 65 62 56 61 69 72 76 82 75 76 71 82 75 69 77 80 76 79 83 84 80 78 81 89 89 91 91 88 85 86 88 87 81 78 76 82 72 73 74 86 83 79 76 82 74 78 78 82 82 77 87 91 92 90 90 91 88 90 93 95 92 89 88 94 99 97 96 87 83 88 99 110 119 131 126 127 121 118 130 123 125 123 125 120 122 122 124 125 127 130 144 142 144 147 128 128 129 129 137 123 124 129 128 135 129 129 121 123 117 112 121 122 109 
84 80 69 75 71 70 70 56 56 57 67 69 71 64 67 70 71 73 78 76 70 63 64 63 48 49 51 52 53 56 58 62 67 63 66 69 64 69 73 76 77 74 85 87 89 87 81 81 80 81 84 82 77 76 82 84 69 88 87 95 98 99 97 93 92 90 89 89 90 87 86 94 91 91 91 82 74 73 79 80 80 78 82 80 74 60 71 71 58 57 69 65 76 74 72 73 73 71 69 72 77 77 73 80 90 80 88 85 85 89 89 85 77 88 89 88 84 85 80 79 79 75 76 76 71 71 67 81 73 79 80 73 74 75 81 74 80 86 93 90 88 87 88 86 88 94 95 90 87 84 90 98 102 97 92 97 96 98 114 128 128 123 118 130 130 124 123 122 121 122 120 121 119 124 125 129 126 140 140 143 146 132 131 123 126 130 136 121 126 131 134 118 121 121 120 121 107 115 110 99 
86 81 79 75 72 69 66 58 57 58 67 70 71 66 66 70 72 73 77 76 72 68 61 62 59 61 61 60 56 56 57 60 60 69 67 60 66 74 76 75 75 79 84 83 86 85 82 80 80 83 80 79 83 75 76 85 87 89 93 93 95 95 96 94 94 94 89 91 89 87 88 90 91 90 92 76 75 77 72 80 80 79 82 81 75 64 61 67 64 63 71 77 78 67 68 68 78 77 81 78 79 72 81 85 83 82 82 87 77 84 86 77 84 82 89 89 87 83 83 83 81 77 75 75 75 72 76 82 80 79 79 77 83 80 78 83 86 87 90 86 85 84 84 88 91 91 95 93 90 86 86 94 94 93 96 95 101 110 120 118 118 122 127 126 121 122 119 119 120 118 118 121 122 124 127 127 134 137 138 135 138 129 134 127 135 131 129 127 139 136 125 133 122 111 120 112 109 104 106 104 
80 85 77 76 72 67 65 66 58 56 59 58 59 66 67 70 73 74 74 76 73 71 67 62 66 63 62 63 62 58 61 60 59 60 64 70 69 74 76 75 72 72 84 84 85 87 83 80 81 82 85 79 77 83 79 81 90 90 94 99 99 102 102 93 95 93 91 90 87 89 89 95 90 90 95 82 77 74 75 79 80 85 82 73 71 71 66 63 74 75 70 72 65 65 74 80 86 72 69 79 79 86 78 84 86 87 84 92 79 83 81 86 92 82 87 88 88 85 83 85 84 78 72 74 72 77 77 81 82 80 80 79 77 79 82 86 85 89 85 86 85 84 85 85 88 89 96 102 98 93 85 84 90 97 103 98 107 117 121 120 114 114 123 124 123 116 119 119 120 118 120 121 123 138 142 143 142 131 137 138 138 133 133 136 135 130 135 135 136 132 115 120 124 113 109 116 112 119 117 123 
85 77 77 74 71 69 68 65 65 56 61 57 62 64 65 71 70 73 75 72 77 74 68 58 65 66 64 62 63 58 58 60 59 60 64 65 66 69 71 71 71 74 83 85 85 84 84 82 82 84 79 85 78 78 82 83 94 94 101 98 96 97 101 98 96 89 93 87 90 91 90 96 91 88 88 82 75 75 75 76 78 86 83 85 81 64 69 66 62 76 65 73 64 65 77 73 81 72 76 73 78 78 82 76 86 92 85 87 80 82 88 89 86 87 85 87 87 85 83 84 80 78 85 77 75 80 69 81 77 80 83 80 81 81 81 87 88 88 90 87 88 79 79 80 83 91 96 102 98 99 97 90 86 100 104 111 114 120 130 120 112 108 113 111 112 109 110 124 126 124 123 125 118 140 142 141 141 134 132 126 134 126 136 137 139 129 134 134 142 128 118 114 119 119 106 111 112 114 124 124 
80 82 78 76 72 69 69 67 65 57 61 57 60 65 65 71 69 73 70 74 73 77 69 66 60 64 68 61 65 57 57 57 59 63 62 65 67 69 71 74 71 77 87 84 86 84 84 83 83 80 79 77 78 84 85 84 93 91 97 102 97 99 95 100 93 96 95 87 91 92 91 89 91 88 89 81 80 75 75 75 76 79 76 85 85 82 70 82 79 68 75 63 64 66 79 73 73 81 75 73 83 87 83 82 85 84 86 92 94 81 87 88 87 81 84 85 86 84 84 81 82 82 81 74 81 80 79 81 83 82 83 82 79 82 84 89 88 88 86 85 87 83 81 78 83 83 94 105 108 101 106 90 90 101 111 115 123 134 116 118 110 123 111 109 107 108 111 110 117 113 114 114 128 -9999 150 147 149 126 131 136 133 133 144 141 137 134 133 143 130 118 110 111 116 112 109 103 114 116 114 113 
78 81 80 77 71 71 68 68 68 66 65 58 59 65 65 70 70 66 69 73 75 75 72 65 63 61 63 65 62 55 57 58 58 60 62 65 64 69 70 73 71 75 86 84 86 88 84 82 81 82 76 75 85 84 92 91 95 99 88 103 102 99 99 95 93 93 96 95 92 93 92 89 96 91 90 81 74 73 75 75 74 73 75 83 87 90 84 75 84 70 65 79 77 80 74 76 74 71 84 79 83 86 87 79 81 84 84 92 93 89 83 86 85 90 86 87 86 83 83 87 79 78 78 79 82 82 86 82 84 84 81 76 75 80 81 87 84 85 85 87 88 94 94 92 86 84 90 103 106 108 96 93 110 114 118 130 131 119 116 117 114 119 111 111 108 107 108 112 111 112 113 111 123 144 -9999 146 140 125 127 130 134 143 141 141 134 130 126 136 126 120 118 108 116 114 108 111 116 120 106 107 
74 79 80 77 72 69 68 72 69 67 68 62 58 65 65 69 70 69 71 72 71 75 71 69 67 60 60 60 64 55 54 62 59 61 63 64 63 64 74 71 71 72 84 83 86 84 82 81 79 77 77 75 84 88 93 96 90 89 103 102 102 94 97 97 100 93 94 96 95 95 91 88 95 93 92 87 78 76 84 82 82 81 74 77 78 92 91 77 71 71 69 69 79 74 86 75 75 83 76 80 78 78 90 90 83 83 83 92 92 90 83 87 93 88 88 86 87 83 84 82 80 76 78 78 81 81 81 83 83 81 81 74 75 79 83 84 82 85 84 86 88 96 92 93 96 88 95 103 105 97 94 113 116 124 131 138 128 119 117 113 110 111 111 110 108 108 110 113 111 113 113 115 119 141 149 140 142 126 132 138 131 142 143 138 134 137 147 136 126 118 117 110 110 108 105 102 111 126 117 112 
73 76 78 77 72 70 70 71 65 64 63 62 58 65 65 67 67 68 68 72 70 71 71 71 68 66 61 59 63 53 53 54 61 61 62 62 63 68 66 67 71 73 72 72 75 74 73 79 78 76 75 86 84 88 90 94 93 96 97 95 99 103 95 96 101 91 96 96 97 94 93 91 91 90 91 90 78 86 81 83 83 85 81 70 75 75 73 73 75 75 74 79 82 87 80 80 91 77 73 83 86 80 79 92 90 85 85 94 93 95 85 88 86 90 87 89 85 85 84 80 77 73 80 82 83 76 78 83 83 81 82 75 76 80 83 84 86 86 80 84 90 103 98 101 103 100 104 103 104 95 100 106 125 129 136 131 118 111 116 114 115 113 116 115 112 114 111 112 112 114 116 120 134 144 148 144 142 131 137 133 136 141 141 142 142 144 136 129 112 116 115 118 114 114 104 102 111 124 117 104 
79 75 77 78 71 69 71 69 65 64 63 58 62 63 61 68 69 68 72 72 71 70 70 72 71 67 62 60 60 68 69 65 69 71 60 60 61 63 66 67 73 74 74 74 75 73 74 80 78 81 78 80 82 85 87 88 92 92 94 92 93 97 95 94 100 98 93 95 100 92 93 90 90 92 92 90 80 86 84 84 83 85 84 70 80 85 72 73 72 76 77 77 89 78 89 80 80 82 75 75 82 79 81 85 82 91 85 87 84 92 85 86 91 88 90 89 86 82 82 76 71 79 84 87 82 76 73 77 80 82 86 84 82 83 89 91 90 88 85 86 92 100 106 109 110 109 104 95 105 102 101 107 128 121 129 117 112 117 109 112 117 121 116 115 113 112 114 115 116 119 118 130 130 142 141 141 140 145 138 135 142 141 141 135 140 141 130 111 110 109 111 116 113 111 109 104 115 125 119 113 
81 76 77 78 74 70 74 74 73 71 66 61 58 65 64 63 63 63 59 62 71 71 71 71 71 67 63 61 58 62 65 67 66 70 57 62 60 65 66 70 68 74 74 74 74 73 74 80 77 76 80 79 81 84 86 87 87 88 91 93 93 97 97 92 98 97 95 94 102 98 89 92 94 91 87 94 78 78 84 83 78 79 78 76 86 75 78 71 79 85 73 75 74 78 83 81 81 82 93 75 75 89 84 84 85 88 87 88 84 95 84 86 90 90 89 91 84 82 80 75 75 81 85 86 83 80 81 79 81 84 84 86 87 88 90 93 90 90 88 90 96 103 112 103 111 100 101 99 101 107 109 117 119 121 120 112 113 116 118 112 121 117 119 115 113 116 117 118 118 136 139 134 137 139 142 145 144 145 135 134 144 135 135 138 133 144 125 113 104 100 104 105 109 106 105 108 122 126 120 114 
75 78 78 75 76 74 75 75 75 73 65 62 59 63 63 65 64 65 59 63 72 72 72 71 70 70 64 60 58 59 63 66 65 68 61 58 59 60 65 65 69 72 72 72 75 74 70 83 81 81 80 76 82 82 82 88 84 83 87 92 92 94 95 94 93 93 96 91 90 88 96 91 85 88 97 89 77 83 84 79 79 79 82 80 77 76 78 76 84 88 75 74 75 75 77 89 90 89 76 76 81 81 82 85 88 87 92 95 88 90 92 89 86 86 90 92 83 85 79 76 82 79 86 85 84 86 85 83 85 87 83 91 93 89 89 94 94 93 93 96 103 108 109 105 107 106 100 109 99 106 111 119 115 119 114 112 111 105 113 113 118 118 122 115 134 134 135 139 137 140 139 138 139 138 141 142 143 145 135 126 133 140 148 145 152 138 108 113 98 89 96 105 101 111 114 128 123 124 123 119 
72 73 75 74 74 74 78 75 72 72 67 61 62 61 62 65 63 64 58 58 71 72 68 69 73 72 67 64 60 57 59 60 68 75 61 62 58 62 62 65 72 68 70 69 73 76 78 80 82 75 85 71 85 82 86 83 87 88 94 88 92 93 87 92 90 95 96 95 91 91 88 94 94 95 94 90 92 90 89 91 91 80 80 82 78 73 72 73 74 73 76 73 73 71 72 79 76 91 81 82 80 81 81 87 87 86 93 92 90 89 88 88 89 88 90 83 88 77 76 79 81 80 82 84 81 81 87 87 85 85 87 93 89 92 92 92 93 96 95 101 112 106 103 103 101 102 102 110 112 113 121 110 116 115 112 114 110 112 111 114 119 123 124 118 137 138 138 141 141 141 139 143 144 138 142 141 143 140 129 135 136 140 145 138 145 121 105 110 97 93 103 104 104 109 112 126 124 119 115 112 
73 72 74 77 75 76 81 74 73 72 66 66 64 63 61 64 63 63 56 58 75 71 71 72 72 76 74 66 64 61 60 60 61 64 63 60 62 63 60 64 67 72 68 71 74 76 69 71 82 84 83 82 82 81 87 83 93 81 88 90 90 87 87 89 91 94 93 93 92 90 89 89 90 89 89 91 92 91 93 91 91 79 79 76 77 75 76 83 73 73 75 75 74 75 75 81 75 78 82 80 80 89 82 84 84 83 84 87 84 82 90 88 89 88 84 89 87 83 83 85 77 80 80 81 79 81 84 86 80 82 83 94 93 93 95 98 96 100 106 109 100 99 99 96 99 101 105 110 103 112 105 116 112 115 115 114 112 117 122 123 124 121 125 119 137 139 141 142 138 139 143 141 137 140 140 138 137 144 133 135 140 143 137 146 130 111 97 99 103 106 101 102 105 114 107 112 105 112 109 101 
77 75 79 81 77 76 79 75 74 73 70 67 63 64 61 63 64 63 67 62 72 74 74 73 72 76 73 74 67 68 67 66 61 61 59 65 62 63 61 60 63 69 68 68 69 68 70 73 80 81 84 84 83 81 86 86 85 86 87 92 88 87 88 89 91 93 97 95 91 89 95 88 91 92 91 88 90 91 92 92 90 76 75 74 75 73 74 73 74 76 75 77 76 76 75 75 77 83 84 79 81 81 90 87 86 81 84 93 84 85 88 80 84 89 88 89 89 84 73 77 79 78 80 77 83 80 84 90 83 93 85 94 92 95 96 96 97 98 96 95 96 107 100 103 102 104 109 109 107 112 107 110 113 118 114 114 117 117 117 116 123 123 124 125 125 141 139 140 139 145 146 144 140 141 141 144 134 139 129 135 135 134 140 141 122 96 95 99 113 108 106 110 116 123 99 92 91 94 92 89 
84 82 81 77 79 77 81 77 74 73 70 65 64 64 64 62 60 60 65 58 69 75 75 73 73 73 76 75 71 70 67 67 67 62 60 65 65 63 64 61 68 68 70 82 80 85 81 79 86 82 77 80 80 83 85 85 94 87 92 92 89 90 89 95 90 97 92 93 92 90 93 93 91 92 88 90 94 92 94 93 90 80 85 75 82 75 82 83 85 74 75 74 76 73 77 83 78 76 90 90 80 89 91 91 93 83 81 85 81 85 82 82 83 84 81 82 83 83 78 83 83 81 83 82 80 82 81 88 84 82 85 95 96 98 98 104 98 93 98 98 95 103 104 99 100 104 108 116 111 103 106 116 114 117 115 115 114 115 116 121 121 124 126 123 125 139 144 140 140 142 147 143 140 141 140 144 140 138 127 129 131 129 127 122 112 99 101 96 94 103 97 106 106 101 93 74 76 85 84 76 
92 86 80 79 81 75 81 80 75 72 69 65 64 64 63 62 61 60 55 56 68 69 74 74 74 74 72 75 76 69 69 70 69 73 64 61 71 70 64 61 64 65 71 81 79 79 84 81 82 82 78 78 81 79 78 83 95 85 94 90 92 90 90 96 90 91 93 97 91 91 94 95 88 90 90 93 94 92 91 94 93 72 76 80 73 73 75 72 68 77 86 86 82 88 71 88 74 83 79 89 80 83 87 90 81 84 82 88 86 81 80 84 83 85 85 83 87 79 78 79 86 84 86 82 84 82 84 85 85 84 86 91 93 98 98 95 100 98 95 97 97 98 99 100 105 104 114 106 113 113 116 118 117 119 117 117 118 118 122 120 122 125 125 125 127 141 142 143 142 143 143 141 142 140 146 145 135 127 129 127 131 120 117 108 110 114 98 94 85 85 94 102 100 84 74 68 66 72 74 63 
84 86 84 83 81 76 83 82 80 73 71 68 65 67 68 68 60 59 62 65 64 62 62 65 66 74 74 75 74 74 72 69 71 76 71 71 68 65 62 66 61 68 65 79 79 78 81 84 83 78 78 81 83 81 82 84 83 97 96 88 91 93 89 87 89 90 94 92 95 89 88 92 93 93 89 88 89 91 90 92 91 84 83 72 71 72 71 72 84 77 77 74 74 83 85 82 77 77 93 87 74 90 90 80 81 81 90 87 84 79 81 81 85 84 83 86 86 80 81 83 87 83 86 83 87 86 84 90 87 86 87 91 91 93 94 97 99 103 96 94 97 100 102 101 108 111 101 107 103 111 109 114 117 119 116 114 119 119 122 124 124 125 125 126 130 140 141 142 143 142 141 150 138 138 133 126 124 121 125 127 117 119 121 113 118 120 102 78 67 76 96 104 78 65 61 61 61 63 70 59 
83 87 87 81 80 83 74 74 72 67 67 71 67 68 69 71 65 65 64 62 63 62 62 61 63 74 74 75 74 72 72 75 72 76 72 66 65 65 61 66 68 70 66 78 81 86 83 80 77 75 78 78 80 84 85 88 84 92 88 87 91 92 88 86 92 95 93 100 100 93 90 94 88 86 95 88 92 86 90 88 85 76 74 73 74 74 75 74 76 76 76 79 78 82 82 80 79 79 75 78 81 86 79 80 81 88 87 85 84 82 82 82 81 87 82 88 85 79 81 84 83 84 84 87 88 87 86 90 87 82 85 92 99 93 96 97 94 96 97 96 101 101 97 108 107 105 103 96 97 103 108 113 118 120 119 120 119 123 123 125 120 137 140 144 141 145 145 142 144 143 144 143 143 143 131 136 130 122 127 113 108 100 113 122 115 109 92 71 74 87 101 90 66 62 62 61 60 57 64 55 
87 88 81 83 81 77 76 72 71 68 68 71 70 70 69 72 65 66 63 63 62 60 61 62 65 74 75 74 72 74 72 73 76 78 65 68 66 64 62 66 70 68 70 80 81 77 81 85 79 76 78 78 72 79 90 91 83 88 87 85 88 91 89 88 90 95 96 98 98 93 97 88 91 91 95 91 93 89 87 89 87 76 71 76 73 75 75 76 76 76 78 77 76 74 80 77 77 86 84 90 91 78 84 79 88 88 85 82 84 84 78 82 86 88 86 87 80 82 91 92 84 85 86 84 87 89 74 87 86 89 94 94 91 93 97 96 97 102 96 99 100 102 101 109 104 104 101 108 101 101 114 117 109 113 118 121 126 127 127 126 138 134 140 145 146 143 143 144 143 146 144 141 142 143 126 128 125 129 119 109 99 98 110 127 128 105 90 84 93 103 94 79 63 62 65 59 60 59 57 59 
85 84 86 83 83 77 73 72 70 67 63 71 70 72 71 69 65 65 60 59 61 62 61 63 63 73 75 74 73 74 72 70 71 70 74 66 70 -9999 75 70 67 70 69 80 80 79 78 77 75 81 76 73 80 80 86 82 90 87 89 93 93 90 90 92 93 97 97 97 95 96 94 96 90 94 97 88 87 88 92 87 87 81 80 73 76 73 75 76 78 78 78 75 81 78 80 82 76 79 80 77 76 83 86 87 87 74 85 86 86 85 87 81 87 88 85 81 81 80 77 91 82 81 83 78 88 85 82 86 88 89 96 97 93 93 94 97 106 95 106 101 102 100 102 103 103 112 104 112 105 112 118 118 119 112 118 124 129 118 132 130 130 140 143 140 140 143 140 146 144 142 142 142 143 146 123 137 132 117 111 97 100 98 110 120 125 117 102 92 105 98 81 75 66 68 59 59 62 57 60 56 
89 91 87 88 80 77 74 73 67 66 64 74 75 72 71 72 65 65 62 61 61 63 64 62 66 75 72 73 73 75 73 68 74 76 74 68 72 -9999 -9999 73 70 71 70 68 78 84 85 81 80 81 78 78 79 82 84 83 91 88 87 89 92 90 93 95 94 95 95 94 96 97 97 95 93 91 91 93 91 90 85 84 86 82 84 70 69 70 73 77 78 78 81 79 82 77 75 74 77 81 81 75 76 83 78 77 86 89 77 87 89 87 89 82 83 87 81 84 87 84 85 81 84 82 88 88 86 80 80 88 88 90 100 100 96 93 96 102 98 100 102 106 103 105 103 103 106 107 107 108 118 112 114 110 110 112 123 123 131 128 120 132 121 137 145 145 145 145 143 145 146 146 142 143 143 141 117 129 126 116 106 89 88 95 101 117 125 130 107 108 81 69 67 66 62 61 54 55 52 54 59 54 
98 90 88 86 82 80 74 73 66 66 66 71 69 67 69 71 65 63 64 62 61 64 68 64 69 75 73 70 75 73 68 67 66 70 75 70 67 -9999 -9999 79 75 76 77 80 78 83 78 75 82 78 73 77 79 81 84 93 98 91 86 86 90 93 92 95 95 96 95 93 92 93 95 97 98 99 95 93 92 87 83 88 88 85 81 70 69 72 77 80 77 82 82 82 85 81 78 79 79 79 78 77 77 78 76 85 83 83 85 86 88 83 85 88 88 81 84 84 83 82 83 84 91 81 83 81 82 81 85 85 93 95 96 99 89 91 101 101 100 100 102 105 104 104 105 104 105 109 110 108 108 106 115 120 112 121 129 120 128 128 132 133 123 144 147 147 142 142 144 143 144 146 143 139 145 139 129 120 116 104 113 103 81 83 98 113 133 138 117 99 76 59 52 53 52 51 52 48 50 50 49 46 
92 90 91 81 81 81 76 73 68 64 68 72 70 71 68 73 66 66 63 66 65 66 66 65 65 72 72 68 73 75 74 70 67 70 74 69 66 71 67 75 78 75 76 80 79 80 80 76 78 79 77 77 80 79 85 90 92 89 88 88 93 95 90 96 95 92 92 94 99 93 91 95 97 97 94 93 89 88 85 85 91 82 77 70 75 74 76 79 80 77 79 83 83 78 78 79 81 80 80 77 78 84 90 88 84 87 84 87 87 79 88 82 89 97 85 84 88 85 84 85 76 80 79 84 83 83 86 85 91 93 95 96 91 95 100 100 100 99 100 103 104 105 103 109 104 104 108 109 111 108 118 119 126 122 132 131 131 130 133 125 134 141 138 138 145 141 142 142 138 144 138 137 146 140 121 117 117 96 104 106 95 91 97 105 131 128 125 93 68 56 45 46 45 45 44 44 45 42 46 44 
89 90 87 94 83 82 78 72 72 71 70 70 71 70 70 71 64 69 65 64 66 67 65 65 58 67 71 69 75 77 78 71 73 70 72 62 65 66 68 78 77 76 84 79 81 81 77 77 76 81 79 79 81 80 82 86 88 104 89 85 85 95 90 94 94 91 93 101 95 93 91 94 97 97 94 87 88 87 87 91 90 91 71 72 74 75 74 77 77 81 87 85 82 78 81 81 81 81 84 85 84 87 88 84 86 84 85 83 88 81 84 85 91 88 85 84 83 90 81 79 80 82 80 80 87 87 88 88 93 97 92 94 98 91 99 99 100 99 100 104 105 103 105 104 106 107 114 112 115 119 120 116 121 128 128 131 131 123 128 126 136 149 146 146 143 136 132 139 129 125 124 121 117 120 124 123 102 104 102 102 104 104 103 107 112 128 119 104 82 56 41 40 40 42 45 43 42 35 42 44 
92 90 83 93 91 80 79 79 76 71 73 73 69 70 69 70 65 65 67 64 65 64 61 68 63 70 69 68 75 74 75 74 72 70 72 65 64 66 65 77 79 77 79 80 80 76 76 77 76 83 81 81 85 83 81 84 83 84 81 81 81 87 92 95 92 95 102 100 92 95 92 94 97 97 91 88 87 84 86 90 91 91 68 70 76 78 78 82 84 86 84 83 82 88 80 81 80 81 79 86 84 85 86 87 86 87 85 87 77 86 84 88 86 82 86 83 90 89 86 80 88 79 84 89 89 91 88 92 95 97 94 91 90 93 94 95 99 101 100 103 102 101 103 106 107 108 108 109 114 114 115 111 117 126 121 129 131 126 130 132 130 148 142 146 141 128 121 125 125 123 121 120 126 122 128 126 111 103 101 108 112 111 109 97 94 125 127 111 81 52 40 36 30 33 33 38 33 41 43 42 
98 93 93 92 82 80 85 79 76 74 73 73 72 71 72 67 65 65 66 67 64 65 65 70 61 71 70 67 67 74 73 75 75 71 72 65 63 65 66 78 77 77 76 82 81 77 83 77 81 81 82 77 82 80 82 83 84 81 79 81 84 83 90 89 98 94 91 98 95 95 93 95 96 94 93 90 86 89 88 87 91 91 82 74 76 84 82 86 86 80 83 82 82 94 94 82 91 93 87 86 75 89 78 81 77 87 88 85 78 86 81 87 84 85 80 89 88 85 77 85 83 88 87 86 84 94 96 97 98 101 88 93 96 91 96 94 97 99 101 102 101 106 106 112 108 107 110 110 110 111 114 119 118 120 119 123 126 145 143 145 145 146 146 144 143 127 137 126 125 123 123 126 133 122 130 130 111 103 107 116 119 108 97 82 83 115 123 116 68 41 35 28 27 28 31 33 41 41 43 41 
89 99 86 82 85 85 85 80 76 74 71 72 69 69 67 68 69 63 64 64 65 63 65 68 61 68 70 71 68 76 77 75 77 72 71 64 57 65 65 76 76 78 77 76 76 80 81 80 84 82 85 77 82 80 84 87 81 90 87 83 83 79 87 91 90 91 93 95 96 95 93 95 94 92 91 93 90 91 91 90 87 97 71 79 77 85 86 76 79 83 82 82 81 80 83 -9999 -9999 95 80 82 79 80 90 92 91 92 90 88 89 87 80 89 86 86 80 81 78 81 79 81 87 94 92 89 97 90 86 94 97 92 90 91 92 87 90 106 102 96 99 103 100 106 105 106 118 109 114 110 123 117 115 117 120 123 123 122 124 143 146 148 148 143 143 143 142 131 125 127 127 124 121 120 137 126 135 127 108 106 105 111 112 100 81 78 82 106 111 99 70 31 32 24 31 25 22 39 45 42 36 36 
84 92 87 83 88 80 78 82 76 75 77 72 69 69 68 66 70 64 65 64 64 65 62 64 63 59 69 70 70 73 75 80 74 73 74 56 62 64 64 76 77 77 79 78 80 78 80 82 82 80 80 83 84 85 83 84 83 92 90 91 76 83 91 90 86 82 94 92 91 94 95 92 91 93 89 91 89 90 92 92 94 95 76 81 75 76 86 82 82 83 83 81 83 87 91 85 -9999 89 91 88 90 82 93 95 81 94 92 86 89 91 93 84 89 81 85 80 83 81 83 82 97 96 92 90 86 93 91 94 92 90 91 90 87 91 93 98 98 97 104 104 104 105 109 107 106 109 117 111 110 128 120 120 121 122 130 122 124 141 146 144 148 146 148 141 144 139 125 121 122 123 128 122 120 119 128 121 119 106 110 102 95 75 64 60 79 88 100 100 61 34 27 24 29 20 32 41 45 36 38 39 
102 102 85 84 84 83 75 84 86 75 75 72 73 67 68 66 71 64 64 62 63 66 64 67 65 62 72 70 68 75 76 68 74 71 70 51 62 63 66 68 69 72 68 71 80 78 79 82 84 83 80 81 84 78 81 88 88 83 89 81 85 79 84 86 88 87 86 95 96 99 94 92 90 92 91 88 89 89 88 92 91 91 76 79 77 79 80 82 80 81 80 87 81 84 90 93 90 77 80 89 91 82 84 85 89 -9999 93 94 87 92 87 82 89 81 82 81 82 83 82 89 93 94 90 92 91 87 91 91 92 86 90 88 88 90 92 95 99 100 101 102 103 106 108 110 107 111 113 117 115 119 117 117 117 119 128 121 124 139 143 147 141 140 142 140 139 136 125 121 124 124 125 123 133 114 121 115 108 110 111 88 77 68 55 55 64 87 81 46 61 39 32 22 26 29 40 40 39 35 35 35 
84 92 93 90 91 88 77 86 76 83 74 74 72 69 69 65 64 64 63 63 66 64 66 67 73 71 73 71 72 75 76 80 74 68 68 52 55 62 65 67 67 65 71 72 78 80 79 81 83 86 85 82 80 82 85 81 79 87 94 89 85 79 84 85 84 85 85 84 96 96 96 93 87 88 91 90 90 90 92 89 90 98 76 91 75 80 81 81 83 81 82 80 82 83 85 80 92 86 78 91 83 89 87 88 92 -9999 92 83 84 91 90 90 91 90 84 90 82 84 94 94 94 85 89 90 93 92 94 95 94 84 88 87 84 87 94 98 99 102 103 103 105 107 106 108 109 108 110 115 114 134 125 122 122 128 127 121 131 142 139 146 140 126 141 143 138 135 122 122 119 123 121 127 134 120 109 107 95 114 106 80 60 50 47 49 55 61 66 67 71 41 38 27 32 36 39 38 34 30 31 33 
87 93 98 84 88 91 85 79 78 79 77 80 72 68 66 64 63 63 67 68 72 72 65 69 73 73 71 73 73 78 78 75 72 68 71 61 57 60 63 65 66 66 64 67 79 81 81 80 81 89 85 87 87 80 80 80 80 85 88 93 89 83 81 84 84 82 85 86 87 88 86 92 95 91 93 95 97 94 93 96 93 90 83 74 75 81 84 86 86 82 84 83 81 80 87 90 78 88 90 82 85 93 89 86 87 93 92 89 91 89 85 76 90 93 82 83 84 91 90 91 91 92 90 91 92 95 96 96 92 85 85 86 92 93 91 96 98 100 102 105 105 105 105 107 110 107 113 113 118 116 122 115 118 118 129 123 124 142 141 140 143 139 139 139 137 140 117 119 119 118 121 125 129 122 110 87 108 104 83 60 48 43 43 47 56 58 60 76 53 44 36 35 36 38 38 34 34 26 27 28 
91 88 108 107 88 91 86 91 78 78 76 82 71 69 70 67 64 64 64 70 68 71 68 70 72 73 70 72 75 77 78 78 73 78 79 79 68 61 58 62 63 66 69 67 81 79 81 92 88 84 88 90 87 86 82 86 84 85 90 91 91 87 78 82 87 92 87 89 91 87 89 95 92 91 92 95 95 93 88 95 94 91 87 87 83 84 87 88 89 82 81 79 84 89 89 86 93 80 81 82 84 94 93 95 98 92 91 90 89 92 89 86 94 82 83 84 88 91 95 94 91 90 88 92 98 94 95 94 88 89 85 84 92 91 93 94 96 99 100 104 104 106 112 110 106 108 111 114 116 127 115 125 127 117 129 128 122 145 140 143 145 129 132 133 127 120 128 120 131 136 121 119 130 127 100 100 96 79 63 46 41 36 36 42 53 53 53 55 50 38 34 37 35 35 32 34 35 31 32 30 
89 90 92 92 92 89 94 92 90 84 85 78 78 69 66 69 68 64 62 70 71 73 69 72 73 75 78 73 75 76 78 84 81 79 77 71 75 66 69 63 67 67 71 75 76 83 85 84 87 90 92 95 95 96 91 94 91 90 90 92 94 93 84 86 87 95 94 99 97 94 90 87 96 93 93 94 94 93 93 89 80 77 86 85 84 84 86 86 90 91 87 88 88 87 88 88 89 86 93 94 97 94 98 -9999 -9999 101 94 95 95 90 83 89 87 87 90 90 93 93 95 85 89 88 91 89 90 90 87 90 85 80 85 92 88 90 91 94 96 96 97 100 103 105 108 109 108 110 112 116 118 127 129 115 120 140 137 139 145 143 146 145 141 125 136 123 124 126 118 122 124 124 135 136 140 128 107 98 101 69 44 42 40 20 22 32 46 51 42 45 47 36 35 36 34 32 34 31 31 33 33 38 
89 88 88 92 91 94 98 94 88 79 80 79 70 75 68 69 63 69 67 65 71 73 71 69 70 80 82 82 77 81 75 79 82 80 81 76 70 74 63 75 79 81 78 76 79 85 87 88 94 89 93 97 95 96 96 91 98 95 91 95 97 93 90 94 95 97 99 96 98 98 92 96 97 95 94 95 89 89 88 87 87 82 86 85 91 90 86 85 83 83 90 88 93 95 91 95 97 95 93 94 95 89 -9999 103 -9999 -9999 98 90 89 87 85 95 98 91 93 94 101 93 91 93 89 87 91 90 89 88 85 86 84 85 84 84 86 88 90 96 97 97 96 104 104 107 106 113 125 115 125 119 130 140 143 144 138 131 143 145 147 147 147 143 152 128 127 130 127 123 122 126 125 136 121 141 137 119 115 116 87 54 36 38 33 22 14 17 34 43 32 25 36 44 31 33 31 28 30 29 32 40 40 41 
86 86 84 100 99 91 95 95 87 91 87 77 77 74 74 72 71 70 70 68 71 73 75 78 77 78 72 85 86 86 79 78 84 82 80 80 76 71 63 79 65 75 83 82 81 92 85 88 98 96 103 95 96 100 98 98 90 102 98 95 88 94 94 94 94 95 95 94 97 98 96 96 106 102 97 95 95 101 93 95 95 88 89 89 88 88 90 88 87 87 85 88 89 91 101 94 103 91 102 91 98 98 97 94 99 89 93 93 94 100 98 93 87 90 92 94 93 90 91 89 90 89 92 92 94 87 77 76 76 81 78 80 87 90 92 96 97 97 95 102 105 105 112 112 113 117 119 119 142 135 143 143 144 147 141 143 146 145 151 144 144 142 124 123 128 127 128 125 129 128 139 140 142 119 121 113 84 51 34 32 32 34 27 23 19 32 43 26 34 46 32 26 28 26 28 34 31 34 36 40 
95 100 93 98 87 85 89 91 94 95 85 75 75 75 74 77 76 65 75 71 71 76 74 77 79 73 85 83 80 83 74 88 82 83 87 86 78 80 85 87 84 84 99 104 98 75 78 80 81 94 96 100 95 97 101 91 100 101 99 97 90 97 94 99 97 98 97 99 96 97 98 97 96 106 106 106 95 95 85 93 91 90 90 97 87 92 89 90 91 89 92 96 100 94 93 92 101 103 103 102 103 100 98 97 98 98 93 91 91 90 96 95 91 90 88 94 90 94 88 89 96 89 96 95 86 79 70 65 77 76 84 80 87 93 95 95 99 98 93 103 103 110 114 115 116 117 119 120 138 137 142 133 140 145 146 144 149 147 147 148 149 143 126 129 125 122 126 129 138 131 131 134 134 118 114 114 98 60 39 32 35 38 37 31 24 32 36 43 28 28 32 25 26 33 28 32 30 37 35 38 
87 90 95 95 79 82 84 87 92 95 93 90 82 79 79 78 76 77 76 77 75 75 78 78 79 83 78 82 79 80 71 82 82 85 85 85 84 87 87 83 89 94 97 85 99 87 75 81 94 97 96 94 102 104 96 102 97 101 98 96 95 97 96 98 97 99 98 97 104 104 98 98 99 99 109 103 101 108 93 94 86 87 89 88 89 89 92 92 95 92 91 93 93 94 96 109 106 97 94 104 102 93 96 100 98 97 89 92 93 87 91 82 89 90 88 88 90 88 86 90 91 92 97 92 83 68 65 59 67 73 78 80 85 89 87 89 92 96 106 105 108 115 119 121 120 128 119 122 140 138 144 132 145 139 142 146 149 151 146 154 146 144 128 125 124 127 125 123 126 127 134 125 127 111 111 123 113 79 50 42 34 37 35 33 29 33 34 33 30 17 27 25 26 27 29 29 32 32 34 37 
