# Supplementary material for: Exploring the Distribution of the Spreading Lethal Salamander Chytrid Fungus in Its Invasive Range in Europe – A Macroecological Approach
Source: PLoS One. 2016 Oct 31;11(10):e0165682. doi: 10.1371/journal.pone.0165682 (PMC5087956; doi:10.1371/journal.pone.0165682)
Supplement: S1 ZIP Archive — (ZIP) [file pone.0165682.s010.zip › ECA_full/tr20.asc]

ncols         200
nrows         200
xllcorner     3.31330001355
yllcorner     -1.12269991115
cellsize      0.0117999315
NODATA_value  -9999
3 2 4 3 2 1 1 2 2 2 2 2 2 1 1 1 1 1 1 1 1 1 1 1 1 1 2 3 3 2 2 4 4 5 5 5 4 4 4 6 5 6 6 6 6 6 5 5 3 3 3 3 3 3 3 3 3 3 2 2 2 2 3 3 2 4 2 2 1 3 2 2 2 3 3 3 5 4 4 4 4 6 4 5 5 5 5 5 4 5 6 5 5 4 4 6 4 3 3 2 2 2 1 1 1 2 1 1 2 1 1 1 1 1 1 1 2 1 1 1 1 1 1 1 1 1 1 1 1 2 1 1 1 1 0 0 0 0 0 1 0 1 1 1 0 1 1 1 1 1 1 1 1 1 1 1 0 0 0 0 0 0 0 0 0 0 0 0 1 0 0 1 1 2 1 1 0 0 0 1 1 1 2 2 2 2 1 3 2 2 2 2 2 2 1 2 3 3 2 2 
3 2 1 1 2 2 2 1 1 2 2 2 2 1 1 1 1 1 1 1 1 1 1 2 2 2 1 3 2 2 3 4 5 5 5 6 4 4 4 5 6 6 6 3 3 5 5 4 6 5 3 2 2 2 3 2 2 2 2 2 2 2 2 2 2 3 2 2 3 2 3 2 2 2 2 2 2 2 3 6 4 4 5 5 5 4 4 4 4 3 5 4 5 5 7 7 5 5 3 3 2 2 2 2 2 2 2 2 2 2 2 2 2 1 1 2 2 2 1 2 1 2 2 2 1 2 2 1 1 1 1 1 1 1 0 1 1 1 1 1 0 1 1 0 0 0 1 1 1 1 1 1 1 1 1 1 0 0 0 0 0 0 0 0 0 0 0 1 0 0 1 1 2 2 2 2 0 0 0 1 1 1 1 1 1 1 1 3 2 1 2 2 3 2 1 2 2 3 2 2 
2 1 2 1 1 2 1 1 1 1 1 1 1 1 1 1 1 1 1 1 2 1 1 1 1 1 1 1 1 1 3 5 4 4 5 3 2 4 4 5 3 5 4 4 5 3 3 4 3 3 3 3 2 3 2 2 2 2 2 2 2 2 2 2 2 3 3 3 4 2 2 2 2 2 2 2 2 2 2 5 3 4 3 3 4 4 4 3 3 3 4 3 3 2 5 6 5 3 3 3 5 2 2 2 2 2 2 2 2 2 2 2 2 3 2 2 2 0 0 2 2 2 2 2 2 2 2 2 2 2 2 1 1 1 1 0 1 1 1 0 1 1 0 0 0 0 1 1 2 2 2 2 3 3 1 1 1 0 0 0 0 0 0 0 0 0 0 0 0 0 0 1 0 0 1 2 1 1 0 1 1 1 1 0 1 1 1 1 3 1 2 3 3 3 2 1 3 3 1 1 
1 2 3 3 1 2 2 2 1 1 1 1 1 1 2 1 1 1 1 1 2 1 1 1 1 1 1 1 2 1 2 2 4 3 3 2 2 2 2 2 2 2 4 4 4 2 2 3 2 3 4 2 3 3 2 3 2 2 2 2 2 2 2 2 2 3 3 2 3 2 3 3 2 2 2 2 2 2 2 2 2 4 5 3 4 3 4 3 3 3 3 3 3 2 3 4 5 5 6 4 6 7 2 2 2 2 2 2 2 2 2 2 3 4 3 2 2 2 1 2 2 2 2 2 2 2 2 2 -9999 2 2 2 1 1 1 1 1 1 1 1 1 1 1 1 1 1 0 3 2 3 2 3 3 3 2 1 1 0 1 0 0 0 0 0 0 0 0 0 0 1 0 0 0 0 0 0 1 2 2 0 1 2 0 1 1 1 1 1 1 1 2 3 3 3 3 3 3 3 2 1 
1 2 3 2 2 2 2 2 1 2 3 1 1 3 3 3 1 1 1 1 1 1 1 1 1 1 1 1 3 2 2 2 3 3 2 2 4 2 2 2 2 2 3 3 2 2 2 2 2 2 2 2 2 2 2 2 2 2 2 2 2 2 2 2 3 2 2 4 3 2 3 3 3 2 2 2 2 2 2 2 2 3 2 3 5 4 3 3 3 3 3 2 3 3 3 3 3 6 7 5 5 2 2 2 2 2 2 2 2 2 3 3 6 5 2 2 2 2 2 2 2 2 2 2 2 3 3 2 3 3 2 2 2 1 2 2 2 1 1 1 1 1 1 1 1 1 0 2 1 3 2 3 3 2 2 2 1 1 1 1 0 0 0 0 0 0 0 0 0 0 1 1 0 0 0 0 1 1 1 1 0 2 1 1 1 1 1 1 1 1 1 2 3 3 3 3 3 1 3 1 
2 2 1 1 3 2 2 3 1 1 3 3 3 3 3 1 1 1 1 1 1 1 1 1 1 1 1 1 2 2 2 2 3 2 2 2 2 2 2 2 2 2 3 2 2 2 2 2 2 2 2 2 2 2 2 2 2 2 2 2 2 2 2 2 2 2 3 3 3 3 5 5 5 3 2 2 2 2 2 2 3 3 2 3 3 3 3 3 3 3 3 3 3 3 3 2 6 6 5 5 6 5 3 2 2 2 2 2 2 2 3 6 3 2 2 2 2 2 1 2 2 2 2 2 2 2 2 2 2 4 2 2 2 2 2 2 2 2 2 1 1 1 1 1 1 1 1 0 3 2 2 2 2 4 3 3 2 2 2 1 0 0 0 0 0 0 0 0 0 0 0 1 0 0 0 1 1 1 1 1 1 0 1 1 1 1 1 1 1 1 1 1 1 2 2 2 3 3 3 4 
2 2 2 1 1 1 1 3 3 3 3 3 3 1 2 3 1 1 1 1 1 1 1 1 1 1 1 1 2 2 2 2 2 2 3 2 2 2 2 2 2 3 2 2 2 2 2 2 2 2 2 1 2 2 2 2 2 2 2 2 2 2 2 2 2 3 3 3 3 3 3 3 3 3 2 2 2 2 2 2 2 3 3 3 4 3 3 3 3 3 2 2 3 3 3 2 2 6 7 6 6 6 3 3 3 3 2 2 2 3 4 5 2 2 2 2 2 2 2 2 2 2 3 2 2 2 2 3 3 2 2 2 2 2 2 2 2 2 1 1 2 1 1 1 1 1 1 0 1 2 1 2 3 3 3 4 4 4 1 1 0 0 0 0 0 0 0 1 1 0 0 0 0 0 1 1 0 1 0 0 0 1 0 0 1 1 2 1 1 1 1 2 1 1 1 3 2 2 4 4 
2 1 2 1 1 1 1 3 3 3 2 2 3 3 3 3 2 2 2 1 1 1 1 1 1 1 1 1 2 2 2 2 2 2 4 4 2 2 2 2 2 2 2 2 2 2 2 2 2 2 2 1 2 2 3 2 2 2 2 2 2 2 2 2 2 3 3 3 3 3 3 3 4 4 4 4 2 2 2 2 2 3 3 3 3 3 3 3 3 3 3 3 3 3 3 3 2 6 6 6 6 6 5 4 2 2 2 2 3 4 5 3 2 2 2 2 2 2 2 2 2 3 3 2 2 2 2 2 2 2 2 2 2 2 2 2 2 2 2 2 2 2 1 1 1 1 2 0 2 3 2 2 3 3 2 3 3 2 1 1 0 0 0 0 1 0 0 0 0 0 0 0 0 0 0 1 0 0 0 0 0 0 0 1 1 3 2 1 1 2 1 2 2 1 1 1 2 2 4 4 
1 1 1 1 1 1 2 3 1 2 2 3 1 2 1 2 2 1 3 1 1 1 1 1 1 1 1 1 2 2 2 2 2 2 2 2 2 2 2 2 2 2 2 2 2 2 2 2 2 2 2 1 2 2 2 2 2 3 2 2 2 2 2 2 2 2 3 3 3 3 3 4 3 3 3 4 2 2 2 2 2 3 3 3 3 3 3 3 3 3 3 3 3 3 3 3 3 5 6 6 6 6 3 4 2 2 2 3 2 2 2 2 2 2 2 2 2 2 2 2 2 3 2 2 2 2 2 2 2 2 2 2 2 2 2 2 2 2 2 2 2 2 2 1 1 1 0 0 2 3 2 2 4 4 2 2 1 0 0 0 0 0 0 0 0 0 0 0 0 0 0 0 0 0 1 1 1 0 0 1 0 1 0 2 1 1 1 1 1 3 2 1 1 1 1 1 3 3 4 5 
1 1 1 1 2 1 1 1 3 3 2 2 1 1 1 3 1 3 2 1 1 1 1 1 1 1 1 1 1 2 2 2 3 2 2 2 2 2 2 1 1 3 2 2 2 2 2 2 2 2 2 2 2 2 2 2 2 2 2 2 2 3 2 2 2 2 2 2 3 3 3 4 3 3 3 3 2 3 2 2 2 2 3 3 3 3 3 3 3 3 3 3 3 4 3 2 3 5 6 7 7 6 4 3 2 2 2 2 2 5 2 2 2 2 2 2 2 2 2 3 3 2 2 2 2 2 2 2 1 1 2 2 2 2 2 2 2 2 2 2 2 2 2 1 3 0 0 2 2 3 2 2 3 2 3 2 3 0 0 0 0 0 0 1 1 0 0 0 0 0 0 0 0 0 0 2 1 1 1 1 1 1 0 1 2 1 1 1 1 2 2 2 1 1 1 1 2 2 3 4 
2 1 1 2 1 1 2 2 1 3 2 1 1 1 1 3 3 3 1 1 1 1 1 1 1 1 1 1 2 2 1 2 2 2 2 2 2 2 2 2 3 3 2 2 2 2 2 2 2 2 2 2 2 2 2 2 2 2 2 2 3 3 4 3 3 2 2 2 3 3 3 3 3 3 3 3 3 2 2 2 3 3 3 3 3 3 2 3 3 3 3 3 3 -9999 4 3 4 5 7 6 7 6 3 3 2 2 3 3 2 2 2 2 2 2 2 2 2 2 2 2 2 2 2 2 2 2 2 1 1 1 2 2 2 2 2 2 2 2 3 2 2 2 1 1 0 1 2 1 1 2 2 2 1 2 1 3 2 0 0 0 0 0 0 0 0 0 0 0 0 0 0 0 0 0 0 0 0 1 1 2 1 1 1 1 2 1 2 1 2 2 3 2 2 1 1 1 2 3 5 4 
2 2 1 2 2 1 2 2 1 3 1 1 2 2 3 3 3 3 3 1 1 1 1 1 1 1 2 3 1 1 2 1 3 2 3 2 2 2 2 3 2 5 2 2 2 2 1 1 1 2 2 2 2 2 2 2 2 2 2 2 3 4 4 4 3 3 2 2 2 3 2 3 3 3 3 3 3 4 2 2 2 2 3 3 2 2 2 3 3 3 3 3 3 4 -9999 6 5 4 6 8 2 7 4 3 3 2 3 3 3 5 2 2 2 2 2 2 2 2 2 3 3 3 2 2 3 2 2 1 1 2 2 2 2 2 2 2 2 2 3 2 2 2 2 1 1 2 3 2 1 3 2 2 1 3 0 0 0 0 0 0 0 0 0 0 0 1 0 1 0 0 0 0 0 0 0 0 1 1 2 1 1 1 1 1 1 2 2 1 2 3 3 2 2 2 2 1 2 4 5 5 
4 1 2 2 2 1 1 1 2 2 1 1 2 2 4 4 3 3 1 1 1 1 1 1 1 1 1 3 2 2 2 3 2 2 2 2 2 1 1 2 4 2 2 2 2 2 1 1 1 2 2 2 2 2 2 2 2 2 2 2 3 3 4 4 3 3 2 3 2 2 2 2 2 3 3 3 4 4 4 4 2 3 2 3 3 2 3 3 3 2 2 3 3 3 3 3 4 5 6 4 5 5 4 4 3 2 3 5 5 2 2 2 2 2 2 2 2 2 2 2 2 3 2 3 2 2 2 2 2 2 2 2 2 2 2 3 3 3 3 2 2 2 3 3 3 3 1 1 1 1 4 3 3 2 1 0 0 0 0 0 0 0 0 0 1 1 1 1 1 1 1 1 1 0 2 2 2 2 1 1 1 1 1 1 2 1 1 1 3 3 2 3 3 3 3 3 3 3 4 5 
2 2 2 2 1 1 2 2 1 1 2 1 2 3 4 4 3 3 3 1 1 1 1 1 1 1 3 2 5 3 3 3 2 3 2 1 1 1 2 3 4 2 2 2 2 2 1 1 1 2 2 2 2 2 2 2 2 2 2 2 3 4 3 3 3 3 3 2 3 2 2 2 2 2 2 3 2 4 5 4 2 2 2 2 2 3 3 3 2 2 2 2 3 3 3 3 2 2 6 6 5 3 4 5 2 2 5 3 2 2 2 2 2 2 2 2 2 2 4 3 2 2 2 2 3 3 3 2 2 2 2 3 3 2 3 3 3 3 3 2 3 3 3 3 1 2 1 1 1 2 4 2 2 1 1 0 0 0 1 1 1 1 1 1 1 1 1 1 1 1 1 0 0 0 2 2 2 2 1 2 1 1 1 1 1 1 1 1 3 3 1 2 1 3 4 4 3 4 3 3 
4 2 3 3 1 1 1 1 1 2 2 1 1 1 3 3 4 3 3 1 1 1 1 1 2 1 2 4 4 4 3 2 3 3 2 1 1 1 2 1 1 1 2 2 2 3 3 1 1 1 1 2 1 2 2 2 1 2 2 1 3 4 3 3 2 3 3 1 3 3 3 2 2 2 3 3 3 4 4 4 4 3 2 2 2 2 2 2 2 2 2 2 3 3 2 3 3 5 4 5 3 6 4 5 5 9 7 4 3 3 2 2 2 3 2 4 3 2 4 3 2 2 2 2 3 4 4 4 2 2 2 3 3 3 3 4 3 3 3 2 2 4 4 3 1 1 1 1 2 1 2 2 1 1 1 0 0 0 0 2 2 3 1 2 3 2 2 2 2 2 2 1 1 1 1 2 1 1 1 1 2 1 1 1 1 1 1 2 3 2 1 1 1 4 5 2 2 3 3 3 
2 4 3 2 1 1 1 1 1 1 2 1 1 2 2 3 3 3 1 2 1 1 1 1 1 2 2 5 4 3 3 3 2 1 2 2 2 1 1 1 1 1 2 2 2 2 4 1 1 2 1 2 1 1 2 2 1 2 2 3 3 3 3 2 4 3 1 3 3 3 2 2 2 2 2 4 3 4 4 5 5 3 2 2 2 3 2 2 2 3 3 3 3 3 3 3 3 4 5 6 5 5 2 6 4 9 8 5 3 -9999 3 2 3 5 5 6 5 2 2 2 2 2 2 3 3 3 4 4 2 2 2 2 3 4 4 4 3 3 1 1 2 4 4 3 1 1 2 3 2 1 2 1 1 1 0 0 0 0 0 2 2 2 2 2 1 1 1 2 2 2 1 1 1 1 1 0 0 0 1 2 1 1 3 1 1 1 1 2 2 1 2 3 3 3 2 2 2 1 2 4 
2 2 2 3 1 1 1 1 1 1 2 2 3 3 5 3 3 3 3 2 1 1 1 1 1 3 3 5 4 3 3 2 3 2 1 2 1 1 1 1 1 1 1 2 2 4 3 2 1 1 1 1 1 1 1 1 2 2 2 3 3 3 4 2 2 2 2 3 3 2 2 4 2 3 3 4 4 4 3 3 3 4 3 2 3 3 2 2 3 3 3 3 3 3 2 4 3 4 5 5 4 2 2 2 5 9 9 9 -9999 4 2 3 5 5 2 2 2 3 2 2 2 2 3 3 3 3 3 4 3 2 2 3 4 4 4 3 3 2 2 2 1 2 3 4 3 3 3 2 1 1 1 0 0 0 0 0 0 0 1 1 1 2 1 1 1 1 3 2 1 1 2 1 1 1 1 0 0 0 2 2 1 2 1 1 1 1 1 2 2 2 4 4 5 5 4 4 2 3 4 3 
2 2 2 3 3 2 1 1 1 2 1 3 2 2 3 3 3 3 3 1 1 1 1 1 1 4 3 4 4 4 2 2 2 3 2 2 1 1 1 1 1 1 1 1 1 3 2 1 1 1 1 2 1 3 2 2 2 3 3 3 3 3 3 1 3 3 3 2 3 3 2 2 3 4 3 3 4 3 3 3 3 2 3 2 2 2 2 3 3 3 3 3 4 3 3 3 3 4 5 3 4 3 3 3 3 4 6 5 5 5 2 5 6 6 6 3 3 3 3 3 3 3 3 3 3 3 3 3 3 3 3 2 4 3 4 2 2 2 1 3 2 2 3 3 4 4 2 2 2 1 2 2 0 0 0 0 0 1 0 1 1 1 1 1 1 1 2 2 2 1 1 3 2 2 2 1 1 0 1 1 1 1 1 1 1 1 1 1 5 3 5 5 5 5 4 3 1 1 3 3 
2 2 3 2 1 2 1 1 1 1 1 2 1 3 2 3 4 3 2 2 1 1 1 1 1 1 2 2 3 3 3 3 3 3 3 3 4 2 2 2 1 1 1 1 1 2 1 1 1 1 1 2 2 1 1 1 1 2 3 3 4 3 4 2 4 2 4 3 2 2 2 2 2 2 3 3 3 3 2 2 2 2 2 2 2 2 1 2 1 2 3 4 3 3 4 5 2 2 2 3 6 3 4 5 3 4 2 3 5 3 3 2 6 6 4 4 3 3 3 3 3 3 5 4 2 1 1 2 3 3 3 4 3 2 4 3 3 3 3 3 2 2 3 3 3 3 3 3 2 1 1 1 0 0 0 0 0 1 1 0 1 1 2 1 1 1 2 3 3 2 2 2 4 3 3 3 2 2 1 2 2 1 1 1 1 1 1 1 5 5 4 4 3 3 3 4 3 4 1 3 
2 2 3 1 1 1 1 1 1 2 1 1 1 3 3 4 4 4 2 2 1 1 1 1 1 2 2 3 4 5 3 3 3 3 3 4 4 3 2 2 1 1 1 1 1 2 1 1 1 1 1 1 2 1 1 1 1 3 3 3 3 3 2 3 3 1 2 2 3 2 2 2 2 3 3 3 2 2 2 2 2 2 2 4 3 3 2 2 2 2 2 2 3 2 2 5 5 2 2 3 4 4 4 4 5 4 4 5 5 4 2 3 2 5 4 4 3 3 3 3 4 3 5 2 1 0 2 3 2 3 3 2 3 1 2 5 3 3 3 3 2 3 3 4 4 4 4 4 3 2 1 1 0 0 0 0 1 1 1 1 1 1 1 1 1 1 2 3 3 2 3 1 2 3 3 2 1 1 2 2 1 1 1 2 1 1 1 2 4 4 3 3 3 3 5 4 6 4 4 3 
2 4 2 3 1 1 2 2 2 1 1 1 2 3 2 4 4 4 2 1 3 1 1 1 1 2 2 3 3 3 3 4 3 2 2 4 4 3 3 3 3 1 2 1 1 2 3 3 1 1 1 1 1 1 1 1 3 3 2 3 1 1 4 2 5 2 4 3 3 3 2 3 2 3 3 3 3 2 2 2 2 3 2 3 3 4 4 2 1 2 1 3 3 2 2 -9999 5 6 3 4 3 3 4 3 5 5 4 5 5 4 3 4 3 3 3 3 3 3 3 3 3 3 5 1 1 0 1 2 2 2 2 2 2 4 4 5 3 4 4 4 5 3 3 3 4 5 4 4 4 2 1 0 0 0 0 1 0 1 0 1 1 1 1 0 1 0 1 2 2 2 1 2 2 1 2 3 1 2 3 1 1 2 4 2 2 1 1 1 1 3 3 3 5 4 5 4 4 3 4 4 
2 2 2 2 3 2 1 3 2 2 2 2 2 3 3 4 3 2 2 2 1 3 1 1 1 2 2 3 3 3 4 4 4 3 2 3 4 4 3 3 3 2 2 2 1 2 3 3 2 1 1 1 1 1 1 2 3 3 1 3 1 2 1 2 3 0 3 3 2 1 1 2 2 2 3 3 3 2 2 1 2 2 2 3 3 4 4 4 3 2 2 1 2 2 3 5 5 3 6 3 3 4 5 4 5 6 6 6 4 2 2 2 2 4 2 2 3 3 3 3 5 4 3 2 2 1 1 1 2 2 2 2 4 4 3 3 2 4 4 5 2 1 1 1 1 3 5 4 3 1 1 0 0 0 0 1 0 0 0 1 1 0 0 1 1 0 0 2 1 1 1 1 1 1 0 1 1 2 1 1 3 4 4 3 4 1 1 1 3 3 3 5 5 3 4 3 4 6 5 5 
2 2 2 3 3 3 2 2 1 2 2 3 3 3 3 3 4 4 2 2 4 4 3 2 1 2 2 4 3 4 4 4 4 4 2 2 2 2 1 1 1 1 1 3 1 2 1 3 2 1 1 1 1 1 1 2 1 1 1 4 2 2 1 5 3 3 4 3 2 3 2 2 2 2 2 3 4 3 1 1 2 2 2 1 3 3 4 4 2 2 2 3 2 3 4 2 5 3 7 5 5 3 7 4 5 3 3 5 2 2 2 3 3 4 2 2 3 3 3 5 4 3 2 2 2 2 3 1 1 2 1 4 4 3 3 4 3 3 2 2 5 2 2 1 1 1 1 5 1 1 1 0 0 0 0 0 0 0 0 0 0 1 0 0 1 1 0 1 1 0 0 1 0 1 1 1 1 2 2 3 3 3 4 5 5 2 1 2 4 4 5 5 4 5 5 4 4 4 4 4 
4 3 3 3 3 3 2 3 3 2 2 2 3 3 3 3 4 2 5 2 3 3 2 1 2 2 2 4 3 4 4 4 3 3 2 2 2 2 2 3 2 2 2 1 2 1 2 2 1 1 1 1 1 1 1 1 2 1 2 1 2 3 2 1 1 5 4 4 1 1 1 1 2 3 2 3 3 2 1 2 2 2 2 3 2 2 2 4 2 2 3 3 2 2 2 3 6 6 5 6 6 4 4 4 5 5 3 4 4 2 3 3 2 4 2 2 3 4 4 4 2 2 2 2 3 3 3 1 2 2 3 4 4 2 5 3 3 3 3 3 5 2 3 4 3 2 2 1 1 1 0 1 0 0 0 0 0 0 0 0 1 0 1 1 1 1 1 1 1 0 0 1 2 2 1 0 0 0 3 2 2 4 5 4 4 3 5 2 2 4 4 4 5 4 3 5 4 4 5 4 
3 3 3 3 2 2 3 2 2 2 2 3 2 2 3 3 3 4 3 3 3 3 4 3 2 2 3 3 3 4 4 4 4 3 2 3 2 4 3 3 3 2 2 1 2 2 1 1 2 1 1 1 1 1 1 0 2 2 1 2 3 3 4 4 1 1 3 4 1 1 3 2 3 3 2 2 2 2 1 2 2 2 3 1 2 3 2 4 3 2 2 1 2 2 2 1 6 5 5 6 -9999 6 4 5 2 3 3 4 3 3 2 2 3 2 2 3 3 3 3 3 2 2 2 2 3 1 3 2 3 3 3 3 4 2 4 3 3 3 5 5 4 5 3 2 2 3 1 1 1 1 1 1 0 0 0 0 0 0 0 1 0 0 0 0 2 1 1 1 1 0 0 1 1 4 4 2 1 1 1 2 3 3 4 4 4 3 2 4 4 4 5 4 5 5 6 4 5 3 3 4 
4 3 4 2 2 4 4 2 2 2 2 3 3 3 3 4 3 5 3 5 3 3 3 3 2 2 2 3 3 4 4 4 4 4 4 4 4 3 4 4 3 3 3 4 2 2 1 1 1 1 1 1 1 1 2 2 2 3 1 2 2 3 4 5 5 4 4 3 4 1 1 0 1 2 2 3 4 2 1 2 1 1 1 2 2 3 2 2 2 2 2 2 2 3 2 2 3 5 5 5 6 -9999 5 5 4 4 3 3 3 4 4 3 2 2 3 3 3 3 2 2 2 2 2 2 2 3 3 2 3 4 3 3 3 4 4 2 4 4 3 3 3 3 3 3 2 1 1 1 1 1 1 0 1 1 0 0 0 0 0 0 0 0 0 1 1 1 1 1 1 1 2 2 2 3 3 3 2 1 2 1 3 3 3 4 3 2 2 3 3 3 5 5 4 4 4 4 5 4 4 4 
4 4 2 3 3 4 3 2 2 2 2 3 3 3 3 4 3 3 4 5 4 3 3 1 2 3 3 3 3 3 3 4 3 3 4 4 4 4 4 4 3 3 3 4 3 2 2 1 2 1 3 3 2 2 2 2 2 1 3 -9999 4 6 6 4 4 3 5 5 3 2 1 0 2 1 1 1 3 2 2 2 1 1 2 1 3 2 3 2 2 2 2 2 2 2 2 2 3 3 3 6 6 6 7 4 4 6 5 6 4 2 3 3 2 2 3 3 3 3 2 2 3 2 3 3 2 3 3 2 3 3 3 4 4 3 3 5 3 3 4 4 3 3 3 3 3 2 1 1 1 1 1 1 1 0 1 0 0 0 0 0 0 1 1 0 2 1 1 1 2 2 1 3 2 5 4 4 4 4 4 4 4 3 4 4 3 1 1 3 3 5 3 3 3 4 4 4 4 5 5 4 
4 3 4 3 3 2 2 3 4 4 3 3 3 3 3 3 4 4 3 3 3 3 3 4 2 3 3 3 3 3 3 3 3 4 6 4 4 4 4 4 3 3 2 4 3 2 2 4 4 4 2 3 2 1 2 2 3 1 1 2 4 4 4 5 4 2 5 4 4 2 2 1 3 0 0 0 1 2 2 1 2 2 2 2 4 2 1 1 2 2 2 2 2 2 2 2 2 2 2 4 7 6 6 -9999 5 8 7 6 6 1 2 3 2 3 3 2 2 1 2 2 3 3 3 3 3 2 2 2 2 4 2 2 3 3 3 3 3 3 4 3 2 1 4 3 3 1 1 1 1 1 1 1 0 0 0 0 0 0 0 0 0 1 1 3 1 1 0 1 1 1 2 2 5 5 7 8 3 5 5 4 4 4 4 4 1 1 1 2 3 5 5 4 4 3 3 4 4 5 5 5 
3 4 3 2 2 2 2 3 3 3 3 3 3 3 4 3 4 4 3 3 4 3 4 4 1 2 3 3 3 3 5 4 4 4 5 4 4 4 4 4 3 3 3 4 3 2 2 4 2 4 2 2 2 2 3 3 2 3 3 3 5 3 3 3 4 4 4 4 1 3 1 0 0 0 0 0 0 0 1 0 2 2 2 3 3 2 0 1 1 2 2 2 2 3 3 2 4 4 2 4 4 5 5 6 -9999 7 7 6 5 4 2 2 2 2 2 2 2 3 2 1 3 3 3 2 1 2 2 2 3 3 2 2 3 3 3 3 5 5 4 1 2 1 1 3 3 2 2 2 1 2 1 2 1 1 1 0 0 0 1 0 0 0 0 2 2 1 0 0 1 1 1 2 2 4 5 5 6 5 4 3 3 3 3 5 1 1 2 3 5 5 5 4 3 3 3 5 3 6 4 4 
7 3 4 3 5 3 3 3 3 3 3 3 3 3 4 4 4 4 4 4 3 3 3 2 5 4 3 4 4 5 5 4 5 4 4 5 4 4 4 4 3 3 3 4 4 3 3 4 3 2 2 2 3 2 4 2 4 5 5 4 4 3 3 3 2 4 4 4 3 2 2 1 0 0 0 0 0 0 1 1 0 1 2 2 3 2 2 2 1 1 2 2 2 3 3 2 3 4 2 4 3 4 5 5 6 -9999 9 7 7 4 2 2 2 2 2 2 2 2 2 1 2 3 3 3 0 0 3 3 3 3 3 3 4 4 2 3 5 4 3 2 1 1 2 2 2 2 1 2 1 2 2 2 2 1 2 1 1 1 2 1 1 0 2 1 1 2 0 0 0 1 0 0 2 5 4 6 5 4 3 3 3 2 5 2 1 1 2 4 5 5 4 4 4 6 5 6 6 5 4 4 
3 5 4 5 3 3 3 3 3 3 3 3 2 5 4 4 4 4 4 4 3 3 3 3 3 4 3 3 4 4 5 5 5 4 4 4 5 4 4 4 4 4 3 4 4 4 5 1 2 2 2 4 4 5 2 4 5 5 5 4 4 3 3 3 1 2 4 4 4 1 0 1 1 0 0 0 0 0 0 1 3 0 0 1 1 3 3 3 1 1 2 2 2 2 3 3 3 3 3 3 3 2 3 4 5 6 5 7 7 6 4 2 2 2 2 2 2 1 3 3 3 3 2 2 3 3 3 3 3 3 3 3 3 4 5 5 3 3 3 3 1 2 1 2 2 1 2 2 2 2 2 3 2 2 1 2 1 1 2 2 3 1 0 2 2 2 1 1 1 1 1 3 3 4 1 5 3 3 3 2 2 2 2 2 3 3 3 4 5 4 4 4 5 6 7 7 3 4 4 4 
3 6 4 5 3 3 3 3 3 3 3 3 2 3 4 4 4 4 4 4 4 3 3 3 4 2 4 3 4 5 5 4 4 4 4 4 4 5 4 4 4 1 3 3 4 5 5 4 2 4 5 5 5 4 5 6 7 5 4 4 3 4 3 3 3 3 3 3 3 1 0 1 1 0 0 0 0 0 0 1 2 1 0 2 1 4 4 4 2 3 2 2 2 2 2 2 4 3 3 3 2 2 3 4 4 5 4 4 6 7 6 3 2 0 1 2 1 1 1 1 2 3 3 2 2 2 2 3 3 3 3 3 3 3 3 4 3 3 1 3 1 2 2 1 2 1 1 3 2 2 2 2 2 2 2 1 2 1 1 2 2 3 2 2 2 2 4 3 2 2 3 3 1 1 2 2 2 2 3 2 2 1 1 3 4 2 3 5 5 5 4 5 4 4 7 7 6 4 4 7 
5 6 5 5 3 3 4 3 3 3 3 3 2 4 4 5 4 4 4 4 4 3 3 3 4 2 5 3 3 3 3 3 3 4 4 4 4 4 4 4 4 4 5 5 4 6 3 5 2 3 2 6 5 4 6 5 5 4 4 4 3 3 3 3 3 3 2 2 0 0 0 0 0 0 0 0 0 1 1 4 3 1 3 1 2 3 4 2 4 2 2 2 2 2 2 2 3 3 3 3 3 3 3 3 3 3 4 5 6 8 6 3 0 1 1 1 2 1 2 2 2 2 2 2 2 2 2 2 3 2 3 3 2 3 3 4 3 3 3 3 2 2 2 1 1 2 1 2 3 3 4 2 3 3 4 3 3 1 2 3 3 3 5 3 3 5 5 4 3 1 2 0 0 4 3 2 2 4 3 2 1 1 2 1 1 4 5 5 5 5 3 4 5 7 4 5 7 6 5 6 
5 5 5 4 4 4 4 4 4 3 3 3 4 4 4 4 5 4 4 4 4 3 3 3 3 4 3 3 3 3 3 3 3 3 4 4 4 4 3 3 4 4 4 4 5 6 3 2 4 5 6 6 6 5 5 5 4 4 0 0 3 3 4 4 4 4 1 0 0 0 0 0 0 0 0 0 1 0 0 2 2 2 1 2 3 3 4 2 5 2 2 2 2 2 2 2 2 2 3 3 3 3 3 2 2 3 -9999 4 7 7 6 3 2 1 1 1 2 2 2 2 2 2 2 2 2 2 2 2 2 2 3 3 2 3 4 4 4 3 3 3 3 2 2 2 1 2 2 2 2 4 5 3 3 3 3 5 3 1 1 2 2 4 5 4 5 4 4 2 1 3 2 3 2 2 2 1 3 4 4 2 1 1 1 1 3 2 5 5 5 4 5 5 3 7 4 4 5 7 7 9 
3 4 5 5 5 3 4 4 4 4 4 4 3 5 4 4 4 4 4 4 4 3 3 4 4 4 4 5 5 4 4 3 3 3 4 4 5 5 4 4 3 4 3 4 4 7 3 5 5 6 6 5 5 5 5 4 4 4 4 3 4 4 3 -9999 3 3 2 0 1 1 0 0 1 1 0 1 0 0 0 1 5 4 2 3 3 3 3 2 1 1 1 2 2 2 2 3 2 2 3 3 2 2 2 2 2 2 4 3 4 4 5 4 2 2 2 2 2 1 1 2 2 2 4 2 2 2 2 1 2 2 2 2 2 3 3 3 4 3 3 3 3 1 2 2 1 2 2 3 3 4 5 5 3 3 2 3 3 1 1 1 1 2 2 3 4 4 2 1 1 0 1 2 2 2 2 2 3 4 2 0 1 1 2 3 1 2 5 4 4 4 5 5 7 4 5 4 6 7 7 7 
2 5 4 5 4 4 4 4 4 4 4 3 3 3 4 4 4 5 5 4 4 3 2 3 3 5 4 5 5 6 7 6 6 7 4 5 5 5 5 5 4 3 3 3 3 4 6 6 7 5 5 3 3 5 4 4 4 4 4 4 3 3 -9999 -9999 -9999 3 3 4 2 1 1 1 1 2 1 0 0 0 0 0 3 5 5 1 2 1 1 3 1 3 5 4 2 2 3 2 1 1 3 2 2 3 2 2 3 2 3 3 3 3 4 4 4 2 1 2 2 1 3 3 2 2 2 2 2 1 1 1 0 2 2 2 2 3 3 3 5 4 3 3 3 2 1 2 1 1 1 2 3 4 3 4 5 5 4 4 4 3 1 2 1 1 2 2 3 1 1 1 1 1 2 1 2 2 2 3 4 1 1 2 3 1 1 1 1 4 5 2 3 3 4 4 6 4 4 4 4 6 6 8 
5 5 5 4 4 4 4 4 4 4 4 4 4 4 4 4 4 5 4 4 4 3 2 3 3 6 6 6 6 6 6 5 5 6 5 4 4 2 5 3 3 4 1 2 4 6 7 7 7 5 4 4 3 4 4 4 0 3 0 2 3 -9999 -9999 3 3 3 3 3 5 5 2 2 1 2 1 0 0 1 1 2 1 3 3 2 1 1 1 1 2 4 4 4 4 4 3 2 2 2 2 2 2 2 2 2 2 2 3 3 3 3 3 4 4 2 3 2 2 1 2 3 3 2 2 1 1 1 1 1 0 1 2 2 2 2 3 3 4 4 4 4 4 3 2 2 2 3 4 1 3 4 3 3 4 5 4 4 2 4 2 1 1 0 0 1 2 1 1 1 1 1 2 2 3 3 3 2 4 4 4 4 4 1 1 3 1 3 5 4 4 4 4 5 5 7 4 5 5 6 7 6 
2 4 4 4 4 4 4 4 4 4 4 4 4 5 4 4 5 4 4 4 4 3 4 5 5 5 6 5 5 4 4 5 5 6 5 5 2 4 1 1 1 1 2 2 1 7 7 7 4 5 4 4 4 4 4 1 1 0 4 1 3 3 -9999 -9999 3 4 4 4 4 4 4 3 4 2 2 0 1 1 3 4 4 2 3 3 0 1 2 2 4 3 6 4 6 5 3 3 2 3 2 2 2 2 2 2 2 2 2 3 3 4 5 6 4 4 3 2 1 1 3 4 3 2 2 1 1 1 1 1 1 1 2 4 2 2 3 3 3 3 6 4 3 3 2 2 1 3 4 3 3 4 4 3 4 6 6 4 3 4 4 1 2 1 0 1 1 1 2 2 2 2 2 1 2 3 4 4 4 4 4 4 3 1 1 3 4 2 3 3 3 5 5 4 5 6 5 5 5 6 7 10 
4 4 4 4 5 4 4 4 4 5 4 3 4 2 4 5 4 2 2 2 2 3 4 5 4 6 5 5 5 4 4 4 5 4 4 2 3 1 1 2 1 1 2 3 4 6 6 5 5 5 4 4 3 4 1 3 0 0 0 0 3 3 2 3 -9999 4 3 3 4 4 4 4 2 2 2 1 2 2 3 4 4 4 2 1 1 1 2 4 6 6 1 1 6 6 4 2 2 2 2 2 2 2 2 2 2 2 3 3 2 7 5 5 4 3 3 2 1 3 5 4 5 4 2 1 1 2 2 1 1 2 2 2 2 2 3 4 4 3 4 4 3 3 2 2 2 2 3 4 3 4 4 4 5 6 6 4 4 5 5 3 1 2 1 2 2 3 3 3 2 2 1 2 2 3 2 4 3 4 4 2 2 2 2 3 3 4 3 2 4 8 3 5 4 4 6 6 6 6 7 7 
4 4 4 4 4 4 4 4 4 4 4 5 3 4 5 4 2 2 1 1 2 3 4 5 5 5 5 5 5 4 4 4 4 4 4 3 1 1 2 2 1 2 4 5 5 6 5 4 4 4 4 3 4 4 2 0 0 0 0 2 0 3 3 3 3 -9999 2 0 1 3 4 3 3 3 2 2 2 2 4 4 4 5 3 4 3 3 4 5 5 5 5 5 5 4 2 2 2 2 1 2 2 2 4 2 3 4 2 2 5 6 5 6 4 3 3 2 2 2 2 6 6 3 1 2 1 3 2 2 2 2 2 3 2 2 3 4 3 3 4 3 3 3 2 3 3 3 4 4 4 4 5 5 5 6 5 2 2 2 5 4 3 2 1 2 2 2 3 4 3 2 3 3 2 2 2 2 2 4 3 4 3 2 1 4 3 2 3 3 4 4 4 4 4 6 5 6 7 6 7 7 
2 4 4 4 4 4 4 4 4 4 5 5 4 3 2 2 2 1 1 1 1 4 4 5 5 5 3 4 4 4 4 4 4 3 1 2 3 3 2 2 3 4 5 6 7 5 4 4 4 4 4 4 4 1 1 0 0 0 0 1 3 0 2 3 2 3 2 1 0 0 4 4 3 3 3 4 4 4 2 4 2 5 4 4 4 5 5 5 4 3 1 1 4 1 2 1 2 2 2 1 2 3 3 3 3 4 4 4 3 5 6 5 4 5 3 3 2 1 2 4 5 3 1 1 1 3 1 2 3 2 2 1 2 3 3 3 3 3 3 4 4 3 3 3 3 4 3 4 4 5 5 5 5 6 5 3 1 1 3 3 4 3 1 1 2 4 4 5 4 4 4 2 3 1 2 3 2 3 3 3 2 3 4 4 3 2 4 5 5 6 5 4 5 5 6 7 7 9 7 7 
4 4 4 4 4 4 4 4 5 5 5 4 4 1 1 1 2 1 1 1 1 4 4 5 4 4 3 4 4 4 4 3 2 1 1 2 3 5 5 5 4 5 5 7 6 5 4 4 4 4 4 3 1 0 0 0 0 0 0 1 2 3 3 4 4 3 3 1 0 0 4 3 3 3 3 3 4 4 3 0 0 4 3 3 4 5 5 4 4 1 1 1 2 2 0 0 1 1 2 2 1 3 3 3 3 3 3 2 2 3 4 7 5 5 6 3 3 1 1 3 3 3 3 2 2 2 2 2 3 2 4 2 2 3 3 3 3 3 3 3 3 4 4 3 4 4 3 2 2 2 3 2 5 5 5 4 5 4 5 3 4 3 1 2 3 5 4 4 4 4 3 5 2 3 2 2 3 3 3 4 4 3 2 2 3 4 4 3 3 4 5 6 5 5 6 7 8 8 7 9 
1 3 4 4 4 4 4 4 4 3 5 2 0 0 1 1 1 1 1 1 2 3 4 4 4 2 2 2 4 4 4 3 1 0 1 5 5 5 6 7 7 5 6 6 5 4 4 3 4 4 3 0 0 0 0 0 0 0 1 2 3 3 3 4 4 0 1 0 0 2 3 2 1 1 3 2 2 3 3 3 2 0 0 4 4 4 4 4 0 1 1 1 3 2 1 0 1 2 2 1 2 3 4 3 4 3 3 3 3 2 3 5 8 6 5 5 3 3 3 3 2 4 5 4 4 3 2 2 2 4 4 4 3 4 4 2 2 3 3 3 3 4 4 4 3 4 4 4 3 2 3 1 5 5 6 6 6 5 4 4 3 2 2 3 3 4 4 4 4 3 2 4 4 4 4 4 3 3 5 3 2 2 2 4 3 3 3 3 4 4 6 6 7 6 8 8 8 9 7 8 
4 3 3 3 3 5 4 4 4 3 0 0 0 1 1 1 3 4 4 2 3 4 4 5 4 3 2 2 3 3 3 1 2 2 5 5 5 6 5 5 5 6 6 6 7 4 3 3 2 2 1 0 0 0 0 0 0 1 2 3 3 3 3 3 1 0 0 0 3 3 3 3 3 2 1 2 1 2 2 3 4 4 2 1 3 3 3 2 1 1 0 1 1 2 1 1 1 2 1 2 3 3 4 4 4 2 2 2 2 2 4 5 7 7 6 5 5 3 3 2 2 4 5 7 7 4 2 2 3 5 5 4 4 4 3 2 2 3 3 3 4 3 3 4 3 4 4 4 4 4 4 4 6 5 5 5 6 5 3 4 3 2 2 3 5 4 5 4 3 3 4 3 5 5 4 4 4 4 4 3 2 2 1 3 2 2 3 3 3 4 4 7 6 6 8 9 8 9 10 8 
2 2 1 3 3 4 4 5 1 0 0 1 0 0 3 4 5 5 4 4 3 3 5 6 4 4 1 1 1 4 3 2 2 4 5 4 5 5 3 3 3 6 8 7 8 5 4 4 2 2 0 0 0 0 0 0 0 1 2 4 5 4 1 1 1 0 0 0 1 3 3 4 2 0 0 0 0 1 0 1 4 4 3 1 1 1 1 0 1 0 0 2 2 1 0 0 0 3 3 2 2 3 3 3 1 2 2 2 2 2 3 2 4 5 5 4 4 3 2 2 3 5 6 6 7 7 6 4 5 4 4 4 5 4 5 3 4 3 3 3 4 4 3 3 3 3 4 4 4 4 3 4 6 5 4 5 6 6 6 4 3 4 3 3 3 5 5 4 5 3 4 2 3 5 5 4 5 4 3 3 2 1 2 1 2 2 2 3 3 5 3 4 6 6 9 8 8 9 7 6 
1 0 2 2 3 4 3 0 0 0 1 2 2 2 5 6 5 4 2 2 4 4 5 5 3 3 2 1 3 4 4 4 3 5 5 3 3 4 5 4 6 7 8 8 6 4 3 2 0 1 0 0 0 0 0 0 0 0 3 3 3 3 0 0 0 1 0 0 1 0 0 4 3 0 0 0 1 0 2 2 1 0 1 1 0 1 1 1 1 1 1 0 2 2 0 1 2 2 3 3 2 3 4 3 1 1 2 1 3 3 2 1 2 3 3 4 5 5 3 4 4 5 7 5 8 8 7 6 7 5 4 4 4 4 5 4 1 1 2 2 1 2 3 3 3 3 3 3 2 5 4 5 4 5 4 7 6 6 6 6 6 5 4 4 4 5 4 4 3 2 4 3 3 2 5 5 5 3 3 2 1 2 1 3 2 2 2 4 4 7 4 5 4 6 8 8 8 8 8 7 
1 0 0 0 0 0 0 1 0 2 2 4 2 6 6 5 4 3 2 2 4 4 4 4 3 4 3 4 3 4 4 4 2 2 2 4 4 6 7 6 7 7 6 4 4 3 2 0 0 0 0 0 0 0 0 0 0 0 0 1 1 1 0 0 0 0 1 0 0 2 2 1 3 2 1 0 1 1 1 1 0 1 1 1 1 1 0 0 1 1 1 1 2 1 0 0 2 2 2 3 4 5 5 4 1 1 1 2 2 2 2 2 2 3 4 4 5 6 7 8 7 8 6 5 7 10 7 6 5 4 4 4 6 6 6 5 1 0 1 2 2 3 2 2 3 3 3 2 2 2 1 3 5 5 5 5 7 6 6 6 6 5 5 4 5 5 4 4 5 3 3 3 3 2 4 4 5 5 2 1 2 1 1 3 2 1 2 4 7 4 5 6 6 7 8 7 8 8 7 8 
1 0 1 0 0 0 0 0 2 4 4 5 5 5 5 4 4 1 1 2 4 4 4 4 4 4 4 4 4 4 4 4 3 2 3 5 3 2 6 6 5 5 4 4 0 0 0 0 0 0 0 0 0 0 0 0 0 0 0 0 0 0 0 0 0 0 1 0 0 0 0 0 0 0 0 0 1 1 1 0 0 0 1 1 1 0 1 0 0 1 0 1 1 0 0 1 3 2 5 7 7 5 3 2 1 1 1 1 3 1 3 2 2 3 2 3 5 8 8 8 9 10 8 8 8 11 10 7 5 6 5 6 7 8 7 5 2 0 0 0 0 2 2 3 4 4 3 3 2 1 1 4 6 4 6 5 6 6 5 6 5 6 5 4 3 4 4 4 5 4 4 3 3 3 3 5 5 4 3 2 1 1 0 1 2 2 1 4 3 6 6 6 7 6 6 7 8 8 8 8 
1 1 0 1 1 1 1 2 5 5 4 3 4 3 3 3 3 1 2 2 4 2 4 3 4 5 5 4 3 4 4 3 4 5 5 4 3 3 7 3 5 4 4 3 2 1 0 0 0 0 0 0 0 0 0 0 0 0 0 0 0 0 0 0 0 0 0 0 0 0 0 0 1 0 0 0 0 1 1 1 0 1 1 1 1 0 1 0 0 0 0 0 0 0 1 3 3 3 4 5 5 4 1 1 1 0 1 1 1 1 1 2 2 2 2 2 5 7 7 5 6 8 6 8 9 7 8 8 6 7 6 8 9 5 7 5 2 1 0 0 0 0 2 1 3 4 4 2 1 1 4 4 4 4 5 4 5 6 4 4 5 5 6 5 5 5 6 4 4 4 5 2 2 4 5 6 4 3 3 3 0 0 0 1 1 2 2 2 5 5 6 8 8 6 6 8 8 8 8 8 
2 1 1 1 2 2 3 6 5 4 3 3 3 3 3 2 3 2 2 2 2 3 3 3 4 4 4 3 4 3 3 4 6 6 5 4 7 3 3 4 4 4 2 2 1 1 0 0 0 0 0 0 0 0 0 0 0 0 0 0 0 0 1 2 2 1 0 0 0 0 0 0 1 0 1 1 1 1 1 0 0 1 0 0 0 1 1 0 0 0 0 0 0 0 2 3 4 4 3 4 2 1 0 0 1 1 1 1 1 1 -9999 2 2 2 2 3 4 3 7 5 6 8 9 4 7 6 8 9 9 7 7 7 7 7 6 5 5 2 2 2 0 2 0 1 2 3 3 3 2 3 4 5 5 3 5 4 4 4 3 4 4 5 5 5 4 6 5 4 3 3 3 2 4 5 5 4 3 3 2 0 0 1 1 2 5 4 4 4 6 8 8 8 8 7 6 7 8 8 8 8 
2 3 3 2 3 4 4 6 4 4 3 3 1 1 2 4 5 4 4 4 2 3 3 1 2 2 2 2 5 5 3 3 6 6 5 4 5 4 5 2 2 2 2 1 1 0 0 0 0 0 0 0 0 0 0 0 0 0 0 1 1 1 2 2 1 1 1 1 0 0 1 1 0 0 0 1 1 0 1 0 0 0 0 1 0 0 0 0 0 0 1 1 1 1 2 5 3 2 2 1 1 1 1 0 1 1 1 2 2 2 -9999 -9999 1 1 3 2 3 4 5 5 4 5 6 7 8 9 8 10 10 -9999 7 9 9 7 5 5 3 5 4 3 1 1 1 1 2 3 4 4 4 3 6 5 4 2 4 4 3 3 4 4 4 5 5 5 5 6 5 5 5 3 1 1 3 4 5 4 1 3 1 1 1 2 3 3 3 4 4 4 7 6 7 7 6 6 6 9 8 9 9 7 
3 4 5 4 6 5 4 4 2 4 3 3 4 2 4 3 4 4 4 3 4 2 1 1 1 1 2 5 6 7 5 3 4 6 6 6 5 4 2 1 1 1 1 1 1 0 0 0 0 0 0 1 0 0 0 0 0 0 1 1 1 1 1 1 0 1 0 0 0 0 0 0 0 0 0 0 0 0 0 0 0 0 1 1 1 1 0 0 0 0 2 2 2 1 2 4 4 3 2 1 1 1 0 1 1 1 1 1 1 0 0 1 1 3 3 5 4 6 5 6 5 8 7 8 10 8 11 10 8 10 11 8 8 6 3 5 4 4 6 4 1 1 1 1 2 2 3 4 4 3 3 2 2 3 3 3 4 3 3 4 4 4 5 5 5 6 7 5 6 3 4 2 3 4 4 3 2 3 1 1 3 3 3 3 3 6 4 6 10 8 7 7 7 6 9 9 8 8 9 8 
3 3 3 2 4 3 3 4 4 4 4 4 4 4 4 4 1 1 2 1 3 1 1 1 1 0 4 5 5 6 7 5 3 5 7 4 5 1 0 1 0 0 1 1 1 0 0 0 0 0 0 0 0 0 0 0 0 0 0 0 1 1 1 0 1 0 0 0 0 0 1 0 0 0 0 0 0 0 0 0 0 0 0 0 1 1 0 0 0 1 1 2 1 1 2 4 4 3 4 1 0 1 0 0 1 1 1 1 1 0 0 1 1 3 5 7 3 4 3 4 6 7 7 7 6 8 9 10 10 -9999 12 9 6 3 2 4 4 8 6 3 2 1 1 2 2 2 3 3 3 3 3 2 1 2 2 3 4 3 3 3 4 4 4 4 4 4 6 5 5 5 4 3 3 4 4 3 0 2 2 1 1 1 6 3 3 3 6 5 8 7 6 6 8 7 7 8 8 8 5 7 
3 3 3 3 3 1 3 2 4 4 4 4 4 4 2 4 1 1 1 2 4 3 0 1 1 0 3 5 6 9 6 6 5 5 4 3 1 0 0 0 0 1 1 1 1 0 0 0 1 0 0 0 0 0 0 0 0 0 0 0 0 1 1 0 0 0 0 1 1 0 0 0 0 0 0 0 0 0 0 0 0 0 0 0 0 0 0 0 0 1 1 0 1 1 1 5 4 4 3 1 1 1 1 1 1 1 1 1 1 1 0 2 2 1 2 3 3 3 3 4 5 6 5 5 5 7 7 6 7 10 12 9 5 3 4 3 4 5 6 6 4 3 2 3 3 1 1 4 3 3 3 3 0 1 3 3 2 3 2 2 2 3 2 3 3 4 5 5 6 5 5 4 4 4 4 2 0 1 2 3 1 3 4 3 3 5 6 7 6 7 5 6 8 9 8 9 10 8 5 6 
3 2 3 3 3 1 1 1 2 2 1 4 1 4 4 1 1 2 1 2 3 4 5 4 4 4 3 3 4 7 7 5 4 3 2 1 1 0 0 0 0 1 1 0 1 0 0 1 1 0 0 0 0 0 0 0 0 0 0 0 2 1 0 0 0 0 0 0 0 0 0 0 0 0 0 0 0 0 0 0 0 0 0 0 0 0 0 0 1 0 1 0 1 1 0 2 2 1 1 0 1 0 0 1 1 1 1 1 1 1 0 3 5 3 3 3 2 3 4 4 4 5 5 4 5 5 3 6 10 11 10 7 4 3 3 3 5 6 6 7 5 4 3 2 1 1 1 3 3 3 3 3 2 1 3 3 1 1 1 2 4 1 1 3 3 5 4 4 4 5 5 4 4 3 2 3 2 2 2 3 3 3 3 3 3 6 8 6 4 7 5 6 7 7 7 8 7 6 9 9 
1 2 1 3 3 0 0 0 1 1 2 1 1 0 0 4 2 1 0 2 4 6 4 3 3 3 0 1 3 3 5 4 2 1 1 0 1 0 1 0 0 1 0 1 0 0 1 1 0 0 0 0 0 0 0 1 1 0 0 0 0 0 0 0 0 0 0 0 0 0 0 0 0 0 0 0 0 0 0 0 0 0 0 0 0 0 0 0 1 0 0 0 1 2 2 1 1 1 1 1 1 1 1 1 1 0 1 1 1 1 1 3 3 2 3 2 2 3 4 3 4 4 5 4 6 6 5 9 10 7 10 6 4 5 4 4 7 5 6 7 7 4 4 2 1 2 1 1 1 3 4 2 1 1 1 3 1 1 2 3 2 3 1 1 3 3 5 4 5 5 4 4 4 5 3 3 3 3 3 3 4 2 1 2 4 8 6 6 5 7 5 6 8 7 8 9 7 8 9 9 
0 3 2 3 3 1 0 0 0 1 3 2 0 0 2 0 2 0 0 4 4 4 3 3 3 1 0 1 1 4 4 3 2 1 0 0 0 1 1 0 0 0 0 0 0 0 1 1 0 0 0 0 0 1 1 0 0 0 0 0 0 0 0 0 0 0 0 0 0 0 0 0 0 0 0 0 0 0 0 0 0 0 0 0 0 0 0 0 0 0 1 2 3 3 3 0 1 1 1 1 0 1 1 1 1 1 1 1 1 1 3 4 3 2 2 2 2 4 3 2 2 4 5 6 6 6 7 6 10 6 8 7 7 7 6 5 6 5 4 5 2 2 3 3 3 2 4 1 2 1 2 2 3 0 1 0 1 2 3 3 3 3 3 2 3 4 4 4 7 4 5 5 4 4 3 3 3 2 2 2 2 1 3 3 5 5 7 6 7 6 8 6 6 7 9 7 8 9 11 9 
1 2 2 3 3 2 1 2 1 3 2 0 0 0 0 1 0 0 0 4 4 4 3 2 4 0 1 1 1 1 2 3 1 1 0 0 1 1 1 0 0 0 0 0 0 0 1 1 0 0 0 0 0 0 1 1 0 0 0 0 0 0 0 0 0 0 0 0 0 0 0 0 0 0 0 0 0 0 0 0 0 0 0 0 0 0 0 0 0 0 1 3 1 3 3 0 0 0 0 0 0 1 1 1 1 1 1 1 1 0 2 3 2 2 2 2 4 4 3 2 3 7 7 7 6 6 6 7 9 -9999 8 8 6 6 6 6 4 3 3 3 2 1 3 4 4 3 4 2 2 2 1 2 2 1 1 1 1 2 3 3 3 3 3 4 5 4 5 4 4 6 5 5 6 5 4 6 5 2 1 0 2 3 3 7 8 7 7 6 7 6 6 7 7 7 8 9 9 9 10 10 
0 0 0 3 3 0 2 2 2 3 1 0 0 1 0 2 0 0 2 3 3 3 1 4 4 4 1 1 0 0 0 0 0 1 0 0 1 1 1 0 0 0 0 0 0 0 1 1 0 0 0 0 1 0 0 1 1 0 0 0 0 0 0 0 0 0 0 0 0 0 0 0 0 0 0 0 0 0 0 1 0 1 0 0 0 0 0 0 0 0 1 1 1 2 0 0 0 0 0 0 1 1 1 1 1 1 1 1 0 3 2 1 2 2 2 3 4 4 5 5 6 7 7 7 6 4 6 7 4 5 8 6 4 6 7 7 3 2 0 2 3 2 4 4 4 5 3 1 1 2 2 1 2 1 1 1 1 2 3 4 5 3 4 4 3 4 4 5 4 5 5 6 7 4 6 3 3 0 0 0 1 3 5 6 7 7 8 5 9 6 6 7 8 7 8 9 9 10 10 7 
0 3 3 0 3 3 1 2 1 0 1 0 0 2 2 0 2 1 1 0 4 3 2 4 4 1 1 1 0 0 0 0 0 1 1 1 1 1 0 0 0 0 1 0 0 0 1 1 1 1 1 0 0 1 1 1 1 1 0 0 0 0 0 0 0 0 0 0 0 0 0 0 0 0 0 0 0 0 0 0 1 1 1 0 0 0 0 0 0 1 1 1 1 1 0 0 0 0 0 0 1 0 1 0 1 1 1 1 0 0 0 3 1 2 2 2 4 4 5 6 6 6 7 7 6 4 7 5 4 5 7 7 4 5 5 7 4 3 1 0 4 3 4 4 4 5 4 4 4 4 2 2 2 2 1 1 1 2 3 4 4 4 4 4 4 6 5 4 5 5 7 8 7 6 6 5 3 0 0 1 2 3 6 5 7 8 9 10 6 7 7 7 7 7 8 9 10 11 10 7 
3 3 3 3 3 2 1 1 0 0 0 0 0 1 0 2 1 1 1 2 3 4 3 4 4 1 1 0 0 0 0 0 1 1 1 1 0 0 0 0 0 1 1 1 0 0 0 1 1 1 0 0 0 0 0 0 1 1 0 0 0 0 0 0 0 0 0 0 0 0 0 0 0 0 0 0 0 0 0 0 1 1 1 0 0 0 0 0 0 1 0 0 1 0 1 0 0 0 0 0 0 0 0 0 0 1 1 1 0 0 0 0 0 1 4 3 4 5 5 6 6 5 6 4 5 4 5 2 4 5 5 6 6 5 5 7 5 3 3 2 3 3 3 4 4 4 4 4 2 2 4 3 2 2 1 1 1 2 3 4 4 4 3 3 4 4 5 5 4 6 6 7 6 7 8 4 3 0 0 3 2 3 7 7 7 5 5 7 10 8 8 8 9 8 8 10 9 10 8 8 
3 3 0 3 3 2 1 0 0 0 0 1 0 0 0 0 0 1 1 0 1 4 5 4 4 1 0 0 0 0 1 3 1 1 0 0 0 0 0 1 1 1 1 0 0 0 0 1 0 0 0 0 0 0 0 0 1 1 0 0 0 0 0 0 0 0 0 0 0 0 0 0 0 0 0 0 0 0 0 0 1 1 0 0 0 0 0 0 0 0 1 1 1 1 1 1 0 0 0 0 0 0 0 0 0 0 0 0 0 0 0 0 0 1 2 3 4 4 5 5 5 4 5 5 4 5 3 2 5 5 4 4 6 4 7 7 3 1 2 2 3 2 1 3 4 3 3 4 4 4 4 3 2 1 1 1 1 2 2 3 3 4 4 3 4 5 6 6 4 5 6 7 6 5 7 4 4 4 4 2 5 7 8 8 8 8 10 9 11 8 8 8 8 7 7 9 8 9 9 9 
3 2 1 0 0 0 0 0 1 0 1 0 1 0 0 1 0 1 0 0 5 4 4 3 4 1 1 0 0 1 3 3 0 0 0 2 0 0 1 1 2 1 1 0 0 0 0 0 0 0 0 0 0 1 1 1 1 1 1 1 1 0 0 0 0 0 0 0 0 0 1 1 0 0 0 0 0 0 0 1 0 0 0 0 0 0 0 2 1 1 1 1 1 1 1 1 1 0 0 0 0 0 0 0 0 1 0 0 0 0 0 1 0 0 4 3 4 4 4 5 5 4 5 5 6 5 2 3 4 2 5 4 5 3 6 3 3 1 3 4 3 3 1 3 4 3 4 4 4 3 3 5 3 1 1 1 1 1 3 4 5 4 4 4 5 5 6 5 4 5 4 5 5 5 6 7 7 6 5 6 9 9 8 10 9 8 8 9 9 9 8 8 7 7 7 7 9 9 9 8 
3 2 0 0 0 0 0 0 0 0 1 0 0 0 0 0 1 1 1 0 1 3 3 4 4 3 2 1 0 2 2 0 1 1 2 1 0 0 0 1 2 2 1 0 0 0 0 1 0 0 0 0 0 1 1 1 1 0 0 1 0 0 0 0 0 0 0 0 0 0 0 0 0 0 0 0 0 0 0 0 0 0 0 0 0 0 1 1 1 1 0 1 1 1 0 1 0 0 0 0 0 0 1 1 1 1 0 0 0 0 0 1 0 0 3 2 3 4 4 4 4 5 6 6 6 3 2 3 2 2 2 4 4 5 4 4 3 1 2 2 3 3 2 3 3 5 4 4 3 3 4 4 4 2 2 1 3 2 3 3 4 4 4 4 3 4 4 6 5 5 5 3 4 4 6 7 10 9 9 9 11 11 7 11 11 7 12 13 10 10 7 7 8 8 9 8 10 10 10 11 
3 1 0 0 0 0 0 0 0 0 1 1 1 0 0 1 0 0 1 1 1 0 4 5 5 3 3 1 0 1 1 0 0 2 1 1 1 0 0 0 1 1 1 0 0 0 0 1 0 0 0 1 1 1 1 1 1 0 0 0 0 0 0 0 0 1 1 0 0 0 0 0 0 0 0 0 0 0 0 0 0 0 0 0 0 1 1 1 1 1 0 1 1 1 0 1 0 0 0 0 0 1 1 1 1 1 1 0 0 0 0 0 2 1 1 1 3 5 4 4 6 6 3 6 6 4 3 3 5 2 5 4 7 6 5 3 2 3 3 3 3 3 3 3 4 3 4 4 4 4 4 3 2 4 3 2 3 4 4 4 4 4 4 4 3 3 4 4 4 4 3 3 5 4 5 8 12 10 9 10 10 10 12 8 8 8 12 11 10 10 9 7 8 9 9 10 11 9 11 10 
1 0 1 0 0 0 0 0 0 0 0 0 0 0 0 0 0 0 1 3 2 1 4 6 7 3 3 0 0 0 0 0 2 2 1 1 0 0 0 1 1 1 0 0 0 1 1 0 0 0 0 0 0 1 1 0 0 0 0 1 0 1 1 1 1 1 0 0 0 0 0 1 0 0 0 0 0 0 0 0 0 1 1 1 2 1 1 0 1 1 1 0 1 1 1 0 0 0 0 0 1 1 1 1 1 1 1 1 0 0 1 0 1 4 3 2 3 4 4 6 6 5 4 5 6 5 2 1 1 3 3 7 7 6 4 4 4 3 2 4 3 3 3 2 4 4 3 5 3 3 3 3 3 3 4 4 4 4 4 4 4 3 3 3 4 3 3 3 4 4 4 6 6 6 7 9 10 9 8 9 9 10 13 11 8 10 9 10 11 9 9 9 10 9 10 8 9 10 10 10 
3 0 0 0 0 0 0 0 0 0 0 0 0 0 0 0 0 2 2 2 2 3 4 7 6 4 1 0 1 1 1 1 0 0 1 0 0 0 0 1 1 1 1 1 1 1 0 0 0 0 0 0 0 0 0 0 0 0 1 1 1 0 0 0 1 0 0 0 0 0 0 1 1 0 0 0 0 0 0 0 0 0 1 1 1 1 0 1 1 1 0 1 1 1 1 0 1 0 1 1 1 1 1 1 0 1 1 1 1 2 2 1 1 2 3 4 3 4 6 6 5 4 4 4 6 6 5 4 2 3 5 6 6 7 6 4 6 3 5 6 2 2 3 3 2 4 5 5 4 3 3 3 3 3 3 4 4 4 4 5 3 4 4 5 4 4 3 2 3 4 3 7 6 8 9 10 8 8 10 9 10 10 8 10 10 8 11 11 11 10 11 11 10 9 9 13 9 12 11 10 
0 3 0 0 0 0 0 0 0 0 0 0 0 0 0 1 1 2 2 2 3 4 4 6 5 4 2 1 2 3 3 0 0 0 0 0 0 0 0 0 1 0 1 1 1 0 0 0 0 0 0 0 0 0 0 0 0 0 1 1 0 0 1 1 0 0 0 0 0 0 1 1 0 0 0 0 0 0 1 0 0 0 1 1 1 0 0 0 0 0 0 1 1 1 1 1 1 1 1 1 1 1 1 1 1 1 1 0 1 2 2 1 2 3 2 5 5 6 6 4 5 4 5 4 4 3 4 3 2 5 4 6 6 4 6 5 6 3 4 3 4 4 5 5 4 4 3 3 3 3 3 3 3 2 3 4 4 4 4 4 4 2 5 5 4 2 3 3 2 4 3 6 9 8 8 9 8 8 8 10 8 11 8 9 8 11 9 9 10 11 11 12 10 9 11 12 12 10 10 10 
0 0 0 0 0 0 0 0 0 0 0 0 0 0 0 1 2 2 2 2 3 4 8 5 3 3 1 4 4 5 5 1 1 0 0 0 0 0 0 1 0 1 1 1 0 0 0 0 0 0 0 0 0 0 0 0 1 1 1 0 0 0 1 1 0 0 0 1 0 1 1 1 1 0 0 0 0 0 0 0 0 1 1 1 1 0 0 0 0 0 0 1 1 0 0 0 1 1 1 1 1 1 1 1 1 1 1 1 1 2 3 2 2 3 4 4 6 4 4 3 4 3 2 3 3 4 4 4 4 5 5 3 4 4 3 5 4 5 4 4 2 4 4 5 3 5 5 3 3 3 4 3 3 2 3 4 4 4 4 5 5 5 5 5 4 5 4 4 5 6 5 7 8 8 7 7 7 9 8 11 7 9 12 10 8 9 10 9 9 10 12 9 6 10 10 12 11 10 9 10 
0 0 0 0 0 0 0 0 0 0 0 0 0 0 0 0 2 2 3 2 4 5 7 4 4 0 5 4 4 5 2 1 0 2 0 0 0 0 0 0 1 1 1 0 0 0 0 0 0 0 0 0 0 0 1 1 1 1 0 1 0 0 1 0 0 0 0 1 1 1 0 0 0 0 0 0 0 1 0 0 0 1 1 1 1 0 1 0 0 0 1 1 0 1 1 0 1 1 1 1 1 1 1 1 1 1 1 1 1 2 3 4 3 4 4 5 6 4 3 4 5 3 3 3 3 4 3 3 4 4 4 3 4 3 2 4 5 3 4 3 4 4 5 5 5 5 3 3 2 3 3 4 3 3 5 5 4 4 5 5 5 4 5 4 3 3 5 6 8 8 6 8 9 8 7 6 6 7 10 8 11 10 12 11 9 9 10 9 9 9 11 11 9 10 9 9 10 10 11 11 
1 0 0 0 0 0 0 0 0 0 0 0 0 0 0 0 2 4 3 5 6 7 5 4 5 0 6 3 3 3 1 1 0 2 0 1 0 0 0 0 1 1 1 0 0 0 0 0 0 0 0 0 0 0 1 1 1 0 0 0 0 1 1 0 0 0 1 1 0 1 0 0 0 0 0 0 0 0 0 0 0 1 2 1 1 0 0 0 0 0 0 1 1 1 1 1 1 1 1 1 1 1 1 1 1 1 1 1 2 1 4 3 2 3 4 3 3 2 4 3 6 3 3 5 2 3 3 3 4 4 4 2 0 2 2 4 5 4 3 3 3 4 5 5 4 3 2 2 3 3 3 4 2 4 4 5 5 5 6 5 2 4 4 3 4 6 10 12 11 11 9 10 10 9 6 7 7 9 9 8 13 11 9 8 11 9 9 9 11 9 11 10 10 10 10 10 9 9 10 12 
1 1 0 0 0 0 0 0 0 0 0 0 0 2 3 2 0 2 4 4 6 7 6 5 3 4 4 2 2 2 0 0 0 0 0 0 1 1 0 0 0 0 1 1 0 0 0 0 0 0 1 1 0 1 1 1 0 0 0 0 0 0 0 0 0 0 0 1 0 0 0 0 0 0 0 0 0 0 0 0 1 3 2 1 0 0 0 0 0 0 1 1 1 0 0 1 1 1 1 1 1 1 1 1 1 1 2 2 4 5 3 2 4 4 3 3 3 4 4 5 4 3 3 4 3 4 3 3 3 4 1 2 2 2 3 3 5 5 4 3 4 6 5 5 4 4 4 3 4 4 3 2 3 4 6 5 4 5 4 6 4 4 3 3 7 9 10 12 9 9 9 9 10 10 9 8 9 11 13 7 8 12 10 8 9 9 9 9 9 9 11 10 10 10 11 10 9 9 11 11 
2 1 1 0 0 0 0 0 0 0 0 0 2 3 3 0 0 1 2 5 6 9 6 5 5 5 3 2 1 0 0 0 0 0 0 0 0 1 0 0 0 0 1 0 0 0 0 0 0 0 1 1 0 0 0 0 1 1 0 0 0 0 1 0 1 1 0 1 0 1 0 1 0 0 1 1 1 0 0 0 1 1 1 0 0 0 0 0 0 0 1 1 1 0 1 0 1 1 1 1 1 1 1 1 1 1 1 2 2 5 2 3 2 4 3 4 4 3 4 5 2 3 0 3 2 3 3 2 2 2 1 2 2 2 4 4 4 5 5 4 5 6 4 5 4 4 5 4 3 3 4 4 5 5 5 4 5 4 5 5 4 3 4 5 7 7 12 11 12 9 8 10 9 11 11 11 8 10 11 12 11 10 9 11 11 10 10 9 9 9 9 10 10 11 11 10 9 11 10 11 
0 1 1 0 0 0 0 0 0 0 1 2 3 1 2 0 0 0 3 3 9 8 6 4 4 4 2 1 0 0 0 0 0 0 0 0 0 0 0 0 0 1 1 0 0 0 0 0 0 0 0 0 0 0 1 1 1 0 0 0 0 0 1 0 0 0 0 0 0 0 1 1 1 1 1 1 0 0 0 1 1 1 1 0 0 0 0 0 0 1 1 1 1 1 1 1 1 1 1 1 2 1 1 1 1 1 1 2 1 0 2 2 4 3 3 4 4 3 4 5 3 2 1 3 3 3 3 2 3 3 3 3 2 2 3 4 4 5 5 4 7 6 6 5 4 5 3 2 2 3 4 4 5 5 5 5 5 5 4 4 5 5 8 8 9 10 10 10 12 11 8 8 12 11 12 11 12 10 9 10 14 9 10 9 11 8 8 9 9 8 8 9 10 11 11 9 10 10 11 11 
0 0 0 0 0 0 0 0 0 1 4 3 4 2 0 0 0 0 0 4 9 8 5 4 2 2 1 1 0 0 0 0 0 0 0 0 0 0 0 0 0 1 1 1 0 1 0 0 0 0 0 0 0 0 1 1 1 1 0 0 0 0 0 0 0 1 1 0 0 0 1 1 0 1 1 0 1 0 0 1 1 1 1 0 0 0 0 0 0 0 1 1 1 1 1 1 0 1 1 1 1 2 1 1 1 1 1 0 2 2 1 3 3 4 4 4 3 3 4 4 4 2 1 3 2 3 4 4 4 2 2 4 2 2 3 1 2 3 6 5 4 5 6 5 4 4 1 1 2 3 4 6 6 5 6 5 5 4 4 5 7 10 10 10 11 10 10 10 12 10 11 10 10 11 14 10 10 10 10 8 13 13 10 8 8 8 8 9 10 10 9 9 10 12 10 9 8 10 11 11 
1 0 0 0 0 0 1 1 1 4 1 4 3 2 1 0 0 0 0 0 2 6 4 3 1 1 1 0 0 0 0 0 0 0 0 0 0 0 0 0 0 0 0 0 0 0 0 0 0 1 0 0 0 1 1 1 0 0 0 0 0 0 0 0 1 1 1 1 0 0 1 0 1 1 1 1 0 0 0 1 1 0 0 0 0 0 0 0 0 0 1 1 0 1 1 0 0 1 0 1 1 1 1 1 1 3 1 1 3 3 3 3 3 3 4 4 4 4 4 4 2 2 2 2 1 1 3 3 3 2 3 3 3 2 1 2 2 3 4 5 3 3 5 6 4 3 2 2 3 5 6 6 6 5 3 3 4 3 5 8 9 9 10 12 12 12 9 11 9 12 11 10 11 11 10 9 11 12 10 11 9 11 9 8 9 9 8 9 7 7 9 10 10 10 9 9 10 11 11 11 
0 0 0 0 0 1 2 2 1 3 4 4 2 0 0 0 1 1 1 0 1 5 3 3 2 1 1 1 0 0 0 0 0 0 0 0 0 0 0 0 0 0 0 0 0 0 1 0 0 1 0 0 1 1 1 1 1 0 0 0 0 0 0 0 1 1 1 0 0 0 0 0 1 1 1 1 0 0 1 1 1 0 0 0 0 0 0 0 0 0 1 1 0 1 0 0 0 0 1 1 1 1 0 1 1 2 3 3 3 5 8 7 2 3 4 4 4 3 3 4 3 2 2 2 3 3 3 2 1 1 3 2 2 1 2 2 3 3 4 4 5 2 5 5 4 3 2 3 5 5 5 6 5 3 3 4 3 7 12 12 11 11 10 11 10 10 -9999 11 12 9 11 10 10 10 11 11 10 11 7 9 10 11 11 10 10 8 10 9 7 10 10 11 10 10 11 10 11 9 11 10 
0 0 0 0 1 1 1 2 2 3 4 3 2 0 0 1 1 1 1 1 0 1 1 2 2 1 1 1 1 0 0 0 0 1 0 0 0 0 0 0 0 0 0 0 1 0 0 0 0 0 0 0 1 1 1 1 0 0 0 1 0 0 0 0 1 0 1 0 0 0 0 1 1 1 1 1 0 0 1 3 1 0 0 0 0 0 0 0 0 1 1 0 0 0 0 0 1 1 1 1 1 1 1 1 1 2 2 4 5 6 5 2 2 3 3 1 3 3 4 3 2 3 2 2 1 1 1 1 1 1 1 1 1 2 2 3 4 2 3 3 4 2 5 6 2 2 2 4 5 5 5 5 6 4 4 4 9 10 12 11 12 11 12 8 11 11 -9999 -9999 10 11 11 12 12 10 11 12 10 14 11 13 11 10 10 11 10 8 10 10 11 9 10 10 8 10 10 10 10 8 10 11 
0 0 0 1 1 1 1 2 2 3 2 3 2 1 2 1 1 1 0 1 1 1 1 1 1 1 1 1 0 0 0 1 0 1 0 0 0 0 0 1 0 0 0 0 0 1 0 1 0 0 0 0 0 1 1 0 1 0 0 0 1 0 0 0 0 0 1 1 0 0 1 1 1 1 1 1 0 0 1 3 1 1 0 0 0 0 0 0 0 1 0 0 1 1 0 1 1 0 1 2 1 2 2 1 2 3 1 5 6 7 6 3 3 1 1 1 1 3 4 3 2 2 2 2 3 1 2 1 1 1 1 1 1 1 2 3 2 3 3 2 2 4 5 4 4 2 6 5 5 5 4 5 5 4 6 9 12 12 12 12 11 9 9 9 10 10 10 8 9 10 11 11 14 14 13 11 14 12 12 11 10 11 11 11 11 9 11 11 11 10 11 9 9 10 10 10 10 9 10 12 
0 0 0 1 1 1 1 1 0 2 2 2 1 3 2 2 1 1 1 1 0 0 1 1 1 1 1 0 0 0 0 1 0 0 0 0 0 0 0 1 0 0 0 0 0 0 0 0 0 0 0 0 1 1 1 0 0 0 0 1 0 0 0 0 1 1 1 1 1 1 1 0 1 1 1 1 0 1 1 3 1 1 0 0 0 0 0 1 0 1 1 1 1 0 1 1 1 0 1 1 1 3 2 2 3 3 5 5 5 4 4 2 1 1 1 1 2 1 3 2 2 2 1 3 3 2 2 1 1 1 1 1 1 1 3 3 3 3 3 2 1 3 6 6 8 4 5 5 4 5 4 4 5 8 11 13 13 15 -9999 12 12 10 9 9 9 9 7 7 8 12 12 11 13 13 12 16 12 12 12 11 11 11 11 11 11 10 10 11 11 10 10 10 11 10 9 8 8 9 10 11 
0 0 1 1 1 2 2 2 1 1 3 2 3 4 5 1 1 1 0 1 0 0 1 1 1 0 0 0 0 0 0 0 0 0 0 0 0 1 1 0 0 0 0 0 0 0 0 0 0 0 0 0 1 1 1 0 0 0 1 1 0 0 0 0 1 1 1 1 1 0 0 0 1 1 1 0 1 1 1 2 1 1 0 0 0 0 0 0 1 2 1 1 1 1 1 0 1 0 1 1 2 2 1 2 3 4 4 5 5 5 4 1 1 1 1 2 3 3 1 2 2 2 2 1 1 1 2 2 1 1 1 1 3 1 2 2 2 2 2 2 2 3 6 5 8 6 5 5 4 3 5 5 10 12 14 -9999 16 17 13 12 10 11 8 8 7 8 12 14 15 16 15 15 16 17 16 17 15 13 11 11 11 12 12 11 11 9 9 10 12 10 9 11 11 11 8 10 9 9 10 11 
0 0 1 1 2 2 2 2 2 3 3 3 5 5 5 1 1 1 0 0 1 1 1 1 0 0 0 0 0 0 0 0 0 0 0 0 0 1 1 0 0 0 0 0 0 0 0 0 1 0 0 0 1 1 0 0 0 1 1 1 1 0 0 0 0 1 1 1 0 0 1 1 1 1 1 1 1 1 1 2 1 1 1 1 1 1 0 0 2 2 1 2 1 1 1 1 0 1 1 0 1 1 2 1 3 6 6 5 6 4 4 3 2 1 2 2 2 2 2 2 2 2 2 0 1 2 2 2 1 1 1 3 4 2 1 2 2 2 2 2 3 4 6 5 5 8 6 6 6 6 5 10 11 13 15 16 11 15 14 14 13 11 11 9 9 9 9 13 15 15 16 -9999 16 17 15 16 14 10 11 11 12 12 12 12 11 12 11 12 9 11 9 10 11 12 9 9 9 10 11 10 
0 1 1 1 1 2 2 3 3 4 5 7 6 5 2 1 1 1 1 0 0 1 1 0 0 0 0 0 0 0 0 1 1 0 0 0 1 1 1 0 0 0 0 0 0 0 0 1 1 0 0 0 1 1 1 1 0 1 1 1 0 0 0 0 0 0 1 1 0 1 1 1 1 1 1 1 1 1 2 1 1 1 1 1 1 1 1 1 1 0 1 1 1 0 0 1 1 1 1 1 1 1 1 2 5 4 4 6 7 6 6 5 3 1 2 1 2 2 2 2 2 2 2 1 1 2 3 2 1 1 2 2 1 2 2 2 1 3 4 3 3 3 2 2 3 6 8 9 7 8 10 12 13 -9999 -9999 18 15 14 14 12 9 9 8 9 9 9 8 13 13 15 15 16 -9999 17 17 16 13 10 10 13 11 11 12 12 11 10 10 11 11 9 10 11 11 11 11 8 10 11 11 10 
1 1 1 3 2 4 2 4 7 7 7 6 5 4 1 1 0 0 0 0 0 0 1 0 0 0 0 0 0 0 1 1 1 0 0 1 0 0 0 0 0 0 0 0 0 1 1 1 0 0 0 0 1 1 0 0 1 1 1 1 1 1 0 0 1 0 1 1 1 1 0 1 1 1 1 1 1 1 2 1 1 1 1 1 1 1 1 1 1 1 1 1 1 1 0 1 2 3 3 2 2 2 2 4 4 2 3 3 6 7 8 6 4 3 1 1 1 1 1 1 1 1 1 1 1 2 2 3 2 1 1 2 2 0 2 2 3 4 3 3 3 3 3 0 2 3 4 9 7 -9999 -9999 -9999 14 13 11 16 17 15 16 10 9 9 9 9 9 9 9 9 11 11 11 16 14 16 16 15 14 9 10 11 11 11 11 11 10 10 9 10 9 10 9 9 11 11 11 9 10 11 10 10 
1 1 2 1 4 4 3 6 6 8 6 6 4 2 1 0 0 0 0 0 0 0 0 0 0 0 0 0 1 0 1 0 0 0 1 1 0 0 0 0 0 0 0 0 0 0 1 1 0 0 0 0 1 1 1 0 1 1 1 1 0 0 1 0 0 0 1 1 1 1 1 1 1 1 1 1 1 1 3 2 2 1 1 1 1 1 1 1 1 1 1 1 1 2 1 1 2 3 3 3 4 5 5 5 4 2 4 2 4 3 3 6 4 5 4 3 2 1 1 1 0 1 1 0 1 3 3 3 2 2 2 4 1 0 5 3 3 1 1 2 2 3 2 2 3 2 3 6 8 11 13 13 13 11 11 16 16 13 10 9 10 8 9 9 9 9 9 9 11 11 11 14 15 -9999 16 14 15 9 11 11 11 12 10 11 10 10 10 10 9 10 10 9 9 10 11 9 10 10 11 9 
1 1 1 3 4 6 5 6 6 7 6 5 2 1 1 0 0 0 0 0 0 0 0 0 0 0 0 1 0 0 0 0 1 0 0 0 0 0 0 0 0 0 1 0 0 0 1 0 0 0 0 0 1 1 0 1 1 1 1 1 0 0 1 1 1 0 0 0 1 1 1 1 1 1 1 1 1 1 5 2 2 2 1 1 1 1 1 1 1 1 1 1 1 3 3 4 2 4 4 6 5 4 4 2 4 3 2 2 3 4 4 2 3 4 4 3 3 2 1 2 0 1 1 1 1 3 3 3 4 4 3 1 0 3 2 4 0 0 0 1 1 2 2 3 4 4 5 3 7 10 13 13 13 11 10 14 8 10 10 9 10 10 9 9 9 9 10 9 10 11 13 16 16 15 -9999 15 16 10 11 11 13 12 10 11 12 11 10 11 11 11 10 10 9 10 11 10 11 11 12 9 
1 2 2 3 4 4 4 6 6 5 6 5 2 1 0 0 0 0 0 0 0 0 0 0 0 0 0 1 1 0 0 0 0 0 1 0 0 1 0 0 0 0 0 1 0 0 0 1 0 0 0 0 0 1 1 0 1 1 0 1 0 1 0 0 0 1 1 0 1 1 1 1 1 1 1 1 1 2 3 2 2 2 1 1 1 1 1 1 1 1 1 1 1 3 5 5 5 2 3 4 4 5 4 3 2 2 5 4 4 5 3 4 3 3 4 1 1 2 2 2 2 1 1 1 3 3 2 3 4 2 3 1 4 4 3 1 0 0 1 0 2 2 3 2 5 6 6 7 7 9 12 11 14 12 10 10 10 9 10 11 15 11 10 12 11 10 11 11 11 10 13 15 14 16 16 16 16 10 11 11 11 12 12 11 11 11 11 10 11 10 11 9 9 10 11 10 10 11 10 10 
2 2 3 3 3 4 5 6 5 5 5 5 2 1 0 0 0 0 0 0 0 0 0 0 0 0 1 0 0 0 1 0 0 0 0 0 0 0 0 0 0 0 0 0 0 0 0 1 0 0 0 0 0 0 0 0 1 1 0 1 0 1 1 1 1 1 1 0 1 1 1 1 1 1 1 1 1 2 1 1 1 1 1 1 1 1 1 1 1 1 1 1 1 3 2 2 5 5 3 3 5 5 4 3 4 6 5 5 4 5 6 3 3 2 3 3 1 1 2 1 2 2 1 1 1 1 2 4 3 2 2 5 4 3 1 0 0 0 0 0 1 2 3 5 6 7 8 8 9 10 9 10 12 10 9 10 10 10 9 10 13 15 14 12 10 13 13 10 9 8 9 11 8 15 15 16 15 11 11 12 13 11 12 12 12 12 12 11 12 12 12 10 9 8 10 10 10 9 8 8 
2 6 6 5 4 4 6 6 7 6 5 4 1 1 0 0 1 0 0 0 0 0 1 0 0 0 0 0 0 0 1 0 0 0 0 0 0 0 0 0 0 0 1 1 0 0 0 1 1 0 0 1 0 0 0 0 1 1 0 0 1 1 1 1 1 1 1 0 0 1 1 1 1 1 1 1 1 2 1 1 1 1 1 1 1 1 1 2 1 1 2 2 3 3 5 5 2 6 5 3 6 8 7 7 6 7 5 5 4 6 4 3 5 2 3 2 2 0 1 1 2 2 1 1 1 1 4 4 2 2 2 5 3 2 0 0 0 0 1 2 2 1 2 3 6 6 8 9 9 9 11 10 11 10 9 9 9 10 10 11 10 12 12 10 11 13 13 11 10 10 11 12 9 15 14 16 15 15 11 12 11 12 11 13 12 11 12 12 12 13 13 11 9 9 11 8 9 8 9 8 
5 5 4 5 4 4 4 4 4 5 5 2 1 1 1 1 1 0 0 0 0 0 0 0 1 1 0 0 0 1 1 0 0 0 0 0 0 0 0 0 0 0 1 0 0 0 0 1 1 1 0 0 0 0 0 0 1 1 1 0 0 1 1 1 1 1 1 0 1 1 0 3 3 1 1 1 1 1 1 1 1 1 1 2 2 1 2 1 1 1 4 3 2 3 5 3 4 7 4 4 7 8 6 6 4 2 3 7 2 5 5 2 2 3 3 1 0 0 1 1 2 1 3 1 3 3 4 3 3 2 3 5 4 1 0 0 0 0 1 2 2 2 3 6 5 6 7 9 9 10 9 14 15 15 10 9 9 9 11 11 10 10 13 13 12 12 12 11 10 11 11 10 11 13 14 14 15 16 12 11 11 11 11 11 11 11 10 12 13 11 13 11 11 10 10 7 7 6 8 10 
5 5 5 5 2 3 4 4 4 2 2 1 1 1 1 1 1 0 0 0 0 0 0 0 0 0 0 0 1 0 0 0 0 0 0 0 0 0 0 0 0 0 0 0 0 0 0 1 1 1 1 0 0 0 0 0 1 1 1 1 0 0 1 1 1 1 1 1 2 1 3 3 3 1 1 1 1 1 1 1 1 1 1 2 2 1 1 1 2 2 2 2 2 3 2 3 3 3 5 6 7 4 4 4 4 3 2 4 4 5 5 3 4 4 3 1 1 1 1 1 2 1 1 1 1 3 3 3 3 2 4 6 4 1 0 0 0 2 2 2 3 4 5 6 6 6 10 10 10 11 10 14 14 15 9 8 8 9 9 11 12 14 11 12 12 11 12 13 13 11 9 10 12 12 15 13 15 16 13 11 12 11 11 12 12 11 15 11 13 11 13 10 11 10 8 8 6 6 6 7 
5 4 4 3 2 4 3 2 1 1 1 1 1 1 1 1 0 0 0 0 0 0 0 1 0 1 0 0 0 0 0 0 0 0 0 0 0 0 0 0 0 0 0 0 0 0 0 1 1 1 1 1 0 0 0 1 1 1 1 1 1 0 1 1 1 1 1 0 3 2 2 3 3 1 2 2 1 1 2 1 2 1 1 2 1 2 2 1 1 2 2 3 3 3 3 6 2 3 3 5 4 4 5 6 5 2 3 4 4 5 3 4 3 3 2 0 1 1 1 1 2 1 2 3 1 4 3 4 4 4 6 4 2 1 0 0 1 2 3 5 4 6 6 9 6 5 10 10 10 9 10 13 12 12 12 11 11 8 9 11 12 14 12 14 13 12 13 13 13 12 8 10 13 13 14 15 15 16 14 12 12 11 12 13 14 12 12 11 12 12 12 12 11 9 9 8 7 6 6 7 
4 4 3 3 3 3 2 1 2 1 1 1 1 1 1 0 0 0 0 0 0 0 0 0 0 1 0 0 0 0 0 0 0 0 0 0 0 0 0 0 0 0 0 0 0 0 0 1 1 1 0 0 0 0 0 0 1 1 1 1 0 1 1 2 1 1 1 3 2 3 3 3 3 1 2 2 2 2 2 1 2 2 2 2 1 2 2 1 1 1 1 3 5 5 3 2 2 2 2 4 5 5 3 3 6 2 2 2 4 3 3 3 3 3 2 0 1 1 1 1 1 4 3 2 3 4 4 6 4 5 5 3 2 2 0 1 2 4 4 5 5 6 8 10 6 6 7 9 10 10 9 15 12 12 12 12 11 12 12 11 14 13 12 14 13 12 13 13 13 8 12 10 12 13 14 16 16 15 12 11 11 10 11 11 12 12 12 13 11 11 10 12 11 11 8 9 9 9 7 10 
2 1 3 4 2 2 1 1 2 2 2 1 1 0 0 0 0 0 0 0 0 0 0 0 1 1 1 0 0 0 0 0 0 0 0 0 0 0 0 0 0 0 0 0 0 0 0 1 1 1 1 0 0 0 0 0 1 1 1 1 1 1 1 2 2 1 1 2 3 4 3 4 4 2 2 2 2 2 1 1 2 2 2 2 2 2 1 2 2 1 3 5 6 4 5 4 2 2 3 5 5 8 5 7 6 2 2 3 2 4 5 5 3 2 1 1 1 1 1 1 2 2 2 2 2 3 4 5 6 4 3 3 3 3 2 4 4 4 5 3 4 6 6 7 7 6 6 9 8 5 8 16 13 12 13 12 11 11 12 13 12 12 12 12 13 12 13 13 13 8 9 10 11 13 14 14 16 16 17 17 16 14 15 10 11 11 9 12 10 13 13 11 14 12 9 9 8 9 9 9 
0 1 1 1 2 2 2 1 2 3 1 1 0 0 0 0 0 0 0 0 0 0 0 0 0 0 1 0 0 0 0 0 0 0 0 0 0 0 0 0 0 0 0 0 0 0 0 0 1 1 1 1 0 0 0 1 1 1 1 2 1 2 2 2 2 2 2 3 4 4 3 4 4 2 2 3 2 0 0 3 1 2 2 2 2 2 2 2 1 2 4 7 6 2 5 4 3 3 3 7 8 7 6 6 5 3 2 2 4 2 5 3 3 0 2 3 3 1 1 0 1 1 2 1 2 3 3 4 5 3 3 3 3 4 3 4 3 4 4 4 6 6 7 7 6 6 9 10 11 7 5 14 12 13 11 12 12 16 12 12 11 11 11 11 13 10 8 8 8 9 10 10 10 9 15 17 15 16 17 17 16 17 15 12 11 11 10 10 14 9 11 11 13 10 10 9 8 9 9 10 
2 2 0 1 1 1 2 1 1 1 1 1 0 0 0 0 0 0 0 0 1 1 0 0 0 0 0 0 0 0 0 0 0 0 0 0 0 0 0 0 0 0 0 0 0 0 0 0 1 1 1 1 0 0 0 1 1 1 1 4 3 2 2 2 2 2 2 4 4 4 4 4 4 4 2 2 1 0 1 1 2 2 2 2 2 2 1 1 2 2 5 6 3 4 4 3 4 4 7 7 4 4 5 2 4 1 1 5 5 4 4 3 2 1 2 3 2 1 1 2 2 1 3 1 3 2 2 3 4 4 3 3 4 5 3 3 3 3 4 7 6 8 8 7 7 7 6 8 7 7 6 10 11 12 11 11 11 12 12 11 11 12 11 11 13 8 9 9 9 9 9 8 7 12 14 18 17 -9999 17 16 17 18 17 11 11 11 10 11 11 13 13 14 13 12 9 9 9 10 7 7 
2 2 2 0 1 1 1 1 1 1 1 1 0 0 0 0 0 0 0 0 0 0 0 0 0 0 0 0 0 0 0 0 0 0 0 0 0 0 0 0 0 0 0 0 0 0 0 0 0 1 1 1 1 1 0 0 0 0 3 5 2 3 2 2 2 3 3 4 3 4 4 4 4 3 3 2 1 0 1 2 2 2 2 2 0 2 1 1 2 3 7 6 6 4 4 4 6 6 7 5 4 3 4 4 3 3 4 4 4 7 3 5 3 3 6 5 3 1 1 3 4 3 3 4 4 3 1 2 4 3 4 2 4 5 5 3 4 3 5 5 9 9 9 6 3 3 3 6 7 6 7 11 12 14 11 11 14 14 13 12 11 11 12 14 13 10 12 11 10 10 9 9 11 10 15 17 17 -9999 17 17 17 17 16 11 11 11 10 11 13 11 14 13 14 12 9 8 9 10 11 11 
0 2 1 1 1 2 2 1 1 1 1 1 1 0 0 0 0 0 0 0 0 0 0 0 0 0 0 0 0 0 0 0 0 0 0 0 0 0 0 0 0 0 0 0 0 0 0 0 0 0 1 1 1 1 1 1 0 2 2 3 3 2 2 2 0 1 0 3 3 4 2 3 2 3 2 2 1 0 1 2 2 2 2 2 1 2 2 2 3 6 6 5 3 5 4 6 7 7 7 3 2 2 3 3 5 7 5 5 5 4 4 4 6 7 6 3 3 1 1 3 3 4 4 3 3 3 1 2 4 5 2 3 3 3 3 4 6 5 4 4 5 5 4 3 3 3 2 6 3 6 8 7 15 16 13 12 13 12 13 13 11 13 13 13 13 11 10 13 10 10 9 9 9 11 15 18 18 16 17 -9999 17 17 17 11 12 11 10 11 13 13 14 13 17 15 10 10 9 10 12 8 
0 1 2 1 1 1 1 1 1 1 1 1 1 1 0 1 0 0 1 0 0 0 0 0 0 0 0 0 0 0 0 0 0 0 0 0 0 0 0 0 0 0 0 0 0 0 0 1 1 1 1 1 1 1 1 2 3 4 3 3 2 2 2 1 0 1 1 1 3 3 3 3 1 2 2 2 2 2 1 3 2 2 2 3 3 2 2 2 6 4 8 5 5 4 4 6 6 7 7 4 3 3 3 5 7 5 5 5 1 6 1 3 6 5 3 2 2 0 1 2 1 3 4 4 2 3 2 2 4 3 4 4 3 2 3 5 5 6 6 2 4 1 2 4 5 3 3 5 5 7 8 7 10 13 13 14 13 11 11 12 12 12 13 13 13 9 11 11 11 11 11 10 9 11 12 17 19 16 17 17 -9999 17 18 16 13 12 12 12 13 14 18 15 19 14 10 9 10 11 10 8 
1 1 1 0 1 1 1 1 1 1 1 1 1 1 1 0 0 0 0 0 0 0 0 0 0 0 0 0 0 0 0 0 0 0 0 0 0 0 0 0 0 0 0 0 0 1 1 1 0 0 0 1 1 1 2 3 4 3 3 3 1 2 2 2 2 2 2 1 1 2 3 2 1 2 2 2 1 2 1 2 3 3 3 2 3 2 4 6 7 6 3 4 5 4 6 6 6 6 3 4 3 3 8 7 7 6 5 1 3 1 1 5 5 2 2 1 0 1 1 1 1 3 2 2 2 2 2 2 4 4 2 4 3 2 1 2 4 3 2 3 2 2 4 4 4 3 4 3 5 6 8 7 14 13 12 13 15 10 12 12 13 12 13 12 13 11 11 10 10 9 10 10 10 12 12 18 17 17 17 16 17 17 19 14 10 10 10 14 15 15 15 18 18 12 9 7 12 11 9 5 
1 1 1 1 1 1 1 0 1 1 1 1 1 1 0 0 0 0 0 0 0 0 0 0 0 0 0 0 0 0 0 0 0 0 0 0 0 0 0 0 0 0 1 1 1 2 1 0 0 0 0 0 1 3 3 3 2 3 3 4 1 0 2 2 2 2 3 2 1 2 1 3 3 2 2 2 2 2 1 1 2 1 2 3 3 3 6 9 6 2 3 5 5 6 7 6 6 5 3 4 5 9 8 6 5 1 1 2 1 1 5 5 3 1 1 0 1 1 0 1 2 2 3 2 2 1 2 3 5 4 3 4 3 3 2 2 2 3 3 2 1 3 4 4 5 4 5 3 4 6 6 7 9 11 12 13 11 12 13 14 10 12 11 13 13 10 9 13 8 9 8 9 10 11 13 18 17 16 18 16 17 19 17 19 17 15 17 16 13 14 16 20 14 11 8 11 12 12 8 4 
1 1 1 1 1 1 1 1 1 1 0 0 0 0 0 0 0 0 0 0 0 0 0 0 0 0 0 0 0 0 0 0 0 0 0 0 0 0 0 0 0 1 0 2 0 1 1 0 1 0 0 1 2 3 4 3 2 3 3 3 0 0 2 3 2 2 3 2 1 1 3 2 4 3 2 2 2 2 1 2 2 1 1 3 3 4 4 4 5 4 4 5 7 10 11 7 4 5 2 6 9 7 7 1 0 1 1 2 1 2 6 3 2 0 0 0 1 0 1 1 1 2 3 3 3 3 3 3 4 5 3 3 3 3 3 2 4 4 2 1 2 3 5 3 5 7 4 2 2 4 6 6 7 7 10 9 6 8 8 6 8 10 13 13 11 7 7 9 11 9 9 10 10 13 14 21 17 17 17 16 17 18 17 18 18 17 16 17 12 14 16 16 13 10 8 15 13 6 5 2 
1 1 1 1 1 1 1 1 1 1 0 0 0 0 0 0 0 0 0 0 0 0 0 0 0 0 0 0 0 0 0 0 0 0 0 0 0 0 0 0 1 1 1 1 1 0 1 1 0 2 1 1 2 3 2 3 3 2 3 3 2 2 2 2 2 2 4 3 2 2 3 3 3 4 4 2 2 1 1 1 2 2 2 3 3 3 3 6 5 4 4 5 7 5 5 6 6 2 1 4 6 6 3 1 1 1 0 4 4 6 5 2 0 0 0 0 0 1 1 1 1 1 3 3 3 3 4 4 4 4 6 2 3 3 4 3 3 2 3 3 3 2 3 5 6 7 5 3 2 3 6 6 8 9 7 8 7 6 6 12 14 13 14 14 11 8 6 7 8 9 11 10 12 15 12 18 17 17 16 16 19 16 19 17 17 17 15 18 10 15 14 11 14 14 18 19 12 7 4 4 
1 1 1 1 1 1 1 1 1 0 0 0 0 0 0 1 0 0 0 0 0 0 0 0 0 0 0 0 0 0 0 0 0 0 0 0 0 0 1 1 2 1 1 0 1 0 0 1 1 1 1 3 3 2 3 1 1 1 2 3 2 2 2 2 2 1 1 2 2 3 3 2 2 4 4 2 2 2 2 2 3 2 2 1 3 5 5 5 4 4 6 4 5 6 6 6 6 4 6 2 3 3 1 1 1 2 3 4 6 5 2 0 0 0 0 0 0 1 1 2 2 0 4 3 3 4 4 2 3 4 4 4 5 4 3 3 3 2 5 5 4 3 4 5 5 4 2 2 4 4 5 7 7 7 7 6 5 6 6 8 12 10 12 10 9 7 7 6 9 10 12 13 14 15 12 17 17 16 15 17 16 16 16 16 15 16 16 16 13 12 13 12 13 18 22 18 9 4 4 4 
1 0 1 0 1 1 0 0 0 0 0 0 0 0 0 0 0 0 0 0 0 0 0 0 0 0 0 0 0 0 0 0 0 0 0 0 1 0 1 1 0 1 1 0 0 0 1 0 2 0 1 3 3 2 1 1 1 1 2 2 2 1 2 1 1 3 2 3 3 4 2 3 1 2 4 3 3 2 2 2 3 2 3 4 5 6 6 5 4 6 6 5 2 5 3 3 4 3 7 5 6 2 2 2 2 2 5 3 5 2 1 0 0 0 0 0 0 1 2 2 4 2 2 4 4 4 4 4 5 3 5 4 4 4 4 5 4 5 6 5 3 3 6 5 5 4 2 1 4 4 5 7 7 7 5 5 5 5 7 8 9 8 9 8 11 9 9 9 13 12 13 10 10 12 15 16 17 16 16 14 15 16 16 16 16 15 15 18 18 9 10 16 16 20 22 15 9 2 2 3 
0 0 1 0 1 1 0 1 1 0 0 0 0 0 0 0 0 0 0 0 0 0 0 0 0 0 0 0 0 0 0 0 0 0 1 0 1 0 1 1 0 0 1 0 0 1 0 0 0 0 0 1 2 0 0 0 1 1 1 2 1 1 2 2 1 2 2 2 4 2 3 2 1 2 1 2 4 2 2 2 3 3 4 4 6 6 3 3 2 5 5 5 4 3 4 3 5 6 7 6 6 5 4 2 3 2 7 6 3 2 0 0 0 0 0 0 0 1 3 3 3 3 2 3 4 3 2 3 3 1 2 2 4 4 4 4 4 5 5 4 3 4 4 6 5 1 1 1 3 5 6 7 7 7 4 4 5 5 6 7 8 7 7 8 10 11 10 12 12 14 14 10 11 14 12 15 17 13 13 14 15 19 18 15 15 16 15 18 16 11 13 17 18 18 18 15 8 2 4 7 
0 0 1 0 0 0 0 0 0 0 0 0 0 0 0 0 0 1 1 1 0 0 0 0 0 0 0 0 0 0 0 0 0 1 0 0 1 0 0 0 1 0 0 0 0 0 0 0 0 0 0 0 0 0 0 0 0 0 1 2 1 2 1 1 1 2 2 2 3 3 3 2 3 2 2 3 3 3 2 3 3 4 4 4 4 6 3 3 3 3 4 3 2 2 3 4 3 5 6 8 7 6 4 4 2 6 7 5 2 2 0 0 0 0 0 0 0 2 1 2 2 3 3 2 2 2 2 3 2 2 1 3 4 4 4 5 5 5 5 2 1 4 4 5 4 1 1 3 4 6 6 7 6 6 5 4 6 6 6 6 5 6 7 7 9 10 10 9 12 14 13 10 12 15 15 12 15 13 14 13 17 17 16 16 16 16 17 15 16 16 17 21 20 18 17 11 6 4 6 8 
0 1 1 1 0 0 0 0 0 0 0 0 0 0 0 0 1 1 0 0 0 0 0 0 0 0 0 0 0 0 0 0 0 1 1 1 1 1 0 0 0 0 1 1 1 2 0 0 0 0 0 0 0 0 0 0 1 1 1 2 1 1 1 1 3 2 2 2 4 3 3 3 2 2 2 2 3 3 3 3 3 4 4 6 5 3 4 4 3 4 4 3 2 3 3 4 2 7 3 2 4 3 1 3 5 7 7 4 2 1 0 0 0 0 0 1 0 0 2 2 1 4 4 3 2 2 3 2 3 3 2 3 3 4 3 4 5 5 5 2 1 5 5 4 4 1 2 4 5 6 5 6 5 5 7 6 5 6 6 7 6 6 6 8 9 10 10 10 11 14 13 13 11 11 12 11 17 17 15 13 16 19 17 18 19 17 16 19 20 18 18 19 22 17 13 9 7 6 7 9 
1 1 1 1 1 1 0 0 0 0 0 0 0 0 1 1 1 0 0 0 0 0 0 0 1 0 0 0 0 0 0 0 1 1 1 0 1 1 0 0 0 0 1 1 3 3 3 0 0 0 0 0 0 0 0 0 1 2 2 2 1 1 1 3 3 4 3 3 3 4 2 2 2 2 2 2 3 3 3 2 3 4 6 6 4 3 3 3 3 3 3 2 3 3 5 4 5 6 4 3 2 3 1 8 8 8 6 2 2 1 1 0 0 0 0 2 1 0 1 4 4 4 4 4 2 2 3 2 0 2 2 3 4 4 3 4 5 4 3 3 2 3 4 4 4 2 2 3 5 5 4 6 5 6 7 6 5 6 7 8 8 9 9 9 8 9 8 10 14 14 10 11 11 13 17 15 17 18 15 20 20 16 23 20 18 17 17 16 22 19 22 23 25 21 19 15 5 5 8 14 
0 1 1 1 1 1 1 1 1 0 0 0 0 1 0 0 1 0 0 0 0 0 0 0 1 1 1 0 0 0 0 0 1 0 0 0 1 1 0 1 2 1 2 2 2 2 3 0 0 0 0 0 0 0 0 0 2 0 1 1 1 1 2 2 2 2 3 2 3 4 3 2 2 3 2 4 3 3 2 3 4 5 7 5 4 3 3 4 4 4 2 4 4 5 2 5 7 7 5 3 3 3 4 8 9 7 5 1 0 0 0 0 0 0 3 1 2 2 3 1 3 4 4 4 2 3 4 3 2 1 3 2 3 4 4 4 4 3 3 3 4 3 3 4 4 3 3 3 4 5 4 4 6 6 5 6 6 6 6 6 6 5 5 7 9 8 9 11 13 10 12 13 12 16 15 14 17 19 17 17 19 19 23 21 17 17 17 18 18 19 18 20 23 22 19 13 7 6 7 12 
0 1 1 1 1 1 1 1 1 0 0 0 0 0 1 1 0 0 0 0 0 0 0 0 1 1 0 0 0 0 0 0 0 0 0 0 0 1 1 2 2 2 2 2 3 3 3 0 0 0 0 0 1 0 1 1 0 1 1 1 1 2 2 2 2 2 3 4 3 4 4 3 4 3 4 2 3 3 3 4 4 5 7 5 4 3 3 3 3 3 4 4 6 6 9 9 8 1 5 6 6 5 6 7 6 3 0 0 0 0 0 0 1 1 1 1 3 3 1 4 4 4 3 1 4 3 3 2 3 2 1 3 3 4 4 5 5 3 3 3 5 4 4 4 4 4 3 4 3 4 4 4 6 6 5 6 5 5 6 6 5 4 6 6 9 10 12 14 15 14 10 13 12 14 14 14 18 19 18 19 19 19 19 19 18 18 18 18 19 18 19 19 22 21 19 12 5 6 8 14 
1 1 1 1 1 1 1 1 1 1 0 0 1 0 1 1 1 1 0 0 0 0 0 0 1 0 0 0 0 0 0 0 0 0 0 0 0 1 2 2 2 2 2 3 3 3 3 2 0 0 0 0 0 0 1 1 0 0 1 2 1 2 3 3 3 3 4 4 4 4 4 4 4 4 4 4 4 4 4 4 4 5 5 3 2 2 3 4 2 2 4 4 4 7 9 7 5 2 3 5 3 6 7 6 2 0 1 1 1 0 1 1 2 3 1 3 1 4 3 2 3 3 2 3 3 2 2 4 3 4 3 3 3 3 4 4 3 4 3 4 5 5 4 4 4 4 4 4 2 4 4 5 5 5 4 3 4 5 6 5 5 5 5 7 7 7 10 14 11 10 10 11 13 11 13 12 17 22 18 18 20 22 23 19 19 18 18 17 18 18 19 20 19 24 19 10 7 7 11 16 
1 1 1 1 1 1 1 1 1 1 1 0 1 1 1 1 1 1 1 0 1 1 0 0 1 0 0 0 0 0 0 0 0 0 0 0 0 1 1 2 3 3 3 3 3 3 3 2 0 0 0 0 2 1 1 1 0 1 0 1 1 2 2 2 2 4 4 4 4 4 4 4 4 4 3 3 4 4 6 4 3 4 4 2 3 3 4 3 2 4 5 6 7 8 7 4 1 1 1 3 7 7 7 4 2 0 0 1 1 1 2 0 3 2 2 3 2 2 2 3 3 2 2 2 2 2 2 2 2 3 4 4 4 3 4 4 3 3 4 4 5 5 5 5 4 3 5 4 3 3 5 6 8 9 5 5 4 5 7 5 4 4 6 7 7 7 10 12 11 12 12 11 12 11 11 13 19 16 19 19 21 21 22 22 22 16 18 18 18 17 18 19 17 22 16 14 10 12 16 14 
1 2 3 1 1 1 1 1 1 1 1 1 1 1 1 1 1 1 1 1 1 0 1 1 1 1 0 0 0 0 0 0 0 0 0 1 1 1 1 0 1 1 0 0 0 0 0 0 0 0 0 0 0 0 1 2 2 1 0 1 0 1 1 3 2 3 3 3 3 4 4 4 4 4 3 5 4 4 4 3 3 4 5 2 5 5 3 6 6 5 7 8 8 7 3 0 0 1 2 3 3 5 3 2 1 0 0 0 0 2 0 1 3 2 3 3 1 1 3 3 3 2 1 2 3 2 3 2 4 5 4 5 4 4 3 6 3 4 3 3 4 5 5 4 4 3 6 5 4 4 5 8 8 7 6 5 4 3 3 3 4 6 6 6 7 8 10 13 9 15 13 12 13 13 12 11 15 17 16 19 19 20 19 19 22 11 10 11 15 15 16 17 17 14 11 13 11 15 17 14 
2 2 2 2 1 1 1 1 1 1 1 1 1 1 0 1 1 1 1 1 1 1 1 1 1 1 0 0 0 0 0 0 0 0 0 0 0 0 0 0 0 0 0 0 0 0 0 0 0 0 0 0 0 0 1 2 1 1 1 0 1 1 1 2 2 2 3 3 4 4 4 4 4 4 4 4 3 4 3 3 3 4 3 6 3 3 3 4 5 5 7 10 7 4 0 0 0 0 2 4 1 2 3 1 0 0 0 0 0 1 2 1 2 1 1 4 3 2 3 2 1 1 4 1 2 2 3 4 4 3 5 5 5 4 4 2 2 3 3 2 2 3 5 4 3 3 2 4 2 5 7 8 8 7 6 7 7 5 4 2 3 4 6 6 7 8 9 14 9 10 10 13 14 12 12 13 17 18 18 19 20 20 20 20 19 9 14 16 14 15 17 16 18 17 13 12 15 17 16 12 
1 2 2 1 1 1 1 1 1 1 1 1 1 1 1 1 1 1 1 1 1 1 1 1 1 0 0 0 0 0 0 0 0 0 0 0 0 0 0 0 0 0 0 0 0 0 0 0 0 0 0 0 0 0 1 1 2 0 0 0 0 0 0 2 1 2 3 3 3 4 4 3 4 3 4 2 3 4 2 3 3 3 4 4 5 4 3 3 5 7 9 8 4 0 0 0 0 1 1 2 1 2 1 2 2 1 0 0 0 2 2 2 3 1 1 2 1 2 2 2 2 3 2 2 2 1 1 1 2 4 6 6 5 4 3 3 3 3 3 2 3 3 4 5 3 4 2 1 2 4 6 7 4 4 8 7 7 6 5 4 7 5 4 6 6 7 13 13 12 13 12 15 14 13 12 13 12 18 22 22 21 20 20 21 21 10 14 15 15 15 16 15 16 18 15 14 17 18 15 13 
1 1 1 1 1 0 1 1 1 2 1 0 1 1 1 1 1 1 1 1 1 1 1 1 1 0 0 0 0 0 0 0 0 0 0 0 0 0 0 0 0 0 0 0 0 0 0 0 0 0 0 0 0 0 0 1 1 0 1 0 0 0 2 2 2 1 3 3 3 3 3 3 3 4 3 3 4 3 4 4 4 2 3 3 6 7 2 7 7 9 9 6 1 0 0 0 2 1 1 2 1 1 1 0 1 2 0 1 3 1 1 1 1 0 0 0 0 0 0 3 2 3 2 2 2 2 2 2 3 3 3 5 4 3 3 3 3 3 3 3 3 2 3 5 4 4 3 2 2 5 5 3 3 4 7 7 5 5 5 4 3 4 6 6 8 8 12 13 9 11 12 14 15 15 13 12 12 17 19 21 21 20 19 21 21 11 14 15 14 15 21 15 17 17 22 14 18 16 11 9 
1 1 1 1 1 1 1 1 1 1 1 0 1 1 1 1 1 1 1 0 0 1 0 0 0 0 0 0 0 0 0 0 0 0 0 0 0 0 0 0 0 0 0 0 0 0 0 0 0 0 1 0 1 1 1 0 1 1 0 0 0 0 2 2 1 1 3 3 3 3 2 3 3 2 2 2 3 4 4 3 4 3 4 3 10 7 3 9 8 9 8 3 0 0 0 0 1 1 2 2 1 2 4 2 2 1 2 4 3 1 0 0 0 0 0 0 0 0 0 2 3 4 2 3 1 1 2 2 1 3 5 3 3 3 3 4 2 2 3 3 5 4 4 3 3 3 2 2 4 5 4 3 3 2 3 3 4 5 5 5 5 6 10 4 5 9 8 15 10 11 13 14 14 14 14 12 11 19 19 19 20 21 21 21 20 12 14 14 15 15 15 17 16 19 19 16 19 13 13 9 
1 1 1 1 1 1 0 0 0 0 1 0 0 0 0 0 0 1 0 0 0 0 0 0 0 0 0 0 0 0 0 0 0 0 0 0 0 0 0 0 0 0 0 0 0 0 0 0 0 0 0 1 2 1 1 1 1 1 0 0 0 1 2 3 3 3 2 2 2 2 2 3 3 2 2 2 3 4 4 4 3 2 3 6 9 2 5 3 9 9 1 2 2 2 0 1 1 1 1 2 3 -9999 4 4 2 2 2 2 1 1 0 0 0 1 0 2 2 0 0 1 3 3 3 2 3 3 3 1 2 3 4 4 3 3 3 3 3 3 4 5 5 5 4 5 5 4 2 2 3 2 4 2 2 1 3 4 5 7 7 4 6 5 4 4 5 8 11 14 10 15 15 13 14 14 14 11 13 19 20 20 21 20 21 23 20 18 14 15 15 15 14 17 16 16 20 19 18 11 9 8 
3 2 2 2 1 1 1 1 1 0 1 0 0 0 0 0 1 0 0 0 0 0 1 1 0 0 0 0 0 0 0 0 0 0 0 0 0 0 0 0 0 0 0 0 0 0 0 0 0 0 0 2 3 2 2 3 3 2 3 4 3 3 3 3 3 4 3 2 2 2 2 2 3 4 2 2 3 4 4 3 2 2 6 8 7 5 4 6 9 9 1 1 3 2 3 2 1 1 2 3 2 4 4 4 2 2 1 1 1 1 0 1 0 0 3 2 2 2 2 2 3 1 3 2 4 4 4 3 3 4 5 5 4 3 4 4 4 2 1 5 5 5 5 4 4 3 2 4 3 4 4 2 3 4 3 5 6 6 4 5 4 6 5 6 8 9 11 13 15 12 14 15 16 14 13 12 11 19 19 19 21 21 19 19 19 20 15 17 17 15 15 20 22 20 21 21 18 12 9 9 
4 3 2 3 2 3 2 1 1 1 2 1 1 1 1 0 1 1 0 1 0 1 1 1 0 0 0 0 0 0 0 0 0 1 1 1 0 0 0 0 1 1 1 3 1 1 1 1 1 3 4 3 3 3 3 3 4 6 4 4 3 3 3 3 3 4 3 4 2 3 3 3 2 2 3 2 2 3 5 4 5 3 7 9 4 3 5 5 8 7 4 5 1 4 3 2 0 1 1 3 3 3 4 4 1 1 2 2 1 1 0 0 0 1 2 1 1 1 2 3 3 3 4 4 5 4 6 4 2 2 3 3 4 5 5 5 4 3 2 2 3 4 4 4 5 4 5 5 4 4 4 4 3 4 5 5 6 5 5 4 5 5 6 5 6 8 9 13 15 13 17 16 18 14 13 11 14 19 19 19 21 20 19 18 20 20 16 15 15 15 15 14 15 16 17 17 18 17 11 8 
4 4 3 5 4 4 5 7 5 1 1 1 1 1 1 1 1 0 1 1 0 2 1 1 1 0 0 0 0 0 0 1 1 1 1 2 2 1 0 1 1 1 2 3 3 3 2 3 2 4 3 3 4 4 3 3 4 5 5 5 4 3 3 3 3 4 4 4 3 3 3 3 3 4 3 3 3 3 4 5 3 1 8 10 4 4 5 6 7 7 6 7 7 3 1 1 1 1 1 4 3 3 3 2 1 1 0 1 1 1 0 0 0 1 4 2 1 2 4 3 3 3 5 4 5 6 5 4 5 2 2 4 5 6 5 4 3 3 1 2 3 3 3 3 4 6 6 6 4 4 4 3 5 4 4 5 5 5 3 4 5 5 4 3 6 10 9 11 16 14 12 12 16 12 16 11 12 18 18 21 21 22 20 20 19 20 15 16 17 13 15 14 15 15 19 19 19 17 12 10 
5 4 4 3 3 5 6 8 6 2 3 2 3 3 3 1 1 1 0 0 0 0 0 1 0 0 1 1 1 0 1 1 0 0 2 1 1 3 1 1 1 2 3 3 3 3 2 3 2 3 4 3 4 4 4 3 4 5 5 5 4 4 3 3 3 3 4 4 4 4 6 4 6 6 2 4 4 3 4 4 5 3 6 4 7 4 4 6 7 9 7 6 3 1 1 0 1 1 3 4 4 3 3 3 4 2 0 1 1 0 0 1 1 0 4 5 3 3 2 3 2 6 6 6 4 4 3 3 3 1 2 2 3 5 6 4 4 4 2 1 1 2 3 4 5 6 6 6 6 4 4 5 5 4 3 3 5 5 5 5 6 6 4 3 6 7 11 10 14 16 15 13 11 11 11 11 11 18 19 22 20 22 21 20 20 21 15 16 14 16 14 15 17 16 19 18 20 18 12 9 
5 5 5 4 4 4 6 3 2 3 3 3 3 3 4 3 1 1 1 1 0 1 1 1 1 0 1 1 1 0 1 1 0 0 2 1 2 2 2 3 2 2 2 2 3 3 1 2 2 2 3 3 3 3 3 3 4 5 5 5 5 4 4 3 3 3 4 4 4 4 6 4 7 4 2 3 4 4 2 2 2 3 6 10 6 4 6 9 9 9 5 1 2 1 2 3 3 2 3 2 5 5 4 4 3 2 1 1 0 0 1 1 1 1 3 3 5 4 3 3 3 5 5 5 4 5 4 3 3 2 2 2 2 4 5 4 3 4 4 3 1 2 3 4 6 6 5 5 4 5 4 7 3 3 3 3 5 5 6 5 6 8 7 8 7 7 11 11 15 17 13 12 13 12 15 12 11 18 18 19 19 22 21 22 20 20 16 13 13 14 14 16 16 20 19 19 21 20 15 9 
4 5 5 4 4 2 2 2 2 2 3 3 3 3 3 3 3 1 1 1 1 1 1 1 1 1 1 1 1 1 1 1 1 0 1 2 2 2 2 2 3 2 3 1 2 2 2 3 2 3 2 3 3 3 3 3 4 4 5 5 4 4 4 4 4 4 4 4 4 5 4 4 6 8 2 3 4 3 2 2 2 3 4 9 8 8 8 8 9 6 2 1 1 3 5 4 5 3 3 4 6 4 4 5 3 1 1 0 1 1 1 1 1 3 3 4 4 4 3 3 4 6 6 4 2 3 2 2 1 3 4 3 2 4 4 6 6 6 4 5 2 2 3 3 3 3 4 4 6 5 6 6 3 3 5 4 8 8 7 6 5 7 8 8 9 9 10 10 15 18 14 14 16 13 11 11 14 13 18 18 20 23 22 21 17 20 16 16 15 13 14 15 17 18 18 20 22 20 17 10 
3 4 6 5 3 2 2 2 2 2 2 3 3 3 3 3 3 1 2 1 1 2 1 1 1 1 1 1 1 1 1 0 0 0 2 1 2 2 2 3 2 1 1 1 3 2 2 3 3 3 3 3 4 3 3 3 3 4 4 4 4 4 4 3 4 4 4 4 5 5 4 4 5 5 4 4 4 3 2 2 4 4 5 9 7 3 5 9 7 3 2 3 5 6 5 3 4 4 4 4 3 3 4 4 4 1 1 1 1 1 1 1 3 3 4 4 2 3 2 2 2 2 4 4 4 4 3 3 2 2 4 2 4 4 4 4 4 4 6 4 3 2 2 2 3 3 4 3 5 6 7 5 4 7 6 7 8 9 7 6 6 7 8 8 7 8 5 9 14 16 17 16 18 15 11 12 11 12 17 20 18 22 23 18 17 18 16 15 15 14 14 14 14 17 19 18 19 21 18 11 
3 4 4 4 3 5 3 3 2 2 3 4 2 2 3 3 3 1 1 1 1 3 2 1 1 1 1 1 1 0 1 1 1 1 2 3 2 3 2 3 1 1 1 2 2 3 2 2 3 3 3 4 3 3 3 4 3 4 4 4 4 4 4 4 4 4 4 4 5 4 4 4 6 5 4 4 2 3 3 3 4 7 8 9 8 5 6 8 7 4 5 5 6 5 6 4 4 5 3 3 4 4 5 3 4 1 1 2 2 2 2 2 3 3 3 5 2 2 2 2 2 1 3 4 4 4 3 2 3 1 4 4 5 3 3 3 5 3 4 3 3 2 2 2 2 2 3 5 4 4 5 4 4 5 4 6 9 10 7 6 5 4 4 6 7 5 5 6 15 17 16 16 16 12 12 11 11 12 19 21 18 18 16 16 17 16 16 14 16 14 14 14 15 17 18 18 19 21 18 14 
2 2 2 4 3 3 3 5 3 3 3 3 2 3 3 3 3 1 1 1 1 2 2 2 1 1 1 1 1 1 1 1 2 2 2 2 2 2 2 1 1 3 2 4 2 2 3 3 3 4 4 4 4 4 3 4 4 4 4 5 5 4 4 4 3 3 4 4 5 5 5 5 5 5 4 4 3 3 6 4 3 5 8 8 8 7 5 5 9 8 6 5 4 6 5 6 4 3 3 4 4 4 4 4 3 4 4 3 3 4 2 2 3 3 4 4 4 2 2 2 3 4 4 3 3 3 4 3 2 1 2 4 3 3 2 2 2 2 3 4 3 3 3 3 2 3 3 4 3 3 3 4 4 5 4 6 7 5 7 4 4 4 4 5 6 7 9 7 11 16 17 18 18 13 12 13 20 12 18 19 19 18 19 17 16 16 16 12 12 13 13 14 16 17 17 19 22 22 21 9 
2 2 2 2 3 3 3 3 3 4 3 4 2 2 2 3 4 1 0 1 1 2 1 2 1 0 3 3 3 3 2 3 3 3 3 2 2 2 1 2 3 2 3 3 3 4 4 3 3 3 4 4 3 4 4 4 3 4 4 5 5 5 4 4 3 3 3 4 6 5 5 4 6 4 3 4 4 4 5 4 4 4 4 8 8 6 6 4 5 6 5 4 5 6 6 5 4 3 3 4 6 4 6 4 3 3 2 2 2 2 2 2 2 4 5 3 2 2 2 2 1 4 3 2 1 1 4 4 3 2 2 2 2 4 2 4 3 2 2 2 3 2 3 2 2 2 2 2 3 2 2 4 4 3 4 4 2 3 3 4 4 5 6 9 9 9 10 10 7 15 16 20 11 12 13 13 13 12 20 19 21 22 19 17 15 16 15 13 13 13 15 14 18 18 18 19 20 25 17 9 
2 2 2 2 3 3 3 3 3 3 2 2 2 2 3 3 3 3 2 3 3 3 3 4 3 4 4 3 3 2 3 3 2 2 2 3 2 3 3 3 3 3 3 3 4 3 3 3 4 3 4 4 4 4 4 3 3 4 4 4 5 5 5 4 3 3 3 3 6 3 4 5 7 6 3 2 3 5 3 3 4 5 4 4 6 7 5 4 4 6 6 3 4 4 6 4 5 2 3 5 5 5 6 1 3 4 2 1 2 2 2 0 0 2 3 5 4 2 2 4 3 4 2 3 3 4 2 4 3 2 1 2 2 2 5 1 3 2 2 2 2 2 2 3 4 4 4 4 4 5 5 5 5 6 4 4 2 1 2 2 3 6 9 10 10 10 8 11 11 14 18 20 15 12 11 12 12 12 19 19 16 17 19 16 20 15 17 14 14 13 13 18 17 17 17 18 23 25 19 9 
4 4 2 2 2 3 3 3 3 5 4 2 2 2 3 3 3 3 3 3 2 2 4 3 3 3 3 3 2 3 3 2 3 2 3 2 2 3 2 2 2 3 4 3 3 3 4 3 3 3 4 4 4 4 4 3 4 4 4 5 6 5 5 5 4 4 4 3 6 3 4 6 8 4 2 1 4 4 4 5 2 2 3 4 5 5 4 4 4 4 3 2 2 2 3 5 3 3 3 5 4 6 6 3 4 4 4 2 1 3 0 1 0 3 4 6 5 3 5 3 4 3 2 2 3 2 4 4 4 3 3 2 1 3 4 2 2 2 2 2 3 2 5 4 6 5 4 4 4 3 4 5 6 6 5 4 5 5 5 4 4 7 10 9 9 9 8 9 9 14 16 14 17 13 11 12 12 12 17 19 22 17 18 16 15 15 14 13 13 13 14 17 15 15 17 16 19 23 21 11 
5 5 4 3 2 3 3 3 3 3 4 2 2 2 3 3 3 3 3 2 2 2 3 3 3 3 2 3 2 2 2 3 3 7 4 2 3 3 3 3 4 4 2 3 3 3 3 3 3 3 3 4 4 4 4 3 3 4 4 5 5 5 5 7 5 5 4 4 6 5 5 7 6 3 3 4 4 4 5 2 1 6 6 4 5 4 3 4 3 3 3 2 6 2 3 4 3 4 4 6 5 6 4 4 5 4 4 4 3 3 2 1 0 3 4 6 5 3 5 4 5 3 2 2 2 3 3 4 4 3 3 3 1 1 1 2 3 4 2 2 4 6 3 6 5 6 5 6 6 4 5 6 7 8 7 7 8 8 6 5 5 7 10 10 9 8 9 8 7 13 16 16 18 12 12 13 12 12 17 17 21 20 17 16 17 16 14 13 14 13 14 15 16 15 16 16 17 22 19 13 
5 5 5 5 3 2 3 3 3 7 5 2 2 3 3 3 3 3 3 2 2 3 3 4 5 4 2 2 2 4 4 6 6 6 4 1 2 3 2 4 5 4 5 3 3 3 3 3 3 4 4 4 3 3 5 5 4 4 4 4 5 5 6 7 9 7 7 8 7 8 7 8 6 3 3 3 2 4 3 3 2 2 6 4 4 4 5 6 5 5 4 4 4 4 3 2 4 4 5 6 5 4 5 2 3 4 5 4 5 5 4 0 1 2 2 5 2 2 3 6 4 3 3 2 1 3 3 4 4 3 2 2 3 1 1 2 3 2 2 2 4 5 6 5 6 7 7 7 6 6 5 6 7 6 6 8 8 8 8 7 6 4 4 6 5 10 9 7 9 18 21 13 13 12 12 12 14 12 17 16 16 17 17 16 16 16 17 13 14 13 17 17 18 16 16 16 20 20 20 13 
5 5 5 5 5 3 3 3 4 5 4 4 3 3 3 3 3 3 3 3 3 2 4 6 7 2 3 4 4 5 4 3 3 2 1 2 3 1 3 4 3 4 3 3 3 3 3 4 4 5 5 4 3 5 5 5 4 4 4 5 5 5 6 6 7 7 7 5 7 6 8 10 6 3 2 3 1 3 3 3 0 0 6 5 4 5 6 5 5 4 4 6 5 5 5 3 4 4 6 6 4 5 2 3 3 3 4 5 5 3 4 2 0 1 3 3 2 3 4 5 4 4 3 2 2 2 2 3 3 3 4 3 3 3 1 5 6 5 7 7 6 6 6 6 6 6 7 7 7 7 8 8 7 6 5 5 8 9 7 7 6 4 4 4 5 8 8 5 17 18 21 11 13 17 16 12 14 15 17 15 15 16 16 18 20 19 17 13 14 13 16 18 17 17 17 16 20 20 20 15 
5 6 5 5 5 4 3 3 3 4 4 4 4 3 4 3 3 3 3 3 2 3 6 8 4 3 2 2 4 1 3 1 1 2 2 3 1 1 1 4 2 2 3 4 3 3 3 4 4 5 5 5 4 4 4 4 4 4 4 5 5 5 6 6 6 7 6 4 5 7 10 10 5 3 3 1 1 4 3 4 3 2 4 7 3 5 5 5 6 7 3 5 5 5 3 4 5 5 6 4 5 5 5 3 2 3 6 6 5 3 3 2 0 0 3 2 2 3 5 7 4 4 4 3 2 2 3 3 3 3 3 3 3 2 3 5 5 5 4 5 5 6 6 5 5 6 6 7 7 7 8 8 6 8 5 6 6 6 6 4 4 5 4 5 7 8 9 9 18 16 13 9 13 14 16 14 11 11 11 15 15 16 16 20 18 16 17 14 13 13 14 17 17 17 17 16 18 18 19 16 
6 5 5 5 5 5 4 3 3 3 3 4 4 3 3 3 3 3 3 3 3 4 4 5 4 5 4 5 1 1 2 3 2 2 3 3 5 3 1 2 2 2 1 4 4 2 3 4 5 5 5 4 5 4 4 4 4 4 6 5 5 5 6 6 6 7 7 6 7 6 7 10 8 8 4 5 1 4 3 4 4 5 4 6 5 6 6 5 4 5 3 4 5 6 3 4 6 5 5 4 5 5 3 3 5 4 5 6 5 3 2 2 3 3 2 4 2 4 6 7 8 5 5 4 4 5 2 3 3 3 3 3 2 5 5 5 5 5 5 5 6 6 4 4 5 6 6 6 5 8 8 7 6 8 6 5 4 2 2 3 3 3 3 6 9 9 9 10 13 15 12 9 10 9 11 10 11 12 12 15 15 16 20 20 18 17 17 14 13 13 15 16 18 17 18 17 20 17 19 18 
6 5 4 4 5 5 4 4 3 3 3 3 3 3 3 3 3 3 3 3 3 4 4 4 4 6 7 4 1 2 2 2 3 3 3 2 3 2 2 1 3 3 3 1 2 2 3 3 4 4 4 4 5 5 5 5 4 5 5 5 5 6 7 6 6 7 7 5 6 6 9 10 6 5 4 4 5 4 4 5 6 5 5 3 4 3 6 6 5 5 5 3 6 6 4 4 4 3 5 5 5 4 5 4 6 6 6 5 7 4 4 3 2 3 3 4 3 5 6 8 8 5 5 4 3 3 3 3 4 3 3 5 5 4 4 4 5 5 4 4 6 5 4 4 3 5 5 6 6 7 7 6 6 6 7 6 5 3 2 2 2 3 3 10 11 10 8 8 14 13 13 15 13 9 10 9 11 12 12 17 16 15 18 22 20 17 16 17 12 15 15 13 12 18 19 19 18 18 19 18 
6 5 4 4 5 5 5 4 3 3 3 3 3 3 3 5 4 3 2 3 3 3 3 4 4 5 5 4 3 3 3 2 3 3 3 4 4 2 2 3 2 2 3 1 3 2 4 3 3 4 4 4 6 5 5 5 6 6 6 5 6 7 7 6 6 7 8 6 7 8 11 7 6 4 7 5 5 7 5 5 4 6 5 4 4 5 6 8 7 6 3 4 7 6 5 3 3 2 5 6 4 5 6 6 5 6 5 4 4 4 4 6 3 1 3 2 2 4 7 6 5 3 3 2 3 2 2 2 4 4 5 4 4 4 5 3 4 5 4 5 5 4 4 4 3 4 4 2 5 6 6 7 6 6 5 6 5 3 3 2 2 3 6 11 10 10 8 8 19 16 12 17 11 11 13 14 14 12 13 17 16 17 16 16 21 21 17 18 15 15 12 17 12 17 12 16 20 16 20 19 
6 5 4 4 4 4 5 5 4 4 3 3 3 4 4 4 3 3 3 3 3 3 3 4 4 4 4 4 4 3 2 2 3 3 6 4 3 2 4 4 3 3 1 1 1 2 2 3 3 4 4 4 6 6 4 6 7 7 6 6 6 6 6 6 6 9 7 7 8 8 8 9 7 6 4 8 7 6 8 5 7 7 5 4 7 5 6 7 5 6 3 3 6 5 5 4 4 4 5 5 4 5 6 5 4 6 5 5 5 6 5 5 2 1 2 2 2 2 4 6 5 3 2 4 3 3 2 4 4 4 4 4 4 3 3 4 4 5 4 4 5 4 4 4 4 4 5 5 4 6 5 7 6 7 6 5 4 3 4 3 4 5 9 10 7 6 7 11 18 21 20 20 20 17 16 13 11 11 12 17 17 16 16 17 15 17 18 19 14 15 12 16 18 12 12 17 21 19 16 20 
4 6 5 4 4 4 4 5 5 4 4 3 4 4 4 4 4 4 3 3 3 3 3 4 4 3 3 4 4 3 3 3 3 3 6 5 4 3 5 3 5 3 3 1 2 2 2 4 4 4 4 5 5 6 4 6 6 7 6 6 6 6 8 7 6 9 7 8 8 6 5 6 5 5 4 7 7 8 5 8 6 6 6 4 7 7 6 7 6 3 4 6 6 6 6 6 4 6 6 6 4 5 5 5 4 4 5 6 5 6 5 3 3 2 3 2 2 2 6 6 1 3 2 2 2 1 3 5 4 4 5 3 3 3 4 3 4 5 4 4 4 4 3 4 3 4 3 5 4 7 8 9 6 5 6 4 2 2 6 5 6 8 9 9 7 4 8 13 18 21 16 17 11 13 11 10 11 11 11 17 17 16 16 16 16 16 20 20 15 15 16 16 16 15 12 18 21 16 18 16 
4 5 7 4 4 4 4 4 5 5 4 3 4 4 4 4 4 4 3 2 3 3 4 4 3 3 3 3 4 4 3 3 3 3 5 4 4 6 5 4 4 4 3 4 4 3 4 4 4 3 5 5 4 6 5 7 6 7 9 7 7 8 6 7 6 5 5 5 5 5 5 5 8 6 7 7 7 7 5 7 8 5 6 6 7 6 5 7 7 3 6 7 7 7 7 5 6 6 5 4 5 6 6 6 6 5 4 4 4 6 3 4 3 1 3 2 4 4 6 6 1 3 2 5 3 6 3 5 4 5 4 5 3 4 3 2 4 4 4 4 3 4 4 4 4 4 5 4 5 6 8 8 6 5 5 4 4 5 6 6 7 9 8 9 5 7 11 16 16 17 20 20 20 10 11 12 10 11 11 16 17 15 16 16 15 16 17 20 15 16 17 17 17 16 18 16 21 16 20 17 
4 5 4 4 4 4 8 5 6 5 5 4 4 3 3 3 4 4 3 3 3 3 4 4 4 3 3 3 3 3 3 3 3 3 3 6 6 4 4 4 4 3 4 5 4 3 2 3 3 4 5 5 4 4 5 6 6 7 8 7 6 6 6 7 5 4 5 5 6 6 6 7 7 7 7 7 6 6 6 7 5 5 6 6 8 6 4 6 5 7 4 7 5 5 4 4 6 4 6 5 5 6 6 6 5 5 4 4 4 4 4 3 1 2 1 4 2 3 2 1 3 2 4 4 4 2 4 6 4 4 4 3 3 3 4 4 2 4 4 3 3 4 4 4 4 5 4 5 7 8 9 7 5 4 4 5 6 6 5 6 8 7 8 7 7 7 16 17 16 20 13 13 11 11 9 9 13 11 13 18 17 15 15 15 18 17 19 21 18 17 17 15 17 17 16 16 20 18 17 18 
6 6 3 4 4 5 5 5 5 5 4 3 3 3 3 3 3 3 4 3 3 3 3 3 3 3 3 3 3 3 3 3 3 4 6 3 3 3 3 4 4 3 5 5 3 4 4 4 4 4 6 5 3 6 5 7 6 6 7 6 7 7 7 7 6 5 6 6 6 6 8 8 8 7 6 6 6 7 6 7 6 5 7 6 7 6 6 3 5 8 8 6 7 4 6 6 4 5 5 6 5 5 5 6 6 5 6 4 5 3 4 4 3 3 4 4 3 5 3 1 1 3 2 4 3 1 4 5 4 3 4 4 4 4 4 4 4 4 5 4 4 3 3 4 4 5 5 6 7 7 6 5 5 3 4 6 6 5 3 4 4 8 7 8 5 10 14 15 16 15 12 14 11 9 11 10 13 12 12 13 14 17 15 18 14 15 14 14 15 16 16 16 13 16 19 15 15 15 18 18 
6 5 4 3 5 5 5 5 4 4 5 3 3 2 3 3 3 3 4 4 3 3 3 3 3 3 3 3 3 3 3 3 3 3 3 4 3 4 3 5 4 4 5 5 3 4 4 4 4 5 6 5 5 5 5 7 7 7 6 6 8 8 9 7 5 5 5 6 5 6 8 8 7 6 6 6 6 6 6 6 6 7 6 7 6 4 5 6 4 6 7 6 5 3 5 6 5 6 6 6 5 5 6 5 6 7 5 5 5 3 5 5 4 4 2 3 3 4 2 1 5 4 1 2 3 3 8 5 5 3 4 3 2 2 4 4 4 5 5 5 4 5 4 3 5 4 6 6 8 7 7 5 6 4 1 5 5 5 5 3 5 7 9 4 6 10 15 15 15 16 18 12 11 11 11 13 12 11 12 13 15 15 15 18 15 13 17 16 16 16 16 16 16 17 19 16 16 18 18 17 
5 4 4 3 3 5 4 4 5 6 5 4 3 3 3 3 3 2 2 4 3 3 3 3 3 3 3 3 3 3 3 3 3 3 3 5 3 3 3 2 4 6 5 5 3 4 4 5 6 6 7 6 7 6 5 7 7 8 8 8 8 9 8 8 4 5 5 5 6 6 6 8 5 4 6 6 6 6 7 7 6 5 7 5 5 6 6 6 5 3 6 6 5 7 5 6 7 6 7 7 4 5 6 6 6 7 6 3 4 5 4 3 4 2 2 2 1 1 2 2 3 3 3 1 3 6 6 5 4 4 4 2 4 4 4 4 4 5 4 5 5 5 4 5 6 6 6 8 8 9 7 6 6 4 2 2 5 5 5 4 3 6 7 10 9 13 16 15 16 16 14 12 13 11 12 11 11 11 11 11 18 21 18 16 13 13 14 16 16 14 14 16 15 15 18 17 18 18 19 19 
5 4 4 4 4 3 3 4 6 7 8 7 3 3 2 3 3 2 2 2 3 3 3 3 3 3 3 3 3 3 3 3 3 3 3 3 4 3 5 5 5 5 5 7 5 4 4 5 5 4 7 7 6 7 7 7 8 10 8 9 9 8 9 7 4 5 5 5 6 6 8 7 6 7 7 5 6 6 6 5 6 7 6 6 5 6 6 6 6 5 4 7 2 7 4 7 7 7 7 5 7 5 6 5 6 6 3 5 6 3 3 1 1 1 2 2 2 2 4 4 4 4 3 4 3 6 4 4 5 4 4 3 5 4 4 3 4 4 5 5 3 5 3 6 6 6 8 8 8 8 8 9 6 4 2 3 3 4 5 5 4 4 7 11 14 16 17 19 16 13 17 12 11 11 12 10 10 10 11 11 17 21 21 18 13 15 16 15 16 16 15 15 15 15 19 15 16 15 19 18 
4 4 5 2 2 3 3 4 6 8 10 8 4 3 3 2 2 2 3 2 2 3 3 3 3 3 3 3 3 3 3 3 5 3 5 3 3 4 5 5 5 5 3 3 4 4 4 5 5 6 6 6 6 6 6 7 8 10 9 8 8 8 6 7 4 5 6 6 8 6 6 7 5 7 7 5 7 6 5 4 4 5 7 6 6 7 7 6 5 5 6 6 5 7 3 6 5 6 6 5 7 5 5 6 5 4 2 4 6 5 4 2 2 1 3 1 1 2 2 4 5 5 3 5 3 4 3 5 3 3 3 5 4 4 4 4 4 6 4 2 5 5 5 5 6 8 8 8 8 8 11 8 8 7 4 3 2 3 5 6 4 3 4 10 15 16 18 17 18 17 12 12 10 10 10 10 10 10 11 12 14 17 13 15 15 13 15 16 17 15 15 15 15 15 19 15 15 19 18 17 
4 4 4 3 4 4 4 6 6 8 9 7 3 5 2 2 2 2 3 3 3 2 2 3 3 3 3 3 3 3 3 3 4 5 3 5 3 4 5 5 5 5 3 4 4 4 5 5 4 4 5 5 5 5 5 8 8 10 8 7 8 7 7 7 6 6 6 7 7 7 8 7 7 6 7 7 5 6 5 4 5 6 6 5 7 7 6 7 6 5 4 5 3 6 6 6 7 6 7 7 5 6 6 6 5 2 3 6 4 3 2 1 2 0 2 2 3 3 3 4 4 4 2 2 6 5 5 6 4 4 3 3 4 5 3 3 3 4 4 5 5 5 5 5 5 7 8 8 5 6 9 9 9 7 6 3 1 2 6 6 5 5 11 15 18 19 19 18 16 14 12 11 11 11 11 10 13 15 13 12 14 16 12 18 13 14 14 15 17 13 15 15 14 16 16 17 16 20 17 18 
5 4 4 4 4 4 4 4 5 8 7 7 3 4 2 2 2 2 3 3 3 3 3 2 2 3 3 3 4 3 3 3 4 5 4 4 5 4 5 5 4 5 4 4 4 4 4 3 2 3 5 4 5 5 5 5 9 9 8 8 9 7 6 7 6 6 7 7 7 7 8 8 7 6 6 6 6 5 5 4 6 6 6 5 7 7 6 5 6 3 4 5 6 7 6 7 5 7 7 7 7 6 6 5 3 2 6 5 4 1 2 2 2 3 3 3 2 4 4 5 2 4 4 6 4 5 6 6 3 7 4 4 3 3 3 3 4 7 5 6 5 5 5 5 5 6 5 5 5 6 7 5 7 8 6 4 1 5 3 6 10 5 9 13 17 18 16 16 14 14 14 10 12 13 11 11 11 15 12 13 14 13 14 16 13 14 17 17 15 16 16 16 16 15 18 15 18 18 19 17 
5 5 4 4 4 4 4 4 5 6 7 5 4 3 3 2 2 2 3 3 3 3 3 3 4 2 3 3 3 3 3 3 5 4 5 5 5 5 5 5 4 5 4 4 4 4 4 2 3 3 5 4 5 5 4 5 7 8 8 9 8 7 8 6 6 6 6 7 7 6 6 8 8 7 7 7 6 6 4 7 6 6 7 5 6 7 6 6 5 4 5 4 5 6 5 5 7 5 7 6 6 7 4 4 4 2 6 3 5 4 5 5 5 4 4 4 3 5 4 4 5 3 4 6 4 3 7 3 4 5 4 4 3 3 3 3 4 4 7 7 6 7 5 5 5 5 3 4 4 5 5 3 4 5 3 3 1 1 2 6 7 7 7 10 13 16 14 13 13 11 11 11 10 10 10 11 12 12 11 11 13 14 16 15 15 15 15 15 16 16 16 15 16 17 16 18 17 17 17 17 
5 6 4 5 4 4 4 4 4 4 4 7 4 3 4 2 2 2 3 3 3 2 3 3 3 2 4 3 3 3 3 3 4 5 5 5 6 5 4 4 3 3 4 4 3 3 3 3 3 3 4 5 5 5 6 7 7 6 9 8 8 8 6 7 6 6 6 7 7 5 8 8 7 6 5 6 6 6 5 3 6 7 6 5 6 6 6 7 6 6 5 5 5 7 7 7 5 6 6 6 5 5 7 7 7 7 5 3 4 4 5 5 5 4 4 4 4 3 4 4 5 3 4 4 4 4 5 5 6 4 4 3 3 3 3 5 4 3 6 6 8 7 6 6 5 5 4 3 4 5 4 3 4 3 3 2 2 6 4 4 6 7 10 11 13 15 12 11 11 10 10 9 10 10 10 11 15 16 16 15 14 14 15 15 16 15 16 15 14 14 16 16 16 15 18 18 17 17 16 16 
5 5 5 5 4 4 4 4 4 4 4 6 6 7 3 2 2 2 2 2 2 2 2 2 3 3 2 2 3 3 4 3 4 4 5 5 5 5 5 4 3 3 4 4 3 3 5 3 3 3 4 7 5 6 6 7 7 8 9 8 7 8 7 6 6 6 6 7 7 7 6 7 7 7 6 6 6 6 5 4 7 7 5 5 5 6 5 5 5 5 5 4 6 6 7 6 8 5 5 5 7 7 7 5 5 6 6 6 5 4 5 5 5 4 4 4 4 5 4 4 2 2 5 6 4 5 2 3 4 4 4 4 5 6 5 3 4 3 6 5 5 5 6 6 6 5 3 3 3 5 5 6 6 4 2 5 3 5 5 4 5 5 8 12 14 14 13 15 13 12 11 10 10 9 10 10 16 16 16 19 14 15 15 16 19 16 17 16 16 16 15 15 14 15 18 19 17 16 15 19 
5 5 5 5 4 4 4 4 4 4 4 6 9 5 4 3 2 3 2 2 3 2 2 2 2 3 3 3 3 3 4 4 4 4 4 5 5 5 5 5 3 3 3 3 3 3 4 6 3 3 6 7 8 8 7 8 8 8 10 9 10 6 5 6 5 6 7 6 8 3 4 7 6 8 5 6 5 4 4 5 6 6 5 4 3 4 4 6 5 6 8 3 6 8 5 7 7 7 6 6 6 6 5 3 6 7 6 5 4 4 6 5 5 5 4 5 4 4 4 4 2 3 3 4 4 3 3 3 5 3 3 3 5 7 5 5 4 5 5 5 4 3 5 6 7 5 3 2 3 4 5 6 7 7 8 6 6 6 7 7 8 11 8 15 16 17 17 16 13 12 10 9 10 14 16 11 14 14 16 16 18 15 14 14 18 14 17 17 17 14 15 14 15 18 18 18 16 16 16 17 
5 5 5 4 6 4 4 4 4 4 4 8 7 6 4 3 3 3 3 2 2 2 2 2 2 2 3 3 3 3 3 4 4 4 4 4 5 4 4 4 3 3 3 3 3 4 3 5 5 5 7 8 6 6 7 8 8 9 9 9 9 7 6 5 6 7 5 5 7 6 6 5 4 4 6 7 6 4 4 3 6 6 6 4 5 3 4 3 4 3 5 6 6 6 6 8 7 6 6 6 5 5 6 5 7 6 6 5 6 5 6 5 5 4 5 6 5 6 4 4 2 3 6 4 4 3 6 2 2 3 3 4 5 6 4 5 6 4 6 6 5 3 4 4 5 5 5 2 3 5 7 7 6 7 7 7 8 7 6 7 9 11 11 14 15 14 15 15 13 13 12 12 13 12 11 12 15 15 16 15 15 16 14 16 17 13 16 17 16 16 15 14 15 18 20 16 16 17 17 15 
5 5 5 4 6 5 4 4 4 4 4 6 7 7 5 3 2 3 3 2 2 2 2 2 2 2 3 3 3 4 3 4 4 4 4 4 5 4 4 5 4 3 4 3 4 4 5 5 4 6 6 5 6 6 5 7 8 8 8 8 8 7 9 5 6 7 5 7 7 7 6 5 6 6 5 7 7 6 5 3 5 6 5 5 5 4 5 3 3 6 5 6 6 6 6 7 6 5 6 5 6 5 7 6 7 7 7 7 7 4 5 4 4 6 6 5 6 5 4 4 5 6 4 4 4 3 3 3 2 3 3 4 3 2 5 4 5 6 7 6 4 3 3 4 4 6 6 4 5 5 4 7 6 5 7 7 6 4 7 8 9 11 12 14 17 17 17 13 12 12 13 13 10 14 12 12 14 16 16 16 16 16 15 16 16 13 16 16 17 14 14 14 15 21 19 15 15 15 15 16 
8 5 5 5 4 4 4 4 4 4 4 4 5 6 6 4 5 5 5 3 3 3 2 2 2 2 2 2 2 4 2 4 4 4 4 5 5 4 4 5 3 4 4 4 6 6 6 6 6 6 6 4 6 6 5 5 6 6 6 8 8 7 6 6 5 7 5 7 7 7 6 6 7 5 5 6 7 6 5 6 5 5 5 4 4 5 4 3 3 6 6 6 6 6 6 6 6 7 5 6 6 5 6 7 7 7 5 4 7 5 5 5 5 6 6 5 5 4 3 3 6 4 5 4 4 3 3 2 6 6 5 5 3 2 5 5 4 7 7 6 5 3 4 5 5 5 6 6 5 5 4 4 7 8 7 7 5 5 7 9 9 12 14 13 12 13 13 12 12 12 12 13 11 14 14 13 14 15 16 17 16 15 15 16 19 14 15 16 17 14 14 15 16 21 14 15 15 15 15 15 
6 6 4 5 4 4 4 4 4 4 5 4 4 4 5 5 6 6 5 3 3 2 2 2 2 2 2 3 2 2 2 3 3 4 4 4 6 5 5 4 4 4 6 6 6 6 6 6 6 6 6 6 8 8 7 6 6 7 6 8 8 6 9 5 6 6 6 7 8 7 6 6 7 7 5 6 6 6 7 4 5 5 5 4 5 5 4 4 3 5 6 6 6 6 6 6 6 5 4 5 6 8 8 7 7 7 5 4 6 4 4 4 4 6 5 5 4 3 3 5 3 4 3 3 4 3 5 3 4 4 5 3 2 2 2 2 7 6 4 5 4 3 4 7 6 5 6 6 6 7 4 5 7 8 8 8 8 8 10 8 8 11 14 12 13 11 11 13 12 12 14 13 12 12 12 14 15 17 17 17 17 16 15 12 17 18 17 17 13 17 15 18 20 21 16 14 15 14 15 17 
6 6 6 5 4 4 4 4 4 4 4 4 4 4 6 8 7 7 5 4 3 2 2 2 2 2 2 2 2 2 3 4 4 4 4 4 5 5 5 4 4 5 5 5 6 6 6 7 7 7 8 8 8 7 7 6 6 8 7 8 8 8 6 5 5 7 7 7 8 7 7 5 7 6 5 5 6 5 3 5 5 5 5 4 5 4 3 3 4 5 5 6 5 6 6 6 7 6 5 7 6 8 7 6 6 5 6 5 6 7 4 4 4 5 7 4 3 3 3 3 5 5 4 6 3 4 4 4 5 3 4 4 4 4 3 5 5 5 4 4 4 5 4 6 6 7 8 8 6 6 5 5 7 8 8 8 9 8 9 8 9 10 13 12 12 11 11 11 12 13 13 13 12 15 13 14 13 17 17 -9999 15 15 15 13 14 14 17 17 15 16 15 12 19 16 17 14 13 13 15 16 
5 5 7 6 5 4 4 4 4 4 4 4 4 4 4 7 6 7 7 3 3 2 2 2 2 2 2 2 2 2 2 4 4 4 4 4 4 5 5 4 4 5 5 6 6 6 6 7 6 8 8 8 8 8 6 7 6 5 6 7 8 5 6 6 6 7 7 7 6 6 6 6 5 6 5 5 5 4 5 7 5 7 8 6 5 3 3 3 3 5 4 4 5 7 7 6 5 4 3 7 7 6 7 6 6 6 5 5 7 4 4 3 3 4 4 5 3 3 4 3 7 5 4 4 4 4 4 3 4 5 7 6 4 4 5 5 3 4 6 3 5 6 5 5 6 5 5 7 8 6 6 4 6 6 6 8 8 8 9 7 11 9 12 12 12 12 12 12 12 13 13 12 13 15 13 13 13 16 19 19 16 14 14 12 15 15 17 17 16 14 14 15 19 14 15 14 14 15 15 14 
6 7 7 6 4 4 4 4 4 4 4 4 4 4 4 4 5 6 7 6 4 3 3 2 2 2 3 3 2 2 2 5 4 3 4 4 4 5 5 5 5 6 6 6 6 6 6 6 6 6 6 9 8 7 5 7 6 6 7 7 8 4 7 6 6 7 7 7 6 6 6 5 5 5 5 6 5 4 3 5 7 6 6 5 6 4 3 5 4 5 4 4 7 7 7 8 7 6 7 6 7 7 6 6 6 6 6 6 6 4 3 2 3 3 4 4 4 2 4 5 7 5 4 5 4 4 3 3 3 4 3 4 5 4 5 4 4 4 3 5 6 5 3 2 3 4 5 6 7 7 6 6 4 7 6 7 8 10 6 6 10 10 9 12 11 11 11 11 12 13 10 10 10 12 12 12 14 18 17 17 20 15 14 15 16 15 17 15 15 14 14 16 18 12 14 13 15 15 15 13 
7 7 8 6 6 6 5 6 4 4 4 4 5 4 4 4 5 7 7 7 4 3 3 2 2 2 2 2 2 2 2 2 3 3 3 4 4 5 5 5 6 6 6 6 6 6 6 6 6 6 7 8 7 8 5 5 6 6 7 7 7 5 4 5 5 7 9 8 6 7 7 5 7 7 6 5 5 4 4 7 8 5 5 5 5 6 5 5 5 4 4 4 5 6 6 5 5 6 7 7 7 7 7 6 6 5 5 5 5 4 2 6 3 4 4 5 5 4 5 7 5 5 4 4 4 3 3 3 4 2 4 5 4 3 3 4 4 4 4 4 6 5 1 2 3 5 6 6 8 7 7 6 6 4 3 3 6 7 7 7 10 13 12 12 11 11 10 11 11 10 11 10 13 13 13 13 12 17 17 19 18 15 14 14 14 16 17 16 15 14 15 17 18 15 14 13 15 13 13 16 
5 9 9 9 6 5 4 4 5 4 4 4 5 5 5 4 4 8 8 7 5 4 2 3 2 2 2 2 2 2 2 2 2 3 3 3 4 4 4 4 6 6 6 6 6 7 6 6 7 8 9 8 7 7 5 6 6 5 7 7 5 5 4 5 6 7 7 6 6 7 7 7 7 7 7 4 5 5 7 7 6 5 5 4 5 6 5 4 4 4 4 5 6 6 6 6 5 7 7 7 7 5 6 6 5 5 5 5 4 6 6 5 5 7 5 4 7 7 5 5 5 4 4 4 4 4 3 4 5 6 4 4 4 3 3 3 6 5 6 6 6 6 4 4 3 6 7 7 7 7 7 7 7 8 5 3 4 7 8 13 13 13 12 13 11 10 12 11 8 11 9 10 11 12 13 13 12 17 18 17 17 14 15 14 16 15 16 16 14 13 15 14 12 14 16 14 15 13 13 16 
7 7 8 6 5 6 6 6 4 4 4 4 5 5 5 5 4 6 8 7 6 3 4 3 2 2 2 2 2 2 2 2 2 2 3 3 3 4 5 5 6 6 6 6 6 7 6 7 8 8 8 8 8 5 7 4 6 5 7 9 7 5 4 5 6 7 6 6 6 6 6 7 5 6 5 6 5 6 6 6 6 5 5 5 4 5 5 4 3 3 4 5 6 6 6 5 5 6 7 7 4 6 6 5 5 5 5 5 3 5 6 6 6 4 6 4 5 8 7 5 4 4 5 4 4 4 6 6 6 4 4 3 4 3 2 5 3 7 6 6 5 6 6 6 6 7 6 4 6 6 6 8 8 7 6 6 4 6 9 12 15 15 13 10 10 11 10 10 9 10 9 11 11 11 12 13 16 18 16 16 18 14 15 15 15 15 15 13 14 15 16 16 17 9 12 14 13 16 15 13 
8 8 5 7 9 9 9 4 4 4 4 5 6 5 5 4 5 4 7 8 7 4 4 3 2 2 2 2 2 2 2 2 3 2 2 3 3 3 3 3 3 3 6 6 7 7 6 7 8 8 8 7 5 5 6 5 4 7 7 8 10 9 8 5 7 7 7 7 7 6 6 8 8 7 8 7 7 6 6 6 5 5 5 5 5 4 5 5 4 5 5 4 6 6 5 5 6 6 5 4 6 5 4 5 4 4 3 4 6 6 5 5 3 6 5 7 6 5 5 5 4 5 4 4 4 4 2 6 2 4 3 3 3 1 3 3 3 7 7 7 6 6 7 7 7 6 5 5 6 7 6 8 9 8 6 7 8 6 9 12 15 14 12 11 11 10 9 9 11 13 13 13 13 14 12 14 14 18 16 16 18 16 16 15 15 15 15 12 13 16 18 14 12 16 13 14 11 13 11 9 
8 9 9 9 9 9 9 6 5 4 4 4 5 4 4 5 5 6 7 5 8 6 4 3 3 3 2 2 2 2 2 2 3 4 2 2 2 3 3 3 3 4 6 6 5 5 6 8 8 8 7 6 8 5 5 6 5 8 8 7 9 9 9 7 7 7 7 7 7 7 7 7 6 6 8 7 5 7 5 5 5 5 5 5 5 4 4 5 5 5 5 5 5 4 4 4 7 7 8 6 5 5 5 5 4 4 5 5 4 4 4 3 5 4 5 5 6 5 5 5 5 5 4 4 4 4 3 5 4 3 3 3 4 3 5 5 7 6 7 6 5 7 7 7 6 7 6 6 5 5 5 7 7 8 7 9 7 9 11 12 12 12 12 10 10 10 10 11 11 12 13 13 13 13 13 14 15 15 15 16 16 13 14 15 16 16 12 12 16 16 16 17 11 8 11 11 12 11 10 10 
7 10 9 9 9 9 9 8 5 4 4 4 4 5 4 5 5 7 8 4 8 9 6 3 4 3 4 3 3 2 3 2 2 2 2 4 3 3 3 3 3 3 6 6 6 7 8 8 8 8 8 6 5 6 7 6 8 8 7 7 9 9 9 8 7 7 6 7 7 7 7 8 8 9 9 7 5 6 6 6 5 5 6 5 5 6 4 4 5 5 5 5 5 4 5 6 6 4 5 6 5 5 5 5 5 5 5 7 4 4 4 5 7 3 5 5 5 5 4 5 5 6 4 4 4 3 3 5 5 4 3 3 3 4 4 5 6 6 6 6 7 7 6 5 6 6 6 8 10 7 6 8 4 7 8 8 8 10 11 13 13 12 13 11 12 11 12 12 12 14 14 14 14 15 15 17 16 15 15 15 14 15 14 15 15 14 15 12 16 15 14 14 13 12 9 14 11 16 14 16 
7 7 8 8 8 4 9 4 8 4 4 4 4 5 4 4 4 6 7 4 7 9 9 3 5 5 4 4 3 2 2 2 2 2 2 2 2 3 2 2 3 3 5 7 7 7 7 8 8 8 6 6 6 6 7 6 7 7 8 9 8 9 9 8 7 7 7 7 7 7 7 9 9 9 9 7 5 5 6 6 5 4 5 6 6 5 4 4 4 6 5 6 5 5 6 5 6 5 6 5 5 5 5 5 5 5 5 5 3 4 4 5 6 4 5 5 5 5 4 4 4 3 3 3 3 3 3 4 3 3 3 4 4 4 5 5 6 5 6 7 6 4 4 4 5 7 7 9 10 9 7 5 6 10 10 9 12 11 11 12 12 11 11 12 11 11 11 12 12 14 14 14 12 16 17 16 16 14 15 12 14 12 15 14 14 12 14 12 18 15 16 13 10 10 11 13 11 13 18 15 
6 7 7 8 8 4 4 6 6 4 4 4 4 4 4 5 5 5 4 6 6 9 9 7 5 6 5 3 3 2 2 2 2 3 2 2 2 2 2 4 2 4 6 7 7 7 7 8 8 7 6 5 5 6 7 6 7 7 8 9 9 9 7 7 7 7 7 7 7 7 8 8 9 9 8 5 5 5 5 6 6 6 5 7 7 7 4 6 6 4 6 4 4 5 6 5 5 7 5 5 5 5 5 5 5 5 4 6 6 4 4 4 6 3 3 5 6 4 4 4 5 3 3 2 4 5 4 4 4 4 3 4 4 5 4 6 7 6 6 6 5 6 5 5 4 5 9 10 10 7 8 7 7 9 8 11 11 11 12 12 11 12 11 11 10 11 11 12 12 12 12 12 16 -9999 19 16 15 13 14 14 14 14 15 13 13 13 16 16 14 14 12 11 10 11 12 9 15 15 13 14 
6 7 7 7 8 7 4 6 6 8 6 4 4 5 5 5 5 4 4 5 8 9 7 8 8 7 6 5 3 2 2 2 2 2 2 2 2 2 2 5 2 4 6 7 7 8 8 8 8 6 5 5 6 6 7 7 7 9 7 9 9 9 9 7 7 7 7 7 8 8 8 8 9 7 7 5 5 5 5 5 6 6 5 7 7 9 6 3 6 3 4 5 6 6 5 6 5 5 6 6 5 5 5 5 5 5 4 5 6 4 4 4 3 6 4 5 5 6 5 7 2 2 3 2 5 5 6 5 5 4 5 4 4 3 3 5 5 6 6 6 5 7 9 6 4 7 7 8 6 6 6 6 8 9 9 13 11 10 12 12 11 11 11 11 10 10 10 12 12 12 12 13 14 18 -9999 16 16 13 14 12 15 15 16 14 12 15 17 15 12 13 12 12 11 11 10 11 14 17 11 10 
6 6 7 8 8 7 4 8 8 8 6 4 4 5 5 6 5 4 4 6 8 9 8 8 8 7 6 2 3 3 2 2 2 2 2 2 2 2 5 2 2 2 7 8 8 7 8 8 6 6 6 5 5 6 7 7 8 6 7 9 9 7 9 7 7 7 7 8 8 8 8 8 8 6 7 7 5 5 7 6 6 6 5 5 6 7 6 3 4 4 4 4 6 4 5 5 4 6 5 6 5 5 5 5 5 5 4 6 6 5 4 3 6 4 4 5 5 4 5 4 3 2 3 4 5 6 5 5 4 4 5 4 4 4 4 5 4 4 6 6 6 8 9 9 6 5 7 6 5 5 4 7 9 11 13 12 11 11 10 11 11 10 10 10 10 10 10 11 11 11 11 13 14 17 16 16 16 13 15 15 15 14 15 14 14 16 16 15 12 12 10 11 11 10 11 10 14 19 16 13 
5 6 7 7 9 7 8 8 4 4 4 4 4 5 5 4 4 5 4 4 9 9 9 8 8 7 6 4 4 3 2 2 2 2 2 2 2 3 2 2 2 2 3 3 5 5 5 8 7 6 5 6 6 5 7 7 6 6 8 8 8 9 6 7 8 8 8 8 8 8 7 7 7 7 7 7 4 7 6 6 6 7 7 4 6 4 4 4 4 5 5 5 5 6 4 5 6 5 5 6 5 5 5 5 6 5 5 6 6 7 3 3 5 6 4 5 6 6 6 4 3 2 4 5 4 2 5 4 6 5 5 4 4 5 6 6 6 6 6 6 6 9 8 8 8 7 5 5 4 5 4 5 9 12 12 11 11 12 12 11 10 10 10 10 10 10 10 12 12 12 13 13 15 17 18 17 16 14 16 15 14 14 16 15 16 19 17 15 13 10 10 12 11 12 11 10 14 17 16 13 
7 5 7 7 8 7 8 6 4 4 4 4 4 4 5 6 7 6 7 4 5 6 6 9 7 7 6 7 5 4 4 4 4 4 2 2 2 2 2 2 2 2 3 4 5 5 5 6 6 6 6 5 4 4 6 7 6 6 8 7 8 7 7 7 8 9 8 8 8 7 5 6 6 7 7 7 4 7 5 6 7 7 7 5 6 7 4 4 5 5 5 5 7 3 6 4 4 6 4 4 5 5 5 5 6 6 5 5 5 7 3 4 6 7 6 5 5 5 5 4 2 2 5 4 4 5 4 5 7 5 5 5 3 4 6 6 7 6 6 7 6 7 6 9 7 5 3 6 4 7 7 7 14 9 11 13 12 12 11 11 11 12 10 10 10 10 12 12 12 12 13 14 17 17 17 16 16 16 16 15 15 15 17 16 16 17 14 10 12 10 12 9 10 11 11 12 13 18 15 14 
8 5 7 6 7 7 8 6 6 8 5 4 4 5 6 6 6 5 3 3 6 9 9 9 8 8 7 8 7 5 4 4 3 3 3 3 2 2 2 3 2 5 3 4 4 5 5 6 6 5 5 6 5 6 5 4 6 7 7 8 9 6 7 8 8 9 8 8 11 7 5 6 7 7 7 7 4 4 6 5 5 5 5 4 6 4 5 5 5 6 4 5 4 4 6 4 4 5 8 4 4 6 5 6 6 6 6 5 5 8 3 4 4 7 7 6 4 5 4 2 2 5 5 6 5 5 4 6 7 8 6 6 5 4 5 6 6 8 6 7 7 7 10 8 7 3 4 7 8 11 9 9 10 11 13 12 11 11 10 11 11 11 10 11 11 10 11 12 13 15 15 15 17 16 17 17 15 16 15 15 16 14 14 16 15 19 15 12 12 10 11 8 9 11 11 12 14 20 15 15 
7 7 7 6 7 7 7 6 9 8 5 4 4 6 6 6 6 4 3 3 6 9 9 8 6 7 7 7 7 6 6 5 4 5 3 3 3 2 2 2 4 3 3 3 5 5 5 9 8 5 6 5 7 5 4 7 5 6 7 7 8 7 7 8 8 8 7 8 7 6 8 9 6 7 7 5 5 6 6 5 5 5 5 5 4 4 5 5 5 6 4 5 5 5 5 6 6 6 4 4 5 5 6 6 6 6 6 6 6 7 7 3 5 6 6 6 5 5 3 2 4 4 6 6 7 7 7 6 5 6 6 6 5 4 6 6 9 7 8 8 7 10 10 9 6 6 7 10 8 11 8 10 11 8 11 11 11 11 11 11 11 11 11 11 16 15 15 15 16 15 14 16 17 16 17 16 15 17 15 15 15 16 19 18 17 21 13 12 11 10 8 10 9 11 11 15 18 20 17 16 
7 6 7 4 7 7 9 8 8 8 5 5 6 5 5 6 5 5 4 3 5 6 5 5 6 8 8 9 7 5 5 7 6 7 4 4 3 2 3 3 4 2 3 3 4 5 6 6 7 3 6 3 6 5 5 5 7 8 7 6 9 6 7 8 7 7 8 8 7 6 5 9 7 6 6 5 6 6 7 7 7 5 5 5 5 4 4 4 4 4 5 4 5 5 5 5 5 6 4 5 5 6 6 6 6 6 5 6 5 6 6 3 3 4 7 4 7 4 3 2 5 6 6 6 6 5 7 5 3 3 1 6 6 6 7 7 8 8 9 8 10 8 9 9 8 7 8 10 10 9 12 10 8 12 10 11 11 10 11 11 12 12 12 11 14 14 13 15 15 17 16 17 17 17 17 15 15 16 15 16 16 18 20 19 26 19 15 14 11 11 12 8 11 11 12 14 17 18 16 16 
7 6 6 7 4 7 9 7 8 8 5 6 6 5 5 5 5 5 3 3 3 4 5 5 6 9 8 8 7 4 6 7 9 8 6 5 3 2 3 3 3 3 3 3 5 6 4 3 5 5 5 6 7 5 4 7 9 6 7 7 7 7 7 7 7 8 7 8 7 6 5 4 5 5 5 5 6 7 7 7 7 4 5 4 4 4 4 5 4 4 4 5 5 5 5 5 4 4 5 6 5 6 6 6 6 5 6 6 6 5 6 4 4 6 5 8 7 4 6 6 4 5 5 5 7 7 5 5 2 1 1 3 3 5 6 8 10 10 11 10 5 7 8 9 10 9 9 10 12 11 11 11 9 10 9 9 8 11 12 12 12 12 13 12 13 14 13 14 16 16 17 16 16 15 17 17 17 17 13 16 17 19 22 20 22 17 16 16 12 11 11 11 12 15 13 17 16 16 16 15 
7 7 7 7 5 7 9 8 7 7 8 7 5 5 4 5 5 4 3 3 3 4 4 5 7 8 7 7 7 7 5 8 9 7 6 5 4 5 3 3 3 3 2 2 4 4 4 5 5 5 6 6 7 5 5 5 8 8 7 6 7 7 7 7 7 8 10 9 7 5 7 4 4 7 5 6 6 7 7 8 6 4 4 4 4 4 4 4 4 4 4 4 4 5 3 3 4 6 6 4 5 6 6 6 5 5 6 6 5 5 6 4 7 8 8 9 8 6 4 5 5 4 5 5 6 6 4 4 3 4 2 3 5 6 7 9 9 8 8 6 6 6 6 11 10 9 9 9 12 13 11 11 9 6 8 9 10 11 11 11 12 11 12 12 12 14 15 15 15 17 17 15 17 16 15 18 15 17 13 16 16 17 19 22 19 16 15 16 15 11 12 12 15 15 12 11 11 8 8 10 
9 9 7 5 6 6 9 8 7 7 8 7 5 4 5 5 4 3 3 3 4 5 4 5 5 7 7 7 7 7 6 7 9 8 6 4 3 3 2 3 3 3 3 6 7 8 7 4 8 8 8 7 7 5 6 5 9 7 9 6 7 8 8 7 8 10 8 7 6 4 8 7 5 5 6 6 8 6 8 8 5 5 6 4 5 4 6 5 6 4 4 4 4 3 3 5 3 4 6 6 4 6 6 6 6 6 6 6 5 7 5 6 7 6 7 7 6 7 5 5 6 5 5 5 6 5 5 4 5 2 4 5 5 6 8 7 10 8 7 6 7 7 7 7 8 8 9 10 11 11 10 10 10 10 10 10 10 10 11 11 11 12 12 12 12 14 15 15 15 16 17 14 16 15 14 16 18 16 12 14 15 15 17 11 12 14 13 14 12 12 13 14 14 11 9 4 6 6 7 7 
10 9 5 6 7 7 8 9 9 10 6 7 5 5 5 4 4 4 3 3 4 4 5 5 5 6 7 7 7 5 5 7 7 7 3 2 4 4 3 2 2 2 4 5 5 7 9 7 9 9 7 6 5 6 5 5 9 6 9 8 9 8 9 10 7 7 7 9 5 7 8 7 5 7 6 7 7 5 7 7 9 5 5 6 4 4 4 5 5 5 7 4 4 5 3 6 4 6 5 6 4 6 6 6 6 6 6 6 7 6 8 7 6 9 8 7 7 6 6 6 7 7 6 6 7 7 7 5 4 3 3 4 7 8 8 6 7 9 7 7 7 7 7 7 9 10 13 8 11 10 10 9 10 10 10 10 10 11 12 11 11 12 12 12 11 15 16 15 16 17 14 16 16 16 14 16 13 12 18 16 13 10 10 11 12 12 11 13 7 8 9 13 12 7 6 4 4 3 4 3 
8 9 8 8 8 7 9 9 10 7 9 7 5 5 5 4 4 5 4 6 6 5 5 4 3 5 5 7 5 5 5 5 6 6 4 3 5 3 2 2 2 2 2 5 6 5 7 9 9 7 6 7 6 6 5 5 6 7 8 7 9 8 9 9 7 7 6 7 7 7 6 6 6 6 5 5 6 5 6 6 7 5 6 4 4 4 5 5 7 4 3 3 3 5 6 5 4 5 6 6 4 6 6 5 6 6 6 6 6 7 7 8 9 5 8 7 6 7 7 7 8 5 8 5 8 7 7 5 5 4 4 4 8 11 11 7 8 8 7 8 8 8 7 7 7 8 7 9 9 9 9 9 10 10 10 10 11 12 12 11 12 12 13 13 13 16 15 15 16 16 15 19 16 14 13 9 11 11 13 14 9 9 15 10 11 15 11 8 6 6 7 12 6 7 4 4 1 3 3 2 
6 8 9 8 7 9 7 7 7 6 7 7 5 5 5 7 6 7 7 7 6 6 4 5 3 5 5 5 4 4 6 6 5 5 3 4 4 4 2 2 4 4 2 4 4 6 9 7 7 5 7 5 5 4 5 5 6 6 6 7 9 9 10 10 9 8 7 9 7 7 9 10 7 6 7 5 6 5 5 7 6 4 4 4 4 4 6 5 4 4 3 3 4 6 6 5 5 5 5 5 5 6 5 5 6 6 6 6 6 7 7 8 5 9 9 8 6 7 7 7 6 6 6 7 7 7 7 5 5 5 7 7 9 10 10 11 10 9 7 8 8 7 6 10 11 10 11 7 7 7 8 8 10 11 10 11 13 13 13 12 13 13 16 16 14 16 17 15 16 17 16 16 16 18 15 12 13 12 10 10 9 6 14 14 12 12 8 6 6 8 8 7 6 6 5 3 2 2 3 1 
10 9 7 8 8 7 7 6 6 6 6 6 5 5 5 7 7 7 6 6 5 5 4 4 4 6 6 4 4 4 4 6 6 5 2 4 3 2 2 2 3 2 2 5 5 6 9 11 6 6 7 6 5 4 5 6 5 5 7 8 8 9 9 10 8 8 7 9 9 7 10 9 8 7 7 6 6 6 6 6 6 4 4 4 5 5 5 4 4 3 4 3 4 4 6 4 4 6 5 6 6 4 6 4 6 6 6 6 6 8 4 7 9 9 7 7 5 5 7 9 7 6 6 5 7 7 4 7 7 8 8 7 8 12 11 11 11 9 9 9 9 9 9 12 10 10 10 12 8 7 9 13 9 10 11 10 13 13 12 13 13 13 13 16 14 16 15 15 15 15 16 16 13 13 11 11 10 14 11 12 11 7 11 15 15 14 10 8 8 9 7 6 5 5 6 5 4 2 2 2 
8 8 10 8 9 8 7 6 5 5 5 5 5 5 5 8 7 6 6 4 6 6 7 5 4 6 6 5 5 7 6 6 5 4 5 3 3 -9999 2 2 2 2 2 6 6 8 8 7 5 8 6 6 7 8 6 7 6 6 8 9 8 8 8 10 9 9 8 8 7 8 10 10 8 10 9 5 6 6 8 6 6 6 6 5 5 5 4 4 3 3 5 5 6 6 5 6 5 5 5 4 4 7 7 6 7 2 6 6 6 8 8 6 9 8 7 7 6 4 5 9 5 6 6 4 6 4 4 7 7 7 7 7 11 10 9 11 14 10 8 8 8 9 9 10 10 13 10 13 9 15 11 14 10 13 12 12 19 11 13 13 13 13 13 15 16 16 15 16 17 15 16 17 13 13 12 14 14 9 8 9 10 9 11 11 18 17 11 9 13 10 6 5 5 6 6 4 3 3 3 3 
10 10 10 10 8 8 8 6 6 5 5 6 7 5 5 5 5 5 6 6 6 6 6 4 4 6 6 6 6 9 7 6 8 7 6 4 3 -9999 -9999 2 2 2 4 3 8 10 9 8 7 7 8 7 7 8 7 7 8 6 6 9 7 8 8 9 9 9 8 8 8 8 8 9 6 6 6 8 6 6 5 6 8 7 6 5 5 5 5 5 3 4 5 5 6 5 5 4 5 4 4 4 4 7 4 5 5 6 3 6 7 8 8 7 8 8 7 6 7 5 6 6 6 6 7 6 5 4 6 7 7 7 6 7 12 6 6 11 10 10 9 9 9 9 10 10 10 10 11 10 13 11 9 9 14 13 12 13 14 13 11 13 11 16 13 14 15 16 13 14 14 15 16 14 14 16 10 15 12 8 6 5 4 9 11 14 20 22 16 16 11 6 6 7 7 6 7 4 1 2 3 2 
10 10 10 10 9 9 9 8 6 6 5 5 6 5 5 5 5 5 6 5 5 6 5 4 4 6 5 6 9 10 9 9 7 5 5 3 2 -9999 -9999 4 4 6 6 7 7 10 7 5 9 8 6 7 7 7 7 7 7 6 6 7 8 8 8 7 9 10 9 8 8 8 8 8 7 8 8 8 8 7 6 7 7 6 6 5 6 6 6 6 4 5 5 6 6 5 5 4 4 4 5 5 5 4 4 5 7 7 6 7 8 7 8 8 7 7 6 5 6 6 6 6 8 5 4 4 5 5 6 7 7 6 5 7 6 7 6 8 8 11 8 8 8 8 8 8 9 11 11 11 10 10 12 12 9 12 12 15 13 11 13 13 12 13 14 16 14 12 14 14 14 16 14 16 13 16 13 11 9 11 8 8 4 5 13 12 20 29 22 17 9 4 3 3 6 7 5 2 2 1 3 1 
10 10 10 8 10 10 9 10 7 5 6 6 6 6 6 7 6 8 5 6 6 5 5 4 4 4 6 7 10 10 8 8 6 5 6 3 3 3 3 5 5 6 6 8 8 8 7 5 6 8 8 7 7 6 6 8 7 7 6 8 9 8 8 8 8 9 9 9 10 9 8 9 8 7 7 7 7 7 6 5 7 6 6 5 6 5 5 6 5 5 5 5 5 5 4 4 5 4 5 4 5 5 7 7 6 7 7 8 8 5 7 7 6 8 5 6 7 6 6 5 4 3 2 6 6 6 6 6 7 6 5 6 7 5 7 8 8 10 10 8 8 8 8 8 8 9 11 11 11 10 11 11 11 10 13 14 14 15 14 12 13 15 15 15 15 13 13 14 15 15 16 13 13 15 7 10 10 10 10 10 6 6 10 10 19 23 19 9 8 5 3 3 4 4 3 2 1 1 1 1 
10 10 10 10 9 10 10 9 8 7 7 6 6 6 6 6 5 8 6 6 6 5 5 4 3 4 5 7 6 8 7 7 7 5 5 2 2 3 3 5 5 6 9 7 8 8 7 7 8 8 8 8 7 6 6 8 8 13 10 8 7 8 8 7 7 7 11 10 9 10 9 9 10 9 9 7 7 7 8 8 9 7 5 6 6 5 5 6 5 5 6 6 6 5 5 5 5 5 5 5 5 7 7 6 7 6 6 7 8 6 7 6 6 6 7 7 6 7 4 4 4 5 3 2 6 6 7 5 7 7 7 8 7 5 7 7 8 9 9 9 8 8 7 7 7 8 8 10 10 12 12 10 11 12 12 12 12 15 12 12 14 14 17 16 13 17 17 14 11 11 9 9 11 9 9 8 8 11 13 7 7 11 11 6 12 25 16 9 9 5 3 2 2 3 2 1 1 1 1 1 
10 10 8 10 10 10 10 9 7 9 6 7 6 6 6 6 5 5 5 6 6 5 3 4 4 4 5 7 8 6 7 7 7 5 4 4 3 2 4 5 6 7 8 8 7 7 8 8 8 7 7 7 8 7 7 8 7 6 6 9 8 10 8 8 10 10 11 11 9 9 10 9 9 9 8 8 9 8 7 8 8 8 5 6 5 5 4 7 7 7 7 6 5 7 4 5 5 5 5 6 5 5 5 5 5 7 7 6 5 6 7 7 6 5 6 6 6 5 4 4 5 5 5 6 6 6 6 6 7 8 9 8 7 6 6 8 6 6 8 8 9 7 7 7 7 8 8 8 9 11 10 11 11 14 11 12 14 12 12 12 12 14 17 14 13 12 11 12 10 9 9 8 11 7 10 14 9 11 12 14 10 13 10 9 10 20 18 15 10 6 3 2 2 2 1 1 1 2 2 1 
10 10 10 10 10 10 10 8 7 7 7 8 10 8 8 6 5 5 5 5 4 4 5 4 4 4 5 6 7 8 8 7 7 5 4 4 3 3 4 6 6 7 7 8 8 6 9 7 8 7 7 6 7 6 8 6 5 5 5 7 7 8 7 10 10 10 8 10 8 9 10 9 10 9 9 9 8 9 7 5 7 6 6 5 4 8 7 7 7 6 5 5 5 7 7 5 5 6 6 5 5 5 5 5 4 7 7 8 5 6 5 7 6 6 3 6 6 4 4 5 5 7 4 5 5 7 8 7 8 9 8 7 9 4 6 6 6 7 7 8 8 10 7 9 9 8 9 9 9 9 9 10 11 11 11 12 12 15 14 14 14 14 13 13 14 12 14 11 10 10 9 10 10 8 10 11 9 11 11 13 14 13 10 5 10 19 20 21 8 5 2 1 1 0 0 1 2 2 2 3 
10 10 10 10 10 10 10 9 8 10 10 8 8 8 8 6 6 5 5 5 5 6 5 4 4 5 5 6 8 7 8 7 6 6 4 2 2 3 5 7 7 7 8 8 7 8 7 7 8 7 7 7 6 5 5 6 5 9 10 6 7 7 7 9 9 8 8 10 8 8 9 8 10 9 8 10 9 8 8 8 6 7 4 6 4 7 7 5 6 5 5 5 4 4 5 -9999 -9999 6 5 5 5 5 6 6 7 7 7 7 7 5 5 6 5 6 3 5 2 4 3 5 5 7 6 5 7 4 3 8 8 8 8 8 3 2 5 10 9 6 5 6 7 7 7 8 12 9 10 9 11 13 9 9 9 10 11 12 11 13 13 15 17 13 13 14 14 12 11 11 11 10 10 9 10 10 9 8 7 6 12 16 16 16 8 8 10 18 14 17 6 2 2 1 0 0 0 2 2 2 3 3 
7 10 10 9 10 7 7 9 10 10 11 9 9 9 7 6 6 5 5 6 6 5 5 4 4 4 5 6 7 9 8 6 5 4 4 3 2 3 5 7 7 8 8 8 7 8 8 7 6 7 7 8 7 7 6 6 6 9 7 8 9 9 12 11 8 7 8 9 9 8 9 9 8 7 7 8 8 8 9 8 8 6 4 6 5 5 5 6 6 5 5 5 6 6 7 6 -9999 5 5 5 6 5 6 7 4 7 7 6 6 6 7 5 6 5 5 4 4 4 5 5 6 6 7 6 4 6 8 8 9 8 8 5 1 4 5 5 6 6 6 5 7 7 7 9 9 11 8 9 8 11 9 9 9 9 14 11 11 14 14 14 15 15 16 14 13 13 11 11 10 10 11 8 8 11 9 10 8 8 15 14 14 9 7 6 9 12 10 15 6 2 1 0 0 0 2 2 2 3 3 3 
11 10 10 8 9 8 5 11 11 11 11 11 9 6 7 7 6 6 5 7 6 5 5 5 3 4 5 6 7 9 7 6 5 4 4 2 3 4 3 4 6 7 4 5 8 8 8 8 7 7 7 8 7 5 6 6 6 6 8 9 10 8 10 8 9 8 6 11 11 10 9 9 8 7 6 6 8 7 7 7 7 7 4 4 4 5 5 4 3 5 5 6 5 5 7 7 5 5 5 5 6 5 5 5 7 -9999 7 6 5 6 5 4 5 5 4 4 4 5 4 5 5 6 5 5 6 6 8 6 7 7 9 6 6 5 7 8 6 7 7 7 8 7 8 9 8 10 9 9 8 10 8 10 10 10 11 11 12 15 15 15 14 13 13 13 13 13 11 10 10 10 9 9 11 8 11 7 9 11 15 11 10 7 6 7 7 11 4 0 3 3 2 0 0 2 2 3 3 3 3 3 
7 10 10 10 10 10 9 11 8 11 11 11 9 9 9 8 6 6 6 5 6 5 5 5 5 6 5 6 6 6 7 7 6 5 4 2 4 4 3 5 4 5 6 6 8 8 8 7 7 7 7 9 6 6 6 6 5 7 11 11 9 8 9 10 7 8 7 7 8 9 10 9 7 6 6 8 8 7 7 6 6 8 5 7 4 5 4 3 4 4 5 5 5 5 5 5 5 6 5 6 5 6 6 6 6 -9999 7 5 5 5 5 6 5 6 5 6 5 5 6 6 5 4 5 4 5 5 6 7 5 8 6 7 6 4 5 6 6 6 9 9 9 8 8 8 10 9 9 9 9 12 9 10 10 13 13 11 18 15 14 17 14 16 13 13 13 13 11 11 11 10 9 9 9 7 9 9 7 11 15 11 7 5 3 5 5 5 3 7 10 3 2 2 2 2 3 3 3 3 3 3 
9 10 10 8 10 10 10 8 10 11 11 11 10 8 9 8 8 6 6 6 6 6 5 5 5 6 5 6 6 6 6 5 6 6 7 5 5 3 4 3 3 5 5 6 6 6 8 6 6 7 7 9 9 6 5 5 7 8 9 9 10 7 8 7 9 8 7 8 8 9 9 10 9 7 7 7 7 6 6 8 8 8 6 5 5 6 6 5 5 5 5 5 5 5 5 6 5 6 6 5 6 6 6 5 5 7 6 5 6 4 4 4 5 5 5 5 6 6 5 4 6 6 5 5 9 10 9 8 8 9 8 6 6 7 5 6 6 8 9 9 10 11 10 9 10 8 9 9 10 10 9 10 10 11 12 11 10 16 14 15 13 12 16 15 14 16 9 11 9 9 11 9 8 8 9 7 11 17 12 8 3 2 1 3 4 2 2 7 8 2 2 2 2 3 3 3 2 2 2 2 
9 9 13 13 10 10 8 11 9 11 9 11 8 7 11 9 8 7 6 6 5 7 5 6 5 6 6 6 6 6 6 6 5 6 6 6 5 5 3 3 4 4 5 5 6 7 7 7 6 7 7 9 7 8 6 7 8 8 7 8 10 9 7 9 9 10 9 10 10 9 10 10 9 7 7 7 7 7 7 8 8 8 7 7 7 6 6 5 6 5 5 5 5 6 6 6 6 6 5 5 6 6 6 6 7 6 5 5 4 6 6 5 5 5 5 5 4 6 7 6 4 5 5 6 10 11 11 10 9 9 8 7 8 8 4 5 6 7 6 8 11 11 14 10 9 9 9 9 10 11 8 9 8 11 14 13 11 16 15 15 14 11 11 12 12 9 13 10 15 13 11 11 9 11 9 8 15 11 11 3 1 2 2 2 3 2 2 3 5 2 2 2 2 3 2 0 0 1 1 1 
10 10 10 11 11 9 11 11 11 10 11 11 11 7 5 11 9 5 6 6 5 6 5 6 7 7 7 6 6 6 6 6 8 6 8 6 5 5 5 5 5 4 4 5 6 7 9 8 7 8 7 9 8 8 8 8 7 9 9 9 10 9 8 9 10 10 9 11 8 8 8 8 9 8 8 7 9 8 8 7 5 5 7 7 7 6 6 6 7 6 6 6 6 6 6 6 6 6 7 7 7 7 6 -9999 -9999 6 6 6 7 4 4 5 5 5 5 5 4 6 8 4 4 4 5 6 9 13 11 11 9 7 6 8 7 6 5 5 5 7 9 12 11 10 11 9 9 8 8 9 9 11 13 10 10 17 14 14 16 15 15 14 14 11 14 11 11 12 12 12 10 10 13 12 14 13 10 13 22 11 5 2 2 1 1 2 2 2 1 2 1 1 3 2 1 2 1 1 1 1 1 1 
10 9 10 11 11 12 13 11 10 10 10 11 7 9 5 5 5 9 9 5 6 5 5 6 6 7 7 7 7 7 6 6 6 9 7 6 5 5 5 6 6 6 6 4 6 9 9 9 8 8 7 7 7 7 7 8 7 8 8 9 9 10 9 9 8 9 9 8 8 8 8 8 8 7 7 8 8 7 7 7 7 6 6 5 6 6 6 6 6 6 6 6 6 6 6 6 7 7 7 7 7 6 -9999 7 -9999 -9999 6 4 4 5 5 6 6 5 5 5 7 8 8 6 4 3 5 5 9 12 11 11 8 9 6 6 7 7 6 5 6 8 8 13 8 8 8 10 11 8 11 9 14 15 17 17 17 15 15 16 15 13 14 15 16 11 11 12 14 13 13 11 12 17 14 13 14 14 13 20 15 5 2 2 2 1 1 0 2 2 0 0 2 1 0 2 2 2 1 1 1 1 1 1 
8 8 8 12 12 12 12 12 9 12 10 10 10 9 9 9 8 9 7 6 6 6 7 8 7 7 7 7 7 7 7 7 7 7 8 6 5 5 5 6 6 7 7 7 7 10 9 9 9 8 8 7 7 8 9 8 8 9 9 10 8 10 9 9 8 8 8 7 8 7 7 7 10 9 8 9 8 9 7 7 7 6 6 6 6 6 6 6 6 6 6 6 6 6 7 7 7 5 6 6 6 7 7 7 7 5 5 5 6 6 6 6 5 5 5 5 5 4 4 4 5 4 5 5 12 11 11 10 6 10 6 6 6 5 5 4 6 5 7 8 9 8 9 9 8 8 8 10 15 17 17 17 16 15 17 16 16 13 14 16 16 15 12 12 14 14 13 12 15 17 15 16 18 15 16 18 11 6 2 1 2 2 2 1 1 2 0 0 1 1 0 0 1 2 1 1 1 1 1 1 
12 13 11 11 9 12 12 12 12 12 11 7 9 9 6 9 11 6 7 6 6 8 8 9 6 7 7 7 7 6 7 9 7 7 8 7 7 5 6 8 7 7 9 10 9 6 7 6 6 8 8 9 7 7 9 8 9 11 10 10 8 8 9 8 8 9 8 9 7 8 8 8 7 9 9 10 8 8 6 7 6 6 6 6 6 6 6 6 6 6 6 6 6 7 7 7 6 6 6 7 7 7 7 7 7 6 5 6 5 5 6 5 5 5 4 6 5 6 5 5 7 6 8 10 13 10 9 8 10 7 4 5 5 5 5 4 5 6 5 7 9 10 8 9 9 10 11 12 15 16 17 16 17 17 15 13 13 13 13 13 14 16 13 14 14 12 13 13 16 17 17 17 20 15 14 16 14 5 3 2 2 3 2 2 2 2 3 3 0 0 0 0 0 0 1 1 0 2 1 1 
10 11 12 11 10 11 12 12 12 12 12 12 10 8 9 8 9 9 9 8 6 6 9 9 7 7 7 7 6 6 6 7 7 7 7 7 7 8 7 6 7 8 9 8 9 7 7 7 7 8 8 8 9 10 8 10 9 12 9 8 7 9 9 9 9 9 10 9 10 9 8 8 8 8 10 8 8 10 8 7 6 6 6 6 6 6 6 6 7 7 7 7 7 7 7 9 8 7 6 7 8 6 8 9 9 7 6 6 7 5 5 5 5 4 5 6 5 5 6 6 7 7 10 13 12 8 8 7 8 7 5 5 6 5 5 4 4 6 10 8 9 9 9 10 10 11 11 12 15 15 15 17 15 17 16 14 13 14 17 14 14 13 14 12 12 12 12 15 16 16 15 14 16 15 15 19 15 9 5 4 2 2 2 2 2 2 2 2 1 0 0 0 0 1 1 0 0 0 1 1 
