# Supplementary material for: Exploring the Distribution of the Spreading Lethal Salamander Chytrid Fungus in Its Invasive Range in Europe – A Macroecological Approach
Source: PLoS One. 2016 Oct 31;11(10):e0165682. doi: 10.1371/journal.pone.0165682 (PMC5087956; doi:10.1371/journal.pone.0165682)
Supplement: S2 ZIP Archive — (ZIP) [file pone.0165682.s011.zip]

Archive with 59 entries (58 files):
- BIOCLIM_full/
- BIOCLIM_full/bio_1.asc
- BIOCLIM_full/bio_1.asc.xml
- BIOCLIM_full/bio_1.prj
- BIOCLIM_full/bio_10.asc
- BIOCLIM_full/bio_10.asc.xml
- BIOCLIM_full/bio_10.prj
- BIOCLIM_full/bio_11.asc
- BIOCLIM_full/bio_11.asc.xml
- BIOCLIM_full/bio_11.prj
- BIOCLIM_full/bio_12.asc
- BIOCLIM_full/bio_12.asc.xml
- BIOCLIM_full/bio_12.prj
- BIOCLIM_full/bio_13.asc
- BIOCLIM_full/bio_13.asc.xml
- BIOCLIM_full/bio_13.prj
- BIOCLIM_full/bio_14.asc
- BIOCLIM_full/bio_14.asc.xml
- BIOCLIM_full/bio_14.prj
- BIOCLIM_full/bio_15.asc
- BIOCLIM_full/bio_15.asc.xml
- BIOCLIM_full/bio_15.prj
- BIOCLIM_full/bio_16.asc
- BIOCLIM_full/bio_16.asc.xml
- BIOCLIM_full/bio_16.prj
- BIOCLIM_full/bio_17.asc
- BIOCLIM_full/bio_17.asc.xml
- BIOCLIM_full/bio_17.prj
- BIOCLIM_full/bio_18.asc
- BIOCLIM_full/bio_18.asc.xml
- BIOCLIM_full/bio_18.prj
- BIOCLIM_full/bio_19.asc
- BIOCLIM_full/bio_19.asc.xml
- BIOCLIM_full/bio_19.prj
- BIOCLIM_full/bio_2.asc
- BIOCLIM_full/bio_2.asc.xml
- BIOCLIM_full/bio_2.prj
- BIOCLIM_full/bio_3.asc
- BIOCLIM_full/bio_3.asc.xml
- BIOCLIM_full/bio_3.prj
- BIOCLIM_full/bio_4.asc
- BIOCLIM_full/bio_4.asc.xml
- BIOCLIM_full/bio_4.prj
- BIOCLIM_full/bio_5.asc
- BIOCLIM_full/bio_5.asc.xml
- BIOCLIM_full/bio_5.prj
- BIOCLIM_full/bio_6.asc
- BIOCLIM_full/bio_6.asc.xml
- BIOCLIM_full/bio_6.prj
- BIOCLIM_full/bio_7.asc
- BIOCLIM_full/bio_7.asc.xml
- BIOCLIM_full/bio_7.prj
- BIOCLIM_full/bio_8.asc
- BIOCLIM_full/bio_8.asc.xml
- BIOCLIM_full/bio_8.prj
- BIOCLIM_full/bio_9.asc
- BIOCLIM_full/bio_9.asc.xml
- BIOCLIM_full/bio_9.prj
- BIOCLIM_full/bio_9.txt.xml
