# Supplementary material for: Exploring the Distribution of the Spreading Lethal Salamander Chytrid Fungus in Its Invasive Range in Europe – A Macroecological Approach
Source: PLoS One. 2016 Oct 31;11(10):e0165682. doi: 10.1371/journal.pone.0165682 (PMC5087956; doi:10.1371/journal.pone.0165682)
Supplement: S2 ZIP Archive — (ZIP) [file pone.0165682.s011.zip › BIOCLIM_full/bio_1.asc]

ncols         200
nrows         200
xllcorner     3.31330001355
yllcorner     -1.12269991115
cellsize      0.0117999315
NODATA_value  -9999
10.55551 12.19186 10.31231 10.29433 10.58367 10.46464 10.60714 10.99629 10.77297 10.78977 10.75864 10.65486 10.46678 10.78568 10.53177 10.61607 10.69528 10.85252 10.52004 10.36161 10.50907 11.10223 10.89355 10.89496 11.19618 11.2404 11.14325 11.19538 11.28809 11.46678 11.30652 11.03541 11.34532 11.37589 11.33856 11.05731 11.36987 11.44553 11.43593 11.18095 11.41234 11.40802 11.19599 11.26441 11.40763 11.27613 11.50654 11.21736 11.14891 10.73233 10.66152 11.08639 11.03005 10.99372 10.97364 10.97579 10.78714 10.82803 11.06002 11.05586 11.04267 11.03093 11.03103 11.01864 10.99183 11.34202 11.70773 11.78559 11.19763 10.79893 10.7187 11.00621 11.01702 11.09017 11.13929 11.15617 10.97539 11.16714 11.20468 11.27475 11.35742 11.78872 11.37484 11.43517 11.13154 11.05318 11.07236 11.06675 11.14719 11.65975 11.18662 11.17117 11.02967 10.90187 11.07066 10.69648 10.96423 10.90056 10.61666 10.88769 10.31222 9.922788 10.59416 10.49793 9.573179 9.396334 10.36834 9.980474 9.527065 9.779035 9.768638 9.652072 9.180644 9.102404 9.331767 9.630597 9.269034 9.656022 9.611925 8.80335 8.990726 9.097575 9.128669 8.96781 9.677784 9.610239 9.145213 8.818566 8.837278 8.705252 8.19001 7.837312 7.667246 7.65223 7.924239 8.309383 8.225599 9.103558 8.541435 8.531048 8.6307 7.789238 7.735928 8.204217 8.631909 8.764984 8.742212 8.377742 8.218179 8.218595 8.191726 7.880089 7.973668 7.877995 7.398542 7.055305 6.733699 6.499486 6.748736 6.784377 7.150813 7.737282 8.129642 8.654352 7.317436 7.371606 7.450768 7.870723 8.29598 8.09986 8.102661 8.689198 8.162092 8.378994 7.96048 7.584739 7.554991 7.716787 7.972299 8.821868 9.568715 9.191295 9.884933 9.919923 9.931311 8.92963 9.252895 8.801416 8.584708 8.568125 8.657787 9.162378 8.912454 9.02699 9.523458 9.555154 9.256737 9.842801 9.014828 8.873819 
10.3157 10.51602 10.88092 10.6271 10.36404 10.61542 10.87695 10.89478 10.725 10.73276 10.93995 10.54473 10.59214 10.6451 10.54147 10.62337 10.64912 10.43431 10.66669 10.32745 10.76941 10.8403 10.9901 10.93799 10.80615 11.09487 11.41527 11.24744 11.26547 11.27218 11.28706 11.31618 11.3229 11.33058 10.96065 11.79016 11.3768 11.36167 11.44653 11.36051 11.34786 11.34927 11.39752 11.23237 11.26418 11.24078 11.26655 11.59571 11.1694 10.96244 11.10788 11.18321 11.10433 11.04668 10.80743 10.99011 10.99553 11.00982 11.01381 11.00577 10.80126 10.97034 10.95057 10.93271 10.92087 11.09699 11.72269 11.81942 11.12898 11.12292 10.64211 10.8427 10.98961 11.03902 11.10244 11.12181 11.1123 11.10803 11.16226 11.01371 11.32882 11.35924 11.15679 11.418 11.42367 11.14313 11.19496 10.85373 11.05265 11.15427 11.11376 11.13985 11.23858 10.71921 10.57343 10.54891 10.71784 10.67603 10.81486 10.6489 10.71796 10.01433 10.03628 10.0354 9.61202 9.824646 9.579493 10.38602 10.35166 9.614899 9.362157 9.234113 9.266815 9.459399 9.94105 10.55654 9.560489 9.296454 9.364241 9.32575 9.593848 9.236087 9.199877 8.801479 8.972859 8.749022 9.130117 8.954842 9.633412 9.406852 8.497683 8.494083 8.252021 8.14318 8.682497 8.109062 8.101879 7.983696 8.345518 8.110703 8.466111 7.727156 7.898485 8.341905 8.166113 8.586725 8.053087 8.128161 8.076041 7.95339 8.231268 8.103068 8.117367 7.847342 7.462955 7.087309 6.806557 6.728091 6.740204 6.840052 7.171173 7.23014 7.316803 7.296056 7.571135 7.514692 7.331762 8.175515 7.398156 7.913463 8.547812 7.885247 7.976217 8.281077 8.504727 7.913033 7.68054 7.660892 7.912019 8.385347 9.143468 9.440325 9.818091 8.753455 9.21775 10.0062 9.721708 9.13538 9.052714 9.559871 9.199441 9.733417 8.654095 8.741709 9.305944 9.336355 9.121439 9.003101 8.773886 8.905831 
10.41298 10.51646 10.36904 10.8399 10.73259 10.516 10.8499 10.86526 10.77478 10.78792 10.89264 11.03347 10.6116 10.6173 10.89498 10.72521 10.53914 10.34448 10.36689 10.56906 10.6416 10.54697 11.19874 11.65813 11.11753 11.06179 11.3772 11.2859 11.34322 11.25628 11.15231 11.17423 11.31991 11.37539 10.94228 11.36842 11.11303 11.09574 11.29753 11.29993 11.29558 11.30218 11.33529 11.12789 11.22947 11.18013 11.19736 11.42029 11.48198 11.43334 11.17134 11.05438 11.19313 10.95557 11.09755 10.99814 10.98663 10.98898 10.97412 10.94588 10.91949 10.89173 10.87195 10.85378 10.84251 11.41961 11.71738 11.84152 11.9346 10.96181 10.72949 10.97133 10.95517 11.01844 11.08093 11.10422 11.10282 11.10073 10.97419 10.99488 11.26823 11.30668 11.31438 11.37668 11.10995 11.30895 11.16665 11.17016 11.12093 11.1215 11.18971 11.13101 11.36356 11.43071 10.81337 10.58202 10.71437 10.94796 10.88092 10.80579 10.41051 10.89175 10.14722 10.3716 9.476163 9.530349 10.33923 9.704671 10.2194 9.708998 9.361011 9.927101 9.333383 9.318837 9.372122 9.298837 9.301663 9.892758 9.547969 9.394837 9.609572 9.524626 9.115636 8.872804 8.947773 9.003547 8.957008 9.605813 8.71571 8.649792 8.600309 9.011111 8.958362 8.194344 8.062098 8.639833 8.160844 8.429459 8.518107 8.86001 7.865895 7.726835 8.275977 8.044442 7.81468 8.588012 8.355631 9.018707 8.040104 8.011785 8.180642 9.181536 9.359944 7.938766 7.576517 7.186501 7.080994 6.963174 6.906081 7.124954 6.988466 7.049472 7.112974 7.278157 7.781629 7.154073 7.337161 7.380281 7.614319 8.148673 8.087382 7.704751 7.696234 7.690084 8.003943 8.40264 8.158006 7.886352 8.017662 8.446424 9.259017 8.757032 8.185162 8.299126 8.810782 9.771486 9.982387 9.102082 8.873441 9.434854 9.982183 9.398448 9.621491 8.651731 8.679518 9.613209 9.017715 9.084946 9.64311 9.577008 
10.55548 10.4125 10.31039 10.34419 10.72045 10.41659 10.45575 10.67762 10.98383 10.83898 10.81044 10.72079 10.84418 10.68366 10.42912 10.7725 10.40176 10.27268 10.27629 10.31227 10.61446 10.50496 10.81513 11.10505 11.03569 11.08462 11.15118 11.17395 11.10668 11.11406 11.24567 11.01617 10.91479 11.41565 11.35902 11.28306 11.24435 11.22535 11.22684 11.2377 11.23706 11.23626 11.25023 11.27775 11.29462 11.32764 11.14415 11.10238 11.31854 11.14501 10.98799 11.30678 10.86651 10.97748 11.03888 10.79806 10.95215 10.92839 10.91216 10.88764 10.87235 10.84564 10.82892 10.81335 10.81106 10.85816 11.34054 11.08989 10.70934 11.14165 11.04507 11.71567 10.96409 11.01318 11.06356 11.0868 11.09673 11.08669 11.10738 11.14927 11.20359 11.11227 11.08111 11.34445 11.31016 11.37415 11.09469 11.13997 11.13049 11.15112 11.15341 11.14009 11.12368 11.39705 11.10843 10.83109 10.62566 10.66389 10.6344 10.9319 10.28996 10.0228 9.792542 9.725318 9.692203 9.946262 10.18158 9.545093 10.10748 10.47499 9.658732 9.762128 9.632303 9.349236 9.106725 8.928367 8.833442 8.838146 9.178375 9.506534 9.240912 9.524519 9.174107 9.172112 9.271399 9.304394 9.067366 9.347413 -9999 8.53497 8.447836 8.490673 8.805459 8.56058 8.062719 8.086082 8.084571 8.45198 7.877314 8.238846 8.38197 7.906014 8.193405 7.876488 7.842333 8.012405 8.702007 8.727952 8.087646 8.607337 8.368176 8.383347 8.255909 8.020669 7.707706 7.499053 7.379735 8.202034 7.162786 7.030485 6.84906 6.794658 6.921465 7.206746 7.593687 7.231277 7.272579 7.278307 7.717249 8.628659 7.864409 7.745107 7.592034 7.56895 7.657022 8.528845 8.281643 8.199327 8.212136 8.272983 8.757586 8.201849 8.314107 8.421935 9.297139 9.794321 9.871989 9.997432 8.996161 9.745356 9.797706 9.85982 9.368151 8.71446 8.685236 8.931496 8.782406 8.763318 9.063601 9.666334 
10.80415 10.51287 10.32968 10.45854 10.58677 10.52397 10.47039 10.6655 11.19772 10.61448 10.51446 11.06435 11.22506 10.21457 10.26963 10.20943 10.41023 10.52795 10.45443 10.75287 10.52656 10.48108 10.71944 11.12416 10.9697 10.78538 11.28353 11.13059 11.08581 11.1097 11.20754 11.13701 11.38146 11.32723 11.29245 11.25212 11.004 11.18835 11.17256 11.17631 11.17833 11.17111 11.10628 11.17453 11.18355 11.20023 11.25559 11.23053 11.29851 11.22499 10.89521 11.35696 11.33945 11.16298 11.03586 10.9347 10.86745 10.85444 10.86129 10.85994 10.84955 10.83592 10.82649 10.82282 10.67349 10.85917 10.927 10.84071 10.97158 10.65245 11.78976 11.71713 11.27667 10.99603 10.92966 11.05453 11.03918 11.02496 11.02701 11.0518 11.09742 11.16026 11.19978 11.4775 11.08173 11.02145 11.07301 11.07168 11.04162 11.12458 11.09624 11.06401 11.08732 11.0466 11.08129 11.00702 11.01893 10.69854 10.45621 11.13677 10.8215 10.48865 10.07209 9.730512 9.750801 10.74816 9.857312 10.30397 9.848007 10.09886 9.866322 10.36599 9.511522 9.226622 8.856544 8.951866 9.164164 9.253972 8.942566 9.072565 9.564488 9.462523 9.544732 9.394803 9.371247 9.068224 9.00405 9.193859 8.760405 8.594346 8.731802 8.410454 8.11736 8.848564 8.168249 8.251526 8.000921 8.020633 7.924255 8.18536 8.136983 8.127529 8.192465 8.38213 8.051155 8.207276 8.699514 8.564412 8.797523 8.489279 8.161335 8.382233 8.693781 7.990314 7.888657 7.717401 7.838262 7.494209 7.341201 7.110612 6.821251 6.687522 6.819474 7.046893 7.259943 7.85429 7.484014 7.276645 7.597691 7.915481 8.372353 7.922297 7.68743 7.708575 7.699473 8.046344 8.759338 8.432893 8.96906 8.587364 8.361592 8.325591 8.550534 9.013316 9.360573 9.939271 9.331198 9.596464 9.317968 8.734222 9.492238 8.968009 9.827365 8.938577 9.087821 9.178101 8.837406 9.915689 9.032213 9.754719 
10.84802 10.43073 10.78671 10.6829 10.25128 10.55406 10.43705 10.42523 11.21277 11.19182 10.48268 10.35344 10.37432 10.25535 10.33249 10.38931 10.55615 10.46099 10.53459 10.76062 10.37298 11.04612 10.52482 10.89616 10.81199 10.88324 10.99189 11.08633 11.01326 11.14195 11.14855 11.15827 11.29013 11.27975 11.26898 11.05986 11.2009 11.15729 11.12181 11.397 11.09705 11.09779 10.93241 11.17707 11.08454 11.09297 11.11478 11.13337 11.2142 11.11646 11.12919 11.01375 11.3274 11.2214 11.00267 10.90189 10.81728 10.80835 10.8398 10.86257 10.8601 10.69055 10.83674 10.83616 10.85415 10.87429 10.90601 10.94939 10.8679 10.95244 11.80344 11.74775 11.73044 10.80214 10.90167 10.82261 10.94484 10.90902 10.8965 10.95349 10.85264 11.09254 11.12896 11.15402 11.09015 10.9807 10.99463 11.05123 11.04816 11.06648 11.07823 11.08473 11.06268 11.07091 11.06506 11.31971 10.71624 10.62387 10.98618 10.97074 10.5905 10.08698 9.903997 9.818626 10.29599 10.54779 10.53052 9.814178 10.04511 9.875212 10.27289 10.0974 9.748191 9.182258 9.132423 9.119455 9.115512 8.858823 9.722027 9.140832 9.088896 9.190322 9.956574 9.671575 9.767498 9.790114 9.436143 9.512791 9.609682 8.915708 9.208429 8.379541 8.032829 8.062101 8.145122 8.41622 8.196733 8.301796 8.037981 8.36094 8.425176 8.523033 8.276159 8.384703 8.030576 8.242067 7.912934 8.636462 8.765548 8.184597 8.110336 8.196542 7.950457 8.6195 8.197665 7.962212 7.895118 7.608226 7.437809 7.263056 6.976426 6.834444 6.869574 7.053277 7.441451 8.241995 7.806402 7.491904 7.625272 7.693515 7.758003 8.288342 7.927615 8.007289 8.272228 8.494425 9.486763 9.458679 8.654971 8.41308 8.842557 8.85621 9.568659 9.633681 9.449636 8.859011 9.05959 9.306458 8.880264 8.570734 10.0561 9.289186 9.824709 9.928473 9.845826 10.22006 9.590991 9.506148 9.487421 9.102551 
10.76804 10.7875 10.77927 10.79771 10.65072 10.62144 10.54562 10.2446 10.36878 10.35412 10.51633 10.44758 10.3475 10.78379 10.50217 10.29185 10.55895 10.51207 10.49064 10.40836 10.30033 10.42669 10.39953 10.92738 10.90333 10.92333 11.05243 11.0962 11.23073 11.08941 10.99341 11.01198 10.94535 11.03973 11.28452 11.25185 11.19498 11.13976 11.10123 11.07775 11.0775 10.87645 11.0814 11.05582 11.05623 11.05252 11.07616 11.10474 11.14036 11.0891 11.05555 11.05413 11.08082 11.1966 11.04219 10.93205 10.83925 10.81735 10.86289 10.89719 10.90454 10.89656 10.69991 10.8847 10.89794 10.91617 10.9369 10.95697 10.9977 10.94804 11.2132 11.07841 11.04661 10.8267 11.10557 10.83055 10.71716 10.84016 10.83913 10.7234 11.00389 10.931 11.12741 11.19791 11.20402 10.99925 10.98555 11.08398 11.07968 11.08874 11.09506 11.01822 11.07396 11.08392 11.08452 11.07808 11.05815 10.88373 10.52892 10.50822 10.38581 10.22915 10.14775 10.19744 10.39806 9.966981 9.957594 10.15702 10.21213 9.996055 9.938363 9.671464 9.627551 9.874188 9.24025 9.800742 9.387378 9.768941 9.197746 9.650748 9.890506 9.043172 9.277695 9.765402 9.540215 9.185399 9.731617 9.459546 9.187555 9.280516 9.144166 8.503499 8.32911 8.171333 8.193978 8.516059 8.630216 8.38428 8.196943 8.604209 8.307345 9.110058 8.406617 8.363159 8.276913 8.207343 7.986512 8.787405 8.850835 8.333957 8.826962 8.109605 8.113232 8.122146 8.12614 7.815187 7.743548 7.743539 7.585172 7.343654 7.196826 7.072819 7.059704 7.210301 7.330713 7.425906 7.723187 8.575749 8.755665 7.592165 7.654601 8.030252 8.340585 8.752778 8.975384 8.892001 8.499334 8.956833 8.324657 8.329833 8.678188 9.378514 8.693151 8.879253 9.30574 8.560919 8.855081 9.255307 8.573446 8.609302 9.050253 8.728734 9.861753 9.922807 9.968898 9.645469 9.629719 10.16794 9.340468 9.048743 
10.88658 10.61984 10.35296 10.54647 10.60388 10.65752 10.62897 10.32487 10.29234 10.23347 10.52162 10.45537 10.12237 10.32803 10.27809 10.10511 10.32105 10.4028 10.39165 10.32521 10.22922 10.36939 10.7923 11.06842 10.88213 11.20343 11.24668 11.1167 11.12429 11.05774 11.00279 11.03685 11.06695 10.97211 10.80237 10.83496 11.0661 11.22138 11.11383 10.85823 11.03773 11.03647 11.02306 11.00671 10.87261 10.9963 10.73705 10.68932 11.11346 11.07157 11.01406 11.00083 11.04177 10.9188 10.75941 10.98985 10.91062 10.86886 10.876 10.91403 10.93629 10.92094 10.91994 10.91806 10.93447 10.9605 10.97641 10.98665 10.99668 11.02894 10.91265 11.08924 11.07186 11.51965 11.55974 11.63998 10.38826 10.52706 10.5298 10.53052 10.98298 10.8882 11.11965 11.19353 10.97873 10.96586 11.0537 11.03328 11.0818 11.09845 11.10012 11.10638 11.12331 11.10248 11.10453 11.06288 11.31808 10.74913 10.59164 10.5602 10.42697 10.32664 10.34566 10.26372 10.41183 10.38034 9.862842 10.06924 10.10627 10.01641 9.771041 9.581212 9.744165 9.897243 9.572732 9.828134 9.834008 9.276513 9.442461 9.475327 9.413494 9.477975 9.211111 9.7668 9.160871 9.77422 9.670811 9.779621 8.930685 9.184054 8.714476 8.377468 8.423985 8.374146 8.388088 8.570997 8.543162 8.360812 8.489666 8.290929 8.300174 8.427052 8.359016 8.342915 8.566521 8.112948 8.242782 8.752128 8.885793 8.757573 8.3249 8.073081 7.957196 7.94557 8.216056 8.095189 7.857483 7.861105 7.762467 7.387358 7.292375 7.279702 7.290576 7.426136 8.32168 7.771482 7.671631 8.108205 8.084909 7.78276 8.289277 8.431585 8.318812 8.220742 8.778717 8.811023 8.031368 8.121435 8.204802 8.758917 8.621591 8.84379 8.620658 9.456813 9.425761 8.647764 8.821185 8.913645 9.157377 8.587706 8.976357 9.628955 9.533443 10.22362 10.21438 10.27975 10.16281 10.0675 9.363522 9.418631 
10.6484 10.77864 10.7514 10.5467 10.624 10.62401 10.55198 10.40017 11.12176 10.59066 10.60512 10.41385 10.64121 10.46184 10.60811 10.41884 10.39001 10.55426 10.17374 10.47453 10.25139 11.01473 11.16635 10.87917 10.90152 10.90926 11.29914 11.15568 11.17131 11.02081 11.05485 10.97144 11.04527 11.27425 11.26361 11.24649 11.20896 10.77796 11.26312 10.72885 10.79184 11.10933 11.04124 10.84832 10.85969 10.99776 11.03069 11.07566 11.07291 11.07116 11.0112 10.99165 10.999 11.05491 11.33401 11.15406 10.91663 10.79731 10.90927 10.91505 10.93677 10.94628 10.95557 10.77605 10.98821 10.99852 11.00618 11.01841 10.8687 11.02019 11.04941 11.07166 10.8882 10.94425 11.19532 11.34849 10.53855 10.41405 10.28808 10.41783 10.93003 10.85854 11.09885 10.96729 10.99755 10.94697 11.06902 11.07823 11.04495 11.08372 11.13283 11.1082 11.1579 11.14359 11.14587 11.10965 11.27085 11.07592 10.69425 10.57957 10.47149 10.42035 10.6826 10.38559 10.38721 10.05895 9.901201 9.909056 10.42145 10.58221 10.44214 9.777293 9.728673 9.865262 9.788091 10.04311 9.359949 9.547148 9.789909 9.379562 9.58574 9.18434 9.128311 9.732506 9.758251 9.304332 9.468579 9.12078 8.72378 8.728294 8.643678 8.46874 9.30804 8.76067 8.812907 8.656145 8.408538 8.422013 8.358756 8.380301 8.423301 8.634479 8.702099 8.48856 8.167966 8.108344 8.638524 8.820638 8.593535 8.28141 8.186233 8.475335 8.411564 8.374632 7.854082 7.836055 8.008358 8.787664 7.473567 7.373606 7.319452 7.866897 7.402376 7.538248 7.959711 7.691876 7.962924 8.46825 7.885691 8.245495 7.853549 8.243362 8.111632 7.84515 8.400424 8.364346 9.202221 8.229671 8.321741 9.062166 8.749911 9.378633 8.989248 9.232295 9.072525 9.126301 9.288162 9.348503 9.41606 8.675801 9.062544 9.489021 9.86537 9.866574 9.947433 9.87416 9.590599 9.531189 9.025552 9.797936 
10.74021 10.73738 10.50494 10.45347 10.76768 10.70068 10.67055 11.39412 10.40983 10.27734 10.54487 10.43972 10.53537 10.52402 11.28711 10.1219 10.56654 10.42448 10.99129 10.39752 10.23939 10.52819 10.90147 10.92389 11.01408 10.87587 11.26974 11.06683 10.92506 10.96449 10.95157 11.07633 10.96581 11.16915 11.25169 11.10587 11.1539 11.21141 10.94091 10.54413 11.02849 10.57008 11.08058 11.04332 10.83833 10.88217 10.89799 11.02495 11.01568 11.01243 10.84441 11.01042 11.0117 10.85729 10.87234 10.89899 10.92132 11.02983 10.96414 10.92443 10.92773 10.93729 10.97975 10.48771 10.69001 11.01876 11.01208 11.02068 11.01994 11.02682 10.89075 11.06913 10.93344 10.89801 11.09079 10.85473 10.60517 10.93522 10.30292 10.38938 10.59453 10.95848 11.02952 11.10058 10.94492 10.96619 10.99068 11.0085 11.0881 11.05398 11.14578 11.19436 11.27235 11.18081 11.27896 11.56766 11.1355 10.84974 10.6364 10.61243 10.51906 10.50033 10.67224 10.44464 10.4889 10.3086 10.37353 10.15419 10.64042 10.00209 10.40367 10.46248 10.40232 9.755528 10.01109 10.15763 9.843264 10.13259 9.978071 9.466656 9.347979 9.886745 9.720134 9.320018 9.835286 9.482184 9.378417 8.845459 9.427109 8.587193 8.646552 9.149772 8.786641 8.583796 8.759803 8.550322 8.491416 8.425456 8.507418 8.631556 9.080084 9.040351 8.327474 8.18174 8.353126 8.256458 8.685563 8.892072 8.320071 8.2717 8.204096 8.683493 7.999621 8.235464 8.120097 8.488798 8.144008 7.552259 7.447654 7.408215 7.379637 7.351114 7.79131 7.929303 8.342949 7.585127 7.800875 8.158559 8.287904 7.608702 7.985238 7.94874 7.9491 7.711396 7.853509 9.104451 8.579721 8.221587 8.349257 8.846981 9.57471 9.500436 8.791633 9.163101 8.775488 9.705468 9.246791 9.504848 9.519362 8.905923 9.091763 9.173307 9.896947 9.882631 9.848581 9.953799 9.961335 10.18054 10.14521 10.12735 
10.71945 10.61946 10.74059 10.85182 10.71166 10.73455 10.65814 10.5887 10.80006 10.22725 10.56304 10.73646 10.54235 10.53382 10.53804 10.31312 10.12972 10.18882 11.23401 11.23429 10.22656 10.51246 10.91017 10.88516 10.80561 10.91899 10.9377 11.02309 10.7232 10.95938 10.96045 11.12242 11.14281 11.04816 10.99709 11.01035 11.05553 11.12253 10.59037 10.4587 11.09917 10.85454 11.0201 10.88094 11.0091 10.97782 10.94694 10.94305 10.93913 10.95124 10.9906 11.00776 10.85269 11.02881 11.06061 10.90843 10.82127 10.78978 11.02541 10.97358 10.93545 10.96078 10.36882 10.62331 11.78103 11.00573 11.01173 11.02414 10.72328 10.96517 10.88267 11.07021 11.08233 11.10475 11.10542 10.93115 11.06195 10.81519 10.739 10.43533 11.10542 11.32726 10.91923 11.01246 11.03893 11.00894 10.99834 11.04453 11.07701 11.14733 11.14468 11.19966 11.3015 -9999 11.36238 11.14339 11.16967 10.87679 10.68102 10.65296 10.58998 10.64711 10.86278 10.46188 10.70532 10.47799 10.35273 10.42869 10.99457 10.679 10.44706 10.03148 9.802513 10.02295 9.931645 10.23573 10.21978 10.26669 9.76581 9.979899 9.934207 9.833496 9.974917 9.891215 9.85517 9.417636 9.32773 9.085019 8.908542 8.860721 8.781443 8.696554 8.626925 8.930056 8.724093 8.691163 8.521065 8.418272 8.400002 9.111511 8.613705 8.509152 8.226366 8.110763 8.734992 8.912566 8.074478 8.27081 8.315543 8.335938 8.341335 7.978647 8.221457 8.11397 9.257996 7.818716 7.604272 7.527099 7.732341 7.607929 7.518737 7.512152 7.497446 7.501957 7.760219 8.363096 8.323573 7.77756 7.711731 8.042939 8.06357 7.587487 8.435897 7.658953 7.763172 7.917729 8.208655 8.374678 9.267309 8.908726 9.137891 8.72581 8.720573 8.982608 9.073772 9.875245 9.109865 9.193544 9.259101 8.735476 9.06944 9.462537 9.851888 9.861861 9.83804 9.904975 10.01028 10.3064 9.925469 10.15061 
10.91667 10.90546 10.59434 11.0547 10.80438 10.75979 10.54975 10.5962 10.65972 10.20497 10.64439 10.54729 10.51154 10.54198 10.4934 10.4144 10.14236 10.17717 10.19226 10.47418 10.44114 10.37027 10.78803 10.8688 11.10276 11.02756 10.89784 10.89909 11.05725 10.9563 10.96484 11.1007 10.88593 11.03598 10.73808 10.95492 10.97096 10.84803 10.80561 10.76749 10.87753 10.50548 11.03751 10.9961 10.94841 10.93046 10.90792 10.91539 10.88803 10.91379 10.94639 10.97536 11.00007 11.00816 11.02583 11.08343 10.91673 11.13017 10.88728 10.91044 11.02304 10.4055 10.37954 10.5439 11.73576 11.61818 10.50368 10.39453 10.65692 11.05064 11.07469 10.89793 11.0928 10.89432 11.11573 10.90171 11.08778 10.73465 10.61199 10.6252 10.7338 10.72528 10.89822 10.91358 11.14917 11.19286 11.20422 11.01504 11.04053 11.10709 11.10857 11.15021 11.13992 11.2661 -9999 11.10386 11.19584 11.1517 10.77902 10.68303 11.73984 10.59944 10.79854 10.73781 10.56064 10.89985 10.66088 11.03538 10.92983 10.25327 10.28212 9.984604 10.20465 10.47997 10.29615 10.20393 10.38933 9.663115 9.788563 9.531851 9.460661 9.653463 10.08771 9.830425 9.080771 9.22056 9.085385 9.476509 8.80881 8.697502 8.805037 8.928728 9.178565 8.897485 9.793998 8.683769 8.688944 8.589835 8.446685 8.605113 8.557532 8.532602 8.276423 8.224494 8.922648 8.493031 8.659989 8.63898 8.906761 8.4336 8.159865 8.032941 8.30392 8.202687 8.870233 7.884175 7.559321 7.768053 7.619322 7.60395 7.702191 8.625789 7.782526 7.630505 7.778634 8.469426 8.190586 7.83047 8.019694 7.954603 7.511088 7.619586 8.161499 8.262354 7.679858 7.94728 8.419692 9.052539 8.92592 9.341695 9.523673 8.72012 9.386036 9.061593 9.703893 9.026883 8.87493 10.08659 9.299101 8.860341 9.29784 9.644526 9.818305 9.851842 9.521401 9.844719 9.64087 10.09689 9.859105 10.25925 
11.18617 10.83807 10.62233 10.92382 10.83056 10.7597 11.0372 10.687 10.21124 10.59943 10.65875 10.63087 10.61043 10.59501 10.14375 10.33308 10.28338 10.28001 10.35903 10.55559 11.0571 10.40088 11.09525 10.87399 11.20247 10.96344 11.14416 10.92032 10.91691 11.03682 11.03847 10.75689 11.12649 11.02872 10.97689 10.75581 10.73805 10.84491 10.83973 10.6621 10.84723 11.3987 10.93329 10.80319 10.77769 10.76534 10.89264 10.85721 10.86753 10.7149 10.91932 11.49621 10.72902 10.99881 11.00644 11.04092 10.9047 11.12875 10.96391 10.94071 11.07944 11.05047 10.44574 10.77812 11.69508 11.70106 10.76956 10.63506 10.39058 10.79153 11.05906 11.06553 11.08072 11.08902 11.0878 10.95183 10.91717 10.64875 11.79347 11.34589 10.91414 11.36769 10.74344 10.9212 10.95927 11.17563 11.00131 11.13297 11.10672 11.24607 11.08252 11.10678 11.10892 11.18182 11.24244 11.12146 11.19672 11.16903 11.14286 11.22394 11.00553 10.83059 10.751 10.61183 10.49578 10.58627 10.56946 10.43981 10.38267 10.84552 10.78146 10.27993 10.17146 10.06966 10.09576 10.31658 9.795794 10.37021 10.43875 10.35229 10.28923 9.501262 9.764706 9.013069 8.905155 9.715465 9.80784 8.931298 9.687721 9.237646 9.094862 8.793715 8.833954 8.944627 8.796204 8.859717 8.894477 8.63995 8.599835 8.553016 8.604091 8.576646 8.555283 8.755077 8.415198 8.402131 8.318669 8.249372 8.169974 8.036857 8.208753 8.496351 8.718936 7.95104 7.854278 7.639316 7.574911 8.088187 7.713054 8.165865 7.756453 7.770959 7.672376 7.751668 8.636683 7.6306 7.793285 7.803918 8.369659 7.765991 7.414682 7.408922 7.703654 8.022337 7.907878 8.384155 8.553065 8.721727 9.398088 8.611824 8.911819 9.620219 9.806764 8.840136 8.854486 9.184815 9.251201 9.506346 9.076232 9.125875 9.627573 9.807336 9.853004 9.103018 9.442482 9.10866 9.03205 9.968583 10.2154 9.771301 
11.38221 11.3015 10.88575 10.96348 10.84359 10.77994 10.29043 10.33393 10.70759 10.71334 10.46667 10.6078 10.53893 10.39252 10.16186 10.32733 10.12509 10.40102 10.17366 10.21068 10.40594 10.52867 10.86017 11.31723 10.95403 11.10747 10.65158 11.00553 10.8877 10.93114 10.92375 10.92522 10.99596 10.67135 11.03409 10.74752 10.80994 10.82213 11.36922 10.52183 10.40252 10.87124 10.833 10.85774 11.01313 10.81089 10.80374 10.85696 10.84636 10.70079 10.72807 10.76596 10.96163 10.98096 10.98864 11.00733 11.03815 11.08153 11.09753 10.97183 10.42663 10.80767 11.06059 10.98523 11.65644 11.64113 11.70372 10.4998 10.38999 11.05342 11.04729 11.05621 10.60304 10.6492 10.81096 10.82328 10.59088 11.10569 11.64514 11.70619 10.7968 10.47522 10.48541 10.55731 10.70851 10.96869 11.07054 11.1434 11.10252 11.36616 11.15532 11.11289 11.1683 11.18169 11.21166 11.00843 11.45465 11.42266 10.96832 11.15921 11.30202 11.24217 10.76308 10.58636 10.83868 10.79695 10.82344 11.0075 10.86292 10.86871 10.15753 10.127 10.51734 10.02376 10.43139 10.01693 10.59824 10.41405 9.930369 9.836505 9.50495 9.145417 9.010122 8.956746 8.972692 9.149407 9.489427 9.115595 9.757972 9.656589 8.964434 8.882694 9.258001 9.205573 8.915202 9.093715 9.595465 8.964021 8.950418 8.681018 9.031826 9.111823 8.650712 8.769156 8.48397 8.315128 8.196279 8.164097 8.027523 8.334018 9.016136 9.043791 8.066178 7.80503 7.51289 7.444535 7.554856 7.870131 7.866834 8.357106 7.846851 7.774538 7.795945 8.791992 8.890364 7.988328 7.860867 7.735274 7.677346 7.588996 7.629718 7.742347 7.872818 8.517456 8.154148 8.756868 8.686818 8.898298 9.071271 8.837863 8.70025 9.589652 9.692066 9.38143 9.396899 9.952883 9.990183 9.87624 9.693927 8.999422 9.746684 9.87909 9.892685 9.045346 9.029527 8.726091 8.681936 8.745314 9.861527 9.904812 
11.19945 11.1486 11.15473 11.14183 10.89556 10.82249 10.67725 10.83731 10.76467 10.44532 10.52979 10.64284 10.67904 10.6123 10.41617 10.40751 10.37831 10.46454 10.24687 10.19218 10.43488 10.79115 10.65453 11.10204 11.63155 11.01446 10.97003 10.92181 10.85115 10.79539 10.78581 10.80912 10.855 10.79866 10.70514 10.78858 10.7903 10.78215 10.56098 10.94335 10.74011 10.69019 10.63871 10.84019 10.88472 10.74919 10.71085 10.65354 10.80947 10.73776 10.89462 10.7728 10.93431 10.96486 10.82976 10.83142 11.01859 11.05392 10.90131 10.636 11.16081 10.76892 11.06827 11.00527 10.95437 11.32427 11.66676 10.72077 10.34158 10.38774 10.63798 11.06104 11.08395 11.07898 11.07871 10.65422 10.94778 10.73939 10.8105 11.21135 10.9026 10.9862 11.00012 10.52798 10.45459 10.84729 10.90656 10.98099 11.20889 11.35966 11.3925 11.41176 11.18419 11.16218 11.45844 11.18134 11.43519 11.1292 11.16848 11.17658 11.05507 10.66529 10.71978 10.47621 10.63029 10.53148 10.69295 10.93268 10.53669 10.26323 10.66122 10.06426 10.44694 9.863129 10.06966 9.947058 10.1737 10.32152 9.727929 9.486246 9.234811 9.10826 9.115405 9.175295 9.180188 9.227554 9.494818 9.304116 9.895215 8.882903 9.26124 8.961615 8.985296 9.688705 9.148686 8.9836 9.498521 9.132487 8.879495 8.836823 8.986526 8.982987 8.697639 8.546267 8.467256 8.257109 8.168511 8.912401 8.621212 8.232814 8.109397 8.03795 7.896247 7.716965 7.471672 7.392991 7.473916 7.842037 8.3164 7.753582 7.865111 7.84873 8.147955 8.465958 8.308226 8.243503 7.932191 7.871608 7.84528 7.877983 7.746413 7.947436 8.490946 9.028955 9.12415 8.763512 8.826851 9.324739 9.497746 9.607195 8.980205 9.544662 9.269504 9.832148 9.400579 10.00368 10.19725 8.899458 9.098473 8.871628 9.852513 10.08001 10.07576 9.824235 9.077472 8.677358 8.547536 8.553768 8.723459 9.273087 
11.04934 11.20281 11.19763 11.16468 10.87405 10.88169 10.8059 10.85091 10.84911 10.75756 10.6109 10.68651 10.74679 10.6224 10.55814 10.37079 10.50048 10.21787 10.5975 10.17398 10.20623 10.53699 10.73902 11.07489 11.26752 10.80766 10.90121 10.93324 10.69574 10.63413 10.61937 10.64523 10.77761 10.94527 10.84101 10.77924 10.70918 10.51666 10.7933 10.9249 10.71242 10.63406 10.63349 10.71401 10.87332 10.83889 10.6266 10.71875 10.71964 10.61829 10.82552 10.7365 10.90239 10.94556 10.79391 11.04375 11.01588 11.01153 11.04506 11.10434 11.14793 11.36548 11.06504 11.0327 10.79309 10.49898 11.15856 10.39484 10.4752 10.61595 11.04029 11.04774 11.07006 11.07929 11.07834 11.11432 10.95814 11.00298 11.28612 10.98219 10.92979 11.0049 10.97784 11.00817 10.78248 11.08015 10.90132 10.99096 11.16405 11.56209 11.568 11.18519 11.20929 11.02969 11.45821 11.45568 11.42227 11.41773 11.48701 11.05333 10.67985 10.60857 10.63069 10.48577 10.80269 10.55276 10.73817 10.67577 10.74528 -9999 10.23623 10.78809 10.20251 9.921537 9.95881 9.811415 9.698189 10.05404 9.619037 9.43704 9.300467 9.267757 9.951263 9.556003 9.624496 9.634929 9.674459 9.411808 9.209536 9.123648 9.668768 9.190366 9.155854 9.030475 9.16216 9.181777 9.43635 9.272886 9.593355 9.550835 9.309086 8.695686 8.681408 8.501623 8.294195 8.423635 8.736794 8.643326 9.098204 8.674768 8.034001 7.932267 7.808828 7.680879 7.556926 7.514282 7.502801 7.801616 8.134143 7.892837 8.431304 8.774413 8.180527 8.028508 8.08267 8.130385 7.981298 7.991472 8.039772 8.143185 8.986022 8.779188 8.281105 8.441421 8.010225 8.066574 8.156813 8.325089 8.50933 8.658623 9.606518 9.458962 8.886344 9.190289 10.05277 9.834083 10.14809 9.085986 8.889323 9.856839 9.735635 9.940146 9.817125 9.684246 9.279394 8.609942 8.630569 8.856205 9.003471 8.764452 
11.24981 11.21169 11.36812 11.15123 10.90637 10.98062 10.72669 10.55861 10.66289 10.90446 10.93533 10.7095 10.46033 10.74592 11.98892 10.436 10.50244 10.44702 10.28147 10.4027 10.29313 10.49454 10.91543 10.76645 10.97189 10.87022 10.89125 10.7323 10.68927 10.62583 10.60554 10.61712 10.78656 10.86955 10.95397 11.01574 11.0513 10.85511 10.84653 10.79856 10.71997 10.81062 10.36999 10.65312 10.81876 10.62845 10.73206 10.63406 10.51624 10.59595 10.7494 10.81766 10.8628 10.91158 11.51199 11.70168 11.61421 10.96507 10.98541 11.05419 11.05504 11.08709 10.7077 11.04188 11.02237 10.98685 11.04609 10.4707 10.55118 10.98768 11.00346 10.83562 11.06084 10.92353 11.09694 11.1172 11.15341 11.18208 11.18499 11.18031 10.98018 10.89715 11.05075 10.44462 10.82888 11.0513 10.56131 10.84839 11.06445 11.31155 11.27468 11.18725 11.22849 11.48759 11.27427 11.25575 11.44149 11.42126 11.65734 11.19955 10.87993 10.76096 10.62317 10.63904 10.65835 10.51877 10.49235 10.48209 -9999 10.24576 10.25465 10.2459 10.19508 10.21209 10.7939 10.5269 9.836338 9.497272 9.423392 9.37079 9.526391 10.25749 9.765723 9.740879 9.961085 9.844477 10.11751 9.491824 9.389108 9.321889 9.43859 9.257828 9.559967 9.071561 9.12443 9.388063 9.283086 9.155369 9.273129 8.99545 9.434579 9.432528 8.712607 8.616308 8.896467 8.559595 8.42797 8.303008 8.32204 8.470191 8.224082 8.285985 7.810626 7.911189 8.23065 7.674744 8.025317 8.518088 8.380366 8.057734 9.081169 8.482478 8.528343 8.130991 8.462364 8.332858 8.219477 8.082781 8.107286 8.374828 8.315438 8.315218 8.780763 8.214567 8.129812 8.172054 8.2705 8.544805 8.668236 8.776318 9.481387 8.826654 9.467819 9.19741 10.05032 10.07318 9.973557 9.224709 9.213558 9.83744 9.580095 8.953278 8.968978 8.676226 8.729578 8.582474 8.753371 8.480464 8.494469 8.785566 
11.30442 11.36706 11.21814 11.15408 11.08785 10.9603 10.94167 11.01503 10.88993 10.89958 10.76252 11.00614 10.91696 10.89642 10.72609 10.49019 10.55893 10.34142 10.39106 10.76475 10.87228 10.89979 10.9159 11.0128 10.93426 10.92852 10.88092 10.75441 10.72705 10.67115 10.64814 10.64433 10.77907 10.80814 10.87413 10.83435 10.87982 10.88801 10.88097 10.76922 10.64551 10.73931 10.49631 10.70436 10.65299 10.62477 10.77037 11.47133 10.58564 10.60237 10.79913 10.61992 10.83494 11.27396 11.14644 11.28839 11.61388 11.30378 10.92788 11.04257 11.0214 10.88431 11.05559 11.14466 10.85254 11.00986 10.95545 10.9515 10.47479 10.6991 10.97714 11.01498 11.04245 11.31319 11.0848 11.04993 11.08766 11.17109 11.19356 11.0055 10.98635 11.16049 10.94622 10.57172 10.76277 10.61402 10.54575 10.96383 11.08731 11.19363 11.40379 11.28437 11.14599 11.29698 11.13026 11.30053 11.47902 11.46215 11.65774 11.17543 11.16117 11.12573 11.06378 11.02457 10.72782 10.73894 10.58541 10.68091 10.56817 10.30016 10.74353 10.1755 10.10178 10.19457 9.975009 9.703629 9.571552 9.574862 9.555983 9.72623 10.01125 9.976751 9.622669 9.737174 10.19785 9.75243 9.709194 9.715274 9.405631 9.548182 9.811222 10.06594 9.622626 9.781942 9.389996 9.743614 9.859694 8.992197 9.291533 8.780721 8.672103 8.617105 8.661385 8.592324 8.580275 8.70522 8.237285 8.163769 8.08543 8.096828 8.520915 8.400359 8.153594 8.32673 7.837307 7.777204 8.326049 9.4377 8.735785 8.503022 8.801221 8.399295 8.858384 8.355954 8.319471 8.517228 8.442369 8.105863 8.114325 8.345197 8.428131 8.197273 8.258779 8.247344 8.324495 8.291128 8.328109 9.044471 9.620713 9.753572 9.302458 9.331505 8.986382 9.760235 9.933607 10.10626 10.20801 10.11683 9.112548 9.769522 8.961921 8.915648 9.211211 8.673562 8.641281 8.798715 9.290573 9.459879 8.735543 8.729989 
11.31347 11.13917 11.19483 11.14276 11.1241 10.95044 11.01527 10.999 10.9986 11.01553 10.88431 10.75001 10.91317 10.90518 10.92111 10.79216 10.42228 10.45291 10.85178 10.81204 10.88786 10.87312 10.9016 11.0159 10.95879 10.95648 10.83915 10.83557 10.77908 10.80694 10.67024 10.64056 10.70627 10.69038 10.77294 10.76192 10.81012 10.81258 10.76633 10.62124 10.65251 10.6972 10.73501 10.66983 10.69535 10.65601 10.81314 10.91107 10.57973 10.51779 10.57588 10.72191 11.17166 11.35186 11.53898 11.52141 10.9987 11.57814 11.12945 10.79318 10.82116 11.04384 10.80452 11.1383 10.8453 10.99913 10.75964 10.95383 10.95468 10.94629 10.95937 10.99682 11.03546 11.0572 11.01785 11.08829 11.05703 11.1638 11.18413 11.21052 11.22302 11.0464 11.21915 10.77988 10.66134 10.49749 10.48847 10.89115 11.06264 11.37421 11.36932 11.23048 11.31363 11.31827 11.32269 11.3523 11.57866 11.51524 11.48179 11.18482 11.20895 11.12603 11.15413 11.73235 11.06381 11.03946 11.31575 11.27153 10.64264 10.74481 10.54463 10.66649 10.2359 10.2661 10.0258 9.762001 9.688474 9.93458 10.16451 10.61544 10.9314 10.40846 9.67345 9.647713 9.852225 9.917345 9.586179 9.886739 10.11253 9.930646 9.452546 9.800675 9.455155 9.804639 9.056101 8.970245 8.960932 8.943822 9.190844 8.811666 8.612715 8.531842 8.575011 8.550581 8.44264 8.419523 8.273376 8.040339 7.959024 7.978988 8.071188 8.241401 8.077605 7.692735 7.752444 8.283516 8.223964 8.431691 8.207994 8.123271 8.258781 8.379615 8.457388 8.818065 8.609282 8.198773 8.407593 8.189522 8.272641 8.492337 8.440758 8.588493 8.317271 8.764139 8.612064 8.39881 8.663466 8.671565 8.754477 8.923374 9.188468 9.838923 9.074083 9.078553 9.407141 9.587201 10.30226 9.075453 9.231569 9.056053 9.023026 9.18045 9.756166 9.558818 8.739775 8.720105 8.859468 8.842719 9.346684 9.343221 
11.26047 11.29937 11.28698 10.9863 10.95097 11.35111 11.03771 10.78266 10.87623 10.79179 11.20082 11.19135 11.03896 11.02092 10.86634 10.62523 10.79664 10.93065 10.98438 10.8389 10.87059 10.84449 10.97973 11.48099 10.95033 10.93044 10.88149 10.65541 10.67898 10.53741 10.41269 10.75252 10.74542 10.73627 10.69038 10.65487 10.63118 10.62705 10.62336 10.60446 10.59793 10.60991 10.74374 10.64748 10.67263 10.42457 10.80188 10.8139 10.70979 10.50327 10.64162 10.64303 10.52488 10.73769 10.68858 10.94353 10.81555 10.72099 10.78951 11.05646 11.04536 11.02775 11.03563 10.83143 10.82766 10.99663 10.96961 10.95642 10.74897 10.95539 10.95988 10.99258 11.04305 11.07351 11.03602 10.5272 11.13679 11.14905 11.17574 11.2083 11.22319 11.23895 11.24546 11.02407 10.86309 10.52207 10.51983 10.72421 11.04757 11.09818 11.40683 11.41543 11.26691 11.5087 11.63312 11.47374 11.36224 11.56397 11.51476 11.50812 11.20768 11.1607 11.19443 11.14408 11.13213 11.05723 11.04815 11.06518 11.00445 10.63081 11.13746 10.71039 11.22656 10.3277 10.23891 10.01526 10.40963 10.3524 10.48844 10.61728 10.2253 10.73621 9.762959 9.561374 9.649144 9.402214 9.207759 9.299383 9.996093 9.653792 9.710979 9.355524 9.751908 9.111373 9.21856 9.106354 9.160483 8.998605 8.898499 8.652794 8.81069 8.406837 8.381558 8.413395 8.415662 8.891424 8.185857 8.019071 7.846396 7.838274 7.769359 7.668233 7.600205 7.643036 7.805797 7.989836 7.897623 8.330972 8.067814 8.179339 8.467433 8.112239 8.238409 8.672578 8.815256 8.345293 8.350806 8.509072 8.300978 8.536335 8.449179 9.475067 9.057046 9.061048 9.169244 9.34938 9.548863 8.785136 8.698267 9.020201 9.778025 8.835893 8.773892 8.96469 10.20663 10.19832 9.33666 9.346482 9.019805 8.97748 9.021682 9.428102 10.09764 9.793882 9.216922 9.113731 8.821043 8.764151 8.866425 9.396263 
11.19335 11.09078 11.17814 11.11315 11.08245 11.25474 10.97227 10.74101 10.74684 11.07585 11.12267 11.04332 10.98545 10.98713 11.01507 10.82408 10.8477 10.86446 11.04663 11.07063 10.8708 10.9105 10.93358 10.95712 10.97197 10.96838 10.76852 10.76172 10.79132 10.78685 10.68556 10.50036 10.79514 11.00562 10.63761 10.60338 10.54339 10.50785 10.50951 10.52986 10.50848 10.70851 10.70244 10.75025 10.62441 10.60867 10.54623 10.6726 10.64197 10.44994 10.54513 10.54278 10.57598 10.63004 10.73441 10.78876 10.65728 10.70536 10.97873 10.79512 11.02202 11.03175 10.78498 11.04376 10.64647 10.81567 10.76215 10.82617 10.79969 10.76665 10.99139 10.81208 11.05572 11.08953 10.93502 10.96441 11.11763 11.13719 11.17815 11.20472 11.01817 11.07769 11.30302 11.25127 10.99732 10.59855 10.47988 10.65019 11.04952 11.04863 11.38749 11.2588 11.49061 11.54931 11.68287 -9999 11.48515 11.35861 11.57281 11.32345 11.67599 11.64866 11.23748 11.48424 11.19419 11.14455 11.09011 11.12154 11.06303 10.99778 10.81328 10.83721 11.02065 10.73155 10.92722 10.59621 10.56597 10.38695 10.32391 10.22285 10.01688 9.82887 9.493695 9.293669 9.297174 9.658186 9.501739 9.553574 9.348835 9.164972 9.135067 10.15544 9.687456 9.217803 9.107305 9.145235 8.911614 8.694633 8.723208 8.642357 8.521261 8.504001 8.388206 8.558702 8.37381 8.361792 8.227112 8.206834 8.02525 7.925182 7.693928 7.288311 7.335041 7.683794 7.779128 7.906742 7.745784 8.12375 7.88193 7.955909 8.126189 8.101538 8.505855 8.290286 8.782873 9.354105 9.038548 8.576473 9.105855 8.81724 9.110143 8.377278 8.354906 9.404075 8.635606 8.57453 8.880707 8.623487 8.840122 9.808386 9.199368 8.774404 8.870651 8.966258 9.454177 9.900245 9.386888 9.803319 9.923621 9.207968 9.615648 9.23201 9.228367 9.436983 8.99682 9.122179 9.417675 8.967896 8.796253 8.727386 
11.19741 11.17073 11.28468 11.26479 10.88093 10.94669 11.15591 11.01351 10.88513 10.85817 10.96268 10.73931 10.83103 10.83865 10.92997 10.88254 11.03784 11.01069 11.02027 10.8834 11.09633 10.8873 10.93979 10.95259 10.94678 10.96633 10.78985 10.79502 10.56136 10.81609 10.58818 10.6172 10.63312 10.80084 10.62758 10.5729 10.57502 10.51593 10.43058 10.43348 10.50678 10.63514 10.64988 10.70088 10.59567 10.34046 10.37476 10.4186 10.43458 10.55288 10.51506 10.49199 10.33488 10.47555 10.58213 10.62262 10.75906 10.73124 10.93393 10.77579 10.95645 10.9957 11.0414 10.84936 10.65832 10.79862 10.81346 10.81766 10.99257 10.99289 10.98699 11.01538 11.0472 11.08216 11.10835 11.11927 11.11395 11.12172 11.16506 11.19003 11.21044 11.05228 11.22757 11.233 10.99197 10.75067 10.44767 10.43591 10.47605 10.64861 11.06382 11.4543 11.49883 11.52083 11.31083 11.59267 11.42618 11.66354 11.20654 11.60332 11.89736 11.54571 11.29305 11.20026 11.251 10.96715 10.72406 10.6027 10.69859 11.02517 10.87082 11.05452 10.96092 10.69362 10.86065 10.72752 10.15098 9.788246 9.775512 10.11775 9.564651 9.540342 9.200426 9.066875 9.161786 9.675146 9.837062 9.914168 9.151218 9.088225 9.057301 9.589547 9.195745 9.201159 9.39288 9.82287 9.440938 8.611544 8.559774 8.673175 9.021476 8.686623 8.489656 8.190981 8.812795 8.590685 8.368977 8.443532 7.929221 7.882289 7.483015 7.701821 7.488765 8.256667 8.23114 7.602648 7.723158 7.622703 7.822714 8.571281 8.391939 8.671773 8.155312 8.408897 9.036987 8.771942 9.109602 9.165374 9.789237 8.41502 8.448187 8.529676 9.078687 9.387323 8.909495 9.639533 9.555629 8.701301 9.276595 9.640364 9.06857 8.815637 8.85205 8.995017 9.154801 9.784095 9.694568 9.859241 9.90207 10.05458 9.919936 8.910743 8.935789 9.582627 9.156528 9.783441 9.527061 8.906489 8.917503 8.84526 
11.28714 11.24904 11.26309 11.08893 10.90626 10.89723 11.07974 10.86854 11.1103 10.92199 10.87403 10.85285 10.93667 10.82821 10.91286 10.98766 10.82305 10.83269 11.02438 11.06852 10.87718 10.88991 10.87698 10.88054 10.9778 10.98652 10.87732 10.7895 10.76698 10.67044 10.59129 10.51797 10.50955 10.37018 10.62535 10.73051 10.65045 10.59771 10.54664 10.52266 10.45126 10.51132 10.58101 10.36939 10.64754 10.36514 10.87906 10.39963 10.33824 10.52512 10.60455 10.14246 9.950267 10.40896 10.58469 10.70557 10.95697 10.3887 10.345 10.16914 10.34152 10.69329 11.05539 10.80819 10.83018 10.85984 10.84654 10.78647 10.99499 10.83257 11.00038 11.01886 11.03539 11.06544 11.1027 11.12133 11.10852 11.11958 11.14402 11.17056 11.19878 11.21292 11.20193 11.21534 10.98326 10.8015 10.43357 10.40346 11.00904 10.86177 10.99145 11.12551 11.45644 11.27343 11.29146 11.66288 11.37048 11.68369 11.1914 11.26663 11.40768 11.5658 11.26279 11.18301 11.1879 11.57849 11.47184 10.65354 10.7854 10.57112 10.79544 10.59237 10.67603 10.3152 10.19379 10.12662 9.910611 9.953241 10.20367 9.68328 9.334802 9.085323 8.929207 8.938787 9.179669 9.637795 9.146547 9.623544 9.352985 9.260923 9.761291 9.501948 9.01753 9.326637 9.434549 9.241458 9.143971 8.900336 9.174417 8.987476 8.385645 8.380482 8.634385 8.623499 8.427473 8.768407 8.71858 7.68358 7.661662 7.353383 7.062373 7.160531 7.233786 7.948422 7.448754 7.599074 7.602896 7.795299 8.101981 7.923635 8.375297 9.008245 8.511649 9.093781 9.18198 8.404965 8.621885 8.616898 8.412346 8.488172 8.700305 8.618317 9.347443 8.774073 9.59281 9.446599 9.521878 8.714556 9.025379 8.972466 8.920008 8.883156 8.943516 9.045657 9.165003 9.928229 9.721198 10.471 9.519333 9.490416 8.988853 8.904003 9.012162 8.808335 8.899923 8.788438 9.662568 9.024911 9.89504 9.218488 
11.24121 11.27737 11.34897 11.24105 11.0551 10.90312 11.26031 10.71111 10.8653 10.79505 11.04872 11.08938 10.76238 10.84633 10.82916 11.09032 10.8109 11.01654 10.83205 11.06891 11.07088 11.00591 10.90591 11.24738 10.93234 10.94818 10.9595 10.62867 10.74613 10.66354 10.56321 10.47172 10.44356 10.51542 10.62596 10.89529 10.98725 10.98817 10.93416 10.4736 10.58552 10.62209 10.42933 10.37191 10.43941 10.80441 10.44447 10.38914 10.59635 10.55176 9.940173 10.11693 10.28049 10.20022 10.23242 10.62395 10.52826 10.56004 10.23185 10.04667 10.03388 10.10555 11.01493 11.11272 11.12568 10.84057 10.76056 10.51148 11.00105 10.99638 11.0113 11.0277 11.04318 11.06957 11.10777 11.12419 11.11707 11.11363 11.12981 10.98128 11.18917 11.19012 11.18863 10.80851 11.20064 11.17312 11.14264 10.4839 11.01478 11.01973 10.88053 11.18515 11.13577 11.2036 11.17173 11.31202 11.30411 11.32719 11.40126 11.47783 11.57813 11.32759 11.06077 10.91405 10.83074 10.91333 11.2319 11.03693 10.81454 10.78796 10.54177 10.45748 10.48699 10.11884 10.19834 9.964578 10.11918 9.778876 10.13209 9.327522 8.992305 8.761518 9.371638 9.655663 9.307076 9.55193 9.292294 9.610497 9.709158 9.762877 9.770833 9.209831 9.155555 9.584332 9.029784 8.939387 9.018699 9.054654 9.103582 9.30624 8.476587 9.215071 8.350097 8.051291 7.92638 7.787281 7.772685 8.240922 7.437 7.408842 7.797293 7.167678 7.199466 7.857092 8.016271 8.073036 8.032679 8.025126 8.27484 8.081182 8.420773 8.139031 8.790602 8.602279 9.41065 8.808125 8.641779 8.478539 8.452033 8.473125 8.676036 8.768568 8.90557 8.66333 9.623575 9.353031 9.049602 8.885309 8.912889 8.860269 9.086596 8.985811 9.040283 9.389546 9.89445 9.987123 9.490555 10.11762 10.43643 9.32799 9.055406 9.341393 9.436929 9.597451 9.642949 8.816805 8.869117 9.164 9.476018 9.935529 
11.28612 11.09388 11.25341 11.1936 11.18749 11.11875 10.96247 11.04069 10.92646 10.8777 10.75381 10.73657 11.04586 11.00232 10.73828 11.08861 11.04514 10.80804 11.0551 10.89051 11.04161 11.00643 10.78113 10.52708 10.92505 10.96246 10.80054 10.86939 10.70255 10.59327 10.5057 10.45733 10.45215 10.52864 10.37508 10.53027 11.00716 10.93932 10.94539 10.88599 10.56446 10.60014 10.52639 10.33558 10.36351 10.27164 10.41064 10.44229 10.70863 10.2375 10.1489 10.22244 10.53282 10.31569 10.08057 10.76176 10.51365 10.15386 9.959071 9.897952 9.901419 9.991621 10.27835 10.46925 11.12494 11.09663 10.85871 10.2806 10.99493 10.98364 10.84919 11.05085 11.07586 11.10732 11.12049 11.12421 11.11167 11.10103 11.1055 10.98931 11.15783 11.16165 10.9538 11.16873 11.18104 10.95427 10.98407 10.6136 10.45754 11.01823 11.00822 11.01949 10.96127 10.81258 11.07203 11.48282 11.29005 11.34789 11.31048 11.51575 -9999 11.6868 11.10883 10.69867 10.90635 10.84179 11.11142 11.13999 11.01765 10.492 10.55417 10.35282 10.1376 10.55715 10.4185 9.988235 9.827897 9.96339 9.789151 9.197873 8.859297 9.028944 9.63324 9.687515 9.290157 9.606673 9.165455 9.924312 9.444867 9.679917 10.05748 9.805124 9.412905 9.539254 9.035636 9.091886 9.001563 9.111823 8.791585 8.725851 8.564743 8.396809 8.389605 8.291899 7.980885 7.718014 8.26488 7.892905 7.544876 8.00282 7.839857 7.496856 7.888927 7.178179 7.192542 7.177231 7.922747 8.173565 7.715011 8.079863 7.917779 8.32334 8.607533 8.906675 8.790366 9.471823 8.918618 8.601578 8.611735 8.842792 8.964297 9.623496 9.404766 8.672859 8.643719 8.776939 8.71863 9.340643 8.951305 9.138824 9.398284 9.588035 9.50012 9.436852 10.1311 10.08975 9.615422 9.479017 9.799644 9.733066 9.353624 9.968628 9.759422 9.749323 9.344434 9.212548 8.996897 9.716557 9.815445 10.08724 
11.29655 11.2801 11.16308 11.11418 11.24226 10.98171 10.92265 11.03336 10.8059 10.9651 10.7454 10.73303 10.82613 10.74308 11.08831 10.90463 11.03711 10.78854 11.03179 10.83206 11.01837 10.98676 10.78026 10.53551 10.89397 10.96069 10.62587 10.86005 10.66819 10.49913 10.43061 10.44419 10.48347 10.51325 10.67003 10.98679 11.00262 10.91295 10.97157 10.70726 10.77725 10.35583 10.65635 10.35553 10.34441 10.37938 10.44369 10.46071 10.49933 10.46723 10.26895 10.44395 10.47376 10.3626 10.17117 10.03764 10.26755 10.0187 9.998978 9.9104 9.767288 9.847499 10.00585 10.5329 11.06336 11.05662 10.66493 10.55301 10.53825 10.98222 11.01106 11.0605 11.09744 11.11728 11.12459 10.96161 10.7108 11.09315 11.07767 11.08886 11.1087 11.127 11.15782 11.15147 11.15596 10.96075 11.17504 11.15403 10.88391 10.76051 11.00876 10.62439 10.49131 10.42471 11.03013 11.27152 11.27295 11.29356 11.37031 11.3863 11.52193 -9999 11.44291 10.77087 10.61975 10.64291 10.82036 11.01107 11.05661 10.61048 10.36785 10.09718 10.64784 10.24375 10.5301 10.50565 10.31315 9.713593 9.975585 9.780944 9.063552 9.822547 9.842213 9.861155 9.614065 9.320257 9.128581 9.356194 9.507847 9.62912 10.12161 10.04647 9.764014 9.115831 9.031508 9.659105 9.353827 9.030889 9.969962 9.176626 8.622782 8.456739 8.824924 8.337044 7.888188 7.672569 7.882341 7.866135 7.685202 8.227716 7.666399 7.901544 7.422982 7.298038 7.184639 7.82298 7.688498 7.470134 7.41604 8.68716 8.34077 8.32464 7.998569 8.136612 8.521314 9.509706 8.710419 8.671299 8.942907 9.318825 9.361219 8.907147 9.16125 8.926295 8.706746 8.726059 8.717308 8.98557 8.834244 9.709054 9.793773 10.264 9.855295 9.943396 10.3993 10.24291 9.823614 10.62005 10.38453 10.26978 9.750431 9.726481 9.506748 10.10407 9.975926 9.821721 9.37232 9.845803 9.318239 9.677128 
11.30662 11.22121 11.23523 11.18258 11.0704 10.946 10.9117 10.92375 11.03153 10.86758 10.85585 10.75491 10.83905 11.05055 10.96807 10.94761 11.00224 10.97308 10.7953 10.8322 10.81638 10.97374 10.79556 11.04766 10.77126 10.92876 10.93638 10.87718 10.72823 10.51695 10.52174 10.59765 10.48604 10.48578 10.62695 10.82188 10.97793 10.25273 10.15889 10.16434 10.60406 10.33554 10.32807 10.29883 10.36652 10.37948 10.44696 10.53042 10.4837 10.81395 10.18936 10.27184 10.29745 10.2136 10.19637 10.17006 9.863108 9.787702 9.87267 -9999 9.654695 9.554653 9.788744 10.42782 11.09362 11.0304 10.69335 10.81223 10.41469 10.4828 11.00209 11.05403 10.91574 11.10308 11.10862 11.11197 10.86503 11.07693 11.05863 11.06203 11.07707 11.10679 11.13684 11.15046 11.13809 11.15037 11.14664 11.13683 11.12153 11.08155 10.61526 10.3205 10.32671 10.38533 10.4612 11.0098 11.15701 11.28795 11.3127 11.03155 11.2956 11.37698 11.41852 11.47662 10.77626 10.35874 10.86478 10.80352 10.73211 10.75422 10.18366 10.02751 10.08136 10.16136 10.11242 9.843962 9.781614 9.560086 9.901361 9.886653 9.672036 9.846358 9.611964 9.42286 9.886957 9.294999 9.331409 9.657359 9.605219 9.157822 9.747169 9.393159 9.340923 9.775378 9.630628 9.3083 9.550593 9.822631 9.486566 9.300954 8.522892 8.372525 8.486885 8.372119 7.998197 7.916547 8.499481 8.422387 8.198999 8.234469 7.911306 7.709191 7.809391 7.606423 7.311232 7.46359 7.438954 7.644952 7.770236 8.34995 8.000479 7.914969 8.016501 8.256475 8.336387 8.820996 8.876746 9.979914 9.055286 9.294942 8.926981 8.81508 8.854678 8.852145 8.880376 8.923404 9.23717 9.056617 9.001197 9.052923 9.242002 10.35002 10.29203 10.30969 10.06909 10.03255 10.0509 10.72921 10.09358 9.897516 10.05103 9.848254 9.978971 9.749756 9.758969 10.16723 10.11596 9.457821 9.40055 10.14885 
11.26527 11.21465 11.1871 11.1817 11.00039 11.02814 10.95738 10.96387 10.90771 10.92678 10.91164 10.93056 10.86075 10.90842 10.79667 11.05894 10.82475 10.86565 10.94284 10.9733 11.03072 11.00401 10.82687 10.83942 10.8735 10.90586 10.94197 11.04931 10.82721 10.67564 10.73478 10.78602 10.83841 10.61314 10.14915 10.61478 10.94348 10.89628 10.03875 9.956133 10.08226 9.853744 10.48335 9.970847 10.20616 10.32353 10.40981 10.21358 10.38727 10.30509 10.6601 10.1819 10.23685 10.98487 9.944164 10.09571 9.582472 9.637715 9.663815 9.639755 9.421599 9.367951 9.46113 9.751751 10.29096 10.98714 10.57896 11.00259 10.68374 10.7233 10.97666 10.52738 10.55256 11.09221 11.09844 11.08865 11.09481 10.78562 11.07093 11.0641 11.09033 11.11687 11.12876 11.13995 10.96283 11.13904 11.12248 11.11345 11.11186 10.88245 10.70531 10.41994 10.31859 10.37244 10.4164 10.91593 11.08703 11.14764 11.11606 10.86409 10.73824 11.26061 11.43419 -9999 11.47787 10.43218 10.25735 10.26671 10.06766 10.76623 10.9289 10.02396 10.33216 9.908848 9.957285 10.01444 10.15614 10.02939 9.777647 9.91822 9.866649 9.175482 9.435308 9.476793 9.460374 9.925515 9.939041 9.381766 9.647817 9.275805 9.563094 9.546171 9.63205 9.663201 9.81242 9.765909 9.621429 9.496912 9.23907 8.778013 8.336153 8.444769 8.621083 8.947954 8.606726 8.421814 8.126525 7.996286 7.946301 7.771308 8.369451 7.823563 8.270147 8.019064 7.776745 7.550834 7.532644 8.227143 7.961874 8.298411 8.518949 8.335963 8.193745 8.424688 8.479315 8.441406 8.792871 9.408326 9.087536 9.078557 9.731033 10.1516 8.892883 9.361956 9.218993 9.223303 10.323 9.570968 9.458406 9.227971 9.372039 10.16103 10.48166 10.38562 10.04494 10.02823 10.07435 9.910991 9.591952 9.46248 9.262411 9.708393 9.718596 10.23742 10.08078 10.27558 10.21511 10.14667 9.846417 10.44309 
11.30781 11.1137 11.29734 11.32686 11.26265 11.07114 11.09673 11.10516 11.12022 10.93574 10.898 10.9235 10.96797 10.76566 10.67623 11.00134 10.93503 10.89021 10.95984 10.99609 10.8043 10.95077 10.8768 10.88366 10.91448 10.94908 10.9535 10.89783 10.94855 10.63142 10.62706 10.7956 10.46164 10.2586 10.34122 10.19474 10.63514 10.37101 10.26447 10.10931 9.872373 9.631394 9.510201 9.496983 9.751105 10.14981 9.902027 10.00215 10.62702 10.18723 10.56624 10.24515 10.50602 10.53206 9.619394 9.78321 9.469386 9.491806 9.519889 9.479957 9.417426 9.667972 9.291388 9.412192 10.25949 10.34735 10.52239 10.83655 10.85024 10.53847 10.90327 10.95525 11.00682 11.04673 11.09114 10.76382 11.09321 11.09186 11.08388 11.14291 11.10574 11.11028 11.11362 11.06995 11.14221 11.13108 11.11397 11.0935 11.09706 11.11407 11.11386 11.09844 10.62736 10.31809 10.39902 11.0355 10.67017 10.77801 11.09926 10.63996 10.50075 10.60218 11.21878 11.4795 -9999 10.97248 10.23374 9.818706 9.767348 9.825588 10.04746 10.54521 10.54522 9.59051 9.598355 9.955545 9.912794 9.591221 9.615051 10.01991 9.924458 9.553074 9.313124 9.462383 9.81033 9.546458 9.361226 9.278389 9.505649 9.556068 9.562443 9.522551 9.270821 9.489768 9.746383 9.947006 8.958515 8.76159 8.532656 8.781762 8.259152 8.763619 8.749936 8.834173 8.680266 8.529899 7.953816 7.885905 8.317827 7.797828 8.502308 7.760056 8.01453 7.761767 7.326937 7.597531 8.241948 8.284997 8.226636 8.467134 8.436 8.483228 9.303593 8.478807 8.572093 8.704406 8.663897 8.839521 9.421764 9.468904 9.391685 9.545345 9.741388 9.638564 9.655536 10.09377 9.862905 10.05953 10.06986 10.32074 10.31235 10.34699 10.07244 10.10735 10.08488 10.08512 10.06945 9.560867 9.351294 9.822291 9.306045 9.135793 9.980911 10.16943 10.11417 9.581402 10.37115 10.14767 10.51649 10.5558 
11.05814 11.21251 11.20562 11.35151 11.09253 10.85911 10.9767 11.13583 11.10304 11.05918 10.85044 11.10598 10.89944 11.13018 10.92281 10.86027 10.82893 10.8741 10.77602 10.85605 10.98038 10.98446 10.90041 10.95957 10.93332 10.94505 11.07609 10.92164 10.94766 10.84471 10.74033 10.64211 10.05162 10.28271 10.31162 10.1252 10.19791 10.29612 10.23278 10.14949 10.1757 9.587488 9.419736 9.478725 9.417138 9.513916 9.692341 9.630737 10.46958 10.50264 9.924956 10.44255 10.05346 9.829164 9.625458 9.654596 9.359741 9.38086 9.370818 9.324824 9.420977 9.5488 9.072381 9.369423 9.865545 9.871064 10.36896 10.5705 10.39572 10.43022 10.34643 10.83846 10.96929 11.01819 11.07012 10.84267 10.89363 11.1055 11.11902 11.11898 11.10475 11.08298 11.07988 11.03662 11.07678 11.11135 11.10332 11.34085 11.09886 11.11108 11.10718 11.0782 11.05394 10.58765 10.41895 10.8041 10.52382 10.37049 10.82783 10.35163 10.50605 10.49717 11.04408 11.26472 11.44648 -9999 10.35982 9.960606 9.636219 9.618461 10.02684 10.35561 10.16376 9.276007 9.620142 9.558038 9.974584 10.04494 10.07474 10.03634 9.973224 9.417208 9.364492 9.678247 10.00986 10.1745 9.186758 9.315095 9.183674 9.202797 9.560428 8.851824 8.796344 8.876984 9.861193 9.227375 8.74621 8.570603 8.306347 8.262857 8.178484 8.536398 8.574019 8.401218 8.72635 8.612236 8.743109 8.224538 8.606572 8.480327 8.247915 8.045354 8.148245 8.485501 7.448342 7.370483 7.518732 7.548843 7.57936 8.489785 8.138008 8.594672 8.316238 9.031554 9.009717 8.691689 8.65721 8.575433 8.791696 9.220531 9.203604 10.3032 9.029762 9.359911 9.830916 10.10047 10.04862 10.72296 10.38063 10.00513 10.12999 10.79165 10.01885 10.43223 10.11881 10.13419 9.930572 9.383192 9.42529 9.414149 9.76308 9.980501 9.53872 9.280421 9.330099 9.38353 9.492249 9.917159 10.67108 10.64137 
11.18521 11.03189 11.2976 11.10725 11.31464 11.04833 11.16717 11.11183 11.07648 11.07302 10.84 11.01583 11.08578 10.90472 10.91231 11.03019 10.80189 10.55029 10.54603 10.95522 10.90228 10.85132 10.98964 10.88199 10.97207 10.92917 11.2171 11.06064 10.93357 10.61567 10.54415 10.24551 10.02047 9.898089 10.23885 10.2732 10.17407 10.76628 10.54303 10.13275 10.38653 9.909225 9.742881 9.51229 9.380896 9.560266 9.645675 10.33974 10.32879 10.39227 10.45955 10.00537 10.12612 9.469342 9.434455 9.389552 9.349543 9.266251 9.171685 9.082992 9.149641 9.474373 9.348705 9.405536 9.639659 9.886636 9.866519 10.3717 10.03262 10.50621 10.7693 10.86371 10.96248 10.98239 11.00914 10.87836 10.85295 11.08969 11.12265 11.12309 10.89239 11.07547 11.05205 11.06826 11.08267 11.0795 11.08985 11.10355 11.10282 11.10915 10.90073 11.09324 10.83176 10.61177 10.51543 10.47508 10.47081 10.28907 10.40871 10.2515 10.24071 10.29276 10.53868 10.96097 11.09077 11.13914 10.55599 9.98937 9.684131 9.697258 9.804788 10.22361 9.329564 9.307119 9.502571 9.656864 9.462356 9.868628 9.4209 9.647459 9.6972 9.408772 10.21102 10.15948 9.38404 9.369986 9.577303 9.334541 9.244073 9.256632 9.552632 8.876258 8.809106 8.839057 8.922806 8.679273 8.55457 8.385331 8.229852 8.142697 8.336269 8.387222 8.87218 8.538456 8.23096 8.833832 8.125988 8.136054 8.166804 8.707948 7.975007 7.782706 8.388505 8.054402 7.770265 7.583008 7.718143 7.600067 7.741774 8.299572 8.463384 8.729255 9.187554 8.556828 9.399076 9.143221 8.727516 8.716557 8.837762 8.989295 9.108271 9.143922 9.12878 9.390494 10.18301 10.0774 10.84832 9.968321 9.69176 9.89025 10.03965 10.00476 10.01726 10.43451 9.688457 9.413116 9.418064 9.387454 9.355363 9.93476 9.708911 9.646236 9.401656 9.315147 9.365309 9.686546 10.6616 10.09891 10.58086 10.71367 
11.2569 10.83861 11.25932 11.0589 11.2126 11.1372 11.08834 11.07411 10.76341 10.79417 11.05949 10.86847 11.0176 10.99206 10.95128 10.92442 10.93373 10.71615 10.70203 10.70372 10.71405 10.77731 10.86934 11.2088 10.85079 10.75578 10.84669 10.98213 10.7964 10.49065 10.29333 10.08471 9.855558 10.15915 10.02132 10.09188 10.02334 10.13439 10.28587 10.12262 9.962337 10.21039 10.09495 9.676938 9.770076 9.798487 9.798287 9.642322 10.33632 10.40006 10.2374 10.43368 9.66502 9.409825 9.38912 9.416772 9.317466 9.052859 8.835027 8.863474 9.583952 9.209672 9.182262 9.606916 9.876998 9.835388 9.849289 10.03713 9.978966 10.37174 10.46635 10.71674 10.6654 10.94282 10.96138 11.01692 11.05461 11.05484 11.08349 11.08875 11.08967 11.07291 11.08278 10.81369 11.08619 11.06423 11.06535 11.06746 11.07991 10.84266 11.11636 11.09676 11.07807 11.03908 10.69021 10.51437 10.24794 10.25827 10.25868 10.25873 10.518 10.6106 10.40807 10.80186 10.83652 10.9779 11.02128 10.82603 9.823798 9.823334 9.615324 9.361832 9.362528 9.800963 10.09504 9.300601 9.950372 9.618183 9.990761 9.906791 9.483295 9.432305 9.490531 9.607712 9.306206 9.544655 9.274431 9.308294 9.268575 9.274079 9.593447 9.031125 9.026458 8.956697 9.655696 8.606564 8.411782 8.4743 9.196898 8.380037 8.771743 8.258342 8.406525 8.479362 8.189398 8.688385 8.681921 8.034389 8.804316 8.760197 7.941782 8.26922 8.620054 8.836066 9.009177 8.862872 7.897897 7.899652 8.352952 8.646687 9.554264 8.679642 8.4713 8.675516 9.40063 8.90113 8.897367 8.947885 9.079918 9.228031 9.478019 9.459994 10.05457 10.18909 9.975736 10.08521 10.03266 9.920223 9.481069 9.797644 9.834517 10.23456 10.378 9.910696 9.438167 9.406501 9.550364 9.99937 9.895568 9.790483 9.802862 9.426615 10.19411 10.20927 9.850251 9.831756 9.77802 10.62816 10.64494 10.01 
11.12697 11.04751 11.24138 11.14936 11.10099 11.00453 10.8316 11.04715 11.02053 11.01317 10.99379 10.9757 10.93547 10.89363 10.87415 10.68127 10.87571 10.67665 10.64667 10.81546 10.69517 10.85068 11.0505 10.96212 10.77412 10.9022 10.74315 10.99811 10.79452 10.62027 10.24107 10.16052 10.10904 10.00403 9.967143 9.936844 10.05313 10.14136 10.05424 10.20458 10.35577 9.952652 10.04116 9.851034 10.08914 9.863263 10.33892 9.57437 10.35744 10.33141 10.41542 9.550501 9.548046 9.302992 9.325041 9.304801 9.021394 8.805723 8.88394 8.670033 9.08011 9.08583 9.063163 9.366307 9.529275 9.720719 9.808003 9.546586 10.20101 10.10421 10.51682 10.693 10.89858 10.89823 10.93807 11.01628 11.0652 11.06165 11.05066 11.03326 11.0587 11.10141 10.8857 10.91897 10.89615 11.09142 11.0334 11.01818 11.04452 11.07571 11.08865 11.10345 11.07038 11.03714 11.01471 10.92607 10.52589 10.37222 10.23129 10.35865 10.71196 10.44156 10.90846 10.85531 10.65183 10.44043 11.06196 10.98783 10.162 9.899286 9.472613 9.075299 9.606017 9.616016 9.744737 9.620136 9.390683 10.35466 9.531658 9.08719 9.456268 9.701724 9.383295 9.207156 9.263074 9.422549 9.886215 9.277349 9.130992 9.699739 9.471041 9.629831 9.041226 9.467282 9.132178 8.680972 8.499167 8.35708 8.507709 8.949597 8.508374 8.106538 8.382389 8.821376 8.24042 8.011188 8.570851 8.329685 8.171081 8.955761 8.145697 8.961009 8.907675 8.455461 8.94432 9.224756 8.074884 8.552217 8.290956 8.430462 8.599191 9.007607 8.789636 8.759039 8.93567 9.25264 9.087275 9.468613 9.767851 10.11556 9.731276 10.42872 9.983107 9.989094 9.698348 10.1207 9.897421 9.677172 9.373879 9.304183 9.689364 10.19967 10.03209 10.40397 10.41813 10.04931 10.06294 9.906508 10.08312 9.808701 10.16958 9.378342 9.795174 10.02055 10.56629 10.5308 9.666434 10.00671 10.86536 10.32599 
10.9574 11.14616 11.17458 11.12307 11.06291 10.69676 10.80433 11.01599 10.92976 10.95508 10.92805 10.91395 10.75406 10.85586 10.81741 10.73477 10.62422 10.82761 10.81458 10.77605 10.63793 10.67715 10.84872 10.84616 10.4942 10.87008 10.91463 10.77589 10.73839 10.41612 10.55838 10.40891 10.61676 10.13548 10.18544 9.856271 10.02014 10.04373 9.880381 9.997066 10.33544 10.61725 10.60835 9.981196 9.797832 9.989145 10.30499 10.30957 10.01486 9.569681 9.491174 9.36126 9.351227 9.166098 9.136843 8.913273 8.509454 8.628468 9.064456 9.3627 8.814122 8.797351 9.054688 9.354134 9.462082 9.627884 10.01659 9.254193 10.02545 10.14469 10.3537 10.6148 10.61808 10.75708 10.93615 10.95577 10.74309 11.07246 11.01003 10.96272 10.98582 11.05454 11.1406 10.92525 10.90006 10.81169 11.02503 10.98605 10.73707 11.06067 11.09307 11.10482 11.07386 11.03153 10.94558 10.83608 10.66116 10.63767 10.37782 10.32822 10.79571 10.74198 10.68821 10.69977 10.33907 10.24654 -9999 11.12811 10.34774 9.987412 9.481324 9.273271 9.063757 9.563327 9.42613 9.870559 9.426664 9.832171 9.720328 9.497599 9.31002 9.300411 9.457622 9.628305 9.666618 9.293571 9.373547 9.687701 9.298519 9.203187 9.092482 9.261611 8.984831 9.08799 8.924793 8.865926 8.854333 8.906349 8.55961 8.419617 8.34753 8.319711 8.166886 8.012953 8.31625 7.950348 7.956336 8.146733 8.102392 8.488086 8.531593 8.831145 8.586597 8.527108 8.81325 8.608513 8.529667 9.046729 8.636511 8.578912 8.727966 8.996799 9.102301 9.005663 9.119196 9.524501 9.65257 10.47044 10.65275 10.03957 9.931331 10.00953 9.764083 9.481209 9.617686 10.03013 9.333191 9.206386 9.268318 9.553004 10.11594 10.20477 10.32351 10.37881 10.03099 10.33055 10.00461 10.05184 10.06923 9.725247 9.781733 9.430745 10.56117 9.631757 10.45825 10.60575 9.968005 9.806079 10.06032 10.64146 
11.09587 11.13141 10.92067 10.80873 10.86762 11.0228 10.99502 10.98197 10.80121 10.92588 10.71156 10.69764 10.88378 10.66577 10.81633 10.79073 10.79123 10.6418 10.62266 10.75095 10.634 10.72612 10.86834 10.60979 10.72483 10.82435 10.76729 10.56064 10.63727 10.62068 10.69356 10.53252 10.4916 10.19809 10.24342 10.07613 9.844106 9.761687 9.712526 10.08841 10.3988 10.46329 10.42063 10.09151 10.01597 9.924473 10.23326 9.859639 9.674423 9.383623 9.283636 9.161375 9.075126 9.006916 8.807715 8.418262 8.055131 7.995401 8.094457 8.325942 8.521772 8.644096 9.149042 -9999 9.510179 9.507617 9.5876 9.750845 9.413768 9.724747 10.19955 10.42342 10.28871 10.47679 10.77614 10.78845 10.85549 11.03081 10.98547 10.57538 10.19832 10.43045 10.98429 11.01147 10.84892 10.80363 10.96995 10.95077 10.97386 11.00151 11.02808 10.81679 10.80219 10.84182 10.9417 10.78284 10.68189 10.4423 10.35978 10.38886 10.63741 10.51148 10.50093 10.65175 10.07583 10.35062 10.65643 10.72119 10.35261 10.05101 9.591798 9.296612 9.727259 9.501889 9.685136 9.297819 9.421598 9.934346 10.22879 9.492148 9.232556 9.374393 9.288501 9.468305 9.3215 9.336231 9.594213 9.045341 9.342862 9.290772 9.114275 9.560219 9.861172 9.073343 9.48282 9.835234 9.213541 9.311881 9.05364 8.432489 8.497671 9.105581 8.342272 8.471767 8.669127 8.089806 8.093965 8.409417 8.750845 8.549024 8.770894 8.603982 9.326797 9.339558 8.754635 8.521211 8.506853 9.235744 9.416428 9.249632 9.933957 8.842093 9.435248 9.569788 10.19538 10.20009 10.4235 9.717864 9.417639 9.155423 9.495716 9.695698 9.364268 9.169303 9.831283 9.573051 9.171257 9.199627 9.372119 10.03534 9.8799 10.19592 9.999511 10.01166 10.342 10.26426 10.1172 9.980014 9.96782 10.09047 10.01007 9.719523 9.658932 10.42843 10.29502 10.54908 9.981909 9.846045 10.10501 10.63595 
11.08843 10.83774 11.06957 10.89359 11.01591 10.79639 10.97225 10.9462 10.92725 10.71324 10.87415 10.84276 10.82334 10.81117 10.79614 10.60586 10.60189 10.5512 10.57393 10.5937 10.64638 10.73052 10.87138 10.88679 10.86811 10.71724 10.74801 10.50584 10.46916 10.43749 10.37396 10.35465 10.27674 10.23657 10.17901 9.961658 9.732965 9.746581 9.73146 9.745668 9.888117 10.32577 10.28474 10.1908 10.12847 10.11788 9.756416 9.568265 9.277698 9.161936 9.072583 9.738032 9.745732 8.767837 8.419073 8.026873 7.929798 7.89885 8.197069 8.222403 8.584793 8.71253 -9999 -9999 -9999 9.345765 9.5316 9.571688 10.21279 10.16068 10.12254 10.23348 10.25129 10.31303 10.61022 10.81209 10.86499 10.88314 10.89149 10.91886 10.19711 10.23483 10.24265 10.72529 10.65587 10.23899 10.91122 10.70659 10.99178 10.25936 10.33585 10.40142 10.82169 11.03437 10.99675 10.73926 10.71978 10.83609 10.40253 10.56048 10.58702 9.867754 10.43116 10.4214 9.954169 10.28965 10.59247 10.45609 10.45352 10.02992 9.891791 9.682663 9.458359 9.670668 9.624584 9.203475 9.389045 9.401889 9.427417 9.312819 9.404767 9.285409 9.222011 9.182205 8.930385 8.974738 9.02744 9.678202 9.192668 9.273704 9.286713 9.646005 9.685774 9.046038 9.261193 9.913488 8.919635 9.568283 8.894643 8.831052 8.927213 8.55666 8.87309 8.450788 9.025714 9.160152 9.051368 8.797292 8.78604 8.687899 8.883857 9.640509 9.044851 8.689492 8.831525 8.631159 8.662555 9.01743 9.374022 8.732718 8.906373 8.696953 9.034476 9.398874 9.735823 9.80055 9.450006 9.743107 9.125839 9.350648 9.704144 9.722157 9.220539 10.05838 10.1278 9.143037 9.276742 10.17136 9.994822 9.598606 9.20161 9.644584 10.14443 10.31687 10.26993 9.9058 9.517804 10.03307 10.02422 10.17637 10.34057 10.45079 9.787516 10.4149 10.45433 10.51142 10.70393 10.57224 10.62637 10.43081 
10.9158 10.89285 10.87045 10.97605 11.02607 10.7684 10.95843 10.74452 10.90476 10.87293 10.8806 10.64361 10.68116 10.6073 10.63814 10.66448 10.62265 10.58566 10.44612 10.51917 10.73427 10.89231 10.95367 10.49849 10.71913 10.43845 10.49676 10.35694 10.20721 10.12191 10.01208 10.03656 10.19556 9.957141 10.04198 9.942058 9.752044 9.99593 9.639945 9.751842 9.83291 9.871717 10.19877 10.13734 9.791715 9.424872 9.314033 9.258394 9.087914 8.90764 8.931859 9.241975 9.506233 8.622824 8.061705 7.94551 8.356593 8.087928 8.945324 8.993834 8.460665 -9999 -9999 9.44173 9.182326 8.961508 9.181125 9.327511 9.510115 9.639062 10.07522 10.14868 10.17926 10.34134 10.54451 10.6028 10.67239 10.20931 10.16698 10.33818 10.84727 10.79836 10.75411 10.14505 10.10438 10.1651 10.48303 10.83793 10.83691 10.12981 10.17309 10.23218 10.1637 10.21271 10.54421 10.71191 10.70403 10.855 10.76635 10.6471 10.52422 10.44998 10.39187 10.39223 9.951419 9.977601 10.08886 10.48735 10.43808 10.30485 10.24455 9.79495 9.573519 9.637758 9.096599 9.161391 9.36759 9.47991 9.566401 9.466372 9.545142 9.204028 9.109493 9.156002 8.809734 8.72561 9.455949 9.705768 9.179216 9.388317 9.960541 9.904324 9.850293 9.843151 9.175662 9.939036 9.197787 9.598391 9.18166 8.913831 9.281265 9.063052 8.940119 8.318481 8.466992 8.562947 8.604851 9.312728 8.336587 8.454898 8.640128 9.08419 9.523933 8.890963 9.381735 9.054253 9.471299 8.875894 9.137225 9.692528 8.746262 8.717659 8.871671 9.970408 9.936746 9.489315 9.507358 9.118285 9.040205 9.047498 9.277964 9.357408 9.755312 9.944678 9.761182 9.831312 9.488142 9.97006 10.00776 9.382703 9.163825 9.620552 10.28741 9.722942 10.2287 10.20875 9.313501 9.668066 9.948477 10.28887 10.40146 10.45937 10.47953 9.738096 10.44314 10.56949 10.70561 10.55462 10.47194 11.13401 
11.10026 11.07628 11.04235 11.00386 10.79554 10.76544 10.92187 10.89281 10.84186 10.81447 10.79562 10.80178 10.61471 10.57488 10.57834 10.60874 10.55234 10.52951 10.49106 10.39709 10.68401 10.97345 10.79563 10.4431 10.61797 10.55149 10.3905 10.17821 10.03845 9.991198 9.770441 9.760221 9.894862 9.953557 9.934608 9.718109 10.04377 9.299578 10.03878 10.10412 10.15095 9.819596 9.740428 9.74072 10.17715 9.324988 9.28309 9.137954 9.075066 8.787927 8.752163 8.863366 8.60213 8.170243 7.808518 7.937293 8.202196 8.724731 8.46591 8.742334 8.824639 8.779593 -9999 -9999 9.223921 8.880343 8.806775 8.927137 8.917767 9.006191 9.292704 10.05679 9.691117 10.30873 9.839055 9.730823 9.955285 10.31372 10.02115 10.19094 10.36018 10.69697 10.70051 10.65231 10.37394 10.401 10.56673 9.907653 10.05975 10.27335 9.813416 10.29171 9.812537 9.898911 10.40728 10.54259 10.64088 10.67783 10.69333 10.56989 10.47829 10.49111 10.51642 10.3555 9.994922 10.16816 10.12535 10.2026 10.79662 10.61058 10.50827 10.5034 9.87536 9.476811 9.202673 9.18602 10.39782 9.569987 9.254061 9.265582 9.318223 9.147949 8.895949 9.200687 9.424718 8.863355 8.885091 9.521805 9.124971 9.179954 9.61919 9.660687 9.861095 9.833612 9.381085 9.649977 9.471266 8.918555 8.905109 8.988117 9.625197 8.844213 8.992621 8.905536 9.168738 8.826917 9.216998 9.30722 8.622638 8.441648 8.366719 9.121799 9.845022 9.736332 9.751655 9.657534 9.902577 9.099589 9.119967 9.863815 9.035295 8.751366 9.00914 10.09924 9.789555 10.31913 9.57032 9.409206 9.073001 8.989877 9.338142 8.999749 9.16629 9.534508 9.749598 9.914534 9.91632 9.843182 9.344833 9.455058 9.121366 9.301339 10.27555 9.98768 9.89444 10.172 9.52529 9.675566 10.08478 10.42124 10.44503 10.61842 10.47123 9.827271 9.989171 10.5072 10.71758 10.9196 10.69848 10.55635 
11.06027 11.03581 10.99725 10.96775 10.70617 10.91239 10.86167 10.81729 10.77698 10.5967 10.5862 10.61292 10.58851 10.85381 10.53499 10.52939 10.50605 10.51291 10.48641 10.53519 10.84155 10.92996 10.44117 10.71556 10.63295 10.39364 10.2359 10.09652 10.00906 9.86966 9.814586 9.757529 9.740956 10.17244 10.09328 10.04399 10.03236 10.09328 10.21854 9.788431 10.04714 10.14072 9.714998 9.749481 9.499715 9.378691 9.222578 8.99951 8.828853 8.647001 8.54436 8.456527 8.213641 7.88075 8.026609 7.63277 8.424572 8.592536 8.367997 8.594825 8.207124 8.733793 9.193409 8.945705 -9999 8.801571 8.562225 8.495296 8.51343 8.590053 9.160174 9.880549 10.19423 10.31856 10.19791 9.541431 9.854181 10.3961 9.714266 9.902197 10.33095 10.42673 10.58677 10.57801 10.86336 9.94856 9.70368 9.633239 9.588194 9.52978 10.42878 10.29707 9.676918 9.486669 9.621345 9.903137 10.05989 10.53602 10.48226 10.45354 10.48079 10.38481 10.71735 10.46839 10.38052 10.84899 10.28206 10.12469 10.39428 11.04099 11.04084 10.61976 10.21329 9.658 9.365463 9.360198 9.911188 9.797818 9.845968 9.4238 9.269072 9.006105 8.922466 9.237716 9.054693 8.82837 8.776726 8.762206 8.82755 8.932321 9.422054 9.441503 9.278805 9.428515 10.09859 10.13372 9.621903 9.125798 9.396379 9.113928 8.787157 9.064992 9.076662 9.031397 9.319324 9.427753 9.022924 9.272222 9.25694 8.840244 9.118199 9.517522 10.29332 10.07847 9.92573 9.281723 9.218141 9.051589 9.091772 9.65311 9.591015 8.964237 9.002275 9.747098 9.862909 9.788162 9.517948 9.263722 9.221882 9.711003 8.98884 9.097024 8.951902 9.284273 10.02872 9.774295 9.46556 9.28032 9.072685 9.050837 9.428639 9.054582 10.24037 10.32047 10.23369 9.879027 9.554536 10.2629 10.36139 10.31821 10.70003 10.13543 10.43135 10.4645 9.954792 10.63148 10.82396 10.97664 11.08271 11.43459 
10.97539 10.95765 10.93767 10.91812 10.69033 10.82281 10.82451 10.7318 10.71156 10.70203 10.705 10.70466 10.66352 10.58523 10.47456 10.52781 10.48589 10.4292 10.47022 10.71159 10.88488 10.88303 10.74438 10.48125 10.27711 10.21157 10.1687 9.988905 9.825289 10.05446 9.931921 9.80634 9.779797 9.736396 9.723157 10.07559 10.11947 10.24537 9.802212 9.81838 10.22739 9.755468 9.623304 9.581108 9.575964 9.267388 9.110906 8.888293 8.667589 8.589768 8.359187 8.135921 7.871798 7.617919 7.50825 8.388221 8.412771 8.081998 8.432962 8.01609 8.928047 8.525229 8.596451 8.62413 8.660704 -9999 8.544127 8.342604 8.400928 8.345146 8.548144 9.629534 9.965767 10.21504 10.16839 9.697552 9.745463 9.956834 9.751668 9.984775 9.425228 9.536566 10.01831 9.994008 9.71942 9.667764 9.570108 9.442268 9.318163 9.268609 9.238424 9.201735 9.375551 9.318831 9.456324 9.419034 9.68829 9.842859 9.76524 9.732713 9.948612 10.53119 11.22162 11.22169 10.8088 10.28296 10.62103 10.42683 10.85665 11.13888 11.4657 10.72967 10.21802 9.942799 9.579965 9.399918 9.646236 9.712707 10.07457 9.526568 9.46316 9.036656 9.473695 8.806824 8.853502 9.067303 9.062998 8.857715 8.983815 8.973828 9.062064 9.092449 9.087179 9.0837 9.513986 9.296318 9.997355 10.07074 8.890715 9.084578 8.867511 8.698419 8.875695 8.869866 9.494206 9.656224 8.845465 9.252378 9.011041 9.486087 9.545031 10.11657 10.28146 9.980242 9.304176 9.319621 9.108562 9.301267 9.744925 9.056292 9.804146 9.10806 9.210505 9.692472 10.01404 10.2785 10.1287 9.245 9.192214 9.099082 9.065858 9.904909 9.31341 8.869392 9.20983 9.987577 9.344848 9.166557 9.204329 8.99859 8.985776 9.541376 9.827738 9.493717 9.48255 10.19491 9.663442 10.23916 10.44544 10.59624 10.52362 10.45339 9.928753 9.583952 10.51786 10.68368 10.8879 11.04573 11.38694 11.26516 
10.86 10.86751 10.68906 10.84726 10.75707 10.7456 10.70933 10.71028 10.71246 10.69588 10.51345 10.56178 10.46135 10.53796 10.52614 10.50803 10.61118 10.53787 10.57972 10.7839 10.95697 10.88373 10.51218 10.38965 10.2089 10.11101 10.1678 9.999449 9.852066 9.917043 9.881665 9.850417 9.805955 9.735745 10.16987 9.73713 9.52102 9.592491 9.944178 10.13176 9.470492 9.34115 9.222098 9.255448 9.204286 9.098248 8.934269 8.72697 8.505984 8.423723 8.45065 7.96224 7.706576 7.502727 7.478382 7.987728 8.354469 8.375737 8.348304 7.946067 7.990195 9.601926 8.811598 8.748958 9.408528 8.720796 8.502588 8.332558 8.175026 8.244605 8.420378 8.700278 9.595343 10.01483 9.775048 9.53226 9.551993 9.589769 10.14659 9.698506 9.846486 9.36083 9.619265 9.385909 9.349387 9.276236 9.24649 9.212841 9.148687 9.045311 9.342392 9.823111 9.179766 9.424628 9.141035 9.371688 9.885742 9.985476 9.901835 9.697909 10.16255 10.79396 10.70877 10.68746 10.49302 10.81987 10.64081 10.27185 10.82674 10.98502 10.88476 10.79871 10.41102 10.18648 9.836045 9.51629 9.532816 9.672755 10.04796 9.715367 9.544273 9.118901 9.522017 9.565876 9.003107 9.065959 9.401692 9.000392 9.50238 9.617761 10.13996 9.488106 9.508777 10.17797 9.439265 9.066642 9.146934 9.057945 8.829743 8.864415 9.413951 8.927334 9.429815 9.586032 9.506928 9.086174 9.094766 9.123347 8.989325 8.954728 9.825933 9.439189 9.807537 9.49108 9.167393 9.180822 8.974618 9.251683 9.461178 9.706931 10.03465 9.187967 9.253297 9.66737 9.393106 9.836735 10.20971 10.09829 9.53153 9.356153 9.102803 9.979352 9.015088 9.009154 9.814795 9.936162 9.937506 9.079583 9.447335 9.187527 9.804177 9.318041 9.079443 9.155459 9.244649 9.991874 10.07489 10.22125 10.62664 10.29491 10.56862 9.99413 9.622889 9.787158 10.21177 10.72504 10.93186 10.83042 11.35574 11.21632 
10.6811 10.60255 10.79262 10.75524 10.72829 10.56654 10.7082 10.74171 10.59026 10.56734 10.44026 10.38491 10.41524 10.52562 10.57311 10.71984 10.78951 10.728 10.74447 10.92691 10.95668 10.82855 10.52939 10.33168 10.21567 9.993613 9.993302 9.999998 10.01044 9.966265 10.01013 9.813251 9.781602 9.638723 9.7081 9.816423 9.883789 9.90198 10.23939 10.23097 9.207266 9.158114 9.096722 9.054311 8.938592 8.827869 8.691267 8.494397 8.2907 8.089639 7.798072 7.667497 7.505796 7.338959 7.682518 7.946217 8.380439 8.503634 8.616192 7.87291 8.178242 8.55228 8.314923 8.35134 8.705712 9.289476 8.674036 8.859034 8.973789 8.314466 8.346212 8.624762 9.485953 9.624973 10.09043 9.470235 9.283649 9.435683 9.904306 9.839297 9.739665 9.222323 9.669127 9.031761 8.923269 8.762534 8.772522 8.921642 9.011743 9.126319 9.434869 9.46731 9.107039 9.163337 9.135808 9.177227 9.467371 9.285711 9.839258 10.77796 9.780703 10.36166 10.04303 9.842957 9.900416 10.17981 10.77905 10.86401 10.80274 10.36031 10.3091 10.55088 11.05822 10.47879 10.06322 9.70684 9.464715 9.506052 9.741043 9.674686 9.615525 9.245221 9.341866 9.137534 9.136637 9.446046 9.813096 9.317446 9.220119 9.898913 9.511379 9.504643 9.469522 9.35083 9.057536 8.958168 9.121197 9.481314 8.975751 9.328877 9.063823 9.190087 9.255431 9.164303 9.413454 9.458425 9.517115 9.583579 9.467207 9.250471 9.314691 9.408895 10.22158 9.772557 9.461999 9.980001 9.697969 10.02162 9.730597 10.14997 10.26084 9.511889 9.547555 9.391616 9.625317 9.79625 9.596335 9.319634 9.578542 9.886815 9.604631 9.080984 9.038549 8.985585 9.030939 9.08272 9.679403 9.724355 9.994163 9.063951 8.994133 9.006553 9.184956 9.166326 9.15031 9.574801 10.08764 10.61005 10.65306 10.72136 10.21129 9.830072 9.800296 10.42663 10.56278 10.74582 10.93925 11.09548 11.32537 10.70084 
10.78524 10.76076 10.55442 10.66201 10.58641 10.70871 10.7163 10.73724 10.57852 10.73743 10.39313 10.32807 10.41191 10.57278 10.76188 10.81287 10.79073 10.77383 10.8576 10.6587 10.88728 10.88013 10.76204 10.29588 10.09058 10.58598 10.02003 9.955198 9.986503 9.812013 9.748199 9.776776 9.633224 9.814958 9.919821 10.08978 10.01507 9.644156 9.273468 9.162601 9.089903 9.081081 9.045237 8.887275 8.772523 8.599675 8.446143 8.276958 8.117241 7.861309 7.634816 7.58586 7.400988 7.934544 7.497879 7.961617 8.50334 7.661036 7.871378 7.925931 8.046284 8.315478 8.443377 8.394588 8.406266 9.356451 8.901917 9.088092 8.656343 8.292894 8.372374 8.960442 9.192245 9.226946 9.028569 8.952098 9.024094 9.304725 9.461672 9.5648 9.437554 9.696117 9.286031 8.879046 8.570221 8.382213 8.370889 8.523887 9.450141 9.10885 9.011278 9.177861 9.101732 9.116362 9.169836 9.136336 9.337115 9.678418 9.679109 9.3371 9.384093 9.431822 9.534698 9.550109 9.575686 9.773645 9.999675 10.35517 10.26265 10.02031 10.07142 10.6071 11.0373 11.02306 10.39482 9.891232 9.497477 9.352612 9.445429 9.518168 9.510809 9.567708 10.12433 9.434867 9.371296 9.491301 9.439692 9.100191 9.095323 9.163408 9.179342 9.171161 9.177857 9.217769 9.021581 9.033617 8.7784 9.409676 9.50826 10.04772 9.315785 9.627871 10.15498 9.847673 9.712455 9.521146 9.703237 9.077666 9.065682 9.871228 9.867385 10.02157 10.23942 9.883745 10.3042 10.16841 9.812302 9.455936 10.1017 10.155 9.789598 9.667709 10.1842 9.825547 10.21481 10.67871 10.05102 9.705115 9.352057 9.98416 9.858427 9.273661 9.179702 9.127091 8.976666 8.941319 8.997432 9.855951 9.005149 8.943403 8.954313 8.777014 9.048558 8.952115 9.15067 9.548318 10.45374 10.55752 10.61173 10.61921 10.43372 10.39444 9.879695 10.50792 10.30604 10.74098 10.95207 11.11564 11.34146 11.56377 
10.61558 10.68439 10.68858 10.67729 10.80952 10.50148 10.60462 10.51284 10.43606 10.50188 10.47041 10.4773 10.58323 10.69859 10.79499 10.77931 10.85578 10.33321 10.65765 10.25367 10.70987 10.6341 10.39545 10.03158 10.4069 9.77954 9.77387 9.995448 9.891618 9.959815 9.890367 10.07244 9.895023 9.975722 10.07887 10.08065 9.862904 9.326787 9.379111 9.190587 9.087264 8.970988 8.974165 8.833934 8.69604 8.461412 8.244591 8.064006 7.886134 7.654964 7.544652 7.275568 7.939948 7.528467 7.570129 7.632822 7.578701 7.895495 7.67809 7.841573 8.014048 8.305501 8.505935 8.459087 8.47193 8.493444 8.635583 8.793009 8.33216 8.333244 8.384374 8.692513 8.820394 8.791562 8.577734 8.376259 9.021712 9.179897 9.542871 9.308381 9.16066 9.065056 9.080207 9.298882 8.489202 8.29062 8.190152 8.318555 8.796754 8.85386 8.865139 8.981606 9.710912 9.136908 9.205356 9.201305 9.39741 9.601521 8.913833 9.121094 9.09971 9.133949 9.258929 9.328573 9.530482 9.750878 9.749643 9.904096 10.72938 10.68091 10.19476 10.40144 10.56497 11.06495 10.60355 10.12961 9.649091 9.28929 9.161518 9.296859 9.533528 9.823741 9.88224 9.789919 9.685393 9.427504 9.177523 9.111547 9.16413 9.338255 9.430266 9.426827 9.365355 9.12079 9.285481 9.517355 9.492162 9.048182 9.68017 9.5851 10.12457 9.961956 9.210105 9.625972 9.795132 9.583841 9.961227 9.840415 9.757454 9.67689 9.345018 9.595367 9.794052 10.18114 10.28915 10.32633 10.26489 9.673093 10.24652 10.38796 9.391623 9.547878 9.643136 9.808775 10.24649 9.929031 9.403334 9.271173 9.381676 10.01084 9.339869 9.360833 9.05918 9.521749 8.925524 8.889544 8.955905 8.799128 8.905965 8.874483 8.732952 8.670128 8.759317 9.077991 9.245374 9.921828 10.38231 10.47764 10.53777 10.58596 10.63908 10.31341 10.59839 10.62639 10.41019 10.81508 10.97448 11.16636 10.93381 10.56216 
10.62677 10.62749 10.62098 10.64735 10.67213 10.63926 10.52782 10.4166 10.65164 10.44126 10.56758 10.63524 10.71588 10.19275 10.56703 10.72356 10.44534 10.57347 10.27312 10.30605 10.26684 10.32882 10.63147 10.39254 10.20114 10.37875 10.06946 9.85464 9.982068 9.523649 10.03248 9.991981 9.753601 9.971903 9.887427 9.673611 9.71136 9.213551 9.620714 9.68258 9.627927 8.939651 8.827727 8.792599 8.556864 8.283884 7.993737 7.770024 7.611079 7.43323 7.214193 7.105349 7.588555 7.36865 7.242134 8.18881 8.404329 8.110865 7.605819 7.735571 7.755846 7.874234 8.43834 8.248882 8.128276 8.544302 8.228517 8.259504 8.211926 8.232722 8.521233 8.598028 8.561499 8.963671 9.112958 8.670087 8.984002 8.954822 9.199804 9.345872 8.706399 8.947692 8.959529 9.239687 8.842291 8.510255 8.728711 8.938699 8.502984 8.926905 8.837398 8.86556 8.910858 9.042096 9.422261 9.115873 9.116516 9.004464 9.008196 8.843591 8.82942 8.883716 9.065202 9.68346 9.711305 9.975071 9.982315 9.845169 10.44773 10.78577 10.13747 10.23273 10.20765 10.39202 10.68496 10.18948 9.964139 9.481844 9.197176 9.235032 9.560819 9.717587 10.16674 10.60415 10.15644 9.69039 9.445399 9.327243 9.588224 9.57218 9.423344 9.969114 9.2196 9.31295 9.107328 9.377494 8.751127 8.781676 9.464886 9.551447 9.949058 10.02738 9.631504 9.450825 9.874287 9.998526 9.226223 9.382388 9.826587 9.412834 10.19813 10.21414 9.998888 10.36996 10.47542 10.3771 10.37626 10.88151 10.45957 9.669215 9.830583 9.625291 10.11344 9.869273 9.834085 10.37004 9.563536 9.413342 9.262068 9.197068 8.977024 9.166147 8.888702 9.037603 8.930065 8.837229 9.03086 8.852511 8.83079 8.886138 8.769969 8.673522 8.785007 9.753846 9.873744 9.939419 10.36161 10.43994 10.50135 10.59786 10.66224 10.66166 10.67445 10.71503 10.46582 10.85896 11.02002 11.21072 11.63522 11.26088 
10.63977 10.53708 10.36741 10.54046 10.41768 10.54559 10.53406 10.42989 10.4024 10.33709 10.34847 10.53861 10.57724 10.4079 10.30316 10.11217 10.04938 10.23803 10.00367 10.36425 10.57655 10.36668 10.42511 10.39611 10.31228 10.23288 9.759209 10.27137 9.695728 9.707661 9.559531 9.754046 9.549021 9.493103 9.642776 9.607063 9.632356 9.491385 9.312881 9.705502 9.017382 8.759418 8.618938 8.412134 8.181719 7.868167 7.741565 7.6441 7.813195 7.22057 7.096364 7.059197 7.347419 7.569039 7.46984 7.437114 8.082843 7.925095 7.448295 7.470196 7.471328 7.521972 7.812978 8.056623 8.206484 7.938448 8.333478 8.112147 7.968096 9.10183 9.175612 8.580575 8.489153 8.591719 8.567025 8.258813 8.419046 9.042529 8.134451 8.318292 9.004163 9.236295 9.08495 9.158705 9.510671 8.283641 8.331471 8.41982 8.69467 8.702862 8.688575 9.419703 8.993254 9.162699 9.026198 9.278958 8.980054 8.826855 8.794361 8.813622 8.787327 8.866823 9.050625 9.13502 9.356541 9.985193 10.41073 9.744205 10.12522 10.78264 10.0886 10.00467 9.952841 10.02097 10.20132 10.43635 10.20048 10.00404 9.750186 9.687177 9.955875 10.39094 10.52053 11.09966 10.62349 10.40764 9.84118 9.653036 9.862507 9.514429 9.326657 9.323306 9.435625 9.253529 9.092059 8.816064 8.646852 8.66077 8.700145 9.440945 9.5301 9.515895 9.955604 8.946651 9.031637 9.749285 9.748161 9.056266 9.978673 9.526141 9.264235 10.05947 10.53714 10.2499 10.54728 10.15607 10.58423 10.72962 10.22728 9.96794 10.04692 10.48599 10.49131 10.5521 9.836961 9.700273 9.54249 9.929675 9.641441 9.867205 9.360054 9.460649 8.918829 9.066454 9.010891 9.017106 9.047792 8.773604 8.69241 8.6479 8.65696 8.709085 8.823441 9.09334 9.611457 9.99354 9.9406 10.21953 10.52151 9.92612 10.33153 10.47353 10.75077 10.79328 10.8223 10.8983 10.75362 10.90441 10.92526 11.26984 
10.57502 10.44675 10.41066 10.49466 10.40197 10.17135 10.11961 10.69252 10.84639 10.37154 10.40683 10.44332 10.86776 10.13177 9.994426 9.804029 9.76343 9.966817 9.867865 10.21098 9.975096 10.48311 10.22379 10.07903 10.07067 9.733333 9.784555 9.932464 9.938609 9.592781 9.693941 9.923346 10.11513 9.975088 10.25972 9.573576 9.305605 9.062564 9.146092 8.968819 8.968715 8.766739 8.414907 8.228044 7.859408 7.741035 7.819471 8.102962 7.291718 7.366868 7.006334 7.055935 7.2063 7.872385 7.958368 7.532039 7.553812 8.192197 7.45063 7.314253 7.349885 7.399136 7.810907 7.852047 8.214049 8.446823 7.877437 7.865194 8.345212 8.110375 8.384572 8.747557 8.449107 8.152031 8.265818 8.785284 8.657119 8.055313 8.15661 8.302891 8.820684 8.392991 8.412115 8.454951 8.344055 8.249915 8.609401 9.140821 8.614344 8.718087 8.558506 8.633802 8.870271 8.849021 8.953263 8.830244 8.856386 8.801142 8.944023 8.684225 8.717725 8.834415 8.507128 8.645956 8.969163 9.714803 9.798482 9.89956 10.12814 9.897428 10.77383 10.5856 9.743292 9.801823 9.970783 10.34906 10.90067 10.31963 10.60784 10.46621 11.0161 10.64333 11.09004 10.84818 11.20464 10.79723 10.79168 10.17981 9.874712 9.63115 9.399192 9.623611 9.86071 9.274464 9.15616 8.687045 8.367733 8.367314 8.505252 9.115564 9.448799 9.519884 9.152206 8.944942 9.157506 9.868155 9.664423 9.376004 9.186117 9.12639 9.210835 9.858152 10.1652 10.28767 10.32754 10.65393 9.893909 10.24304 10.415 10.24932 10.27126 10.36479 10.25017 9.939302 9.93556 9.470372 9.43005 10.00215 9.428841 9.47253 9.195595 9.267965 9.892889 10.16936 9.833735 9.786646 9.05982 8.6886 8.60333 8.750534 8.612574 8.984123 9.313842 9.068653 9.246047 10.1603 9.801524 10.18438 10.18756 10.04073 10.34931 10.42144 10.7078 10.512 10.60575 10.92623 11.5086 11.20685 11.48578 11.5442 
10.56267 10.19554 10.42309 10.22822 10.23903 10.25837 10.45099 10.92173 10.12101 10.4299 10.66555 10.23355 10.30152 10.16878 9.894034 9.820189 9.896315 9.456889 9.991636 10.19657 10.46277 10.27851 9.991531 9.892326 9.774412 9.803684 9.666276 10.02144 9.70658 9.406691 9.686774 9.913198 9.957836 10.47681 9.547007 9.278697 9.491951 9.648638 8.979878 9.159773 9.391698 8.674306 8.206275 7.871477 8.186008 7.963698 7.5488 7.469298 7.847359 7.359109 7.066257 7.038913 7.067612 7.731766 8.175246 7.468188 7.281729 7.289052 7.262251 7.251513 7.268851 7.533468 7.648329 7.507444 7.616156 7.926951 7.756656 8.282746 7.919662 8.816875 8.573805 8.768769 8.976519 8.466958 8.507807 8.648479 8.396149 8.499207 8.042872 8.572948 8.635322 8.492423 8.156221 8.198185 8.32935 8.882099 8.475303 9.329703 8.818691 8.751966 8.95755 8.606059 8.731458 9.173649 8.856647 8.868201 8.698756 8.651234 8.627821 8.67963 8.708097 8.932737 8.259642 8.514493 8.602387 9.241494 10.31084 10.52365 10.22193 10.57351 10.318 10.35277 9.79189 9.705213 10.40078 9.864948 10.05352 10.39195 10.77181 10.9137 10.84871 10.78393 10.74481 10.80952 10.8531 11.22048 10.88475 10.85449 10.32638 9.739651 9.70508 9.381155 10.09839 9.69857 9.203512 8.644274 8.280035 8.256269 8.433055 8.513553 9.119589 9.610271 8.963537 9.292515 10.24069 9.262341 9.230575 9.694993 9.158995 9.133503 9.292152 10.13512 10.22537 10.31365 10.40038 10.81695 10.37999 10.65921 10.78959 10.50111 10.31625 10.45535 10.10277 9.62656 9.473444 9.381157 9.279006 9.345898 9.253234 9.001383 8.935838 9.868308 9.147533 9.069196 9.223361 9.726843 9.603474 8.751905 8.643768 8.934687 8.848571 8.958657 9.183295 8.793278 8.885523 9.216543 9.346487 9.355878 10.48207 9.910464 10.15009 10.50592 10.53391 10.87176 10.86393 10.9251 11.04864 11.19197 11.61016 11.90477 
10.69681 10.54795 10.4741 10.55177 10.96435 10.61081 10.59112 10.18333 10.37709 10.27291 10.33882 10.37757 9.905783 10.18819 10.19292 10.01911 9.847402 9.920633 10.02635 10.4894 10.47357 10.88176 9.949931 10.23065 9.720776 10.04883 9.985295 10.0128 9.558896 9.355773 9.343513 10.10699 9.902695 9.316036 9.233834 9.106398 9.53387 9.585116 9.633418 10.08607 8.801913 8.548104 7.991882 7.528058 7.180236 7.013248 6.870241 7.617823 7.186401 6.947145 6.993432 7.184448 7.064337 7.195003 7.618713 7.370173 7.253538 7.247716 7.223172 7.233862 7.256505 7.309435 7.406096 7.506888 7.606839 7.922114 8.432379 8.996907 7.944485 8.002615 7.827124 8.38042 7.949306 8.400023 8.712693 8.438051 8.431813 7.963262 7.919559 8.036172 8.5626 8.065536 8.002809 8.09065 8.310706 8.896239 8.442678 9.206433 8.777164 8.507031 9.845597 8.652897 8.736939 9.060218 8.810273 8.807344 8.710101 8.574032 8.589789 8.585238 8.235866 8.167736 8.307143 8.42261 8.6847 9.06847 9.750812 9.809599 10.45758 10.45534 10.14866 10.30763 10.33761 9.907769 9.595517 10.08294 10.50228 10.49334 10.71628 10.80046 11.10184 10.81926 10.90939 11.54978 11.66759 11.00132 10.97378 10.95875 10.57543 10.93166 10.01341 9.635358 9.584861 10.08217 9.160436 8.761196 8.496171 8.479099 8.553932 8.588279 9.677115 9.527151 9.035845 9.036078 9.192966 9.135087 9.670148 9.197758 9.068113 9.225391 9.944618 10.34621 10.42264 10.30237 10.09362 10.71274 10.71106 10.4056 10.76868 10.71911 10.67773 10.58214 10.1643 10.0908 9.81299 9.636112 9.199469 9.967464 9.123011 8.942842 8.966707 9.05933 8.941331 9.245437 9.766228 9.650492 9.089021 8.605159 8.692021 9.031861 9.626445 9.756962 8.761006 9.18234 9.121082 8.979662 9.005019 9.206377 9.515746 10.04879 10.60825 10.61092 10.54694 10.96399 10.9201 10.931 11.04764 11.20943 11.62965 11.68892 
10.90719 10.74337 10.72921 10.74503 10.52361 10.55507 10.38448 10.32872 10.58534 10.34036 10.18441 10.32772 9.841317 9.851136 9.858417 10.01603 9.859265 9.734605 10.68987 10.54488 11.05387 10.40651 10.36909 10.21914 9.843037 9.939917 9.868939 10.00446 9.443586 9.329156 9.450312 9.655906 9.499499 9.210182 9.043509 8.957659 9.042043 10.08638 9.990427 9.151433 8.396857 8.075711 7.776076 7.500723 7.203564 6.966921 7.022501 6.830106 6.865479 7.070568 7.246929 7.252715 7.335076 8.189505 8.156579 7.478933 7.275575 7.228524 7.219256 7.21621 7.236911 7.275635 7.381949 7.482546 7.599195 7.872228 8.438295 8.232647 8.365266 7.655648 7.857341 8.520593 7.619968 7.875164 7.736279 7.821474 7.753601 7.711871 7.703423 8.02422 8.529754 7.85795 8.252106 8.292351 8.392959 8.404553 8.332049 8.464992 8.518196 8.575812 8.645133 8.702513 8.895759 9.015501 8.831865 8.718464 8.595969 8.358049 8.335346 8.17378 8.056394 7.95792 8.298491 8.819258 8.895372 8.757561 9.032139 9.503775 10.41299 9.991379 -9999 10.03994 9.486169 9.498442 10.04954 9.725297 10.30643 10.51586 10.69775 11.17155 10.77298 10.87959 10.95494 11.60255 10.97223 11.29427 11.12498 10.93395 10.81993 10.49292 10.17777 9.689156 9.660351 9.600794 9.43561 8.957185 8.758043 8.671955 8.659241 8.656539 9.06577 8.937358 9.640742 9.586091 8.99294 9.232244 9.289389 9.115381 9.127621 9.88979 10.30815 10.31555 10.26331 10.29374 10.30964 10.42199 10.62333 10.63361 10.76326 10.64454 10.53592 10.52938 10.49967 10.27303 9.450246 9.531122 9.377534 9.263005 9.056619 8.850922 8.769645 8.983247 9.79128 9.178443 9.70992 8.713254 8.832424 8.799377 8.779492 9.271717 9.314603 8.91838 8.684402 9.148034 10.02143 9.011911 8.875681 8.963883 9.377913 10.35171 10.57247 10.62742 10.5413 10.58169 10.84659 10.95844 11.09486 10.87291 10.68493 10.63606 
11.17093 11.18457 11.07976 10.6996 10.39327 10.31644 10.20611 10.22847 10.40243 10.1524 10.05855 10.12736 10.40748 10.58283 10.21669 9.886378 9.991205 9.901751 9.989503 10.403 10.33755 10.13868 10.22383 10.55184 10.24167 10.0109 10.08734 10.31639 9.568924 9.377107 9.984858 9.707661 9.264457 9.026752 8.909379 9.717951 9.764996 9.275839 8.634462 8.27041 8.166129 7.921095 7.665277 7.46734 7.386944 8.117362 6.981571 6.875078 7.161976 7.414903 7.453984 8.113869 7.631751 8.110399 8.108462 8.139374 7.777281 7.470687 7.169899 7.191276 7.228818 7.25627 7.31724 7.409981 7.787117 7.721364 8.175052 8.120604 8.783487 7.559658 7.741374 7.496497 7.506258 7.572114 7.649907 7.708082 7.841362 7.853748 7.647943 8.328486 7.972161 8.126178 8.161886 8.025121 8.797709 8.956125 8.957478 8.733603 8.599415 8.497843 8.774574 8.912683 8.849916 9.133605 8.623666 8.466421 8.400704 8.288871 8.143698 7.886883 7.715714 7.692437 8.062705 8.739125 8.916013 8.97154 9.288736 8.785507 9.687677 10.14372 -9999 -9999 9.283926 9.381955 9.80841 10.39996 10.68057 10.85934 10.70888 11.02971 11.07183 11.18944 11.3635 11.07687 11.14081 11.19594 11.51786 11.18895 11.1731 -9999 10.82258 10.49155 10.53412 9.582456 9.176426 9.582485 9.920938 8.845891 8.806058 8.699772 9.039992 8.754728 8.792566 8.762002 9.539639 8.962128 9.245692 9.104721 9.512821 10.46186 10.11131 10.12763 10.00294 10.49891 10.63715 10.57289 10.50286 10.46077 10.33739 10.20989 10.30964 10.30419 9.990567 9.371108 9.617798 10.05088 9.209254 9.011385 8.719965 8.750049 8.929225 8.932862 8.723035 8.782316 9.18784 8.652014 9.805212 8.583809 8.784659 9.67439 9.421227 8.959249 8.746538 9.147034 9.134147 8.928979 8.761568 8.935611 9.312874 10.77898 10.95289 10.89898 10.80987 10.79606 10.8864 10.74198 11.1717 10.39936 10.41062 10.57086 
11.03606 10.99224 10.87678 10.21618 10.14002 10.21942 10.13902 10.11301 10.35853 10.06569 10.04548 10.13905 9.984713 10.50679 10.12731 10.28699 10.04179 9.633447 9.750494 9.94713 9.916343 10.38593 10.26934 10.06916 9.963076 9.680141 9.853097 9.704331 9.365082 9.508329 9.797879 9.689351 9.400586 9.161827 9.728804 9.738023 9.154467 8.751678 7.993144 7.720665 7.802188 7.969426 7.628223 7.388298 7.291915 7.175639 7.422597 7.337041 7.617298 7.695414 8.091392 7.246392 7.513037 7.659659 7.885055 8.00556 8.028082 8.085672 7.120481 7.132124 7.176111 7.231745 7.367226 7.472314 8.464138 7.726582 8.221628 8.141994 8.321946 8.489171 8.445886 7.574315 7.452072 7.546168 7.591931 7.869443 8.217641 8.124419 7.873895 7.753288 8.557812 8.597671 7.88309 8.042282 8.09756 8.171311 8.454863 8.501584 8.408326 8.436222 8.913933 8.770379 9.036584 8.73965 8.530377 8.248336 8.20607 8.207068 8.126568 7.851744 8.039845 7.855383 8.546862 8.264936 8.951402 8.868743 8.755743 8.429183 8.94729 9.47038 9.34432 9.37985 9.225804 9.22912 9.943695 10.28583 10.8122 10.57681 10.60525 10.6873 11.00133 10.78478 10.64321 11.14936 11.22832 11.56298 11.27233 11.27367 11.20644 11.25189 10.6945 10.73648 10.80753 9.472875 9.308711 9.559052 8.987272 9.176983 8.889921 8.927801 8.694907 8.644907 9.258968 8.954073 9.044224 9.208204 9.128871 9.572875 9.619206 10.03643 9.705213 10.50887 10.21414 10.59387 10.28114 10.08113 10.14511 10.27461 10.50168 10.61635 10.45197 10.59843 9.985388 10.01258 9.980393 10.23862 9.406219 9.01151 8.734018 8.728745 8.583941 8.574939 8.830424 8.746336 9.364356 9.017107 9.350419 8.708486 9.732837 9.628654 8.788712 9.03547 9.080413 8.835521 8.924029 9.129113 8.821826 9.03723 9.922214 10.74825 10.97565 10.89031 10.84871 10.86771 10.7002 10.70479 11.20963 10.72617 10.37814 10.30641 
10.6083 10.34598 10.22461 10.62338 10.53719 10.20125 10.29136 10.10693 10.155 10.20687 9.745873 9.818995 9.706933 10.01682 10.02608 10.01641 10.20086 10.33446 9.736397 10.04381 10.16654 10.37864 9.989854 9.773782 9.525918 9.317247 10.11229 10.07153 10.10256 9.334652 9.265996 9.378104 9.51942 9.58569 9.513752 8.937925 8.412057 7.929071 8.019289 7.573721 8.135814 8.106538 7.741602 7.531135 7.447493 7.662219 7.570919 7.383626 7.655644 7.791414 8.092504 7.428548 7.41824 7.715371 7.582905 7.920649 7.863795 7.959499 7.213136 7.466343 7.077899 7.087181 7.158937 8.207924 7.510911 7.864982 8.283052 8.204229 7.82826 8.074358 7.421787 7.435128 7.448694 7.582726 7.797597 7.967039 8.364081 8.31445 7.932982 7.963812 8.507806 8.190161 7.940296 8.58763 7.903666 8.058301 8.463972 8.308754 8.385033 8.503841 8.404979 8.34482 8.835526 8.679261 8.456285 8.156867 8.052775 8.396749 8.013232 8.109601 8.407422 7.887202 8.199686 8.662399 8.73599 8.885279 8.481668 8.336124 8.786435 9.117152 9.487249 9.842669 9.410336 10.32375 10.16656 10.37182 10.69434 10.41862 10.64004 10.70991 10.508 10.60771 10.99682 11.1094 11.30657 11.20193 11.21985 11.30892 11.30534 -9999 11.04397 10.76586 10.06389 9.480071 9.375104 9.291394 8.919121 8.824189 8.978109 8.820308 8.591961 8.628247 8.764283 8.913965 9.118198 9.479076 9.431832 9.699496 10.00481 9.748402 9.45734 9.5295 9.626468 10.45071 10.44867 9.852321 10.40369 10.27542 10.47792 10.59719 10.35718 10.30218 10.52792 10.25716 9.539751 9.307465 9.411237 9.281955 8.840262 8.627522 8.513911 8.761316 8.677032 8.783061 8.726374 8.586078 8.748694 8.479648 9.292548 9.715667 9.80548 9.905149 9.46927 9.869317 8.9449 8.866199 8.970221 9.343883 10.43138 10.73515 10.94236 10.90985 10.64909 10.97983 11.00846 11.08438 11.06256 10.91982 11.16461 10.48361 
10.47476 10.08471 10.09235 10.04714 10.1137 10.30917 10.12533 10.3111 9.859775 10.09769 9.842245 9.89502 10.03001 9.887031 10.1045 9.679203 9.899002 9.856313 10.32494 9.943956 9.967958 10.16868 10.76226 9.992522 9.887153 10.201 9.905528 10.034 10.05536 9.397491 9.244678 9.087989 9.086493 8.956109 8.797208 8.242064 7.859914 8.168505 7.723696 7.69542 8.746803 7.83998 7.688345 7.680844 7.767912 7.825071 7.670842 7.615188 7.64134 8.259784 8.193742 8.208935 7.760803 7.760125 7.924161 7.824937 7.935525 7.901985 7.964126 7.566469 7.212899 7.011186 7.02474 7.321401 7.358258 8.064578 8.096158 7.28072 7.325979 7.360058 7.371124 7.386716 7.746668 8.468649 8.561461 7.625688 7.690639 7.774027 7.76253 7.708322 7.845945 7.853954 8.407693 8.890265 7.923348 8.083921 8.612925 8.42975 8.290019 8.216768 8.778446 8.232327 8.520576 8.481794 8.282592 8.080039 7.933035 7.787027 7.799511 7.791119 7.934383 7.951189 8.057673 8.224872 8.63396 8.698866 8.792664 8.504259 8.714427 9.186001 9.724011 10.12182 10.78171 10.45956 10.60197 10.73426 10.72807 10.69799 10.66168 10.72828 10.83291 10.90203 10.79149 10.8791 11.17315 10.99397 11.05645 11.17144 11.17281 11.21662 11.0213 10.36607 9.557196 9.491203 9.257254 9.080601 8.999464 9.069168 9.184007 8.966336 8.826108 8.786631 8.891997 8.980293 9.30133 9.560675 10.37238 9.687102 9.75496 9.951172 9.343287 9.215205 9.142262 10.43079 10.66134 10.45954 10.33515 10.05079 10.4325 10.4151 10.57039 10.60661 9.67445 9.820399 10.04516 9.976767 9.888723 10.21426 9.566833 8.764297 8.574932 8.487279 8.981833 8.675607 8.403013 8.39996 8.650466 8.562708 9.139193 9.419578 9.784708 9.942168 9.934986 8.793416 9.050843 8.909522 9.270442 9.848244 10.27354 10.49789 10.90638 10.93738 11.03023 10.67344 10.80326 11.00836 10.39622 11.06731 11.13121 11.22567 
10.26609 10.47799 10.33351 10.11216 10.30326 10.37946 10.29586 10.22989 10.0841 10.07074 10.25613 9.589951 9.984819 9.731722 9.807835 10.16568 9.787853 9.48175 9.724295 9.696354 10.29691 9.862908 9.942786 10.02789 10.09245 9.953539 9.851254 9.831282 9.471247 9.252186 8.932828 8.588662 8.517942 8.172601 7.951689 7.756042 7.689615 7.794261 7.818768 8.34576 7.92548 7.875513 7.845462 8.037424 7.759937 7.742542 8.290916 7.87492 7.873479 8.242021 8.229071 7.898673 8.195237 7.733718 7.70716 8.072931 7.702437 7.981986 7.613851 7.896687 7.103317 6.968781 6.99335 7.632101 7.776031 7.884005 7.398947 7.159134 7.214735 7.272001 7.321439 7.368264 7.610174 7.981247 7.779295 7.63789 7.949743 7.750147 7.756017 7.894626 8.557046 8.795085 8.762348 8.777627 7.942567 7.964181 8.926544 8.571238 8.204864 8.901038 8.20956 8.191256 8.297957 8.17943 8.180266 7.999511 7.881257 7.699324 7.788736 7.894892 7.851084 8.575906 8.205976 8.223651 8.195139 8.492117 8.683792 8.438802 8.924773 8.805787 9.436214 9.94721 10.09895 10.43787 10.54332 10.68243 10.57685 10.14481 10.54205 10.78195 10.7149 10.67879 10.39229 10.70614 10.80108 11.00619 10.70256 11.06755 11.15631 11.11949 10.40913 10.08993 9.637182 9.609345 9.309246 9.756955 9.837755 9.483269 9.424168 9.284859 9.178276 9.083408 9.170382 9.133001 9.496946 9.535453 9.341988 9.424065 9.800895 9.763096 9.960369 9.167326 9.163641 10.30552 10.87233 10.87035 10.44239 9.92931 10.31086 9.867499 10.18746 9.797673 9.691064 9.602544 10.31479 9.896442 9.693889 9.231657 8.891061 9.023654 8.737538 8.486253 8.501476 8.54033 8.258182 8.272617 8.342514 8.348123 8.87704 9.663466 9.637844 9.13437 8.776239 8.8223 8.897008 9.214399 9.95832 10.17694 10.79961 10.50409 10.89761 10.98781 11.08216 11.08832 11.04163 10.83171 10.99174 10.91602 10.73438 11.33073 
10.34227 10.33944 10.67294 10.19036 10.17778 10.49818 10.45091 10.20122 10.20836 10.23345 9.996483 9.949542 9.989309 10.0766 10.07446 9.686872 9.726028 9.740545 10.06655 10.11767 10.20422 9.93611 10.15076 10.33168 10.00864 9.633146 9.546273 9.265087 9.145205 9.136953 8.854469 8.38483 8.022614 7.634987 7.602015 8.400222 7.955244 8.386396 7.992777 7.92731 7.889215 7.908667 9.068438 7.917927 8.305617 8.227517 8.280622 7.952121 7.99435 8.19726 8.256126 8.262735 8.186743 7.766605 8.147326 7.439014 7.56484 8.01569 7.935874 7.893084 7.865165 6.925194 6.933507 7.287496 7.834346 7.271956 7.076729 7.124147 7.176425 7.241173 7.300756 8.174662 8.285028 7.50973 7.516119 7.770758 8.41717 7.844553 7.997379 8.311995 8.787125 8.303699 8.623075 9.265807 7.877793 8.355235 8.107568 8.695067 8.229251 8.538792 8.153201 9.593096 8.631735 9.05134 8.337724 8.009468 7.853664 7.853127 7.831182 7.752152 7.808145 7.948293 8.136148 8.106524 8.39514 9.253201 8.650352 8.497204 9.008087 9.166421 9.37082 10.06032 10.43078 10.63085 10.63494 10.64211 10.32173 10.43926 10.45018 9.952276 10.16663 9.852191 10.46174 10.4881 10.20909 10.73518 10.45467 10.95235 11.00645 11.10408 10.35055 9.842207 9.649117 9.564798 9.712444 10.27108 9.705732 10.09427 9.865259 9.602408 9.364717 9.358905 9.343413 9.391652 9.503466 9.365979 9.312192 9.640735 9.408018 9.149437 9.410242 9.344677 9.138757 9.381287 10.49489 10.25314 10.45033 10.26488 9.360593 9.448227 9.425711 10.39203 9.56582 9.341455 9.810057 10.01254 9.841359 9.401115 8.821989 8.834764 8.940745 8.644926 8.326967 8.059099 7.947911 7.994787 8.439631 8.167795 8.599696 8.78365 8.515273 8.594756 8.716455 8.812325 9.038442 9.587994 10.34373 10.2172 10.73194 10.84761 10.92809 11.02567 10.73598 11.09249 11.03229 10.539 10.94831 11.07209 11.3213 11.6928 
10.48224 10.20249 10.36665 10.11476 10.12915 10.11609 10.12321 10.34208 10.42487 10.25972 9.981994 9.752432 10.06633 10.09492 9.861707 9.87734 9.519178 9.689947 10.63384 10.08162 10.23275 10.0344 9.555222 9.508051 9.625925 9.534473 9.23639 8.944398 8.903935 8.91935 8.909094 8.469915 8.003791 7.843378 7.851375 8.238066 8.431 8.241624 8.04868 8.080963 8.168158 9.03768 9.238899 8.609693 8.477855 8.347079 8.016902 7.855987 8.0754 7.984037 7.967236 7.785009 7.936765 7.570015 7.330294 8.150686 8.088207 7.673703 8.003214 7.600055 7.87077 6.866181 6.913918 6.916371 6.978395 7.019496 7.081017 7.397635 7.57055 7.235017 7.517012 8.350237 8.40143 7.422815 7.51264 7.896057 8.358125 8.535479 8.923372 8.710954 7.841526 9.046455 8.885119 8.04143 8.712061 9.209127 8.354517 8.906495 9.10296 9.142226 8.370309 8.465035 8.552461 8.57596 8.247055 9.132156 8.047613 7.979957 7.975704 7.967749 8.544527 7.976946 8.076035 8.189374 8.171473 8.37098 8.437791 8.63252 9.210272 9.444088 9.703839 9.978379 10.52225 10.37251 10.52194 10.54717 10.03998 10.60804 10.4992 10.14028 10.17247 9.741663 10.02165 9.971099 9.960647 10.87473 10.51694 10.29039 10.42397 11.09626 10.32563 10.06297 9.796501 10.01313 9.897654 9.441159 9.660319 9.677633 9.603733 9.45922 10.06008 9.583568 9.447789 9.491991 9.57875 10.17054 9.338988 9.84607 9.233367 9.475462 9.565304 9.231088 9.096244 9.191569 9.545757 10.24397 9.792615 9.41142 9.127033 9.114263 9.178536 10.19149 10.01913 9.918059 10.07119 10.26638 10.30434 10.04622 9.001008 9.188785 9.194425 9.492751 8.556646 8.02199 8.02588 8.053452 8.123504 8.010121 8.012667 8.059768 8.25282 8.478928 8.60998 8.986607 10.05356 10.44757 10.47432 10.88375 10.91424 10.94615 10.62942 11.00317 11.04956 10.86038 10.60547 11.03205 11.05867 11.24952 11.08041 11.75485 
10.44892 10.3254 10.2691 9.977142 10.08996 10.27204 10.12653 10.10682 10.465 9.772996 9.951322 9.783176 10.00662 9.946784 10.06384 9.640374 9.840897 10.185 10.39928 10.14661 9.943418 9.637117 9.406216 9.397718 9.541006 9.800869 9.017589 8.717836 8.783102 8.890471 9.030861 8.755477 8.58763 8.646867 8.852337 9.016118 8.522818 8.43611 8.138906 8.249849 8.522849 9.340716 8.500803 8.774822 9.107139 8.424933 8.267992 7.957643 8.203713 8.426506 8.457594 8.376767 8.333383 8.343319 7.387664 7.399569 7.475413 7.945821 7.992481 7.955219 7.129758 6.855824 6.869071 6.914366 6.957351 7.121592 7.327644 8.233767 8.193654 8.198902 8.345929 8.130226 7.864556 7.467395 7.525012 8.301554 7.822792 8.547937 8.016693 7.828007 8.707427 8.305956 8.022663 8.380571 8.885248 8.310074 8.34647 9.182878 8.512961 9.212113 8.621017 8.144413 8.756308 8.211111 8.181825 8.098422 8.001253 8.692503 8.79879 8.728573 8.838286 8.356859 8.010027 8.213967 8.278687 8.351639 8.80554 8.648211 8.829718 9.397545 9.838289 10.4521 10.35865 10.44497 10.33409 10.57035 9.634625 10.52234 10.29114 10.15393 10.07384 9.810361 9.868459 9.867313 9.873321 10.45501 9.887815 9.841507 10.09552 -9999 10.79889 10.48135 10.23229 9.837164 9.557605 9.343338 9.284466 9.289838 10.06526 9.526417 9.443162 9.340531 9.627446 9.452434 10.2312 9.521413 9.430109 9.790694 9.441246 9.396913 10.03871 9.261762 9.059107 9.319725 9.565707 10.03726 9.480657 9.126407 9.104048 9.124411 9.242089 9.470656 9.250446 10.29142 9.999122 10.19651 9.972071 10.18227 10.09293 8.848513 8.964695 8.976262 8.729925 8.16723 8.002199 7.939088 7.759233 7.604779 7.641057 7.852657 8.163126 8.527843 8.850595 10.05201 10.37937 10.19685 10.07414 10.95727 11.00767 11.01462 10.99626 10.99204 10.96655 10.79423 10.57384 10.57428 11.29014 11.1281 11.54048 11.22239 
10.49944 10.46421 10.57934 10.15659 9.892665 10.6336 10.33985 10.3244 10.1023 9.798428 9.809578 10.01599 9.907508 9.557203 10.15099 9.624027 10.23734 9.729831 9.911878 10.25694 10.24697 9.823927 9.886463 9.501711 9.507402 9.216238 8.909223 8.581583 8.705977 9.141662 8.928086 9.403192 9.60239 9.18057 8.979818 8.783582 8.44303 8.489358 8.208622 8.627145 8.645838 8.276424 9.195419 8.923755 8.614722 8.388246 7.975721 8.013968 8.292311 8.265565 8.218673 8.535116 7.921801 8.460781 8.305017 7.564773 7.258361 8.076036 7.986433 7.186984 7.004297 6.921485 6.899061 7.040695 7.37254 8.17691 8.252922 7.390966 7.524566 7.855473 8.446725 8.155246 8.525471 8.384573 7.546057 8.137292 8.523514 8.179473 7.906537 8.020455 8.791672 7.883669 7.986395 8.372255 8.845953 8.313654 8.548353 8.338677 9.181872 9.053847 8.303781 8.018349 8.064049 7.806991 8.149076 8.177217 8.063233 8.95507 8.881461 8.923059 8.051274 8.475431 8.488754 8.845894 8.486308 9.107627 8.629498 8.642908 9.367069 9.892372 9.905948 10.11667 9.911407 9.93866 10.47186 10.19108 10.51542 10.33035 10.27751 10.24895 10.42848 10.06258 10.65166 10.4179 10.06588 10.07022 9.697547 9.693222 9.694889 9.998488 10.90561 10.5675 9.88179 9.652905 9.495356 9.315715 9.351894 9.10061 9.096126 9.336648 9.428596 9.182449 10.65192 9.329194 9.466297 9.279595 9.108124 9.913559 9.925406 10.06212 10.05304 9.917876 9.267046 9.085894 9.240269 10.1354 9.29454 9.169817 9.054119 10.10409 9.919778 9.051402 9.294448 9.324752 9.490448 9.595561 10.07782 9.086107 10.06898 9.166026 8.827933 8.642318 8.819082 9.663851 8.115843 8.299796 7.335302 7.140237 7.325224 7.72817 8.251023 8.729959 9.566835 10.31995 10.47263 10.54889 10.58963 11.04934 10.815 11.06738 11.03545 11.04123 10.80694 11.13215 11.15751 11.33193 11.4505 11.2044 10.82578 11.44361 
10.60441 9.887184 9.933485 10.48278 9.941017 10.10655 10.27145 10.17686 10.03904 10.10489 9.518701 9.567603 10.10374 9.63072 9.538497 10.1314 9.55326 9.583006 9.93035 10.57471 9.717981 9.605142 9.940839 9.778837 9.491243 9.407264 8.63498 8.494982 8.48165 8.406292 9.169081 10.15753 9.208599 9.187682 8.666017 8.492713 8.637416 8.567629 9.029202 8.780249 8.487244 8.501555 8.432427 9.055742 8.632242 9.296008 8.400596 7.905644 7.877702 7.846417 7.912854 8.147314 8.623913 7.838384 7.8192 7.838654 7.363326 7.330142 7.353753 7.197659 7.070898 7.011198 7.41311 8.008946 8.043604 8.111978 8.007657 7.836446 7.406196 7.397451 7.686448 7.526512 8.639212 7.730259 7.878421 7.81312 8.69621 8.541402 8.832083 8.768694 8.003553 7.817623 7.887938 8.757996 8.864503 8.5883 8.278425 8.146197 8.811929 8.156355 8.244913 8.579274 7.961029 7.70492 7.779264 7.848716 8.01765 8.108055 8.102979 8.443713 8.257472 9.052793 8.366626 9.21577 8.650217 8.640484 8.69951 8.879035 9.640586 10.08344 10.10628 9.145858 9.597224 9.998579 10.2351 10.51673 10.39482 10.48624 10.44369 10.47386 10.67058 10.93052 10.38322 10.39562 10.91734 9.942213 9.678416 9.551388 9.516973 9.943076 10.367 10.89473 9.868663 9.74231 9.450495 9.322038 9.151325 8.983802 9.720174 9.924235 9.539083 9.20423 9.83885 10.17207 9.393602 9.401076 9.251653 9.09428 9.20399 9.277529 9.934721 9.944361 9.389392 9.038545 9.327716 9.973428 9.523019 9.79854 10.09397 9.946806 9.86556 9.440034 9.392076 9.133037 9.199961 9.818238 10.05045 9.080689 9.434279 10.00926 8.865182 8.760906 9.554425 8.750277 8.28282 7.617221 7.034044 6.94062 7.215189 7.742439 8.452651 9.116917 10.17591 10.53331 10.27958 10.62285 10.66828 10.7539 11.13604 11.13451 11.14033 11.12438 10.96748 11.22715 11.43907 11.39929 11.48177 11.2211 11.07148 11.36586 
9.895804 9.915391 9.762497 9.65134 10.06879 10.1937 10.17886 10.01578 9.912503 9.87403 9.89772 9.876578 10.06004 9.910479 9.922055 9.646684 10.15273 9.963474 9.485535 9.760217 9.943355 9.692742 10.15478 9.611102 9.656345 9.302623 8.707119 8.539626 8.70801 9.106524 9.072431 8.958097 8.818752 8.665348 8.690491 8.570301 8.450181 8.572561 8.588633 8.253623 8.474452 8.018457 8.09007 8.333578 8.088003 8.707299 9.013686 8.059018 7.792003 7.659917 8.601452 8.624465 8.714449 8.633118 8.629302 8.100859 7.502253 7.336848 7.435033 7.359822 7.116291 7.568828 8.063295 7.667189 8.087804 8.094366 8.025468 7.431496 7.236831 7.499845 7.737332 7.694085 7.680124 7.506153 8.774595 7.982771 8.272799 8.859832 8.383794 8.255066 7.882701 7.83443 7.837074 8.295129 8.998068 8.412745 8.302538 8.128167 8.702507 8.223238 9.083289 9.177296 8.803167 8.801583 7.706867 8.025778 8.535661 8.546279 8.593266 8.755222 9.05855 8.273743 8.615109 8.655645 8.847897 8.427205 8.799234 8.909696 9.665649 9.753469 9.962938 9.568748 10.14979 10.33629 10.17834 10.6184 10.49081 10.323 10.49792 10.69795 10.8518 10.97532 10.38467 10.07477 9.628499 9.738519 9.596622 9.984383 9.454907 9.833801 10.58883 10.89504 10.62061 9.517153 9.405179 9.389091 9.808237 9.02335 9.043858 9.340003 9.188071 9.424923 10.06698 9.450985 9.527511 9.538434 9.508971 8.98534 8.979037 9.887712 9.295956 9.406618 9.913926 9.128321 9.022517 9.541849 10.10674 9.155929 9.393786 9.93007 9.862798 8.895565 8.897806 8.999887 9.157389 9.414375 9.753012 9.431952 9.023088 9.142039 9.929427 9.105601 8.985607 8.986793 8.193608 7.708384 7.218426 7.131893 7.416793 7.989336 8.761119 9.318868 9.919091 10.39098 10.5056 10.97493 11.03942 11.13883 10.85087 11.23052 10.96121 11.16178 10.94108 11.33013 11.60061 11.05394 11.43279 11.23792 11.3435 11.36228 
9.760173 9.758199 10.47764 9.566607 9.880636 9.982588 10.1203 10.04547 9.945604 9.963229 9.757345 9.669943 9.827523 9.572753 9.607387 10.05815 10.23418 9.928694 9.620579 10.58298 10.39172 9.618748 9.664959 9.434539 9.002723 8.658428 8.644753 8.639142 8.542678 8.275754 8.390346 8.574363 8.636341 8.493016 8.626293 8.604344 8.350046 8.296769 9.141066 8.171185 8.224678 8.098223 7.943429 8.029926 7.868416 8.17108 8.217716 7.944879 7.817869 7.94488 8.655158 8.72836 8.385656 8.654776 8.586084 8.449965 7.594508 7.354807 7.596011 8.040376 7.273329 7.448682 7.664419 8.186218 7.407845 7.855444 7.652417 8.138865 7.57734 7.227864 7.39043 7.356744 7.431372 7.720171 8.376441 8.734302 8.786487 8.52369 8.121602 7.756709 7.837068 7.846454 8.87537 8.247549 8.336159 8.314066 8.048153 8.753613 8.66176 8.680203 8.329585 8.443237 8.593148 7.848617 7.759731 7.992515 8.016248 8.629009 8.339256 8.248384 8.256705 9.116621 8.4375 9.232732 8.512486 8.319665 8.778987 8.875785 9.599792 9.795992 9.865664 9.952355 10.08631 10.26922 10.49263 10.70639 10.74101 10.7202 10.73967 10.06756 10.31318 10.74351 9.914286 9.792194 9.507033 9.327085 9.393316 9.970263 9.494812 9.761361 9.964837 11.20348 10.77993 9.623734 9.431492 9.357271 9.103148 9.252272 9.515157 9.889631 10.13608 9.405371 10.07194 9.5566 9.472807 9.916465 9.769443 9.031363 9.12285 9.665258 9.606904 9.891843 9.830923 9.931855 9.193948 9.790686 9.171411 8.978953 9.201401 9.286282 9.874455 8.833048 9.057897 9.313337 9.008841 10.10538 9.701161 9.602992 8.822499 9.045165 9.787292 8.88393 9.127771 9.893564 8.435508 8.032583 7.719027 7.696951 8.026666 8.4518 9.074281 9.537992 9.789686 10.5428 10.65119 11.18831 10.84339 11.22405 10.95556 11.15936 11.28039 10.89509 10.91824 10.85553 11.13725 11.18838 11.24529 11.24559 11.23064 11.21218 
9.588675 9.710896 9.878678 10.05532 10.25818 10.12144 10.02068 9.945722 9.420117 9.654381 9.703685 9.776525 9.265907 9.266037 10.10226 9.667783 10.52048 10.09994 9.504866 10.0137 9.845102 9.676505 9.584545 9.49041 8.93115 8.700495 8.511916 8.463332 8.501534 8.484827 8.572388 8.406239 8.390164 8.898401 8.469522 8.449719 8.406003 8.243429 8.376139 8.661108 8.26074 8.152128 7.730758 7.735028 7.684244 7.761508 8.247322 8.106746 7.747364 8.102221 8.617555 8.74381 8.761067 8.255783 7.636401 7.454008 7.431402 7.316266 7.358551 7.515562 7.27308 8.422771 7.900719 7.926858 8.253527 8.126162 8.089725 8.112559 7.167317 7.178585 7.215373 7.284784 7.840929 7.478503 7.597773 8.265459 8.956869 9.122818 7.719655 7.787636 8.578856 8.522884 8.350267 8.095816 8.61772 8.174583 8.018828 8.04066 8.383931 8.046129 7.987898 7.846369 7.92915 8.486945 7.769527 7.704744 7.93193 8.042852 7.973292 8.281893 8.985314 9.093429 8.539279 8.227985 8.485727 8.383868 8.718711 8.580275 9.04888 9.870646 9.891424 9.952954 10.08452 10.24681 10.25815 10.7564 10.78977 10.54578 10.36369 10.36952 10.51807 10.10035 9.715054 9.612508 9.451715 9.161589 9.045247 9.279898 9.25652 9.018492 10.57177 10.16071 10.1922 9.502465 9.569114 9.416685 9.201446 9.048039 9.429967 9.957234 10.0849 10.12047 10.28387 9.324966 9.120078 9.822607 9.272981 8.985941 9.015599 9.573362 9.596842 8.830056 9.289999 9.376426 9.209657 10.01552 10.09066 9.624144 9.054677 9.123806 9.017487 9.843107 8.804008 8.751208 8.827056 9.453125 9.524806 9.886395 9.033462 8.723409 8.736068 8.834275 9.176661 9.137324 8.736921 8.505501 8.434662 8.864192 9.116839 9.202362 9.730396 10.39743 10.22574 10.68039 10.78796 11.14984 11.24897 11.18882 11.3267 11.3104 10.97135 10.8827 10.55866 11.05613 11.10161 11.19841 11.31622 11.37905 11.24491 12.22892 
9.363105 9.475409 10.06916 10.17241 10.18151 10.00743 9.936183 9.745492 9.615374 9.914441 9.899667 9.399356 9.625029 9.618654 10.19655 10.50228 10.06963 9.746551 10.30993 10.00473 9.928055 9.658659 9.630762 9.473568 9.124029 8.869247 8.567609 8.567867 8.551533 8.61805 8.486416 8.393409 8.267982 8.291205 8.533041 8.685324 8.427381 8.312193 9.05556 8.530828 8.303689 7.884016 7.61978 7.651808 7.747246 8.607243 8.919347 7.852187 7.803497 8.211536 8.536365 8.668597 8.627481 8.189838 7.547372 7.399918 7.329041 7.514427 8.073093 7.488181 8.10464 8.215214 8.344301 8.125456 8.202142 8.212208 7.343771 7.152928 7.241314 7.147574 7.386599 8.231539 7.366341 7.488496 7.590724 8.724757 8.860355 8.312444 7.889388 8.198995 8.573426 8.331014 8.912729 8.25908 8.299232 8.018076 7.951194 8.516909 8.1682 8.566176 8.706155 7.843882 7.787871 7.981826 8.594206 8.004909 8.506927 8.815488 8.199911 8.008225 8.406141 9.085821 8.086489 8.131637 8.306666 8.603523 9.326838 8.743636 8.972003 9.208746 9.386165 9.182487 10.07195 10.26893 10.12521 10.69644 10.72222 10.33852 10.43906 10.44805 10.54512 9.952213 9.761972 9.656178 9.439054 9.545193 8.893072 8.962698 9.178793 9.517155 9.910764 10.45891 9.827916 9.547235 9.401854 9.098173 9.325422 9.630572 9.755263 9.866853 9.9329 10.01657 10.17964 9.547531 9.278505 9.156181 9.186262 9.788183 8.821097 8.684074 8.607086 8.90662 9.430525 8.905605 8.932887 8.907476 9.654636 9.866934 9.259746 9.77601 9.137545 9.6962 9.596968 8.719434 8.822937 8.750149 8.949841 9.847366 9.14348 8.850737 8.699162 8.716092 8.944708 9.220143 8.936117 8.989345 9.109317 9.825562 9.674506 9.606235 10.49475 10.7032 11.20445 10.81643 10.89528 11.25802 11.04708 12.06509 11.06123 11.0206 11.02317 11.06502 10.99945 10.83096 10.88558 11.12144 11.19959 11.27688 11.03261 10.84732 
9.350208 9.612774 10.15243 10.03489 10.02158 10.00303 10.07812 9.92419 9.984037 9.777283 9.288603 9.422715 9.708648 9.982865 10.28343 10.35745 9.89673 9.931561 10.31722 9.941504 9.632594 9.384041 9.313462 9.305684 9.233143 8.806196 8.590958 8.401645 8.410105 8.465608 8.664678 8.535027 9.199658 8.320874 8.244211 8.047479 7.970375 8.15618 9.076817 9.5941 8.183759 7.832657 7.66075 7.548536 7.588473 9.013224 8.360855 7.630824 7.858262 7.737942 7.965928 8.0478 7.993358 7.559528 7.467079 7.408882 7.379519 7.492079 7.886509 7.945139 8.583053 8.064056 8.487059 8.378564 8.02328 7.346112 7.139179 7.242128 7.29953 7.535047 8.268736 7.474941 7.580569 8.169415 8.054922 8.533086 8.944188 8.424767 9.14892 8.479435 8.586871 8.536309 8.716288 8.264782 8.65329 8.059099 7.891328 8.531182 7.979141 7.654747 8.41948 8.039843 7.702688 7.728634 8.731863 7.927759 8.10309 7.86078 8.222466 8.438955 9.050362 8.832413 8.970847 8.324488 8.672754 9.188565 9.084708 9.355957 9.073327 9.179633 9.089375 9.994652 9.321229 9.729152 10.50552 10.58264 10.61554 10.19591 10.3952 9.861399 10.65917 10.03041 9.636726 9.44651 9.46072 9.230784 8.939587 8.989756 9.098335 9.46111 10.66677 10.41496 9.727252 9.661467 9.330622 9.2479 9.059144 9.060006 9.322659 9.595757 9.760413 9.568837 10.13383 9.967039 10.144 9.201131 9.067612 9.38717 8.888178 8.64519 8.50548 8.890804 9.762376 8.816545 9.052304 8.942514 8.85834 10.01053 9.797432 9.53769 8.867505 8.69991 9.46545 8.716329 8.751781 8.792033 8.665395 9.237129 9.250881 8.67102 8.820782 8.991589 9.392628 9.201185 9.47986 10.09891 9.779373 9.930412 9.744475 10.34009 10.54772 11.27936 11.011 11.29516 11.27023 11.34962 11.13079 11.18912 11.10755 11.07568 10.89811 10.98195 11.02114 11.06135 10.70626 10.94334 11.38899 11.81317 11.35725 11.14429 
9.631542 9.918684 10.00947 9.900514 9.925799 9.927806 9.814752 9.380811 9.671985 9.718031 9.758183 9.543358 10.78439 10.08115 9.791009 9.969073 9.545223 10.04682 9.890425 9.281888 9.524476 9.713574 9.0839 9.378778 9.237329 8.766394 8.643023 8.351686 8.31764 8.861556 9.418003 8.724063 8.427496 8.227253 8.05181 7.849556 7.901908 8.230423 8.757373 8.354853 8.19849 8.145672 7.946417 7.806086 7.941857 7.843739 7.680591 7.680425 8.318497 8.01346 7.808214 8.54806 8.384051 7.579115 7.529489 7.478752 7.529741 7.466783 7.745354 7.777155 8.421512 8.196335 8.216473 8.179944 7.442055 7.154693 7.137103 7.152797 8.331902 8.328262 7.725319 7.313093 7.417393 7.500316 8.022515 8.592945 8.666858 8.799246 8.234879 8.294736 8.49322 8.009635 8.242431 8.471043 7.796204 8.340694 8.390266 8.535785 7.803437 7.625189 7.777174 8.814139 7.940475 7.852666 8.368085 8.248543 8.153417 7.869154 8.682076 8.870555 8.13807 8.253866 8.250457 8.465448 8.782923 8.588789 9.204064 9.341797 9.46283 9.71704 9.626734 9.916633 9.887874 9.435857 9.921356 10.57348 10.53215 10.37965 10.36366 9.772687 9.716401 10.40951 9.999433 9.509358 9.527691 9.527246 9.052129 9.010637 8.987978 9.306417 9.828578 10.51532 10.30554 9.601855 9.890832 10.07054 9.248502 9.369256 9.233582 9.848678 9.688869 9.934464 9.998693 9.481446 9.715438 9.957066 9.919813 8.896532 9.067103 8.89312 8.454383 8.617479 8.713967 8.764542 8.921827 9.159967 8.85942 9.097941 9.354636 9.243074 8.837911 8.587825 9.358377 9.479177 8.820355 8.589542 8.662729 8.515889 8.700044 8.75097 9.32636 9.558173 9.235268 9.290803 9.290619 10.01932 9.787183 10.21384 10.18248 10.66893 10.78913 11.07691 11.06494 11.0652 11.39693 11.13159 11.20048 11.21126 11.14275 11.08603 11.00579 11.06731 11.2053 11.18166 10.97586 11.3652 11.40257 11.4754 11.84874 11.58372 
9.61645 10.01843 9.916963 9.630358 9.922647 9.299564 9.355817 10.26781 9.840809 9.605575 10.2677 10.14055 10.35013 9.822621 9.735239 9.703988 9.669539 9.957706 9.328043 9.325068 10.04982 9.454759 9.598067 9.56359 9.063279 8.628627 8.505568 8.427241 8.645737 8.62447 8.602612 8.643877 9.54926 9.050064 8.265513 8.043099 7.896441 7.958814 8.146816 8.16409 8.166738 8.48522 8.414611 7.883258 7.856387 7.652976 7.574807 8.218626 8.395169 8.039752 8.146131 8.598115 8.630353 7.646182 7.587344 7.77778 7.780383 7.997225 7.801049 7.837824 8.501593 8.41373 8.338375 8.210029 7.168385 7.106534 7.224877 7.720912 8.342461 8.264531 8.346738 7.289295 7.348416 7.688202 8.292962 8.634178 8.557113 7.819265 8.890451 8.053601 8.998785 8.537542 8.295988 8.047295 8.225507 8.044659 8.380879 7.874833 7.681898 7.672286 8.829804 8.096313 7.903742 8.427816 8.372766 8.802217 7.987439 8.609679 8.72129 8.162422 8.086244 8.33216 8.017964 8.197284 8.591443 8.668848 9.117048 9.075259 9.582639 9.707953 9.495074 9.935148 10.10906 10.24565 9.906016 10.10131 10.51253 10.32188 10.46216 10.12159 9.571448 9.663628 9.580844 9.648276 9.384413 9.209025 9.400016 9.223767 8.960805 8.969 9.232493 9.801255 10.72693 9.723417 9.807408 10.37564 9.526769 9.937793 9.477732 9.242371 9.97125 9.901808 9.845609 9.718008 9.223784 10.00528 8.871202 9.058935 8.843595 8.812257 8.847688 8.3853 8.38825 8.434746 8.606102 8.779588 8.852114 8.790077 8.805949 8.697583 8.845222 8.844234 9.380124 8.997646 9.167376 8.557687 8.259231 8.323813 8.618461 9.387071 9.747257 9.889443 10.21689 9.462408 9.486197 9.914896 10.2777 10.39818 10.11608 10.6237 10.70539 11.09873 11.57205 11.17978 11.16795 11.35404 11.18441 11.23689 11.17097 11.1577 11.15728 11.19755 11.19448 11.18589 11.25293 11.34119 11.73445 11.45454 11.52599 11.52984 
9.855143 9.282137 9.828702 9.768602 9.347722 9.543485 10.35712 9.913065 9.724945 9.682893 9.828221 10.28962 10.14332 9.745984 9.653734 9.602807 9.661852 9.809068 9.425933 9.171835 9.343346 9.714119 9.607133 9.142632 8.747612 8.436455 8.297578 9.012768 8.489789 8.615242 8.6626 9.310262 9.546364 9.440244 9.0003 8.801343 8.466025 8.220504 8.231322 8.662933 8.826322 9.138942 8.213571 7.812112 7.58089 7.545725 7.88098 8.099998 8.287593 8.644489 8.210225 7.937451 7.720672 7.68444 7.683403 8.424507 7.613438 7.900742 7.900414 7.803097 8.523282 8.475078 7.522292 7.229264 7.169797 7.157445 7.513828 7.630505 8.414273 8.446919 7.541479 7.268346 7.381382 7.956132 7.975867 8.899958 8.542519 8.594649 7.9804 7.890333 8.059392 8.283157 8.097182 8.117726 8.213491 8.355315 8.479399 7.726264 7.720086 7.925496 8.8793 8.292267 7.966044 8.34108 8.094642 8.35305 8.132959 8.151951 8.688395 8.059657 8.088881 8.441685 8.689845 8.337368 8.291897 8.63124 8.769947 9.53183 9.68006 9.789835 9.873031 9.975405 9.784555 10.0626 10.50035 9.616117 9.646152 9.973129 10.09458 9.658418 9.495577 10.0803 9.713751 9.712872 9.841885 10.11915 9.398945 9.203176 8.991328 8.789955 8.867372 9.18861 9.764241 10.0044 9.919761 10.82834 10.00356 10.60474 9.282006 10.13267 9.264969 9.548129 9.098971 9.078241 9.015265 9.212173 9.911035 9.760678 8.790792 8.612242 8.633812 8.46875 8.399044 8.706821 8.557501 8.590508 9.11435 9.29911 9.191632 9.052287 8.984571 9.482513 9.330241 9.675963 8.6848 8.352468 8.308487 8.467908 8.770202 8.951862 9.095888 10.32779 9.829938 9.815296 9.83466 9.46594 9.678756 10.49096 11.03764 10.90428 11.40781 11.1461 11.65989 11.26148 11.49442 11.27953 11.28801 11.27427 11.25132 11.23202 11.21491 11.20929 11.20813 11.22742 11.31779 11.25134 11.17089 11.13302 11.05601 10.96225 
10.02731 9.477201 9.354363 9.231304 9.169774 9.312773 9.759212 9.350275 9.442439 9.541808 10.0226 10.31344 9.957976 9.764946 9.890827 9.981896 9.71074 10.22368 9.646854 9.460742 9.45547 10.13491 9.328031 8.808996 8.463424 8.68735 8.867819 8.557405 8.610277 8.436243 8.382252 8.853653 8.79531 9.136664 8.893992 8.592985 8.470737 8.261789 8.270657 8.606337 9.170015 8.271043 7.904917 7.627212 7.530044 8.197814 8.220267 8.302549 8.528974 8.219487 8.177668 7.974968 8.169688 7.798494 8.109511 7.966259 7.778117 7.962431 7.960119 8.584243 8.575618 8.536833 7.508667 7.278728 7.226964 7.45596 8.438486 7.322818 8.476159 7.708069 7.437601 7.323704 7.340127 7.62851 7.905447 7.967385 7.858557 8.059924 8.293193 9.010189 8.760038 7.875487 8.308167 8.402433 8.510162 8.015631 7.960186 8.287642 7.87994 8.925013 9.021781 8.09341 8.143112 8.374072 8.329275 8.978996 8.651913 8.225089 9.099508 8.236916 8.186769 8.439016 9.233172 8.64389 8.505761 8.595819 8.655667 8.864705 9.633799 9.853083 9.344811 10.0709 10.11179 9.725239 9.704988 10.16437 9.879515 9.687121 9.693931 9.47362 9.444344 9.478063 10.56487 9.574359 9.425204 9.204245 9.391576 9.763856 9.769303 8.823469 8.645117 8.781928 9.258693 9.812979 9.829182 10.12063 9.826909 9.833838 10.37642 10.2637 10.22336 9.241711 9.96106 9.447062 9.88471 9.435847 9.164476 9.442699 8.889021 8.64085 8.485373 8.558696 8.415987 8.37678 8.424329 8.810222 8.906712 8.878768 8.662782 8.857046 9.885846 9.32036 8.86296 8.588099 8.509901 8.55022 8.717961 9.02549 9.403461 9.776518 9.70188 9.5724 9.865062 9.606382 9.513775 9.608456 9.707981 10.1667 10.84986 10.98149 11.46907 11.53718 11.23876 11.23523 11.61611 11.43751 11.30279 11.26886 11.30601 11.265 11.23065 11.16545 11.53077 10.93875 11.22503 11.29329 11.02757 11.59069 10.87734 11.18925 
9.505407 9.450868 9.406519 9.447961 9.504285 9.591726 10.587 9.301185 9.873976 10.19774 9.847498 9.836042 10.23371 10.15075 9.909397 10.92436 10.01554 10.01526 9.46202 9.665324 9.643021 9.683957 8.999515 8.59817 8.353795 8.932099 8.432486 8.966513 8.509711 7.925462 7.940745 8.103856 8.635903 8.368635 8.879107 8.796516 9.036646 8.258492 8.226328 8.257202 8.254723 7.972623 7.738901 7.580008 8.551147 7.69275 8.263122 8.677711 8.733973 8.243799 8.276117 7.938782 8.4162 8.200841 7.797093 7.952324 7.834832 8.136647 8.523441 8.105765 8.675015 8.38592 7.476525 7.378044 7.44338 7.864895 8.094748 7.43259 7.772387 7.655705 8.377617 8.302276 8.528322 7.995412 7.900275 8.707664 7.694114 7.857611 8.915939 8.206388 8.451741 8.395613 8.669919 8.099232 7.824546 8.301687 7.573097 7.928099 7.948841 8.196353 7.854473 8.064815 8.78204 8.173412 8.133622 8.862908 8.472253 8.833076 8.500224 8.228475 8.277194 8.308805 8.351398 8.57881 8.503661 8.695085 9.341268 9.213444 9.701416 9.917412 9.455054 9.762725 9.893824 9.73595 9.799556 9.674723 11.63804 11.19269 9.412075 9.498758 9.754863 9.371555 9.59613 9.792069 9.565387 9.363975 9.217573 9.236712 9.406346 9.445071 8.41311 8.509512 8.992701 9.446218 9.602829 9.864488 10.20693 9.818922 10.69431 9.841536 9.325443 10.10094 10.00778 9.918961 9.02375 8.934443 9.249575 8.860544 8.863573 8.63636 8.716562 8.535277 8.788461 8.673807 8.497777 8.513781 9.089908 8.866371 8.58215 9.130993 9.244767 8.836903 8.596243 8.636593 8.749125 8.991717 9.437834 9.706021 9.843605 9.693328 10.52146 10.02037 10.07443 9.741685 9.538037 9.607719 9.811111 10.14745 10.91875 11.45246 11.29004 11.6273 11.31505 11.37336 11.51287 11.31542 11.35452 11.31638 11.28693 11.3085 11.24805 10.99718 10.79867 10.92291 11.22577 11.30815 11.39834 11.46831 11.07544 11.1509 
9.377341 9.826128 9.996738 9.860271 10.19413 10.54388 9.471889 9.62695 9.851477 9.732556 9.615191 9.48569 10.00806 10.70015 10.8158 10.66128 9.900166 9.431018 9.910549 9.435123 9.264256 9.04822 8.927866 8.610714 8.590235 9.270021 8.341654 8.438208 7.739193 7.556431 7.855327 8.178337 8.845259 7.949077 8.83656 8.174528 8.352239 8.093184 8.85256 8.0457 8.069043 7.927187 7.72137 8.65347 7.949562 7.836692 8.266548 8.704042 7.95067 8.131946 7.944863 8.634675 7.993896 8.377714 7.999641 8.151565 8.135667 8.804571 8.797456 8.860326 8.731302 7.846211 7.638166 8.362808 7.863091 8.295462 7.698373 7.760833 8.105887 7.891207 8.502756 8.568335 8.571476 7.832657 8.576143 8.057709 7.777532 8.725007 8.608468 8.345942 7.89684 7.771671 7.851454 8.02241 7.878557 7.677336 8.120227 8.226962 9.043102 8.035916 8.929897 8.000182 8.216643 8.126368 8.227385 8.553672 9.000257 9.155286 8.250536 8.573101 8.404518 8.381492 8.761831 8.352003 8.555049 9.468921 9.576102 9.697477 9.094281 10.00261 9.593334 10.45238 10.52917 9.849872 9.850573 9.663492 10.10809 9.505289 9.566804 9.477895 9.872899 9.351115 9.734175 10.07529 9.736452 9.449957 9.203953 9.604706 9.033516 8.671553 8.667368 8.803561 9.576857 9.079124 9.273852 10.64353 10.1189 10.12778 9.708568 9.567611 9.720744 10.22657 9.183161 9.386181 9.093619 9.647619 9.644496 9.295275 8.626919 8.790788 8.867572 8.5965 8.670574 8.587321 8.804188 8.571305 8.56496 8.845406 8.63469 8.692202 8.470293 8.454312 8.597786 8.827224 9.233513 9.685053 9.900392 10.4708 10.50941 10.13574 10.16533 10.32923 10.35282 9.874259 9.884583 9.813257 9.968254 10.74062 11.27626 11.42648 11.28839 11.33181 11.34565 11.32085 11.32231 11.31532 11.31957 11.33829 11.32811 10.78374 11.29016 10.70451 10.69123 10.63881 10.98222 10.8413 10.85479 11.12389 10.97328 11.56526 
9.531496 9.573621 10.29458 10.08607 10.09084 9.429253 9.343763 9.506627 9.905756 9.415342 9.7601 9.445841 9.519819 10.12471 10.28305 10.01876 9.853641 9.478906 9.32332 10.02169 9.248198 8.977805 8.930243 8.690575 8.998551 8.618862 8.462862 8.089913 7.4824 7.375463 7.687969 7.744173 8.007422 7.877182 8.323054 8.377137 7.793515 7.962804 8.409709 7.893657 8.942389 8.414766 7.898701 7.740311 8.656871 8.650758 8.682111 8.742415 8.195955 8.083239 7.772959 7.775711 8.208208 7.755593 8.085052 8.116079 8.60255 8.759344 8.820094 8.214791 8.432686 8.329977 7.845009 8.711438 7.936459 8.437344 8.250639 7.855161 8.232157 8.568089 8.473029 8.576265 8.600137 8.588919 8.304555 7.87865 7.882968 8.918425 8.1355 7.806462 7.797889 7.855758 7.827022 7.717554 8.086247 8.058653 8.171089 8.276887 8.554533 8.524491 8.140632 8.213812 8.170596 9.003258 9.212356 8.34883 8.153656 8.588891 8.717468 9.036765 9.062228 9.011165 9.044625 9.286397 8.574131 8.846227 9.31518 10.0651 9.519857 9.510107 9.569357 9.803881 9.851035 9.781894 9.703578 9.772079 9.575422 9.361511 9.713567 9.424782 9.540627 9.407997 9.257499 9.296181 9.920748 9.71272 9.297268 9.204015 9.275558 8.950636 9.271602 8.885509 8.676774 8.886271 9.058077 9.365205 10.01625 9.930057 9.872884 9.437519 10.31616 9.471298 9.16972 9.033466 9.111503 8.841456 9.055864 9.05023 8.720841 8.686847 9.027658 8.454196 8.533785 9.655371 8.60563 8.7931 8.64251 8.896572 8.818253 8.467756 8.3549 8.393326 8.665505 9.194671 9.98601 10.02302 10.19755 10.72163 10.89529 10.80535 10.88983 11.1409 11.04326 10.33405 10.13186 10.24728 10.14185 11.01946 11.23012 11.51853 11.66711 11.35096 11.35922 11.76907 11.0462 10.99433 10.9994 11.12639 10.90003 10.78042 10.75871 10.72706 10.67645 10.73722 10.67257 10.78519 10.85462 11.22273 11.75564 11.35005 
9.351463 9.440417 9.567959 10.08296 9.622464 9.532229 9.963162 9.750461 9.943948 9.616967 9.903952 9.94808 9.782887 10.05908 10.10116 10.14052 9.770124 9.554351 9.813519 9.78613 9.116161 8.85392 8.755486 8.612869 8.676034 8.339049 8.069791 7.75791 7.344898 7.236034 7.303548 7.709806 7.978956 8.391592 7.711711 7.92894 8.089798 7.701044 7.761422 8.349214 8.450978 8.285461 8.061678 8.533215 8.344079 8.597971 8.693281 8.520072 8.493425 8.006759 7.794923 7.787519 8.029283 8.438635 8.309424 9.122179 8.321038 8.221715 8.096862 8.003905 8.094301 8.180419 7.866869 7.987745 7.916368 7.783014 8.34325 8.059361 8.544498 7.719865 8.64269 8.089492 8.492891 8.529431 7.643133 7.703571 7.98262 8.698546 8.125405 7.896754 8.280417 8.017494 7.696092 7.859907 7.692218 7.956153 8.091872 8.13424 7.992871 8.401245 7.982218 8.853986 8.916991 9.04612 8.442909 8.871314 8.549942 8.405726 8.566356 8.821465 9.008657 9.057475 9.135224 9.141232 8.72011 8.820406 8.811985 9.250216 9.018937 9.624187 9.534318 9.694602 9.807625 9.51681 9.400122 9.505151 9.7166 9.737558 9.44382 9.474875 10.19429 9.507684 9.204149 9.183416 9.409322 9.281998 8.99948 9.568264 9.449038 9.432676 8.978509 8.719655 8.832907 8.970399 8.950306 9.101159 9.377913 9.823439 9.793832 9.663606 9.97884 10.0343 9.755812 9.151906 8.983651 9.030047 8.832242 8.984717 8.803843 8.758679 8.688496 8.601726 8.596811 8.65028 9.145353 8.807014 8.542163 9.172624 8.514044 8.564453 8.593611 8.810034 9.260715 9.838052 10.08698 10.25914 10.81238 10.88658 10.91768 11.25545 11.36331 10.95489 11.28654 11.06252 11.264 10.31497 10.34385 11.0365 11.22739 11.37692 11.34774 11.59554 11.35581 10.94113 10.84964 10.81873 10.79202 10.80248 10.78773 10.78085 10.94921 10.90977 10.92282 10.67607 10.7034 10.76683 11.20811 11.27934 11.1343 11.33664 
9.541347 9.395738 9.448198 9.469789 9.547235 10.07083 9.7227 9.440673 9.634801 9.735377 9.922892 10.16542 9.947683 10.61793 9.47226 9.471772 9.647691 10.02026 9.438232 9.942421 9.003661 8.615598 8.50352 8.515505 8.458952 8.086671 7.812124 7.508592 7.486711 7.379147 7.284889 7.492059 7.320287 7.475354 7.492787 7.922101 7.709312 7.635479 7.712567 8.088184 8.280899 7.861048 7.880134 8.225872 8.496147 7.999453 8.726548 8.372195 8.306906 8.026566 8.136419 8.646668 8.79124 8.140158 8.143496 7.866308 7.867265 8.833532 8.032319 8.110285 7.968141 8.039704 7.891462 8.517156 8.731454 8.947124 8.587313 8.329033 8.476815 8.736505 7.953485 7.993741 8.123378 7.972092 7.857397 7.857741 8.440684 8.604567 8.195621 7.854877 7.966122 7.833281 7.660045 7.609392 7.748128 8.425969 8.364794 7.984206 8.135721 8.041949 8.238684 8.542519 8.654335 8.611727 8.347208 8.27882 8.547912 8.590258 8.762711 9.259325 8.800287 8.680932 9.256906 9.374026 9.565019 9.737481 8.89399 9.022807 9.262084 9.331253 9.711988 9.528118 9.333137 9.518307 9.504898 9.537061 9.534231 10.19668 9.768611 9.582892 9.938471 10.00054 9.345645 9.222929 9.335474 9.244343 9.13028 9.55829 9.054485 8.965546 8.892194 8.566989 9.476198 9.011547 8.825432 8.97485 9.576475 10.35143 9.741914 9.464199 10.5219 9.795148 9.248897 9.153488 9.184049 9.067226 8.820234 9.071719 8.750274 8.761201 8.745147 8.726567 8.675447 8.697467 9.325244 8.920518 8.41012 8.461822 8.601728 9.020324 9.476622 9.597441 9.901572 10.18496 10.7466 10.80959 10.85521 10.99156 11.01054 11.13459 11.3348 11.30724 11.41858 11.46181 11.45553 10.84815 11.04318 11.14057 11.61442 11.72416 11.4701 11.35667 11.38029 11.16004 10.84996 11.19122 11.03083 10.79967 10.79076 10.77182 11.08106 11.2276 11.20433 10.67462 10.70529 10.77676 10.8164 11.0868 10.99231 11.01654 
9.59826 9.385031 9.325461 9.428142 9.362681 9.689993 9.434163 9.975276 10.10827 10.1691 10.1658 10.34267 9.839087 9.288435 9.156285 9.440011 9.67908 9.872387 9.803025 9.303726 8.951805 8.581238 8.336187 8.259929 8.171577 7.879355 7.79132 7.43379 7.377471 7.410228 7.726347 7.469935 7.440675 7.456734 7.529738 7.666988 7.658309 7.707081 7.74589 8.060745 8.083241 7.908251 7.864143 8.022967 8.185426 7.757617 8.461497 8.081697 7.923905 8.6289 8.362333 8.704801 8.343586 8.315058 8.549574 8.014475 7.962801 8.062969 8.532757 8.619455 7.714849 7.78893 8.630963 8.2418 8.251377 8.225703 7.866576 8.759519 8.46217 8.514969 7.799777 8.093935 8.715358 7.770494 7.815959 8.747801 7.933111 7.878983 8.466585 7.879107 7.979578 7.862814 7.657856 7.72479 8.244604 8.585396 8.040875 8.726202 8.73169 8.480962 8.40038 8.529805 9.026446 8.518436 8.62471 8.493329 9.07874 8.656632 8.75603 8.840502 9.341696 8.621982 9.577819 9.272608 9.216607 9.274496 9.575978 9.238977 9.395284 9.307993 9.816055 9.870069 9.451278 9.559292 9.401445 9.437504 9.409894 9.491926 10.21643 9.679056 9.489433 9.881983 9.291961 9.070718 9.758858 9.599741 9.120359 8.972278 8.67774 9.410334 9.260186 8.606981 8.521029 8.48314 8.700562 9.831258 9.716911 10.73381 10.26089 9.925438 9.489965 9.402472 9.106118 9.004498 9.242174 9.118619 8.809709 8.820911 8.611402 8.745594 8.832988 8.765484 8.708439 8.798399 8.620612 8.410542 8.332524 8.514666 8.872561 9.428555 9.872857 10.10722 10.67376 10.3754 10.86594 11.03332 11.09863 11.08325 11.07733 11.51084 11.48337 11.10306 11.2312 11.31521 11.3052 11.60281 11.54138 11.58986 11.14495 11.79111 11.46437 10.93801 11.15818 11.60309 11.58779 11.57609 11.12354 10.8256 10.80592 10.7793 10.73183 10.86859 10.86354 10.67977 10.68947 10.75336 11.0918 11.2008 10.95928 11.00468 
9.264692 9.283409 9.792985 9.704611 9.458548 9.470638 10.05838 10.09101 10.00239 10.12708 10.55341 9.444608 9.31294 9.162632 9.089533 9.178576 9.594487 9.4551 9.552035 9.60565 9.810373 8.729798 8.399724 8.137414 8.492634 8.078338 7.655234 7.697598 7.702297 7.538201 7.661424 7.690746 7.662396 7.707306 7.600548 7.934941 8.180465 7.951631 8.055356 7.877989 8.844625 8.823908 8.572986 8.256845 8.386681 8.293523 7.98154 7.876857 8.541833 7.827528 8.730879 8.714563 8.065277 7.835504 7.986719 7.965935 8.655338 8.554726 8.645589 8.699403 8.205081 8.195544 8.298809 8.304311 7.913116 7.92207 7.884942 8.040885 8.74894 8.027468 8.086313 8.62413 8.447222 8.03907 7.849793 7.885018 7.857044 8.078154 8.111666 8.101827 7.904327 8.559879 7.878926 8.075104 9.242466 8.242575 8.163786 8.365833 9.102829 8.42332 8.366691 8.455808 9.261736 8.749 9.170823 9.264899 9.368896 8.685847 9.402612 9.201731 9.365265 8.670653 8.804997 9.177564 9.009011 9.425786 9.932508 9.233757 9.22869 9.357253 9.819231 9.790452 9.259557 9.567215 9.36277 9.417162 9.668332 9.461607 9.354198 9.542008 10.04588 9.901578 9.73409 9.556571 9.48701 9.417428 8.611125 8.466731 8.573345 9.152781 8.512585 8.312237 8.199442 8.302464 8.5256 9.00668 9.331139 9.598899 9.727201 10.20385 9.754265 9.186481 9.204069 9.003323 9.033966 8.888574 8.701019 8.741042 8.728808 8.783525 8.788853 8.833006 8.77035 8.759736 8.311751 8.253473 8.456517 8.886107 9.545225 10.20047 10.01536 10.4223 10.93375 10.96424 11.12022 11.27571 11.32643 11.30847 11.30344 11.27722 11.22471 11.32953 11.6291 11.30984 11.62511 11.64863 11.66918 11.47501 11.38374 11.50465 11.12296 10.96388 11.40944 11.6402 11.63655 11.47025 11.07073 10.82827 11.00168 10.86923 11.24311 11.03802 11.17817 10.68763 10.67293 10.99075 11.39965 11.79857 10.94205 10.9795 
9.482436 10.23303 9.948504 9.581827 10.00063 10.03928 9.688442 9.673224 10.26064 10.04117 9.687613 9.37288 9.251475 9.573442 9.156706 9.253084 9.005326 9.193736 10.02836 9.585454 10.2458 8.993007 8.642613 8.362678 8.239363 8.04371 7.908786 7.817036 7.759292 7.735954 7.868307 7.851478 7.852569 7.839022 7.737885 8.420666 8.765834 8.654096 9.017618 7.987858 8.782708 8.545142 8.27495 8.455394 8.022824 7.866502 7.744125 8.34675 7.871706 7.912342 8.207069 7.962574 7.859245 8.003772 7.992867 7.830829 7.795211 8.34419 8.677367 7.982346 8.200773 8.622263 7.994735 8.52406 8.136741 8.067787 8.173741 8.406991 8.754256 8.539703 8.503692 8.594355 8.32491 7.991671 7.875772 7.897572 8.023157 8.68821 8.420024 8.066795 7.864617 7.855102 8.505448 8.392682 8.002122 8.205956 8.228226 8.189473 8.514884 8.650918 8.715446 8.682382 9.044744 8.905526 9.200265 9.214452 9.38809 9.514222 8.770774 9.4252 9.399518 8.937241 9.525062 8.760378 8.730145 9.20272 9.222909 9.259439 9.455982 9.540838 11.34733 11.41825 9.550289 9.65318 9.564283 9.800935 9.474393 9.929661 10.16368 9.244339 9.528267 9.263677 9.094769 9.668421 8.841743 8.713461 8.60063 8.590857 8.506098 8.607916 8.304984 8.169095 8.112499 8.329259 8.535825 8.654833 8.918106 9.462166 9.529637 10.30655 10.40866 9.428245 9.196281 9.04405 8.970304 8.768453 8.766931 8.809329 8.873719 8.785114 8.807619 8.889572 8.788113 8.413209 8.205646 8.32062 8.886848 9.675804 10.1435 10.34436 10.3646 10.62056 11.19274 11.34043 11.41696 11.45463 -9999 11.64373 11.52573 11.73518 11.72438 11.32639 11.69277 11.40395 11.78378 11.49792 11.73883 11.67229 11.84806 11.28104 11.03474 11.16181 11.12099 10.98356 10.96058 11.07387 10.89646 11.28497 11.07467 10.77768 10.76797 11.18307 11.13574 11.26625 10.94821 11.27251 11.21403 11.31922 11.07943 11.14947 
10.68274 9.742313 10.56934 10.8219 9.560987 10.19507 10.15952 9.951202 9.879145 9.802531 9.556269 9.404176 9.323967 9.942606 9.262994 9.011549 9.453019 8.957879 9.211452 9.303342 9.913584 9.150219 8.936794 8.690225 8.507528 8.357929 8.384624 8.24021 8.004105 7.919095 7.94516 7.996274 8.354611 7.964471 7.87847 8.662528 8.466987 8.885573 8.476472 8.258169 8.250033 8.69217 8.09597 8.171587 7.969979 8.025417 8.033512 7.84998 8.058968 8.22538 8.678627 8.099211 8.272439 8.099003 8.561903 8.206091 8.429128 8.630022 7.951728 7.810072 7.983867 8.987006 8.345455 8.934605 8.233091 8.972996 8.382881 8.623068 8.995047 8.36487 8.773726 8.220842 8.217378 7.933541 7.924424 7.932436 7.904905 8.073067 8.007857 8.07289 7.821689 7.702741 8.094873 8.913586 8.213224 8.223326 8.269053 8.567923 8.237842 8.293632 8.545495 9.063463 9.112126 8.909526 9.326951 9.412629 9.024025 8.921174 8.849276 9.473543 9.496317 8.907751 9.510584 9.139787 9.107245 8.813735 9.345902 9.650858 9.618892 10.07519 10.43705 9.809052 9.716964 9.60943 9.554275 10.23912 9.383257 9.265363 9.369566 9.97538 9.784556 9.143803 9.636722 9.52031 9.408542 9.295982 9.12046 9.135989 8.522779 9.042701 8.377606 8.58881 8.624047 9.098805 8.38039 8.522448 8.863648 9.150273 9.293812 9.687642 10.65037 9.534997 9.560833 9.349026 9.085066 8.774362 8.848049 9.294507 9.300701 8.904166 8.926003 8.938482 8.779155 8.543654 8.527971 8.878016 9.738212 11.51325 10.97848 11.82255 11.95323 11.94102 11.34256 11.33417 11.60391 11.37871 -9999 -9999 11.46228 11.43203 11.79054 11.77746 11.68081 11.7496 11.74278 12.02295 11.8263 11.49465 11.51535 11.54359 10.95019 10.99417 11.24001 11.00155 10.97606 11.47426 10.91362 11.10848 10.85811 11.17402 11.27477 11.05678 10.89167 11.06162 11.07852 10.87771 10.8301 11.12053 11.74897 11.90843 
9.65087 9.710004 9.910175 10.00218 10.30609 10.19338 9.931533 9.869253 9.920028 10.18309 10.1638 9.473009 9.66718 9.618566 9.233965 9.116997 9.524646 8.926496 9.479579 9.118672 9.083465 9.351587 8.997355 8.931356 8.822041 8.916833 8.922924 8.798301 8.49383 8.31143 8.098611 8.129603 8.764078 8.285156 8.402061 8.642574 8.768134 8.798439 9.172427 8.13845 8.74735 8.676222 8.280512 8.155412 8.061071 7.863439 7.949485 7.805403 8.39898 8.634455 8.033188 7.887617 8.381577 8.246113 8.701971 8.803658 8.333496 8.717057 8.467155 8.010256 7.939484 8.308542 8.497675 9.08756 8.684362 9.122403 8.008504 8.153869 8.24261 8.212079 8.057055 8.223842 8.268023 8.004285 7.986422 7.959071 7.975694 8.401629 8.117626 8.081346 7.874062 7.762168 7.808518 7.937452 8.033742 8.181387 8.288569 8.501616 8.439123 8.358988 9.341706 9.155622 8.765937 8.553063 9.420026 8.797546 9.282978 9.53372 8.748111 8.791661 9.205707 8.93807 9.072214 9.789699 9.139949 9.084483 9.487884 9.837895 10.15051 11.35105 11.36166 9.89469 9.555173 9.659401 9.951726 9.308132 9.241306 9.311903 9.151939 9.701989 9.836308 9.179151 9.077204 9.11749 8.825117 9.283597 8.576734 8.54225 8.419872 8.755077 8.433092 8.30851 8.304876 8.327882 8.339277 8.356736 8.64205 8.700991 9.091538 9.073127 9.233546 9.511015 10.19097 9.971091 9.565891 9.129086 9.033924 9.142844 9.043911 8.933523 9.181069 8.975318 8.930219 8.984852 9.350518 10.38488 11.04628 11.53875 12.43606 11.53007 11.40155 11.36645 11.24671 11.39073 11.49447 11.29048 11.45305 11.29425 11.29068 11.35184 11.38765 12.13469 11.67073 11.53334 11.6492 11.55011 11.49125 11.55224 11.55188 11.22193 10.96633 11.05068 11.25908 11.1356 10.99828 11.44955 11.0635 10.92059 10.88511 11.16331 11.3501 11.25638 10.73601 10.95228 11.14705 10.78976 10.69585 11.28956 11.64719 11.49261 
9.690626 9.858433 10.24146 10.42224 10.32972 10.30657 10.4268 10.13708 10.08021 10.04943 9.799089 9.515457 10.02247 9.356637 9.284365 8.852125 8.765023 9.019897 8.940463 9.066441 9.315349 8.885958 8.856899 8.840499 8.845372 8.806704 8.726156 9.028134 8.630828 8.737856 8.332577 8.373013 8.865843 8.755064 8.949537 8.727189 8.215261 8.114058 8.282701 8.293962 8.71652 8.323531 8.130162 8.162313 8.280736 8.159367 8.417946 8.016969 8.441393 8.06914 7.91758 7.817735 8.254463 8.313841 8.892635 8.774462 8.7217 8.438283 8.743159 8.162004 8.841062 8.824144 9.046391 8.43422 8.596507 8.384301 8.810357 8.111567 8.132957 7.982412 7.892794 9.322398 8.363034 8.536154 8.272645 8.19221 8.274708 7.781755 8.020921 8.120753 7.980111 7.957873 8.973674 8.330415 8.852526 8.122505 8.880595 8.335939 8.69637 8.618667 8.874898 9.254777 9.210999 9.54882 8.706973 9.067809 8.94145 9.583304 8.810355 8.796791 9.840654 8.982826 10.06297 9.379278 9.284621 9.433901 9.68006 9.405456 9.79536 9.7223 9.679234 9.621123 9.325368 9.205857 9.034057 9.166087 9.121339 9.572933 9.257861 9.114449 8.921975 9.509526 9.432394 8.649086 8.423283 8.42783 8.521153 9.083297 8.359063 9.128506 8.670209 9.198653 9.27324 8.528422 8.323601 8.309881 8.343833 8.701985 8.707621 8.829871 9.694383 10.20472 11.47154 10.58127 10.71256 9.42589 9.17841 8.977425 8.93031 8.990957 9.211941 9.195398 9.330842 9.940111 10.60497 11.41739 12.2178 12.69675 -9999 11.55457 11.54159 11.47392 10.68098 10.60463 10.41407 11.29831 11.14761 11.17162 11.2096 11.27449 11.34937 11.67403 11.61679 11.85473 12.12217 11.7761 11.64095 11.59092 11.41271 11.1775 11.07764 11.06798 11.17772 11.28105 11.29837 11.56079 11.35202 10.95971 10.95559 11.11357 11.38248 11.28836 10.78583 10.73068 11.62375 10.85256 10.80793 11.28007 11.08793 10.95862 
9.705359 10.17131 10.03502 10.61376 10.46219 10.06343 9.499597 9.687694 10.18774 10.13359 9.416287 9.539517 9.699565 9.630308 9.086879 8.716873 8.598704 8.58971 9.014401 8.904257 8.714174 9.424852 8.849333 8.848427 8.690565 8.741364 8.644417 8.770394 8.847075 9.101229 8.52154 9.528317 8.941934 9.048467 8.40694 8.166712 8.111388 8.165522 8.103538 8.672734 8.360107 7.966543 7.909211 8.1818 8.420411 8.386917 8.361627 8.549993 8.268876 8.283068 8.077498 8.278903 7.918155 8.618495 8.926667 8.850569 8.794823 8.82972 8.543028 8.60925 8.681915 8.789076 8.522268 8.463547 8.279171 9.310666 8.792429 8.105165 8.185587 8.425357 8.445357 9.05905 8.902376 9.251659 8.609066 8.551944 8.045416 8.040339 8.210436 8.134542 8.028934 8.221096 8.246278 8.310061 8.202786 8.366364 8.916885 8.635922 8.725885 8.870486 9.477118 9.399865 9.342032 8.960408 8.801467 9.512164 9.009174 9.754221 9.034335 8.742355 8.739732 8.794342 9.04069 9.250911 9.348523 9.411516 9.993306 9.660502 9.737056 9.529483 9.297087 9.909462 9.19222 8.949992 8.911516 8.9966 8.935387 9.087482 9.492472 8.896424 9.563649 9.412658 8.618246 8.489383 8.690044 8.514589 8.439788 8.347095 8.536922 9.115349 8.637145 9.277045 8.373307 9.17034 8.537829 8.369208 8.557385 8.455237 8.654114 8.667237 8.90191 9.82014 10.84288 9.901588 10.11025 9.85181 9.520328 9.188043 9.112083 9.085133 9.307446 9.613097 10.1371 11.94454 12.40064 -9999 12.0629 12.88125 11.41061 11.76686 11.61511 11.45171 10.58803 10.94034 10.63038 11.03263 11.22381 11.29875 11.39444 11.43174 11.62328 11.76944 12.2518 11.79644 12.24744 11.65889 11.84123 11.61897 11.41858 11.11897 11.11496 11.0761 11.30146 11.11913 11.24303 11.48479 11.69311 11.21943 11.04583 11.34393 11.43649 11.71808 10.82993 10.77442 10.91275 10.73166 10.75469 10.79776 10.88048 11.05769 
10.06406 10.52431 10.47731 10.07018 10.06252 9.740831 9.491552 9.985636 10.08668 9.915375 9.796273 9.626123 9.372122 9.04319 8.783801 8.519204 8.402985 8.382539 9.070518 8.772308 8.591035 8.877342 8.583782 8.814753 9.166602 9.194857 8.598574 8.453218 9.356016 8.435678 8.399323 8.317019 8.371477 8.753705 8.211066 8.457562 8.526555 8.334017 8.139264 8.111081 8.075076 8.462926 7.979177 8.067366 8.139006 8.780725 8.604597 8.565977 8.134517 8.234604 8.627221 8.307606 7.955342 8.165415 8.95744 8.602006 8.767976 8.313884 8.412044 8.690468 8.433157 8.753756 8.908644 8.07274 9.075273 8.468707 8.818687 8.432868 8.658707 8.596952 8.162786 8.519732 8.32056 8.407492 8.50541 8.524856 8.107946 8.152655 8.175816 8.116712 8.091686 8.091477 8.149824 8.171521 8.199209 8.167424 9.34897 9.122479 8.879671 8.840425 8.857896 8.859026 8.976308 8.854936 8.901674 8.934003 9.456159 8.80997 9.107067 9.535546 8.834559 8.826283 8.868459 9.083908 9.228741 9.598456 9.991093 9.886766 9.665794 9.697091 9.171583 8.954735 9.000016 9.025724 8.913955 8.952688 8.936806 8.757131 8.74867 9.231207 9.303253 8.698316 8.590151 9.468287 9.263929 9.209117 8.403938 8.459844 8.74646 8.410954 9.115705 8.361048 8.438199 8.737617 8.442452 8.49956 8.671125 8.571872 9.453013 8.824601 8.567513 9.12778 9.014317 9.00002 9.366756 9.963205 10.40609 9.671886 9.667901 9.525635 9.647296 10.68966 11.1636 12.00311 11.8083 11.74016 11.83964 12.00247 11.86936 11.785 11.51186 11.3124 11.21981 11.07968 11.15093 11.24249 11.73768 11.25381 11.36305 11.46473 11.58934 -9999 12.3057 12.00076 12.27399 11.85753 11.4805 12.08543 12.0881 11.33693 11.20486 11.1206 11.10534 11.08024 11.07093 11.06314 11.15294 11.02939 11.92703 11.47989 11.35746 11.21439 10.88083 10.82466 10.87675 11.03471 10.77823 10.82076 10.89965 10.94531 
10.37505 9.899466 10.29334 10.50839 10.44658 9.824611 10.19902 9.856753 9.840272 10.02351 9.688964 9.257711 9.044636 8.783298 8.550622 8.347724 8.347146 8.268585 8.441321 8.67067 8.503963 8.563842 8.472394 9.251091 8.823704 9.047666 8.760158 8.440108 8.664465 8.616945 9.225251 8.351337 8.274541 8.488347 8.466461 8.565079 8.350362 8.151774 8.123085 8.094293 8.952484 8.657791 8.538812 8.554573 8.209536 8.377362 8.880939 8.116121 8.13398 8.379533 8.494204 8.091462 8.037001 8.301215 8.089787 8.200889 8.440419 8.198595 8.204964 8.220941 8.672459 8.659497 8.480415 8.969164 8.441645 9.432734 8.463281 9.13731 9.086936 8.315301 8.164523 8.303317 8.404345 8.397078 8.448117 8.359497 8.200237 8.370907 8.292931 8.592981 8.54437 8.14641 8.224029 8.263579 8.315298 8.310125 8.529695 9.123777 9.081811 8.822845 8.861541 9.0099 9.073149 9.442593 9.603167 8.859036 9.210174 8.99618 9.02524 9.048231 9.350841 8.887328 9.031282 9.315054 9.607882 9.987531 9.801186 10.69985 10.07289 9.539742 9.264121 9.053573 8.92755 8.9003 8.896617 9.401079 9.079693 8.827428 8.540766 9.180853 9.165211 9.016154 8.640582 8.5148 9.292715 9.349356 8.787588 8.662515 9.318323 8.450966 9.212302 8.91211 9.439528 9.166915 8.34567 9.286803 8.922959 9.40982 8.532436 8.517072 8.525408 8.542343 8.403913 8.397391 8.705863 9.541342 10.17551 10.27277 10.61845 10.23453 10.4172 11.12545 11.87899 -9999 -9999 11.90243 12.04487 11.81305 11.83246 11.80151 11.18943 11.09873 11.17016 11.01923 10.93664 11.26251 11.52731 11.24177 11.35037 11.41941 11.88767 11.72894 -9999 12.21592 12.3152 11.83095 11.40364 11.26981 11.36617 11.6831 11.36119 11.13911 11.14114 11.11193 11.17291 11.27202 11.37397 11.23822 11.21807 11.89338 11.17237 11.04661 10.91527 10.84884 10.81542 11.26358 10.81419 10.85393 10.90814 10.91641 
10.22402 9.980556 10.43022 9.996156 10.35326 9.768189 9.756193 9.526365 9.682768 9.843078 9.367065 8.960806 8.649769 8.393379 8.261454 8.233514 8.202709 8.239933 8.881662 8.334712 8.554185 8.549206 8.417114 8.957657 8.530482 8.968649 8.427691 8.353462 8.79555 8.976023 8.548144 8.305399 8.353084 8.945118 8.681734 8.563543 9.194033 8.748751 8.7196 8.234939 8.895775 8.72952 8.77106 8.572129 8.235261 7.983495 8.126502 8.53858 8.921214 8.455584 8.318107 8.022908 8.196711 8.591374 8.899992 8.824804 8.102957 8.197143 8.765478 8.674737 8.230092 8.248275 8.881767 8.269613 8.240294 9.342443 8.321679 8.521716 8.389276 8.34918 9.372726 9.482512 8.880243 8.734773 9.228502 8.768718 8.390978 8.430281 8.529133 9.429139 8.479996 8.273322 8.331864 8.41398 8.45741 8.482076 8.588694 8.777166 9.279494 8.939479 9.135586 9.831277 9.28378 9.162805 9.546667 8.96667 8.882855 9.006361 9.03125 9.167541 9.007876 8.985805 9.257405 9.599834 9.745907 10.00997 10.61922 10.21125 10.55584 10.38316 9.02299 9.249835 8.975087 8.922667 9.360573 9.124608 9.301569 9.172016 8.595492 8.3793 8.445063 8.480021 8.654493 8.660227 9.219603 9.331236 9.523637 8.832493 8.901847 9.037088 8.84448 9.50653 9.16647 9.317519 8.765182 9.241465 8.668613 8.564136 8.385188 8.26089 8.195162 8.212564 8.178941 8.172694 8.493573 9.138748 9.868272 10.49386 10.41077 -9999 -9999 -9999 11.68319 11.81079 11.86405 11.8079 11.79956 11.66004 12.27106 11.37796 11.07896 11.06198 10.97904 10.52152 10.52039 10.92004 11.07758 11.24551 11.3622 11.32595 11.77757 11.5064 12.25621 12.22916 12.39577 12.29276 12.26272 11.92933 11.40153 11.69057 11.95724 11.22021 11.23052 11.34105 12.00944 11.95823 11.94177 11.65856 11.91177 11.541 11.47148 11.82179 10.91673 10.84944 10.82156 11.32096 10.82979 10.83966 10.87851 10.91147 
10.45079 10.40065 9.891385 10.3932 10.11029 10.38444 9.939865 9.488341 9.784436 9.486226 9.022485 8.630487 8.297126 8.114813 8.051939 8.092533 8.143493 8.380048 8.85518 8.626348 8.997753 8.973592 8.618074 8.639711 8.531114 8.226406 8.245152 8.394403 8.487647 8.775312 8.413789 8.733397 8.452082 8.7513 8.241136 8.395612 9.172697 8.708227 8.397775 8.129548 8.862277 8.53137 8.421583 8.355405 9.035775 8.233727 8.139135 8.441307 8.595649 8.553683 8.023201 7.868023 8.131928 8.418905 8.396645 8.461606 8.56624 8.774163 8.733748 8.53022 8.510089 8.410565 8.190502 8.710311 8.364882 8.667971 8.246577 8.176833 8.380055 8.424855 9.495146 9.568194 8.969669 9.583165 9.372763 9.730754 8.827085 8.745824 8.932723 9.640816 9.469328 8.475286 8.506891 8.558839 8.955482 8.860865 8.748835 8.882158 9.261851 9.263493 9.095452 9.215477 9.720945 8.948771 9.389999 8.946027 9.135563 9.236301 9.374595 9.300143 9.356783 9.515334 9.7596 9.895704 9.817254 9.552069 10.90964 10.9288 10.31541 9.903731 9.180847 9.208226 9.404935 9.004006 8.840668 8.830519 8.897313 9.274023 8.41326 8.505771 9.038396 8.302689 8.486698 9.117137 9.220122 8.657933 8.97197 9.470095 9.483175 9.626267 8.887895 8.88028 9.309461 9.144161 8.740927 9.366375 8.370743 8.323031 8.332564 8.27684 8.286961 8.269537 8.357985 8.490446 8.744334 9.078252 9.401008 10.02678 10.89816 11.13179 11.64183 11.7267 11.59803 11.66793 11.77788 11.7282 12.064 11.39921 11.67762 11.29061 11.13144 11.10014 11.02217 10.27639 10.33996 11.02361 11.41555 11.50113 11.5718 11.59297 11.67773 11.63508 12.22269 -9999 12.49739 12.34019 12.27207 12.0813 11.9617 12.10136 12.2143 11.6758 12.08722 11.45649 11.60336 11.97435 11.94086 11.93097 11.91734 11.9155 11.47837 11.62615 11.26264 10.84605 10.82745 11.24788 10.83993 10.83642 10.88008 12.17004 
10.00432 9.864762 9.866196 9.867328 9.999939 9.87549 9.518188 9.547585 9.390558 9.298642 8.930715 8.504518 8.342563 7.991948 7.953982 7.967641 8.164207 8.429476 8.986967 9.31611 9.026466 9.089179 8.509119 8.283407 8.338474 8.246904 8.769441 8.682642 8.928453 8.812448 9.274833 8.338109 8.328326 8.872683 8.784568 8.552842 8.665154 8.225464 8.561109 8.30298 8.243539 8.64282 8.36651 8.309055 8.453665 8.129817 8.152518 8.749044 8.584344 8.620009 8.005181 7.948735 8.289799 8.628423 8.62364 8.397319 8.454511 8.912539 8.911565 8.630925 8.723664 8.53288 8.407888 8.587305 8.258093 8.690056 8.304226 8.14629 8.353272 8.860188 9.297442 9.703395 8.851986 8.902574 9.052071 8.742775 8.919106 8.993204 8.992285 9.499133 9.434399 9.507878 9.56426 9.494861 8.929127 8.769833 8.860015 9.354363 9.931885 9.917472 9.373992 9.257671 9.859959 9.236032 9.131071 9.270946 10.61416 9.554296 9.818786 10.31323 10.09498 10.91365 10.5964 10.92451 9.27245 9.566104 9.916116 9.509187 9.654201 9.187568 9.254456 9.131516 9.326735 9.010515 9.2302 9.10393 9.110512 9.305002 8.524573 9.168643 9.202032 8.461389 8.74046 9.151244 9.251326 9.22881 8.912352 9.51687 9.196261 9.225711 9.613222 9.328066 9.221553 9.181253 9.202594 8.537661 8.202923 8.252669 8.320839 8.417559 8.630467 9.001607 9.016119 9.070445 9.376895 9.774914 9.444464 9.826422 10.71306 11.16845 11.68045 11.93267 11.75043 11.786 11.99639 11.57263 10.94964 11.65816 11.20744 11.46124 11.30833 11.24373 11.12375 11.22735 11.16238 11.13663 11.17066 11.30936 11.44323 11.47948 11.95122 11.66045 11.91097 11.78378 -9999 12.02399 12.02397 11.80025 12.12639 12.11088 11.69242 11.69329 12.09434 11.73259 12.02416 11.64196 11.9684 11.95835 11.15435 11.19541 11.48072 11.40137 11.09772 10.868 10.85002 10.83451 10.83074 10.81554 10.87802 12.00652 
9.799073 10.11272 10.28729 10.30787 9.818777 10.08187 9.661923 9.308404 9.296171 9.179869 8.989883 8.567039 8.177943 8.017649 8.108234 7.997401 7.986303 8.256812 8.735884 8.775896 8.915406 8.600677 8.301067 8.369198 8.498606 8.258378 9.199729 8.872096 8.638827 8.488647 8.373378 8.785702 8.853741 8.744341 8.523755 8.432027 8.548382 8.018014 8.515491 8.665857 8.313303 8.420472 8.627885 8.202909 8.197546 8.199044 8.258577 8.436337 8.666842 8.259023 8.120665 7.882914 8.36787 8.198394 8.233259 8.603047 8.520249 9.162873 9.273896 8.387685 8.896302 8.383904 9.173426 9.032177 8.755199 8.249108 8.143269 8.251662 8.401303 9.464664 9.430079 9.661889 9.751638 9.072771 9.596426 9.03077 9.171478 10.10189 9.635576 9.503368 9.756596 9.260506 9.915988 9.283815 8.944897 8.822212 9.060368 9.311743 10.15076 10.01357 9.480906 9.143432 9.172109 9.337487 9.478147 9.81933 9.934782 10.0756 9.971474 10.33469 11.14487 11.16196 10.05715 9.550916 9.40447 9.418721 9.663061 9.71605 9.536798 9.351202 10.09191 9.238427 9.195445 9.100939 9.260886 9.797105 9.288354 9.346066 8.573481 8.88707 8.834257 9.222672 9.23725 9.354504 8.79908 8.820501 9.668727 9.584133 9.274997 9.505588 9.401163 9.306239 8.974551 8.460623 8.19653 8.075219 8.052574 8.218973 8.560994 9.298178 9.350324 9.172403 9.357934 10.33063 10.17217 10.62181 10.82554 10.17796 10.62493 11.09173 11.40459 11.63534 12.63577 12.49457 11.4235 11.32559 11.91595 10.89983 11.04006 11.01535 11.51561 11.5253 11.40258 11.22452 11.95881 11.76788 11.69119 11.16138 11.36457 11.4628 11.82063 12.60623 12.16752 11.97689 11.78675 12.3224 12.33089 12.12713 12.1315 11.80268 11.85852 11.77281 11.67545 12.05713 12.05251 11.23852 11.66047 11.57011 11.54524 11.01997 11.46984 11.54405 11.14498 10.88448 10.85782 10.80898 10.79926 10.92057 11.12692 11.39234 
10.33794 10.32873 10.32808 10.09254 10.16289 9.991082 9.666683 9.340583 9.628896 9.257552 8.97905 8.644138 8.245688 7.989825 7.904605 7.932769 8.06256 8.023661 8.073592 8.211423 8.539899 8.393185 8.321731 8.388226 8.404013 8.515562 8.438406 8.938124 8.633668 8.462545 8.22948 8.846227 8.682092 8.609967 8.632245 8.544138 8.020531 8.528051 8.488717 8.93897 8.72016 8.276153 8.604043 8.366808 8.371424 8.231153 8.426069 8.546203 8.734983 8.371663 8.203947 8.134457 8.085411 8.279281 8.252832 8.281993 8.387259 8.642074 9.046593 8.420723 8.815669 8.465962 8.678937 8.404464 8.327388 8.195365 8.373854 8.629912 8.549054 9.177934 9.649179 9.913939 9.903397 9.597037 9.685219 9.458062 9.176732 9.920979 9.754671 9.743315 9.681738 10.04979 10.00357 9.131499 8.899309 8.932998 8.99929 9.222925 10.125 10.0587 9.889724 10.17033 9.457076 9.763972 10.14837 10.27302 10.26667 11.35408 10.24632 10.0052 10.37705 10.13016 9.976522 9.624012 9.817147 10.67138 10.1027 10.36557 9.627068 9.362799 9.273157 9.26638 9.391612 10.07538 9.305671 9.317592 9.374372 8.784614 8.640116 9.448627 8.709445 8.680765 9.333189 9.033124 9.509523 9.569063 9.583843 9.586707 9.288348 9.414678 9.419077 8.692327 8.418576 8.175864 7.96968 7.909345 8.02637 8.25438 8.718829 9.363873 8.997464 8.835746 9.993412 9.978326 10.66132 11.0185 10.80688 11.54259 11.67741 11.26597 11.67171 11.84366 12.31116 11.66014 11.3374 11.32763 11.63056 11.36147 11.79382 10.8253 11.76773 12.44116 12.0668 12.25903 11.80772 11.90198 11.28319 11.41762 10.90946 11.6003 11.33654 12.13196 11.8161 12.72583 12.27148 12.33355 12.37389 12.15117 12.14524 12.13321 12.13481 12.11235 12.19365 12.11673 11.44971 11.44665 11.11051 12.01947 11.5175 11.49742 11.49133 11.46281 11.60538 10.98106 11.01956 10.76035 10.77086 11.0414 12.01986 11.99317 
10.41609 10.10596 9.733011 9.514557 9.516333 9.379179 9.375781 9.439251 9.313482 8.97848 8.820194 8.516217 8.173147 7.95575 7.898949 7.943898 8.02033 8.087659 8.114244 8.116538 8.609196 8.217525 8.29745 8.523182 8.478452 8.936533 8.679996 8.716247 8.774847 8.663736 8.327891 8.932812 8.430829 8.202044 8.481372 8.493846 7.926631 8.664531 8.536602 8.686803 9.054172 8.265847 8.221844 8.213339 8.725087 8.796362 8.271697 8.427518 8.348148 8.759435 8.400594 8.184053 8.152778 8.266517 8.383007 8.012682 8.255622 8.628436 9.205356 8.885437 8.278211 8.359768 8.899351 8.580269 8.421879 8.528423 8.744042 8.917544 8.869414 8.902796 9.961124 10.14973 9.867632 9.234815 9.612411 9.576928 9.17349 9.688632 9.893677 10.05186 10.07245 9.819884 9.844946 9.465643 9.107534 9.053615 9.337722 9.85866 10.19097 9.392414 9.574988 9.552874 9.626772 10.10471 10.366 10.49418 11.09087 10.71976 10.61306 10.3997 11.30364 11.79469 11.60305 10.92184 10.28177 10.97133 10.04253 10.33268 9.51617 9.522618 9.296433 9.383557 9.234637 9.875204 9.239915 8.927345 8.531646 8.670106 9.298956 9.401998 8.621126 8.614482 8.71852 9.434357 9.210184 9.652679 9.475594 9.095895 8.904984 9.292078 9.525906 8.480167 8.346109 7.99067 7.86015 7.941146 8.115886 8.141933 8.394794 8.503378 8.797853 8.734683 9.222251 9.517138 11.04647 11.10115 11.12808 11.36156 11.33288 11.22196 11.73078 12.06361 12.12033 11.84043 10.78011 11.28259 11.14103 11.23979 11.67336 10.80538 11.64323 11.38153 11.90062 11.80841 11.86437 11.42081 11.28811 11.4283 11.26073 11.28136 11.65254 11.34626 11.82453 12.65078 11.9118 12.37317 12.41192 12.35526 12.06175 12.17545 11.47157 11.75272 11.63611 12.3324 11.35635 12.07145 11.21582 11.0779 11.11418 11.37023 11.48542 11.42246 11.16506 10.81638 10.74225 10.9259 11.13935 11.63822 11.77578 11.88698 
9.692035 9.635244 9.865042 9.287681 9.129648 9.153401 9.219373 9.025444 8.855891 8.686741 8.517388 8.294351 8.060802 7.9087 7.875021 7.931204 8.060493 8.0218 8.241644 9.128999 8.550526 8.555342 8.745517 9.017181 8.268344 8.451813 9.028934 9.101942 8.897913 8.354503 8.162377 8.617122 8.001756 7.929454 8.737522 8.043578 8.604339 8.608841 8.41342 8.59767 8.354437 8.217644 8.154611 8.930414 8.4034 8.202167 8.150197 8.362934 8.565784 8.43753 8.653137 8.57378 8.238442 8.439702 8.321359 8.173104 8.715234 8.715112 8.498992 9.029613 9.087149 8.282197 8.301304 8.57441 8.775947 8.956923 9.289508 9.623358 9.071719 9.057858 10.2767 9.91078 10.10324 9.623432 9.70973 9.73732 9.091897 10.0166 10.08205 9.871908 10.01131 10.05649 10.26866 9.603745 9.466446 9.141973 10.14569 9.852743 9.568295 9.372365 9.415314 9.590972 10.71393 10.28489 10.41403 10.301 10.78083 10.72079 11.07253 10.09398 10.28087 11.71249 10.33222 10.08508 10.08319 9.920295 10.91158 11.45883 9.072769 9.546792 9.445237 9.614966 9.515394 9.609407 8.781947 9.035768 9.219128 8.557755 8.584626 9.310226 9.395192 9.424578 9.123527 9.46424 8.706629 9.003957 9.216222 9.025928 9.049516 9.49662 9.144914 8.467556 8.171847 7.832063 7.818776 7.98848 8.163304 8.346657 8.473782 8.585769 8.738829 9.037086 9.74336 10.46012 10.58547 11.25759 10.55116 10.54127 11.10159 11.05106 11.94064 12.26309 12.26978 12.1777 11.47702 11.11546 11.03842 11.09052 11.28716 11.30925 11.48364 11.50546 11.75456 12.21309 11.81953 11.79472 11.39724 11.23512 11.29614 11.50781 11.69453 11.68593 11.76464 11.66042 11.67309 12.36884 11.94661 12.36794 12.16622 12.17932 12.17344 12.14098 11.66209 11.43651 12.17483 11.64026 11.61655 11.28838 11.06493 11.2861 11.50544 11.41343 10.91223 10.72711 10.67332 10.71441 11.05737 11.48983 11.33902 11.35279 
9.489134 9.248739 9.053444 9.015027 9.051442 9.088346 8.966305 8.888839 8.688707 8.674396 8.380735 8.186502 8.02424 7.909445 7.863849 7.829636 7.825562 7.907446 8.025837 8.527908 8.632639 8.661936 8.769602 8.820923 8.734078 8.585255 8.733274 8.737383 8.432413 8.805536 8.145355 7.881094 7.809293 8.193748 8.557755 8.635926 8.428923 8.437361 8.451125 8.518536 8.624217 8.282158 8.218973 8.58912 8.517225 8.254725 8.278802 8.242801 8.714749 8.936212 8.610402 8.326964 8.332203 8.478979 8.741149 8.292951 8.600938 8.512317 8.426224 8.521409 9.209298 8.740263 8.525107 8.736641 9.481617 10.03459 9.55864 9.793964 9.252796 9.694597 10.29623 10.54131 10.467 9.813065 10.01623 9.76876 9.431427 9.824574 9.681336 9.896486 10.04348 10.17546 10.02347 9.738714 9.552867 9.870988 9.619438 9.644628 9.537636 9.662828 10.52078 10.03888 10.77978 9.980516 9.766267 10.19193 11.06396 11.13509 10.87727 9.890173 10.38812 10.26369 10.27402 9.778077 9.676432 9.387547 9.660246 9.427208 9.402657 9.423266 9.356031 9.425756 9.893483 9.437238 8.72298 8.879758 9.093553 9.367556 8.72441 8.516771 9.383977 9.048719 9.422824 9.360139 9.435515 8.954429 8.933097 9.361757 9.503883 8.786982 8.562854 8.31983 8.013028 7.742032 7.801494 8.002386 8.25794 8.447962 8.770475 9.013385 9.229489 10.17606 9.65779 10.13554 11.0028 11.18711 11.4467 11.92391 11.01819 11.46003 12.04692 11.93536 12.23777 12.29731 11.30352 11.29762 11.12532 11.09495 11.17285 10.82925 11.31438 12.3175 11.79802 11.77363 11.79317 11.73393 11.40083 12.34157 12.37595 11.52723 11.70851 11.86106 12.23897 11.56139 11.74586 12.36052 12.47907 12.36059 12.35963 11.78281 12.17368 12.13208 11.72907 12.13536 12.10982 12.09601 11.64823 11.47346 11.20892 11.31009 11.55519 11.0423 10.79455 10.79068 10.8107 10.66866 10.84358 11.43742 11.56294 11.73859 
9.251085 9.023009 8.914996 8.950529 9.003349 8.989408 8.88413 8.773351 9.411394 9.199529 8.838321 8.607015 8.474467 8.286392 7.818164 7.749164 7.771761 7.877498 8.040762 8.440099 8.902192 8.851727 8.659257 8.696887 8.617737 8.455326 8.588096 8.745549 8.75476 8.545676 8.411532 8.517114 8.518998 8.87437 8.388351 8.852257 8.223365 8.30649 8.402322 8.465944 8.11267 8.170826 8.197686 8.207976 8.316943 8.340776 8.566977 8.199573 8.488134 8.543275 8.463478 8.148811 8.209438 8.40835 8.514797 8.82803 8.985198 8.613757 8.878898 8.648709 8.628948 9.177294 8.920929 9.137275 9.923939 9.352807 9.12811 10.02535 10.04462 9.499678 9.681629 9.277711 9.586881 9.842894 9.639135 9.753291 9.40724 9.314989 9.50014 9.927473 9.837215 10.11996 10.09462 9.89097 10.26976 10.01739 10.41264 9.568027 9.647134 9.57688 9.943569 10.33579 10.04974 9.764848 10.01855 10.4716 11.04994 11.04521 9.899153 9.754951 10.11159 10.30835 10.97231 10.25626 9.591076 9.929075 9.612044 9.300501 9.926768 9.309103 9.400723 9.292212 9.362392 8.761031 8.468408 9.088817 8.585246 9.012165 9.464372 9.018413 8.560578 9.781438 9.192659 8.802408 9.714571 9.113468 9.839151 9.343745 9.601877 8.477142 8.375537 8.278605 7.940291 7.764256 7.877238 8.137953 8.436668 8.716418 9.260695 9.838748 9.46101 9.79699 10.5933 11.58755 10.91134 11.19253 11.09983 11.45381 11.37278 11.34141 11.91879 12.12323 11.93398 11.97409 11.1445 11.09595 12.09172 11.16572 11.20741 11.29871 11.3632 11.63142 11.40496 11.23703 11.96788 11.49404 11.92151 12.05683 11.53916 11.33827 11.72405 11.88262 11.93947 12.01945 12.64251 11.48807 11.61385 12.43158 12.22279 11.78373 12.15975 12.14088 12.14103 12.13351 12.12372 12.09646 12.07957 12.09834 11.15567 11.16684 11.09585 11.25101 10.91558 11.04708 10.86684 10.83149 11.05187 11.4087 11.05269 11.67861 
9.055216 8.863331 8.829165 8.881934 8.911841 9.027357 8.815326 8.791862 8.923752 8.957885 9.007865 9.030333 8.439241 8.045431 7.830912 7.779332 7.833484 7.977161 7.941228 8.374165 8.787524 8.757415 9.199018 8.827088 8.619416 8.232366 8.50368 8.439937 8.442136 8.3575 8.373431 8.766547 8.89097 8.418884 8.293295 8.584342 8.210464 8.049531 8.123465 8.197496 8.214961 8.419207 8.450204 8.394987 8.254525 8.343315 8.421699 8.187504 8.549014 8.59954 8.732845 8.652225 8.528759 8.458693 8.659959 8.761389 9.207621 8.807897 9.115998 8.721011 9.262635 9.033895 9.161127 10.15645 9.195111 9.955168 9.738582 9.543384 9.746201 10.29547 9.517819 9.453664 10.01541 9.860262 9.720664 9.664963 9.646711 9.234422 9.140061 9.580477 9.831218 9.392199 9.563741 10.15554 9.957653 9.134637 10.06876 9.100823 9.057633 9.265925 9.751307 10.91523 9.948227 9.948751 10.08826 10.93323 9.883923 10.64149 9.592782 10.30279 11.24484 10.62064 10.21114 10.18709 11.12023 9.50705 9.330297 9.335963 9.44767 9.423085 9.728205 9.438006 8.776034 8.564733 8.586783 9.000589 8.768324 8.869497 8.909878 9.363383 8.862558 8.881307 8.790596 8.937549 9.179533 9.172707 9.711242 9.624455 9.666053 8.608613 8.406333 8.219359 7.993895 7.960311 8.144563 8.459874 8.814428 9.366391 10.0757 10.20375 9.540864 9.773026 10.481 11.57411 11.22948 11.20022 11.44442 10.71032 12.28379 11.72552 11.5071 12.27135 11.674 11.74304 11.94345 11.49343 11.78401 11.73238 11.64847 11.30624 12.16379 11.52303 11.14064 11.74187 11.70203 11.71006 11.82294 11.8848 11.91549 11.74182 12.18645 11.71496 11.41797 11.80054 11.47116 12.41075 11.61536 11.79114 12.19055 12.20507 12.18115 11.75181 11.749 11.87703 12.133 12.12631 12.13458 11.2011 11.19026 11.18325 11.49203 11.47882 11.88221 11.34243 11.15608 10.75947 10.8737 10.79667 11.13069 10.86843 
8.97334 8.829295 8.738974 8.805396 8.799742 8.85066 8.857402 8.628667 8.555164 8.613132 8.679942 8.723808 8.501327 8.562155 7.897483 7.861502 7.975187 8.541389 7.92911 8.236237 8.779458 8.804115 9.074833 8.807088 8.438025 8.275638 8.063845 8.770228 8.463336 8.242855 8.32584 8.540801 8.455088 8.259738 8.559037 8.18756 8.301661 8.082999 8.20236 8.30634 8.463164 8.425637 9.088802 8.666677 8.2232 8.221819 8.415495 8.346534 8.821643 8.772047 8.467306 8.390889 8.922473 8.342232 8.477489 9.090976 8.951663 8.952629 8.802304 9.157704 9.065471 9.453339 10.32276 9.85105 9.33629 9.929313 9.977307 9.930544 9.699658 10.14877 9.360468 9.583001 9.732397 10.16088 9.811417 9.659482 9.539945 9.681313 9.593413 9.031291 9.232567 9.287477 9.651377 9.246856 9.189588 9.088576 9.910065 9.388783 9.601027 9.412076 9.540736 9.825786 10.70019 11.06001 9.886896 9.769999 9.588452 10.47266 10.05646 10.7928 10.50173 11.47434 10.18089 10.32254 10.57027 9.40365 9.269081 9.21821 9.200138 9.381778 9.420574 8.950685 8.574317 8.495971 8.843189 9.094067 9.407012 9.302325 8.709814 8.852161 8.882339 9.069947 9.340454 9.48611 9.438832 9.763228 9.502958 9.200592 8.530581 8.502457 8.408059 8.293509 8.254147 8.331387 8.554708 9.033456 9.503531 9.867132 9.938908 10.35287 9.35372 10.17667 10.83623 11.37572 10.97249 10.89805 11.52407 11.22663 11.30356 11.87732 11.34186 12.53948 11.90565 11.73173 11.26553 11.91344 11.24327 11.52273 11.92387 11.92855 11.60894 11.51235 11.22488 11.35266 11.53135 11.681 11.83401 11.50466 11.66812 11.75832 11.7449 11.66504 11.57883 11.88515 11.65418 12.33161 11.73609 11.77198 12.41156 11.64633 11.65145 11.4786 12.35949 11.7409 12.1546 11.55123 11.822 11.40586 11.39784 11.67879 11.69808 11.4609 11.04359 11.23425 11.26568 10.51578 11.19991 10.61918 10.59653 10.58006 
9.556085 8.932447 9.470347 9.017554 8.812749 8.66866 8.68925 8.652998 8.646307 8.585116 8.764212 8.313543 8.720227 8.242762 7.990096 7.904959 8.230338 8.658063 8.327538 8.23284 8.185767 8.13953 8.362687 9.110824 8.798905 8.939235 7.93616 8.188542 8.062325 8.457275 8.316658 8.490953 8.635307 8.010653 8.125135 8.175308 8.185959 8.234789 8.202513 8.169639 8.380452 8.412256 8.723338 8.188038 8.226872 8.584636 8.494472 8.462008 8.643715 8.564974 8.637446 8.526338 8.965466 8.454701 8.446481 8.748318 9.134979 9.036117 9.043156 9.23964 10.2973 10.0021 9.623741 9.478522 9.956623 9.560193 10.02075 10.3194 9.843287 9.594543 9.479136 10.15711 10.54749 10.14801 10.11487 9.373754 9.65969 9.745579 9.934121 9.153612 9.490221 9.606338 9.07292 9.072575 9.023252 9.019858 9.195647 9.346972 10.26424 9.437001 9.550998 10.18508 11.36176 10.74144 10.94928 9.596423 9.65224 9.670265 10.68741 11.60825 11.26118 10.90169 11.34692 10.51691 9.824684 9.429102 9.488672 9.416452 9.249025 9.824642 9.673682 9.031767 8.565306 8.54213 9.318386 8.804141 8.844035 9.38115 9.32839 8.946004 9.509394 9.458944 8.869345 9.611511 9.326906 9.215969 9.164626 8.636541 8.690925 8.599583 8.531676 8.533232 8.632755 8.763533 9.149368 9.902514 9.668967 10.11795 9.162493 9.261646 9.480804 10.47556 11.18546 11.21209 11.1012 10.99888 11.38919 12.28197 11.36104 11.22089 11.64075 11.92963 11.95138 11.98182 11.83166 12.10575 11.97059 12.45953 11.88886 11.89119 11.81791 11.0811 10.92882 11.29997 11.56723 11.67634 11.62182 11.67503 11.70402 11.88875 11.94088 11.60908 11.88502 11.57882 12.67649 12.21335 11.64696 11.76521 11.77647 11.90099 11.68609 11.71808 12.36156 11.74504 12.15317 12.14498 12.13346 12.14943 11.70478 11.74182 11.37282 11.1286 10.99977 11.3166 10.59655 10.33517 10.80464 10.82243 10.50988 10.729 
9.095367 9.016164 9.552209 8.822519 8.868071 8.983786 8.807538 8.649162 8.602771 8.514145 8.315708 8.371111 8.776998 8.42095 8.122995 8.203197 8.756829 8.362082 8.633838 8.198493 8.005339 7.99796 8.308847 8.724836 8.955341 8.54696 8.382414 8.184116 7.926182 7.858713 8.854926 8.544214 7.960627 7.926203 7.984216 8.029078 8.34782 8.235587 8.172191 8.839634 8.57299 8.576433 8.856728 8.397714 8.49529 8.444989 8.47303 8.730723 8.434307 8.554109 8.882509 8.728967 8.783919 9.079361 9.117743 8.598844 8.731899 8.8973 9.176477 9.597931 10.31795 10.20227 10.211 9.618379 9.983015 9.967835 10.10084 10.52564 10.04479 10.14983 10.20607 9.960279 10.62227 10.333 10.0503 9.529972 9.860401 9.791219 9.885512 9.587505 9.200555 10.09193 9.083849 9.018305 9.054479 8.988896 9.147346 9.340623 9.173388 9.639942 9.746775 10.52974 11.04393 10.98778 10.52366 9.591745 9.395822 9.993319 10.73562 11.50086 10.52625 11.511 9.634588 9.484942 9.639495 10.23899 9.485721 9.565953 9.361768 9.936294 9.590247 9.353105 9.061802 9.214915 8.811773 8.65226 8.414834 8.395999 9.429387 8.885302 9.636763 9.24389 8.868845 9.585062 9.583774 8.672428 8.671399 8.81813 9.173382 8.872148 8.768584 8.822327 8.915226 9.426987 10.05588 10.20557 9.754462 9.540094 9.32976 9.524313 10.59484 10.23572 11.36155 11.20533 11.38419 10.89902 11.26718 11.03347 11.09558 11.23992 11.67768 11.67778 11.74362 11.80286 11.81097 11.77839 11.36792 11.70485 11.8047 11.76765 11.9452 11.64539 11.26396 11.26714 11.60671 11.53095 11.54724 11.60678 11.66862 11.65279 11.75185 11.47339 11.45593 11.85974 12.75788 12.66773 12.48594 -9999 11.73503 11.76065 12.43086 11.96532 12.34317 12.17132 12.15162 12.15689 11.72192 12.15169 11.89001 11.27104 11.14648 11.19403 10.74542 10.6574 10.53921 10.15349 10.88028 10.50989 11.36656 11.55965 
9.074471 9.047563 8.964694 9.712265 9.546028 9.25926 9.572895 8.538313 8.441634 8.401621 8.310356 8.205279 8.595986 8.666121 8.395773 9.101941 8.13051 8.215628 8.803166 8.577457 8.082437 8.038518 8.23044 8.517673 8.498047 8.582867 8.401715 8.551188 8.507185 8.571526 8.120821 8.130795 8.216908 7.966293 8.230259 8.503634 8.153442 8.357602 8.511694 8.476933 8.32067 8.528937 9.023667 8.999804 8.975887 8.635364 8.447387 8.386694 8.458441 8.584391 8.81013 9.066282 8.637567 8.698116 8.694192 8.859073 8.972898 8.975777 9.394883 9.73808 10.09776 9.796168 10.17987 9.612143 10.01699 9.711058 10.20002 10.84064 9.748816 9.387475 9.588916 9.715528 10.12577 10.09683 10.05656 9.912301 9.829598 9.850806 9.933755 9.421381 9.466973 9.654037 9.8367 9.142345 9.819713 8.989059 9.125248 9.293656 9.204113 9.524895 10.03791 11.04319 10.68269 10.25125 9.454876 9.522632 9.618067 10.25469 11.33445 10.624 11.17311 10.81158 9.723384 9.27567 9.391459 9.274776 9.308009 9.742843 9.851748 8.954803 9.249328 8.32248 8.545637 8.794517 8.381739 8.139499 8.08124 8.27618 9.520333 9.438588 9.577811 8.968598 8.611483 8.689212 8.645483 8.584506 8.642551 8.813714 9.548923 9.697433 8.929293 8.92837 9.211837 9.979507 9.967816 10.13001 9.419368 9.311222 9.715291 9.977362 10.79688 10.65933 11.32703 10.83264 10.90242 10.49208 10.1554 10.45634 10.92879 10.84193 11.49327 11.91586 11.90334 12.11111 11.80362 11.76674 12.09908 11.65352 11.57535 11.96176 11.49536 11.38945 11.67195 12.02234 11.84943 11.56946 11.49392 11.62118 11.61256 11.3483 11.42923 11.40075 11.83251 11.70332 12.07624 12.39527 12.48364 -9999 11.78135 12.48258 12.47215 12.38303 12.34228 12.10375 12.15816 12.16662 12.17511 12.17439 12.20911 11.34332 11.16064 11.36963 10.80416 10.78978 10.52053 10.62189 10.69924 10.67605 10.73199 10.60227 
9.590134 9.13759 9.32305 9.692168 9.408707 9.071589 8.753225 8.442902 8.343291 8.317606 8.304239 8.266019 8.497353 8.73081 8.681055 8.203495 8.357458 8.116654 8.564966 8.6335 8.158413 7.926357 8.072732 8.556032 8.1378 8.153193 8.139346 8.282846 8.603703 8.240949 8.170125 8.039455 8.276 8.800266 8.429672 8.455725 8.279272 8.226608 8.359779 8.525417 8.429284 8.549557 8.465546 8.500272 8.718668 8.540639 8.407904 9.0783 8.483554 8.954165 8.553972 8.829563 8.863575 9.131193 8.898288 9.207491 9.931518 9.535301 10.37956 10.10827 10.23945 9.520087 9.98427 9.52165 10.10238 9.742286 9.781988 9.367328 9.763884 9.518444 9.346992 9.458879 9.989486 10.00699 9.919583 9.425318 9.946273 10.02231 9.564581 9.187729 10.07828 9.812803 10.16666 9.911344 9.727409 9.114557 9.045504 9.266797 9.300244 10.09788 11.01097 11.13024 10.62492 9.441842 9.420902 9.488026 11.69396 11.04621 10.89367 10.76993 10.24651 9.537733 9.412412 10.2365 9.110793 8.764726 8.742671 8.838981 8.820908 8.703794 8.390337 8.152907 8.216905 8.234258 7.967802 7.766466 7.860344 8.152543 8.713427 9.695361 9.029923 9.785993 8.713761 8.939917 8.584682 8.518961 8.622313 8.80891 9.317479 9.453386 9.844046 9.382338 9.308027 9.826481 10.07184 9.317395 9.226541 9.432878 10.01396 10.83492 10.84853 10.33767 10.39356 11.1366 11.09453 10.74179 10.27852 10.24219 10.30287 11.10211 10.89283 11.22602 12.19588 11.46761 11.80252 11.75704 11.81866 11.69554 11.75142 11.33353 12.0296 12.17488 12.03304 11.61371 11.90657 11.61741 11.88883 11.93981 11.57944 11.85877 11.45677 11.52005 11.59263 11.79718 12.06887 12.46561 12.04011 12.70681 12.45889 -9999 12.56111 12.04772 12.00254 12.13193 12.17079 12.1886 12.19068 12.37042 12.34407 11.50604 11.30047 11.33723 10.90384 10.59392 10.37643 9.943868 10.62675 10.86654 10.41147 10.95012 
9.342918 9.022422 8.911798 9.14373 9.212611 9.489189 8.582187 8.366375 8.279174 8.307192 8.287769 8.277539 8.160561 8.105303 8.554735 7.959869 8.165952 8.995428 8.237487 8.553416 7.934731 7.954231 8.162031 8.457776 8.276121 8.518313 8.68774 8.668924 8.408963 8.72005 8.115672 8.224929 8.740845 8.847624 8.686468 8.470407 8.199259 8.180725 8.281945 8.523958 8.510161 8.616036 8.56519 8.492426 8.666889 8.456789 8.311241 8.451204 8.698755 8.748774 8.611657 8.87527 9.074438 9.041284 10.03242 9.472139 9.545219 9.952252 10.2086 9.863268 9.958148 9.853922 9.492321 10.08692 10.15521 9.83382 9.908673 9.632073 10.33214 10.1968 9.42166 9.413987 10.09831 10.07422 10.34136 9.822324 9.285938 9.383869 10.06177 9.19714 10.24202 9.456507 9.910889 9.634162 9.360618 9.13827 9.160515 10.04956 9.553308 10.81785 10.80272 10.78457 10.98085 9.84165 9.783634 9.980964 11.18572 11.58882 10.23672 9.694622 9.293229 9.228518 9.170918 9.956488 8.63004 8.397341 8.424793 8.779455 9.101888 8.213652 9.017431 9.087316 8.133077 7.758099 7.46688 7.550101 7.847151 8.521814 9.367155 8.88625 9.571487 9.241274 8.940965 9.070045 8.632976 8.639677 8.752381 8.892468 9.118082 9.48516 9.282447 9.981317 9.520232 10.31076 9.469525 9.384718 9.40609 9.530973 9.746924 10.06726 10.49564 10.91233 10.99722 10.94769 11.18826 11.20494 11.37863 10.2988 10.02038 10.22458 10.56761 11.197 11.23617 11.6994 11.70903 11.69456 11.80848 11.67827 11.69821 11.81235 11.78682 11.7196 11.75529 11.67138 11.70692 11.58621 11.91213 11.92543 11.88914 11.78651 11.36758 11.72595 11.52618 11.69933 11.93653 12.22199 12.29378 12.61131 12.4742 11.95425 -9999 12.12078 12.01733 11.82007 12.2091 12.22725 12.22295 12.24084 11.899 11.8536 11.81756 11.16365 11.0021 10.41518 10.24298 10.30594 10.17621 10.13266 10.10339 9.716319 
8.846427 8.800101 8.944983 9.869861 9.373968 8.75289 8.693789 8.403802 8.315054 8.300946 8.270975 8.318369 8.088598 7.940912 7.859612 7.985004 8.86199 8.741067 8.94314 8.714762 7.890368 7.877214 8.550318 8.889587 8.554689 8.225271 8.482603 8.40369 8.61805 8.158674 8.380555 8.657442 8.891173 8.344032 8.247832 8.584908 8.257061 8.421362 8.456349 8.669867 8.587245 8.387509 8.558228 8.507168 8.68406 8.540213 8.776246 8.694346 9.295211 9.22965 8.809086 9.052957 9.668679 9.299406 9.311708 9.567039 9.860272 10.55017 9.524791 9.611481 9.45591 9.952548 10.33771 10.08236 9.415768 9.369857 8.911263 9.026597 9.57879 10.51866 9.280674 9.579157 10.1168 9.92108 9.594128 9.41776 9.783786 9.623004 10.20589 9.578681 9.492929 9.353182 9.424326 9.657234 9.228876 9.27554 9.356561 9.566995 9.931097 10.76466 10.9782 10.9351 11.0907 9.505974 9.848176 10.43994 10.60097 10.39984 9.964916 9.609653 9.075157 8.949967 8.900972 8.673049 8.283502 8.193945 8.208208 9.136835 8.205071 8.536708 9.167491 8.392754 7.855759 7.362974 7.286205 7.520006 8.079271 9.400975 8.561986 9.31389 9.210362 8.740118 8.76842 8.842361 9.308988 9.01825 9.770592 8.871122 9.27161 9.861452 9.607581 10.00468 10.124 10.02415 10.51275 9.343965 9.546488 9.828945 10.31158 10.28971 10.45083 10.69043 10.15591 10.71161 10.10017 10.4169 10.87155 10.48715 9.940884 10.16159 10.57321 11.13605 12.14869 11.86709 11.53955 11.88365 12.3795 11.5826 11.45022 11.66363 11.8174 11.9261 11.85442 11.61994 12.05395 11.73221 11.31506 11.66888 11.67114 11.63957 11.92047 11.62137 11.81352 12.09516 11.79059 12.1602 12.07904 12.22541 12.13338 12.55305 12.57334 12.4423 11.95555 11.83365 11.65543 11.13129 11.5507 12.42535 12.33347 12.36448 11.72299 11.04218 10.86257 10.09053 10.19306 10.42716 10.86456 10.23056 9.350843 9.059232 
8.871638 8.795479 8.740965 8.78361 8.764364 8.907151 8.94464 9.130285 8.901721 8.28299 8.228875 8.36492 8.244764 8.050124 8.173913 8.736456 8.663998 8.598403 8.872762 8.061062 7.877502 8.843019 8.733994 8.89601 8.665061 8.884319 8.8578 8.749428 9.097733 8.534855 8.24392 8.935495 8.365003 8.195082 8.388444 8.382145 8.930459 8.437262 8.196142 8.456453 8.369168 8.398839 8.587809 8.509214 8.516096 8.600036 8.950464 9.243093 9.403801 8.905417 8.831388 9.200562 9.168017 9.302684 9.659136 9.673324 9.702434 9.70496 9.665009 9.40894 9.367539 9.836653 10.77615 9.516315 9.290274 9.178154 9.028071 9.072092 9.31358 9.25785 9.763031 9.69655 10.61095 10.15708 10.27588 9.492204 9.823909 9.630945 9.976595 10.18845 10.26041 9.140956 9.364673 9.550017 9.333544 9.42102 9.605148 9.714536 10.18528 10.78751 10.6815 10.7716 10.46011 10.39671 11.53629 11.18497 10.03775 11.03923 9.407665 9.184822 8.927214 8.762151 8.449082 8.224691 8.100788 8.219357 8.680497 8.136483 9.327094 9.2896 8.55236 8.12051 7.542796 7.280141 7.36093 7.717953 8.582204 9.147761 9.418281 8.537586 8.673143 9.226015 8.971902 8.900197 9.063068 9.737073 9.759955 9.195051 9.614716 9.547249 10.29479 10.7749 10.54487 10.42571 10.53611 10.45053 10.70824 10.88862 10.66996 10.94369 10.34055 10.41835 10.5665 10.28796 10.03065 10.98597 10.15474 10.11184 10.00677 10.08245 10.95121 11.27531 11.34963 11.42608 11.78106 11.66065 11.75661 11.78544 12.06097 11.98571 11.5933 11.56652 11.38616 12.16136 11.94465 11.25333 11.71965 12.28972 11.71357 11.70989 11.57168 11.53969 11.6412 11.71556 12.17216 12.72016 12.14693 12.52693 12.02137 12.4909 12.52696 11.57783 12.41216 12.08547 12.39782 11.37115 11.32988 12.07991 11.70961 11.87131 11.09515 10.91793 10.71837 9.981025 9.837406 10.43075 10.69438 9.810645 9.018651 8.8358 
9.103093 8.953427 8.797807 8.844728 8.617517 9.112839 9.043707 8.937193 8.367429 8.287366 8.486954 8.646408 8.616403 8.744989 8.493598 8.458889 8.598084 8.471019 8.098224 7.962847 8.485583 8.867224 8.759805 9.008597 9.079587 8.800967 8.23836 8.279386 8.584324 8.61624 9.057739 8.300291 8.202618 8.408054 8.586101 8.569978 9.018792 8.381087 8.237873 8.437096 8.275378 8.384656 9.417075 8.74599 9.073667 8.925239 8.762718 8.868761 8.686281 8.848062 9.225629 9.442311 9.18239 9.521288 9.563139 9.741055 9.57602 9.910786 9.975362 9.629271 9.56688 9.455835 9.604041 9.03473 9.073114 9.333796 9.248313 9.746402 9.815749 10.27037 9.399038 9.576418 10.64998 10.40886 10.22774 9.377275 9.685774 9.423097 10.04655 9.501027 9.23706 8.940473 8.968376 9.132334 9.382298 9.549726 9.811399 10.32453 10.85237 9.92936 10.02096 9.695349 11.18365 12.10124 12.11693 10.62119 10.19157 10.00388 9.163743 8.724184 8.835282 8.590039 8.251551 8.255586 8.519886 8.882929 8.470908 8.546683 9.581591 9.642163 8.335848 7.719847 7.401971 7.391236 8.482758 8.29143 8.403732 9.288394 8.360291 9.123073 8.865351 8.740689 8.869671 9.241581 8.85543 9.062685 9.467305 9.431929 9.237256 9.856241 9.760442 9.796481 10.21746 10.81658 10.56314 11.1366 10.71733 10.69901 10.97736 10.74947 11.02767 10.33689 10.8821 9.702391 10.67074 10.39958 10.38101 10.5566 10.23816 10.78679 10.77139 10.89946 10.50164 11.01501 11.5995 11.44872 10.46918 11.31579 11.16479 11.07245 11.26099 11.32623 11.14793 12.30802 11.62402 11.39744 11.23108 11.33979 11.25512 11.47098 11.53311 11.60709 11.73739 12.40943 12.13788 13.17324 12.35306 12.48861 12.43351 12.46281 12.106 11.93714 12.38628 12.37943 12.40194 11.33695 11.4555 12.47753 12.30705 12.33278 11.40448 10.81112 10.61029 10.11054 10.94945 10.99539 10.59406 10.44552 9.239527 9.87384 
9.580567 8.802922 9.179507 8.795945 8.578773 8.490174 8.526752 8.443533 8.409769 8.425336 8.848831 9.077151 8.726376 8.804811 8.897089 8.282042 8.125355 8.108288 8.031122 8.027827 8.96334 8.659219 8.563045 8.830011 8.18459 8.315317 8.348333 8.322805 9.289759 8.519338 8.427575 8.234892 8.44701 8.420679 8.170117 8.67519 8.843933 8.473028 8.303178 8.315003 8.377746 8.42678 9.042109 8.653741 8.409384 8.563177 8.599185 8.762974 9.772753 9.12943 9.357289 9.289008 9.425324 9.82413 9.786424 10.13953 9.807467 9.481772 9.612551 9.75716 9.522181 9.431528 9.312501 8.993372 9.14354 9.087787 9.629319 9.291284 9.479921 10.30148 9.558171 9.910654 10.82426 10.4972 10.43337 9.852038 9.765596 9.728109 9.885565 9.602964 9.502982 9.255676 9.046525 9.127924 9.366032 9.707939 10.19742 10.92087 10.55995 9.697088 9.54964 9.78556 10.69434 11.27129 11.50359 10.82478 10.64519 9.786656 9.243069 8.794871 8.707973 8.801146 8.449031 9.019222 9.371559 9.250688 9.449291 9.0809 9.088641 8.573945 7.854897 7.504609 7.425601 7.675184 8.854217 8.271777 7.97267 8.202484 8.240894 8.739588 9.387163 9.650744 8.809199 8.877416 8.969893 9.045142 9.767444 10.06242 9.574731 9.526662 9.561396 9.796605 9.744785 10.06297 9.916243 11.03308 10.12727 10.15943 10.39932 11.07167 10.92733 10.33714 9.870549 9.641764 10.29233 10.46079 10.27377 10.1791 10.73658 10.70143 10.43762 10.25929 10.00534 10.02513 11.04041 11.19238 10.60371 11.14632 11.05144 11.51081 11.86998 11.8506 11.16894 11.18442 11.61063 11.12082 11.05557 10.94579 11.10379 11.01403 11.82978 11.80655 11.67243 12.70883 12.33369 12.48017 12.49323 12.48303 12.43345 12.46702 11.76316 12.42361 12.03607 12.39085 12.3991 11.62119 11.33554 12.504 11.31214 12.3132 11.59006 10.94834 10.60679 11.46587 11.02971 10.7057 10.03473 9.452617 9.489141 9.445966 
9.043783 8.907619 9.288209 9.196378 9.022961 8.583526 8.396383 8.350628 8.308398 8.425369 8.394248 8.908279 8.623038 8.820738 8.389194 8.228938 8.931216 9.026995 8.662127 8.328669 8.296634 8.859269 8.509341 8.780363 8.437825 8.905319 8.364641 8.965434 8.450924 8.571032 8.386065 8.266482 8.322303 8.376474 8.734934 8.317562 8.483711 8.531477 8.347401 8.476622 8.566649 8.569578 8.559662 8.9025 8.41099 8.864377 8.805019 9.09029 9.432938 9.306539 9.47928 9.776068 10.06141 9.804392 10.11347 9.55041 9.652093 9.564745 9.60145 9.639368 9.611883 9.186029 9.079358 9.021225 8.833238 9.182279 8.936191 9.307981 9.327673 10.25443 10.54989 9.937068 10.23161 9.981494 10.4451 10.08149 9.697431 9.847286 9.830181 9.512578 9.403045 9.52723 9.234092 9.298457 9.504987 10.69655 11.27723 10.80032 10.022 9.671466 10.25934 10.06429 10.25701 10.48554 10.56548 11.18531 11.58548 9.500112 9.229284 9.085071 8.981421 9.239558 8.91721 9.195169 8.903889 9.450233 9.527278 9.412418 8.7081 7.971971 7.521219 7.37306 7.510786 7.996873 9.079797 8.018808 7.923666 8.220791 9.067296 9.546472 8.877173 9.159624 8.628243 9.523371 9.457939 9.258143 9.275764 9.271588 9.669754 10.27017 9.258616 9.235514 9.519612 9.641248 9.946772 10.1629 9.742902 9.628027 9.653549 10.94767 10.57673 9.940261 9.656838 9.473138 10.3179 10.14156 9.884623 9.833655 9.90859 10.31486 10.42109 10.40547 9.982721 10.12296 9.859637 10.14761 10.5512 11.06238 11.25238 11.2584 11.11505 11.09571 11.11893 11.50947 11.52063 11.05983 11.05618 11.01602 11.13822 11.32465 11.72636 12.50323 12.63795 12.77534 12.32781 12.47506 12.49316 12.48092 12.45169 12.0367 12.06263 12.30169 12.30069 12.39659 12.4285 11.35529 11.34638 11.73029 11.90287 12.28097 11.59104 11.06172 11.64927 11.4945 10.96508 10.30234 9.594728 9.28873 9.547457 9.848538 
8.874679 9.381525 8.805356 9.245314 8.819427 8.44278 8.470325 8.364344 8.357798 8.321811 8.311256 8.334445 8.380225 9.091157 8.524025 8.464744 8.903352 8.902861 8.790515 8.877764 8.443573 8.310321 8.749915 8.777229 8.694598 8.619184 8.487837 8.547473 8.282527 8.256529 8.473049 9.065872 8.504927 8.456783 9.172891 8.547484 8.392207 8.70734 8.690598 8.51094 8.818755 8.456446 8.539378 8.648243 8.826138 8.84448 9.013617 9.336922 9.666555 9.333928 9.358319 9.686096 9.923475 9.621619 9.453012 9.606285 9.835936 10.52652 10.05199 9.653401 9.410073 9.07657 9.442178 9.507509 9.34955 9.618685 10.01124 9.164373 9.240872 9.808908 9.883882 10.2052 10.05459 9.866403 10.26363 10.59327 9.725126 10.08023 9.983263 9.530903 9.811481 10.24225 9.342938 9.497787 10.14842 11.6111 10.84862 11.38547 10.67977 11.6544 10.66744 10.91314 10.78961 10.21482 9.255049 9.279001 9.358672 10.08837 9.292131 9.162512 8.963754 8.984911 9.07884 8.91001 9.030126 9.83481 9.771442 9.72045 8.182736 7.582114 7.358143 7.51745 8.049104 8.764008 8.932664 7.902464 7.977262 8.194761 8.622625 8.88672 8.946675 9.307774 9.22226 9.29803 9.188229 9.21516 9.307403 8.986916 9.497918 9.280295 9.069879 9.487036 9.500776 9.745452 9.418935 9.466785 9.885864 9.832506 10.05231 10.6736 9.709387 9.827148 9.472619 9.489329 10.12398 10.46012 10.39912 10.06942 9.738286 10.55926 10.60203 10.36206 10.60628 9.920435 10.6903 10.56949 10.29304 10.98473 10.85616 11.16034 11.0331 11.24222 11.38602 11.40306 11.45399 11.41422 11.21906 11.46857 11.97208 11.47553 11.64426 11.95548 12.14726 11.94008 11.89975 12.49938 12.07538 11.8501 11.78225 12.45549 12.43056 12.42096 12.41598 11.8729 11.57284 11.37568 11.33195 11.33743 12.49956 11.75518 11.68595 11.60088 12.1434 11.52916 10.79827 10.03624 9.480621 9.312265 9.870866 11.16348 
9.132759 9.717829 9.016633 9.411815 8.900063 8.786239 9.116803 8.464413 8.433215 8.404864 8.379811 8.369702 8.666036 8.77077 9.04537 8.8549 9.300661 9.318223 8.998944 8.515801 8.567416 8.41153 8.860795 8.590472 8.903551 8.74025 8.380778 8.325861 8.547957 8.850753 8.439821 8.755866 8.378888 8.536232 8.413811 8.913437 8.394893 8.855093 8.468855 8.478366 8.850102 8.92193 8.652882 8.844247 8.874823 8.970521 10.04066 9.995352 9.29355 9.094585 9.447359 9.261985 9.666293 9.040846 9.19789 9.334707 9.777323 10.44883 9.555777 9.332252 9.338144 9.064342 9.105733 9.185207 9.072895 9.223392 9.533175 9.404857 9.084069 9.356534 10.23553 10.94199 9.513983 9.450292 10.2911 9.789746 9.713095 10.11528 9.915546 10.0069 10.13655 10.30872 9.670266 9.900414 10.35445 10.92118 10.33174 10.23506 9.937663 11.59595 11.1158 10.09363 10.29923 9.790162 9.02319 9.081985 9.324316 9.254856 9.144491 9.277173 9.336359 9.207735 8.984888 8.795289 8.51306 8.68447 9.051968 8.633819 7.855219 7.425684 7.390467 7.708079 8.253201 7.777576 7.772103 7.941902 8.091319 8.66563 8.511126 8.506796 9.060113 9.092139 8.80288 9.145024 9.393527 9.401609 8.943799 9.415229 9.326079 9.615213 9.455759 10.08474 10.0963 10.31753 9.680258 10.2205 10.13303 10.17099 10.74626 10.01729 9.930308 10.41591 10.34488 9.910746 10.23701 10.73427 10.39276 9.993621 10.51069 10.16808 10.44688 10.55891 10.49484 10.50204 10.64035 10.02394 9.962959 10.33648 10.61666 11.01272 11.13872 11.04088 11.07855 11.06543 11.1319 11.52656 11.26919 12.24726 12.04219 12.44927 11.71514 12.03039 12.06652 12.55565 12.39738 12.47328 12.10351 12.49806 12.47083 12.44338 12.44056 12.00179 12.09767 12.43765 12.44754 12.48431 11.62831 12.12934 12.47934 11.9091 11.73643 11.90661 11.78939 10.99152 10.64458 10.05352 9.777551 10.61351 10.96819 11.33322 
9.481605 9.312472 8.830216 9.443602 9.589306 9.220561 9.044675 8.673793 8.680674 9.093396 8.792876 8.767307 9.240326 9.236794 9.214839 9.466401 9.43662 8.607535 8.690078 8.416369 8.562189 8.581636 8.384788 8.31397 8.676141 8.283695 8.399482 8.219286 8.37342 8.297647 8.296164 8.28326 8.654513 8.347617 9.128228 8.463635 8.266609 8.47533 8.886073 9.005606 8.61385 8.862741 9.045218 9.267516 9.75209 9.874644 9.45872 9.270235 9.135257 9.146799 9.251762 9.090917 9.261431 9.293181 9.393291 9.43656 9.515233 9.240488 10.42492 9.441348 9.366626 9.44965 9.805095 9.570267 9.164246 9.315444 9.381978 9.279368 9.263585 9.279743 9.937931 9.665935 9.436909 9.591974 9.471078 9.531322 10.31609 10.27807 10.00932 9.613022 9.590052 9.823995 9.833044 10.03571 10.79365 10.83026 10.8358 10.31136 10.02264 10.61632 10.21902 9.798834 10.46031 10.12816 9.096715 8.863152 9.218661 9.295332 9.123928 8.766582 8.624473 8.502597 9.303361 8.931437 9.666358 9.002479 8.893502 8.222556 7.652088 7.432456 7.896007 8.161459 7.655447 7.702039 7.839742 8.702003 8.704814 8.562253 8.856444 9.016807 8.784248 8.840702 8.823491 8.963144 9.281143 9.961401 9.913794 8.877398 10.04708 9.988509 10.16943 9.540941 9.838398 10.10668 10.25913 9.789758 10.29269 10.65548 10.24108 10.08931 10.21318 10.12037 10.33955 10.851 9.958756 10.43258 10.45742 10.20499 10.57616 10.61492 10.5335 10.03718 10.42293 9.724022 9.740407 9.645372 9.758568 10.27577 10.87527 10.90761 10.97755 10.94494 10.9342 11.01843 11.20515 11.48669 11.64781 11.47768 11.67903 12.31358 12.21163 12.05729 12.36898 12.59926 12.76264 12.28009 12.65271 12.48522 12.09002 12.45761 12.5889 12.45696 12.44513 12.44568 12.27868 12.51472 11.88815 12.49601 12.48195 12.49481 12.54058 12.5496 11.88739 11.03915 10.71025 10.26638 10.64326 10.53207 11.14353 11.16843 
9.561459 9.059175 8.929192 8.823832 9.355303 9.114819 9.119997 9.040751 9.118684 8.882303 9.521366 8.733642 8.87073 9.146715 8.937761 9.12366 8.983786 9.035787 8.987959 8.634762 8.407285 8.214808 8.232158 8.22739 8.285355 8.246565 8.217639 8.237128 8.26741 8.292099 8.327607 8.466135 8.782459 8.628574 8.645873 8.521203 8.568916 8.482587 9.078231 8.695451 8.872705 9.10695 9.078763 9.519385 10.05386 9.311567 9.332193 9.188104 9.295517 9.111417 9.16885 9.461827 9.50552 9.215093 10.28135 9.94123 10.0275 9.497701 9.445219 9.481225 9.904343 9.786144 9.681037 10.10272 9.23694 9.320849 9.35542 9.317615 9.285419 9.137013 9.542731 9.554 10.01457 10.3118 9.603865 9.491604 9.797153 10.39209 10.15518 9.651354 10.43546 9.874905 9.970999 10.40139 10.69136 10.57873 10.76583 10.36773 10.18981 10.01398 11.299 9.437317 9.247028 9.121689 8.901793 8.828454 9.070226 8.973351 9.775656 9.57182 8.657472 8.716321 9.117607 9.339816 9.493626 9.837567 8.420992 7.80257 7.447646 7.393418 7.724372 7.517068 7.600694 7.779913 8.161381 8.684208 8.780161 8.744053 8.801685 8.870602 9.34587 8.829139 9.092515 9.279293 9.969457 9.469864 9.686448 9.773607 9.705177 9.203538 9.082974 9.358815 10.03335 9.608674 10.41681 9.852927 10.60741 10.21091 10.33802 10.36838 9.703693 9.959639 9.946125 10.53028 10.35643 10.1137 10.09652 10.09259 10.7072 10.02714 9.677745 9.577929 9.792113 9.624146 9.757485 9.576659 10.66831 10.80984 10.85844 10.94458 10.97478 10.96682 10.97618 11.04147 11.12202 11.20226 11.40381 11.33079 11.58836 12.49516 12.30782 12.27906 12.08938 12.11873 12.19086 11.54002 12.10451 12.91281 12.58056 12.48297 12.47533 12.07962 12.48164 12.47453 12.33099 11.41828 11.38218 11.81527 12.06485 12.51491 12.62966 12.43654 11.88498 11.36417 11.2864 10.96851 10.4922 10.04136 10.62282 11.61982 
8.968877 9.104102 8.993294 8.896394 8.810724 8.759644 8.916971 8.936848 9.620768 9.554747 9.371623 8.953328 8.963284 9.207382 8.964338 8.745439 8.753622 9.342632 8.90451 9.018483 8.705549 8.414902 8.404898 8.480635 8.384851 8.329286 8.273026 8.25331 8.269707 8.288625 8.308989 8.336696 8.354693 8.515917 8.657475 8.757277 8.80213 8.816785 9.282098 9.199076 9.205022 9.412714 9.88739 9.434079 9.285455 9.455911 9.504215 9.607465 9.360807 9.166071 9.658355 9.384186 9.696605 9.787964 10.05738 9.928555 9.758451 9.217177 9.167493 9.294333 10.01977 9.738254 10.1938 9.364842 9.54178 9.585806 9.416683 9.809947 9.191003 9.395273 9.964 9.845625 9.62174 9.573177 9.816012 9.967028 9.477488 10.35049 10.00696 10.04829 9.929158 10.01393 10.7707 10.89438 10.1088 10.1744 9.778625 10.53762 9.884933 9.884032 9.353034 9.659625 9.393105 8.984815 8.90433 9.239673 8.996914 8.917391 9.248805 9.043907 9.372288 8.836176 9.134218 8.770614 8.634555 8.420721 7.871407 7.379048 7.223334 7.260852 7.411275 7.506196 7.661056 8.021597 8.395085 8.682369 8.72489 8.178138 8.904259 9.116775 9.12418 9.011305 9.437824 9.828237 9.865042 10.46323 9.528009 8.983725 8.848405 9.177785 9.292838 9.428085 9.36205 10.15392 9.835863 10.39024 10.24891 10.21628 10.38292 10.48531 10.35843 9.804197 9.767741 10.0811 10.1808 10.22342 10.46621 10.65163 10.57472 10.40728 9.712572 9.64947 9.364278 9.392406 9.426368 9.634256 10.57307 10.71838 10.99936 10.88256 10.86029 11.06711 11.1612 11.08375 11.22078 11.16749 11.04463 11.37085 12.06752 12.27669 12.06901 12.06917 12.05124 12.06374 12.5808 11.97724 12.04185 12.13721 12.68442 12.05494 12.16595 12.51306 12.05528 12.10707 11.43397 11.41973 11.41943 11.39091 12.12652 12.77671 12.12825 12.15035 12.08602 11.54963 11.08837 10.47497 10.26391 10.33285 10.94502 11.37087 
8.962775 9.064436 9.204302 9.035547 8.972024 8.90346 8.877493 8.881527 8.867076 9.560288 8.996236 8.622478 8.813684 9.003652 9.636866 9.462696 9.090291 8.95929 9.133877 8.707117 8.629148 9.444662 9.455418 8.814623 8.499208 8.44438 8.379991 8.327951 8.308082 8.303088 8.327447 8.354976 8.373924 8.857256 8.63479 8.88567 8.910983 9.110295 9.388588 9.1544 9.099776 9.349691 9.737337 9.589681 9.807691 10.19535 10.17292 9.358357 9.164432 9.459878 9.49776 9.840669 9.923049 9.428124 9.18153 9.776723 9.336359 9.315375 9.085778 9.307257 10.00127 10.15763 9.627257 9.399004 9.519992 9.628966 9.555923 9.899455 9.237301 9.357266 9.493123 9.660112 9.52962 9.732815 10.18539 9.67476 9.825923 10.44239 10.0049 9.745462 9.892053 10.74762 11.08482 10.74801 10.49543 10.43847 9.871629 9.598447 10.21435 9.565304 10.13929 9.317317 9.105474 9.191889 9.834743 9.071514 8.888643 8.876983 9.054917 8.387173 8.975025 8.998302 9.499292 8.696093 8.465715 7.964248 7.311738 7.105506 7.122773 7.258521 7.41286 7.547954 8.163634 9.45242 8.567027 8.784289 8.817131 8.750949 9.073327 8.627102 8.78457 8.738639 9.365495 9.460282 8.997202 8.95752 9.03018 10.3061 9.176875 10.16376 9.262751 10.05029 9.470471 10.24617 10.12632 10.69701 10.22351 10.29261 10.49984 10.17239 10.1561 10.47002 10.48073 9.975756 9.882396 9.848985 10.22777 10.65277 10.53273 10.44921 9.720321 9.547999 9.313642 9.312146 9.520259 9.504766 9.99439 10.45766 10.65055 11.00535 10.98757 11.10491 11.19247 10.76084 11.06501 11.16126 11.24007 11.70518 11.58045 12.00249 12.35377 12.29276 12.02302 12.42558 12.39564 11.82216 12.05554 12.11701 12.60956 12.55009 12.52647 12.51914 12.07056 12.07279 11.43578 11.4397 11.41649 11.44776 11.43591 12.76221 12.61674 12.27667 12.68028 11.7831 11.23447 10.53153 10.29161 10.54041 11.33539 12.4166 
9.065341 9.203546 9.550247 9.338045 9.138278 9.071865 8.987472 8.884461 8.774586 9.153823 9.006147 9.1617 9.279328 9.043151 8.914786 8.808245 9.430819 9.509154 9.299541 8.947496 9.229003 9.505996 8.903051 9.35638 8.554865 8.638306 9.481661 9.143408 8.555078 8.379472 8.392591 8.429662 8.483302 8.517299 8.734538 8.729473 9.14556 9.262961 9.395929 9.469529 9.698353 10.17528 9.994523 9.572149 10.36645 9.889998 10.31109 9.906813 9.298006 9.121187 9.471216 10.32493 9.614256 9.751008 9.148022 9.195866 9.820354 9.166486 9.108047 9.189031 9.662433 9.412243 9.282599 9.517561 9.38979 9.874509 9.398845 9.29895 10.15655 9.371616 9.599653 10.01368 9.57023 10.22125 9.761516 10.61178 10.78013 10.02683 10.10138 9.655978 10.01364 11.0488 11.12986 10.72183 10.37064 10.30083 9.615834 9.692916 9.337008 9.451871 9.337611 10.01447 9.423484 9.356316 8.938213 8.769096 8.526732 9.440434 8.868518 8.735456 9.008559 9.387943 8.783848 8.461357 8.182402 7.653406 7.259325 7.145171 7.248583 7.390205 7.492376 7.819911 8.642578 9.721726 8.846407 8.765379 8.481701 8.745975 9.5498 9.011419 9.203902 9.209101 8.706651 9.032772 8.902742 8.910272 8.70978 9.091478 9.910922 10.04795 10.09004 9.452521 10.33047 10.375 10.11492 9.948056 10.22175 11.06439 10.97776 10.48802 10.30502 10.16495 10.0227 10.15249 10.22966 9.685702 9.801282 10.13343 10.37892 10.51149 9.867106 9.298883 9.215819 9.242013 9.341082 9.508906 9.745587 10.24442 11.00974 10.8977 11.09394 11.08331 11.12879 11.24041 11.63561 11.62256 12.08323 11.97363 12.36607 12.43839 12.0279 12.32819 11.73843 11.73183 11.86547 11.83745 12.0571 12.09194 12.41315 12.55227 12.52974 12.52193 12.52581 12.5393 11.47182 11.45384 11.43954 11.42162 11.73083 12.51622 12.52191 12.63586 12.23699 12.14636 11.29189 10.76219 10.75932 11.04312 11.36569 11.64918 
9.575982 9.336349 9.337779 9.322594 9.293908 9.178648 9.093988 8.971843 8.819779 8.714103 8.873199 8.784149 8.706071 9.336794 8.776342 8.795341 8.770289 8.706096 8.962888 9.345581 9.119844 8.861764 9.381744 9.464514 8.583331 9.416864 9.409591 9.081358 8.470336 8.464946 8.473548 8.509633 8.568218 8.625372 8.953067 8.914886 9.320221 9.431546 9.622656 9.894017 10.3844 10.16231 9.994454 9.630285 9.651281 9.856141 9.907955 9.752302 9.935234 9.15665 10.33277 10.60651 10.20128 10.08792 9.2381 9.254365 9.766015 9.239085 9.070987 9.133914 9.991828 9.429464 9.34491 9.359318 9.726358 9.821764 9.743595 10.05802 10.10377 9.779798 10.34068 9.689955 9.841094 9.787423 10.09997 10.80542 10.2034 10.00118 10.55143 9.907604 10.48795 11.14213 10.77707 10.67783 10.56186 10.35398 9.811142 9.413099 9.848451 9.707749 9.346442 9.716338 10.06338 9.08166 8.688481 8.388128 8.249926 8.435406 8.603706 8.682144 9.462829 8.705033 8.418912 8.123174 7.742465 7.481074 7.372156 7.418754 7.47468 7.605782 7.796267 8.52269 9.19383 8.635056 9.607572 8.492947 9.709205 8.91246 8.824263 9.319986 8.778731 8.633349 8.517535 8.421537 8.59671 8.852424 9.068925 8.765334 8.829109 8.955851 9.256437 9.450876 9.897664 10.20799 10.1634 10.53122 10.00224 10.0699 10.36488 10.39927 9.734549 9.89465 9.886665 9.616158 10.26461 9.497474 9.638583 9.6697 9.904396 10.68215 10.3349 9.27655 9.300483 9.114054 9.217779 9.497853 10.69565 10.78468 10.98461 11.0399 10.62163 10.95907 11.10449 11.17733 11.29636 11.03087 11.09937 11.67646 12.14209 11.99349 12.08871 12.11931 11.74843 12.1673 12.37092 12.2647 12.10631 12.19004 12.38801 12.70332 12.53304 12.14463 12.83885 12.55147 11.87163 11.45292 11.41843 11.63269 11.71914 12.52835 12.51286 12.85552 12.53351 11.85208 11.19928 10.8765 10.9907 11.0835 11.53133 11.68465 
9.825255 9.445231 9.368248 9.405669 9.255295 9.113963 9.131116 9.055079 8.926848 8.782297 8.683771 8.797326 8.70317 8.709388 8.748108 8.78727 8.804398 8.724673 8.793193 9.28845 8.584712 8.724478 9.125219 8.841228 8.599917 8.958701 9.034044 8.828248 8.555712 8.538208 8.515286 8.559497 8.850552 8.966413 9.33965 9.427751 10.07669 9.777979 10.27966 10.5436 9.879904 9.960354 10.72752 10.35172 10.10514 10.11965 10.17079 10.10437 9.270083 9.31764 9.267012 9.828423 9.802329 9.760929 9.186796 9.332891 9.568921 9.03613 9.620459 9.210755 9.419032 9.215553 9.229486 9.563656 9.825456 10.10437 10.22337 10.33988 9.749697 10.13094 10.47434 10.17543 10.28673 10.35708 10.62457 10.44569 10.2636 10.37215 9.961423 10.60445 11.36853 11.446 10.39643 9.877761 9.731302 9.789425 9.836574 9.402376 9.334934 9.165283 9.393537 9.371843 8.998849 8.660718 8.27508 8.072905 8.272693 8.491858 9.100241 8.775515 8.39919 8.630884 8.158148 7.718568 7.361377 7.349181 7.630913 7.74131 7.699124 7.723026 8.136988 9.143091 8.58794 8.861437 8.931379 8.853993 9.0075 9.492509 8.67527 8.961456 8.635821 8.463819 8.264805 8.234418 8.482526 8.817694 8.863132 9.922936 9.288462 9.090983 9.187159 10.14299 10.50689 10.64181 9.944193 9.752743 9.811872 10.91858 9.82461 10.35773 10.16968 10.08586 9.483414 10.22722 10.14539 10.04383 9.695701 9.82245 9.767801 9.937141 9.949 9.769286 8.962193 8.829044 9.237154 9.488831 9.862799 10.28461 10.77922 10.8183 11.00708 11.03735 11.07391 10.98794 11.168 11.21407 11.34492 11.25089 12.18641 12.32209 12.26973 12.13935 12.15744 12.17532 12.24147 11.89907 12.0739 12.27634 11.81933 12.56132 12.9078 12.70592 11.9853 12.10824 12.16133 12.60457 11.72915 11.47952 11.55687 11.79162 12.68047 12.5828 12.08948 12.08037 11.14712 10.99317 11.3089 11.66758 11.58395 12.4405 
9.40956 9.350157 9.28104 9.339745 9.192944 9.198025 9.028313 9.103005 8.983352 8.830087 8.724751 8.696687 8.725793 8.748893 9.009307 8.990839 8.834036 8.767932 8.650874 8.609594 8.629542 8.918813 8.836636 8.6031 8.678533 8.655725 8.838554 8.744989 8.634041 8.613465 8.600911 8.624472 9.271224 9.59733 10.01704 10.00901 10.02729 10.23858 9.494054 9.264143 10.51881 10.57081 10.43311 10.00979 9.345137 9.73804 9.846454 9.832197 9.331668 9.28571 9.113443 9.324946 9.517992 10.0579 8.854774 9.345829 9.158419 9.0713 9.138391 9.306983 9.873589 9.384143 9.430322 9.309599 9.981602 10.30322 10.23421 9.709601 9.526152 9.82636 10.41992 10.36795 10.13096 10.44473 10.87451 10.93977 11.55955 10.32834 10.80032 11.24162 10.59014 10.41616 10.03142 9.637585 9.402746 9.432053 10.28539 9.472068 9.244734 9.249242 9.060527 9.016967 8.804474 8.351688 8.0357 7.946572 8.412061 8.730931 8.161882 8.20956 8.459967 8.41748 8.16084 7.467056 7.232695 7.313805 7.635121 7.688704 7.806812 7.866896 8.698651 9.236786 9.065022 8.956726 8.571399 8.91385 8.560824 8.896573 8.78565 8.861961 8.776281 8.574087 8.191742 8.187836 8.449008 8.728848 8.788366 9.577176 8.980799 8.849528 9.262196 10.25755 10.17221 10.1499 10.61324 10.15122 9.887303 10.61687 10.20413 9.762108 9.880465 9.850572 10.15479 9.476545 9.691069 9.957028 9.661403 9.827222 10.44423 9.701779 9.684609 9.352612 8.702876 8.600671 8.917765 9.772047 10.74016 11.16034 11.04613 11.01747 10.58359 10.99627 11.01573 11.04418 10.99026 11.04341 11.11698 11.42561 12.01559 13.0173 11.76049 12.13565 11.77823 12.28275 11.92962 12.32028 12.55988 12.58188 12.58416 12.55742 12.53965 12.6205 12.57867 12.59203 12.16774 11.69108 11.20558 11.21926 11.36804 11.3312 11.64512 12.7183 12.58365 12.23478 11.45259 10.9452 11.1252 11.41893 11.31711 11.07755 
9.139479 9.055823 9.00139 8.942638 8.873904 8.896318 8.994309 9.113717 9.05812 8.890729 8.792913 8.780684 8.777675 8.829725 9.516486 8.965089 8.858912 8.783903 8.698334 8.659266 8.671136 8.73737 8.746741 8.736635 8.739615 8.748929 8.769675 8.722576 8.689654 8.533562 8.512341 8.566239 8.910796 9.011168 9.550986 9.85357 8.943587 9.72306 9.034219 10.24644 10.25529 9.583773 9.626477 9.741707 9.767328 9.608203 9.325472 9.715811 9.285362 9.242909 9.143788 9.136071 9.04664 9.228292 9.468052 9.109546 9.396815 9.26859 9.444782 10.36902 9.532057 9.556756 9.714191 9.947172 9.980138 10.20424 10.00167 10.24547 10.57443 10.5162 10.29842 10.44857 10.57186 10.73619 11.40131 10.25618 10.42224 10.07476 11.13947 10.93592 10.48571 11.06642 11.06402 9.732817 10.21446 10.21088 10.12339 9.518199 9.907001 9.846618 9.141096 8.795625 8.409954 8.071815 7.949633 8.311931 8.964462 9.100004 8.144288 8.210287 8.846271 8.370479 7.919531 7.602648 7.388878 7.415614 7.530288 7.707446 7.931177 8.494369 8.833915 9.470208 8.543031 9.145658 9.452827 8.597968 8.747492 8.655644 8.578169 9.027981 9.620633 9.436391 8.48093 8.899377 8.700376 8.691855 9.131822 8.961423 9.058112 9.287519 9.630423 9.97732 10.56852 9.828105 10.21567 9.903089 10.00668 9.963771 9.668727 9.627925 10.49813 9.878893 10.08732 10.08211 10.03027 9.871774 10.52732 10.28779 10.09318 9.483521 9.503961 9.343426 8.85505 8.770121 9.037004 10.22357 10.93785 11.18108 11.0635 11.05296 10.48889 10.99508 10.96543 10.99265 10.98404 11.0218 11.30213 11.61464 12.03257 12.14472 12.11718 12.18752 12.38882 12.20968 12.30339 12.34647 12.58556 12.13978 12.20084 12.5698 12.55456 12.56023 12.56915 12.58825 12.62817 11.54621 11.64966 11.36721 11.36517 11.3601 11.78554 12.6917 12.55539 12.26404 11.78746 11.03763 11.24148 11.37813 10.87671 10.56266 
8.866053 8.847978 8.859391 8.851775 8.845714 8.923548 8.998285 9.157326 9.119869 9.037334 8.920543 9.054029 9.023044 9.028428 9.076987 8.991255 8.968977 8.939308 8.917721 8.888818 8.925808 8.948265 9.081276 8.988955 8.988494 8.776906 9.904856 8.759862 8.72799 8.674914 8.628732 8.809453 9.292386 9.948526 9.970118 9.051109 9.529305 9.683422 9.04861 9.365484 9.332211 9.231532 9.677813 9.671592 9.726354 9.753121 9.209857 9.696016 9.618216 9.599669 9.35736 9.173828 9.272117 9.05755 9.20698 9.049403 9.344912 9.84941 10.03102 9.992001 9.446709 9.573131 9.827813 9.944613 9.499599 9.65501 9.730679 9.849661 10.30573 10.40311 10.45982 10.56624 10.40674 10.76965 10.02092 11.12771 9.868423 9.944545 11.37063 10.57585 11.0308 10.74175 10.14395 9.97168 9.724339 9.963933 10.04115 9.835553 9.920271 9.53392 8.942842 8.459342 8.058506 7.935681 7.860065 8.445085 9.242993 8.298183 8.556145 8.558676 9.23299 8.09839 7.960183 7.780355 7.626507 7.543374 7.608333 7.811434 8.665486 9.454456 9.66221 9.207768 8.925822 9.195116 9.429995 8.754311 9.315152 8.486141 9.044516 8.683131 9.064251 8.928147 9.199142 9.065186 9.232413 10.17659 8.913294 9.035563 9.243142 9.329165 10.294 10.49677 10.02416 10.06274 10.49162 10.0873 10.11638 9.706198 10.61304 9.336447 9.763962 10.04348 9.90736 10.1676 10.16992 9.765179 10.40744 9.864065 9.51481 9.416141 9.300304 9.190781 9.233638 9.277921 9.883141 10.78112 11.03028 11.01205 10.97552 10.98706 10.66641 10.99357 11.06311 11.11125 11.13397 11.20895 11.42774 12.01648 12.27185 11.79762 12.06793 12.17603 12.45878 12.29534 12.36186 12.48114 12.40019 12.15977 12.16447 12.5996 12.58137 12.57173 12.58279 12.37098 11.76894 11.25112 11.39612 11.37011 11.40917 11.36394 11.77542 12.62134 12.61874 12.07049 11.83255 11.45703 11.0902 10.97083 11.10529 10.72992 
8.859335 8.910423 8.995119 9.068697 9.081156 9.084748 9.101511 9.306798 9.344911 9.313886 9.219535 9.743558 9.197476 9.205841 9.16312 9.113503 9.072121 9.079327 9.079293 9.085525 9.167305 9.296699 9.38086 9.310102 9.297585 9.297551 9.428911 9.144136 9.155404 8.944983 8.78441 8.933354 9.850891 9.857018 9.924722 8.792531 9.16837 8.999704 9.074085 9.515121 9.848901 9.078868 9.034991 9.00255 9.261306 9.131548 9.738563 9.424301 9.207919 9.185911 9.412073 9.391715 9.303994 9.288399 10.13438 9.56869 9.233983 9.889122 9.359822 9.407175 9.31216 9.521718 9.727776 10.25461 9.528799 9.6698 10.54877 10.94533 10.67463 10.57227 9.879369 10.15009 10.6769 10.48579 10.15256 9.881176 9.758304 10.34874 10.85842 10.58657 10.39667 10.05227 10.38756 9.666562 9.49672 9.577819 10.07774 9.380274 9.363382 9.093193 8.821977 8.361099 8.031876 7.954218 7.912284 7.953495 8.157516 8.288189 8.399972 8.804875 8.697634 8.112161 8.057526 8.909889 8.175966 7.741778 7.762257 7.994715 8.768832 9.559667 9.689327 9.288578 9.142397 8.909722 9.502987 8.740149 8.664692 9.111484 8.996794 8.721609 9.103021 8.839159 9.943071 8.748006 9.381568 8.956978 9.01039 9.141555 9.286772 9.457761 9.70649 10.54992 10.66625 10.81534 10.64523 9.664197 9.526245 9.526922 10.42575 10.12262 9.608485 10.16999 10.38736 10.094 10.25781 10.37706 10.37289 9.970573 9.648717 9.712225 9.335066 9.364579 9.554431 9.866166 10.69091 10.97959 10.96054 10.86395 10.73383 10.20247 10.51839 10.92464 11.23166 10.92511 11.30567 11.00265 11.05488 11.52976 11.94586 12.02805 12.07252 12.26747 12.01115 12.66018 12.4094 12.40452 12.40515 12.62995 12.63557 12.60652 12.69143 12.5893 12.60559 12.11763 11.76233 11.26422 11.39778 11.38751 11.343 12.00514 12.21083 12.65229 12.24288 12.15056 12.12846 11.32855 11.10535 10.97415 11.31796 11.07954 
9.144883 9.246092 9.365603 9.494166 9.539405 9.495042 9.38835 9.381432 9.419286 9.428606 9.371242 10.39477 9.326219 9.313482 9.307158 9.391085 9.21376 9.228842 9.427755 10.29824 10.25476 9.564215 9.824064 10.22593 10.10783 9.801363 9.956706 9.715466 9.942676 9.866323 9.865641 8.903934 9.738078 9.002181 8.81411 8.950546 9.641773 9.345951 9.09404 8.957006 9.714269 9.035175 9.054359 9.149183 9.204621 9.345024 9.131665 9.186472 9.187366 9.200461 9.308392 9.569859 9.28239 9.357285 10.09589 9.402381 9.410295 9.469152 9.680523 9.406898 9.820069 10.40365 9.543899 9.628216 10.57292 10.32859 9.755709 9.973502 9.54584 9.91099 10.04135 10.33267 9.84676 10.41115 10.20311 10.04638 10.07393 10.22431 10.42214 11.27445 11.38545 11.41671 10.32009 9.483745 9.525099 9.433664 9.935973 8.992762 9.050588 9.0058 8.698943 8.56438 8.349733 8.301006 9.285609 8.153889 8.178871 8.525542 8.246353 8.479501 8.312474 8.242937 8.187284 8.190812 8.043853 7.926752 8.15413 8.420286 8.996505 9.478909 9.462729 8.614861 8.625097 8.916474 9.300227 8.799631 9.034441 8.728013 8.731957 8.819825 8.806102 9.078001 8.943061 8.824244 8.871703 9.054274 9.203588 9.146912 9.526224 10.18758 10.10716 10.23101 10.63896 10.36813 10.59455 9.712117 9.844581 9.796854 9.897181 10.3391 9.598351 9.397131 9.729077 10.20286 9.835134 10.43917 10.05056 10.08119 9.777315 9.697324 10.03709 10.52883 10.71638 10.76549 10.8352 10.87908 10.41142 10.05544 9.953142 10.1831 10.10672 11.20685 11.22326 11.29302 10.7371 10.61826 11.53186 11.34897 11.94183 12.03602 12.25135 12.00347 12.36311 12.40821 12.40509 12.39382 12.4244 12.21612 12.17993 12.23314 12.63046 12.62762 12.2273 12.15083 11.99455 11.21824 11.37226 11.34605 11.66454 11.96661 11.98862 12.6466 12.68899 12.19916 12.28075 11.48256 11.1048 11.03528 10.64125 11.53767 
9.49155 9.682853 9.848864 10.91901 10.39805 10.21572 10.19104 10.40533 10.07136 10.15456 9.679391 9.900836 10.10543 9.888456 9.905128 10.07066 9.993939 9.332346 10.19478 9.849493 10.18118 9.946709 10.31189 10.28273 10.25767 9.671693 10.04007 9.27924 9.044126 9.327912 9.822801 9.638066 9.637637 9.639373 9.920028 9.257079 9.910088 9.167662 9.231004 9.625252 9.048415 9.27436 9.61016 9.17026 9.169937 9.185631 9.385626 9.403269 9.601633 9.436477 10.12108 9.218534 9.223413 9.488863 9.619361 9.645402 9.510104 9.660029 9.922517 10.03507 9.631592 9.717723 9.579098 9.590416 10.13986 9.930308 10.20645 9.794807 9.817758 9.642435 10.14582 10.74894 10.33993 9.938055 9.947401 9.724736 9.766479 10.63378 11.76814 10.70177 10.50523 10.13627 9.692144 9.420515 9.363873 9.726469 9.202897 9.830809 9.031534 9.000567 9.443967 9.314147 8.899573 9.046478 8.557841 8.279098 8.347434 8.911278 8.6807 8.331914 8.458678 -9999 8.506068 8.372561 8.303379 8.340104 8.702285 9.330035 9.428617 8.534665 9.51564 8.97429 8.680717 9.124922 9.838168 8.831542 8.673063 8.646164 8.922575 9.192221 8.925567 9.131412 8.90399 8.726212 8.9186 9.144389 9.265654 9.298416 9.948876 9.826401 11.05835 10.27889 10.35891 10.17102 9.493319 9.245636 9.278048 10.47182 10.25307 10.284 9.781774 9.826499 9.880416 9.673304 9.477649 9.444177 10.00218 9.877666 9.786381 10.58153 10.28597 10.72273 10.78256 9.787388 10.00054 10.49924 10.15069 9.807436 10.10839 10.8438 10.39675 10.50808 10.85307 11.23255 10.58682 10.6468 10.9852 11.49245 11.96332 12.74052 12.86623 12.2685 12.51351 12.48748 12.38196 12.40099 12.0103 12.20018 12.24701 12.17263 12.23943 12.1737 12.18511 13.68721 12.13895 11.98975 11.78509 11.59787 11.3679 12.49121 12.39563 12.64884 12.36686 12.78838 12.23 11.66321 11.1184 11.07568 10.90966 10.52135 
9.806005 9.830816 10.42375 10.68861 10.54169 10.42678 10.0192 10.15954 9.889937 10.28534 9.915875 10.29037 10.01137 10.31688 9.961804 9.874898 9.879256 10.34872 10.2612 10.24016 9.937795 10.28607 10.30555 10.31754 10.28125 9.875416 9.423824 10.09514 10.07956 9.382236 10.06426 9.697826 9.280208 9.026477 9.082711 9.222177 9.222414 9.186053 9.246993 9.575369 9.022593 9.385314 9.023116 9.563696 9.338867 9.342536 9.88559 9.438663 10.39475 10.39123 9.854453 9.395747 9.473509 9.511176 9.736768 9.913633 9.841068 10.63052 9.429235 9.199673 9.801894 9.790679 9.686322 9.92248 10.08325 9.603213 9.861447 10.21585 9.688935 9.864516 10.19115 10.59576 10.42402 9.845959 10.43009 10.05958 9.691292 10.33603 10.97789 11.15315 10.44314 9.59524 9.484759 9.316566 9.266522 9.266052 8.92793 8.865838 8.931186 8.881993 9.757925 9.203875 9.140118 8.945314 8.354175 8.224288 8.683608 8.726839 8.378909 8.352125 8.730119 8.902547 8.695865 8.716585 8.543467 8.633701 9.491769 8.665261 8.632788 8.550425 8.617947 9.651236 9.445376 8.934258 8.858149 8.691617 8.558609 8.855833 8.576669 9.131072 8.991714 9.546379 8.681414 8.899555 9.173494 9.234787 10.59987 9.417364 9.904906 10.26633 10.00711 9.878309 10.32102 9.534416 9.166386 9.262601 9.47598 10.01063 9.673414 10.22829 9.75751 9.653073 9.9916 9.88485 9.805654 9.719889 10.48152 9.82019 9.547533 10.566 10.55093 10.73081 10.28145 9.725223 10.5977 10.70956 9.779104 10.03277 9.892024 10.34562 10.30567 10.5746 10.42258 11.03864 10.94029 10.52549 11.17523 12.28767 11.79275 12.30095 12.52724 12.53961 13.04196 12.64806 12.39238 12.41111 12.45012 12.20153 12.21506 12.68176 12.19511 12.26696 12.20607 12.24083 12.18159 12.24715 11.96121 11.98825 11.98883 12.48632 12.4005 12.24574 12.25515 12.81907 12.60618 11.51293 11.19348 10.82204 10.62803 10.13895 
10.25316 10.05126 10.14095 10.60956 10.17142 9.788266 9.793901 10.22976 10.18235 10.04884 9.828363 10.00334 10.24662 9.841291 9.913272 10.00692 9.703404 9.720038 9.943254 9.579638 9.574924 9.782423 10.27848 9.699163 10.33987 9.910496 10.16029 9.366409 10.1482 10.1451 9.306982 9.115746 9.012561 8.985687 8.999978 8.970157 9.116575 9.21489 9.315908 9.924281 9.376531 9.390907 9.444816 9.96719 10.18565 10.09406 10.15139 10.13242 10.10298 10.03647 9.779875 9.523005 10.01831 9.524478 10.11433 10.22464 9.623667 9.588001 9.384407 9.351845 9.89397 9.688877 10.48993 9.802502 10.14965 9.731904 9.81418 9.677261 10.29674 9.918386 10.48135 10.82303 10.49239 10.35907 10.50793 10.03186 9.979109 10.14268 10.89658 11.81864 10.41089 9.893559 9.479202 9.231394 9.535793 9.297268 9.134461 9.165769 8.96189 8.898817 9.72395 9.350641 9.71807 8.595643 8.172111 8.018552 8.471752 8.624128 8.801495 8.64478 8.846749 8.947205 9.282668 8.964647 9.659096 9.085409 8.860779 8.963735 8.61135 8.639669 8.686011 8.683279 8.661411 8.796345 8.974143 9.158816 8.940246 9.250944 8.741572 8.871508 8.966537 8.752199 8.726577 8.825339 9.837338 10.53048 9.707518 9.835254 10.73453 10.13603 10.33018 9.208107 9.374784 9.179519 9.481468 9.29353 9.713463 10.2609 9.486755 10.17081 10.4708 10.24045 10.13394 10.2666 9.618672 9.663309 9.7134 10.46227 10.09658 10.62129 10.69958 10.60187 10.69989 9.825706 9.890728 9.933443 9.782098 9.788133 10.47134 10.97584 9.98952 10.37175 10.34975 10.9398 10.23635 10.48916 10.59792 11.88806 12.72821 12.54074 12.59853 13.03307 13.09979 12.38835 12.10423 12.45033 12.07729 12.27813 12.20362 12.67353 12.31632 12.26427 12.17583 12.18603 12.18744 12.22661 12.025 11.96104 11.99146 12.07439 12.46484 12.48686 12.56841 12.63524 12.20133 11.6635 11.10566 10.78339 10.44909 10.38495 
11.01374 11.0592 10.9986 10.12079 10.04094 9.987246 9.92204 9.93851 9.711717 9.530831 9.558208 9.500682 9.880025 9.747537 9.573764 9.522407 9.477241 10.18754 9.698085 9.437354 9.77015 9.240187 10.29853 10.01382 9.765303 9.362963 9.406155 9.321935 9.488078 9.636163 9.794559 9.058368 9.062675 9.035539 9.223581 9.449382 9.384221 9.715978 9.895205 9.933829 10.16491 10.19077 10.27696 9.926241 10.37161 10.11697 10.1692 10.01383 9.727076 9.780158 9.783829 9.572202 9.543156 9.552349 9.548417 10.20043 9.770349 9.664459 9.559683 9.621716 9.613215 10.63125 10.08607 9.975104 9.746199 9.890908 10.45322 10.5301 9.880804 10.74784 10.70986 10.63539 10.36354 10.45614 10.30632 9.693154 9.848595 9.907641 10.54177 10.5705 10.91515 9.836886 9.467618 9.269019 9.699754 9.433722 9.31829 9.035633 9.078772 9.044076 9.440805 8.805649 8.443628 8.12307 7.990832 8.097592 8.34932 8.731451 9.119604 8.880554 8.842425 8.886347 9.07362 9.491821 9.380113 8.426409 9.105454 8.825327 8.678789 9.010821 8.90542 9.109263 8.921995 8.887122 9.021018 9.220139 8.74826 8.591873 8.556828 8.795479 8.869992 8.899176 8.928722 9.513661 10.25987 9.882215 10.41327 9.842658 10.99766 10.25162 10.01199 9.502283 9.744522 9.286289 9.795454 10.08272 10.32027 9.902505 9.934569 9.984813 9.983088 10.55386 10.48396 10.34426 10.33794 9.831095 9.654073 9.856956 10.4936 10.69654 9.905232 9.804155 9.947132 9.943108 9.697158 9.723968 9.735762 9.716539 9.696562 9.760706 9.790398 10.27542 10.9778 10.96067 10.19947 10.0147 10.27854 11.55481 11.96776 11.79262 12.00303 12.04908 12.22541 12.2546 12.05241 12.47255 12.47218 12.27598 12.37781 12.23199 12.41989 12.22065 12.23903 12.19861 12.17016 12.16264 12.10618 12.07055 11.99567 12.52925 12.49938 12.04352 12.58452 12.62226 12.47031 11.81984 11.27157 10.92948 10.49324 10.03202 
11.26367 11.08655 11.16357 11.35331 10.62453 10.23409 10.10434 10.15947 9.957859 10.76246 9.66883 9.688894 9.575739 9.601752 9.496758 9.381521 9.225626 9.358886 9.866987 9.879975 10.08736 9.175153 9.075629 9.126096 9.925275 9.449248 9.155172 9.171446 9.15033 9.392063 9.181632 9.15498 9.547722 9.330235 9.251932 10.11228 10.22584 9.569797 10.09384 10.16178 10.22126 10.19269 10.20787 9.971291 10.25759 9.549899 9.872613 10.05514 10.22006 10.11498 9.787752 9.77681 9.587406 9.591041 9.580414 10.25613 10.22696 10.30575 10.02685 9.946185 9.902521 9.862102 9.704422 10.84427 10.0112 10.61552 10.3815 10.26051 10.24291 10.48903 11.65935 10.66738 10.80768 10.35024 10.08506 9.684132 9.742295 9.965374 10.70438 10.83463 10.75085 9.853562 9.82806 10.07532 9.391553 9.655386 9.848565 8.952983 9.115614 8.78459 8.589415 8.38794 8.200084 8.064322 8.138483 8.41609 9.662077 9.907984 9.441978 9.336387 8.909527 9.002132 9.259015 8.745173 8.491363 8.382223 8.66991 8.883436 9.137252 8.789306 8.625763 8.60911 9.263656 9.772962 9.130205 9.038872 9.168519 8.678483 9.088862 8.644875 9.179696 8.985219 9.634498 9.818155 10.44662 10.33357 9.657982 10.12531 10.59075 10.42633 9.577924 9.970345 9.652036 9.62245 9.546919 9.878273 9.933986 9.793381 9.577031 10.03402 9.586986 10.28275 10.35944 9.969757 10.06745 9.584498 9.55564 9.585055 9.622229 9.724637 10.16343 10.3384 10.82693 9.949899 10.72737 9.671462 9.724321 9.702643 9.754057 9.812846 9.795343 9.795134 9.897979 9.959006 9.875291 9.922057 10.08189 11.65196 11.81147 12.39856 12.28496 12.64975 12.10796 12.12206 12.39367 12.47623 12.47254 12.6945 12.22683 12.24994 12.23544 12.33298 12.21467 12.21957 12.16916 12.229 12.04689 12.01519 12.16545 12.02877 12.17107 12.06787 12.06971 12.53293 12.2617 12.07025 11.1129 11.03094 10.4007 9.79336 
11.70541 11.2589 11.20171 11.47488 11.38572 11.28103 10.49085 10.77633 10.79799 10.16893 9.788544 9.74803 9.763469 9.780921 9.699401 9.593655 9.413661 9.443028 9.370464 9.320694 9.638178 9.255098 9.171271 9.190117 9.21458 9.457723 9.219929 9.243855 9.251866 9.334663 9.28816 9.296321 9.38229 9.108294 9.243383 10.19503 10.58959 10.43264 10.35922 9.982032 10.22492 10.15547 10.52253 10.01148 9.995467 9.549628 10.08917 9.726835 10.32626 10.39851 10.13724 10.20224 10.23195 10.19891 10.2786 10.28863 10.29918 10.33349 10.26634 10.07088 10.17836 9.8465 9.998927 10.51927 10.15259 10.22423 10.50459 10.52087 10.59874 10.63505 11.41158 10.62139 10.76869 10.35037 10.11192 10.24848 9.834137 10.00559 10.03876 10.36156 9.851483 10.04856 9.404971 9.460524 9.442528 9.651971 9.186698 8.988536 8.807805 8.433364 8.190353 8.132325 8.219985 8.345159 8.669801 9.020651 9.735051 9.873117 10.0813 10.06967 9.105186 9.412357 8.952938 8.945008 8.955383 8.595211 8.726541 8.928658 8.900781 8.606935 8.960517 9.076594 9.525608 9.673544 9.641911 8.99637 9.230203 8.864119 8.726585 8.920703 9.090954 10.07981 9.681767 10.29532 9.791454 10.15517 10.27595 10.02464 10.28815 9.517048 9.591372 9.731529 10.20887 9.98866 9.998878 10.38236 10.10425 9.485018 9.494808 9.87985 10.6469 10.77921 10.75909 10.01921 9.737014 9.689034 9.65344 9.642305 10.10264 9.89925 10.20918 10.4518 9.858971 9.646223 9.675231 9.688121 9.738297 9.779096 9.803469 9.778258 10.23565 10.0391 10.05167 10.28028 9.850125 9.837218 10.10756 11.84627 12.08143 13.25147 13.00382 12.89842 12.96844 11.83274 11.92731 12.11165 12.48376 12.67802 12.68766 12.87139 12.71623 12.30792 12.23111 12.24329 12.29114 12.287 12.11856 12.33102 12.52672 12.0425 12.05244 12.55857 12.17458 12.6247 12.68476 12.48009 11.38981 10.9452 10.26651 9.819606 
11.72199 11.41953 11.65476 11.35132 11.23564 11.2119 11.08773 10.9704 10.76274 10.95809 9.907116 9.848849 9.865213 9.884575 9.899373 9.746604 9.739925 9.53275 9.483829 9.446516 9.380724 9.335434 9.299986 9.422945 9.344497 9.289778 9.332963 9.365567 9.395549 9.363284 9.376296 9.386602 9.356037 9.269786 9.382387 10.02698 10.37688 10.4861 10.50966 10.34528 9.428657 10.22536 9.499966 9.662412 9.867689 9.673643 10.04114 9.967698 10.72572 9.812631 10.25623 10.17935 10.24656 10.24873 10.33867 10.33729 10.34732 10.00582 9.797172 9.970671 9.865707 9.951767 10.06861 10.45985 9.804784 10.10442 9.930942 10.35173 10.83714 10.89487 10.6803 11.0842 10.76907 9.823368 10.08951 10.16572 9.797835 10.10034 9.74999 9.886524 11.29615 10.18714 9.173497 9.187292 9.07472 9.091279 9.108469 9.060715 8.603391 8.206154 8.078457 8.236193 8.543791 9.137976 9.277806 10.45305 9.696976 10.81743 10.44938 10.22837 9.354937 9.168723 9.211275 8.976198 9.006378 8.621796 8.92065 9.623555 8.629757 8.907965 9.188985 9.45757 9.39423 9.436593 9.449466 9.009314 8.950567 8.991268 9.112667 9.725964 10.07811 9.802911 9.830282 9.586508 9.688926 9.68974 10.62008 10.02285 9.776124 9.437869 9.70265 9.954031 9.723147 9.779255 10.30637 10.21909 9.803711 9.914949 10.0013 10.22555 9.706042 10.10904 11.25915 10.84413 9.938936 9.975863 10.45525 9.851548 9.691355 9.925759 10.55662 10.53467 10.1972 9.828871 10.78767 9.730246 9.745515 9.711251 9.725186 9.745793 10.07217 9.736 9.814654 9.852042 9.874274 9.901546 10.10233 10.91809 12.96958 13.32162 12.28049 12.89565 12.97367 12.42366 12.48108 12.47797 12.1296 12.46453 12.68607 12.69891 12.71743 12.24452 12.25 12.16323 11.87611 12.31729 12.13553 12.09705 12.01066 12.1783 12.04407 12.03476 12.06355 12.6191 12.782 12.43588 11.80599 10.94682 10.50419 10.27974 
11.48044 11.67639 11.24385 11.01792 11.38002 11.07092 10.95688 10.82763 10.67302 10.85836 10.18587 10.18755 9.91171 9.925378 9.87771 9.849073 9.819779 9.750146 9.524187 9.526085 9.508521 9.481254 9.452621 9.459509 9.359729 9.566796 9.425134 9.465821 9.391848 9.687357 9.455118 10.23336 9.904422 9.439308 9.439958 10.38131 10.47221 10.56532 10.1314 9.876233 10.04586 9.944342 9.949997 10.02665 9.700906 9.958866 9.962416 9.613446 9.576512 9.919842 10.24066 10.33628 9.893064 10.99818 10.36239 10.33622 10.37554 10.01929 10.92019 9.945698 9.962988 10.43255 10.29098 10.70118 10.20425 10.49208 10.05508 10.14207 10.69072 10.55292 10.22072 10.83943 10.7385 10.67343 10.30963 10.13779 9.77216 9.773156 9.639875 9.418266 10.55715 9.987316 9.021269 9.101913 9.192631 9.879949 9.70469 8.94528 8.605387 8.352774 8.419432 8.796968 9.225567 9.957287 10.42847 10.32428 10.43969 10.74606 9.660424 9.831838 9.34127 9.441024 10.18 9.38332 9.010216 9.26588 9.460568 9.020582 8.686752 9.241609 9.158097 9.700908 9.102761 9.591852 9.542488 9.328043 9.64738 9.164061 9.691009 9.855656 9.646247 9.205425 9.974495 10.09042 9.843018 9.853712 10.04846 9.957395 10.76635 9.479527 9.901692 10.5297 10.30631 9.925124 10.00829 9.873432 10.30667 10.03954 10.23401 9.868124 9.991946 10.34399 10.60005 10.82168 10.68906 9.742788 10.48986 9.904744 9.821234 10.18889 10.3409 10.69063 10.7409 10.38092 10.10331 9.77301 9.667928 9.588613 9.633379 9.719161 9.741566 9.811172 9.837239 9.845926 9.923099 10.02076 10.26087 10.77202 11.88192 12.38463 13.21939 13.09084 13.08912 11.98812 12.46055 12.11256 12.44468 12.45403 12.70765 12.25055 12.72598 12.23658 12.26095 11.95716 11.78729 12.47284 11.76525 12.07959 12.11318 11.68255 11.80516 12.05416 12.556 12.56117 12.29226 12.53365 12.17524 11.18084 10.91279 10.68903 
11.16074 11.46895 11.12402 11.17518 11.39044 10.67831 10.68074 10.67567 10.80876 10.98109 10.7301 10.59804 10.79854 10.91107 9.872632 9.987582 10.16874 10.15386 9.738276 9.560953 9.557854 9.590722 9.537176 9.49075 9.472018 9.573718 9.547389 9.49231 9.591475 9.926173 9.782091 9.778286 9.465766 9.435259 9.537358 9.776884 10.29193 9.657176 10.06358 9.918061 10.37578 10.43199 10.15094 10.38297 10.34849 9.844371 10.00406 10.02534 10.06434 9.717916 10.26218 9.649804 10.35779 10.55364 10.25015 10.34792 10.41991 10.14968 10.54954 10.13525 10.68666 10.45767 10.26102 10.23487 10.33423 11.20135 10.27196 10.37527 11.36892 10.87909 10.57781 10.89823 10.37127 10.30849 10.18005 10.19748 10.23762 9.904408 9.956829 9.779114 9.534104 9.550932 9.169501 9.246232 9.107985 9.18891 9.120587 9.015669 8.963946 9.134713 9.558124 10.01158 9.853408 10.45354 10.13656 9.708058 9.992624 10.25163 9.627228 9.988304 10.31246 9.742825 9.97194 9.335539 9.128354 10.21322 9.760988 8.915839 8.961615 9.281522 9.747612 9.660925 10.30545 9.343063 10.04829 9.605231 9.514692 9.4529 9.604616 10.10642 9.433581 9.913336 9.942305 10.05058 10.08585 10.05511 9.707958 10.53787 10.22421 10.82887 9.811358 10.44908 9.946317 10.81733 9.996507 10.07383 10.5095 10.92682 11.02159 10.72749 10.3068 10.15655 10.81462 10.98154 10.20322 10.48106 10.13521 9.924003 9.771181 9.784226 10.74896 10.20773 10.72199 10.24909 9.788937 9.782641 9.658856 9.60647 9.63813 9.72646 9.738441 9.801451 9.766307 9.860007 9.828859 9.97094 10.10611 10.54585 11.50184 13.08069 13.12936 12.72866 12.72528 12.4231 12.42778 12.43702 12.43771 12.47122 12.24279 12.24041 12.70828 12.72725 12.73165 12.73078 12.10251 12.76618 12.08967 12.03157 12.07837 11.71739 11.97662 12.042 12.55534 12.55028 12.07031 12.25014 12.28669 11.84905 11.73148 11.07429 
10.94038 11.16781 11.26806 11.03413 10.97072 11.36049 10.975 10.3141 10.54659 10.84345 11.19421 10.93771 10.68702 10.15337 9.953994 9.966485 10.61921 9.89346 9.740205 9.934116 9.823713 9.913404 9.70884 9.585291 9.602586 9.576778 9.522729 9.470012 9.471735 9.730976 9.658051 9.620877 9.736116 10.17422 9.599108 10.59357 10.25243 9.918135 9.987931 10.41026 10.2927 9.80197 9.917486 9.901697 10.43536 10.68579 10.2818 10.08668 10.13467 9.75984 9.812002 10.0252 9.926229 9.874472 10.42306 9.974266 10.38932 10.41917 10.19306 10.17386 10.27393 10.545 9.769691 9.95042 10.38205 11.31523 10.60174 10.93639 10.96131 10.66089 10.76645 10.47203 10.85433 10.30075 10.09132 10.05132 10.00891 10.59435 10.11539 10.31723 9.431646 9.590982 9.414232 9.445381 9.305335 9.230643 9.264385 9.461246 9.396259 9.729899 9.983246 10.14034 10.65455 10.51624 10.59981 9.59971 10.14431 10.03597 10.0398 9.749804 9.726423 9.264763 9.183943 9.276837 9.139032 9.465919 9.322841 9.345398 9.534649 9.949486 10.35824 10.26309 10.43356 9.821898 9.858271 9.742729 9.143123 9.776372 9.317171 9.943445 9.52648 9.558942 9.780767 10.14622 10.08265 10.33704 9.754489 10.55465 10.7433 10.04853 9.858459 10.06708 10.92198 10.14751 9.953746 10.08219 10.56945 10.9693 10.6543 10.71607 10.99814 10.9262 10.91912 10.31681 10.29813 10.20591 10.81802 10.04811 9.815205 9.834654 9.922419 9.984732 9.786725 10.03043 10.0095 9.733163 9.752774 9.715324 9.70327 9.723742 9.750188 9.675439 9.731091 9.759309 9.717628 9.79349 9.909484 10.04019 11.15381 11.86448 13.13645 13.21033 13.21116 12.44345 12.425 12.15845 12.00948 12.47887 12.71498 12.72676 12.71455 12.15183 11.96401 12.74405 12.7439 11.90877 12.78925 12.15202 12.14203 11.58821 11.75245 12.59547 12.58445 12.57592 12.04049 12.22914 12.40267 12.45412 11.34114 10.45007 
10.70191 10.47628 10.57593 11.32661 11.429 11.39096 11.36061 11.16661 11.03917 10.51141 10.93393 10.56718 10.89464 10.1425 10.03221 10.60854 10.0418 9.75858 10.07861 9.932018 9.766016 9.897642 10.06259 9.649588 9.926149 10.38589 10.11948 10.2795 9.973148 10.25939 10.82636 10.76771 10.73318 10.24768 9.979371 10.88116 10.22869 10.19813 10.67864 10.19758 9.917283 9.961237 10.84552 10.22171 10.54643 10.04313 10.01259 10.52054 10.40412 10.39108 10.23829 10.25774 10.21413 10.03479 9.954896 10.02474 10.63237 10.46303 10.60125 10.05124 10.59326 10.66442 10.069 9.927279 10.22426 10.64126 10.66663 10.69616 10.87552 11.3712 10.64875 10.73561 10.6481 10.14912 10.18193 10.11883 10.19472 10.60931 10.05485 9.574162 9.248943 9.393706 9.532165 9.585947 9.592503 9.627086 10.2025 10.11653 9.884771 10.0588 9.929851 10.66843 9.988239 10.67443 9.96239 9.739691 10.55053 9.887806 9.48998 9.528495 9.440611 9.434053 9.256489 9.232681 9.352548 9.56847 9.908326 10.01227 10.28313 10.31495 10.23163 10.03078 10.29417 9.766781 9.742548 9.973863 10.02074 9.852703 10.01396 9.645848 9.816284 9.599789 9.863379 9.889039 10.30707 10.4364 10.03486 10.64736 10.7025 9.727487 10.74892 9.950099 10.64843 10.56828 10.79986 10.46457 10.50766 9.858438 11.06205 10.19007 10.1948 10.09763 10.20913 9.78601 9.794168 9.8199 10.16038 10.59721 10.24052 9.818518 9.83954 9.852461 9.775242 10.04983 10.20364 9.597022 9.720452 9.73401 9.698175 9.708024 9.711457 9.734618 9.729259 9.781376 9.807691 9.796882 9.812577 9.915893 10.34784 11.14028 12.58641 13.35148 12.55622 12.47897 12.4221 12.43082 12.06968 12.4804 12.61103 11.8208 12.05627 12.26263 12.7742 12.13033 12.75515 12.62472 11.93463 11.98442 12.44104 12.08533 12.11181 12.25826 12.2695 12.60358 12.06817 12.24016 12.58033 12.60482 11.59936 10.07287 
10.62677 10.05112 10.03984 10.17073 10.33722 10.85709 11.31694 11.34249 11.34684 10.98476 11.14719 10.3535 10.509 10.34592 10.14312 10.48996 10.06756 10.49501 10.6576 9.995917 10.31639 10.63353 10.94693 10.52765 10.52691 10.32985 10.18625 10.6336 10.64933 10.55135 10.38181 10.39013 10.50619 10.45516 10.35993 9.920282 9.899094 10.2132 10.29556 10.29425 9.653241 9.981922 10.22451 10.397 10.07048 10.82571 10.54566 10.72241 10.26268 10.4748 10.02708 9.881222 9.794542 9.925918 10.09199 10.53849 10.76835 10.20625 10.62844 10.67487 10.75179 10.77679 10.73873 10.67486 10.77039 10.43009 10.61473 11.08124 11.08357 11.32766 11.0781 10.46273 10.4219 9.902721 10.0036 10.3014 10.46052 9.818563 10.41232 9.44715 9.301908 9.385022 9.479302 9.719817 9.790883 9.85998 9.983425 10.09556 10.10207 10.52515 10.36434 10.58844 10.28755 9.979012 10.31447 10.76204 10.35468 9.595982 9.60554 9.935323 9.902479 9.50513 9.761436 10.19192 9.51331 9.877143 10.02921 10.17765 9.464917 9.844117 10.19121 10.8028 10.36288 10.47963 9.776917 9.553834 9.624208 9.855668 9.897971 9.490176 9.686017 9.358736 9.639257 10.20012 9.801709 9.833851 10.87652 10.59077 10.80479 10.44998 10.52333 10.70893 10.83944 11.00895 10.5293 10.28397 10.29998 10.08709 9.938081 9.908308 9.860266 9.84998 10.07885 10.28501 10.29279 10.58096 10.5845 10.56243 10.58226 10.02861 10.02354 9.833788 9.780145 10.4425 9.842113 9.658421 9.687066 9.669826 9.644769 9.576917 9.66051 9.741893 9.72049 9.699427 9.738623 9.799651 9.837994 9.91305 10.20299 11.09138 12.74068 12.72295 12.80026 12.46962 12.41826 12.42325 12.43636 12.44236 12.6865 12.45698 12.75302 12.76122 12.85129 12.4793 12.30286 11.93353 13.23437 11.85994 12.71136 12.2216 12.12311 12.14525 12.17324 12.61555 12.10844 12.78584 12.64689 12.58686 11.44895 10.15255 
10.65074 10.2009 9.923841 9.955312 10.28572 10.96053 10.90827 11.48006 11.15848 10.61402 10.31184 9.870878 10.16148 10.83209 10.95508 10.79386 10.51513 10.40198 10.3037 9.854255 10.19839 10.83144 10.64595 11.38013 11.10217 11.03437 11.02663 10.79154 10.9023 10.49972 10.45944 10.85118 10.4367 11.00755 10.25394 10.16765 10.17081 10.23273 9.827181 9.920145 10.27082 10.1403 9.801756 9.971601 10.19435 10.48818 9.956679 10.24936 10.30333 10.52902 10.39676 10.42264 9.804295 9.817785 10.04703 10.64329 10.52999 10.2607 10.29461 10.51216 10.35287 11.02612 11.18919 11.0552 10.89977 10.55503 10.45197 10.74312 11.63895 11.52088 11.1478 11.14727 10.44314 10.0275 10.07317 10.49908 9.47263 9.467016 9.688931 9.483862 9.452106 9.367626 10.25263 9.964458 9.875404 9.873714 9.848466 10.10862 10.00179 10.22013 10.32506 10.35027 10.49322 10.80632 10.26364 10.44388 10.15465 9.643372 9.960711 10.56708 10.38716 9.717941 9.7829 10.443 9.924922 9.89062 9.659299 9.891879 10.30299 9.708668 10.18816 9.987063 10.0941 10.16147 9.854081 9.407403 9.517084 9.555197 9.914968 9.785098 9.478486 9.394387 10.34666 10.68495 9.851228 9.82859 9.931909 9.986553 10.21455 10.76208 11.20627 10.9104 11.19214 10.4717 10.62858 10.22678 9.955877 10.54593 9.999569 9.952593 10.37376 9.981835 10.49953 10.53093 10.56153 10.57506 10.55786 10.38791 10.03464 9.640075 9.712132 9.815943 9.779949 9.730177 9.724191 9.740713 9.727117 9.666161 9.32734 9.407896 9.571124 9.70579 9.582057 9.513436 9.619791 9.779067 9.813673 9.939254 10.25581 11.32571 12.17809 12.87277 12.12148 12.07064 12.4035 12.42249 12.4332 12.43702 12.67146 12.26513 12.24201 12.15415 12.76338 12.76416 12.77412 12.77079 12.03821 11.74937 11.94086 12.627 11.77456 12.13592 12.30712 12.63137 12.12638 12.80507 12.80319 12.58596 11.73502 10.53864 
11.52303 10.71833 10.23116 9.991286 9.96472 10.45688 10.60817 10.8809 10.53068 11.05707 10.03575 9.793437 10.21645 10.75405 10.26582 10.56839 10.45165 10.23474 10.02476 10.11678 10.60104 10.54634 10.80874 10.57063 10.62114 10.54211 10.34806 10.13078 11.06835 11.09698 10.7253 10.09047 10.03337 9.790382 9.558151 9.656437 10.04302 10.03014 10.3127 9.555031 9.614969 9.541084 10.38898 10.17537 11.36522 10.27459 10.32149 10.2494 10.16512 10.58401 10.6795 10.42376 10.45819 10.49827 10.63139 10.84323 10.8116 10.02912 10.19407 10.39876 10.97038 10.6594 10.79379 11.22436 11.19494 11.09033 10.94161 10.72162 11.50709 11.2468 10.58198 10.72603 10.67606 10.35009 9.607684 9.420533 9.413171 9.733579 9.68863 9.528251 9.444542 10.46458 10.2045 9.881598 9.925744 9.865499 9.818873 10.11878 10.10947 10.08694 10.17839 10.2138 10.21446 9.760572 10.76287 10.42058 10.43091 10.40307 10.08576 10.23504 10.40823 9.810403 9.986851 10.09975 10.29721 10.14095 10.40341 9.912755 10.00512 9.885886 9.638765 10.1468 10.32289 10.21183 10.17197 9.490761 9.802014 9.878328 9.776057 9.341803 9.628622 10.41519 10.50303 10.38372 10.06471 10.28923 9.950745 9.952419 10.67963 10.89921 10.83283 10.90313 10.50235 11.00844 9.929284 10.32104 11.10586 11.03748 10.49366 9.923656 10.32022 10.28889 9.749402 10.53744 10.05657 10.35647 10.10859 9.763205 9.729448 9.646796 9.706341 9.755498 9.758906 9.73556 9.748099 9.775238 9.759251 9.72691 9.494689 9.421503 9.413498 9.504727 9.612444 9.637108 9.726004 9.824155 9.934446 10.11867 10.61122 11.61858 13.02562 12.92461 12.99692 12.40384 12.3998 12.03628 12.43782 12.42525 12.68163 12.70058 12.21732 12.02637 11.93587 12.78581 12.41357 12.7906 11.70996 11.85729 11.8168 11.93161 11.70735 12.01027 12.26727 12.63965 12.62479 12.72289 12.95451 12.5347 12.29231 10.9177 
11.28243 11.61276 10.85863 10.28776 10.09894 10.21046 10.95313 10.53765 11.24312 10.22966 9.911155 9.891101 9.900129 10.34845 10.32943 10.09541 10.68311 10.0836 9.983896 10.811 10.9005 10.51649 10.87715 10.23495 9.923187 9.897187 10.25012 10.66107 10.88871 9.924867 9.953061 9.95367 9.882943 9.710091 9.683747 9.881217 10.0222 10.19057 9.917321 9.583591 9.513693 9.467615 9.509784 10.05455 10.72522 10.16949 10.20077 10.27132 10.17544 10.24983 10.76901 10.69731 10.99598 10.52602 10.47454 10.49323 10.77631 10.72654 11.0919 10.95733 11.26979 10.48576 10.54173 11.35999 11.02882 11.25628 11.20226 10.67369 11.11224 11.77176 10.88853 11.12001 10.61426 10.50898 9.571321 9.350785 9.559442 9.689967 10.33681 9.833152 9.508476 10.09959 10.283 9.86668 9.987663 10.08533 10.31555 10.70856 10.20941 10.10414 10.22162 10.64204 9.975595 9.757568 10.68529 10.69437 9.984121 10.11315 10.30258 10.24874 10.05694 9.994519 10.00709 10.6965 10.96955 10.13122 10.44952 10.10481 9.984346 9.675759 9.577277 10.51658 9.827671 10.81835 10.65849 9.543882 10.47583 10.42728 9.654243 9.557018 10.19283 9.758608 10.20982 10.59074 10.78801 9.880183 10.46319 10.70155 10.8791 10.62604 10.89841 10.91405 10.60126 9.948475 10.33679 11.57501 11.02789 11.102 10.31602 9.874015 9.812653 9.737348 10.03945 9.822054 9.681207 9.726416 9.735028 9.715758 9.689384 9.646339 9.675879 9.711467 9.700277 9.700554 9.712953 9.725036 9.652157 9.587848 9.628341 9.53303 9.51627 9.597692 9.617357 9.707765 9.883195 9.971636 10.0971 10.37747 11.19533 13.01225 13.33452 12.53921 12.43068 12.39385 12.40704 12.42413 12.01239 12.55701 11.61901 12.74232 12.4532 11.74082 11.86351 12.78127 12.76578 12.77551 12.17171 11.93857 11.91826 12.30004 11.60837 11.61158 11.62892 11.78836 11.90692 11.90059 12.35453 12.51679 11.85673 11.1652 
11.40564 11.79462 11.90438 11.32742 10.27622 10.72817 10.86024 10.60299 10.48298 10.30011 10.53279 10.14936 9.932105 10.14502 10.42946 10.49938 10.59839 10.16803 10.30708 10.42578 10.53157 10.35138 9.956115 9.893383 9.628265 9.501451 9.926824 9.823098 10.0795 9.798339 9.566496 9.709798 9.725012 10.28049 10.19842 9.998098 10.00286 9.592348 9.899991 9.570196 9.440422 9.316267 9.464525 9.840324 9.954734 10.05057 10.32965 10.12481 10.20911 10.27822 10.28841 10.62671 10.98865 10.37636 10.45037 10.53532 10.34462 10.70948 11.33534 11.20152 11.27275 10.53767 10.78752 11.33132 11.48714 11.46229 11.08266 11.22263 11.14482 11.20001 11.1371 10.59561 10.50572 10.1125 9.959756 9.369055 9.837622 9.982203 9.936439 9.67096 9.404512 9.813905 10.64449 10.50276 10.08378 10.32548 10.64101 10.33182 10.29916 10.36786 10.05957 10.0575 9.92961 9.904715 10.7575 10.73762 10.49954 10.03844 10.79966 10.02534 10.41769 10.06072 10.5142 10.05351 9.877829 10.27267 10.62138 10.13009 9.810164 10.29632 9.656506 10.42308 9.876353 9.718177 9.799529 9.769553 10.48936 10.35619 10.23149 10.12161 9.981025 9.703094 9.75137 10.49248 10.35657 10.31996 10.95399 10.36114 11.1239 11.00449 10.64966 10.75615 10.57093 10.17855 10.14182 10.64722 10.59447 9.830247 9.932304 9.707521 9.676461 9.639872 9.617579 9.600763 9.946386 9.633229 9.652207 9.627184 9.626533 9.631437 9.693737 9.68883 9.633482 9.617593 9.640426 9.65426 9.59666 9.560788 9.595437 9.87199 9.608428 9.575146 9.251296 9.758418 9.928741 10.05235 10.08616 10.56184 12.7542 12.31308 13.31947 12.48328 12.21837 12.00507 12.01429 12.44249 12.00699 11.78409 11.58241 11.61453 11.62381 11.63346 11.6474 11.93982 13.08113 13.00377 11.91805 12.77639 12.63724 12.64137 11.62158 11.65599 11.63902 11.60239 11.58443 11.57914 12.36816 12.39083 11.923 11.32806 
11.56905 10.84994 11.14912 11.34553 10.95062 10.3003 10.34878 10.3405 11.08418 10.95771 11.25648 10.22876 10.39767 10.58171 10.46018 10.59604 10.73753 10.80533 11.10673 10.51379 11.12451 10.15767 10.06722 9.902803 9.948862 10.11698 10.15491 9.732408 9.702984 10.24663 9.476578 10.23716 10.20511 10.24324 10.37557 10.05422 9.861695 10.42426 10.34593 9.483347 9.413035 9.573435 9.534928 9.375909 9.507482 9.955641 10.05056 10.10538 10.55815 9.889671 9.808812 10.18641 10.68861 10.28383 10.34484 10.09153 10.02086 10.1257 10.33499 11.05494 10.96191 11.57516 11.36912 10.7452 11.90734 11.61365 11.3864 11.08909 10.81542 11.19259 11.20388 10.69479 10.69924 10.27804 10.01208 10.13453 9.945006 9.663546 9.71125 9.671968 9.472478 9.849413 10.75207 10.67783 10.21999 10.47457 10.37337 10.22943 9.895166 9.703996 9.736405 10.45996 10.45688 10.20784 10.57806 10.357 10.5829 10.89055 10.37577 10.52449 10.34954 10.59293 10.60501 9.983831 10.54613 10.13913 10.03451 9.867512 9.973595 10.28563 10.20197 10.45287 9.809796 10.58284 10.04222 10.57238 9.971903 10.34577 10.30175 9.999073 9.834069 9.807058 9.674253 10.00488 10.58408 11.00212 10.44394 10.9912 11.03288 10.76423 11.4689 11.44609 11.42406 9.90194 9.824244 9.909113 9.888036 9.806061 10.38038 9.757145 9.513854 9.559102 9.557832 9.579722 9.598341 9.605466 9.585018 9.539243 9.536208 9.715113 9.587449 9.536773 9.51108 9.526831 9.534808 9.597089 9.628864 9.639424 9.673297 9.707476 9.712585 9.423023 9.844082 9.820768 9.950599 9.939677 10.17416 11.01963 12.97951 12.29985 12.97678 11.65251 12.61541 11.99332 12.02306 11.72899 11.64215 11.89134 11.57281 11.61169 11.61849 11.64678 11.71076 12.15837 12.33792 12.81251 12.18138 12.6013 12.62039 12.26573 11.8689 11.64246 11.68742 11.6551 11.65125 11.78873 12.02342 13.11411 12.28519 11.43075 
10.74 10.79023 11.07784 11.89339 11.21769 10.53102 10.23293 10.3942 10.82161 10.75821 10.85252 10.56223 10.48576 10.58301 10.62348 10.71526 10.57065 10.05442 10.80635 10.87155 10.29285 10.24 10.7631 10.12349 10.00226 9.745538 10.38966 9.540686 10.18048 10.05187 10.22702 9.870921 10.4655 10.46424 10.2141 10.29191 9.916653 9.962663 10.20325 9.520243 9.411221 9.545663 9.893128 9.334931 9.279947 9.678091 9.994582 9.959643 9.804647 9.743943 9.671129 10.21677 9.817568 10.28976 10.31192 10.06175 10.0536 10.15647 10.37949 11.2406 11.36524 11.36761 11.23955 11.648 11.57595 11.61104 11.41346 10.84299 10.52882 10.59444 11.48347 10.57551 10.39158 10.03548 9.861043 9.502575 10.05255 9.842072 10.38021 10.18975 10.17761 10.1478 9.853848 10.63952 10.71418 10.69916 10.04416 10.18272 10.41692 9.707818 10.28805 11.05445 10.57117 10.69586 10.61714 10.25683 10.60689 10.22816 10.44801 10.89353 11.07593 10.58552 10.17531 9.979615 10.15826 10.5776 10.16669 9.841315 9.854855 10.18435 10.58923 10.41904 9.769776 10.27608 10.55602 10.08843 10.32455 9.558927 9.875614 9.452824 9.387991 9.426584 9.754193 10.61865 10.88389 10.57543 10.01644 10.099 11.45069 11.438 11.20861 10.02282 9.817964 9.748053 9.840476 9.771942 9.731024 9.882711 10.03478 9.710762 9.632035 9.523697 9.529551 9.55912 9.582957 9.888802 9.536441 9.496151 9.510662 9.503242 9.440185 9.377253 9.403852 9.377858 9.403266 9.438042 9.495896 9.534403 9.675265 9.664518 9.704048 9.670752 9.478742 9.751826 9.787322 9.852263 10.19141 10.70687 11.6923 12.02147 12.55713 11.34508 11.302 11.44869 11.66655 11.46428 11.36251 11.38737 11.37396 11.61493 11.62957 11.63787 12.6884 12.31089 12.33686 12.78989 12.81226 12.60176 12.63181 12.64676 12.26 11.94565 11.72016 11.7141 11.68368 12.33981 11.82128 12.92451 12.0184 12.03571 
10.68975 11.41641 11.32484 11.8834 11.42793 10.8359 10.81881 10.47112 10.73453 10.37274 11.01316 10.44483 10.96422 10.32505 10.17295 10.2812 10.1254 10.08822 10.63517 10.36317 10.7492 10.21704 10.29355 10.16121 10.11692 9.919789 9.877221 9.877894 10.26628 10.34054 10.5168 9.933063 9.725888 10.1199 10.09049 10.49613 10.00093 10.33482 10.16031 10.22967 9.423884 9.358613 9.267837 9.95446 9.799672 10.1468 9.592199 9.646712 9.428129 9.441535 9.694894 9.909537 9.567682 9.73975 9.904296 10.04319 10.91352 11.20501 11.61467 11.26968 11.41587 11.4285 11.55937 11.83929 11.91062 11.78888 11.58472 11.36594 10.85246 11.48597 10.55315 10.64463 11.33008 10.62442 10.50342 10.34492 10.03122 10.22281 10.2957 10.06406 9.920755 10.45053 10.00306 10.02068 10.85096 10.02804 10.45118 10.11624 10.42735 10.03567 11.08804 10.25836 10.23479 10.03961 10.11064 10.30409 10.64837 9.980694 10.31647 11.00793 11.03294 11.11482 10.60709 10.13229 10.09796 10.42655 10.02507 9.789457 10.04065 10.56014 10.4112 9.753654 10.25271 10.28568 10.1415 10.32959 9.772506 9.650826 9.856507 9.462033 9.533648 9.524253 10.22642 10.4262 10.31412 10.0574 9.949697 9.978241 10.69145 11.37042 9.920334 9.765729 9.759279 10.28464 9.938271 10.37485 9.968132 10.00434 10.00687 9.908978 9.482927 9.659769 9.452718 9.514156 9.573973 9.548498 9.686975 10.13689 9.46399 9.429213 9.330386 9.315443 9.339294 9.357832 9.349421 9.405803 9.189252 9.343249 9.341323 9.365068 9.402976 9.595298 9.686168 9.647945 9.628939 9.551895 9.708306 10.50113 11.90832 12.65739 12.3423 12.08717 11.79051 11.61808 11.32859 11.35622 11.36179 11.60879 11.5157 11.7881 11.61029 11.91934 12.27522 12.3257 12.31933 12.59495 12.81982 12.81763 12.65515 12.29135 12.24865 12.71832 12.74309 11.76493 11.7887 12.33407 12.50406 12.53781 12.47944 12.36534 
10.72088 10.77745 11.12141 11.86571 11.63176 11.48102 10.84857 10.88394 10.95242 10.38296 10.48489 10.86185 10.88086 10.23267 10.149 10.08994 10.07779 10.44241 10.66212 9.947316 10.3425 10.51822 10.7766 10.05636 10.14895 10.33673 10.75955 10.55301 10.49538 9.981108 9.949765 9.967903 10.08809 10.64951 10.41797 10.31292 10.16455 10.32208 10.32336 10.08332 10.22106 9.699004 9.251426 9.93434 9.158933 9.346611 9.245275 9.37746 9.303454 9.560753 9.589526 9.619643 9.478023 9.689363 9.874929 10.08749 11.08709 10.61813 10.85287 11.49669 10.48255 11.32561 11.7031 11.85232 11.50411 11.74728 11.75727 11.4134 11.00108 10.77932 10.53699 11.45042 11.24865 10.67274 10.22201 10.78393 10.76972 9.955947 10.58784 10.56433 10.54202 10.18808 10.23122 10.36886 10.29604 10.7889 10.14087 9.952061 10.07309 10.40798 10.44007 10.86917 10.20834 9.961283 10.08114 10.62145 10.95057 10.26631 11.1634 10.68716 11.03514 10.96315 10.61355 10.52141 10.17383 10.27332 10.32227 10.16186 10.6827 10.81079 10.49829 9.781559 9.988356 10.4107 10.36198 10.09357 9.904979 9.718092 9.858711 9.918576 9.84609 10.2561 10.30138 9.957225 10.00682 10.01314 10.23962 10.17948 10.01922 9.867495 9.913049 10.09805 10.32014 10.34507 9.746075 10.01895 9.885406 9.84926 10.11887 9.679181 9.645596 9.668797 9.776257 9.680344 9.559766 9.56858 9.618395 9.892118 9.574457 9.37496 9.289352 9.250891 9.320718 9.29728 9.387583 9.307707 9.244216 9.230597 9.165599 9.043661 9.198827 9.443351 9.535129 9.407966 9.307482 9.504772 9.547817 10.85959 12.57422 12.94449 12.40896 12.0039 12.36353 12.37718 12.39838 12.64598 11.8779 11.64968 12.86912 12.86509 12.06222 12.37016 12.37299 12.76447 12.36229 12.50763 12.06157 12.27692 12.26202 12.25313 12.6817 12.29205 12.73593 12.18932 12.73249 12.23167 12.44651 12.54729 12.52475 12.55045 
10.8931 10.76416 10.92766 11.52148 11.26927 11.54532 10.82152 10.84672 11.04995 10.95685 11.00645 11.02166 10.50453 10.26997 10.16808 10.222 10.40248 10.08716 10.26912 10.15432 10.22159 10.86569 10.33145 9.989 10.64539 10.35204 10.9014 10.8293 10.19489 10.40043 10.49797 10.53865 10.05818 10.6072 10.19093 10.70763 10.38558 10.35293 9.992207 10.33755 10.27302 9.566592 10.01542 9.894032 9.481796 9.652591 9.591786 9.313041 9.274619 9.340902 9.397821 9.544168 9.415765 9.567706 10.41958 10.2754 11.34828 10.49871 10.64873 11.5826 11.21968 10.97823 10.76963 10.88284 11.76711 12.18322 11.78682 11.74886 10.92303 10.67523 10.61438 10.5465 10.91409 10.63713 11.01665 10.23388 10.73231 10.79365 10.48428 10.72237 10.33491 10.16047 10.65229 10.7114 10.03671 11.05406 10.26103 10.37609 10.66873 10.73279 10.27792 10.40091 10.15504 10.06979 10.6935 10.58489 10.6596 10.76262 10.22248 10.3297 10.77825 10.3691 10.42083 10.31799 10.54508 9.926301 10.09252 10.38952 10.43021 10.41021 10.36248 10.43119 10.52485 10.64921 10.06267 10.03187 10.05189 9.867826 10.04404 10.42252 10.14092 9.951089 10.18497 10.15675 10.00053 10.03431 10.10793 10.19139 10.69932 10.27907 10.35262 10.1735 10.1402 10.20528 9.849342 9.74869 9.901619 10.05652 10.30471 9.830318 9.679312 9.8213 9.674675 9.506452 9.584369 9.569271 9.545283 9.507567 9.636111 9.402183 9.305909 9.263403 9.262703 9.227735 9.281295 9.596487 9.241055 9.17908 8.9803 9.073801 9.103331 9.334939 9.415331 9.216621 9.116552 9.377645 10.05553 11.58082 12.59874 13.14123 13.0847 13.04331 13.04965 12.62979 11.97359 12.25413 11.3898 11.68897 11.63446 12.09509 12.7044 12.67139 12.7005 12.31406 12.14208 12.92773 12.01352 12.05907 12.54066 12.25325 12.69982 12.01792 12.09226 12.72145 12.71139 12.04077 11.92904 12.20588 12.88136 12.52635 
11.60335 10.92666 10.77267 11.11861 11.81509 11.66162 11.536 10.6321 10.50617 10.36558 10.26432 10.50222 10.94769 10.46687 10.25265 10.45619 10.63683 10.19313 10.56917 10.36898 10.49886 10.90057 10.82892 10.3693 10.15751 10.0987 10.35688 10.36408 10.08697 10.79258 10.33992 10.26535 10.50188 10.80029 10.2965 10.53283 10.42195 10.48033 9.879936 10.45372 9.786089 9.603866 9.674915 9.937798 9.869429 9.839339 10.00959 9.563844 9.319448 9.577478 9.793869 9.531876 9.768042 9.455589 9.89063 10.19601 11.20955 11.49563 11.22087 10.72871 10.69802 10.62164 11.37154 12.15551 11.74462 12.22714 11.77059 11.59816 11.07961 11.30949 10.78479 10.40767 10.93863 11.08819 10.88864 10.36906 10.50313 10.45593 11.28495 10.9475 11.04563 10.84113 10.73707 10.74516 10.15906 10.23951 10.59298 10.39915 10.8283 10.34886 10.30222 10.65385 10.61314 10.66571 10.81871 10.87125 10.22551 10.09691 10.34497 10.52352 10.75145 10.75698 10.81792 10.5344 10.5022 10.49097 10.33661 10.35316 10.37413 10.36977 10.3397 10.47716 10.39801 9.976621 10.42775 9.962348 9.930094 9.789242 10.54245 10.68242 10.13558 9.97391 10.08791 10.08197 9.983091 11.47856 9.980164 10.22774 10.62086 10.58403 9.984971 10.01993 9.981874 9.928835 9.887726 10.31507 10.0163 10.0208 10.11216 9.569263 9.75868 9.496745 9.511437 9.774276 9.605552 9.561865 10.19611 9.465837 9.438998 9.419407 9.345136 9.187465 9.04332 9.067902 9.18636 9.168695 9.127606 9.06753 9.144452 9.14849 9.265245 9.312146 9.299829 9.157105 9.157739 9.551267 10.62202 12.00018 12.42694 13.17106 12.84567 12.7762 12.33483 12.73153 12.4429 12.35167 12.40889 11.50585 11.43753 11.88551 12.66202 12.65892 12.3564 12.83288 11.91965 12.58922 12.07165 12.47431 12.99116 11.89698 11.78002 11.76943 11.78478 12.38778 12.72251 12.37703 12.26978 12.92954 12.77024 12.39172 
11.63707 11.71156 10.80398 11.87619 11.64879 11.7774 11.75194 11.71202 10.62794 10.42423 10.30636 10.27629 10.47875 10.69608 10.82896 10.99606 10.44271 10.76054 10.45397 10.78239 10.80786 10.50836 10.51975 10.46089 10.25348 9.993607 10.14903 10.70917 10.51413 10.2718 10.64837 10.87138 10.90383 10.8439 10.69701 10.77422 10.60577 9.911825 9.960511 9.88419 9.921441 9.729399 9.565859 9.407035 9.39789 9.727319 9.923587 9.794855 9.544081 10.27874 9.517214 9.987247 10.23702 9.579843 9.887892 10.3431 10.63053 11.68408 11.21044 10.58201 10.61648 11.34395 11.9605 11.46368 11.81918 11.71053 11.59915 11.52553 11.36876 11.09163 11.14102 11.10603 10.479 10.85191 10.31858 10.13764 10.32764 10.49856 11.35734 10.9142 10.94995 10.94684 10.91118 10.70144 10.14459 10.06472 10.15515 11.06795 11.084 10.52951 10.44425 11.03565 11.07725 11.08708 11.25974 11.29704 11.05747 10.25447 10.39206 10.51184 10.28851 10.86869 10.77468 10.53566 10.21302 10.1569 10.43003 10.28742 10.34873 10.01088 10.32008 10.39016 10.3414 9.768166 10.3364 10.44193 10.48629 10.56627 10.64757 10.75542 10.48281 10.35194 11.05312 10.73803 10.77582 10.51739 10.01159 10.14877 10.71799 10.04264 9.954398 9.840055 10.64028 10.03618 10.57851 10.54488 10.38191 10.50633 10.39705 10.00668 9.798302 9.761954 9.696198 9.620884 9.617799 9.567948 9.494137 9.437704 9.43583 9.453394 9.354767 9.114496 8.927124 8.971953 9.080949 9.113084 9.085076 9.202398 9.284098 9.327079 9.341331 9.438457 9.356942 9.191206 9.308013 9.847377 11.63061 12.4113 12.53566 12.77706 13.05153 13.01314 13.05534 12.3447 12.40477 12.03374 11.75502 11.41607 12.4501 12.00826 12.62949 12.66307 12.70243 12.73919 12.65642 12.67237 12.06144 12.5232 12.78628 12.08905 11.75508 11.76593 11.78724 11.9782 12.096 12.93369 12.15349 12.81569 12.41503 12.20627 
11.39215 11.38123 11.83347 11.72032 11.58419 11.68814 12.05986 11.49635 10.64304 10.4585 10.37546 10.31245 10.50379 10.55653 10.7187 11.05386 11.02377 10.55295 10.33942 10.39779 10.89602 10.84089 10.38017 10.41078 10.25445 10.81515 10.45918 10.86677 10.32186 10.33097 11.10439 11.05651 11.20719 10.60775 10.97011 10.13121 10.18704 10.67627 10.58664 10.53339 10.44381 10.38338 9.710536 9.677673 9.86151 10.26155 10.23118 10.23467 10.30648 10.08586 9.917876 10.29617 10.26599 10.26645 9.903736 10.19919 11.84919 12.03001 11.23624 10.7544 10.98871 11.65496 11.86444 12.19319 11.60112 11.31315 11.56085 11.84154 10.62482 10.68906 11.26097 10.98117 10.27852 10.24601 10.22754 10.38818 10.48426 10.92632 10.89014 10.65658 11.27336 11.07523 11.11584 10.8944 10.20198 10.67396 10.7726 10.9493 11.78561 10.6701 10.29061 11.06042 10.71899 10.68414 10.5528 10.55842 11.28064 10.40233 11.11891 10.61509 10.34053 10.71295 10.88906 10.74271 10.68292 10.58374 10.5997 10.23828 10.26317 9.751964 9.91348 10.33453 9.736855 10.42255 10.4888 10.54589 10.16126 10.17143 11.23311 11.06595 11.09072 10.21951 10.59853 10.8015 10.82952 10.32582 10.03075 10.12928 10.75201 10.10276 10.02379 10.72717 10.51345 10.41063 10.03014 10.00146 10.67663 10.28234 9.887439 10.04312 10.21205 9.802329 9.841755 9.647507 9.947625 9.699262 9.516434 9.469325 9.480787 9.457488 9.297204 9.099994 9.009413 9.043476 9.118589 9.165658 9.208075 9.31113 9.427366 9.46515 9.418127 9.514566 9.354769 9.478587 9.569227 10.14186 12.70567 12.08506 12.32635 13.15952 12.34338 12.51206 12.47573 12.68796 12.29965 12.31752 11.94761 12.38913 12.09701 12.89517 12.63989 12.5655 12.51591 12.00387 12.10042 12.1693 12.05729 12.40959 12.24537 12.27505 11.85168 12.31717 11.97983 11.74969 12.00885 12.80121 12.35778 12.8604 12.57893 12.25282 
10.71501 10.58349 11.09143 11.55558 11.85145 11.80205 11.73524 11.67158 10.63739 10.45189 10.39247 10.35535 10.33876 10.49671 10.58498 10.88886 11.15156 11.02008 10.42317 10.47939 10.37838 10.74095 10.81256 10.77268 10.85006 10.65921 10.87178 10.19596 10.18521 10.37216 11.06727 10.85164 11.0584 10.63143 10.10329 10.80351 10.76305 10.45414 10.45356 10.09232 10.57036 10.52762 9.686996 9.848481 10.38449 10.31666 10.3035 10.32853 10.33447 10.44178 10.44388 10.40272 10.35464 9.665964 9.93469 10.32429 10.58482 10.77616 10.80776 11.6294 11.50794 11.81533 11.74194 12.21662 11.02801 11.08953 10.57982 10.8203 10.78028 10.65752 10.64402 10.36952 10.28818 10.48852 10.62627 10.26197 10.29406 10.49121 10.89867 10.74758 10.51075 10.96527 10.70459 11.07041 10.66249 11.05751 10.89909 10.0604 11.47517 10.91811 10.61964 11.02406 11.0339 10.58445 11.06175 11.34367 10.36747 10.65398 10.77957 11.09572 11.07841 10.95498 10.87421 10.8875 10.69349 10.41375 9.875858 10.69893 10.00066 9.816939 9.783269 9.760405 9.791797 9.974299 10.41515 10.47697 10.07567 10.62009 10.23567 11.1503 11.27415 10.54554 10.63337 10.85054 10.37273 10.03924 10.09894 10.34803 10.55972 10.76807 10.07596 10.09529 10.07736 10.25076 10.17482 10.17132 10.05538 10.04122 9.763659 10.04321 9.805849 9.660136 9.783902 9.627292 9.683327 9.653365 9.583155 9.558497 9.532236 9.426462 9.219694 9.135723 9.135645 9.188677 9.22526 9.259255 9.286616 9.381385 9.625339 9.63873 9.701474 9.685669 9.575891 9.685527 9.700749 10.35623 11.57066 12.33046 12.35252 12.72758 12.45185 12.54211 12.26757 12.26373 12.38783 12.28641 12.10319 12.36384 12.39014 12.43323 11.8123 12.04565 11.76429 11.81289 12.68505 11.99478 12.02456 12.11873 12.12592 12.00482 11.73192 12.26462 12.72141 11.77273 11.81943 12.79356 12.86568 12.92915 12.03898 12.16043 
10.37693 10.30917 10.48238 10.69218 11.59801 11.55712 11.79103 10.9844 10.7766 10.59683 10.42182 10.37095 10.36304 11.44425 10.43781 10.69312 11.29389 10.892 10.61248 10.5332 10.22977 10.8697 10.93835 10.79551 10.46753 10.97507 10.68175 10.39561 10.18294 10.98527 10.84878 10.83259 10.64084 10.8551 10.72978 10.35567 10.71618 10.26232 10.62243 9.937691 10.575 10.0181 9.7664 9.973538 10.39973 10.00559 9.990065 10.61176 10.54999 10.4459 10.63713 10.59736 10.22068 9.864876 10.0048 10.27225 10.69479 10.52535 10.57937 11.53502 11.62206 11.46465 12.02022 11.841 10.80059 10.88134 10.79332 10.70645 11.37796 10.86648 10.51536 10.38492 10.4861 10.83285 10.90556 11.14529 11.10651 11.2062 11.25278 11.00898 10.90969 11.03429 11.15739 10.74695 10.56409 10.377 10.28875 10.16444 10.17412 10.73656 10.95338 11.00464 11.03442 11.37236 10.79235 10.59194 10.48468 11.27473 11.19042 11.13757 10.79905 10.78005 11.07273 10.81332 10.38206 10.02713 9.763646 10.44939 10.5381 10.30414 10.51935 9.989668 10.44313 10.42869 10.20435 9.927737 9.917298 10.31523 10.16489 11.07009 10.76454 10.82294 11.5747 10.83794 10.48279 10.21465 10.51449 10.43815 10.16085 10.79799 10.2387 10.67516 10.77545 10.72909 10.06245 10.07018 10.19554 9.980223 10.371 10.52666 10.06951 9.950113 9.850608 9.558647 9.654866 9.687471 9.631223 9.614116 9.576148 9.448852 9.216964 9.15881 9.195168 9.351027 9.404062 9.463174 9.480274 9.623613 9.764117 9.8588 9.892951 9.859217 9.625417 9.631328 9.969975 10.93999 12.16516 12.85837 12.91077 12.92912 12.91895 12.36968 12.50574 12.04364 12.27534 11.9249 11.96762 12.41509 11.69782 11.72884 12.06664 12.02224 11.99338 12.84499 12.27465 12.65365 12.19903 11.99879 11.9216 12.26345 12.05741 11.95047 11.85183 11.75191 11.77672 12.36718 12.48288 12.48866 12.61657 12.78561 
10.25754 10.24456 10.19511 10.33872 10.9621 11.30137 11.778 11.2332 11.19701 10.72126 10.43579 10.56165 10.83733 10.43421 10.27878 10.14987 10.58739 11.37788 11.3771 10.47956 10.25936 10.25035 10.3994 10.83919 11.11877 10.62843 10.81955 10.88981 10.31589 10.59103 10.46499 10.96113 10.841 10.71752 10.77748 10.05495 10.67316 10.62557 10.6695 10.62194 10.23588 9.869077 9.800725 10.0034 10.44272 10.24874 10.02982 10.39068 10.02832 10.1592 10.16827 10.17124 10.09667 10.1417 10.29806 11.24955 11.43338 11.33363 11.33334 11.40999 11.55067 11.46673 12.03298 10.86685 11.29626 10.82583 11.29878 10.72602 10.61236 11.26501 10.75003 10.58359 11.2375 11.35976 11.21958 11.11262 10.69915 10.44419 10.55971 10.52936 10.50546 11.12526 10.89746 10.76937 10.85019 10.48415 10.23566 10.0869 10.08937 10.03812 11.07459 11.01742 10.80531 11.02884 10.50595 10.62749 10.40983 11.2614 10.51046 10.65189 10.96679 10.95774 11.15541 10.31354 10.05416 9.937985 9.9083 10.02683 10.4463 10.64837 10.23291 9.932431 10.58199 10.37955 10.09657 10.00137 10.12945 9.967725 9.980103 10.37889 10.36455 10.51352 10.85052 10.36068 10.11049 10.29751 10.54665 10.39638 10.18277 10.08085 10.37527 10.8652 9.9884 10.13492 10.10714 9.962967 10.0967 9.976333 10.73656 10.73723 10.00009 10.09907 9.748056 9.7175 9.72504 9.718371 9.70696 9.671907 9.650447 9.527493 9.370947 9.228288 9.236362 9.362447 9.467854 9.734392 9.779943 9.886117 9.978713 9.916354 9.959158 10.13749 10.04306 10.03613 10.30536 11.23196 12.30765 12.7157 12.80539 12.83331 12.50456 12.37474 11.8594 12.26845 12.28234 12.33734 11.72941 11.56214 11.4507 11.45586 12.29726 12.38382 12.01915 12.02423 12.63328 12.62628 12.27038 11.94079 11.78373 12.49556 12.94108 11.75403 11.73222 11.7605 11.77022 12.21744 12.47606 12.49162 12.1241 11.97187 
10.33768 10.75884 10.21666 10.33005 10.45569 10.83392 11.76364 10.64559 10.62054 10.70958 10.40604 10.41511 11.46289 11.11941 11.03682 10.35168 10.42443 11.38653 11.37457 11.1782 10.65769 10.25295 10.27221 10.58764 11.14281 11.00529 10.88163 10.81942 11.10059 10.97083 10.9598 11.07394 10.89681 10.72596 10.74407 10.68025 10.41979 10.7976 10.73759 10.64083 10.51466 10.13529 9.807447 9.776009 10.30585 10.57115 10.65775 10.8254 10.09263 10.95837 10.2295 10.04119 10.06482 10.36655 10.45993 10.6293 11.01327 11.29379 11.41315 11.44766 11.44938 11.58615 11.44296 11.24005 11.12524 11.0454 11.01107 10.74241 11.26063 11.07951 10.61501 10.66919 11.02594 11.05761 11.0406 11.43559 10.9458 10.44584 10.36112 10.35478 10.87059 10.76803 10.87782 10.7468 11.02307 10.88038 10.51073 10.16588 10.40136 10.86794 10.94127 11.0079 11.42025 11.39236 10.56974 10.89231 10.48932 10.48913 10.31471 11.19728 10.86981 11.23832 10.53102 10.11978 10.00706 10.00346 10.02086 10.4724 10.72741 10.30339 9.998116 10.03499 10.06154 10.04974 10.2025 10.01775 10.00282 10.1668 10.34242 10.10434 10.01854 10.02631 10.33445 10.80355 10.38795 10.46462 10.74535 10.27444 10.57914 10.01741 10.29347 10.91799 10.06284 10.78878 10.78448 10.81833 10.10465 10.87102 10.1487 10.10751 10.66256 10.46175 10.73747 9.814981 9.811532 9.785504 9.764263 9.731392 9.748493 9.706931 9.554963 9.294057 9.296742 9.369158 9.680071 9.926265 9.865533 10.0603 10.0657 10.21869 10.0612 10.25161 10.37676 10.44766 10.91922 12.00595 12.6567 12.74131 12.70242 12.40978 12.915 12.26549 11.70283 11.47765 11.83705 12.61702 11.42143 11.4336 11.49359 11.44697 12.14688 12.33761 12.37754 11.78577 12.66087 12.11974 11.92881 12.06863 11.72644 11.95339 11.84653 11.87641 11.83869 11.74647 11.82008 12.80119 12.86859 13.00954 12.21112 12.08012 
10.90727 11.09935 10.48965 10.86178 10.88648 11.00956 10.81952 11.17666 10.35072 10.32293 10.17403 10.22272 10.35781 10.21389 10.41065 10.55611 10.63426 11.39531 10.585 11.42341 11.0653 11.10372 10.29416 10.72984 10.49077 10.52888 10.91374 10.43296 11.39019 11.40304 10.95841 11.03511 10.64406 10.77018 10.25664 10.77666 10.72063 10.95972 10.79762 10.94104 10.48894 10.53866 10.52631 10.51389 10.54605 10.64373 10.76989 10.93787 10.34641 10.58323 10.11364 10.11486 10.49295 10.62951 10.70199 10.44294 10.79387 11.36243 11.46192 11.504 11.11402 11.15641 11.88276 10.85259 11.41996 11.40623 10.87798 11.46222 10.89036 10.63827 10.79035 10.55899 11.0254 10.59336 10.42962 11.32753 10.66413 10.71066 10.58817 11.20122 11.04698 11.04366 10.54794 11.13171 11.12881 10.79238 10.73191 10.61514 10.2379 11.12749 11.04492 10.99772 11.31091 11.18914 10.48442 11.10758 11.21908 11.37392 10.53758 11.21027 10.8814 10.87512 10.72938 10.03364 10.00243 10.04764 10.07956 10.54066 10.63292 10.31722 10.32533 10.73626 10.77639 10.78509 10.72521 10.27016 9.980185 10.18411 10.85557 10.07206 10.05429 10.03662 10.4562 10.60085 10.61692 11.0005 10.88291 10.39253 10.42623 10.99689 11.01499 10.44917 10.85386 10.83264 10.8789 10.19698 10.89054 10.30126 10.1453 9.879415 9.993745 10.11317 9.884162 9.972286 9.835604 9.824665 9.993754 9.762384 9.752806 9.85603 9.80902 9.577425 9.495323 9.629492 9.973631 9.972196 9.964653 10.06306 10.18921 10.15518 10.47391 10.59774 10.56107 10.98511 11.57576 12.45535 12.86504 12.04182 12.80152 12.86051 12.29508 11.87066 11.601 12.71614 12.73505 11.44083 11.57198 11.38719 11.45457 11.48611 11.67665 12.2043 12.28549 12.26612 11.82952 12.66418 12.23399 11.93893 11.75569 11.94755 11.71646 12.27483 12.07449 11.7432 11.78594 12.47512 12.94668 12.55112 12.70847 12.82472 
11.09773 10.91037 11.05214 11.78446 11.84307 11.55554 10.66209 10.4238 10.37146 10.2941 10.12836 9.976602 10.15363 9.960354 10.73582 10.94156 11.0032 11.39218 10.1268 10.45887 10.71632 11.47779 11.47632 11.43172 11.41097 11.21999 10.31494 10.28335 10.61219 11.13039 11.08451 11.0936 10.9346 10.42783 11.03024 10.14474 11.17259 11.05126 10.98098 10.79266 10.54657 10.56293 10.5572 10.64299 11.05582 10.85328 10.84739 10.79361 10.53225 10.30898 10.01905 9.983413 10.50809 10.43292 10.47652 10.99013 10.98447 11.60998 11.42761 12.32603 11.35238 11.7541 10.79712 11.02736 11.83412 11.55503 11.47399 10.88946 11.60881 10.55664 10.52163 10.52593 10.37527 10.84772 10.78581 10.76355 11.08271 11.00892 11.6781 10.96563 10.75056 10.59521 10.65768 11.0495 10.79518 11.16694 10.96879 10.81794 10.29095 11.00845 11.2762 10.75851 11.48002 11.03178 10.79691 11.11209 11.04669 11.04747 10.76907 10.92414 11.23571 10.42524 10.10639 10.05575 10.08674 10.12748 10.18763 10.86273 10.44227 10.07405 10.29649 10.76765 10.80039 10.1619 10.46024 9.892713 10.17164 10.0195 10.0678 10.26244 10.22172 10.30571 11.44916 11.47434 10.80433 10.393 10.73922 10.63201 10.50351 10.61903 10.34963 10.96571 10.91847 10.54836 10.49293 10.8269 10.85069 10.82564 10.86214 9.890005 10.03502 10.0896 10.01953 9.780966 9.778253 9.790777 9.804844 9.77155 9.768418 9.897892 10.00324 9.898077 9.803595 9.952735 10.18152 10.10052 9.993102 10.1697 10.13259 10.30241 10.49307 10.64574 11.24914 11.53649 12.80887 12.02495 12.91309 12.28381 12.10009 12.26576 12.32835 12.69103 11.62189 11.77939 11.69221 11.62565 11.72349 12.06043 12.0647 11.46279 11.82114 12.38111 12.41596 12.05865 12.77616 12.62711 12.64947 12.30672 11.83047 12.69695 11.95315 11.95184 12.71999 11.76954 11.9416 13.21544 12.7172 12.11178 12.74389 12.17071 
11.30505 11.43852 11.44542 11.55952 11.5448 11.63406 10.60734 10.64327 10.71655 10.32574 10.18934 9.959164 10.42023 9.826546 10.16697 10.62012 11.33565 11.35965 10.20765 10.17299 10.18869 10.24648 10.29689 11.52237 11.48173 11.42993 11.44712 10.41545 10.30796 11.07186 11.20075 11.09317 11.01285 10.56803 10.8658 10.65132 10.65994 10.99133 10.86706 10.43586 10.90257 10.66677 10.69898 10.8119 10.87811 10.9942 10.61264 10.69089 11.07369 10.12329 10.01767 10.0661 9.957616 10.40077 10.50286 10.86643 11.12283 11.33051 11.42376 11.45898 11.41203 11.46608 11.14373 11.25802 11.38416 11.29432 11.30223 11.5878 11.47211 10.73394 10.51412 10.44497 10.63144 11.01327 11.46055 11.07246 10.45063 10.5687 10.67996 10.94722 11.04476 10.79732 10.92494 11.04546 11.02246 11.24345 10.94882 10.80887 10.4919 11.01674 11.29652 10.85857 10.7448 10.82824 11.03961 10.84505 11.37471 10.40269 10.56553 10.83204 10.62893 10.50351 10.22901 10.18144 10.17915 10.18851 10.92056 10.67688 10.35292 10.13013 10.22977 10.37136 10.03451 10.00787 10.2841 10.28428 9.9886 9.99391 10.12122 10.57814 11.31811 11.00748 10.28897 10.33849 10.65386 10.77746 10.8515 10.78248 10.37484 10.66738 10.75803 10.37218 11.09481 10.88978 10.78268 10.95775 10.82974 10.52271 10.31206 10.15969 9.870493 9.851222 9.789721 9.671669 9.907022 9.862268 9.756765 9.816108 9.836907 9.9219 10.06938 10.12653 10.16138 10.2224 10.31136 10.54105 9.992705 10.52936 10.23726 10.61221 10.91472 10.10088 11.00923 11.49652 12.54545 12.79591 12.08678 11.94222 11.98833 11.97993 11.92026 12.26901 11.98802 11.98952 12.3175 12.33154 12.36015 11.99538 12.29509 11.99494 12.126 11.76258 11.93979 12.84668 12.60367 12.64808 11.86863 11.953 12.39705 11.93601 11.82668 12.17066 11.74758 12.71521 12.27865 12.72344 12.40246 12.24751 12.03852 12.91276 
11.17066 10.87582 11.09559 11.17117 11.4404 11.52595 11.31538 10.71284 10.47024 10.43282 10.44484 10.63785 10.26606 9.950691 9.916206 10.56614 11.28457 11.33795 10.318 10.16408 10.31205 10.43939 10.22798 10.53562 10.48152 11.53849 11.48703 11.31828 10.97676 10.94266 10.8251 11.16011 11.069 11.34301 11.04487 10.98674 11.33977 11.00928 10.95486 10.79761 10.67026 10.44392 10.05527 10.66292 10.04403 10.19976 10.51245 10.92233 10.19329 10.07899 10.07455 10.23383 10.12005 10.16501 10.01323 10.08164 11.02401 11.35396 11.40758 11.47439 11.88816 10.81382 11.45463 12.11794 11.36819 11.68856 11.1602 11.41121 11.57099 11.04691 10.72912 10.47492 10.42598 10.63836 10.86204 10.96112 10.60608 11.11881 11.37095 11.17965 11.2474 10.98141 10.65168 10.92006 11.01842 10.83205 10.86723 10.57749 10.95514 10.94919 11.30618 11.36358 11.34166 10.99665 11.76886 11.7453 10.62972 10.34054 10.57091 10.24506 10.37606 10.64935 10.32805 10.28051 10.26327 10.26861 10.56793 10.26737 10.45562 10.14624 10.11369 10.0737 10.00755 9.953702 10.16052 10.0493 9.961546 10.70553 11.05099 10.0999 10.82626 10.70606 10.8304 10.39038 10.77247 10.53809 10.85818 11.10433 11.04054 10.81889 10.922 10.31654 10.70382 10.59888 10.66913 10.26042 10.23266 10.79046 10.28737 10.23262 9.872034 9.905085 9.844496 9.771616 10.21709 10.13905 9.737133 9.753643 9.841277 10.0115 10.10252 10.18427 10.25723 10.3171 10.34988 10.20641 10.09641 10.11569 10.46701 10.58054 10.23649 10.23361 10.61515 11.55313 12.36784 12.70093 11.93789 11.8014 11.89376 12.32597 12.17948 12.16963 12.19604 12.22498 12.25341 12.28024 12.32318 12.38492 12.4356 12.50996 11.9881 11.77342 12.02296 12.06443 12.27389 12.63849 12.82878 12.89718 12.26876 11.91859 11.7435 12.72248 11.71865 12.01736 12.36519 12.90896 12.59634 12.55419 12.22032 12.4128 
11.25439 10.75543 11.38491 10.43013 10.63444 11.56283 10.70316 10.96837 10.69781 10.86622 10.95952 10.3468 10.83352 9.950617 9.809401 10.24796 11.14466 11.25519 10.80439 10.55793 10.43575 11.30434 10.36817 10.22171 10.28891 11.55398 11.29896 11.15455 11.08136 10.68333 10.72236 10.92818 11.66067 11.13812 11.15767 11.21542 10.75952 10.9141 10.84181 10.73481 10.71099 10.756 10.74929 10.28588 10.95042 10.8132 10.38552 10.9359 10.06136 10.03296 10.14934 10.09199 10.11763 10.22085 9.925436 10.25735 10.92418 11.44574 11.42655 11.7334 11.86768 11.45577 11.24659 11.20285 11.10243 11.61257 11.76834 11.70666 11.32372 11.2571 10.6019 10.4993 10.77868 11.19407 11.60965 11.63659 11.34262 11.14026 11.73216 10.73416 10.57566 10.98074 11.05465 10.70652 10.78342 10.43351 10.80939 10.45088 11.14271 10.91815 10.92357 10.61921 10.39419 10.39478 10.69732 11.08893 11.19372 11.10598 11.06294 11.07239 10.60776 11.16699 10.85185 11.02248 11.05277 10.79572 11.11298 10.32253 10.26268 10.84911 10.21902 10.08296 10.00071 10.46825 10.15225 9.917086 10.22047 10.35458 10.59116 10.72143 10.75016 10.48157 10.84125 10.89309 10.82728 10.66197 10.6133 10.80959 10.84791 10.89918 10.84122 10.9963 10.75825 10.60631 10.44519 10.4506 10.24304 10.87001 10.15668 10.47819 10.0677 9.912177 9.937231 9.961434 9.936145 9.881113 9.759178 9.931971 9.828738 10.07835 10.15706 10.17462 10.37499 10.72564 10.80947 10.26109 10.04622 10.96609 10.34655 10.24024 10.28536 10.27475 10.34763 11.1273 12.3894 12.53772 12.14774 12.29241 12.16924 12.1069 12.11712 12.12847 12.15751 12.19806 12.23525 12.2788 12.53418 12.61335 12.67052 12.73388 12.80444 11.92357 11.7887 12.79758 12.80771 12.70095 11.95281 12.65309 12.66363 12.71787 11.77294 12.15001 12.22863 12.14427 12.32844 12.49754 12.42947 12.40935 12.29546 12.46471 
11.47713 11.23947 10.8067 10.51984 11.20763 11.49617 11.47745 11.69227 11.71904 11.75064 10.92858 10.72326 10.40031 9.968179 9.852858 10.11082 10.35958 11.12639 11.05851 11.02544 11.17423 10.58699 11.35326 10.31591 10.2473 10.74661 11.51949 11.48815 11.27898 11.06273 10.53995 11.12022 11.29177 11.37408 11.27513 11.20963 11.17739 10.94419 10.61649 10.91972 10.76027 10.82579 10.8294 10.96911 10.78876 11.12406 10.15626 11.05856 11.26919 10.08017 10.21225 10.19014 10.14574 10.02835 9.934512 10.04015 10.51479 11.41197 10.97542 11.40335 11.43877 11.49153 10.82823 11.03026 11.91299 11.13963 11.65841 11.25109 10.96266 10.8434 10.83689 10.49834 10.57448 10.60347 10.62141 11.28663 10.87809 11.23224 10.90169 10.62411 10.46852 10.85272 11.103 10.81374 10.64697 10.4456 10.33399 10.45719 11.25229 11.39215 11.02307 11.62058 10.65573 10.49405 10.98936 10.6335 11.08694 11.09509 11.10621 11.09288 11.01131 11.0965 11.10445 11.06234 11.09668 11.0753 11.06907 11.10118 10.76492 10.45647 10.95686 10.31805 10.25116 10.45275 10.74353 10.46472 10.73927 10.34845 10.85841 10.50246 11.21228 11.01486 10.59125 10.30021 10.39681 10.71753 11.13431 10.84212 10.90028 10.60539 10.55263 10.53655 10.97145 10.27232 10.16502 10.95072 10.27186 10.95154 10.16662 10.49529 10.48372 9.914891 9.966748 10.00005 10.16073 9.988997 9.784337 9.938946 9.750792 10.11434 10.19063 10.19088 10.16978 10.07337 10.08357 10.43676 10.05637 10.62275 10.63924 10.25357 10.34737 10.4209 10.80348 11.3327 12.16871 12.3997 12.19844 12.55532 12.08725 12.49359 12.25406 12.16735 12.19121 12.25062 12.29498 12.35695 12.0783 11.9013 12.3152 12.37158 11.91887 12.02283 11.81483 12.2738 12.49123 12.27589 11.85221 11.94475 11.85429 11.95268 12.36782 12.27734 12.65646 12.91745 12.36172 12.32819 12.39833 12.46041 12.44201 11.61561 
11.17678 10.81828 10.92347 10.60492 11.42215 11.0443 10.51512 11.50627 10.74741 11.04604 11.48538 11.22162 10.30967 10.13864 9.828204 9.885303 10.12022 10.526 10.88173 11.13382 10.53489 10.88555 10.50817 11.47113 10.21645 10.26602 10.32225 10.57273 10.58716 10.65166 10.64348 11.1371 11.40371 11.2769 11.44376 11.2725 11.11816 10.807 10.74384 10.3976 10.62038 10.83726 10.90275 10.98047 11.16964 10.94624 10.63663 10.23164 10.64681 10.52273 10.23913 10.26015 10.26061 10.21971 10.18239 10.24431 11.05559 11.25525 11.2052 11.54509 11.53227 11.6146 12.00648 11.9092 11.04285 10.84571 11.05357 11.4654 10.77473 11.42001 11.20548 10.49342 10.45836 10.55971 11.10405 10.77279 10.73134 11.73706 11.31535 10.53738 10.52459 10.43916 10.74113 10.77613 11.00298 10.24657 10.84125 11.01225 11.03968 11.08409 10.88145 10.48604 10.67307 10.75569 11.46506 10.65091 10.60353 10.69974 10.62793 11.03739 11.06394 11.07598 10.67531 10.30771 10.88067 11.04948 10.73248 10.95862 10.20102 10.79829 10.88373 10.55057 10.91148 10.51492 10.95675 10.6235 10.78903 10.3259 10.52535 10.49432 10.8046 10.37611 11.02576 10.42487 10.36076 10.87882 10.85625 10.94211 10.97842 11.06448 11.1137 11.03351 10.91876 10.41519 10.43518 10.05312 10.99115 10.56853 10.59095 10.46194 10.1282 9.935022 9.98025 10.03006 10.04208 10.04508 9.813309 9.828414 9.626907 9.922504 10.17829 10.22935 10.16398 10.18645 10.22586 10.44439 10.24162 10.48808 11.10532 10.57154 10.43896 10.54972 10.83946 12.54251 12.41189 12.68097 12.7304 12.53968 12.46219 12.32892 12.22603 12.25296 12.3064 11.78154 12.05671 11.66401 11.70125 11.70448 12.76471 12.77459 12.9989 12.29981 11.81443 12.059 12.41367 12.6549 11.84873 11.71009 11.93654 12.69728 12.23062 12.67565 11.84236 12.09555 12.31757 12.17912 12.37389 12.2415 11.89484 11.75378 
11.43136 11.21413 11.31462 11.09181 10.66862 10.60173 10.55574 11.11268 11.30909 11.80583 11.72256 11.26936 11.18326 10.08423 9.92846 9.916675 10.17086 10.48381 10.89927 10.98093 11.18498 10.91943 10.39566 10.41778 10.19287 10.44713 10.27717 10.41576 10.32359 10.62228 11.22239 11.07342 11.27025 11.23529 11.19061 11.37177 11.17528 11.1253 11.11535 10.90839 11.02531 10.84722 10.48547 10.89088 11.01274 10.99386 11.03369 10.27798 10.26015 10.17928 10.29632 10.45065 10.32154 10.37532 10.48537 10.71999 11.30947 11.36201 11.4573 11.53883 11.49145 11.83965 11.38732 11.81239 12.12582 11.04996 11.65377 11.46009 11.34879 11.01015 10.88044 10.57055 10.99531 11.19712 11.17903 10.64975 11.31215 11.36811 11.2447 10.85307 11.35188 11.26344 10.38109 10.26707 10.66014 10.39489 10.17161 10.30061 10.24445 11.3314 10.63919 10.40331 10.42007 10.39365 10.69208 10.86687 10.92476 10.40679 10.45403 10.40986 10.35661 10.31193 11.22689 10.62286 10.76766 11.07251 11.05216 10.92015 10.99035 10.77368 10.36007 10.38959 10.74851 11.01075 10.89206 10.40566 10.56919 10.16001 10.17493 10.9509 11.04755 10.84906 10.28984 10.95015 10.92848 10.67067 10.76976 11.28073 11.1152 10.95789 11.01463 11.05795 10.71066 10.25698 10.89555 10.23291 10.04392 10.75627 10.25097 9.902778 10.50222 9.883379 10.27565 9.978438 10.10668 10.09054 9.972956 9.79969 9.764608 9.842452 10.11533 10.417 10.3062 10.28614 10.29159 10.28934 10.31503 10.30572 10.68004 10.41682 10.43447 10.53201 11.01695 12.59287 12.55561 12.29645 12.59864 11.84647 12.38377 11.99696 11.83333 11.65242 11.5628 11.43601 11.71928 12.46135 12.04086 12.17142 12.74032 12.76877 12.80122 12.40638 11.83707 12.18278 12.23696 12.66 11.86337 11.73704 11.94102 12.30148 12.36739 12.66841 11.87316 11.95473 11.71891 12.32884 12.30808 12.10181 12.20358 11.75734 
11.61522 11.37797 11.22926 11.27587 10.71668 10.51116 10.50159 11.04246 10.73324 11.4662 11.28734 11.37451 11.04249 10.40502 10.11284 10.03534 10.86268 10.21604 10.26573 10.87696 10.7599 10.56841 10.1289 10.38768 10.16728 10.22063 10.26994 10.31084 10.35396 10.62992 11.30681 11.14515 11.33601 11.12893 11.2063 11.65607 11.22935 11.4116 11.02691 10.61908 10.57668 11.09973 10.29466 11.13304 10.98919 11.05468 10.53779 10.56492 11.269 10.3223 10.18876 10.33645 10.34376 11.03954 11.15275 11.21217 11.22017 11.13852 10.97949 11.4962 11.35426 11.45731 11.54563 11.90702 11.07559 11.08275 11.58893 11.31493 10.99718 10.75083 10.48277 10.46017 10.40328 10.67002 11.33121 10.80825 11.4477 11.35776 11.13537 11.26644 11.27586 11.0208 10.98993 10.1782 10.28516 10.82405 10.39668 9.996312 10.25702 10.57616 10.54758 10.42944 10.43834 10.39921 10.79577 12.27643 10.37228 11.12708 11.01719 11.37246 10.68952 11.00764 11.05873 11.09032 10.62962 10.3364 10.28021 10.7872 10.89685 10.56605 11.09075 10.91776 11.00058 10.71738 10.32779 10.7024 10.40863 10.18569 10.37447 10.4917 10.49572 10.34605 10.79589 10.90647 10.98058 10.539 11.53572 10.78186 11.07902 11.1 10.84615 10.66381 10.8623 10.9836 10.25037 10.45001 10.43535 10.11912 10.16363 10.20384 10.10025 9.910314 9.908229 10.01752 10.03097 10.06075 10.01312 9.963818 9.808631 10.4159 10.38403 10.15178 10.30272 10.33161 10.57772 10.43167 10.35074 10.37421 10.3302 10.38248 10.42763 10.51869 11.28517 12.02164 12.87647 12.88092 12.6489 12.09389 12.36609 12.44128 11.85337 11.56518 12.38837 12.03641 12.42792 12.43293 12.69734 12.34657 12.94309 12.77291 12.8187 12.294 11.83475 12.19857 12.8484 12.01559 11.72062 11.75228 11.95513 12.73735 12.64027 12.66191 13.13828 11.90633 11.70269 11.74527 11.64691 12.16444 12.53464 11.69255 
10.92925 11.50175 11.32854 11.03688 11.25097 11.15598 11.3393 10.70881 10.88933 11.32046 10.98346 11.61173 11.42295 11.29514 10.31345 10.20181 10.16992 10.10844 10.04961 9.970098 9.94947 10.0332 10.11414 10.14077 10.18824 10.58805 10.81247 10.83998 11.59815 10.40878 11.61994 11.05021 11.41881 10.67554 11.29243 10.76317 10.93429 11.02471 11.00728 10.39355 10.96082 10.92824 11.19028 11.32999 11.28646 11.32473 11.42892 11.13423 11.41371 10.66376 10.40473 10.37745 10.58967 10.63238 10.31833 10.44926 10.6874 10.65517 10.69698 11.56934 11.55109 11.96417 11.58394 11.6251 11.4157 10.87338 11.61293 11.27389 10.86209 10.87348 10.52531 10.42181 10.32752 10.58599 11.26667 11.38415 11.50283 11.40926 10.71053 11.34347 11.40196 11.3809 10.9918 10.91126 10.79237 10.24023 10.07241 10.45285 10.16473 10.8633 10.68688 10.39105 10.39408 10.40223 10.41802 10.42882 10.42234 10.84908 10.673 10.9104 11.10866 11.12177 10.76718 10.54005 10.62324 10.54829 11.19304 10.1847 10.77655 10.65153 10.53876 10.61207 10.58123 10.30323 10.3398 10.85925 10.14213 10.44367 10.56092 10.85625 10.38854 10.74947 10.6817 10.9353 11.03593 10.5982 10.69256 10.9603 10.85966 10.81601 10.92028 10.48957 10.8325 10.94534 10.2402 10.31027 10.93935 10.52641 10.19633 10.11599 9.900042 9.909249 9.933634 10.00148 10.1027 10.17313 10.18073 10.17823 10.00706 9.849997 9.82563 12.00919 10.32817 10.43114 10.46228 10.49319 10.30337 10.34789 10.31956 10.45809 10.45117 10.78465 11.61315 12.32795 12.18828 12.3513 11.81038 12.52091 12.21403 12.25052 12.28903 12.32174 12.41421 11.75469 11.84375 11.50893 11.70932 11.9803 12.8522 12.97677 12.84784 12.08362 11.84141 12.07382 12.44545 11.76278 11.94182 11.72873 11.95513 12.82601 12.68257 11.82574 12.2088 11.84128 12.41114 11.551 11.47256 12.12169 12.3622 12.52981 
11.3351 11.42344 11.39549 10.86368 11.00219 10.9967 11.2932 10.92774 11.42949 10.76687 10.50682 11.24501 11.03631 11.30619 10.69012 10.38805 10.27209 10.16625 10.06434 9.863465 9.862774 9.961647 10.36723 10.38928 10.59675 11.18814 10.45034 10.52585 11.55637 11.57593 11.58222 11.4896 11.1504 10.71864 10.5861 10.42443 10.44495 11.33834 11.1435 11.36617 11.31649 11.31174 11.33469 11.62024 11.37072 11.46976 11.47061 11.5197 10.58126 10.64754 10.41483 10.54191 11.01048 10.35613 10.22467 10.14809 10.3231 10.92884 10.92346 11.48215 11.52407 11.79978 11.40325 11.95225 11.11479 11.21994 11.60901 11.55058 10.87623 10.72529 10.62465 10.4519 10.29449 10.32693 10.59356 11.43526 11.5864 11.03116 10.49237 11.52232 10.95045 11.23985 11.04974 10.82457 10.24611 10.30863 10.17751 10.50772 10.54214 11.05646 10.87441 10.50564 10.64759 10.4004 10.43333 10.42306 10.42762 10.40466 10.56821 10.81938 11.20516 10.98154 10.41948 10.36809 10.67133 10.37628 10.56352 10.55093 10.76631 10.65278 10.94531 11.16661 11.11059 10.48435 10.48653 10.49693 10.19447 10.24997 10.47626 10.49989 11.0811 10.81983 10.8528 11.00149 10.47402 11.07159 10.42023 10.92196 11.02689 10.9269 10.8934 11.05221 11.22843 11.02883 11.21044 10.84901 10.30463 10.12347 10.578 10.11917 9.936955 9.953103 9.993635 10.11718 10.15996 10.21198 10.23243 10.21651 10.23231 10.0871 9.873466 10.64971 10.34746 10.33907 10.67188 10.3249 10.37803 10.33021 10.50322 10.55035 10.52241 10.96817 11.8535 12.28384 12.60695 12.15336 12.15767 11.51423 12.18586 12.21445 11.78738 12.35056 12.51957 12.3646 12.42242 11.54779 11.83411 12.16239 12.97213 12.86202 12.89072 11.96493 12.24718 12.60655 12.23458 11.72187 11.72822 11.73347 12.68501 12.04949 11.95499 12.25166 11.98418 11.67885 11.69015 12.04868 11.36251 12.11584 12.31253 12.0957 
11.55527 11.52466 11.30353 11.21785 10.72468 10.92829 11.00424 10.61991 10.62545 10.61954 10.75844 11.34287 11.34429 11.46435 10.81448 10.52175 10.36118 10.20854 10.0903 9.970809 9.956493 10.05231 10.62807 11.05603 11.02103 11.06455 10.90292 11.4898 11.43394 11.34563 10.63452 10.43533 10.71709 11.20126 10.63448 10.44747 10.57157 11.25258 10.69273 11.36931 11.27806 11.40698 11.28343 11.67453 11.67539 11.52058 11.53059 10.76912 10.77718 10.47719 11.2218 11.30046 11.16527 11.1513 10.22711 10.02626 10.40617 10.76895 10.72298 11.41917 11.52057 11.57881 11.95237 11.87099 11.77907 11.35102 11.71549 11.25843 10.87484 10.63727 10.42821 10.47214 10.40331 10.51117 11.24363 11.34308 11.59671 11.85845 11.50566 11.12871 11.0583 10.91264 10.58079 10.58134 10.21105 10.2358 10.08596 10.42349 10.86872 10.37493 10.30998 10.62071 11.54886 10.40702 10.43539 10.53193 10.72986 10.60048 10.86036 11.16331 10.45616 11.09664 10.68674 10.66262 10.61139 10.94047 10.38454 10.40327 10.77059 10.49142 10.63173 10.79789 11.12634 10.83281 10.32988 10.3682 10.29663 10.2686 10.85732 10.80626 10.47673 10.73722 10.74238 10.46974 11.03472 11.02733 11.02396 10.99618 10.89583 11.17371 11.00951 11.02705 10.42772 10.55951 10.503 10.20591 10.21825 10.2633 10.2116 10.00781 9.999939 10.00992 10.06932 10.09897 10.21486 10.28397 10.29874 10.25691 10.24815 10.2397 10.44994 10.27682 10.16011 10.35395 10.50123 10.36738 10.33651 10.27826 10.1563 10.29229 10.57489 11.02493 11.64243 12.26925 12.11577 12.11194 12.09966 12.10125 12.12532 12.16949 12.21149 12.2592 12.33169 12.02375 11.93103 11.53834 11.7407 12.79323 12.80886 -9999 11.88667 11.96434 12.23056 12.64919 12.17759 11.94119 11.74164 11.83608 12.25398 11.96735 11.86825 12.76124 12.13543 12.28875 11.78919 12.08913 12.09185 11.95847 12.31141 12.09234 
11.81705 11.59279 10.79416 10.71318 10.63826 10.99101 10.79601 10.6007 10.60634 10.55398 10.58907 10.55968 10.78054 11.66174 11.48495 10.94265 10.61266 10.28284 10.14069 10.23927 9.978778 10.04531 10.83115 10.50411 11.03503 10.84671 10.69512 11.22908 11.53181 11.5788 11.62388 10.63579 11.16458 11.1918 11.22758 10.7444 10.82714 11.29664 11.49879 11.39089 11.3238 11.49337 10.85371 10.64282 10.90803 11.01754 11.4369 11.3574 10.72122 11.27264 11.31206 11.88524 11.46471 11.10863 10.9207 10.08343 10.44499 11.88881 11.44447 11.81697 11.41176 11.32787 11.79819 11.88956 11.85941 11.83032 11.77757 11.59836 11.52568 11.39642 10.60938 10.44439 11.59748 10.74928 11.07761 11.68253 11.80751 11.48393 11.15615 11.10305 11.30283 10.79442 10.08385 10.00887 10.02589 10.07256 10.44674 10.97859 10.35961 10.88453 10.23208 11.04712 10.49646 11.00716 10.96639 10.71489 10.36939 11.08477 10.89075 10.91448 10.90008 11.13452 10.72766 10.83424 10.63588 10.76158 10.95268 11.00682 10.83459 10.75262 10.96585 10.58787 11.19101 11.35463 11.21604 10.83245 10.95425 10.71859 10.67563 10.62853 10.18836 10.71217 10.85512 10.95298 11.02115 11.03047 10.63749 11.16449 10.96824 10.9462 10.37969 10.15063 10.31697 10.31365 10.40185 10.30233 10.26702 10.08903 10.31003 10.20533 10.06266 10.10118 10.15723 10.20072 10.32347 10.3607 10.37787 10.39143 10.33631 10.2562 10.15942 10.59159 10.26255 10.33265 10.35657 10.32031 10.19538 10.06493 10.01853 10.21593 10.55329 11.34004 11.86769 12.02366 11.93754 12.25048 12.52815 11.97219 12.12608 12.18411 12.23175 12.33181 11.89059 12.15262 11.48961 11.55567 11.58213 12.65351 12.55326 12.33102 12.45753 12.2368 11.93152 12.74822 12.21829 11.76879 11.73127 11.70272 11.95382 11.96764 11.83466 12.32604 11.89311 12.41193 12.14422 12.14251 11.67531 11.36439 11.35855 12.1641 
11.75473 10.98032 10.68611 10.54184 11.20174 10.93284 10.55315 10.36652 10.61783 10.56282 10.59358 10.58578 11.47261 11.48726 11.45273 11.40825 11.28869 10.62191 10.24921 10.15564 9.973607 10.01939 10.27416 11.11078 10.9947 11.09138 10.45588 10.51568 11.21609 11.48576 11.3119 11.00569 10.96391 11.27983 11.29247 11.2142 11.21072 11.46617 11.40563 11.4294 11.5835 11.08172 11.57047 11.0177 10.9021 11.60078 11.46104 11.50123 11.33054 11.63293 11.64538 11.20671 11.37593 11.12382 10.34 10.12438 10.63877 10.88643 11.19438 11.47352 11.5615 12.46702 11.39559 11.91504 11.77107 11.71115 11.80341 11.71192 11.52413 11.45194 10.65507 11.29344 11.44264 11.19057 10.94524 10.78608 11.69853 11.84931 11.57627 11.35652 11.12148 10.51044 10.31458 10.41811 10.44818 10.00707 9.890165 10.30021 10.25476 10.86355 10.98488 11.02537 10.78985 10.7347 10.9876 10.96332 11.08948 11.05157 11.03391 10.47247 10.66268 10.47394 11.17569 11.39371 10.79368 10.85136 10.77236 10.63293 10.31128 11.33279 10.96019 10.34763 11.3447 11.19531 10.81316 11.12177 11.14719 11.2887 11.27219 10.55136 10.28587 10.60266 10.9639 10.46831 11.07853 11.08783 11.02555 11.0928 11.10855 10.99508 11.10347 10.76426 10.10806 10.12917 10.22174 10.31169 10.09762 10.11806 10.10353 10.12637 10.1169 10.17476 10.20774 10.28899 10.36705 10.26043 10.17896 10.34721 10.34897 10.34995 10.42972 10.26558 10.16504 10.52543 10.16745 10.17827 10.14219 9.824582 9.906474 10.24216 10.66261 11.40822 11.98471 12.03943 11.96211 12.05763 12.0838 12.12242 12.23536 11.74687 12.37024 12.49163 12.78985 11.47991 11.49138 11.53184 11.85214 12.45658 12.47048 12.52009 12.48759 12.27666 11.98363 12.20832 12.25435 11.93164 11.7327 11.94091 12.2761 11.80754 11.95506 11.91594 11.73672 12.34813 11.96124 12.21331 11.54895 11.34066 11.36808 11.72424 
11.32456 11.01183 10.73037 10.6158 10.44394 10.37076 10.36404 10.4545 10.60727 10.53783 11.11187 11.1686 11.8085 11.65145 11.76267 11.54938 10.92655 10.64356 10.40825 10.10954 9.937512 9.979445 10.40321 11.08532 10.88306 10.95427 11.14874 11.20906 11.08782 11.05844 11.60322 11.61424 11.29615 11.30652 11.32659 11.24587 11.25559 11.10983 11.01505 11.4609 11.46907 11.59395 11.48421 11.03203 11.18342 11.61423 11.69265 11.59622 11.66791 11.60924 11.56649 11.45735 11.37844 10.81594 10.53326 10.0912 10.16221 10.54623 11.58346 11.89915 11.41362 11.3048 11.74658 11.88562 11.86314 11.83335 10.85624 10.84258 11.67217 10.75177 10.77743 11.5282 11.4381 10.66957 10.92762 11.32872 11.49427 11.25977 11.38761 10.66955 10.47732 10.78348 10.59235 10.22424 10.61469 10.10501 10.09769 10.39248 10.27593 10.48827 10.9653 11.00671 10.29825 10.36905 10.46118 11.07486 11.25358 11.04796 10.61977 10.67163 10.55354 10.5953 10.45901 11.09068 11.14001 11.15009 11.16057 10.70305 10.49478 10.96089 11.20345 10.93625 11.29268 11.26084 11.49716 10.95433 11.07628 11.15144 10.7062 10.56105 10.95044 10.51631 11.01103 10.76239 11.03567 11.12969 11.31667 10.85619 10.97233 11.29494 10.84041 10.10031 10.11617 10.21325 10.1472 10.18827 10.19462 10.17142 10.19073 10.17664 10.15257 10.20068 10.23502 10.19922 10.23838 10.10312 10.69297 10.29279 10.3909 10.35774 10.32234 10.28182 10.11373 10.04585 9.850819 9.743357 9.977185 10.15135 10.17677 10.47341 11.06031 12.04669 12.04058 12.05777 12.06792 12.10283 12.21894 11.79537 11.71327 12.72399 11.43891 11.44279 11.47691 11.48572 11.5023 11.5615 11.5676 12.79461 12.476 12.45693 12.34523 12.21579 12.21649 12.21354 12.14067 11.70338 11.69896 12.27815 12.23806 11.93968 12.97245 11.70918 11.6089 11.55434 11.59619 12.23174 12.26668 12.2684 12.2638 11.39803 
11.94794 10.86639 10.77802 10.74359 10.70123 11.19463 11.10707 11.1326 10.69034 11.43036 11.23699 11.42603 11.50297 11.47715 11.20317 11.31991 11.65845 10.82797 10.48753 10.1508 9.915453 9.925365 10.36112 10.81005 10.91248 10.92764 10.98637 11.22521 11.31668 11.56102 11.45795 11.35912 11.55842 11.49429 11.53317 11.3727 11.37944 11.59286 11.6096 11.45955 10.86506 11.66469 11.65406 11.09853 11.67183 11.68731 10.97749 11.73416 10.8126 11.36236 11.23142 11.28082 11.25472 11.013 10.97979 10.00812 10.04693 10.44844 10.89045 11.56928 11.26337 11.71249 11.66648 11.87874 11.82366 11.75558 11.53625 11.53227 11.48355 10.97115 10.80633 10.65163 10.64309 10.94391 11.06304 11.77679 11.40868 11.59627 11.34479 11.16894 11.2613 11.1263 10.83754 10.75228 10.34325 10.33771 10.02235 10.05922 10.08792 10.10132 10.83385 10.50611 10.34445 10.36333 10.66843 10.98887 11.15839 11.08354 10.95686 10.85323 10.83477 11.05031 11.06083 11.15338 11.35874 11.00405 11.13085 11.34429 11.19088 11.01177 11.18893 11.2272 11.27581 10.56066 10.93267 11.14735 10.61378 10.42468 11.31667 11.10304 10.95156 10.69948 10.86798 10.99419 11.13097 10.8367 10.94897 10.85025 10.81634 10.35991 10.10278 10.10824 10.14635 10.16448 10.97251 10.19405 10.28038 10.29388 10.25476 10.25412 10.25157 10.16526 10.34274 10.36614 10.39815 10.25616 10.56344 10.14696 10.52509 10.2801 10.36217 10.25435 10.20599 9.786921 9.910197 10.10139 10.05641 10.40202 10.56275 10.83442 11.80457 12.39098 12.15285 12.12733 12.12505 12.37684 11.57217 11.58521 11.34847 11.38993 11.3679 11.41117 11.44985 11.47806 11.54423 11.55537 11.77065 12.25577 12.44797 12.80874 12.78882 12.39412 12.24794 12.27495 12.2595 11.695 11.93636 12.3253 12.00728 12.39734 12.23867 12.19557 12.19096 11.60958 11.51424 11.72562 11.89398 12.15464 12.23016 11.23363 
11.33218 11.04751 10.79454 11.44206 11.39018 11.20118 11.06842 10.44857 10.84145 11.19868 10.91163 11.48089 11.37602 11.41089 11.25004 11.46572 11.65153 11.0192 10.53142 10.22718 9.992554 9.931931 9.990253 10.68469 10.96962 11.04255 10.44268 10.74537 11.08306 11.28172 11.47559 11.64643 11.67378 11.33421 11.28363 11.2822 11.40117 11.62981 11.70413 11.6959 11.35412 11.80732 11.66693 11.70119 11.36363 11.38767 11.47264 11.70791 11.58253 11.45454 11.32062 11.15203 10.87546 11.1209 10.35672 10.39781 10.04126 10.42184 11.22767 11.55704 11.41033 11.52535 11.2292 11.09921 11.70079 11.64604 11.67199 11.60254 11.50157 11.41828 11.43213 10.90188 10.9763 11.12394 12.00434 10.5728 11.39566 11.28178 11.29984 11.25888 10.98771 10.5472 10.88927 10.79063 10.57994 10.18209 10.09037 10.18696 10.36028 9.904993 10.32162 10.6365 10.30909 10.34503 10.89633 10.88502 10.94025 11.22305 10.8528 10.97227 11.6957 10.45179 10.65875 11.32924 11.24124 11.30251 11.28287 11.40188 11.50389 10.99671 11.00334 10.92029 11.00256 10.91701 10.7122 11.47448 11.01548 10.36809 10.73251 11.09988 11.06186 10.8198 10.5002 11.00141 11.12561 11.01013 10.2707 10.50518 10.60092 10.62878 10.09999 10.36382 10.11072 10.2627 10.24497 10.4185 11.89318 10.31745 10.3393 10.30295 10.32465 10.36194 10.39141 10.32567 10.32028 10.37439 10.33393 10.29536 10.20962 10.3346 10.37408 10.30526 10.17107 10.16285 9.967517 10.0242 10.17492 10.58744 10.95365 11.83823 11.917 12.32878 12.25539 12.55816 12.60734 11.35326 11.33895 11.32792 11.34604 11.36301 11.40638 11.3712 11.70222 11.73718 11.51205 11.67892 12.18143 12.44391 12.06287 11.97176 12.12231 12.44965 12.26202 12.25278 12.25272 12.21942 12.27992 12.25608 12.28463 12.23987 12.35226 12.01966 11.75707 12.1113 11.56616 12.01362 12.18341 11.26376 11.22764 11.4355 
10.9665 10.84684 11.85802 10.94362 10.74295 10.44126 10.3734 10.97949 11.08057 11.12774 10.80321 10.52752 10.54055 11.27051 11.29889 11.58596 11.29864 11.83512 10.56179 10.36778 10.1272 9.961843 9.972952 10.41043 10.9792 10.97875 11.03893 10.91634 11.05336 11.46336 10.40533 10.45773 10.60692 11.63793 11.32657 11.12611 11.72957 11.45443 11.36288 11.48655 11.29453 11.4408 11.75557 11.45361 11.41605 11.48022 11.79899 11.87869 11.47728 11.41943 11.30323 11.13964 11.07086 11.08999 10.54358 10.21784 11.0679 10.24303 11.02537 11.36982 11.65294 11.69761 11.56818 11.03055 11.77732 11.74374 11.73718 11.7073 11.2978 11.46811 11.42475 10.86334 10.69231 11.07301 10.74486 10.63468 11.31372 11.23991 11.00963 11.17169 11.22154 11.18473 10.64849 10.34263 10.23481 10.78816 10.28085 10.48372 10.28107 10.36386 10.89596 10.94975 10.64025 10.59716 11.1595 11.15864 11.03522 11.24921 11.5142 11.39511 10.8301 11.0811 11.77462 10.78083 10.53326 11.33073 10.79896 10.7078 10.71159 10.84529 10.55364 10.52444 11.2018 11.27169 10.95576 10.96161 11.11053 10.99532 11.37691 11.08932 10.94344 10.83903 10.75278 10.74083 10.9311 11.26908 11.37202 10.29486 10.92914 10.34989 10.07516 10.38595 10.30684 10.04825 10.45584 11.83899 11.83074 10.35443 10.3883 10.4041 10.40104 10.44152 10.39508 10.38651 10.3896 10.35711 10.35452 10.28924 10.1814 10.07658 10.31027 10.34656 10.2177 10.17819 10.14348 10.16094 10.25369 10.42023 11.03778 11.5273 11.697 11.79207 12.60147 11.32618 11.3252 11.30261 11.3075 11.30056 11.33395 11.37039 11.37479 11.50064 11.78864 11.47214 11.54885 11.59011 11.85863 12.83474 12.13813 11.91218 12.05184 12.26398 12.26441 12.21384 12.30685 12.28047 12.0613 12.25614 12.30825 12.27119 11.76541 12.18494 11.93698 11.83851 11.17947 11.39898 12.11464 11.40222 11.52436 12.11517 
11.08616 10.86931 10.77085 10.71121 10.60957 10.46058 10.27788 10.54247 10.55508 10.9167 10.86189 10.84512 10.83833 11.40415 11.46995 11.00143 11.20828 11.42956 11.1946 11.29274 10.34543 10.06966 9.964274 10.29576 11.11771 11.37864 11.34126 11.15233 10.19507 10.37434 10.54157 10.64782 10.46293 10.53878 11.20308 11.54169 11.48976 10.92754 11.01536 11.45491 11.46792 10.81091 11.75848 11.62766 11.3324 11.15069 11.80735 11.65268 11.54589 11.04768 11.31545 11.2113 10.52484 11.24051 11.02677 10.42096 10.68122 10.54799 10.68891 11.29725 11.63055 11.64736 11.602 11.52877 11.43871 11.51368 11.87154 11.70168 11.58078 11.52202 11.41353 11.35868 11.46502 11.9541 11.00092 11.36886 11.19895 10.56966 11.14887 10.90367 11.26597 11.33145 10.99826 10.50406 10.55531 10.74765 10.64127 10.0303 10.12799 10.08106 10.7316 10.78973 10.91593 11.44399 11.2569 11.5831 10.72159 10.83713 10.52792 10.66146 10.55868 11.24149 10.95487 10.77214 10.92199 11.22645 10.87578 11.22129 11.69433 11.39201 11.09397 11.52686 10.76756 10.72927 11.21448 11.09759 11.04622 11.21286 10.97283 10.91484 10.90821 10.93662 10.8544 10.6694 10.88437 10.76601 10.46326 10.19886 10.22107 10.42063 10.33506 10.78056 10.86742 10.34936 10.16424 10.26962 10.33092 10.38076 10.42159 10.44353 10.59232 10.47147 10.43342 10.40073 10.39569 10.61397 10.34395 10.46791 10.1815 10.05836 10.12363 10.35248 10.58687 10.65514 10.17795 10.17988 10.21073 10.49885 11.32096 12.02695 11.98872 11.76469 11.32613 11.2874 11.29314 11.27918 11.30043 11.33254 11.36287 11.39173 11.42163 11.44283 11.48266 11.51036 11.55698 11.6208 11.89113 11.93874 11.68754 11.93353 11.83917 12.3174 12.05074 12.28141 12.33411 12.28483 11.54186 11.68165 12.28786 11.74467 12.10501 11.29278 11.37213 11.98335 11.46342 12.103 12.17645 12.19153 12.00836 11.97204 
11.45713 10.90827 10.78307 10.69962 10.67077 10.52992 10.35214 10.22135 10.49345 10.61016 11.05701 11.1566 11.21937 10.58431 11.40382 10.85787 11.18058 11.25647 11.26992 11.50564 10.6146 10.19363 10.00316 10.28092 10.36949 10.92629 11.12556 10.85915 10.54364 10.21573 10.56224 11.22944 11.2237 11.49714 11.36466 10.74817 11.10761 10.67544 10.84493 10.85549 11.5323 11.67319 11.6208 11.79537 11.69413 11.10003 11.83936 11.82237 11.56594 11.44927 10.80905 11.24464 11.19042 10.70379 10.52994 10.77291 10.71774 10.68881 10.79706 10.98759 11.61381 11.55585 11.48825 11.59264 11.47795 11.49467 11.95007 11.65334 11.68302 11.56084 11.41123 10.86976 11.06888 11.7332 11.40429 11.15569 11.13932 10.94376 11.06824 11.22825 11.40316 11.04465 11.06353 11.36408 10.85951 10.35094 10.67772 10.7509 10.09347 10.07044 10.558 10.8648 11.26362 11.5502 10.84093 10.52673 10.49882 11.535 11.36557 10.72443 10.50529 10.63109 11.21669 10.97353 10.85866 10.76502 11.23988 11.11961 11.88233 11.44321 11.51395 10.8596 11.19702 11.48716 11.51486 11.07385 11.12601 10.90878 11.25105 10.98736 10.98633 10.92177 11.18593 10.95104 10.81206 10.47259 10.33271 10.15454 10.12401 10.10367 10.27343 10.35648 10.42907 10.20112 10.25535 10.32316 10.37068 10.37033 10.43186 10.45672 10.45818 10.39946 10.40233 10.36245 10.35387 10.3684 10.3763 10.38557 10.24422 10.2137 10.13271 10.49543 10.90946 10.4559 10.28341 10.27583 10.12685 10.8435 11.80237 12.27246 11.9701 11.82559 11.33097 11.26734 11.25692 11.52002 11.31568 11.32108 11.36277 11.32832 11.41512 11.44912 11.48006 11.74062 11.93042 13.03667 12.80701 12.27454 11.83507 11.94507 11.93305 12.33438 12.06778 11.94669 12.05902 12.21957 12.06399 11.62348 11.84013 11.65088 12.06935 11.52303 11.1907 11.39452 11.91033 11.80119 11.90781 11.59523 11.69621 11.53562 
11.6607 11.86411 11.09989 10.89193 10.81499 11.26399 10.53629 10.97777 10.3739 10.79597 10.7437 11.12359 10.76069 10.65696 10.93086 11.12578 11.25392 11.23457 11.26045 11.17773 10.75916 10.38099 10.08016 10.50195 10.15061 10.20184 10.44886 11.15238 10.38395 10.22018 11.12113 11.06284 11.2629 11.56032 11.33377 11.36555 11.37235 11.22299 11.63122 11.53437 11.63232 11.5108 11.8767 11.85777 11.79834 11.71574 11.69585 11.65501 11.57421 10.97422 11.31922 10.85764 11.23211 11.08116 10.55424 10.59376 10.63013 11.02479 11.34935 11.59679 11.49686 11.61778 11.64909 11.55463 11.49992 11.71377 11.27691 11.72368 11.60752 11.59122 11.49024 10.7527 11.01957 11.73557 11.57657 11.18829 11.10098 11.09871 11.04602 11.49747 11.53478 11.00982 11.12066 10.66846 10.49197 10.75729 10.70988 10.58788 10.96854 10.4507 10.91922 10.54198 11.36778 11.49281 10.62871 11.31194 10.85808 11.52699 11.34284 11.37042 10.88032 11.07113 11.10618 11.61357 11.02515 10.71525 11.23429 11.02977 11.85731 11.53491 10.90664 10.65467 10.62558 10.88442 11.16881 11.0573 11.10645 11.21789 11.46605 11.04095 11.13839 11.02949 10.7205 10.90535 11.04241 10.37189 10.95792 10.128 10.3477 10.18098 10.12571 10.14904 10.19005 10.25232 10.25486 10.45907 10.39957 10.44727 10.44259 10.46454 10.42631 10.29307 10.20544 10.02573 10.15656 10.11338 10.6004 10.30619 10.2251 10.29085 10.47571 10.84842 10.56211 10.37799 10.3594 10.29537 10.62939 11.88918 11.2603 12.06214 11.95564 12.00618 12.0529 12.10837 11.67951 12.13889 12.21489 11.34927 11.36596 11.38726 11.60201 11.85678 12.46327 12.77434 12.85651 12.18522 12.59193 11.72958 12.2583 12.66912 12.28638 12.66271 12.08543 11.89515 11.79033 12.25187 12.21255 11.80456 11.47841 11.74298 11.64685 11.59224 11.25983 11.02643 11.37364 11.85897 12.22332 12.26088 11.6804 11.28143 
12.02065 11.52253 11.66852 11.00215 11.04914 11.26364 11.34593 11.0017 10.77811 10.93931 10.6392 11.05106 10.99331 10.37574 10.88621 11.2898 11.22935 11.94815 11.48561 11.62592 11.19962 10.41155 10.14962 10.22556 10.16535 9.958533 10.26227 10.7843 10.39028 10.47254 11.17662 11.17743 11.14662 10.57445 11.49924 11.43159 11.26483 11.38995 11.39901 10.95847 11.67802 10.92072 11.11518 11.75121 11.70001 11.62339 11.60525 11.15953 11.01533 11.4081 11.27411 11.23253 11.25716 10.69272 10.44716 10.62492 10.76296 11.14498 11.55058 11.56666 11.59245 11.6108 11.77955 11.66073 11.50393 11.2258 11.06502 11.72547 11.67026 11.53406 11.64772 11.82774 11.30094 11.62755 11.36738 11.09334 11.06951 11.33018 11.40253 11.40322 11.38883 10.99866 11.46908 10.84029 10.57006 10.32892 10.90432 10.33461 10.42367 11.17884 10.95609 11.48651 11.6149 11.585 10.88023 11.40858 11.45978 10.94354 11.44311 11.56423 10.74828 10.55275 10.99214 11.4054 11.1791 11.39309 11.39019 10.64135 10.65782 11.4751 10.89842 10.66951 10.77521 11.65148 11.58376 10.93755 10.94293 11.44704 11.28574 11.38717 11.03581 10.9166 10.87338 11.14114 10.37844 10.36832 10.49764 10.21794 10.11529 10.11925 10.12053 10.1727 10.21966 10.26766 10.33809 10.67726 10.4284 10.65744 10.44717 10.48722 10.41029 10.36156 10.44713 10.19604 10.15764 10.13931 10.3789 10.37007 10.35352 10.70049 10.54006 11.11403 10.56628 10.40368 10.3901 10.54151 11.83251 11.50465 12.23377 12.02731 12.02956 11.37674 12.07224 12.0443 12.03966 12.06267 12.11676 12.19414 11.72141 12.15459 12.30244 12.37152 11.94569 -9999 12.64266 11.94811 11.83419 12.38577 12.56795 12.24197 12.3488 12.28388 11.75441 11.71837 11.98455 13.0346 12.26359 11.53924 11.5035 11.68917 11.83516 11.85414 11.27101 11.48433 11.28671 12.04799 11.53998 12.15158 11.78272 11.46128 
11.95662 11.93672 11.77666 11.61811 11.19834 10.96029 11.39562 11.07482 10.8203 10.3773 10.18681 10.83504 10.88685 10.44054 10.44721 10.569 10.80426 10.99483 11.37995 11.49776 10.8767 10.42356 10.36749 10.00016 9.956833 9.866883 9.992788 10.49905 11.64477 10.92356 11.14751 11.15801 11.19602 11.18511 11.31935 11.27207 11.50668 11.29327 11.60831 10.8544 11.62477 11.14989 11.23881 11.65882 11.69075 11.33942 11.49104 11.57933 11.48744 11.25017 11.27262 11.27004 10.6063 10.51926 10.41912 10.47794 10.53839 11.26732 11.36443 11.63868 11.5958 11.59628 11.64184 11.98714 11.89 11.87116 11.04218 11.29096 11.54111 11.56079 11.84531 11.74338 11.00038 11.59954 11.41746 11.27039 11.27321 11.41175 11.3459 11.44236 11.32695 11.48206 11.49691 11.14134 11.09501 10.82028 10.97823 11.25509 10.9668 11.32829 11.4913 10.64469 10.67214 11.08712 11.3707 11.20128 11.54804 11.66307 10.79083 11.04356 10.77729 10.8407 10.9174 11.72085 11.95353 11.80965 11.86761 10.87358 10.76237 11.32269 11.56792 10.65245 10.8343 10.81171 11.39543 11.21242 11.59135 11.29253 11.38376 10.91004 11.36476 11.32071 10.73368 10.528 10.29727 10.37016 10.70365 10.29508 10.07985 10.10687 10.1419 10.17029 10.2094 10.25805 10.25346 10.40142 10.39611 10.41356 10.46622 10.44516 10.38892 10.34751 10.26039 10.01586 10.10868 10.2692 10.31768 10.46401 10.54218 10.62202 10.85589 10.44325 10.34598 10.40274 10.39135 10.98488 12.20157 12.17532 12.09776 11.826 11.98577 11.41442 11.95752 11.9571 12.04127 12.05871 12.0719 12.09256 12.12342 12.17114 12.22519 12.30697 12.00216 12.29921 -9999 12.08412 12.5836 12.57118 12.64782 12.66755 12.07665 11.75274 11.7791 11.831 12.46245 12.31796 12.23339 11.65491 11.33759 11.50913 11.58229 11.9248 11.20908 11.1557 11.27218 11.14968 11.35086 11.28311 11.50103 10.78093 
11.83846 11.93933 11.82267 11.34647 11.07415 11.28467 11.30388 10.65613 10.74248 10.40341 10.43756 10.72068 11.11211 10.36142 10.37415 10.49212 10.81648 11.18603 11.32973 11.0289 10.63431 10.44394 10.27236 10.15265 10.01725 9.874301 9.879467 10.81268 10.99945 10.95212 11.16573 10.85597 11.08505 11.24037 11.18855 11.35144 11.38142 11.43013 10.81414 11.305 11.48102 11.58549 11.67086 11.67893 11.67244 11.65913 11.56187 11.45982 11.41236 11.26821 11.29774 11.36556 10.72087 10.4913 10.46844 10.6521 11.28219 10.89185 11.3143 11.74954 11.51032 12.02522 11.63687 12.37519 11.23206 11.99262 11.52994 11.8671 11.81759 11.38433 11.88574 11.74868 11.07962 11.61465 11.51633 11.13355 11.40692 11.26662 10.56554 10.55184 10.72389 10.69642 11.68993 11.79194 11.65787 11.16436 11.22322 11.43847 11.63259 11.7171 11.58874 11.63052 10.71914 11.3243 10.89218 11.24601 11.317 10.80843 11.20502 11.0349 11.4212 11.52726 10.8466 10.87746 11.61731 12.00472 11.97297 10.84707 10.69528 10.93204 11.45509 11.11875 11.34369 11.17412 11.32005 11.7244 11.90007 11.67564 11.42989 11.23308 11.21571 11.41302 10.58063 10.33511 10.32118 10.2551 10.41765 10.18886 10.46447 10.29122 10.11831 10.2193 10.25214 10.24376 10.27065 10.2401 10.33283 10.39479 10.39239 10.73624 10.33169 10.34084 10.23668 10.17585 10.27256 10.323 10.40634 10.55039 10.73507 10.91601 10.52454 10.27674 10.62292 10.59101 11.09342 11.39331 11.73966 12.01945 11.16435 12.08898 12.1193 12.12002 12.07806 12.0738 12.08301 12.08535 12.0721 12.05431 12.06847 12.12767 12.19242 12.28029 12.40606 12.85118 11.94091 12.66388 12.12345 12.72681 12.44756 12.26301 12.71578 11.77081 11.77655 12.0582 12.41368 13.10547 11.80897 11.2475 11.09197 11.08652 11.59239 12.18832 12.11319 12.0954 11.39692 11.5042 11.52702 11.39064 11.27996 10.80053 
11.80504 11.85866 11.86667 11.67522 11.10353 11.24386 10.81972 10.63043 11.20872 11.09786 10.90403 10.81425 11.11872 10.34924 10.71087 11.08724 11.14917 11.65681 11.46867 11.48567 10.54094 10.48298 10.52516 10.25307 10.14272 9.973734 9.876578 10.0306 10.73922 11.06202 11.09941 11.31416 11.20052 11.24216 11.1374 11.34063 11.34354 10.78578 11.60581 11.79024 11.47468 11.49055 11.55117 11.54172 11.46533 11.49269 11.34172 11.47629 11.36729 11.32574 11.36043 10.67885 10.56059 10.52736 10.52029 10.66157 10.98968 10.68873 11.24422 11.72321 11.64401 11.60404 11.96793 11.61031 10.98837 11.97656 11.94691 11.89067 11.26984 11.53144 11.98004 11.66499 11.92001 11.89399 11.70456 11.63358 11.5623 10.63108 10.67965 10.5825 10.57105 10.55039 10.76769 11.82897 11.50805 11.67562 11.75112 11.79271 11.44965 11.24418 11.37539 11.2662 10.77581 10.82533 11.62667 11.24039 10.51315 11.12194 11.67504 10.81171 10.89135 11.6349 11.79151 10.90451 11.41447 12.0186 12.01065 10.96433 10.9367 11.30251 11.28821 11.20384 10.72117 10.97164 11.55552 11.53592 11.51373 11.28063 11.11064 11.15642 11.06935 11.57533 10.62928 10.44575 10.48064 10.63484 10.33035 10.50389 10.14556 10.08983 10.12161 10.2064 10.18048 10.26568 10.32833 10.47278 10.6766 10.35872 10.33611 10.45949 10.34872 10.28723 10.32816 10.3133 10.40364 10.54671 10.57533 11.03776 10.60661 11.6333 10.43568 10.64194 10.8724 11.69553 11.83649 11.32974 11.594 12.08541 11.5663 12.05556 12.15475 12.15028 12.12385 12.11788 12.12084 12.0611 12.10092 12.07696 12.09404 12.16171 12.24842 12.17824 11.96419 12.17405 13.20856 12.353 12.14573 11.78247 12.43896 12.87906 12.07509 11.75581 11.78953 11.95889 12.43101 11.94451 11.31827 11.26934 11.13754 10.79212 11.15937 11.1906 11.31744 11.0832 10.9792 11.68792 11.89563 11.88209 11.31401 11.60499 
11.48123 11.90721 11.62101 11.60099 11.55714 11.27346 11.09564 11.19457 11.20782 10.93836 10.73881 11.07557 10.66735 10.53784 10.49614 10.49737 10.52272 11.44186 11.65018 11.87584 11.03553 10.84043 10.99661 10.38758 10.21589 10.08046 9.969827 9.940059 10.20546 10.48815 10.68278 11.2925 11.44285 11.34109 11.32485 11.34486 11.50198 11.40972 11.51599 11.66456 11.45409 11.64057 11.59639 11.507 11.46143 11.41596 11.32959 11.46952 11.40639 10.93139 10.9297 11.05359 11.00512 10.71316 10.52615 11.21751 10.98928 11.27831 11.2838 11.85713 11.90084 12.16282 11.86479 11.91294 10.99293 11.10523 11.98741 11.81137 11.11398 11.73366 11.63683 11.78436 11.98099 11.92504 11.7413 11.59515 11.54372 10.64834 10.86385 10.63466 10.64234 10.60856 10.81549 11.45676 10.99801 10.80202 11.73314 11.75213 11.25362 10.86809 11.00521 11.34485 11.21421 11.69761 10.88619 11.82755 11.29821 11.03831 11.5604 11.88192 11.30429 11.7901 11.99009 11.68703 11.77252 11.43316 12.01515 11.79014 11.86876 11.43661 11.52137 10.72768 10.7879 10.73703 11.10736 11.41865 11.37362 11.29555 11.17919 11.15161 11.48377 10.90465 10.44516 10.46368 10.23983 10.21074 10.19997 10.41744 10.26377 10.38552 10.08722 10.24147 10.256 10.32173 10.34928 10.3228 10.4308 10.50881 10.36225 10.25044 10.39108 10.528 10.49389 10.59067 11.12851 10.69276 10.67475 11.83811 10.64694 11.02075 11.28336 11.74035 11.67756 12.21366 11.52599 11.59262 12.04417 11.72504 12.10559 12.14729 12.18169 12.1735 12.18977 12.17796 12.1655 12.16613 12.0869 12.17241 12.19124 12.26333 12.33548 11.86376 12.88398 12.28145 12.04805 12.24087 12.03125 12.0493 12.3025 12.70024 11.73229 11.91294 12.19021 12.05282 12.08957 11.40874 11.23921 11.56459 10.8504 10.80584 11.46509 10.76365 10.73419 10.73259 11.33798 11.6148 11.31487 12.02968 11.88816 11.45828 
10.88229 11.64438 11.65321 11.80193 11.61817 11.27085 11.37944 11.34731 11.30888 10.78574 10.91411 11.11895 11.00269 10.52871 10.34807 10.43427 10.3291 10.42449 11.20851 11.55636 11.03276 10.66179 10.42827 10.34206 10.23756 10.24301 10.07309 9.973685 10.03391 10.35677 10.37698 10.53301 11.41849 11.53501 11.23115 11.24876 11.37099 11.43801 11.555 11.33369 11.64007 10.8752 11.88492 11.64378 11.52036 11.4079 11.29761 11.49746 11.46073 11.35848 10.61738 10.42711 10.4505 10.77693 10.59245 10.92819 11.09378 11.69603 11.58235 11.81572 11.80913 11.99832 12.27395 12.11903 11.14594 11.22036 11.82388 11.79681 10.85146 10.98023 11.63277 11.77699 11.12225 12.18192 11.66764 11.53892 11.89064 11.58689 10.68041 11.10939 11.53509 11.44895 11.38808 11.33202 10.80091 11.33417 11.23935 11.47319 10.82002 10.53328 11.43908 11.33065 11.62688 11.5039 11.02285 11.64749 11.53309 11.08806 11.12856 11.91612 11.99765 10.99331 11.66823 11.82625 11.8228 11.64852 11.81512 11.80414 12.06083 11.40729 11.50628 10.7793 10.88417 10.74834 10.70664 10.90232 11.39077 11.16425 11.23954 11.32627 11.35139 10.70743 10.4565 10.32712 10.25844 10.22326 10.23683 10.25768 10.38181 10.12624 10.11224 10.23469 10.29555 10.35358 10.37988 10.40062 10.40984 10.40942 10.40784 10.2571 10.48349 10.6068 10.51569 11.57053 11.63695 11.04385 10.89772 11.22657 11.09131 11.41901 11.70387 12.01855 11.92353 11.70281 11.72658 12.05711 11.65985 11.74658 11.65988 12.1347 12.11718 12.20687 12.01811 12.22581 12.23034 12.24085 12.24261 12.28487 12.31441 12.46159 12.66797 11.98567 11.86876 12.12872 12.66999 12.38135 12.04771 12.07265 12.26801 12.20927 11.89617 12.79754 13.16867 12.78789 11.96213 11.05654 10.94808 10.77383 10.56595 10.63468 12.04267 11.0355 10.73009 10.91316 11.70529 11.72454 11.93289 11.97438 11.80658 11.45957 
10.80751 10.87306 11.33463 11.74333 11.68663 11.54586 11.59284 11.50148 10.55854 10.47299 10.96838 10.91468 11.01003 10.7178 10.4945 10.55575 10.26467 10.30909 10.5249 11.45284 11.19338 10.81632 10.46929 10.49597 10.49365 10.38161 10.67595 10.18083 9.930814 9.978318 10.26386 10.26068 10.96425 11.38558 11.29176 11.42248 11.3969 11.52036 11.52989 11.46109 10.81419 11.02448 11.50414 11.63232 11.32234 11.42447 11.39742 10.71401 10.65747 11.04118 10.63266 10.55344 10.40228 10.47512 10.81981 10.87598 11.58255 11.96936 11.81293 11.96537 11.96845 12.0164 12.15869 11.67607 11.81307 12.25908 11.93484 11.8043 11.75937 11.61951 10.96581 11.27421 11.82927 11.60442 11.40457 11.9078 11.62589 11.10976 10.75177 11.66875 11.53138 11.39533 11.46069 11.49384 11.27542 11.27057 11.2385 11.19327 10.69774 10.55297 11.59962 11.50303 11.45078 11.6668 11.57299 10.88039 10.8909 10.88732 11.91608 11.7236 11.5332 11.88168 11.85078 12.03307 11.65408 12.06086 11.16751 11.02444 11.27297 11.2812 11.39777 11.08823 10.77475 10.74627 10.77664 10.84675 11.20353 10.94097 11.46855 11.4961 11.15197 11.35759 10.51001 10.33823 10.29969 10.25284 10.22014 10.20609 10.22975 10.23277 10.21337 10.3143 10.35722 10.44364 10.50447 10.48092 10.51988 10.48017 10.50281 10.56973 10.58306 10.69462 10.96209 11.93274 11.56853 11.44351 11.44194 10.92957 11.74067 11.64424 11.73228 11.83272 11.574 11.16305 11.99388 12.01766 12.03115 12.08302 12.07589 12.10115 12.15928 12.21685 11.81443 12.28762 11.9953 11.91478 12.61692 12.06431 12.68964 11.93818 11.79294 11.78941 11.79787 12.82169 12.76297 12.64315 12.03866 12.41931 12.59196 13.49452 12.73706 12.45836 12.52858 12.14712 11.28419 10.97754 11.13313 10.4564 10.40317 10.43822 10.62273 10.68612 11.86702 11.18761 11.58321 11.31101 11.69837 11.41668 10.9817 10.84426 
10.68832 10.73923 11.04974 11.63076 11.74678 11.60769 11.6389 11.29363 10.80374 10.61279 11.21855 10.90015 10.57802 11.09384 11.07057 10.40808 10.22596 10.27096 10.41265 11.35537 11.399 10.85419 11.33583 11.03628 10.36034 10.34794 10.44934 10.08648 9.964401 10.14363 10.3434 10.04684 10.14367 10.83698 11.20372 11.21707 11.53985 11.27428 10.89562 10.94884 10.55045 11.93181 11.38779 11.82325 11.46952 11.32716 11.28841 10.9265 10.61984 11.4207 10.486 11.09554 10.4096 10.61742 11.17651 10.98606 11.07633 11.01091 10.882 11.91171 12.00568 11.99521 12.13089 11.36459 11.84855 11.75855 11.84352 11.73673 11.61768 11.51712 11.52592 10.94894 11.03636 10.87857 11.20293 11.74091 11.74704 11.79889 11.77026 11.56331 11.7686 11.5549 11.5484 11.30193 11.37178 11.32553 11.40309 11.4812 11.29592 11.44513 11.28768 11.61585 11.41229 11.77654 11.59028 11.3505 11.61869 10.91498 11.61436 11.66473 11.80993 11.94788 12.00549 11.65276 11.803 11.92398 10.87064 11.14744 10.7459 11.32628 11.05581 10.87184 10.88222 11.25343 10.80005 11.4703 10.86782 11.33042 11.50877 11.51664 10.58762 10.60818 10.43471 10.37894 10.92235 10.62066 10.158 10.1848 10.27815 10.38176 10.41559 10.47608 10.51962 10.52674 10.63442 10.68217 10.56313 10.62099 10.65534 10.69727 10.73349 11.16494 11.96651 12.00492 11.60159 11.48285 11.09229 11.2281 11.26081 11.23303 11.50781 12.01405 11.39044 11.44515 12.09093 11.8854 11.83496 12.16203 12.14834 12.16108 12.19942 12.00298 12.05118 12.22186 11.83135 11.62568 11.69316 11.69147 11.79465 12.03648 12.25261 11.79251 12.07786 12.80148 12.78644 12.23922 11.78394 12.70567 12.67089 12.28258 12.3122 12.33005 12.50169 12.29321 11.19717 10.84713 10.62728 10.32757 10.80245 10.5338 10.85995 10.45087 11.74098 11.68201 11.74728 11.10398 10.92865 10.94235 10.79203 10.5331 
10.64569 10.67075 10.75022 11.21334 11.85119 11.65212 11.46017 11.53636 10.7659 10.83966 11.34122 10.45169 10.44847 11.04004 11.00765 10.26087 10.22883 10.23494 11.21594 11.28454 11.76915 11.1787 11.41645 10.91052 10.55663 10.43092 10.31942 10.17741 10.06456 10.19966 10.1708 10.13943 9.966182 10.18483 10.36422 11.26383 11.4378 11.43313 10.70294 10.46291 10.54898 10.6153 11.49461 11.34126 11.40864 11.3503 11.52038 11.10757 10.71381 10.57007 10.71142 10.57654 10.52932 10.5114 10.8112 11.12192 10.6114 11.2182 11.40723 11.12084 11.21018 12.08906 11.82598 11.83392 11.84588 12.11912 11.86569 11.80971 11.60714 11.51011 11.46096 11.54337 11.53947 11.55775 11.60517 11.68313 11.93634 11.84867 11.69572 11.73513 11.74354 11.66489 11.59339 11.69855 11.71043 11.63856 11.80278 11.07245 11.47005 11.75363 11.44211 11.40912 11.50907 11.53597 11.66823 11.44506 11.91649 11.96234 11.7527 11.59516 11.94657 11.46575 11.74657 11.74185 11.78945 11.78677 11.67975 11.55874 11.70418 11.74981 11.23327 11.52097 11.54873 11.41651 11.47029 10.95718 11.11006 10.91942 11.06316 11.1304 10.6893 10.61361 10.43429 10.3724 10.6729 10.26694 10.15585 10.51901 10.16122 10.27517 10.40472 10.56667 10.57764 10.61457 10.62976 10.64092 10.68811 10.69131 10.75964 10.87128 11.15225 11.91164 11.8887 11.73659 11.35599 11.57653 11.68087 11.49526 11.87737 11.45986 12.09388 11.83547 12.07779 11.49657 11.28124 11.29445 12.31885 11.70247 11.57769 11.7781 11.52984 11.63982 11.4144 12.3421 11.62797 11.68092 11.70778 11.87874 12.75239 12.74809 12.3574 11.86319 12.26266 12.25022 12.44031 12.44347 12.46956 11.96788 12.03724 12.25937 12.46974 12.08365 12.4432 11.75963 11.0515 10.42285 10.12566 10.18602 10.25261 10.33095 10.44987 10.5684 11.63221 11.36476 11.30993 10.89996 10.50157 10.70768 10.55778 10.2612 
10.75225 10.72953 10.77919 10.91905 11.59058 11.65026 11.70535 11.54607 11.45298 11.02992 10.6111 10.38954 10.93748 10.86714 11.00741 10.23734 10.2017 10.45204 10.48904 10.75794 11.60608 11.52852 11.55119 11.40694 10.70089 10.46666 10.58035 10.27015 10.18862 10.12132 10.20818 10.07965 9.919662 9.93405 9.993116 10.83189 11.74491 10.70679 10.44173 10.71086 11.03372 10.82824 11.59537 11.65678 11.50399 11.59809 11.33363 10.77508 10.92373 10.87233 10.6526 10.46086 10.44236 10.76529 10.58718 11.09842 10.98655 10.88088 11.48405 10.86883 11.21108 11.86482 12.18267 11.98975 11.82405 11.95806 11.53978 11.43841 11.58755 11.5422 10.89929 11.95439 11.94316 11.17625 11.65031 11.72909 11.89761 11.76855 12.15309 11.76855 11.76236 11.56254 11.73224 11.6401 11.65207 11.70231 11.89167 11.6463 11.4579 11.38647 11.44267 11.52083 11.5578 11.53176 11.70162 11.59003 11.67003 11.16435 11.17115 11.74156 11.64802 11.60334 10.98333 11.28357 11.44741 11.80115 11.73645 11.23807 11.70951 11.61259 11.48108 11.87388 11.30462 11.50693 11.15236 10.75247 10.59274 11.078 11.23322 10.97686 11.32909 11.37387 10.65021 10.71871 10.30551 10.21461 10.1975 10.31915 10.23589 10.49511 10.41717 10.68893 10.87367 10.58366 10.68671 10.68975 10.71285 10.87875 11.84828 11.82679 11.88061 10.8622 11.90386 11.3331 11.39416 11.40162 11.76783 11.9839 11.98786 11.74775 12.06694 12.17355 12.12245 11.20785 11.29675 11.34527 11.33104 11.32172 11.39935 11.35587 11.43606 11.46382 11.4755 11.48928 11.49127 11.70036 11.71017 12.76814 12.64698 12.44667 12.17544 11.81838 12.71376 12.65286 12.84044 12.42761 12.48213 12.49095 12.49915 12.41727 12.43 12.41421 11.70924 11.2896 10.88873 10.39168 10.02513 10.08874 10.20854 10.3904 10.20726 10.34665 10.55471 10.59575 10.56869 10.05107 10.01044 10.04139 10.30085 9.716426 
11.13869 10.92627 11.03849 11.5804 11.47388 11.69901 11.7239 11.6206 11.50498 11.28253 10.68597 10.42997 11.032 11.03166 10.4216 10.24286 10.32338 10.57103 10.4596 11.08365 11.33413 11.96569 11.47372 11.47654 11.45632 10.60918 10.44795 10.46395 10.29537 10.2284 10.17066 10.11396 10.00955 9.883876 9.80818 10.23104 11.11967 11.48645 11.28387 10.44507 10.55662 10.84226 10.82594 11.15764 11.73575 10.96842 11.10076 11.17102 10.58301 10.75816 10.58005 10.34882 10.64454 11.09683 11.12753 11.336 10.65109 11.12429 10.89703 10.86143 11.21526 12.12184 12.19363 11.37655 12.12338 11.58968 11.70472 11.66749 11.57814 11.60851 10.93463 10.96445 11.75039 11.84546 12.06079 12.09531 11.38355 12.17344 11.95024 11.87179 11.68392 11.2275 10.86318 11.4353 11.09502 11.5436 11.06844 11.05161 10.96684 11.5089 11.41659 11.77029 11.47944 11.56148 11.4803 11.1982 11.89107 11.70657 10.7205 10.90317 11.75776 10.95899 10.71818 10.93384 10.95221 11.69877 12.05489 11.58657 11.74119 11.14248 11.6399 11.40684 11.58864 11.74241 11.568 11.32533 11.26113 11.02108 11.15922 10.59426 10.74177 11.38149 11.15974 10.59973 10.54073 10.55757 10.34242 10.33671 10.63727 10.17449 10.28067 10.45104 10.54863 10.62112 10.68571 10.73197 11.03799 11.84277 11.84339 11.86785 11.89728 11.25583 11.11338 11.64211 11.69086 11.60911 11.60363 11.33217 11.71315 12.07542 12.11198 11.4727 11.41928 11.3487 11.29867 11.33049 11.3718 11.38517 11.32578 11.44322 11.46786 11.4575 11.48181 11.52735 11.50484 11.86437 12.21474 12.81816 12.40081 12.66764 12.51375 11.78419 12.81423 12.10402 12.12885 12.25639 12.45613 12.84712 12.34581 12.48998 12.27319 12.24363 11.45166 11.16883 10.79383 10.38888 10.29346 9.900942 10.06094 9.962983 10.06595 10.29607 10.27597 9.998897 9.652581 9.70087 9.54954 9.630158 9.641251 9.194862 
11.24005 11.32618 11.83897 11.60555 11.28217 11.60156 11.80773 11.71877 11.15869 10.85681 11.38206 10.35664 10.63339 10.75475 10.51509 10.91102 10.4073 10.23688 11.16513 11.2716 11.52529 11.13259 11.91925 11.54344 11.50712 10.67919 10.49522 10.44546 10.38867 11.0918 10.3791 10.20707 10.11541 9.965371 9.887093 10.68392 10.76309 11.26307 10.65136 10.51925 11.63459 11.65563 10.60469 10.89977 11.73173 11.08683 10.7225 10.8728 10.64072 10.55324 10.53315 10.40798 10.75422 11.14351 11.76605 11.60805 10.62152 11.52675 10.91998 11.35912 11.24097 12.10155 12.24374 11.63716 12.03966 11.84434 11.7578 11.22508 11.65477 11.34348 10.96136 10.89938 12.04407 12.06606 11.81904 11.80133 11.69759 12.15174 11.81712 11.78075 10.91304 11.64279 11.23164 10.96563 11.44465 11.56072 11.41614 11.4064 11.58561 11.06266 10.83705 11.07836 11.0695 10.72259 11.67667 10.83659 12.0451 11.15413 11.28422 10.83602 11.4897 11.07205 10.98854 11.01454 11.88103 11.68841 11.80135 11.02497 10.79578 10.80485 10.7893 11.02064 11.63112 11.1443 11.0251 11.34812 11.0006 11.30916 11.31386 11.49547 10.74753 10.53366 10.85456 10.78008 10.47275 10.31197 10.27325 10.54177 10.38165 10.36331 10.39498 10.5088 10.58381 10.63147 10.66653 11.21628 11.08481 11.03024 11.89994 11.74348 11.93323 11.91083 11.88138 11.89106 11.76059 11.38756 11.73558 11.34412 11.16966 11.59878 11.49301 11.2546 11.29321 11.30562 11.34805 11.37901 11.35463 11.37892 11.41086 11.41981 11.42838 11.47927 11.51799 11.52818 11.5739 12.271 12.78243 12.78417 12.80754 12.07651 11.80643 12.18522 12.43323 12.82419 11.788 12.1591 11.93339 12.07031 12.29089 12.24061 12.10146 12.05346 11.27399 11.04686 11.04087 10.64976 10.21472 9.519724 9.686056 9.679234 9.986311 10.13113 9.783906 9.341985 9.141732 9.076759 9.120228 9.51359 9.188822 9.01426 
11.95579 11.73048 11.69873 11.50629 11.37316 11.70396 11.74661 11.75941 11.36259 11.4899 10.57006 10.4128 11.23543 10.95028 11.25774 11.07255 10.81525 10.30867 10.54279 10.40444 10.44733 11.10846 11.40691 11.46339 11.32092 10.81569 10.99337 10.71052 10.85786 10.57005 10.33435 10.51314 10.34432 10.11894 10.14277 10.29298 10.95625 11.32469 10.69435 10.50861 11.88101 11.3782 11.88756 11.6763 11.54904 11.60339 11.1659 10.81351 10.85762 10.65586 10.4467 10.22608 10.35543 10.69817 11.29883 11.37871 11.07883 10.95624 11.02812 11.78865 12.03909 12.10764 12.06366 11.99185 11.91379 11.95106 11.87561 11.78466 11.61565 11.6984 11.65748 11.38592 11.4071 11.17926 11.64803 11.80163 12.05243 11.72735 12.15716 11.86348 11.15459 10.86403 10.79578 11.5596 11.40353 11.445 11.34953 11.34415 11.16969 11.11427 11.58141 11.64555 11.66826 10.88637 10.65988 11.08012 11.61071 11.73891 10.91875 10.9221 11.89726 10.73258 11.01015 11.96766 12.06227 11.77387 10.95358 10.79907 10.80446 11.03293 10.80113 10.75791 11.41381 11.54828 11.0856 10.96728 10.85904 11.29978 11.0778 11.42663 10.82414 11.3763 10.66616 11.25301 10.37104 10.31071 10.28142 10.35403 10.53132 10.38793 10.47356 10.57254 11.2845 11.14643 11.03579 11.37871 11.064 11.01374 11.90925 11.94023 11.65028 11.99932 11.90519 11.88194 11.25639 10.96961 11.09967 11.45928 11.06055 11.23168 11.27833 11.28993 11.30242 11.34612 11.36797 11.3742 11.41254 11.36328 11.44227 11.42489 11.47471 11.49751 11.49382 11.5563 11.59719 12.79925 12.78903 12.79052 12.80206 12.85008 12.0631 13.33738 12.54164 12.62447 12.17042 11.79822 11.89767 12.52662 12.4322 12.0267 11.433 11.65279 11.94766 11.73418 11.86428 11.02395 10.13166 9.370487 9.208815 9.625289 9.952067 9.860122 9.233734 8.905866 8.895542 8.712769 9.096221 8.979013 8.734097 8.699342 
12.46318 11.74736 11.52145 12.04798 11.81761 11.21985 11.56395 11.6164 11.49286 11.34064 10.41211 10.46511 11.28683 11.30066 10.85517 10.45363 10.3187 10.3397 10.31485 10.31035 10.31873 10.32391 11.27929 11.45056 11.52786 11.79426 11.52633 11.15587 11.38083 11.26527 10.35841 10.36082 10.41763 10.40904 10.47886 10.73863 11.25823 10.76824 10.52651 10.52927 10.57657 10.61815 11.92581 11.67703 11.34236 11.22658 10.98632 11.51934 11.40271 11.23089 10.30466 10.29736 10.43126 10.78747 11.48599 11.14225 11.36983 10.8288 11.58496 11.90215 12.09888 12.10224 12.02386 11.96251 11.91142 11.88655 11.8741 10.97715 11.23596 11.89293 11.58706 11.08424 11.44905 11.55725 10.96741 11.51874 11.05377 11.66035 11.98762 12.16592 11.78767 11.89178 11.64086 11.83721 11.3339 11.50049 11.29376 11.43953 11.62126 11.71016 11.92673 11.54535 11.5379 10.76096 10.94459 11.28957 11.33205 11.55618 11.94298 11.51656 11.20342 11.04222 12.06492 12.04754 11.70946 11.04715 10.8024 10.80153 10.90914 10.79968 10.89755 10.98406 11.65732 11.12452 10.72931 10.65284 10.85514 11.17528 11.18929 11.26952 11.41406 11.25908 11.24278 11.00413 10.39289 10.29766 10.25843 10.34715 10.41689 10.6316 10.48453 10.61154 10.73006 11.86084 11.92619 11.39307 11.97761 11.4048 11.6003 11.98483 11.19475 11.54962 12.08346 11.63968 11.52913 11.20744 11.19385 10.95588 11.03041 11.16975 11.21717 11.3795 11.58464 11.61567 11.31794 11.39218 11.38043 11.44092 11.41737 11.49056 11.46848 11.65856 11.99746 12.20417 11.97196 12.73741 12.41619 12.79565 12.80345 12.70186 12.12405 12.14532 12.41432 13.09305 13.12523 12.23149 12.10248 12.30805 11.60745 11.14581 10.93519 10.88926 11.95801 12.05063 11.35483 10.96781 9.854449 9.322474 9.594232 10.11433 9.889423 9.420587 9.048926 8.656454 8.797305 8.985444 8.899055 9.369164 8.498457 8.712778 
11.77594 11.71742 12.33652 11.66157 11.53191 11.53639 11.45185 11.64088 11.46589 11.06306 10.79394 10.7278 11.34666 11.3514 11.35259 10.49574 10.33375 10.31836 10.29187 10.35674 10.36278 10.50358 11.23738 11.27702 11.1265 11.91067 11.72729 11.53607 11.46004 11.38844 11.43764 10.59961 10.69395 10.64688 10.94319 10.23502 10.4017 10.68704 10.60762 10.55739 10.84864 11.13269 11.55169 11.25975 11.2103 11.27556 11.01316 10.71783 11.25013 10.53002 10.34959 10.57955 11.31545 11.27677 10.83071 11.26751 12.02735 11.18282 11.54907 11.64871 11.93549 12.07621 11.90754 11.99347 12.02564 12.04473 11.93433 11.09992 11.11352 11.93248 11.66988 11.62303 11.13915 10.9742 10.7382 10.91367 10.87571 11.6287 11.89418 11.96986 11.82157 11.77823 11.80585 11.6219 11.6689 11.67734 11.71939 11.72935 11.60081 11.66141 11.59733 11.90562 11.60691 11.52689 10.84064 11.48855 11.59089 10.88371 11.11689 10.72461 10.97009 12.01501 11.45515 12.07487 11.17408 10.89629 10.78384 10.79992 10.82125 10.83306 11.8972 11.23997 11.20639 11.31047 11.18738 10.84282 11.22962 11.06551 10.46645 11.17016 10.97966 11.10897 11.16354 11.22225 10.33754 10.27416 11.05939 10.41573 10.42064 10.46485 10.56351 10.68668 11.64973 11.72426 11.76034 11.83273 11.94243 11.10445 11.9454 11.98905 12.0195 11.88346 11.68662 11.67469 12.02692 12.04248 12.03112 11.41512 11.00488 11.00866 11.35285 11.98787 12.36945 12.145 11.61049 11.37034 11.43276 11.44902 11.46717 11.48625 11.65681 11.85214 12.12391 12.67011 11.94665 12.65465 12.78244 12.80089 12.33497 11.99261 12.16122 12.83254 12.00969 11.89102 11.62025 12.35425 12.28001 11.99176 11.17421 10.9348 10.6716 10.66454 11.2257 11.98946 11.92749 10.67673 10.01252 9.863332 9.951808 9.958995 9.852306 8.939685 8.670824 8.564676 8.641438 8.957605 8.935493 9.428524 8.950419 8.813723 
12.10916 11.88526 11.55112 11.70008 11.44879 11.79307 11.64454 11.57864 11.59386 11.5481 11.36817 11.48157 11.41599 11.39464 11.37607 10.63915 10.39473 10.29381 10.26761 11.2259 10.52619 10.33566 10.40017 10.589 11.13674 11.93886 11.69798 11.56466 11.48643 10.58475 11.09535 11.49275 11.44234 11.39026 10.43155 10.35814 10.83951 -9999 10.90118 11.62976 11.92823 11.68895 11.46022 11.2727 11.27686 11.2208 11.1204 11.38696 11.26754 10.37056 10.36725 11.13877 10.37706 10.48011 10.63618 11.44523 11.54886 11.33562 10.87656 10.8841 11.18374 11.91484 12.05343 12.11094 12.19226 12.01623 11.99026 11.97454 12.19061 11.97233 11.93769 11.83903 11.54391 10.90977 10.88255 11.60106 11.47846 11.91392 10.85891 11.8992 12.10586 10.73751 10.87554 11.50366 11.46937 11.65266 11.70754 11.77196 11.62803 11.63352 11.70258 11.90493 10.86662 10.95023 10.94284 10.80518 11.54226 11.61108 11.52185 11.70291 11.95092 11.07972 11.21443 11.24131 10.79815 11.96257 10.79527 10.82328 10.83485 10.81804 11.37647 11.95353 11.26301 11.52309 11.0259 11.37411 10.99467 11.11483 11.37819 10.73138 11.49941 11.34373 11.12881 11.21747 10.33706 10.32147 10.30922 10.34932 10.50528 10.53397 10.58859 10.58265 11.20288 11.39646 11.93657 11.9184 11.12391 11.95236 11.33346 12.01176 11.88651 11.974 11.95941 11.95959 11.95193 11.67128 12.04867 11.39343 11.10742 11.9004 11.9167 11.97015 11.89813 12.01083 11.86596 11.53536 13.55892 12.95405 11.49327 11.48342 11.61319 11.90518 12.02545 12.82753 12.81311 12.40677 12.81163 12.35705 12.45411 12.84043 12.80999 12.39242 11.8359 11.73819 11.62692 12.14838 12.09038 11.41281 10.94043 10.59926 10.57639 10.40306 10.93808 11.9098 12.02082 11.19642 10.86237 9.709516 9.677234 9.375618 9.056414 8.762263 8.563563 8.456295 8.622218 8.788044 9.095296 8.677733 8.952706 8.709102 
11.6492 11.45642 11.38014 11.27482 12.14007 11.95047 11.57909 11.51013 11.47044 11.42789 11.35206 11.03977 10.80898 11.21382 11.44372 11.37501 11.16324 10.59431 10.29825 10.32678 10.62321 10.49303 10.34097 10.39142 11.1878 11.9535 11.65675 11.56769 11.62702 10.49466 10.73882 11.00948 10.3929 10.35655 10.32793 10.35305 10.85643 -9999 -9999 11.5688 11.70188 11.53546 11.52623 11.52757 11.36913 10.75665 10.67629 10.54315 10.55668 10.49493 10.48875 10.43842 10.31192 10.35421 10.75201 11.25336 11.50909 11.65027 10.96231 10.9112 11.04787 11.96015 12.09185 12.13403 12.10854 11.9943 11.99051 12.02989 11.83366 12.16013 12.23858 11.99536 11.98563 11.75735 11.7509 11.55232 11.86306 11.68218 11.69508 11.77456 11.08852 10.68582 10.60758 11.43687 11.50113 11.693 11.65526 11.46689 11.63574 11.63527 11.46096 11.42309 10.72379 10.92293 11.54971 11.75742 11.75376 11.58873 11.55509 11.74027 11.6787 11.12226 12.03957 11.85405 11.04353 11.51125 11.96245 10.80707 10.82463 11.05312 11.51629 12.0169 11.74012 11.52696 11.53055 10.91272 11.34738 10.80705 11.03023 11.60588 11.32813 11.22725 10.63725 10.5906 10.56332 10.33268 10.39948 10.50017 10.5206 10.54216 10.58214 10.66483 11.43794 11.14711 12.05903 11.34016 11.68001 11.92745 11.99733 11.76125 11.84096 11.95557 11.83936 11.86587 11.80373 11.94615 12.07892 12.18501 11.89539 11.49391 11.14672 11.36363 11.99408 12.01761 11.85511 11.88577 11.73364 11.74589 12.86301 11.67401 12.55693 12.82896 11.93453 12.12151 12.49791 12.12139 11.94098 11.79479 12.12017 12.07233 12.33186 12.0128 12.03612 13.22496 12.27806 12.03357 11.56188 11.43148 10.92796 10.46243 10.21985 10.20355 10.66401 11.58629 12.06586 11.30886 10.41351 9.712284 8.981106 8.393917 8.256086 8.358518 8.415621 8.338442 8.397704 8.641195 9.093175 8.8504 8.710495 8.532043 
11.43871 11.39491 11.30788 11.4279 11.8419 11.80577 11.66823 11.51267 11.39093 11.09915 11.17262 11.59185 11.30669 11.49239 11.4648 11.44594 11.22295 10.73928 10.388 10.69204 11.02796 10.25909 10.28139 10.2988 10.747 11.59995 11.69501 11.04912 10.66942 10.43687 10.30412 10.39674 10.38883 10.47738 10.30751 10.42884 11.40288 -9999 -9999 11.19377 11.64194 11.61096 12.11742 11.7338 11.69546 10.69794 10.9748 11.42686 10.50554 10.68913 11.32835 10.65197 10.28569 10.44966 10.93716 11.39054 11.58251 11.61162 11.89931 11.16583 10.9289 11.27894 12.05327 11.94402 12.06903 11.78822 11.98749 12.08539 12.08953 12.2195 12.47811 11.99729 12.08873 11.85628 12.01284 11.86947 11.78737 11.93975 11.88215 11.34673 10.99982 10.67273 10.67566 11.50978 11.62334 11.67916 11.39044 11.17653 11.65484 11.46879 10.89118 10.70609 10.62198 10.72516 11.48096 11.73258 11.7575 11.67532 11.87813 11.83141 11.88755 11.81814 12.02852 11.24579 10.79039 10.79449 11.08561 10.81503 10.81164 11.50549 11.77624 11.84811 11.65976 11.73778 11.45977 11.41772 11.20351 11.43285 11.48911 11.3239 10.76153 11.27822 10.61682 10.627 10.61003 10.62085 10.39742 10.46852 10.50958 10.56509 10.64242 10.97889 11.87627 11.88582 11.38973 11.77319 11.83796 11.94061 12.0187 11.84539 12.03373 12.02273 12.02595 11.92679 12.00624 11.99328 12.03403 12.11623 12.05338 12.24364 11.42996 11.29004 12.5776 11.73293 11.68927 12.36206 12.11978 11.93792 11.49037 11.67269 12.58178 12.01669 11.89823 11.80275 12.14664 12.04563 11.77472 12.57951 12.46972 12.63151 12.01814 13.0363 11.76123 12.9986 12.10652 11.82211 10.84695 10.80684 10.84441 11.28297 10.16442 10.00944 10.26969 10.53353 11.50075 11.77797 10.62432 9.417394 8.409194 7.843727 7.736039 7.89105 7.935364 7.978775 8.175117 8.641275 8.131989 8.579431 8.449155 8.367247 
11.40038 11.36949 11.31007 12.08892 11.83827 11.60479 11.72359 11.10909 11.31899 11.25606 10.97181 11.17098 11.48844 11.26796 11.56871 11.02054 10.77215 10.42099 10.56013 10.39967 10.23222 10.23874 10.27244 10.3015 10.7955 11.38215 11.19724 11.18726 10.57727 10.4319 10.29285 10.22005 10.44056 10.45313 10.47385 10.64069 11.31443 11.5393 11.06508 10.72093 10.90257 11.6577 11.84876 11.22968 10.81328 10.6352 10.86157 11.41503 11.48127 10.56166 10.71254 11.23846 10.47015 10.57237 10.46663 11.12973 11.60506 12.53281 12.22371 11.13012 10.94913 11.20258 12.04396 12.09286 12.13299 12.15964 12.23266 12.52159 11.31174 11.99895 12.25154 11.97842 12.05297 11.95546 12.03857 11.72448 11.85933 11.73176 11.68115 11.75779 10.82121 10.56087 11.19019 11.78184 11.78045 11.73473 11.54489 11.41303 11.78256 12.02961 11.73185 10.9189 10.73453 10.81355 11.72773 11.83165 11.72212 12.10664 11.91405 12.01163 11.85055 11.22027 10.94823 10.79866 10.80198 10.80423 10.82371 10.82667 10.80105 12.09527 11.7575 12.03069 11.59307 11.18035 11.57527 11.51768 11.07538 11.47727 11.31759 11.2111 11.72695 11.37173 11.48184 10.59576 10.51662 10.65794 10.42732 10.49593 10.61286 10.63496 10.61628 10.94036 11.87065 11.87735 11.37567 11.85528 11.86709 11.95303 12.02709 12.06353 12.08177 12.09116 12.10816 11.8512 12.08165 12.11718 12.09651 12.10697 12.14872 12.19436 11.62208 11.61934 11.44408 11.31713 11.71391 11.74413 11.76746 11.92491 12.21651 12.59224 11.82576 12.82133 12.67895 12.86043 11.79037 11.89584 12.04016 12.67779 12.98095 12.26157 12.76376 12.23011 11.74317 12.7282 12.36151 11.21051 10.5708 10.6342 10.95328 11.20728 11.45821 10.29975 10.15881 10.19732 11.06328 11.73918 10.78354 9.728354 8.299879 7.64935 7.578817 7.529196 7.551416 7.68674 7.979666 8.129052 8.263075 8.304127 8.288507 8.176116 
11.37273 11.34073 11.4978 11.25345 12.08057 11.8215 11.67338 11.56408 11.48572 11.15156 11.20373 11.35011 11.26877 11.6884 11.6562 11.5719 11.38738 10.46342 10.56633 10.28198 10.24652 10.25205 10.26719 10.56283 11.27877 11.54239 11.8163 11.08072 10.98942 10.56616 10.37456 10.28941 10.20584 10.23057 10.42892 11.34982 11.48546 11.50591 10.94563 10.93498 12.05077 11.75544 11.45018 10.77888 10.71439 10.79525 11.4238 11.42316 11.49276 10.62042 10.78437 11.20855 10.42587 10.41003 10.45953 10.98692 11.63001 12.84855 12.20854 11.56618 11.79211 11.08552 11.94857 12.06231 12.11956 12.13577 12.23008 11.11215 11.44374 12.2399 12.08949 12.11529 12.07347 11.98882 11.45283 11.83771 11.8685 11.76874 11.46197 10.92031 10.67109 10.89456 11.64452 11.86746 11.74139 11.7329 12.10135 11.74299 11.83445 11.30462 10.768 10.68222 11.15912 11.69916 11.86125 11.91129 11.90715 11.95527 11.38579 11.00283 11.13925 10.8479 10.83042 10.79653 10.78711 10.81121 10.83631 10.77659 11.04753 11.94212 12.03971 11.95226 11.43634 11.56606 11.5441 11.496 11.44313 10.85236 11.40032 11.39116 11.38424 11.28679 11.54706 11.37867 10.61163 10.45384 10.45103 10.50005 10.62513 10.62262 10.5748 10.98405 11.37305 11.91278 11.77817 11.91305 11.91741 11.82222 12.01182 12.06835 12.09355 12.11967 12.13935 12.18786 12.23771 12.07248 11.99836 12.17766 12.16878 11.90936 11.9222 12.17636 11.632 11.40596 11.40625 11.63371 11.94331 12.21354 12.34689 12.57853 11.97852 12.21352 12.36182 12.16551 11.77831 12.48021 12.47806 12.81188 12.13955 12.07494 11.99454 11.76031 12.61501 12.57045 12.6204 11.66075 10.84879 10.40487 10.56247 10.30746 10.69729 10.54827 10.08441 9.994514 10.54619 11.61418 11.2904 10.19345 8.836837 7.810248 7.404747 7.319744 7.365892 7.418646 7.762377 7.889679 8.173622 8.00428 8.15359 8.049901 
11.36879 11.4708 12.02826 11.2478 11.31742 11.82657 11.42952 11.70648 11.59659 10.86661 11.45085 11.54646 11.57251 11.09955 11.09205 11.37238 11.36386 11.31328 11.21159 10.30688 10.27892 10.42121 11.08717 10.34652 10.42982 11.0271 11.26948 11.00675 11.07951 10.77396 10.45799 10.36811 10.24482 10.25134 10.8995 10.72318 10.52318 11.82125 10.75437 11.49553 11.63192 11.18373 10.93788 10.84297 11.07351 11.49841 11.46832 11.43943 11.50223 10.63332 10.83963 10.91138 10.53938 10.50604 10.53173 10.77461 10.81185 11.41127 11.89641 11.56323 11.46265 11.32649 11.14971 11.34133 11.94745 12.0706 11.28561 11.28061 12.08141 12.03938 12.17369 12.03957 12.0884 11.97986 11.88864 11.81124 11.78873 11.83251 11.55395 11.0636 10.79443 10.9292 11.82677 12.09346 11.83585 11.75917 11.73112 11.20642 10.91311 10.81087 10.74965 10.91988 11.56561 11.53144 11.96502 11.80678 11.95191 11.95743 12.30653 10.86011 11.13984 10.83421 11.11836 11.15101 11.19267 10.81298 10.83622 11.08616 12.1318 11.78046 11.91902 11.49251 11.53515 11.90017 11.654 11.49533 10.69814 10.91669 10.98535 11.2973 11.00311 11.45223 11.44002 11.15342 10.81207 10.49095 10.54112 10.55514 10.64505 10.61395 10.52599 11.89656 12.01043 11.77816 11.91058 11.99403 11.99275 11.86497 12.02634 12.06596 12.1071 12.13112 12.16213 12.2034 12.25366 12.30119 12.31643 12.20374 12.24875 12.02193 12.1363 12.29542 12.28457 12.00641 11.90381 11.89494 11.78568 12.57708 12.55872 12.57385 12.59098 12.44526 12.50797 11.79007 11.80073 12.31615 12.61414 12.38411 12.57718 12.05076 11.7741 11.92375 12.22412 12.37171 12.17554 13.18123 11.08578 10.45768 10.52636 10.46435 10.51282 10.34215 9.869077 9.629362 9.822247 10.77894 11.32346 9.977357 8.707215 7.512498 7.101252 7.188935 7.200191 7.416609 7.639716 7.94369 7.766279 8.147811 7.998423 8.153647 
11.41972 11.40896 11.40598 11.38032 11.97208 11.39491 11.09652 11.81298 11.69978 11.60838 11.53548 11.41235 10.6874 10.58374 10.56937 11.1521 11.42646 11.30236 11.22521 10.32685 10.93217 10.57348 10.30595 10.34502 10.38886 11.24591 11.41356 11.04348 11.18956 10.65739 10.50692 10.39566 10.27602 10.28632 11.15321 10.69468 10.67603 10.4738 11.36456 11.77723 11.75377 11.72526 11.56243 10.84735 10.74113 11.64344 10.72755 11.55065 10.84925 10.72805 10.92914 11.57068 10.60725 10.57292 10.5943 10.90422 11.56944 11.37707 11.63881 11.77859 11.16188 11.46986 11.66747 12.02654 11.50491 11.59708 11.68473 11.27326 11.43425 11.94602 12.10171 12.50373 12.2182 12.07946 11.95833 11.75747 11.75843 10.99205 11.57973 11.63358 11.07997 11.38253 11.3763 11.62297 11.6451 10.72826 10.76404 10.76024 10.79195 11.04256 11.01587 10.98738 11.86445 11.48648 11.53537 12.07722 11.98919 11.24722 10.8947 11.24008 12.01758 11.13265 11.97635 11.78565 11.94542 10.82942 10.83605 10.91469 11.95941 11.68354 12.01788 11.47557 11.6873 11.02303 11.6604 10.83172 10.88536 11.36701 11.62598 11.23528 11.34239 11.12864 11.69213 11.64079 11.43929 10.76249 10.58047 10.55872 10.59347 10.53498 10.85131 10.96294 11.49199 11.84443 12.00308 12.01926 12.05901 12.07148 12.08694 12.10924 12.15714 11.76232 11.83764 11.87953 12.25136 12.30666 12.371 12.38924 12.19981 12.20394 12.33703 12.2717 12.13889 12.1709 12.43977 12.51634 12.31491 12.2092 12.80923 12.81086 12.8271 12.8442 12.08026 12.00642 11.98912 11.82735 12.20903 12.35054 12.57763 12.6629 12.11326 11.95352 12.15202 12.56053 12.14908 12.53394 10.8597 10.44887 10.28008 10.32173 10.23833 9.942731 9.408481 9.126537 9.176485 10.49858 11.27161 9.896845 8.171664 6.995914 6.782868 6.966616 7.306298 7.450256 7.674798 7.70943 8.119638 8.117559 8.114855 8.056968 
11.66802 11.46967 11.90723 12.00115 11.53983 11.15241 11.16738 11.62341 11.82886 11.21422 11.26097 11.49107 11.05821 11.02179 10.6385 10.68346 11.60331 11.34559 11.2733 10.50719 10.30108 10.28359 10.30712 10.30943 10.55664 11.81025 11.74381 11.62894 11.03359 10.85465 10.50777 10.37838 10.31286 10.33436 11.18185 11.50039 11.74022 11.11804 11.60795 12.09215 11.72844 11.54942 11.51254 11.61209 11.87319 11.64821 11.66555 11.6346 10.73094 10.71388 10.8104 11.33403 10.89364 11.51878 11.65483 11.05063 11.81978 11.4368 11.84083 11.42958 12.12177 11.71465 11.49981 11.5389 11.50989 11.4634 11.14933 11.04748 11.44191 12.08392 12.36181 12.09712 12.10484 11.98792 11.92561 10.97097 10.90689 10.85958 10.94045 11.25583 11.77776 11.35499 12.04499 11.40952 11.61299 10.84581 10.85545 11.75324 11.79671 11.76149 11.69158 11.82903 12.21007 12.24931 12.36838 -9999 -9999 11.06945 11.96664 12.26001 12.22586 12.24259 11.02272 11.13306 11.08681 10.92558 10.80736 10.94433 11.02228 11.48742 12.01838 11.46068 11.41248 11.06264 11.63298 11.28189 11.80344 11.49242 11.73766 11.52483 11.34303 11.26008 11.21584 11.39363 11.16637 11.52264 11.57426 10.36659 10.41856 11.15068 11.54037 11.1224 10.89147 11.28636 12.02367 11.48497 11.60357 12.11785 12.13678 12.16391 12.27918 11.84836 12.22053 12.12831 11.80147 12.26558 11.76216 11.83136 11.93762 12.06002 12.2656 12.40339 12.42765 12.11772 12.34651 12.51671 12.57376 12.82036 12.81727 12.44446 12.39801 12.86478 12.21132 11.7977 12.04142 12.28209 12.59268 12.43385 12.24836 12.12824 12.49541 12.44393 12.14165 12.16323 12.37067 11.55643 10.73233 10.28743 10.08938 10.04034 9.8985 9.393626 8.736566 8.510871 8.775442 10.11651 11.01791 9.483939 7.909822 6.909489 6.740447 7.013001 7.590554 7.475921 7.298896 7.852696 8.049388 8.117357 8.078053 8.114388 
12.57491 11.80543 12.17121 12.21583 11.54522 11.94487 11.67728 11.7987 11.8637 11.54613 10.92828 11.52347 11.16647 10.77428 10.67793 11.13033 11.52656 11.37499 11.09439 10.55152 10.28563 10.24364 10.26313 10.42201 10.74221 11.05416 11.48794 11.58915 11.48939 10.57519 10.51998 10.38307 10.7441 10.79403 11.91025 10.3385 10.6858 11.51299 11.50917 11.7297 11.64359 11.75063 11.59165 11.68212 11.77225 11.7955 11.60115 11.60653 11.72328 11.5991 11.11612 10.67903 10.75914 10.95456 11.86054 11.72169 11.66433 11.4052 11.19079 11.78362 11.23897 11.35295 10.7277 10.60658 10.99354 11.85022 11.0456 11.06037 11.34813 12.04146 12.03246 12.29256 12.03679 12.06519 12.08575 11.36555 11.33788 10.96431 10.94719 11.09091 11.00102 11.52769 11.65623 11.3245 11.64147 11.54713 11.00764 11.48153 11.95389 12.21454 12.23808 12.10211 11.38951 11.20818 11.08827 12.58493 -9999 11.38657 10.9216 11.34075 11.1204 12.2696 11.05633 10.9015 11.76061 10.9307 10.83998 10.86206 11.28881 11.08967 11.03673 11.63845 10.95541 11.79315 11.30875 11.47836 11.17615 11.2511 11.46427 11.82759 11.34627 11.32199 10.77127 10.95642 11.52495 10.70741 10.37422 10.25533 10.31226 10.55658 11.35662 10.9986 10.57043 10.97237 11.98969 11.72645 11.92882 12.01503 11.79845 12.1974 12.20891 12.20909 12.1206 12.09588 12.1766 12.23584 11.85521 12.45897 12.49377 12.0385 12.39513 12.42171 12.47694 12.52479 12.16698 12.56865 12.58405 12.81043 12.81737 12.84976 12.45501 12.4196 12.39081 11.80832 12.49747 12.74534 12.52553 12.5749 12.46854 12.47569 11.90535 12.65532 12.35289 12.088 11.96699 12.34981 10.93574 10.36796 9.951567 9.678821 9.298224 8.845728 8.232433 8.174665 8.612237 9.255639 10.80576 9.485352 7.797045 7.064231 6.920899 7.123794 7.846372 7.177019 7.616553 7.755226 7.879582 7.962184 8.367066 8.863371 
11.56338 11.54481 11.9397 12.15517 11.86769 11.76364 12.10244 11.61944 11.24669 11.51931 11.76789 11.42149 11.51142 11.52428 10.89091 10.64997 10.67744 10.97306 11.19548 10.46687 10.28428 10.24703 10.25188 10.32459 10.33564 11.1711 10.908 11.3513 11.07558 10.63834 10.59935 11.07226 11.01562 11.30041 11.59148 10.22723 10.87491 11.48293 11.49 11.44245 10.87713 10.93167 11.95656 11.55269 11.88646 11.53509 11.82286 11.75494 11.70081 11.39606 11.62872 10.88849 10.85798 11.60552 11.60812 10.94154 10.94885 11.80719 11.19752 11.10236 11.48391 11.45564 10.70514 10.57601 10.65104 11.17777 11.75426 10.86541 10.98547 11.17583 12.10904 12.13502 12.09911 12.20292 12.09825 11.93214 11.73393 12.0241 12.00906 12.0291 11.61326 11.58965 11.56313 11.50656 11.5667 11.81237 11.82801 12.21294 12.19516 11.92409 11.8456 11.29477 12.03377 11.91114 11.01451 11.23018 11.66813 12.05389 11.96133 11.2913 11.19454 12.21124 12.04578 11.73302 11.10109 -9999 10.90912 11.38633 11.67066 11.45107 11.59772 11.59787 10.76503 11.07603 11.53652 11.56747 11.56172 11.75493 11.89863 11.05248 10.98148 10.83563 10.66106 10.65575 10.66617 10.43712 10.29471 10.28234 10.25904 10.51128 11.31272 11.29052 10.52726 11.13213 11.69494 11.90557 12.02717 11.91919 11.96893 12.02805 12.19783 12.13691 12.02246 11.93029 12.13988 11.83721 12.27111 11.90505 11.25558 11.84191 12.56176 12.54821 12.56565 12.57849 12.27119 12.59108 12.58976 12.81156 12.84052 11.82567 12.85393 12.87847 11.87085 12.26978 12.821 12.6605 11.83313 12.61958 11.87441 12.44799 12.44431 12.61738 12.15816 12.18608 11.7745 10.70654 11.0224 10.59425 9.823182 9.297569 8.700355 8.220315 7.960229 7.946101 8.472063 9.197989 10.02155 8.61319 8.041585 7.304528 7.023799 7.189551 7.692183 7.407377 7.667158 7.934773 7.754863 7.898633 7.998807 8.583676 
12.57733 11.69811 11.57362 11.70453 11.36391 11.43999 11.94466 11.55449 12.11431 11.40759 11.77696 11.80379 11.47688 10.93025 10.83672 10.73691 10.98309 10.92522 10.93635 10.91868 10.27739 10.2727 10.24298 10.47009 10.58249 10.61835 11.07967 11.60642 11.66291 11.60066 10.69641 10.43764 10.64682 10.85272 11.00823 11.05937 11.22733 11.45613 11.65368 10.87874 10.63127 10.65767 11.1215 11.51311 11.96666 11.26484 11.96365 11.67923 11.75916 11.88006 11.58186 11.10704 11.07826 11.06439 11.05672 11.63961 11.70007 10.96274 10.77072 10.81167 11.13347 11.07579 11.07147 10.86909 11.31006 11.53754 11.51165 11.39021 11.02726 11.09024 11.17807 11.51694 11.00839 11.29893 12.16932 11.99621 11.38333 11.42548 11.67429 11.99392 12.35487 11.6114 12.0338 11.4977 11.91166 11.69216 12.01908 11.92292 11.77776 11.82289 11.81181 11.98028 11.9874 12.01607 11.89186 12.09869 11.30684 11.04798 12.30945 11.15699 12.07554 11.78576 11.88141 11.68226 11.3686 -9999 11.16344 12.16913 12.06272 11.52245 11.17758 10.74266 11.18701 11.32662 11.27257 11.34009 11.63718 11.59416 11.3306 10.79044 10.76677 11.37753 10.42561 10.81601 10.56659 10.56092 10.44462 10.27951 10.34099 10.68743 11.16942 11.38901 11.95833 11.82426 11.8804 11.68168 12.01657 12.02745 11.93969 12.07868 12.0843 12.1878 12.00683 12.08066 11.94557 12.07376 12.35897 12.47084 11.60642 11.84043 11.41675 11.9492 11.80438 12.26024 12.21366 12.60399 13.0867 12.83024 12.83779 12.41919 12.86466 12.46422 12.14562 12.13349 12.673 12.67146 12.38389 12.42773 12.49076 12.3662 12.71828 12.64155 12.11763 12.14747 11.17007 10.33056 10.66642 10.22927 9.526816 8.791321 8.228747 7.760271 7.64605 7.805732 8.393254 8.829815 9.401317 8.522127 8.335378 7.658963 7.398158 7.308149 7.485369 7.471527 7.637243 7.883351 7.984771 7.874233 7.96173 8.399532 
12.41622 11.71303 11.53637 12.23929 11.71811 11.2177 11.26935 12.05296 11.98077 11.9465 11.78626 11.15237 11.47691 11.37025 10.88265 10.87106 10.89106 11.17813 11.05688 11.06968 10.69059 10.47169 10.92423 10.36337 10.43642 10.70658 11.31141 10.98162 11.45972 11.09867 10.97406 11.21512 10.94167 11.42522 10.89019 11.46888 11.48575 11.4892 11.08144 11.37437 10.7383 10.65506 10.66621 10.67675 10.92126 10.92209 12.27674 11.26826 11.23035 11.15247 11.88318 11.02504 10.67802 11.49978 11.68274 11.66229 11.78836 10.95928 10.69154 10.83593 10.70117 11.04794 11.37413 11.58092 10.86371 10.82302 10.73714 10.54612 10.78477 11.25537 11.89012 11.1292 10.99315 11.87216 12.11793 11.52386 11.49784 12.06406 11.52245 10.98631 10.99584 11.33037 11.22031 11.778 11.77573 11.80416 11.83022 11.99959 11.85098 11.93925 11.82224 11.87205 11.91159 12.24423 11.74982 11.40732 12.29713 11.07069 11.26583 12.01299 11.91169 11.59738 11.74057 11.89709 11.82215 10.92875 11.05793 11.93345 11.77701 11.94155 11.83936 11.85006 11.20137 11.22177 11.56561 11.63511 10.58267 10.95818 11.68547 11.42384 10.93499 10.66789 10.53747 10.48252 10.88366 10.58904 10.49684 10.4297 10.40561 10.34432 11.17365 11.74179 11.95336 11.26105 11.77622 11.79964 11.99389 11.92827 12.06159 12.10012 12.13388 12.13484 12.08682 12.03858 11.97482 12.30881 12.25489 12.29613 12.3492 11.95456 11.58506 11.96906 11.80011 12.61521 12.34712 12.60432 12.61264 12.53876 12.84203 12.87083 12.06527 11.77192 12.4511 12.50762 12.09516 12.14331 13.0214 12.48472 12.79225 12.70321 12.62486 12.71448 12.33317 11.89798 10.86063 10.17747 9.73948 9.664936 8.92662 8.260414 7.654442 7.383288 7.395463 7.639732 8.297183 8.804842 8.992224 8.776974 8.04528 7.520761 7.40351 7.471888 7.428755 7.613585 7.591353 7.731427 7.876564 7.869771 8.316359 8.056051 
12.29355 12.41304 11.65869 11.59823 12.54276 11.98296 12.12524 11.22231 11.97239 11.51405 11.79096 10.97516 11.50891 11.39753 10.61076 10.5728 10.74825 10.8977 11.00731 11.0559 11.25246 10.52177 10.53044 10.39039 10.45473 10.58509 11.34229 11.49646 11.92942 11.35114 11.08949 11.16106 11.11099 10.78294 11.02293 11.22401 11.06017 11.08464 10.49377 10.55947 10.59456 10.64538 10.69982 10.71795 10.95203 11.20455 11.45162 11.04468 11.19459 12.09282 12.12181 11.14488 11.55295 11.4318 11.62144 11.03862 10.99726 10.94451 10.70788 10.69278 10.77102 11.1817 11.10934 10.71481 10.80768 10.6989 10.80985 10.77093 11.0896 11.39693 11.23139 10.93509 10.96795 11.26994 12.17056 11.84781 12.09543 12.16351 11.77807 11.13502 11.12585 11.12313 10.83964 10.82847 10.9403 11.43023 11.75794 12.06287 11.92803 11.98239 12.04867 12.27687 11.89985 11.45934 11.44412 11.63193 11.1643 12.14124 12.25346 12.20394 11.96037 11.38249 11.33379 11.00965 10.96556 11.01626 11.57408 11.80279 12.02921 11.04363 10.86429 11.12439 11.22438 11.6245 11.68606 11.78629 10.85691 10.77113 10.87424 11.11141 11.27423 10.78035 10.39622 10.65916 10.53996 10.44602 10.37976 10.41738 10.32169 10.24808 11.06595 11.84951 11.93594 11.78349 11.84992 11.88218 12.01011 12.10866 12.13744 12.10749 12.06487 12.06975 11.70518 12.03737 12.30575 12.39444 12.44215 12.45691 12.48514 12.13275 12.66929 11.55127 11.5537 12.66792 12.18725 12.4897 12.6506 12.42842 12.88525 12.21912 11.94812 11.89367 12.29265 12.27103 11.61082 12.66903 11.8756 12.59267 12.06876 12.25277 12.53547 12.53996 12.31979 12.09673 10.87144 9.78606 9.191086 8.87274 8.176252 7.701158 7.439574 7.186971 7.211325 7.469831 8.235458 8.595078 8.730304 8.476045 7.767974 7.359591 7.330171 7.432181 7.532341 7.502892 7.618909 9.268951 9.008196 8.501054 8.411158 8.25619 
12.12539 11.96604 11.83068 12.13661 12.20449 12.29785 11.52327 11.24296 11.12853 11.28966 11.01382 11.00427 10.86512 11.45977 11.18544 10.36879 10.33998 10.83095 10.92094 11.0641 11.10168 10.65456 10.92064 10.56513 10.60528 10.79674 10.64599 11.46853 11.69425 12.17847 11.02679 10.73036 10.7088 10.5063 10.42091 11.3377 10.6972 11.56395 10.69532 10.62082 10.68214 10.71665 10.74688 10.78122 10.84753 11.99792 11.83557 12.25929 12.4167 12.11068 12.0561 11.33914 11.77495 10.91291 10.89649 10.92419 10.95729 11.55531 10.89871 10.76424 11.04863 11.30363 11.46744 10.88886 10.91557 10.89184 11.16868 10.98604 11.55377 11.60273 11.61914 11.90152 11.00178 11.08909 11.4439 12.1938 11.41932 11.64274 11.40498 11.05965 11.89571 12.04936 10.92069 10.9885 11.322 11.8079 11.79275 11.80749 11.81518 11.91112 12.33357 11.88401 12.01679 11.98511 11.96607 12.03511 11.91356 12.30892 11.88961 11.61595 10.98002 11.11538 11.17826 -9999 -9999 11.1966 11.24953 11.0403 10.86598 11.6867 12.01576 10.97769 11.75231 11.8038 11.48194 11.76077 11.01288 10.69963 10.81714 11.75185 10.67637 10.399 10.4619 10.52023 10.44349 10.22088 10.28405 10.25164 10.26593 10.71388 10.69572 11.1632 11.88978 11.78085 11.7932 11.63665 11.9607 12.16711 12.22136 12.23786 12.14447 12.14865 11.95489 12.32989 12.38448 12.51802 12.43297 12.54324 12.44934 12.17739 12.25087 12.7649 12.16041 12.52374 12.95025 12.92017 12.46818 12.1126 12.12855 11.87211 12.72958 12.61013 12.33433 12.05244 12.12446 12.63932 12.7256 12.58351 12.56775 12.50234 12.3806 12.35534 12.32939 11.79147 11.15095 9.731875 9.077766 8.104177 7.50567 7.366687 7.150868 7.005577 6.992939 7.11041 7.727846 8.16478 8.336455 8.185522 7.889107 7.257126 7.300029 7.369947 7.406403 7.815346 8.586134 7.921643 8.107982 8.538184 8.336831 8.92515 
12.11375 12.63341 12.05545 12.13804 12.07422 11.91504 11.45061 11.4099 11.32765 11.41602 11.31062 10.98522 11.56086 10.73195 11.13782 10.85016 10.77517 10.30845 10.51348 11.2204 11.19247 11.09529 11.0472 10.98914 11.1323 10.64414 10.70144 10.843 11.23982 11.55017 12.23405 11.73566 11.52295 10.60185 10.42399 10.50537 10.67707 10.94842 11.92918 10.75467 10.81655 10.82704 10.81639 10.85095 11.32446 12.3559 12.128 12.13173 11.63732 12.54589 12.31197 11.6592 11.75535 11.32434 11.0361 11.27998 11.05037 11.34611 10.99968 11.05654 10.84034 11.10101 11.567 11.55096 11.18914 11.42692 11.36968 11.89025 12.05973 11.79605 12.01208 11.42995 11.34628 11.67124 12.25735 11.27985 12.2507 11.87462 11.04797 11.2802 11.27445 11.9869 11.9186 12.34039 11.8833 11.87215 11.8282 11.79234 11.82589 12.00594 11.8923 11.93872 11.79931 11.81327 12.3279 11.82217 11.49207 12.00015 12.08323 11.78084 11.05254 12.06915 -9999 11.11507 -9999 -9999 11.28334 12.08917 12.01325 12.01947 12.0862 11.62149 11.42819 11.72853 11.05097 11.67994 11.38703 10.85418 10.69254 10.62478 10.37485 10.42115 10.49351 10.49743 10.43902 10.28623 10.13954 10.10779 10.26573 10.18543 10.65335 11.46324 11.64725 11.53233 11.78844 11.79725 11.84881 11.94852 12.10466 11.72179 12.22336 12.21632 12.426 12.40017 12.13777 12.65304 12.18747 12.66283 12.80461 12.52073 12.50638 12.52023 13.03754 12.54399 12.31202 13.01355 12.25032 11.8786 12.77329 12.76963 12.54851 12.81067 12.80245 12.19033 11.70017 12.81112 12.96709 12.68885 12.65604 12.35541 12.43802 12.43476 12.15414 11.47157 10.6562 10.0223 8.936552 7.731825 7.021626 6.953165 7.250736 7.027277 6.830449 6.892213 7.558428 7.893051 8.03022 8.13728 7.853381 7.368012 7.225715 7.283405 7.394288 7.57065 8.007421 8.066974 8.309537 9.379905 8.80053 9.045271 
12.6486 12.57843 12.44843 11.81085 11.69145 12.11818 11.77178 11.44786 11.86459 11.09911 11.08635 11.05374 10.66939 10.61788 10.66984 10.58503 10.46101 10.29358 10.42364 10.92149 11.09282 11.12751 10.7589 10.5676 10.63296 10.8051 11.29862 10.76038 10.76811 10.81372 11.42185 12.34153 11.62718 11.15903 10.60293 10.46109 10.33815 11.01416 11.79969 10.75339 12.05383 11.62692 11.18138 11.05414 11.0145 11.56561 12.36207 12.15116 11.47165 11.79915 11.3859 12.04819 11.9998 11.40023 11.19935 11.37973 12.1523 11.39873 11.38521 10.93204 10.92607 10.76859 11.14478 11.56487 11.9456 11.47823 11.52471 11.90092 11.92752 12.33496 12.22405 12.26552 11.17959 11.16292 11.53853 11.35961 11.94207 11.03981 10.89828 10.98448 10.97138 12.22217 12.01784 11.98164 11.80406 11.83742 11.68182 11.69679 11.77129 11.69154 12.21377 12.03444 12.12297 12.02398 11.48968 12.09969 11.16329 12.42808 11.20027 12.1555 11.21018 10.97395 10.96211 10.90195 11.01822 12.36661 11.78743 11.74793 11.47327 11.64415 11.10876 10.92597 12.25031 11.79655 11.03136 11.14145 11.57503 11.60609 10.61469 10.51956 10.37388 10.36779 10.41197 10.5731 10.48242 10.184 9.876799 9.844177 10.7101 10.48469 11.78405 11.45008 11.32278 11.8192 11.89704 11.97046 12.09504 11.36485 11.39683 11.6531 12.17096 12.50597 12.48002 12.68808 12.708 12.70399 12.71807 12.73481 12.42602 12.99496 12.52346 12.54332 12.55128 12.34738 13.07412 13.24388 12.90331 11.90718 12.39339 12.93992 13.00209 12.89232 12.85602 12.60477 12.15067 12.39069 12.23232 12.8591 11.91821 12.58573 12.43303 12.5094 11.91555 11.83667 10.6101 9.91784 8.847243 7.632649 6.873278 6.82999 7.218016 7.40516 7.20868 7.306088 7.035102 7.531247 8.04341 7.962862 8.066156 7.727957 7.570941 7.275797 7.383564 7.649423 7.885144 8.703029 8.311759 8.552873 8.622498 8.816122 
11.7812 11.56025 11.55782 11.68987 12.51185 11.88599 11.70288 11.90828 11.38427 11.23793 11.41505 11.52462 10.81219 10.76249 11.21146 10.80333 10.5573 11.21533 10.42469 10.89678 11.07107 10.85643 10.73931 10.44256 10.58633 11.11256 10.77999 10.69305 10.62274 10.71071 11.72296 11.53819 12.17524 12.07905 10.86688 10.74379 10.53492 10.50136 10.55339 10.55164 11.07488 11.67145 11.2094 11.2135 11.41771 11.95784 11.92147 12.04673 12.12546 12.40086 12.22556 11.7524 12.25825 12.17618 11.48904 12.19883 11.35316 11.11591 11.02182 10.84361 10.65594 10.66179 10.93601 11.53139 11.6415 11.20782 11.21898 11.1956 12.02611 12.06444 12.19456 12.1325 12.27067 11.39919 11.21587 11.31853 12.31484 11.90852 11.74547 11.07154 11.33052 11.7599 12.06169 11.3029 11.72228 11.35041 11.81621 11.83217 11.71745 11.94931 11.65524 11.43611 11.18457 11.90866 12.19441 12.44582 11.31519 11.23225 11.28881 11.22207 11.03307 11.03245 10.96158 10.89867 11.13546 11.4376 11.78473 11.95152 12.13378 11.91982 10.97849 11.42644 11.8244 11.17787 10.84839 11.04417 11.15891 10.84853 10.62474 10.39422 10.70051 10.44054 10.48277 10.55771 10.35341 9.885327 9.537131 9.63263 9.670815 10.26957 10.17672 11.47095 11.90453 11.87367 12.04298 12.07562 11.63505 11.01189 11.72284 11.09167 11.87152 12.6728 12.76882 12.76392 12.75394 12.76074 12.77128 12.77971 12.51148 12.90402 12.5362 12.55827 12.56711 12.63525 12.43745 12.35785 11.92437 12.04193 12.37624 12.21845 12.23411 12.82913 12.22253 11.82534 11.99444 13.37177 12.68383 12.58782 12.40323 12.45354 12.51699 12.60219 12.90592 11.33893 11.08855 10.11993 9.063749 7.963544 7.286708 7.00327 7.173576 7.451626 7.543649 7.36061 7.185488 7.734263 8.119398 8.076302 7.653291 7.820601 7.424772 7.464343 7.510405 8.90669 7.974617 8.181252 8.221231 9.31959 8.407263 8.828183 
12.24508 11.67691 11.40277 11.6106 12.20531 11.93067 11.38394 11.6511 11.92405 11.5108 11.41083 11.12978 11.02609 11.1634 11.05756 11.06642 10.78865 10.63842 10.48961 10.62856 11.06621 11.10047 10.64786 10.4264 10.53747 10.67015 11.26426 10.62251 10.43662 10.44453 11.5723 11.73602 11.85686 11.93488 12.04556 11.93019 11.61727 10.75754 10.5559 10.44473 10.54281 10.83741 11.23337 12.44158 11.1648 11.14259 12.22785 12.15013 11.46231 12.25845 12.21185 12.40974 11.96029 11.74333 12.27423 11.46234 11.53484 11.02774 10.89201 10.74789 10.65023 10.61021 11.21708 11.22692 11.68476 11.11831 11.3009 11.24764 11.56171 11.72948 12.13777 12.10684 12.18264 12.31852 11.30816 12.7372 12.22073 11.37831 11.47372 11.29635 11.86387 11.75194 11.72919 11.78487 11.68171 11.82086 11.81355 11.96156 11.87272 11.90073 11.98729 11.78474 12.15102 12.15443 12.23769 11.12413 11.18823 12.07443 12.5245 11.41896 11.59731 12.45913 11.43478 10.85077 10.79147 11.0614 12.2099 12.13169 11.62023 11.97742 11.43037 12.00188 12.26535 10.75752 10.91632 12.03985 10.89732 10.49508 10.42313 10.50086 10.39272 10.41581 10.5222 10.65807 10.0399 9.617997 9.265965 9.400367 9.472614 9.850839 10.12072 10.86361 11.18445 11.9261 12.03915 11.83599 11.40665 11.25927 11.63708 11.58606 12.51075 12.69991 12.7292 12.59605 12.76875 12.3489 12.79477 12.78774 12.51154 12.83901 12.51579 12.55999 12.57825 12.60065 12.57418 12.68552 11.90944 11.94856 13.16673 12.40959 12.56321 12.40427 11.69139 11.6732 11.66113 11.67542 12.67105 12.72002 12.46411 12.45599 12.31995 11.4871 12.47927 11.69492 10.46375 10.29625 10.06346 8.926146 7.846871 7.244691 7.02024 7.087571 7.403862 7.55613 7.294155 7.510908 7.632873 7.720913 7.670972 7.224525 7.364185 7.618642 7.599666 7.816154 8.474498 8.118639 8.181532 8.195021 8.531071 8.653249 
