# Supplementary material for: Exploring the Distribution of the Spreading Lethal Salamander Chytrid Fungus in Its Invasive Range in Europe – A Macroecological Approach
Source: PLoS One. 2016 Oct 31;11(10):e0165682. doi: 10.1371/journal.pone.0165682 (PMC5087956; doi:10.1371/journal.pone.0165682)
Supplement: S2 ZIP Archive — (ZIP) [file pone.0165682.s011.zip › BIOCLIM_full/bio_10.asc]

ncols         200
nrows         200
xllcorner     3.31330001355
yllcorner     -1.12269991115
cellsize      0.0117999315
NODATA_value  -9999
18.4785 22.7548 17.68724 17.67648 18.54132 18.18885 18.49817 19.36289 18.93998 18.86162 18.91296 18.64301 18.10412 18.97228 18.37608 18.59751 18.85143 19.16622 18.33792 17.83383 18.24418 19.64772 19.30986 19.01476 19.58611 19.60777 19.39783 19.49488 19.64639 20.05238 19.65614 18.99618 19.69766 19.76966 19.68724 19.0277 19.78568 19.98271 19.99017 19.41631 19.94392 19.91883 19.45602 19.57166 19.85945 19.54744 20.10384 19.60295 19.69055 18.51628 18.43414 19.45104 19.37263 19.32584 19.32278 19.34283 19.05603 19.09406 19.43131 19.41917 19.4124 19.41535 19.42627 19.4185 19.4041 20.58858 21.76124 21.88263 20.29745 19.05825 18.78971 19.49081 19.50105 19.59923 19.68606 19.72933 19.40164 19.78659 19.83097 19.91986 20.04025 21.33678 20.02785 20.30521 19.62376 19.46419 19.55613 19.66452 20.14581 20.78431 19.89692 20.21802 19.70762 19.31891 19.99394 18.97695 19.86642 19.57701 18.96255 19.83167 18.79259 18.11925 19.84133 19.80822 17.82433 17.48609 19.62164 18.68871 17.65669 18.38644 18.58113 18.49355 17.50172 17.35755 17.71404 18.28338 17.37605 18.40781 18.862 16.84726 17.38463 17.62598 17.6251 17.322 18.97934 18.86552 17.83605 17.10716 17.22731 17.2598 16.44839 16.06643 15.90843 15.8852 16.35402 17.11975 16.81632 18.46835 17.85384 17.44657 17.79432 16.23503 16.1078 16.87975 18.22084 18.40406 18.51626 17.39378 16.83759 16.84238 16.85956 16.29221 16.62633 16.54812 15.79077 15.44382 15.1002 14.86301 15.31415 15.11665 15.68297 16.52294 17.38356 18.32887 15.87302 16.00556 16.16082 17.04494 18.08293 17.59116 17.376 18.33019 17.13757 17.66165 17.05884 16.51325 16.44394 16.52985 16.75607 18.08847 19.24731 18.56038 19.79005 19.84731 19.89761 18.20411 18.7347 18.15461 17.75251 17.77766 17.84081 18.63902 18.22957 18.44633 19.34114 19.31336 18.72556 19.71616 18.26143 18.08444 
17.68761 18.17588 19.31625 18.5686 17.9805 18.7138 19.21882 19.20244 18.84904 18.86268 19.25735 18.39438 18.6095 18.78489 18.43336 18.61835 18.80004 18.13881 18.90001 17.82646 18.77513 18.85716 19.25697 18.97672 18.62593 19.35554 19.99305 19.60129 19.61241 19.61377 19.63546 19.66907 19.66169 19.66677 18.82588 20.95566 19.86808 19.84594 20.04139 19.84218 19.81687 19.80891 19.90082 19.72351 19.89222 19.66415 19.63676 20.23131 19.39462 18.978 19.73303 19.54499 19.43691 19.38992 19.07027 19.3373 19.33405 19.34733 19.34764 19.35538 19.02188 19.34802 19.32968 19.3211 19.32876 19.85669 21.78479 21.88706 19.90632 19.5497 18.70329 19.58157 19.47716 19.54691 19.64968 19.6855 19.69303 19.71231 19.80388 19.56945 20.00144 20.01871 19.66239 20.27077 20.31371 19.82121 20.09694 19.15592 19.76922 20.19358 19.97644 20.19193 20.26056 18.82391 18.56944 18.55102 19.05036 18.99565 19.71783 19.53448 19.52348 18.19745 18.48424 18.73534 17.86569 18.39018 17.70596 19.52091 19.55173 18.05635 17.62128 17.39722 17.52874 17.80276 19.24533 19.89691 18.09448 17.58486 17.86057 17.94962 18.88333 17.82887 17.7782 16.94052 17.4656 17.00954 17.80602 17.43256 18.92952 18.63721 16.97465 17.19848 16.87475 16.75237 17.89431 16.65571 16.59865 16.29538 17.01744 16.68983 17.46124 16.1317 16.48468 17.23575 16.86733 18.12886 16.51223 16.61711 16.63044 16.3982 16.95356 16.65757 16.72042 16.33846 15.8954 15.52446 15.19772 15.22668 15.19306 15.19106 15.61895 15.52287 15.62261 15.68276 16.19957 16.12405 15.92822 17.98098 16.20525 16.97698 18.29965 16.76036 16.79752 17.36658 18.03944 16.87443 16.63535 16.52921 16.75171 17.32351 18.55115 19.12524 19.91178 17.96595 18.90456 20.09624 19.47131 18.58052 18.4824 19.33408 18.73351 19.7032 17.80472 18.02512 18.96077 19.01284 18.48842 18.25392 17.87596 18.16516 
17.8912 18.2067 17.86491 19.26712 18.73885 18.34947 19.17545 19.16437 18.96408 18.97514 19.16085 19.47553 18.67591 18.76041 19.2602 18.88172 18.48637 17.93856 17.98998 18.51914 18.51241 18.1709 19.77988 20.60447 19.353 19.2726 19.91401 19.68995 19.81302 19.59587 19.47807 19.50751 19.65639 19.78166 18.81285 19.84849 19.3304 19.29919 19.73053 19.73524 19.72213 19.72967 19.80092 19.38122 19.5417 19.58355 19.62532 19.9468 19.9754 19.89601 19.74631 19.34496 19.52201 19.15275 19.47539 19.29568 19.27774 19.28253 19.27679 19.2622 19.25564 19.22422 19.22441 19.22355 19.23214 21.01099 21.76012 21.9044 22.06556 19.22553 18.76982 19.41717 19.38517 19.49786 19.62006 19.65517 19.67134 19.6838 19.45021 19.54862 19.89823 19.95355 19.957 20.19971 19.75674 20.18975 20.07196 20.18509 20.16238 20.16038 20.08343 20.14998 20.14422 20.23577 19.11744 18.61945 19.03354 19.87742 19.81059 19.72042 18.74508 19.99131 18.79827 19.5325 17.54678 17.64241 19.32295 17.90012 19.2552 18.15639 17.40326 19.12787 17.40525 17.29323 17.35584 17.31717 17.55263 18.95055 18.72644 18.19451 18.93135 18.34621 17.42997 16.99568 17.2537 17.39172 17.3286 18.78853 16.95198 17.08919 17.08953 18.04009 18.00523 16.67808 16.55608 17.71194 16.85434 17.43995 17.38159 18.19472 16.34525 16.13718 17.26015 16.8291 16.26729 17.74068 17.26712 18.26071 16.50486 16.54205 16.84447 18.61653 18.9859 16.39479 16.07425 15.70863 15.59718 15.42524 15.33465 15.65231 15.27491 15.26104 15.39071 15.66196 16.92188 15.59995 15.79768 15.86915 16.47148 17.20385 17.11344 16.36261 16.36882 16.47408 17.12192 17.62571 17.24855 16.84586 16.92849 17.4974 18.91731 18.06403 17.21205 17.31886 18.07754 19.60187 19.98966 18.53495 18.19704 19.04527 20.06807 18.99681 19.45722 17.87996 17.94057 19.41698 18.36023 18.44472 19.52983 19.37449 
18.25079 17.93956 17.71819 17.85792 18.72016 18.10302 18.2224 18.79083 19.39364 19.08853 19.07226 18.87978 19.11651 18.82962 18.19135 19.00922 18.15123 17.78885 17.76898 17.83328 18.70633 18.1414 18.85132 19.3871 19.28179 19.34989 19.45133 19.48672 19.52474 19.40921 19.57892 19.06829 18.78843 19.90127 19.82046 19.70751 19.66384 19.61596 19.60876 19.63812 19.63231 19.63351 19.667 19.71502 19.73056 19.80749 19.63319 19.34891 19.60556 19.31395 18.98849 19.6411 18.72622 19.18496 19.28209 19.03896 19.22747 19.20534 19.1992 19.19216 19.17991 19.16401 19.15965 19.15689 19.1903 19.25669 20.57623 19.53603 18.59927 19.59315 19.82118 21.73591 19.38502 19.48385 19.5938 19.61613 19.63879 19.64584 19.68057 19.72293 19.78957 19.94983 19.7041 20.15305 20.335 20.65635 19.86106 20.07937 20.07995 19.99582 19.94782 19.97269 20.00894 20.17053 20.00315 19.18646 18.81633 18.97174 18.97648 19.94511 18.24518 17.98604 17.99388 18.06696 17.96018 18.43691 18.98021 17.48697 18.93572 19.65536 17.93743 18.1209 17.69211 17.28697 17.0587 16.93561 16.86915 16.91266 17.72034 18.41699 17.58652 18.70427 17.51994 17.54524 17.76498 17.84332 17.41697 18.05024 -9999 16.73298 16.67391 16.89489 17.78599 17.28811 16.47829 16.57726 16.57879 17.25149 16.21401 16.95523 17.36826 16.3998 16.90122 16.36462 16.32027 16.58835 18.47998 18.00421 16.54883 17.90143 17.30733 17.31417 16.81935 16.49814 16.22178 16.08912 15.97846 17.53377 15.59203 15.36494 15.1344 15.07553 15.15931 15.58431 16.22067 15.70999 15.78148 15.76828 16.42976 17.88035 16.75207 16.47536 16.28682 16.24376 16.52656 18.15122 17.42189 17.33294 17.3002 17.32808 18.03016 17.14084 17.35139 17.41057 18.82825 19.57457 19.69938 20.00046 18.36248 19.53307 19.66367 19.73899 18.96707 17.99072 17.91844 18.25044 18.00336 17.94523 18.43006 19.50317 
19.02681 18.19532 17.76687 18.1314 18.68163 18.60412 18.43336 18.77653 19.79702 18.56754 18.35522 19.57402 19.8847 17.68118 17.8734 17.70513 18.29988 18.57627 18.3138 18.96003 18.44004 18.17369 18.76637 19.50785 19.26242 18.75226 19.77183 19.42189 19.7242 19.39812 19.49525 19.72373 19.8598 19.75197 19.70732 19.66263 19.18582 19.56133 19.52913 19.52136 19.54114 19.53915 19.42018 19.56478 19.56568 19.58731 19.70315 19.6232 19.66838 19.47071 18.76225 19.77975 19.73272 19.4014 19.26171 19.17331 19.10687 19.10735 19.13256 19.14441 19.14737 19.14495 19.14394 19.15032 18.95013 19.25194 19.32472 19.17501 19.66768 18.56473 21.85336 21.70526 20.61031 19.48715 19.72546 19.56593 19.5241 19.52626 19.54461 19.58411 19.64742 19.76188 19.79646 20.57799 19.66686 19.55818 19.79003 19.96296 19.73461 19.97843 20.02277 20.07713 19.83354 19.7651 20.00462 19.70037 19.93319 19.07182 18.50878 19.94551 19.70209 19.38395 18.66155 17.94606 17.92027 19.89727 18.02931 19.15899 18.21662 18.87192 18.10877 18.9604 17.4579 17.36278 16.91781 17.34624 17.91515 18.07326 17.15995 17.37057 18.41104 18.43936 18.64017 17.96664 17.84468 17.29954 17.25621 17.74962 16.90712 16.776 17.30628 16.82119 16.37836 17.84525 16.58835 16.79692 16.34864 16.44471 16.30964 16.99645 16.68757 16.68485 16.84038 17.18935 16.68255 17.26075 18.44902 17.89075 18.53707 17.42612 16.67208 17.35672 17.89616 16.44331 16.3569 16.29283 16.7048 16.04401 15.76282 15.48976 15.18866 15.03553 15.159 15.32389 15.68233 16.88625 16.24396 15.83311 16.33518 16.76732 17.87292 16.81244 16.40204 16.46546 16.57327 17.25096 18.3762 17.6987 18.67924 17.73671 17.41877 17.37467 17.67017 18.35488 19.07037 19.83239 19.26055 19.29008 18.96694 18.05976 19.32089 18.37754 19.68858 18.31803 18.51492 18.66491 18.05569 20.00249 18.41257 19.57583 
19.18681 17.92883 18.95877 18.83665 17.73409 18.71267 18.35551 18.19408 19.85587 19.81304 18.29564 18.05712 18.08827 17.87218 18.22394 18.25103 18.95058 18.51889 18.57836 19.01773 18.1537 19.48145 18.3807 19.32388 18.95857 19.00838 19.24956 19.35808 19.36521 19.41305 19.40915 19.44715 19.73706 19.71115 19.69516 19.29638 19.60492 19.52826 19.47787 20.08508 19.44181 19.45977 19.13955 19.6515 19.44901 19.45334 19.4852 19.5175 19.57793 19.32966 19.36076 19.25133 19.79033 19.59818 19.21959 19.13963 19.06141 19.0668 19.11497 19.14551 19.15808 18.93725 19.15783 19.18101 19.22241 19.25318 19.28865 19.34413 19.21771 19.7488 21.93769 21.78167 21.77366 19.2587 19.74958 19.24389 19.40796 19.36986 19.3871 19.48024 19.34825 19.68343 19.71725 19.97779 19.8382 19.61639 19.68197 19.99823 19.99297 20.02548 20.04165 20.10421 19.88088 20.1077 20.00823 20.02911 18.93527 18.88029 19.93261 19.83831 19.05156 18.14348 17.98547 17.91929 19.24497 19.36786 19.47912 17.99422 18.81933 18.13093 18.7573 18.56672 18.28066 17.49306 17.64307 17.6879 17.65192 17.01748 18.89201 17.57047 17.3719 17.52487 19.01497 18.38137 18.67108 18.81863 18.28012 18.34615 18.51513 17.39106 18.25498 16.87598 16.30187 16.35741 16.52578 17.01658 16.57817 16.89227 16.44857 17.1846 17.09868 17.65313 17.03106 17.14022 16.6258 17.05645 16.45866 18.08997 18.22443 16.63341 16.57209 16.85537 16.45729 17.84952 16.99757 16.56603 16.5661 16.1861 15.9356 15.70775 15.4342 15.2474 15.26907 15.45101 16.14594 17.60068 16.74002 16.16703 16.38122 16.57784 16.50261 17.38435 16.75199 16.91179 17.42218 18.14831 19.36669 19.15027 17.81213 17.42925 18.06451 18.1107 19.22325 19.30575 18.98709 18.11493 18.55155 18.93995 18.45784 17.76999 20.16525 18.86844 19.74849 19.90492 19.7464 20.50099 19.26776 19.34186 19.12216 18.43712 
18.85101 18.93716 19.03445 19.27234 18.63209 18.92594 18.90871 17.78869 18.04998 18.03978 18.49814 18.35722 18.12241 19.06529 18.72446 18.12701 18.96657 18.4854 18.42569 18.25874 17.99686 18.22996 18.20277 19.59551 19.24498 19.21288 19.30061 19.35103 19.60868 19.29871 19.16827 19.28545 19.10863 19.31527 19.70288 19.66087 19.58187 19.51242 19.46583 19.42818 19.43369 19.07541 19.45024 19.40553 19.41764 19.41211 19.45284 19.41984 19.4279 19.29268 19.24899 19.25805 19.29458 19.58798 19.31445 19.185 19.08969 19.08406 19.14599 19.18788 19.20405 19.22611 19.04708 19.22496 19.24974 19.27553 19.31134 19.33656 19.40245 19.68391 20.35765 19.56342 19.49569 19.20074 20.23148 19.54133 19.17293 19.3053 19.32464 19.20771 19.59405 19.45344 19.72809 19.94489 19.94214 19.57956 19.66678 20.07536 19.98997 20.13871 20.11069 19.59333 20.0159 20.02718 19.91936 19.66759 19.65285 19.47177 18.64665 18.60391 18.4788 18.31452 18.33821 18.5075 19.05293 18.09114 18.23542 19.1611 19.03048 18.23281 18.18331 17.95295 18.21795 18.96947 17.65999 18.91767 18.01 18.82491 17.6018 18.56576 19.0332 17.15594 17.55586 18.648 18.32829 17.65058 18.71503 18.32361 17.74938 18.19527 18.20093 17.15037 16.89116 16.54928 16.66927 17.13726 17.48142 16.90602 16.61853 17.75743 16.935 18.22243 17.04205 16.98712 16.92406 16.92882 16.42828 18.44124 18.44543 16.85065 17.89199 16.71336 16.88272 16.94048 16.83912 16.34762 16.32953 16.38509 16.1789 15.84522 15.66951 15.5359 15.56463 15.70924 15.92276 16.07662 16.52767 18.06722 18.37011 16.30006 16.28653 16.97134 17.41447 18.09546 18.42638 18.33171 17.68592 18.45087 17.16713 17.15005 17.72746 18.91408 17.88518 18.14346 18.91216 17.66303 18.26021 18.98497 17.76858 17.80116 18.34645 17.88746 19.78586 19.87039 19.95121 19.43773 19.85273 20.24743 18.82771 18.28517 
19.20628 18.31977 17.75397 18.26075 18.56428 18.97857 18.93522 18.03593 17.89846 17.90667 18.69482 18.56101 17.62314 18.05074 17.9766 17.58833 18.10841 18.27672 18.25381 18.0707 17.86255 18.13585 19.14792 20.00087 19.19222 19.64485 19.69902 19.39227 19.3958 19.24829 19.37857 19.69977 19.73467 19.17864 18.61796 18.74508 19.32429 19.70949 19.51849 19.12623 19.30018 19.29797 19.27449 19.24497 19.09503 19.24102 18.64159 18.51056 19.33852 19.25942 19.18854 19.1903 19.26605 19.22271 18.73589 19.26679 19.18409 19.13477 19.14477 19.19324 19.24174 19.23423 19.25797 19.26801 19.29047 19.32185 19.35226 19.38027 19.43026 19.51102 19.31636 19.57543 19.55355 21.10604 21.42456 21.69597 18.32251 18.72775 18.7598 18.78452 19.57702 19.50732 19.7169 19.9301 19.58075 19.5764 20.0705 20.10369 20.07006 20.09454 20.1587 20.17522 20.15656 20.08031 19.94665 20.03412 20.09996 19.01544 18.70247 18.6661 18.5096 18.42987 18.61462 18.50481 18.94947 19.11571 18.05215 18.63358 18.46345 18.24268 17.94492 17.89269 18.44854 18.84746 18.15425 18.79076 18.78101 17.61803 17.99385 18.02324 17.83154 18.32451 17.55144 18.84498 17.61428 18.86827 18.59845 18.86959 17.42113 18.12062 17.36422 16.7697 16.93511 16.91034 16.92468 17.18145 17.10587 16.76213 17.06119 16.72687 16.7456 16.97486 16.86236 16.85586 17.65545 16.62484 17.13166 18.48209 18.55068 18.13276 16.93656 16.5973 16.49297 16.48486 17.03146 16.97435 16.53802 16.69276 16.475 15.92024 15.8083 15.81896 15.97022 16.13216 17.69698 16.65319 16.46758 17.21029 17.09843 16.55815 17.42894 17.66485 17.62152 17.37686 18.07528 18.2902 16.83182 16.88273 16.97433 18.02201 17.5911 17.88153 17.69477 19.05452 19.0518 17.70506 18.02514 18.24544 18.88685 17.67613 18.3154 19.25413 19.20444 20.38126 20.42507 20.51298 20.23418 19.98441 18.78152 18.87927 
18.31958 18.65948 18.72868 18.27312 18.63523 18.87289 18.48848 18.08222 19.60111 18.49858 18.84749 18.38325 19.1625 18.52539 19.01116 18.32036 18.27976 18.92296 17.68506 18.4062 17.88471 19.75153 20.18823 19.5538 19.17916 19.18015 19.80452 19.47632 19.5132 19.21815 19.27686 19.29094 19.49679 19.62893 19.61639 19.62703 19.60798 18.75673 19.85469 18.68943 18.79811 19.44852 19.29132 19.04074 19.30068 19.24665 19.25925 19.28844 19.25355 19.28662 19.19994 19.20395 19.22112 19.31252 19.9551 19.56982 19.11363 18.9937 19.16508 19.18564 19.23077 19.25609 19.3088 19.174 19.36314 19.36382 19.38224 19.4233 19.23275 19.48117 19.52374 19.57558 19.42792 19.78045 20.5324 20.65491 18.64998 18.45902 18.19635 18.49655 19.49983 19.37106 19.69409 19.76955 19.9122 19.64414 19.95622 20.13438 19.88709 20.16127 20.18871 19.91674 20.1215 20.11073 20.04015 20.08129 20.20416 19.90059 18.94663 18.70696 18.59044 18.5448 19.33851 18.76578 18.9317 18.41629 18.12891 18.05322 19.02895 19.46613 19.41541 18.24359 18.27634 18.59521 18.85037 19.06548 17.62158 18.0982 18.53284 17.62784 18.11939 17.45397 17.51333 18.85968 18.88679 17.95552 18.40271 17.9746 17.19553 17.34827 17.22456 16.96384 18.4555 17.45815 17.57018 17.22811 16.76968 16.84243 16.79326 16.87612 16.94748 17.35781 17.55373 17.08131 16.66642 16.71091 18.23387 18.68374 17.57741 16.79216 16.68198 17.3145 17.40043 17.55789 16.43744 16.40351 16.7288 18.23274 16.01827 15.9081 15.8889 17.24622 16.13656 16.35302 16.95871 16.51387 17.01539 17.90766 16.86504 17.34028 16.59902 17.34089 17.0392 16.56905 17.49404 17.29181 18.77381 17.1138 17.25133 18.56404 17.81657 18.85687 18.17319 18.8057 18.37522 18.47448 18.85771 19.33771 19.48934 17.77078 18.38053 18.95641 19.58499 19.64554 19.89582 19.71421 19.28685 19.12015 18.2619 19.55242 
18.55974 18.60035 18.00084 17.97948 18.94564 18.8094 18.95289 20.03696 18.07387 17.8426 18.66806 18.5137 18.86635 18.85839 20.62687 17.6205 18.90941 18.32576 19.41782 18.24809 17.8449 18.50483 19.54509 19.57129 19.29309 18.98103 19.7506 19.56693 19.55982 19.58006 19.45038 19.29692 19.2412 19.49385 19.73314 19.42761 19.54319 19.69961 19.30891 18.32253 19.24141 18.30097 19.3209 19.28131 19.08821 19.31478 19.05039 19.18814 19.16799 19.18585 19.00492 19.24187 19.25006 19.07099 19.03454 19.01903 19.20411 19.31814 19.21645 19.18118 19.20741 19.25485 19.35379 18.39122 18.73692 19.37781 19.38861 19.42183 19.48005 19.49663 19.30354 19.58741 19.65059 19.47733 19.63949 19.49114 18.8539 19.49785 18.19916 18.44686 18.95414 19.51003 19.60575 19.71873 19.59677 19.71211 19.61415 19.81074 20.09245 19.83468 20.21078 19.97381 20.27657 19.83677 20.21876 20.65896 19.81345 19.28188 18.78804 18.75884 18.68201 18.71739 19.34425 18.84254 19.08317 18.83257 19.03558 18.45728 19.40545 18.1665 19.23781 19.53816 19.50853 18.21131 18.81683 19.2074 18.66143 19.1395 18.78915 17.75369 17.66738 19.00846 18.74681 17.90561 18.94471 18.38841 18.56638 17.29146 18.63282 17.07414 17.24183 18.40394 17.4942 17.04557 17.28079 16.90221 16.87311 16.85732 17.09349 17.48269 18.6634 18.49422 16.73633 16.65029 17.23393 16.98979 18.56679 18.70853 16.82989 16.79399 16.83715 18.34118 16.57542 17.02338 16.86665 17.77238 17.07472 16.15404 16.00701 15.97878 16.00826 16.04758 16.90157 17.16567 17.7606 16.41177 16.70505 17.3587 17.58008 16.17244 17.05568 16.76798 16.89576 16.2359 16.49492 18.62424 17.62654 17.08843 17.27276 18.04983 19.29135 19.10207 17.8532 18.50198 17.94479 19.43666 18.62888 19.66585 19.62175 18.24596 18.34879 18.41227 19.60614 19.65183 19.65394 19.809 19.81068 20.25492 20.09221 20.05376 
18.1343 18.01275 18.33744 18.81347 18.72133 19.06157 18.79373 18.46618 19.15236 17.71034 18.71652 19.38029 18.8782 18.88993 18.87678 18.06711 17.6378 17.7271 19.87042 19.85499 17.83326 18.46679 19.5537 19.35619 18.88133 19.05008 19.54427 19.62605 18.84165 19.61919 19.59944 19.3648 19.45044 19.345 19.32219 19.34653 19.40051 19.52231 18.46285 18.12031 19.69893 19.02459 19.3728 19.00662 19.20097 19.14424 19.06651 19.06481 19.07672 19.113 19.18269 19.21023 19.01043 19.28003 19.32874 19.33942 18.85619 18.81231 19.30715 19.26355 19.21313 19.28428 18.13064 18.75503 21.74337 19.34029 19.39614 19.45804 18.92092 19.82111 19.39618 19.58784 19.61292 19.65533 19.636 19.39732 19.61113 19.47221 19.33532 18.48156 20.14914 20.70547 19.79212 20.04929 19.69244 19.71229 19.55215 19.79064 19.9189 20.23644 20.13903 20.21192 20.10913 -9999 20.28042 19.96743 20.30212 19.30455 18.85506 18.83502 18.76199 18.99571 19.56447 18.73936 19.39409 19.03625 18.85956 18.84882 20.00303 19.485 19.24332 18.50916 18.11998 18.66341 18.57357 19.29443 19.22102 19.28542 18.2629 18.88823 18.93786 18.76311 19.08466 18.94077 18.94856 18.37947 18.23671 17.79358 17.57486 17.53236 17.42275 17.3189 17.12976 17.51365 17.05111 17.09735 16.91626 16.84689 16.95228 18.78628 17.20611 16.92379 16.65713 16.6012 18.3437 18.75668 16.73265 16.75001 16.79018 17.09304 17.34269 16.56756 16.98801 16.74477 18.6941 16.40567 16.23841 16.16474 16.73578 16.34993 16.19213 16.19002 16.19306 16.17435 16.93557 17.98372 17.73954 16.54268 16.57804 17.16325 17.33767 16.13476 18.15714 16.37939 16.56214 16.58224 16.96648 17.23617 18.78428 18.10244 18.46189 17.78684 17.8632 18.21894 18.37897 19.7199 18.556 18.71799 19.00776 17.96347 18.30566 18.98876 19.52525 19.57291 19.60717 19.65974 19.84127 20.428 19.72687 20.05079 
18.6907 18.72547 18.01395 19.47192 19.13719 19.08938 18.39561 18.55434 19.03729 17.69704 18.95139 18.96193 18.68681 18.90476 18.60747 18.21955 17.63233 17.71929 17.75339 18.45197 18.39844 18.14971 19.20127 19.17053 19.68719 19.23886 19.09699 19.18784 19.85186 19.57788 19.34449 19.30893 19.14369 19.35106 19.01631 19.29119 19.27096 19.29834 19.23406 19.02159 19.02054 18.07399 19.20795 19.15709 19.08113 19.06229 19.02907 19.07711 19.02573 19.07864 19.12352 19.16192 19.1989 19.23486 19.28765 19.37717 19.22018 19.4521 19.37248 19.57114 19.34225 18.16559 18.13896 18.54703 21.63019 21.28273 18.43461 18.28943 18.77254 19.56743 19.58079 19.34058 19.6122 19.3919 19.66166 19.47681 19.62704 19.18824 18.86743 18.99584 19.18305 19.33661 19.81209 19.56737 19.79674 19.84532 19.88814 19.80256 19.70262 19.94812 19.9578 20.20099 19.93054 19.91589 -9999 19.79784 20.24365 19.92417 19.07444 18.84904 21.05999 18.77615 19.21025 19.1922 18.95739 19.76705 19.27344 20.04482 19.88346 18.58647 19.02561 18.3275 18.87845 19.5866 19.30116 19.11407 19.50904 17.9019 18.25125 17.84991 17.76524 18.17427 19.14472 18.81827 17.41661 17.83387 17.65133 18.49465 17.25468 17.09112 17.37716 17.54757 17.93617 17.32166 19.10487 17.03095 17.18588 17.09258 16.99702 17.42443 16.96084 16.98944 16.75712 16.77439 18.56915 17.38231 17.58231 17.53053 18.4173 17.42446 16.81435 16.62771 17.11213 16.78178 18.08887 16.56822 16.21052 16.68478 16.3261 16.34715 16.34991 18.2316 16.64402 16.36449 16.74636 17.9435 17.33793 16.64868 17.40044 17.12186 16.17797 16.40538 17.51776 17.71344 16.38327 16.70777 17.40746 18.36562 18.13401 18.82365 19.12281 17.79844 18.82147 18.34701 19.37174 18.34133 18.20948 20.05549 19.03712 18.05372 18.68867 19.2287 19.5005 19.53916 19.20927 19.57788 19.34292 19.95654 19.50196 20.28514 
19.50952 18.42257 18.0521 18.84613 19.16692 19.10845 19.29386 18.63251 17.7128 18.7275 19.02501 19.00409 18.96544 18.9339 17.63968 18.06716 17.98829 17.96429 18.15927 18.71425 19.98737 18.18879 19.43314 19.23561 19.58476 19.1553 19.42693 19.02289 19.50684 19.20984 19.19162 18.69988 19.43314 19.32576 19.31185 18.94851 18.97125 19.41861 19.42782 18.59095 19.1018 20.44468 19.05506 18.88344 18.95633 18.86659 19.03005 18.96344 18.99077 18.916 19.08912 20.88105 18.67811 19.22158 19.23875 19.29763 19.15025 19.43618 19.68929 19.67821 19.41336 19.40867 18.25961 19.17773 21.568 21.61187 19.24858 19.06221 18.31852 19.01929 19.56416 19.56804 19.58333 19.60957 19.61195 19.84177 19.44093 18.84402 21.9627 20.6994 19.44255 20.80653 19.33137 19.66092 19.60298 19.82737 19.61948 20.26423 19.9937 20.10201 19.747 19.95592 19.82862 20.22508 19.94951 19.66675 20.34548 20.20457 20.19443 20.25528 19.63556 19.22768 19.10449 18.89973 18.77452 19.00793 18.95591 18.6983 18.69641 19.83921 19.82477 18.87266 18.78627 18.68887 18.80127 19.22614 18.13894 19.28461 19.49913 19.39299 19.35862 17.88664 18.63247 17.31344 17.18554 18.82965 18.99072 17.26857 18.86702 18.00274 17.74587 17.18904 17.16061 17.40165 17.129 17.31873 17.48603 17.14373 17.15191 17.08444 17.07314 17.0771 17.14856 17.79102 16.98606 16.83479 16.73451 16.69736 16.66072 16.57085 16.97284 17.28518 17.9516 16.37861 16.55471 16.27196 16.15499 17.07687 16.49447 17.1331 16.42916 16.50664 16.39602 16.56481 18.02643 16.42241 16.49401 16.59713 17.92522 16.91884 16.07081 16.08599 16.5531 17.08734 16.72185 17.5358 17.61686 17.801 18.92159 17.68518 18.02131 19.2346 19.54902 18.02328 18.12374 18.56721 18.77865 19.09492 18.48626 18.35969 19.23926 19.55089 19.53561 18.47517 19.06318 18.41736 18.24829 19.7449 20.11762 19.36716 
19.5596 19.43019 18.57449 19.06893 19.23245 19.08707 17.77133 17.87938 19.14593 19.10312 18.21447 18.9952 18.66376 18.24559 17.67233 18.05795 17.64532 18.24891 17.78157 17.84897 18.24379 18.45725 19.1511 19.87543 19.08778 19.34839 18.46318 19.14694 19.28265 19.04524 19.02748 19.04584 19.19634 18.5877 19.3731 19.37158 19.39717 19.35304 20.07046 18.22387 17.95138 19.00314 18.94368 18.96937 19.25892 19.29417 19.3665 18.95867 18.9498 18.85864 18.96177 19.04386 19.16945 19.20154 19.21046 19.24201 19.30395 19.36646 19.87174 19.59663 18.23079 19.36743 19.40997 19.30256 21.49487 21.50727 21.6847 18.62329 18.35695 19.54923 19.50807 19.52995 18.54604 18.66133 19.05481 19.3938 18.69388 19.70335 21.39341 21.76849 19.24838 18.42176 18.42762 18.63171 19.01152 19.59801 20.01273 20.20132 19.82569 20.26014 19.89724 19.88952 20.08035 20.10145 20.24227 19.52272 20.30527 20.26793 19.50162 20.19969 20.35597 20.25895 19.1916 18.8727 19.45827 19.34903 19.30205 19.7888 19.73018 19.92287 18.54218 18.70714 19.45956 18.52896 19.38523 18.52312 19.68091 19.27913 18.49848 18.40124 17.82947 17.33165 17.26759 17.24866 17.31231 17.49659 18.17389 17.47072 18.90515 18.76418 17.43823 17.31074 17.91133 17.97195 17.33635 17.71114 18.63105 17.56794 17.72724 17.20392 18.06899 18.29118 17.1633 17.49731 16.90274 16.74821 16.67681 16.69457 16.49262 17.04739 18.0559 18.20049 16.57783 16.23378 15.97644 15.98708 16.11975 17.02272 16.71383 17.403 16.58884 16.47682 16.63019 18.2823 18.38327 16.84319 16.62441 16.49239 16.43575 16.35488 16.469 16.65012 16.83351 17.85414 17.11264 18.04694 17.86601 18.16769 18.67033 17.9943 17.82941 19.17682 19.3524 18.81722 18.83603 19.69367 19.76184 19.62152 19.27447 18.21079 19.4106 19.55503 19.52814 18.23752 18.1989 17.7295 17.694 17.8172 19.61625 19.63731 
19.41158 19.14754 19.55492 19.58329 19.24157 19.2035 18.67706 19.07287 18.94388 18.30536 18.46181 19.10729 19.20725 19.04398 18.30176 18.29714 18.23555 18.51519 17.95973 17.81095 18.23584 19.16405 18.61249 19.38377 20.88933 19.20537 19.08959 19.09212 18.96635 18.89544 18.88499 18.90755 18.96249 18.97071 18.93073 19.45517 19.40905 19.37527 18.46112 19.07869 18.7447 19.23997 18.94133 18.97195 18.98625 18.80662 18.75608 18.68732 18.90222 19.24538 19.06099 19.18574 19.13385 19.17542 19.00073 19.02646 19.27574 19.33385 19.37531 18.56301 19.52308 18.81364 19.40906 19.32661 19.28995 20.50038 21.6225 19.25299 18.27734 18.28289 18.77595 19.50923 19.54627 19.5467 19.55878 18.82945 19.50317 18.88588 18.99853 20.19066 19.45279 19.49994 19.5509 18.51589 18.38677 19.53234 19.66731 19.57974 19.87913 20.21379 20.279 20.33092 20.30764 19.99119 20.35348 19.91545 20.26896 19.85172 20.21982 20.25661 19.74328 18.9121 19.15338 18.70055 19.16692 18.70308 18.93695 19.6469 19.1209 18.58201 19.59231 18.51883 19.24287 18.12649 18.52468 18.28306 18.79758 19.05914 18.04646 17.76611 17.43795 17.35996 17.44119 17.50625 17.53015 17.58587 17.89072 17.63645 19.06849 17.15482 17.94533 17.45283 17.42453 18.66875 17.72139 17.43253 18.35579 17.75268 17.37235 17.3086 17.77491 18.02744 17.13436 16.94071 16.97106 16.70501 16.69415 18.53825 17.80117 16.78853 16.57827 16.55079 16.3702 16.18518 16.0307 15.9581 16.11504 16.87176 17.38199 16.51579 16.62477 16.75393 17.2812 18.00313 17.30317 17.25119 16.79604 16.74723 16.70412 16.76463 16.56841 16.9143 18.08399 18.67812 18.74126 18.06982 18.17805 18.89668 19.08249 19.21688 18.14374 19.10099 18.63085 19.56291 18.8496 19.74214 20.12435 18.18979 18.39076 18.08902 19.5404 19.89338 19.84049 19.96955 18.30577 17.66043 17.53397 17.55816 17.85465 18.69548 
18.72692 19.53135 19.67259 19.6839 19.25696 19.30468 18.93928 18.85311 18.98132 19.13082 18.63552 19.1873 19.20256 19.04152 18.84072 18.19059 18.50245 17.87563 19.02169 17.77831 17.86177 18.48445 18.98511 19.71922 19.79031 18.83602 18.92242 19.41538 18.68893 18.62272 18.61065 18.63285 18.82231 19.09304 18.84821 18.73067 19.0409 18.29084 18.98958 19.04614 19.27408 18.94789 18.8197 19.09736 18.96655 18.92365 18.73311 18.80903 18.82095 18.75729 18.97066 18.84897 19.07983 19.12752 19.05622 19.74299 19.25257 19.26183 19.34834 19.47425 19.51539 20.02789 19.42055 19.40021 19.21679 18.47651 20.4677 18.41194 18.49902 18.70756 19.4944 19.48955 19.51138 19.52736 19.51935 19.60417 19.41516 19.4626 20.00524 19.52049 19.41687 19.52461 19.51874 19.58997 19.49753 20.37763 19.71198 19.93338 19.82593 20.77198 20.69071 20.08748 20.36043 19.57312 20.32998 20.30614 20.23938 20.26464 20.7666 19.89514 18.92663 18.82101 18.94357 18.75961 19.61063 18.73167 19.00268 19.17262 19.32174 -9999 18.62692 19.80769 18.65837 18.12548 18.15488 17.95571 17.84454 18.68679 18.03304 17.85408 17.66686 17.57473 19.38421 17.97568 18.46078 18.37986 18.18935 17.66417 17.58097 17.59195 18.67268 17.85045 17.75014 17.49404 17.66635 17.69856 18.12377 17.93286 19.15272 19.15821 18.66682 17.13545 17.09907 16.91798 16.75619 17.18704 17.86162 17.59242 18.34326 17.61657 16.51962 16.45822 16.39705 16.20191 16.09702 16.16777 16.17723 16.80105 17.16041 16.68508 17.52183 18.24966 17.34245 17.0095 16.9243 17.08091 16.90808 16.95558 17.06106 17.1778 18.83285 18.29182 17.40857 17.86684 16.97444 17.04207 17.16435 17.33073 17.55551 17.7733 19.20245 19.29543 18.12845 18.55141 19.8222 19.52976 20.01435 18.43316 18.16682 19.52842 19.28448 19.62733 19.45624 19.28593 18.66023 17.57993 17.65953 18.12305 18.41896 17.97773 
19.18855 19.17696 19.54089 19.50661 19.21203 19.10296 18.56893 18.24093 18.65413 19.0032 19.27418 18.73351 18.20189 18.81402 22.00231 18.09916 18.22473 18.09933 17.89915 18.14219 17.90988 18.30277 19.40252 18.67584 19.07096 19.26429 19.02949 19.04282 18.71129 18.63738 18.61937 18.62526 18.91046 19.01374 19.10344 19.16228 19.2027 19.01305 19.46995 19.33613 19.29177 18.94295 18.03124 19.04623 18.88118 18.79213 19.26524 18.9757 18.72552 19.04523 18.89776 18.97562 19.02622 19.07502 20.86453 21.44377 21.21629 19.20789 19.27348 19.45331 19.37858 19.42898 18.79796 19.43366 19.41703 19.37293 19.55861 18.48012 18.63012 19.42689 19.4339 19.29572 19.48369 19.29546 19.53702 19.56029 19.62509 19.66233 19.69363 19.74078 19.43921 19.37046 19.6294 18.37011 19.47924 20.13899 18.73869 19.52844 20.01275 20.34351 20.52579 20.33526 20.17476 20.44206 19.99863 19.94772 20.29695 20.2937 20.92131 20.28049 19.39966 19.22169 18.99412 19.05393 19.1359 18.7182 18.60015 18.55587 -9999 18.55742 18.65662 18.66734 18.54524 18.68355 19.8972 19.57529 18.33063 17.7185 17.70063 17.69453 17.97822 19.28821 18.28081 18.3873 18.63493 18.40157 18.78914 17.81854 17.75891 17.84753 18.2567 17.94385 18.62888 17.57291 17.60305 18.00731 17.83405 17.65003 18.0969 17.61803 18.9697 18.99444 17.07677 17.04259 18.10699 17.43165 16.9789 16.7309 16.72656 17.05706 16.75648 17.07899 16.31659 16.58394 17.66843 16.25479 16.85183 17.62364 17.46108 16.90015 18.45065 17.86544 18.11782 17.03442 17.63941 17.38863 17.22869 17.11414 17.13567 17.71943 17.45341 17.48126 18.18619 17.24953 17.02953 17.03073 17.14959 17.48733 17.62038 17.89944 18.96713 18.04513 18.96219 18.57665 19.81247 19.81839 19.63885 18.5836 18.51759 19.48549 19.1728 18.10234 18.16655 17.74233 17.80737 17.5841 17.88695 17.4586 17.54551 18.04189 
19.21268 19.42123 19.16345 19.50633 19.47897 18.97253 18.79115 18.95505 18.86124 18.97535 18.52223 19.54618 19.1231 19.12925 18.8217 18.17541 18.23541 17.89673 17.98475 18.97971 19.45996 19.53036 19.13179 19.09227 19.44237 19.39403 19.32281 18.84151 18.74919 18.68592 18.65756 18.65353 18.91634 18.93444 18.97463 18.88807 18.96597 19.16321 19.45083 19.21946 18.93376 19.08997 18.32863 19.30483 18.79358 18.83295 18.87776 21.13736 19.16899 19.21794 19.07086 18.83863 18.9769 20.26287 19.79985 20.27874 21.37181 20.37016 19.20818 19.44366 19.35315 19.1775 19.44636 19.67953 19.63166 19.42234 19.35876 19.35704 18.46028 18.87005 19.4005 19.44234 19.46373 20.24766 19.51976 19.52543 19.55796 19.63077 19.69357 19.53731 19.55318 19.75461 19.63021 18.69334 19.01986 18.85081 18.63101 19.66334 20.14012 20.37559 20.7408 20.38564 20.01697 20.37705 19.74308 20.044 20.36921 20.34548 20.91108 19.92913 20.24523 20.30229 20.18208 19.9765 19.28004 19.29532 18.9411 19.20914 18.91323 18.59783 19.61167 18.48114 18.31235 18.54256 18.32762 17.9871 17.83099 17.86497 17.8793 18.22511 18.63271 18.54799 17.97981 18.08217 19.0231 18.22534 18.21556 18.25318 17.79493 18.21878 18.88714 19.05793 18.64388 19.33442 18.12335 18.59232 18.87569 17.45674 17.93087 17.1396 17.05142 17.03517 17.04767 16.92896 16.89509 17.24398 16.59196 16.53947 16.42735 16.4846 17.34398 17.27161 16.97309 17.74345 16.44951 16.34146 17.2979 18.95898 18.69201 17.93254 18.38711 17.42827 18.59313 17.51311 17.41222 17.82228 17.48917 17.03441 17.0927 17.51317 17.62703 17.30002 17.27288 17.19306 17.299 17.19593 17.23898 18.43074 19.29188 19.43657 18.64828 18.72655 18.29143 19.3687 19.60414 19.85367 20.07769 19.94138 18.35673 19.40385 18.09268 18.05424 18.58469 17.80209 17.79127 17.98794 18.85053 19.21657 17.91057 17.94968 
19.21288 18.92358 19.33336 19.14941 19.07878 18.99224 18.94282 18.93337 18.94425 18.97299 18.71367 18.53482 18.81139 19.19862 19.25165 18.73612 17.94883 18.03476 19.05926 19.12727 19.58088 19.14517 19.03235 19.08573 19.73042 19.07468 18.78254 18.82149 18.77867 18.89614 18.79897 18.73057 18.72646 18.66562 18.7853 18.71348 18.73795 18.73207 18.69562 18.66124 19.17127 19.34803 18.81009 19.2258 19.25519 18.85664 18.90428 19.16238 18.93141 18.68992 19.0456 18.85305 20.14104 20.65554 21.23822 21.22897 19.56845 21.30943 20.19916 19.33281 19.24797 19.41727 19.25746 19.69096 19.30538 19.41312 19.17765 19.36126 19.37877 19.36715 19.38818 19.43824 19.48562 19.51218 19.50064 19.88214 19.58413 19.61934 19.66389 19.74039 19.78579 19.51845 19.79692 18.96298 18.77527 18.46335 18.46877 19.57911 19.65941 20.07153 20.10296 19.87932 20.38819 20.36365 20.21209 20.36633 20.45064 20.38446 20.36472 19.94374 20.27299 19.93144 20.35284 21.01698 20.17664 20.13962 20.15852 20.09728 18.98535 19.31332 19.06211 19.36865 18.50809 18.65062 18.3674 18.02405 18.0088 18.55742 18.8123 19.52513 20.06688 19.74179 17.94617 18.00701 18.59744 18.77079 18.07525 18.82541 19.04897 19.08726 18.08885 18.64144 17.95446 18.64546 17.53238 17.40926 17.32248 17.22403 17.75002 17.22075 16.97275 16.88336 16.9274 16.80226 16.66252 16.69104 16.6251 16.39667 16.27505 16.24889 16.31071 16.82342 16.77719 16.11619 16.53085 17.49046 16.94256 17.45768 17.04842 16.76113 16.9673 17.19134 17.56364 18.51985 17.81989 17.10418 17.44876 17.15747 17.33011 17.69456 17.65549 17.86786 17.47074 18.01243 17.72481 17.35898 17.78203 17.71091 17.78159 18.07662 18.46922 19.49963 18.33788 18.33064 18.78951 18.98269 20.18951 18.30559 18.51352 18.25179 18.24432 18.51322 19.524 19.2364 17.94835 17.86586 18.09426 18.12963 18.97413 18.98603 
19.21438 19.25025 19.70947 18.6776 18.67005 19.60217 18.95481 18.47363 18.7627 18.50176 19.30373 19.29883 19.00343 19.51401 18.90306 18.23884 18.67529 19.1277 19.04392 18.9774 19.0136 19.21189 19.03042 20.02034 19.742 19.18932 18.81873 18.41295 18.6047 18.27991 18.04828 19.10295 18.73118 18.69994 18.62943 18.58659 18.56177 18.55576 18.54845 18.89805 18.9199 19.14655 18.80773 19.17108 19.16026 18.12805 18.87112 18.95351 18.7989 18.75918 18.77107 18.7568 18.62901 18.87498 19.14877 19.50922 19.05812 19.2708 19.11519 19.40265 19.37255 19.36177 19.42686 19.22947 19.67957 19.44012 19.38728 19.35784 19.19002 19.38592 19.38842 19.42718 19.47858 19.51488 19.56575 18.38517 19.59231 19.59122 19.639 19.70531 19.75766 19.79399 19.79869 19.71219 19.39102 18.4791 18.51117 19.02699 19.85293 19.82845 20.09965 20.15547 19.97688 20.23988 20.47988 20.42022 20.38583 20.42893 20.37219 20.39589 19.97917 19.87381 20.17169 20.08728 20.02648 19.95593 19.83567 20.0784 19.78107 19.0325 20.09502 19.3154 20.41077 18.67173 18.62711 18.34602 19.17099 19.39038 19.84424 19.75041 18.81014 19.6972 18.05854 18.01449 18.37422 17.92068 17.43265 17.52405 18.76528 18.31555 18.58011 17.67884 18.49207 17.47001 17.66871 17.66245 17.6166 17.53372 17.33335 16.96348 17.35514 16.67464 16.61138 16.64364 16.65009 17.77657 16.55478 16.43471 16.2025 16.15368 16.02454 15.92615 15.88997 16.00382 16.39445 16.67273 16.44415 17.46819 16.62937 16.84344 17.32745 16.87777 17.11744 17.98124 18.18741 17.20134 17.16519 17.71451 17.36635 17.70418 17.64297 19.21498 18.67963 18.7646 18.75518 18.90089 19.3122 17.89764 17.76852 18.20358 19.38631 17.97738 17.84715 18.03679 20.03728 19.97757 18.61095 18.66671 18.23552 18.2133 18.30764 19.23138 20.20672 19.64492 18.88275 18.48278 18.00222 17.90027 18.12211 19.05033 
19.06611 18.89989 18.99319 19.00886 18.90967 19.37025 18.89347 18.3612 18.37243 19.03425 19.10136 18.97615 18.9874 19.2977 19.07681 18.82868 18.69087 18.99309 19.16274 19.21373 19.15138 19.60934 19.69229 19.74763 19.77676 19.3264 18.63809 18.63803 18.76883 18.81586 18.63365 18.20909 18.78909 19.22949 18.53946 18.55136 18.48901 18.46105 18.46379 18.83314 18.57219 18.76955 18.72043 18.80119 19.06985 18.80819 18.58569 18.73179 18.70801 18.60269 18.63046 18.65753 18.70698 18.74774 18.90019 18.99381 19.19305 19.19785 19.25741 19.11835 19.34155 19.37005 19.27675 19.4914 19.08318 19.76427 19.27402 19.20016 19.15769 19.22405 19.42735 19.22025 19.50436 19.52904 19.30171 19.33722 19.53442 19.58006 19.64961 19.68928 19.46301 19.94848 19.93329 19.81979 19.57555 18.60983 18.40013 18.88408 19.58975 19.68405 20.08027 19.8878 20.23884 20.24669 20.51405 -9999 20.48342 20.09775 20.45489 20.0286 20.72888 20.69091 19.97127 20.38727 20.27353 20.06827 19.8966 20.14928 20.08419 20.04735 19.3906 19.37297 19.80004 19.4164 19.80838 19.26852 19.27852 19.28764 19.00485 18.82619 18.62503 18.16388 17.6722 17.64888 17.80694 18.43064 18.03656 18.03759 17.67568 17.38225 17.3439 19.34479 18.41933 17.59278 17.441 17.64721 17.30388 17.08568 17.21495 17.04158 16.90813 17.1677 16.90424 17.48248 16.80962 16.80689 16.62885 16.68325 16.50817 16.64295 16.25407 15.59027 15.63608 16.22839 16.32208 16.8686 16.17856 17.15444 16.43851 16.52951 16.80619 17.02063 17.66377 17.29126 18.05151 18.78044 18.56617 17.6045 18.52636 18.09873 18.85299 17.42435 17.5074 19.01228 17.84713 17.70194 18.02672 17.70616 17.90018 19.50801 18.52864 17.75982 17.80883 17.956 18.69584 19.4086 18.65099 19.29182 19.55939 18.55972 19.44616 18.70798 18.74072 19.01904 18.36927 18.45327 18.9454 18.15828 17.89662 17.78983 
19.09822 19.03191 19.20238 19.19353 18.45728 18.69203 19.13212 19.12223 18.60886 18.69682 18.77473 18.36287 18.67601 18.78737 19.07796 19.02826 19.13479 19.10165 19.11417 18.94435 19.23375 19.20757 19.65464 19.7372 19.77761 19.59342 18.76825 18.74439 18.30602 18.87202 18.57863 18.51878 18.53176 18.86479 18.79555 18.4993 18.54709 18.47283 18.42845 18.48341 18.44663 18.67128 18.67199 18.74256 19.03328 18.26435 18.36709 18.52034 18.5214 18.65643 18.60486 18.61625 18.53442 18.76339 19.22231 19.12383 19.019 18.98025 19.15968 19.44424 19.2567 19.35801 19.45798 19.25801 18.95913 19.83577 19.775 19.649 19.42329 19.41646 19.40427 19.46137 19.49544 19.51702 19.53901 19.55195 19.5395 19.55073 19.5968 19.65301 19.70409 19.48307 19.76539 19.78865 19.57291 18.90702 18.37856 18.42184 18.45725 18.89032 19.64813 20.1228 20.21221 20.26225 19.89257 20.57117 20.45103 20.53717 19.78306 20.49385 21.17917 20.42451 20.21951 20.01892 20.19259 19.35615 18.90118 18.78393 19.13906 19.70133 19.44225 19.7209 19.60892 19.24194 19.6914 19.45326 18.52224 18.17074 18.23329 19.07829 17.73812 17.7475 17.42521 17.36075 17.57698 18.47853 18.7497 18.95223 17.57659 17.45992 17.4079 18.39579 17.60448 17.60509 17.96989 18.82723 18.3479 17.03662 17.04438 17.26086 17.97745 17.52028 17.29568 16.7609 17.94551 17.53263 16.96121 17.3197 16.43352 16.6785 16.17228 16.84257 16.32807 17.53326 17.30696 15.99244 16.22506 16.03775 16.37687 18.13652 17.31604 17.78346 17.18981 17.64037 18.85196 17.84426 18.38237 18.81449 19.66125 17.38792 17.43697 17.61076 18.77733 18.98256 18.20267 19.44414 19.22558 17.72229 18.61993 19.20633 18.37587 17.76254 17.80983 18.02066 18.27166 19.21102 19.36632 20.00856 19.59753 19.87599 19.76312 18.11043 18.19239 19.41227 18.60521 19.6595 19.32727 18.09711 18.01078 17.91681 
19.25873 19.1457 19.15251 18.78725 18.45408 18.68049 18.97049 18.61732 19.05645 18.67061 18.60025 18.59385 19.04689 18.77737 18.97264 19.02777 18.86173 18.85831 19.13822 19.21241 19.04717 19.20468 19.0677 19.1219 19.7571 19.70997 18.96 18.93031 18.72887 18.59708 18.50195 18.41172 18.41499 18.07744 18.74184 18.76616 18.59269 18.5547 18.48789 18.46055 18.6265 18.46771 18.63075 18.34112 18.7496 18.39953 19.30115 18.71565 18.50615 18.62238 18.79939 18.00916 17.58185 18.75693 18.85737 19.31591 19.13457 18.18562 18.11792 17.85752 18.24184 19.13119 19.50102 19.35857 19.49941 19.77055 19.73264 19.31084 19.41903 19.18897 19.42424 19.47071 19.48076 19.51111 19.54075 19.56174 19.54505 19.55428 19.59148 19.63849 19.6713 19.72043 19.73463 19.77641 19.56121 19.02135 18.38187 18.3508 19.63022 19.47222 19.40463 19.59802 20.08542 19.95397 20.04798 20.56962 20.54342 20.57678 19.80282 19.77332 20.1173 20.44767 20.29964 19.87477 19.79093 20.51646 20.37238 18.92727 19.34331 18.97689 19.39003 18.9869 19.13715 18.64222 18.57822 18.54317 18.19733 18.38997 18.82459 17.93569 17.50692 17.35077 17.22847 17.22217 17.62804 18.45784 17.53452 18.55294 18.09453 17.93556 18.88472 18.60653 17.34775 17.93266 18.11065 17.82704 17.7576 17.47159 18.13423 17.86138 16.89645 17.04352 17.64519 17.60419 17.44295 18.01699 17.95226 16.07363 16.24607 15.96633 15.48509 15.73518 15.80151 17.05353 15.93313 16.21384 16.21594 16.65426 17.16794 16.41439 17.21921 18.3128 17.58821 19.30806 19.32056 17.40247 17.63052 17.64826 17.32899 17.42984 17.81265 17.76149 18.9676 17.94276 19.35719 19.00409 19.16417 17.73385 18.17018 18.08333 17.95705 17.87483 17.94325 18.14665 18.36169 19.92382 19.56374 20.47589 18.88688 18.95236 18.19199 18.08859 18.32984 17.97255 18.10402 17.94303 19.47063 18.26366 19.82914 18.51028 
19.08654 19.18618 19.33739 19.11214 18.85676 18.62134 19.3068 18.20161 18.75756 18.46113 19.01524 19.13709 18.48179 18.75976 18.75565 19.20985 18.93984 19.1405 18.90453 19.21336 19.19506 19.1026 18.93486 20.25873 19.09673 19.0859 18.97766 18.32297 18.67223 18.57144 18.46466 18.38435 18.36114 18.4545 18.58865 19.02629 19.14457 19.1999 19.12222 18.25097 18.53349 18.77401 18.43616 18.78183 18.64116 19.15221 18.73449 18.63173 18.76173 18.64184 17.47752 17.84755 18.50693 18.1256 17.91941 18.72317 18.37556 18.4837 18.00437 17.65483 17.74189 17.94992 19.4462 19.56995 19.57678 19.29993 19.36128 18.75077 19.42833 19.42395 19.45789 19.48834 19.51284 19.54342 19.55548 19.57435 19.55663 19.56726 19.5884 19.37811 19.67778 19.68425 19.71739 18.95591 19.75296 19.71435 19.70803 18.51379 19.61658 19.58842 19.44197 19.72918 19.59317 19.67371 19.84234 20.03758 20.12607 20.37562 20.44565 20.4365 20.49456 20.05667 19.67088 19.31579 19.20485 19.30359 19.93338 19.64079 19.38059 19.45682 19.03465 18.86646 18.91858 18.35587 18.73407 18.41966 18.72921 18.06214 18.82252 17.52379 17.27326 17.08886 18.24202 18.707 17.9524 18.41524 17.98273 18.66229 18.80218 18.8397 18.80098 17.73356 17.61114 18.44607 17.42411 17.25167 17.49263 17.66739 17.87194 18.38484 16.98666 18.50262 16.92521 16.5062 16.3981 16.26054 16.37477 17.47275 16.05537 16.12269 17.02869 15.79764 15.81415 17.0952 17.35524 17.42431 17.25666 17.2481 17.29032 16.74814 17.23281 16.90364 18.28271 17.70647 18.98049 17.95525 17.74818 17.39694 17.37247 17.47545 17.81265 17.97722 18.1081 17.66249 19.46537 18.9558 18.36093 18.00251 17.98956 17.99728 18.27897 18.0931 18.16757 18.6753 19.70535 19.70811 18.98399 19.75843 20.51611 18.6404 18.25235 18.81415 19.22061 19.34435 19.38031 17.91127 18.03018 18.49593 19.18463 19.84768 
19.10906 18.69641 19.13739 19.03001 19.02346 18.95844 18.69742 18.93289 18.71803 18.66777 18.4568 18.45317 19.1064 19.00186 18.45955 19.18022 19.13224 18.92178 19.18245 18.93377 19.15562 19.13441 18.99016 18.27441 19.06979 19.24718 18.7823 18.83866 18.60031 18.47143 18.40021 18.37314 18.38332 18.46895 18.06878 18.2919 19.17929 19.03821 19.05878 18.98212 18.46511 18.73193 18.67327 18.77111 18.69439 18.67592 19.2182 19.14594 18.92188 17.98466 17.8195 18.19594 19.10002 18.36836 17.70431 19.13389 18.52888 17.78181 17.49658 17.42618 17.46944 17.69967 18.17372 18.38644 19.5755 19.50446 19.79927 18.10836 19.39608 19.39484 19.20714 19.50332 19.55005 19.58503 19.58255 19.57599 19.56207 19.55301 19.55902 19.37171 19.6473 19.6655 19.46698 19.70109 19.69738 19.4932 19.5138 18.73058 18.4466 19.59409 19.55213 19.54857 19.44758 19.09246 19.6049 20.18437 20.07555 20.65224 20.4889 20.52106 -9999 20.60376 19.73258 18.83223 19.57249 19.40678 19.76427 19.78121 19.65683 18.82795 19.09608 18.76761 18.36694 19.22576 19.14551 18.49043 18.26988 18.62816 18.48018 17.59159 17.21317 17.66026 18.73926 18.77555 17.91777 18.59323 17.7295 19.22262 18.38582 18.65215 19.30307 18.75868 18.09763 18.41373 17.46998 17.59783 17.4749 17.73161 17.19351 17.12735 17.01843 16.87078 16.95675 16.91489 16.56011 16.26299 17.44786 16.89685 16.31135 17.3498 17.04526 16.41897 17.26529 15.79953 15.80612 15.75953 17.20447 17.47635 16.32899 16.86748 16.39472 17.11625 17.66916 18.09486 18.05474 19.37211 18.31903 17.56866 17.63704 18.08876 18.30192 19.29933 18.95115 17.67553 17.57631 17.90284 17.78485 18.92197 18.12469 18.44351 18.85806 19.07045 18.94817 18.83141 19.81996 19.82951 18.96034 18.66579 19.39501 19.50957 18.70796 19.77742 19.41333 19.38994 18.73677 18.5581 18.1836 19.48227 19.60081 20.15813 
19.0983 19.12084 19.02919 18.84586 19.17768 18.83468 18.81336 18.95018 18.50469 18.87315 18.45303 18.4729 18.6943 18.50486 19.18456 18.89219 19.10105 18.87413 19.13972 18.90057 19.14614 19.11044 18.75635 18.27921 19.01406 19.06364 18.30212 18.83058 18.57912 18.35749 18.3187 18.3529 18.40023 18.39454 18.6569 19.26085 19.27281 19.09616 19.2614 18.75724 18.95882 18.46113 18.89079 18.64017 18.90187 19.02141 19.20671 19.16932 19.06952 18.70871 18.02725 18.81214 18.95762 18.79248 18.09647 17.84318 18.45534 17.57853 17.67873 17.36811 17.25836 17.41776 17.68308 18.56157 19.41975 19.39095 18.8535 18.62535 18.67217 19.37361 19.40913 19.48967 19.55504 19.57553 19.56753 19.23324 18.74893 19.5569 19.52671 19.55479 19.59237 19.64198 19.6922 19.66665 19.66445 19.40521 19.71081 19.71445 19.47192 19.06349 19.59492 18.85186 18.59553 18.44442 19.56099 19.85023 19.9396 20.13121 20.45758 20.40055 20.47353 -9999 20.09339 18.90925 18.90372 19.01622 19.28993 19.53838 19.6279 19.12137 18.73228 18.33605 19.45284 18.66998 19.37962 19.52674 19.35864 18.39092 19.05005 18.82943 17.6 19.08824 19.10803 19.05432 18.57064 17.99848 17.63777 18.134 18.8549 19.15502 19.36819 19.26381 18.75878 17.60224 17.52344 18.75925 18.46071 17.55986 19.25908 17.88286 17.05952 16.89247 17.89709 17.0242 16.46162 16.26453 16.78705 16.82363 16.53346 17.657 16.56577 17.11356 16.21658 16.05753 15.8406 17.19983 16.89248 16.25951 15.97939 18.19444 17.41811 17.27953 16.57144 16.80749 17.46978 19.13886 17.78351 17.74035 18.13704 19.05 18.83513 18.16645 18.44088 18.20485 17.76411 17.77103 17.77018 18.17768 17.99775 19.49022 19.62638 20.17251 19.67999 19.74717 20.25803 19.99954 19.48101 20.75831 20.312 20.17273 19.58484 19.44974 18.95209 19.96394 19.72917 19.48585 18.73596 19.61769 18.56408 19.35241 
19.14527 19.01241 19.0794 19.00748 18.87096 18.92549 18.7637 18.7935 18.97629 18.67524 18.65901 18.61042 18.85522 19.13003 18.95626 18.91961 19.05389 19.02627 18.80223 18.87079 19.08286 19.06341 19.06652 19.23552 18.80525 19.02218 18.96743 18.85562 18.68971 18.44584 18.50704 18.62608 18.33855 18.33706 18.64038 19.01571 19.29049 17.81925 17.73545 17.85919 18.81269 18.81961 18.56588 18.4946 18.86471 18.98966 19.00603 19.12662 18.98734 19.181 17.90556 18.07726 18.4778 18.45097 18.47999 18.29582 17.52767 17.25797 17.33818 -9999 17.14487 17.05082 17.55679 18.63335 19.75602 19.33649 18.95674 19.21469 18.25917 18.37756 19.37236 19.4482 19.23223 19.53503 19.54577 19.56761 19.09351 19.53967 19.51054 19.53816 19.57458 19.61737 19.6506 19.66335 19.64028 19.65081 19.65043 19.67298 19.69356 19.69431 18.94437 18.33299 18.35448 18.43776 18.48467 19.62537 19.97704 20.32615 20.30893 19.43906 20.24693 20.20162 20.09695 20.47986 19.23083 18.45724 19.45654 19.28793 19.18856 19.27695 18.39093 18.24754 18.42785 18.57009 18.60944 18.23819 18.35764 18.17543 18.99079 19.04324 18.67782 18.98591 18.5028 18.12145 19.04147 17.86157 17.95926 18.56647 18.70236 17.49019 18.60777 17.96436 17.92879 18.86912 18.70245 18.44405 18.59417 19.09123 18.52513 18.57449 16.97353 16.84692 17.1464 17.12475 16.6165 16.77997 17.96392 17.86833 17.46259 17.57665 17.00322 16.62995 16.87179 16.579 16.03566 16.36989 16.25835 16.54348 16.8426 17.6326 16.79052 16.53793 16.66587 17.01679 17.21926 18.01929 18.08139 19.80777 18.41384 18.75575 18.20711 17.94938 17.97222 17.98848 18.04696 18.09424 18.57808 18.28376 18.27171 18.28563 18.63044 20.31498 20.12897 20.09315 19.89619 20.25976 20.27615 20.93154 19.97021 19.68427 19.784 19.49579 19.72918 19.87333 19.33784 20.002 19.91683 18.71807 18.59726 19.8777 
19.11189 19.01586 18.99105 19.01046 18.72305 18.93872 18.84743 18.85513 18.84484 18.97682 18.96465 19.32392 19.05392 18.99094 18.72106 19.13511 18.7791 18.84566 19.00922 19.0588 19.15124 19.30187 19.09988 19.19873 19.13084 19.08112 18.98023 19.12469 18.80974 18.63359 18.79596 18.90096 19.05736 18.66716 17.68277 18.66682 19.25375 19.23193 17.58393 17.60477 17.95488 17.46223 18.77916 17.84582 18.54141 18.80246 18.88492 18.08104 18.80986 18.72268 19.01405 18.02776 18.38431 20.5191 18.03564 18.33145 17.06726 17.09708 17.20265 17.15631 16.96001 17.02256 17.16008 17.5167 18.24168 19.42597 18.4557 19.208 18.73356 18.81698 19.31562 18.40899 18.46849 19.52144 19.52742 19.52837 19.54145 18.94536 19.5628 19.55602 19.5917 19.61016 19.63269 19.64221 19.38652 19.65904 19.65482 19.66748 19.69942 19.50218 19.21075 18.47502 18.3614 18.3989 18.40421 19.45858 20.07937 20.11249 19.6515 19.33395 18.95794 20.26256 20.47062 -9999 20.47051 18.56635 18.40498 18.79729 18.22536 19.61353 19.97754 18.33709 18.9755 18.33447 18.60248 18.75317 19.23694 19.13885 18.7592 19.08161 18.90053 17.55744 18.07453 18.19785 18.13304 19.04395 19.00689 17.89614 18.53399 17.66951 18.34243 18.35943 18.53401 18.586 18.93795 18.93573 18.6985 18.47847 18.26456 17.54095 16.7759 17.10213 17.46322 17.99624 17.52549 17.94486 17.35675 16.92758 17.01615 16.65615 17.87309 16.83793 17.71785 17.29988 16.89679 16.44821 16.40646 17.67472 17.06155 17.57742 17.88225 17.36407 16.97626 17.28143 17.3868 17.46917 18.03032 19.18681 18.43138 18.41236 19.44403 20.27199 18.10317 18.85052 18.61329 18.54681 20.44935 19.0794 18.86829 18.49556 18.71784 19.88934 20.48249 20.23671 20.28911 20.14063 20.28768 20.02435 18.95345 18.79 18.5026 19.42104 19.41563 20.23518 19.85324 20.1535 20.05939 19.85196 19.25478 20.28289 
19.25768 18.87887 19.24389 19.31898 19.25654 18.98402 19.0758 19.09356 19.10119 18.82893 18.69756 19.11153 19.43453 18.58175 18.46217 18.99167 18.91937 18.88915 19.02423 19.08275 18.92362 19.00242 19.20543 19.37514 19.04689 19.03995 18.98834 18.87809 18.9485 18.35062 18.36443 18.79302 18.29205 17.99644 18.20437 17.85111 18.66653 18.20949 18.08755 17.9962 17.62746 17.19804 16.97867 16.97446 17.61653 18.61035 17.49116 17.66125 18.97086 18.35985 18.93432 18.28694 18.8392 18.88263 17.11822 17.52556 16.9206 16.93768 17.01886 17.01173 17.113 17.7285 17.02068 17.06529 18.60476 18.43362 18.48207 19.03024 19.07729 18.50402 19.24828 19.32589 19.38951 19.44033 19.49206 18.90597 19.54325 19.54958 19.56726 19.70175 19.60861 19.6076 19.62271 19.52696 19.66996 19.65898 19.67001 19.66037 19.68645 19.73467 19.74665 19.75309 18.87418 18.37346 18.38226 19.62837 19.01561 19.26023 19.72673 19.01264 18.63111 18.74572 20.24883 20.51829 -9999 19.27212 18.37727 17.89907 18.15689 18.09127 18.3979 19.3436 19.59904 17.93145 18.21405 18.885 18.85343 18.55201 18.44557 19.2191 18.97289 18.18407 17.80474 18.1616 18.7859 18.22772 17.85095 17.64319 18.19497 18.39659 18.50618 18.45283 17.99216 18.31651 18.7771 19.21331 17.41859 17.12129 16.8982 17.75881 16.76087 17.69765 17.6771 17.80533 17.5957 17.62763 16.72115 16.68772 17.57865 16.6267 18.04492 16.61107 17.38605 16.7567 15.92675 16.49157 17.77797 17.7755 17.60359 17.98427 17.80182 17.91925 18.99676 17.30964 17.50579 17.77594 17.78864 18.06032 19.1295 19.2858 18.84415 19.561 19.48194 19.47368 19.25627 19.93747 19.65337 19.85338 19.83299 20.17249 20.13907 20.20438 20.32908 20.05321 20.35399 20.33433 20.30894 19.02291 18.58308 19.53768 18.57807 18.31515 19.73803 20.07625 19.89532 18.91651 20.23057 19.87737 20.36238 20.39942 
18.8577 19.09404 19.05962 19.35699 19.02954 18.46351 18.77625 19.10625 19.05811 18.98828 18.6009 19.13202 18.92695 19.19231 18.90872 18.91039 18.81117 18.84742 18.77858 19.27159 19.0429 19.07949 19.21916 19.011 19.25664 19.06271 19.09606 18.89199 18.8289 18.66584 18.51614 18.50953 17.3932 18.13897 18.23611 17.80279 17.91154 18.23371 18.28559 17.90959 18.08667 17.07871 16.91993 17.19464 16.86748 16.92805 17.22654 17.05808 18.8027 18.84773 17.90835 18.72797 18.20852 17.56231 17.30559 17.29356 16.81966 16.81553 16.77474 16.8266 17.26374 17.6713 16.76868 17.05948 17.6883 17.55368 18.44282 18.7193 18.44577 18.40646 18.16986 19.14996 19.36366 19.4281 19.48787 19.04661 19.26354 19.56383 19.5883 19.59781 19.59153 19.5793 19.59229 19.51393 19.56383 19.64617 19.65763 20.4145 19.68714 19.7261 19.7386 19.72397 19.70996 18.9539 18.4943 19.4926 18.69846 18.37775 19.84353 18.50098 18.85208 18.74282 19.79038 20.30452 20.50392 -9999 18.55634 18.14321 17.81776 17.75606 18.6541 18.99213 18.9924 17.49238 18.35405 18.21858 19.07056 19.25259 19.2958 19.1948 19.03602 17.90733 17.86242 18.7846 19.17138 19.43669 17.46673 17.76419 17.59448 17.74541 18.60186 17.25344 17.17414 17.28745 19.14524 17.91201 17.14401 16.96953 16.75295 16.83403 16.78094 17.42405 17.65635 17.11545 17.73532 17.72407 18.1942 17.63124 18.11777 17.8895 17.58941 17.17004 17.5433 18.0402 16.11127 15.99677 16.29459 16.36326 16.34923 17.98448 17.12909 17.97926 17.13428 18.28281 18.18102 17.71298 17.6666 17.60143 17.94648 18.73322 18.54183 20.49123 18.26145 19.05778 20.04721 20.37942 19.90597 20.96723 20.27506 20.02173 19.95353 21.08846 19.64005 20.34756 20.34131 20.47456 19.94318 18.6222 18.6274 18.71869 19.35589 19.74202 18.92707 18.5338 18.59512 18.61994 18.73023 19.32185 20.65851 20.58954 
19.03104 18.72991 19.24895 19.02169 19.29 18.89113 19.10668 19.05449 19.03063 19.04972 18.57738 19.00105 19.0808 19.03462 18.83007 19.02571 18.84291 18.14837 18.1529 19.00331 18.96021 18.885 19.47708 19.33764 19.65733 19.10588 19.38381 19.04428 18.79492 18.20388 18.25055 17.95762 17.5885 17.46322 18.22195 18.2502 18.13206 19.02982 18.58838 17.90934 18.53898 17.85247 17.53822 17.1881 16.8644 17.11157 17.289 18.72029 18.63737 18.68328 18.77553 17.87158 18.19626 16.94045 16.89537 16.83842 16.74991 16.59928 16.53447 16.50196 16.79627 17.46454 17.26913 17.06881 17.35748 17.7273 17.62043 18.58636 17.99478 18.65005 19.03285 19.14707 19.35937 19.3912 19.41707 19.22856 19.23374 19.53176 19.57117 19.5643 19.2792 19.56354 19.59751 19.64124 19.64672 19.63918 19.65782 19.69296 19.72692 19.77118 19.4909 19.78255 19.51718 18.90912 18.729 18.65271 18.70476 18.349 18.68744 18.30596 18.33465 18.35899 18.86942 19.8347 19.87722 20.0757 18.96306 18.15406 17.8717 17.80448 17.98564 19.04554 17.45702 17.69829 18.13187 18.38735 17.9907 18.80976 17.97791 18.38057 18.44709 17.84206 19.4812 19.43941 17.87171 17.82014 18.24987 17.86043 17.76539 17.87891 18.6162 17.35666 17.27668 17.31061 17.47301 17.06779 17.0025 16.92475 16.72471 16.67659 17.15613 17.23741 18.06186 17.67326 16.97493 18.27995 17.09496 17.20964 17.17726 18.25183 16.86674 16.55166 17.77604 16.99014 16.53298 16.29946 16.60012 16.38401 16.60982 17.41652 17.59088 18.07242 18.78391 17.51815 18.82145 18.35317 17.77103 17.69721 17.87304 18.14909 18.30837 18.33471 18.36524 18.79877 20.006 20.25659 21.16281 19.62049 19.15944 19.52045 19.86143 19.91554 19.64916 20.32723 19.11358 18.72558 18.66418 18.58452 18.52388 19.62219 19.48174 19.11731 18.71301 18.60098 18.71397 19.00752 20.73033 19.64043 20.43873 20.73079 
19.21458 18.21756 19.17475 18.94991 19.14764 19.07189 19.0218 19.0198 18.39421 18.57651 19.0459 18.76229 18.97834 18.95616 18.91479 18.89308 18.92763 18.76878 18.53173 18.65807 18.71871 19.27786 18.91478 20.19824 18.97487 18.52397 18.84688 18.92581 18.66872 18.08235 17.95673 17.76981 17.4327 18.14561 17.89524 18.02609 17.93406 18.05579 18.52535 17.88631 17.64609 18.79568 18.3739 17.38772 17.68201 17.7911 17.70376 17.38919 18.68276 18.70765 18.79762 18.73553 17.28339 16.82479 16.80827 16.81269 16.64972 16.37063 16.23866 16.39968 17.68411 17.00624 16.8838 17.44566 17.66353 17.65799 17.64409 18.375 17.98597 18.5843 18.56644 18.86373 18.78211 19.3606 19.40273 19.46088 19.47944 19.45129 19.48911 19.49175 19.52707 19.54753 19.64096 19.42941 19.71658 19.65982 19.65418 19.66705 19.72221 19.5221 19.82538 19.78917 19.75282 19.72038 19.0871 18.77202 18.33824 18.33092 18.31359 18.32855 18.94692 19.0903 18.55436 19.55926 19.5752 19.80766 20.23599 20.22735 18.07184 17.84579 17.68438 17.59254 17.8576 18.65247 19.19417 17.64808 18.87032 18.29632 19.0412 18.88707 18.04689 17.85789 17.95958 18.34806 17.72252 18.13984 17.67557 17.82234 17.81362 17.9087 18.67959 17.62661 17.64775 17.54046 19.06209 17.09516 16.92805 17.16186 18.60934 17.08132 18.04424 16.95392 17.2568 17.44823 17.01364 18.16786 18.19312 16.95078 18.33945 18.27719 16.81514 17.37738 18.02511 18.33342 18.67203 18.54849 16.79315 16.85857 17.59906 17.87496 19.43776 17.76077 17.39309 17.69773 18.90787 18.02221 18.00501 18.06006 18.16487 18.36286 18.88223 18.77094 19.79025 19.9891 19.87753 20.41224 20.19571 20.01932 18.83476 19.33529 19.69241 20.0408 20.23291 19.4617 18.67464 18.65065 18.8601 19.96186 19.5829 19.58938 19.55031 18.71479 20.08309 20.00559 19.3722 19.27868 19.12333 20.52027 20.52038 19.30985 
18.9764 18.91569 19.20584 19.05311 19.01979 18.91036 18.76332 19.01196 18.9591 18.96836 18.94816 18.93909 18.89925 18.8493 18.83931 18.66997 18.86545 18.70921 18.69068 18.82861 18.62834 18.87052 19.17221 19.14517 18.85455 18.88552 18.62015 18.98976 18.87758 18.42015 17.89071 18.00028 18.02246 17.94435 17.8957 17.7761 17.99223 18.13406 18.06369 18.12314 18.36712 17.73503 17.85407 17.49081 18.22879 17.66496 18.65647 17.14854 18.66261 18.58872 18.73584 16.98531 17.11708 16.66072 16.65742 16.59883 16.34698 16.35898 16.58673 16.27253 16.94194 16.79795 16.63252 17.05251 17.08772 17.3491 17.6137 17.31469 18.53562 18.21974 18.71919 18.89418 19.21551 19.29317 19.37027 19.45107 19.49646 19.46505 19.42221 19.42241 19.47978 19.59394 19.62872 19.94123 19.98923 19.71578 19.64025 19.64874 19.69024 19.75056 19.79277 19.81018 19.77132 19.74299 19.72738 19.60221 19.15756 18.64786 18.28036 18.50536 19.42737 18.636 19.60023 19.58701 19.37954 18.72456 20.01039 20.04717 18.19313 17.90824 17.52016 17.20446 18.34863 18.35958 18.44247 18.15241 17.84837 19.59633 18.29257 17.5041 17.98242 18.49452 17.8078 17.5466 17.60282 17.89804 18.88557 17.83286 17.56547 18.75764 18.39154 18.78582 17.63676 18.54935 17.93188 17.16861 17.04569 16.95715 17.21438 18.12981 17.34293 16.70672 17.27191 18.27249 17.19529 16.86506 17.92423 17.39854 17.0865 18.5067 17.08365 18.61181 18.47885 17.61945 18.3891 18.99165 16.95718 17.90023 17.25196 17.44151 17.7195 18.32653 17.93523 17.85616 18.06174 18.52342 18.28573 18.79118 19.25785 19.77097 19.22616 20.35866 20.16143 19.94893 19.30639 19.85551 20.1508 19.3314 18.6709 18.47714 19.09641 19.95119 19.75197 20.18892 20.19387 19.86669 19.76644 19.6339 19.8722 19.60977 20.01759 18.63697 19.36573 19.9982 20.58333 20.3704 18.92237 19.40042 20.88063 19.7792 
18.72002 19.06709 19.14062 19.07089 19.01238 18.30328 18.75731 18.97082 18.81037 18.89473 18.88809 18.88772 18.65081 18.84259 18.78591 18.641 18.63775 18.82736 18.82026 18.77082 18.9166 18.87974 19.43637 19.09365 18.14766 18.87513 18.79212 18.58306 18.53642 18.04381 18.44474 18.35445 18.87302 18.25186 18.13788 17.66063 17.98947 18.12538 17.74773 18.00348 18.43577 18.8995 18.8731 17.67365 17.3926 18.14523 18.58354 18.62177 18.103 17.09174 16.89036 16.67994 16.96166 16.49567 16.45725 16.23895 15.89998 16.3411 17.35363 17.75012 16.51223 16.35369 16.79258 17.21576 17.18347 17.228 18.02636 17.01441 18.25544 18.39474 18.56294 18.78988 18.78462 19.03195 19.34941 19.25935 18.81044 19.43849 19.35559 19.376 19.41897 19.51141 19.65338 19.5515 19.47972 19.43955 19.62917 19.6093 19.36537 19.716 19.76109 19.7957 19.80122 19.76833 19.6309 19.45581 19.3828 19.39932 18.81539 18.52846 19.45403 19.40752 19.37034 19.46681 18.73848 18.47701 -9999 20.37349 18.40542 18.15681 17.61741 17.71692 17.34221 18.76011 17.84264 18.58029 17.83328 18.5286 18.27455 17.86115 17.50524 17.56872 17.84571 18.17914 18.2627 17.63701 17.96252 18.66199 18.09875 17.7803 17.6338 18.04802 17.53467 17.73253 17.43922 17.36933 17.54194 17.73655 17.24271 17.06546 17.03252 17.04493 16.86499 16.67305 17.30142 16.68777 16.75881 17.06332 17.01439 17.55854 17.60165 18.08573 17.82203 17.74098 18.17656 17.81601 17.69534 18.69668 17.8119 17.67804 17.91999 18.31017 18.39662 18.13719 18.26959 18.87736 19.24537 20.36208 20.75333 19.87235 19.95879 19.74283 19.26637 18.77901 19.09171 19.78273 18.72819 18.31089 18.45769 18.7891 19.74745 19.89629 20.04359 20.12345 19.76236 20.07713 19.6109 19.76504 19.87658 19.22076 19.27918 18.77806 20.68885 19.11499 20.31393 20.48261 19.30935 19.01802 19.30705 20.49133 
19.05554 19.11042 18.79763 18.42503 18.71783 19.00364 18.93761 18.91141 18.64376 18.87817 18.67444 18.68575 18.88891 18.77686 18.80031 18.78041 18.7941 18.57382 18.57442 18.76856 19.23922 19.16958 19.55733 18.75718 18.72657 18.75911 18.65112 18.26636 18.64705 18.41179 18.60186 18.42742 18.47692 17.9653 18.12906 17.98778 17.71078 17.8667 17.5887 18.20196 18.71 18.72808 18.61374 18.11873 18.07179 18.0344 18.51021 18.21914 17.45642 16.70979 16.61844 16.47656 16.39855 16.34253 16.15471 15.81517 15.51247 15.51948 15.6566 15.93483 16.06649 16.20976 16.99969 -9999 17.18495 17.06436 17.32083 17.71352 17.23202 17.6899 18.36799 18.60745 18.26229 18.54708 18.98148 19.00955 18.93184 19.3211 19.32804 19.01136 17.99289 18.38992 19.4754 19.50763 19.26454 19.29314 19.55335 19.56635 19.58519 19.61179 19.66314 19.41831 19.73345 19.49775 19.63683 19.41101 19.79189 19.07975 18.79857 18.7749 19.32828 19.19691 19.25893 19.59673 18.26375 18.79386 19.41206 19.36274 18.56302 18.28383 17.7573 17.50193 18.52203 18.16037 18.45949 17.59688 17.76982 18.75743 19.456 18.13102 17.50371 17.79405 17.63386 18.21105 17.78031 17.88245 18.46596 17.50244 18.09076 18.01822 17.67356 18.67929 19.25546 17.66267 18.64954 19.26426 18.1055 18.50167 17.96416 17.02946 17.24936 18.58686 17.16606 17.49177 17.90637 16.87687 16.92081 17.79759 18.40243 17.78267 18.06845 17.56444 18.96669 19.05133 18.04124 17.67169 17.61955 18.93862 19.23692 18.76899 19.91793 18.05312 18.91932 18.9881 19.89963 19.87054 20.26463 19.04936 18.59751 18.36202 19.02726 19.63281 18.6738 18.34708 19.50731 18.98959 18.36195 18.30216 18.56057 19.62149 19.49047 19.83925 19.65815 19.77354 20.09302 19.98442 19.82547 19.69522 19.69913 19.8616 19.78173 19.17225 19.062 20.26664 20.00464 20.33244 19.34342 19.05153 19.35813 20.19647 
19.06037 18.64076 19.01457 18.70814 18.91868 18.67441 18.90842 18.8803 18.84952 18.57839 18.8215 18.81187 18.81542 18.81583 18.78036 18.64768 18.66006 18.60446 18.87138 19.04709 19.18665 19.21559 19.66799 19.45103 19.30428 18.74853 18.63671 18.40504 18.22824 18.20749 18.13474 18.16363 18.27008 18.20636 18.01193 17.8129 17.59656 17.75954 17.87101 17.90614 18.00006 18.58856 18.48839 18.39378 18.36256 18.38741 17.86415 17.21592 16.5768 16.50425 16.47821 18.02605 17.99879 16.10038 15.79147 15.46361 15.5353 15.49559 15.9337 15.80442 16.32244 16.27805 -9999 -9999 -9999 16.86139 17.35834 17.34828 18.48449 18.36639 18.2987 18.41758 18.27001 18.31475 18.76929 19.0594 19.10504 19.16375 19.23142 19.33231 17.94822 18.05082 18.10771 19.13604 18.99456 18.21049 19.47939 19.63271 19.55679 18.1469 18.26609 18.34867 19.52204 19.68635 19.67926 19.31145 19.32774 19.55659 18.84623 19.20235 19.34501 17.99143 19.24705 19.25915 18.19954 18.72138 19.56992 19.03859 18.91123 18.24924 18.21003 18.06001 17.72869 18.45612 18.43239 17.50847 17.71954 17.78228 17.81487 17.67945 18.03275 17.84893 17.72941 17.70387 17.30437 17.44152 17.51296 18.70024 17.76389 18.1294 17.96524 18.75536 18.86804 17.56953 18.02363 19.40438 17.51569 18.81541 17.63434 17.6222 17.99127 17.4091 18.19752 17.40786 18.53526 18.71936 18.48936 18.00648 18.06142 17.96297 18.2295 19.30051 18.34651 17.72577 18.08965 17.80601 17.84229 18.62344 19.00216 17.88311 18.12556 17.84542 18.37969 18.80281 19.15351 19.14804 18.623 19.21038 18.2423 18.81905 19.96873 19.26703 18.48271 19.72944 19.92202 18.24739 18.48561 20.02898 19.55751 18.83631 18.28967 18.92296 19.72168 20.04788 20.01208 19.67099 18.9167 19.81527 19.80532 19.97606 20.15923 20.30647 19.19976 20.20045 20.24709 20.25596 20.53638 20.31207 20.53995 20.07474 
18.77051 18.7277 18.75598 18.83799 18.96823 18.69866 18.90063 18.68796 18.82222 18.78185 18.86782 18.6255 19.00733 18.64804 18.72471 19.02248 18.91688 19.0315 18.59977 18.9303 19.35468 19.53913 19.76614 18.39225 18.57496 18.07299 18.48009 18.06104 17.96588 17.89963 17.8217 17.88218 18.1313 17.63711 17.89699 17.92439 17.82745 18.34121 17.74604 17.98248 18.38005 17.99917 18.44943 18.37085 17.82301 16.95888 16.69007 16.62294 16.4044 16.25454 16.55712 17.57239 17.69603 16.17509 15.51627 15.65515 16.45782 15.8529 17.36346 17.36033 16.20476 -9999 -9999 16.90985 16.76548 16.49183 16.71247 16.83796 17.24021 17.5469 18.32844 18.41611 18.32333 18.46237 18.76204 18.85597 18.94137 18.03663 17.91258 18.42019 19.28156 19.23846 19.234 18.13859 18.10822 18.25309 18.98365 19.38661 19.34069 17.92143 18.12961 18.22303 17.98256 18.07515 18.94733 19.20712 19.2588 19.5543 19.49559 19.38339 19.30507 19.26133 19.19373 19.2294 18.35133 18.30492 18.471 19.25032 19.0829 18.80539 18.73569 18.06791 17.76645 18.23298 17.39677 17.49782 17.78413 18.04489 18.39888 18.0271 18.53154 17.74409 17.66789 17.86508 17.3117 17.1739 18.37612 18.74145 17.76085 18.16664 19.27404 19.17098 19.06899 19.09657 17.88435 19.45935 18.05612 18.81341 18.12478 17.67595 18.49538 18.31697 18.29057 17.15947 17.43412 17.54528 17.5687 18.86934 17.17188 17.64574 18.18959 18.67535 19.14583 17.9235 18.8813 18.36945 19.12671 18.08665 18.48327 19.41064 17.84427 17.80518 18.07934 19.65903 19.69786 18.69992 18.79864 18.20338 18.09269 18.18559 18.85562 18.68318 19.61064 19.54601 19.24595 19.38157 18.78097 19.53293 19.5104 18.43651 18.18883 18.81819 19.92688 19.19961 19.95618 19.99697 18.48611 19.13414 19.67122 20.12919 20.26347 20.31482 20.31083 19.04751 20.2555 20.35711 20.54473 20.28939 20.09378 21.0965 
19.04341 19.02388 18.98125 18.929 18.62285 18.62379 18.83687 18.80625 18.74791 18.73796 18.72915 18.76558 18.71501 18.63962 18.86807 19.04377 18.86309 18.98289 19.0225 18.53769 18.99736 19.62888 19.23262 18.24378 18.70385 18.82988 18.2025 17.86636 17.77285 17.91332 17.62612 17.99944 17.92296 18.00585 17.98809 17.80735 18.38729 16.92992 18.36645 18.42094 18.46976 17.97089 18.08964 17.96078 18.50065 16.72895 16.64966 16.50392 16.65516 16.18729 16.22408 16.50589 16.08986 15.60509 15.31636 15.76151 16.37545 17.09589 16.61665 17.09818 16.9621 16.4876 -9999 -9999 16.67991 16.43382 16.37002 16.57625 16.51332 16.65234 17.1249 18.30393 17.53318 18.54183 17.67152 17.40339 17.94199 18.64737 17.84696 18.1264 18.41859 19.07808 19.1192 19.14264 18.82056 18.79374 19.1014 17.68772 18.0308 18.74326 17.69278 18.7548 17.66619 17.78816 18.82241 18.99449 19.11067 19.21691 19.38046 19.31311 19.2743 19.37794 19.43724 19.32975 18.41019 18.74254 18.60101 18.67375 20.25015 19.1851 19.23954 19.33768 18.10015 17.70015 17.53308 17.57039 19.85688 18.25714 17.82028 17.77261 17.76061 17.63289 17.36629 17.9892 18.44795 17.50787 17.50741 18.56223 17.82687 17.8122 18.85242 18.91726 19.0766 19.10973 18.27115 18.8415 18.79148 17.56476 17.54595 17.77962 19.09857 17.80455 18.37271 18.29463 18.74131 17.91634 18.53149 18.73484 17.57548 17.37657 17.40281 18.83744 19.54256 19.24686 19.42243 19.32996 19.82438 18.34398 18.36588 19.65738 18.27856 17.78295 18.15022 19.77213 19.16801 20.10531 18.91845 18.77171 18.16417 18.02279 18.73704 18.12078 18.42468 18.98439 19.35764 19.52304 19.4392 19.2157 18.37436 18.54375 18.12831 18.45749 19.92703 19.68685 19.66556 19.92806 18.85179 19.11926 19.82342 20.30356 20.33354 20.62806 20.29667 19.16808 19.38658 20.22907 20.54757 20.81063 20.33458 19.94752 
18.97106 18.94978 18.91824 18.89495 18.5908 18.85065 18.76614 18.72215 18.70124 18.45712 18.44039 18.50658 18.5787 18.99657 18.97834 19.02982 18.95275 19.09023 19.25278 19.06253 19.68428 19.67941 18.0742 19.15308 18.9788 18.50512 18.08242 18.2537 18.12125 17.88922 18.20743 17.93975 17.97682 18.49236 18.37785 18.37045 18.33888 18.40905 18.73025 17.90011 18.254 18.46395 18.06942 18.31553 17.16576 16.85287 16.59916 16.43477 16.2422 16.03063 15.92076 15.87801 15.61919 15.37444 15.99552 15.26487 16.78351 17.05087 16.60401 16.97248 15.93505 16.52003 17.31313 16.55034 -9999 16.37761 16.2064 16.20555 16.24505 16.34453 17.08568 18.1487 18.47156 18.62672 18.47619 17.18007 17.97152 18.73353 17.40668 17.84955 18.6765 18.78778 18.98542 19.01019 19.65244 18.02072 17.55093 17.48299 17.42127 17.40053 19.39699 19.20621 17.92191 17.45164 17.59196 18.02277 18.23283 19.19948 19.20939 19.26287 19.34229 19.27177 19.78888 19.22201 18.99019 19.86501 18.84964 18.51031 18.91129 20.14169 19.87521 19.14215 18.54488 17.84532 17.69454 17.84657 18.81362 18.68587 18.84434 17.85355 17.65424 17.4224 17.51912 18.33908 17.78943 17.35311 17.29897 17.29114 17.3542 17.44385 18.31027 18.31709 18.0078 18.30286 19.65028 19.70839 18.92605 17.82462 18.45091 18.05154 17.56235 18.21765 18.43384 18.41582 18.8907 18.94732 18.14973 18.56965 18.59612 17.9375 18.4424 19.30422 20.21553 19.80342 19.66011 18.61404 18.56044 18.22284 18.27718 19.30666 19.08186 18.0623 18.04906 19.49945 19.54902 19.2683 18.78689 18.45284 18.38666 19.19948 18.00534 18.19393 18.04744 18.8429 19.70586 19.25274 18.63183 18.23828 17.89214 17.92383 18.57031 18.19728 19.86133 19.91068 19.90227 19.5358 18.87383 20.09282 20.19956 20.50803 20.80256 19.96883 20.25533 20.29221 19.3483 20.42112 20.67435 20.86177 20.96567 21.65266 
18.8809 18.86918 18.86108 18.83141 18.4945 18.74545 18.79597 18.63942 18.63511 18.63373 18.63779 18.93506 18.68322 18.91598 18.66791 19.00383 19.06591 19.22454 19.49347 19.65014 19.6169 19.4269 19.1881 18.53736 18.0586 18.31061 18.48666 18.20819 17.82352 18.13026 17.97096 17.77288 18.00018 18.05489 17.81596 18.41344 18.44451 18.57531 18.33058 17.94973 18.57605 17.92947 17.48822 17.61796 17.34947 16.69659 16.53995 16.34202 16.05696 16.13015 15.77462 15.54669 15.33465 15.17798 15.10648 16.91372 16.90827 16.43219 16.95439 15.78746 17.29729 16.23767 16.26555 16.18906 16.27967 -9999 16.27908 16.15376 16.28466 16.14999 16.36576 17.95044 18.16754 18.48034 18.49164 17.60618 17.89006 18.37466 17.90285 18.23263 17.21166 17.36041 18.15602 18.19254 17.54192 17.38553 17.31769 17.30332 17.21666 17.20453 17.1755 17.20594 17.65953 17.50247 17.72398 17.49409 17.95622 18.17616 17.99815 17.99618 18.49561 19.52579 20.74704 20.42616 19.8734 18.61554 19.3315 19.07857 20.03194 20.57489 20.45248 19.35326 18.41969 18.17253 17.89326 17.84522 18.28553 18.3127 18.81383 17.86239 18.00287 17.65781 18.64778 17.33645 17.42877 17.7282 17.76978 17.42881 17.7474 17.56373 17.6444 17.72605 17.67094 17.68257 18.40651 18.0261 19.36846 19.7157 17.57192 18.04214 17.72888 17.49964 17.87209 17.90342 19.05953 19.30216 17.86146 18.48805 18.14265 18.97658 18.98276 19.81438 20.10334 19.66221 18.57187 18.73544 18.33169 18.64727 19.49038 18.1845 19.3569 18.26664 18.32655 19.08706 20.12108 19.95899 19.80647 18.41052 18.31948 18.14028 18.05639 19.42974 18.51381 17.95636 18.81288 19.63591 18.56253 18.13659 18.13749 17.89224 17.92912 18.78872 19.22798 18.53248 18.65679 19.93481 19.08908 19.99004 20.3902 20.53516 20.39013 20.29558 19.39057 18.77088 20.33274 20.48998 20.74895 20.92362 21.56705 21.2534 
18.77792 18.80002 18.49322 18.77421 18.63186 18.65884 18.61246 18.62265 18.64934 18.64552 18.60385 18.7004 18.4007 18.77889 19.13195 19.22154 19.27663 19.4432 19.64524 19.73757 19.67466 19.41912 18.53619 18.56133 18.31689 18.50394 18.84792 18.24429 17.70592 17.96556 18.20002 17.92914 18.29303 18.33929 18.59788 18.13814 17.51604 17.22728 18.14557 18.25187 17.19221 17.00839 16.73958 16.72195 16.60632 16.52753 16.37582 16.20265 15.96693 16.03409 16.38747 15.70362 15.51593 15.26345 15.22008 16.29946 16.90226 16.93031 16.79078 15.8032 15.65111 18.34515 16.76214 16.69699 17.92139 16.64576 16.2492 16.19575 16.06778 16.13675 16.29233 16.49669 17.7335 18.31319 18.03599 17.65016 17.53085 17.49956 18.75274 17.89036 18.2831 17.34217 17.78435 17.15799 17.12206 17.07574 17.03251 17.11405 17.10468 17.06264 17.79199 18.8232 17.4497 17.93472 17.30034 17.69227 18.60173 18.68646 18.45282 18.09562 18.94982 20.33459 20.24355 20.21614 19.25963 19.85122 19.29601 18.6715 19.935 20.23944 19.72374 19.50231 18.79027 18.49544 18.13008 17.86683 18.01374 18.178 18.77585 18.14589 18.15556 17.80953 18.7383 18.79095 17.724 17.64751 18.30588 17.62369 18.818 18.72099 19.68094 18.47156 18.45704 19.65764 18.28021 17.62328 17.91184 17.86835 17.53153 17.64704 18.68965 17.8235 18.68806 19.04887 18.95924 18.33706 18.18024 18.35612 18.09251 18.16261 19.39813 18.81907 19.35698 18.94002 18.26453 18.36045 18.05946 18.51777 18.81414 19.13874 19.66198 18.35852 18.30787 18.92099 18.47698 19.19895 19.94291 19.77339 18.83854 18.56285 18.14705 19.55375 17.9459 18.03167 19.32559 19.50877 19.53067 18.13306 18.6321 18.13614 19.14408 18.22504 17.84583 18.02678 18.20121 19.99645 20.31259 20.16126 20.57551 20.15209 20.46136 19.49411 18.88174 19.0982 20.00203 20.55047 20.79978 20.56641 21.44876 21.09252 
18.53589 18.42985 18.74347 18.67867 18.64925 18.34788 18.6259 18.67182 18.5337 18.45321 18.45345 18.43198 18.52217 19.08712 19.34356 19.62587 19.73034 19.68814 19.62876 19.79588 19.65105 19.05019 18.35988 18.5705 18.65082 18.1867 18.11532 18.36647 18.2723 18.43552 18.12486 17.80939 18.1299 18.02365 18.50366 18.45437 18.00602 17.73055 18.51896 18.55 16.73626 16.7136 16.58344 16.47936 16.35562 16.21957 16.108 15.96454 15.79057 15.57405 15.29527 15.49934 15.31847 15.03218 15.72189 16.29045 16.96408 17.1212 17.18613 15.71332 15.97329 16.37051 15.95538 15.98265 16.66701 17.78941 16.56268 17.04163 17.92984 16.38349 16.20646 16.48829 17.79091 17.86039 19.24205 17.64349 17.27952 17.50256 18.38111 18.32928 18.25765 17.18344 18.32831 16.86168 16.78927 16.67601 16.69295 16.85274 16.95447 17.37602 18.14124 18.24825 17.42365 17.41521 17.33715 17.44715 17.90129 17.55412 18.77664 20.40289 18.34543 19.43274 18.6781 18.20744 18.3161 18.70093 19.67866 19.77457 19.55334 18.72308 18.66846 19.07984 20.56512 19.11558 18.37557 17.99652 17.80496 17.90218 18.1601 18.04169 18.20207 17.74742 18.40579 17.8249 17.77828 18.33254 19.0058 18.13611 17.99383 19.11169 18.58506 18.47572 18.38371 18.08364 17.59173 17.53718 18.16711 19.20329 17.93433 18.82805 17.97175 18.17914 18.457 18.26348 18.69318 18.74608 18.84369 18.99063 18.80498 18.52177 18.71349 19.03415 20.06192 19.17545 18.67767 19.5941 19.25357 19.74342 19.41061 19.82335 20.00924 18.73204 18.7463 18.42443 18.78056 19.07846 18.81384 18.45961 18.88047 19.5178 18.97074 18.11021 17.96056 17.88597 18.01275 18.1166 19.28014 19.19669 19.60258 17.95216 17.72492 17.70758 18.06887 18.12589 18.12715 19.097 20.01701 20.54307 20.5685 20.68658 20.04046 19.16176 19.11576 20.21652 20.3652 20.57763 20.79497 20.97694 21.34844 20.07617 
18.7247 18.71928 18.37619 18.55396 18.40648 18.65099 18.63092 18.6571 18.37147 18.74301 18.29218 18.27233 18.45939 19.03418 19.63164 19.76118 19.71518 19.65217 19.58875 18.7828 19.58842 19.47216 19.3499 18.30592 18.04855 19.50673 18.29572 17.95371 18.15679 17.92088 17.6316 18.06645 17.88571 18.66125 18.68222 18.66637 18.39505 17.29667 16.64973 16.57382 16.5806 16.60288 16.50855 16.31556 16.19944 16 15.88237 15.76594 15.64741 15.40488 15.31901 15.47377 15.25757 16.42292 15.43967 16.37745 17.17425 15.49252 15.79187 15.77341 15.69901 15.91039 15.98992 16.16458 16.36278 18.72548 17.28025 17.46018 16.61596 16.2024 16.27225 17.18133 17.45385 17.42684 17.0529 16.99669 17.08421 17.4983 17.61536 17.84116 17.65338 18.2311 17.52716 16.87163 16.54107 16.39565 16.38981 16.51887 18.01357 17.33789 17.28344 17.72766 17.42816 17.32004 17.43345 17.41831 17.77752 18.32296 18.27694 17.57534 17.74258 17.84941 17.83673 17.84622 17.88741 18.17322 18.45298 18.94949 18.69659 18.30733 18.44883 19.57716 20.5557 19.93221 18.7978 18.0997 17.81446 17.70134 17.77116 17.90202 17.97671 18.14637 19.34012 18.12573 17.97067 18.56323 18.33896 17.77506 17.8806 17.9269 17.93341 17.82423 17.7405 17.81606 17.57793 17.87436 17.46799 18.67925 19.07735 19.62874 18.33836 18.97628 20.02454 19.75975 19.08895 18.77995 19.08339 18.12975 18.13353 19.48052 19.44994 19.69073 20.03707 19.30289 19.92351 19.76414 19.39064 18.74144 19.73292 19.77047 19.1896 18.93933 19.91633 19.17025 19.72761 20.66876 19.62611 18.9819 18.43309 19.50826 19.35811 18.47392 18.19703 18.02663 17.75601 17.76625 17.90493 19.47187 18.03142 17.75221 17.73656 17.51623 18.16344 17.89901 18.19541 19.04906 20.38159 20.47321 20.47764 20.47762 20.20176 20.11891 19.2293 20.30647 20.11849 20.54804 20.80818 20.98547 21.33537 21.79855 
18.46895 18.57249 18.63205 18.6066 18.87668 18.43067 18.46745 18.32088 18.35401 18.67328 18.77491 18.6073 19.26273 19.53946 19.64214 19.46271 19.37519 17.71949 18.95892 18.00689 19.2903 18.93425 18.11895 17.53624 18.82404 17.55322 17.64465 17.95716 17.93269 18.11059 18.38044 18.32948 18.29238 18.62008 18.61827 18.54848 18.13258 16.88757 17.22767 16.91303 16.74761 16.46096 16.44563 16.22307 16.15253 15.89882 15.68007 15.55031 15.46851 15.29528 15.4161 15.0688 16.46746 15.58708 15.59055 15.6081 15.44186 15.95564 15.40594 15.53073 15.63984 16.12117 16.4537 16.50384 16.80378 16.8694 16.99346 17.09332 16.17752 16.15094 16.19891 16.87208 17.18507 17.1037 16.59579 16.24133 17.34079 17.50978 18.006 17.4914 17.18806 17.02038 17.18146 17.99155 16.52049 16.43204 16.30625 16.47254 17.10409 16.89103 16.97359 17.26705 18.689 17.28411 17.40852 17.41846 17.84672 18.28319 16.90883 17.20039 17.28494 17.23357 17.40337 17.52628 17.88804 18.22504 18.09887 18.28163 19.62215 19.53267 18.7728 19.1157 19.36617 20.58218 19.35088 18.36436 17.98597 17.70416 17.60245 17.77556 18.14261 19.02246 18.92998 18.54488 18.25846 18.04065 17.78255 17.77092 17.91612 18.13331 18.26717 18.17209 18.10547 17.68407 18.12116 19.06159 18.60547 17.98374 19.40048 18.83036 19.68529 19.35987 18.20432 19.08312 19.14747 18.91688 19.48566 19.25608 19.15338 19.30829 18.52157 18.95972 19.67176 19.74427 19.80876 19.91898 19.87855 18.99118 19.89509 20.13659 18.47375 18.70674 18.86903 19.13286 19.77273 19.23629 18.42678 18.23783 18.4476 19.54156 18.67066 18.74467 18.08321 18.60046 17.676 17.62292 17.78521 17.61864 17.71466 17.72715 17.55267 17.48972 17.65056 18.16211 18.63759 19.71684 20.32282 20.39322 20.41152 20.44199 20.53804 20.05907 20.43913 20.44986 20.18622 20.64742 20.81621 21.04021 20.75818 19.9416 
18.40093 18.54659 18.57216 18.58253 18.60014 18.57857 18.41566 18.53408 18.66438 18.58679 19.22159 19.48434 19.43088 18.03693 18.8004 19.17184 18.27974 18.99525 18.34884 18.51225 18.17847 18.13962 18.81757 18.30234 18.28842 18.80685 18.06704 18.03215 17.87509 17.26846 18.77355 18.45814 17.80253 18.02742 18.02387 17.43518 17.90665 16.81421 17.77643 18.00369 17.92361 16.54219 16.23589 16.19948 15.94483 15.68737 15.44495 15.28982 15.22372 15.11758 14.89319 14.81693 15.72118 15.18731 15.00689 16.67507 16.94948 16.52903 15.32552 15.43631 15.42449 15.65238 16.83502 16.48968 16.21165 17.01514 16.33562 16.39956 16.23349 16.05844 16.49015 16.62109 16.59351 17.35874 17.75268 16.93455 17.54771 17.42348 17.76913 17.88589 16.59901 17.03038 17.02883 17.75586 17.17311 16.82472 17.40107 17.88938 16.75751 17.26642 16.96969 17.02084 17.0794 17.22611 18.05732 17.24509 17.2034 17.05064 17.10171 16.937 16.9704 17.01318 17.26049 18.48016 18.46427 18.54577 18.59057 18.23659 19.18162 19.72782 18.61668 18.80068 18.58495 18.81053 19.49337 18.50366 18.31814 17.94082 17.71872 17.83907 18.46876 18.88993 19.48054 20.06596 18.9376 18.29924 18.08101 18.05056 18.5093 18.39211 18.14163 19.21036 17.89656 18.13257 17.80039 18.6538 17.38321 17.45014 18.83494 18.70709 19.35359 19.50039 18.96812 18.55082 19.24568 19.53963 18.2542 18.51871 19.1736 18.52035 19.8129 19.80919 19.82789 19.98323 20.07528 19.94588 19.98442 21.37839 20.10684 18.81174 19.04251 18.77089 19.58921 19.10581 19.02198 20.03863 18.71147 18.46119 18.24177 18.17476 18.00413 18.30256 17.89949 17.97484 17.773 17.61426 17.90089 17.62718 17.61431 17.78848 17.68621 17.62865 17.85629 19.3739 19.71373 19.75393 20.29746 20.36188 20.38403 20.45831 20.52884 20.51344 20.53921 20.57901 20.25207 20.67824 20.85306 21.07714 21.89507 21.14258 
18.57648 18.49582 18.26873 18.44541 18.35762 18.54714 18.44291 18.86077 18.52649 18.56437 18.22552 18.37737 18.3856 18.06673 17.82443 17.62084 17.92415 18.72338 17.95424 18.78855 19.30366 18.63426 18.90851 18.88976 18.83987 18.54349 17.69179 18.90176 17.47654 17.49221 17.4059 17.9315 17.18163 17.04683 17.68258 17.60654 18.12294 17.40977 17.17528 17.9717 16.84905 16.2324 16.04414 15.82394 15.63041 15.31836 15.37185 15.42586 15.97047 14.92133 14.79821 14.80654 15.2659 15.58983 15.39031 15.35928 16.44962 16.02871 15.19508 15.18993 15.19517 15.2642 15.8091 16.34577 16.49631 15.83736 16.5526 16.22126 15.82587 17.86575 17.87865 16.71028 16.61786 16.87019 16.79543 16.38037 16.61081 17.95579 16.11283 16.36665 17.51725 17.89108 17.5222 17.76196 18.5551 16.41462 16.72313 16.97145 17.32959 17.01422 16.85317 18.25797 17.33088 17.55442 17.26639 17.56788 17.05776 16.88121 16.88691 17.11637 17.11771 17.23294 17.3781 17.44414 17.75113 18.61398 19.33131 18.06928 18.69611 19.76612 18.547 18.4208 18.30341 18.36089 18.59844 19.01842 18.6156 18.49272 18.40909 18.51414 19.04008 20.47592 20.30873 20.43914 19.78979 19.61886 18.6542 18.47672 19.03008 18.15796 17.89961 18.0323 18.29824 17.98634 17.68269 17.34174 17.10876 17.17644 17.37578 18.67766 19.29075 19.44823 19.30475 17.78162 17.89549 19.06825 19.03793 18.04007 19.49621 18.93397 18.39364 19.75078 20.30132 19.87535 20.1677 19.90828 20.2343 20.94758 19.72927 19.18502 19.32263 20.06354 20.06901 20.13858 18.99207 18.85545 18.65669 19.37666 18.86111 19.28358 18.52666 18.682 17.88219 18.1429 18.10304 18.04314 17.96763 17.56622 17.51566 17.54243 17.64932 17.84717 18.11366 18.49691 19.29079 19.81116 19.62786 20.0154 20.37455 19.46124 20.44613 20.33127 20.66885 20.68458 20.69452 20.71455 20.45759 20.59239 20.63032 21.15403 
18.5619 18.36529 18.67803 18.39045 18.32923 17.80504 18.02209 19.68813 19.59521 18.24015 17.84719 18.0122 18.96693 17.60588 17.48914 17.36074 17.52466 18.13874 17.75964 18.45086 17.72841 19.06861 18.73054 18.37638 18.42253 17.50229 17.40564 17.60023 17.79486 17.02769 17.39266 18.33298 18.18757 18.5467 18.6194 17.41816 16.9699 16.62275 16.90225 16.53098 16.50266 16.26427 15.86674 15.98217 15.6371 15.7219 16.0138 16.69759 15.11576 15.37473 14.74379 14.83431 15.02693 16.30191 16.3716 15.46804 15.49735 16.75578 15.29722 15.04952 15.09357 15.12459 15.90175 15.88806 16.5553 16.79375 15.70786 15.76205 16.62688 16.15425 16.48928 17.11898 16.57686 16.02751 16.42109 17.36845 17.24629 16.30057 16.47611 16.51869 17.52292 16.63689 16.62941 16.662 16.50906 16.41021 17.28281 18.33928 17.03929 17.15979 16.81207 16.86543 17.20597 17.04108 17.11446 16.99051 17.05472 17.07989 17.35031 16.93689 16.96096 17.16551 16.67611 16.79129 17.22018 18.2384 18.22436 18.40381 18.88405 18.29642 19.76502 19.44819 18.0102 18.15933 18.36767 19.11424 20.27431 18.97664 19.7746 19.81341 20.45551 20.42113 20.52506 20.22888 20.581 20.27884 20.14392 19.13356 18.59376 18.23751 18.00961 18.54669 19.61251 17.94752 17.76171 17.24951 16.8224 16.81946 17.00831 18.49714 19.01893 19.12632 18.14203 17.76102 18.04923 19.23968 18.92903 18.62161 18.26151 18.19113 18.34903 19.24246 20.41524 20.16672 20.25292 20.32841 19.08528 19.72815 20.11309 19.76433 19.5624 19.77566 19.55635 19.0451 19.28605 18.50246 18.52526 19.50825 18.64367 18.67418 18.25391 18.40518 19.42394 20.05499 19.4743 19.43918 18.14958 17.5871 17.51807 17.83774 17.76577 18.43031 18.86641 18.4144 18.89906 20.01632 19.37432 19.97723 20.01853 19.48615 20.58634 20.33949 20.57224 20.33482 20.37397 20.72539 22.14096 21.05306 21.58036 21.69586 
18.81515 17.92802 18.69279 18.13837 18.23593 18.58331 18.79558 19.07962 17.5864 17.93866 18.58941 17.95781 18.5165 18.36169 17.73503 17.60142 17.95987 17.38051 18.24712 18.41492 18.6786 18.27583 17.89586 17.89092 17.56698 17.50061 17.16647 18.05185 17.49276 16.78424 17.48572 17.94704 18.05583 18.83621 17.22046 16.86893 17.43315 17.79555 16.51158 16.7787 17.30822 16.20476 15.73406 15.65321 16.78641 16.52371 15.85469 15.74985 16.47643 15.42945 14.87764 14.85412 14.85887 16.24868 16.84625 15.42384 15.10038 15.11867 15.06014 15.0208 15.02252 15.44548 15.58322 15.35037 15.43385 15.94987 15.63405 16.75735 15.89379 17.61738 17.1653 17.4842 17.75012 16.70988 16.86164 17.25666 16.98173 17.08373 16.30585 17.2945 17.38829 16.96078 16.34131 16.43606 16.70256 17.71526 16.91863 18.52914 17.38194 17.22001 17.62981 16.91248 16.9659 17.74719 17.0415 17.07204 16.97225 16.82216 16.80995 16.79887 16.79401 17.41452 16.40351 16.79405 16.71019 17.57351 19.17174 19.5319 19.27242 19.56426 19.37912 19.24446 18.21464 18.15173 19.45736 18.35264 18.61447 19.45836 20.41363 20.99222 20.74369 20.99411 20.96728 20.59986 20.41039 21.30503 20.5966 20.73952 19.23517 18.32327 18.47103 18.03893 19.46888 18.53538 17.84697 17.25364 16.78534 16.78792 17.02445 17.29331 18.17215 18.99957 17.81423 18.34832 19.92049 18.22465 18.18921 19.05721 18.15654 18.18974 18.44258 19.60178 20.37586 20.57734 20.57779 20.62821 20.11071 20.24327 20.41966 19.89544 19.57587 19.92169 19.27109 18.59099 18.48711 18.41845 18.31104 18.48639 18.31586 17.91596 17.84256 19.37021 18.29919 18.20021 18.38786 19.26078 19.13289 17.84617 17.74367 18.39943 18.24875 18.58878 18.6615 18.0355 18.09797 18.60466 18.63479 18.467 20.23574 19.21287 19.63554 20.39471 20.43979 20.75906 20.69532 20.71207 20.87137 21.05054 21.85292 22.41018 
18.75291 18.74064 18.37973 19.11405 19.9835 19.32422 18.89081 17.62417 17.6423 17.80325 18.28741 18.52351 17.76308 18.71672 18.77101 18.1644 18.01384 18.2572 18.45022 18.94365 18.59248 19.51183 17.76399 18.44679 17.40331 17.9985 18.04575 18.05269 17.22914 16.88471 16.88272 18.19188 17.79489 16.84961 16.75414 16.64503 17.55661 17.68269 17.88072 18.4744 16.3294 16.26334 15.59937 15.19036 14.86315 14.75529 14.62401 16.23396 15.30907 14.6701 14.75589 15.10386 14.90081 15.02901 15.74997 15.28774 15.09431 15.09388 15.05246 15.02081 15.02855 15.09813 15.20604 15.32184 15.44144 16.17252 17.12144 17.86941 16.02691 16.23237 15.875 16.95336 16.02788 17.02817 17.51287 17.02877 17.03679 16.23408 16.17032 16.3225 17.41117 16.36835 16.18077 16.3011 16.69452 17.79337 16.75095 18.15289 17.29317 16.83544 19.19481 16.9513 17.05265 17.30745 16.96231 16.96413 16.8562 16.75663 16.85071 16.89292 16.33137 16.31179 16.63145 16.83557 17.06157 17.46248 18.23531 18.2441 19.3617 19.39123 18.69982 19.21655 19.32381 18.64663 18.23463 19.16305 19.6412 19.81796 20.77716 21.03703 20.60697 20.90122 20.33418 21.31331 21.60085 20.35199 21.10746 20.89376 19.55068 20.16848 18.91838 18.41109 18.24593 19.20312 17.84875 17.46473 17.16216 17.12351 17.27184 17.33626 18.96725 18.73544 17.96471 17.99993 18.23243 17.99548 18.82525 18.16132 17.98786 18.30064 19.24261 19.88816 20.01122 20.58034 19.88841 20.41104 20.37775 20.11549 20.41465 20.29745 20.21993 20.08142 19.44056 19.45596 19.15821 18.90481 18.2106 19.51302 18.07771 17.75896 17.85948 18.09109 17.93118 18.41427 19.26483 19.13979 18.28904 17.63001 17.88434 18.70436 19.40268 19.56568 18.05273 18.54257 18.29517 18.04382 17.90172 18.16676 18.60771 19.48826 20.33347 20.62732 20.85096 20.93957 20.8228 20.73445 20.89312 21.11221 21.88585 21.90335 
19.43439 18.70216 18.96882 18.9999 18.48124 18.63744 17.85309 17.59919 18.44817 18.22279 18.10079 18.53967 17.60947 17.65721 17.7359 17.96212 17.64402 17.55914 19.31676 18.9076 19.763 18.57217 18.56159 18.2967 17.62279 17.86547 17.9427 18.14586 17.11083 16.87064 17.02497 17.34896 17.07554 16.72417 16.57782 16.49462 16.49338 18.41394 18.36408 17.1435 16.00947 15.73496 15.50754 15.30397 15.03762 14.707 14.97603 14.57064 14.60196 14.91498 15.20945 15.22132 15.31542 16.93865 16.86665 15.46745 15.11609 15.07666 15.08322 15.0377 15.04665 15.09008 15.19372 15.29076 15.41138 15.99982 16.79244 16.50738 16.96251 15.69513 16.10377 17.41301 15.58166 16.07256 15.79825 15.97455 15.91381 15.87897 15.86662 16.41769 17.43316 16.07557 16.72845 16.71665 16.78082 16.72966 16.61098 16.69866 16.86371 16.88172 16.94153 17.2756 17.39525 17.28002 16.99264 16.78749 16.63492 16.48629 16.54436 16.46127 16.37407 16.26276 16.91684 17.76567 17.68319 17.10179 17.2998 17.83204 19.25963 18.58748 -9999 18.94052 18.05144 18.26299 19.31547 18.53024 19.42985 19.8735 20.65594 20.72158 20.47355 20.95967 20.92624 21.20865 20.46448 20.56286 20.48209 20.11883 20.16318 19.37996 19.43852 18.49611 18.30517 18.3852 18.42808 17.73555 17.59133 17.51573 17.43638 17.34042 17.88582 17.73068 18.98512 18.84118 18.03336 18.19845 18.27146 18.00443 18.09282 19.16115 19.90951 20.11142 20.10011 20.67811 20.27067 19.98795 20.24492 20.22109 20.49289 20.21157 20.02225 20.04835 20.09424 19.80584 18.57134 18.75237 18.55403 18.34938 17.97794 17.64181 17.58627 17.98296 19.26715 18.2793 19.22388 17.60925 17.8862 17.93746 18.07738 18.93566 19.14474 18.22253 17.81841 18.42671 19.68283 17.93384 17.81053 17.91729 18.43158 20.13668 20.49154 20.98879 20.73157 20.32854 20.64886 20.76944 20.96859 20.67139 20.0571 19.79047 
19.49204 19.49036 19.28919 18.34278 17.63437 17.57985 17.47015 17.78928 18.39581 18.11718 18.03407 18.23621 18.76585 19.01383 18.2403 17.48649 17.68669 17.50049 17.71593 18.71913 18.48442 18.06036 18.24339 19.03815 19.04305 18.0714 18.25216 18.69753 17.45969 16.92169 18.04032 17.46641 16.68632 16.52548 16.37998 18.30213 18.2744 17.1772 16.17577 15.9799 16.25712 15.83088 15.53799 15.39255 15.36158 16.98677 14.83475 14.7957 15.17094 15.71855 15.6104 16.81405 15.90091 16.83581 16.79135 16.85208 16.09558 15.47621 15.05816 15.01158 15.05821 15.06149 15.12976 15.22877 15.73572 15.61281 16.31421 16.23788 17.63968 15.51798 15.93061 15.52669 15.52449 15.63411 15.71011 15.80419 16.1281 16.21129 15.86497 17.12442 16.47405 16.71537 16.66305 16.31009 17.58812 17.71684 17.93035 17.16863 16.99533 16.70433 17.05112 17.40561 17.08188 17.50407 16.80358 16.58059 16.51565 16.4274 16.44901 16.23095 15.97512 15.91542 16.45662 17.68473 17.83223 17.8493 18.25827 16.93987 18.39726 19.04328 -9999 -9999 17.7678 18.16636 19.02063 19.76386 20.11808 20.28171 20.11647 20.53674 20.53522 20.67128 20.85644 21.074 20.81081 20.48614 20.79333 20.5576 20.55285 -9999 20.7494 19.52668 19.60474 18.30494 17.89956 19.12066 19.50317 17.73324 17.5909 17.32057 17.91293 17.3811 17.61602 17.66598 18.81442 17.82146 18.23098 18.0219 18.64054 20.03623 19.69301 19.86436 19.4782 20.08356 20.24864 20.14749 20.06424 20.02667 19.80449 19.66644 19.85277 19.97345 19.30224 18.48973 18.87082 19.59418 18.3095 17.92063 17.55396 17.6049 17.8685 17.92686 17.55286 17.64341 18.31209 17.53156 19.59237 17.59695 18.01914 19.40652 19.14826 18.13894 17.79537 18.3133 18.20016 17.89957 17.70554 17.93351 18.56225 20.64894 20.83081 20.7939 20.68763 20.61931 20.70579 20.45771 21.04003 19.66836 19.49337 19.77839 
19.25085 19.23201 19.13564 17.44527 17.47362 17.90202 17.82625 17.86457 18.43836 18.09131 18.1311 18.30351 17.82556 18.78564 18.01078 18.33985 17.93401 17.076 17.40124 17.74087 17.67718 18.49723 18.34445 18.05692 18.19207 17.50804 17.80886 17.62929 16.89544 17.14688 17.73957 17.47956 16.91895 16.64371 18.05392 18.00632 16.77609 16.64212 15.67458 15.4866 15.77338 16.14985 15.57783 15.24512 15.2122 15.07249 15.71305 15.41495 16.1924 16.18119 16.77784 15.17546 15.78435 16.07392 16.46074 16.74016 16.77423 16.84041 14.99356 15.01234 15.07165 15.10211 15.26711 15.3667 17.27509 15.67231 16.58836 16.38629 16.84297 17.21324 17.31225 15.72546 15.51919 15.62042 15.69406 16.17572 17.02409 16.86826 16.3239 16.07453 17.57613 17.60596 16.19387 16.41089 16.37744 16.36759 16.73856 16.83183 16.67403 16.72852 17.45343 17.0296 17.42475 16.91541 16.72893 16.45704 16.43641 16.37811 16.43672 16.28081 16.66866 16.22082 17.43207 16.78784 17.93732 17.79077 17.5175 16.79238 17.29823 18.06212 17.73513 17.94387 17.83516 17.90364 19.19045 20.03711 20.31462 20.35594 20.64816 20.05925 20.36445 20.01725 19.6386 20.45378 20.73964 20.80744 20.70701 20.78481 21.14102 21.12336 20.37365 19.65072 19.98539 18.10521 18.12842 19.06618 17.97047 18.22054 17.53738 17.65958 17.41553 17.22811 18.32743 17.85657 18.00731 18.16358 18.07795 18.738 18.65586 19.29123 18.84151 20.1652 19.72223 20.22996 19.70222 19.39966 19.65409 19.7612 20.09561 20.24095 19.93094 20.18385 19.35181 19.69096 19.67076 19.88359 18.65008 18.00098 17.61053 17.65229 17.3997 17.37873 17.70656 17.55205 18.56206 18.08604 18.6921 17.71796 19.3905 19.18883 17.89663 18.21679 18.26398 17.86628 17.9619 18.60082 17.90387 18.24504 19.69701 20.55613 20.8697 20.78692 20.72337 20.71324 20.48239 20.63648 21.0605 20.17209 19.39246 19.30514 
18.59297 17.94108 17.65361 18.67409 18.70486 18.21967 18.28984 17.90976 18.04996 18.25345 17.36127 17.53106 17.22384 17.83776 17.86135 18.14135 18.44733 18.7856 17.52096 18.07069 18.63698 18.55348 17.79542 17.53255 17.37698 17.14855 18.9441 17.93119 18.40306 16.7159 16.68431 16.92781 17.1196 17.21493 17.37664 16.32168 15.98445 15.75071 16.2771 15.42474 16.50855 16.42108 15.79483 15.44559 15.33117 15.74903 15.6691 15.45574 15.99731 16.39882 16.73458 15.46214 15.46174 16.10244 16.20954 16.68103 16.57123 16.66839 15.22686 15.6855 14.99064 15.00601 15.01091 17.06511 15.48737 16.20062 16.98936 16.70837 15.99471 16.47959 15.46021 15.51506 15.55314 15.73874 16.0948 16.4462 17.24006 17.13866 16.36838 16.427 17.46791 16.87314 16.40016 17.60036 16.19474 16.35882 16.93356 16.52975 16.75039 17.00615 16.83984 16.60209 17.28568 16.87686 16.73879 16.42635 16.3561 17.02916 16.29504 16.68894 17.28216 16.25576 16.71041 17.4385 17.54864 17.84349 17.15487 16.70753 17.30222 17.59261 18.18604 18.99303 18.3076 20.01174 19.84944 20.15464 20.03414 19.88787 19.87369 20.00502 19.51702 19.57998 20.1795 20.2069 20.42219 20.28174 20.34236 20.49148 21.0749 -9999 20.82455 19.61815 18.95855 18.20452 18.25528 18.22963 17.78935 17.59585 17.63502 17.55842 17.19583 17.27214 17.53061 17.86575 18.13521 18.60084 18.53356 18.7856 19.20872 18.81618 18.5432 18.72583 18.87907 20.05059 19.95598 19.10126 19.98024 19.79256 20.07576 20.23743 19.93837 19.81269 20.09695 19.75469 18.81919 18.44228 18.60422 18.42182 17.79248 17.55277 17.37937 17.7104 17.49007 17.61458 17.51519 17.37103 17.6652 17.27725 18.82545 19.24817 19.41799 19.55112 19.1454 19.57832 18.07106 17.99874 18.22581 18.63112 20.76534 20.51241 20.84049 20.80957 20.43695 20.83064 20.84835 20.89393 20.80642 20.5746 21.06503 19.71957 
18.51379 17.48828 17.55363 17.52002 17.81382 18.4507 18.09556 18.44727 17.51884 18.14772 17.65986 17.98473 18.0283 17.71463 18.1577 17.3549 18.01735 17.93935 18.67947 18.2176 18.05665 18.10521 19.1496 17.94995 17.98674 18.53429 17.6172 17.75383 18.17658 16.74765 16.76225 16.55898 16.51905 16.30328 16.36284 15.81143 15.68113 16.60681 15.7062 15.61302 17.51575 15.8624 15.5889 15.61687 15.75929 16.01186 15.76436 15.66245 15.73014 16.95913 16.90862 16.9567 16.09924 16.32861 16.62276 16.47911 16.72361 16.68528 16.72843 16.09451 15.27163 14.94611 14.9591 15.34244 15.36777 16.83699 16.84878 15.22015 15.2838 15.36944 15.44552 15.50376 16.15035 17.55074 17.66756 15.81818 15.91405 15.99912 16.09375 16.11499 16.33443 16.35279 17.58688 18.21695 16.31939 16.49197 17.36164 16.92441 16.70206 16.53728 17.67579 16.52301 16.91724 16.81986 16.61937 16.44039 16.2974 16.1032 16.047 16.10548 16.3518 16.35352 16.57878 16.75202 17.39323 17.52268 17.68871 17.14087 17.25647 17.94012 18.66042 19.55683 21.09501 19.93843 20.06179 20.16042 20.06741 20.15183 19.87447 19.96049 20.07532 20.16158 19.92333 19.96153 20.40407 20.13661 20.42252 21.00452 21.17985 21.1044 20.49492 19.22634 18.1636 18.33869 18.02121 17.97294 17.90269 17.8077 17.96771 17.66846 17.55474 17.53332 17.7498 17.86985 18.39351 18.69485 19.92553 18.76483 18.90547 19.19564 18.31425 18.16451 18.13743 20.04863 20.27811 20.01105 19.87455 19.57498 20.01249 19.9503 20.10575 20.16039 18.76313 19.07036 19.60004 19.60023 19.35512 19.96049 18.96382 17.78167 17.484 17.29209 18.35219 17.45873 17.08571 17.11993 17.47714 17.39671 18.39013 18.9895 19.18566 19.51453 19.57883 17.80684 18.39732 18.1422 18.5517 19.32075 19.88482 20.15579 20.79505 20.81701 20.92743 20.55285 20.5555 20.76425 19.62337 20.87025 21.02408 21.19148 
18.31965 18.81827 18.30241 17.68786 18.31649 18.47118 18.45205 18.40726 18.14105 18.1343 18.57427 17.22295 18.07821 17.50825 17.62337 18.34346 17.65086 17.15979 17.62834 17.52962 18.35553 17.34221 17.49162 17.66745 17.89032 17.59522 17.34085 17.51886 16.8886 16.58322 16.26114 15.94619 16.15723 15.69381 15.61839 15.53419 15.55962 15.75745 15.72267 16.66982 15.89507 15.82675 15.8052 16.17079 15.72971 15.67794 16.62169 15.95289 16.10837 16.97548 16.99401 16.46426 17.0025 16.36825 16.17895 16.91452 16.31317 16.85081 16.17857 16.69685 15.11388 14.95395 14.92798 16.23836 16.50412 16.67034 15.53429 15.17406 15.26886 15.36017 15.42841 15.50395 15.93112 16.86142 16.25471 15.84769 16.32827 15.97234 16.08325 16.35316 17.43413 17.84399 17.82421 17.83101 16.4714 16.42331 17.8436 17.13068 16.71498 17.85713 16.63119 16.50709 16.67255 16.66248 16.55854 16.41928 16.38032 16.03496 16.19378 16.32035 16.21182 17.52755 16.82837 16.76995 16.74841 17.19899 17.54986 17.14507 17.64829 17.31379 18.43079 19.70877 19.79519 19.96767 19.99341 20.07937 19.84846 19.04452 19.63072 20.01958 19.92763 19.91781 19.549 19.93473 20.0345 20.27884 19.56397 20.95593 21.06433 20.89056 19.33195 18.88929 18.45819 18.72338 18.19329 19.02014 19.01534 18.17301 18.19842 18.06128 18.01177 17.94189 18.13382 18.04084 18.50218 18.51519 18.24366 18.42507 19.00613 18.97983 19.26032 18.00111 18.06382 19.81748 20.81297 20.75109 19.99672 19.24627 19.82524 19.09989 19.67181 18.92707 18.78499 18.69768 19.9686 19.80511 19.08219 18.42957 17.99656 18.12453 17.68577 17.34468 17.34 17.49631 16.93013 16.97496 17.10586 17.03721 17.7412 18.94205 18.90182 18.17411 17.72915 17.87502 18.14872 18.5893 19.86655 19.84407 20.69336 20.4306 20.7909 20.8863 21.00331 20.957 20.85165 20.45128 20.76859 20.62895 20.16999 21.26397 
18.34726 18.33935 18.86119 17.84458 17.97701 18.7422 18.8347 18.39696 18.41949 18.47087 18.04393 18.0375 18.16227 18.29898 18.21576 17.40211 17.55983 17.67786 18.25393 18.41408 18.07508 17.55667 18.10559 18.4495 17.79163 17.13538 17.18568 16.75793 16.61736 16.53697 16.25832 15.85988 15.7986 15.34545 15.39291 16.83763 15.81205 16.56031 15.84735 15.7923 15.79916 15.82829 17.89601 15.86939 16.8645 16.53358 16.57805 16.08381 16.4153 16.93533 17.06188 17.08788 17.00151 16.3943 16.99117 15.55845 15.84314 16.87794 16.81089 16.71884 16.69995 14.94659 14.882 15.56382 16.69621 15.40673 15.13271 15.21038 15.30789 15.37859 15.44358 17.16885 17.31008 15.76831 15.72172 16.0822 17.18232 16.06837 16.33025 16.9372 17.77525 16.99437 17.58464 18.63049 16.44368 17.02959 16.57904 17.40101 16.74429 17.18018 16.55757 18.92574 17.05449 18.57573 16.85066 16.43915 16.42552 16.36189 16.37247 16.15189 16.28266 16.49935 16.7505 16.66093 16.99588 18.43678 17.38267 17.18087 17.88272 18.28199 18.31975 19.36438 19.77857 20.05935 20.01497 20.00001 19.4167 19.50851 19.55541 18.66625 19.4304 18.63214 19.76385 19.7624 19.17005 19.97507 19.48294 20.48844 20.42027 20.80556 19.42125 18.41192 18.37547 18.49582 18.66989 20.17567 18.4977 19.11142 18.87087 18.37054 18.24639 18.34556 18.21026 18.28141 18.39947 18.20506 18.19712 18.81031 18.47818 18.07 18.38628 18.27711 18.00765 18.41793 20.03522 19.95382 19.9763 19.77225 18.33363 18.41183 18.34632 19.863 18.53134 18.33494 19.10822 19.61727 19.80656 18.70306 17.90109 17.84993 18.03858 17.60786 17.1936 16.74983 16.58825 16.62494 17.34733 16.81781 17.25101 17.56732 17.11579 17.37405 17.65276 17.95569 18.34334 19.15665 20.68144 19.9372 20.59346 20.75489 20.84826 20.97086 20.78016 20.97745 20.83879 19.94073 20.70946 20.88198 21.24404 21.90829 
18.69616 17.99644 18.29957 17.74684 17.90287 17.95953 18.09115 18.6252 18.84251 18.50471 18.17571 17.76953 18.33467 18.36352 18.06123 17.83987 17.16469 17.56401 19.05117 17.91433 18.17852 17.98222 17.1529 17.04614 17.27929 17.25941 16.89547 16.52274 16.41112 16.35096 16.39384 16.08328 15.70222 15.65322 15.71783 16.14791 16.35334 16.03972 15.84905 16.10051 16.26507 17.68074 17.9887 17.13895 16.92555 16.71785 16.07802 15.9686 16.85438 16.6942 16.60881 16.14809 16.45906 15.80738 15.3381 17.03216 16.95796 16.31199 16.88346 16.22045 16.74027 14.92316 14.91893 14.94866 15.05171 15.11561 15.23393 15.73496 16.03978 15.37236 15.84023 17.42129 17.50558 15.64287 15.7281 16.37571 17.12824 17.39719 18.12676 17.65584 16.13241 18.18216 17.86923 16.62663 17.62659 18.34209 16.89342 17.68041 18.07888 18.08514 16.79125 16.92657 16.95189 17.00138 16.60567 18.44431 16.77885 16.67638 16.70469 16.66802 17.55955 16.58285 16.6653 16.7485 16.69035 16.86496 17.01378 17.27615 18.07355 18.66294 19.1752 19.40614 19.9438 19.61357 19.80853 19.84784 18.94653 19.86623 19.72496 19.19959 19.36179 18.5891 19.04158 18.89594 18.84525 20.26216 19.71932 19.22186 19.01548 20.71575 19.13133 18.72408 18.47351 18.9979 18.83097 18.20618 18.45905 18.47505 18.36341 18.22187 19.88153 18.58706 18.37374 18.33955 18.42243 19.46458 18.21377 19.07862 18.14981 18.49014 18.64563 18.15049 17.9791 18.18565 18.60617 19.56716 18.98122 18.43319 18.04581 17.99128 18.00962 19.66472 19.31657 19.15111 19.4618 19.83974 19.94365 19.58517 18.07662 18.36086 18.46458 19.08855 17.6414 16.90342 16.82709 16.90263 16.91977 16.53443 16.49653 16.62609 16.90756 17.29994 17.60631 18.32219 19.87711 20.2759 20.83409 20.83686 20.84118 20.88387 20.56125 20.93107 20.95594 20.6321 20.0894 20.80992 20.83755 21.11786 20.92942 21.99161 
18.58212 18.3324 18.15229 17.49742 17.83974 18.42097 18.01263 18.01727 18.84137 17.53207 18.09565 17.74358 18.18584 18.17928 18.25116 17.41766 17.74546 18.60311 18.59331 18.03674 17.70696 17.27365 16.90315 16.87294 17.14376 17.8912 16.65314 16.32762 16.49413 16.51455 16.6375 16.32615 16.21497 16.4939 16.77272 17.0907 16.40564 16.18406 15.99223 16.3593 16.7755 18.10616 16.53572 17.05067 17.76957 16.67141 16.57628 16.136 16.69665 17.181 17.30098 17.2097 17.15901 17.18629 15.44597 15.52625 15.73051 16.73863 16.88349 16.91606 15.36707 14.93902 14.92674 14.98179 15.10697 15.38315 15.63754 17.28059 17.18435 17.14188 17.37516 16.96968 16.44284 15.75827 15.79156 17.24292 16.18624 17.5162 16.40737 16.14356 17.72381 16.92277 16.41207 16.96479 17.82965 16.78776 16.80228 18.22533 17.00118 18.19344 17.26475 16.45778 17.70072 16.69364 16.70574 16.66978 16.59483 17.89637 18.11772 17.91229 18.02303 17.20984 16.52719 16.80361 16.86621 16.93348 17.69433 17.21057 17.50068 18.3357 19.43417 20.0735 19.67555 19.72608 19.52307 19.92401 18.36828 19.83021 19.53941 19.40826 19.26634 18.74853 18.75848 18.88732 18.85522 19.95445 18.97377 18.44908 18.71388 -9999 20.15321 19.78627 19.23613 18.66061 18.29955 18.02991 17.96786 17.963 19.21428 18.34417 18.2339 18.27402 18.59776 18.34188 19.54502 18.47377 18.45846 19.01802 18.41026 18.31461 19.38001 18.25929 17.94993 18.34343 18.60505 19.31818 18.52872 18.05859 17.9726 18.03991 18.19904 18.5081 18.16757 19.81672 19.55416 19.78384 19.52955 19.77628 19.67889 17.8871 18.10274 18.20148 17.96428 17.05746 16.8987 16.64101 16.33249 16.12237 16.17876 16.51444 16.89723 17.49229 18.09857 20.06162 20.75696 20.06964 19.55763 20.9062 20.95317 20.96117 20.92782 20.90401 20.82915 21.10537 20.11048 19.87111 21.11547 20.83838 21.50296 20.96665 
18.6815 18.58787 18.80637 17.92815 17.37366 19.01915 18.402 18.4285 18.1833 17.69749 17.85396 18.21424 17.94395 17.22754 18.35609 17.32699 18.40666 17.58024 17.71047 18.31824 18.42079 17.67164 18.029 16.99231 17.01327 16.76905 16.55852 16.22414 16.55417 17.24412 16.60225 17.30579 17.73676 17.0411 16.84271 16.67884 16.06855 16.25395 15.9832 17.34974 17.03309 16.22496 17.74022 17.28202 16.79548 16.50815 15.93103 16.17458 17.06822 17.02212 16.75293 17.42225 16.30044 17.31335 17.06542 15.81553 15.34094 17.06516 16.95638 15.39931 15.16883 15.07398 15.036 15.22631 15.75479 17.16267 17.24504 15.69731 15.92909 16.47881 17.51076 17.00493 17.65323 17.33753 15.81838 16.90406 17.65181 16.90101 16.26932 16.52187 17.98219 16.1892 16.2737 16.88539 17.70701 16.77408 17.18741 16.72368 18.21328 18.00609 16.77684 16.42617 16.63671 16.2468 16.859 16.79186 16.58453 18.31137 18.1755 18.25718 16.7122 17.2631 17.27302 17.84896 17.27015 18.27771 17.41895 17.28867 18.33297 19.66069 19.78552 19.39875 18.96724 18.91071 19.8081 19.34133 19.90599 19.60696 19.61561 19.60995 19.83806 19.03955 20.30206 19.51929 19.09412 19.0833 18.43285 18.30857 18.36646 18.63263 20.81963 19.98522 18.72554 18.35013 18.13503 17.97126 18.17268 17.83619 17.81095 18.17294 18.35264 17.97267 20.72263 18.12848 18.34608 18.11088 17.88564 19.24427 19.24381 19.46005 19.47075 19.2624 18.28504 18.00834 18.22909 19.50957 18.28496 18.12311 17.96882 19.73728 19.38176 17.93391 18.20674 18.30189 18.60141 18.81117 19.58784 18.07327 19.61269 18.27906 17.87965 17.61825 17.95676 19.55955 16.96259 17.69069 15.94067 15.69388 15.95981 16.42134 17.14665 17.94714 19.0034 20.29667 20.87236 20.94362 20.53477 20.97929 20.68114 21.01984 20.94797 20.93319 20.48751 20.97859 20.96124 21.14819 21.31566 21.04675 20.07731 21.40489 
18.9803 17.30351 17.45512 18.64823 17.57866 18.16688 18.28391 18.20441 18.11143 18.41433 17.22788 17.28625 18.22955 17.33122 17.12087 18.26002 17.22539 17.31319 17.84233 19.05971 17.40324 17.20613 17.72034 17.30505 16.97081 17.32825 16.19126 16.16927 16.25477 16.09883 17.20369 18.73504 17.01808 17.16244 16.41282 16.23269 16.48741 16.35219 17.52302 16.91235 16.59771 16.6743 16.54354 17.64334 16.83496 18.15129 16.60654 15.88824 15.98867 15.98809 16.13162 16.61143 17.56041 16.14464 16.09061 16.22177 15.49134 15.53899 15.6562 15.44584 15.29807 15.27785 15.95933 17.02531 17.02078 17.04762 16.82114 16.49775 15.67911 15.60836 16.10231 15.88675 17.79672 16.23231 16.54686 16.28986 17.92858 17.57868 18.07265 17.92034 16.51839 16.17236 16.21478 17.69316 17.80182 17.23882 16.77856 16.43364 17.60409 16.46747 16.77026 17.51115 16.55538 16.22233 16.28722 16.30663 16.5261 16.71232 16.73656 17.31493 16.97279 18.35357 17.11824 18.55795 17.55147 17.50362 17.55437 17.7701 18.79 19.41916 19.39233 17.85549 18.43786 19.03142 19.44312 19.9448 19.73371 19.91754 19.8903 19.93116 20.1147 20.37196 19.55872 19.44711 20.28167 18.85324 18.34872 18.23166 18.21778 18.76031 19.24674 20.52078 18.85667 18.56801 18.17769 18.08481 17.84247 17.65447 19.0134 19.31922 18.56433 18.00497 19.10902 19.62562 18.26786 18.3044 18.16718 17.9431 18.15262 18.27004 19.23836 19.27615 18.47306 17.9707 18.37409 19.27432 18.57307 19.04845 19.55516 19.3714 19.29739 18.59389 18.60844 18.07022 18.17719 19.45243 19.60136 18.06299 18.72353 19.54621 17.78715 17.70059 19.09373 17.85788 17.35689 16.41023 15.6894 15.61491 15.9896 16.59278 17.56977 18.31615 20.28119 20.29251 20.14584 20.99171 20.69814 20.71018 21.12683 21.0994 21.08527 21.03094 20.77657 21.08912 21.4588 21.24195 21.34396 20.97685 20.76952 21.32048 
17.48084 17.50877 17.20064 17.00428 18.13524 18.17889 18.19349 18.04552 17.9734 17.96343 18.06513 17.84317 18.17567 17.89938 17.97256 17.44668 18.52855 17.87839 17.24027 17.5829 17.84564 17.29116 18.07649 17.02863 17.5675 17.3963 16.46848 16.31079 16.72213 17.31483 17.18951 16.85966 16.47297 16.37219 16.65053 16.5093 16.4725 16.57673 16.60661 16.21142 16.75895 15.92823 15.97626 16.43158 16.08113 17.09939 17.7439 16.09734 15.7879 15.71357 17.42625 17.48631 17.66311 17.54418 17.5677 16.96267 15.71623 15.56799 15.82755 15.77476 15.40922 16.25213 17.11961 16.35622 17.1032 17.06164 16.90626 15.70472 15.34982 15.7873 16.18542 16.05781 16.03978 15.74949 17.98854 16.64087 17.08294 18.1052 17.21363 16.95335 16.32938 16.22116 16.21237 16.90942 18.02095 16.94525 16.75475 16.41311 17.51253 16.63389 18.2781 18.55726 18.03738 18.24203 16.2876 16.68248 17.5481 17.43106 17.70065 17.79051 18.35893 16.97311 17.53037 17.58772 17.89412 17.17216 17.6801 17.85139 18.88736 18.88917 19.19134 18.50716 19.39732 19.64182 19.68399 20.08955 19.87473 19.63725 19.91947 20.18567 20.31474 20.41248 19.6933 18.9893 18.45186 18.525 18.32878 19.13093 18.15219 18.68523 19.74774 20.25206 20.12207 18.49594 18.29692 18.11517 18.85845 17.70385 17.7877 18.25385 18.03716 18.3925 19.41052 18.39256 18.51016 18.53064 18.55939 17.83597 17.76521 19.28531 18.20692 18.39144 19.23872 18.06651 17.9858 18.64335 19.54268 18.18654 18.43981 19.34299 19.30567 17.81799 17.77497 17.88729 18.09346 18.46699 19.11198 18.64171 18.02795 18.19711 19.52837 18.19706 18.10838 18.50502 17.10446 16.62747 16.05909 15.93512 16.34659 17.06101 17.90682 18.54064 19.61642 20.55704 20.54248 20.87464 20.95539 21.08867 20.91663 21.19382 20.81193 21.03843 21.02639 21.29787 21.84254 20.78596 21.34493 20.99073 21.24908 21.31064 
17.30944 17.33995 18.93289 16.93698 17.61157 17.80927 18.19993 18.1948 18.07535 18.12773 17.68053 17.50677 17.88809 17.41971 17.52971 18.27732 18.40175 17.93031 17.39916 18.93665 18.62065 17.10192 17.21619 16.94667 16.47436 16.25331 16.42417 16.57161 16.51987 16.04209 16.04226 16.11064 16.35873 16.26746 16.65424 16.62129 16.1193 16.05582 17.60483 15.95032 16.16348 15.93215 15.72933 16.0231 15.78722 16.32163 16.35823 15.92195 15.84635 16.41893 17.56288 17.65754 17.15712 17.55593 17.5013 17.392 15.94803 15.61222 16.13117 17.00265 15.64877 15.99624 16.37041 17.27339 15.83172 16.64579 16.22567 17.13847 16.0544 15.42493 15.64797 15.49531 15.59576 16.08337 17.30411 17.9162 17.93321 17.55869 16.75294 16.16036 16.24615 16.2554 18.15298 16.84373 16.91506 16.7803 16.32541 17.61604 17.48814 17.52537 16.91542 17.25389 17.63291 16.44345 16.29822 16.70319 16.57138 17.65059 17.02748 16.9805 16.99142 18.36228 17.23364 18.45652 17.35464 17.02566 17.66414 17.79185 18.74857 19.01959 19.07743 19.17633 19.31881 19.53599 19.82611 20.14025 20.20566 20.18179 20.17607 19.07587 19.39322 20.05252 18.83473 18.64671 18.13682 17.92688 18.16437 19.07181 18.27554 18.59274 18.74559 20.50156 20.21926 18.6496 18.29646 18.05427 17.81302 18.09815 18.51407 19.08228 19.53205 18.41762 19.44258 18.60201 18.49684 19.2634 19.03716 17.86448 18.04673 18.93649 18.77856 19.25991 19.1185 19.27526 18.17432 19.26013 18.11854 17.83485 18.22955 18.33168 19.36197 17.72938 18.09664 18.4437 17.89636 19.62964 19.573 19.12293 17.72513 18.08554 19.34733 17.85553 18.29935 19.82014 17.36248 16.9934 16.75101 16.76649 17.10474 17.49577 18.23806 18.73436 19.08646 20.8061 20.83239 21.23161 20.71266 21.1966 21.18922 21.04141 21.22642 20.8242 21.25126 20.60607 20.95924 20.95946 21.04616 21.03463 21.01249 20.95952 
17.10934 17.43207 17.86878 18.08848 18.44103 18.15384 18.05367 18.05046 17.07795 17.59049 17.69815 17.86428 16.88717 16.88588 18.43226 17.46569 18.85934 18.31416 17.21296 17.96792 17.57738 17.25013 17.18943 17.44856 16.40978 16.3349 16.11137 16.19364 16.32859 16.14124 16.09807 15.9695 16.13321 17.14337 16.28813 16.17289 16.17605 16.03768 16.28998 16.79056 16.08274 16.21103 15.53944 15.63252 15.56833 15.67581 16.46237 16.27853 15.79448 16.59047 17.53213 17.69322 17.71572 16.87575 15.77573 15.59645 15.71233 15.55543 15.77215 16.05019 15.64751 17.60946 16.70781 16.7466 17.34631 17.18451 17.14562 17.1971 15.38656 15.41541 15.46795 15.48472 16.47758 15.67425 15.82494 17.03471 18.19213 18.41573 16.19394 16.20324 17.65114 17.47353 17.0897 16.6174 17.42855 16.61472 16.3536 16.37406 17.05204 16.45029 16.44397 16.25113 16.51256 17.53795 16.28638 16.19799 16.46875 16.58114 16.52395 17.07833 18.13053 18.27348 17.48459 16.97153 17.32147 16.97769 17.35975 17.14342 17.88951 19.12899 19.13501 19.21609 19.36006 19.53589 19.64263 20.1882 20.21688 19.82661 19.50859 19.52904 19.75078 19.05344 18.48657 18.37867 18.06189 17.86338 17.73149 18.0387 18.13154 17.92418 20.16324 18.94783 19.26707 18.38842 18.30493 18.23978 18.04056 17.85853 18.35969 19.1979 19.41574 19.50421 19.82033 18.3042 17.98562 19.18387 18.24549 17.81015 17.87643 18.86448 18.91534 17.51579 18.29655 18.43091 18.18232 19.34846 19.43918 18.72122 17.98311 18.10851 17.95299 19.3184 17.73868 17.63505 17.68041 18.76208 18.88334 19.40654 18.10485 17.65303 17.69885 17.82492 18.46176 18.39943 17.74048 17.58764 17.56361 18.56385 18.7642 18.52655 19.29961 20.36362 19.62681 20.58575 21.04176 21.06288 21.18207 21.05792 21.29917 21.26454 20.76429 20.76184 20.16946 20.88078 20.92187 20.9903 21.13681 21.22528 20.94644 23.12844 
16.71472 17.03652 18.24602 18.37236 18.34674 18.03185 17.99975 17.78159 17.57367 18.19167 18.14684 17.19732 17.64231 17.52288 18.41357 18.87777 18.05075 17.46934 18.39136 17.93237 17.73179 17.34975 17.38337 17.15459 16.66036 16.5124 16.14434 16.25452 16.23428 16.2341 16.07271 16.02703 15.88026 15.96654 16.26797 16.61291 16.40878 16.30818 17.50757 16.5319 16.2147 15.80574 15.47418 15.58743 15.83017 17.21689 17.77538 15.9172 16.04501 16.90107 17.44512 17.64042 17.60253 17.01818 15.77788 15.64613 15.55635 15.96622 16.97426 15.94876 16.99153 17.18628 17.41496 17.02875 17.21962 17.32985 15.72176 15.3711 15.56149 15.40854 15.81179 17.34782 15.59188 15.74624 15.82155 17.87102 17.97097 16.96745 16.36329 16.89276 17.57059 17.11925 18.15824 16.82275 16.91247 16.40862 16.31028 17.39829 16.79893 17.57892 17.98835 16.46807 16.35689 16.78098 17.79359 16.68423 17.62682 18.0928 16.91086 16.63738 17.35129 18.32804 16.76333 16.75685 16.85934 17.25047 18.43645 17.29165 17.64236 18.04703 18.3116 17.91295 19.3979 19.61753 19.21514 20.11448 20.113 19.4737 19.67008 19.7603 19.87653 18.95571 18.59471 18.35667 18.06163 18.63869 17.55534 17.68981 18.06571 18.65075 19.1288 19.84036 18.74249 18.25357 18.07551 17.83097 18.33807 18.88235 19.00055 19.10205 19.1876 19.29245 19.62519 18.67558 18.2499 18.0411 18.13734 19.23421 17.60121 17.40076 17.27589 17.70174 18.6792 17.61458 17.77922 17.71662 18.81953 19.18657 18.27133 19.10133 18.11605 19.07942 19.04472 17.67696 17.84113 17.60398 17.78697 19.36002 18.32854 17.95211 17.73977 17.73714 17.99729 18.44794 18.0346 18.08567 18.31089 19.73492 19.24062 18.84266 20.6867 20.41874 21.13991 20.71813 20.97548 21.18542 21.30162 23.22092 20.98356 21.28322 20.82191 20.89092 20.81088 20.59266 20.50375 20.74352 21.07829 21.02099 20.51712 20.10926 
16.72363 17.3755 18.4593 18.1446 18.14307 18.20235 18.47121 18.21878 18.38273 17.94529 16.96027 17.29822 17.64308 17.98074 18.68102 19.09704 18.04089 17.82914 18.43571 18.1399 17.59975 17.08553 17.09678 16.79121 16.64524 16.231 16.22696 15.99072 16.10168 16.06829 16.47168 16.32688 17.65589 15.90749 15.86094 15.75997 15.8152 16.0622 17.43145 18.33313 16.01962 15.71908 15.58798 15.60139 15.59301 17.93323 17.10113 15.6719 16.29578 16.069 16.43927 16.55745 16.56398 15.75441 15.70148 15.66512 15.73766 15.94209 16.59444 16.63394 17.71954 16.85439 17.57437 17.41225 16.89021 15.71944 15.36158 15.58752 15.71044 16.1197 17.40949 15.89859 16.00284 16.92691 16.68857 17.50966 18.16012 17.48026 18.42287 17.52811 17.59355 17.5318 17.87952 16.9522 17.69834 16.55593 16.24699 17.57443 16.64044 16.0932 17.54696 16.79849 16.24389 16.30513 18.13365 16.57296 16.82647 16.46446 17.01479 17.37211 18.36878 17.88586 18.02036 16.91889 17.4177 18.40108 18.14426 18.48122 17.88209 17.97638 17.81394 19.32888 18.04632 18.66492 19.92579 19.9803 19.98965 19.50614 19.68983 18.76383 20.05993 18.98084 18.53428 18.14431 18.17 18.03822 17.64953 17.74608 18.00595 18.73575 20.77364 19.30707 18.23301 18.35488 18.1171 18.1566 17.90172 17.91717 18.33702 18.67099 18.92574 18.58422 19.48863 19.30176 19.66612 18.16112 18.03677 18.57073 17.73523 17.43429 17.21642 17.84443 19.37684 17.41759 17.82921 17.701 17.67478 19.50515 19.1359 18.64756 17.66848 17.53023 18.86658 17.72579 17.77755 17.77076 17.48209 18.45025 18.57039 17.73505 17.95558 18.19507 18.91407 18.41932 18.99607 19.83459 19.34492 19.5431 18.97939 20.07971 20.15869 21.18676 21.24808 21.22934 21.19867 21.28572 21.40759 21.53703 21.41211 21.25946 20.81153 20.82502 21.05725 21.16253 20.18072 20.48369 21.54942 21.81054 21.34912 20.65989 
17.36813 18.02254 18.22043 17.97738 18.08955 18.17614 18.00832 17.13178 17.73992 17.88365 17.97239 17.55143 19.41325 18.01768 17.51517 18.09374 17.24388 18.01417 17.80566 16.78822 17.24562 17.63063 16.73864 16.83018 16.58038 16.18533 16.51951 15.97874 16.11907 16.85196 17.73739 16.58499 16.11082 15.87641 15.76073 15.67896 15.85654 16.3355 16.93368 16.17703 16.08288 16.26237 16.12183 15.92338 16.07453 15.84529 15.7167 15.87489 17.2904 16.89883 16.19262 17.56546 17.33054 15.85393 15.82662 15.82738 15.97337 15.84266 16.28612 16.24664 17.42294 17.04383 17.09709 17.09283 15.84757 15.37656 15.42198 15.43746 17.56888 17.5186 16.39891 15.61125 15.6891 15.71756 16.60372 17.6406 17.72246 17.86289 16.8893 17.02274 17.40641 16.54807 17.04449 17.38246 16.15313 17.07452 17.35637 17.6306 16.43978 16.11839 16.38438 18.26241 16.68211 16.51908 17.36085 17.10686 16.93243 16.50886 17.7653 18.10549 16.88641 16.86337 16.85382 17.19305 17.72064 17.2799 18.37321 18.52098 18.58155 18.9066 18.84145 19.21339 19.0656 18.15172 18.93663 20.02768 19.92621 19.68235 19.70608 18.65638 18.62303 19.53865 19.19248 18.06647 18.28681 18.49335 17.81716 17.78204 17.82135 18.20337 18.76731 19.45556 19.12186 18.12504 19.02586 19.48373 18.11274 18.35797 18.1249 19.14237 18.86069 19.25606 19.31838 18.48566 19.13663 19.39004 19.41608 17.80771 18.0531 17.91558 17.22289 17.43382 17.53359 17.50595 17.65018 18.04306 17.63552 18.00859 18.39657 18.22171 17.75576 17.49599 18.72669 19.01151 17.94211 17.52305 17.63502 17.38753 17.69385 17.89153 18.8984 19.00283 18.42018 18.47456 18.47695 19.55306 19.09815 19.75335 19.63762 20.70053 20.39927 21.35255 21.11146 20.99334 21.35248 20.98719 21.16718 21.19038 21.44613 21.32464 20.97668 21.28219 21.52628 21.54813 20.68539 21.04682 21.11562 21.21526 21.95297 21.52916 
17.23648 18.28228 18.14747 17.68123 18.21529 16.91261 17.03583 18.86389 17.97387 17.56341 18.64916 18.65368 18.47697 17.56876 17.38741 17.46491 17.50017 17.93353 16.86551 16.93889 18.27628 17.07283 17.23361 17.0881 16.47363 16.1132 16.15779 16.2053 16.56951 16.45856 16.22733 16.33392 18.12025 17.42522 16.17408 15.99854 15.80413 15.91229 16.00375 15.93563 16.0619 16.79342 16.81953 15.87831 15.91668 15.72587 15.68293 17.02355 17.42014 16.84504 17.09036 17.65211 17.75264 15.94355 15.8828 16.30771 16.33468 16.7332 16.18997 16.24631 17.63063 17.5126 17.40438 17.29459 15.37933 15.35477 15.59926 16.48399 17.52885 17.3619 17.54606 15.62348 15.65218 16.13227 17.15227 17.73218 17.54085 16.22121 18.10541 16.65839 18.28187 17.55129 17.12162 16.72744 16.93452 16.6752 17.23519 16.49458 16.19427 16.29203 18.28073 16.93131 16.58272 17.41928 17.31277 18.11601 16.77253 17.72416 17.87841 16.91782 16.73316 17.09277 16.54195 16.87187 17.48543 17.57462 18.24666 18.00799 18.82627 18.95243 18.57432 19.27309 19.46232 19.60546 18.97363 19.28526 19.93453 19.63273 19.86542 19.25561 18.50236 18.64544 18.3147 18.41224 18.15247 18.04588 18.29281 18.09398 17.62502 17.63843 17.88869 18.48285 20.38138 18.26929 18.49697 19.74783 18.44878 19.25663 18.52404 18.11737 19.36717 19.2395 19.15088 18.91823 18.16009 19.44624 17.77084 17.99571 17.71378 17.80377 17.95605 17.17389 17.1404 17.16019 17.27776 17.44913 17.65311 17.5596 17.56083 17.53478 17.88049 17.93547 18.81185 18.18081 18.46418 17.6719 17.12305 17.26978 17.71548 19.44921 19.63371 19.85037 19.94293 18.67803 18.69541 19.52015 20.50883 20.30022 19.49221 20.42655 20.48582 20.99543 21.62704 21.46153 21.09823 21.38935 21.35093 21.32093 21.28655 21.41625 21.41953 21.43135 21.17257 21.62947 21.6543 21.44637 21.67637 21.59023 21.73529 21.55188 
17.783 16.65603 18.0631 17.95994 17.02376 17.57832 18.96775 18.06389 17.71197 17.76707 17.85776 18.46703 18.07593 17.33871 17.25608 17.33311 17.4246 17.67815 17.02095 16.72687 17.01888 17.48677 17.28508 16.51379 16.19743 15.92313 15.84863 17.19304 16.16071 16.28682 16.39482 17.68279 18.15232 18.03992 17.42338 17.26103 16.73842 16.2945 16.31237 17.20204 17.27387 17.95675 16.34682 15.83406 15.62359 15.63349 16.31427 16.90621 17.13216 17.71437 17.42416 16.39065 15.97992 15.97401 16.02268 17.31449 15.84478 16.28299 16.34076 16.23922 17.69635 17.60923 15.87507 15.47725 15.47767 15.47533 16.14284 16.28971 17.61522 17.66733 16.07232 15.61466 15.76383 16.56858 16.57955 18.18067 17.51188 17.58553 16.53284 16.41423 16.73941 17.08546 16.77516 16.79118 16.96489 17.27426 17.54709 16.22427 16.30909 16.76468 18.36963 17.23406 16.65111 17.22451 16.9256 17.37589 17.00177 17.02643 17.79714 16.74801 16.7636 17.25728 17.87013 17.11745 16.96748 17.50124 17.59146 18.80916 18.96587 19.11232 19.27291 19.36327 18.91023 19.32547 20.00596 18.5873 18.62197 19.06304 19.25498 18.67809 18.41512 19.09992 18.48381 18.50389 18.86587 19.38131 18.30057 17.86827 17.59175 17.35183 17.42224 17.66335 18.49072 18.79932 18.62593 20.20982 19.00331 20.22251 18.27629 19.498 18.09579 18.61176 17.90539 17.85935 17.79081 18.13511 19.26375 19.11794 17.63695 17.47014 17.67499 17.48595 17.27812 17.74907 17.39369 17.34793 18.10686 18.33876 18.28662 18.171 18.15148 19.01186 18.89475 19.4031 17.75577 17.30586 17.31352 17.50936 17.88764 18.20823 18.44957 20.19105 19.41841 19.38416 19.38649 18.69359 19.01183 20.62377 20.91993 20.84782 21.37766 21.39908 21.75718 21.68668 21.48365 21.60795 21.66755 21.71633 21.5799 21.53148 21.57927 21.55846 21.66175 21.64775 21.67088 21.08062 20.8879 20.54939 20.41866 20.18918 
18.25755 17.20156 17.0309 16.72672 16.73567 17.04348 17.7844 17.06828 17.19714 17.39269 18.4496 18.49117 17.75909 17.36628 17.8327 18.0967 17.43056 18.45907 17.41093 17.13715 17.12574 18.34748 16.89692 16.22099 15.95928 16.71064 17.11202 16.26392 16.28506 16.0596 16.05386 17.02991 17.03969 17.48184 17.15958 16.78136 16.69298 16.37374 16.36505 17.18318 17.98041 16.38979 15.90965 15.72983 15.60668 16.93865 17.00276 17.09796 17.48617 16.87775 16.78131 16.52667 16.76718 16.13187 16.70407 16.42123 16.02575 16.3986 16.49947 17.7449 17.7048 17.67643 15.87768 15.58436 15.57985 16.0126 17.67303 15.71574 17.68372 16.2959 15.82943 15.68796 15.68263 16.09481 16.45963 16.55931 16.35404 16.62957 17.08457 18.34053 17.79272 16.4629 17.08481 17.31076 17.55695 16.71039 16.61744 17.35715 16.57066 18.43296 18.5561 16.88941 16.94725 17.25714 17.28485 18.30913 18.10311 17.18664 18.50343 17.00371 16.95955 17.35652 18.58906 17.65568 17.41405 17.39859 17.42426 17.72642 18.84093 19.22616 18.35048 19.50887 19.49383 18.77249 18.71328 19.39117 18.96436 18.75927 18.69575 18.30844 18.21131 18.24738 19.90577 18.36591 18.23884 17.92591 18.17101 18.81586 19.04414 17.59057 17.25777 17.36516 17.8378 18.64316 18.66639 19.10353 18.66108 18.81143 19.71495 19.62899 19.62468 18.06165 19.36965 18.49324 19.25204 18.48725 18.05227 18.62857 17.85472 17.5705 17.42772 17.64291 17.39305 17.32077 17.30439 17.8616 18.04341 17.94195 17.56805 17.89089 19.71783 18.99879 17.95669 17.54112 17.49809 17.60304 17.75625 18.16286 18.69154 19.36646 19.09148 18.85742 19.20483 18.80165 18.72387 18.86117 19.05633 19.71628 20.70336 20.90155 21.43381 21.49767 21.19399 21.08093 21.59662 21.41692 21.29534 21.69865 21.73074 21.68337 21.56385 21.57701 21.50299 20.69188 21.54023 21.47616 20.55377 21.34986 19.96744 20.62145 
17.20332 17.16125 17.00944 17.18307 17.26474 17.66418 19.23744 17.04234 17.87447 18.37783 17.97614 17.68894 18.27648 18.0609 17.63077 19.45832 17.9657 18.08726 17.08099 17.47777 17.62712 17.59825 16.39253 16.09834 15.89969 17.1673 16.05546 17.13878 16.40079 15.47067 15.57301 15.80725 16.73335 16.16556 17.28079 17.28235 17.80959 16.34491 16.44514 16.50876 16.46177 16.0287 15.8356 15.71259 17.63891 15.96417 17.03865 17.73491 17.77563 16.98554 16.93168 16.32985 17.1718 17.18902 16.09824 16.32594 16.07747 16.74084 17.53325 16.72465 17.79577 17.3735 15.81706 15.7543 15.95176 16.64489 16.9822 15.83209 16.41562 16.18289 17.50973 17.43952 17.70717 16.73171 16.46056 17.76675 16.12263 16.46643 18.1607 16.95027 17.35347 17.41061 17.77206 16.78422 16.37424 17.30622 16.03442 16.62977 16.69346 17.09312 16.55488 16.77326 17.98193 16.96788 16.90841 18.20283 17.6312 18.23218 17.44792 16.99356 17.08683 17.11704 17.24967 17.52478 17.36913 17.63808 18.60337 18.24302 18.98546 19.32927 18.51257 18.97708 19.10064 18.7884 18.82561 18.60274 22.22492 21.0683 18.23841 18.32459 18.59607 18.11007 18.38511 18.64515 18.31444 18.05659 17.91564 18.03945 18.44897 18.67467 17.02501 17.07977 17.70002 18.29527 18.54852 18.78722 19.43092 18.75039 20.12818 18.95175 18.26909 19.44777 19.37691 19.27019 17.82526 17.69245 18.29708 17.68942 17.89279 17.63037 17.86428 17.66343 17.96247 17.77477 17.50222 17.4362 18.87964 17.94858 17.46784 18.35109 19.11206 18.10922 17.58598 17.65567 17.84651 18.17138 18.69074 18.97989 19.20804 18.94191 20.32394 19.36183 19.44658 18.96193 18.68388 18.83462 19.12523 19.50733 20.57333 21.39 21.13821 21.62894 21.6309 21.60001 22.06737 21.71341 21.61052 21.78352 21.76779 21.76242 21.55958 20.86435 20.3862 20.65458 21.62002 21.57422 21.52806 21.21964 20.39079 20.52111 
16.9055 17.84195 18.08549 17.92258 18.43389 19.14932 17.20628 17.48634 17.85873 17.67753 17.47445 17.18349 18.02519 18.94813 19.03777 18.84228 17.76376 17.0578 18.11679 17.14156 16.85614 16.49693 16.39491 16.15701 16.34967 17.74473 15.83525 16.35635 15.31033 15.20497 15.85171 16.326 17.47849 15.70922 17.55064 16.31314 16.66654 16.12425 17.55687 16.09709 16.22029 16.05869 15.81635 17.76146 16.41218 16.1648 16.98361 17.73806 16.34673 16.65319 16.33413 17.59347 16.45683 17.10483 16.41018 16.62789 16.64034 17.97119 17.96273 18.04201 17.87119 16.37333 16.1207 17.53256 16.57328 17.34751 16.28344 16.36139 16.98038 16.60663 17.65655 17.82138 17.8087 16.3822 17.64633 16.67804 16.22604 17.82107 17.64653 17.40472 16.58007 16.23681 16.29029 16.6456 16.51432 16.21178 16.91942 17.11881 18.51995 16.87296 18.35283 16.68924 16.98357 16.85143 17.05541 17.61874 18.37379 18.62065 17.02125 17.53329 17.27806 17.21647 17.73774 17.1481 17.40242 18.83078 18.87995 19.05819 17.97823 19.42238 18.6424 20.02414 20.06847 18.90441 18.89034 18.54875 19.14426 18.26813 18.22556 18.12527 18.81406 18.03323 18.59976 19.2548 18.63493 18.30907 17.98378 18.81609 17.87041 17.34193 17.52958 17.67948 18.82543 17.77618 18.22714 19.94618 18.96569 19.15882 18.59974 18.52668 18.69033 19.61744 17.98406 18.3984 17.98529 18.97895 19.20983 18.63583 17.52458 17.91682 18.14838 17.86039 17.87911 17.64988 17.91675 17.56807 17.51206 17.87283 17.5108 17.59085 17.27964 17.3566 17.61238 18.00739 18.54199 18.9842 19.15103 20.36185 20.24508 19.57623 19.50788 19.74075 19.7571 19.01768 19.35837 19.18253 19.24154 20.65313 21.12276 21.29421 21.56175 21.32098 21.76737 21.10079 21.63613 21.66381 21.66757 21.81107 21.70095 20.35197 21.53951 20.161 20.14407 20.11937 20.75266 20.29542 20.13871 20.53853 20.15519 21.61789 
17.25405 17.21505 18.62157 18.17137 18.2286 17.03524 16.99062 17.18585 17.88002 17.14654 17.65494 17.12408 17.16795 18.03696 18.14963 17.72792 17.68678 17.27154 17.13666 18.39701 16.91422 16.41275 16.48446 16.25155 17.0575 16.33888 16.22251 15.95358 15.15024 15.20224 15.83845 15.7817 16.32587 16.04021 16.83289 16.95046 15.74627 16.05647 16.89693 15.9536 17.91923 17.0152 16.07481 15.83862 17.71875 17.67287 17.71561 17.78612 16.7378 16.56409 15.98963 16.04703 16.85325 16.09515 16.58026 16.55784 17.44204 17.83595 17.97643 16.91331 17.3688 17.26688 16.4425 18.04031 16.60409 17.53039 17.19944 16.65257 17.35416 17.7681 17.56485 17.75879 17.82169 17.79106 17.13234 16.36178 16.30873 18.08997 16.85031 16.34424 16.29149 16.31322 16.25989 16.13445 16.88384 16.90371 16.96247 17.11392 18.23642 18.24928 16.97612 16.97242 16.86486 18.32793 18.75122 17.20357 16.91794 17.58368 17.77417 18.33749 18.26871 18.20528 18.28133 18.49413 17.38144 17.78432 18.41872 19.58414 18.62047 18.51105 18.5836 18.92669 19.13115 18.9098 18.68451 18.68493 18.25739 17.91656 18.59689 18.10998 18.29405 18.09343 17.89182 17.9043 19.0233 18.89514 18.25393 18.15731 18.61224 17.98127 18.58109 17.78443 17.42349 17.57391 17.86572 18.11363 18.98019 18.77971 18.75202 18.28373 19.62465 18.40107 17.97297 17.87829 18.15873 17.75406 18.17039 18.21523 17.71772 17.76597 18.29399 17.70014 17.6781 19.30138 17.57452 17.86524 17.60806 17.97106 17.93483 17.28196 17.22626 17.39357 17.81857 18.61176 19.50098 19.39482 19.62144 20.88441 20.65917 20.52361 20.61236 20.95477 20.77791 19.56283 19.37383 19.69929 19.40046 21.24331 21.50552 21.41291 21.68405 21.73626 21.63756 22.00667 20.76662 20.78769 20.85351 21.0559 20.5862 20.2771 20.2802 20.17667 20.12098 20.22296 20.09773 20.11162 20.14656 20.87915 21.91702 20.93068 
16.7577 16.94394 17.23686 18.3001 17.39462 17.21148 17.95374 17.5364 17.86753 17.3558 17.76564 17.76899 17.35425 17.67233 17.85409 18.00588 17.50582 17.30518 17.93968 17.97719 16.75273 16.24742 16.22763 16.14145 16.42062 15.89823 15.69863 15.5596 15.09908 15.0823 15.23225 16.01937 16.48099 17.18973 15.7935 16.23239 16.5238 15.69948 15.79645 16.90859 17.04539 16.73954 16.3054 17.38061 17.10056 17.58986 17.71483 17.35294 17.29052 16.39655 16.02749 16.11057 16.55812 17.23447 16.95112 18.29976 16.93919 16.87423 16.74024 16.58043 16.74611 16.913 16.35258 16.64243 16.57178 16.36215 17.56427 16.91757 17.70276 16.24838 17.86041 16.86638 17.58035 17.66273 16.04213 16.10478 16.54718 17.71233 16.8648 16.39331 17.05044 16.61774 16.11416 16.38801 16.20777 16.69716 16.85098 16.90452 16.72376 17.49883 16.66002 18.08333 18.10948 18.4193 17.4095 18.03691 17.47019 17.25863 17.52478 17.93707 18.14511 18.3056 18.33298 18.26681 17.50836 17.63126 17.7135 18.39261 18.13835 19.11977 18.48408 18.62641 18.79589 18.34287 18.11182 18.23091 18.50084 18.58307 18.05097 18.12736 19.461 18.2147 17.72923 17.73525 18.17459 18.06589 17.68318 18.82571 18.70678 18.75824 17.97055 17.5872 17.67432 17.77355 17.65823 17.81713 18.10706 18.72654 18.65539 18.54977 19.03828 19.37202 19.09478 18.16031 17.99813 18.12466 17.81157 18.155 17.90207 17.89464 17.8204 17.70231 17.65058 17.67108 18.42138 17.85487 17.42933 18.68913 17.50803 17.61227 17.68133 17.95667 18.50828 19.24237 19.68814 20.11453 21.24342 21.22943 21.17586 21.1459 21.35918 20.72733 21.16137 20.78527 21.10091 19.53196 19.61499 21.00787 21.12695 21.55638 21.31788 21.75652 21.37091 20.55089 20.41328 20.38994 20.3797 20.37896 20.32371 20.28333 20.67518 20.60269 20.59352 20.12948 20.08409 20.08604 21.04234 21.11561 20.54456 20.83083 
17.28031 17.00908 17.15099 17.13618 17.34825 18.19831 17.464 17.0819 17.37613 17.54927 17.72554 18.01561 17.53424 19.00883 16.97142 17.02226 17.25345 17.95474 17.00691 18.13015 16.65568 16.02992 15.96475 16.19311 16.26103 15.6952 15.50709 15.27532 15.49545 15.36123 15.21119 15.58525 15.21976 15.47517 15.43699 16.24654 15.85072 15.66478 15.75019 16.5497 16.74451 15.93158 15.93696 16.75852 17.37173 16.40367 17.77665 17.06393 16.92297 16.43088 16.65547 17.58071 17.80424 16.70002 16.68153 16.11881 16.14358 18.05206 16.63606 16.77934 16.52601 16.59845 16.37806 17.56249 17.92404 18.30253 17.66695 17.24083 17.55098 18.03202 16.63755 16.65219 16.8474 16.63967 16.45241 16.39976 17.36568 17.61732 16.96736 16.37959 16.45619 16.28839 16.08953 16.09398 16.32493 17.42275 17.28799 16.6561 16.85312 16.77284 17.00476 17.50058 17.67286 17.59325 17.17703 17.03388 17.46496 17.57055 17.8374 18.63743 17.83938 17.63627 18.54086 18.56554 18.83159 19.06671 17.77379 18.12423 18.59796 18.40252 19.13522 18.39708 18.15889 18.33183 18.25867 18.29368 18.25413 19.35813 18.59443 18.32666 19.06223 19.20506 17.9844 17.84438 18.12121 18.05134 17.95426 18.86522 18.03362 17.94499 17.89039 17.27425 18.78055 17.92459 17.5057 17.70872 18.6154 19.67079 18.82242 18.34126 20.02707 19.03204 18.21703 18.20881 18.37155 18.20992 17.9457 18.41493 17.94447 17.92017 17.79839 17.75506 17.68829 17.66782 18.7119 18.17315 17.36146 17.517 17.69461 18.41358 18.83935 18.80602 19.25449 19.72467 21.06923 21.27447 21.42563 21.39912 21.06344 20.92174 21.20453 21.1748 21.33348 21.31548 21.34352 20.3086 20.87502 20.95215 21.5948 21.73803 21.68457 21.30269 21.65517 20.92043 20.35533 21.09927 20.86787 20.31392 20.27168 20.23533 21.04177 21.56314 21.51341 20.10432 20.07991 20.0913 20.08469 20.51114 20.18483 20.16824 
17.45308 17.04041 16.90965 17.0377 16.85615 17.46828 16.94802 17.81947 18.40011 18.87785 18.36415 18.45034 17.62185 16.74637 16.64907 17.27053 17.40347 17.5808 17.52761 16.85639 16.49574 16.08025 15.87893 15.97892 15.99727 15.54584 15.72165 15.27376 15.29012 15.37629 15.95538 15.44425 15.42127 15.44184 15.50649 15.73819 15.70471 15.77308 15.8102 16.37922 16.38712 16.03386 15.95568 16.33397 16.7459 15.86593 17.28822 16.51578 16.2454 17.48412 17.01121 17.62626 17.01311 17.0061 17.32728 16.32147 16.38308 16.65289 17.51337 17.64704 16.13921 16.22284 17.6587 17.09027 17.14082 17.05825 16.34425 18.02111 17.50847 17.58784 16.34923 16.76006 17.94545 16.23594 16.30152 17.91908 16.40152 16.45649 17.6451 16.42906 16.46732 16.39823 16.11327 16.25921 17.12779 17.61991 16.72751 17.86573 17.83518 17.42953 17.26531 17.48116 18.31086 17.42384 17.6148 17.37365 18.35755 17.61135 17.8045 17.87305 18.72286 17.39863 18.92924 18.40186 18.23628 18.35781 18.86454 18.24156 18.63727 18.51026 19.04235 19.1744 18.35065 18.37364 18.18235 18.23429 18.15038 18.14462 19.43113 18.53769 18.23626 19.05526 18.04382 17.73013 19.04761 18.85326 18.11622 17.96814 17.52005 18.80202 18.54035 17.48017 17.24512 17.19467 17.39341 19.12424 18.85497 20.51711 19.78905 19.31334 18.40531 18.38024 18.02079 17.92108 18.45696 18.33485 18.01989 18.13834 17.82087 17.83171 17.89432 17.79622 17.70802 17.78256 17.58867 17.37416 17.34395 17.61097 18.10269 18.70856 19.13178 19.4885 20.40389 20.03334 21.02679 21.42702 21.51377 21.60999 20.9783 21.44743 21.40184 20.99767 21.05675 21.15333 21.26439 21.56002 21.50043 21.55334 20.72005 21.84145 21.59716 20.52647 21.07191 21.91782 21.89614 21.90236 20.98369 20.3396 20.30379 20.25696 20.2044 20.51269 20.55281 20.06284 20.01916 20.06985 20.75285 20.95824 20.1436 20.15109 
16.69999 16.8289 17.65787 17.42855 16.92329 16.98814 18.01109 18.34318 18.2976 18.33331 18.9079 16.85043 16.79868 16.67288 16.66426 16.93494 17.54767 17.07178 17.13337 17.33861 17.95862 16.33376 16.03895 15.77031 16.80976 16.11035 15.44346 15.74348 15.8338 15.5278 15.68447 15.6832 15.68812 15.84279 15.64306 16.22558 16.65817 16.19872 16.35316 15.93359 17.85246 17.8369 17.33755 16.75185 17.09414 16.9562 16.35975 16.10805 17.35686 16.07909 17.64884 17.61092 16.52008 16.13432 16.20886 16.31621 17.85979 17.66069 17.74377 17.81302 16.96574 16.95148 17.14018 17.19349 16.55233 16.39139 16.3497 16.64008 17.97305 16.7551 16.81613 17.69077 17.40042 16.65573 16.29827 16.34703 16.43049 16.74274 16.77701 16.57163 16.38852 17.62703 16.49078 16.75798 18.80112 17.03354 16.88943 17.18565 18.46037 17.28249 17.18205 17.30824 18.70537 17.75972 18.48131 18.58562 18.75717 17.59205 18.79111 18.42894 18.68781 17.43572 17.67838 18.27891 17.90081 18.52588 19.41614 18.24342 18.18451 18.29896 18.84365 18.94726 18.09734 18.40199 18.09471 18.18073 18.53361 18.16823 17.90674 18.29261 19.29679 19.15062 18.95814 18.72521 18.71811 18.72817 17.35206 17.24128 17.48733 18.46222 17.40858 17.14952 16.91954 17.02127 17.11794 17.79139 18.253 18.59866 18.64236 19.36727 18.72537 18.04217 18.13503 17.94679 18.15594 18.06354 18.0138 18.00369 17.84486 17.80697 17.8364 17.88952 17.77453 17.83327 17.26416 17.26393 17.53172 18.08191 18.81144 19.75966 19.36141 19.90468 20.68126 20.77902 21.05802 21.40621 21.64797 21.79135 21.15557 21.19657 21.11345 21.20857 21.61425 21.53603 21.61343 21.63951 21.67917 21.33892 21.122 21.5478 20.71209 20.54339 21.43695 21.96268 21.94545 21.73186 20.81786 20.32442 20.70369 20.41048 21.19124 20.80297 21.04098 19.99261 19.9581 20.53793 21.6351 21.92554 20.11082 20.1321 
17.11678 18.36906 17.77164 16.99163 17.87072 17.98425 17.35548 17.34693 18.39171 18.48122 17.30261 16.83571 16.8032 17.71296 16.79795 17.03907 16.64899 16.96177 18.36553 17.40009 18.69245 16.5798 16.30708 16.07565 16.03973 15.84934 15.74986 15.70889 15.69494 15.76911 15.97147 15.84914 15.86254 15.88542 15.81752 17.08694 17.65653 17.39038 17.99627 16.08237 17.63324 17.31131 16.7051 17.09483 16.3406 16.09536 15.89195 17.08382 16.09015 16.16173 16.74138 16.32623 16.1182 16.42833 16.27823 16.10341 16.17061 17.27809 17.85148 16.47836 16.94427 17.69663 16.6446 17.5167 16.83753 16.61522 16.848 17.2987 17.97079 17.55659 17.75295 17.65201 17.14192 16.52375 16.28907 16.34257 16.60127 17.94846 17.12098 16.53897 16.38523 16.42955 17.4803 17.28611 16.63387 16.98804 16.98071 16.93447 17.4178 17.67154 17.69247 17.66825 18.26055 18.27421 18.50679 18.52097 18.84789 19.03722 17.71795 18.77658 18.73405 17.89012 18.83388 17.6222 17.62945 18.32874 18.19152 18.27603 18.49141 18.35468 21.72925 21.78683 18.41695 18.401 18.23281 18.64179 18.19596 19.28722 19.46621 17.86047 18.43387 18.07758 17.85809 18.97733 17.574 17.46461 17.43714 17.5587 17.47527 17.69655 17.17411 17.02385 16.94434 17.22445 17.37531 17.43759 17.61537 18.35298 18.41348 19.70608 19.75016 18.37448 18.14481 18.01319 18.09139 18.05792 18.02221 17.97151 17.86616 17.79485 17.91589 17.98011 17.78997 17.34438 17.21026 17.3484 18.09375 18.92925 19.41703 19.68376 19.74962 20.18876 20.9688 21.27132 21.94696 21.94542 -9999 22.13009 21.89025 21.72174 21.69186 21.21753 21.68398 21.39929 22.01312 21.48353 21.76384 21.60871 21.9109 20.95911 20.65798 20.89808 20.82057 20.5016 20.46986 20.80977 20.42095 21.30378 20.84042 20.24482 20.16941 21.04388 21.04959 21.13687 20.51556 21.10011 21.22024 21.1898 20.46655 20.51631 
19.16579 17.27765 18.7778 19.35399 16.94934 18.29832 18.25274 18.33412 17.72963 17.53965 17.05736 16.92808 16.99885 18.33454 17.00327 16.60888 17.61708 16.75273 17.08139 17.05482 18.18193 16.75957 16.58563 16.40355 16.28531 16.21339 16.426 16.24749 15.93441 15.86387 15.95967 16.0006 16.67291 16.00282 16.00628 17.42899 17.07254 17.75782 16.99619 16.53012 16.53099 17.43419 16.35999 16.54023 16.23146 16.43754 16.53029 16.16015 16.54013 16.82045 17.60797 16.56174 16.81094 16.43725 17.34377 16.82325 17.38656 17.81668 16.4578 16.16037 16.52225 18.26522 17.17299 18.15232 16.93268 18.2534 17.23018 17.67748 18.34778 17.25346 17.926 16.9542 16.93835 16.44567 16.35759 16.35457 16.4672 16.72348 16.55704 16.54461 16.31722 16.16977 16.86632 18.24007 16.96479 16.99692 17.03485 17.46283 17.04552 17.10744 17.39756 18.29039 18.29125 18.03187 18.74814 18.86377 18.14751 17.92198 17.85637 18.86657 18.86024 17.832 18.79797 18.17719 18.08519 17.88038 19.07808 19.04485 18.52789 19.02578 19.70558 18.64094 18.54314 18.28025 18.22253 19.52111 18.07584 17.92029 18.1611 19.41433 19.06547 17.94127 18.89313 18.76648 18.67916 18.64881 18.50347 18.66712 17.55036 18.51589 17.34738 17.77253 17.83649 18.5273 17.20531 17.33225 17.72001 18.09955 18.1949 18.79317 20.27052 18.54396 18.5972 18.42794 18.2859 17.94548 17.98012 18.41821 18.51676 17.92075 17.99924 17.96717 17.79665 17.57871 17.59525 17.98687 18.94213 21.70468 20.60785 22.21654 22.53914 22.18745 21.70806 21.162 21.52538 21.34984 -9999 -9999 21.96224 21.43566 21.79847 21.7439 21.60036 21.75005 21.74658 22.36223 21.88151 21.63264 21.48818 21.74614 20.38704 20.55099 21.04622 20.55651 20.50403 21.76048 20.45964 20.81236 20.35464 21.09594 21.21093 20.74325 20.41793 20.85844 20.89035 20.38358 20.17604 20.65499 21.8403 22.10631 
17.11657 17.09305 17.4703 17.72708 18.41469 18.29445 17.82174 18.06499 17.77745 18.21966 18.26309 17.08397 17.88313 17.67677 17.00261 16.88843 17.80046 16.75237 17.78296 16.94283 16.79262 17.55669 16.74043 16.65618 16.61367 16.91956 17.21272 17.05236 16.66195 16.4495 16.12892 16.10766 17.29435 16.47724 16.8243 17.32185 17.56151 17.57409 18.21818 16.23252 17.51546 17.48503 16.75489 16.54554 16.40776 16.062 16.33952 16.07249 17.22022 17.54956 16.43949 16.26327 16.99185 16.67134 17.55325 17.90968 17.13271 17.93507 17.44563 16.51169 16.35734 17.0463 17.366 18.40883 17.74119 18.4838 16.46016 16.75068 16.95609 16.98354 16.75054 16.93737 16.97158 16.53148 16.46554 16.41951 16.45305 17.22463 16.74471 16.5842 16.40907 16.26177 16.35463 16.52498 16.66663 16.8866 17.02573 17.3463 17.3148 17.18159 18.79383 18.46122 17.77285 17.3607 18.89265 17.747 18.50984 18.90533 17.62477 17.68472 18.35209 17.86699 18.00736 19.15527 17.95684 18.06745 19.00699 19.30206 19.32648 21.52815 21.52889 18.90279 18.23831 18.54766 19.21391 18.09177 17.97844 18.123 17.87369 18.9709 19.32993 18.12897 18.01056 18.44518 17.80046 18.83474 17.55042 17.54165 17.36562 17.99986 17.44366 17.2412 17.25686 17.2576 17.24211 17.19869 17.6154 17.52382 18.02395 17.93741 18.3246 18.66316 19.5435 19.16916 18.70633 18.19037 17.95442 18.20082 18.1517 18.00949 18.40733 18.0953 18.01151 18.07802 18.52205 20.26487 20.90245 21.46139 23.23834 21.5487 21.71848 21.03316 20.95758 21.90015 21.6227 21.2731 21.928 21.89576 21.82114 21.43265 21.39134 22.4794 21.93652 21.77737 21.72039 21.36145 21.53485 21.54971 21.54532 20.94694 20.41193 20.59613 21.07309 20.79559 20.53735 21.45893 20.71628 20.41727 20.38573 20.98421 21.51183 21.19963 20.01935 20.50629 20.95343 20.18366 19.89891 21.0485 21.6613 21.48622 
17.08141 17.34022 18.1079 18.6965 18.41244 18.47748 18.75041 18.15831 18.02385 18.03545 17.63777 17.15788 18.23781 17.14847 17.1271 16.42379 16.41914 17.16824 16.85166 17.05416 17.47057 16.64977 16.67576 16.66091 16.72643 16.67677 16.67963 17.62139 16.80068 17.1108 16.43816 16.46111 17.38251 17.29759 17.73932 17.36019 16.54775 16.35252 16.53224 16.63791 17.58917 16.90199 16.52394 16.58546 16.80667 16.60033 17.18597 16.44832 17.25184 16.47446 16.25022 16.19708 17.07522 16.75281 17.89358 17.83692 17.87451 17.35759 17.92187 16.78626 18.05864 18.00114 18.33961 17.29323 17.59637 17.12538 17.99363 16.67678 16.70567 16.5651 16.52752 18.80047 17.0856 17.42598 16.93996 16.79882 16.8939 16.37925 16.62137 16.66874 16.55153 16.56152 18.32123 17.16929 18.01915 16.75826 18.00859 17.07035 17.66321 17.63854 17.92434 18.55204 18.49353 19.19245 17.58377 18.15997 17.9289 18.96427 17.7202 17.71546 19.35459 17.8949 19.60035 18.39326 18.20095 18.35241 19.02607 18.21735 18.57774 18.47514 18.69328 18.3833 18.03731 17.95309 17.71448 17.97435 17.88622 18.77135 18.28835 17.96425 17.67756 18.81416 18.88111 17.55989 17.23326 17.31047 17.55777 18.60034 17.28513 18.66704 17.85093 18.71589 18.86377 17.58854 17.27346 17.26912 17.23903 17.72639 17.57677 17.76641 19.21738 19.73633 21.46419 19.89464 20.19627 18.29649 18.12835 17.96703 17.99379 18.1144 18.40146 18.34353 18.53701 19.40752 20.35197 21.55513 22.4897 23.43314 -9999 21.54181 21.47972 21.20028 20.14614 19.9924 19.85706 21.35261 21.70681 21.79185 21.75162 21.77423 21.82081 21.8185 21.7731 22.06263 22.35018 21.99093 22.10446 21.89987 21.434 20.82855 20.62284 20.5843 20.81401 21.03439 21.09471 21.5525 21.14873 20.44435 20.42209 20.66718 21.20794 21.1343 20.06762 20.00421 21.82232 20.23985 20.13459 21.04674 20.54137 20.15521 
17.06541 18.02326 17.69177 18.73799 18.55764 18.2502 17.02235 17.3785 18.25056 18.19815 17.01385 17.23419 17.88085 17.61425 16.77221 16.32667 16.26336 16.2915 17.08356 16.84492 16.49245 17.84644 16.82443 16.88885 16.62335 16.73474 16.6244 17.03347 17.18559 17.63463 16.68748 18.49089 17.48002 17.74232 16.67027 16.3579 16.22719 16.25675 16.17011 17.49406 16.99172 16.21729 16.08319 16.61885 17.03734 16.9924 16.97773 17.3899 16.87846 16.85597 16.43963 17.02902 16.28503 17.29806 17.96702 18.00206 18.02007 18.06485 17.48211 17.5741 17.77344 17.9742 17.40196 17.29799 17.0029 18.71957 17.91823 16.72099 16.86713 17.29925 17.35089 18.32796 17.93519 18.67838 17.54044 17.45992 16.57407 16.7364 16.9037 16.71535 16.62783 16.96741 16.99231 17.07827 16.90932 17.17549 18.02368 17.46509 17.67811 18.11211 18.90785 18.74711 18.65817 17.98075 17.71577 18.90148 18.0619 19.27548 18.04521 17.677 17.72674 17.76439 17.99782 18.13864 18.24451 18.34897 19.47815 18.51209 18.56313 18.25828 17.92697 19.22579 17.98357 17.66157 17.61387 17.82026 17.67355 17.9966 18.74308 17.6489 18.86906 18.72992 17.45254 17.36143 17.85177 17.57351 17.44918 17.27576 17.63822 18.62594 17.78724 18.8105 17.34252 18.71894 17.6307 17.39522 17.67651 17.4557 17.6631 17.61861 18.15469 19.57023 20.65964 19.03485 19.27685 18.93316 18.50076 18.13199 18.19548 18.19581 18.51331 18.87507 19.514 22.67097 23.11085 -9999 22.29198 23.72424 20.89126 21.62118 21.47325 21.58077 19.95944 20.61983 20.23604 21.33146 21.42969 21.9357 21.93345 21.95882 22.02874 21.95943 22.56652 21.92882 22.57404 21.88535 22.36234 21.86596 21.33791 20.67855 20.64714 20.62638 21.05119 20.71457 21.00882 21.4553 21.75127 20.89811 20.52653 21.09948 21.30711 21.7853 20.12885 20.03131 20.33351 19.9767 20.01321 20.02046 20.10223 20.36901 
17.66895 18.564 18.94696 17.72175 18.02276 17.48111 16.96156 17.90359 18.12292 17.76927 17.55099 17.39269 16.94743 16.45725 16.30013 16.11056 16.11885 16.12024 17.33696 16.70958 16.35065 16.97476 16.49629 17.05848 17.80055 17.81636 16.7304 16.46701 18.05812 16.50682 16.47424 16.40278 16.52482 17.51232 16.34447 16.71195 16.9002 16.60767 16.37908 16.44909 16.44341 17.22452 16.22366 16.40282 16.55973 17.66621 17.3708 17.32577 16.55948 16.80287 17.50355 16.89791 16.34969 16.48982 18.06463 17.53643 17.90927 17.03049 17.16884 17.70978 17.30999 17.96081 18.1816 16.50855 18.29529 17.18453 17.8476 17.33126 17.75899 17.60624 16.89807 17.38856 16.93789 17.0501 17.39683 17.43948 16.68802 16.92875 16.83796 16.72802 16.72496 16.73967 16.83738 16.83156 16.82732 16.78907 18.78716 18.21424 17.80342 17.77514 17.73487 17.77816 17.99051 17.78896 17.87582 17.93178 18.73273 17.7041 18.13134 18.82828 17.73173 17.71398 17.7868 18.1073 18.18691 18.5728 19.30673 19.11359 18.45284 18.62322 17.9025 17.64603 17.76587 17.89293 17.71907 17.84152 17.84395 17.56146 17.52827 18.40728 18.57023 17.54246 17.46953 19.23491 18.86587 18.73311 17.37934 17.48171 17.96552 17.41423 18.58471 17.39594 17.44976 17.94728 17.45859 17.5719 17.87609 17.69111 19.18767 17.89977 17.44975 18.44387 18.10717 17.89574 18.33754 19.16903 19.77878 18.68539 18.86792 18.79044 18.93075 20.58448 20.91637 22.49442 22.07842 21.96405 21.68892 22.03696 21.86894 21.73887 21.42575 21.12072 21.08088 21.15374 21.15977 21.31989 22.06503 21.76259 21.68788 22.03184 21.95632 -9999 22.56117 22.06638 22.59073 22.20013 21.23727 22.36501 22.36831 21.0518 20.81337 20.65057 20.65349 20.60106 20.56784 20.60552 20.74261 20.49403 22.12246 21.58517 21.06784 20.78934 20.18832 20.09891 20.21419 20.5265 20.00616 20.03788 20.13777 20.16106 
18.06163 17.19185 18.23541 18.62388 18.55778 17.48464 18.15785 17.80685 17.67656 17.97532 17.35038 16.64068 16.41004 16.25763 16.11354 16.00168 16.15459 16.02693 16.30867 16.67036 16.32753 16.49649 16.39901 18.09373 17.28808 17.70319 17.12905 16.57452 16.86606 16.76187 17.98615 16.42848 16.36834 16.74825 16.7183 16.92652 16.59941 16.26931 16.36984 16.38077 18.10415 17.51462 17.27759 17.31835 16.66723 16.94905 17.79134 16.37326 16.56101 17.17406 17.32475 16.55142 16.44924 16.81136 16.45677 16.77559 17.21192 16.78235 16.71554 16.76017 17.79311 17.79355 17.39142 18.18476 17.20412 18.84443 17.17279 18.42426 18.48137 17.01713 16.80246 17.04778 17.07888 16.99668 17.20509 17.12118 16.87166 17.1146 16.98059 17.50735 17.48779 16.83016 16.9365 16.96414 16.9938 16.96155 17.29512 18.14009 18.05369 17.73387 17.79621 17.95715 18.15276 18.76272 19.01645 17.77579 18.30822 17.96221 17.99138 18.03276 18.5355 17.70658 17.89865 18.25873 18.61643 19.11073 18.8644 20.55282 19.65745 18.48924 17.99497 17.76253 17.74972 17.79421 17.79664 18.82131 18.42977 17.89844 17.3312 18.40919 18.3775 18.30239 17.65097 17.4633 18.86245 18.93968 17.99109 17.81838 18.95185 17.50965 18.72248 18.17148 19.08418 18.68517 17.33469 18.8633 18.23708 19.08041 17.56351 17.47736 17.38985 17.40169 17.22782 17.19549 17.64249 18.62984 19.2843 19.56507 20.34764 19.56524 19.88069 20.87626 22.14758 -9999 -9999 22.17807 22.12346 21.86246 21.84648 21.89842 21.03057 20.95151 21.09932 20.94669 20.89283 21.32801 21.73541 21.34734 21.42231 21.76853 22.24673 21.89956 -9999 22.36355 22.60446 21.96226 21.01042 20.84119 21.08015 21.97268 21.05185 20.69008 20.72127 20.64013 20.74684 20.94915 21.11421 20.83475 20.75778 21.99718 20.65298 20.42763 20.21133 20.12191 20.04871 20.95878 20.04399 20.08668 20.14577 20.14049 
17.69585 17.24811 18.40646 17.74169 18.43506 17.38656 17.38872 16.98621 17.3047 17.94981 16.86301 16.27864 16.03639 15.87656 15.8438 15.92165 15.92166 16.05391 17.23165 16.13985 16.53127 16.58573 16.3745 17.50168 16.70029 17.64146 16.61892 16.42128 17.06676 17.43598 16.75563 16.3567 16.48126 17.60773 17.15319 16.95164 18.21775 17.47122 17.53564 16.65046 17.94195 17.57948 17.66076 17.31466 16.69375 16.20491 16.41343 17.17542 18.10581 17.30393 16.97043 16.45966 16.64758 17.38332 18.03017 17.87094 16.54319 16.61654 17.70477 17.68308 16.92943 16.96487 18.18228 16.93268 16.82555 18.70072 16.99119 17.31655 16.98935 17.00097 18.89249 18.99261 17.82047 17.51707 18.4597 17.70978 17.08538 17.22258 17.30651 18.95305 17.29835 16.98406 17.07141 17.15775 17.19801 17.20757 17.3284 17.57975 18.30716 17.83604 18.19617 19.24635 18.39053 18.224 18.87635 17.90245 17.77987 17.92951 17.94786 18.21085 17.95339 17.90235 18.14163 18.53709 18.74271 19.22153 20.27538 19.66674 20.62291 20.55665 17.72439 18.01314 17.71671 17.84886 18.72425 18.27569 18.69705 18.59448 17.70518 17.18015 17.33288 17.38948 17.77299 17.75458 18.69423 18.85063 19.22001 18.07849 18.19918 18.38531 18.04677 19.1192 18.54891 18.91925 17.96269 18.79528 17.94403 17.69325 17.41655 17.2448 17.11589 17.12275 17.07736 17.0789 17.47919 18.24575 19.03138 19.96443 19.47301 -9999 -9999 -9999 21.95531 21.63882 21.64153 21.81941 22.22628 21.78399 22.87411 21.32969 20.95919 21.02863 21.06115 20.15907 20.23559 21.03476 21.04124 21.24277 21.36962 21.31798 21.99479 21.4653 22.50171 22.36172 22.6384 22.57534 22.55079 21.88591 21.1728 21.69727 22.16009 20.79717 20.82461 21.04808 22.29997 22.1974 22.14742 21.58646 22.03296 21.3425 21.25584 21.82413 20.17653 20.09751 20.06054 21.3459 20.06751 20.05345 20.09759 20.12452 
18.26324 18.15591 17.2976 18.46403 18.15197 18.49543 17.69444 16.94607 17.44525 17.04992 16.31638 16.03066 15.788 15.67484 15.6547 15.78943 15.90803 16.37897 17.22938 16.77634 17.46657 17.40518 16.79484 16.85119 16.68243 16.23889 16.25827 16.38381 16.40713 17.14202 16.61407 17.36629 16.70733 17.30519 16.33078 16.65754 18.20901 17.40799 16.9818 16.43511 17.84534 17.18251 16.95933 16.8611 18.21876 16.68202 16.44712 16.98531 17.42781 17.41184 16.42842 16.31832 16.58676 17.03964 17.0612 17.27876 17.33708 17.64086 17.64191 17.42312 17.46017 17.26018 16.81067 17.80126 17.105 17.60639 16.88082 16.7902 17.03043 17.04491 18.99566 19.05888 17.92116 18.98095 18.58554 19.28701 17.75093 17.62536 17.89879 19.22843 19.0211 17.18916 17.22059 17.29235 17.94951 17.74579 17.52632 17.69155 18.26506 18.27531 18.09078 18.2615 19.02847 17.818 18.58873 17.85019 18.08069 18.18035 18.41692 18.26489 18.29964 18.41862 18.75167 18.91881 18.85644 18.51929 21.02888 20.71222 20.15585 19.41654 18.07964 18.06047 18.45725 17.8568 17.6219 17.63232 17.82734 18.74375 17.25282 17.53051 18.59281 17.16387 17.53178 18.64918 18.69508 17.70218 18.27438 19.03241 19.06188 19.33513 18.0973 18.00073 18.76048 18.5262 17.84331 19.00393 17.37269 17.37514 17.37233 17.30723 17.34963 17.37489 17.47224 17.63715 17.88564 18.31594 18.63996 19.58435 21.23987 21.04979 21.79711 21.79874 21.33081 21.3696 21.55815 21.73972 22.44256 21.78047 21.8805 21.22208 21.10464 21.17965 21.05766 19.6671 19.7623 20.99819 21.57549 21.66047 21.75643 21.7914 21.84755 21.63868 22.4205 -9999 22.71218 22.5977 22.55855 22.11063 22.09907 22.357 22.62966 22.02982 22.39348 21.21236 21.5638 22.18115 22.09617 22.0458 21.99572 21.96749 21.25828 21.46339 20.81575 20.06785 20.05612 20.96939 20.0314 20.06047 20.10289 22.63485 
17.50097 17.23237 17.24628 17.32922 17.69934 17.55062 17.04428 17.24152 16.82176 16.64217 16.26638 15.95498 16.10602 15.56213 15.59555 15.6624 16.1292 16.65115 17.51679 18.11331 17.52076 17.60175 16.59539 16.29536 16.37389 16.24815 16.96768 16.87139 17.4044 17.46944 18.2272 16.4654 16.46578 17.52017 17.39596 17.00372 17.29491 16.52422 17.24312 16.76843 16.65877 17.3777 16.85105 16.80013 17.14142 16.49696 16.47311 17.5575 17.37237 17.48746 16.38987 16.43994 16.82951 17.35201 17.40727 17.02032 17.05556 17.8314 17.93597 17.55307 17.7739 17.4016 17.15785 17.50074 16.94178 17.70695 16.96589 16.7962 17.06429 17.74734 18.48384 19.17369 17.69044 17.73391 17.99542 17.48251 17.85925 18.00186 17.86361 18.88338 18.80699 18.93929 18.9938 18.82621 17.83444 17.56376 17.68029 18.42296 19.31089 19.31156 18.49208 18.32456 19.18633 18.18966 17.99728 18.21234 20.51534 18.49796 19.00661 19.88289 19.168 20.50871 19.97156 20.77871 18.10728 18.66543 19.42064 18.39054 18.61646 17.92946 18.03155 17.92737 18.3356 17.84178 18.24125 18.06481 18.1753 18.72581 17.37753 18.67925 18.82051 17.43127 17.94617 18.61647 18.75247 18.65684 18.12346 19.04821 18.98833 19.16004 19.2958 18.80657 18.66968 18.63416 18.73625 17.78872 17.11075 17.2137 17.37715 17.58817 17.93287 18.40747 18.32989 18.29643 18.73533 19.39453 18.72964 19.32907 21.09933 21.53833 21.85528 22.32068 21.813 21.54578 22.03352 21.80522 20.52364 21.97637 21.3437 21.58619 21.32901 21.35607 21.21774 21.37433 21.18885 21.11442 21.14118 21.30961 21.5996 21.64279 22.42324 21.76941 22.02957 21.34455 -9999 22.01968 22.14475 21.6546 22.37681 22.35868 21.66613 22.00877 22.34666 21.69869 22.23333 21.57026 22.11549 22.08647 20.59841 20.64427 21.33651 21.19171 20.57329 20.06985 20.05032 20.03411 20.03971 20.04421 20.11476 22.218 
17.19174 17.76042 17.95761 18.0634 17.2426 17.9082 17.25578 16.73345 16.68051 16.52094 16.3268 16.0028 15.71601 15.65 16.00486 15.82318 15.77229 16.23042 17.38095 17.7017 17.28678 16.70025 16.21961 16.30135 16.62257 16.1683 17.7621 17.46616 16.89793 16.72421 16.53438 17.29196 17.43025 17.2929 16.95197 16.89701 17.21183 16.17504 17.21262 17.4889 16.8009 16.98697 17.4153 16.65168 16.6745 16.62733 16.67153 16.95033 17.49352 16.80063 16.53944 16.36181 16.96615 16.63649 16.71259 17.36509 17.12892 18.24987 18.56584 16.96208 17.97891 17.02202 18.44705 18.21461 17.86023 16.9101 16.73706 16.92104 17.13648 18.73467 18.61032 18.97983 19.19953 18.02991 18.90711 18.03954 18.24303 19.7769 18.96939 18.83145 19.33914 18.31519 19.46166 18.34763 17.80671 17.62706 17.96771 18.29614 19.69543 19.5163 18.6376 18.08904 18.02194 18.28058 18.37938 18.87857 18.96026 19.18925 19.04934 19.59422 20.65016 20.77689 19.11855 18.4399 18.33291 18.34761 18.76483 18.72767 18.28241 18.04036 19.54045 18.05657 18.1508 17.98044 18.17093 19.25538 18.50317 18.78792 17.44345 18.09521 18.02342 18.76113 18.76127 18.89754 17.91667 17.98001 19.35577 19.13755 18.78983 19.04688 18.92737 18.78704 18.43084 17.42698 17.06249 16.98366 16.97224 17.1847 17.8029 19.04626 18.92565 18.61558 18.81416 20.20147 19.84561 20.64273 20.97904 19.6591 20.31211 21.39942 21.4034 21.43773 23.42303 23.22869 21.1473 21.06544 22.3183 20.52257 21.13724 21.06596 21.8374 21.67847 21.53255 21.44647 22.50859 22.0007 21.90706 21.01978 21.498 21.62345 22.17621 23.56933 22.36776 22.04591 21.41973 22.58779 22.59674 22.15502 22.36282 21.76659 21.89833 21.84114 21.62526 22.2449 22.23813 20.77978 21.55031 21.45765 21.77739 20.39471 21.62221 21.48965 20.61611 20.07844 20.05822 19.99139 19.96647 20.18104 20.51827 21.00056 
18.33241 18.0399 18.05323 17.76792 17.98661 18.09447 17.31219 16.68802 17.29122 16.77484 16.32672 16.07665 15.77736 15.5859 15.60175 15.66827 15.92126 15.7759 15.80927 16.08139 16.65156 16.31664 16.14461 16.27512 16.42159 16.61251 16.37668 17.37942 16.93812 16.69484 16.20428 17.45577 17.41153 17.15648 17.37039 17.32364 16.29045 17.29662 17.17317 18.03923 17.58191 16.72501 17.38416 16.9772 16.99002 16.69095 16.94549 17.09044 17.54691 17.00013 16.63851 16.54937 16.55815 16.85669 16.87587 16.89448 16.93838 17.19967 18.11184 16.99706 17.80269 17.17502 17.48286 16.98825 16.92568 16.72651 17.12559 17.46969 17.29314 18.26842 18.90157 19.36598 19.40712 18.92681 19.1398 18.73158 18.20144 19.40394 19.11925 19.20921 19.09079 19.72552 19.55269 18.06702 17.73014 17.72339 17.82498 18.08322 19.60498 19.56208 19.276 19.74948 18.42474 18.98782 19.5619 19.5964 19.41497 21.29291 19.43389 19.0221 19.52068 19.10499 18.99048 18.53459 18.93165 20.54424 19.56735 19.8521 18.47206 18.14117 18.04591 18.06567 18.27382 19.44905 18.1591 18.46269 18.76996 17.79272 17.60596 19.10796 17.77304 17.7638 18.90704 18.34855 19.08345 19.16089 19.15204 19.12678 18.69412 18.96119 19.00298 17.78029 17.31587 17.00695 16.8608 16.82707 17.00132 17.24125 17.98611 18.95354 18.33424 18.12096 20.2976 19.91205 20.52749 21.08771 20.74455 22.20813 22.22264 21.2197 21.49371 21.71335 22.74608 21.72685 21.11317 21.25822 21.94634 21.39957 22.20774 20.71313 22.17532 23.49798 22.78981 23.14367 22.0316 22.15522 21.19685 21.48952 20.72538 21.81812 21.04781 22.63429 21.79288 23.66926 22.44172 22.55274 22.62361 22.17147 22.36584 22.3307 22.35365 22.33888 22.49642 22.32933 21.16196 21.12292 20.54165 22.12678 21.73214 21.69235 21.63937 21.40542 21.42521 20.22446 20.36548 19.90869 19.94415 20.39101 22.28567 22.13836 
18.31658 17.72201 17.14968 16.94641 17.05886 16.8528 16.85464 16.97078 16.85787 16.31417 16.19646 15.97924 15.70342 15.57762 15.56738 15.64407 15.734 15.82771 15.87152 15.89633 16.80674 16.03158 16.15391 16.70811 16.57284 17.41949 16.89536 16.99922 17.48357 17.35396 16.48322 17.78072 16.89413 16.59179 17.26535 17.32884 16.11656 17.53656 17.23831 17.54149 18.19624 16.67075 16.57993 16.573 17.54825 17.63099 16.73785 16.82973 16.65954 17.64505 17.00856 16.5109 16.62517 16.86278 17.06919 16.50035 16.68527 17.18658 18.41854 17.8942 16.74137 16.94316 17.8676 17.33176 16.98716 17.24312 17.60026 17.86399 17.69917 17.71632 19.35836 19.70205 19.24367 18.20726 18.91802 18.86965 18.16875 18.96675 19.36863 19.71076 19.74446 19.18267 19.21211 18.60445 18.06285 17.84607 18.2676 19.10205 19.68774 18.33813 18.67483 18.5525 18.59575 19.58055 20.62763 20.84417 20.66859 20.34022 19.87232 19.56175 21.1274 22.32491 22.08093 20.96024 19.75683 20.98211 19.25597 19.96892 18.40689 18.41239 18.03525 18.2262 17.88522 19.26156 18.29529 17.95669 17.30953 17.63516 18.82135 19.00496 17.65393 17.64849 17.82037 19.01958 18.59841 19.26963 18.97725 18.38827 18.14453 18.79864 19.22572 17.44271 17.23298 16.83762 16.7817 16.91246 17.11602 17.12779 17.45939 17.65442 18.07357 17.97189 18.60584 18.86215 21.1695 20.99419 21.03756 21.75829 21.43513 20.96581 21.62995 22.02462 22.33774 22.2929 20.27656 21.42811 21.15162 21.28017 22.04858 20.62271 21.8995 21.49586 22.24421 22.04696 22.09902 21.45034 21.2599 21.53816 21.43632 21.06881 21.58137 21.20617 21.9182 23.63385 21.83571 22.60659 22.6803 22.61018 22.18298 22.35843 21.07684 21.73002 21.4196 22.73833 20.91868 22.18617 20.70816 20.45754 20.55409 21.26954 21.58007 21.38305 20.59508 19.94596 19.87408 20.31503 20.79563 21.63753 21.84001 22.00699 
16.93393 16.97551 17.78963 16.80442 16.56025 16.63129 16.72611 16.39503 16.24281 16.12472 15.972 15.83778 15.62872 15.52703 15.50946 15.60851 15.89304 15.79531 16.25483 17.77452 16.71068 16.67825 17.15166 17.76818 16.16608 16.52987 17.61435 17.80417 17.49191 16.4911 16.24294 17.35293 16.2282 16.17955 17.80822 16.3925 17.39478 17.34036 16.95245 17.31606 16.85018 16.56279 16.43692 17.82582 16.91444 16.63192 16.60366 16.72907 16.98535 16.89272 17.44405 17.23602 16.68263 17.02817 16.84527 16.73031 17.37506 17.39682 17.11144 18.22208 18.32535 16.76562 16.86542 17.27755 17.53017 17.84659 18.41115 19.01652 17.97428 17.98861 19.89603 19.26189 19.67228 18.81016 19.01542 19.05127 17.94699 19.48905 19.6338 19.23684 19.50332 19.56931 19.98598 19.05541 18.7188 17.96002 19.49384 18.99273 18.61871 18.25464 18.25682 18.4175 20.21659 19.61341 20.68024 19.7176 20.31188 20.2644 20.5738 19.13803 19.85357 22.23955 19.68851 19.23574 19.3438 19.13935 20.73273 21.93794 17.81343 18.43457 18.20418 18.63236 18.5442 18.95433 17.6323 18.73205 18.7587 17.45521 17.55974 18.81179 18.96366 19.01758 18.99696 19.05996 17.69578 18.20539 18.60689 18.33771 18.39459 19.0783 18.81862 17.39824 17.02885 16.71223 16.7665 16.99359 17.21556 17.42835 17.57738 17.66552 17.84238 18.26666 19.28636 20.1756 20.17949 21.23843 20.04026 19.98287 20.87264 20.62078 21.87905 22.44154 22.68446 22.86691 21.69173 21.12383 21.04064 21.11221 21.44656 21.48676 21.68445 21.59279 22.20331 22.90264 22.0811 22.05243 21.37319 21.15391 21.18351 21.39747 21.64915 21.63812 21.84533 21.67408 21.41862 22.65199 21.93727 22.61926 22.3425 22.35008 22.36355 22.31691 21.44571 21.06134 22.38807 21.59661 21.54329 20.90529 20.42782 20.95617 21.50063 21.31924 20.18316 19.8539 19.81725 19.93251 20.70242 21.42773 21.06712 21.2846 
16.69232 16.51234 16.41383 16.43447 16.47178 16.52673 16.38574 16.31777 16.16891 16.37179 15.92643 15.7363 15.60349 15.53559 15.54252 15.55309 15.60498 15.68778 15.83954 16.73097 16.84803 16.87662 17.15796 17.36778 17.22478 16.87968 17.18294 17.20251 16.64968 17.45981 16.31578 15.92988 15.90763 16.73919 17.38947 17.44694 17.00605 16.95335 16.95657 17.15059 17.38419 16.69127 16.55576 17.20858 17.09386 16.77917 16.80097 16.64044 17.29408 17.744 17.48995 16.77885 16.80135 17.04465 17.4254 16.76286 17.16598 17.07482 16.99391 17.25957 18.69247 17.71229 17.30009 17.57154 18.72267 19.83247 18.88435 19.29614 18.26029 18.95058 19.96987 20.42969 20.34405 19.07321 19.50615 19.02073 18.48806 19.11008 18.86895 19.21495 19.50213 19.69859 19.41166 19.46164 18.77922 19.19168 18.58858 18.63007 18.47853 18.62635 20.03999 19.09123 20.26769 19.03504 18.74697 19.36036 20.60282 20.6718 20.34961 18.89305 20.06127 19.58305 19.44084 18.72327 18.57941 18.22242 19.04819 18.61341 18.16971 18.15713 18.00345 18.25945 19.32739 18.7312 17.75585 18.44157 18.58043 18.94326 17.78881 17.48918 18.88397 18.33388 18.97291 18.84023 18.91135 18.08799 18.13084 18.8076 19.05388 17.97985 17.65997 17.16871 16.8617 16.6644 16.78028 17.02169 17.33764 17.58806 17.97349 18.33869 18.55017 20.04521 18.89042 19.4767 20.92814 21.08973 21.87238 22.70929 20.68559 21.4165 22.07275 22.00325 22.67884 23.10921 21.26504 21.34339 21.14957 21.12003 21.23019 20.59439 21.3229 23.31809 22.14816 22.08088 22.12065 21.97578 21.33541 23.34817 23.38237 21.56473 21.67206 21.95985 22.91825 21.68136 21.75249 22.77291 22.93864 22.57223 22.72287 21.67729 22.32076 22.29142 21.67196 22.29756 22.22738 22.17188 21.7652 21.1969 20.71127 20.91896 21.56666 20.41833 19.99763 20.0992 20.10378 19.84095 20.2899 21.37703 21.59255 21.83685 
16.50524 16.34858 16.32293 16.38763 16.43321 16.46287 16.35098 16.2617 17.63889 17.39293 16.78983 16.57163 16.55408 16.38966 15.54686 15.54016 15.57703 15.6855 15.95187 16.84681 17.36986 17.25113 16.92822 17.11757 17.0836 16.77088 17.06373 17.35658 17.40118 17.07952 17.05526 17.27697 17.3043 17.94475 16.96716 17.77982 16.61694 16.71946 16.84239 16.99821 16.36035 16.48841 16.55407 16.62045 16.83383 16.89805 17.16462 16.61206 16.76606 16.9056 17.02567 16.42994 16.50768 16.82855 17.0626 17.57591 17.84172 17.20751 17.82943 17.45072 17.50486 18.47775 17.90309 18.20536 19.42964 18.46495 18.10588 19.69045 19.52027 18.50911 18.86395 18.17097 18.6474 19.06107 19.15093 19.13554 18.45365 18.28487 18.62808 19.26167 19.21288 19.49977 19.47331 19.50501 19.97632 19.42074 19.99834 18.57222 18.7006 18.5454 19.027 19.55332 19.06134 18.6863 19.06051 20.03542 20.60229 20.64767 19.05655 18.72313 19.35974 19.67832 20.77875 19.72303 18.60357 19.07235 18.60388 18.08925 19.06928 17.99043 18.1922 18.08593 18.3917 17.49102 17.21473 18.56383 17.59382 18.65074 19.0729 18.24664 17.53793 19.60135 18.50554 17.84768 19.4638 18.35039 19.55258 18.70653 19.217 17.51888 17.29629 17.17066 16.87955 16.73267 16.88705 17.18818 17.52735 17.84159 18.60493 19.46651 18.67209 19.10002 20.43096 22.34288 20.68188 21.07591 21.28758 21.54747 21.26791 20.99696 21.83791 22.27543 22.12861 22.39132 21.11693 20.89557 23.01234 21.20768 21.27769 21.38914 21.44621 21.97154 21.44219 21.51684 22.47725 21.51078 22.26821 22.52355 21.51461 21.20848 21.66089 21.9831 22.19916 22.48778 23.91391 21.20891 21.26497 22.69711 22.41848 21.68288 22.30597 22.28784 22.30111 22.27564 22.22481 22.14718 22.09229 22.09829 20.50154 20.52041 20.40477 20.76387 20.20211 20.59128 20.2797 20.1824 20.9387 21.35172 20.5854 21.72898 
16.3744 16.26144 16.29623 16.34789 16.34201 16.59083 16.31557 16.41255 16.90901 16.83468 17.16976 17.62809 16.22493 15.73716 15.57977 15.61378 15.68653 15.92776 15.83077 16.53215 17.22434 17.13314 18.01574 17.38313 17.07746 16.39504 17.01998 16.90391 17.11324 17.07887 17.40991 17.7455 17.92483 17.26194 16.73331 17.27835 16.56135 16.30244 16.36102 16.44296 16.50497 16.91046 16.99324 16.94267 16.76287 16.88477 16.92496 16.51403 16.82987 17.04248 17.54702 17.53218 17.15485 16.91483 17.21098 17.43281 18.13923 17.46645 18.15208 17.47764 18.51613 18.0226 18.16157 19.87222 18.10356 19.53994 19.25247 18.81619 19.05077 19.90443 18.57131 18.42267 19.38662 19.05866 19.38854 19.07477 18.9815 18.19559 18.06333 18.77482 19.11196 18.37767 18.63591 19.67801 19.37112 17.953 19.40223 18.05807 18.01448 18.17442 18.8234 20.56532 18.93848 18.93347 19.16058 20.50132 18.88065 20.01602 18.56537 19.57317 21.02028 20.11083 19.44701 19.64904 21.46691 18.51843 18.13928 18.14004 18.2895 18.2282 18.93964 18.519 17.38797 17.23503 17.54162 18.35356 17.98348 18.0469 18.09027 18.85202 17.95672 18.00519 17.85114 18.08988 18.50614 18.4328 19.26389 19.10784 19.27798 17.67123 17.37629 17.1776 16.9601 16.97816 17.20125 17.59736 17.94076 18.76596 19.89062 20.05066 18.82735 19.08821 20.38589 22.20007 21.25705 21.08713 21.51814 20.10115 23.0929 21.63331 21.28322 22.73183 21.75844 21.92328 22.38253 21.65407 22.13785 22.12891 22.07223 21.3554 23.09598 21.65125 21.07069 22.14309 21.97458 21.85743 22.01421 22.10158 22.14431 21.70518 22.6971 21.66766 21.20624 22.14829 21.48211 23.08542 21.25337 21.45698 22.20093 22.38753 22.31117 21.66172 21.66394 21.79338 22.21209 22.18228 22.17778 20.59291 20.55246 20.55112 21.31355 21.09164 21.78114 20.97543 20.64796 19.93528 20.26628 20.17265 20.79037 20.17435 
16.34146 16.26328 16.19668 16.33305 16.27652 16.44993 16.46864 16.13721 16.09671 16.15606 16.33375 16.60616 16.41246 16.8044 15.66412 15.71228 15.99585 16.91753 15.77197 16.26496 17.32878 17.35926 17.85733 17.33859 16.64959 16.48639 16.15075 17.71708 17.15972 16.99476 17.36483 17.31079 17.09251 16.67312 17.24714 16.55012 16.7782 16.3128 16.54115 16.70275 16.92744 16.90409 17.94152 17.2916 16.69715 16.67344 16.83753 16.61095 17.52329 17.39789 16.97474 16.97252 17.96027 16.67243 16.92826 17.95799 17.66971 17.70701 17.4062 18.1372 17.89611 18.53245 20.12435 19.25941 18.31982 19.46513 19.64466 19.43462 18.90331 19.55225 18.27434 18.60772 18.86344 19.5058 19.12124 18.87737 18.85927 19.11444 18.7654 17.90064 18.16139 18.18197 18.75584 18.10571 18.10973 17.91766 19.17198 18.37209 18.70988 18.3486 18.65287 18.82822 20.26172 20.7085 18.83202 18.66357 18.42311 19.91925 19.31536 20.24019 19.71075 21.6631 19.4424 19.8947 20.6156 18.38172 18.17277 18.01124 17.97386 18.15486 18.28619 17.61938 17.17863 17.26849 17.99089 18.41188 18.94639 18.75208 17.73957 17.99513 18.0135 18.35392 18.82163 19.08848 18.94731 19.39883 18.96059 18.56668 17.50695 17.47131 17.38641 17.28414 17.29375 17.42744 17.64749 18.25924 18.97626 19.52838 19.67536 20.44831 18.53603 19.85922 20.69299 21.56645 20.73526 20.48815 21.58159 21.18668 21.0807 21.93789 21.20875 23.45827 22.25782 21.92091 21.34771 22.32209 21.30912 21.67371 22.38987 22.36428 21.74405 21.64257 21.22145 21.39429 21.68019 21.7793 21.99642 21.45818 21.69921 21.74422 21.7355 21.61974 21.50508 22.19442 21.76534 22.70779 21.46563 21.35604 22.68112 21.24613 21.28806 21.0072 22.61524 21.62852 22.25109 21.16036 21.65492 20.90767 20.95621 21.92198 21.91095 21.10401 20.25054 20.55381 20.81171 19.50884 21.00298 19.87128 19.81654 19.67454 
17.67019 16.40109 17.73593 16.89373 16.5187 16.18786 16.21883 16.14021 16.19108 16.12008 16.74252 16.00685 16.99952 16.18039 15.81672 15.79003 16.36877 17.08821 16.44802 16.25847 16.21484 16.12827 16.54341 17.94235 17.33928 17.76773 15.93753 16.63358 16.43573 17.22013 17.20994 17.23165 17.46655 16.21438 16.4792 16.55946 16.55725 16.59508 16.54147 16.55709 16.89585 16.94383 17.9822 16.57781 16.59479 17.01562 16.93449 16.84233 17.09669 16.92216 17.15969 17.06983 17.96625 16.93362 16.80354 17.34712 17.94686 17.78278 17.77387 18.13479 20.04796 19.38382 18.76234 18.55281 19.44663 18.69714 19.59131 20.09856 19.05536 18.68932 18.49934 19.53903 20.22527 19.39483 19.3767 18.34926 19.09797 19.05086 19.30556 18.03077 18.61308 18.63864 17.81755 17.82183 17.78638 17.8177 18.07448 18.34864 19.79503 18.33273 18.47322 19.45912 21.20737 20.10978 20.54546 18.44435 18.70375 18.60064 20.02218 21.48323 21.21057 20.89388 21.32285 20.19502 19.11864 18.30913 18.41162 18.23902 17.94986 18.81925 18.68648 17.85014 17.23557 17.41516 18.78915 17.84313 17.85666 18.85969 18.79383 18.14328 19.06943 19.02656 17.98606 19.31432 18.75144 18.51706 18.43821 17.64246 17.66113 17.59081 17.55533 17.58019 17.72285 17.87487 18.41745 19.57054 19.12008 19.88226 18.34458 18.41397 18.67722 20.18414 21.23572 21.07387 20.83214 20.74384 21.63231 23.07092 21.70613 21.68938 21.65304 22.33366 22.38258 22.37877 22.0648 22.6412 22.61823 23.48393 22.20548 22.1891 22.14436 21.01011 20.81398 21.38497 21.74763 21.7121 21.50708 21.59864 21.64809 22.01795 22.20582 21.60567 22.31348 21.48022 23.66603 22.37484 21.18563 21.25275 21.55138 21.78172 21.30793 21.46778 22.60721 21.63263 22.23928 22.20177 22.14717 22.1414 21.82781 21.5956 21.02695 20.49139 20.11785 20.86434 19.6912 19.31694 20.36205 20.32147 19.69068 19.97992 
16.48988 16.43075 17.76925 16.3828 16.57684 16.88045 16.49825 16.16643 16.20495 16.16062 15.95952 16.25719 17.21869 16.54189 16.0331 16.2044 17.29503 16.51168 17.04648 16.23627 15.88453 15.88388 16.49051 17.25972 17.72593 17.0822 17.04517 16.63566 16.12839 15.92703 17.9059 17.33375 16.13995 16.07694 16.19512 16.22012 16.81592 16.60439 16.47658 17.59087 17.16055 17.46866 17.95342 16.68941 16.81994 16.76158 16.77725 17.27864 16.81111 16.91433 17.49779 17.25715 17.48437 18.07898 18.16889 17.17421 17.40189 17.74513 17.98105 18.60361 19.87712 19.72805 19.78348 18.72674 19.43612 19.36205 19.55435 20.33303 19.39703 19.578 19.66999 19.24038 20.34638 19.81739 19.25207 18.46341 19.256 19.08997 19.23043 18.66418 18.07027 19.46223 17.8076 17.72891 17.8356 17.77674 18.02431 18.34882 18.02927 18.65642 18.64149 19.75903 20.49464 20.5713 19.98932 18.52437 18.23886 19.10883 20.32585 21.56786 19.71618 21.48133 18.66142 18.43653 18.58134 19.5992 18.36038 18.57595 17.99284 19.14809 18.74695 18.62659 18.23373 18.54531 17.84932 17.51206 17.12426 17.24624 18.91225 17.94661 19.20033 18.61515 17.96964 19.16088 19.20597 17.69954 17.74393 17.93368 18.46269 17.96654 17.79996 17.87159 18.04863 18.89084 19.906 20.07417 19.28423 18.91118 18.52212 18.70211 20.42297 19.617 21.52052 21.05948 21.3253 20.72392 21.06436 21.29085 21.51245 21.64932 21.87516 21.85388 21.92408 22.00567 22.02334 21.98783 21.37328 21.84511 22.01053 21.99912 22.52041 22.03648 21.35332 21.29784 21.78128 21.38054 21.39476 21.50778 21.61738 21.61492 21.95769 21.39169 21.35781 22.06257 23.75923 23.17113 22.76852 -9999 21.36848 21.34905 22.6508 21.95577 22.55381 22.26525 22.21351 22.19684 21.53504 22.1509 21.71349 20.75937 20.51917 20.75945 19.71672 19.7379 19.82137 19.13511 20.54469 19.74131 21.23325 21.52412 
16.45362 16.46894 16.42255 18.06853 17.78605 17.5094 18.06799 16.10896 16.04932 16.10049 16.00788 15.92469 16.96399 17.14412 16.51577 17.89733 16.05056 16.23908 17.42212 17.02773 16.07792 16.04255 16.42826 17.002 16.98569 17.2362 16.9803 17.27815 17.21169 17.33233 16.43497 16.46323 16.65855 16.15717 16.65943 17.0927 16.49473 16.76496 17.00423 16.95156 16.65011 16.98344 17.8533 17.81719 17.80813 17.10479 16.86764 16.86886 16.86255 16.98206 17.33267 17.78132 17.00841 17.28483 17.37715 17.74077 17.85865 17.8539 18.33328 18.67456 19.33062 18.90376 19.69398 18.69868 19.50311 18.99745 19.72373 20.77415 18.79911 18.26809 18.66217 18.91479 19.48593 19.31372 19.22488 19.07478 19.08187 19.14082 19.22985 18.32628 18.44857 18.75267 19.07744 17.89449 19.1379 17.73217 17.96297 18.23166 17.96831 18.33563 19.00888 20.49204 20.17821 19.42626 18.4373 18.571 18.6603 19.38767 21.37698 19.94378 20.94284 20.38617 18.90986 18.05139 18.21774 18.03177 18.13446 18.93966 19.21298 17.63665 18.47104 16.8939 17.4017 17.74988 16.94744 16.76421 16.81117 17.1322 19.04213 18.90196 19.06833 18.09748 17.6662 17.69666 17.64989 17.63508 17.68049 17.92861 19.01459 19.26737 18.0018 18.03425 18.49371 19.82027 19.71892 19.94464 18.73537 18.53769 19.06737 19.32067 20.60172 20.3583 21.65887 20.6274 20.52685 19.88013 19.44888 20.10014 21.20883 20.72346 21.55415 22.32408 22.22971 22.59622 22.01102 21.97348 22.6715 21.84381 21.66786 22.41347 21.79135 21.47991 22.03748 22.79791 22.17781 21.44085 21.44584 21.5633 21.57312 21.13321 21.33328 21.31767 22.27859 21.68981 22.41274 22.6063 22.73023 -9999 21.38114 22.66224 22.61844 22.6165 22.5533 21.9948 22.19736 22.19407 22.1873 22.17342 22.19682 20.79466 20.58171 21.07611 19.87143 20.0647 19.89415 20.2021 20.27779 20.03863 19.89464 19.47698 
17.62059 16.75669 17.18722 17.97397 17.36921 16.80334 16.44384 16.07872 16.00452 16.00688 16.01045 16.00325 16.59192 17.14568 17.08317 16.19631 16.5285 16.05153 16.97564 17.13726 16.26211 15.88612 16.23218 17.21324 16.37182 16.41643 16.40106 16.69109 17.3027 16.63457 16.47825 16.18456 16.67144 17.66174 16.93529 16.98513 16.68545 16.579 16.67276 16.96721 16.84298 17.04002 16.80728 16.82194 17.3089 16.95761 16.86967 17.85167 16.88112 17.58009 16.96886 17.34448 17.34827 17.90383 17.52193 18.12437 19.32431 18.49906 19.88623 19.3093 19.48755 18.27023 19.26376 18.51153 19.64341 18.97316 19.00579 18.35151 18.95771 18.47156 18.15834 18.40312 19.17097 19.1772 18.98659 18.18221 19.30573 19.47247 18.55908 17.93636 19.38557 19.11819 19.62629 19.20881 18.94928 17.87551 17.8033 18.12943 18.09419 19.19456 20.5081 20.61293 19.90564 18.29346 18.2701 18.49906 22.17729 20.85491 20.68412 20.15238 19.46077 18.44073 18.26716 19.70221 17.81957 17.25125 17.27349 17.48696 17.53933 17.56834 17.17428 16.7848 16.83137 16.78395 16.49791 16.37605 16.52863 16.88424 17.61964 19.20505 18.10724 19.42448 17.71321 18.05742 17.62436 17.55419 17.67642 18.01072 18.62639 18.77527 19.5729 18.79295 18.53166 19.27555 19.69514 18.53826 18.40291 18.68186 19.47625 20.76167 20.68581 19.73308 19.77681 20.99333 20.86016 20.27094 19.59355 19.74372 19.73263 20.94641 20.75736 21.07542 22.84002 21.80062 22.02322 21.9683 22.14679 21.88308 21.94947 21.35448 22.53661 23.01901 22.74652 21.69791 22.2487 21.56133 22.11709 22.45893 21.56964 22.25488 21.41642 21.56885 21.67846 21.88579 22.38455 22.83289 22.00805 22.80366 22.6668 -9999 22.71526 22.31787 22.02327 22.05613 22.23657 22.22787 22.20635 22.55791 22.45529 21.03974 20.8151 20.96526 20.02061 19.65277 19.68164 18.97709 20.26315 20.45708 19.22485 20.51784 
17.27632 16.73084 16.44002 16.89721 17.03538 17.67867 16.13234 15.98919 15.94405 16.03051 15.98155 16.02744 15.94186 15.98023 16.97296 15.7866 16.19153 17.81157 16.29356 17.01904 15.87316 16.02947 16.51765 17.064 16.65744 17.09386 17.39472 17.35954 16.88343 17.5019 16.33504 16.56172 17.45735 17.60663 17.61288 16.96645 16.5071 16.48681 16.61438 16.9166 16.89124 17.07673 16.99817 16.85481 17.20079 16.85859 16.76704 16.79461 17.22129 17.35181 17.08654 17.5194 17.77336 17.63845 19.41467 18.3094 18.34879 19.02902 19.44747 18.96066 18.97641 18.7651 18.23481 19.39296 19.66608 19.1349 19.29776 18.86976 19.82285 19.62315 18.28317 18.26688 19.36378 19.26263 19.76872 18.93891 18.05079 18.2566 19.37367 17.93086 19.60757 18.38804 19.17957 18.6525 18.20773 17.85884 17.87736 19.48852 18.34748 20.27176 20.19861 20.0795 20.55286 18.91672 18.76131 19.40879 21.16618 21.70371 19.33096 18.50728 18.05392 18.03504 17.90878 19.35436 17.16801 16.87838 16.96051 17.77699 18.40534 16.82579 18.46294 18.52528 16.69005 16.30464 16.04051 16.18888 16.61193 17.61924 18.85912 17.97084 19.13773 18.5466 18.04272 18.39525 17.68205 17.75856 17.90992 18.12892 18.43344 18.84186 18.46959 19.6457 18.74178 20.01752 18.75791 18.61539 18.56913 18.72279 18.97641 19.40074 20.18215 20.74714 20.87915 20.72052 21.13609 21.01734 21.39258 19.90949 19.31592 19.57324 20.02723 20.95856 21.06339 21.8628 21.87481 21.87204 22.13667 21.85865 21.84777 21.97932 21.94255 21.88745 22.01605 21.79603 21.82976 21.48775 22.14657 22.2121 22.19751 22.01247 21.29621 21.97555 21.44954 21.62266 22.07396 22.32993 22.65165 22.73655 22.67837 21.46268 -9999 22.13359 22.05581 21.8981 22.3111 22.31634 22.27286 22.27003 21.6304 21.71084 22.00442 20.64028 20.1125 19.43509 19.56015 19.76734 19.34505 18.95233 19.08006 18.69813 
16.27405 16.27487 16.65296 18.52068 17.50333 16.36544 16.43886 16.06024 16.03091 16.01916 15.98982 16.17365 15.86508 15.75366 15.69995 15.97506 17.63871 17.36554 17.74881 17.40518 15.8393 15.88291 17.228 17.82746 17.11733 16.45985 16.9674 16.83534 17.24649 16.36093 16.8302 17.33058 17.66086 16.65296 16.52336 17.12315 16.56192 16.84645 16.96156 17.20452 17.05246 16.73673 17.12094 17.08981 17.34806 17.09223 17.35367 17.20888 18.38659 18.24986 17.49901 17.8708 18.79525 18.10277 18.10592 18.41991 18.81802 19.97525 18.31391 18.51986 18.30055 18.99192 19.54874 19.21998 18.14951 18.2439 17.58269 17.86044 18.75466 20.16835 18.08375 18.45364 19.36147 18.98796 18.41474 18.17884 18.95313 18.7297 19.63235 18.50364 18.39806 18.29077 18.32961 18.65812 17.99697 18.03258 18.1142 18.33582 18.92361 20.25296 20.44057 20.39994 20.82565 18.5415 18.87697 19.98083 19.92986 19.54543 18.8787 18.49997 17.74144 17.62807 17.46828 17.28497 16.776 16.78959 16.85687 18.50781 16.85069 17.64635 18.63326 17.14566 16.41765 15.99761 15.87367 16.19185 17.01647 19.00231 17.57704 18.90399 18.63501 17.66889 17.86798 17.97068 18.84126 18.39781 19.49188 18.08524 18.66384 19.46164 18.89096 19.49517 19.6812 19.80277 20.39447 18.66202 18.81945 19.14984 19.83895 19.74619 20.09897 20.36669 19.46776 20.34718 19.38463 19.91219 20.91954 20.0765 19.21185 19.46852 20.09781 20.9409 22.96005 22.32533 21.63376 22.30481 23.35612 21.70674 21.59911 21.81861 22.094 22.32222 22.19805 21.70302 22.59359 21.83228 21.13148 21.68654 21.71611 21.67451 22.36442 21.68484 22.0253 22.44636 21.92109 22.42748 21.98653 22.09694 22.09772 22.69883 22.70218 22.70251 22.06565 21.68097 21.20728 20.47467 20.98711 22.5483 22.35327 22.36779 21.57429 20.181 20.1155 19.08559 19.55925 19.92051 20.55778 19.37183 18.12287 18.12954 
16.28598 16.25369 16.26702 16.41597 16.41534 16.7914 16.97384 17.50445 17.17507 16.00754 16.01285 16.55175 16.36027 16.00754 16.39954 17.5041 17.2913 17.12699 17.73393 16.18644 15.86746 17.78379 17.47743 17.73904 17.27109 17.67892 17.63228 17.43894 18.08628 17.03465 16.50289 17.80326 16.73238 16.46901 16.72214 16.68719 17.72692 16.86723 16.54611 16.94968 16.77343 16.80039 17.11028 16.98055 16.94966 17.04047 17.73223 18.40793 18.75648 17.65524 17.55947 18.2129 17.98578 18.09699 18.61329 18.61276 18.60666 18.58688 18.56538 18.22906 18.19333 18.78004 20.28539 18.26164 17.85314 17.77271 17.64937 17.77965 18.17949 18.04879 18.80832 18.60688 20.13874 19.28037 19.68897 18.39147 19.04556 18.70353 19.18313 19.46904 19.57026 18.047 18.34176 18.5222 18.12309 18.21547 18.40647 18.50601 19.38428 20.20485 20.12426 20.30483 19.86049 19.92495 21.80547 21.19125 18.98609 20.80684 18.19047 17.87308 17.56747 17.31053 16.93379 16.75046 16.73694 17.17531 17.86476 17.00314 18.97246 18.847 17.41615 16.7309 16.19047 15.89972 16.05622 16.48936 17.67814 18.57227 19.06488 17.68644 17.84871 18.62592 18.06849 18.0383 18.3441 19.3902 19.40505 18.4674 19.05452 18.93436 19.89668 20.54101 20.16296 19.98635 20.19444 20.12017 20.53715 20.72872 20.32568 20.74304 19.74018 19.94253 20.13487 19.73804 19.36914 20.71212 19.44802 19.49894 19.3255 19.35798 20.83827 21.48602 21.44782 21.52556 22.18508 21.93273 22.1164 22.25641 22.88874 22.78644 21.86523 21.74863 21.31646 22.96131 22.4155 21.00694 21.84185 23.14458 21.83817 21.8325 21.57615 21.51936 21.5857 21.633 22.34405 23.24193 22.07841 22.70491 22.05492 22.66252 22.70022 21.14435 22.68597 22.10102 22.60208 20.79173 20.75929 21.98367 21.31981 21.73182 20.42256 19.97275 20.07837 18.99629 18.96351 19.66603 19.93596 18.59355 17.80521 17.98844 
16.75168 16.58882 16.41685 16.61985 16.18708 17.32989 17.25869 17.30539 16.07401 16.06256 16.62084 17.40599 17.42212 17.29937 16.89104 16.87236 17.1465 17.08843 16.22703 16.00939 17.11915 17.78386 17.49573 17.89501 18.01259 17.49409 16.40356 16.48703 17.06588 17.11829 17.97383 16.58526 16.45177 16.76065 17.01867 17.00282 17.80036 16.79801 16.60964 16.94254 16.66871 16.66961 18.52325 17.38802 18.06722 18.02909 17.55424 17.73309 17.25169 17.5316 18.13369 18.46674 18.06941 18.40498 18.43449 18.7114 18.50568 19.0246 19.1256 18.60229 18.4092 18.28855 18.83334 17.74192 17.71527 17.97494 17.8776 18.78893 19.00512 19.85814 18.13715 18.31919 20.05265 19.65137 19.58385 18.2024 18.82089 18.37329 19.31514 18.41353 18.08507 17.91706 17.97225 18.04916 18.21109 18.3896 18.69589 19.33712 20.18517 18.85448 19.19297 18.58513 21.16862 22.61096 22.67397 20.34516 19.53442 19.18568 17.96325 17.36167 17.46171 17.13268 16.8006 17.08883 17.57734 18.14655 17.44497 17.5567 19.24314 19.29259 17.02447 16.33725 16.08296 16.1006 17.9699 17.27524 17.42413 18.82769 17.42636 18.651 18.20717 17.91347 18.05248 18.53124 17.95935 18.33781 19.05503 18.79822 18.51165 19.34027 19.04686 19.05484 19.66819 20.52762 20.18848 20.9713 20.57689 20.54242 20.7291 20.31178 20.78026 19.73863 20.78366 18.82958 20.37784 19.96305 19.77775 20.08099 19.63006 20.57518 20.5529 20.76657 20.09733 20.91179 21.94703 21.61142 19.98096 21.3923 21.17869 21.06557 21.38292 21.34129 21.00532 23.27512 21.7925 21.34769 21.08663 21.57433 21.45436 21.44044 21.54369 21.61962 21.7273 23.01707 22.25696 24.25142 22.45539 22.67834 22.66133 22.66422 22.01198 21.79041 22.62922 22.59412 22.59153 20.79247 20.91845 22.597 22.16209 22.37787 21.11076 19.95276 19.83616 19.30963 20.62076 20.34303 19.76142 20.27486 18.43484 19.91027 
17.87608 16.29263 17.41953 16.57662 16.18735 16.15748 16.31048 16.20977 16.22033 16.36586 17.36484 17.84521 17.10566 17.27492 17.50951 16.37301 16.12968 16.15485 16.03573 16.05262 17.94035 17.31056 17.10082 17.56924 16.29407 16.55229 16.58514 16.54911 18.30467 16.88196 16.78272 16.43846 16.83277 16.78354 16.42737 17.22883 17.50032 16.90539 16.61484 16.59949 16.58509 16.64803 18.01995 17.39802 16.97904 17.25425 17.18121 17.39874 19.02996 17.95098 18.27673 18.17666 18.46597 18.84233 18.81627 19.91063 19.11332 18.42867 18.62783 18.79163 18.43037 18.25163 18.06979 17.69804 17.95527 17.89717 18.72136 17.86225 18.2636 19.85313 18.38469 19.00578 20.24085 19.71169 19.87777 19.04536 18.96283 18.87372 19.10422 18.58733 18.36606 18.35069 18.05021 18.08668 18.34384 18.59295 19.24231 20.29725 19.71903 18.55262 18.41405 18.71144 20.3282 21.22934 21.68874 20.83005 20.64781 18.79939 18.04702 17.4754 17.37108 17.64038 17.12211 18.15576 18.66097 18.54089 18.92995 18.27167 18.53196 17.42924 16.44006 16.1862 16.11399 16.60303 18.34383 17.33427 16.85194 17.14912 17.20753 18.01997 18.98896 19.44621 17.99484 18.0311 18.11588 18.25189 19.98535 20.32611 19.18951 18.86504 18.83828 19.15734 19.14272 19.58169 19.244 20.82669 19.51867 19.59145 19.91012 20.84045 20.60977 19.75897 19.11337 18.75701 19.84752 19.98738 19.68147 19.53472 20.49661 20.4722 20.00475 19.70787 19.38245 19.34114 21.00377 21.19197 20.19197 21.15775 21.02983 22.11192 22.71924 22.53757 21.37539 21.40243 21.84048 21.01139 20.93631 20.78657 21.0824 20.81461 22.26499 21.92619 21.86288 23.59332 22.46952 22.71382 22.73345 22.68471 22.66682 22.71328 21.45498 22.69048 22.01701 22.60015 22.58283 21.22183 20.7707 22.65177 20.72744 22.37847 21.62318 20.49461 19.94174 21.32066 20.43127 19.57881 19.05058 18.5697 18.82413 18.57135 
16.9105 16.68146 17.56383 17.49702 17.25732 16.4713 16.13302 16.07106 16.07409 16.40993 16.4254 17.45812 16.84973 17.30951 16.39998 16.15771 17.68743 17.87745 17.15683 16.5198 16.49731 17.63908 16.96481 17.45152 16.76167 17.60621 16.58843 17.70194 16.7434 16.98462 16.67315 16.47747 16.59732 16.72468 17.29697 16.64122 16.8979 16.90683 16.55628 16.77954 17.04579 17.14417 17.22366 17.92144 16.95114 17.7103 17.49075 17.9072 18.40092 18.30403 18.45451 19.02303 19.53092 18.81697 19.51369 18.40136 18.62612 18.52515 18.55652 18.61518 18.58187 17.82109 17.69245 17.74649 17.64434 18.10049 17.748 18.06192 17.96726 19.53464 20.05943 18.93516 19.272 18.8692 19.69269 19.24755 18.73865 19.04862 19.04265 18.50686 18.25241 18.43325 18.18538 18.32008 18.53503 20.61711 20.73119 20.401 19.32501 18.69773 19.46566 18.97473 19.31091 20.07075 20.38155 21.34105 22.04843 18.33455 17.93247 17.81309 17.66861 18.14411 17.58222 18.05285 17.75843 18.74512 18.893 18.66923 17.48844 16.50778 16.19241 16.06336 16.3473 17.01177 18.73609 17.03412 16.83574 17.29144 18.51175 19.21122 18.27309 18.64527 17.73413 19.18228 19.05379 18.50605 18.54734 18.49841 19.10465 20.1697 18.53353 18.41803 18.86518 18.97602 19.37218 19.67879 19.07497 18.82735 18.82417 20.70103 20.24841 19.27435 18.90458 18.55975 19.90482 19.41002 19.08128 19.04551 19.15749 19.8471 20.00249 19.9492 19.24288 19.47285 19.01315 19.44732 20.06229 21.08067 21.47703 21.38375 21.06719 20.94655 21.15368 21.63187 21.70525 20.89928 20.98361 20.91286 21.04803 21.28216 22.05404 23.39605 23.5398 23.63914 22.43234 22.70343 22.74758 22.71571 22.7035 21.91796 21.99969 22.44506 22.44131 22.59905 22.64329 20.88529 20.86288 21.37686 21.69632 22.36173 21.88087 20.71479 21.43951 21.03451 20.08121 19.04761 18.60942 18.42475 18.75909 18.90884 
16.64528 17.77869 16.60488 17.63812 16.97688 16.16849 16.31726 16.14759 16.17688 16.17445 16.21693 16.25883 16.26239 17.66786 16.59435 16.55405 17.47751 17.47293 17.27146 17.47243 16.83793 16.51088 17.41244 17.42757 17.21649 17.07966 16.83366 17.00379 16.45593 16.42509 16.83031 17.93134 16.92869 16.83092 18.06035 16.92066 16.62134 17.19312 17.21173 16.92429 17.58855 16.9762 17.16712 17.3501 17.59416 17.52332 17.80214 18.28083 19.034 18.2537 18.27763 18.9166 19.24254 18.5566 18.26563 18.54288 18.99931 20.26483 19.33396 18.57555 18.18309 17.60302 18.43734 18.45463 18.25142 18.58388 19.11087 17.91569 17.97811 18.74556 18.84657 19.3376 19.05761 18.78256 19.3348 19.92926 18.57786 19.40203 19.32712 18.50763 19.06516 19.55517 18.08764 18.46424 19.54345 21.58595 20.42284 21.04726 20.08066 21.9412 20.20749 20.61119 20.00851 19.66607 18.27943 18.1635 18.17352 19.39976 18.13907 17.97877 17.64917 17.70563 17.85364 17.64814 18.05207 19.28021 19.2026 19.28457 16.78154 16.22669 16.04915 16.35366 17.2081 18.18047 18.56014 16.91977 16.9358 17.24024 17.79178 18.1189 18.40595 18.71962 18.61465 18.66526 18.40443 18.38062 18.57034 18.21149 18.92424 18.53411 18.16088 18.83777 18.81767 19.09539 18.5766 18.64563 19.25658 19.10671 19.3446 20.31592 18.91479 19.14751 18.60665 18.62712 19.54103 19.96386 19.83827 19.35778 18.90493 20.2696 20.31754 19.88415 20.32422 19.17176 20.43734 20.17997 19.69412 20.99055 20.67859 21.15096 20.85799 21.25143 21.54002 21.50485 21.59373 21.56289 21.15636 21.65061 22.71952 21.59084 21.75875 21.97473 22.25291 21.9887 22.10799 22.77945 22.08603 21.55674 21.47921 22.70826 22.66116 22.64965 22.63917 21.64496 21.15352 20.85965 20.90858 20.90216 22.6903 21.89746 21.97316 21.53015 22.11148 21.01577 19.74872 18.83366 18.52983 18.36812 18.96695 20.97755 
17.18234 18.4471 17.03599 17.91866 16.95178 16.85514 17.59005 16.27147 16.24816 16.27152 16.27687 16.26502 16.77359 16.94013 17.50422 17.20462 18.09107 18.13987 17.5796 16.97476 17.14467 16.70423 17.61761 17.05341 17.65505 17.34577 16.67765 16.57866 17.00177 17.51575 16.77542 17.32914 16.66966 16.91845 16.63739 17.65074 16.70148 17.59684 16.87949 16.91479 17.65925 17.75488 17.25245 17.52742 17.53789 17.70233 19.52934 19.43769 18.15626 17.8508 18.38621 18.04027 18.86264 17.61513 17.89357 18.11038 19.14354 19.92482 18.31331 17.94783 18.00927 17.63406 17.8065 17.96558 17.9126 17.95418 18.49594 18.20378 17.9411 18.48535 20.19485 20.5883 18.36746 18.30868 19.44522 18.62615 18.42091 19.33157 19.12236 19.29641 19.42212 19.61471 18.4103 18.74576 19.72254 20.70834 19.25419 19.13832 18.74144 21.78029 20.98603 19.0551 19.64425 18.81234 17.66241 17.89375 18.19896 18.10306 17.96178 18.23887 18.37014 18.14263 17.79389 17.63488 17.29543 17.47744 17.95742 17.34828 16.464 16.11958 16.12538 16.68925 17.52018 16.68328 16.64808 16.91257 17.02672 17.85337 17.5415 17.61009 18.41384 18.51893 17.99793 18.35354 18.63545 18.74453 18.13155 18.70626 18.67667 19.06032 18.81733 19.81209 19.80931 20.17699 18.99947 19.90725 19.7261 19.67273 20.52317 19.32145 19.25433 20.11097 20.08602 19.28061 19.66443 20.37354 19.84558 19.293 20.14318 19.59242 20.05442 20.26915 20.19456 20.18103 20.35385 19.28022 19.17061 19.84465 20.36038 20.97684 21.20255 21.03485 21.10466 21.02951 21.02607 21.68656 21.48074 23.18354 22.55702 23.34455 21.91762 22.0668 22.07072 23.04943 22.61351 22.7297 22.14647 22.76847 22.73092 22.68248 22.67229 22.02432 22.10813 22.64713 22.64299 22.67601 21.22543 22.09492 22.63446 21.78738 22.0887 22.04141 21.49101 19.99018 19.50021 18.89051 18.85933 20.30833 20.60019 21.09345 
17.77901 17.56604 16.4636 17.87525 18.26244 17.64135 17.51986 16.66193 16.71016 17.55147 16.98959 16.93338 17.76632 17.74013 17.72582 18.23874 18.22244 16.67878 16.93907 16.52983 17.09905 17.04741 16.64464 16.49265 17.22737 16.502 16.73472 16.37558 16.68229 16.49042 16.47654 16.48927 17.29874 16.45068 17.97709 16.8512 16.53338 16.95606 17.78572 17.93979 17.15886 17.54686 17.83041 18.16465 18.97396 19.22938 18.47512 18.2654 17.92612 17.92357 18.04746 17.70525 17.94068 18.06033 18.15903 18.21806 18.24773 17.77876 19.81999 18.22809 18.08136 18.33196 18.92866 18.50241 17.89648 17.99018 18.08215 17.98898 18.16263 18.43707 19.47333 18.63828 18.27107 18.4737 18.48235 18.39998 19.35106 19.47441 19.22561 18.505 18.3779 18.64146 18.57662 18.81655 20.7233 20.60778 20.00803 19.3018 19.04149 20.1817 19.47667 18.61389 19.77212 19.38175 17.7387 17.5784 18.11698 18.25571 17.90763 17.34367 17.22604 17.13041 18.59941 17.91562 18.9636 17.85854 17.66579 16.75546 16.28778 16.11772 16.97943 17.37659 16.51357 16.50273 16.68752 18.32096 18.17325 17.58879 18.07104 18.41168 18.02129 18.02424 17.97829 18.16738 18.4231 19.38236 19.37722 18.02703 19.69986 19.6479 19.89832 18.90661 19.33207 19.76087 19.97725 19.10809 19.92604 20.40678 19.6534 19.46039 19.69394 19.66156 20.1181 20.96027 19.23661 19.93712 19.98824 19.60665 20.24115 20.30151 20.1917 19.43282 20.1164 18.89153 18.97053 18.85933 18.91105 19.79641 20.88766 20.89376 21.00557 20.97547 20.98102 21.07495 21.2835 21.70925 21.87629 21.4429 21.94399 23.01136 22.47922 22.0796 22.69913 23.19791 23.56956 22.33344 23.16393 22.74112 22.07636 22.71191 22.98732 22.69649 22.66281 22.64244 22.32867 22.73704 21.71072 22.66932 22.62608 22.63844 22.6989 22.7366 21.62747 19.96656 19.62531 19.17038 20.14786 19.91784 20.80794 20.77009 
17.84105 16.77919 16.55599 16.437 17.7195 17.46745 17.87075 17.29612 17.4839 17.03729 18.29525 16.75918 17.14394 17.52656 17.12243 17.6275 17.63078 17.51288 17.55113 16.97888 16.60037 16.2296 16.27393 16.27222 16.43839 16.42491 16.41292 16.45849 16.51132 16.55079 16.57276 16.8291 17.5953 17.12933 17.12822 16.90686 17.04611 16.88773 18.02155 17.28472 17.57138 17.8918 17.79393 18.48504 19.42724 18.14446 18.18108 18.02569 18.14764 17.72109 17.79159 18.25871 18.42982 17.77439 19.49772 18.98803 18.95447 18.13157 18.12873 18.20794 19.0233 18.88151 18.80988 19.35521 17.97915 17.99909 18.01164 17.99278 18.04398 17.97579 18.48083 18.46665 19.11094 19.53951 18.43824 18.3622 18.56667 19.57916 19.43413 18.5633 19.79617 18.64765 18.77687 19.51777 20.34295 20.33727 20.19455 19.68524 19.27216 19.40755 21.6837 18.20363 17.90487 17.79144 17.50208 17.62447 17.94523 17.65534 19.01998 18.94656 17.41326 17.7407 18.38308 18.67121 18.80846 19.32146 16.92932 16.32875 16.08027 16.07288 16.64721 16.27158 16.39053 16.61196 17.13848 17.93631 17.97937 18.09496 18.00024 18.27483 18.98442 17.99187 18.24982 18.51591 19.57892 18.72452 19.39289 19.22366 19.17855 18.55502 18.35566 18.59041 19.69116 18.85203 20.15008 19.13984 20.33236 19.61961 20.19767 19.89716 19.03009 19.40593 19.36765 20.30734 19.88095 19.53841 19.48901 19.4467 20.46507 19.36106 18.85915 18.73536 19.08866 18.80629 19.0189 18.7745 20.42779 20.80928 20.86558 20.96926 21.01723 21.02963 21.04062 21.11334 21.21051 21.2943 21.59113 21.24301 21.51981 23.32856 22.62186 22.50542 22.11714 22.1484 22.22815 21.03919 22.21269 23.71487 22.97457 22.75072 22.73832 22.07326 22.74167 22.71598 22.45085 20.93701 20.94618 21.71262 22.0968 22.65309 22.88163 22.49903 21.64543 20.47904 20.75795 20.36663 19.7763 19.14111 19.92723 21.42663 
16.55861 16.80532 16.5995 16.52389 16.4784 16.48809 16.87909 16.99492 18.39915 18.30607 17.94694 17.15178 17.16614 17.7383 17.14072 16.67219 16.80468 18.16643 17.38869 17.67469 17.08394 16.51273 16.50138 16.67531 16.56553 16.50995 16.46864 16.46626 16.53438 16.54709 16.56724 16.60355 16.63401 16.91027 17.25586 17.31304 17.37615 17.4044 18.24609 18.04741 18.00796 18.34327 19.05974 18.28262 17.99203 18.32332 18.3642 18.62139 18.14498 17.77619 18.526 18.04851 18.95666 18.65745 19.12554 18.93281 18.62388 17.64774 17.68726 17.93825 19.18537 18.91138 19.57133 18.19269 18.37185 18.47175 18.09313 18.88485 17.8518 18.19735 19.08322 18.85401 18.49196 18.35035 18.68883 18.91056 18.19374 19.44824 19.08594 19.25086 18.89472 18.87603 20.31551 20.71492 18.87262 19.02255 18.53348 19.9423 18.87868 18.97111 18.10111 18.61059 18.21801 17.55319 17.49877 18.15664 17.74973 17.521 18.17569 17.95958 18.7484 17.87664 18.3213 17.59148 17.20527 16.92599 16.39621 15.99798 15.89119 15.94947 16.1922 16.31259 16.47618 16.90696 17.3307 17.74233 17.88223 17.21295 18.35459 18.86635 18.61738 18.15018 19.06865 19.98763 19.2341 20.38671 18.91553 18.10576 17.96134 18.42321 18.57496 18.77578 18.53449 19.7455 19.1658 20.00178 19.76609 19.67714 20.1581 20.0631 19.94817 19.14971 19.06718 19.54812 19.65871 19.717 20.06812 20.39471 20.31165 20.06785 18.96381 18.87781 18.40342 18.42625 18.48906 18.73412 20.3143 20.61437 21.07037 20.79082 20.70876 21.10367 21.25007 21.04981 21.34058 21.2607 20.91382 21.37949 22.6903 22.67255 22.05426 22.07648 22.07981 22.08348 23.18149 22.07429 22.13293 22.56197 23.20192 22.17997 22.2069 22.77957 22.416 22.19626 20.96773 21.00374 20.95711 20.93109 22.34435 23.22593 22.29261 22.70375 22.26369 20.90832 20.17787 19.34912 19.36332 19.603 20.39418 20.93131 
16.61275 16.66487 16.96108 16.68993 16.64889 16.62594 16.63638 16.71008 16.8309 18.30562 17.22933 16.44618 16.81339 17.16501 18.41339 18.12346 17.50268 17.33778 17.77072 16.95947 16.81595 18.36058 18.37683 17.20623 16.67156 16.66122 16.5936 16.55991 16.56003 16.56048 16.5957 16.64495 16.68166 17.54007 17.09744 17.51689 17.51149 17.80067 18.26004 17.74143 17.6883 18.11349 18.78699 18.62408 18.79368 19.48878 19.44024 18.11532 17.77889 18.21563 18.47277 18.98247 18.90395 18.04217 17.68794 18.73124 17.87163 17.94435 17.59834 17.99009 19.15664 19.46958 18.53879 18.14547 18.28941 18.48285 18.4179 19.09192 17.85731 18.06274 18.21938 18.49943 18.29535 18.59337 19.27188 18.44982 18.58495 19.6051 19.05385 18.76027 18.70201 20.45897 21.05905 19.95378 19.6717 19.62342 18.68206 18.40462 19.75296 18.49976 19.40988 18.06609 17.70077 17.81123 19.02953 17.67612 17.47929 17.54589 17.96074 17.04478 18.08745 18.09341 18.81789 17.36774 16.94714 16.47897 15.86645 15.78209 15.83476 16.01945 16.22729 16.38795 17.19342 19.13379 17.53549 17.95389 18.03625 18.09826 18.73667 17.67035 17.79008 17.69995 19.15447 18.75603 18.21165 18.15773 18.18639 20.31155 18.40148 19.99084 18.49869 19.74738 18.64035 19.87197 19.58969 20.49504 19.74438 19.7833 20.0303 19.4926 19.53923 20.13756 20.20671 19.39378 19.24305 19.19465 19.76125 20.445 20.29887 20.18722 19.02218 18.73677 18.32065 18.31325 18.65317 18.49965 19.30576 20.43534 20.36123 20.87053 20.82679 21.0128 21.13833 20.3563 20.8921 21.01748 21.11299 21.97101 21.69969 21.97219 22.7204 22.58623 22.04621 22.93216 22.75216 21.7757 22.4613 22.62789 23.01974 22.81586 22.77709 22.76627 22.44577 22.12804 21.01551 21.03488 20.9879 20.98748 20.94967 23.20657 22.82236 22.29865 22.83347 21.29497 20.33267 19.48907 19.4652 19.88139 21.021 22.81462 
16.72268 16.82436 17.62402 17.08394 16.80649 16.76682 16.67663 16.59989 16.5092 17.47156 17.22382 17.52078 17.70023 17.22653 16.95557 16.77281 18.10229 18.33223 17.9929 17.35038 17.87334 18.40762 17.26971 18.18393 16.7383 16.95617 18.65192 18.02176 16.97184 16.65968 16.68983 16.73817 16.82844 16.915 17.25284 17.20594 17.8485 17.97051 18.12837 18.22423 18.59266 19.49529 19.11831 18.43822 19.71571 18.90353 19.61037 19.05836 17.97677 17.66424 18.22708 19.61927 18.38857 18.60946 17.82216 17.74548 18.91891 17.73833 17.64692 17.85077 18.71661 18.15929 17.96496 18.32698 18.07929 18.98003 18.11153 17.89838 19.43662 18.0061 18.31759 19.09999 18.30657 19.40807 18.57232 19.85261 20.11713 18.91579 19.16833 18.38206 18.73335 20.90635 20.93592 20.14156 19.37771 19.48505 18.39709 18.55634 18.15301 18.26293 18.03271 19.33738 18.27158 18.11229 17.35927 17.20588 16.99048 18.79811 17.71573 17.53346 18.02611 18.63214 17.56374 16.9678 16.69086 16.26257 15.94295 15.87171 16.04995 16.19317 16.28379 16.67268 17.79065 19.46474 17.99431 17.95134 17.49723 17.88864 19.11303 18.51429 18.60627 18.61849 17.74109 18.23222 18.39484 18.09521 17.72985 18.36463 19.62386 19.79719 19.8055 18.72261 20.05554 20.05117 19.56479 19.25921 19.72109 21.08365 20.91136 20.07706 19.8818 19.68475 19.49365 19.70361 19.81412 18.93819 19.1315 19.61864 20.03069 20.27488 19.26102 18.32745 18.18003 18.22247 18.32863 18.55929 18.90265 19.72314 20.85756 20.64952 20.99636 20.96711 21.0336 21.22466 21.94435 22.03907 22.84603 22.48199 23.04257 22.95279 21.9913 22.63659 21.94197 21.64887 21.74683 21.99092 22.46063 22.50789 22.76205 22.81147 22.76492 22.76693 22.77561 22.79211 21.04085 21.035 21.0105 21.00021 21.36592 22.66529 22.6453 22.78661 22.19101 21.91927 20.418 19.90736 20.21191 20.54602 20.99001 21.07516 
17.43626 16.94041 16.92918 16.96457 16.94374 16.82441 16.75023 16.67134 16.55081 16.47644 16.94257 16.79163 16.60092 17.76922 16.61534 16.65767 16.64787 16.61411 17.30853 18.06672 17.64135 17.12172 18.12308 18.39716 16.77178 18.42161 18.44275 17.82449 16.75177 16.76271 16.78705 16.85529 16.92986 17.06308 17.52803 17.42402 18.0452 18.18937 18.47443 18.89898 19.78172 19.33766 19.12738 18.50005 18.53709 18.8759 18.94812 18.69736 19.00286 17.7549 19.7232 20.08251 19.3357 19.16921 17.81569 17.79984 18.89229 17.88066 17.67731 17.7302 19.14646 18.15963 18.10083 18.1181 18.75529 18.91392 18.6443 19.15445 19.18186 18.64113 19.55885 18.40835 18.70984 18.61326 19.05241 20.35044 19.20653 18.88926 19.85314 18.57658 19.51999 20.32638 19.96469 20.44655 19.66829 19.47856 18.76207 18.29284 18.88606 18.64968 18.08985 18.81066 19.48907 17.69102 17.07265 16.7965 16.73916 17.13354 17.3422 17.48775 18.77876 17.4873 16.97304 16.67101 16.36331 16.17866 16.1336 16.24898 16.35288 16.44536 16.69767 17.70468 18.73426 17.61718 19.25517 17.49571 19.43433 18.10526 18.01366 18.71208 17.77852 17.6453 17.50733 17.38 17.62466 18.04218 18.4212 17.83247 17.85451 17.983 18.43863 18.72599 19.3034 19.74058 19.63029 20.22297 19.37128 19.44315 19.83015 20.00215 19.01493 19.33869 19.31392 18.84788 19.90427 18.64844 18.84128 18.90045 19.20942 20.47615 19.98423 18.27315 18.33511 18.06183 18.20031 18.56329 20.45341 20.50348 20.812 20.88492 20.19229 20.77945 21.01565 21.14127 21.28741 20.74063 20.76586 21.90223 22.42036 21.952 22.11255 22.13872 21.65247 22.20334 22.58878 22.34299 22.20269 22.64431 22.64823 23.18205 22.78064 22.36205 23.46176 22.81894 21.64613 21.01461 21.00433 21.27159 21.34444 22.67888 22.647 23.30894 22.6299 21.67702 20.27279 19.99629 20.40522 20.46968 20.9884 21.16263 
17.86793 17.02965 16.94161 17.13486 16.98428 16.7706 16.78192 16.77107 16.65566 16.53152 16.4908 16.80805 16.62781 16.55367 16.60223 16.66179 16.66575 16.603 16.9173 17.93502 16.56769 16.80498 17.80031 17.16945 16.79489 17.5554 17.78123 17.32278 16.84946 16.83812 16.86537 16.91816 17.44124 17.58541 18.15409 18.26794 19.30948 18.75476 19.63207 20.14762 19.12729 19.37405 20.43959 19.75674 19.28505 19.3184 19.37968 19.24395 17.91175 17.98112 17.98538 18.91505 19.03385 19.1346 17.68619 17.95589 18.66985 17.64268 18.78142 18.01936 18.34269 17.9482 17.96075 18.57171 19.03063 19.33593 19.38876 19.55211 18.56185 19.24974 19.72517 19.18373 19.39413 19.48493 19.79571 19.47411 19.34245 19.50533 18.67291 20.05001 20.62384 20.85752 19.41165 18.57574 18.47005 18.70116 18.78696 18.16425 18.09174 17.86104 18.21658 18.1585 17.44179 17.0256 16.71235 16.60649 17.02984 17.30974 18.34775 17.78419 17.08781 17.46346 16.68855 16.31784 16.0258 16.06993 16.5505 16.67479 16.56577 16.59786 17.31546 18.63587 17.52902 18.13812 18.18321 18.09502 18.25211 18.9349 17.70371 18.11814 17.61574 17.41983 17.18763 17.16885 17.57105 17.99591 18.0127 19.93473 18.76997 18.29375 18.2976 19.76527 20.28014 20.43109 19.23818 18.92948 19.0619 20.85625 19.01172 19.97264 19.82809 19.73021 18.66587 19.87347 19.76812 19.61187 18.93095 19.05662 18.95812 19.18201 19.30011 19.1144 17.904 17.82971 18.42126 18.52071 19.04133 19.64149 20.5236 20.50571 20.85693 20.92344 20.95528 20.78211 21.06717 21.11179 21.29845 21.11825 22.48389 22.60124 22.44794 22.17738 22.18035 22.18561 22.2666 22.16542 22.2632 22.38311 21.55946 22.80339 23.62375 23.17957 21.87631 22.34033 22.23665 22.88159 21.39915 20.97143 21.07909 21.47023 22.98696 22.72876 22.12014 22.34789 20.25497 20.18739 20.87532 21.26402 20.86026 22.71081 
16.88267 16.80524 16.78746 17.10247 16.96756 17.34811 16.74002 16.79375 16.70674 16.59024 16.5353 16.53619 16.60179 16.65434 17.11512 17.0136 16.70445 16.63964 16.5724 16.56756 16.62828 17.29 17.05334 16.61985 16.85566 16.86473 17.28339 17.10343 16.91764 16.9311 16.95638 17.0292 18.29046 18.66736 19.27069 19.15114 19.16596 19.67305 18.342 17.96052 20.07087 20.15841 19.83973 19.17459 18.10852 18.77825 18.94863 18.89574 17.96 17.93 17.65671 18.16378 18.38549 19.13331 17.32821 18.00748 17.74213 17.69507 17.88564 18.13295 19.06982 18.20891 18.29369 18.10263 19.23853 19.64013 19.38153 18.54305 18.22576 18.59378 19.55698 19.4715 19.07799 19.48532 20.44388 20.73914 21.44626 19.65964 19.95796 20.48399 19.43197 19.22733 18.80266 18.2034 17.95288 18.14451 19.51382 18.39874 17.95096 17.90612 17.62495 17.44336 17.10999 16.75646 16.54243 16.5377 17.31963 17.81905 16.75357 16.82021 17.24643 17.16523 16.94463 16.06884 15.90625 16.03587 16.56698 16.54522 16.64977 16.74442 18.03011 18.73568 18.34313 18.23701 17.68889 18.17019 17.6042 18.04574 17.90112 17.99118 17.87173 17.62653 17.10666 17.11568 17.61043 17.83047 17.90145 19.25209 18.21728 17.88752 18.4793 19.95224 19.65632 19.55035 20.28154 19.91985 19.18723 20.38173 19.74344 19.01615 19.26313 19.26909 19.83146 18.64544 19.06908 19.45652 18.82016 19.16554 20.06084 18.87834 18.86906 18.50644 17.59565 17.57221 17.97197 19.07339 20.354 20.97807 20.8503 20.84229 20.10892 20.82711 20.84032 20.87452 20.78179 20.88392 21.06245 21.47074 22.02082 24.59858 21.67415 22.17161 21.59696 22.384 21.77482 22.33808 22.81309 22.8239 22.83342 22.78255 22.76659 22.9572 22.82195 22.84014 22.26547 21.24941 20.63498 20.60343 20.82523 20.82044 21.28411 23.00914 22.71142 22.15304 20.94879 20.12613 20.36557 20.70579 20.31247 20.29704 
16.64682 16.58929 16.58673 16.58703 16.51419 16.60471 16.75156 16.80777 16.7737 16.63958 16.60065 16.65916 16.72352 16.73466 18.0788 16.95767 16.74028 16.68401 16.65452 16.65524 16.70964 16.76403 16.79369 16.78689 16.89376 16.94221 17.03924 16.96976 16.92004 16.77104 16.78041 16.88651 17.45422 17.54081 18.43154 18.93006 17.42778 18.79386 17.59665 19.62334 19.66006 18.60672 18.63161 18.78809 18.79421 18.51727 17.95818 18.74051 17.91222 17.85442 17.68734 17.70995 17.63067 17.86653 18.3503 17.5954 18.1545 18.01247 18.35166 19.87316 18.40203 18.59525 18.79047 19.1834 19.21906 19.57476 18.9964 19.36497 19.90513 19.74346 19.33464 19.56934 19.68065 19.81602 20.98389 19.18776 19.48304 19.11201 20.46712 20.84509 19.52481 20.56979 20.97972 18.45611 19.36023 19.45783 19.29804 18.29125 18.86398 18.84442 17.68313 17.08111 16.77093 16.51493 16.505 17.3207 18.37353 18.51976 16.7573 16.82865 18.21243 17.2495 16.49911 16.29474 16.06824 16.16506 16.31704 16.5323 16.82895 17.64771 18.08446 19.05699 17.47071 18.57595 19.12891 17.70611 17.89258 17.70726 17.57694 18.28168 19.37269 19.16038 17.48818 18.332 17.8633 17.74303 18.4442 18.09653 18.26125 18.57561 19.07567 19.45171 20.31105 18.95322 19.64114 19.34093 19.39833 19.33068 18.89005 18.90994 20.30376 19.25443 19.65002 19.77559 19.69304 19.23502 20.2197 19.96504 19.42289 18.6234 18.69318 18.46286 17.8024 17.74016 18.08056 19.73438 20.60904 21.0118 20.9084 20.90908 19.95494 20.81018 20.75514 20.7926 20.80152 20.85699 21.24249 21.72594 22.0051 22.14313 22.13558 22.30491 22.68203 22.20065 22.32187 22.36071 22.82173 22.16465 22.22505 22.80053 22.75723 22.76963 22.79082 22.82283 22.89681 21.05226 21.38681 20.85461 20.84941 20.81594 21.3792 22.92633 22.70188 22.18561 22.09722 20.2371 20.4987 20.86515 19.56072 19.48624 
16.49172 16.50957 16.55594 16.57782 16.56747 16.7033 16.72647 16.92456 16.85991 16.81645 16.72662 17.05517 17.0205 17.00147 17.11758 16.96997 16.97366 16.98569 16.99841 17.02418 17.07636 17.10934 17.33442 17.1754 17.19145 16.90821 18.99029 16.9255 16.93385 16.9328 16.91651 17.30655 18.09812 19.12046 19.14285 17.6176 18.58093 18.80829 17.62468 18.26119 18.13956 18.00353 18.77824 18.69598 18.74188 18.76364 17.74421 18.72965 18.65803 18.47694 18.0629 17.70429 17.90384 17.62438 17.83756 17.50368 17.99624 18.96791 19.32792 19.21626 18.22754 18.4743 18.98159 19.16031 18.38439 18.6295 18.55246 18.74379 19.38546 19.55968 19.59598 19.69087 19.35204 19.82677 18.69422 20.70859 18.64887 18.81927 20.95195 19.65209 20.36133 19.90096 19.04601 19.10638 18.43618 19.07034 19.18343 18.78201 18.89155 18.26008 17.26024 16.76753 16.46798 16.46338 16.47365 17.52767 18.89231 17.10327 17.50421 17.49839 18.81259 16.70701 16.60741 16.46433 16.33738 16.31141 16.40787 16.70254 17.90621 19.10805 19.38964 18.82917 18.38287 18.62455 19.10434 17.97181 18.81813 17.49773 18.32119 17.71044 18.43093 18.17932 18.67208 18.42776 18.70629 20.31631 17.96095 18.14218 18.45537 18.51504 20.05316 20.19147 19.2454 19.36391 20.07326 19.51475 19.67139 18.99012 20.51087 18.49047 19.17748 19.51096 19.22355 19.83119 19.84425 19.00401 20.01017 19.20306 18.69493 18.5255 18.40321 18.1747 18.22079 18.34458 19.17407 20.47081 20.81018 20.84662 20.86424 20.84171 20.52451 20.75397 20.87277 20.94695 21.00163 21.08922 21.59156 22.31765 22.55702 21.63743 22.0682 22.31108 22.75278 22.28321 22.36714 22.58845 22.41657 22.18283 22.32576 22.83616 22.79682 22.78706 22.80378 22.75632 21.63912 20.71353 20.9502 20.86379 20.84544 20.80989 21.40106 22.79326 22.75155 21.96684 22.15171 21.09394 20.10103 19.80683 20.23073 19.78498 
16.57198 16.63823 16.73597 16.7875 16.84319 16.89762 16.90863 17.20576 17.25352 17.20764 17.16017 18.72572 17.20477 17.18443 17.13874 17.1129 17.10749 17.16631 17.18262 17.20704 17.38486 17.64849 17.92995 17.65323 17.6779 17.88514 18.19772 17.64264 17.88592 17.38181 17.14512 17.4199 19.01591 19.00723 19.16081 17.18085 17.96269 17.58652 17.67089 18.51061 19.09613 17.63598 17.53674 17.50363 17.87665 17.60118 18.79345 18.13345 17.74827 17.72061 18.07843 18.08334 17.92533 17.91328 19.25239 18.61434 17.72138 18.95547 18.09405 18.29483 18.04045 18.45704 18.70493 19.62658 18.40898 18.61633 19.76455 20.49888 20.00209 19.83592 18.7881 19.01771 19.95886 19.62232 18.88359 18.60528 18.44701 19.2236 20.16666 19.6969 19.52672 18.81314 19.39602 18.4861 17.92138 18.3225 19.33747 18.1257 17.97047 17.60464 17.18145 16.79745 16.54334 16.55872 16.62665 16.64091 16.84474 17.05132 17.23852 18.47523 18.09692 16.74106 16.73712 18.42176 17.20079 16.51912 16.62827 16.84647 17.99189 19.13439 19.32471 18.81897 18.64568 18.12399 19.08372 17.90004 17.73058 18.40752 18.24678 17.8622 18.97831 18.18373 19.89087 17.81401 18.87424 18.00164 18.08041 18.29744 18.56924 18.70853 18.84681 20.16855 20.33766 20.61973 20.36318 18.94342 18.81335 18.76478 20.15847 19.61366 19.02538 19.71026 20.08117 19.6416 19.93506 20.06825 19.99136 19.36102 18.88957 18.95024 18.44386 18.46995 18.6054 18.99813 20.30954 20.7864 20.79012 20.70781 20.51747 19.56403 20.05502 20.61798 21.12461 20.58504 21.26315 20.70865 20.84793 21.57047 21.95259 22.03508 22.07818 22.36046 21.85568 22.9849 22.42393 22.43016 22.43512 22.90305 22.8967 22.85812 23.05389 22.82611 22.84553 22.26703 21.65091 20.67908 20.91514 20.88829 20.88085 22.01667 22.67993 22.8294 22.15867 22.10816 22.57553 20.70604 20.0542 19.88367 20.84313 20.47534 
16.855 16.95411 17.09403 17.20083 17.35667 17.42922 17.36374 17.26941 17.34358 17.35147 17.28823 19.47308 17.30785 17.28095 17.30913 17.54816 17.24591 17.28965 17.723 19.44298 19.3712 18.02571 18.64975 19.35711 19.16805 18.66068 18.95191 18.58718 18.98041 18.95439 19.00702 17.26901 18.8078 17.46516 17.12518 17.49679 18.81899 18.30347 17.68399 17.36296 18.86431 17.49763 17.55116 17.66205 17.75074 18.00191 17.60335 17.71393 17.70623 17.67044 17.82052 18.38073 17.85736 18.0432 19.19109 18.04435 18.02755 18.07248 18.75065 18.26857 18.98851 19.89452 18.37204 18.50949 20.06615 19.70639 18.55482 18.82115 18.19805 18.73189 18.9211 19.57029 18.45566 19.3311 19.13873 18.98465 19.00406 19.01095 19.20718 20.54364 20.95491 21.19847 19.65976 18.1388 18.00982 18.16467 19.20126 17.49393 17.54669 17.40876 17.07879 17.27301 17.04403 17.02296 18.77694 16.78574 16.81045 17.45815 16.91659 17.33414 17.05211 16.88776 16.88966 16.94564 16.78 16.76556 17.1164 17.38468 18.32661 18.98337 18.91854 17.58622 17.56346 18.0486 18.69096 17.92923 18.28092 17.81112 17.79467 18.1615 18.05143 18.7401 18.11931 17.92979 17.93806 18.12773 18.29298 18.45224 18.9035 19.69805 19.4815 19.59204 20.21361 19.92723 20.43973 19.07409 19.35438 19.16463 19.25824 20.01707 18.74704 18.50756 18.96039 19.86852 19.16739 20.18373 19.4868 19.46512 18.96774 18.9263 19.52876 20.29456 20.5025 20.52436 20.64219 20.70424 19.92085 19.37861 19.16178 19.42765 19.34682 21.06022 21.39645 21.31093 20.40799 20.12232 21.53387 21.56958 21.9531 22.03169 22.38413 22.03286 22.4014 22.43951 22.43774 22.41744 22.4398 22.39061 22.21884 22.25621 22.91478 22.91982 22.3286 22.47151 22.21846 20.69995 20.93412 20.86363 21.27047 22.00706 21.84782 22.76454 22.79795 22.14578 22.17093 20.9281 20.01401 20.09249 19.44374 21.37032 
17.15373 17.49275 17.7266 19.77322 18.83193 18.67419 18.79658 19.32566 18.60926 18.80243 17.90528 18.39366 18.86008 18.41578 18.45071 18.78002 18.70061 17.41221 19.15619 18.52561 19.18236 18.74805 19.46669 19.43339 19.43109 18.42442 19.0309 17.68884 17.27147 17.89741 18.88732 18.59519 18.63304 18.65132 19.13892 18.23788 19.19798 18.26414 18.23317 18.71196 17.51159 17.95857 18.45464 17.70991 17.65152 17.65153 18.03241 18.06176 18.43604 18.07351 19.34036 17.68341 17.71547 18.21686 18.53856 18.85671 18.11942 18.46094 19.20648 19.45735 18.65426 18.7121 18.48572 18.43809 19.28309 18.93836 19.33607 18.45953 18.51186 18.24621 19.04693 20.30124 19.51943 18.60365 18.74174 18.42786 18.38213 19.66117 21.40775 19.71216 19.45872 19.0124 18.4843 17.8134 17.91071 18.84955 17.94998 19.04046 17.46356 17.47616 18.64188 18.60376 17.80726 18.314 17.38101 16.89292 17.05412 18.30058 17.70968 16.99317 17.09274 -9999 17.21103 17.0955 17.08773 17.22096 17.82067 18.86945 18.99385 17.50865 19.05012 18.14161 17.62891 18.59848 19.63217 17.99734 17.92476 17.72903 18.20043 18.57338 18.0938 18.69884 18.08629 17.68373 17.99324 18.22344 18.44221 18.61591 19.38607 19.13186 21.15639 19.68351 19.87651 19.76275 18.68291 18.37455 18.39984 20.21594 19.83797 19.93008 19.08315 19.1303 19.23051 18.92615 18.57573 18.58348 19.37312 19.13357 18.98741 20.3667 20.07645 20.60884 20.63624 18.94077 19.27685 20.10994 19.53231 18.91475 19.35726 20.62382 19.77142 20.12818 20.75489 21.21624 20.15917 20.15278 20.86167 21.75251 21.95635 23.60118 23.78908 22.29352 22.70057 22.61148 22.39557 22.42164 21.93258 22.57612 22.5239 22.25071 22.59037 22.72004 22.45066 25.69784 22.70398 22.34398 21.67671 21.35486 20.90732 22.63518 22.26514 22.78104 22.27357 22.90576 22.14076 21.0841 19.97997 20.28176 20.21272 19.54903 
17.46179 17.48706 18.69624 19.19022 18.99269 18.95162 18.31548 18.74522 18.26309 19.11504 18.40511 19.18905 18.65259 19.30686 18.59388 18.51931 18.52787 19.42833 19.32061 19.3306 18.75335 19.4426 19.46768 19.51501 19.47622 18.72677 17.89097 19.12517 19.16564 17.96962 19.20613 18.63923 18.08412 17.48548 17.57377 18.3798 17.90265 18.34967 18.31777 18.53436 17.4929 18.33728 17.44494 18.32681 17.92521 17.89479 19.00642 18.07459 19.83169 19.78842 18.926 17.93188 18.11846 18.20885 18.67159 18.94819 18.57364 20.30735 18.17108 17.79417 19.00968 18.80661 18.47349 18.76719 18.98631 18.25931 18.64731 19.23822 18.29021 18.58525 19.05942 19.65176 19.76343 18.43744 19.64635 19.05281 18.26115 19.19424 20.17406 20.34691 19.39036 18.17538 17.95056 17.62258 17.97688 18.08797 17.55428 17.42643 17.26114 17.25138 19.24338 18.25105 18.10561 17.85574 16.89721 16.82751 17.76421 17.8249 17.06299 17.01208 17.70971 17.82521 17.49088 17.57568 17.35509 17.59997 19.1687 17.64274 17.62146 17.47148 17.58743 19.49557 19.17419 18.06342 18.07315 17.82191 17.58926 18.09716 17.69665 18.50963 18.20225 19.43516 17.78171 17.97642 18.24209 18.31042 20.65948 18.5789 19.33089 19.76435 19.42256 19.29867 20.08908 18.84002 18.1849 18.28909 18.63248 19.45287 18.81351 19.75752 18.99783 18.81749 19.42713 19.26654 19.16446 18.977 20.21616 19.06179 18.72141 20.37202 20.34669 20.58043 19.78312 18.86569 20.37279 20.58422 18.92652 19.27163 19.08916 19.80259 19.7989 20.57105 20.04944 20.93847 20.72167 19.9956 21.21627 23.00537 22.00908 22.51043 22.95824 22.85826 23.96552 22.97441 22.41987 22.42349 22.46448 22.24641 22.34769 22.97341 22.59915 22.8541 22.34574 22.85284 22.78323 22.82564 22.38772 22.27296 22.36181 22.63726 22.28867 22.15904 22.18769 22.94458 22.59443 20.87724 20.14924 19.77725 19.68904 18.86701 
18.09649 17.67026 17.88761 18.93557 18.15978 17.50221 17.61453 18.68589 18.74642 18.66589 18.49211 18.59546 19.10384 18.46823 18.5173 18.73591 18.15319 18.21923 18.72086 18.04636 18.10725 18.60086 19.47767 18.32994 19.5808 18.81333 19.19531 17.87486 19.24736 19.26083 17.79289 17.41967 17.22333 17.19916 17.24761 17.23481 17.80233 18.35228 18.32158 19.12266 18.0155 18.06893 18.10968 19.47701 19.3513 19.17027 19.30302 19.27583 19.21547 19.11267 18.60135 18.09948 19.25225 18.18541 19.40452 19.89744 18.2753 18.16452 17.97714 18.07763 19.49735 18.58335 19.78771 18.60701 19.11558 18.38551 18.48422 18.23523 19.31658 18.63794 19.48525 20.13767 19.55965 19.28777 19.80513 19.00048 18.84108 18.87639 20.31223 21.66183 19.40817 18.83164 17.85771 17.58739 18.59584 18.22898 18.06519 17.85005 17.36485 17.33717 19.02685 18.35616 19.17016 17.25284 16.7033 16.62845 17.37814 17.53925 17.68862 17.39317 17.75302 17.87311 18.66771 17.96763 19.41024 18.42897 18.02845 18.16661 17.53111 17.59943 17.64928 17.68588 17.63893 17.8196 18.23085 18.71001 18.39191 18.88478 17.86352 18.03811 18.24671 17.90841 17.79519 17.74516 19.37026 20.55795 19.04659 19.17811 20.67661 19.57594 20.02051 18.21349 18.59403 18.21578 18.75043 18.32956 19.00084 19.83167 18.68358 19.61451 20.18657 19.84503 19.6515 19.93128 18.82919 18.90069 18.94331 20.21019 19.56477 20.49174 20.60997 20.37391 20.49848 19.02837 19.13545 19.17276 18.93197 19.01661 20.04131 20.81603 19.36571 19.87338 20.03028 20.75559 19.57694 19.91529 20.07997 22.30825 23.58571 22.99159 23.22269 23.97114 24.04034 22.50364 21.98613 22.4586 21.92138 22.2994 22.24819 22.97133 22.3784 22.85251 22.76401 22.79472 22.67375 22.5968 22.38146 22.05497 21.98124 21.96149 22.57741 22.55921 22.61018 22.66625 22.00369 21.16628 20.00226 19.60027 19.22762 19.45182 
19.36204 19.50289 19.4751 17.73263 17.6738 17.63716 17.58806 17.73132 17.53768 17.40775 17.59862 17.46295 18.22956 17.98755 17.70633 17.71637 17.67741 19.17469 18.22059 17.7333 18.44265 17.41194 19.56252 18.94785 18.54708 17.87641 17.96353 17.6773 18.01838 18.44109 18.73548 17.22889 17.27902 17.25125 17.58772 18.03687 17.95686 18.70792 19.00866 19.05747 19.51604 19.51159 19.63807 19.13105 19.76481 19.20335 19.30125 19.26067 18.47585 18.59161 18.53535 18.1517 18.1673 18.21162 18.22226 19.83675 18.74059 18.28919 18.16388 18.50038 18.59462 20.3554 19.10264 18.80612 18.42733 18.6004 19.52509 19.6433 18.54273 20.04175 19.74648 19.75547 19.12937 19.44767 19.49295 18.48652 18.6124 18.54837 19.60185 19.58532 20.02319 18.56016 17.94204 17.63218 18.87111 18.42839 18.24504 17.61906 17.56469 17.54775 18.45727 17.3222 16.88425 16.63184 16.58724 16.77948 17.13995 17.57135 18.04439 17.67373 17.68359 17.76258 18.07591 18.90273 18.92789 17.21386 18.54435 17.86789 17.59198 18.30236 17.98538 18.35512 18.04218 18.01911 18.29532 18.78187 18.04974 17.74566 17.59748 17.97038 18.06728 18.03069 17.91667 18.79993 19.92216 19.26886 20.17962 19.16196 21.48028 19.78356 19.40163 18.68506 19.30514 18.32817 19.22426 19.6953 20.02865 19.43448 19.46959 19.37554 19.27724 20.26329 20.1955 19.99006 20.03193 19.18497 18.89341 19.2446 20.33573 20.64779 19.29153 19.03143 19.23726 19.23291 18.86368 18.87992 18.95295 18.99201 19.04059 19.05531 19.02649 19.6638 20.79738 20.7797 19.5188 19.1758 19.56711 21.82159 22.15912 21.57772 21.90055 21.96409 22.37458 22.21528 22.36456 22.48668 22.45628 22.27742 22.44637 22.50681 22.76341 22.65373 22.81602 22.80498 22.76269 22.51679 22.4212 22.27253 22.23339 22.7051 22.62545 21.94469 22.65579 22.67242 22.38827 21.91368 20.33241 19.71646 19.27132 18.78723 
19.63809 19.35528 19.64936 20.12092 18.71774 17.98249 17.73386 17.9328 17.7524 19.76813 17.58395 17.65507 17.44145 17.43964 17.35414 17.27057 17.21874 17.55441 18.54882 18.63307 19.01168 17.36514 17.16682 17.24359 18.80884 17.94428 17.34197 17.3487 17.3285 17.97943 17.39871 17.34692 18.2618 17.84073 17.63053 19.21866 19.41252 18.17111 19.21609 19.43403 19.58573 19.48228 19.44674 19.0239 19.45764 18.15009 18.76333 19.26679 19.36486 19.22834 18.63293 18.52221 18.19295 18.22729 18.27642 19.93881 19.87447 19.92303 19.12205 19.04267 19.08482 18.88012 18.416 20.33961 18.83835 19.82151 19.36624 19.1153 19.08002 19.43745 21.72474 19.66796 19.84776 19.36609 19.19326 18.48686 18.45588 18.66475 20.31608 20.54681 20.38307 18.91591 18.57986 19.20212 18.16545 18.75773 19.07149 17.45703 17.66957 17.12739 16.98927 16.84664 16.7162 16.64117 16.81726 17.1603 19.02222 19.21954 18.34671 18.30571 17.69949 17.94078 18.4238 17.58893 17.27664 17.17779 17.82911 17.94095 18.34345 17.76177 17.51535 17.58309 18.67747 19.53331 18.3623 18.2591 18.64983 17.88383 18.66355 17.75129 18.55002 18.00898 18.97986 19.12232 20.11353 19.93774 18.77714 19.66183 20.66342 20.1412 18.73943 19.38869 18.84953 18.88264 18.70993 19.35576 19.53159 19.12013 18.83001 19.71833 18.76166 19.7939 19.87442 19.24544 19.46527 18.65856 18.66836 18.69966 18.83063 19.01423 19.57429 19.99443 20.79132 19.30332 20.55047 18.8453 18.95397 18.9525 18.97669 18.95365 18.93634 19.00842 19.24653 19.26998 18.98495 18.98822 19.19822 21.93426 21.83081 22.76713 22.49998 23.05002 22.03533 22.02975 22.41598 22.49015 22.4629 22.96503 22.25816 22.6426 22.7613 22.87634 22.73363 22.71019 22.49896 22.77142 22.16485 22.16546 22.13378 22.24609 22.12294 21.91841 22.2141 22.5004 22.00053 22.00035 20.00839 19.74602 19.16364 18.53685 
20.51009 19.65274 19.63003 20.24484 20.10818 19.96906 18.49675 19.17195 19.35202 18.27334 17.55556 17.58072 17.60097 17.64793 17.56429 17.46449 17.37838 17.51452 17.39894 17.36334 18.15397 17.47671 17.28173 17.29063 17.34186 17.90242 17.36765 17.42609 17.43756 17.58363 17.50168 17.56657 17.8433 17.3773 17.62013 19.40134 20.04357 19.64701 19.60273 19.08665 19.52477 19.35081 20.10301 19.02136 18.99042 18.1904 19.17947 18.50863 19.60826 19.73437 19.50998 19.73624 19.78575 19.55231 19.98966 19.98232 19.99473 19.96864 19.61568 19.3571 19.77991 18.73567 18.87926 19.73049 19.03141 19.12364 19.55306 19.52347 19.60176 19.59889 21.02316 19.36803 19.8023 19.464 19.34804 19.52252 18.60172 18.8342 18.73674 19.21631 18.4719 19.02549 18.02912 18.04066 18.23454 18.72046 17.79626 17.3553 17.14976 16.818 16.67545 16.66345 16.84819 17.02474 17.40421 17.75028 18.79741 18.9628 19.36168 19.50158 17.9116 18.76155 17.81233 17.87427 18.1065 17.54155 17.80092 17.99164 17.97073 17.49259 18.10327 18.32038 19.04489 19.26266 19.17698 18.04252 18.57817 18.15488 17.75933 18.06605 18.20362 19.72159 19.01129 19.91411 19.11892 19.88962 19.922 19.54337 20.08156 18.69764 18.89907 19.04296 19.70169 19.39045 19.53669 20.37377 19.77107 18.61535 18.54947 19.20864 20.46206 20.65073 20.52366 19.51974 18.87884 18.82868 18.77652 18.75637 19.55965 19.17558 19.6546 20.52006 19.13931 18.88648 18.85853 18.82103 18.84822 18.87334 18.89568 18.84382 19.7439 19.37409 19.33907 19.63748 18.88947 18.81886 19.27468 22.27352 22.34023 24.11617 23.51192 23.37044 23.51365 21.61405 21.89812 21.96172 22.4931 22.93214 22.96347 23.39778 23.03582 22.66508 22.70119 22.74722 22.89649 22.88513 22.62875 22.49759 22.74421 21.96956 21.9541 22.65751 22.01498 22.62508 22.58881 22.25327 20.71229 19.53519 18.94919 18.64413 
20.58981 19.97955 20.51199 19.91722 19.77619 19.8528 19.74202 19.63001 19.27908 19.73534 17.69057 17.68854 17.68043 17.71708 17.78628 17.63208 17.76296 17.48327 17.40395 17.43346 17.39138 17.38299 17.36787 17.63813 17.51192 17.43016 17.49609 17.54061 17.58031 17.53559 17.49685 17.568 17.6758 17.70749 17.9048 19.13513 19.64606 19.74221 19.83913 19.63877 17.86758 19.4704 18.02805 18.36673 18.79888 18.52892 19.11617 19.132 20.41918 18.64018 19.41447 19.4764 19.64099 19.50276 20.0445 20.11316 20.0472 19.08067 18.53166 18.94323 18.75172 18.87011 18.99804 19.53406 18.41897 18.87879 18.57652 19.28581 20.02035 20.21522 19.50235 20.22696 19.79815 18.40092 19.24954 19.34054 18.57436 19.06868 18.54945 18.76472 20.72585 19.24143 17.71292 17.5895 17.51622 17.66493 17.63224 17.56865 17.03617 16.70553 16.65097 16.858 17.23106 18.00214 18.01402 20.03436 18.54785 20.52384 19.94025 19.6859 18.18571 17.90781 18.05155 17.7228 17.95429 17.42487 18.04622 19.27053 17.50272 17.97412 18.45322 18.87247 18.70527 18.76882 18.78513 18.00867 17.93609 18.10448 18.23555 19.20303 19.72202 19.47832 19.39839 18.86319 19.00695 19.00686 20.50703 19.5484 19.09851 18.60896 18.99064 19.39914 18.94597 18.94891 19.97647 19.88781 19.07333 19.24072 19.37098 19.73525 18.88351 19.49926 21.46812 20.69503 19.23689 19.25954 20.45682 19.04385 18.82241 19.18719 20.3416 20.37275 19.6431 19.07196 20.58191 18.77265 18.72771 18.70749 18.74295 18.78256 19.47444 18.86859 18.89256 18.89482 18.8833 18.93024 19.18999 20.44628 23.83339 24.23474 22.33168 23.45919 23.63101 22.59845 22.47027 22.47445 21.96908 22.46251 22.95294 22.98465 23.02993 22.65817 22.70336 22.54188 21.70681 22.71527 22.44507 22.4204 22.22085 22.14904 22.00903 21.95945 22.16591 22.61928 22.77805 22.15253 21.40369 19.62808 19.2025 19.16338 
20.17841 20.47155 19.7143 19.24722 20.10661 19.61667 19.54076 19.39154 19.13241 19.51495 18.23028 18.27163 17.73194 17.79203 17.681 17.73297 17.81093 17.82052 17.40893 17.46821 17.48858 17.4541 17.46539 17.6008 17.45195 17.88923 17.55632 17.62654 17.53349 18.24229 17.53609 19.13881 18.64336 18.00288 17.97605 19.83269 19.92435 19.99768 19.25115 18.65006 19.05074 18.9176 18.95047 19.08689 18.49596 19.00735 18.99843 18.31796 18.20791 18.8531 19.40511 19.52179 18.72524 20.7452 20.10655 20.13056 20.08089 18.95775 20.58937 18.74989 18.81105 19.67815 19.59281 19.87308 19.04594 19.54878 18.69784 18.82405 19.81231 19.52891 18.7438 19.78104 19.70485 19.94632 19.58427 19.26302 18.55624 18.63133 18.39561 18.02541 19.96948 18.74364 17.55709 17.43484 17.79226 19.18203 18.79931 17.40734 17.11344 16.89615 17.04122 17.45351 17.88334 19.373 19.89004 19.65862 19.79036 20.33182 18.69592 18.9149 18.06957 18.28876 19.62038 18.29894 17.73409 18.44603 18.92444 18.1357 17.54955 18.4681 18.24327 19.10073 18.06458 18.86621 18.85525 18.54835 19.22972 18.27418 19.1183 19.24483 18.93158 18.28652 19.61313 19.73536 19.27717 19.29029 19.5822 19.4355 20.75171 18.51986 19.24367 20.3917 19.90959 19.25331 19.32175 19.05655 19.75377 19.29417 19.5899 19.02243 19.23617 19.8443 20.29372 20.60379 20.40218 18.95958 20.3545 19.13872 18.95222 19.64117 20.12125 20.45969 20.53419 20.45827 19.51086 18.7707 18.60707 18.56566 18.61942 18.7507 18.88408 18.90109 18.87311 18.83531 18.89971 19.12046 19.52617 20.23696 22.27325 22.84322 24.15895 24.00891 23.99292 21.8605 22.45612 21.96241 22.44531 22.43572 22.99438 22.30669 23.04469 22.4477 22.67094 21.90974 21.49746 22.86434 21.66481 22.45859 22.37543 21.31371 21.654 21.90927 22.58954 22.564 22.08163 22.30651 21.86028 20.09355 19.663 19.52377 
19.64369 20.09521 19.73202 19.62994 20.14034 18.83023 18.92904 19.0305 19.38483 19.7445 19.24698 19.22136 19.33636 19.61599 17.65547 17.92614 18.419 18.68328 17.86336 17.45134 17.51958 17.55913 17.51221 17.54779 17.56556 17.79509 17.7264 17.64061 17.82589 18.40258 18.10705 18.10956 17.62157 17.77646 18.0196 18.50918 19.51968 18.23955 19.12152 18.71141 19.70956 19.92974 19.302 19.75212 19.66566 18.7014 19.04603 19.10393 19.12206 18.44521 19.4312 18.27034 19.55154 19.93756 19.52054 19.9225 20.18388 19.09753 19.7862 19.01086 20.16747 19.75507 19.3496 19.20117 19.33436 20.6813 19.08755 19.13 20.96783 19.91716 19.35931 19.90422 18.92465 19.15661 19.25159 19.32261 19.30162 18.72488 18.77932 18.51425 18.04784 18.08986 17.5152 17.72292 17.54948 17.86327 17.68368 17.53531 17.59399 17.9462 18.55145 19.10248 18.70949 19.78226 19.45393 18.59142 19.0466 19.82465 18.44176 19.04486 19.70193 18.83064 19.42208 18.21139 17.88508 20.0301 19.22421 17.70046 17.77708 18.42912 19.07329 19.12463 19.90267 18.24574 19.63341 19.00197 18.90605 18.7547 19.01878 19.73478 18.62592 19.52269 19.5761 19.68893 19.71579 19.63642 18.94756 20.24168 19.74508 20.78116 19.02366 20.18629 19.25139 20.85118 19.28616 19.32802 20.22871 20.68942 20.82866 20.35221 19.62864 19.43484 20.54828 20.89404 19.71417 20.00702 19.45754 19.13672 18.90441 18.9121 20.54854 19.61312 20.4538 19.62923 18.88299 18.81283 18.60257 18.59408 18.65169 18.77668 18.85464 18.94537 18.83421 18.95294 18.91921 19.20666 19.41628 20.23515 21.9524 24.03093 24.02284 23.16476 23.15606 22.40095 22.40943 22.42461 22.45511 22.48 22.28149 22.33672 23.00666 23.04029 23.06494 23.05895 21.92289 23.12997 22.17935 22.43833 22.45889 21.31749 21.70158 21.76719 22.6164 22.57269 21.89835 22.27729 22.35151 21.36448 21.11993 20.20189 
19.38714 19.70721 19.81527 19.5265 19.43221 20.1368 19.42621 18.17401 18.79845 19.38749 20.03108 19.50705 19.1012 18.18932 17.84291 17.90293 19.31685 17.99824 17.82047 18.46631 17.97105 18.06896 17.76922 17.62779 17.68493 17.69466 17.61614 17.55592 17.53777 18.02101 17.89234 17.82419 18.12909 19.00953 18.00212 19.93422 19.31305 18.65684 19.02454 19.55171 19.39555 18.51744 18.74561 18.63254 19.61247 20.19589 19.47007 19.13871 19.20719 18.45913 18.57701 18.97867 18.77174 18.69114 19.67057 18.84286 19.69796 19.74686 19.10902 19.05215 19.33614 19.85681 18.44257 18.74912 19.38181 20.80992 19.61722 19.98807 20.19892 19.62401 19.6899 19.0845 19.84186 19.20852 19.08737 19.02537 18.83588 19.76747 19.04819 19.53865 18.07896 18.25711 17.91709 18.00963 17.82188 17.83644 17.92199 18.21518 17.9545 18.49175 18.86221 19.08331 19.96848 19.83594 20.12619 18.34493 19.27106 19.02007 19.10172 18.70051 18.69052 17.96694 17.93228 18.18639 17.95105 18.50965 18.25333 18.30376 18.71571 19.43663 19.89447 19.73748 20.01215 18.98008 19.15815 19.12167 18.07171 19.23716 18.43156 19.51413 18.83854 18.90838 19.24771 19.79765 19.63716 20.08488 18.92336 20.18536 20.44115 19.36317 19.05411 19.44374 20.99273 19.44776 19.19986 19.37853 20.14503 20.78783 20.43927 20.6552 20.7872 20.7004 20.72553 19.99186 19.79461 19.71563 20.59554 19.37792 19.01758 19.0393 19.11993 19.2197 18.94096 19.28353 19.24293 18.81224 18.78547 18.76288 18.78824 18.8276 18.88643 18.89135 18.89132 18.91467 18.87881 19.00546 19.25501 19.5161 21.14319 22.09721 24.03978 24.10553 24.12784 22.423 22.41629 22.02781 22.1332 22.4875 22.97939 23.03095 23.01834 22.04924 21.76131 23.08846 23.08581 21.57399 23.1686 22.46494 22.29095 21.13626 21.30911 22.72154 22.68198 22.62383 22.27955 22.49103 22.66554 22.45613 19.94535 19.13891 
19.07215 18.60286 18.75129 20.14846 20.2831 20.17375 20.12234 19.81254 19.61639 18.59666 19.39208 18.76009 19.58893 18.24559 18.06418 19.21327 18.19278 17.72496 18.46042 18.12743 17.80751 18.11116 18.50715 17.66191 18.25877 19.1335 18.61363 18.93823 18.3519 18.9371 20.08216 19.98592 19.88955 18.98968 18.50369 20.33402 19.1624 19.22388 20.06853 19.32314 18.70692 18.69075 20.43534 19.38873 19.72527 18.82709 18.86269 19.92992 19.69205 19.64766 19.32213 19.36822 19.72288 18.98297 18.7947 18.87988 19.95523 19.72705 19.84221 18.7671 19.77749 19.98218 18.9704 18.70054 19.10676 19.7171 19.74817 19.61336 20.16896 20.80837 19.45707 19.4399 19.46164 18.96666 19.28435 19.11386 19.13065 19.78978 18.94629 18.40607 17.91011 18.0214 18.11335 18.16841 18.20776 18.38898 19.50153 19.13801 18.53377 18.83305 18.63587 19.99417 18.87625 20.04254 18.90087 18.4512 19.82993 18.76146 18.20986 18.30289 18.14263 18.34677 18.14413 18.1143 18.29396 18.66608 19.27396 19.41812 19.8382 19.81944 19.71725 19.34382 19.83034 19.06152 18.84272 19.44935 19.64087 19.30665 19.57478 18.97236 19.34247 18.93381 19.27035 19.22483 19.92954 20.15133 19.35931 20.32557 20.36269 19.0146 20.51843 19.09374 20.27436 20.23863 20.52468 20.19888 20.26708 19.05471 20.92782 19.62316 19.54703 19.36253 19.75046 19.01287 19.05594 19.0782 19.51198 20.27717 19.75941 19.05867 19.05587 18.98194 18.87944 19.33171 19.6049 18.74555 18.82523 18.85629 18.84981 18.86381 18.82629 18.78678 18.79857 18.88185 18.87691 18.84695 18.95359 19.18844 19.65918 20.81107 23.03935 24.2851 22.54273 22.44966 22.40543 22.42292 21.92974 22.4624 22.80098 21.48056 21.97615 22.40039 23.11395 21.94615 23.09602 22.89559 21.61811 21.72724 22.49817 22.04224 22.29737 22.15898 22.12128 22.66375 22.18 22.07796 22.46913 22.50311 20.48708 18.75611 
18.90925 17.91692 17.92372 18.083 18.36666 19.26454 20.07776 20.11576 20.1144 19.42995 19.83513 18.53331 19.02699 18.72125 18.28753 18.90556 18.1057 18.98676 19.36779 18.13133 18.74429 19.45963 19.99022 19.24991 19.14045 18.86143 18.60191 19.47521 19.61364 19.43567 19.36903 19.19256 19.44315 19.30792 19.26277 18.4463 18.62581 19.45153 19.66684 19.51945 18.12492 18.8289 19.50319 19.63247 18.88344 20.36464 19.85199 20.28813 19.31773 19.74241 18.85529 18.60557 18.47385 18.74629 19.04202 19.75051 20.18649 19.10213 19.86438 19.88922 19.96355 20.03907 20.06767 20.01975 20.10592 19.37051 19.62159 20.33633 20.47637 20.47347 20.1249 18.98372 19.07364 18.54666 18.99106 19.52219 19.6641 18.52773 19.75463 18.19117 17.94394 18.05028 18.18991 18.34308 18.4166 18.64081 18.80162 18.86473 18.7652 19.86238 19.70132 19.93052 19.60416 18.87836 19.41764 20.09447 19.73169 18.3066 18.39495 18.86583 18.97657 18.43877 19.1958 19.78648 18.48956 19.43158 19.51801 19.68868 18.36632 19.01829 19.61658 20.76714 19.92318 20.1074 18.92284 18.6565 18.88357 19.29348 19.34036 18.62414 19.0181 18.4073 18.85927 19.76312 18.97787 19.02387 20.9268 20.31919 20.60995 20.01263 20.1424 20.39138 20.5681 20.88791 20.24615 19.61342 19.85368 19.3201 19.13285 19.14364 19.11161 19.10016 19.6134 20.08952 20.04157 20.82276 20.81078 20.86478 20.71481 19.63752 19.44347 18.96195 18.8656 20.55208 19.05561 18.82124 18.84636 18.87582 18.89204 18.80246 18.7816 18.77822 18.74865 18.69707 18.75885 18.80349 18.84307 18.99121 19.3165 20.74735 23.24344 23.15489 22.9786 22.44806 22.38986 22.38495 22.411 22.40637 22.92751 22.51413 23.06166 23.06186 23.27442 22.54651 22.35064 21.58669 24.11563 21.51093 23.01867 22.12003 22.02428 22.33529 22.02586 22.66738 21.87194 22.7036 22.59813 22.50754 20.14976 18.88293 
18.68873 18.08003 17.73541 17.82801 18.49125 19.73457 19.52454 20.58116 19.83854 18.75926 18.44213 17.82617 18.51241 19.70312 19.79658 19.4079 18.91012 18.82028 18.77714 17.89695 18.59797 19.71752 19.63163 20.67495 20.14058 20.06712 20.15165 19.71547 20.02634 19.27049 19.18406 19.91394 19.38016 20.37748 19.24298 19.20999 19.57021 19.8553 18.62462 18.74571 19.59117 19.17588 18.53931 18.83893 19.39257 19.67826 18.76558 19.31831 19.4027 19.80738 19.49475 19.54541 18.46017 18.47855 18.88383 19.91108 19.74056 19.17096 19.21634 19.56042 19.1839 20.38724 20.84763 20.60695 20.29531 19.64265 19.37831 19.81803 21.48466 20.68607 20.17003 20.24532 19.1523 18.77873 19.11269 19.94786 18.02689 18.03938 18.52514 18.11496 18.09842 18.16467 19.43489 18.8059 18.56741 18.51122 18.52274 18.9129 18.62918 19.06317 19.45422 19.60065 19.87554 20.33235 19.33157 19.76048 19.26366 18.40953 18.8041 19.88895 19.75504 18.71606 19.08767 20.07716 19.07745 19.06737 18.7304 19.13738 19.87941 18.98774 19.6154 19.32909 19.51815 19.92151 19.17669 18.3502 18.63469 18.68081 19.50957 19.06585 18.56675 18.45275 19.99845 20.49741 19.01407 18.99367 19.18602 19.25637 19.56872 20.47424 21.28485 20.73027 21.28687 20.02563 20.40135 19.56035 19.10114 20.10487 19.15583 19.1182 20.13082 19.37207 20.66849 20.89001 20.81946 20.83321 20.90561 20.095 19.57368 18.88274 18.91555 18.91474 18.83606 18.80103 18.82976 18.86131 18.82441 18.82648 18.57819 18.7613 18.8023 18.77361 18.59872 18.49933 18.61574 18.81025 18.81157 18.98503 19.33732 21.14549 22.1566 23.03258 22.02568 21.88736 22.36371 22.37138 22.39824 22.39627 22.90675 22.24988 22.3378 22.00367 23.08545 23.05774 23.08639 23.08783 21.74805 21.42095 21.61348 22.82275 21.33045 22.13309 22.15213 22.69109 21.8779 22.76353 22.58233 22.49699 20.701 19.22739 
20.19257 18.69535 18.03478 17.86093 17.87412 18.89526 19.01787 19.45984 18.60038 19.75354 18.05747 17.8262 18.7254 19.58172 18.48854 19.02154 18.87284 18.5904 18.27794 18.54654 19.31665 19.53379 19.63763 19.20238 19.46317 19.34373 18.98404 18.58333 20.2954 20.38791 19.69723 18.57539 18.42491 17.98607 17.78699 18.32571 19.45598 19.42286 20.03762 18.02767 18.02537 17.97654 20.27793 19.81449 22.14241 19.35126 19.47492 19.30134 19.36393 19.89206 20.06073 19.52884 19.60923 19.66072 19.89422 20.30206 20.21083 18.72207 19.00042 19.34262 20.37534 19.70452 19.96175 20.70937 20.62859 20.51982 20.25588 19.85474 21.2193 20.33631 19.17154 19.42266 19.63804 19.44214 18.3365 18.00067 18.01524 18.72345 18.58975 18.16811 18.26317 20.44922 19.79664 18.6679 18.62177 18.55376 18.52374 18.95767 18.86803 18.75249 19.10218 19.35666 19.62549 18.60594 20.22356 19.75807 19.68542 19.59472 18.94695 19.21734 19.72812 18.78784 19.12028 19.26351 19.83921 19.3196 19.9267 19.07544 19.38818 19.11665 18.73293 19.59603 19.84738 20.35114 19.67717 18.41591 19.02703 19.19348 19.06837 18.28743 18.84848 20.27703 20.24829 19.96004 19.35281 19.75007 19.21164 19.12636 20.36246 20.66969 20.54539 20.71523 19.98564 20.77513 19.04549 19.59554 21.00181 21.09099 19.97982 19.06026 19.96942 19.99205 18.91041 20.71472 19.63637 20.2577 19.66863 18.91849 18.90719 18.85711 18.88786 18.863 18.83276 18.78582 18.81627 18.81496 18.76316 18.76673 18.64058 18.6921 18.74582 18.65882 18.62224 18.65905 18.76044 18.84423 18.93126 19.17146 19.77734 21.38522 23.43149 23.16541 23.52933 22.36458 22.35144 21.86988 22.40993 22.38393 22.938 22.96552 22.24676 21.96984 21.62035 23.10945 22.44373 23.09037 21.21372 21.51149 21.49521 21.58995 21.17024 21.68652 22.08522 22.69659 22.65743 22.72041 22.9954 22.56475 21.81192 19.62143 
19.47313 20.26981 18.97429 18.16837 18.09245 18.36048 19.76817 18.79799 20.00914 18.15001 17.72432 17.92077 17.9498 18.82001 18.69596 18.13723 19.38436 18.27675 18.14868 19.79313 19.83681 19.1947 19.745 18.63459 18.11714 18.25531 19.18004 19.62681 20.04743 18.19027 18.29817 18.40335 18.23556 17.98259 18.29283 19.17416 19.53331 19.84324 18.93357 17.9339 17.83789 17.94567 18.11396 19.63867 20.60308 19.18061 19.2417 19.34907 19.39095 19.58278 20.20696 20.09959 20.66321 19.67934 20.05562 19.81226 20.1634 19.97639 20.65892 20.34531 20.92916 19.42337 19.4908 20.84389 20.38931 20.67503 20.63254 19.63838 20.36695 21.56556 19.77412 20.18517 19.61256 19.91641 18.33924 17.95341 18.32399 18.52025 19.52772 18.71606 18.4829 19.26375 19.74665 18.59542 18.6558 18.81917 19.3458 20.18052 19.01767 18.80877 19.13481 19.99798 18.86464 18.51336 20.07067 20.05233 18.92282 19.08134 19.37749 19.26292 19.09856 19.07747 19.28999 20.28564 20.77316 19.24146 19.83376 19.37199 19.31133 18.70504 18.60698 20.22331 19.22641 20.78577 20.41055 18.43875 20.16098 20.03044 18.74083 18.63427 19.92442 19.06167 19.75418 20.24171 20.60763 19.04942 20.04074 20.30861 20.58431 20.09625 20.61639 20.65367 20.30856 19.07226 19.58533 21.67575 20.87536 20.9852 19.53413 18.98436 18.87879 18.83076 19.52092 19.13718 18.81164 18.83743 18.82428 18.79897 18.76428 18.7586 18.78983 18.75486 18.72129 18.74277 18.7443 18.72688 18.65472 18.59344 18.68746 18.64933 18.70578 18.87355 18.89657 18.74291 18.98814 18.99366 19.12107 19.45166 20.56398 23.6579 24.1708 22.47678 22.36827 22.34855 22.37457 22.38805 21.88356 22.66731 21.17893 23.06516 22.63242 21.411 21.51458 23.11338 23.0629 23.0712 21.99667 21.46906 21.55339 22.22387 21.03059 21.00866 21.00418 21.22686 21.41068 21.38131 22.40158 22.26706 20.94619 19.94814 
19.7568 20.60418 20.99561 20.08331 18.17035 19.38529 19.6189 18.98189 18.57394 18.25365 18.87939 18.2037 17.83151 18.28443 18.83954 18.95729 19.16823 18.31139 18.64658 18.91736 19.11226 18.78041 18.04284 17.91504 17.70855 17.61672 18.46401 18.17147 18.5892 18.06319 17.72429 18.10683 18.13346 19.30478 19.19094 19.31518 19.28588 18.05396 18.5892 17.85455 17.77225 17.70856 18.0673 18.89221 19.00061 19.01793 20.20549 19.53724 20.00993 19.90012 19.86229 20.03993 20.69328 19.81092 19.89799 20.04271 19.31585 19.9178 21.14014 20.78057 20.88091 19.48907 19.88225 20.77017 21.06083 20.96316 20.30538 20.56419 20.55142 20.54626 20.21489 19.20932 19.49394 19.21144 19.14129 18.06367 18.9351 19.03025 18.87383 18.58487 18.31927 18.88227 20.30802 19.83686 18.78642 19.14968 20.05318 19.17008 19.19913 19.43275 18.88286 18.86587 18.63392 18.66464 20.15452 20.08908 19.87912 18.86946 20.17875 18.87339 19.70817 19.12744 19.96898 19.08946 18.82791 19.47999 20.07942 19.44838 18.83866 19.90221 18.66871 20.05125 19.22035 18.80475 18.84511 18.84964 20.09736 19.9061 19.67921 19.65978 19.5544 18.97533 18.96501 20.08283 20.06318 19.75122 20.79077 19.67118 20.97078 20.687 20.32074 20.48908 20.00455 19.42612 19.24732 20.47717 20.62648 18.90516 19.0288 18.75456 18.71788 18.72883 18.74664 18.75121 19.42174 18.72068 18.69464 18.66531 18.68413 18.66854 18.67077 18.60189 18.59056 18.63184 18.66962 18.64633 18.58387 18.54747 18.61169 19.12019 18.79938 18.88051 18.63789 19.12716 19.15246 19.12329 19.07021 19.69667 23.38611 22.48227 24.1895 22.44889 22.06703 22.18986 22.30876 22.44096 21.94877 21.63223 21.1754 21.17353 21.18601 21.20141 21.2112 21.74571 23.79209 23.5586 21.52559 22.97955 22.8137 22.81602 21.03847 21.04307 21.02951 20.96613 20.95583 20.89448 22.40985 22.01473 21.06951 20.17797 
20.28514 18.6129 19.32101 19.90689 19.38719 18.30429 18.53709 18.45969 19.74399 19.45119 20.05695 18.19851 18.57245 18.97976 18.86095 19.01987 19.27103 19.40854 20.02517 18.88034 19.9839 18.23347 18.05575 18.00876 18.44136 18.88171 18.91945 18.02716 18.00324 19.17467 17.67842 19.2335 19.1365 19.18027 19.39876 19.32795 18.44611 19.45258 19.3738 17.76809 17.76083 18.16285 18.18825 17.85941 18.18619 18.93005 19.51913 19.89044 20.60302 18.78062 18.49109 19.31058 20.15055 19.5526 19.60427 18.92224 18.72762 18.84726 19.16112 20.42569 20.23767 21.4157 20.85227 19.69664 21.86016 21.22329 20.79246 20.28001 19.83085 20.47651 20.54507 19.43634 19.7923 19.42388 19.21688 19.56974 19.15143 18.51862 18.58762 18.61667 18.29715 18.84362 20.15534 20.63444 19.18269 19.36646 19.245 19.08474 18.61368 18.46425 18.59162 19.7575 19.46892 19.09441 19.80188 19.67864 20.40895 20.30052 19.4534 19.76435 19.4592 19.92771 19.96414 18.94921 19.94135 19.2474 19.05856 18.79569 19.20058 19.91329 19.67064 20.04238 19.04692 20.28125 19.27845 20.24038 19.22956 19.8339 19.767 19.41764 19.31487 19.26059 18.80754 19.25368 20.14499 20.86956 19.82888 20.70465 20.72434 20.23164 21.5303 21.50637 21.50125 18.89437 18.78834 19.09991 19.15949 18.8823 19.96809 18.85943 18.49907 18.64029 18.68088 18.69959 18.67702 18.63981 18.60303 18.55139 18.53549 18.82154 18.51052 18.41848 18.43196 18.535 18.61092 18.65031 18.64746 18.69418 18.70894 18.75334 18.82907 18.72948 19.30917 19.38519 19.29592 19.09962 19.4145 20.74833 23.80829 22.36522 23.37347 21.11419 22.78771 22.04428 22.33987 21.46097 21.22405 21.52151 21.0519 21.16282 21.18948 21.19592 21.31356 22.28837 22.39061 23.15184 21.96568 22.58099 22.7741 22.1204 21.43905 21.04706 21.0511 20.99142 21.00113 21.08 21.34297 23.35368 22.05066 20.31248 
18.50595 18.6773 19.24633 21.02461 19.72189 18.63701 18.20097 18.58968 19.3383 19.12945 19.30876 18.7564 18.66455 18.88702 18.95299 19.13005 18.91307 17.89986 19.40662 19.48531 18.37665 18.27731 19.44279 18.36674 18.29369 17.84907 19.28457 17.66004 19.11133 18.85932 19.1438 18.39304 19.49917 19.51158 19.52327 19.70188 18.51755 18.61837 19.19285 17.91853 17.7491 18.06144 18.83119 17.82166 17.70794 18.47674 19.30617 18.96 18.75418 18.55079 18.32774 19.79917 18.56731 19.87937 19.69983 18.91526 18.84396 18.96117 19.25092 20.72062 20.94189 20.84266 20.55839 21.25346 21.09548 21.17567 20.83117 19.8546 19.41152 19.29728 20.98178 19.37234 19.17652 18.74691 18.67365 18.1543 19.36174 18.85163 19.68673 19.3856 19.29773 19.19925 18.84614 20.09543 20.4333 20.67838 18.59113 19.09878 19.75955 18.44117 19.39214 20.42185 19.58259 19.93493 19.88558 19.44034 20.39167 19.1474 19.58696 20.36214 20.71311 19.95399 19.14005 18.84537 19.20121 19.98205 19.29831 18.72013 18.85461 19.63906 20.47261 20.0495 18.89751 19.81955 20.19311 19.4041 19.77529 18.48894 18.99902 18.3852 18.42444 18.44464 18.90996 20.22874 20.57093 20.42196 19.15049 19.23406 21.55321 21.46011 21.02247 19.13736 18.8208 18.69954 18.9293 18.87691 18.83925 19.10884 19.68246 18.9542 18.78658 18.60114 18.65635 18.66388 18.63334 19.29619 18.56152 18.46357 18.43386 18.40865 18.32907 18.2522 18.29551 18.35064 18.46536 18.56668 18.64308 18.64613 18.82747 18.80668 18.89402 18.84028 18.56321 18.8201 18.9024 19.04476 19.73625 20.66383 22.17719 22.03478 22.54261 20.78255 20.75113 21.08702 21.27382 20.97784 20.78362 20.77634 20.81418 21.17803 21.19052 21.18828 23.47086 22.68582 22.40239 23.11942 23.09137 22.5807 22.77378 22.76819 22.38746 21.52983 21.06965 21.03428 21.00126 22.37707 20.96921 22.96169 21.20522 21.41436 
18.47889 20.17289 19.82691 21.00048 20.05652 19.07396 19.2858 18.69478 19.23464 18.48202 19.72358 18.57566 19.52487 18.41262 18.14725 18.33886 18.03947 18.04388 19.14502 18.61079 19.32325 18.33871 18.55443 18.27892 18.27135 17.92562 18.03172 18.31142 19.21834 19.30067 19.54598 18.47255 18.09918 18.77064 18.66696 19.481 18.56182 19.32858 19.09396 19.29202 17.73441 17.673 17.60418 19.08257 18.95781 20.01167 18.42249 18.48206 17.94223 17.99395 18.48369 18.91672 18.12572 18.54764 18.73912 18.90712 20.30791 20.69731 21.50711 20.73265 20.99725 20.92719 21.07646 21.59835 21.76667 21.48879 21.07832 20.71355 19.82563 20.88884 19.22915 19.56128 21.10459 19.71895 19.65991 19.58096 19.14317 19.4777 19.53822 19.03821 18.7526 19.7067 18.93829 19.02406 20.24139 18.93036 19.342 19.02816 19.79079 18.9215 20.52805 19.06224 19.02778 18.77594 19.0295 19.51215 20.2707 18.79766 19.34155 20.50372 20.56617 20.69621 19.89481 19.04757 19.11013 19.99015 19.05691 18.60084 19.13069 20.23326 20.04713 18.83847 19.68466 20.24266 19.59539 19.73164 18.83627 18.54215 19.0383 18.33713 18.5538 18.5141 19.63997 19.93784 19.59891 19.19691 19.02633 19.03824 20.84399 21.43697 19.00494 18.7456 18.75301 19.85356 19.20258 20.01077 19.26701 19.35424 19.37757 19.33061 18.49781 18.77678 18.57925 18.60221 18.62615 18.56115 18.76199 19.75908 18.40426 18.32739 18.21939 18.21326 18.2547 18.37032 18.34117 18.51628 18.30995 18.57339 18.62289 18.69273 18.70415 18.75783 18.74383 18.66325 18.57509 18.63667 19.15122 20.4506 22.00132 22.7975 22.21404 22.02 21.51218 21.20506 20.76795 20.77225 20.7573 21.12143 20.95183 21.42248 21.19217 21.5908 22.39619 22.6698 22.54029 22.81305 23.12594 23.08745 22.81219 22.11952 22.05818 22.79468 22.82896 21.04852 21.01436 22.07173 22.26913 22.22676 22.37946 22.22082 
18.55766 18.73737 19.47882 20.98436 20.46043 20.2666 19.13701 19.41559 19.67237 18.55941 18.78591 19.47485 19.51296 18.17224 17.97873 17.93592 18.05195 18.90229 19.29408 17.84636 18.5928 18.91885 19.38305 18.06352 18.23367 18.63838 19.6503 19.46636 19.462 18.48818 18.44277 18.47159 18.62866 19.64469 19.27517 19.16579 18.98968 19.33974 19.34816 18.96608 19.27614 18.44086 17.5752 19.05487 17.54737 17.98177 17.6759 17.95516 17.83307 18.39993 18.39538 18.41887 18.03767 18.4691 18.73707 19.00331 20.56708 19.70084 20.02741 21.19771 19.29543 20.81348 21.39251 21.59023 20.87058 21.30303 21.35933 20.79024 20.01024 19.58256 19.17468 21.27977 21.01576 19.79271 18.99757 20.23146 20.31936 18.72833 19.92885 19.86345 19.85233 19.22961 19.27373 19.47706 19.4077 19.93287 18.88528 18.51486 18.89671 19.53074 19.34077 20.07189 19.04341 18.64742 18.99127 19.88508 20.47831 19.21204 20.80833 20.55074 20.63214 20.41539 20.04247 20.0529 19.24098 19.53174 19.59398 19.25999 20.21392 20.56729 20.08395 18.80286 19.18343 19.8984 19.86688 19.29155 18.91396 18.54491 18.89336 19.04756 18.94202 19.59817 19.65807 19.05781 19.12641 19.12611 19.4306 19.37305 19.14304 18.8882 19.00023 19.39457 19.94213 19.95494 18.83049 19.31391 19.04596 18.96964 19.56824 18.79433 18.73936 18.89193 19.00799 18.92539 18.5965 18.58988 18.64791 19.0901 18.54866 18.2595 18.16129 18.12339 18.25139 18.22805 18.39847 18.40101 18.4263 18.49444 18.49912 18.36915 18.52671 18.65515 18.56408 18.30935 18.19552 18.45333 18.57997 20.7208 22.96109 23.41395 22.32764 21.79969 22.29644 22.32231 22.37643 22.92806 21.61451 21.12069 23.35374 23.37933 21.87586 22.38255 22.38748 23.08537 22.7193 22.97287 21.70612 22.06324 22.13614 22.09096 22.79529 22.35495 22.82014 21.74322 22.70703 21.71989 22.36372 22.21901 22.38964 22.275 
18.92799 18.63712 19.04923 20.28221 19.85345 20.33748 18.90929 19.1856 19.79377 19.71604 19.87087 19.8842 18.78723 18.24685 17.9948 18.2482 18.79931 18.2585 18.61063 18.29001 18.34016 19.525 18.55283 17.9177 19.22543 18.67747 19.7931 19.7721 18.66423 19.18199 19.4127 19.48298 18.48647 19.49231 18.71838 20.02924 19.45727 19.38181 18.63308 19.34991 19.31453 18.04148 19.07997 18.96464 18.22084 18.70559 18.45543 17.89914 17.79674 17.913 17.9554 18.20222 17.96658 18.31582 19.78216 19.32732 21.01046 19.46554 19.63701 21.27364 20.54133 20.10287 19.72635 19.86359 21.33851 22.19843 21.35901 21.24791 19.72853 19.36456 19.43474 19.41093 20.26294 19.76251 20.56972 19.02419 20.0387 20.09288 19.58965 19.97266 19.29857 19.04796 20.00477 20.02275 18.80214 20.4356 19.13876 19.19808 19.74851 19.94558 19.01166 19.27703 18.83448 18.77489 19.96015 19.74351 19.91872 20.12183 19.15174 19.41544 20.17984 19.42287 19.48903 19.36287 19.98032 18.87439 19.20848 19.93824 19.95324 19.83097 19.68729 19.90301 20.09971 20.2753 19.23647 19.21479 19.18315 18.79214 19.17568 20.19482 19.32604 19.05697 19.448 19.4807 19.0843 19.109 19.23364 19.30122 20.28998 19.62219 19.83794 19.66957 19.49847 19.63057 18.99337 18.88458 18.99712 19.31272 19.8816 19.05882 18.80844 19.26055 18.85896 18.59044 18.55701 18.54565 18.47818 18.47724 18.70197 18.33807 18.19286 18.11666 18.15463 18.11954 18.29902 19.04854 18.4317 18.41778 18.20764 18.31184 18.34305 18.46516 18.36564 18.11597 18.02532 18.35353 19.27172 21.47179 22.86363 23.91598 23.90778 23.87705 23.90464 22.92223 21.9024 22.17622 20.82618 21.28 21.10524 22.00244 22.97719 22.8881 22.94599 22.32263 21.90586 23.39332 21.66235 21.64598 22.59112 22.07874 22.83238 21.60582 21.64691 22.72642 22.67754 21.34929 21.01991 21.45065 22.80604 22.39278 
20.45697 18.93375 18.64909 19.4912 20.93805 20.61559 20.34825 18.57718 18.48957 18.39294 18.31043 18.85937 19.71678 18.64368 18.19076 18.66224 19.33769 18.41811 19.17876 18.69844 18.84435 19.53144 19.46929 18.72124 18.37907 18.21725 18.71674 18.75446 18.29204 19.79083 19.04744 18.86721 19.26567 19.78416 18.84057 19.46013 19.41182 19.54489 18.34778 19.52997 18.32879 18.05347 18.35697 19.01651 18.94319 18.89435 19.21473 18.33719 17.87143 18.33269 18.74372 18.12659 18.66458 18.04468 18.79845 19.26332 20.6653 21.0365 20.66578 19.69291 19.65515 19.51471 21.28708 22.22425 21.35338 22.2345 21.2027 20.87133 19.9911 20.64549 19.73421 19.08116 20.21135 20.59656 20.24603 19.25846 19.48766 19.35362 20.96275 20.22727 20.48925 20.14086 20.05556 20.14724 19.05099 19.23058 19.71544 19.22247 20.00242 19.05576 19.0401 19.69258 19.6208 19.70567 20.12705 20.39497 19.01998 18.85044 19.41622 19.86211 20.13946 20.11139 20.23274 19.83033 19.86576 19.90929 19.72526 19.82407 19.79825 20.02681 19.87137 19.8937 19.87922 19.01955 20.36277 19.25133 19.05532 18.69063 20.34214 20.74091 19.25742 19.06719 19.24817 19.24334 19.06381 21.56771 19.00013 19.55982 20.16929 20.14718 19.09976 19.18143 19.10355 19.07032 19.06957 19.7153 19.1709 19.21251 19.53497 18.58768 18.92673 18.62416 18.62057 18.8914 18.58456 18.49837 19.69041 18.41973 18.37367 18.30888 18.19216 18.01649 17.92839 18.0074 18.17438 18.27605 18.33636 18.24282 18.29012 18.29425 18.32761 18.30228 18.17026 18.07871 18.10098 18.51521 19.89318 22.07454 22.59549 23.98099 23.28555 23.21317 22.21939 23.07285 22.50685 22.32638 22.42643 20.95569 20.80191 21.57236 22.8953 22.86601 22.33219 23.21056 21.47906 22.69772 21.81004 22.46169 23.62794 21.387 21.1395 21.109 21.07831 22.1775 22.71979 22.00196 21.66984 22.88382 22.66543 22.08212 
20.5151 20.70437 18.67402 21.09222 20.6141 20.90023 20.83849 20.81071 18.69112 18.42761 18.35195 18.33492 18.72153 19.01492 19.21925 19.5451 18.67363 19.7553 18.9128 19.47657 19.4202 18.77253 18.82998 18.89173 18.56907 18.01583 18.35777 19.57384 19.18648 18.66154 19.47718 19.89506 19.92981 19.73236 19.51579 19.80262 19.60386 18.26679 18.43331 18.35146 18.51912 18.23535 18.02999 17.81351 17.85076 18.53045 19.00883 18.69564 18.23085 19.58676 18.09376 18.94096 19.50296 18.25985 18.74459 19.43402 19.70024 21.31969 20.86297 19.47862 19.5176 21.30989 21.76654 20.8889 21.34729 21.05896 20.8131 20.66902 20.49869 20.14261 20.39948 20.39688 19.23085 20.01247 19.05089 18.73112 19.10533 19.41145 21.06437 20.10302 20.15885 20.1864 20.28131 20.05624 18.98689 18.78679 19.07298 20.57052 20.57845 19.4235 19.25415 20.33037 20.36674 20.92309 20.93797 20.73562 20.42425 19.04349 19.39428 19.64109 19.21702 20.26257 20.12176 19.85362 19.35253 19.25932 19.81499 19.70696 20.24106 19.25953 19.8258 20.09559 20.03321 18.72695 20.26743 20.72675 20.77997 20.83824 20.68245 20.83861 19.77138 19.80564 20.82319 20.81327 20.97702 20.20802 18.98746 19.25586 20.34276 19.12421 18.9903 18.81824 20.26933 19.20031 20.22706 20.10119 19.7758 20.07855 19.99359 19.40508 18.98689 18.93209 18.8463 18.63935 18.59011 18.51314 18.41976 18.37419 18.37343 18.32248 18.17488 17.97358 17.82256 17.89249 18.09985 18.18713 18.21324 18.27357 18.30029 18.33076 18.30336 18.34326 18.26077 18.09402 18.22853 18.78035 21.70603 22.55956 22.8282 23.13463 23.84508 23.77809 23.8942 22.27237 22.4338 21.86338 21.32463 20.76556 22.49676 21.80472 22.85761 22.88129 22.93493 22.98318 22.81631 22.85757 21.68883 22.57588 23.08265 21.7344 21.14174 21.11483 21.09986 21.40618 21.57268 23.01446 21.38314 22.65585 22.02605 21.58249 
20.0812 20.10359 21.05689 20.72091 20.40463 20.69109 21.73236 20.35551 18.72222 18.47966 18.40519 18.35956 18.77563 18.7681 18.99207 19.58401 19.57336 18.81228 18.50414 18.67278 19.57908 19.43203 18.54946 18.66845 18.45879 19.58457 18.93164 19.70838 18.67843 18.73593 20.36721 20.16457 20.44395 19.21152 19.95403 18.36703 18.64501 19.72947 19.60813 19.56776 19.47787 19.45668 18.19556 18.21257 18.62367 19.45278 19.44227 19.48453 19.58154 19.24528 18.72341 19.44878 19.51413 19.5418 18.73227 19.24912 21.83999 22.00385 21.1024 19.74865 20.11358 21.16671 21.52866 22.20136 20.86087 20.35513 20.82137 21.44338 19.18254 19.33152 20.50733 20.0963 18.82124 18.8044 18.81702 19.15983 19.35159 20.1907 20.09751 19.61935 20.74279 20.36979 20.55471 20.22821 18.92107 19.80334 19.93669 20.73059 21.59956 20.12078 19.13071 20.9312 19.8153 19.90372 19.56935 19.41701 20.74677 19.23497 20.57693 19.71612 19.2659 20.0438 20.26867 20.02506 20.02282 20.02694 20.25849 19.56823 19.87256 18.65684 19.07384 20.06688 18.6943 20.15574 20.69229 20.61986 19.56507 19.60096 21.13157 20.77221 20.81427 19.37272 20.2455 20.88835 21.00814 19.5105 18.96327 19.17185 20.41515 19.22532 19.11926 20.35381 20.02324 19.87845 19.18682 19.12737 20.32965 19.64935 18.94865 19.3314 19.60754 18.99973 19.07043 18.64955 19.17994 18.79637 18.43336 18.3715 18.35516 18.33066 18.134 17.97049 17.90934 18.01675 18.13674 18.18156 18.2326 18.31532 18.40789 18.44688 18.32739 18.48216 18.23215 18.42076 18.47989 19.16039 23.43417 22.13218 22.48721 23.97822 22.20588 22.59866 22.55071 23.04039 22.26155 22.27604 21.84611 22.38339 21.94261 23.45947 22.88692 22.71012 22.60421 21.65955 21.84043 21.92718 21.69435 22.40155 22.10557 22.31021 21.30501 22.12263 21.43119 21.02283 21.37958 22.73155 21.79863 22.577 22.07914 21.69653 
18.73661 18.52707 19.63861 20.52469 21.02209 20.9424 20.81899 20.73468 18.72552 18.48664 18.44632 18.42856 18.43603 18.69081 18.79133 19.31798 19.84408 19.61581 18.56082 18.74719 18.58576 19.3022 19.40279 19.31417 19.47613 19.17908 19.64951 18.36632 18.41223 18.79033 20.18143 19.82832 20.1281 19.47594 18.12167 19.62788 19.6997 19.18017 19.24443 18.56128 19.62118 19.61936 18.05998 18.46341 19.55397 19.50068 19.53505 19.58323 19.55762 19.67627 19.62757 19.60637 19.63689 18.26672 18.76852 19.36407 19.63444 19.86876 19.8872 21.13334 20.93192 21.42352 21.2615 22.22709 19.85884 19.98246 19.10966 19.58442 19.56239 19.33242 19.30804 18.88484 18.84462 19.34006 19.60977 18.86529 18.88491 19.30615 20.06696 19.76997 19.28793 20.11573 19.64094 20.36415 19.65472 20.34156 20.24873 18.91705 21.18596 20.82369 19.99286 21.10835 20.53634 19.56025 20.92176 20.83338 19.18041 19.65686 19.90536 20.50169 20.53008 20.33385 20.16507 20.15984 20.05384 19.73675 18.91659 21.19344 19.07152 18.73761 18.70995 18.6654 18.72184 19.1748 20.2538 20.10714 19.31919 20.71447 19.66624 21.0108 21.20768 19.96971 20.01824 21.04461 19.79242 19.06113 19.08064 19.53029 20.04731 20.48089 19.21714 19.2428 19.21505 19.54163 19.43167 19.46456 19.21207 19.1813 18.67119 19.29049 18.87738 18.82931 18.99446 18.6835 18.66564 18.62874 18.49405 18.49792 18.4227 18.30572 18.06171 18.01514 18.11091 18.21146 18.22611 18.24817 18.25783 18.39289 18.638 18.61894 18.69828 18.69094 18.53298 18.67456 18.54256 19.44254 21.31386 22.47739 22.43992 23.02073 22.49198 22.76781 22.18948 22.20127 22.46626 22.24431 22.06785 22.34338 22.39636 22.44573 21.39535 21.96662 21.29948 21.3202 22.9722 21.75567 21.70418 21.87005 21.84074 21.63827 21.10362 22.11295 22.80078 21.03629 21.03332 22.73347 22.79585 22.87902 20.92472 21.29851 
18.16784 18.15703 18.57206 18.91461 20.63969 20.49781 20.91099 19.34597 18.98737 18.70095 18.46661 18.4464 18.4656 20.45366 18.53017 18.99302 20.16394 19.41004 18.8742 18.77522 18.17596 19.52972 19.64977 19.35244 18.6752 19.6782 19.18548 18.698 18.325 19.90103 19.63042 19.64383 19.23923 19.66442 19.44477 18.76315 19.57417 18.7425 19.46672 18.1874 19.53198 18.54607 18.12972 18.67097 19.58587 18.86577 18.86175 20.06961 19.8864 19.56948 19.88857 19.95359 19.38016 18.61419 18.7849 19.17413 19.79147 19.43889 19.50797 20.98483 21.21739 20.93556 21.82517 21.43902 19.4445 19.61991 19.48416 19.41354 20.68829 19.72676 19.09633 18.90837 19.23727 19.9923 20.12 20.55295 20.42438 20.60248 20.71264 20.23755 20.02695 20.21907 20.41352 19.70507 19.42521 19.15078 19.14508 18.98541 19.13483 20.69614 20.87293 21.1338 21.03852 20.82695 19.90458 19.58397 19.33877 20.70213 20.61518 20.58068 20.27633 20.26839 20.4654 19.9979 19.44795 19.00625 18.58414 20.41899 20.54917 19.73161 20.47492 19.08484 20.38432 20.0871 19.48233 18.84675 18.90363 19.87056 19.42485 20.84999 20.87685 20.63099 21.72856 20.97711 20.03721 19.37197 20.05033 19.69801 19.30593 20.57016 19.50496 20.2437 20.40849 20.38667 19.19465 19.25076 19.46292 19.03523 19.88121 20.13728 19.32505 19.45445 19.2539 18.70197 18.67492 18.6485 18.57955 18.54713 18.48376 18.3093 18.06351 18.07245 18.18434 18.40697 18.42316 18.47685 18.49672 18.62917 18.81296 18.97721 18.98346 18.84784 18.52898 18.5411 18.98361 20.48676 22.2785 23.42556 23.59559 23.7016 23.72338 22.45127 22.75064 21.93914 22.21691 21.80843 21.87388 22.41161 21.18053 21.23993 22.00981 21.78591 21.69811 23.22653 22.23149 22.87209 22.22532 21.68939 21.45299 22.35707 21.63713 21.41285 21.18722 21.01446 21.01943 22.01241 22.11031 22.12814 22.13918 22.47355 
18.06805 18.20416 18.09729 18.35332 19.52086 20.04699 20.92459 19.77108 19.78199 18.91047 18.43509 18.84161 19.35933 18.51177 18.24221 17.9865 18.83566 20.34598 20.36301 18.62286 18.21016 18.22995 18.59038 19.46562 19.9292 18.96714 19.34728 19.50992 18.47482 19.04391 18.80607 19.81817 19.60371 19.43481 19.61593 18.14725 19.45667 19.37622 19.49391 19.4598 18.79187 18.19965 18.17054 18.69377 19.6656 19.30808 18.85657 19.6767 18.75304 18.90938 18.88724 18.95297 18.91416 19.13656 19.24015 20.78978 20.98928 20.73855 21.19226 21.30728 21.07273 21.12566 21.86506 19.65294 20.34802 19.5131 20.46603 19.43332 19.22891 20.44921 19.52428 19.29749 20.68946 21.0099 20.73661 20.48942 19.66809 19.15223 19.39012 19.33359 19.29948 20.36083 19.94414 19.69972 19.8902 19.33718 19.0435 18.82851 18.9732 19.13354 20.7778 21.00543 20.17202 20.7133 19.45253 19.58237 19.20945 20.71629 19.43516 19.74068 20.37179 20.22179 20.58946 19.11788 18.77675 18.71425 18.76208 19.0423 20.07061 20.61735 19.47995 18.78567 20.53671 19.80178 19.08348 18.92813 19.19091 19.02308 19.05855 19.66979 19.6243 19.8653 20.53359 19.58188 19.1118 19.47386 19.90217 19.66939 19.3017 19.10977 19.66862 20.52206 18.91213 19.2607 19.25104 19.07948 19.31562 19.0617 20.39471 20.45655 19.35527 19.56066 18.82239 18.77471 18.73719 18.72097 18.65598 18.65587 18.59204 18.40139 18.24386 18.09735 18.2391 18.41071 18.49048 18.77056 18.77268 18.91981 19.0685 19.16848 19.22529 19.33474 19.06271 19.01232 19.38808 20.82035 22.47772 23.23602 23.52064 23.62428 22.81319 22.46433 21.70634 22.20129 22.21461 22.29822 21.26363 20.97206 20.85883 20.87689 22.83448 22.8122 21.89824 21.70887 22.87742 22.82961 22.26193 21.70618 21.20571 22.53922 23.32497 21.07156 21.02634 20.98701 21.05723 21.73861 22.342 22.02717 21.09277 20.84223 
18.40989 19.45028 18.13094 18.31314 18.44068 19.17315 20.95213 18.81745 18.7552 18.97711 18.42681 18.52124 20.65253 19.81894 19.65583 18.39982 18.53308 20.36259 20.35297 19.97469 18.99174 18.215 18.26543 18.92841 19.95122 19.6573 19.45074 19.36134 19.90822 19.66044 19.64202 19.93373 19.6765 19.43022 19.57082 19.47163 18.94258 19.64387 19.57473 19.46063 19.35866 18.75458 18.18952 18.21035 19.70675 19.84464 19.94775 20.17955 18.79652 20.28018 18.96793 18.62061 18.70213 19.32564 19.3981 19.66581 20.2336 20.76793 21.30236 21.44278 21.28962 21.13033 20.87195 20.33217 20.0654 19.96077 19.96544 19.45207 20.42205 20.10126 19.29106 19.47369 20.2589 20.34649 20.32495 21.10367 20.09362 19.15901 18.99212 18.96943 19.88736 19.70983 19.87412 19.56964 20.15948 20.1661 19.71777 19.05859 19.42381 20.45714 20.44798 21.03115 20.86425 21.72187 19.55163 20.29267 19.31194 19.31183 19.14224 20.70011 20.33488 20.68319 19.60129 18.84087 18.78747 18.85873 18.87363 19.96627 20.72442 19.57269 18.89311 18.96033 19.03335 19.02444 19.28546 18.99446 19.01771 19.29781 19.7479 19.18342 19.05354 19.08035 19.58262 20.50535 19.50294 19.6914 20.30867 19.45093 20.18572 19.02395 19.42102 20.57346 19.01761 20.44112 20.43413 20.51307 19.28461 20.61414 19.34422 19.33574 20.28857 20.04597 20.49182 18.84103 18.83657 18.79118 18.76568 18.76652 18.74817 18.58084 18.47603 18.19788 18.26327 18.37884 18.78073 19.102 18.89143 19.14075 19.16123 19.55594 19.52741 19.64719 19.52198 19.50437 20.25432 22.09942 23.11577 23.33896 23.35957 22.58061 23.72403 22.16594 21.1916 20.81584 21.43437 22.86264 20.7681 20.8294 20.85541 20.8911 22.21091 22.74237 22.75847 21.29546 22.93225 21.87555 21.52424 21.84335 21.12415 21.46357 21.24285 21.27225 21.15898 21.00983 21.05869 22.70114 22.7313 22.97729 21.29224 21.15809 
19.71491 20.052 18.60964 19.28348 19.22328 19.44574 19.09848 19.77344 18.16875 18.21236 18.02625 18.29226 18.64997 18.3162 18.64148 18.86058 18.97407 20.36709 18.85993 20.42973 19.7374 19.81195 18.25246 19.15138 18.67089 18.75506 19.51854 18.62785 20.49311 20.50701 19.60535 19.76591 19.10155 19.46461 18.54446 19.66674 19.53821 19.94956 19.63872 20.05067 19.30835 19.6131 19.67469 19.6277 19.69021 19.87705 20.12672 20.35724 19.21324 19.77678 18.76977 18.80942 19.8686 20.06769 19.79601 19.37992 19.86255 21.26025 21.35718 21.04078 20.23574 20.32332 21.61731 19.65388 20.60044 20.63807 19.71987 20.96267 19.78392 19.22355 19.61731 19.29136 20.26542 19.4303 19.0209 20.7972 19.54802 19.63309 19.37099 20.45923 20.14795 20.18445 19.27632 20.36818 20.40454 19.95152 20.03339 19.86379 19.13171 20.54176 20.94848 21.05977 21.16057 21.36858 19.47668 20.92938 20.52663 20.94582 19.46871 20.66111 20.28563 20.18992 20.49406 18.79258 18.82414 18.88852 18.97376 20.04099 20.33513 19.55031 19.6212 20.76287 20.84902 20.55022 20.47729 19.5715 19.01162 19.34313 20.41301 19.0629 19.05218 19.08084 19.77459 20.14429 19.87015 20.59884 20.51052 19.64177 19.69009 20.60796 20.65629 19.67622 20.48712 20.46694 20.55776 19.3666 20.64783 19.8341 19.47711 18.99697 19.14069 19.312 18.92269 19.11654 18.92436 18.91443 19.32092 18.90645 18.80082 18.88779 18.73517 18.50899 18.45823 18.67043 19.12366 19.24175 19.18042 19.16973 19.35266 19.37155 20.09389 20.18927 19.84845 20.24776 21.3075 22.79413 23.55517 22.10639 23.46832 23.56454 22.16812 21.43376 21.00584 23.09015 23.13311 20.73265 21.03274 20.79397 20.86494 20.89772 21.25487 22.25054 22.17423 22.13841 21.25273 22.86483 22.12647 21.59846 21.14035 21.43724 21.05984 22.03169 21.57934 20.97689 21.00337 22.0897 22.89413 22.06679 22.36489 22.75009 
19.89469 19.43944 19.5823 21.02268 20.99168 20.38667 18.7114 18.2627 18.24315 18.16362 18.01132 17.99054 18.51015 18.01474 19.38953 19.63997 19.67852 20.39061 18.00994 18.60375 19.08726 20.51907 20.50566 20.45084 20.40876 20.05349 18.33077 18.32039 19.02562 19.98948 19.8627 19.82499 19.58787 18.67936 20.04721 18.27127 20.41931 20.09723 19.9283 19.65351 19.37748 19.64629 19.70339 19.83187 20.7266 20.22787 20.21561 20.0037 19.53393 19.07449 18.58084 18.62446 20.11863 19.82144 19.77164 20.67278 20.47186 21.6793 21.46683 22.47236 20.76824 21.34886 19.64951 19.97878 21.60028 21.02587 20.93606 19.81281 21.23872 19.08509 19.04972 19.21373 18.96911 19.92213 19.71521 19.66364 20.31075 20.17062 21.36678 19.96275 19.55696 19.30128 19.50277 20.29069 19.83237 20.49047 20.27598 20.17545 19.19507 20.39687 20.72217 20.19403 21.05888 20.79 20.17922 20.96301 20.37883 20.40299 20.00652 20.44197 20.72436 19.31317 18.84632 18.85355 18.94645 19.03096 19.0981 20.87785 19.76619 18.94932 19.58249 20.89397 20.92951 19.42831 19.95776 18.87723 19.27498 19.0649 19.09943 19.43392 19.28384 19.47734 21.56181 21.5406 20.66267 19.50352 20.33246 20.2227 19.84846 20.07324 19.45079 20.62655 20.56643 20.01547 19.82841 20.44252 20.51549 20.53148 20.62425 18.97374 19.3438 19.46728 19.30301 18.93696 18.99294 18.99673 19.01905 19.01964 18.96173 18.95395 18.97372 18.85486 18.77631 18.98817 19.3053 19.32534 19.28329 19.34713 19.21086 19.56254 19.96707 20.03406 20.93447 21.28475 23.55527 22.03435 23.67266 22.52313 22.20777 22.39788 22.2158 23.00869 21.09329 21.37571 21.16561 21.06394 21.35633 22.33589 21.99769 20.87614 21.47234 22.41424 22.36791 21.73052 22.96075 22.76186 22.78806 22.13775 21.23823 22.79988 21.41971 21.38821 22.73055 20.96842 21.22389 23.65404 22.46067 21.18143 22.35607 21.3688 
20.05895 20.4586 20.28456 20.40006 20.26422 20.55794 18.52313 18.69052 18.94113 18.18497 18.08622 17.901 19.0987 17.86894 18.41038 19.18094 20.36064 20.33568 18.20758 18.0847 18.11833 18.19268 18.26332 20.60043 20.511 20.42823 20.49977 18.5451 18.35747 19.85746 20.08487 19.82251 19.69034 18.90777 19.63022 19.28088 19.31306 19.97389 19.69272 18.94637 20.09667 19.77373 19.87106 20.10443 20.17123 20.39062 19.60099 19.70474 20.4441 18.65834 18.57489 18.78662 18.64616 19.66257 20.19042 21.11219 21.18953 21.31451 21.511 21.47374 20.96639 20.85756 20.2291 20.46145 20.83179 20.61834 20.73074 21.16557 20.9852 19.44381 19.03883 18.99437 19.47548 20.17465 20.96892 20.22182 19.06649 19.34001 19.5152 20.04395 20.13857 19.62037 20.06491 20.3422 20.23973 20.54465 20.14309 20.13337 19.60295 20.42859 20.76184 20.03087 19.88144 20.14496 20.5364 20.01294 20.80279 19.12594 19.47865 19.95327 19.70498 19.49261 18.99148 19.02359 19.06268 19.04784 20.91076 20.0962 19.47915 19.02133 19.33317 19.74806 18.92405 18.94214 19.61824 19.66237 19.02906 19.0285 19.20173 20.09179 21.2029 20.63667 19.39663 19.52331 20.17792 20.89078 20.90915 20.4148 19.47927 20.26053 20.24457 19.54032 20.86542 20.45872 20.26791 20.67107 20.44064 20.06018 19.61082 19.49679 18.88682 18.95255 18.97235 18.94067 19.4066 19.31741 19.0387 19.09065 19.05999 19.06294 19.10836 19.14234 19.18666 19.33908 19.48009 19.95139 19.31079 20.13573 19.54911 20.13941 20.79992 19.20262 20.65149 21.64929 23.206 23.51994 22.09888 22.0706 22.13344 21.7616 21.74532 22.16298 21.73962 21.79963 22.2481 22.25852 22.30803 21.96126 22.16171 21.67212 21.91066 21.25671 21.50183 23.11691 22.54644 22.7608 21.30396 21.44219 22.35098 21.49524 21.19076 21.76402 20.98813 22.66802 21.90673 22.36518 21.90172 21.39287 20.99607 22.8633 
19.65978 19.04514 19.60579 19.81337 20.2226 20.36373 19.89018 18.77498 18.34828 18.3446 18.49176 19.10562 18.61508 18.08264 17.95012 19.07824 20.30888 20.3148 18.36967 18.08724 18.40109 18.63544 18.20984 18.77332 18.59898 20.61251 20.53103 20.24812 19.63255 19.62041 19.38538 19.98436 19.87724 20.45988 19.90675 19.86003 20.71856 19.97815 19.93188 19.71315 19.57405 19.30979 18.45503 19.58424 18.42816 18.81921 19.58358 20.09336 18.72792 18.52593 18.64015 19.08558 18.91814 19.03367 18.79667 19.01866 20.56067 20.85317 21.19077 21.14806 21.48818 19.65556 21.203 22.18107 20.79428 21.2429 20.26631 20.80203 21.13352 20.11728 19.50498 19.04971 19.00255 19.45645 19.85299 20.02677 19.35591 20.33089 20.75445 20.81968 20.36309 19.95072 19.5146 20.1359 20.2665 19.87743 20.0445 19.66092 20.4464 20.26416 20.77074 20.79636 20.77421 20.23518 21.613 21.55006 19.74134 19.07884 19.59843 19.05274 19.24904 19.81397 19.08596 19.11406 19.13448 19.13285 19.77678 19.12068 19.70089 19.06566 19.06382 18.95054 18.87336 18.85445 19.35494 19.12297 19.01385 20.72071 20.71944 19.17908 20.6366 20.0356 20.31398 19.58111 20.29247 20.03571 20.90811 20.71753 20.71442 20.38585 20.57197 19.48433 20.29253 19.95523 20.075 19.37317 19.33039 20.39195 19.65002 19.73525 18.87579 18.95274 19.0011 18.97539 19.95524 19.82628 19.06012 19.11723 19.09652 19.16462 19.20146 19.25863 19.34197 19.48205 19.58576 19.47279 19.39882 19.44634 19.75458 19.92307 19.35908 19.30755 20.04747 21.75598 23.00653 23.44569 22.06754 21.59751 21.67639 22.34048 22.02098 22.00912 22.05447 22.12044 22.15855 22.18465 22.23521 22.33467 22.38118 22.47441 21.61201 21.26604 21.64789 21.65668 22.05292 22.70829 23.07904 23.21098 22.10326 21.39704 21.06239 22.789 20.97837 21.59635 21.92958 22.80922 22.0729 22.05976 21.59903 21.82983 
19.76285 18.73206 20.35362 18.29131 18.67858 20.48322 18.695 19.25282 18.79317 19.15629 19.39856 18.33457 19.5135 17.9727 17.74768 18.57994 20.21458 20.3249 19.28829 18.88224 18.68153 20.36249 18.5041 18.22814 18.27912 20.67509 20.16973 19.88335 19.79209 19.09256 19.19114 19.57991 21.12359 19.99188 20.07744 20.30183 19.40277 19.75911 19.72971 19.63117 19.65745 19.7377 19.6981 18.82449 20.00396 19.74254 19.03547 20.0177 18.42217 18.42026 18.72903 18.65966 18.79767 19.09837 18.58414 19.20609 20.55773 20.86346 21.06656 21.23861 21.43811 21.23723 20.3769 20.30421 20.13284 21.12258 21.48561 21.42411 20.65247 20.48361 19.23083 19.06694 19.71551 20.50248 21.28557 21.31278 20.68872 20.3045 21.42705 19.59137 19.19303 19.95011 20.235 19.75987 19.98468 19.34706 20.03739 19.28956 20.56943 20.27283 20.06664 19.59333 19.16788 19.18031 19.87366 20.83376 21.32398 21.0876 20.97881 21.02128 19.85981 20.74729 20.39932 20.81821 21.03233 20.27956 21.19169 19.14718 19.0883 20.76554 19.11152 18.90204 18.81342 19.88297 19.27917 18.85107 19.36584 19.58719 19.95805 20.27155 20.60966 19.64852 20.3044 20.50278 20.41411 20.07717 20.01751 20.28514 20.4915 20.52567 20.43028 20.67861 20.23878 19.98625 19.72899 19.93991 19.36751 20.48457 19.21236 20.37812 19.33124 18.92029 18.96932 19.0368 19.07102 19.10274 19.10205 19.51203 19.17661 19.25796 19.3015 19.31493 19.75488 20.35656 20.47145 19.68813 19.38185 20.69379 19.62632 19.39704 19.37215 19.33491 19.50347 20.89742 23.045 23.19351 22.17146 22.42668 22.09612 21.93369 21.9424 21.95018 22.00385 22.08579 22.13478 22.1778 22.71935 22.83235 22.89271 22.97389 23.06357 21.48217 21.25294 23.05903 22.9805 22.81521 21.43832 22.68844 22.68405 22.77664 21.09944 21.72896 22.03223 21.64364 22.11676 21.95197 21.83962 21.87156 21.69518 21.98185 
20.19886 19.90967 19.11242 18.50337 19.95661 20.43468 20.28953 20.76907 20.83191 20.91627 19.25804 18.84863 18.45794 17.93574 17.91533 18.40758 18.7899 20.14573 19.80953 19.77979 20.14887 19.04237 20.41563 18.39919 18.2442 19.15631 20.64828 20.58555 20.15896 19.7768 18.7876 19.93982 20.34318 20.50865 20.27487 20.20587 20.21124 19.83375 19.48238 20.01948 19.73517 19.88048 19.80525 20.02179 19.84951 20.27859 18.50839 20.189 20.67658 18.46337 18.79338 18.77916 18.69905 18.58871 18.56808 18.7533 19.52915 20.81493 19.99129 20.69972 20.78012 20.86788 19.61584 19.96923 21.69262 20.14015 21.1833 20.52244 19.99249 19.74175 19.71396 19.0578 19.27999 19.37312 19.42296 20.59142 19.79713 20.45883 19.87893 19.40288 19.0129 19.74801 20.34 20.04648 19.84218 19.4368 19.2003 19.31518 20.58403 20.79612 20.1965 21.23461 19.60469 19.34455 20.2747 19.62324 20.7405 21.14838 21.13807 21.13625 20.66659 21.05761 21.09126 21.17872 21.23439 21.19384 21.1524 21.24845 20.20452 19.42305 20.35801 19.2715 19.25059 19.77815 20.28492 19.89673 20.31249 19.71487 20.48589 19.8268 21.04522 20.59447 19.85122 19.36563 19.59355 20.37326 20.90373 20.27236 20.48272 19.89185 19.80224 19.80953 20.6239 19.40246 19.2443 20.61231 19.38688 20.60368 19.2281 20.41092 20.44461 18.93876 18.97725 19.03726 19.41703 19.20609 19.13944 19.48146 19.18342 19.32359 19.31955 19.34572 19.3565 19.27373 19.38923 20.14856 19.42837 20.12807 20.08761 19.42433 19.46201 19.50731 20.14839 20.91646 22.36816 22.76612 22.28869 23.17708 21.9183 22.7982 22.2121 21.99366 22.05146 22.15343 22.21576 22.28502 21.8588 21.56778 22.32641 22.66537 21.46629 21.63785 21.2567 22.02532 22.43028 22.08548 21.31258 21.4459 21.28227 21.46138 22.13955 21.9764 22.5533 23.03488 22.18382 21.98862 21.82807 22.02322 22.02156 20.27398 
19.52172 18.8534 19.21481 18.55347 20.27957 19.51122 18.43251 20.46892 18.92129 19.44205 20.10613 19.64627 18.14915 18.33242 17.89322 17.99787 18.41862 19.03062 19.58821 20.02527 18.91917 19.58174 18.86695 20.59035 18.23626 18.3103 18.35684 18.86414 18.86677 18.97966 18.9503 19.94806 20.6224 20.35279 20.67263 20.34428 20.05822 19.61087 19.59832 18.91885 19.45563 19.86489 19.93397 20.01209 20.33798 19.87076 19.32689 18.55273 19.41143 19.24655 18.79128 18.84636 18.83734 18.8225 18.84573 19.01419 20.38276 20.6237 20.56858 21.12678 21.47371 20.99967 21.85205 21.66389 19.97598 19.56673 19.95033 20.91904 19.65154 20.90062 20.3737 19.03896 19.01123 19.28415 20.32058 19.69755 19.58268 21.40585 20.58654 19.2294 19.14527 18.94939 19.72881 20.04144 20.52427 19.13387 20.10385 21.00372 20.24092 20.94065 20.27372 19.41668 19.65183 19.98955 20.99947 19.67101 19.71946 19.84296 19.54264 20.26177 20.93449 21.01202 19.9984 19.19487 20.38482 21.109 20.47667 21.28833 19.09982 19.96275 20.26533 19.63086 20.5922 19.76946 20.56636 20.02397 20.42554 19.62143 19.95194 19.83768 20.29573 19.48114 20.64513 19.58778 19.49613 20.39574 20.36197 20.46231 20.66022 20.69285 20.75964 20.64412 20.51889 19.63019 19.68509 19.05225 20.65759 20.13609 20.36583 20.06532 19.33843 18.96419 19.0319 19.11752 19.18574 19.27648 19.17637 19.35879 19.12951 19.22452 19.31858 19.38724 19.32887 19.38977 19.60936 19.92773 19.67875 20.12424 21.00222 20.03036 19.72801 19.84293 20.10796 23.26943 22.80814 23.3186 23.46029 23.08181 22.69775 22.3109 22.06232 22.10252 22.19897 21.5286 22.06132 21.05798 21.18745 21.19291 23.01565 22.98961 23.4156 22.08282 21.25461 21.64418 22.36771 22.72024 21.29859 21.07284 21.40172 22.72037 21.94664 22.63037 21.15255 21.56812 22.1911 21.5039 21.85159 21.62098 20.92263 20.64815 
19.97759 19.6313 19.88663 19.46799 18.62599 18.63108 18.58753 19.72994 19.97886 20.89133 20.54884 19.69203 19.85651 18.04717 18.00207 18.07387 18.48525 19.02623 19.76556 19.76831 20.15126 19.62537 18.65599 18.64974 18.21963 18.67767 18.3409 18.58201 18.3913 18.92995 20.04603 19.8017 20.35032 20.24774 20.17651 20.51645 20.12419 20.0961 20.16823 19.81784 20.1616 19.81067 19.10219 19.83101 19.99479 19.91923 19.97654 18.59711 18.60171 18.55011 18.84941 19.23069 18.95415 19.0456 19.1802 19.68357 21.27671 21.39518 21.47239 21.5265 21.1526 21.42504 20.57923 21.35028 22.07148 19.90066 21.11486 20.88002 20.75404 20.07686 19.77759 19.15662 20.07732 20.5269 20.48106 19.48911 20.6106 20.71215 20.4757 19.76644 20.63345 20.52232 19.07162 19.07614 20.08217 19.41269 19.19716 19.30393 19.04866 20.7129 19.5874 19.25506 19.24835 19.28353 19.71993 20.21707 20.2618 19.25281 19.1815 19.17498 19.18372 19.2078 21.43388 19.81247 20.29507 20.84917 21.00612 21.23748 21.03242 20.03912 19.16747 19.29483 20.23498 20.56259 20.33811 19.46578 20.00235 19.2558 19.3121 20.6398 20.6783 20.40997 19.36075 20.60933 20.50783 20.01568 20.41855 21.13538 20.79136 20.52881 20.58604 20.69935 20.08768 19.32998 20.55141 19.33006 18.97936 20.2558 19.39214 18.83173 20.48516 18.90659 19.7603 19.13508 19.45871 19.51028 19.49854 19.38374 19.40467 19.48821 19.6442 19.91481 19.6271 19.65968 19.64195 19.61941 19.63506 19.67344 20.2172 19.78973 19.73412 19.85583 20.4898 23.29129 22.89402 22.22308 23.0066 21.61377 22.39997 22.11152 21.3294 21.06063 20.88171 20.74983 21.1109 22.36329 21.70965 21.91497 22.92286 22.9442 22.97024 22.35085 21.27175 21.85271 21.95093 22.71916 21.28496 21.0948 21.46809 22.01566 22.09841 22.61052 21.15767 21.20071 20.63487 21.84613 21.85404 21.50617 21.59343 20.62226 
20.38186 19.91669 19.68434 19.82397 18.78245 18.445 18.48705 19.59037 18.89121 20.23448 19.84375 19.9883 19.4779 18.48607 18.20505 18.16917 19.75267 18.48532 18.58216 19.71764 19.45492 19.04653 18.1808 18.64949 18.2221 18.28057 18.35262 18.40124 18.45198 18.96966 20.25271 19.91447 20.41757 20.03863 20.18451 21.16015 20.21419 20.6486 19.90679 19.21996 19.1895 20.19459 18.65722 20.18627 19.90428 19.98709 19.02017 19.02731 20.45287 18.74614 18.61283 18.96163 19.01747 20.71141 21.00079 20.99592 21.19981 20.73462 20.18138 21.41249 20.83336 20.72064 21.23104 21.48729 19.96713 19.95065 20.97156 20.55317 20.01716 19.58271 19.03441 18.98129 18.93718 19.57683 20.78823 19.73288 20.85352 20.7007 20.26634 20.47755 20.43057 20.13535 20.17118 18.85046 19.20522 20.71263 19.72341 18.8855 19.10626 19.63516 19.53678 19.23275 19.25991 19.27471 19.86152 23.50314 19.24365 20.97656 20.66924 21.65567 19.93225 21.05917 20.99223 20.96725 19.79191 19.16836 19.18103 20.74652 20.6456 19.5605 20.45498 20.26957 20.54042 20.0549 19.36491 20.08121 19.57277 19.2334 19.71128 19.81293 19.70347 19.40528 20.37684 20.54932 20.61575 19.78085 21.64462 20.18007 20.7463 20.79648 20.31206 19.95892 20.33458 20.61912 19.33121 19.70193 19.65164 19.108 19.26484 19.41862 19.25169 19.01874 19.06626 19.37934 19.41892 19.46924 19.48738 19.45131 19.39505 20.43525 20.2957 19.78399 19.71184 19.67263 20.05493 19.81534 19.67739 19.73319 19.70945 19.71942 19.71852 19.83275 21.04724 22.20414 23.61973 23.63626 23.22616 21.84665 22.3437 22.45457 21.39072 20.88747 22.28959 21.85863 22.32079 22.30622 22.8715 22.25527 23.40288 22.93798 22.97235 22.02014 21.26592 21.91004 23.03089 21.46594 21.11103 21.08463 21.41478 22.74349 22.55125 22.57776 23.60292 21.07473 20.67745 20.91347 20.70057 21.54794 22.10892 20.4698 
18.78517 20.19841 19.92157 19.42726 19.99271 19.86126 20.189 18.88111 19.26009 20.09702 19.35834 20.56014 20.14359 20.02712 18.4176 18.32971 18.24785 18.18295 18.15651 18.0357 17.94834 18.07133 18.17947 18.22625 18.25206 18.98922 19.39609 19.42802 20.84641 18.47629 20.86776 19.71956 20.5447 19.1085 20.35507 19.33384 19.66195 19.83217 19.86473 18.7541 19.8939 19.80876 20.20871 20.49076 20.41633 20.50136 20.69014 20.45869 20.683 19.37841 19.0326 19.08371 19.59905 19.73059 19.04537 19.31705 19.83786 19.6302 19.56728 21.35024 21.4081 21.67333 21.03054 21.05182 20.58258 19.52633 21.02645 20.46721 19.71734 19.78844 19.06071 18.91041 18.88008 19.46841 20.66 20.75158 20.91344 20.75215 19.52005 20.60117 20.66329 20.61317 20.07273 20.19052 20.05965 19.05781 18.91383 19.61441 19.03518 20.4104 19.91304 19.19033 19.16529 19.25373 19.24325 19.2505 19.25783 20.26771 19.6631 20.24722 21.03254 21.12959 20.05449 19.40131 19.87798 19.68846 20.85538 19.13142 20.44301 19.72095 19.46637 19.70435 19.74577 19.25968 19.39382 20.38733 19.10224 19.75632 19.93361 20.36127 19.50269 20.15166 20.10158 20.56735 20.69835 19.87062 20.05027 20.58269 20.32455 20.27533 20.47175 19.70916 20.27861 20.50765 19.23163 19.41267 20.5868 20.08019 19.35715 19.28542 18.93952 19.03078 19.08875 19.31952 19.39116 19.44826 19.49559 19.54172 19.43896 19.48829 19.52919 22.79981 19.93785 19.86941 19.89099 19.90347 19.66926 19.72199 19.68494 19.80705 19.73288 20.23773 21.59494 22.45478 22.01301 22.39454 21.4069 22.77889 22.02782 22.07682 22.1417 22.19819 22.37491 21.17129 21.30897 20.79071 21.12905 21.54203 23.16133 23.27817 23.0069 21.63254 21.26292 21.62606 22.66931 21.08556 21.50667 21.0364 21.35962 22.93799 22.62306 21.11464 21.69664 20.94071 22.15982 20.65274 20.42344 21.54603 21.82828 22.12137 
19.68952 19.95158 20.10147 19.16745 19.63217 19.63488 20.12819 19.34356 20.3143 19.05898 18.51056 19.89922 19.44619 19.96814 18.90795 18.42729 18.30091 18.2301 18.18543 17.8873 17.8812 18.01881 18.70742 18.68937 19.02519 20.07397 18.71224 18.78809 20.77515 20.77501 20.77245 20.57621 19.92047 19.1906 18.96186 18.61698 18.6219 20.47929 20.16942 20.72906 20.6228 20.52329 20.50492 21.06211 20.50394 20.70521 20.71006 20.80442 19.11179 19.34875 19.10835 19.37239 20.48912 18.9633 18.79397 18.77155 19.14886 20.07048 19.97051 21.01689 21.18271 21.31466 20.90016 21.53669 20.00848 20.19186 20.99101 20.95361 19.72499 19.44809 19.27227 19.06873 18.85963 18.94626 19.43178 20.83544 21.05489 20.0352 19.10866 20.90051 19.80602 20.35757 20.19724 20.04424 19.10696 19.21391 19.02298 19.81616 19.90105 20.98816 20.43605 19.46469 19.68514 19.14368 19.19954 19.17062 19.24464 19.29473 19.55575 20.32331 21.25918 20.45206 19.12205 19.21792 20.14527 19.39914 19.85477 19.73533 20.04324 19.74023 20.28838 20.69987 20.58903 19.46705 19.59007 19.73206 19.22178 19.36223 19.69204 19.67771 20.67728 20.25582 20.35453 20.63116 19.65063 20.72298 19.52211 20.41389 20.63755 20.46046 20.46905 20.75421 21.08321 20.66554 21.01431 20.35611 19.44534 19.06328 20.07267 19.2468 18.97083 19.05645 19.09161 19.34288 19.37749 19.43559 19.44555 19.45212 19.55696 19.52098 19.56598 20.62315 19.99992 19.773 20.24156 19.71772 19.75624 19.67914 19.9256 19.97203 19.8456 20.44055 22.00995 22.29944 23.02558 21.98196 21.99031 20.8333 22.01139 22.03599 21.28931 22.2735 22.60121 22.20492 22.26121 20.75537 21.28916 21.9497 23.4539 22.95644 23.03156 21.44337 21.9799 22.46202 22.03075 21.11392 21.084 21.05458 22.65798 21.53863 21.38608 22.03082 21.25471 20.67241 20.73975 21.49522 20.19953 21.55246 21.79249 21.47591 
20.10402 20.13054 19.80478 19.86457 18.99462 19.53314 19.60385 18.74309 18.72793 18.75217 19.04853 20.14704 20.08076 20.3192 19.05788 18.52724 18.38191 18.26492 18.1764 18.10143 18.13218 18.26925 19.33588 19.95023 19.82672 19.85674 19.56444 20.68125 20.50969 20.30729 18.93455 18.52561 19.20105 20.45169 18.98895 18.66138 18.86847 20.31295 19.26344 20.66506 20.45046 20.69398 20.37951 21.1328 21.10789 20.75409 20.79091 19.43643 19.4953 19.15989 20.93605 21.06664 20.31035 20.33264 18.92381 18.6396 19.31953 19.88142 19.63666 20.94181 21.13107 21.22306 21.55076 21.42065 21.2203 20.40563 21.1404 20.47481 19.67616 19.26364 18.94451 19.11407 19.04944 19.2802 20.58511 20.64725 21.01671 21.48252 20.84172 20.14182 20.05658 19.89494 19.47823 19.72597 19.0392 19.15539 18.95239 19.66201 20.40717 19.49638 19.07902 19.68589 21.19482 19.15677 19.19389 19.40243 20.01561 19.67457 20.12897 21.1819 19.14248 20.58288 19.78958 20.01802 19.83274 20.4407 19.42168 19.49908 20.2563 19.62127 19.70638 19.98541 20.49858 19.92872 19.0637 19.36164 19.33525 19.35075 20.33565 20.12614 19.53893 20.11198 20.14964 19.63976 20.68139 20.67458 20.63291 20.54775 20.32057 20.97233 20.70135 20.66373 19.64526 19.88655 19.75177 19.19896 19.26923 19.36122 19.34542 19.02332 19.03112 19.05128 19.13156 19.19146 19.47441 19.55799 19.56599 19.50117 19.51616 19.59192 20.06183 20.15612 19.72154 19.81115 19.98161 19.7418 19.62236 19.51946 19.40721 19.61617 19.94793 20.47009 21.68169 22.2682 21.93523 21.93336 21.89332 21.89087 21.91937 21.97112 22.0278 22.07208 22.17847 21.91636 21.40406 20.759 21.13021 22.94945 22.92177 -9999 21.25369 21.7149 22.02865 22.67656 21.8261 21.41148 21.09335 21.20131 22.00197 21.41929 21.20037 22.66336 21.4977 21.82115 21.03452 21.52463 21.56367 21.27527 21.852 21.42825 
20.66806 20.21885 18.66141 18.73395 18.75539 19.64524 19.15037 18.70826 18.66946 18.60591 18.68844 18.6522 19.04543 20.7429 20.31974 19.3416 18.80287 18.33889 18.23799 18.64559 18.13916 18.2854 19.72646 18.937 19.83845 19.51597 19.21891 20.18905 20.71948 20.7672 20.84147 18.91612 20.15987 20.3758 20.06626 19.16063 19.34797 20.36322 20.85565 20.59194 20.45899 20.77012 19.55897 19.21391 19.63971 19.81822 20.60712 20.49151 19.43633 20.87332 20.58241 21.42831 20.69451 20.33011 20.23972 18.70479 19.37448 21.89129 20.85085 21.43718 20.87913 20.55742 21.28765 21.42509 21.34995 21.28513 21.19839 20.91726 20.93391 20.78968 19.30288 18.98929 21.24172 19.64497 20.22043 21.32177 21.42728 20.74551 20.30836 20.28662 20.54805 20.16466 18.63463 18.65365 18.71369 18.97039 19.63064 20.33034 19.39175 20.44929 19.02569 20.90347 19.45067 20.58078 20.46831 19.87409 19.18648 20.35281 20.02366 20.41243 19.95266 20.5843 20.24951 20.24319 19.89149 20.09142 20.38613 20.47785 20.42216 19.9757 20.32831 19.69344 20.5971 20.79004 20.56847 20.04684 20.39628 19.94865 19.83512 19.73705 18.99477 20.08948 20.3788 20.55707 20.70127 20.71243 19.91146 20.91908 20.43965 20.44051 19.4434 19.02813 19.44132 19.45463 19.6128 19.41463 19.41342 19.11469 19.65722 19.31883 19.10112 19.12683 19.25447 19.31849 19.66118 19.68818 19.71356 19.70112 19.6511 19.5703 19.52403 20.2805 19.85616 19.87448 19.80778 19.67629 19.4196 19.18029 19.21099 19.51915 19.85385 20.96369 21.71679 21.77566 21.63502 22.27714 22.90287 21.67282 21.9324 22.00493 22.0486 22.20421 21.44242 22.01263 20.77441 20.80223 20.84651 22.67798 22.43798 21.97004 22.89935 22.49236 21.42118 22.89272 22.05508 21.19579 21.06934 21.0521 21.39512 21.4278 21.14488 21.9841 21.1075 22.06302 21.67216 21.56438 20.74537 20.15756 20.0438 21.51002 
20.38811 18.80253 18.35303 18.23311 19.8205 19.43844 18.61194 18.22878 18.70867 18.62872 18.69471 18.69683 20.37865 20.34288 20.25172 20.18606 20.01672 18.84358 18.33036 18.38305 18.14088 18.24461 18.71168 20.19168 19.81488 19.89988 18.74204 18.80466 20.09736 20.56841 20.21448 19.79679 19.54147 20.1284 20.15977 20.03004 20.03002 20.65592 20.55292 20.5724 20.89897 19.92853 20.84366 19.81389 19.60369 20.90125 20.64957 20.78418 20.45424 20.90589 20.92958 20.23542 20.5955 20.38863 19.08742 18.77718 19.70728 20.01855 20.51825 20.95642 21.54498 22.64285 20.67982 21.45667 21.18818 21.05853 21.23955 21.13462 20.91447 20.89615 19.37832 20.5421 20.83295 20.32634 19.90392 19.61354 21.19028 21.45183 20.89472 20.4847 20.22864 19.38475 19.21159 19.48642 19.54128 18.77082 18.72601 19.55578 19.09687 20.41607 20.83944 20.99832 20.14869 19.99965 20.57297 20.4802 21.02198 20.59686 20.67527 19.21612 19.61475 19.41079 20.86622 21.31495 20.34582 20.2355 20.11001 19.98258 19.18354 21.01887 20.26406 19.23899 20.82512 20.52015 19.82608 20.48337 20.58624 20.80571 20.75467 19.57752 19.2192 19.95678 20.63974 19.67667 20.79384 20.77811 20.64276 20.69901 20.74198 20.57246 20.84266 20.23455 19.04488 19.08612 19.29453 19.47145 19.09501 19.1299 19.19304 19.17828 19.14679 19.26014 19.36168 19.44413 19.7293 19.70033 19.74883 19.73351 19.69715 19.70514 19.8379 19.69152 19.74673 20.2317 19.75607 19.55606 19.3451 18.84739 19.00246 19.36393 19.78161 20.88628 21.7282 21.80507 21.65226 21.80271 21.84944 21.90487 22.11574 21.2147 22.29606 22.51278 23.04638 20.67233 20.71101 20.80885 21.39944 22.41069 22.80895 22.85723 22.7754 22.22897 21.57654 22.0839 22.3346 21.48686 21.06964 21.47914 22.02629 21.1683 21.31482 21.17338 20.83315 22.00888 21.36904 21.65911 20.45624 20.04208 20.03898 20.68829 
19.41571 18.83936 18.3761 18.31598 18.17283 18.13434 18.20245 18.34439 18.67776 18.53597 19.74519 19.79211 21.0271 20.67028 20.9738 20.54231 19.27307 18.76365 18.46576 18.2097 18.10644 18.19574 18.9905 20.1471 19.59104 19.66866 20.01479 20.10494 19.83104 19.70652 20.76648 20.77872 20.11946 20.1561 20.2058 20.06696 20.09116 19.87909 19.71322 20.58267 20.59233 20.83617 20.64533 19.81088 20.10778 20.91404 21.08376 20.86196 20.9569 20.85834 20.82193 20.67775 20.72215 19.84392 19.43789 18.70947 18.86924 19.53404 21.14081 21.49826 20.89132 20.4878 21.19447 21.42375 21.3431 21.30984 19.48845 19.443 21.29299 19.53407 19.64828 21.07137 20.86392 19.44794 19.87121 20.53043 20.75936 20.30249 20.51893 19.25937 19.11971 19.92687 19.79776 19.19245 19.93127 18.90967 18.91401 19.39627 19.244 19.65823 20.97212 20.99596 19.07971 19.13868 19.3592 21.00089 21.37147 20.56601 19.50442 19.60765 19.4945 19.63276 19.36931 20.60988 20.73278 20.80227 20.8424 19.88808 19.49165 20.3292 20.7043 20.38578 20.70543 20.6557 21.17512 20.20169 20.42273 20.50647 19.70695 19.59124 20.61133 19.82449 20.75631 20.20228 20.68833 20.82037 21.1501 20.26806 20.48478 21.23136 20.34519 18.98541 19.0774 19.25797 19.13035 19.2185 19.19153 19.19744 19.21171 19.16295 19.18237 19.27134 19.43088 19.44555 19.72702 19.72526 20.42695 19.85818 19.77095 19.64832 19.62973 19.65452 19.66188 19.72574 19.3979 19.03901 19.05033 19.22884 19.26337 19.58311 20.41655 21.95417 21.76725 21.78637 21.79795 21.8459 22.07632 21.31937 21.21081 23.01549 20.63466 20.67297 20.73174 20.74183 20.74801 20.74256 20.78277 23.46038 22.82089 22.57015 22.31105 21.91196 22.00733 22.01167 21.81733 21.06058 21.06037 22.33659 22.06421 21.33027 23.3261 20.8913 20.69386 20.59761 20.65951 21.63611 21.67544 21.70118 21.71356 20.07234 
20.79278 18.46926 18.42224 18.50405 18.58794 19.74732 19.66294 19.73908 18.85626 20.3289 19.94977 20.22425 20.37623 20.32144 19.78803 20.01772 20.65426 19.00669 18.48541 18.25465 18.0846 18.14619 18.9244 19.6475 19.66879 19.64253 19.70785 20.11785 20.25797 20.70642 20.45024 20.21765 20.63483 20.53284 20.64313 20.27923 20.29165 20.76938 20.8148 20.54766 19.41759 20.93072 20.91268 19.87251 20.96894 20.99249 19.69268 21.05335 19.28106 20.44106 20.46443 20.4683 20.51589 20.18087 20.29724 18.59677 18.73185 19.3915 19.94435 21.02672 20.38822 21.17073 21.07537 21.40581 21.29791 21.18039 20.83431 20.8876 20.90723 19.98375 19.69532 19.41901 19.44205 19.93976 20.13285 21.3128 20.57092 20.87597 20.4037 20.27254 20.75248 20.67546 20.19584 20.17412 19.43493 19.51138 18.76406 18.87943 18.93926 18.97167 20.3549 19.56667 19.09715 19.08765 19.84552 20.43456 20.47784 20.40669 20.19778 20.09888 20.18905 20.42331 20.4627 20.65083 21.04259 20.32223 20.57812 20.96616 20.63351 20.6083 21.20707 21.24382 21.35321 19.41932 20.09006 20.55613 19.53547 19.15775 20.96808 20.72188 20.58664 20.14582 20.43672 20.62846 20.86211 20.24401 20.41843 20.2233 20.1967 19.40934 18.95866 19.03259 19.16707 19.18625 20.61856 19.25672 19.51515 19.48055 19.42719 19.38285 19.45057 19.3793 19.74783 19.93239 20.00376 19.80898 20.15695 19.65003 20.04238 19.55787 19.63116 19.54049 19.56478 19.23608 19.33766 19.58573 19.43237 19.52591 19.6536 19.91577 21.83173 22.44699 21.88314 21.85214 21.84623 22.36296 20.94394 20.9237 20.5984 20.62893 20.64916 20.64832 20.69365 20.74998 20.78036 20.79115 21.05636 21.89053 22.27681 22.86088 22.8688 22.19607 22.4182 22.35252 22.35862 21.04125 21.4653 22.29287 21.57059 22.14379 21.82971 21.67988 21.70377 20.7514 20.60996 20.7415 21.16851 21.48561 21.66715 19.87268 
19.42204 18.90979 18.39775 19.92737 19.9052 19.71187 19.61726 18.44063 19.24773 19.85315 19.29177 20.40294 20.20316 20.25653 19.90075 20.3052 20.63034 19.39485 18.55665 18.3175 18.14437 18.12542 18.21272 19.48614 19.76711 19.8726 18.77909 19.24428 19.8306 20.14139 20.48262 20.81771 20.88037 20.23374 20.14323 20.09945 20.31401 20.81794 21.00662 21.04237 20.40771 21.23657 20.90867 20.97718 20.49159 20.53191 20.55628 20.95808 20.75585 20.62873 20.48239 20.29242 19.84963 20.44314 19.07055 19.3565 18.71119 19.36678 21.05366 21.537 20.79503 20.91603 20.34575 20.04303 21.09846 20.99756 21.09373 21.01034 20.91331 20.84401 20.88998 19.86622 20.00199 20.22317 21.92983 19.12828 20.51974 20.29744 20.38512 20.55499 20.19048 19.44456 20.11526 20.0233 19.77057 19.09821 18.90017 19.08738 19.36818 18.79572 19.33802 19.76761 18.99015 19.04946 20.29043 20.02697 20.20302 20.79343 20.1397 20.25672 21.65383 19.21469 19.61131 20.91376 20.657 20.74541 20.66106 20.86456 21.11253 20.21447 20.60646 20.36921 20.36964 20.00844 19.57224 21.13387 20.29189 19.07525 19.91014 20.72484 20.77878 20.34656 19.74008 20.65565 20.85371 20.60314 19.18659 19.59204 19.83248 19.94778 19.01569 19.55025 19.1635 19.37004 19.43873 19.81724 22.45912 19.49016 19.4626 19.50238 19.51532 19.66859 19.73221 19.75386 19.79354 19.76962 19.71313 19.67029 19.64586 19.72917 19.63772 19.4859 19.36351 19.45556 19.22214 19.39281 19.50934 19.90629 20.1946 21.5782 21.69494 22.20298 22.06563 22.71023 22.80581 20.55203 20.57199 20.57186 20.59562 20.6198 20.58791 20.6118 21.05185 21.06975 20.74602 20.90335 21.93856 22.26867 21.53248 21.39074 21.87982 22.83072 22.44547 22.34291 22.32444 21.96266 22.42699 22.43706 22.26706 22.22786 22.05093 21.65573 21.13128 21.45361 20.57727 21.2412 21.55929 19.91139 19.86576 20.28338 
18.5462 18.42909 20.78668 18.87014 18.54803 18.11458 18.21523 19.60782 19.84246 19.77784 19.11892 18.54954 18.58917 20.09085 20.05147 20.59953 20.199 21.12849 18.61029 18.44937 18.25185 18.14226 18.18242 18.98512 19.82656 19.73517 19.80457 19.56822 19.77515 20.51283 18.52619 18.60251 18.85844 20.80652 20.18237 19.8158 21.0088 20.39556 20.2282 20.46676 20.13161 20.39389 21.07906 20.51679 20.70767 20.96532 21.08179 21.34819 20.57616 20.5942 20.52414 20.3441 20.31318 20.40864 19.3835 18.80063 20.56958 18.98297 20.46081 20.84789 21.65986 21.71935 21.28773 19.91776 21.2805 21.20575 21.16573 21.11986 20.43834 20.87716 20.8816 19.80887 19.45386 20.10144 19.47413 19.11707 20.44829 20.37906 19.94893 20.32098 20.58007 20.54196 19.54126 19.03741 18.96741 20.1015 19.30576 19.86635 19.24859 19.24918 20.32867 20.83147 19.77467 19.52552 20.54856 20.58899 20.37225 20.85634 21.37556 21.08946 19.96795 20.4737 21.72755 19.80186 19.34576 20.78037 19.83809 19.67781 19.67192 19.99537 19.46276 19.45815 20.6038 21.22355 19.93681 19.96463 20.39384 20.33014 21.18108 20.65407 20.39912 20.32094 20.22411 20.15436 20.50791 21.16794 21.31328 19.24503 20.5241 19.45234 18.99805 19.64815 19.54329 19.15491 19.74628 22.37915 22.32775 19.6023 19.61269 19.61663 19.64312 19.71726 19.76809 19.76094 19.75761 19.69833 19.58452 19.56342 19.61425 19.56012 19.64207 19.57548 19.42083 19.35178 19.21459 19.25691 19.41598 19.6112 20.34568 21.02138 21.27864 21.32104 22.80046 20.52799 20.55316 20.56202 20.56417 20.57497 20.58338 20.5767 20.59007 20.71002 21.20738 20.73211 20.73321 20.79757 21.15268 22.91389 21.67104 21.33344 21.69714 22.43125 22.37649 22.39922 22.51546 22.32473 21.81488 22.52905 22.51551 22.26897 20.95001 21.59665 21.27261 21.50619 20.04119 20.19838 21.45334 20.23237 20.41239 21.47744 
18.77927 18.47203 18.40505 18.38556 18.29667 18.13748 18.01859 18.78609 18.81822 19.45737 19.30075 19.2587 19.26408 20.36688 20.53105 19.51033 20.47175 20.8769 20.121 20.11074 18.5051 18.19365 18.13344 18.81989 20.2361 20.58242 20.40715 20.06445 18.34222 18.57535 18.85409 18.99332 18.60888 18.68748 19.94584 20.58561 20.5187 19.45853 19.59293 20.39783 20.44638 19.20315 21.05108 20.78411 20.21688 19.86221 21.0579 20.8128 20.72687 19.88257 20.57697 20.50381 19.2198 20.75937 20.28576 19.10367 19.73498 19.53045 19.81481 20.79855 21.67553 21.7228 21.45034 21.26657 20.68767 20.83839 21.40165 21.02184 20.85061 20.90656 20.86383 20.76277 20.83953 21.70412 19.80293 20.53019 20.32558 19.20185 20.28642 19.81267 20.53868 20.69428 20.13335 19.28438 19.52965 19.96773 19.83549 18.74319 18.93985 18.82595 20.07527 20.27815 20.37506 21.17497 20.7948 21.42728 19.68951 19.95704 19.35205 19.62456 19.40871 20.63495 20.09015 19.79185 20.1001 20.65967 20.03904 20.67254 21.43878 20.8558 20.39084 21.20235 19.83392 19.70017 20.41911 20.18457 20.22703 20.67886 20.26143 20.1967 20.27462 20.4615 20.40211 20.04647 20.47972 20.17649 19.57369 19.06669 19.13349 19.59949 19.61352 20.94171 20.86877 19.60058 19.24289 19.57112 19.63174 19.63091 19.66626 19.71185 19.95638 19.7939 19.78896 19.71474 19.66614 19.99863 19.6443 19.77105 19.49328 19.47183 19.56768 19.69074 19.98074 20.08733 19.19287 19.16481 19.29989 19.61933 20.71212 21.78577 21.70182 21.30158 20.55968 20.51697 20.53259 20.53648 20.55532 20.56221 20.58927 20.59045 20.60449 20.62117 20.64334 20.71608 20.75728 20.77244 21.256 21.39911 21.05249 21.40789 21.2894 22.13124 21.71489 22.43822 22.29652 22.32073 20.71292 20.83897 22.0111 20.80138 21.49005 20.1355 20.39157 21.34377 20.57748 21.35753 21.5158 21.553 21.19644 21.12201 
19.54342 18.51227 18.41663 18.38915 18.39816 18.27679 18.08893 17.99233 18.72044 18.93192 19.73076 19.83132 19.93585 18.7134 20.40471 19.24749 20.34718 20.50029 20.45461 20.42786 18.86851 18.29087 18.15636 18.97177 18.90009 19.80204 20.06213 19.57336 19.02621 18.39757 18.86884 19.99103 19.94839 20.4566 20.20005 19.06363 19.7997 18.97402 19.28297 19.29834 20.52533 20.82749 20.75846 21.10484 20.90894 19.72308 21.18186 21.23908 20.80277 20.7199 19.58377 20.55476 20.49851 19.60258 19.28498 19.77275 19.73397 19.60409 19.79613 20.20065 21.60042 21.33591 21.10911 21.39876 20.80546 20.93493 21.58661 20.93918 21.04337 20.95695 20.81075 19.77303 20.08219 21.21106 20.68831 20.15799 20.31598 20.00779 20.19224 20.42891 20.70091 20.01594 20.15185 20.94846 20.12805 19.29791 19.97386 20.10317 18.88573 18.80858 19.62226 20.36047 20.79354 21.33804 19.93663 19.30957 19.2187 21.21182 20.87676 19.71212 19.30734 19.4985 20.54413 20.09004 19.89344 19.7832 20.63955 20.61469 21.86524 21.00119 21.13582 19.92437 20.74219 21.00592 21.00633 20.12891 20.30209 19.97791 20.70255 20.25526 20.38049 20.37281 21.03173 20.60374 20.30753 19.6204 19.33578 18.98312 19.00197 18.99075 19.43558 19.58563 19.65083 19.2133 19.22475 19.51565 19.67037 19.69702 19.73367 19.74713 19.80792 19.82115 19.86793 19.75883 19.70953 19.63748 19.56243 19.59985 19.40703 19.44097 19.57471 20.03654 20.55238 19.80245 19.2632 19.33099 19.07815 19.95825 21.42754 22.33582 21.72054 21.44785 20.56544 20.4847 20.49169 20.83267 20.52829 20.59133 20.58438 20.61541 20.62462 20.6466 20.68955 21.07442 21.39006 23.32731 22.81967 22.05409 21.24281 21.42844 21.44226 22.3733 21.64741 21.37255 21.55397 22.07105 21.80807 20.68852 20.93231 20.63887 21.4879 20.63918 20.1062 20.47862 21.21963 21.20875 21.03108 20.61208 20.66986 20.35566 
19.91718 20.4618 19.06896 18.77114 18.70741 19.75288 18.3567 19.47549 18.35191 19.34197 19.18762 19.82131 19.07876 18.87403 19.45174 19.82442 20.06381 20.2372 20.4641 19.79191 19.01725 18.48599 18.17004 19.76749 18.62772 18.56377 18.96243 20.09545 18.80471 18.40484 19.86912 19.74305 20.09028 20.60816 20.16721 20.21401 20.25121 19.95049 20.74904 20.55153 20.72353 20.49697 21.28581 21.25023 21.12767 20.95725 20.94396 20.90569 20.8446 19.78781 20.64164 19.76933 20.5454 20.30568 19.37553 19.50076 19.63354 20.27633 20.89152 21.24659 21.11084 21.58902 21.45927 21.01353 20.80797 21.1196 20.29614 21.13988 20.94111 20.99522 20.86245 19.45618 19.93878 21.14168 20.90805 20.32325 20.34715 20.29711 20.13077 20.89821 20.92126 19.89044 20.16892 19.58194 19.65788 20.1093 20.12648 19.86745 20.54079 19.71754 20.26191 19.48511 20.94691 21.20573 19.50038 20.81317 19.92934 21.19043 20.86164 20.90683 19.98087 20.28791 20.34427 21.22927 20.13457 19.58006 20.60639 20.27645 21.81311 21.14786 19.97076 19.50733 19.51202 19.88945 20.40728 20.14963 20.20145 20.53966 21.11814 20.3739 20.68722 20.5796 20.13075 20.35882 20.64813 19.39486 20.52102 18.98793 19.36177 19.1168 19.04216 19.14288 19.20069 19.20536 19.23075 19.69754 19.69296 19.73483 19.77537 19.75369 19.74959 19.71502 19.83478 19.63174 19.60554 19.2913 19.90819 19.39174 19.35598 19.49814 19.79798 20.53412 20.18806 19.65284 19.27548 19.34221 19.64317 21.61399 20.31852 21.827 21.67987 21.73808 21.77786 21.85063 21.12295 21.86318 21.95881 20.51756 20.59821 20.58823 20.86902 21.31491 22.20731 22.75014 22.78388 21.65801 22.44384 20.91993 22.02016 22.63001 22.10914 22.59589 21.62013 21.23286 21.15932 21.96736 21.88664 20.90887 20.34819 21.02975 20.98218 20.96547 20.25774 19.97253 20.51859 21.68291 21.57051 21.51408 20.57072 19.73953 
20.73078 19.66006 20.11605 18.92293 19.17321 19.70144 19.92291 19.41403 19.06759 19.58953 19.0602 19.76694 19.55206 18.26999 19.36508 20.15828 20.02313 21.50703 20.42531 20.73707 19.83587 18.41324 18.20788 18.89016 18.8638 18.16598 18.64629 19.53664 18.7942 18.83888 19.99407 19.97913 19.88223 18.81576 20.45985 20.35415 20.02741 20.26664 20.28233 19.43657 20.80139 19.37954 19.77522 21.01566 20.94229 20.83846 20.84287 19.97877 19.73896 20.67877 20.56302 20.52048 20.58028 19.52946 19.15827 19.56521 19.84219 20.38537 21.12971 21.49434 21.46765 21.4225 21.19465 20.98115 20.62513 20.25362 19.88923 21.18402 21.09161 20.86414 21.10064 21.48272 20.356 20.97205 20.62089 20.29551 20.31798 20.75961 20.76387 20.6947 20.67275 19.94281 20.80153 19.72255 19.4889 19.11514 20.29952 19.18024 19.35558 20.7071 20.35268 21.17336 21.4212 21.38964 20.01149 21.00955 21.10834 20.10264 21.07916 21.27078 19.72889 19.4178 20.12519 20.93038 20.40539 20.77072 20.81428 19.44835 19.49689 20.99731 19.91687 19.53234 19.68159 21.25521 21.09581 19.87434 19.82737 20.91084 20.71017 21.07957 20.47147 20.27155 20.20728 20.70788 19.26889 19.25714 19.58994 19.11485 18.97923 19.00781 19.0482 19.16654 19.1861 19.27429 19.38121 20.09162 19.74565 20.09772 19.80386 19.72182 19.70277 19.62463 19.9294 19.77673 19.69175 19.47697 19.55784 19.5018 19.55657 19.94396 19.69127 20.6995 19.85773 19.3898 19.33066 19.54649 21.46727 20.70574 22.13049 21.7815 21.79343 20.65332 21.81725 21.75817 21.74305 21.76993 21.82528 21.92959 21.12448 21.80585 22.00826 22.07592 21.48579 -9999 22.59148 21.24987 21.13374 21.9722 22.42745 21.95136 22.05787 21.9517 21.00404 20.98294 21.59714 23.19382 22.06671 20.47308 20.47522 20.90852 21.20878 21.22159 20.28714 20.64584 20.39924 21.37323 20.39365 21.35981 20.74756 20.34901 
20.71416 20.51322 20.29529 20.14644 19.44684 19.07121 20.00639 19.42386 19.05531 18.32891 18.03973 19.42336 19.41381 18.44878 18.4416 18.72456 19.2172 19.54173 20.20111 20.44179 19.21746 18.41629 18.64982 18.12496 18.20282 18.05888 18.20863 19.0989 21.174 19.62701 19.9568 19.97037 19.99292 19.92558 20.11836 20.03993 20.50067 20.0781 20.66472 19.22994 20.68317 19.80087 20.02408 20.85425 20.95878 20.3998 20.63965 20.8547 20.74479 20.40082 20.56004 20.57793 19.28055 19.18593 19.06132 19.21738 19.46272 21.18081 20.68472 21.41751 21.25704 21.1004 21.38171 21.51262 21.40263 21.36263 19.81294 20.29373 20.84266 20.85798 21.48929 21.1977 19.73632 20.99006 20.80551 20.65759 20.66467 20.87106 20.6712 20.84848 20.63496 20.96456 20.95622 20.22689 20.30071 20.00727 20.25803 20.6636 20.35132 20.77957 21.12446 19.56965 19.55634 20.47555 20.98199 20.65451 21.39936 21.59627 19.87196 20.3289 19.77754 19.8872 19.95716 21.44073 21.89859 21.57151 21.74036 19.85978 19.6979 20.7919 21.11327 19.55176 19.77955 19.73246 20.76361 20.31074 21.04399 20.57165 20.9649 20.1443 21.1541 21.01177 19.93093 19.52786 19.08013 19.21101 20.17271 19.25759 18.92457 19.01612 19.06442 19.13718 19.21432 19.29241 19.36714 19.7096 19.7589 19.76881 19.76792 19.72873 19.60661 19.49143 19.38778 19.12886 19.39201 19.49439 19.40752 19.54696 19.59041 19.7585 20.18034 19.5858 19.26637 19.33797 19.32625 19.98457 21.94374 21.96194 21.91349 21.51192 21.71096 20.70263 21.61816 21.59761 21.74709 21.75868 21.76329 21.78215 21.79941 21.83624 21.89531 21.97278 21.33305 21.78553 -9999 21.44477 22.37406 22.22811 22.51213 22.5471 21.53748 21.02263 21.02226 21.10877 22.24223 22.27453 22.13781 20.84256 20.30815 20.93103 20.96128 21.37701 20.22283 20.16969 20.41681 20.27765 20.16237 19.91023 20.39002 19.27719 
20.57193 20.64768 20.37086 19.53712 19.16131 19.78131 19.86525 18.56942 18.86455 18.29868 18.57296 19.19662 19.86843 18.26303 18.26399 18.57237 19.26895 19.96984 20.19074 19.51737 18.76557 18.47615 18.36099 18.27928 18.169 18.06238 18.11233 19.8748 19.97242 19.70555 19.99556 19.66582 19.83574 20.05141 19.93642 20.18597 20.24141 20.33238 19.16757 20.07119 20.42639 20.62815 20.92903 20.90803 20.92416 20.93377 20.78413 20.67001 20.67341 20.49543 20.60631 20.72352 19.48079 19.10898 19.15917 19.62077 21.22828 19.96263 21.0403 21.60988 20.96157 21.66593 21.34952 22.37482 20.10505 21.61134 20.74619 21.33649 21.26541 20.50936 21.53586 21.21159 19.90314 21.0238 20.98029 20.26508 20.88533 20.5452 19.19523 19.1793 19.54465 19.49639 21.34233 21.47414 21.14929 20.44927 20.80143 20.82911 21.30974 21.54215 21.32768 21.4254 19.67627 20.7677 19.97277 20.73044 20.91928 19.92738 20.63746 20.27296 20.93934 21.10595 19.81614 19.87355 21.20719 21.99418 21.93554 19.77777 19.55897 20.02114 20.90103 20.28319 20.86824 20.33429 20.53223 21.21225 21.64042 21.43188 21.1875 20.87007 20.81504 21.1269 19.61021 19.1054 19.06935 19.01011 19.35978 19.06105 19.67823 19.34258 19.1144 19.40581 19.48474 19.53868 19.60693 19.67087 19.76298 19.76805 19.76168 20.23005 19.43896 19.34347 19.23825 19.27539 19.49006 19.5055 19.65108 19.72888 19.96129 20.29125 19.72057 19.29708 19.64575 19.53328 20.2358 20.49442 21.13236 21.73698 20.33406 21.90809 21.9027 21.87543 21.79482 21.77439 21.78999 21.7856 21.7531 21.71936 21.71335 21.76632 21.82553 21.89011 22.0066 22.70394 21.11922 22.53433 21.58486 22.54514 22.14573 21.93688 22.57154 20.99195 20.99001 21.43448 22.17734 23.12688 20.93966 20.0369 19.94406 20.05025 21.20696 21.87777 21.77107 21.76288 20.60531 20.67162 20.47285 20.16508 20.16714 19.50111 
20.57127 20.57742 20.56153 20.20689 19.20468 19.72921 18.92155 18.55231 19.84847 19.70218 19.47082 19.34748 19.8769 18.22953 19.00544 19.84505 19.98934 20.96013 20.43007 20.37189 18.63474 18.52651 18.78391 18.3686 18.27492 18.16048 18.10011 18.37075 19.60706 20.01497 19.93278 20.2943 20.0386 20.05184 19.8626 20.20686 20.20236 19.15217 20.68847 21.06388 20.39184 20.42452 20.57876 20.55749 20.42866 20.56365 20.30979 20.73869 20.64649 20.62494 20.69748 19.36074 19.15906 19.15948 19.22375 19.70417 20.11024 19.61698 20.58106 21.44893 21.10668 21.11077 21.48331 20.81993 19.73414 21.53666 21.43518 21.32999 20.23199 20.78272 21.75931 21.07873 21.61802 21.56343 21.22228 21.19053 21.07841 19.24685 19.39243 19.21505 19.22068 19.20314 19.58231 21.59067 20.89344 21.20199 21.37343 21.57212 20.97284 20.6224 20.88771 20.80448 19.75311 19.75333 21.3641 20.61485 19.23755 20.5333 21.55744 19.81621 19.94905 21.27718 21.56147 19.87718 20.90033 22.02269 21.99833 19.96434 19.93295 20.9954 20.60958 20.41974 19.5549 19.93773 20.96202 20.81517 20.86407 20.6667 20.55792 20.69024 20.46273 21.36773 19.57253 19.26076 19.41054 19.75264 19.23858 19.68983 18.95877 18.95009 19.06549 19.40372 19.4983 19.56637 19.56034 19.86111 20.24273 19.75263 19.67695 19.87048 19.54955 19.25713 19.38159 19.44655 19.6424 19.69444 19.81528 20.50298 19.86359 21.52408 19.70337 20.006 19.88092 21.21399 21.29667 20.42311 20.94381 21.89213 20.99262 21.79054 21.9213 21.88714 21.82898 21.81448 21.81667 21.71295 21.78148 21.73288 21.75458 21.81622 21.87374 21.68314 21.33838 21.65814 23.7096 22.12631 21.61219 20.97009 22.18503 22.90065 21.4509 20.94034 20.98511 21.34411 22.14972 21.20388 20.08829 20.40416 20.11265 19.66729 20.32068 20.42131 20.4937 20.13004 20.10252 21.00643 21.57265 21.12458 20.24101 20.94481 
19.97228 20.76198 20.09777 20.04836 20.08596 19.72482 19.47126 19.74497 19.8796 19.42378 19.07195 19.7644 18.91922 18.61961 18.53776 18.56162 18.64198 20.63096 21.15791 21.25446 19.57179 19.17414 19.70476 18.57814 18.34844 18.27059 18.18566 18.17779 18.65026 19.08937 19.40381 20.373 20.59555 20.33896 20.16797 20.18961 20.49943 20.29566 20.50652 20.80725 20.3946 20.77668 20.66866 20.46847 20.43464 20.39972 20.3226 20.74284 20.70789 19.86733 19.90145 20.14477 20.13052 19.56741 19.27031 21.0329 20.10492 20.55883 20.5574 21.54967 21.4887 21.92842 21.25818 21.35096 19.73366 19.88665 21.56004 21.28024 19.99833 21.22502 21.06104 21.31594 21.70614 21.58299 21.23894 21.05718 20.97782 19.26503 19.6852 19.26788 19.25728 19.23489 19.67764 20.90018 20.0149 19.60686 21.48034 21.58043 20.62006 19.95866 20.22335 20.94088 20.73261 21.39947 19.7874 21.72676 20.72011 20.27115 21.28787 21.85319 20.64159 21.51209 21.93241 21.34562 21.49488 20.85026 21.97525 21.50344 21.67679 20.99971 20.94841 19.59775 19.56231 19.50492 20.15428 20.64887 20.64075 20.69416 20.60606 20.55222 21.13563 20.06547 19.15518 19.28705 19.01991 19.05526 19.0015 19.31964 19.12032 19.62621 19.02081 19.43823 19.47181 19.50392 19.58506 19.52938 19.78929 19.92156 19.71303 19.48369 19.602 19.62096 19.61477 19.89858 20.79658 19.89768 19.93746 21.7894 19.90958 20.53238 20.99347 21.54222 21.42662 21.97892 20.78812 20.94883 21.80649 21.44065 21.92056 21.92696 21.93666 22.13654 21.91316 21.8685 21.85664 21.86097 21.70447 21.83476 21.85076 21.93045 21.97975 21.13119 23.29627 21.87123 21.44953 21.80321 21.41649 21.50889 21.93511 22.51449 20.94194 21.16636 21.60157 21.20523 21.34259 20.2281 20.1827 20.93209 19.73094 19.77476 20.93984 19.57808 19.57665 19.61516 20.81494 20.9674 20.12877 21.33867 21.24773 20.61932 
18.54405 20.22008 20.16398 20.47122 20.15925 19.61554 20.02884 20.05904 20.09728 19.12382 19.47115 19.80435 19.54587 18.57396 18.19308 18.46818 18.27396 18.51845 19.96232 20.52144 19.67766 18.7905 18.45264 18.46241 18.40382 18.49153 18.24549 18.16218 18.33459 18.92772 18.90051 19.17752 20.54297 20.65936 19.992 20.02717 20.2294 20.38842 20.61148 20.15697 20.75745 19.34173 21.27413 20.77207 20.5755 20.39521 20.2651 20.79118 20.77564 20.6883 19.32932 19.03027 19.10707 19.78852 19.49073 20.0263 20.27999 21.23459 21.01034 21.40856 21.30556 21.59331 22.09234 21.82182 19.98617 20.0729 21.24298 21.23406 19.48874 19.84901 21.1771 21.3503 20.04295 22.17331 21.11232 20.94078 21.65138 20.97966 19.28628 20.06651 20.90057 20.78717 20.73131 20.69539 19.7224 20.7647 20.60705 21.10697 19.84401 19.27711 20.96865 20.7419 21.30211 21.0069 20.08231 21.32768 21.12036 20.30577 20.56747 21.8978 21.98796 20.02528 21.22147 21.58595 21.59767 21.22932 21.51606 21.50989 22.06801 21.01818 20.93137 19.60077 19.71702 19.47428 19.41051 19.75444 20.73544 20.39754 20.61051 20.77085 20.77677 19.58875 19.12714 19.0585 19.0372 19.09286 19.03917 19.01227 19.33981 18.95427 19.02751 19.37314 19.46823 19.55507 19.56171 19.57456 19.68079 19.79377 19.74495 19.49824 19.65175 19.74087 19.68988 21.4534 21.54791 20.47378 20.24871 20.73413 20.54816 21.36997 21.48986 21.86459 21.57755 21.13975 21.29801 21.79651 21.1308 21.48621 21.11703 21.90335 21.82864 21.94535 21.5928 21.91775 21.93431 21.94155 21.92041 21.96656 21.99549 22.31176 22.62924 21.38833 21.18616 21.58463 22.55327 22.17636 21.49543 21.59875 21.93014 21.66929 21.15832 22.53861 23.03447 22.31972 21.16956 19.732 19.74466 19.71025 19.41545 19.54908 21.74041 20.10904 19.60509 19.89052 21.04985 20.92993 21.05798 21.22891 21.10286 20.72326 
18.5025 18.56151 19.53394 20.35284 20.24439 20.08516 20.34788 20.3518 18.41269 18.3749 19.57264 19.40415 19.56158 18.97048 18.54471 18.78198 18.2316 18.30989 18.72927 20.34068 19.97016 19.11513 18.543 18.80454 18.83861 18.62346 19.34978 18.5362 18.12889 18.2088 18.72018 18.63872 19.85994 20.46619 20.11755 20.30584 20.27184 20.5622 20.59853 20.42056 19.27173 19.6545 20.53763 20.77603 20.1721 20.41191 20.42707 19.20652 19.14832 20.03655 19.36248 19.34272 19.06863 19.2541 19.84183 20.05816 21.11814 21.89464 21.52578 21.72471 21.57863 21.59161 21.8786 20.92814 21.24755 22.18195 21.46337 21.29169 21.36955 21.1718 19.89196 20.47686 21.4868 21.02729 20.84024 21.71733 21.07389 20.08334 19.35483 21.15002 20.87982 20.62808 20.78426 21.0157 20.64751 20.73456 20.70214 20.55583 19.58391 19.29068 21.27084 21.09043 20.97083 21.39881 21.17772 19.82813 19.87006 19.88623 21.90826 21.47992 21.0663 21.69549 21.61765 21.97213 21.22334 22.01911 20.31927 20.07276 20.55947 20.66411 20.92766 20.12233 19.5248 19.43104 19.52524 19.73142 20.44241 20.0115 20.93742 20.99127 20.42899 20.75404 19.26787 19.05353 19.03635 19.03268 18.99175 19.03869 19.0856 19.14172 19.16923 19.44332 19.5636 19.65084 19.70883 19.72552 19.75879 19.79879 19.78095 19.89523 19.70943 19.89851 20.42419 22.01436 21.43208 21.58867 21.04584 20.19992 21.5266 21.38435 21.43126 21.5566 21.00479 20.30227 21.69218 21.7139 21.7414 21.85301 21.84803 21.8608 21.92039 21.97045 21.21819 22.01316 21.56866 21.40533 22.62185 21.60715 22.71665 21.34924 21.14905 21.07311 21.08079 22.77572 22.68228 22.47735 21.44309 22.21211 22.32651 24.63783 22.47619 22.06409 22.27459 21.31069 20.05763 19.57074 20.23657 19.18693 19.3179 19.29308 19.47215 19.61774 21.53009 20.29317 20.80026 20.2148 20.79177 20.24049 19.53788 19.37462 
18.3902 18.45333 19.02681 20.17574 20.32303 20.14486 20.3827 19.86195 18.957 18.66146 20.06681 19.4279 18.74065 19.78022 19.77648 18.53208 18.20025 18.2998 18.48337 20.188 20.33681 19.224 20.26456 19.81166 18.48881 18.48152 18.77868 18.22874 18.16451 18.56508 18.93978 18.26807 18.38876 19.89346 20.08025 20.00241 20.55718 20.13365 19.48968 19.57381 18.85897 21.40711 20.29829 21.20804 20.45677 20.35976 20.47141 19.6642 19.11646 20.77089 19.0001 20.36211 19.08637 19.50867 20.5381 20.06143 20.17909 20.06311 19.75231 21.57283 21.6521 21.58306 21.87177 20.42769 21.25317 21.06136 21.21325 21.12081 21.05718 20.99867 21.0144 19.87975 20.04322 19.72659 20.37183 21.34754 21.37162 21.40663 21.3725 20.99647 21.42041 20.91106 20.87824 20.48033 20.7503 20.74388 20.94682 21.0735 20.68576 20.97538 20.64132 21.30408 20.86678 21.63205 21.22853 20.71749 21.25127 19.8999 21.20006 21.36071 21.61687 21.88562 21.96425 21.21697 21.52076 21.75422 19.73742 20.2883 19.57596 20.60834 20.12279 19.79216 19.68938 20.32821 19.53527 20.89207 19.85713 20.7034 21.02077 21.01507 19.37553 19.36894 19.13737 19.08021 20.27916 19.78625 18.98652 19.11271 19.26331 19.35566 19.42793 19.71409 19.77175 19.77017 19.91894 19.97687 19.85526 19.9261 19.92745 19.95558 20.00145 20.67654 22.08607 22.15265 21.52832 21.57015 20.41026 20.57182 20.60596 20.58919 21.21892 21.8142 20.6602 20.7049 21.85459 21.54915 21.34667 21.93831 21.92909 21.94276 21.97384 21.63516 21.68135 21.88734 21.2561 20.99926 21.0358 21.01053 21.17938 21.54518 21.85559 21.05833 21.5956 22.71714 22.69652 21.79984 21.04501 22.52728 22.45813 22.04172 22.15655 21.69976 21.99477 21.64888 19.79226 19.61221 19.64016 19.08353 19.977 19.45341 20.29504 19.26551 21.30842 21.03976 21.01227 19.73441 19.37514 19.50037 19.29663 18.95164 
18.38147 18.40487 18.46852 19.33601 20.57438 20.18657 19.98988 20.30861 18.82375 19.12762 20.43291 18.46561 18.49824 19.76185 19.74042 18.23787 18.22461 18.26347 20.08323 20.12812 21.1496 19.84525 20.30891 19.39697 18.73967 18.53697 18.42256 18.33798 18.2559 18.60563 18.56632 18.54946 18.19353 18.53368 18.75588 20.12831 20.3861 20.40574 19.21089 18.77196 18.84821 18.889 20.51658 20.23088 20.41758 20.38364 20.69359 19.99052 19.35103 19.14277 19.41887 19.28238 19.27514 19.28135 19.7846 20.28506 19.24984 20.57166 20.77554 20.15676 20.25714 21.82804 21.28658 21.25436 21.23797 21.80642 21.28089 21.34307 21.08008 20.99972 20.90925 21.05146 21.062 21.09361 21.15092 21.25784 21.76055 21.52843 21.23018 21.34647 21.33233 21.12355 20.94197 21.23592 21.34745 21.24738 21.61543 20.19015 20.96569 21.57345 20.98972 20.88984 21.05974 21.08949 21.34846 20.86941 21.84066 21.90725 21.463 21.14125 21.90086 21.00159 21.43183 21.39892 21.50337 21.48534 21.19817 20.98833 21.22598 21.31885 20.38963 20.8772 20.88561 20.62489 20.73207 19.92161 20.32096 19.99743 20.44651 20.66305 19.61263 19.44838 19.14258 19.08543 19.76848 19.11363 19.04617 19.91465 19.3317 19.40357 19.51856 19.80145 19.85555 19.88471 19.91583 19.98511 19.9791 20.00962 20.0666 20.24513 20.54341 21.79472 21.77986 21.56166 21.07191 21.28784 21.30721 20.96293 21.63588 20.85998 21.9444 21.52277 21.80839 20.80286 20.48833 20.42964 22.17542 21.04096 20.94295 21.34669 20.71304 20.87859 20.54033 22.07818 20.94042 20.97349 21.00794 21.25673 22.7724 22.73407 22.0455 21.13773 21.78347 21.7491 22.52235 22.56851 22.59103 21.38368 21.29835 21.75758 22.04462 21.31672 21.89882 20.91757 19.63217 19.00326 18.78272 18.8806 18.99613 19.14393 19.36333 19.5127 21.1303 20.66101 20.82023 19.76374 18.89008 19.37886 19.04158 18.66092 
18.47761 18.48507 18.53257 18.70461 20.07656 20.1706 20.43918 20.28825 20.2219 19.52322 18.67859 18.28413 19.5468 19.4449 19.7534 18.17132 18.22349 18.69123 18.74286 19.17209 20.78882 20.54197 20.48997 20.25175 18.95477 18.55621 18.90639 18.42092 18.37221 18.31308 18.55391 18.35245 18.12807 18.17758 18.07481 19.5657 21.07789 19.17045 18.7484 19.19495 19.77358 19.35272 20.78127 20.85571 20.52442 20.76762 20.35625 19.36043 19.76045 19.64205 19.27486 19.01885 19.1148 19.68795 19.37962 20.15614 20.07001 19.91628 20.96353 19.74538 20.26536 21.37716 22.01553 21.5278 21.17624 21.47929 20.92015 20.6931 21.08092 21.07679 19.80804 21.98512 21.92658 20.32975 21.23036 21.38429 21.68724 21.40536 22.2349 21.39048 21.37234 20.92826 21.3076 21.14935 21.15662 21.24866 21.68265 21.2375 20.90282 20.85627 20.94961 21.10579 21.14684 21.02433 21.34957 21.08937 21.30431 20.37213 20.38549 21.47338 21.30005 21.18221 20.01347 20.53582 20.82909 21.47778 21.32773 20.39888 21.19852 21.03156 20.80424 21.52278 20.4634 21.28121 20.08887 19.53631 19.40522 20.38427 20.627 20.17568 20.72414 20.82241 19.53248 19.7523 19.0577 19.04849 19.12306 19.52011 19.57736 20.06839 19.84125 20.03336 20.28952 19.93184 19.96194 19.96707 20.05991 20.24331 21.70096 21.64968 21.72592 20.02115 21.81721 20.92404 20.92032 20.89591 21.43478 21.77797 21.76974 21.364 21.84052 21.98442 21.89328 20.43405 20.46227 20.49057 20.50952 20.52751 20.53467 20.55337 20.58177 20.55656 20.57732 20.60829 20.61768 20.99272 21.02992 22.80597 22.5642 22.18574 21.63739 21.0494 22.54197 22.44122 22.75304 22.33119 22.70722 22.6382 22.12438 22.00978 22.00495 21.91103 20.76503 19.94019 19.43931 19.08739 18.65325 18.7013 18.88452 19.28619 18.98196 19.06377 19.20623 19.07271 19.19077 18.46748 18.44004 18.38824 18.86256 18.06008 
19.04584 18.6476 18.92451 20.10753 19.79025 20.27705 20.42234 20.35631 20.25717 19.9528 18.79554 18.34406 19.74091 19.774 18.53318 18.18397 18.39782 18.91802 18.70119 19.77558 20.20635 21.3863 20.30188 20.3319 20.38831 18.79093 18.59667 18.70092 18.46186 18.40953 18.36716 18.30224 18.19477 18.10851 17.9163 18.5423 20.08591 20.57051 20.18277 18.75797 18.81211 19.37148 19.3112 19.91837 21.04873 19.57675 19.94861 20.17967 19.0614 19.3856 19.17093 18.89902 19.50405 20.38601 20.5566 20.62836 19.23786 20.34879 19.84908 19.72577 20.26324 21.8479 21.95664 20.34184 21.79135 20.95765 21.09065 21.15096 21.08311 21.24311 19.87156 19.90633 21.41032 21.60663 22.07221 22.13094 20.64054 22.23201 21.74603 21.57314 21.20216 20.38084 19.71295 20.80917 20.1422 20.97786 20.07418 20.10085 20.00625 21.08734 20.90074 21.62986 20.96071 21.04865 20.87433 20.37246 21.68021 21.33414 19.47689 19.86478 21.46227 19.96512 19.5372 19.87956 19.87064 21.19951 21.94638 20.97547 21.24809 20.14352 21.04155 20.61584 20.90013 21.07852 20.86172 20.64818 20.67844 20.24722 20.47916 19.58695 19.68482 20.80671 20.53 19.51816 19.46732 19.58052 19.29546 19.49753 20.0411 19.58584 19.70118 19.85738 19.89304 19.97436 19.99795 20.0605 20.50848 21.72969 21.69171 21.71186 21.73393 20.60717 20.37932 21.3419 21.41266 21.22405 21.16845 20.62817 21.19093 21.81688 21.8507 20.72631 20.73281 20.61872 20.48762 20.50727 20.53397 20.53979 20.58026 20.5674 20.56609 20.59157 20.66999 20.60629 20.63885 21.21912 21.84162 22.88703 22.05775 22.48601 22.49944 21.02639 22.69697 21.47799 21.51102 21.94706 22.55289 22.71547 21.77058 22.09131 21.87384 21.77241 20.52093 19.9418 19.48909 19.00064 19.00907 18.42939 18.77606 18.60963 18.76093 18.88434 18.69867 18.37253 18.02264 18.31088 18.04749 17.97707 18.01276 17.60864 
18.88782 19.15959 20.41476 19.99701 19.32902 20.05626 20.52785 20.45767 19.42905 18.96104 20.24308 18.20686 18.9419 19.2146 18.72177 19.51836 18.52249 18.21672 19.96836 20.07847 20.54251 19.77078 21.33091 20.47505 20.46664 18.93356 18.63293 18.60639 18.53384 20.03441 18.68493 18.38421 18.29519 18.18954 18.13986 19.52641 19.4153 20.13008 19.05821 18.79472 20.85967 20.86185 18.85927 19.41744 21.02225 19.82579 19.17459 19.52297 19.06925 18.95775 19.2142 19.1668 19.78325 20.4533 21.35118 21.08163 19.26608 20.9889 19.8548 20.571 20.30753 21.7108 21.98869 20.88316 21.61744 21.28345 21.20859 20.28957 21.19265 20.67223 19.91298 19.78955 22.07297 22.08854 21.51613 21.47254 21.22571 22.18881 21.41588 21.33799 19.62905 21.2202 20.4727 20.01783 20.88125 21.12811 20.80702 20.82682 21.19536 20.14868 19.71362 20.18712 20.18889 19.55671 21.21594 19.68087 21.97778 20.28227 20.55024 19.72484 20.90052 20.16535 20.00695 20.00667 21.55683 21.18813 21.38413 19.9417 19.55755 19.5511 19.52219 19.88216 20.97369 19.99404 19.85327 20.69226 20.19149 20.74286 20.72321 20.98958 19.70043 19.2459 19.92773 19.84023 19.33181 19.09943 19.1347 19.77827 19.63725 19.71058 19.75403 19.83095 19.92078 20.05547 20.09221 20.86346 20.61862 20.41813 21.79747 21.48984 21.73801 21.68968 21.66193 21.68463 21.463 20.82965 21.7999 20.70832 20.30475 20.93279 20.71213 20.36711 20.42501 20.47795 20.50714 20.52893 20.57639 20.56187 20.58249 20.56929 20.59493 20.63098 20.64182 20.66944 20.65914 21.92886 22.79396 22.74859 22.74051 21.40777 21.02815 21.5842 22.1047 22.69255 20.97582 21.74236 21.29325 21.31668 22.28203 22.28193 21.84695 21.49125 20.3116 19.94918 20.04774 19.39349 18.73178 17.91174 18.39998 18.4738 18.67997 18.62552 18.17344 17.68325 17.5751 17.50531 17.61058 18.17047 17.61318 17.69596 
20.3347 19.89885 19.95801 19.66176 19.46761 20.2303 20.41704 20.45856 19.7784 20.26828 18.54584 18.36131 20.20852 19.63199 20.20727 19.85855 19.28855 18.224 18.69751 18.40005 18.47582 19.74037 20.2737 20.31964 20.00892 19.15912 19.53494 19.05929 19.39487 18.92443 18.51349 18.90524 18.63888 18.3613 18.51255 18.69854 19.85354 20.22037 19.1216 18.78722 21.36653 20.31023 21.32453 20.96792 20.69292 20.82635 20.01544 19.28541 19.4379 19.26793 19.14401 18.83436 19.06557 19.84484 20.69749 20.64168 20.14893 19.81344 20.01787 21.36974 21.71383 21.67932 21.57542 21.46662 21.36959 21.55716 21.47348 21.31586 21.0579 21.25494 21.19497 20.70002 20.80471 20.3315 21.22656 21.56427 22.08531 21.31636 22.21539 21.55416 20.11654 19.62983 19.59139 21.11646 20.78467 20.93644 20.75299 20.74968 20.56588 20.23194 21.11344 21.25633 21.29834 19.81979 19.41722 20.15709 21.14445 21.40499 19.8554 19.86766 21.68205 19.52974 19.99261 21.7301 21.91997 21.34116 19.79135 19.53267 19.53378 19.90818 19.49858 19.44661 20.62222 20.79604 19.99119 19.97463 19.9111 20.74885 20.31364 20.88453 19.75837 20.79891 19.52826 20.68699 19.09306 19.09367 19.12524 19.48708 19.7803 19.72346 19.79819 19.84996 20.97819 20.79189 20.69361 21.48559 20.64392 20.38687 21.79332 21.79773 21.25447 21.82297 21.64688 21.61786 20.5808 20.29243 20.48372 21.0192 20.29935 20.33773 20.38229 20.43525 20.45688 20.49622 20.53181 20.53118 20.52745 20.55349 20.57758 20.58731 20.64933 20.62051 20.61926 20.67202 20.67583 22.82619 22.77006 22.7202 22.67958 22.71125 21.36946 23.90032 22.20132 22.39062 21.81777 20.95301 21.08899 22.03428 21.91922 21.43122 20.63184 21.05278 21.78967 21.12751 21.26511 19.96494 18.69439 17.9344 17.67504 18.56755 18.54689 18.31139 17.58844 17.32297 17.3759 17.21552 17.68263 17.44391 17.0488 17.26513 
21.44863 19.86043 19.44357 20.73112 20.3257 19.21209 19.97477 20.12375 20.00851 19.91356 18.15685 18.43795 20.21653 20.22621 19.31707 18.48169 18.20936 18.22618 18.2059 18.24102 18.32358 18.29654 20.0871 20.29834 20.45198 21.08198 20.51539 19.86013 20.36001 20.20668 18.56605 18.56685 18.74126 18.83646 19.04399 19.49678 20.19054 19.19913 18.76515 18.80678 18.85325 18.87206 21.36421 20.94054 20.29382 20.16273 19.57151 20.63654 20.62349 20.5323 18.83862 18.93167 19.18987 19.74638 20.87588 20.23747 20.6245 19.59068 20.95307 21.55092 21.83933 21.71739 21.53859 21.45606 21.39595 21.37441 21.42262 19.70123 20.21207 21.54721 20.96527 20.04259 20.96409 21.23527 20.05574 21.15232 20.15986 21.28763 21.90228 22.20715 21.32652 21.61785 21.16604 21.60433 20.63622 20.9972 20.59221 20.87906 21.18854 21.31855 21.75542 20.95622 20.98294 19.56719 19.93717 20.66359 20.6644 21.0674 21.8471 20.92589 20.36134 20.06231 21.97117 21.91171 21.17329 19.95988 19.50549 19.51556 19.68258 19.513 19.63359 19.81988 21.04616 20.03252 19.26834 19.32322 19.91662 20.57445 20.58758 20.64953 20.85112 20.57171 20.60183 20.30128 19.15482 19.06235 19.12763 19.44604 19.62334 19.92993 19.7422 19.87273 20.11177 21.90401 22.023 21.31372 22.08706 20.97451 21.22045 21.82793 20.52509 21.06356 21.93933 21.50172 21.10061 20.43937 20.46335 20.21667 20.25815 20.30378 20.4461 20.57503 20.87997 20.90829 20.52036 20.53508 20.54259 20.56737 20.5819 20.58347 20.58327 20.95162 21.53199 21.87639 21.32122 22.6817 22.11966 22.70008 22.66129 22.44147 21.46748 21.5085 22.09837 23.28786 23.5544 21.89426 21.70215 21.73087 20.66254 20.12827 19.95864 19.93203 22.11673 22.26857 20.46914 20.04521 18.44375 17.92392 18.10742 19.16155 18.44007 17.89048 17.72816 17.06452 17.30281 17.52998 17.46147 18.26223 16.95723 17.25438 
19.85102 19.79134 21.27145 19.85207 19.71448 19.85628 19.76682 20.24682 19.961 19.32316 18.94431 18.89481 20.25057 20.21283 20.24214 18.48198 18.19977 18.19552 18.20259 18.40164 18.45916 18.68926 19.97388 19.98191 19.68698 21.363 20.94072 20.54482 20.47207 20.38486 20.55245 19.01265 19.25334 19.23331 19.77737 18.52999 18.70466 18.84818 18.80924 18.82936 19.32905 19.85069 20.55863 20.10066 20.03903 20.15201 19.62185 19.08884 20.48821 19.24283 18.94223 19.36977 20.7767 20.60586 19.73317 20.6785 21.82317 20.23396 20.90278 21.07136 21.53683 21.74553 21.31959 21.48417 21.59866 21.73922 21.48334 19.94722 19.98005 21.43561 20.9152 20.96389 20.24816 20.07394 19.62705 19.94383 19.84548 21.28064 21.75417 21.7868 21.40894 21.35082 21.48319 21.14713 21.25031 21.24576 21.32432 21.34715 21.04745 21.14078 20.98932 21.672 21.10462 20.97849 19.7404 21.00442 21.19365 19.84055 20.2338 19.47335 19.94486 21.90133 20.75112 21.93481 20.22165 19.69081 19.50863 19.50314 19.50341 19.4937 21.54691 20.28042 20.19372 20.35958 20.18195 19.72462 20.64932 20.38796 19.22242 20.86199 19.98092 20.27063 20.47521 20.65619 19.05429 19.08874 20.49417 19.49976 19.58952 19.63079 19.74065 19.95938 21.5775 21.64985 21.7049 21.82388 21.9808 20.40179 21.76824 21.81536 21.84185 21.57342 21.19473 21.53538 21.76483 21.78072 21.72332 20.70505 20.27319 20.24216 20.75331 21.96524 22.20552 21.78237 20.86102 20.54364 20.57973 20.61946 20.5981 20.59838 20.95091 21.20453 21.62626 22.66493 21.24562 22.497 22.7097 22.68427 21.82575 21.24541 21.51423 22.64161 21.30817 21.12554 20.71028 21.8304 21.66919 21.54922 20.09133 19.74781 19.58038 19.67047 20.5554 22.03066 21.66989 19.61845 18.7123 18.49703 18.52251 18.48498 18.57796 17.34564 17.0973 17.00956 17.03648 17.45626 17.44042 18.49707 17.50654 17.3518 
20.6046 20.13377 19.4676 19.91671 19.46914 20.34348 20.14301 20.13297 20.27351 20.25317 19.94828 20.30963 20.24978 20.23438 20.24297 18.77207 18.31899 18.17492 18.20389 20.10367 18.68672 18.30564 18.35371 18.76288 19.79567 21.44077 20.85937 20.60187 20.48304 18.83899 19.91646 20.68308 20.67576 20.67302 18.82027 18.63541 19.401 -9999 19.00048 20.70824 21.38906 20.87028 20.3867 20.10944 20.11471 19.99369 19.86541 20.58547 20.59446 18.88673 18.94531 20.35044 18.92568 19.15827 19.41385 20.94593 21.01466 20.43142 19.61107 19.63495 20.14779 21.41665 21.61741 21.69775 21.8846 21.54044 21.54268 21.59009 21.99783 21.44063 21.32606 21.22039 20.85738 19.76742 19.80352 21.23688 20.93413 21.85008 19.66971 21.67493 22.07626 19.34761 19.72304 20.95577 20.85718 21.17485 21.24237 21.38128 21.04773 21.02585 21.1646 21.66917 19.72163 19.95406 19.93992 19.66887 21.00973 21.15411 20.95004 21.3078 21.79231 20.09013 20.31632 20.34828 19.50907 21.63066 19.48199 19.48624 19.50251 19.48746 20.55494 21.63917 20.2642 20.80186 19.93157 20.72664 20.1488 20.42607 20.8355 19.63996 20.89177 20.69049 20.42294 20.67407 19.11151 19.15441 19.20003 19.37581 19.53877 19.59394 19.71255 19.87315 20.82184 21.09087 21.99531 21.94358 20.53747 21.79106 20.71027 21.83716 21.579 21.69953 21.65915 21.64499 21.6357 21.23445 21.73581 20.61887 20.29741 22.05761 21.69148 21.9231 21.4614 22.13165 21.47321 20.74162 24.64713 23.25598 20.64918 20.67227 20.84103 21.27799 21.42483 22.82206 22.766 22.0252 22.73572 21.92561 22.13327 22.65565 22.59602 22.05355 21.06472 20.8921 20.67325 21.68284 21.88672 20.57658 19.88783 19.37432 19.50788 19.34432 20.17197 21.41734 21.78243 20.30344 20.08368 18.38077 18.0093 17.80714 17.44642 17.13838 16.95461 16.83068 17.0799 17.24824 17.96176 17.09193 17.42806 17.21858 
19.49914 19.1333 19.06198 18.91859 20.98088 20.69539 19.98886 19.97771 19.99477 19.99465 19.87699 19.33948 18.93423 19.88664 20.37512 20.25076 19.8645 18.79451 18.2084 18.23877 18.82284 18.58044 18.32477 18.49623 20.21189 21.47489 20.71494 20.61331 20.78739 18.58334 19.2241 19.82429 18.61562 18.60564 18.64396 18.66704 19.40309 -9999 -9999 20.53617 20.91219 20.56412 20.55554 20.52971 20.26282 19.12617 19.07004 18.98024 19.18717 19.13435 19.07252 19.01986 18.86717 18.95685 19.68801 20.64699 21.005 21.04634 19.77792 19.68034 19.95273 21.47483 21.68353 21.65224 21.61708 21.43799 21.46954 21.6435 21.23022 21.88721 21.96227 21.44463 21.64726 21.2803 21.37625 20.99918 21.59529 21.23782 21.22119 21.39363 20.00429 19.28193 19.26419 20.9504 20.98018 21.23303 21.09332 20.74402 21.02777 20.99363 20.69626 20.73983 19.47845 19.941 21.02383 21.35568 21.33251 20.9993 20.9714 21.32167 21.16321 20.13327 21.8617 21.45713 19.96326 20.92537 21.6262 19.46857 19.47016 19.93019 20.75103 21.75696 21.19662 20.84925 20.92607 19.81847 20.90728 19.73457 20.11948 21.13225 20.61382 20.49282 19.50295 19.50511 19.52492 19.17134 19.21898 19.48677 19.5208 19.5961 19.75807 19.94517 21.20659 20.54354 22.04679 20.88144 21.35066 21.73374 21.82759 21.39301 21.47504 21.65112 21.4117 21.45681 21.36787 21.58375 21.7846 21.93486 21.54549 20.77798 20.4003 20.5953 22.09815 22.12917 21.44944 21.26316 21.19592 21.10398 23.02275 20.84287 22.29864 22.84937 21.26857 21.54472 22.25876 21.61117 21.19861 20.99168 21.43919 21.45127 21.9977 21.27706 21.32524 23.37071 21.57097 21.508 20.86138 20.95944 20.06005 19.33613 19.0529 19.05892 19.88229 21.23215 22.02705 20.24928 19.15834 18.1103 17.34373 16.65278 16.50552 16.68395 16.79227 16.76293 16.84404 17.28798 18.1552 17.31139 17.15738 17.09058 
19.04187 18.99436 18.90807 19.26531 20.2589 20.25575 20.1378 19.99618 19.90755 19.39573 19.6084 20.49025 19.94032 20.3274 20.30281 20.31875 19.9294 19.02451 18.31998 19.00341 19.72697 18.208 18.32809 18.35538 19.19945 20.73137 20.7308 19.62387 18.8293 18.51419 18.4445 18.72416 18.72784 18.95589 18.64038 18.81396 20.3226 -9999 -9999 19.90879 20.82181 20.75986 21.82709 20.91553 20.92547 19.04883 19.80544 20.79517 19.01608 19.40359 20.66529 19.47136 18.83908 19.20442 20.01645 21.0662 21.44932 21.00957 21.43228 20.1433 19.76013 20.24891 21.58288 21.33522 21.57298 21.0992 21.4242 21.6643 21.67726 21.98446 22.51443 21.47337 21.76245 21.38951 21.82987 21.52442 21.34726 21.68423 21.60547 20.55989 19.90833 19.38946 19.47647 21.02629 21.13051 21.14082 20.62468 20.17522 21.03293 20.67498 19.59562 19.31801 19.31498 19.56708 20.85927 21.26454 21.26482 21.09075 21.50693 21.39673 21.51015 21.37076 21.84497 20.33679 19.50007 19.48112 19.96849 19.47034 19.45945 20.74342 21.24809 21.39705 21.02179 21.27257 20.75283 20.70395 20.36971 20.83595 20.9773 20.65372 19.62556 20.60479 19.49683 19.54317 19.53267 19.54337 19.1994 19.26844 19.46211 19.59526 19.84953 20.40587 21.64826 21.6694 20.86074 21.49855 21.6126 21.75135 21.86867 21.5507 21.80205 21.74619 21.69632 21.49457 21.65524 21.63833 21.70135 21.81413 21.70811 22.00264 20.63801 20.488 22.57301 21.07121 21.2508 22.50589 21.74041 21.28263 20.65124 20.87502 22.32691 21.39944 21.20449 21.04589 21.5775 21.38788 20.96466 22.27807 21.99039 22.41776 21.36629 23.01093 20.84106 22.86922 21.5567 20.97647 19.59666 19.67679 20.19596 21.08214 19.07845 18.90836 19.2266 19.54273 20.93456 21.07825 19.29651 17.93202 16.71127 16.1324 16.06311 16.26201 16.34195 16.39414 16.6565 17.40758 16.5618 17.04734 16.93192 16.96078 
18.99889 18.96932 18.88125 20.75184 20.21765 19.84462 20.25702 19.19118 19.8252 19.7977 19.2705 19.68902 20.2879 19.79407 20.42223 19.38918 18.94537 18.29249 18.64904 18.43339 18.18693 18.26578 18.35542 18.39034 19.25456 20.35002 19.93008 19.82486 18.70217 18.54107 18.46321 18.43336 18.96317 19.01165 19.00757 19.23852 20.16363 20.32751 19.55842 19.19332 19.43143 20.80309 21.1796 19.97288 19.24858 19.02048 19.61111 20.74031 20.84418 19.03629 19.38611 20.57891 19.16926 19.40901 19.20408 20.51733 21.58397 22.72575 22.05809 20.04435 19.7014 20.14843 21.63249 21.65722 21.69854 21.70892 21.91293 22.62415 20.2949 21.55993 22.03229 21.40922 21.58652 21.50285 21.80802 21.15721 21.43707 21.21093 21.14824 21.53919 19.69857 19.21634 20.46248 21.49478 21.35559 21.17602 20.83383 20.56567 21.27259 21.80157 21.26317 19.78927 19.51198 19.72172 21.29856 21.45164 21.16758 21.95295 21.50627 21.70703 21.39413 20.21998 19.71626 19.4803 19.50131 19.49284 19.48041 19.46482 19.45589 21.89932 21.1888 21.74716 20.88124 20.14862 20.92974 20.84696 20.07598 20.96841 20.74463 20.55721 21.58085 20.78251 20.98521 19.43732 19.29706 19.56031 19.21466 19.30569 19.60175 19.71717 19.85958 20.44158 21.81834 21.66966 20.81898 21.60592 21.62997 21.74746 21.86669 21.88673 21.87257 21.84698 21.82863 21.35622 21.72068 21.80628 21.78222 21.8065 21.8631 21.92422 20.92417 20.90464 20.64939 20.54877 21.17097 21.24762 21.16906 21.41914 21.86974 22.33461 21.03449 22.79772 22.52999 22.83317 20.98333 21.12111 21.32581 22.34126 22.89671 21.75171 22.60025 21.52858 20.81952 22.35817 21.65338 20.06377 19.20708 19.41738 20.29873 21.08187 20.82096 19.2977 19.06581 19.10237 20.21466 20.75645 19.26901 18.53727 16.78905 15.91297 15.80538 15.7767 15.9732 16.16357 16.47496 16.66586 16.77549 16.82909 16.87542 16.80159 
18.96479 18.92086 19.35862 18.81426 20.76435 20.29796 20.14189 20.14511 20.19285 19.61501 19.78904 20.0792 19.82998 20.68209 20.62297 20.4224 20.06011 18.27931 18.64705 18.19429 18.25606 18.2936 18.30186 18.85031 20.11131 20.59259 21.12582 19.81833 19.51625 18.81184 18.54009 18.48953 18.478 18.55583 18.93366 20.44305 20.54645 20.47234 19.49373 19.554 21.67258 21.04532 20.67349 19.14545 19.09247 19.4168 20.7432 20.7247 20.82663 19.1167 19.48143 20.42122 18.98345 19.04147 19.16899 20.16281 21.14138 23.4874 21.98031 20.76527 21.32954 20.00309 21.55314 21.66891 21.68152 21.6627 21.89168 19.88013 20.52902 22.09322 21.68411 21.67434 21.59324 21.51566 20.5553 21.41904 21.54016 21.27749 20.74896 19.81977 19.4397 19.98909 21.28157 21.61253 21.24194 21.16828 21.94122 21.17462 21.38202 20.41575 19.39281 19.37587 20.30479 21.22988 21.53211 21.60397 21.52488 21.57227 20.53132 19.8383 20.08455 19.53789 19.50814 19.46042 19.45882 19.49437 19.48672 19.45285 19.83099 21.51975 21.72731 21.59537 20.6094 20.90453 20.84982 20.81955 20.81353 19.82916 20.9701 20.95637 20.93015 20.66383 21.09122 20.7585 19.41647 19.22824 19.30352 19.34433 19.64488 19.7005 19.83352 20.49635 21.08511 21.74268 21.47016 21.66107 21.67736 21.50468 21.79826 21.87108 21.88802 21.89655 21.89634 21.93476 21.98197 21.68749 21.56981 21.88682 21.87929 21.47545 21.50051 21.81665 20.83934 20.52611 20.57158 20.92389 21.35961 22.25403 21.89517 22.26495 21.25699 21.75899 22.30369 21.65267 20.98821 22.5394 22.59612 22.54386 21.3103 21.18948 21.11046 20.75076 22.01553 21.94063 22.10413 20.95595 19.70489 19.03059 19.40813 19.26066 19.78641 19.56366 18.8401 18.68033 19.48365 20.97346 19.90221 19.07108 17.34599 16.20042 15.6595 15.62611 15.77931 15.94515 16.29144 16.42778 16.75456 16.53456 16.80827 16.72999 
18.9549 19.21923 20.552 18.81295 19.12577 20.3563 19.67552 20.50264 20.33148 18.91 20.23046 20.42797 20.49255 19.4947 19.54432 20.14021 20.00221 19.98774 19.94259 18.22138 18.24405 18.561 19.84416 18.38916 18.53199 19.65249 20.06792 19.70359 19.79788 19.14868 18.62433 18.56317 18.52439 18.60466 19.77113 19.29512 18.89063 21.20835 19.22231 20.57994 20.76297 19.90969 19.39998 19.29279 19.85552 20.77018 20.7747 20.75715 20.85867 19.14052 19.56743 19.75974 19.09303 19.1209 19.21681 19.72123 19.62765 20.63054 21.34679 20.8134 20.69299 20.49035 20.11787 20.41218 21.3645 21.54178 20.14832 20.19797 21.71054 21.68427 21.89129 21.54278 21.60867 21.45964 21.41294 21.36379 21.33571 21.49504 20.9755 20.13887 19.70586 20.08561 21.58821 22.07913 21.49571 21.33486 21.26762 20.24209 19.64405 19.43535 19.4126 19.80882 20.9587 21.05966 21.65541 21.28898 21.49427 21.51029 22.25949 19.58367 20.06956 19.52043 19.99189 20.04564 20.1099 19.47142 19.47111 19.92683 21.90804 21.15883 21.45997 20.68054 20.82243 21.58799 21.09408 20.80732 19.38703 19.9455 20.15445 20.69994 20.1992 20.86304 20.80959 20.2853 19.71251 19.24798 19.29231 19.34248 19.61217 19.6654 19.75981 21.97513 22.09724 21.53978 21.68255 21.78762 21.77528 21.52638 21.78275 21.84287 21.88986 21.91472 21.9466 21.98198 22.04047 22.08378 22.05585 21.8647 21.95752 21.56052 21.75078 22.01173 21.95565 21.64718 21.22162 21.19332 20.98038 22.28833 22.21115 22.22871 22.26087 22.06678 22.60244 20.98534 20.95593 21.77695 22.12118 21.70601 21.98354 21.12425 20.75161 20.93941 21.56699 21.64297 21.57257 23.50794 20.12897 19.06203 19.21716 19.34688 19.36001 19.13024 18.44612 18.16244 18.50319 19.21174 19.70056 18.61569 17.14507 15.83028 15.39933 15.57822 15.77221 15.97152 16.23901 16.62689 16.27713 16.81935 16.64359 16.95804 
18.99396 18.99645 19.03838 19.10369 20.536 19.49995 18.94192 20.56358 20.41906 20.32085 20.26369 20.15399 18.64048 18.49304 18.51478 19.78089 20.22561 19.97234 19.94027 18.21252 19.52941 18.80559 18.2878 18.38998 18.49669 20.14079 20.29758 19.59703 19.8605 18.8902 18.66129 18.59485 18.57661 18.64911 20.24298 19.26014 19.13965 18.73245 20.28049 21.14665 21.00543 20.94004 20.68005 19.32854 19.15195 20.98428 19.15661 20.91081 19.54248 19.32316 19.70958 20.9853 19.18825 19.24062 19.30752 19.83345 20.93298 20.59433 20.93402 21.18534 20.13681 20.75129 21.04944 21.59302 20.54063 20.79704 21.04818 20.27008 20.5761 21.49009 21.75571 22.58599 21.94364 21.68716 21.58822 21.24497 21.31727 19.79634 21.09243 21.28082 20.22509 20.84066 20.80928 21.11646 21.12524 19.39189 19.43248 19.46544 19.46954 19.93952 19.89291 19.90126 21.51294 21.01144 21.03272 21.73747 21.40314 20.14212 19.58195 20.19434 21.64633 19.98189 21.54272 21.19288 21.53331 19.44042 19.45388 19.6265 21.57282 21.00029 21.66632 20.62831 21.11179 19.83799 21.11383 19.57257 19.7434 20.68824 21.27423 20.50698 20.69839 20.32249 21.26885 21.17209 20.80172 19.60721 19.25343 19.25117 19.51162 19.62445 20.32001 20.49444 21.37728 21.60103 21.8196 21.81607 21.8496 21.83035 21.85723 21.87925 21.93814 21.37004 21.42436 21.47675 22.0509 22.13293 22.17455 22.17542 21.82844 21.8364 22.06548 21.93367 21.67522 21.70615 22.1209 22.21578 21.83151 21.68422 22.74484 22.721 22.73666 22.7473 21.39977 21.25389 21.27729 20.8846 21.70363 21.6425 21.97804 22.14848 21.21239 21.09599 21.61477 21.91711 21.42897 22.30884 19.88393 19.05518 18.858 18.90108 18.77433 18.4871 17.77634 17.5934 17.83217 18.82701 19.62414 18.31821 16.56629 15.32292 15.14597 15.41934 15.90514 16.13214 16.41185 16.29497 16.70214 16.71104 16.84104 16.80203 
19.49015 19.01822 20.12239 20.43985 19.60479 18.9026 19.00794 20.03298 20.58811 19.43099 19.64518 20.23025 19.51108 19.52057 18.80534 18.84966 20.71088 20.06743 19.98565 18.56253 18.20154 18.22526 18.31509 18.36035 18.79749 21.15532 20.94043 20.70032 19.60513 19.23633 18.65368 18.61508 18.62936 18.72464 20.29412 20.77065 21.16989 19.8798 20.75023 21.84324 20.95465 20.63091 20.60959 20.87097 21.47259 20.91936 20.97243 20.96769 19.21126 19.22675 19.45706 20.50832 19.70366 20.91468 21.11605 20.07389 21.38036 20.90574 21.53609 20.49902 21.96082 21.14837 20.79926 20.83105 20.76579 20.7676 20.20864 19.93426 20.67777 21.73862 22.27748 21.71501 21.76342 21.50609 21.45573 19.62719 19.5989 19.58975 19.84965 20.48861 21.54254 20.7537 21.92647 20.65813 21.02102 19.56483 19.65301 21.31443 21.32583 21.20122 21.06197 21.31769 22.11663 22.13653 22.23397 -9999 -9999 19.69327 21.43009 22.12147 22.04985 22.06035 19.72202 19.93713 19.88991 19.5857 19.40867 19.6681 19.82971 20.64927 21.71836 20.61058 20.57089 19.93298 21.06342 20.39336 21.47117 20.87361 21.3758 20.95485 20.57759 20.61792 20.36038 20.73498 20.6523 20.96321 21.16976 19.01312 19.37146 20.81071 21.37637 20.68667 20.45368 20.80326 21.86683 21.45455 21.29315 21.92121 21.93075 21.94197 22.13991 21.46642 21.94924 21.77586 21.50662 22.0473 21.23617 21.28825 21.55198 22.12229 21.91267 22.136 22.15582 21.57452 21.95087 22.2159 22.27574 22.77048 22.74776 22.10612 22.21624 22.75014 21.57653 20.93915 21.2654 21.71973 22.05637 21.76763 21.45107 21.23401 21.78402 21.70297 21.59797 21.46674 22.09402 20.67334 19.56691 18.91668 18.55262 18.4273 18.24482 17.62329 17.03239 16.76264 17.41193 18.45177 19.43469 17.78222 16.20145 15.30614 15.15786 15.54685 16.20645 16.08 15.98261 16.47677 16.66108 16.7494 16.81008 16.89325 
21.50836 19.73142 20.62838 20.86593 19.52968 20.44305 19.94789 20.35553 20.54539 20.0836 18.83526 20.22726 19.62311 19.00381 18.93214 19.92778 20.60511 20.14297 19.59976 18.61427 18.17053 18.19666 18.26948 18.57618 19.08129 19.59461 20.42244 20.58899 20.43427 18.6964 18.73232 18.64595 19.46229 19.56754 21.68723 18.62927 19.10493 20.56648 20.55467 20.99356 20.83414 21.10348 20.7768 20.93284 21.16902 21.23046 20.79388 20.81273 21.06407 20.88591 20.01822 19.22501 19.45534 19.86526 21.56167 21.21358 21.1097 20.7779 20.25913 21.27727 20.16222 20.39681 19.26556 19.1425 20.01425 21.73744 20.02316 20.00472 20.47561 21.67733 21.58378 22.09952 21.64 21.74336 21.83238 20.42407 20.47828 19.7874 19.81388 20.10874 19.99896 20.98487 21.07032 20.37148 20.97875 20.85351 19.82468 20.72098 21.59006 22.106 22.14679 21.85244 20.46483 20.0713 19.68424 22.43379 -9999 20.37361 19.5556 20.3491 19.88221 22.07869 19.7425 19.45333 21.1526 19.44525 19.38783 19.51185 20.30224 19.93149 19.79714 20.97819 19.69492 21.36624 20.437 20.75051 20.20343 20.34534 20.73491 21.45269 20.85695 20.89148 19.57583 19.94501 20.98368 19.46613 19.00257 18.91729 19.31355 19.93221 21.61098 20.59274 19.9357 20.33062 21.78809 21.35706 21.6331 21.72927 21.42152 21.98294 21.95366 21.9252 21.74749 21.68661 21.84634 21.95573 21.30488 22.30948 22.36321 21.79791 22.1173 22.14303 22.21226 22.25961 21.80219 22.28184 22.27682 22.74534 22.72226 22.78177 22.09801 22.07759 22.10867 20.9116 22.04996 22.4092 21.91559 21.9753 21.77667 21.76874 20.89756 22.03105 21.57399 22.03509 21.34686 21.93542 19.99473 19.03427 18.42447 17.93415 17.4777 17.06427 16.48743 16.52758 17.01226 17.72823 19.72481 17.7295 16.26783 15.49354 15.45344 15.63662 16.6361 15.74858 16.28733 16.38649 16.54486 16.66781 17.31137 18.41554 
19.07671 19.06452 20.12604 20.65032 20.15647 20.02718 20.82696 19.904 19.21875 19.94363 20.56385 19.96957 20.27128 20.58012 19.36473 18.86089 18.84415 19.36875 19.80305 18.4471 18.17379 18.19231 18.24377 18.35543 18.32698 19.84121 19.42508 20.17229 19.59588 18.78058 18.8866 20.04519 19.94435 20.45803 20.93402 18.51801 19.45348 20.49388 20.48814 20.40131 19.27499 19.39174 21.47969 20.61386 21.3733 20.63346 21.22303 21.03858 20.91875 20.37102 20.956 19.58175 19.5917 21.0376 21.0428 19.80175 19.83806 21.32574 20.18121 19.93829 20.74992 20.57903 19.21332 19.11587 19.31787 20.3205 21.36288 19.55177 19.82969 20.16358 21.76176 21.75713 21.73116 22.06588 21.8682 21.50932 21.21847 21.83277 21.84253 21.89709 20.99532 20.9971 20.82476 20.69939 20.81059 21.27381 21.29339 22.11042 22.07071 21.48089 21.29175 20.27619 21.6283 21.31376 19.60534 19.91537 20.81335 21.66845 21.46141 20.22038 19.9746 21.90343 21.60847 20.99635 19.75978 -9999 19.40277 20.5994 20.98602 20.53888 20.8846 20.93869 19.42676 20.01637 20.8171 20.86313 20.84641 21.19667 21.47885 19.895 19.83111 19.78202 19.41336 19.46688 19.52842 19.23447 19.0375 19.16 19.25366 19.89137 21.56826 20.9801 19.88076 20.50316 21.29213 21.56286 21.74089 21.53429 21.58012 21.67314 21.92051 21.79175 21.57812 21.39883 21.79496 21.24229 21.95248 21.30033 20.45791 21.30963 22.40184 22.35309 22.33722 22.32916 21.83516 22.28766 22.25994 22.72222 22.75362 20.94983 22.73086 22.74268 21.0199 21.61621 22.56758 22.25441 20.77682 22.0019 20.82408 21.69695 21.65735 21.88723 21.81401 21.2979 21.29788 19.47455 19.90705 19.53612 18.21391 17.52626 16.79615 16.39033 16.2419 16.33027 16.9089 17.48503 18.45639 17.28708 16.74491 15.79946 15.61894 15.79822 16.5218 16.08653 16.34056 16.8421 16.53393 16.6752 16.7958 17.62588 
21.45391 19.46491 19.2875 19.70782 19.00612 19.31339 20.4496 19.74921 21.16379 19.6315 20.48548 20.79522 20.22366 19.24471 19.22213 19.06243 19.54701 19.30963 19.31024 19.33658 18.16889 18.2037 18.21161 18.70978 18.89103 18.92503 19.8019 20.62492 20.64544 20.60162 19.06059 18.71758 19.20672 19.67074 19.93594 19.84335 20.03029 20.43156 20.81237 19.30075 18.83408 18.8676 19.7754 20.51877 21.53513 20.07918 21.53113 20.89709 21.0101 21.24952 20.75559 19.95592 20.0299 20.04638 20.01171 21.06475 21.1332 19.75703 19.37703 19.46474 20.11712 19.96364 19.96549 19.59488 20.50679 20.97045 20.91171 20.68327 20.03144 20.07269 20.15431 20.7409 19.77747 20.26602 21.96676 21.63107 20.4438 20.56008 21.06636 21.76803 22.55925 21.1341 21.73257 20.89153 21.50631 21.05309 21.65246 21.43173 21.13323 21.21638 21.18449 21.51631 21.4964 21.50978 21.24278 21.70206 20.2605 19.807 22.16769 19.90658 21.61012 21.05496 21.26622 20.85567 20.16178 -9999 19.96755 21.89071 21.71123 20.63945 20.12329 19.40827 20.52587 20.94347 21.102 20.97417 20.9295 20.8138 20.41322 19.35438 19.407 20.67626 19.02944 19.67764 19.36748 19.31807 19.29412 19.13393 19.41222 20.34492 20.84222 21.0306 21.85595 21.46595 21.51643 21.16118 21.67625 21.67922 21.50776 21.73298 21.71979 21.89272 21.57475 21.71417 21.44894 21.62511 22.08317 22.24063 20.7485 21.50984 20.62239 21.29806 21.06599 21.82853 21.76529 22.29222 23.56164 22.73734 22.72618 22.08233 22.73697 22.57774 21.66615 21.38036 22.29967 22.25082 21.63252 21.66923 21.74739 21.54495 22.11253 21.91097 21.70921 21.25353 20.21713 18.9297 19.41125 18.83103 17.80516 16.90026 16.55383 16.00055 15.97291 16.19499 16.86045 17.29778 17.80784 17.06358 16.66254 16.30156 16.02596 15.93519 16.18587 16.12751 16.36976 16.87129 17.02483 16.7306 16.83535 17.40129 
21.02338 19.47214 19.16793 20.79457 19.80777 18.78137 19.06612 20.87803 20.80141 20.76604 20.48689 19.32919 20.21786 20.22348 19.35869 19.40021 19.42929 19.97545 19.65515 19.69641 18.97795 18.58639 19.71168 18.49922 18.6494 19.11531 20.19481 19.5092 20.25531 19.59063 19.53785 20.2062 19.71632 20.61496 19.58702 20.41671 20.44149 20.48298 19.70625 20.21914 19.03534 18.86841 18.90384 18.90011 19.35511 19.35309 22.1869 20.12565 20.01014 19.75495 21.22965 19.63004 19.14354 20.90801 21.26805 21.07614 21.28649 19.66599 19.20518 19.55709 19.29396 19.9656 20.5534 20.84163 19.52925 19.50642 19.4389 19.19725 19.70994 20.52696 21.64362 20.09388 19.75082 21.3322 21.87152 20.66372 20.61129 21.73783 20.69526 19.74382 19.74373 20.38418 20.17768 21.22693 21.22091 21.22984 21.24221 21.56062 21.2173 21.40368 21.1796 21.26264 21.32518 21.9881 20.97611 20.39295 22.14684 19.79016 20.11601 21.47918 21.26263 20.65237 20.97847 21.30193 21.10499 19.4392 19.78033 21.42487 21.12639 21.55238 21.48769 21.54245 20.62375 20.83238 20.80638 20.90735 19.10614 19.60856 20.92635 20.48441 19.73499 19.35616 19.21988 19.01481 19.73357 19.29866 19.30746 19.2795 19.41464 19.58111 20.87883 21.54338 21.85547 20.94959 21.32452 21.33135 21.62875 21.4954 21.69207 21.73194 21.77744 21.79686 21.73537 21.63994 21.47387 22.0117 21.8655 21.91013 21.97935 21.24929 20.7384 21.25771 21.01473 22.35159 21.95683 22.28276 22.25658 22.20105 22.70313 22.73099 21.29072 20.86725 22.2795 22.06771 21.28491 21.32365 22.8252 21.74842 22.28492 22.08932 21.9448 22.09299 21.63559 20.98067 19.81339 18.78928 18.18108 18.02411 17.06398 16.46224 15.88653 15.56499 15.66379 16.05124 16.7951 17.34789 17.4691 17.1589 16.47768 16.01959 15.98122 16.09536 16.05854 16.3204 16.37519 16.59932 16.79556 16.74129 17.35417 16.93039 
20.65307 20.98013 19.30644 19.25738 21.62421 20.45168 20.93184 19.01384 20.72317 19.88317 20.53827 18.96218 20.30156 20.31438 18.7961 18.81627 19.22853 19.47432 19.62354 19.67749 20.14059 18.66713 18.79986 18.53419 18.68935 18.94182 20.26129 20.45433 21.28423 20.08585 19.66359 19.98635 20.01314 19.37022 19.78793 20.10529 19.68792 19.71656 18.69496 18.74504 18.76779 18.85981 18.92339 18.95309 19.38116 19.85705 20.36596 19.58851 19.87215 21.63619 21.65455 19.74189 21.00618 20.80803 21.02624 19.83101 19.64941 19.54334 19.1951 19.24497 19.40342 20.66032 20.10285 19.2879 19.32339 19.23953 19.57351 19.58171 20.34471 20.88563 20.42134 19.7599 19.72953 20.18403 21.96226 21.26632 21.84423 22.03456 21.2136 19.94318 19.9077 19.92879 19.40744 19.41982 19.64845 20.51971 21.13668 21.69678 21.3647 21.42021 21.52762 22.00808 21.23449 20.4134 20.42032 20.80652 19.94414 21.77113 22.00977 21.901 21.39548 20.32235 20.27307 19.58307 19.40194 19.64442 20.69101 21.19586 21.69839 19.85294 19.56634 20.08313 20.58056 20.91923 21.0392 21.15119 19.52416 19.28025 19.45296 20.02577 20.41308 19.58084 19.02855 19.21182 19.12532 19.05136 19.07538 19.24278 19.26239 19.39953 20.79385 21.71766 21.8026 21.5077 21.4428 21.4616 21.65286 21.76575 21.77514 21.69284 21.64173 21.70091 21.23718 21.61911 22.03286 22.10859 22.1762 22.19773 22.21064 21.71477 22.4363 20.59526 20.62109 22.40265 21.72297 22.22962 22.2943 22.07733 22.7635 21.53557 21.05489 20.90196 21.69315 21.75476 20.43052 22.11824 20.75803 21.91766 21.16035 21.59822 21.73882 21.72223 21.47525 21.25897 19.72471 18.23761 17.52187 17.11411 16.27185 15.95305 15.69551 15.46962 15.62521 15.87321 16.71457 17.22012 17.29641 17.05338 16.16396 15.82061 15.82229 16.05514 16.20425 16.2774 16.38999 19.04775 18.6055 17.66616 17.44777 17.1448 
20.21708 19.93034 19.6825 20.43172 20.75177 21.03889 19.44274 18.96133 18.8502 19.40999 18.90688 19.02109 18.88907 20.4246 20.07876 18.3616 18.36832 19.46025 19.53775 19.71769 19.7692 18.85403 19.54706 18.78593 18.84928 19.19839 18.85475 20.37024 20.76024 21.75905 19.39376 18.83892 18.99199 18.70142 18.62923 20.543 19.08775 20.622 18.85755 18.7559 18.81224 18.86415 18.95074 19.00203 19.05304 21.35977 20.98489 21.96524 22.26206 21.54731 21.41004 20.00621 21.2481 19.4011 19.42815 19.45561 19.45041 20.76958 19.38964 19.22962 19.86105 20.41637 20.54817 19.43739 19.40046 19.46384 20.10519 19.7782 20.9149 21.02157 21.09164 21.49502 19.70713 19.74453 20.41987 22.06982 20.45045 20.92031 20.44599 19.72098 21.31855 21.62572 19.42695 19.57083 20.21828 21.15076 21.12736 21.13775 21.1263 21.24769 22.10002 21.15384 21.436 21.38575 21.38919 21.54924 21.25063 22.09198 21.22325 20.72215 19.51128 19.80069 19.70318 -9999 -9999 19.7762 20.05501 19.71936 19.45272 21.08051 21.68954 19.71685 21.1052 21.18756 20.60274 21.03266 19.74778 19.04456 19.35646 21.30481 19.37935 18.94453 19.00834 18.92769 18.94828 18.74691 18.87016 18.9346 19.1164 19.92827 19.9528 20.78464 21.69368 21.48655 21.31566 21.02338 21.49674 21.79232 21.83115 21.85009 21.73229 21.80021 21.41951 22.0159 22.02931 22.23755 22.08644 22.27393 22.05814 21.71617 21.96754 22.51724 21.3993 22.51755 22.91027 22.83224 22.17204 21.31061 21.33435 20.85951 22.32782 21.99344 21.75245 21.02341 21.13465 22.01484 22.11845 21.84111 21.78768 21.66428 21.60961 21.51707 21.50091 20.7457 20.07467 18.16156 17.00737 15.96032 15.5999 15.47433 15.32015 15.48203 15.46397 15.5569 16.11283 16.73759 16.9185 16.80646 16.44073 15.83316 15.76674 15.95441 16.13332 16.72512 17.89049 16.7372 16.95654 17.61695 17.20662 18.06515 
20.18084 21.41937 20.15095 20.44398 20.40508 20.13275 19.13811 19.21676 19.28542 19.68824 19.6282 19.0098 20.40921 18.80763 19.92545 19.41131 19.36898 18.32117 18.71398 20.14141 19.9642 19.75403 19.73155 19.63066 19.91459 18.78594 18.87661 19.12953 19.82351 20.45597 21.85871 20.74323 20.41594 18.71745 18.61397 18.97296 19.21976 19.57776 21.30924 18.84344 18.91124 18.96396 19.01072 19.06457 19.87116 22.04457 21.52665 21.57974 20.52394 22.48078 21.9304 20.54985 20.78274 19.99236 19.49657 19.94879 19.50714 20.16017 19.4203 19.61592 19.27683 19.87363 21.20276 20.8786 19.8621 20.42029 20.29276 21.30951 21.62275 21.10292 21.57154 20.40998 20.22291 20.84195 22.0763 20.09263 22.32971 21.44392 19.76078 20.18655 20.08578 21.38637 21.22294 22.19317 21.26475 21.23075 21.1779 21.15212 21.25032 21.56595 21.26645 21.30083 21.0301 21.06554 22.17555 21.08957 20.4591 21.46192 21.61694 20.99063 19.57761 21.53775 -9999 19.45271 -9999 -9999 20.0632 21.78535 21.69196 21.6958 21.76226 20.92306 20.58706 20.989 19.7293 20.76429 20.42892 19.29742 19.20894 19.22745 18.9199 19.0111 19.03831 18.89735 18.92803 18.75142 18.63058 18.71689 19.11661 19.23904 19.84717 20.9948 21.30343 21.0702 21.28013 21.21378 21.23102 21.41423 21.70372 21.12773 21.89984 21.84256 22.14957 22.0043 21.62921 22.41738 21.70398 22.40425 22.70882 22.1376 22.28641 22.29801 23.04821 22.62654 21.666 22.93562 21.55782 20.87423 22.42274 22.37695 22.07343 22.32417 22.2812 21.19982 20.42677 22.25208 22.55102 21.97125 21.88234 21.66496 22.2158 21.79406 21.05725 20.27712 19.26146 18.32065 16.82573 15.76809 15.06333 14.95961 15.44956 15.4568 15.35336 15.29018 16.12402 16.37405 16.90065 16.75806 16.60285 15.88473 15.85244 15.9284 16.14977 16.31976 16.94553 16.88445 17.14866 18.8707 17.82214 18.12496 
21.4542 21.3504 21.08403 19.7142 19.52035 20.58367 19.88904 19.25763 20.40282 18.82935 19.03745 19.20323 18.47574 18.47776 18.66003 18.5508 18.46428 18.23961 18.53733 19.53229 19.76219 19.80205 19.0338 18.66059 18.84963 19.16962 20.17535 18.89898 18.88101 18.95358 20.22261 22.09342 20.58594 19.68923 18.78089 18.68703 18.4511 19.78336 21.27901 18.94839 21.55355 20.53321 19.62886 19.33027 19.18188 20.25843 22.02115 21.51307 20.10346 20.78567 19.94905 21.34056 21.16431 19.95405 19.55768 20.04683 21.58517 20.09778 20.07466 19.28264 19.47709 19.22217 19.97234 21.10883 21.3245 20.35359 20.54571 21.33057 21.35128 22.14344 21.91026 21.9998 19.73827 19.74634 20.4703 20.18318 21.47287 19.66152 19.45422 19.60903 19.44812 21.87553 21.38077 21.35425 21.06555 21.18933 20.92549 20.99364 21.1404 20.97526 22.05292 21.59789 21.74479 21.47436 20.41479 21.63123 19.75365 22.35007 19.84451 21.73604 19.85166 19.3787 19.37322 19.33048 19.42834 22.23948 21.09896 21.04974 20.53447 21.19587 19.86047 19.52871 21.95367 21.03733 19.62694 19.79206 20.58598 20.7147 19.04908 18.98782 18.78244 18.86854 18.89387 19.01829 18.84836 18.55668 18.28891 18.31519 19.88184 19.55538 21.50092 20.93707 20.73433 21.33228 21.35523 21.37764 21.62855 20.45379 20.59441 20.99871 21.78749 22.24226 22.0736 22.40506 22.4278 22.42865 22.44847 22.46168 21.99263 22.96244 22.41201 22.37408 22.17446 21.73621 23.0054 23.41278 22.68881 20.86247 21.67183 22.62521 22.7028 22.49315 22.34277 21.88729 21.13441 21.53121 21.18458 22.22702 20.66409 21.75427 21.69398 21.99509 20.77513 20.97245 19.17176 18.29421 16.78173 15.5868 14.88584 14.89958 15.34052 15.70272 15.62373 15.87533 15.4589 16.01084 16.74846 16.76962 16.71967 16.37887 16.40954 15.99725 16.18521 16.39805 16.63523 17.81641 17.104 17.44611 17.50617 17.72502 
19.4102 19.00796 19.16445 19.55041 21.59204 20.16149 19.91681 20.64688 19.20688 18.96948 19.63535 20.19082 18.81806 18.73969 19.78289 18.87085 18.43503 20.11422 18.44934 19.5074 19.73525 19.16911 19.00681 18.4319 18.84646 19.92052 18.9927 18.79026 18.74935 18.9749 20.93769 20.75142 21.67126 21.51703 19.00356 18.94262 18.61025 18.54268 18.7294 18.76021 19.78745 20.80658 19.61476 19.47952 19.89714 21.07358 21.05332 21.29098 21.38814 22.01254 21.62266 20.60922 21.61068 21.41625 20.02896 21.59191 19.88662 19.4269 19.33475 19.15367 19.02478 19.11618 19.57574 20.95879 20.76543 19.87183 19.99798 19.99455 21.61108 21.54274 21.76373 21.67479 22.06145 20.17649 19.75504 19.91793 22.18954 21.3597 21.08061 19.68014 20.18122 20.95579 21.59183 20.03548 20.97545 20.24559 21.17686 21.18424 20.92871 21.4165 20.79203 20.31088 19.7447 21.14889 21.72333 22.28688 20.01807 19.84746 19.95627 19.7915 19.41182 19.38634 19.31763 19.26568 19.78621 20.39859 21.04709 21.39339 21.80958 21.44155 19.60783 20.437 21.0809 19.84958 19.2492 19.7048 19.92479 19.57413 19.00775 18.69317 19.34275 18.95271 18.92289 18.93551 18.6301 18.21236 17.91145 18.07325 18.26755 19.23099 19.04312 20.82847 21.4038 21.25218 21.41279 21.46555 20.79292 19.85856 21.23184 20.00101 21.14095 22.40822 22.46849 22.4486 22.43423 22.45948 22.4731 22.48076 22.04613 22.74592 22.06858 22.52265 22.49723 22.38159 22.00109 21.60252 20.84572 21.00239 21.54284 21.24524 21.24797 22.31413 21.20108 20.56305 20.84383 23.32651 21.9415 21.77111 21.58806 21.55207 21.58682 21.63401 22.32794 20.06695 19.88752 18.46056 17.04901 15.87298 15.33148 15.07742 15.21308 15.60484 15.75982 15.76183 15.64941 16.22378 16.55212 16.50616 16.35792 16.66248 16.1011 16.25754 16.27182 18.38848 16.73008 16.97413 17.00405 18.71428 17.15458 17.77017 
20.52443 19.35789 18.86375 19.46227 20.91344 20.44791 19.28347 20.06856 20.71842 19.53676 19.44691 19.04721 19.02769 19.47312 19.27742 19.36423 18.81221 18.63401 18.42271 18.77275 19.72434 19.74037 18.77468 18.41449 18.71533 18.83195 20.09969 18.76288 18.55484 18.61084 20.82869 20.94111 21.03172 21.23134 21.41511 21.17088 20.57518 18.87874 18.73404 18.65573 18.77551 19.16228 19.74433 22.27616 19.57755 19.63916 21.90076 21.57405 20.02405 21.64471 21.57923 22.02067 21.03935 20.50575 21.60794 19.96069 20.25665 19.30057 19.17363 19.05626 19.01458 19.04766 20.44118 20.28868 21.264 19.70898 20.17827 20.04967 20.79218 21.01767 21.73271 21.72203 21.92192 22.13253 19.80241 22.89692 21.73931 19.92507 20.28177 20.01746 21.29511 21.03153 20.98995 21.10505 20.89718 21.13271 21.05378 21.27994 21.05132 21.10203 21.27947 20.85303 21.59932 21.57919 21.75538 19.48121 19.65113 21.44397 22.35176 20.02706 20.33707 22.18065 20.19988 19.17807 19.16611 19.69583 21.93984 21.78855 20.80436 21.62337 20.53182 21.56944 21.92435 19.0541 19.31098 21.52206 19.4951 18.7976 18.67114 18.91887 18.77343 18.77566 18.86316 19.22282 18.26811 17.99988 17.55633 17.80219 17.88658 18.52759 18.84911 19.83022 20.20187 21.23322 21.38272 21.1162 20.43799 20.24312 21.08211 20.7465 22.17653 22.36197 22.3597 22.09532 22.43369 21.72235 22.47285 22.45094 22.00841 22.57827 22.06449 22.52984 22.1648 22.49007 22.25517 22.20817 20.7989 20.8168 22.94095 21.58099 21.79819 21.5177 20.35661 20.33472 20.30303 20.27638 21.89479 21.96927 21.57873 21.50893 21.50104 19.94018 21.66589 21.13597 18.91131 18.45603 18.44026 16.83582 15.76892 15.15829 15.02084 15.15318 15.63048 15.8544 15.47686 15.75937 15.9663 16.13802 16.26483 16.01052 15.96891 16.37553 16.31093 16.57924 17.50876 16.89212 16.94593 16.97165 17.42695 17.56937 
