# Supplementary material for: Exploring the Distribution of the Spreading Lethal Salamander Chytrid Fungus in Its Invasive Range in Europe – A Macroecological Approach
Source: PLoS One. 2016 Oct 31;11(10):e0165682. doi: 10.1371/journal.pone.0165682 (PMC5087956; doi:10.1371/journal.pone.0165682)
Supplement: S2 ZIP Archive — (ZIP) [file pone.0165682.s011.zip › BIOCLIM_full/bio_11.asc]

ncols         200
nrows         200
xllcorner     3.31330001355
yllcorner     -1.12269991115
cellsize      0.0117999315
NODATA_value  -9999
2.239841 2.070698 2.324859 2.316181 2.201461 2.187377 2.186726 2.193959 2.121855 2.21377 2.123926 2.13888 2.220727 2.122359 2.177901 2.128671 2.120925 2.118295 2.178511 2.317326 2.255838 2.185327 2.254251 2.321898 2.369882 2.365498 2.323745 2.348067 2.336654 2.387572 2.347208 2.414331 2.356052 2.349334 2.351424 2.405405 2.319381 2.297291 2.280598 2.291004 2.259693 2.262552 2.325967 2.337005 2.306411 2.325601 2.283283 2.275679 2.179061 2.160862 2.110783 1.985005 1.958678 1.937077 1.915257 1.913649 1.949004 1.97208 1.964293 1.963531 1.947483 1.935287 1.923451 1.906778 1.878875 1.828394 1.813369 1.840784 1.889454 1.938638 1.890141 1.808638 1.816064 1.856515 1.892409 1.897445 1.901646 1.894668 1.928395 1.965834 1.987136 1.977151 2.001601 2.012882 2.046579 2.060576 2.05634 2.042047 2.025415 2.073053 2.095875 2.022078 2.036819 2.008254 1.947152 1.973271 1.869684 1.851755 1.778446 1.641458 1.54902 1.398106 1.330133 1.250614 1.259495 1.238799 1.239226 1.281752 1.301813 1.161269 1.054249 0.9713886 0.9970589 1.043298 1.138147 1.206069 1.270227 1.074782 0.9442281 0.9958229 0.9633015 0.9630116 0.9369749 0.7875153 0.7564434 0.7384174 0.7426393 0.7361491 0.7226095 0.5508363 0.3662252 0.1928751 -0.05204264 -0.05438747 0.09273271 0.1693105 0.2675618 0.3317911 0.2371207 0.1835776 0.1386609 -0.1794535 -0.2554116 0.0452524 0.02446999 0.1843515 0.05360405 0.06344614 0.08366378 0.1140849 0.131556 -0.006942848 -0.1623738 -0.290873 -0.6290336 -1.125341 -1.449488 -1.799616 -1.596385 -1.287872 -1.117305 -0.5586545 -0.4599203 -0.1784922 -0.9866993 -1.018967 -0.9451598 -0.745926 -0.694224 -0.6797587 -0.4881593 -0.0456083 -0.2399242 -0.1516369 -0.5216116 -0.9072521 -0.9992878 -0.7379914 -0.3532922 0.286081 0.4381604 0.4943797 0.6853017 0.6790814 0.6448556 0.2941944 0.4240978 0.15006 -0.03720599 -0.04677852 0.02206931 0.1511586 0.09687283 -0.002146343 0.2128754 0.3089194 0.3415122 0.4937529 0.3112792 0.2037048 
2.340549 2.311741 2.186283 2.230193 2.227482 2.127455 2.102217 2.141107 2.106724 2.10678 2.163665 2.139032 2.150374 2.113092 2.150039 2.120615 2.118504 2.199131 2.10593 2.293329 2.218423 2.258793 2.306721 2.337386 2.400013 2.326415 2.308293 2.324299 2.332295 2.333571 2.331918 2.343551 2.369119 2.351633 2.431019 2.278253 2.259754 2.246774 2.275283 2.232945 2.222615 2.220122 2.234221 2.295943 2.287118 2.281127 2.347233 2.29575 2.210229 2.226587 2.104445 2.031396 1.991332 1.957279 1.958149 1.925241 1.928227 1.936665 1.936243 1.920699 1.916645 1.883712 1.866312 1.85031 1.83085 1.815103 1.821659 1.866083 1.943033 1.902124 1.936512 1.79281 1.784296 1.82729 1.874628 1.886596 1.872807 1.866144 1.89628 1.960092 1.984415 2.00006 2.011275 2.007557 1.996042 2.037546 2.041055 2.06759 2.032907 2.001245 2.016306 1.998788 2.021692 2.088154 2.093912 2.055882 1.954726 1.872171 1.743855 1.648014 1.50302 1.440159 1.350885 1.243133 1.263223 1.260456 1.334461 1.299926 1.223225 1.109364 1.109852 1.12331 1.161935 1.160369 1.211608 1.363631 1.279301 1.206105 1.108871 1.053537 0.9630573 0.983494 0.8944488 0.8571005 0.6902402 0.7503499 0.7066994 0.735849 0.6846861 0.5779613 0.3937064 0.2708577 0.178288 0.1161743 0.1160012 0.1676069 0.2641845 0.3211254 0.2597849 0.1555278 0.07575386 -0.1780245 -0.2364606 0.08546946 0.1659955 0.006022016 0.242681 0.2617492 0.01425672 -0.0375672 0.1384785 0.06078084 0.08448783 -0.161255 -0.7182973 -1.126221 -1.334127 -1.557567 -1.44459 -1.189677 -0.9576213 -0.7411245 -0.6536409 -0.7925515 -0.7185871 -0.7653098 -1.007208 -0.8688304 -1.000814 -0.5489249 -0.3855238 -0.6667684 -0.5258384 -0.2006326 -0.2597859 -0.5211233 -0.7648115 -0.7562409 -0.4765115 -0.04233279 0.3246093 0.4721109 0.5239044 0.1375323 0.23674 0.6503438 0.5631602 0.3991292 0.20607 0.4125661 0.2558949 0.4065656 -0.01042185 -0.1974793 0.09310403 0.1230164 0.278427 0.2366589 0.1976775 0.2732086 
2.348805 2.270517 2.308033 2.164656 2.225804 2.155847 2.081542 2.111632 2.10444 2.113077 2.141768 2.136936 2.093342 2.088235 2.0714 2.080881 2.115121 2.218083 2.224802 2.15158 2.261178 2.395247 2.259485 2.366449 2.33734 2.310596 2.320434 2.303069 2.34821 2.323094 2.330733 2.339583 2.342655 2.32936 2.394932 2.246962 2.212859 2.212681 2.197677 2.195525 2.186772 2.183476 2.194142 2.231699 2.229664 2.263264 2.284652 2.227177 2.249617 2.206684 2.173496 2.118605 2.04721 2.006845 1.983814 1.929575 1.920516 1.9137 1.896926 1.877786 1.854969 1.832935 1.813186 1.790608 1.775227 1.769418 1.816822 1.884007 1.910745 1.934707 1.883997 1.778157 1.780577 1.827503 1.880991 1.895186 1.87803 1.871342 1.899866 1.946298 1.965758 1.976709 1.980346 1.998112 2.026676 1.987237 2.021682 1.994272 1.972213 1.974115 2.022602 1.983052 2.00683 1.975753 2.046406 2.068134 1.932804 1.829533 1.77834 1.725595 1.655959 1.49829 1.292093 1.180602 1.285959 1.373503 1.321624 1.320388 1.206359 1.212584 1.277724 1.17519 1.32819 1.356424 1.346725 1.249272 1.145893 1.052774 0.9770243 1.045668 0.9650919 0.9683724 0.9145091 0.8823335 0.833907 0.8025349 0.7705626 0.693643 0.7259459 0.5868927 0.540435 0.420933 0.3443289 0.2523437 0.1601042 0.1399681 0.1734252 0.1632223 0.1588177 0.1518034 0.02882884 -0.1854043 0.02609758 -0.131907 -0.09096775 0.1868946 0.1297401 0.4376262 0.1098634 -0.02693182 -0.02778625 0.3973176 0.3808022 -0.06642149 -0.5308685 -1.107025 -1.155686 -1.145157 -1.216843 -1.010361 -0.9592845 -0.8481702 -0.8988649 -0.8332673 -0.8121644 -1.099157 -0.8068135 -0.8329266 -0.8378602 -0.3834483 -0.3963114 -0.7572986 -0.8138478 -0.8198699 -0.5953523 -0.1653086 -0.2781626 -0.4957275 -0.2940318 0.01259347 0.2241048 0.1331177 -0.3188019 -0.2477725 0.09121694 0.5872385 0.733321 0.406423 0.2463019 0.3875683 0.59823 0.364812 0.3088012 -0.09407568 -0.1236727 0.3197124 0.2802581 0.2046255 0.2751912 0.2812793 
2.274515 2.315729 2.341125 2.273676 2.208932 2.220097 2.163003 2.077275 2.1215 2.099929 2.052743 2.0611 2.096653 2.084456 2.128056 2.050561 2.124261 2.241347 2.26597 2.283039 2.14776 2.346251 2.26305 2.258244 2.284748 2.287337 2.28485 2.288736 2.297367 2.306416 2.31435 2.34497 2.38155 2.292073 2.253509 2.210387 2.17575 2.159423 2.156463 2.16044 2.152043 2.14424 2.146361 2.151707 2.159626 2.167357 2.220967 2.209522 2.162734 2.17636 2.196003 2.166864 2.173389 2.058501 1.977823 1.944248 1.897099 1.880624 1.866525 1.841954 1.82373 1.800048 1.782414 1.765512 1.750685 1.776168 1.813857 1.904357 2.02657 1.908482 1.860976 1.771636 1.799427 1.841602 1.885334 1.906869 1.89602 1.879261 1.882318 1.902775 1.931757 1.973678 1.978235 1.97472 1.981526 1.978591 2.014836 1.99298 1.991205 2.010283 2.019093 2.010497 1.992253 1.963719 1.975163 2.017918 1.976048 1.90041 1.911966 1.790801 1.780944 1.587676 1.282403 1.193211 1.294229 1.374022 1.347742 1.330026 1.218403 1.319788 1.362833 1.408934 1.331608 1.18579 1.010553 0.8872008 0.8512818 0.8899066 0.9179525 0.9544059 1.012674 0.891448 0.9600921 0.9460336 0.9231759 0.8485759 0.8060851 0.7184183 -9999 0.605132 0.5816079 0.4800148 0.3782082 0.3019652 0.2253 0.165918 0.1704651 0.1691731 0.1914358 0.116673 0.05547996 0.06258134 0.1601605 -0.03346268 -0.1198578 0.0208384 -0.02270005 0.3175556 0.1763253 0.0586804 -0.01094069 0.03909786 0.2026978 0.03384902 -0.4005635 -0.8005422 -0.8675386 -0.330602 -0.8803813 -0.8867034 -1.082769 -1.144628 -1.003276 -0.8672639 -0.6260377 -0.9178618 -0.8882955 -0.892858 -0.573822 0.009892702 -0.4922286 -0.6386974 -0.82429 -0.8250022 -0.7744547 -0.337962 -0.2898102 -0.2777152 -0.1997325 -0.1990612 0.09091165 -0.06272878 -0.01658132 0.02103666 0.3869821 0.6316007 0.6982106 0.6920311 0.2125599 0.5467631 0.6592051 0.5750316 0.3686624 0.1371052 0.02063986 0.06165069 0.2162018 0.2230883 0.1880648 0.3088064 
2.261728 2.31967 2.31257 2.247069 2.1504 2.100915 2.097432 2.062814 2.166009 2.123051 2.127664 2.112598 2.145761 2.214187 2.143091 2.19609 2.126942 2.08112 2.142903 2.084538 2.111485 2.245335 2.201715 2.216394 2.271473 2.307062 2.303491 2.261743 2.270146 2.301518 2.304295 2.304636 2.283706 2.266123 2.238062 2.201807 2.178115 2.142236 2.129073 2.130355 2.1186 2.107782 2.102233 2.09674 2.100397 2.111978 2.136245 2.133269 2.168044 2.119847 2.227263 2.179829 2.166925 2.069238 1.986296 1.905318 1.856765 1.849084 1.847162 1.834019 1.822178 1.806207 1.788156 1.77746 1.777801 1.786305 1.825876 1.885126 1.928862 1.981022 1.839507 1.813628 1.82111 1.85179 1.863662 1.885019 1.883106 1.861821 1.84736 1.854603 1.870844 1.898757 1.922774 1.933608 2.004495 2.060037 1.989323 1.971999 1.953419 2.00273 1.979644 1.93608 1.99537 1.994374 1.958871 1.963576 1.901468 1.954167 2.015736 1.92194 1.724161 1.477411 1.267195 1.263707 1.421263 1.453536 1.34795 1.248839 1.322183 1.37183 1.557926 1.424514 1.226978 0.8906291 0.7414643 0.6469055 0.6151722 0.6919901 0.816207 0.8813161 0.889739 0.8775216 0.8956186 0.9796081 0.9320315 0.8450409 0.7963501 0.6905862 0.6707499 0.5920247 0.466923 0.3910003 0.3310131 0.2714427 0.2819408 0.2453451 0.2283162 0.1613048 0.1667215 0.1275726 0.1350443 0.1427807 0.1164082 0.199116 0.09540298 -0.08506783 0.04723078 0.1543834 0.09884652 0.2513123 0.1183573 0.03867584 0.2138165 -0.003163735 -0.1577152 -0.5048524 -0.5898387 -0.6757763 -0.5783995 -0.7779031 -1.146683 -1.276606 -1.136602 -0.8307242 -0.7698668 -0.563207 -0.7999982 -0.9471285 -0.6700235 -0.4179742 -0.3619538 -0.4966023 -0.5853323 -0.6589407 -0.7699891 -0.6017099 -0.04686479 -0.1588643 0.09469578 0.0387675 -0.1142225 -0.0915885 0.1206665 0.2988576 0.4235067 0.6746918 0.1205188 0.4765522 0.2255249 0.01280228 0.3564859 0.172994 0.5243011 0.2034961 0.199402 0.206767 0.222173 0.3948098 0.2064819 0.3944334 
2.27986 2.341257 2.202071 2.204045 2.263666 2.098942 2.110249 2.129312 2.143014 2.136677 2.133813 2.129663 2.13244 2.162378 2.076573 2.029738 2.032485 2.080662 2.081125 2.043212 2.090397 2.063018 2.229639 2.205428 2.257175 2.25863 2.245218 2.23327 2.237003 2.261606 2.274057 2.275288 2.255609 2.244114 2.227258 2.206257 2.157637 2.128254 2.103169 2.187952 2.078806 2.066171 2.065673 2.090824 2.047906 2.054132 2.070764 2.088668 2.132837 2.075596 2.072209 2.141814 2.165908 2.111897 1.984328 1.889678 1.829879 1.819894 1.838948 1.84353 1.835733 1.822015 1.7978 1.790567 1.791411 1.80048 1.813964 1.837707 1.86649 1.877532 1.848957 1.844263 1.831465 1.877003 1.809824 1.827931 1.807443 1.784189 1.774098 1.793797 1.837183 1.862151 1.8827 1.916808 1.927138 1.970249 1.992314 1.946715 1.944233 1.946944 1.953307 1.942631 1.968179 1.922627 1.933338 1.897582 1.958861 1.975814 1.875589 1.856388 1.756336 1.585881 1.460733 1.442331 1.407414 1.469685 1.347782 1.33291 1.300994 1.41485 1.391804 1.188898 0.8630566 0.7438496 0.6265755 0.5709472 0.6301666 0.7548309 0.7289114 0.7856231 0.837854 0.949004 0.990625 0.9692931 0.8874195 0.8156269 0.7672465 0.7560771 0.6809527 0.5403228 0.3490386 0.2481728 0.2323038 0.279947 0.3482046 0.3498218 0.3148591 0.2098682 0.1811207 0.1614624 0.200876 0.129653 0.1600534 0.2042836 0.1363983 0.1515707 -0.08772782 0.1404975 0.2406618 0.2366332 0.2025961 0.001139164 -0.09319053 0.07524625 -0.0767417 -0.2058003 -0.2733968 -0.5141398 -0.5523428 -0.6325428 -0.9561004 -1.099788 -1.067657 -0.9110414 -0.7603505 -0.347656 -0.5744427 -0.6551514 -0.6213481 -0.6845451 -0.4629616 -0.1112671 -0.3430378 -0.395986 -0.3080802 -0.4978791 0.5285023 0.5233449 0.2278442 0.001642803 0.2508838 0.2345824 0.3713573 0.4260953 0.4244018 0.1412455 0.1797333 0.3344724 -0.1165619 -0.1060895 0.6128327 0.3398082 0.5904337 0.580947 0.4980053 0.6344797 0.4593598 0.3137462 0.5804687 0.3924305 
2.29929 2.270944 2.241495 2.172072 2.198704 2.109882 2.050043 2.193959 2.154469 2.145955 2.074838 2.0611 2.066868 1.997837 2.001678 2.08883 2.037118 2.070535 2.070713 2.060525 2.112345 2.161218 2.274281 2.210326 2.239903 2.246479 2.229384 2.222467 2.222014 2.245813 2.253325 2.253376 2.273619 2.270914 2.236698 2.202107 2.165048 2.127888 2.089232 2.06495 2.056278 2.064528 2.048914 2.03807 2.026127 2.030354 2.050424 2.073963 2.096272 2.062535 2.037897 2.026783 2.039992 2.097116 2.000498 1.915735 1.845971 1.825901 1.851663 1.871474 1.86264 1.848342 1.838144 1.823424 1.824615 1.833948 1.842106 1.850234 1.865783 1.906671 1.899881 1.914743 1.899444 1.890548 1.801213 1.791533 1.746504 1.708378 1.708241 1.748707 1.811985 1.861388 1.882684 1.901244 1.893513 1.919417 1.973739 1.93135 1.949696 1.936695 1.944828 2.02628 1.952265 1.947265 1.95051 1.912836 1.903818 1.936039 2.02806 1.967472 1.834085 1.685098 1.584044 1.543247 1.468108 1.438781 1.331272 1.245966 1.361622 1.436314 1.273823 1.022068 0.7734721 0.7557413 0.7454109 0.7357626 0.7465657 0.7574553 0.8052358 0.8003682 0.8565868 0.9273162 0.9254447 0.8675629 0.7744589 0.747044 0.8104187 0.7561125 0.6115304 0.4641255 0.289204 0.1998282 0.2082359 0.3285411 0.3825876 0.4256936 0.3579753 0.3099861 0.283324 0.2207735 0.2768749 0.2992951 0.2876984 0.2519266 0.2866467 0.09764606 0.01050796 0.130605 0.2373709 0.3388877 0.1904285 0.01977052 -0.1043753 -0.2205046 -0.08706155 -0.3682405 -0.416804 -0.437622 -0.5334979 -0.5697175 -0.6919861 -0.7929993 -0.9146675 -0.7220764 -0.7516886 -0.710978 -0.5141297 -0.1311504 -0.09661978 -0.6341656 -0.512487 -0.3221587 -0.1545717 0.0582215 0.1897775 0.2021485 -0.005126814 0.3004953 0.1723785 0.1524188 0.2150004 0.3779643 0.181707 0.2225949 0.3076109 0.09035748 0.2466482 0.3145743 -0.03536997 -0.02275598 0.284195 0.08333834 0.6024311 0.6436656 0.6343068 0.4531962 0.2558849 0.6581361 0.6048533 0.4999901 
2.303807 2.319274 2.375182 2.265268 2.20791 2.141773 2.110259 2.188481 2.199106 2.131804 2.029118 2.041335 2.179656 2.121845 2.077427 2.172876 2.088724 2.071695 2.077676 2.074304 2.159789 2.226719 2.197666 2.178919 2.223677 2.206817 2.259378 2.209985 2.209533 2.214883 2.21795 2.230625 2.247695 2.281702 2.384637 2.342614 2.17693 2.14745 2.091409 2.056578 2.035852 2.038924 2.029947 2.009622 1.998275 2.000711 2.067972 2.127537 2.077361 2.052687 2.012648 1.990503 2.006922 2.029947 2.096786 1.962279 1.89247 1.859216 1.86295 1.87596 1.87563 1.86383 1.8488 1.841725 1.847045 1.86505 1.871082 1.870584 1.875162 1.892476 1.927621 1.92812 1.906086 1.840906 1.782831 1.733596 1.799915 1.692438 1.693628 1.763564 1.793502 1.865345 1.882644 1.888625 1.881433 1.917296 1.903233 1.890171 1.935042 1.945418 1.941543 1.94257 1.956028 1.950942 1.957361 1.921228 1.905862 1.985935 2.038334 1.957605 1.816573 1.74623 1.640654 1.575881 1.348784 1.277948 1.319661 1.328938 1.442056 1.383808 1.221567 0.9550975 0.7759642 0.8495115 0.9326618 0.8575887 0.8375588 0.8899117 0.844873 0.8906291 0.9503418 0.8256012 0.8067923 0.7358085 0.7402537 0.7566161 0.7836702 0.7060232 0.5365082 0.4036803 0.3479248 0.3727507 0.3564545 0.3959695 0.4323058 0.4624572 0.4501128 0.4114217 0.3114766 0.3280474 0.3389322 0.3640534 0.3730561 0.3716929 0.2510926 0.2035372 0.06171684 0.003143152 0.233256 0.2243091 0.2317761 0.07155353 -0.1077579 -0.1666057 -0.04668184 -0.2425232 -0.3409882 -0.4812011 -0.4131877 -0.6189981 -0.5999452 -0.6372324 -0.7812398 -0.695938 -0.2129831 -0.4340262 -0.5504303 -0.4155885 -0.347819 -0.4859823 -0.2769062 -0.1260437 -0.313436 -0.2953033 0.2367398 0.1115722 -0.1342775 -0.1087344 -0.1028963 -0.155661 0.07439049 0.2907806 0.3147632 0.268228 0.1662891 0.1549316 0.1823517 0.2616313 0.2164449 0.223418 0.1744883 0.331888 0.4641519 0.7363933 0.7360982 0.7523337 0.7017711 0.656971 0.608912 0.5956778 
2.34823 2.31284 2.302611 2.311085 2.231622 2.154545 2.144947 2.179778 2.128727 2.14837 2.062972 2.042286 2.006555 2.042947 2.02246 2.080281 2.051497 2.031488 2.173817 2.039626 2.18314 2.127969 2.162373 2.194839 2.210331 2.212533 2.244862 2.185897 2.176487 2.18463 2.196771 2.213612 2.232461 2.213713 2.198439 2.176767 2.157841 2.198887 2.160816 2.216013 2.112151 2.083205 2.050353 2.026168 1.978113 1.997069 2.029494 2.055292 2.057545 2.048517 1.999338 1.981465 1.982024 1.999404 2.12297 2.05222 1.953231 1.903858 1.874613 1.866881 1.869256 1.87094 1.871881 1.875848 1.872751 1.887089 1.891351 1.893309 1.908044 1.899474 1.907124 1.916762 1.926248 1.911412 1.831751 1.782546 1.782821 1.760105 1.828536 1.75598 1.753173 1.828327 1.862141 1.882125 1.901997 1.936059 1.938145 1.903095 1.954162 1.917754 1.945866 2.02038 1.999048 1.990996 1.97056 1.943714 1.923741 1.92695 2.012486 1.960286 1.842523 1.782785 1.588113 1.521 1.336974 1.321008 1.384332 1.539626 1.505334 1.403818 1.204228 1.065978 0.9559821 0.9905893 0.9553059 0.9524781 1.002054 0.9569488 0.9775532 1.021661 0.93374 0.8242941 0.7217803 0.6805103 0.7245423 0.7322072 0.6829821 0.5610645 0.4787993 0.4230335 0.4323313 0.4806915 0.5014384 0.5193065 0.4905842 0.4980001 0.507796 0.4700816 0.4108469 0.4221283 0.4065797 0.4057555 0.4092753 0.3372434 0.2837972 0.2002006 0.001037697 0.03829962 0.4727323 0.4112041 0.235443 0.3004555 -0.03858988 -0.177185 -0.277247 -0.3476613 -0.2349803 -0.1476147 -0.6129505 -0.6453348 -0.7278748 -0.7073109 -0.8254496 -0.681015 -0.283951 -0.5126953 -0.444875 -0.2379873 -0.5100607 -0.223531 -0.4015912 -0.2592772 -0.30837 -0.4168397 -0.09021016 0.02448515 0.1871225 -0.07318731 -0.1936045 -0.1203521 0.07709127 0.1682167 0.2053671 0.1664215 0.1418038 0.1243731 0.157485 0.211552 0.2159719 0.2437226 0.2285094 0.3146097 0.5013112 0.5928182 0.6461831 0.6423228 0.4671784 0.5901541 0.4472706 0.6386619 
2.395517 2.361739 2.399123 2.374709 2.239588 2.197178 2.168232 2.232024 2.197605 2.213805 2.07639 2.059188 2.025934 2.023426 1.976419 2.188811 2.027017 2.067621 2.038975 2.088556 2.199258 2.225997 2.184935 2.211298 2.203521 2.207473 2.230264 2.165572 2.156641 2.171742 2.185098 2.209095 2.177301 2.137496 2.151615 2.107451 2.127267 2.157154 2.174234 2.220483 2.103637 2.234954 2.070352 2.039677 2.023874 2.039173 2.042164 2.022282 2.015451 2.006682 2.000624 1.984521 1.977187 1.990483 2.031402 2.022602 2.021168 1.942275 1.894362 1.861302 1.854226 1.862116 1.874501 1.959146 1.938242 1.901885 1.890263 1.89042 1.884602 1.885629 1.898518 1.911422 1.910389 1.92724 1.903202 1.878788 1.889551 1.747481 1.832417 1.786345 1.75007 1.764408 1.821517 1.850651 1.903894 1.906401 1.965367 1.948658 1.928466 1.973317 1.944294 2.043914 2.036869 2.134256 1.965392 1.924157 1.932565 1.980915 2.048542 1.984613 1.892938 1.807296 1.675068 1.536132 1.421081 1.37568 1.378783 1.563231 1.565235 1.468128 1.260802 1.144347 1.096485 1.072371 1.015487 1.008182 1.00392 1.051085 1.055511 1.022114 0.9058369 0.7705778 0.7333873 0.7779987 0.7707863 0.7271005 0.5961038 0.558196 0.4247324 0.4647817 0.4975574 0.5297385 0.6170745 0.6362802 0.5938404 0.5493866 0.501235 0.4786164 0.4863373 0.4831177 0.3897593 0.3388051 0.3248178 0.2718852 0.2565306 0.2385963 -0.180949 0.1663818 0.4806814 0.3786714 0.1521251 -0.07031246 -0.07074466 -0.002655029 -0.1042023 -0.04044594 -0.1292113 -0.6387128 -0.6085866 -0.6672009 -0.7332919 -0.9353383 -0.7151639 -0.6305289 -0.2686003 -0.6295168 -0.5308381 -0.4951477 -0.3968759 -0.5010121 -0.5602721 -0.3588867 -0.4163462 -0.3575493 -0.2976941 0.07735596 0.0278308 -0.007284661 -0.004476964 0.02013052 0.1912166 0.1831296 0.2197054 0.2263478 0.2692657 0.2432848 0.2420694 0.2525268 0.2898853 0.3555691 0.3241565 0.3277068 0.4923949 0.5828084 0.5435841 0.6640767 0.6599311 0.7322022 0.7017503 0.7103363 
2.461938 2.481169 2.364898 2.320622 2.253661 2.209054 2.200952 2.204095 2.140848 2.246688 2.089706 2.003249 2.029555 2.034092 2.035969 2.139282 2.179824 2.159031 2.090478 2.10707 2.203643 2.233637 2.185892 2.206679 2.227787 2.217193 2.187926 2.186411 2.200301 2.175765 2.195352 2.203745 2.143696 2.064055 2.015192 2.03011 2.069264 2.111332 2.214802 2.253931 2.164351 2.180129 2.110574 2.053685 2.027363 2.003646 1.988789 1.975763 1.965255 1.966704 1.977624 1.982924 1.98413 1.972386 1.989704 2.017964 2.042169 2.015486 1.930363 1.876749 1.85971 1.85535 2.016504 1.94788 1.875655 1.900649 1.87712 1.867481 1.907846 1.881611 1.914926 1.907103 1.916864 1.923502 1.924585 1.905481 1.859863 1.831033 1.762755 1.750833 1.65924 1.702849 1.803618 1.841323 1.910455 1.883579 1.932321 1.964858 1.956699 1.925394 1.947514 1.987543 2.066161 -9999 2.157709 1.955621 1.940902 1.985269 2.054229 2.006586 1.973433 1.869094 1.692972 1.653874 1.523075 1.467274 1.560744 1.655934 1.604735 1.470473 1.326715 1.22677 1.225529 1.065815 1.046589 1.056436 1.093001 1.11032 1.039631 0.9351237 0.8663521 0.8614441 0.8759398 0.8453103 0.782429 0.6600129 0.5856161 0.5496103 0.5099373 0.5220379 0.5922486 0.6464374 0.7040545 0.7011147 0.6503642 0.5587453 0.5049886 0.4921406 0.5577129 0.490167 0.5365285 0.4309121 0.2434275 0.2555379 0.1891837 0.1551716 0.04164098 0.4099476 0.4431141 0.280365 -0.01435868 -0.207372 -0.1235046 -0.03919486 0.2779836 -0.3474785 -0.6087238 -0.7203217 -0.6338807 -0.5529989 -0.6470233 -0.6773887 -0.7454632 -0.6951346 -0.7940573 -0.3457999 -0.27415 -0.3896994 -0.6237285 -0.6212259 -0.5818433 -0.4618782 -0.4991812 -0.5208444 -0.440577 -0.1998202 -0.01998518 0.07071324 0.1246482 0.2122792 0.217091 0.2864981 0.2999513 0.3034606 0.3123311 0.357004 0.310017 0.3395577 0.3825317 0.3078308 0.3609557 0.3408853 0.456496 0.5521535 0.566732 0.6544446 0.7249847 0.845992 0.7924743 0.7381278 
2.40841 2.353459 2.419936 2.322351 2.255868 2.224293 2.229247 2.197967 2.124068 2.279219 2.094771 2.031503 2.057168 2.042978 2.049773 2.150512 2.177835 2.158034 2.145237 2.089355 2.137959 2.273823 2.210845 2.213592 2.224751 2.223408 2.199965 2.17309 2.153838 2.183227 2.211191 2.195286 2.123794 2.049021 1.986581 1.984084 2.019485 2.057301 2.10738 2.105508 2.101551 2.308028 2.047856 2.032378 2.013783 1.990355 1.959818 1.957905 1.934676 1.942621 1.959289 1.968927 1.970305 1.967656 1.974064 2.001484 2.024438 2.01452 1.973194 1.932774 1.893533 2.064834 2.009734 1.952971 1.85916 1.863814 2.013269 2.015599 1.92103 1.876189 1.898548 1.914468 1.908288 1.924397 1.914539 1.914519 1.879587 1.904042 1.868082 1.768416 1.69373 1.73299 1.783685 1.849252 1.89454 1.915552 1.898452 1.940546 2.008035 1.966094 1.974237 1.947778 2.011148 2.033614 -9999 2.043486 1.965468 1.952905 2.001052 2.017959 1.936126 1.967676 1.830881 1.690413 1.594883 1.590016 1.670689 1.670841 1.606475 1.511285 1.330698 1.252659 1.142796 1.164051 1.12124 1.11768 1.169936 1.194498 1.106963 1.044972 0.9801523 0.9659107 0.9262226 0.7980995 0.7335702 0.6767465 0.6385133 0.5786275 0.5875642 0.6560405 0.717869 0.7323801 0.7166432 0.7256358 0.6418853 0.6132444 0.4965402 0.4836416 0.5977976 0.6025228 0.5358213 0.4489687 0.329431 0.3444875 0.3716431 0.2886556 0.4954732 0.4552246 0.2797995 0.1607056 0.05918388 -0.06874088 0.08374003 0.1349538 0.07098818 -0.2613678 -0.6862336 -0.5475769 -0.6435547 -0.6832986 -0.3937582 -0.2743032 -0.4793347 -0.580495 -0.6609954 -0.1642151 -0.1780751 -0.4042051 -0.6316885 -0.7440592 -0.6642355 -0.6076864 -0.6202648 -0.573874 -0.526943 -0.3232278 -0.1142183 0.1070597 0.2221873 0.2280618 0.2428425 0.3499795 0.3188261 0.3600657 0.3605134 0.3467042 0.315791 0.5225311 0.4138072 0.3972067 0.2785685 0.3268067 0.4297068 0.5226583 0.4331716 0.5855153 0.412033 0.8127939 0.9020323 0.8167003 
2.380614 2.392928 2.430744 2.350229 2.275842 2.239247 2.248092 2.261474 2.338225 2.191431 2.125289 2.101826 2.070937 2.050831 2.187702 2.110325 2.127862 2.12416 2.103804 2.034087 2.069208 2.295994 2.180994 2.22266 2.225371 2.231612 2.226531 2.180083 2.146514 2.174793 2.181406 2.197799 2.121286 2.068109 2.016 1.985635 1.985315 2.023838 2.04073 2.194299 2.08407 1.975855 1.979252 1.993824 2.04133 1.978143 1.946263 1.924956 1.920246 1.932911 1.942961 1.932586 1.989211 1.964553 1.965753 1.97556 1.99975 2.0157 1.998753 1.954879 1.932108 1.898589 2.003163 1.899484 1.84174 1.840382 1.887053 1.840718 2.003865 1.889902 1.891163 1.904642 1.900629 1.889571 1.890954 1.899474 1.884922 1.945337 1.798308 1.749068 1.716719 1.688791 1.795038 1.829324 1.877756 1.902363 1.902663 1.882832 1.952407 1.964614 2.043751 1.993783 2.01891 1.963841 1.945388 1.975722 1.924351 1.938038 1.909937 1.926156 1.928161 1.889612 1.867543 1.738311 1.714004 1.652546 1.696893 1.704283 1.610956 1.484293 1.385024 1.22972 1.157653 1.18374 1.181344 1.194335 1.216425 1.243585 1.178934 1.102329 1.023843 0.9439737 0.7579538 0.6701496 0.6926818 0.666172 0.6868936 0.6815733 0.6555775 0.7106972 0.7824441 0.7620178 0.7424712 0.7145984 0.7150815 0.6364378 0.593515 0.6243477 0.6391845 0.6500437 0.6016123 0.530842 0.4622079 0.4353475 0.5450835 0.5460296 0.4175151 0.3716777 0.2040608 -0.002105812 0.00238055 0.2945648 0.1385437 -0.05468754 -0.2858278 -0.4577485 -0.4784447 -0.1433675 -0.5743255 -0.0816652 -0.3740386 -0.3185485 -0.4713136 -0.4461771 -0.01233006 -0.6417441 -0.317337 -0.399634 -0.5157278 -0.7145436 -0.7962038 -0.736384 -0.5958914 -0.4520426 -0.3411062 -0.248648 0.08228964 0.2363628 0.2533304 0.3030537 0.2365253 0.2980843 0.4084715 0.4122876 0.410899 0.4067627 0.4734332 0.5122974 0.4535612 0.2958058 0.2450296 0.3798767 0.4757321 0.261261 0.4307901 0.259837 0.151652 0.6852356 0.8263947 0.7174618 
2.431243 2.396585 2.440754 2.364557 2.288955 2.23327 2.423939 2.359369 2.175704 2.178644 2.279713 2.107634 2.143162 2.143712 2.194015 2.104527 2.150761 2.089563 2.143386 2.192839 2.169667 2.257979 2.209904 2.209085 2.238606 2.221776 2.249404 2.149668 2.093215 2.085606 2.089212 2.094166 2.102136 2.125151 2.074945 2.011377 2.007567 2.023075 2.125894 2.203719 2.188847 1.918787 1.91191 1.947305 2.037047 1.987171 1.930851 1.909764 1.906717 1.912271 1.934498 1.920826 1.943821 1.952575 1.951206 1.945835 1.951796 1.975091 1.981093 1.962711 2.133722 1.933532 1.911722 1.883702 1.835901 1.82143 1.818984 1.905232 2.024621 1.850239 1.877939 1.895258 2.019306 1.97823 1.909484 1.877812 1.965122 1.878437 1.836801 1.776748 1.788624 1.871393 1.88805 1.911071 1.903167 1.859226 1.875655 1.873605 1.914168 1.93435 1.954197 1.956979 1.928756 1.933298 1.988799 1.987655 1.946456 1.929173 1.948852 1.901956 1.916015 1.840585 1.820784 1.814732 1.72798 1.73589 1.771565 1.614669 1.509454 1.464451 1.398955 1.310983 1.262964 1.268742 1.281402 1.261519 1.337859 1.325387 1.240513 1.08203 0.9697459 0.799768 0.7231128 0.7066234 0.7611937 0.8298534 0.8099915 0.7704965 0.6923462 0.7078391 0.7968943 0.8455954 0.7899209 0.6988057 0.7284383 0.7479999 0.6746561 0.668868 0.6486754 0.7124828 0.6297698 0.5953462 0.6369108 0.5499257 0.5072775 0.3721352 0.3024996 0.2531027 0.04866024 0.2699687 0.2960396 0.2252188 0.09860131 -0.1483011 -0.3792379 -0.5411126 -0.4281719 -0.6358745 -0.4865012 0.01074623 -0.2513275 -0.3145152 -0.310725 0.0355924 0.1158843 -0.2970121 -0.3026886 -0.462093 -0.5223503 -0.5754303 -0.6038715 -0.5594026 -0.4278515 -0.2290609 -0.06109224 0.02655427 0.2249795 0.3051288 0.3027689 0.3100321 0.3424216 0.2876983 0.3384338 0.3639617 0.411554 0.5251099 0.5804025 0.5698894 0.3978312 0.3051646 0.3189687 0.4694864 0.5686533 0.4173228 0.3677002 0.302601 0.09839886 -0.01767484 0.5698943 0.6441537 
2.415898 2.36827 2.362171 2.353489 2.32994 2.302077 2.297454 2.294458 2.251393 2.302006 2.248595 2.133595 2.080036 2.060012 2.137491 2.109888 2.067316 1.994246 2.100539 2.192982 2.245762 2.207793 2.338612 2.221068 2.214334 2.210026 2.15747 2.093052 2.012099 1.977823 1.975804 2.002278 2.060973 2.099985 2.119221 2.059193 2.038975 2.022628 2.149962 1.986938 1.920643 1.865014 1.86416 1.924737 1.965941 1.94549 1.898976 1.862797 1.860895 1.886779 1.907078 1.896921 1.923634 1.935108 1.933074 1.92696 1.92223 1.937346 1.964237 2.058877 1.993331 2.007013 1.942784 1.905278 1.862665 1.81961 1.800592 1.845051 1.989552 2.005924 1.974034 1.892913 1.890263 1.883015 1.878722 1.964375 1.89189 1.953267 1.935251 1.835102 1.78631 1.733458 1.727146 1.864532 1.925663 1.810261 1.795145 1.811955 1.864725 1.936192 1.958709 1.945042 1.920979 1.954619 1.947732 1.981933 1.949116 1.950988 1.93195 1.905542 1.917703 1.854293 1.763961 1.816019 1.801808 1.895283 1.814401 1.594319 1.469303 1.503264 1.401157 1.366312 1.305867 1.377618 1.391707 1.403273 1.278528 1.293914 1.255457 1.114603 0.921823 0.8258452 0.8301635 0.8974244 0.9677928 1.023924 0.9443602 0.8450154 0.6992484 0.674346 0.7827646 0.8807111 0.90101 0.7784618 0.7777445 0.8436878 0.7988269 0.7944987 0.8297364 0.7972401 0.831125 0.673466 0.6435334 0.5185535 0.3681733 0.3349854 0.2339273 0.3702178 0.2576345 0.2903136 0.2222341 0.1423135 -0.03631582 -0.2458557 -0.4834543 -0.6014251 -0.6483613 -0.5021923 0.07120249 -0.5500946 -0.2505338 -0.4919229 -0.2200622 -0.1669159 -0.003682296 -0.2454174 -0.4775797 -0.3419353 -0.3738465 -0.436204 -0.4538282 -0.3890087 -0.252773 -0.05101113 0.1065461 0.1730743 0.258483 0.3118325 0.3547251 0.35442 0.3115679 0.2927236 0.3030996 0.3774711 0.5050189 0.6106709 0.6900269 0.3442434 0.4266294 0.2739563 0.4600869 0.6361126 0.6391947 0.388203 0.2139627 0.1285034 0.08566687 0.08872481 -0.05756636 0.3157909 
2.460097 2.379978 2.345239 2.325082 2.29724 2.301782 2.32817 2.331227 2.300068 2.248081 2.246622 2.169977 2.150186 2.109384 2.108576 2.185388 2.060307 2.123122 1.988097 2.188348 2.256825 2.288405 2.271666 2.231017 2.225687 2.212778 2.101841 2.045455 1.928288 1.896041 1.892022 1.921182 1.975198 2.045907 2.094939 2.109598 2.080708 2.109242 2.025318 1.984201 1.897155 1.861434 1.881418 1.913705 1.953826 1.907139 1.869958 1.798471 1.796966 1.816817 1.852691 1.879663 1.898838 1.91988 1.922973 1.905491 1.908944 1.905542 1.919438 1.974313 2.005899 2.102172 1.958597 1.924961 1.880904 1.936141 1.789656 1.893508 1.885197 1.895705 1.870828 1.880711 1.881265 1.875986 1.879938 1.876932 1.905252 1.91367 1.958729 1.899505 1.828907 1.750106 1.717086 1.718958 1.749638 1.697066 1.71117 1.769581 1.822789 1.905786 1.944386 1.941466 1.932748 2.007562 1.967757 1.967167 1.95291 1.943786 1.925053 1.925836 1.968505 1.854221 1.790287 1.850895 1.799163 1.934803 1.761153 1.53278 1.540984 -9999 1.444411 1.423608 1.410038 1.468683 1.426365 1.347182 1.256067 1.058221 1.07791 0.9579002 0.9242085 0.9758546 0.9633269 1.135731 1.107629 1.107568 1.069299 0.9330281 0.7316833 0.6879719 0.7364848 0.9186392 0.9461304 0.9338115 0.896585 0.932906 0.9530984 0.9486635 0.8392426 0.8570036 0.8681122 0.8728222 0.6844775 0.493982 0.3950745 0.3732288 0.4345845 0.3906553 0.5687039 0.4910727 0.0919798 -0.0772503 -0.1576132 -0.2185782 -0.3488476 -0.4798481 -0.6080779 -0.5310009 -0.218847 -0.4342805 0.1250712 0.1592958 -0.2581484 -0.423767 -0.2643788 -0.377411 -0.5183208 -0.510951 -0.490865 -0.3194235 -0.2381908 -0.2584292 -0.1698415 -0.1214662 -0.3029532 -0.2488913 -0.08456407 0.09739188 0.2717131 0.3720641 0.3658845 0.3122241 0.4282266 0.4390654 0.561273 0.6171051 0.6645092 0.3986561 0.3451385 0.4584139 0.4996225 0.5231719 0.4126119 0.2373087 0.0467215 0.02100036 -0.02858061 -0.02006643 0.1358234 0.04975925 
2.429671 2.399555 2.404692 2.337045 2.305983 2.274031 2.298649 2.313837 2.288441 2.313191 2.283589 2.310907 2.368554 2.243163 2.124297 2.243601 2.183272 2.133437 2.179737 2.14862 2.245757 2.281152 2.185663 2.230493 2.211185 2.141428 2.104151 1.979669 1.926406 1.893198 1.892241 1.905328 1.937489 1.990467 2.059793 2.113875 2.137053 2.10592 2.035308 1.956791 1.884358 1.882364 1.979939 1.935098 1.942117 1.887918 1.812448 1.76628 1.761214 1.755065 1.798751 1.835499 1.869821 1.895781 1.888386 1.878595 1.862298 1.876062 1.892211 1.979827 1.95054 1.963068 2.095514 1.931075 1.887827 1.862303 1.891407 1.902811 1.851185 1.836694 1.862695 1.883289 1.876387 1.884261 1.877451 1.875411 1.881367 1.89511 1.904459 1.882043 1.85265 1.803049 1.743189 1.932286 1.773203 1.729989 1.831018 1.81314 1.809605 1.878768 1.921721 1.946064 1.952859 1.96587 1.969003 1.976282 1.955809 1.95675 1.938938 1.92931 1.933542 1.843312 1.86355 1.808476 1.861281 1.943516 1.834548 1.716842 -9999 1.433791 1.385828 1.436843 1.501728 1.428135 1.31168 1.159362 1.058776 1.083119 1.03484 1.007516 1.058089 1.166935 1.189879 1.240223 1.220036 1.24444 1.114369 1.074884 0.8916056 0.8160897 0.8406616 0.9788045 0.9870085 1.009363 1.029947 1.068384 1.030227 1.014373 0.9382264 0.9112487 0.8032573 0.782317 0.7956787 0.6814207 0.4452706 0.4151762 0.433329 0.2791341 0.371877 0.4370868 0.3001097 0.1950012 -0.1463623 -0.1788085 -0.3094645 -0.2527772 -0.1521353 0.1265867 0.05326845 -0.2219798 0.36239 -0.07645148 -0.315908 -0.2196657 -0.1888886 -0.2643482 -0.3034006 -0.404231 -0.4425813 -0.2776246 -0.172054 -0.142223 -0.1632398 -0.1616068 -0.1709197 -0.1466532 -0.05228793 0.08055522 0.2551412 0.4179016 0.3672066 0.4342346 0.4290405 0.4900503 0.5785666 0.6393169 0.6123186 0.5428874 0.5045002 0.4232576 0.3835948 0.2719765 0.1307719 0.03648261 -0.02536621 -0.02659206 -0.02157695 -0.004436314 0.01973486 0.09680146 
2.427601 2.430109 2.364989 2.332397 2.295918 2.267272 2.263305 2.258254 2.281498 2.284158 2.290755 2.264627 2.240152 2.215565 2.254002 2.286549 2.217198 2.281117 2.187239 2.039829 2.078678 2.137837 2.189228 2.230458 2.200006 2.200733 2.093479 2.023869 1.969842 1.94403 1.940551 1.937794 1.93463 1.957183 2.013579 2.069523 2.11329 2.105681 2.031798 1.958403 1.867817 1.944579 1.953261 1.902755 1.917723 1.8942 1.857594 1.793843 1.757099 1.742227 1.821171 1.830916 1.84147 1.851246 1.858148 1.839003 1.820413 1.842472 1.881733 1.954803 1.935429 1.948358 1.939584 1.988794 1.879683 1.87361 1.839181 1.820352 1.87771 1.848032 1.846658 1.866403 1.883757 1.856546 1.866693 1.886346 1.889886 1.885716 1.894515 1.910313 1.886021 1.839431 1.843261 1.92575 1.810058 1.849634 1.859135 1.789942 1.846841 1.886056 1.920872 1.926182 1.97296 1.981917 2.023793 1.963663 1.965916 1.969517 1.951115 1.920358 1.878356 1.817417 1.815149 1.849441 1.861414 1.883737 1.872741 1.702168 1.61148 1.4747 1.462172 1.498381 1.53634 1.431553 1.255172 1.133528 1.106231 1.144825 1.130457 1.181894 1.281407 1.31815 1.297973 1.270186 1.199436 1.219827 1.170785 1.155857 1.072448 1.001164 0.9850045 1.040719 1.025598 0.9909505 1.031081 1.029118 1.092213 1.049102 0.9239644 0.7165619 0.6610248 0.7636861 0.8842254 0.8904356 0.7520739 0.5508054 0.358321 0.225412 0.1882732 0.1201934 0.3355651 0.2333771 0.03459572 -0.2169046 -0.1803242 -0.1772206 0.1883331 0.4859457 -0.06281032 -0.09935001 0.1217853 0.04621881 0.05506388 -0.1411335 -0.1068473 -0.1956429 -0.1970624 -0.3809154 -0.4385581 -0.2860109 -0.08485532 -0.2560577 -0.07799367 -0.1428996 -0.246756 -0.2290405 -0.1391815 0.02495722 0.2090138 0.3758433 0.4479969 0.4656614 0.4362945 0.5151153 0.5782664 0.63862 0.6985514 0.6024311 0.4737742 0.285974 0.1581716 0.09360659 0.05659401 0.044041 0.03359887 -0.01486797 -0.02479148 0.03168644 0.065098 -0.03101599 
2.424005 2.42549 2.395415 2.359221 2.303344 2.270802 2.253946 2.249399 2.250172 2.26038 2.284173 2.307693 2.270125 2.25329 2.248402 2.252995 2.314345 2.321736 2.087539 2.077971 2.07319 2.141423 2.188944 2.23772 2.17993 2.294835 2.13568 2.061344 2.009403 2.01747 1.991073 1.970163 1.979003 1.975341 1.982278 2.000324 2.018157 2.013157 1.96734 1.89895 1.846674 1.82881 1.872405 1.866998 1.886143 1.900888 1.900471 1.939538 1.810622 1.756108 1.762048 1.766819 1.783538 1.798303 1.791076 1.774601 1.788538 1.829685 1.863855 1.919611 1.932184 1.949202 1.922693 1.972375 1.854232 1.875263 1.842238 1.824446 1.807814 1.807046 1.826344 1.850595 1.872176 1.879988 1.882043 1.919732 1.900832 1.876113 1.885446 1.88801 1.889749 1.898065 1.867334 1.904219 1.893518 1.959985 1.951857 1.858346 1.893569 1.904916 1.940948 1.952514 1.971526 2.030232 1.990238 2.024128 1.974985 1.993132 1.976455 1.95054 1.922616 1.895975 1.864272 1.988367 1.849079 1.843479 1.83999 1.80017 1.780043 1.606297 1.633117 1.60322 1.613519 1.498666 1.284992 1.271397 1.24148 1.243895 1.370004 1.474985 1.549402 1.299086 1.323628 1.105127 0.9364511 0.9967539 1.102121 1.133753 1.278879 1.164239 1.12242 1.107034 1.157556 1.01922 1.087417 1.047479 0.9753307 0.9031208 0.7393433 0.5687501 0.4867746 0.5423419 0.6948231 0.7818492 0.7138863 0.5251405 0.3221272 0.1015461 0.02053731 0.09207548 0.2083678 0.1291953 -0.03798528 -0.1269683 -0.291382 0.002562394 0.3160796 0.3365365 0.0888975 0.1128691 0.1317841 0.1806427 0.1737568 -0.001739502 0.1074166 -0.1984863 -0.172226 -0.2237245 -0.3037668 -0.1776529 -0.206594 -0.05623863 -0.1911267 0.02753615 -0.09703696 -0.1114514 -0.05295934 0.07682168 0.2881714 0.4143206 0.4632355 0.4971558 0.493865 0.5322815 0.5686585 0.619216 0.7116026 0.566203 0.3771604 0.2204122 0.1381011 0.1403189 0.2178335 0.2053162 0.1642598 0.1400899 0.08201483 0.08398837 0.08282387 0.106368 
2.443714 2.400023 2.378875 2.391966 2.350437 2.341653 2.283034 2.292271 2.273803 2.295368 2.294738 2.297881 2.257089 2.246845 2.25953 2.291132 2.213139 2.155888 2.110397 2.098708 2.114948 2.124541 2.187057 2.325723 2.167719 2.204091 2.133391 2.088124 2.049753 2.049687 2.043212 2.023645 2.02218 2.012109 1.970723 1.915445 1.876932 1.865691 1.863453 1.833337 1.825255 1.823831 1.849339 1.854471 1.877512 1.922154 1.880787 1.884571 1.801111 1.755284 1.729211 1.730926 1.746352 1.766204 1.742914 1.758676 1.79431 1.787154 1.892063 1.946776 1.953811 1.946008 1.920129 1.881632 1.845824 1.865437 1.844248 1.827005 1.818099 1.807682 1.820535 1.838622 1.860569 1.872253 1.895563 2.06608 1.859058 1.868921 1.878407 1.886199 1.882115 1.876006 1.886265 1.896656 1.9228 1.996372 1.999638 1.897572 1.864104 1.906808 1.942702 1.958999 1.979008 1.991261 2.036915 2.153543 2.017262 2.000706 1.991927 1.980768 1.974405 1.982197 1.973815 1.909199 1.962737 1.90633 1.904581 1.867461 1.827829 1.856668 1.707615 1.738183 1.713688 1.613611 1.527211 1.461669 1.414712 1.38478 1.418161 1.543308 1.603683 1.504739 1.258854 0.8960763 0.7474252 0.805546 1.045892 1.196339 1.144098 1.102833 1.08941 1.078353 1.044275 1.070657 0.9249206 0.8371214 0.6778554 0.5885558 0.5195148 0.5048513 0.3282055 0.2674702 0.3155 0.4338725 0.5016569 0.3743937 0.2922761 0.07712781 -0.01982231 -0.07593393 -0.1045592 -0.1537741 -0.2064169 -0.2195242 -0.1325938 0.03235257 -0.05430619 0.01242968 -0.002889812 -0.03098676 -0.03733933 -0.03360995 0.06138593 0.1776734 0.2347108 0.06884271 0.06525687 -0.03159092 -0.1747082 -0.08593784 -0.1370189 0.2983795 0.1765837 0.1331319 0.09628185 0.08875433 0.1087431 0.1798289 0.3187144 0.4233439 0.4687845 0.4316557 0.3963214 0.4656057 0.5854839 0.6792082 0.6444793 0.5181518 0.4247019 0.3298686 0.2712902 0.2801451 0.4633778 0.3770131 0.2319694 0.2344706 0.2582642 0.2303508 0.1547434 0.1285032 
2.409031 2.416564 2.475641 2.40014 2.383325 2.373117 2.364379 2.336318 2.330586 2.291579 2.276814 2.259876 2.233433 2.219293 2.203363 2.196013 2.149972 2.101775 2.099725 2.11589 2.132252 2.113209 2.142277 2.161284 2.150588 2.213622 2.10738 2.045887 1.98387 1.942026 1.936309 1.989328 2.026366 2.101266 1.972253 1.900486 1.825092 1.782561 1.787246 1.780181 1.800038 1.815444 1.834975 1.867212 1.862711 1.886107 1.8034 1.774632 1.749795 1.717625 1.687362 1.671421 1.687382 1.725849 1.770349 1.804666 1.787795 1.846984 1.911895 1.890253 1.924549 1.930378 1.886529 1.890685 1.875864 1.816609 1.843891 1.831257 1.837437 1.836822 1.825652 1.84822 1.849267 1.870396 1.879048 1.867725 1.851424 1.854975 1.863606 1.875208 1.898304 1.917098 1.915516 1.880121 1.856973 1.903507 1.911168 1.854318 1.768264 1.867181 1.932097 1.992527 1.999282 2.034977 2.078032 -9999 2.110788 2.053288 2.012954 2.019032 2.085275 2.065607 1.985473 1.986434 1.995945 1.973774 1.960311 1.881413 1.839375 1.825108 1.796086 1.778202 1.761209 1.688033 1.656015 1.608474 1.502242 1.476134 1.548247 1.591954 1.571664 1.441878 1.173532 0.8716321 0.7647592 0.8212879 0.9396096 0.9613432 0.9736622 0.9821258 0.9107805 0.9840739 0.9162028 0.9983458 0.9228404 0.7156665 0.4858642 0.3826487 0.3709808 0.3568817 0.2481476 0.04299821 -0.04183558 -0.03096623 0.1643515 0.2098685 0.2939952 0.1743765 -0.02389118 -0.2630524 -0.3519804 -0.501582 -0.4749248 -0.2840433 -0.1638742 -0.3639427 -0.1622672 -0.2187714 -0.1804361 -0.1093963 -0.02938449 0.03019694 0.2744851 0.06016517 0.20194 0.4247578 0.3183889 0.206777 0.3208254 0.2989746 0.2366476 -0.1191917 -0.2094829 0.2499173 0.05560796 0.1114145 0.1625914 0.2361847 0.3138827 0.4120725 0.3510834 0.3244467 0.2553905 0.3459868 0.4640645 0.5500938 0.5886729 0.4983102 0.4511758 0.4053437 0.4176067 0.4309426 0.2646483 0.2788888 0.2938638 0.2869762 0.30666 0.3094676 0.2653545 0.2334127 
2.354227 2.377995 2.395339 2.389001 2.415272 2.341872 2.311706 2.353855 2.345021 2.313608 2.281056 2.283802 2.228769 2.203643 2.169071 2.127542 2.081588 2.067687 2.084334 2.107533 2.134739 2.126235 2.133951 2.151559 2.136545 2.150273 2.198317 2.06019 1.985015 1.916879 1.877486 1.886733 1.916386 2.015716 1.996398 1.952224 1.876433 1.812651 1.776366 1.772887 1.779489 1.775537 1.791996 1.831949 1.850839 1.899743 1.792835 1.705158 1.709787 1.679117 1.664392 1.639978 1.645659 1.757756 1.777099 1.846185 1.917067 1.868173 1.860452 1.825321 1.865432 1.892236 1.901366 1.871912 1.887877 1.798603 1.815337 1.836369 1.839069 1.836318 1.832402 1.830449 1.834396 1.849558 1.853509 1.849817 1.84321 1.839466 1.853672 1.864069 1.874165 1.898498 1.887735 1.87565 1.855539 1.836242 1.92869 1.903309 1.945362 1.960977 1.908121 1.983108 2.024057 2.018701 2.04898 2.019037 2.053517 2.012659 2.088948 2.033212 2.169005 2.035242 2.027816 1.997095 2.007003 2.164728 2.086389 1.974308 1.781839 1.751011 1.777033 1.743005 1.653792 1.550734 1.555887 1.49387 1.536803 1.506413 1.466623 1.287403 1.342243 1.176945 0.932555 0.8006632 0.776244 0.7709543 0.8340089 0.7860911 0.6875346 0.7274566 0.7398516 0.7646067 0.88568 0.9777007 0.8581074 0.7127012 0.4014881 0.3154795 0.2521909 0.216857 0.1323483 -0.02979636 -0.1267507 -0.1532551 -0.05629061 -0.003327489 0.05395404 -0.04683545 -0.1713011 -0.4283356 -0.6174266 -0.7898152 -0.6872711 -0.3578347 -0.2821614 -0.2468059 -0.2956096 -0.3338126 -0.2389792 -0.149822 0.06380614 0.2228279 -0.01776117 0.02532448 0.2378796 0.3357647 0.4308715 0.3567596 0.4088835 0.03464244 0.0297852 -0.008728008 0.1430398 0.1995175 0.2792652 0.3044881 0.2606138 0.2488697 0.2289722 0.2371205 0.1911864 0.1495248 0.1476686 0.2853637 0.4589274 0.5035593 0.5626821 0.565729 0.5649506 0.525654 0.4322756 0.2927285 0.207127 0.2388551 0.2025849 0.3075652 0.3392781 0.3663572 0.3329355 0.3452903 
2.353942 2.374673 2.385324 2.403929 2.41606 2.3538 2.331501 2.306365 2.274281 2.274255 2.243916 2.214171 2.182992 2.185236 2.178003 2.118967 2.060846 2.051391 2.078368 2.111714 2.122939 2.106556 2.131479 2.157053 2.154331 2.152444 2.12507 2.02425 1.973382 1.918639 1.865355 1.817636 1.826115 1.918171 2.00981 2.063008 1.986337 1.91603 1.862303 1.82079 1.75861 1.726811 1.738626 1.761483 1.819304 1.856541 1.880823 1.731627 1.669427 1.686456 1.721628 1.707747 1.794692 1.708841 1.793197 1.84912 1.899266 1.943236 1.889769 1.929641 1.88981 1.816288 1.889515 1.876474 1.883147 1.880431 1.860152 1.84382 1.832879 1.844079 1.827936 1.81846 1.819793 1.830896 1.840265 1.840641 1.828261 1.824284 1.832971 1.846541 1.867965 1.878091 1.869633 1.850432 1.856846 1.837315 1.959879 1.835407 1.606617 1.720432 1.814015 1.931187 1.969273 2.021361 2.041416 2.034255 2.033177 2.015263 2.088668 2.096643 2.128107 2.047077 2.023014 1.964004 1.942712 2.020191 1.944228 1.814615 1.65778 1.620971 1.635797 1.645054 1.529326 1.415475 1.371937 1.351149 1.337579 1.338663 1.222197 1.134709 0.9721057 0.7709901 0.6821887 0.7131388 0.7207934 0.6933124 0.724873 0.6105741 0.5474385 0.6528819 0.680485 0.7113382 0.8479959 0.9066304 0.9081969 0.7246388 0.5763437 0.4461558 0.2762136 0.1792236 0.1381319 0.04977814 -0.03471466 -0.09218457 -0.134202 -0.1408853 -0.1937722 -0.2749492 -0.4086263 -0.7343546 -0.9100393 -0.9024404 -0.7965292 -0.4651283 -0.5236206 -0.4316569 -0.4553741 -0.4650839 -0.3271748 -0.05849794 0.112497 0.314508 0.266815 0.2058003 0.259776 0.2447101 0.3013357 0.2716512 0.1253664 0.1085094 0.07840392 0.09767035 0.09855014 0.1982566 0.2377817 0.1701395 0.1588378 0.1997415 0.15897 0.2326244 0.1659584 0.1331676 0.1739797 0.3124481 0.4855184 0.4983306 0.5943338 0.7454874 0.6887602 0.5208069 0.3238868 0.162851 0.08956306 0.1214792 0.1061594 0.2087443 0.2612904 0.3331391 0.385319 0.3953592 
2.512237 2.431889 2.36119 2.368534 2.416833 2.359206 2.283939 2.326964 2.266717 2.246998 2.171411 2.135858 2.162068 2.166096 2.168944 2.127328 2.078851 2.062067 2.080255 2.107955 2.108855 2.086832 2.10115 2.112004 2.294412 2.296808 2.194421 2.111576 2.005095 1.898045 1.837325 1.783629 1.783965 1.868117 1.984506 2.125955 2.106602 2.114979 2.037266 1.981246 1.816553 1.752878 1.643798 1.689442 1.840219 1.949772 1.85178 1.760761 1.770446 1.70789 1.824014 1.850351 1.705357 1.736291 1.834812 1.805129 1.851073 1.892231 1.81257 1.875681 1.859587 1.935734 1.845458 1.912174 1.931823 1.909458 1.854028 1.91279 1.812341 1.815759 1.815795 1.811985 1.812397 1.824065 1.833597 1.827824 1.814396 1.807682 1.815764 1.855987 1.850992 1.862883 1.842223 1.971801 1.815454 1.789809 1.728738 1.849247 1.611759 1.631718 1.734069 1.76834 1.838073 1.895232 1.992324 2.023289 2.034184 2.040786 2.053456 2.121713 2.266224 2.091745 2.019113 1.953058 1.844863 1.85622 1.826644 1.777078 1.664514 1.535237 1.511667 1.520548 1.441782 1.340214 1.242776 1.152287 1.11206 1.182057 1.112248 0.9358715 0.6690052 0.5319811 0.4685252 0.6429127 0.6966184 0.6623524 0.6222675 0.6360464 0.6617725 0.7283977 0.7594388 0.7411181 0.7726176 0.7322173 0.7785839 0.8665914 0.7900684 0.674463 0.5009043 0.3410024 0.2150154 0.1303397 0.07245276 0.01489651 -0.07555737 -0.2027547 -0.3611866 -0.3728139 -0.6311851 -0.7577515 -0.816386 -0.9559022 -0.8918557 -0.72966 -0.6133677 -0.5170339 -0.4476582 -0.4806174 -0.3144695 -0.1089639 0.008365612 0.2134286 0.2006827 0.2792815 0.5729663 0.5508668 0.3285561 0.1069886 -0.00365301 0.04319151 0.108087 0.1738423 0.1558929 0.165623 0.138579 0.02702733 -0.02207033 0.06059142 0.2195069 0.2797333 0.2807859 0.2453095 0.3003885 0.4059387 0.5025423 0.5907784 0.6861511 0.6249328 0.6447335 0.4032634 0.2978811 0.1929821 0.1542603 0.2207681 0.1170185 0.1356243 0.1555981 0.2159772 0.3059273 0.4020834 
2.542505 2.420002 2.38804 2.401778 2.339466 2.297327 2.263599 2.248564 2.223601 2.231556 2.166839 2.114842 2.094466 2.128361 2.1811 2.132043 2.094451 2.067158 2.088704 2.093886 2.080194 2.046233 2.045297 2.154408 2.294539 2.271066 2.228693 2.140604 1.995589 1.844583 1.799315 1.779316 1.803038 1.878737 2.024469 2.109114 2.11974 2.096673 2.030572 1.97382 1.884556 1.75537 1.707692 1.677708 1.779163 1.805022 1.770008 1.733672 1.817346 1.832224 1.831964 1.825072 1.688745 1.682703 1.731963 1.707585 1.774016 1.85796 1.855269 1.758534 1.736795 1.803324 1.875619 2.050094 1.91871 1.920892 1.830331 1.991561 1.788649 1.79221 1.815302 1.818816 1.831359 1.844934 1.842447 1.829197 1.797281 1.792403 1.795338 1.830352 1.828058 1.83234 1.851928 1.801589 1.809402 1.833343 1.777322 1.847014 1.933415 1.628575 1.624994 1.625258 1.670923 1.776707 1.855697 1.961537 2.021809 1.986449 2.019891 2.128127 -9999 2.315561 2.063349 1.951771 1.667403 1.669143 1.747476 1.811171 1.75509 1.618621 1.456105 1.438247 1.477477 1.32583 1.243906 1.102095 1.044834 0.9538868 0.8725424 0.742227 0.5762571 0.5040271 0.5699554 0.6858915 0.7282959 0.6819396 0.6869751 0.7881511 0.7518504 0.8345681 0.9206532 0.7813251 0.6588175 0.6073497 0.6369008 0.753112 0.7779023 0.7526541 0.6579986 0.5061025 0.3682087 0.2292167 0.1352071 0.02303452 -0.0951905 -0.3127392 -0.3536945 -0.5506898 -0.640213 -0.6891479 -0.6955413 -0.8749288 -0.8381451 -0.9251456 -0.9037983 -0.8903555 -0.6594847 -0.4191703 -0.4046793 -0.219158 -0.119691 0.004846146 0.1617066 0.2920777 0.5121448 0.4609924 0.3310891 0.136372 0.0248097 0.1137432 0.200484 0.2981047 0.253188 0.1053048 0.002460698 -0.04524848 -0.06446955 0.09874362 0.2329395 0.3264199 0.4128408 0.4217367 0.4065082 0.5114838 0.6014904 0.6959421 0.6545095 0.6793966 0.4984985 0.4126728 0.4043669 0.3643585 0.3319896 0.2884052 0.2181028 0.1830281 0.1804902 0.2331277 0.3171478 0.4325094 
2.478123 2.386036 2.381057 2.339044 2.282729 2.283762 2.226912 2.183939 2.27454 2.241495 2.164997 2.111719 2.090056 2.122878 2.126098 2.108357 2.077315 2.05963 2.06818 2.069762 2.057886 2.037983 2.051197 2.131255 2.275959 2.313664 2.278187 2.140421 1.99151 1.800643 1.795536 1.782902 1.827549 1.875284 1.967961 2.082549 2.093225 2.04547 1.978947 1.835082 1.842244 1.725036 1.778711 1.718993 1.718606 1.77365 1.786025 1.751449 1.719558 1.761021 1.829009 1.7433 1.693058 1.586211 1.554569 1.526895 1.581389 1.817366 1.755929 1.799758 1.656366 1.70939 1.801813 1.885034 1.857319 1.897923 1.901539 1.881947 1.84558 1.763727 1.786671 1.816603 1.827447 1.849715 1.843154 1.855295 1.901076 1.787902 1.783685 1.781819 1.79312 1.80104 1.801213 1.796971 1.787556 1.819386 1.775171 1.746154 1.729394 1.703734 1.604018 1.639006 1.655191 1.85855 1.721221 1.883462 1.990366 2.021275 2.024006 2.066029 2.121744 -9999 2.169468 2.088637 1.737532 1.61739 1.648517 1.772424 1.793314 1.686273 1.459634 1.461394 1.420027 1.389912 1.307407 1.182728 1.02599 0.8875774 0.7624498 0.6372871 0.6228118 0.6377808 0.7185659 0.7706541 0.7269123 0.7798756 0.8299701 0.8353361 0.8191215 0.8370197 0.9514251 0.8803802 0.7274058 0.6634408 0.603301 0.6101013 0.6258178 0.7824186 0.8232615 0.5879403 0.468225 0.3034148 0.106785 0.03419901 -0.1524912 -0.5009001 -0.4629316 -0.4448393 -0.5591074 -0.4685108 -0.6284283 -0.6216736 -0.7857769 -0.9129282 -0.9436594 -0.9035592 -0.8299817 -0.6508332 -0.5917613 -0.3231466 -0.2678944 -0.2028821 -0.1296955 0.05232137 0.2758217 0.5249571 0.4739879 0.3119596 0.196822 0.1973868 0.2837159 0.3173003 0.1884248 0.08009727 0.03580121 0.01182466 0.01930129 0.07267147 0.2437733 0.4196154 0.4981374 0.5631399 0.496993 0.5846345 0.6906372 0.7106467 0.6699207 0.7764881 0.6876313 0.6145416 0.4976033 0.4481699 0.4118133 0.4367056 0.3468159 0.3314808 0.3259369 0.3569428 0.4268992 0.4119201 
2.386784 2.478021 2.345829 2.312397 2.301889 2.224603 2.234552 2.179574 2.177347 2.246495 2.161524 2.126317 2.090809 2.095798 2.101017 2.089095 2.05459 2.02927 2.027775 2.052083 2.058613 2.071502 2.111566 2.116958 2.261718 2.29812 2.270812 2.136738 1.975468 1.928598 1.858255 1.848306 1.821136 1.830235 1.908212 2.01984 2.063592 2.039326 1.889922 1.755874 1.712167 1.594604 1.661269 1.676528 1.674305 1.730544 1.787642 1.751001 1.692458 1.786401 1.792327 1.735935 1.679534 1.576156 1.476968 1.509586 1.614775 1.753956 1.731063 -9999 1.60384 1.479867 1.511397 1.548385 1.746774 1.845407 1.915786 1.866505 2.000085 1.89185 1.762603 1.784367 1.824106 1.825464 1.828332 1.820998 1.847157 1.787063 1.771229 1.769576 1.774586 1.790745 1.796991 1.79723 1.774616 1.767231 1.761946 1.751123 1.717426 1.67517 1.708795 1.834848 1.804758 1.813211 1.877496 1.792032 1.900746 1.957651 1.959329 1.998397 1.978515 2.062392 2.199512 2.204823 1.925923 1.723194 1.503931 1.546101 1.618036 1.652139 1.531564 1.4296 1.398019 1.261321 1.246876 1.106358 0.9493244 0.8268422 0.7233774 0.7065267 0.7324005 0.7411232 0.7306051 0.7958516 0.7913351 0.8613322 0.8210694 0.8605846 0.8483267 0.9516436 0.8020568 0.8019753 0.777139 0.7269276 0.6263568 0.5667052 0.6066427 0.7460571 0.6814615 0.5051006 0.4558043 0.297891 0.2166839 0.05907583 -0.1023875 -0.3681845 -0.3802907 -0.3881642 -0.4206391 -0.3791708 -0.5440625 -0.5446064 -0.6138052 -0.7627866 -0.8451588 -0.9080353 -0.7907614 -0.5862631 -0.5980631 -0.380774 -0.3002128 -0.3038443 -0.2677217 -0.1439629 0.1499166 0.3242737 0.4847046 0.5735362 0.4760833 0.4156127 0.3423962 0.3057497 0.2420086 0.194757 0.1871887 0.1961459 0.2116589 0.2605428 0.3541045 0.4199917 0.5198811 0.6126496 0.6228983 0.6496621 0.6861154 0.6749562 0.6855863 0.8517036 0.7265055 0.6248769 0.5190215 0.4278453 0.4225301 0.4070831 0.4572334 0.489516 0.453658 0.4678691 0.5458972 0.5594066 
2.370381 2.327966 2.379907 2.308649 2.286941 2.186675 2.14864 2.143111 2.211837 2.187031 2.166528 2.138645 2.12035 2.139012 2.130248 2.088225 2.0437 2.016814 2.019128 2.053628 2.081715 2.086608 2.149973 2.111088 2.243855 2.279794 2.284642 2.1009 2.019235 1.992965 1.994201 1.95168 1.898528 1.836257 1.872196 1.976571 2.049681 2.009164 1.880141 1.686731 1.552158 1.566797 1.53426 1.509912 1.546996 1.63447 1.694152 1.779052 1.636016 1.58645 1.701105 1.654901 1.616861 1.523162 1.541233 1.484227 1.562901 1.602258 1.643106 1.560215 1.407429 1.24827 1.158939 1.351602 1.718871 1.878742 1.894739 1.839339 1.880121 1.885909 1.728454 1.891361 1.924432 1.8011 1.81992 1.819116 1.802942 1.842483 1.763706 1.761672 1.772226 1.789657 1.794381 1.789428 1.789845 1.758987 1.746062 1.731622 1.716363 1.722294 1.723469 1.786523 1.808674 1.806304 1.80754 1.714878 1.778507 1.812764 1.784616 1.841521 1.912937 1.91253 2.069498 -9999 2.243031 1.882165 1.515339 1.28369 1.289723 1.418502 1.50565 1.334548 1.225453 1.156279 1.057759 0.9877154 0.9313803 0.8036999 0.7495055 0.7985574 0.8092694 0.9112588 0.7984559 0.7841075 0.7697031 0.8732392 0.8972921 0.9224844 0.8217458 0.8083637 0.6280406 0.6111693 0.6458067 0.7230417 0.7781717 0.7384325 0.6375418 0.5730885 0.3879792 0.3026164 0.2621552 0.2166637 0.2768645 0.1762737 -0.01051418 -0.2277942 -0.3241789 -0.381302 -0.5208485 -0.5373586 -0.4070128 -0.6351062 -0.432246 -0.5493723 -0.7339377 -0.7610779 -0.7418619 -0.4239655 -0.4601796 -0.3918468 -0.3175211 -0.2588664 -0.2503367 -0.153306 0.02151366 0.2729431 0.4195344 0.4896025 0.5269867 0.4939157 0.4423105 0.4582202 0.3515971 0.31668 0.3285511 0.3836048 0.5153291 0.493753 0.5007518 0.5295551 0.5574532 0.5682262 0.7149039 0.6988667 0.6697274 0.7107787 0.7198068 0.7181996 0.7191456 0.589807 0.4663941 0.3721354 0.3744344 0.527068 0.4726499 0.5638824 0.5888052 0.5783223 0.6433704 0.7026763 
2.290328 2.298909 2.300078 2.297581 2.258254 2.243478 2.171243 2.158502 2.16398 2.170979 2.162602 2.153986 2.13359 2.166803 2.20262 2.110142 2.056477 2.028741 2.036757 2.060205 2.070428 2.124994 2.09794 2.127318 2.311517 2.328348 2.310083 2.259704 2.14038 2.120126 2.062876 1.971129 1.77129 1.690403 1.712366 1.893726 1.958093 1.945215 1.87862 1.710464 1.581761 1.470458 1.426426 1.441471 1.420516 1.479974 1.623346 1.660959 1.655806 1.585469 1.650471 1.624704 1.608977 1.636646 1.680536 1.535013 1.49857 1.496881 1.528436 1.481403 1.263376 1.01832 1.062107 1.306731 1.44347 1.698567 1.730529 1.69816 1.683618 1.842833 1.67637 1.710158 1.757532 1.795089 1.824309 1.864191 1.792184 1.775801 1.772119 1.800404 1.770532 1.772383 1.772323 1.778014 1.758798 1.752751 1.734053 1.718261 1.710321 1.697463 1.674946 1.646132 1.678903 1.844843 1.795984 1.626738 1.743636 1.698546 1.623895 1.697249 1.745971 1.829665 1.873437 2.091104 -9999 2.105081 1.573007 1.191568 1.027577 1.204955 1.340056 1.348266 1.243789 1.039585 0.9309632 0.8633816 0.8276203 0.7373392 0.7139627 0.8658994 0.8722726 0.8233529 0.8256266 0.8209117 0.8390388 0.9542074 0.9474679 0.8707772 0.7447703 0.5886169 0.5452821 0.5070841 0.5387105 0.6135699 0.7580556 0.8080382 0.6238037 0.4882752 0.2626028 0.02277022 0.04726569 0.1089925 0.219517 0.2005756 0.06479795 -0.1419229 -0.2326723 -0.3378245 -0.3592388 -0.4475959 -0.398403 -0.4904073 -0.5945029 -0.5211741 -0.7110443 -0.7839252 -0.5363668 -0.4273428 -0.4383809 -0.3907175 -0.3515889 -0.2750002 -0.0676079 0.02199199 0.1000204 0.1750478 0.2670482 0.3392322 0.4977355 0.4654582 0.4379873 0.3945352 0.4736216 0.4253986 0.4441162 0.5285125 0.5573821 0.6447335 0.6357412 0.6476125 0.6426584 0.6785826 0.6898233 0.7344402 0.7160329 0.7154937 0.7192016 0.7823577 0.7175741 0.4481089 0.3487691 0.395695 0.3552592 0.4641914 0.4528085 0.5579416 0.5951679 0.6647632 0.7265207 0.7669564 
2.288126 2.307677 2.349308 2.301965 2.306304 2.289773 2.245081 2.177398 2.154718 2.147501 2.148319 2.13921 2.148574 2.154336 2.14276 2.105641 2.055144 2.039077 2.046467 2.05342 2.031976 2.038685 2.094003 2.173324 2.216964 2.271255 2.209619 2.170343 2.132562 2.17873 2.022318 1.872573 1.872512 1.619943 1.679015 1.706033 1.828068 1.8801 1.866952 1.788019 1.620381 1.554631 1.398767 1.357401 1.40014 1.488829 1.551391 1.53895 1.563496 1.612451 1.524067 1.630278 1.532576 1.607456 1.552555 1.4856 1.426747 1.413059 1.415598 1.353266 1.111169 1.006621 1.108408 1.340621 1.537866 1.827458 1.560637 1.48238 1.499897 1.649591 1.807545 1.710306 1.753742 1.795541 1.814951 1.834955 1.78542 1.776966 1.783731 1.784565 1.759775 1.742202 1.741632 1.74949 1.742731 1.74447 1.727146 1.683969 1.705001 1.686263 1.666971 1.650939 1.616963 1.69639 1.77337 1.588688 1.662591 1.743183 1.556528 1.69347 1.641193 1.716185 1.715794 1.89773 2.035074 -9999 1.739099 1.322478 1.099364 1.160094 1.212 1.173028 1.098052 0.9586018 0.7519316 0.8169798 0.8503458 0.8211 0.859674 0.933796 0.9244986 0.9232624 0.8665711 0.8355196 0.9265634 1.015797 0.991515 0.8099658 0.6929411 0.5758656 0.5067791 0.464324 0.4565673 0.510039 0.6911204 0.6358886 0.519413 0.3171324 0.06968059 -0.07980462 -0.09782001 -0.0001892149 0.0934183 0.1823365 0.08968496 -0.08739808 -0.2236084 -0.3573568 -0.3427439 -0.3502003 -0.3818879 -0.3911196 -0.4762228 -0.4294649 -0.6058817 -0.6966503 -0.6797945 -0.7026368 -0.5639192 -0.3937031 -0.3491019 -0.273871 -0.05663145 0.1540617 0.230895 0.1769857 0.1838876 0.2182709 0.3553914 0.4485004 0.5291584 0.6170691 0.5059092 0.5012755 0.5221649 0.6192006 0.7353556 0.9033498 0.7607056 0.7055298 0.7660359 0.924417 0.8194521 0.859079 0.7482337 0.7005553 0.7003213 0.7644795 0.6033924 0.4127696 0.3284342 0.3356058 0.3584684 0.4645934 0.5015349 0.604674 0.7145222 0.726424 0.7853383 0.787317 
2.26246 2.288278 2.286788 2.298156 2.273381 2.239781 2.197087 2.158466 2.130884 2.120421 2.131184 2.138691 2.124556 2.118758 2.094359 2.068669 2.039204 2.061263 2.057265 1.996647 1.975483 2.005487 2.096256 2.154062 2.179859 2.203826 2.242639 2.15953 2.097065 1.991251 1.885024 1.731195 1.698673 1.598027 1.552561 1.601205 1.646977 1.893777 1.891219 1.839324 1.806253 1.624363 1.495249 1.407225 1.472518 1.479664 1.479054 1.469079 1.509815 1.595692 1.636433 1.595188 1.558186 1.600742 1.541579 1.464105 1.40571 1.340082 1.237288 1.192585 1.061573 1.021875 1.102055 1.390685 1.634169 1.619104 1.564467 1.322285 1.333887 1.415455 1.589446 1.708988 1.743662 1.760222 1.781702 1.783772 1.771656 1.777668 1.793359 1.784336 1.769851 1.725209 1.719441 1.718093 1.710402 1.71766 1.711323 1.705235 1.691034 1.662551 1.666152 1.65427 1.659102 1.702803 1.719512 1.658355 1.661727 1.715723 1.622039 1.665135 1.695062 1.697534 1.697783 1.659143 1.802586 1.798649 1.765832 1.497725 1.270089 1.240152 1.13245 1.017786 1.032256 0.9060302 0.7927185 0.8126056 0.865447 0.878188 0.9736571 1.056497 1.063613 1.016173 0.9897299 0.9738961 0.9446553 1.033879 0.9589984 0.8595012 0.6951944 0.5796093 0.5452717 0.5211933 0.4861337 0.469278 0.4567047 0.4505044 0.3128244 0.1647326 0.0001365046 -0.08560807 -0.1188113 -0.08735755 0.02515054 -0.01533107 -0.04680977 -0.1542419 -0.2681893 -0.3142202 -0.2937023 -0.2930865 -0.3082225 -0.5009004 -0.3670309 -0.4016226 -0.4914358 -0.5764731 -0.4988973 -0.6477408 -0.4790955 -0.3071453 -0.2237559 -0.233776 -0.09384781 0.122944 0.3081299 0.2361643 0.16987 0.1179594 0.2488139 0.4532917 0.4952534 0.4976135 0.5275919 0.576481 0.6979766 0.7189522 0.9750711 0.8045693 0.6970407 0.7281687 0.7785937 0.7872406 0.8725373 0.8735341 0.8469023 0.8497254 0.81491 0.7320495 0.5906565 0.4080293 0.3421875 0.4048501 0.4138377 0.4998105 0.5394328 0.5801634 0.7200815 0.7973621 0.7595204 0.7994323 
2.240284 2.334416 2.270019 2.250625 2.203709 2.158029 2.133234 2.115468 2.123844 2.10676 2.098535 2.082727 2.066848 2.041889 2.014454 1.99773 1.998331 1.978169 1.959889 1.921401 1.93729 1.994486 2.161112 2.152714 2.207503 2.17606 2.14656 2.131398 2.050333 1.945316 1.729028 1.592447 1.579253 1.506758 1.450657 1.482477 1.505528 1.601348 1.733672 1.770782 1.766361 1.636148 1.598632 1.587132 1.495706 1.411208 1.459746 1.493722 1.532205 1.605966 1.518543 1.595895 1.547413 1.487385 1.455845 1.441461 1.334604 1.178369 0.9991544 0.8970682 0.9885346 1.038222 1.168171 1.285013 1.558725 1.589527 1.527343 1.301324 1.223276 1.296732 1.530567 1.704319 1.832422 1.711145 1.717869 1.743402 1.756647 1.781249 1.776417 1.754093 1.73858 1.740935 1.732029 1.733372 1.694589 1.695922 1.692926 1.686329 1.667963 1.669834 1.650908 1.667001 1.657709 1.628513 1.644958 1.654225 1.717284 1.688541 1.677591 1.700291 1.562316 1.587488 1.65722 1.508671 1.584217 1.713769 1.763956 1.60886 1.513533 1.338988 1.024744 0.8217406 0.7825356 0.7794533 0.978372 0.994038 0.957966 0.9953144 1.056182 1.158736 1.188791 1.115828 1.072087 0.9826142 1.032856 1.047189 0.9834787 0.8375539 0.7409149 0.6480296 0.5968261 0.5513142 0.5146474 0.44433 0.458149 0.3317909 0.184442 0.08366298 0.06422304 -0.0127218 -0.06184505 -0.07654441 -0.1055208 -0.1343801 -0.1779338 -0.2448843 -0.2713583 -0.2496043 -0.2563436 -0.2680777 -0.3385163 -0.301418 -0.2813475 -0.2375649 -0.2489787 -0.3664359 -0.5068981 -0.4873464 -0.3511109 -0.08480942 0.05686351 -0.02840778 -0.0382497 0.08816931 0.24151 0.3563475 0.2480456 0.2416932 0.3446901 0.4916827 0.525761 0.543583 0.5673055 0.6595451 0.718159 0.7872049 0.7639048 0.6674589 0.6313212 0.5795937 0.6574137 0.7826933 0.8410531 0.7894737 0.8438556 0.8149505 0.8011719 0.6540159 0.5179993 0.4233949 0.3844188 0.4534293 0.5160205 0.5244131 0.5450174 0.6939483 0.8086386 0.7483815 0.7879577 0.8998861 
2.211898 2.235412 2.219771 2.18021 2.123672 2.091989 2.083556 2.084573 2.08053 2.07232 2.057616 2.04104 2.012191 1.977314 1.952519 1.937229 1.949884 1.937102 1.904204 1.892582 1.918319 2.004734 2.118204 2.217737 2.196502 2.148553 2.12714 2.155018 2.090235 1.945794 1.753392 1.630248 1.535567 1.499979 1.463861 1.423242 1.45937 1.511092 1.573318 1.642124 1.734918 1.77514 1.741154 1.688557 1.52952 1.491337 1.524098 1.570393 1.575383 1.585423 1.575749 1.551924 1.429819 1.336694 1.329614 1.337249 1.163034 0.9076579 0.781605 0.7918791 0.88804 0.9989868 1.162627 1.161472 1.426421 1.585433 1.511555 1.449813 1.234984 1.260476 1.398965 1.594024 1.650761 1.654535 1.677428 1.732039 1.771458 1.77687 1.741362 1.701003 1.703287 1.739287 1.78954 1.756163 1.702386 1.696288 1.681039 1.659413 1.638885 1.647175 1.663487 1.678832 1.661412 1.641916 1.611592 1.581201 1.562362 1.600356 1.661864 1.597833 1.494841 1.585957 1.407994 1.378463 1.416615 1.632161 1.851429 1.762084 1.728097 1.401793 0.9479309 0.7430257 0.5894052 0.8271271 0.990523 0.998992 1.008849 1.137058 1.082178 1.15957 1.16425 1.148757 1.150512 1.112934 1.109776 1.020593 0.9709105 0.8714281 0.7599224 0.6617117 0.5692486 0.5627787 0.5378917 0.5214628 0.492634 0.3338055 0.2005147 0.1403186 0.08066208 0.02489115 -0.05653984 -0.07208347 -0.129533 -0.174292 -0.2579153 -0.2666688 -0.2682048 -0.1919666 -0.1510581 -0.1731984 -0.2084411 -0.2319196 -0.1824808 -0.1137352 -0.06333528 -0.1148947 -0.2736368 -0.3821675 -0.168514 0.09536109 0.1965168 0.16575 0.1541738 0.1950165 0.3140398 0.4022514 0.4613181 0.5420978 0.6160217 0.6108643 0.7018573 0.7667021 0.6527852 0.7325786 0.7785227 0.8003784 0.6897622 0.5974415 0.52482 0.5430185 0.596882 0.7276649 0.7707359 0.8095846 0.8000732 0.7715597 0.723413 0.6121002 0.5680479 0.4442943 0.4464508 0.5484864 0.5109192 0.5553324 0.6947621 0.7226857 0.8545268 0.88302 0.8744904 0.9152924 
2.164946 2.177062 2.170862 2.132872 2.09026 2.091445 2.071919 2.069635 2.058267 2.036966 2.011626 2.000095 1.973733 1.947692 1.921721 1.91513 1.903752 1.91365 1.89687 1.881591 1.880019 1.960011 2.074273 2.159962 2.255039 2.175261 2.083083 2.041701 2.010863 1.984079 1.861693 1.772297 1.784336 1.658568 1.570245 1.460225 1.410913 1.426477 1.460413 1.519871 1.67225 1.738194 1.701924 1.638605 1.59089 1.474105 1.53482 1.546553 1.521992 1.541015 1.547627 1.430693 1.289931 1.224985 1.228367 1.077371 0.8287395 0.6624594 0.6206551 0.7579843 0.8436421 1.013076 0.9016815 1.01627 1.171523 1.526905 1.460459 1.547138 1.270466 1.2023 1.280486 1.441695 1.566003 1.617716 1.677637 1.760914 1.848006 1.7595 1.695723 1.631586 1.635914 1.680531 1.734394 1.781931 1.752985 1.714288 1.671467 1.635303 1.633 1.637211 1.682667 1.694045 1.662785 1.638844 1.623442 1.59201 1.542881 1.489038 1.492278 1.520054 1.380568 1.329685 1.28459 1.260873 1.429569 1.603886 -9999 1.766194 1.751327 1.402475 0.9700509 0.6686543 0.6655618 0.6815935 0.9477376 0.9939004 1.009907 0.998473 0.9991343 0.9836518 1.06465 1.113423 1.019561 1.05285 0.9552498 0.9376566 0.834441 0.7671652 0.732548 0.6858814 0.620101 0.5767707 0.6085857 0.5974721 0.5614613 0.4625538 0.3450814 0.2256917 0.1481566 0.07980257 -0.005051672 -0.09706241 -0.1071634 -0.1593028 -0.2009795 -0.188147 -0.194804 -0.1073973 -0.2119345 0.01328956 -0.01765043 -0.1001138 -0.09297291 -0.05622968 -0.02278726 -0.07392475 -0.1286275 -0.1486775 -0.06831469 0.1637258 0.3131103 0.3560019 0.4069965 0.4114165 0.5124806 0.5944306 0.6820058 0.7949259 0.8579904 0.7654714 0.7094052 0.7456197 0.780608 0.7192729 0.7762948 0.695281 0.6446012 0.5837392 0.4870391 0.4735147 0.5867654 0.701135 0.7785532 0.8149148 0.7811726 0.765695 0.6819093 0.5051923 0.4817595 0.457493 0.490747 0.6468649 0.6750783 0.6757396 0.6573322 0.761143 0.8164967 0.9397421 0.9785704 1.014251 
2.117675 2.129917 2.136072 2.131886 2.087432 2.067428 2.061349 2.049916 2.028996 2.006804 1.979486 1.962864 1.960875 1.933135 1.922093 1.904265 1.894159 1.881286 1.858789 1.859532 1.828363 1.936161 2.04873 2.156559 2.185831 2.119699 2.084904 1.951486 1.96589 1.999389 1.916208 1.855127 1.828673 1.755319 1.620238 1.473367 1.396122 1.294392 1.342788 1.49359 1.606108 1.635451 1.589019 1.502893 1.463424 1.428877 1.491037 1.367924 1.423827 1.413095 1.362568 1.270217 1.229603 1.162373 1.039265 0.8045694 0.5934284 0.5141641 0.5667816 0.6738065 0.8176259 0.8798311 0.8798359 -9999 1.278645 1.460855 1.573699 1.519428 1.448063 1.252125 1.179427 1.28514 1.48005 1.562006 1.64953 1.732894 1.772251 1.697793 1.639149 1.658914 1.850188 1.710331 1.596089 1.641448 1.673069 1.66013 1.646463 1.608077 1.608479 1.60501 1.648909 1.681238 1.672266 1.63776 1.613366 1.584894 1.517745 1.493092 1.43817 1.395395 1.284336 1.197672 1.139251 1.198847 1.389373 1.441013 1.585845 1.663604 1.590906 1.290923 1.039992 0.8471516 0.6035348 0.6144397 0.7268818 0.9791248 0.9762866 0.9049215 0.9372038 0.8137707 0.8632293 0.846989 0.8951913 0.8357583 0.7848654 0.7225177 0.7100209 0.8161508 0.7800738 0.7013388 0.6616506 0.5941964 0.6713907 0.6456392 0.5628295 0.5995829 0.4999328 0.3454832 0.2304675 0.1267996 0.0144999 -0.02635827 -0.09206254 -0.1387645 -0.1434183 -0.07715967 -0.06105641 -0.1465403 0.0382222 0.1074523 0.1343118 0.1307364 0.0752145 0.0386038 -0.01952204 0.01022774 -0.008851211 -0.06101088 0.05746861 0.2325531 0.4609517 0.3791554 0.5561767 0.6249226 0.6637816 0.7178843 0.8107188 0.7537525 0.7502887 0.7582297 0.6960489 0.7029102 0.7216632 0.702895 0.5948071 0.5822539 0.6607554 0.5889576 0.4945924 0.5069418 0.583129 0.6961202 0.737263 0.7567636 0.7882122 0.7129404 0.5594881 0.4090361 0.3745563 0.4614043 0.537729 0.6444947 0.6691476 0.6161184 0.6488739 0.7274006 0.9129068 0.9830159 1.028874 1.036244 
2.104283 2.114582 2.105676 2.09879 2.083765 2.05638 2.040999 2.024006 2.009632 1.983133 1.961542 1.941873 1.929107 1.920083 1.919539 1.899128 1.869033 1.822315 1.762618 1.783624 1.859649 2.001845 2.076044 2.141819 2.093149 1.991892 1.911152 1.825881 1.804519 1.716806 1.670485 1.700194 1.703704 1.675618 1.568643 1.402378 1.264825 1.259307 1.309472 1.361291 1.474512 1.536722 1.499902 1.450189 1.419249 1.42077 1.344543 1.365345 1.356353 1.276992 1.158583 1.120533 1.152846 1.021728 0.8197775 0.5794871 0.4501638 0.4861847 0.5766795 0.5942727 0.6970968 0.8767436 -9999 -9999 -9999 1.423628 1.42751 1.587986 1.307865 1.165333 1.091557 1.142267 1.287856 1.470443 1.537149 1.565607 1.577671 1.569671 1.562041 1.534621 1.803501 1.705158 1.708907 1.489226 1.514388 1.713368 1.563292 1.59527 1.573765 1.803705 1.739597 1.728718 1.66159 1.595702 1.576206 1.649723 1.519016 1.474786 1.476755 1.39509 1.224924 1.315342 1.077076 1.075072 1.314248 1.396865 1.546487 1.58441 1.450978 1.402989 1.165826 0.9998106 0.8921549 0.6354511 0.5959055 0.8770741 0.9199155 0.9417867 0.900893 0.8261353 0.6997263 0.66221 0.6654246 0.6008393 0.5758046 0.5249674 0.5899392 0.674005 0.761148 0.7000008 0.6727386 0.6191499 0.668049 0.6704904 0.5988759 0.6426687 0.518757 0.4418526 0.3577055 0.2211497 0.07400903 -0.004075011 -0.1340138 -0.1759194 -0.06004427 0.005064706 0.03063851 0.06874504 0.1365395 0.1851237 0.2600645 0.3375233 0.1817922 0.117573 0.03667601 0.04609587 0.05280477 0.02142752 0.1015259 0.2250865 0.2918792 0.2512408 0.5109965 0.6821227 0.7702675 0.7654355 0.7745553 0.7286925 0.6741323 0.6792848 0.5839691 0.7173095 0.6670114 0.6096994 0.6192719 0.6249328 0.5991048 0.6096129 0.5140063 0.5178365 0.6831247 0.6771535 0.7189983 0.7547799 0.7381071 0.6173086 0.5424286 0.3839252 0.3731221 0.4831023 0.607131 0.6763397 0.6736135 0.6457815 0.6538228 0.7297201 0.8172035 0.9009541 0.9827107 1.060007 
2.118326 2.09677 2.086547 2.075876 2.059976 2.042108 2.026763 2.030115 1.981516 1.962803 1.964258 1.921574 1.901621 1.880085 1.899571 1.869251 1.813435 1.743834 1.700606 1.750624 1.917962 2.100371 2.161173 2.198501 2.076176 1.943506 1.80284 1.776336 1.588642 1.473149 1.452788 1.439452 1.540547 1.54075 1.468316 1.369363 1.2866 1.283823 1.281803 1.374587 1.360234 1.4505 1.468429 1.439376 1.383432 1.415023 1.399978 1.337177 1.232569 1.118168 1.021544 0.9758645 1.064788 0.8875214 0.6101725 0.4257194 0.3993214 0.5031218 0.5264933 0.5214883 0.5840189 -9999 -9999 1.473906 1.26745 1.161742 1.193389 1.276203 1.189747 1.061115 1.00068 1.06078 1.164316 1.301874 1.349278 1.374058 1.396356 1.58023 1.688801 1.611129 1.467635 1.449574 1.435897 1.55488 1.533421 1.535908 1.462696 1.497822 1.456384 1.697595 1.605422 1.539789 1.625238 1.680353 1.545633 1.640792 1.581338 1.495452 1.430246 1.31668 1.199283 1.130589 1.111241 1.099913 1.224339 1.361932 1.496433 1.470341 1.510146 1.461766 1.355483 1.263315 1.098571 0.7809486 0.6777384 0.7641388 0.9418274 0.9978881 1.003259 0.9568573 0.693109 0.6597024 0.549956 0.4330993 0.3899119 0.3943623 0.3991789 0.5720866 0.6768482 0.738575 0.8081247 0.7718953 0.7061961 0.6697124 0.6153556 0.6715688 0.5627938 0.5138233 0.4387196 0.3126567 0.2026051 0.02878221 -0.1114206 -0.1020417 -0.08511982 0.04739766 0.1346017 0.1736542 0.07653204 -0.0389151 -0.09992967 0.3042083 0.382964 0.2902974 0.2026203 0.1270284 0.1452169 0.1684866 0.2255747 0.2659444 0.2886088 0.3280129 0.39004 0.7027373 0.8001392 0.7986236 0.6938465 0.559559 0.5275206 0.5343363 0.5654958 0.6014036 0.6560708 0.6341542 0.5765978 0.5464162 0.5362843 0.5692027 0.5355671 0.4929394 0.615086 0.6052997 0.7105194 0.7427205 0.6971576 0.5983977 0.5642182 0.4167012 0.4337452 0.5326832 0.6428566 0.7074829 0.7182453 0.7139677 0.71851 0.7370188 0.8230377 0.9177083 1.012832 1.08555 
2.109471 2.091949 2.063709 2.04195 2.025598 2.011199 1.999862 1.972136 1.940627 1.91872 1.920084 1.924447 1.885182 1.836572 1.795709 1.769026 1.743946 1.726439 1.724461 1.825169 1.991495 2.148106 2.189899 2.1236 1.95556 1.767536 1.708078 1.629505 1.542276 1.432977 1.272343 1.245269 1.352635 1.419 1.396168 1.265131 1.312855 1.376265 1.398869 1.445251 1.469893 1.445296 1.399413 1.41782 1.47439 1.454197 1.374358 1.261784 1.123839 1.033049 0.9864544 1.013691 0.9271331 0.6906119 0.4442078 0.3316792 0.3258962 0.4555145 0.3813925 0.3612203 0.5178924 0.7980642 -9999 -9999 1.290231 1.003127 0.8739462 0.8531026 0.8932687 0.9336234 0.9080138 0.9510131 1.190179 1.201313 1.352843 1.507735 1.425312 1.30429 1.546762 1.563887 1.405812 1.379744 1.41632 1.427688 1.424412 1.373555 1.345376 1.522567 1.361134 1.191746 1.421543 1.173837 1.3453 1.399622 1.387933 1.488296 1.489358 1.423207 1.342772 1.238458 1.164499 1.15571 1.204386 1.22321 1.330138 1.285008 1.397536 1.463342 1.453409 1.604059 1.609109 1.436273 1.226699 0.9670092 0.7474965 0.7801912 1.009368 1.150054 1.130945 1.004083 0.8676087 0.6908202 0.5474488 0.3483776 0.2956887 0.3308502 0.3477517 0.4210957 0.5605812 0.6747427 0.7212971 0.730076 0.7035054 0.6715381 0.6417225 0.6466612 0.5805144 0.576364 0.4742776 0.3750344 0.2642811 0.05039885 -0.09323725 -0.1287651 0.03219506 0.1303801 0.2032869 0.2165927 0.0842937 0.09333199 0.01615902 0.323999 0.4891245 0.4644053 0.3766672 0.2659546 0.3361754 0.3132057 0.2892904 0.339751 0.2205087 0.2454313 0.4030447 0.6252584 0.7403044 0.7452433 0.5733988 0.4107196 0.3996265 0.4635965 0.4896384 0.4997663 0.5707346 0.7043396 0.6222727 0.5621582 0.5222157 0.5029438 0.5124146 0.469924 0.5479216 0.6072074 0.7188301 0.7289164 0.6812937 0.5769896 0.5070282 0.4919065 0.5790548 0.6221201 0.6846253 0.787973 0.7229147 0.7212411 0.6892587 0.74771 0.8410228 0.9509572 1.046996 1.107828 
2.094812 2.066614 2.038319 2.019062 1.998748 1.979222 1.95644 1.923125 1.891753 1.868595 1.883539 1.887287 1.873361 1.87303 1.715051 1.685566 1.716623 1.767796 1.842162 1.956064 2.028701 2.067784 2.116022 1.986841 1.833261 1.6516 1.530216 1.451018 1.425795 1.351154 1.27719 1.29929 1.255466 1.371576 1.354588 1.339858 1.364857 1.434483 1.477019 1.489506 1.515817 1.531203 1.457829 1.403151 1.424081 1.433364 1.348093 1.187845 1.050633 0.9394521 0.9025562 0.8404174 0.7115368 0.4979849 0.315683 0.2681619 0.3043458 0.3181447 0.2358695 0.2598154 0.4616026 0.8794749 1.074787 1.091903 -9999 0.9400625 0.7264799 0.6914206 0.6131328 0.6357158 0.7098377 0.8311502 1.065576 1.199029 1.194233 1.383183 1.283741 1.161635 1.418837 1.244079 1.118677 1.185937 1.294626 1.360457 1.518244 1.526076 1.464751 1.336358 1.239664 1.184798 0.9881836 0.9429159 0.9972626 1.109008 1.201313 1.246032 1.279952 1.200723 1.166009 1.129424 1.144393 1.218902 1.351887 1.502008 1.474247 1.374424 1.470641 1.43047 1.523284 1.657795 1.767592 1.606968 1.355341 1.064401 0.8587433 0.8056477 0.9015339 1.114821 1.157195 1.101404 0.8971242 0.5936574 0.3993569 0.3715149 0.4075052 0.4213805 0.3724303 0.3828317 0.467335 0.5744873 0.7088663 0.7219227 0.7083221 0.6895082 0.8076061 0.8337594 0.6466615 0.6493111 0.4811237 0.3298635 0.1598501 0.05177711 -0.02438456 -0.01883045 0.1263723 0.2372376 0.2972655 0.2846415 0.2224672 0.1788726 0.2857502 0.4225708 0.6928648 0.598942 0.4534496 0.3057546 0.3650959 0.403604 0.4104045 0.3655283 0.2538494 0.2363273 0.4226472 0.6028685 0.7026561 0.7007181 0.5248861 0.4004253 0.3731169 0.427296 0.4634186 0.5470724 0.3979236 0.4009094 0.7077627 0.6060883 0.4910624 0.4302002 0.4409828 0.4585408 0.4381092 0.6589039 0.7166837 0.7549632 0.657373 0.5306285 0.5363911 0.5574279 0.6463308 0.682031 0.8063749 0.6822296 0.6668741 0.6511779 0.7079152 0.7779785 0.8923839 0.9973946 1.086618 1.206995 
2.039184 2.017099 2.000273 1.986734 1.959996 1.929702 1.921559 1.873127 1.853092 1.842661 1.835443 1.870452 1.839324 1.801599 1.773589 1.748188 1.781 1.863774 1.946298 2.085713 2.121144 2.038064 1.914067 1.804066 1.665872 1.538685 1.420516 1.39275 1.407581 1.417876 1.371072 1.368209 1.349273 1.294489 1.329131 1.396631 1.459507 1.548283 1.500335 1.565907 1.572682 1.496657 1.558608 1.428196 1.449579 1.430836 1.282831 1.103596 0.9621927 0.8693228 0.7571501 0.6454406 0.492644 0.3193554 0.2217703 0.2110993 0.2192625 0.1302886 0.1395861 0.2582132 0.5457653 0.8580261 1.005111 0.9312479 0.7630758 -9999 0.7714832 0.6732067 0.556894 0.5263712 0.6259909 0.6778861 0.9740438 1.109323 1.112136 1.192265 1.181014 1.064142 1.083688 0.9759969 1.157449 1.22558 1.136474 1.308069 1.432626 1.3503 1.216852 1.118117 1.034514 0.972116 0.8988737 0.9165027 0.8164256 0.822295 0.91132 1.056024 1.085998 1.064284 1.172276 1.302047 1.313251 1.363468 1.539377 1.649698 1.547169 1.67667 1.463744 1.480819 1.464003 1.627145 1.73181 1.653467 1.546218 1.28661 1.005228 0.9576304 0.9469035 1.038151 1.224613 1.149413 0.7517942 0.3694751 0.3006732 0.4407337 0.5398344 0.5235638 0.4467865 0.4405406 0.471592 0.5734751 0.6598197 0.7128792 0.7219433 0.7710969 0.7993613 0.8144214 0.7362203 0.6962065 0.4923951 0.3321829 0.2139575 0.1634105 0.07874443 0.1217639 0.2425882 0.3362111 0.2746112 0.2964366 0.31434 0.3822519 0.5034015 0.6358123 0.7101226 0.6086617 0.4101602 0.4101198 0.3696534 0.4679757 0.4977712 0.4546751 0.3636869 0.3920532 0.5273225 0.6401764 0.7001839 0.7094309 0.5961803 0.5371642 0.5083354 0.4880309 0.4550617 0.4589427 0.5368744 0.1905264 0.2554068 0.6896554 0.5370675 0.435093 0.3346038 0.4502046 0.4947958 0.5079334 0.5888612 0.6335846 0.6159353 0.5215493 0.576252 0.642043 0.8080892 0.7807505 0.7546124 0.6549772 0.5761961 0.6498808 0.644932 0.8078959 0.9402657 1.03634 1.188079 1.155628 
1.961364 1.949355 1.938745 1.939396 1.916966 1.883971 1.868204 1.870996 1.869816 1.838739 1.787454 1.76596 1.75272 1.830047 1.863153 1.876057 1.963617 1.97709 2.05637 2.156859 2.180353 2.049905 1.866495 1.656488 1.546966 1.42191 1.38978 1.452554 1.47822 1.429651 1.38717 1.390049 1.357004 1.364852 1.487558 1.455763 1.526305 1.550989 1.597172 1.656005 1.545155 1.537688 1.49183 1.413578 1.345188 1.286778 1.156457 0.9948567 0.8776082 0.7539309 0.5747874 0.3860719 0.2194255 0.1215658 0.08386219 0.1289052 0.1702006 0.1522512 0.1617268 0.3275999 0.6222269 0.8660778 0.9149108 0.7675213 0.682428 0.6342406 0.7147765 0.6661111 0.5856565 0.5624123 0.5767763 0.7378734 0.803817 0.9575997 0.9846132 1.000839 0.9359272 1.035186 0.9665365 0.8999472 0.7722718 0.9092752 0.9602702 1.128793 1.087661 1.003005 0.8895661 0.9313749 0.9148397 0.8523191 0.6631307 0.64158 0.6277355 0.7049348 0.8818704 0.8487386 0.800826 0.9220012 1.100025 1.413532 1.423644 1.510939 1.521021 1.4883 1.526371 1.472798 1.453332 1.638925 1.505655 1.533772 1.575871 1.583093 1.670079 1.515746 1.245274 1.011509 0.9276112 1.126835 1.233281 1.101017 0.7421305 0.3431386 0.2908621 0.4292389 0.6020142 0.6491688 0.5708658 0.5856413 0.5511819 0.6022531 0.7365354 0.7581776 0.7994983 0.9051403 0.8127124 0.761326 0.6003562 0.5158578 0.4623147 0.3806751 0.3149608 0.2976876 0.2612396 0.2985322 0.3549437 0.3108357 0.2847887 0.2901755 0.3539775 0.4924203 0.6287729 0.6582427 0.6257873 0.5627482 0.4793131 0.3648721 0.4141122 0.4896739 0.5446158 0.5492188 0.5269766 0.5947966 0.6283561 0.7031849 0.8034199 0.7509755 0.709726 0.6609234 0.6321605 0.5645793 0.5506173 0.4978069 0.4955178 0.5653229 0.6776976 0.7288961 0.6314178 0.4776448 0.3687838 0.3570597 0.4483379 0.5139809 0.5180449 0.4854371 0.5138895 0.4787688 0.6003459 0.7012066 0.8194824 0.7901855 0.7392007 0.5999491 0.5482216 0.5384458 0.6140533 0.8236127 0.9647917 1.043893 1.182545 1.130248 
1.953048 1.889373 1.886148 1.880014 1.869226 1.864267 1.875218 1.896697 1.913761 1.854105 1.765812 1.705469 1.756809 1.872303 1.975086 2.047698 2.095712 2.093367 2.116017 2.14692 2.166045 2.098408 1.990818 1.677754 1.50004 1.435154 1.475478 1.480228 1.490747 1.40629 1.398126 1.366693 1.461766 1.499022 1.485035 1.516489 1.565754 1.556838 1.520471 1.510314 1.495665 1.463296 1.379678 1.259927 1.149713 1.092681 1.013254 0.9052977 0.7803231 0.646112 0.4263092 0.188903 0.05807913 0.007211268 0.05541368 0.1129699 0.1942484 0.2406403 0.3271067 0.4305764 0.676477 0.8240957 0.8342935 0.7243643 0.5410146 0.5289854 0.6524394 0.6842437 0.5803212 0.5919941 0.6099334 0.6388388 0.6545146 0.753132 0.6946095 0.6326996 0.7035918 0.8366433 0.9469134 0.8263233 0.7809232 0.9052417 0.8361398 0.8811277 0.7490326 0.5759168 0.550531 0.6877686 0.7985881 0.738036 0.5562733 0.5345449 0.6866189 0.8444304 0.9368632 1.013584 1.016921 1.241261 1.155715 1.309544 1.502613 1.435322 1.466491 1.439569 1.426268 1.337859 1.344537 1.466257 1.413421 1.473032 1.571034 1.455062 1.57905 1.673186 1.475849 1.14981 0.9579506 1.090382 1.141707 1.056095 0.7923064 0.5812216 0.4460539 0.5625804 0.6925597 0.667398 0.6341543 0.6554095 0.700525 0.7216431 0.7509602 0.8093454 0.8707113 0.8273661 0.7634521 0.6082957 0.5056448 0.4538004 0.4774514 0.4803253 0.4992155 0.4489278 0.4575236 0.3897187 0.3530974 0.3473857 0.3380879 0.3316895 0.3567392 0.4457133 0.5783375 0.7140694 0.7713766 0.5982605 0.5747973 0.4659923 0.4292287 0.5159901 0.5723205 0.6284831 0.6816242 0.6590362 0.6701548 0.779896 0.8099252 0.7799824 0.7441092 0.8054696 0.6997213 0.6997822 0.6552367 0.5924469 0.4727468 0.4891144 0.5607797 0.6484118 0.6324146 0.5432474 0.5257354 0.3842762 0.3764891 0.3436879 0.2682583 0.3033234 0.4375245 0.5167787 0.6891774 0.836211 0.8656352 0.8636872 0.6936431 0.6212707 0.5248759 0.5299621 0.6490417 0.833963 0.966984 1.064305 1.172911 1.144886 
1.906361 1.872603 1.842742 1.837218 1.847716 1.847467 1.857248 1.87623 1.89067 1.877568 1.836801 1.823185 1.880411 1.993952 2.089421 2.157943 2.149052 2.070128 2.030781 2.07818 2.045394 2.097045 2.021168 1.847452 1.68668 1.571395 1.56111 1.565378 1.515298 1.460881 1.42253 1.440398 1.53131 1.538217 1.61918 1.619938 1.489826 1.417764 1.308628 1.283502 1.339283 1.370325 1.308756 1.194675 1.071873 0.975178 0.8897693 0.7914672 0.676299 0.4806761 0.2403912 0.05509843 -0.05217582 -0.02931857 0.03334563 0.1303395 0.2480865 0.2553813 0.4003693 0.4790598 0.6286662 0.7262462 0.7035158 0.5490659 0.4014831 0.2543678 0.3806297 0.5188029 0.627176 0.6489093 0.6514475 0.5329428 0.5419707 0.5431558 0.4911589 0.4746237 0.5336091 0.5966278 0.7964669 0.8652232 0.8139992 0.8126768 0.8088165 0.7272633 0.5601848 0.3634175 0.2456555 0.4007 0.4772836 0.6720976 0.6352427 0.6102691 0.6916848 0.9241018 1.042408 1.111647 1.22085 1.239953 1.225356 1.32468 1.370909 1.3848 1.326506 1.182372 1.157444 1.205108 1.314071 1.362873 1.423415 1.425129 1.416676 1.40899 1.554864 1.682555 1.656849 1.286106 0.912434 0.8647806 0.9513029 0.9193715 0.8618205 0.8267251 0.7523233 0.787164 0.7765545 0.6045061 0.6347342 0.7589204 0.8319589 0.8500102 0.8958476 0.8823028 0.8433523 0.7785634 0.6532838 0.5254964 0.4966165 0.4977761 0.5336903 0.6960335 0.6171303 0.6054118 0.6018717 0.4599038 0.4412933 0.4167112 0.4496858 0.3908883 0.3652027 0.4755901 0.5687854 0.6946147 0.8065327 0.7148376 0.7013845 0.5953155 0.5189708 0.6196685 0.6103657 0.6647329 0.7201018 0.6725149 0.7377411 0.7362967 0.7702421 0.9362221 0.7565603 0.7042632 0.7097462 0.7225891 0.7012419 0.6135498 0.5366352 0.408675 0.3888996 0.5330341 0.5457956 0.6216675 0.5187517 0.4129221 0.2271719 0.107665 0.1053761 0.2864777 0.4201954 0.5870302 0.7724445 0.8368521 0.8525279 0.8167765 0.7597901 0.631367 0.5898935 0.6012613 0.6675049 0.8306161 0.9592885 1.070881 1.183801 1.242456 
1.922337 1.855686 1.815205 1.818872 1.887755 1.814956 1.783614 1.784336 1.837915 1.89777 1.927179 1.960448 2.017018 2.058415 2.138289 2.152521 2.069289 2.124012 1.842569 1.851546 1.869394 1.982833 2.103733 2.015944 1.801579 1.776112 1.795862 1.65779 1.604694 1.56965 1.544356 1.655079 1.627934 1.614399 1.604842 1.517537 1.348418 1.269154 1.156513 1.138833 1.179122 1.251596 1.248707 1.163034 1.042836 0.874643 0.760085 0.6396217 0.5020133 0.3196146 0.1284017 -0.1355693 -0.05525821 0.01960224 -0.01095078 0.07986951 0.06266282 0.3025757 0.3241983 0.4559367 0.4568419 0.4468069 0.399708 0.3009685 0.1938366 0.1231986 0.2126962 0.3632243 0.5251251 0.6191142 0.6101268 0.495045 0.5334919 0.4328755 0.419804 0.4356475 0.3447712 0.3841694 0.5212849 0.734781 0.7802013 0.7913097 0.7354726 0.5711759 0.5652456 0.3430015 0.1307312 0.1383454 0.3597249 0.6756071 0.730015 0.6764262 0.6372771 0.9297323 1.083134 1.183389 1.256779 1.131764 1.160516 1.034764 1.025929 1.006901 1.015588 1.000136 1.007455 1.050541 1.261911 1.357497 1.289626 1.274438 1.268869 1.307112 1.517867 1.577936 1.580443 1.376744 0.9613791 0.7008198 0.6593516 0.726063 0.8122903 0.9043923 1.007867 1.080743 0.9821309 0.7030933 0.6475106 0.740986 0.8744599 0.8924701 0.8636464 0.8250822 0.7544647 0.7050719 0.6323586 0.4991444 0.5085946 0.5480539 0.6058441 0.6590359 0.7984658 0.7238353 0.6659281 0.5903562 0.5199167 0.4771819 0.5685517 0.4823751 0.4954721 0.4924967 0.5866688 0.7099343 0.7395161 0.8090811 0.7861927 0.7077779 0.6492299 0.6819397 0.688567 0.754022 0.7218311 0.6271203 0.616154 0.7230572 0.7889598 0.8299398 0.7832122 0.6715738 0.5837595 0.6495147 0.6153412 0.5950367 0.6084688 0.3539367 0.2907907 0.2835428 0.3691854 0.495875 0.5118855 0.3584332 0.1441945 0.02691564 0.1090383 0.323531 0.4575337 0.6139768 0.7584166 0.7972654 0.8122448 0.8024282 0.7827494 0.6797679 0.6686389 0.6773517 0.7003927 0.8394867 0.9662771 1.09028 1.192636 1.171971 
1.904738 1.803796 1.776819 1.797016 1.805994 1.756418 1.706038 1.721312 1.825327 1.936421 2.030374 2.056965 2.114689 2.159845 2.065841 1.927128 1.787459 1.603489 1.590443 1.664163 1.750487 1.839685 1.774581 1.857604 1.815413 1.780623 1.810912 1.704116 1.685393 1.713505 1.609003 1.692173 1.694477 1.63865 1.476602 1.383137 1.27511 1.234577 1.160832 1.159926 1.145222 1.125375 1.125157 1.078912 0.9066458 0.7476897 0.5707133 0.422708 0.2987964 0.1608671 -0.0888622 -0.2777152 -0.03435863 -0.08961505 -0.2799478 0.2455841 0.2482085 0.1695242 0.2088666 0.2166126 0.2053721 0.1622051 0.1196635 0.02194127 0.1185544 0.1458628 0.2737668 0.3710266 0.4250274 0.4843791 0.4739166 0.5286292 0.5310405 0.3652944 0.3726441 0.3281136 0.2682231 0.2219939 0.2942495 0.4434343 0.5945016 0.5877674 0.6135902 0.601536 0.5448294 0.3103932 0.1115154 0.0730937 0.2380566 0.5789887 0.7244152 0.7140543 0.7536506 0.88361 0.9647508 1.110462 1.108824 1.014301 0.9161112 0.8139791 0.7362558 0.6919138 0.6965525 0.6397542 0.8300008 0.9228659 1.104857 1.265446 1.25066 1.315774 1.329762 1.286147 1.376072 1.510298 1.43434 1.46261 1.153075 0.7722969 0.5810434 0.6265758 0.7274666 0.8785239 1.127272 1.262989 1.140807 0.9343607 0.7505839 0.8048085 0.8690225 0.9331603 0.8596484 0.7163686 0.7161755 0.7317443 0.6868073 0.5529776 0.544158 0.56345 0.6194143 0.7591082 0.7808371 0.8091165 0.6883635 0.6613148 0.5847206 0.6168303 0.5596048 0.5548645 0.6058288 0.6039771 0.6843251 0.8014364 0.8322235 0.8750241 0.8370912 0.7656493 0.7554819 0.7873881 0.813557 0.8034402 0.7157581 0.6790454 0.6907643 0.7911365 0.8810006 0.9270113 0.7205597 0.5606069 0.4942769 0.581664 0.5624999 0.5394236 0.4283649 0.4638305 0.2960347 0.2068418 0.2076815 0.3090405 0.2877189 0.1730082 0.0778543 0.08834235 0.2280312 0.3730357 0.549473 0.6576629 0.7739196 0.7973723 0.8018126 0.8049052 0.779591 0.7573691 0.7390533 0.7374259 0.7343688 0.8603252 0.9858387 1.107202 1.2704 1.120716 
1.818597 1.731251 1.720265 1.761708 1.768772 1.775613 1.754027 1.792886 1.928786 1.990584 2.11033 2.188079 2.108509 2.057092 1.998916 1.772261 1.491393 1.399566 1.586201 1.642343 1.679219 1.605753 1.490447 1.486251 1.592467 1.713327 1.844522 1.727848 1.746286 1.721206 1.67873 1.697483 1.748371 1.641957 1.383101 1.274138 1.201781 1.22115 1.253951 1.192789 1.101048 1.055851 0.9465675 0.7705119 0.6165303 0.4444467 0.2968435 0.1919443 0.1209604 -0.1049754 -0.2537027 -0.3446353 -0.1384687 0.005757749 -0.1477967 -0.1767682 0.1324301 0.07690331 -0.004212499 -0.014853 -0.01952217 -0.01190819 -0.01975624 -0.04835088 0.07535192 0.2536152 0.3639566 0.4045653 0.3840321 0.3340242 0.3566782 0.3466024 0.3888286 0.3874095 0.3438355 0.2655527 0.1694784 0.1815735 0.1831349 0.2227417 0.2354473 0.2559039 0.3316487 0.4100991 0.4386637 0.3460684 0.1515796 0.114674 0.2453959 0.4571728 0.5688465 0.4842569 0.5945016 0.6934906 0.993926 0.9518067 0.9438161 0.8228699 0.7269481 0.732716 0.6271556 0.5205371 0.4598429 0.553242 0.7854705 0.8792713 1.033207 1.273935 1.245131 1.310612 1.38098 1.289204 1.275786 1.374958 1.401086 1.356439 1.362792 1.068562 0.7936594 0.772109 0.8589517 1.014795 1.236297 1.437046 1.33852 1.164565 1.064935 1.036935 0.9638357 0.9982138 0.8277223 0.7650033 0.8072857 0.8111869 0.6998281 0.5078622 0.3783406 0.3869873 0.4847454 0.6384521 0.6743763 0.7031441 0.7686248 0.7158346 0.6758567 0.5744873 0.5429524 0.6422513 0.7575774 0.6768024 0.7469067 0.8198639 0.9648937 0.8774301 0.864618 0.7883542 0.8718302 0.8952627 0.90042 0.8863157 0.8273103 0.8276254 0.870518 0.9306327 0.9725636 0.8988332 0.695403 0.5479523 0.4555295 0.5083607 0.6012055 0.6844063 0.4552562 0.5060921 0.3820486 0.2730551 0.2082711 0.1895946 0.1222678 0.09428819 0.121281 0.2318309 0.3494313 0.4752401 0.5757893 0.6848896 0.7630911 0.8817434 0.8138569 0.8411141 0.7443634 0.7840769 0.787754 0.7942797 0.7941324 0.8934062 0.9883614 1.092523 1.127985 1.118178 
1.784947 1.734415 1.738713 1.769052 1.8046 1.8715 1.919804 1.942458 2.009068 2.033533 1.994913 1.889693 1.776844 1.814564 1.659102 1.507527 1.422088 1.473861 1.66837 1.814793 1.873636 1.56434 1.349415 1.324584 1.441756 1.686075 1.809996 1.723276 1.621006 1.618016 1.642399 1.638915 1.71648 1.516626 1.437967 1.322086 1.256311 1.292932 1.28162 1.253483 1.160679 1.005462 0.7445872 0.4677064 0.2346638 0.06855666 -0.02093107 -0.04861039 -0.09319553 -0.1536918 -0.4021811 -0.3737285 -0.2307535 0.04606512 0.08834237 0.03463735 0.04660943 -0.01910512 -0.1021484 -0.1577056 -0.1512462 -0.1003378 -0.08021665 0.02756158 0.05573427 0.2027626 0.4250683 0.3721822 0.3295481 0.218403 0.1757497 0.2008911 0.2996052 0.3316386 0.2762493 0.2045686 0.14893 0.1097758 0.06476251 0.01363531 0.0352517 0.07194399 0.220178 0.2068929 0.2733702 0.240381 0.1736999 0.2249389 0.3438914 0.43698 0.4929749 0.5087116 0.6047302 0.8114563 0.9559619 1.002868 0.9333283 0.7274262 0.6972596 0.7502787 0.7332957 0.5499818 0.437158 0.4484905 0.5929962 0.779479 1.098794 1.186014 1.190698 1.322488 1.310368 1.236144 1.253727 1.173038 1.237024 1.206282 1.264184 1.276554 1.13982 1.070057 1.200998 1.236083 1.402816 1.436512 1.500431 1.425139 1.460845 1.264642 1.189025 1.052016 0.8851003 0.8393902 0.776641 0.8837268 0.6985412 0.2982981 0.03373106 0.1069935 0.3244008 0.50418 0.7069386 0.7908418 0.7775714 0.7498161 0.6706684 0.5440714 0.5284414 0.5625447 0.6196586 0.6962524 0.739684 0.8751822 0.8629292 0.9340504 0.8437132 0.9343352 0.9719381 1.033289 0.9931428 0.9928629 0.9798165 1.019835 1.010314 1.005472 0.9087411 0.8650652 0.7149649 0.5229887 0.4711752 0.5479828 0.5606018 0.6243023 0.6355733 0.7104176 0.5288838 0.4495534 0.2859893 0.1773061 0.07180686 0.05675672 0.05526217 0.1538035 0.3793681 0.3312022 0.317576 0.6913137 0.7322629 0.8484232 0.7782481 0.7635844 0.7072694 0.7695761 0.8286373 0.8300263 0.8141927 0.9109436 0.9941193 1.090875 1.211262 1.225697 
1.90776 1.917851 1.862939 1.893681 1.952498 1.972879 2.040257 2.135858 2.236958 1.999394 1.693658 1.578231 1.49119 1.458078 1.458571 1.412439 1.502308 1.641875 1.785272 1.878035 1.807301 1.652353 1.437524 1.358067 1.472823 1.614343 1.695932 1.509363 1.445596 1.457132 1.496891 1.595422 1.705443 1.700967 1.541045 1.341079 1.210641 1.185342 1.311919 1.309783 1.168543 0.9452453 0.6080058 0.2930337 -0.01042284 -0.1977042 -0.2850811 -0.2792776 -0.2181407 -0.1900543 -0.3306834 -0.4202371 -0.3958233 -0.1091765 0.01264348 -0.02814221 -0.1540528 -0.1342316 -0.1335714 -0.1933349 -0.1953846 -0.126649 -0.02859087 0.01365173 0.1625762 0.2337838 0.25708 0.3503154 0.3069346 0.1470733 0.006412586 0.09444071 0.2234641 0.195693 0.1678407 0.1357869 0.09157714 0.05012403 0.05691412 -0.1044627 -0.084672 -0.04450101 0.08557042 0.1515999 0.1491485 0.164687 0.258971 0.3412466 0.4970386 0.5163717 0.4837942 0.6029752 0.7495819 0.827244 1.020196 1.012104 0.7710981 0.6738424 0.6548703 0.6273388 0.6238494 0.2723732 0.1689647 0.06745807 0.3896474 0.6764923 1.027984 1.154362 1.157063 1.193251 1.211811 1.151183 1.184727 1.012099 0.8568663 1.127196 1.252847 1.298105 1.31995 1.324065 1.36589 1.316863 1.342691 1.417174 1.470122 1.539204 1.514805 1.473688 1.323389 1.173786 0.9588256 0.9722686 0.9470561 0.9298694 0.6995941 0.2180878 -0.09397469 -0.07123915 0.2303915 0.4288575 0.6730998 0.7813405 0.7295979 0.7640879 0.7832835 0.5981079 0.5363405 0.5220276 0.575942 0.664046 0.7812692 0.8773997 0.8894541 0.8804262 0.8987211 1.061889 1.004816 1.079238 1.104985 1.079594 1.062102 1.024479 1.049707 0.9971913 0.8880604 0.8134907 0.7254575 0.5849802 0.5321898 0.552957 0.5780935 0.5762979 0.5516664 0.4607645 0.5358468 0.4751371 0.3387185 0.176829 0.08072928 0.0545298 -0.01433295 -0.02530408 0.2676137 0.0480141 0.2774096 0.4533639 0.6240938 0.7702373 0.7345214 0.7611226 0.7607207 0.7995851 0.8310943 0.8594503 0.8449747 0.9154192 0.9811084 1.072107 1.25066 1.363977 
2.066751 2.036213 2.033512 2.027663 2.074355 2.117512 2.134083 2.280115 2.123036 1.733845 1.520512 1.44226 1.445851 1.405898 1.4249 1.480498 1.622354 1.687799 1.797723 1.889886 1.777327 1.72526 1.555678 1.444548 1.511631 1.456298 1.471511 1.422001 1.373402 1.389846 1.401442 1.517485 1.639037 1.667337 1.525974 1.345539 1.122476 1.189793 1.225407 1.275435 1.031249 0.7882781 0.4895822 0.2090801 -0.05217583 -0.2550262 -0.4261832 -0.3976349 -0.3892772 -0.3725586 -0.3983051 -0.3048299 -0.4588116 -0.2891691 -0.02981172 -0.1134032 -0.2247824 -0.2074181 -0.2036844 -0.1850342 -0.1964325 -0.1103628 -0.04091899 0.02514116 0.09004221 0.05137135 0.2845298 0.3802581 0.2503396 0.05644615 -0.05631103 -0.06231299 0.03409731 0.06978756 0.1135551 0.1490009 0.05122781 0.01298928 -0.01173523 -0.1034507 -0.1349651 -0.01529536 0.07125768 0.1378263 0.1367075 0.1639241 0.3811788 0.4293863 0.5917856 0.6387472 0.6625102 0.8319336 0.954192 1.03574 1.036646 0.8870532 0.7540477 0.5812569 0.3677309 0.2150309 0.1459391 0.003594915 -0.1009022 -0.07777509 0.1636647 0.5872539 0.8452495 1.114928 1.134063 1.109704 1.195998 1.002018 0.8987823 0.7696013 0.7829223 0.7772714 1.016097 1.212213 1.273681 1.326405 1.563165 1.394225 1.477696 1.566634 1.59912 1.589024 1.548181 1.565693 1.452569 1.344598 1.138742 1.090438 1.089034 0.9270415 0.6900065 0.3586414 0.08985283 0.08839321 0.2602427 0.4663329 0.6071309 0.6852254 0.6814617 0.6997262 0.7666309 0.7325479 0.5503734 0.4868101 0.5572141 0.674173 0.854191 0.9907164 1.028396 0.9338368 1.000975 1.056925 1.079167 1.080916 1.127822 1.091633 1.049229 0.9954367 0.8885282 0.7923168 0.7146442 0.6171051 0.653599 0.5296822 0.4995004 0.4681285 0.4594462 0.5073484 0.3974559 0.5909873 0.5507545 0.4354897 0.3080435 0.04790211 -0.06079102 -0.002553463 0.3677357 0.4608551 -0.03765873 0.4688212 0.451954 0.4109131 0.3903137 0.4392488 0.5946289 0.7780393 0.7918282 0.8743376 0.8036488 0.8990672 0.8656098 0.9042755 0.9700561 1.067382 1.254037 1.311909 
2.260121 2.252766 2.211531 2.178405 2.231297 2.184483 2.196095 2.092203 1.704843 1.537836 1.463876 1.452992 1.48795 1.540206 1.601327 1.645314 1.729639 1.759531 1.845397 1.799326 1.851678 1.66218 1.551589 1.466298 1.431823 1.443974 1.404998 1.443104 1.355366 1.415704 1.411956 1.411762 1.507893 1.540872 1.406056 1.308791 1.261275 1.31255 1.236022 0.9820597 0.766046 0.5548136 0.3576447 0.157139 -0.1465402 -0.2960357 -0.4016622 -0.4088441 -0.4069012 -0.2693686 -0.1916962 -0.2734883 -0.2104543 -0.06475938 -0.06952506 -0.04988201 -0.1871236 -0.2569123 -0.2642366 -0.2187755 -0.2225801 -0.2344768 -0.1430157 0.01844271 0.09825633 0.1821795 0.2931405 0.265797 0.1957743 0.04459636 -0.016572 -0.08958016 -0.08226629 -0.0002909303 0.05782459 0.09190259 0.03448488 -0.001689563 -0.07999247 -0.1184853 -0.163911 -0.03470464 -0.005158345 0.1436808 0.2250101 0.3379151 0.4825225 0.5314116 0.6300141 0.6688983 0.8040009 0.5777487 0.8336893 1.044707 0.7971487 0.5852345 0.54457 0.481714 0.2789553 0.004810343 -0.2088888 -0.2690033 -0.1507782 -0.06537483 0.05517477 0.3111255 0.6291291 0.8676647 0.9765004 1.007517 -9999 0.9344268 0.7685231 0.7290587 0.6386199 0.8092997 0.9554433 1.163395 1.2533 1.435469 1.387099 1.412703 1.446883 1.683094 1.548364 1.639622 1.675648 1.634312 1.560454 1.669997 1.330743 1.252964 1.152485 0.9660937 0.6816905 0.5141793 0.361022 0.3563628 0.3763062 0.4128203 0.460433 0.5543966 0.6954182 0.7797079 0.8124226 0.7483001 0.5865367 0.4827463 0.572829 0.7343026 0.9347472 1.008294 1.008798 0.9443043 0.9748524 1.010146 1.035298 1.045323 1.116968 1.044265 1.022608 0.9403269 0.8807463 0.7504416 0.6734709 0.6224405 0.592991 0.4806255 0.2813557 0.2348825 0.3644652 0.4908082 0.5658101 0.5500172 0.5060008 0.343638 0.2279917 0.1046956 0.06938684 0.1602072 0.1171468 0.08190421 0.06930536 0.4996378 0.3641804 0.2222891 0.1147501 0.1675405 0.4953195 0.734023 0.8286937 0.8062531 0.7567282 0.7969807 0.8125498 0.9123271 0.9969167 1.057774 1.176507 1.228728 
2.37592 2.34674 2.258346 2.216735 2.217472 2.112578 1.986068 1.710138 1.551513 1.490813 1.454467 1.477202 1.60415 1.657297 1.684193 1.722696 1.650512 1.65451 1.682881 1.729827 1.701679 1.722981 1.592564 1.56021 1.395807 1.440434 1.537052 1.550475 1.481053 1.453841 1.424738 1.397333 1.477945 1.418446 1.362446 1.270914 1.230249 1.103947 0.8891998 0.6331265 0.4552447 0.3674711 0.2390738 0.07494118 -0.05405774 -0.1419687 -0.3798066 -0.6341858 -0.2508188 -0.1915895 -0.1158651 -0.02522386 -0.09125763 -0.1107645 -0.1310639 -0.1113342 -0.1167766 -0.1472382 -0.3551078 -0.2475839 -0.2177785 -0.2000477 -0.1589153 -0.08614088 0.04148771 0.1141602 0.1811057 0.1709179 0.207778 -0.01622019 0.01670736 -0.1051485 -0.1291158 -0.08079628 0.001332462 0.03994234 0.01224169 -0.06729215 -0.1273754 -0.148764 -0.134019 -0.1023215 -0.05617384 0.1051272 0.1148671 0.2541088 0.3435914 0.4944854 0.6119168 0.6192311 0.7365761 0.7155953 1.045246 0.9124135 0.585906 0.3072247 0.2936695 0.3506409 0.1716054 -0.06343177 -0.2619691 -0.287141 -0.1526958 0.003615399 0.04626845 0.05156861 0.1318657 0.5356588 0.62594 0.7620532 -9999 -9999 0.8005411 0.6745543 0.6909627 0.8990721 1.080499 1.221948 1.258727 1.369272 1.417408 1.470514 1.560068 1.489282 1.551492 1.614129 1.681711 1.634312 1.689142 -9999 1.496047 1.413639 1.182418 0.9195292 0.7110484 0.5543966 0.6411018 0.5605711 0.5082489 0.3690684 0.2896464 0.4442534 0.5929046 0.7564136 0.8015686 0.6984395 0.5840443 0.5734242 0.6430045 0.8567951 0.9678437 1.018935 1.043939 1.072433 1.030649 0.9805949 0.9482717 0.9495737 0.9670603 0.9966367 0.9816833 1.018076 0.8436014 0.8942708 0.7157224 0.6963797 0.6245921 0.414021 0.1582581 0.0164072 0.1548858 0.3867127 0.3944497 0.4499259 0.388686 0.2473145 0.4016763 0.1046802 0.08264629 0.4738047 0.4506835 0.322281 0.2773285 0.3337646 0.1931192 0.0002379219 -0.111497 0.04845574 0.4862609 0.7808013 0.9257345 0.8681324 0.78809 0.7875863 0.8255808 0.9274484 1.048751 1.179478 1.238662 1.103942 
2.204741 2.149972 2.022399 2.031279 1.809859 1.642913 1.609923 1.586089 1.574004 1.45583 1.430831 1.466618 1.554366 1.654321 1.686004 1.586013 1.420068 1.454813 1.541269 1.623117 1.706227 1.760522 1.695561 1.59616 1.474476 1.630614 1.689711 1.689081 1.645639 1.490121 1.382211 1.380512 1.435185 1.427972 1.374913 1.316649 1.142404 0.8026568 0.508315 0.3639109 0.3194926 0.266458 0.2250659 0.09521977 -0.08447774 -0.1740571 -0.1426851 -0.0894982 -0.1553751 -0.07953519 -0.03808684 -0.2431436 -0.1852672 -0.1832386 -0.1995302 -0.2226827 -0.2148193 -0.2279216 -0.4032694 -0.4187421 -0.3585868 -0.2442941 -0.1974192 -0.1510324 -0.07177841 -0.02808735 0.01069023 0.04855232 0.119404 0.1184681 0.01546633 -0.1309917 -0.2382662 -0.2330321 -0.1236726 0.02413348 -0.1083945 -0.1170665 -0.09256566 -0.05237935 -0.1137402 -0.1276203 -0.03742564 -0.02747717 0.01114286 0.1534414 0.3250415 0.5413604 0.5461316 0.4910876 0.3521819 0.5555509 0.7735075 0.7686553 0.4881986 0.1483297 0.09762472 0.214095 0.1297147 -0.2410533 -0.1941792 -0.2016661 -0.1416891 0.052119 0.08398831 0.004139165 -0.04149966 0.1524038 0.3588654 0.5673208 0.8500506 0.8606607 0.743631 0.7180878 0.785445 0.9944547 1.238672 1.231144 1.218256 1.307438 1.356948 1.375263 1.524205 1.560836 1.668095 1.694615 1.591282 1.590845 1.597854 1.777327 1.588423 1.500879 1.197234 0.9013967 0.5879809 0.525486 0.6288696 0.6553993 0.5409891 0.2393127 0.08815908 0.2642151 0.5740142 0.6943094 0.7380666 0.657612 0.6530138 0.6635832 0.804666 0.9031158 0.9535205 1.007995 1.011132 1.075489 1.004093 0.9124236 0.8623291 0.8735796 0.9465373 1.025273 1.033771 1.020517 0.935846 0.8123056 0.8035879 0.7752622 0.7095935 0.4750102 0.1494944 -0.005132904 0.03772369 0.2563264 0.4040214 0.4392395 0.3643889 0.2938423 0.2878356 0.16479 0.4460132 0.453963 0.2251078 0.413624 0.3371116 0.2779428 0.1497792 -0.07376205 -0.04187624 0.2006571 0.5666289 0.859374 0.9141022 0.8406872 0.77689 0.8018687 0.8636666 0.949828 1.079441 1.151966 1.146524 1.090855 
1.903614 1.920618 1.866484 1.728209 1.594202 1.455769 1.49652 1.524128 1.508813 1.447651 1.427067 1.415338 1.520425 1.504261 1.48179 1.387974 1.357914 1.414855 1.431828 1.620665 1.690515 1.82582 1.771321 1.72382 1.635268 1.662998 1.747751 1.875131 1.668537 1.506738 1.254907 1.260202 1.378213 1.481882 1.363565 1.131626 0.7464385 0.42667 0.2962128 0.279068 0.3415313 0.3323407 0.2495106 0.1958658 0.1646159 0.1724539 0.1444956 -0.1371257 -0.02918003 -0.03160105 0.007272184 -0.10642 -0.1305594 -0.1506051 -0.4035339 -0.2604379 -0.2882243 -0.2891246 -0.4011788 -0.3353791 -0.4824879 -0.4946189 -0.298528 -0.2527019 -0.217215 -0.2010509 -0.1610983 -0.08917359 -0.02293012 -0.02101251 -0.2337546 -0.2671508 -0.3148295 -0.1973725 -0.0236774 -0.1176047 -0.1173055 -0.03100167 0.03612683 0.03086233 -0.03498417 -0.002274672 -0.008398652 -0.1327932 -0.07539999 0.01280104 0.1996295 0.4559011 0.5045671 0.2214851 0.09348959 0.2519521 0.4500058 0.6847219 0.5139964 0.127364 -0.07796824 -0.03996371 0.06138595 -0.1393281 -0.1180686 -0.1001291 -0.05540084 0.06128319 0.1385945 0.06818519 -0.0001536707 0.07260531 0.1602671 0.3790936 0.659443 0.764505 0.775588 0.7870473 0.9306579 1.1466 1.309834 1.30579 1.341918 1.310765 1.320408 1.339843 1.449304 1.555755 1.614725 1.577773 1.571558 1.623356 1.680002 -9999 1.667902 1.485081 1.062173 0.8057035 0.610376 0.6060727 0.6910185 0.6578664 0.531142 0.2670941 0.1021565 0.1976409 0.4426056 0.6672912 0.71027 0.6673625 0.7172992 0.8750445 0.951242 1.01184 0.9587342 0.8507069 0.8613828 1.042713 1.061477 0.9223468 0.8984619 0.8628632 0.928237 1.044006 1.084065 1.025964 0.9772179 0.8615966 0.892857 0.7643828 0.6795031 0.5025217 0.2989137 0.1138091 0.06801752 0.1263571 0.2332806 0.2706392 0.2778206 0.2960548 0.217335 0.03884898 0.3883198 0.4951363 0.5515941 0.530791 0.3639924 0.2933593 0.09665328 0.01165662 0.1516102 0.4435567 0.6451049 0.8337699 0.8647707 0.8222035 0.7878712 0.8674356 0.9240101 1.021428 1.04754 1.01126 0.9767599 1.002308 
1.710657 1.873188 1.886453 1.830306 1.614761 1.488031 1.429158 1.450917 1.476175 1.396682 1.386224 1.331827 1.346262 1.384744 1.431111 1.423196 1.358392 1.378921 1.505019 1.617257 1.743127 1.791299 1.837839 1.780262 1.702335 1.751067 1.895527 1.857685 1.591628 1.446166 1.154484 1.063857 1.144286 1.206746 0.9640799 0.6534261 0.406076 0.3060341 0.3787579 0.4589069 0.4841706 0.4327485 0.3843629 0.3726645 0.4137918 0.3492943 0.1932475 0.2000123 0.1533042 0.08418184 0.05458482 0.0356689 -0.0675619 -0.1632538 -0.1754619 -0.2469177 -0.2537436 -0.2819631 -0.3232738 -0.4162913 -0.3999998 -0.5817004 -0.5755513 -0.3712728 -0.3502818 -0.3268595 -0.294109 -0.307785 -0.2988586 -0.3136903 -0.3634543 -0.4017589 -0.1813608 -0.07435717 -0.02609348 -0.1384127 -0.06286114 -0.0200909 -0.07703666 -0.1772665 -0.1112824 -0.1578267 -0.03375246 0.05969632 -0.008296847 0.01992697 0.1564065 0.4361715 0.3796134 0.2277109 0.01964203 0.1386758 0.4699441 0.6210176 0.3799083 0.1667684 -0.1009024 -0.2300019 -0.1963206 -0.1676634 -0.129421 -0.08314624 -0.1004792 0.07114128 0.1638528 0.1591583 0.09542718 0.1510049 0.193516 0.3802276 0.5826504 0.7464387 0.8994841 1.015792 1.151061 1.25123 1.283685 1.29368 1.314442 1.294443 1.257644 1.21824 1.28897 1.342986 1.345605 1.401778 1.473769 1.515878 1.558969 1.66489 1.573729 1.256255 0.9554636 0.7335397 0.7645814 0.8125498 0.8494812 0.766921 0.5916992 0.4897451 0.3196858 0.3099557 0.4732501 0.6263467 0.6895539 0.7495005 0.902185 1.05933 1.112283 0.9375548 0.8985534 0.7817982 0.7865384 0.9513692 1.1112 1.072371 0.9660735 0.8762453 0.9340454 0.9923136 1.069203 1.044875 0.9231607 0.8195537 0.750701 0.7381986 0.692153 0.7100566 0.4459676 0.2931609 0.1274453 0.005771965 -0.08377689 0.0222005 0.09258437 0.1160776 0.09662777 0.205663 0.277073 0.3865039 0.5034932 0.5143574 0.4137918 0.1577492 0.07827649 0.1626778 0.3663777 0.5891765 0.7640524 0.7910858 0.8061766 0.830896 0.8844239 0.8901458 0.9189748 0.9865254 1.040928 0.9611856 0.9697511 1.025741 
1.582971 1.671686 1.772012 1.848657 1.690149 1.524138 1.41662 1.375314 1.383407 1.37774 1.363397 1.344705 1.298278 1.332198 1.37975 1.453658 1.499506 1.569554 1.640517 1.751189 1.709126 1.831567 1.776671 1.762521 1.726434 1.746657 1.715209 1.639586 1.56406 1.358524 1.049621 0.8235564 0.7084645 0.612253 0.4790944 0.3734322 0.378488 0.4724059 0.5688515 0.5958293 0.5630481 0.5046936 0.5021758 0.5323119 0.4195503 0.4454448 0.4826546 0.287627 0.06565762 0.045287 0.06874496 0.002007713 -0.0378531 -0.2397003 -0.1826275 -0.1772512 -0.3030652 -0.310145 -0.3531453 -0.3823304 -0.473048 -0.6287943 -0.5028434 -0.4816397 -0.4571086 -0.4146789 -0.3813181 -0.4841869 -0.4784088 -0.4749755 -0.4803466 -0.4043633 -0.265096 -0.2758385 -0.2297312 -0.1372885 0.0505258 -0.004491309 -0.1535137 -0.07996132 0.1946298 0.2673432 0.2966197 0.1888365 -0.06405137 -0.01105249 0.2624145 0.3876586 0.1366882 0.2382851 0.1838317 0.2130687 0.2765908 -0.02531425 0.110326 -0.1089681 -0.1187795 -0.3352415 -0.4375265 -0.3438832 -0.1796121 -0.1614237 -0.09528605 0.0410765 0.1064605 0.219874 0.2425424 0.3478696 0.2712035 0.5044087 0.5988403 0.8309061 1.009973 1.194294 1.246576 1.223444 1.205525 1.267323 1.233285 1.18577 1.095178 1.029962 0.9890229 1.01362 1.079833 1.221287 1.4349 1.518604 1.630695 1.647089 1.424117 1.149525 0.8420146 0.797876 0.8967275 0.9945158 1.079289 1.034713 0.9273365 0.6610097 0.6400442 0.5800924 0.6237325 0.7651662 0.7690014 0.8569275 0.9774718 1.036762 1.018218 0.9282112 0.832198 0.6825498 0.7029104 0.8653246 1.101332 1.159214 1.065261 0.906015 0.8758584 0.8312926 0.9364716 0.9378855 0.8952423 0.7888325 0.75567 0.7130675 0.6594127 0.6168813 0.4621632 0.4054861 0.2082052 -0.03434876 -0.2320568 -0.2639375 -0.2028107 -0.1253316 -0.0414033 0.09685769 0.1941009 0.330011 0.3649738 0.299773 0.2180775 0.1325824 0.1914815 0.3324881 0.5066568 0.6731098 0.7669209 0.7223297 0.7798858 0.8588703 0.9378195 0.9771059 0.939335 0.9153992 0.8970377 0.9145702 1.022124 1.133747 
1.590112 1.655699 1.740666 1.778548 1.714766 1.594548 1.483255 1.373789 1.389602 1.393604 1.351892 1.295923 1.265827 1.311828 1.333236 1.446476 1.583566 1.689696 1.689066 1.720036 1.692758 1.648477 1.450515 1.506616 1.484496 1.521 1.423975 1.39188 1.385441 1.304376 1.036849 0.6948943 0.3635955 0.2517639 0.3200724 0.4623604 0.637033 0.707966 0.6883992 0.6202638 0.5904735 0.6219372 0.6937804 0.6373078 0.5101826 0.594466 0.4862506 0.2853333 0.06885165 0.03474848 0.05205181 0.03892922 -0.03511661 -0.1843263 -0.1020874 -0.2022552 -0.2290752 -0.2371369 -0.3375599 -0.3738006 -0.4432738 -0.7247723 -0.5694885 -0.5113129 -0.4595298 -0.4056661 -0.6259255 -0.5918784 -0.57548 -0.5311331 -0.5195463 -0.1704303 -0.1414959 -0.3362935 -0.271993 -0.06882199 0.006306013 0.1160481 0.1651701 0.2168619 0.2824492 0.1127422 0.360128 0.4617452 -0.2412467 0.1556803 0.1020608 0.4591664 0.2701262 0.3569376 0.1683247 0.5098307 0.5529267 0.2780253 0.2273308 -0.09625751 -0.1864982 -0.2959403 -0.3791007 -0.2802132 -0.2243245 -0.1882529 -0.03434235 -0.01169336 0.1491486 0.2164957 0.3541555 0.3740134 0.3916207 0.5026439 0.6923767 0.9182574 1.141392 1.247262 1.250446 1.189737 1.158156 1.167266 1.084492 1.00358 0.8840015 0.8843527 0.828114 0.8757824 0.9825481 1.161249 1.467701 1.573511 1.643406 1.548863 1.280898 1.14776 0.9512825 0.8771097 1.025471 1.061426 1.268335 1.234074 1.08879 0.9629504 0.9264975 0.8884977 0.8705994 0.9453723 0.8561289 0.8496491 0.8776285 0.9229319 0.9062032 0.901173 0.7600037 0.5783631 0.6226746 0.7821745 1.054183 1.125701 1.081812 0.8882436 0.7521757 0.692392 0.7895141 0.8260132 0.8326913 0.8390796 0.7412252 0.7277617 0.6955249 0.6839793 0.3343607 0.4002165 0.2390836 0.01900116 -0.2179678 -0.4044557 -0.432959 -0.2886567 -0.1191721 -0.1514943 0.06698509 0.1418498 0.1438944 0.1358276 0.1199687 0.1721739 0.2828459 0.4529916 0.5694008 0.7158449 0.7474915 0.7479135 0.7871033 0.8789103 0.9105315 0.9810982 0.9119353 0.8610117 0.8453763 0.940678 1.093546 1.288074 
1.686838 1.645247 1.676762 1.718189 1.694396 1.593378 1.485549 1.460799 1.495889 1.410206 1.336013 1.310719 1.304747 1.330418 1.326547 1.440561 1.609455 1.731261 1.875696 1.708088 1.59998 1.395837 1.357685 1.414351 1.372908 1.3276 1.229908 1.191772 1.224364 1.2639 1.130436 0.8082365 0.4846793 0.4308563 0.6238799 0.8465717 0.8797241 0.8209117 0.6698749 0.6135956 0.6812429 0.8199452 0.8443083 0.6849608 0.6023905 0.5147439 0.4267518 0.2739196 0.08981335 0.01913937 0.0007121364 -0.09568796 -0.02819437 -0.1429344 -0.178304 -0.1493489 -0.1817577 -0.3660736 -0.2463337 -0.3863179 -0.4591074 -0.8501233 -0.6509501 -0.772466 -0.7757772 -0.7549133 -0.7068125 -0.4970854 -0.4081627 -0.5456796 -0.3808238 -0.06943867 -0.07276499 -0.3801828 -0.288432 -0.09085681 -0.02458821 0.05926917 0.157739 0.1169575 -0.04807528 0.3175547 0.3031758 -0.07554632 0.4219503 0.4749134 0.3538311 0.4122201 0.5618021 0.4984221 0.4570565 0.3529956 0.3203777 0.3822316 0.2892862 0.162149 -0.2270001 -0.3215689 -0.2460633 -0.2792919 -0.1261708 -0.143214 -0.06332412 0.1057182 0.1317595 0.238214 0.373478 0.4516387 0.422235 0.6419768 0.8140911 0.9853402 1.139296 1.176263 1.168919 1.129668 1.122868 1.053252 0.8973683 0.7180064 0.6608621 0.7745299 0.8396697 0.9773803 1.10827 1.185525 1.37297 1.476399 1.579675 1.511784 1.354115 1.308476 1.167708 0.968108 0.9302103 0.9855642 1.052459 1.049203 1.09586 1.072422 0.9437246 1.016692 1.077412 1.085519 0.9568267 0.7494295 0.6627238 0.7053874 0.8407684 0.7990254 0.6847472 0.5119972 0.5635009 0.731266 0.9902028 1.095316 0.9713835 0.7914977 0.6760854 0.5644827 0.6070291 0.6648395 0.7116485 0.7495055 0.7430462 0.777948 0.801238 0.6967712 0.5290923 0.3493643 0.1931652 0.06372478 -0.1274425 -0.3333447 -0.4505777 -0.3867096 -0.2513947 -0.1982737 -0.2022413 -0.2059234 -0.1031351 0.04679762 0.1285443 0.3147981 0.5534658 0.6183459 0.6280813 0.7552634 0.7682229 0.7731518 0.7477712 0.8658384 0.9434142 0.9290049 0.863219 0.8531991 0.8845866 1.012028 1.141051 1.337864 
1.63594 1.621194 1.65984 1.722482 1.674325 1.560734 1.550689 1.511001 1.503432 1.42518 1.30901 1.301329 1.321166 1.401905 1.337879 1.487863 1.611017 1.725905 1.832198 1.69935 1.500213 1.413176 1.411569 1.414194 1.400852 1.258264 1.140029 1.054178 1.122522 1.258834 1.244445 1.056986 0.9002217 0.9227436 1.062814 1.096684 0.969166 0.8452646 0.6621186 0.6718535 0.8048797 0.9187765 0.9151803 0.8204792 0.7013286 0.4978524 0.3604674 0.3063855 0.2551565 0.2201731 0.1449066 0.07434497 0.03831379 0.002918581 -0.1425681 -0.2269744 -0.3063253 -0.2488362 -0.262203 -0.3823243 -0.6782126 -0.8948109 -0.886897 -0.8653007 -0.895691 -0.7745566 -0.5440012 -0.147467 -0.139614 -0.08302913 -0.009883682 -0.0652619 -0.232381 -0.3898468 -0.2907559 -0.154593 -0.186621 -0.03955201 0.01420073 -0.0575967 0.08278298 0.1114084 0.01149984 0.2470132 0.4228911 0.3696748 0.3142291 0.4914691 0.5390307 0.4633065 0.3311148 0.1733237 -0.01810817 -0.05123488 -0.01102805 -0.1070962 -0.2801615 -0.07431635 -0.03326517 -0.03097667 -0.02388616 -0.03495298 -0.07617718 0.1076813 0.1677033 0.1959675 0.1592548 0.3965903 0.6968881 0.8643332 0.9536226 1.025924 1.064035 1.075972 1.06818 1.072799 1.166009 0.9194581 0.7325431 0.6115459 0.6445964 0.8754516 0.9525645 1.176919 1.230554 1.236683 1.241195 1.307977 1.298715 -9999 1.537902 1.437311 1.329355 1.071644 0.8992656 0.8415059 0.8129415 0.8065431 0.7877643 0.9060048 0.9943023 0.9303781 1.057438 1.025786 0.902536 0.6896709 0.5365388 0.5551543 0.6749918 0.7375274 0.6584411 0.533385 0.542505 0.6628508 0.8895509 0.9814595 0.8588958 0.7285299 0.5693148 0.466511 0.4615822 0.5335833 0.7183623 0.7108653 0.7384328 0.7518706 0.7185403 0.7067453 0.5931233 0.3695312 0.1880739 0.08135387 -0.04253243 -0.1860717 -0.4077047 -0.4545859 -0.4961558 -0.5251374 -0.4869242 -0.3840545 -0.1193046 0.1549619 0.3140145 0.5562631 0.5991863 0.6561473 0.7110281 0.7851859 0.8053832 0.796172 0.7905213 0.8318625 0.8884928 0.8447205 0.8831826 0.9447621 1.016794 1.091959 1.210275 1.250228 
1.622812 1.643589 1.646916 1.669458 1.704691 1.616795 1.545897 1.492965 1.395664 1.300414 1.315525 1.364547 1.388722 1.474074 1.393238 1.461043 1.632237 1.717655 1.712417 1.57287 1.524911 1.456573 1.442555 1.550394 1.388249 1.231653 1.060139 0.9666892 1.027688 1.159169 1.324284 1.348749 1.301192 1.253509 1.209965 1.135553 1.013244 0.8723387 0.7705371 0.7133066 0.8474569 0.9270263 0.9384398 0.8700653 0.7565549 0.5873707 0.437326 0.3508699 0.2741078 0.2363731 0.2149345 0.169275 0.1102589 0.1046844 0.03021657 -0.1574811 -0.3803458 -0.3090973 -0.4096425 -0.6325378 -0.8031008 -0.912384 -0.9560397 -0.8208314 -0.5844523 -0.1181692 -0.08007891 -0.4876657 -0.4233043 -0.2524109 0.06740717 -0.05173755 0.1169525 0.05436099 -0.2574005 -0.112199 -0.118272 -0.09916284 0.002466003 0.05682782 0.02399083 -0.03385521 0.02657972 0.1442453 0.2929117 0.3171985 0.3518463 0.3378336 0.4409117 0.3660572 0.2135007 0.08414105 -0.1314047 -0.2707275 -0.3046071 -0.2223777 -0.09501237 0.02753069 0.08784866 0.1066222 -0.2044119 0.001860519 0.006382525 0.02655433 0.1417886 0.08230462 0.1489144 0.3826435 0.5960327 0.8650348 0.9706715 0.9881732 0.9706104 0.9772075 0.9982951 1.02073 0.9845267 0.8472077 0.7218159 0.709919 0.8587383 1.060093 1.197529 1.310342 1.443592 1.347945 1.264968 1.036549 0.983021 1.256321 1.431899 1.583266 1.412958 1.136316 0.9051859 0.7509297 0.5275005 0.497532 0.4915151 0.6210977 0.8174886 0.8736003 0.9326873 0.8849376 0.8155608 0.7406709 0.6572766 0.5402516 0.5822133 0.67489 0.6803934 0.5679157 0.5458821 0.674839 0.7058756 0.8467954 0.8195791 0.6914155 0.5981129 0.536188 0.4419698 0.5062857 0.5334207 0.6507101 0.6625609 0.6646463 0.6732981 0.6479329 0.5999695 0.3968446 0.2193898 0.09596151 0.05081071 0.08452257 -0.2379213 -0.62287 -0.8717346 -1.029317 -0.8429872 -0.3820202 0.06332802 0.3716573 0.595112 0.6745341 0.6932869 0.7027119 0.7620789 0.8240905 0.7958514 0.8191671 0.7969299 0.8208047 0.856902 0.9547567 0.985447 1.071364 1.142918 1.214868 1.229043 1.159875 
1.65598 1.69405 1.627293 1.610722 1.554651 1.504999 1.467829 1.388203 1.292678 1.297723 1.330815 1.412108 1.444579 1.505965 1.453017 1.498717 1.676635 1.75362 1.692753 1.66131 1.538853 1.565469 1.654418 1.578185 1.410186 1.158238 0.9702034 0.9289235 1.012526 1.126108 1.334482 1.430109 1.344029 1.190545 1.086506 1.014698 0.9799948 1.006871 0.9190103 0.8560119 0.7742401 0.7451619 0.7558788 0.8266895 0.7682179 0.74771 0.5700468 0.4293509 0.3374368 0.3173463 0.284026 0.2465149 0.2222941 0.1903737 0.1333762 0.04433103 -0.2705383 -0.4341889 -0.5233967 -0.6450551 -0.7777761 -0.9164479 -0.7465362 -0.3829243 -0.3012902 -0.1896312 -0.2317505 -0.3348086 -0.5423129 -0.5382792 -0.2826945 -0.4615124 0.137816 -0.2989909 -0.231593 -0.11026 -0.01540234 -0.02946051 0.08085533 0.0734447 -0.03916017 -0.1303927 -0.08986515 0.08797085 0.3077281 0.3422333 0.3332621 0.3100729 0.1946452 0.2957407 0.1238655 0.07577398 -0.1919707 -0.3458964 -0.3754384 -0.3546204 -0.184719 -0.1571248 -0.1277213 -0.01375316 -0.03866597 0.03091816 0.06646623 0.1930123 0.2260174 0.2693471 0.2709796 0.4015288 0.5758556 0.8285868 0.9168385 0.994516 0.9006898 0.8723285 0.949284 1.028345 1.003142 0.9328753 0.898167 0.9580576 1.124068 1.283563 1.353194 1.332091 1.346841 1.213805 1.135288 0.8802378 0.8388916 1.128682 1.530201 1.612385 1.495788 1.16487 0.9433683 0.80755 0.6200958 0.4457233 0.3391304 0.4892313 0.637791 0.7654459 0.6865172 0.7596783 0.7428529 0.7590375 0.6820517 0.6012208 0.5420317 0.567392 0.6021616 0.5781086 0.5818368 0.6771688 0.7102193 0.7984558 0.7805215 0.7179658 0.6500592 0.5463803 0.4429156 0.3619223 0.3699127 0.5605711 0.6381111 0.5863637 0.6008495 0.5222667 0.468693 0.4566893 0.2676533 0.1330862 0.1210877 -0.01172989 -0.2882893 -0.8246663 -1.318807 -1.417379 -1.084325 -0.4570161 0.151764 0.4903553 0.6250191 0.7032154 0.7031748 0.6827433 0.7626534 0.7919962 0.8676798 0.8573447 0.8522583 0.8712299 0.9114676 1.014998 1.13187 1.15838 1.197214 1.190388 1.120284 1.098805 
1.574772 1.584105 1.58586 1.580169 1.46409 1.450118 1.394042 1.326924 1.242949 1.245548 1.34291 1.378946 1.409468 1.324411 1.311461 1.469507 1.563354 1.69083 1.748275 1.659133 1.64332 1.603454 1.509826 1.497293 1.19198 1.016234 0.8989808 0.952478 0.9858846 1.03546 1.128397 1.188399 1.158136 0.9983001 0.8910664 0.9139493 0.9734691 1.053293 1.017074 0.7804809 0.6077412 0.5114685 0.5610087 0.6432534 0.6974325 0.7013134 0.6531107 0.4576861 0.3347361 0.157135 0.3135059 0.3339019 0.3300822 0.2958107 0.2290843 -0.05060846 -0.2395832 -0.4192505 -0.4726765 -0.605728 -0.8378246 -0.6387788 -0.3676197 -0.553955 -0.3169148 -0.2765047 -0.2944131 -0.4692281 -0.5727029 -0.4371388 -0.296412 -0.2801819 -0.2669882 -0.3504487 0.082015 -0.0666402 0.07870384 0.1398865 0.1023142 0.075535 -0.01861169 -0.1158865 -0.1023011 -0.01544283 0.265619 0.3554677 0.3379963 0.2655528 0.1075835 0.2131389 0.2827443 0.2711224 0.05765666 -0.08141184 -0.4833018 -0.3418437 -0.23992 -0.1277323 -0.02601214 -0.0272432 0.06365865 0.09974664 0.1355988 0.2210734 0.3390848 0.1432493 0.4208883 0.5414926 0.5784293 0.6771891 0.7357218 0.7522419 0.7440174 0.8534382 0.9627981 1.081211 1.101088 1.075784 1.092416 1.172942 1.287068 1.366164 1.335123 1.297794 1.157037 0.9602749 0.8735188 0.6928091 0.7542866 0.9783772 1.343077 1.594329 1.52983 1.289056 1.088286 0.8566579 0.5101815 0.4684742 0.4715465 0.5620461 0.7823475 0.7589101 0.7111348 0.644154 0.6461933 0.7108855 0.7350861 0.6672149 0.5342549 0.4980509 0.4983206 0.5276124 0.5559885 0.6205892 0.7389414 0.7569518 0.8822723 0.7833341 0.6570271 0.5491223 0.439447 0.3855479 0.3106577 0.413914 0.5731241 0.575586 0.527948 0.3938487 0.3583058 0.3039897 0.3609353 0.195286 0.1198618 -0.04139289 -0.2651327 -0.8836619 -1.375992 -1.302358 -1.012711 -0.3103993 0.3062378 0.5249471 0.5898427 0.5928742 0.6626982 0.7929727 0.8463326 0.8685394 0.8131857 0.9135783 0.8917124 0.9497111 0.9267822 1.085392 1.198628 1.124231 1.163115 1.10058 1.077631 1.094868 
1.499078 1.485951 1.51627 1.5042 1.465499 1.408456 1.393483 1.276229 1.224659 1.251459 1.286081 1.288121 1.28191 1.264052 1.284865 1.388544 1.531865 1.692158 1.77304 1.770675 1.667103 1.582854 1.426869 1.301482 1.137827 0.93904 0.9583576 1.002786 1.115147 1.081669 0.9864439 0.9229473 0.8324117 0.804656 0.8391662 0.9576405 1.009541 0.9581187 0.8890269 0.7042531 0.5150136 0.3881064 0.3317606 0.4147176 0.4445596 0.5861499 0.5695941 0.4300629 0.3012684 0.1134035 0.3161102 0.375655 0.3254943 0.3094319 0.2003214 0.07591671 -0.3028359 -0.443929 -0.4248401 -0.3483684 -0.7490999 -0.7299449 -0.6864015 -0.2729848 -0.7699944 -0.4812115 -0.4756368 -0.2440653 -0.4473726 -0.6677552 -0.5433808 -0.4942577 -0.4366253 -0.333557 -0.025346 0.1013224 0.197468 0.2063334 0.1593108 -0.02846269 0.0192253 -0.03966868 0.006519536 0.05014932 0.187026 0.2590984 0.2072652 0.13066 0.06242779 0.04875584 0.1004171 0.1296936 0.04222496 -0.3562573 -0.3876649 -0.3677979 -0.226345 -0.1967172 -0.01870323 -0.05161033 0.02423616 0.1956063 0.1742502 0.2999512 0.1002601 -0.05554712 0.2658337 0.4947052 0.5999084 0.6352577 0.6325827 0.6191954 0.6772756 0.8383269 1.013762 1.160567 1.227207 1.237283 1.240605 1.247786 1.219903 1.266341 1.310083 1.147918 0.9277232 0.6746104 0.5477285 0.5861245 0.7360576 0.9427735 1.193226 1.456735 1.482675 1.429214 1.127837 0.7791178 0.4531646 0.355361 0.4484445 0.6618743 0.8203216 0.8658641 0.8320405 0.6865985 0.5973499 0.6089517 0.6493469 0.5490561 0.4366852 0.345519 0.3600506 0.4911641 0.4827564 0.5615171 0.6711872 0.7217652 0.8391814 0.7631366 0.6637816 0.5130199 0.4449046 0.3607983 0.2583658 0.2593373 0.4588257 0.5449766 0.4616636 0.3768097 0.2700899 0.2031901 0.2595457 0.17518 0.1770872 0.1702767 -0.1927602 -0.4703684 -0.9634805 -1.004644 -0.5061392 -0.02652576 0.2861877 0.4703562 0.5810588 0.5679666 0.6427041 0.8590485 0.8121176 0.8895813 0.8332356 0.9529003 0.9935037 0.945286 0.9211465 0.9823191 0.9839057 1.01715 1.031264 1.042988 1.07492 1.147033 
1.424992 1.3677 1.352401 1.373219 1.437733 1.3671 1.293375 1.215682 1.221216 1.216938 1.238255 1.202722 1.254327 1.284596 1.385477 1.504999 1.651387 1.745513 1.888371 1.775161 1.661137 1.518726 1.393869 1.192443 1.14748 0.9772736 0.9644358 1.020619 1.101704 1.112975 0.9393503 0.742751 0.7036021 0.7979675 0.8987314 0.9675589 0.9115335 0.8311198 0.8000376 0.7404876 0.5787292 0.3002512 0.1677185 0.2293843 0.2273205 0.3388161 0.4927308 0.3652333 0.2258698 0.2218924 0.2967875 0.3507376 0.3364094 0.1847676 0.02865607 -0.2669981 -0.4450786 -0.5143483 -0.6418762 -0.5745748 -0.7320455 -0.06751484 -0.4686583 -0.371038 -0.2028655 -0.3219248 -0.3588769 -0.36203 -0.6897889 -0.7023418 -0.6935626 -0.5576885 -0.3200889 -0.327062 -0.1970111 -0.001048664 0.2545918 0.3651724 -0.123459 -0.02064514 0.004189988 -0.02815348 0.001367191 0.12742 0.09476618 0.1136414 0.1394591 0.121159 0.02900084 -0.02036652 -0.0692861 -0.1297352 -0.2331137 -0.2207185 -0.3332064 -0.3883161 -0.2575392 -0.1665965 -0.1487985 0.05317688 0.1783793 0.2510163 0.1475831 -0.2685446 0.01754264 0.1442717 0.4394929 0.4946388 0.6640564 0.6691629 0.6519816 0.6226897 0.6616708 0.8154388 0.9861999 1.16988 1.260451 1.240554 1.168283 1.078877 1.077498 1.148121 1.278879 1.095641 0.7591337 0.3810109 0.3834624 0.5744771 0.8900697 0.7967427 1.253976 1.361032 1.432285 1.326013 1.039102 0.5508767 0.2411641 0.2852874 0.4157603 0.6689696 0.8373148 0.8953745 0.9549345 0.8091013 0.7454823 0.5373675 0.5216004 0.5075877 0.3416889 0.2157886 0.2237082 0.3213287 0.4156941 0.511097 0.6164489 0.6774638 0.6770617 0.5790397 0.5679716 0.498997 0.4295541 0.3698311 0.2620991 0.1596315 0.2306459 0.3733611 0.4534698 0.4237969 0.2198221 0.09815367 0.07336309 0.09434915 0.1629067 0.1160827 -0.005534897 -0.1470348 -0.2071237 -0.1432097 0.01374206 0.199238 0.3505696 0.5118348 0.6333708 0.6508628 0.6752611 0.8195586 0.8895102 0.9185728 0.9781942 0.9976083 0.9487244 0.9063302 0.915338 0.8932077 0.8995553 0.9657428 1.023726 1.073663 1.137872 1.398314 
1.384881 1.318857 1.340779 1.395568 1.392119 1.302713 1.23149 1.214614 1.169382 1.197682 1.197178 1.23858 1.37654 1.494933 1.572315 1.742263 1.794804 1.833546 1.82878 1.726506 1.574864 1.532917 1.419443 1.379755 1.210942 1.018162 0.9244986 0.9394878 1.088861 1.123402 0.9602702 0.7833852 0.7333567 0.7872559 0.8296955 0.7521503 0.6545044 0.6854288 0.8732695 0.8632599 0.6019784 0.2492462 0.09450672 0.208907 0.1657004 0.5153338 0.4585916 0.2293942 0.07795191 0.1430103 0.2502688 0.2708879 0.215504 -0.01104726 -0.2590535 -0.4204153 -0.5074465 -0.5723369 -0.3160145 -0.5172321 -0.1927285 -0.1492919 -0.06211312 -0.1792856 -0.1864164 -0.2874195 -0.6399434 -0.7063648 -0.6646426 -0.7391765 -0.6019136 -0.3010111 -0.4744923 -0.3469037 -0.1702067 0.1182139 0.2378325 0.2947428 0.02500397 0.1984192 0.03021632 -0.04910902 0.08374421 0.08487853 0.04131958 0.0155832 0.02329918 -0.07839572 -0.09420875 -0.196224 -0.2392182 -0.4084982 -0.4139761 -0.3722842 -0.2324382 -0.3103496 -0.3191743 -0.152589 -0.07232692 -0.06658965 -0.004603227 0.2877084 -0.3202566 -0.2358653 0.09964999 0.1462138 0.1334927 0.3622781 0.5798786 0.7153918 0.6916239 0.7822967 0.6665488 0.7781922 0.9304239 1.107756 1.191334 1.132089 1.018259 0.9192241 0.9734944 1.073948 1.293888 1.08555 0.7082814 0.2452991 0.3299499 0.5428813 0.8612915 1.151937 1.434996 1.421589 1.393752 1.096409 0.7589661 0.4802743 0.2390585 0.2406553 0.3690784 0.5403532 0.7168366 0.8523091 0.9424374 0.8716165 0.7153513 0.5702353 0.454314 0.3701314 0.3113953 0.1775097 0.07892732 0.08709123 0.2831255 0.5159646 0.6558269 0.6432791 0.5301859 0.5239757 0.5052682 0.5023896 0.4652142 0.3103067 0.1587157 0.05757024 0.04119265 0.1876261 0.3603762 0.4047993 0.2254068 0.05997109 0.03717442 0.05287053 0.1535736 0.2000112 0.1457256 0.1218608 0.1890908 0.289621 0.332249 0.4106536 0.5437917 0.7061453 0.8183327 0.7400044 0.7358335 0.8625121 0.8766875 1.003147 0.9531139 0.915104 0.9586275 0.8711486 0.8392732 0.8308197 0.9274687 1.01069 1.076756 1.193079 1.333109 1.471862 
1.37269 1.318958 1.357813 1.34264 1.325703 1.271672 1.248025 1.187662 1.22295 1.21058 1.361505 1.415302 1.543252 1.608413 1.695072 1.735081 1.811411 1.826705 1.615991 1.508437 1.541401 1.549214 1.521188 1.473144 1.319894 1.047413 0.8690429 0.8502187 0.9645224 1.098688 1.044621 0.9214061 0.8329712 0.7643472 0.6300803 0.4605958 0.4613028 0.6901895 0.8891543 0.9760477 0.6134225 0.2708577 0.1493928 -0.01555383 0.06175212 0.5292348 0.2755931 0.106012 -0.07882679 -0.0859526 0.05246484 0.1413017 -0.01024882 -0.1481935 -0.314382 -0.4104513 -0.5708517 -0.5179747 -0.2656401 -0.2365367 0.1418141 -0.189209 0.07690838 0.01098146 -0.277832 -0.6396075 -0.7279816 -0.703008 -0.6846467 -0.5350291 -0.2753614 -0.518804 -0.4068807 -0.1105867 0.007211169 0.1072225 0.239089 0.1404267 0.3854665 0.1930683 0.1228119 -0.01436448 -0.01499033 -0.0636555 -0.03109817 -0.04885459 -0.04196763 -0.133195 -0.2671773 -0.296992 -0.3101105 -0.2860982 -0.4318795 -0.3975068 -0.2666027 -0.3060161 -0.274873 -0.281581 -0.07863345 0.1181182 0.164158 0.05945723 0.04641122 0.07637427 0.03423985 0.03552135 -0.03227349 0.122934 0.3758331 0.619516 0.7839194 0.6575968 0.7304727 0.7698912 0.9113301 1.044188 1.086328 0.9670143 0.8765503 0.8594858 1.030573 1.168196 1.32141 1.134042 0.7678213 0.3861276 0.3909393 0.5463806 0.9061475 0.8347066 1.418558 1.672215 1.436563 0.9325755 0.5797921 0.4356578 0.4716992 0.481973 0.4094991 0.4209736 0.5652761 0.7502939 0.8608032 0.8668711 0.8048441 0.5871674 0.5201556 0.388442 0.2859845 0.1184479 -0.02003054 -0.1015431 0.2228127 0.3970073 0.554778 0.5840645 0.5506733 0.55255 0.4990071 0.3623547 0.2616111 0.1689798 0.0603067 0.005619347 -0.0336772 0.0123535 0.138081 0.2489003 0.2541189 0.1113932 0.108372 0.1324606 0.1731862 0.2177316 0.2540983 0.3469992 0.4093718 0.4750104 0.5169719 0.6111133 0.7826731 0.912449 0.8304688 0.8619832 0.8621104 0.9238832 0.9183798 0.9461761 0.938201 0.9388877 0.8934568 0.8722523 0.8984569 0.9180186 1.00682 1.120401 1.188974 1.35208 1.377872 1.454065 
1.319376 1.26187 1.288365 1.240615 1.229394 1.207198 1.204568 1.238982 1.250146 1.339619 1.455789 1.647973 1.800628 1.756723 1.79959 1.798191 1.831222 1.650776 1.530756 1.461944 1.508274 1.602518 1.589425 1.52807 1.323933 1.016585 0.7873625 0.7906025 0.8725932 1.0151 1.039992 1.090377 0.9158264 0.7338706 0.5137369 0.3552642 0.4190256 0.5998675 0.8684223 0.8450255 0.6193939 0.3988483 0.2966247 0.1493683 0.3799284 0.3508544 0.1750477 0.01345708 0.01537471 -0.2187348 -0.009582479 0.1607503 0.08586023 -0.1748301 -0.2855733 -0.4351908 -0.442327 -0.4320375 -0.2953849 -0.1987456 0.04787592 -0.1202547 -0.07971704 -0.1357473 -0.5476736 -0.6749368 -0.7596182 -0.785253 -0.1593842 -0.1512869 -0.3977207 -0.5626273 -0.4745434 -0.3343404 0.02908739 0.09721782 0.1415546 0.185617 0.2298119 0.2451516 0.1912578 -0.007503331 -0.1118528 -0.1863258 -0.1367247 -0.1105664 -0.1159985 -0.1845869 -0.3859811 -0.3877058 -0.3591055 -0.160244 -0.2790274 -0.361552 -0.2930002 -0.2887787 -0.1861277 -0.3064168 -0.1109223 0.01014596 -0.1872151 -0.1221477 -0.1745108 -0.206829 -0.158189 0.05778919 0.02716452 0.1179647 0.2475372 0.4297577 0.5457144 0.6119474 0.6538888 0.8762399 0.9212177 1.020639 0.9968404 0.8897389 0.8326814 0.9237354 1.116942 1.246433 1.208581 1.075916 0.7955564 0.5231464 0.54222 0.5675291 0.6948079 0.9319041 1.306955 1.438954 1.410918 1.104918 0.6212909 0.5868927 0.6515847 0.5935863 0.5781899 0.4548635 0.4878021 0.6054321 0.7084644 0.7036987 0.6856779 0.6321757 0.5276377 0.4795927 0.2781717 0.04838467 -0.0692453 -0.1376455 -0.04322409 0.166925 0.3723032 0.4878528 0.541452 0.4637288 0.3730256 0.1552471 0.03967184 0.01631564 0.01618339 0.06314489 0.02095447 -0.07443348 -0.1240042 -0.02127185 0.144642 0.1870207 0.2508431 0.299071 0.2827596 0.2854095 0.3558186 0.4546347 0.5747363 0.6152232 0.6424702 0.7273245 0.8376251 0.8868143 0.8838897 0.8786867 0.9359375 0.942229 1.070083 1.087467 0.9641866 0.9068593 0.9199563 0.8831725 0.9314971 0.9571319 1.060475 1.203923 1.280832 1.342203 1.435353 1.498361 
1.344929 1.284962 1.238311 1.182077 1.217172 1.271636 1.256072 1.363514 1.324599 1.494821 1.651717 1.729323 1.758397 1.776676 1.767628 1.773467 1.688562 1.515486 1.434447 1.402653 1.503071 1.599344 1.5941 1.466267 1.162917 0.9132628 0.8167511 0.7705729 0.88951 0.9780008 1.120416 1.121179 1.02925 0.8306263 0.6289459 0.4946685 0.5021454 0.5267587 0.7629026 0.7489462 0.6504964 0.5543964 0.4485717 0.3698362 0.2525778 0.07439163 0.01108799 -0.01067689 0.06838875 -0.1535087 -0.072749 0.1894469 0.1611112 -0.1271313 -0.20962 -0.2112988 -0.2417705 -0.2567341 -0.1256104 -0.05539956 -0.02470516 -0.08028249 -0.1291616 -0.2937266 -0.6299489 -0.7549794 -0.7539824 -0.5031587 -0.09416705 -0.1205391 -0.2394269 -0.5917562 -0.5315757 -0.2502392 0.04854238 0.1045521 0.08478683 0.03964211 0.1636597 0.1579337 0.282612 0.1406799 -0.06676334 -0.1856292 -0.2467713 -0.1963462 -0.1866568 -0.2126475 -0.330424 -0.4510294 -0.09443267 -0.2462157 -0.2218323 -0.2400675 -0.226289 -0.1428639 -0.3531493 -0.1538198 -0.168677 -0.1195537 -0.1431486 -0.2586578 -0.2999686 -0.3221954 -0.2477428 0.002353917 0.1220592 0.2271514 0.3051594 0.4023477 0.5038645 0.5888813 0.6810953 0.8112224 0.9462321 0.9925222 0.9683574 0.8731475 0.9038991 1.053634 1.226068 1.309681 1.217731 1.013396 0.9174642 0.7975657 0.6839637 0.5901123 0.4941039 0.51745 0.8291767 1.130009 1.208088 1.324741 0.9208261 0.7747843 0.7908162 0.7420595 0.7073455 0.7038717 0.5350026 0.507501 0.5261068 0.5639891 0.6366718 0.6300394 0.6136566 0.4601176 0.3057953 0.04444266 -0.1269135 -0.1336782 -0.1291006 -0.06529853 0.1359752 0.333729 0.462859 0.4232474 0.2718394 0.08814394 -0.03182071 0.002857447 0.07571288 0.08517363 0.0004264017 -0.1870891 -0.333192 -0.250357 0.04482415 0.2067555 0.3834063 0.4116657 0.4166962 0.3938688 0.4472289 0.5078724 0.5296417 0.6087587 0.7014403 0.7847533 0.8792561 0.932372 1.039453 0.9281197 0.9516846 1.054936 1.028385 1.079635 1.022491 0.9457387 0.9376773 0.9999023 1.092249 1.031412 1.063501 1.21497 1.337956 1.330916 1.412942 1.442738 
1.344995 1.291808 1.196807 1.166869 1.224257 1.311278 1.444208 1.377807 1.426777 1.515212 1.634434 1.744348 1.805755 1.777155 1.722096 1.684707 1.582773 1.464248 1.408212 1.441619 1.499414 1.543191 1.465824 1.225941 0.9514708 0.8162576 0.8217151 0.834563 0.9189339 0.9054706 0.8528074 0.9611094 1.010075 0.9760019 0.784087 0.6350694 0.5798428 0.6196889 0.6443266 0.6211789 0.6557709 0.6126648 0.4259125 0.2146545 0.04199233 0.002399613 0.01647861 -0.01972453 0.1593729 0.2548717 -0.2012991 0.08414197 0.01210034 -0.08946709 -0.1773833 0.2249856 -0.1111502 0.06242891 -0.009165148 -0.1066184 -0.04530931 -0.08669648 -0.3505097 -0.6087086 -0.7109936 -0.808965 -0.6904856 -0.5112458 -0.03944908 -0.104661 -0.4300384 -0.6314291 -0.5373231 -0.1693329 0.05358275 0.1892488 0.1545655 0.04807419 0.02471298 0.04879248 0.03956598 0.06721494 -0.06246952 -0.1541147 -0.2710987 -0.299114 -0.2886108 -0.3115082 -0.3322346 -0.2653912 0.03397016 -0.07509866 -0.1595359 -0.1835898 -0.1533051 -0.06772357 -0.1802317 -0.1623992 -0.1400867 -0.1099204 -0.1417095 -0.1925821 -0.2341113 -0.1956797 -0.1427673 0.007785877 0.1662282 0.2975149 0.4058217 0.4763631 0.537434 0.5974773 0.6877075 0.7985321 0.9587291 1.120442 1.107579 0.974939 1.026529 1.115462 1.233102 1.182275 1.080555 0.9849537 0.8962187 0.8629544 0.8277629 0.7384073 0.4217522 0.223698 0.2884357 0.669107 1.015268 1.35677 1.141005 1.061929 0.9065185 0.9238323 0.9191986 0.7546121 0.7390075 0.521529 0.5345803 0.5368946 0.5784036 0.5889832 0.5274496 0.3799887 0.2291096 0.0473064 -0.08729159 -0.1229666 -0.1619018 -0.2250426 -0.08816134 0.1851847 0.3258453 0.3209879 0.247756 0.09922179 0.06419265 0.1294644 0.1297647 0.1696207 -0.0740672 -0.2422649 -0.3042867 -0.1652537 0.07727429 0.2409659 0.3424518 0.4902486 0.4598632 0.43403 0.4430123 0.4768308 0.5424338 0.6535838 0.8161764 0.8615354 0.9748322 0.9432059 1.077035 0.9476309 1.077066 1.018782 1.028574 1.002527 1.002028 0.9858592 0.9790081 1.022877 1.034118 1.071258 1.114425 1.185825 1.256906 1.398096 1.512781 1.578861 
1.313206 1.280781 1.239119 1.302377 1.371403 1.456908 1.482034 1.565418 1.523579 1.558842 1.614486 1.720529 1.784352 1.793695 1.770507 1.673161 1.57762 1.524271 1.447702 1.468637 1.474359 1.428588 1.232472 0.9857167 0.7916552 0.7602883 0.8099406 0.8818094 0.8361093 0.7180927 0.6907949 0.7759287 0.770049 0.8823891 0.7508433 0.6868022 0.6327861 0.6187378 0.6344237 0.5806213 0.6304059 0.4670806 0.2693574 0.0627391 -0.01684155 0.007730126 0.0306296 0.1236065 0.2933289 0.1688944 0.142858 0.02567049 0.2105661 0.03097036 0.1203206 0.114797 0.1202238 0.104014 -0.00604246 0.01548165 0.008966029 -0.062216 -0.3988139 -0.6184081 -0.6908821 -0.6282805 -0.09102482 -0.6259053 -0.05173331 -0.2984923 -0.3708497 -0.5545401 -0.5134227 -0.2295328 0.0511629 0.0775554 0.02873729 0.1178577 0.08562598 0.1945535 0.1837199 -0.4080354 0.01400244 -0.02416599 -0.1909342 -0.3832664 -0.3729055 -0.2393655 -0.160787 0.1144245 0.1273638 -0.07189947 -0.1046357 -0.1250215 -0.02989695 0.09359648 0.007512311 -0.03780101 -0.03288879 -0.05911352 -0.006440341 0.03417363 0.1105946 0.07420232 0.01366069 -0.02230429 0.0706725 0.2552378 0.4140972 0.5362029 0.6158996 0.6516153 0.733128 0.8690175 1.022089 1.060337 1.14863 1.178761 1.1504 1.154937 1.170862 1.138132 1.066186 1.010182 0.9935395 0.9437855 0.8072804 0.5938609 0.3627563 0.07205591 -0.04436351 0.1886485 0.5882251 0.96645 1.252349 1.211267 1.110071 0.9431652 0.9523254 0.8757415 0.7470438 0.7032154 0.4935699 0.4232931 0.4144885 0.3819672 0.3963918 0.2478881 0.1185343 0.02057311 -0.0243898 -0.02205002 -0.04598081 -0.0930135 -0.07157495 0.06628817 0.2147409 0.3062886 0.2759341 0.1886179 0.3329558 0.18372 0.08853022 -0.08186969 -0.1429302 -0.1342174 -0.02784341 0.09896246 0.1722862 0.2827596 0.3830606 0.4510487 0.4381244 0.4322245 0.432728 0.4834635 0.599817 0.7282857 0.8532755 0.9266752 1.026442 1.048944 1.0033 1.048893 1.11063 1.133574 1.155537 1.020191 1.021585 0.9993479 1.023859 0.9929494 1.128295 1.108092 1.09884 1.185393 1.310413 1.390766 1.54162 1.535933 
1.299712 1.306757 1.392369 1.422566 1.50036 1.512145 1.65128 1.618031 1.560871 1.611144 1.666248 1.723789 1.838876 1.880981 1.90393 1.908792 1.612029 1.405664 1.341643 1.389159 1.381606 1.349329 1.091969 0.8637024 0.751413 0.7514384 0.8111664 0.7461689 0.5736734 0.4761035 0.4659769 0.5684296 0.6243937 0.6918833 0.6369008 0.6093282 0.6133104 0.5947253 0.5706165 0.5348094 0.451293 0.3148334 0.156366 -0.007542869 0.06692904 -0.08459487 0.07739764 0.330133 0.3744801 0.1140237 0.1961669 0.02028406 0.1781974 -0.06591799 0.1086323 0.2095745 0.1904947 0.1225523 0.1011698 0.09029534 0.09509686 -0.05603647 -0.3410541 -0.5473226 -0.6059315 -0.3991646 -0.1897584 -0.4838817 -0.2848306 -0.2748413 -0.2335012 -0.26144 -0.2177543 -0.1056937 -0.007624308 0.201476 -0.2236785 -0.1990205 0.282556 0.2092325 0.1460877 0.001134276 0.1515798 -0.03036501 -0.2235626 -0.349 -0.3553925 -0.190084 -0.03926601 0.05070994 -0.1977946 -0.02267482 -0.08406685 -0.068751 -0.09960451 0.1926055 0.06412748 0.139571 0.07892233 0.055475 0.1212502 0.132736 0.1762847 0.2827898 0.246647 0.1165762 0.05913168 0.1463716 0.3676085 0.5493257 0.6781046 0.7359863 0.8209623 0.9567454 1.072519 1.177998 1.32612 1.283838 1.180938 1.142496 1.060841 1.096669 1.040592 0.9942513 0.8660675 0.7491596 0.6689748 0.5422403 0.3083739 0.07493502 -0.07498275 -0.0433767 0.3346036 0.8071993 1.171482 1.297683 1.149403 1.18225 1.044443 0.9274841 0.8962796 0.7064247 0.544992 0.4187762 0.3953896 0.3443186 0.2354826 0.1742241 0.05958442 0.02648314 0.04334909 0.09248265 0.02579135 0.02564893 0.03769303 0.07223909 0.1202179 0.2774343 0.2789906 0.2493734 0.1127564 0.06693422 -0.03702901 -0.08217963 -0.0441602 0.09505609 0.2710662 0.3623697 0.3869365 0.4118845 0.4500925 0.4699799 0.447824 0.4039042 0.3580719 0.3890726 0.6116271 0.816751 0.9274687 1.035898 1.0195 1.075962 1.008895 1.06994 1.046208 1.034967 1.112522 1.044626 1.027653 1.030471 1.036589 1.050729 1.073663 1.10828 1.079726 1.179885 1.264683 1.349466 1.50243 1.53161 
1.335519 1.400481 1.466099 1.536813 1.572046 1.629943 1.603194 1.601902 1.665806 1.734933 1.736927 1.735971 1.859766 1.94667 2.013315 1.89626 1.639983 1.334868 1.236831 1.305683 1.384923 1.262755 1.088149 0.9007353 0.8219644 0.8463125 0.7739096 0.5546608 0.3290801 0.2063283 0.2021679 0.3162883 0.4809508 0.4565827 0.4600618 0.3669017 0.4558807 0.4949177 0.57671 0.4692168 0.3701111 0.266682 0.1731557 0.1492958 0.01741014 0.02136733 0.1222636 0.3642823 -0.05013545 0.03225205 0.1037548 0.2794179 0.08795651 0.2141061 0.1710102 0.3039855 0.2298328 0.2344553 0.2311238 0.2333059 0.1363007 -0.06853851 -0.2642463 -0.1231343 -0.2925975 -0.02470905 -0.4775237 -0.3345899 -0.09952319 -0.1778767 -0.1166393 -0.1248635 -0.1160542 -0.0972402 0.02425033 0.07130418 -0.05125918 0.3003478 0.3330475 0.05643219 -0.2095845 -0.1766663 -0.03300462 -0.08505861 -0.2331402 -0.3403523 -0.1995503 0.01647349 0.225397 0.005452355 0.1402019 -0.03406282 -0.05016166 -0.02009691 0.08111566 0.1504147 0.2127115 0.1818938 0.1241545 0.08012287 0.1223797 0.1621498 0.1822906 0.05956517 0.3427216 0.3125295 0.3228748 0.3522736 0.4683523 0.625238 0.7921335 0.8895916 0.9686625 1.02718 1.102802 1.172494 1.148325 1.174722 1.09176 0.9960214 0.9769735 1.047347 1.019845 0.9498432 0.7418813 0.5198911 0.4444415 0.3555544 0.331491 0.1868328 -0.08321211 -0.1278289 0.1348865 0.6417835 0.9813374 1.162902 1.196695 1.122257 1.080408 0.913797 0.8817686 0.7529896 0.6464984 0.3824452 0.2848092 0.1794778 0.1847983 0.0584961 0.07610466 0.082366 0.1335691 -0.02170829 0.1162414 0.1491281 0.0906716 0.09324541 0.1320078 0.1853728 0.1830283 0.08742688 -0.07939778 -0.1336221 -0.06205843 0.08159282 0.2543426 0.4369599 0.5210918 0.5160514 0.5961497 0.5345092 0.5739073 0.6007172 0.5622037 0.4508353 0.327468 0.3924397 0.6454152 0.8870686 1.017119 1.063699 1.006947 1.012872 0.9922067 1.105198 1.052957 1.058252 1.068114 1.053573 1.080555 1.119246 1.057789 1.131672 1.149332 1.182621 1.176874 1.294076 1.41751 1.418685 1.534631 1.457081 
1.390807 1.468815 1.56523 1.529123 1.521458 1.51302 1.611815 1.595687 1.706821 1.769118 1.799794 1.786691 1.847401 1.866571 1.93493 1.851643 1.622034 1.370635 1.206908 1.237024 1.257008 1.147414 1.078043 0.9427071 0.8785236 0.8456005 0.6923615 0.3797954 0.136489 0.002079099 0.002344847 0.1388132 0.1829163 0.2339874 0.2521707 0.2395213 0.2827344 0.3528482 0.3609762 0.4246154 0.4726245 0.3135417 0.284667 0.2056479 0.2408283 0.2794281 0.3316284 0.3701467 0.2080486 0.06688955 0.1121929 0.069051 0.1984151 0.0005491376 0.2611695 0.3399353 0.2869964 0.2911975 0.2859994 0.1815289 0.1301717 -0.04640698 -0.1578013 0.04496666 -0.2429609 0.08982769 -0.03590377 -0.3147839 -0.1242423 0.009311855 -0.06438299 -0.0551667 -0.0882782 -0.1178445 -0.1334952 -0.0887411 0.0669191 0.2282501 -0.04882817 -0.194097 -0.1128084 -0.01503515 -0.1126821 -0.2054964 -0.2589072 -0.2223672 -0.08018085 0.06113582 -0.1137747 -0.2435152 -0.04075633 -0.002798676 -0.02447617 -0.02662265 0.09560033 0.09110006 0.07655853 0.1523376 0.1335233 0.06917199 0.05228049 0.01131068 0.01201783 0.1017905 0.3473552 0.4833669 0.556075 0.6288239 0.6901335 0.9019561 0.9838604 0.9828228 0.978601 1.057926 1.127273 1.126662 1.082554 0.9889413 0.9516031 0.7496684 0.8480164 0.93786 1.000721 0.9641714 0.6740813 0.4621417 0.3728831 0.3176208 0.2219994 0.1171153 -0.04169311 0.05628882 0.2787871 0.501403 0.6926461 0.8738239 0.911452 1.029199 1.093688 0.9702494 0.9045856 0.7174061 0.5494018 0.3574972 0.2657458 0.2486358 0.1821177 0.1591329 0.1532329 0.1590769 0.1937245 -0.2360229 -0.03185523 0.2547802 0.1272878 0.08295058 0.09228917 0.05475271 0.0734244 -0.1148335 -0.2372802 -0.2020476 0.04388323 0.3046558 0.6002033 0.6850879 0.6417835 0.6200145 0.6571391 0.6841674 0.7248678 0.7388292 0.7217091 0.6083007 0.4679452 0.4582559 0.6862173 0.869348 1.007466 1.106287 1.104593 0.9960417 1.074024 1.165313 1.17078 1.11448 1.137898 1.147312 1.133666 1.139368 1.15512 1.136296 1.148615 1.17486 1.215463 1.31493 1.410008 1.392811 1.400883 1.481531 
1.423303 1.453409 1.468754 1.449248 1.422657 1.491957 1.608891 1.708958 1.78335 1.813033 1.829894 1.866657 1.793436 1.809879 1.755553 1.675277 1.660211 1.493397 1.37091 1.18931 1.097523 1.0163 0.971994 0.9021036 0.8350108 0.7317139 0.5433084 0.2676686 0.04388818 -0.1447805 -0.1491699 -0.128291 0.0246622 0.128427 0.1617066 0.1641733 0.1735677 0.1978446 0.2391817 0.3504273 0.3719728 0.3840478 0.3438506 0.247232 0.1633456 0.2614379 0.3287041 0.3263997 0.2989593 0.2422334 0.1860096 0.06138605 0.1246081 0.3642172 0.3553569 0.4748473 0.2828816 0.1238605 0.04939787 -0.1638542 -0.124003 -0.07687888 -0.104528 -0.07137541 -0.1543784 -0.1972759 -0.1178284 -0.1676942 0.07703551 -0.3000437 -0.002402008 -0.06132601 -0.1195842 -0.2042245 -0.2581237 -0.1827913 -0.0431273 0.095514 -0.01426202 -0.03432196 0.1392202 -0.06490185 -0.2532056 -0.2956453 -0.252538 -0.2486471 -0.05685437 0.007359644 -0.05102016 0.06177747 -0.1074575 0.02064415 -0.00230515 0.002109826 0.03033856 0.1111492 0.1785219 0.211613 0.1686896 0.1272675 -0.006562313 -0.05073152 -0.06986099 0.009663026 0.2456452 0.5092357 0.6646678 0.8369998 0.7424062 0.9456624 1.046772 1.007196 0.947219 1.014988 1.054163 1.073541 0.9366443 0.8849476 0.8520294 0.752064 0.7239927 0.7375883 0.8337086 0.8558187 0.682143 0.5081625 0.478601 0.2995187 0.2219737 0.1520426 0.01206357 0.1427044 0.2671753 0.3516784 0.4806761 0.5184571 0.7140951 0.8479603 1.091475 1.070144 0.8570444 0.5834799 0.3595569 0.2784921 0.2318257 0.2190592 0.2767579 0.2810505 0.274408 0.2344552 0.1305796 0.08624792 0.08371973 0.2092733 0.1764921 0.07164934 0.00719591 -0.0348115 -0.04579766 -0.06979987 -0.0771647 0.02503853 0.3016093 0.582376 0.7298623 0.6901233 0.6834857 0.6852965 0.6935364 0.7650693 0.8388306 0.7676889 0.8206979 0.7743113 0.7163431 0.684615 0.7505125 0.8634228 1.030395 1.057026 1.064879 1.168842 1.11472 1.157419 1.178242 1.149235 1.16634 1.177459 1.171538 1.167312 1.123621 1.109994 1.151127 1.20439 1.240472 1.313532 1.312178 1.369241 1.469436 1.493641 
1.363102 1.330001 1.407358 1.412495 1.456135 1.540943 1.687535 1.796065 1.841195 1.838424 1.809234 1.739989 1.703439 1.560703 1.407027 1.448872 1.637908 1.73504 1.571491 1.287642 1.025105 0.8630107 0.7655119 0.7373088 0.6261485 0.5420573 0.341984 0.1453134 0.02878832 -0.06481451 -0.1418101 -0.06415296 -0.1243133 -0.05061336 0.03094502 0.159672 0.126185 0.1573221 0.2184591 0.2856292 0.3654215 0.3711332 0.3259521 0.2203714 0.2064555 0.1528828 0.3217916 0.1632029 0.246043 0.2802122 0.22907 0.3728728 0.4290454 0.259145 0.2123821 0.1652172 0.1329293 0.2262664 -0.06647754 -0.1116688 -0.1401062 0.02893569 0.01125576 0.1637003 0.205886 0.26332 0.1450998 0.1074515 0.07772734 0.101017 -0.1316833 -0.03734313 -0.1806598 -0.228949 -0.2555095 -0.168336 0.01188056 0.1315653 0.1015113 -0.04830434 0.08559546 -0.1382152 -0.318264 -0.3593699 -0.2424319 -0.02650068 0.05398466 0.01018254 0.05146279 0.04495752 0.06200665 0.09444567 0.03088782 0.0176485 0.0463349 0.1200958 0.1955808 0.2770581 0.2475573 0.2110688 0.06631366 0.04318636 0.06211235 0.1463255 0.2425831 0.3786 0.6740204 0.7615713 0.7705588 1.045989 1.039316 0.9712768 0.8240751 0.897999 0.9541615 0.9795825 0.9824361 0.8799937 0.8213286 0.7527708 0.6571747 0.607197 0.6241953 0.6506843 0.5741007 0.4802744 0.3781575 0.2625569 0.214044 0.1562743 0.103372 0.1437215 0.1472362 0.1806223 0.3292787 0.4467458 0.5868419 0.9205414 1.069482 1.046935 0.8832796 0.5375254 0.3570445 0.2787159 0.233255 0.2477204 0.3690583 0.388162 0.2212985 0.2149046 0.291147 0.2317698 0.218393 0.2371613 0.1812632 0.05414222 -0.07947373 -0.1207288 0.03242372 0.1178832 0.2502481 0.4268382 0.5563244 0.6498911 0.7592154 0.765975 0.7104839 0.755375 0.788619 0.8201892 0.8495829 0.859781 0.9003744 0.9037414 0.9209991 0.8230681 0.8054594 0.8996063 1.064869 1.136524 1.116128 1.137089 1.12624 1.152683 1.154748 1.148762 1.087752 1.149652 1.139378 1.158746 1.110651 1.078277 1.086709 1.220916 1.254821 1.320383 1.365406 1.402729 1.537556 1.586343 
1.365513 1.349049 1.445744 1.515095 1.582803 1.627242 1.717335 1.718423 1.710133 1.624699 1.597574 1.56844 1.458134 1.27867 1.193145 1.26037 1.437316 1.622242 1.699675 1.41691 1.047555 0.8109934 0.6260976 0.5419453 0.4508962 0.3689869 0.2143393 0.1043335 0.04105123 0.02951048 0.1367186 0.110255 0.01927181 -0.01241066 0.08638003 0.1746877 0.225997 0.2332448 0.2526539 0.3096964 0.3196247 0.3436573 0.3143861 0.2620023 0.2206918 0.1642405 0.2060292 0.1776073 0.09876498 0.3811226 0.2766878 0.4455148 0.3304342 0.2837829 0.353962 0.2017662 0.01844241 -0.02792352 0.1561014 0.1819663 -0.2206368 -0.04937772 0.250182 -0.111618 0.009399533 0.02425619 -0.0009510319 0.07750833 0.06905502 0.07511783 -0.1874085 0.03382264 -0.05829998 -0.1860109 -0.1882435 -0.04718133 0.07623699 0.02213554 0.1689045 -0.03681435 0.03262742 -0.2014727 -0.2824106 -0.2512414 0.04425967 0.08648586 0.08342469 0.03731183 0.04988003 0.1490823 0.159565 0.1829467 0.1801033 0.1474345 0.1259857 0.09123658 0.2137849 0.3333323 0.3515613 0.2628419 0.1856732 0.1992329 0.2682586 0.4039143 0.3922007 0.3494506 0.3914632 0.6424193 0.9013454 1.041564 1.033065 0.9224079 0.8669068 0.9038479 0.9519237 1.001637 1.010853 0.9805082 0.8838286 0.7875812 0.7028138 0.5716339 0.5270833 0.5356029 0.3870383 0.2987761 0.2252898 0.1243784 0.1410919 0.1068358 0.01591408 -0.03478106 -0.08478897 0.01808586 0.2595915 0.4375448 0.6825602 0.9697305 0.9609567 0.899413 0.8223001 0.6704445 0.5046222 0.3341003 0.2497192 0.2920777 0.3783774 0.175995 0.002197146 0.2620035 0.3413888 0.2244557 0.1808105 0.1640207 0.08277289 -0.07269397 -0.143734 -0.000270625 0.1958198 0.4066609 0.584141 0.6801291 0.7727497 0.7149749 0.8219949 0.8535703 0.9089344 0.8355042 0.9310291 0.9416086 0.9166199 0.8715808 0.9010761 0.9273773 0.8879945 0.9378347 0.9527425 0.99919 1.08317 1.158777 1.123397 1.24533 1.163833 1.21289 1.198007 1.184966 1.153797 1.165597 1.166574 1.179549 1.179539 1.15129 1.134002 1.219034 1.223265 1.298212 1.28545 1.339573 1.523411 1.57172 
1.438104 1.545012 1.629043 1.654357 1.62976 1.651285 1.635884 1.607279 1.58558 1.59145 1.570484 1.414473 1.308923 1.219639 1.207447 1.144596 1.320022 1.449665 1.57436 1.468607 1.25478 0.9238067 0.6555472 0.5106546 0.4167266 0.3345122 0.2361795 0.182194 0.2271769 0.1515551 0.3309673 0.3092539 0.2523949 0.2110993 0.1278176 0.3157693 0.3722065 0.3511505 0.388335 0.3534026 0.4189443 0.4165638 0.3515309 0.2444906 0.2006774 0.1837861 0.1417389 0.08314002 0.3072499 0.1714935 0.4104349 0.4413898 0.1873015 0.1356912 0.2621247 0.08618054 0.04228608 0.04519049 0.1354867 0.2348216 0.03999313 0.03113309 0.1564025 0.1617891 -0.09292106 0.07155347 0.01387425 0.01199756 0.1234222 -0.06038399 -0.008865297 0.05991 -0.06601068 -0.1300161 -0.1237549 -0.01393231 -0.03366601 0.0895079 0.2551422 0.1805103 -0.0419016 -0.2138935 -0.2010507 -0.02069198 0.1917358 0.130961 0.124592 0.1152638 0.2142577 0.1542448 0.1767515 0.1842132 0.2519317 0.2138201 0.1648142 0.1522869 0.216755 0.2921081 0.3801514 0.3264302 0.2513418 0.2606903 0.3418671 0.4856097 0.575718 0.5061889 0.46351 0.416925 0.5820252 0.8660725 0.9955484 1.01773 1.032459 1.014897 1.035038 1.067824 0.9868915 0.9406269 0.8980854 0.7980131 0.6997162 0.5812827 0.4762867 0.3865449 0.3150575 0.2054688 0.1277709 0.04288134 0.004978389 -0.02788382 -0.01878985 -0.148159 -0.2248292 -0.1352956 0.151478 0.4621722 0.6821178 0.7956278 0.7604102 0.8761331 0.9366954 0.8072447 0.5856972 0.3534484 0.3003226 0.374653 0.06274939 0.07561735 0.2181548 0.4151458 0.3352651 0.2591642 0.1799355 0.008014907 -0.1431284 -0.1902071 -0.01982738 0.1847169 0.4878428 0.6517323 0.6912422 0.7906433 0.8822418 0.8983449 0.9520862 1.000767 1.128534 1.053496 1.108672 0.9780872 0.9483684 0.9624369 0.9914184 0.9506927 0.9935954 1.010253 1.042327 1.075418 1.143915 1.190902 1.201191 1.258279 1.206944 1.219222 1.21585 1.161707 1.140207 1.154642 1.16839 1.141489 1.108387 1.10558 1.128732 1.181029 1.178517 1.169249 1.228031 1.333912 1.492548 1.557158 
1.603657 1.653299 1.739399 1.735015 1.681355 1.579711 1.491647 1.487187 1.541645 1.422998 1.440281 1.33733 1.259526 1.179137 1.244841 1.225142 1.184254 1.228271 1.420267 1.505268 1.48326 1.178308 0.8770028 0.6638734 0.5573109 0.4589021 0.4018135 0.3694091 0.3682952 0.3951363 0.4318123 0.4503112 0.4104197 0.3651723 0.3384897 0.4252207 0.5294687 0.5340717 0.5938913 0.4653972 0.4533272 0.4065287 0.3422943 0.2793874 0.1979616 0.1241191 0.1317282 0.05495705 0.1377768 0.2138112 0.2263337 0.1617992 0.213567 0.1439463 0.2063131 0.03958533 -0.1110687 -0.04639675 0.09302174 -0.0110271 0.03398136 0.2881875 -0.08767692 0.3002523 0.071986 0.08747747 0.006219347 0.04470734 0.1916952 0.09340924 0.09380591 0.08707585 -0.05138751 -0.1014873 -0.09906113 0.001092543 0.1127472 0.3052409 0.3033133 0.1408325 -0.1144725 -0.2516896 -0.1057243 0.1246631 0.05724601 0.079427 0.1744628 0.2201475 0.2462759 0.2919401 0.1466002 0.126006 0.1353748 0.204553 0.2152852 0.1810799 0.26039 0.3583973 0.3293751 0.343754 0.2771087 0.2020407 0.2441498 0.4547056 0.604766 0.6597587 0.6560404 0.5469908 0.5317727 0.7996051 1.208353 1.344451 1.172128 1.107527 1.08259 1.024311 0.964034 0.8363079 0.8131806 0.8050476 0.6426837 0.5828847 0.5135334 0.4226317 0.3851716 0.2520437 0.07998572 -0.0264904 -0.02906891 -0.0420949 -0.05079747 -0.1609965 -0.2236492 -0.1771962 0.04715876 0.3447102 0.529367 0.5468942 0.6562234 0.7886188 0.952834 0.9936311 0.7603446 0.4760781 0.3971545 0.09726965 0.06991061 0.2344614 0.4473257 0.3424976 0.3402955 0.2720836 0.09036656 -0.1455852 -0.2725383 -0.118404 0.1653634 0.5453632 0.7794077 0.8124838 0.8330321 0.8831422 1.032109 1.088068 1.084497 1.107884 -9999 1.324243 1.179671 1.148004 1.102147 1.024011 1.050796 1.050022 1.036513 1.049468 1.099191 1.144693 1.183394 1.234414 1.213154 1.22768 1.234094 1.240396 1.241052 1.188292 1.20258 1.15277 1.14952 1.157744 1.144159 1.098006 1.07847 1.110229 1.073923 1.149861 1.188516 1.256718 1.401244 1.462193 
1.795277 1.775822 1.800577 1.791391 1.62299 1.532688 1.449218 1.401443 1.460901 1.487416 1.439442 1.335519 1.229003 1.265543 1.248427 1.213769 1.070845 1.126611 1.196908 1.367949 1.425399 1.328541 1.175353 0.9763883 0.8387795 0.737156 0.6401355 0.566044 0.507964 0.4900908 0.5353332 0.5504392 0.5581856 0.4556772 0.4123728 0.4760374 0.5269714 0.6298616 0.6110523 0.5484148 0.4700663 0.4177186 0.3471211 0.2770478 0.1993603 0.09746212 0.02090985 0.09245817 0.1179858 0.1277517 0.2464792 0.2332458 0.3280133 0.3135266 0.1989685 0.07185768 -0.001221657 0.03471775 0.009195943 0.009526332 -0.01667287 0.4014423 0.2330882 0.5016012 0.1671955 0.2261748 0.06447238 0.1255787 0.2753793 0.1202598 0.2142835 0.06807333 -0.0009675026 -0.07964683 -0.09918829 -0.0324464 0.06168604 0.1943868 0.1693422 0.09332164 -0.1802886 -0.2729248 -0.111146 0.07472133 0.08044931 0.167622 0.1925139 0.2451212 0.3022511 0.2815134 0.15426 0.06143588 0.06832796 0.1573068 0.3015938 0.3268524 0.3063039 0.2945037 0.3791797 0.3569731 0.3060853 0.2219532 0.1738526 0.2692808 0.601063 0.4883778 0.6474612 0.780369 0.8720081 1.041656 1.277378 1.365686 1.217228 1.049931 0.855005 0.876596 0.8597349 0.8179972 0.7111043 0.7144765 0.5436187 0.4699798 0.4088276 0.3535503 0.2732941 0.1415141 0.03118311 0.01326899 0.007109662 -0.07981449 -0.09118655 -0.193853 -0.1747194 -0.164084 -0.0135507 0.08846953 0.1577293 0.2992899 0.4553519 0.6386352 0.9189798 1.016331 0.9225809 0.8037863 0.6119884 0.2307076 0.2667797 0.5034473 0.3439626 0.2846769 0.2834004 0.20378 0.04090789 -0.1203167 -0.07938233 0.1756886 0.5448242 0.9169554 1.019759 1.115503 1.132827 1.177311 1.135375 1.287409 1.31669 1.246143 -9999 -9999 1.223871 1.144744 1.163461 1.134668 1.112792 1.105763 1.109277 1.13947 1.14924 1.136937 1.169967 1.166544 1.263996 1.28871 1.257618 1.280206 1.271199 1.161096 1.22178 1.197336 1.185703 1.1115 1.122954 1.119384 1.072753 1.064101 1.048217 1.093367 1.200632 1.269271 1.340468 1.419326 
1.85061 1.844334 1.745126 1.7156 1.542449 1.476561 1.470916 1.46944 1.551782 1.52483 1.463566 1.325393 1.231577 1.194142 1.141336 1.121896 1.084512 1.119826 1.123997 1.18994 1.298751 1.25978 1.260283 1.149372 1.089756 0.9337555 0.8553354 0.7529388 0.6573578 0.6391134 0.6329895 0.6491891 0.5763997 0.5011283 0.4906757 0.4972522 0.6014697 0.5994201 0.6513152 0.5364063 0.4248342 0.3801208 0.3045644 0.280781 0.2251168 0.1697987 0.08665872 0.1145517 0.142206 0.2092529 0.2439779 0.1837974 0.4228706 0.3726642 0.222996 0.1710908 -0.007050653 0.0690449 0.0525143 0.07681787 0.07367436 0.09919741 0.3129068 0.5326885 0.4116963 0.3162323 0.08984789 0.08644507 0.1109315 0.05991596 0.07688395 0.1476986 0.07952801 -0.02780768 -0.09142668 -0.05339666 0.1348409 0.3062835 0.2069039 0.07579943 -0.176011 -0.2608905 -0.1418313 0.03287651 0.1342164 0.1618286 0.1909576 0.2586863 0.3032572 0.2819204 0.2378631 0.0895375 0.08426306 0.1524699 0.2948853 0.3295277 0.3394407 0.3988078 0.4484296 0.4367461 0.3990721 0.3637887 0.2948087 0.3557831 0.5620615 0.813562 0.9202667 1.032978 1.160969 1.337691 1.380685 1.208836 1.002725 0.7309153 0.6393168 0.6179036 0.675714 0.6780638 0.6363007 0.5630684 0.5487154 0.3712909 0.2784058 0.1744118 0.143757 0.103245 0.0255776 0.01381818 0.02836522 -0.0004435976 -0.04513063 -0.04539983 -0.07858286 0.01811735 -0.02974043 -0.07105619 -0.01969489 0.1127614 0.3470144 0.6227505 0.7371511 0.9131712 1.178145 1.172129 1.046477 0.7440949 0.5711407 0.3519786 0.2618093 0.245101 0.2127676 0.2162822 0.08802676 0.1122374 0.3345987 0.5961956 0.9543751 1.114094 1.328694 1.235188 1.182911 1.267684 1.291625 1.119297 1.190902 1.242868 1.153172 1.096572 1.054824 1.117741 1.13421 1.244959 1.168736 1.138981 1.157068 1.178527 1.150278 1.177276 1.189142 1.243789 1.292759 1.302942 1.273681 1.298375 1.264424 1.163253 1.186212 1.218088 1.207096 1.155247 1.128478 1.122659 1.106841 1.057087 1.034123 1.078251 1.226714 1.224939 1.33965 1.424951 
1.856393 1.867863 1.854639 1.676492 1.590372 1.544657 1.61708 1.556904 1.589034 1.552347 1.50066 1.411122 1.327438 1.228057 1.103626 1.068704 1.028162 1.014658 1.06433 1.108382 1.155898 1.166813 1.151204 1.131285 1.119775 1.071415 0.935434 0.8047981 0.7207783 0.7210022 0.7421814 0.7236573 0.6227711 0.5573363 0.5944508 0.5535877 0.4938407 0.4892781 0.5111582 0.413558 0.3421417 0.2665752 0.221583 0.2954395 0.2735637 0.2005908 0.1397594 0.1266113 0.1567067 0.2599691 0.2100575 0.08721402 0.1799215 0.4150127 0.294992 0.1657197 0.09106836 0.0319254 0.1232951 0.09611423 0.1638885 0.2168264 0.3917328 0.2398273 0.3960266 0.2625366 0.08914087 -0.03646444 0.04306936 0.02992743 -0.07553613 0.3640838 0.162444 0.03083684 -0.09902032 -0.07066951 0.104893 -0.1091157 0.1521656 0.08410022 -0.1233787 -0.1953237 -0.06513065 0.02984515 0.08653155 0.1440217 0.1862833 0.2876883 0.3123564 0.279728 0.2125743 0.1447793 0.1159301 0.2726583 0.29811 0.3361451 0.3662352 0.4691762 0.5449564 0.5280955 0.5921671 0.5751384 0.6261433 0.5760283 0.6360412 0.7568806 0.8453612 1.055155 1.167261 1.197814 0.9949688 0.8176107 0.6954132 0.5871978 0.5438932 0.4597768 0.4134154 0.447656 0.4797506 0.485101 0.468993 0.3477315 0.2177875 0.09067167 0.0611054 0.01951492 -0.002996763 -0.0490518 0.01894118 0.003845115 0.03952019 0.06786484 0.07929367 -0.01539622 -0.05216491 -0.09312946 -0.04471425 0.01055297 0.271697 0.4904774 0.6660196 0.9657277 1.373926 1.426629 1.276046 0.8772115 0.5150237 0.3014006 0.2119331 0.2431426 0.2380006 0.2935781 0.3574617 0.5280853 0.7609752 1.159382 1.407521 1.450118 -9999 1.382013 1.371637 1.335906 1.319503 1.270054 1.220382 1.225264 1.079579 1.050582 1.075174 1.10857 1.14419 1.270187 1.250787 1.278207 1.28428 1.209502 1.157302 1.247939 1.258595 1.30876 1.326984 1.289326 1.28987 1.313318 1.230508 1.191217 1.18667 1.233804 1.232924 1.201725 1.180612 1.142582 1.118361 1.11535 1.119048 1.118427 1.198577 1.226902 1.376326 1.550679 
1.865874 1.8721 1.918817 1.798084 1.701812 1.581267 1.600727 1.566736 1.644886 1.605549 1.522465 1.478306 1.26655 1.231856 1.117675 0.9721262 0.8947285 0.9214976 0.9731384 1.037907 1.052947 1.011677 0.9534392 0.9431041 0.9885091 0.9956043 0.9950398 0.8734324 0.8024231 0.8170461 0.8199962 0.8664387 0.6935923 0.6967307 0.6659536 0.6393321 0.5993031 0.5407298 0.4225607 0.295226 0.2362763 0.2217552 0.303608 0.2841594 0.3205605 0.2785634 0.2153006 0.1861309 0.1530814 0.2087454 0.2783405 0.1613004 0.1767527 0.4012136 0.2946513 0.1546215 0.09157719 0.1346476 0.1539095 0.1138295 0.0900818 0.1194246 0.2367289 0.3702493 0.2980399 0.4311768 0.1047355 -0.1796632 -0.09376099 0.1227916 0.2556306 0.367863 0.1941212 0.1268453 -0.1032573 -0.08798834 0.06656796 0.006784976 0.2254476 0.08139967 -0.07525748 -0.08878661 -0.02850951 0.06791589 0.0419454 0.06352136 0.1699972 0.3078246 0.3413379 0.3430063 0.3810922 0.2281129 0.1834859 0.2275788 0.3266946 0.4198345 0.4243457 0.5481201 0.5283294 0.5994149 0.4986523 0.4999999 0.6997975 0.7197865 0.7594795 0.7751558 0.8025857 0.9632406 0.9860931 0.8539928 0.6335387 0.4633675 0.4392893 0.5012297 0.4612313 0.3597707 0.2715292 0.2438345 0.3141876 0.3720234 0.4208769 0.3078247 0.1960743 0.09167381 -0.003590981 -0.04646295 -0.06920888 0.005340477 0.01113884 0.04983915 -0.04647815 0.1298612 -0.009877642 -0.0148223 -0.1003368 -0.1011355 -0.05385868 0.0600575 0.1454103 0.2480112 0.182775 0.8206675 1.11358 1.216841 1.098723 0.9134867 0.7226855 0.4458252 0.2407468 0.2344808 0.4036294 0.5939726 0.7785889 1.084288 1.357121 -9999 1.544524 1.560541 1.401814 1.430017 1.511077 1.269647 1.314468 1.165633 1.154036 1.073526 1.158955 1.111759 1.139266 1.160572 1.27218 1.425556 1.45646 1.358153 1.372364 1.262079 1.241429 1.285343 1.303964 1.357889 1.344507 1.330403 1.326278 1.305627 1.25298 1.20264 1.227157 1.284158 1.248041 1.236139 1.182977 1.18815 1.157551 1.14219 1.126815 1.206084 1.274027 1.352197 1.480935 1.513895 
1.932173 1.892175 1.830972 1.832254 1.744073 1.666406 1.641941 1.523579 1.565052 1.506316 1.439111 1.34059 1.261158 1.211577 1.053008 0.8868905 0.8115123 0.7880949 0.8606555 0.9579509 0.9881684 0.9041739 0.7936848 0.7836242 0.8024333 0.8450307 0.9177693 0.9306325 0.922591 0.8792256 0.8339529 0.7726585 0.7264749 0.6523682 0.709375 0.6389148 0.5705453 0.4522286 0.3232259 0.2409607 0.2063741 0.2224619 0.306416 0.32642 0.3333117 0.3494711 0.311817 0.2435342 0.1841776 0.1335946 0.2209359 0.263682 0.1863352 0.3767535 0.2257476 0.08953766 0.1116933 0.1365499 0.1883738 0.1500589 -0.0005097787 0.03855306 0.1970713 0.2310433 0.5728292 0.4430835 0.250589 -0.046525 -0.08417368 0.0855346 0.08339453 0.2682737 0.2466064 0.08729967 -0.0531322 -0.05749621 0.06473687 0.1554667 0.1842081 0.03278508 -0.05416954 -0.02228904 0.07458901 0.09762982 0.0301961 -0.002538919 0.1759176 0.3000378 0.4427887 0.4961029 0.4191376 0.2911978 0.2711118 0.2950734 0.3775424 0.4404644 0.4886667 0.4939665 0.4604787 0.4975778 0.5418133 0.5837849 0.636382 0.6803068 0.7336364 0.9008424 0.9561046 0.9818716 0.9801776 0.7307321 0.4751475 0.3287904 0.3097473 0.3657064 0.3865295 0.3041168 0.1699768 0.10058 0.1197652 0.1472615 0.2149698 0.2377766 0.1672759 0.218042 0.1878091 0.1698088 0.08569326 0.03701268 -0.03196712 0.01999402 0.1615601 -0.1571198 0.04220073 -0.06622825 -0.07239284 -0.04574581 -0.05700171 0.01783254 0.1114694 0.2115571 0.123937 0.4418285 0.4771118 0.523411 0.5772849 0.7701658 0.9690034 0.8568309 0.4668061 0.4137819 0.6354308 0.8504883 1.073119 1.340524 1.493305 1.500243 1.518666 1.51599 1.523106 1.51127 1.328999 1.268615 1.17902 1.038207 1.153009 1.184941 1.250675 1.170338 1.160236 1.142836 1.265288 -9999 1.608509 1.4759 1.426914 1.313404 1.380609 1.350417 1.338057 1.336862 1.347518 1.316136 1.315154 1.288395 1.27864 1.297886 1.29222 1.295038 1.264118 1.214654 1.228184 1.211832 1.206644 1.189513 1.15954 1.193165 1.2996 1.374073 1.505655 1.571354 
1.982843 2.006098 1.789824 1.771051 1.766494 1.741881 1.615457 1.537942 1.424839 1.425821 1.331969 1.298145 1.162088 1.036778 0.9279673 0.8270252 0.7682993 0.74624 0.7923217 0.887501 0.9089497 0.8102913 0.7157783 0.7101073 0.6424193 0.7551818 0.8237904 0.9057251 0.9074389 0.8346037 0.7566516 0.7115162 0.7046752 0.6791218 0.6516663 0.6082852 0.5368437 0.4407592 0.3432913 0.3079874 0.3667236 0.3270915 0.2968282 0.3113852 0.2791646 0.351404 0.3866566 0.3155201 0.1510863 0.07509762 0.1642089 0.2492575 0.31044 0.2947478 0.184198 0.1390372 0.2161856 0.2495413 0.1814259 0.09574287 0.0006246368 -0.01578869 0.07340888 0.3474161 0.4491566 0.6225167 0.4068642 0.2491444 0.104593 0.06509294 0.2423441 0.2827495 0.2709545 0.152836 0.02113757 -0.02429304 0.09803674 0.1870358 0.1627949 0.07840872 -0.02305204 0.02796327 0.1434773 0.133488 0.06595764 0.02717477 0.1058848 0.3566987 0.5348755 0.5912871 0.4584846 0.3480825 0.3467652 0.3656403 0.4503621 0.4884683 0.5020792 0.5006498 0.4383025 0.3776793 0.3204185 0.379897 0.4993581 0.7034392 0.9349712 1.11477 1.224186 1.224059 1.046228 0.9060353 0.6649464 0.4362223 0.2836293 0.270222 0.2853536 0.2180419 0.1253905 0.01908765 -0.01935435 -0.05318792 -0.02153617 0.01189578 0.08219311 0.174463 0.2437733 0.3090964 0.1356505 0.1046039 0.1541737 0.0314635 0.2676837 0.1741996 0.2467692 0.04770823 -0.1079103 0.1562946 0.01030978 0.241927 0.07128298 -0.01949655 0.05018472 0.0665934 -0.05996804 -0.120581 0.1218963 0.6397134 1.131077 1.026066 0.8362926 0.7298777 0.8746071 1.266651 1.453541 -9999 -9999 1.560546 1.584436 1.527938 1.414341 1.269576 1.074386 1.068974 0.9969318 1.04546 1.02039 1.052957 1.161162 1.171055 1.184361 1.153675 1.254805 1.318348 -9999 1.547205 1.4744 1.348652 1.39805 1.404382 1.361368 1.301924 1.315815 1.343444 1.342396 1.305566 1.283004 1.273228 1.263483 1.273447 1.26865 1.278141 1.256987 1.276966 1.253814 1.233143 1.227085 1.210647 1.361459 1.425912 1.516438 1.57792 
2.061609 2.009897 1.706674 1.608667 1.618341 1.691344 1.687947 1.617512 1.414723 1.278141 1.190831 1.054793 0.9012389 0.7836292 0.7467946 0.740157 0.7348265 0.729832 0.749231 0.8244314 0.7996154 0.7631823 0.712737 0.6846813 0.7245777 0.7756439 0.8403921 0.8671965 0.8430622 0.7069691 0.6745083 0.6364533 0.6351259 0.6202889 0.6368653 0.5884695 0.5767608 0.4357747 0.3799735 0.3054902 0.4100941 0.3911833 0.3872212 0.3195432 0.3024383 0.3819366 0.417515 0.2741179 0.2330261 0.08390196 0.2075591 0.2536263 0.3955574 0.2519013 0.1966035 0.1707042 0.2774597 0.3146451 0.2018574 0.07999559 -0.06020715 -0.05112301 0.07312424 0.1410054 0.2949117 0.5492544 0.3830466 0.3563731 0.2183775 0.1670421 0.3032523 0.4029327 0.3271474 0.2342824 0.1236055 0.125355 0.1915375 0.2377257 0.1930376 0.1911306 0.05336398 0.08255917 0.1747479 0.2054891 0.1761261 0.1467123 0.2280415 0.4201699 0.5672798 0.6504861 0.5415282 0.5256947 0.3992756 0.3624206 0.3968749 0.439442 0.532592 0.5673158 0.484445 0.3919361 0.3415874 0.3924754 0.5488577 0.8164002 1.072549 1.250436 1.348678 1.291264 1.228626 1.080525 0.8256674 0.6502572 0.3959544 0.2830442 0.2621601 0.2633401 0.1840811 0.03960072 -0.05590411 -0.1097626 -0.1112883 -0.05668248 -0.008510281 0.05962632 0.2097004 0.2990407 0.3938181 0.1574249 0.134735 0.2012634 0.1273091 0.3341053 0.2008654 0.1845997 -0.01633189 0.1503752 -0.1500905 -0.04032405 0.009032071 -0.1699178 -0.2681437 -0.2839571 -0.3244742 -0.2991091 -0.04280211 0.4136547 0.912561 1.086094 1.256581 -9999 -9999 -9999 1.526641 1.579873 1.469461 1.528858 1.420246 1.413243 1.358153 1.128061 0.9185373 0.8655944 0.8882537 0.908253 0.8668505 0.8517494 0.9878529 1.093988 1.121342 1.132872 1.186624 1.283772 1.399962 1.555231 1.563176 1.423013 1.393584 1.387562 1.38711 1.328007 1.349059 1.343927 1.343464 1.298385 1.278467 1.269261 1.275115 1.25802 1.281524 1.270624 1.254175 1.285511 1.277536 1.264205 1.253076 1.203816 1.383615 1.44051 1.513533 1.584151 
2.07052 1.973204 1.814096 1.624378 1.592401 1.66635 1.610386 1.626718 1.411483 1.25562 1.053384 0.8365926 0.6734812 0.6125987 0.6131123 0.6457153 0.692519 0.7546732 0.7591136 0.7774901 0.8072705 0.7756488 0.7657104 0.7513214 0.7825258 0.8435302 0.8555794 0.8312216 0.7662899 0.6310515 0.6010528 0.5489388 0.6130055 0.5986418 0.5801075 0.5224193 0.5647879 0.4166961 0.3593892 0.3331899 0.4034004 0.3613677 0.3472685 0.2922963 0.3687379 0.3303057 0.3914021 0.2997019 0.1881044 0.1536651 0.3162383 0.1617888 0.4509469 0.3253825 0.1950827 0.2270851 0.3824809 0.3394713 0.1804494 0.06494051 -0.002411962 -0.01783335 -0.01580904 0.04887295 0.1110319 0.2701964 0.1957955 0.3211669 0.3375539 0.298817 0.3684275 0.4297474 0.3754872 0.4420866 0.3150165 0.4021544 0.3613169 0.348576 0.3275643 0.3007597 0.1957844 0.1661466 0.2315306 0.2812287 0.3207999 0.2858163 0.365269 0.4911692 0.6010273 0.6417785 0.6388033 0.6082855 0.5529875 0.4549498 0.3632803 0.4208311 0.5370728 0.6623831 0.6229798 0.5664711 0.5708658 0.6772807 0.8158761 0.9028057 1.031508 1.093774 1.227289 1.258193 1.180119 1.097747 0.8656147 0.7215365 0.5589588 0.4723706 0.477182 0.4616281 0.3477977 0.1521493 0.07192886 -0.06586822 -0.07464717 -0.0102246 0.03022678 0.08312869 0.1760804 0.2430673 0.2923688 0.3761382 0.3825265 0.4350932 0.160202 0.2452434 0.1977222 0.1384164 0.08527108 0.217803 -0.1935576 -0.2355905 -0.2146606 -0.1592409 -0.1690124 -0.1995352 -0.1912902 -0.07430118 0.04956974 0.3250419 0.6435588 0.8472126 1.00392 1.208108 1.315042 1.363 1.441151 1.60623 1.654662 1.517846 1.48416 1.293634 1.219156 1.010568 0.8434186 0.7671599 0.7719005 0.8552744 0.8716472 0.8307636 0.9501436 1.032358 1.08409 1.090636 1.14189 1.267882 1.436232 -9999 1.688267 1.475127 1.402724 1.374938 1.404621 1.37329 1.389052 1.269169 1.310856 1.297174 1.253234 1.280745 1.282338 1.280415 1.294117 1.308832 1.271574 1.29753 1.256764 1.27717 1.278289 1.278558 1.392323 1.447036 1.51126 1.560597 
2.003621 1.994068 1.952442 1.789626 1.70939 1.585336 1.604328 1.563425 1.472655 1.247278 1.006555 0.7635487 0.5939983 0.5321492 0.5427235 0.5776559 0.6334675 0.6828247 0.8091929 0.8896219 0.8496441 0.8481233 0.8050527 0.8251433 0.8325795 0.8483977 0.8117256 0.7524658 0.6126647 0.5876454 0.6695138 0.5902289 0.603489 0.5584961 0.5322457 0.4830719 0.4079121 0.3644857 0.3061208 0.2982878 0.3276508 0.3491553 0.3154846 0.2472371 0.2275125 0.2913247 0.3579854 0.2907551 0.195413 0.1940908 0.1986084 0.1275635 0.4955435 0.3939247 0.2572774 0.2895444 0.399296 0.3580058 0.2459808 0.1000764 0.06731567 0.05092771 0.07548425 0.03436691 -0.009934406 -0.009827673 0.1957486 0.2076112 0.4291933 0.4771869 0.446939 0.4957873 0.4419392 0.4051911 0.4310242 0.4184152 0.4628896 0.4540956 0.3975717 0.3367553 0.2894683 0.3653399 0.4265279 0.4070984 0.3685901 0.3824758 0.4797505 0.622227 0.6661876 0.681436 0.688323 0.6975544 0.6577648 0.6056153 0.5358976 0.5276936 0.7843515 0.8019651 0.8436372 0.8405853 0.9292744 1.104532 1.015003 1.050246 0.8669015 0.8866413 0.8846477 0.9917287 0.9295542 0.821171 0.8524261 0.7397094 0.6999348 0.6860543 0.6125631 0.538507 0.4188375 0.2704098 0.1878804 0.06015409 0.05809413 0.06885153 0.05940638 0.1222169 0.2274465 0.2810405 0.2972513 0.4226522 0.110962 0.07679236 0.3759144 0.1947011 0.1014239 0.06698504 0.08513287 -0.1485495 -0.2373964 -0.245702 -0.2045286 -0.1592102 0.2275534 0.156259 0.1471395 0.2190386 0.2605835 0.3059885 0.5207152 0.7364999 0.9565469 1.191502 1.386352 1.400634 1.410939 1.594654 1.557921 1.349817 1.294631 1.220199 1.127364 1.048033 0.9099669 0.7942037 0.7448874 0.7831155 0.8552947 0.9061826 0.9453063 0.9740335 0.9865811 1.015227 1.161457 1.274744 1.412876 1.585463 -9999 1.514169 1.441949 1.363733 1.392424 1.379739 1.321486 1.287439 1.320922 1.28901 1.300948 1.266336 1.293303 1.293151 1.326522 1.330916 1.281132 1.2993 1.265904 1.298746 1.302744 1.368941 1.418497 1.469334 1.54371 1.53693 
1.910888 1.921762 1.896778 1.792948 1.695179 1.611317 1.496708 1.479394 1.44608 1.283024 1.06227 0.8297262 0.616037 0.5079081 0.5207204 0.5596404 0.6257923 0.7023609 0.7603496 0.7399231 0.8167766 0.7948242 0.8179258 0.7982573 0.7580454 0.8149911 0.8036388 0.6330758 0.553013 0.5276072 0.5610492 0.6075124 0.5745279 0.4944449 0.4425393 0.3393796 0.3052408 0.328897 0.2704255 0.317397 0.3053986 0.3017872 0.2532897 0.177708 0.1687511 0.2576081 0.3368674 0.3065227 0.1981189 0.1770569 0.2763111 -0.009943645 0.5426167 0.4405558 0.3828673 0.4239288 0.4536734 0.4872882 0.3703909 0.1805051 0.1877024 0.2218922 0.2963704 0.1451659 -0.002762854 -0.04948032 0.1493265 0.3889304 0.4914032 0.6242664 0.5362133 0.5260609 0.5821218 0.4845214 0.4908996 0.5347888 0.5875691 0.6801238 0.4780366 0.3757466 0.4289288 0.412683 0.5727226 0.4842316 0.3980448 0.4235068 0.521107 0.6373177 0.7772461 0.7318867 0.6212097 0.7076914 0.7131186 0.7649933 0.7492208 0.7590882 0.8264353 0.9181253 0.9784281 1.134765 1.234903 1.24182 1.023849 0.8388306 0.7267649 0.8150879 0.8797902 0.9375602 0.8262826 0.6888466 0.6870008 0.7801098 0.780791 0.8412006 0.7620483 0.6357207 0.4052978 0.3189534 0.2617229 0.2167296 0.1684458 0.1220946 0.152246 0.2434987 0.3016755 0.3382711 0.4484141 0.4685505 0.3193664 0.3918649 0.2749062 0.159031 0.04327288 -0.01775118 -0.1694795 -0.3825992 -0.4160715 -0.2386782 -0.08379638 0.3228658 0.56316 0.4507997 0.401488 0.4755189 0.4491262 0.5440001 0.6060882 0.7586101 1.03129 1.182098 1.392017 1.492715 1.456893 1.425231 1.280603 1.226882 1.196283 1.100539 1.113534 1.074843 1.038599 0.9307086 0.8521718 0.8743938 1.040893 1.079487 1.075718 0.9786062 0.9262022 0.979781 1.157576 1.371169 1.428354 1.495731 1.5095 1.43198 1.428349 1.410974 1.397216 1.362772 1.362807 1.35026 1.306477 1.322148 1.309869 1.330469 1.281752 1.273329 1.230926 1.347197 1.235259 1.333403 1.303349 1.325586 1.340392 1.386448 1.436934 1.45997 1.520268 1.612904 
1.810902 1.81406 1.803338 1.655832 1.591272 1.472157 1.423481 1.395746 1.275288 1.212488 1.07996 0.8625834 0.6135396 0.4925526 0.4868864 0.5516958 0.647221 0.7036174 0.7704864 0.832849 0.8402801 0.7504414 0.7230162 0.6886585 0.6631664 0.7354064 0.7353861 0.6489858 0.5631804 0.5106395 0.5330445 0.5118349 0.4782653 0.3792357 0.3275798 0.2582489 0.243341 0.2501465 0.2532594 0.3757875 0.313155 0.2942698 0.246525 0.1763957 0.190276 0.2883137 0.3672578 0.3549387 0.2137745 0.1367179 0.2655323 0.3906963 0.3064929 0.3896127 0.3316346 0.3690185 0.4734285 0.4531036 0.3727409 0.2466878 0.2942137 0.3480061 0.2873119 0.2086375 0.1077463 0.08477703 0.1796101 0.3841492 0.5407196 0.6384572 0.6407205 0.6722401 0.6450235 0.5742431 0.5789886 0.5969684 0.5752096 0.6497028 0.504251 0.4637288 0.4535204 0.6324709 0.6562691 0.5062093 0.4590698 0.4578134 0.5749093 0.6782216 0.7690166 0.7285095 0.6028483 0.7320955 0.8058615 0.9133444 1.080031 1.044453 1.002618 1.252751 1.198724 1.254744 1.297149 1.1725 0.9891245 0.835326 0.8191517 1.028131 1.057595 1.13889 0.9511811 0.6984088 0.6049896 0.6705818 0.7563974 0.7795808 0.6100808 0.4175303 0.3188721 0.2763968 0.2847482 0.3290446 0.2137644 0.1787098 0.2057992 0.3177735 0.396173 0.4352963 0.4566437 0.4535971 0.3600161 0.3102205 0.2754098 0.2108399 0.07171011 -0.1899517 -0.5492199 -0.6201478 -0.4882406 -0.1394807 0.06663521 0.3342122 0.4016969 0.4065041 0.4801727 0.5223175 0.6699005 0.7416117 0.7371561 0.8774761 1.058511 1.224914 1.476902 1.528731 1.403889 1.194493 1.053145 1.018584 1.044468 1.04607 1.158441 1.109537 1.174926 1.184956 1.079909 1.10294 1.120314 1.184498 1.095728 0.9824715 0.8698261 1.016794 1.118046 1.286076 1.312367 1.44372 1.462121 1.463123 1.46997 1.432118 1.393955 1.392918 1.38124 1.356999 1.376372 1.353474 1.302566 1.312077 1.348734 1.312016 1.227919 1.221933 1.23741 1.293939 1.354339 1.312463 1.319828 1.35234 1.415669 1.443053 1.541152 1.56139 
1.75746 1.636194 1.547688 1.443775 1.406946 1.391804 1.354318 1.20881 1.13656 1.017023 0.9279876 0.769744 0.5664866 0.4578847 0.4700409 0.5334157 0.6127817 0.6780639 0.7203054 0.7926522 0.7932981 0.6960693 0.6126903 0.5746806 0.6200855 0.6591991 0.6712076 0.6327454 0.5776559 0.4756764 0.4538664 0.4472901 0.3576244 0.2433868 0.224822 0.2233825 0.249002 0.3136993 0.2896361 0.3534588 0.4418326 0.3692818 0.3460277 0.2995748 0.2745096 0.3788238 0.4256734 0.4220469 0.3194925 0.2027831 0.2188762 0.373295 0.2947796 0.3187103 0.3804829 0.0613302 0.4862521 0.3955779 0.3317301 0.2154278 0.3130077 0.3403562 0.3333375 0.2083168 0.2381582 0.2026714 0.2625518 0.3949676 0.5482879 0.6202128 0.7595968 0.8054442 0.6767874 0.465926 0.4903401 0.5484253 0.5612985 0.6125022 0.6277963 0.6052999 0.6288136 0.5935965 0.6191853 0.5720712 0.5329226 0.5516755 0.6295968 0.7201983 0.785562 0.6541635 0.595524 0.7173349 0.9605499 1.060296 1.103647 1.070103 1.23148 1.198114 1.232868 1.282765 1.356627 1.34762 1.191741 1.035877 1.021646 1.270995 1.290643 1.232263 0.9748625 0.822534 0.6996804 0.6343423 0.6798086 0.6189359 0.4101705 0.2312714 0.2220296 0.2415355 0.339975 0.3506915 0.276356 0.2366119 0.2114664 0.3039335 0.3745779 0.4830514 0.470229 0.3507791 0.136327 0.1945242 0.3232666 0.1682831 -0.02618527 -0.4922842 -0.728414 -0.6200258 -0.3975828 -0.2629748 -0.00393182 0.08298733 0.2937409 0.3734232 0.4246307 0.6051781 0.8401732 0.9006743 0.8772724 0.9123574 1.008768 1.202865 1.389424 1.466384 1.379902 1.155705 0.8805582 0.851658 0.8601419 0.9368784 1.084741 1.119526 1.224359 1.189777 1.187707 1.164702 1.209009 1.173018 1.084065 0.9595327 0.9344828 1.037419 1.163293 1.164367 1.223835 1.352569 1.392928 1.47825 1.481495 1.457122 1.387674 1.402195 1.390751 1.35677 1.377049 1.417195 1.329512 1.325698 1.339182 1.338556 1.321191 1.256682 1.230269 1.249592 1.291315 1.267704 1.249958 1.230361 1.24743 1.358519 1.449447 1.510156 
1.655923 1.449045 1.263269 1.227248 1.289936 1.337299 1.223754 1.09352 0.9180084 0.7992138 0.7282093 0.6151163 0.4885038 0.421401 0.4202618 0.4588055 0.485086 0.5471995 0.6320589 0.7832529 0.768045 0.6582376 0.5333445 0.5643859 0.5618531 0.5962718 0.6737203 0.6789641 0.594934 0.5225666 0.3955476 0.2930847 0.2041412 0.2027576 0.2729531 0.2565092 0.3361703 0.349761 0.3263944 0.3252095 0.3802379 0.3844596 0.3904358 0.3805889 0.3886044 0.4583932 0.5114227 0.5042968 0.4355865 0.2601816 0.1916138 0.3196858 0.4211832 0.5547842 0.5252023 0.1722615 0.4603975 0.329314 0.173705 0.2019539 0.2677753 0.3079111 0.3557981 0.3733763 0.3573344 0.343042 0.3792715 0.5424742 0.5636587 0.6454099 0.8758382 0.7488392 0.736856 0.559142 0.5361367 0.5952342 0.6039621 0.7193746 0.6931854 0.5925129 0.672047 0.7232401 0.7858725 0.5706217 0.6119833 0.6949301 0.7787363 0.791981 0.7477152 0.721933 0.7710306 0.8750802 1.095559 1.232049 1.147379 1.209492 1.284306 1.231027 1.274311 1.245635 1.147165 1.334665 1.127568 1.0764 1.0773 1.174031 1.33763 1.387959 0.9809406 0.8279511 0.7664018 0.6864665 0.6072175 0.4206329 0.2132811 0.09330652 0.1747577 0.2428883 0.28627 0.3674257 0.3508443 0.3206574 0.1650292 0.3045643 0.428248 0.4525911 0.4790232 0.2161101 0.1311799 0.3149608 0.2009125 0.1085244 -0.1715904 -0.7389576 -0.8033196 -0.5906169 -0.3414105 -0.1099499 0.0410857 0.07080984 0.1507606 0.2651916 0.4118284 0.6781047 0.8683207 0.9979492 0.9163452 0.9809507 1.009342 1.233168 1.409011 1.497893 1.400405 1.203638 0.9328806 0.767272 0.7498055 0.8201842 0.9603668 1.092137 1.190902 1.235961 1.25832 1.26775 1.235412 1.210458 1.086404 0.9586426 0.9773702 1.095346 1.188165 1.187407 1.195932 1.251703 1.359761 1.467299 1.434595 1.466674 1.407413 1.417179 1.402688 1.388035 1.350509 1.392394 1.367563 1.290669 1.286727 1.319849 1.354883 1.290882 1.245798 1.22294 1.202788 1.2011 1.205683 1.209492 1.207178 1.296019 1.362034 1.430556 
1.497609 1.247481 1.148838 1.149006 1.234369 1.27748 1.164036 1.03335 0.848296 0.7213632 0.6509438 0.5590811 0.4616892 0.3907002 0.3633311 0.3388102 0.3357991 0.4184 0.5896191 0.7036019 0.780196 0.7241758 0.5737698 0.5136403 0.4685455 0.5161681 0.5150439 0.5207814 0.5207865 0.4777209 0.3461852 0.2573231 0.2128539 0.2228791 0.3094625 0.3913208 0.4197987 0.4082175 0.3742106 0.3026825 0.3000325 0.348062 0.3782746 0.4128001 0.4647715 0.5087373 0.5005746 0.5814299 0.4514252 0.32583 0.1549572 0.2515756 0.4491324 0.6579232 0.7458689 0.4471641 0.4060557 0.2287384 0.1544178 0.07703051 0.1516102 0.2133524 0.4148141 0.4979337 0.4906097 0.5858754 0.463444 0.5708252 0.6191599 0.7461384 0.8714691 0.9131155 0.8492523 0.6335133 0.7051179 0.6802308 0.7333565 0.8057033 0.7127574 0.6889791 0.7825561 0.8109831 0.7169433 0.616576 0.6382536 0.7910959 0.8861023 0.9054553 0.8301787 0.812499 0.9101857 0.9820086 1.144922 1.128986 1.152378 1.220656 1.377629 1.389017 1.310587 1.167373 1.113957 1.1551 1.160847 1.073632 0.9740437 0.9853658 1.012175 0.9843383 0.9297677 0.8875874 0.7714731 0.6393828 0.6165353 0.3383829 0.1634814 0.06653228 0.1656738 0.310093 0.2949269 0.2299855 0.4065544 0.4273111 0.3435507 0.3011717 0.3628988 0.4477375 0.5196775 0.4308968 0.4231405 0.1259105 0.1573587 -0.0195782 -0.409317 -0.8981526 -0.8382164 -0.5895287 -0.1887668 0.02753204 0.1133005 0.1890807 0.2737263 0.3933858 0.5755502 0.7770019 0.932616 1.001321 1.018035 1.05758 1.095565 1.219954 1.449828 1.455031 1.389454 1.234628 0.9746134 0.8268827 0.7562246 0.7673991 0.8448629 0.9949278 1.070937 1.236871 1.216628 1.223601 1.249241 1.215229 1.118417 1.11624 1.151051 1.143309 1.201547 1.221831 1.26684 1.230335 1.322712 1.444844 1.475671 1.475076 1.482431 1.397475 1.416548 1.389276 1.348718 1.357843 1.353458 1.348993 1.298207 1.366002 1.358713 1.334192 1.26507 1.23181 1.210784 1.16932 1.176136 1.217783 1.191263 1.268193 1.344608 1.440352 
1.269413 1.117619 1.043593 1.109694 1.204736 1.228087 1.137918 1.040216 0.9178709 0.8224781 0.7927744 0.6676727 0.5034423 0.3910918 0.3037046 0.2661936 0.3077026 0.420226 0.5679056 0.6098927 0.7578012 0.7592612 0.5980469 0.4953246 0.4039398 0.3984875 0.3826842 0.4329415 0.4367104 0.3463988 0.2824442 0.2784363 0.2857658 0.3956898 0.3698415 0.4581442 0.3806609 0.4246561 0.3929636 0.3236991 0.3047523 0.319152 0.3901408 0.4653159 0.5216816 0.5600984 0.5886831 0.5887237 0.5238382 0.3372742 0.1406037 0.174112 0.4109741 0.6164336 0.7760966 0.627654 0.4510437 0.2958667 0.1596566 0.1317431 0.1207774 0.2453499 0.5132334 0.6698393 0.6686697 0.547591 0.5355267 0.6866343 0.7392566 0.7192271 0.8355244 0.7534522 0.6916594 0.6912321 0.6393219 0.7696879 0.793405 0.7373343 0.7495667 0.7621956 0.7925861 0.8331696 0.7775972 0.7096547 0.7872202 0.8102102 0.9960012 0.9401186 0.9443757 0.956135 1.029352 1.050612 1.094049 1.071258 1.080387 1.175561 1.411859 1.491164 1.25742 1.120859 1.159413 1.235991 1.291172 1.053832 0.8624562 0.8592622 0.8586719 0.9740692 0.8492013 0.7566163 0.6074613 0.5655711 0.4740182 0.3207083 0.1800425 0.06640024 0.2043294 0.2373646 0.3981262 0.3714601 0.2120513 0.4968351 0.318465 0.3299905 0.4055062 0.4181763 0.552779 0.5083303 0.5614358 0.006510337 0.1151622 -0.1501323 -0.5768281 -0.8877463 -0.710912 -0.3641611 -0.01700828 0.1399068 0.2134083 0.356485 0.439035 0.5474435 0.6669301 0.8865144 0.9113808 0.9760781 0.9603211 1.035109 1.12535 1.278894 1.391346 1.428527 1.34497 1.227462 1.048461 0.9375039 0.946064 0.8247059 0.8193754 0.8871449 0.9899485 1.095982 1.124434 1.143116 1.244618 1.222406 1.215356 1.196319 1.160689 1.15539 1.212325 1.235691 1.242965 1.269576 1.313577 1.397775 1.414519 1.500045 1.443384 1.411584 1.426508 1.38803 1.365361 1.360101 1.35593 1.356449 1.357721 1.369155 1.420872 1.418085 1.394362 1.282164 1.264576 1.220249 1.227147 1.243295 1.191431 1.263625 1.317265 1.430536 
1.188287 1.016387 0.9857168 1.050343 1.104552 1.120208 1.096343 1.063618 0.988443 0.9434652 0.8685345 0.7331734 0.6219829 0.4260651 0.3038371 0.3006684 0.39216 0.5179482 0.5925486 0.6021565 0.6577953 0.6270284 0.6864968 0.544758 0.4093972 0.3358196 0.2856843 0.2945191 0.2592459 0.2191052 0.2020812 0.3453458 0.408141 0.3236797 0.3711487 0.4154551 0.4069712 0.4228048 0.4420411 0.4062693 0.3866516 0.3680103 0.4458608 0.5453123 0.6163218 0.6327301 0.6196532 0.5770253 0.5176382 0.3136484 0.1305736 0.09650078 0.2475574 0.5188183 0.6907184 0.7846366 0.6069987 0.4169454 0.2718598 0.2270548 0.2458992 0.426599 0.6233765 0.8409312 0.6407307 0.6288441 0.6141803 0.715636 0.8428233 0.9139898 0.7992644 0.7474607 0.7483765 0.7279244 0.6592702 0.6935669 0.6872701 0.693445 0.7279906 0.8835337 0.917744 0.7754707 0.8058766 0.7795145 0.7318258 0.7959025 0.8817229 0.94936 0.9375598 0.9759408 1.061649 1.19728 1.102538 1.070663 1.097904 1.246306 1.3049 1.351144 1.257079 1.255477 1.363992 1.267674 1.297993 1.159407 1.141713 0.8245686 0.8301177 0.8936401 0.8220254 0.6973662 0.5882353 0.4434601 0.3898306 0.279199 0.1880279 0.1599417 0.1762594 0.2896007 0.2897635 0.3336017 0.3941995 0.3838845 0.3792054 0.2860555 0.3466023 0.4840586 0.5585163 0.5738416 0.4537696 0.1042632 -0.01773173 -0.2305514 -0.5182292 -0.5845136 -0.353068 0.001402736 0.1594483 0.2597796 0.4037971 0.4798727 0.5702757 0.6639953 0.743819 0.9482208 0.9636525 0.9828125 1.032119 1.079304 1.2586 1.310007 1.344303 1.419819 1.3037 1.238596 1.177286 1.070469 1.026763 0.9620962 0.9355053 0.9475494 1.061624 1.05634 1.068195 1.148299 1.18136 1.221816 1.252018 1.250289 1.249597 1.237665 1.283345 1.218627 1.161681 1.194126 1.21467 1.34972 1.429086 1.538985 1.42754 1.45881 1.439859 1.360346 1.335555 1.344608 1.365223 1.365752 1.379561 1.426319 1.440912 1.455128 1.397582 1.37828 1.413843 1.329909 1.266153 1.257669 1.226297 1.227263 1.297993 1.41249 
1.144261 0.9967692 0.9302256 0.9285368 0.9526459 0.9823903 1.001677 1.041752 1.043314 1.019708 0.896936 0.7647949 0.6045063 0.4786824 0.3653401 0.3758684 0.499292 0.5501852 0.6238241 0.5633635 0.5432066 0.5615935 0.6322163 0.5613341 0.4682811 0.3322235 0.2738129 0.2664227 0.1858002 0.1231831 0.1541328 0.2844992 0.3094625 0.3448682 0.3429352 0.3655789 0.3663116 0.364923 0.4431854 0.4501281 0.5161836 0.534016 0.6239461 0.6450847 0.5907235 0.5797423 0.6725249 0.5918314 0.4740436 0.3134704 0.1715995 0.09659225 0.1473837 0.4034717 0.6226948 0.8093098 0.7188202 0.5595843 0.4274942 0.3711793 0.4534343 0.5680736 0.8367907 0.7840413 0.7006723 0.6618287 0.6424702 0.7310376 0.8423045 0.8737223 0.7962281 0.7566364 0.7860301 0.8400867 0.7105395 0.6145772 0.5559376 0.6330659 0.7235959 0.8358908 0.8459616 0.761026 0.7421201 0.6803781 0.6800017 0.7596627 0.8244667 0.8846833 0.959136 0.9348388 0.9921509 1.074635 1.242481 1.280262 1.184966 1.111144 1.052545 1.185109 1.275679 1.458744 1.460204 1.514241 1.415185 1.308023 1.190627 0.9446298 0.8682648 0.8578785 0.8174987 0.7840315 0.5344381 0.3822827 0.2942544 0.2386922 0.2003225 0.2734017 0.3883707 0.3235104 0.2706337 0.2842497 0.3481434 0.3869822 0.3184297 0.2946866 0.3516531 0.5147285 0.6116017 0.5228923 0.1128388 0.05873017 -0.09097919 -0.197872 -0.207495 -0.1597658 -0.01361175 0.1885163 0.3320505 0.331664 0.3807057 0.4773856 0.5299417 0.665872 0.8479959 1.018371 1.038273 0.9948771 1.098652 1.098398 1.215087 1.392943 1.323836 1.437423 1.33144 1.279525 1.182866 1.186446 1.108041 1.079258 1.091272 1.109628 1.086247 1.060225 1.02069 1.025934 1.101531 1.18287 1.260009 1.271844 1.284474 1.277984 1.264688 1.207254 1.127959 1.14129 1.196614 1.357492 1.466536 1.611139 1.454151 1.49179 1.501652 1.415653 1.386036 1.339309 1.375681 1.370721 1.366754 1.393823 1.414921 1.370264 1.41488 1.442321 1.490823 1.35263 1.269001 1.220717 1.178588 1.20203 1.261677 1.38482 
1.160379 1.070037 0.9365324 0.839324 0.829543 0.8595622 0.9211823 0.9841399 0.9881785 0.9118082 0.7667531 0.6730132 0.5666698 0.5064584 0.468454 0.486851 0.5414265 0.5939116 0.5565327 0.5243723 0.4453521 0.4714496 0.5373778 0.6052135 0.4886972 0.4219806 0.2499584 0.1519714 0.1206401 0.1710754 0.1554097 0.2407013 0.2935117 0.2752928 0.2708934 0.3081655 0.3177887 0.3634938 0.4499806 0.457006 0.5419818 0.6025949 0.4158531 0.5155845 0.528783 0.6791168 0.7049803 0.6155994 0.4912252 0.4452401 0.2903433 0.2047564 0.1540973 0.2786295 0.4879849 0.6587718 0.7504107 0.6467529 0.5709623 0.6026701 0.7494496 0.7339262 0.738748 0.7262411 0.8076315 0.6429587 0.6938618 0.8513275 0.8258809 0.8701413 0.8193502 0.8561033 0.9723603 0.8858173 0.7846923 0.5979349 0.5442035 0.5923706 0.791208 0.8915802 0.8400207 0.7454671 0.6838064 0.6235647 0.6328215 0.6975239 0.769164 0.8621562 0.9287862 0.8875161 0.9898313 1.104237 1.452203 1.327432 1.287144 0.9771212 0.7929726 0.913848 1.27806 1.593439 1.616647 1.495818 1.567478 1.348637 1.180602 1.068104 0.8654315 0.8341513 0.8885435 0.7700388 0.564808 0.3356414 0.2443329 0.1330465 0.3936246 0.305196 0.3140349 0.3561341 0.2989493 0.3292582 0.4009133 0.4780771 0.3857819 0.3917733 0.3632341 0.4522339 0.4185118 0.2221731 0.1784606 0.03419884 -0.04012151 -0.04970418 0.001946946 0.09016303 0.1863848 0.3301685 0.3803596 0.391112 0.3445322 0.3623901 0.5375713 0.6873565 0.9376057 1.06551 1.091109 1.070418 1.127801 1.313511 1.236963 1.236103 1.365411 1.371032 1.352884 1.342126 1.296737 1.272613 1.226282 1.246393 1.205479 1.206389 1.15809 1.027368 0.9281861 0.9170928 1.034031 1.154158 1.21646 1.255904 1.271982 1.297037 1.268142 1.159102 1.112187 1.085941 1.279143 1.416635 1.530735 1.772689 1.521677 1.537999 1.50747 1.389184 1.389902 1.344517 1.385543 1.396656 1.403803 1.415099 1.381469 1.459884 1.479354 1.496693 1.370777 1.235427 1.098474 1.134546 1.103881 1.192631 1.269474 1.338942 
1.246408 1.188679 1.022231 0.9467506 0.8907154 0.8473145 0.8521006 0.8761283 0.8236275 0.7917724 0.6778351 0.5862925 0.5864958 0.5362438 0.549066 0.5491018 0.57819 0.5674885 0.5224803 0.4683117 0.4356475 0.4347929 0.4656209 0.4442379 0.4905129 0.3189891 0.2169942 0.1688173 0.1654094 0.2099803 0.2926116 0.2298778 0.1993958 0.2200409 0.2581166 0.3197317 0.3434284 0.3950796 0.4402814 0.5096578 0.5421947 0.3351595 0.5411668 0.6060932 0.5925182 0.6261177 0.6502368 0.6769094 0.628844 0.5437915 0.4057099 0.3418212 0.2481323 0.2229146 0.2783293 0.476134 0.5998424 0.744109 0.8093352 0.8015786 0.8430928 0.8261198 0.8563883 0.7289164 0.7706847 0.7382191 0.7675057 0.9473662 0.8965395 0.8851256 0.8886048 0.8812907 1.056212 0.993509 0.8378235 0.6104472 0.5854379 0.6183155 0.8380271 0.9112182 0.7084137 0.7441244 0.6131529 0.542103 0.5554645 0.6287476 0.6866854 0.7657765 0.7821847 0.8738037 1.027475 1.255609 1.391046 1.420389 1.23826 0.8596488 0.7533506 0.9120219 1.227217 1.568689 1.541874 1.672281 1.248071 1.238006 1.135868 1.045358 0.8210796 0.7456095 0.7644084 0.6854237 0.401936 0.2722157 0.1977782 0.3251432 0.2358857 0.2868439 0.2098736 0.06333933 0.36711 0.4742065 0.5024351 0.5336549 0.4094034 0.3775167 0.3405852 0.3190509 0.2316182 0.2834561 0.2305183 0.1872751 0.1285899 0.130431 0.2082203 0.286447 0.404245 0.444991 0.4556822 0.422545 0.4364104 0.5009144 0.611968 0.8462462 0.9984323 1.079446 1.144189 1.067397 1.150878 1.143599 1.200489 1.265314 1.349756 1.331186 1.347777 1.360915 1.335987 1.272709 1.204401 1.228922 1.259383 1.252379 1.198547 1.03365 0.8817027 0.889571 1.032175 1.13568 1.194218 1.218047 1.231755 1.222508 1.182418 1.069452 1.017546 1.11416 1.318226 1.470931 1.474166 -9999 1.580621 1.537322 1.502471 1.38419 1.399617 1.395044 1.401498 1.424758 1.376301 1.426675 1.447392 1.518197 1.557235 1.437433 1.298985 1.099054 0.9230947 1.010883 1.03338 1.202412 1.336964 1.415714 
1.254419 1.22647 1.156839 1.089441 1.013254 0.8825573 0.8635038 0.7819101 0.7532847 0.7344858 0.6645701 0.596185 0.5762014 0.5951729 0.5794769 0.6464324 0.5404396 0.5205171 0.5380544 0.4568572 0.4080394 0.3849729 0.3774046 0.3534434 0.3266897 0.3152 0.232909 0.2265617 0.2446839 0.2743571 0.277582 0.2431477 0.2192119 0.2198679 0.2357421 0.3461649 0.4485666 0.4668619 0.4508861 0.4177846 0.4445688 0.4929291 0.5020588 0.4592222 0.4247577 0.4965657 0.6343321 0.726008 0.7577453 0.6368346 0.5570005 0.4370311 0.3922617 0.3043252 0.2257121 0.3139585 0.5449921 0.7709848 0.9688048 0.9865915 0.9570301 0.8036641 0.8092132 0.6878346 0.7533051 0.7902669 0.9123472 1.125472 0.9847605 0.9085125 0.8036082 0.8812245 0.9762002 0.9622539 0.8511647 0.702417 0.6111339 0.6626576 0.8108967 0.822 0.7500751 0.7060995 0.6221916 0.5125874 0.5270934 0.5551899 0.6059202 0.6451102 0.6870768 0.8652841 1.078521 1.314325 1.314193 1.155308 0.9216703 0.9153788 0.9305207 1.171477 1.392806 1.394713 1.51891 1.414382 1.145949 1.011779 0.7635486 0.6439198 0.6057577 0.6001526 0.5655101 0.3561799 0.1746359 0.1593058 0.1527202 0.2761171 0.180963 -0.05658962 -0.1671602 -0.1353455 0.3914884 0.5002278 0.5575094 0.5213104 0.2435861 0.4298441 0.2546071 0.1730642 0.2545219 0.3555438 0.4213603 0.343881 0.2506195 0.204706 0.3087505 0.3794902 0.3653452 0.4275858 0.4256936 0.5158834 0.5470927 0.6776062 0.7967773 0.9335774 1.027699 1.024795 1.091201 1.131952 1.198668 1.089721 1.129989 1.16101 1.24506 1.314752 1.364913 1.412668 1.369043 1.29548 1.283924 1.261097 1.27774 1.298862 1.21555 1.082198 1.004973 1.040562 1.116469 1.162276 1.192351 1.189457 1.177611 1.138427 1.063389 0.9865153 1.007623 1.083164 1.283202 1.441248 1.480824 -9999 1.538634 1.591048 1.571141 1.426848 1.398604 1.372675 1.410684 1.439213 1.440332 1.44464 1.492644 1.551096 1.607075 1.490462 1.312143 1.059986 0.7763102 0.7908568 0.9499094 1.180434 1.359908 1.458103 
1.167362 1.150262 1.126794 1.197234 1.116337 0.9429362 0.7534067 0.6649618 0.6743256 0.7185251 0.7146645 0.6386555 0.5424589 0.5517669 0.5322865 0.5203031 0.5114939 0.5261576 0.501301 0.4583018 0.3785134 0.3309875 0.3213795 0.320001 0.2895854 0.3120513 0.3258302 0.3181905 0.3255198 0.3077942 0.3009736 0.3349091 0.3303925 0.3378692 0.3315622 0.3987416 0.5157107 0.5536183 0.5339192 0.4537547 0.4176724 0.4602854 0.5299111 0.5079489 0.423644 0.4947855 0.5783427 0.7298981 0.7772562 0.6410512 0.5495952 0.5613749 0.5126741 0.4577423 0.4218893 0.4518014 0.6528057 0.8559762 1.154713 1.131184 1.045877 0.8207539 0.7622976 0.6468598 0.8096812 0.8033081 0.9390706 1.049931 1.065241 0.8996215 0.7917978 0.8162882 0.9221232 0.9460337 0.8473501 0.6877227 0.6721944 0.7320495 0.7558531 0.7994071 0.8273354 0.7016235 0.7213531 0.5755605 0.5392597 0.5569653 0.5719187 0.6188191 0.7128031 0.891992 1.242781 1.378834 1.281875 0.9922577 0.8637073 0.9731027 1.447946 1.472187 1.387293 1.317651 1.260167 1.185637 1.068135 0.8846425 0.4657682 0.3699839 0.4241524 0.3608591 0.2858725 0.1135395 0.03192045 0.009363811 0.0871582 0.08304751 -0.2200117 -0.5006611 -0.3609213 -0.08248401 0.3378489 0.4754627 0.5007566 0.529723 0.3707173 0.3513578 0.1473887 0.05099376 0.1995648 0.322118 0.5494019 0.3826487 0.2743367 0.244867 0.4233643 0.4593748 0.4411357 0.392465 0.3939504 0.5057412 0.6137024 0.8345326 0.9626403 0.9895214 1.037246 1.03574 1.089405 1.112731 1.166945 1.076837 1.097798 1.029642 1.085382 1.196349 1.386184 1.363947 1.386103 1.328043 1.295923 1.292174 1.329711 1.322763 1.339644 1.278085 1.20228 1.14719 1.191695 1.198958 1.228423 1.228804 1.15599 1.153441 1.035715 0.9687743 0.9715414 1.069721 1.275618 1.432667 1.449279 1.565535 1.450321 -9999 1.657444 1.388472 1.339843 1.37386 1.410852 1.443196 1.449238 1.510105 1.541762 1.61033 1.669855 1.554518 1.341659 1.041086 0.6848797 0.7678162 0.8581889 1.084639 1.271153 1.147958 
1.088251 1.046518 1.089787 1.100773 1.085123 0.9576864 0.7907501 0.6553282 0.6419616 0.7025643 0.6941058 0.6265911 0.5030913 0.4305461 0.4075918 0.4092398 0.4733775 0.5572601 0.5117685 0.4120676 0.345936 0.2858774 0.2728466 0.3024536 0.3636109 0.3509714 0.3972312 0.3869517 0.34912 0.3469533 0.3533367 0.3789966 0.4009949 0.4405508 0.3955372 0.4371579 0.5342802 0.610727 0.6217234 0.5930317 0.5617766 0.5778037 0.6065815 0.6090839 0.530944 0.5759317 0.5725809 0.6556998 0.6535482 0.5682667 0.5877827 0.587564 0.60208 0.6119528 0.6745088 0.72058 0.8151538 0.9222556 1.03074 1.063084 1.019154 0.89305 0.7343587 0.8141825 0.8178293 0.8047069 0.9040771 0.9848368 1.139663 1.095392 0.8524363 0.839497 0.9306477 0.9202871 0.9504231 0.7135304 0.5888306 0.6240069 0.7826577 0.8193347 0.8759298 0.7240285 0.7052246 0.637969 0.6069528 0.603367 0.6147856 0.7440584 0.8360634 1.105793 1.294285 1.367507 1.302855 0.9325551 0.9205462 1.093688 1.498163 1.620299 1.309335 1.090036 1.007913 1.021982 0.8306264 0.5715068 0.2166534 0.1485992 0.2058299 0.1959218 0.1616201 0.04871526 0.006565144 0.02756144 -0.04072683 -0.5088856 -0.8519948 -0.7306418 -0.562973 -0.06039453 0.2525217 0.28603 0.3696634 0.4573354 0.4839937 0.4237812 0.1737556 0.1181628 0.267455 0.4531709 0.5919181 0.4712819 0.3236685 0.3763317 0.579899 0.6197703 0.5401905 0.4839365 0.4400167 0.5414115 0.7258138 0.8039691 0.8406258 0.9169149 0.9473461 0.9961792 1.118061 1.15717 1.226444 1.068277 1.022394 0.9311258 0.9572135 1.149866 1.315759 1.370757 1.380777 1.34616 1.325504 1.323841 1.356053 1.402282 1.400349 1.358286 1.287022 1.235951 1.227217 1.222304 1.264083 1.256402 1.231088 1.176818 1.080622 1.021656 0.9880563 1.076344 1.243595 1.391448 1.443155 1.53749 1.457061 1.507374 -9999 1.43785 1.342966 1.299387 1.419712 1.448638 1.445596 1.453465 1.503447 1.586445 1.623748 1.533233 1.290791 0.8406008 0.6356344 0.5998319 0.8425995 0.9577524 0.8414399 0.6650125 
1.076522 1.014083 0.973586 1.06818 0.9894145 0.9231962 0.8195995 0.6976917 0.6532123 0.6522714 0.6226184 0.550872 0.4255363 0.3158304 0.2790006 0.3350259 0.4669126 0.4912505 0.5176992 0.4135935 0.3106731 0.3006935 0.3537284 0.4550973 0.4055725 0.4473968 0.4515116 0.4051248 0.3948304 0.379658 0.407185 0.4200023 0.4825276 0.5063112 0.5014231 0.4554789 0.5158172 0.593403 0.6563061 0.7074371 0.6953877 0.6631662 0.6630749 0.6526378 0.6403543 0.63213 0.5800515 0.5041901 0.447005 0.4970234 0.6406392 0.674885 0.7248473 0.6711923 0.7746012 0.8854613 0.969705 1.048985 0.9896941 0.9636068 1.034601 1.078373 1.064951 0.9699696 0.7863454 0.7186523 0.6959117 0.7984354 0.9734638 1.120035 0.9130695 0.9178507 0.9920135 0.9008728 0.7500598 0.6834299 0.6003866 0.706374 0.8482808 0.8450001 0.8539978 0.8272797 0.7489462 0.7314644 0.6540822 0.6777331 0.7108752 0.8028299 0.9701984 1.176111 1.323556 1.358885 1.320621 1.118183 1.131036 1.266438 1.401224 1.428944 1.202137 0.8808278 0.7575927 0.6561268 0.4430583 0.194691 0.0574483 0.04027713 0.1270741 0.1163268 0.1218709 0.02103166 0.1679118 0.06944177 -0.3197529 -1.0183 -0.9902292 -0.8428752 -0.2122142 0.3134549 0.1341655 0.1943755 0.2038718 0.3837321 0.3807321 0.4762005 0.3844593 0.2571297 0.3326761 0.4870646 0.5700418 0.6104372 0.5556783 0.6717671 0.7873521 0.7922862 0.7150614 0.633076 0.5966992 0.6603231 0.7195169 0.8040912 0.8326408 0.8925973 0.9445993 0.9474071 1.101953 1.16547 1.14038 1.044687 0.9790028 0.8516172 0.8968342 1.110615 1.346994 1.359593 1.332645 1.354125 1.390151 1.312036 1.309534 1.324665 1.344339 1.343759 1.312626 1.256123 1.26567 1.245549 1.264307 1.28517 1.269016 1.218027 1.17634 1.060785 1.053577 1.154163 1.244099 1.380711 1.46142 1.504164 1.423583 1.518096 1.474003 1.420602 1.348952 1.344288 1.385655 1.444411 1.387918 1.466074 1.553669 1.651112 1.551238 1.354074 1.003997 0.6479837 0.5849344 0.6739897 0.852879 0.7554565 0.4328756 0.2488239 
1.09351 0.9988342 0.9463235 0.9207447 0.924702 0.8941435 0.8417091 0.7620585 0.6546976 0.6128734 0.5534912 0.475483 0.405649 0.3233887 0.2676536 0.3745055 0.4044485 0.4108469 0.4414 0.305775 0.295994 0.4212583 0.4594715 0.5343363 0.4820749 0.5222512 0.500131 0.4467355 0.5002683 0.418049 0.43727 0.494872 0.5059702 0.5391886 0.5553679 0.5204561 0.4984984 0.5623667 0.5373943 0.5777435 0.5841828 0.6494905 0.6220031 0.6064237 0.6051319 0.5495188 0.4020374 0.2984355 0.3602538 0.4858794 0.6566201 0.7171264 0.7848653 0.7645608 0.8587584 0.9760171 1.080179 1.04251 0.9919678 0.9900146 1.039367 1.063069 1.302499 1.037821 0.8721659 0.7288196 0.6612028 0.676899 0.7573791 0.8508136 0.9728944 1.050205 1.1333 0.9166146 0.8436828 0.6087534 0.6038401 0.6973612 0.8153981 0.943109 0.9968099 0.9135631 0.8393542 0.7793771 0.7379799 0.7789398 0.8842052 1.020145 1.02012 1.143137 1.18903 1.277078 1.312606 1.351709 1.524179 1.45376 1.244058 1.42608 1.144388 0.8638498 0.5636891 0.2838581 0.0838967 -0.009095381 0.02681381 -0.2121735 0.05908223 -0.1626029 0.2729226 0.287378 0.2071116 -0.04804088 -0.820592 -1.041407 -1.018199 -0.4555002 0.2416941 0.3436931 0.3350768 0.09428915 0.2062267 0.2944325 0.4531189 0.55697 0.5218596 0.4938497 0.4365275 0.476592 0.6048166 0.6868631 0.8969563 0.9587597 0.9413898 0.9207397 0.9150633 0.8803345 0.9041432 0.9193766 0.9054351 0.9366698 0.8912599 0.9651124 0.8944082 0.9080443 1.016102 1.047891 1.108937 1.051004 0.9487548 0.8804311 0.9040059 1.024627 1.167815 1.218861 1.294178 1.289616 1.286213 1.263304 1.216017 1.141071 1.109491 1.175755 1.211577 1.278909 1.259078 1.215072 1.263244 1.33406 1.25566 1.228703 1.144566 1.067956 1.062087 1.161081 1.30959 1.45553 1.473011 1.493997 1.422032 1.472858 1.493219 1.433832 1.421436 1.398029 1.444564 1.441146 1.425836 1.432525 1.502954 1.581913 1.467248 1.208175 0.8248332 0.6579989 0.6968069 0.9313445 0.9669177 0.6829976 0.2870832 0.0975789 
1.099501 0.9911692 0.9208669 0.8772827 0.8530211 0.7913908 0.7732279 0.7302336 0.6785319 0.5883676 0.5259898 0.4397675 0.4084868 0.4444213 0.3562512 0.3382812 0.3740833 0.3454122 0.3284037 0.3003833 0.3253977 0.4603057 0.4990782 0.5778952 0.5966836 0.5296263 0.5117379 0.531432 0.5157003 0.5026795 0.5229024 0.4753204 0.5420319 0.5659729 0.5860482 0.5714862 0.5823863 0.5647622 0.578252 0.5541942 0.4734395 0.5947814 0.5540101 0.4168079 0.3816161 0.2923726 0.2676635 0.2683958 0.4288776 0.5836579 0.7056823 0.7908264 0.9059488 0.9374429 0.9966269 1.048324 1.055241 1.079879 1.061421 1.054819 1.055327 1.066013 1.023497 0.9745879 0.9158568 0.8464448 0.7781209 0.7064248 0.6769244 0.8764945 0.9338621 1.067479 1.173654 0.9775786 0.7888782 0.5366149 0.5625142 0.7047264 0.8173971 0.8891439 0.9761546 0.9539223 0.8910612 0.8316082 0.8112273 0.9184356 1.130904 1.240432 1.218535 1.017165 0.9273823 1.047398 1.39715 1.712295 1.763071 1.449706 1.344639 1.29839 1.075016 0.7244163 0.4805438 0.1530649 -0.02932316 -0.09312952 -0.02581773 0.1119283 -0.09999589 -0.001525561 0.4309072 0.3967173 0.1074869 -0.5568338 -1.01886 -0.9878387 -0.393448 -0.05741886 0.03913879 0.3248737 -0.01821923 0.2734822 0.2329499 0.2202697 0.295755 0.5160361 0.512853 0.5629871 0.5677326 0.63773 0.7734721 0.886728 0.8855429 0.8265014 0.8885995 1.039153 1.045836 1.177423 1.084121 1.04459 1.082692 1.093571 1.05694 0.9525492 0.9104347 0.8790578 0.7799621 0.8262318 0.9619996 0.9671164 0.9309734 0.8557269 0.8542571 0.9371023 1.020314 1.05576 1.183262 1.210723 1.258569 1.096582 0.9619742 0.8656605 0.909499 1.026371 1.134586 1.274235 1.213073 1.132196 1.07759 1.074721 1.081135 1.104389 1.101633 1.076964 1.099074 1.248743 1.346124 1.5189 1.473454 1.485513 1.461125 1.473449 1.443374 1.411391 1.422088 1.438323 1.450525 1.445988 1.422057 1.494058 1.554178 1.602462 1.399917 1.130334 0.9348184 0.854415 1.035038 1.121896 0.8939704 0.5419151 0.2551462 0.2482952 
1.045119 0.9728281 0.855539 0.8161764 0.7923062 0.7474864 0.7281432 0.6990346 0.6417734 0.5813944 0.538802 0.5754181 0.5076283 0.5208272 0.5216816 0.4421833 0.3805837 0.3703755 0.3728524 0.3827505 0.4797761 0.4495587 0.4608041 0.5514362 0.551655 0.5637705 0.5743854 0.5706114 0.6725351 0.5548236 0.5081726 0.4777769 0.5036559 0.5944965 0.6412902 0.6791984 0.6515391 0.5986319 0.581674 0.5600271 0.5251454 0.4454793 0.3055612 0.193226 0.1878042 0.2362407 0.3861937 0.5054056 0.5952696 0.6991213 0.7952157 0.913746 1.038975 1.100631 1.101251 1.048059 0.9919372 1.014973 1.019835 1.08286 1.02395 0.9702851 0.9155111 0.9229978 0.9431955 0.9663533 0.9104196 0.852411 0.7886494 0.8530211 0.9214773 1.00625 1.223032 1.006896 0.8574309 0.5413758 0.5405009 0.6482738 0.7421254 0.8325184 0.9216297 0.9559671 0.9384804 0.8909395 0.915918 1.085621 1.362299 1.416045 1.258869 0.9107859 0.9239438 1.011657 1.341557 1.616805 1.704629 1.516585 1.407393 1.258813 1.106912 0.6925659 0.4804827 0.3473856 0.2435342 0.3044981 0.3940776 0.3919668 0.4254649 0.3594095 0.2856382 0.1525104 -0.2995654 -0.9012555 -1.018875 -0.8087819 -0.06751493 -0.1313375 -0.3667095 -0.2980807 -0.06021132 0.1224314 0.3613932 0.3651315 0.2090291 0.2435395 0.3937012 0.5730427 0.6253245 0.7243335 0.7665497 0.7659392 0.7088612 0.6415089 0.8663674 0.9361715 0.957137 1.183054 1.103021 1.083581 1.090138 1.14397 1.088434 0.9001096 0.7520638 0.649713 0.6130918 0.7428783 0.9025055 0.8473296 0.8686513 0.8249909 0.8219033 0.846653 0.9704071 0.9894552 0.9855998 1.080026 1.092203 0.978545 0.8720082 0.9011269 0.9759868 1.091582 1.15457 1.178644 1.191044 1.019322 0.8380067 0.7872711 0.8492473 0.9475646 1.088398 1.124455 1.160165 1.314126 1.374607 1.467315 1.478062 1.482467 1.464889 1.468362 1.453073 1.426528 1.394886 1.436314 1.447437 1.427835 1.440139 1.497125 1.516173 1.566217 1.397923 1.226404 1.128539 1.274479 1.24474 1.136021 0.6264537 0.360315 0.3782797 0.5581807 
0.9175048 0.9075051 0.843271 0.7790108 0.7029511 0.6634663 0.6660197 0.6427701 0.6176849 0.5759166 0.5512683 0.5852041 0.5994914 0.5813794 0.5535876 0.4853097 0.5127502 0.5489184 0.4932749 0.5126944 0.4965557 0.5220426 0.4909657 0.5572044 0.5475606 0.5987589 0.6017343 0.611205 0.5630838 0.5897968 0.5174397 0.4971811 0.5194336 0.5845835 0.6542448 0.6594938 0.6570171 0.6410103 0.5615834 0.4601226 0.3242228 0.2326498 0.1716351 0.1490723 0.244994 0.3620544 0.5658051 0.6620626 0.7274515 0.7548104 0.8390389 0.9957315 1.118784 1.158711 1.07878 0.9741555 0.9318379 0.997054 1.052189 1.034077 0.9341369 0.7774038 0.7822917 0.8689563 0.8679253 1.013172 0.9880106 0.9328551 0.8510121 0.9331604 1.084243 1.090245 1.165206 1.011509 0.9121538 0.6764567 0.5720358 0.6090332 0.6601401 0.7079253 0.7899464 0.9535815 0.9827666 0.9917184 1.075382 1.239755 1.531915 1.4641 1.260426 1.088617 1.120661 1.160053 1.352518 1.454162 1.448079 1.476251 1.449884 1.102752 0.9348541 0.7934915 0.7312562 0.7941682 0.6489501 0.6872396 0.6082652 0.5283344 0.4526814 0.3316641 0.2546275 -0.1513213 -0.8852183 -1.072958 -0.9746197 -0.5002087 0.1245982 -0.464493 -0.5762736 -0.4252881 0.2135924 0.5317829 0.3647513 0.4537749 0.2399788 0.1894927 0.3539062 0.5844257 0.8056732 0.8354735 0.7367744 0.6156045 0.4178608 0.3949879 0.6645344 0.8215221 0.920648 1.003885 1.030191 0.9961489 1.023218 1.022379 0.970641 0.8361601 0.6135602 0.5595591 0.594232 0.8189178 0.9561094 0.9518726 0.8105813 0.7571961 0.7844535 0.7816863 0.7543938 0.7531525 0.9234762 0.9373054 0.902841 0.9090719 0.917627 0.95643 1.021442 1.086781 1.146961 1.184467 1.137877 0.9238628 0.7760966 0.74152 0.8033337 0.9329772 1.091114 1.241286 1.306523 1.367283 1.390482 1.466694 1.479323 1.479171 1.467244 1.456776 1.43876 1.423761 1.417566 1.432133 1.453129 1.490406 1.48208 1.454858 1.460926 1.543893 1.394835 1.321842 1.418558 1.4479 1.272465 0.8718453 0.3952778 0.335026 0.5237823 0.8592315 
0.8827351 0.8725982 0.8049 0.7773478 0.7080578 0.677489 0.6536704 0.6459442 0.625762 0.5988098 0.6001322 0.6344084 0.6644328 0.6700275 0.5904328 0.5480538 0.5755604 0.6116475 0.5830778 0.5939981 0.5005024 0.4980814 0.5156851 0.5487913 0.5353942 0.5559429 0.5393666 0.5650573 0.5634856 0.5625345 0.5408314 0.5966735 0.5871623 0.5797871 0.6315451 0.5912006 0.5963379 0.5435781 0.4598582 0.3463072 0.2430104 0.1882619 0.2006519 0.2762136 0.4077801 0.5956714 0.6819651 0.7514232 0.7918946 0.7531324 0.829304 0.9669078 1.080998 1.070362 0.9448944 0.8302603 0.8648162 1.06048 1.088312 0.9625335 0.777648 0.6993497 0.6865377 0.8707317 0.9832193 0.9917286 0.9559824 0.8585753 0.9063863 1.001367 1.069808 1.151855 1.172606 1.106668 1.006692 0.9644967 0.6762124 0.6771026 0.6511067 0.6569712 0.7062366 0.8668711 0.9838299 1.137781 1.271733 1.534835 1.436431 1.580362 1.432611 1.548023 1.343368 1.361429 1.379134 1.298715 0.973465 1.097345 0.9747556 0.8838745 0.7171265 0.7472371 0.7664173 0.8400614 0.8298939 0.7045534 0.5917908 0.6555827 0.5476573 0.3880961 -0.02577817 -0.795278 -1.14799 -1.091593 -0.7212574 -0.1740316 -0.03455086 -0.7407023 -0.476654 -0.2133483 0.1602118 0.4858286 0.3457794 0.4769173 0.3473295 0.3311095 0.4078206 0.579029 0.7903124 0.5976157 0.5864044 0.433547 0.3640991 0.3365672 0.4465167 0.6274559 0.8349039 0.8739257 0.6774942 0.7124878 0.7833088 0.8697091 0.9282825 0.7219633 0.5689839 0.5502257 0.659677 0.8680765 0.9192035 0.8701467 0.8218628 0.7344452 0.7652219 0.765624 0.7468098 0.7304117 0.8025045 0.8213896 0.8013752 0.8537738 0.8905782 0.9780772 1.027602 1.04545 1.077046 1.077437 1.077325 1.008269 0.8908121 0.8866973 0.971343 1.036295 1.14746 1.230636 1.297332 1.334192 1.354354 1.468291 1.444767 1.485045 1.476063 1.466048 1.452132 1.430958 1.432377 1.417078 1.446247 1.478037 1.493519 1.513345 1.525964 1.439259 1.434712 1.473489 1.574991 1.441039 1.124673 0.6535124 0.3824196 0.4691966 0.8380625 1.148528 
0.8908527 0.941934 0.8325082 0.8309113 0.7639608 0.6942177 0.7119943 0.7018678 0.6782928 0.663563 0.6712484 0.7117755 0.7331736 0.699126 0.6779468 0.6817716 0.7266784 0.7390739 0.6630695 0.5197437 0.4625539 0.452173 0.5146526 0.4979492 0.5336496 0.4975269 0.4732606 0.494394 0.5124702 0.5588875 0.5928181 0.6209909 0.6154978 0.6193175 0.5165291 0.442046 0.4055116 0.3775368 0.3598876 0.3065481 0.2476897 0.266036 0.3747599 0.4797454 0.6045929 0.6868581 0.8262013 0.8621205 0.7328174 0.7811065 0.9038787 0.9810321 1.029067 1.017317 0.8737069 0.8680307 0.8416176 1.090702 1.01893 0.8678323 0.7298625 0.6636546 0.7498565 0.9217621 1.000894 0.8947335 0.8080789 0.8048188 0.9514301 1.084853 1.12036 1.331847 1.018172 1.08024 1.136347 1.021534 0.8438507 0.7301016 0.5932707 0.6783588 0.7480103 0.85738 1.003488 1.2645 1.402465 1.469329 1.413655 1.330087 1.386357 1.609801 1.545506 1.356912 1.204757 1.06697 0.9653004 0.8897642 0.8209724 0.6453134 0.5431914 0.5300692 0.6193177 0.6454762 0.6170541 0.4965921 0.1298776 0.5392405 0.5417368 0.185454 -0.3444061 -1.063975 -1.131093 -0.9304049 -0.6174774 -0.9063827 -0.7931058 -0.5790712 -0.2762043 0.1238596 0.2331837 0.2914683 0.4142343 0.4289438 0.4755799 0.5318644 0.6362447 0.7100767 0.5978646 0.6119984 0.5254098 0.5321492 0.5006806 0.4882445 0.4857675 0.5899241 0.5388885 0.536554 0.5135487 0.5828035 0.7650745 0.7554564 0.7951953 0.6458223 0.5248708 0.5690449 0.8081958 0.9807882 0.9785553 0.8061463 0.7805216 0.7344805 0.7664784 0.7596576 0.7044412 0.7187948 0.8060039 0.8105816 0.8254789 0.808913 0.832259 0.9039652 0.9199665 0.8995146 0.8795208 0.8903393 0.9850554 1.078027 1.072392 1.143589 1.13716 1.209314 1.205072 1.27749 1.323582 1.41484 1.431538 1.476643 1.43903 1.494562 1.478148 1.466348 1.452687 1.395197 1.404733 1.448083 1.467955 1.485961 1.449884 1.468077 1.520186 1.471302 1.43017 1.534687 1.533004 1.300445 1.027053 0.6974935 0.5986066 0.7550341 1.104562 1.326003 
0.9939361 0.93344 0.9503315 0.8821755 0.8769367 0.7775257 0.7485796 0.733911 0.7419574 0.7480865 0.7492307 0.7819051 0.8194059 0.819172 0.7875304 0.8057039 0.7831307 0.6494538 0.6079651 0.4981578 0.4117827 0.4381194 0.4432971 0.4490344 0.4285778 0.4148703 0.4482004 0.4807627 0.5225514 0.5520262 0.6063474 0.6467121 0.6388488 0.578531 0.4731893 0.3303718 0.2984303 0.2787008 0.2773987 0.2955667 0.3365669 0.4377125 0.5603575 0.6197448 0.6935263 0.7622517 0.7642203 0.8074583 0.797342 0.7933595 0.8718453 0.9566283 1.012364 0.9668923 0.9870443 0.9869679 0.9756612 0.974944 1.112497 0.7809894 0.7031748 0.6897776 0.8368368 0.9119762 0.9545836 0.8630205 0.7576946 0.7377564 0.9280031 1.07018 1.140431 1.047276 0.9683166 1.000263 1.013925 1.051563 0.9815409 0.7791585 0.6302073 0.6605062 0.7947785 0.9164368 1.087803 1.307316 1.369877 1.440841 1.413761 1.251433 1.198134 1.309203 1.372868 1.319055 1.03633 0.7982014 0.7079507 0.737029 0.7840158 0.6747628 0.5788158 0.3876741 0.3023161 0.2909434 0.3480367 0.4771666 0.6314024 0.64982 0.4520811 0.04820169 -0.6952667 -1.037292 -0.9203796 -0.711314 -0.9514625 -0.7847341 -0.5937755 -0.2053578 0.1659342 0.2552782 0.2467183 0.2242676 0.1931143 0.3061412 0.562865 0.7422422 0.7892446 0.8144571 0.7164856 0.4831339 0.652963 0.7010233 0.6544587 0.550002 0.4998921 0.5088844 0.5159394 0.4944903 0.5348653 0.7028034 0.7897226 0.8354177 0.7736146 0.6034027 0.5929454 0.8013501 0.9709867 0.9464508 0.9516895 0.8509104 0.8307689 0.7962381 0.7766002 0.6596313 0.6476173 0.7298319 0.7969706 0.8385255 0.8353109 0.7971792 0.7814014 0.8080636 0.8191317 0.7864727 0.7524506 0.7856588 0.8935589 1.014073 1.120248 1.133035 1.180678 1.262257 1.302866 1.324655 1.384419 1.427398 1.476287 1.44873 1.555337 1.503559 1.444442 1.461079 1.452096 1.452498 1.455499 1.456562 1.4685 1.49417 1.460468 1.514973 1.513666 1.524891 1.571069 1.603276 1.457798 1.310113 1.088907 0.887445 0.8584431 0.9973336 1.258696 1.375152 
1.05551 1.078302 1.031656 0.9427938 0.8617238 0.788792 0.758671 0.7851553 0.7920268 0.7732584 0.8876942 0.8321117 0.8399191 0.8313486 0.8470601 0.7805269 0.6710042 0.6739898 0.5381969 0.4826545 0.4531289 0.4501843 0.4735911 0.4629099 0.4402202 0.4233386 0.4149262 0.4506011 0.474771 0.5037577 0.5420773 0.5751026 0.5421285 0.5035236 0.4333892 0.3709299 0.3454782 0.3299395 0.3288307 0.3611389 0.4729756 0.6198466 0.7242216 0.7858977 0.8224883 0.7536713 0.7719767 0.7739449 0.8129616 0.8925465 0.9558655 1.006057 1.062936 1.112914 1.231139 1.10973 1.037927 0.9734335 0.9257091 0.8022144 0.8055511 0.8148794 0.83437 1.007043 0.9295694 0.8285053 0.7602173 0.727238 0.8456358 1.018472 1.041101 1.014942 0.9225706 0.9482157 0.9948058 0.9847907 0.974883 0.852055 0.7024524 0.6566659 0.9654683 1.129856 1.247054 1.300617 1.314421 1.315611 1.38744 1.13658 1.013025 0.9625487 1.230666 1.07403 0.8108457 0.5389444 0.5551696 0.6402118 0.8006989 0.7558178 0.6052388 0.3748363 0.1937196 0.1329335 0.2748301 0.3974446 0.5331256 0.5513395 0.1945687 -0.4650728 -0.9956462 -1.092484 -0.9101716 -0.946879 -0.8466748 -0.7328848 -0.2636772 0.2289478 0.3855543 0.2787426 0.2420388 0.1683339 0.1721688 0.2794841 0.6369721 0.8282105 0.9396811 0.8557777 0.6774738 0.6963644 0.6863239 0.6299844 0.6755664 0.5584452 0.529825 0.5703775 0.6236051 0.6347799 0.7002757 0.7705678 0.8548625 0.9231861 0.7763051 0.6034434 0.6137584 0.7427714 0.8739207 0.9483531 0.9168128 0.8476956 0.8425283 0.7660919 0.7298421 0.6370788 0.5756875 0.6527545 0.7272785 0.8117207 0.7989238 0.7712898 0.7567941 0.7740012 0.7734211 0.7473642 0.7217448 0.7406199 0.8019806 0.8710774 0.947295 0.9823443 1.105234 1.299763 1.355264 1.380721 1.368544 1.377735 1.405328 1.484857 1.452295 1.616764 1.516265 1.467584 1.45998 1.425048 1.457493 1.462188 1.473301 1.514602 1.508005 1.473423 1.467365 1.537515 1.620981 1.618743 1.50506 1.353326 1.16985 1.026707 0.9726754 1.096267 1.276031 1.489867 
1.116596 1.129973 1.084233 0.9964283 0.9403929 0.9192596 0.8731781 0.8396292 0.9166352 0.9178456 0.896529 0.8803852 0.8627055 0.8704417 0.813211 0.7874948 0.7069641 0.6706939 0.5333548 0.558908 0.5666797 0.5404398 0.5496153 0.5166108 0.5010416 0.4440449 0.4067425 0.4106995 0.442387 0.4556162 0.4671723 0.4717753 0.4703869 0.4694152 0.4578032 0.4654272 0.4503011 0.4403523 0.4589731 0.5169564 0.6231121 0.7343028 0.8792714 0.8416127 0.8178191 0.8577206 0.7977691 0.9244983 0.942448 1.007669 1.107655 1.09202 1.066537 1.196924 1.22472 1.141204 1.004175 0.8644246 0.8319996 0.8182667 0.8860666 0.8433625 0.9940888 0.9152313 0.8861173 0.819513 0.7452943 0.7250407 0.7443835 0.810266 0.8978564 0.8696837 0.8150369 0.8062988 0.9091683 1.015639 0.9890633 0.8761025 0.6872904 0.6767823 0.9151042 1.25448 1.410623 1.367573 1.269077 1.300846 1.225534 1.182199 0.9733877 0.8581531 0.8231191 0.8510984 0.7896311 0.6007985 0.5632008 0.6146535 0.599059 0.6654043 0.5900157 0.4127948 0.3255962 0.2296996 0.2995342 0.3585141 0.355956 0.1321503 -0.2731172 -1.045848 -1.321203 -1.258097 -1.154317 -1.028442 -0.7886148 -0.3285167 0.1542663 0.3006885 0.1974945 -0.2952982 0.2959585 0.2380461 0.2594948 0.4527628 0.6436807 0.7884104 0.8273355 0.8876433 0.7089173 0.5557352 0.4236349 0.6529946 0.6294849 0.5099781 0.5175719 0.6233664 0.7272529 0.7752217 0.768513 0.8331341 0.9317873 0.970997 0.8690478 0.7223704 0.6806781 0.696522 0.8480061 0.9116759 0.9415019 0.9013205 0.8237343 0.7518758 0.6027921 0.5779508 0.5379374 0.568043 0.6319365 0.7063231 0.7488443 0.7835786 0.8252654 0.8104898 0.8001342 0.7982066 0.8070413 0.8119497 0.8022044 0.7870982 0.7922406 0.9143667 1.112207 1.299071 1.351465 1.353382 1.341511 1.336572 1.422922 1.409809 1.443511 1.425872 1.535588 1.428461 1.437601 1.466806 1.408243 1.410776 1.519378 1.523218 1.520059 1.502471 1.427423 1.620223 1.502298 1.537551 1.582457 1.508335 1.283055 1.032948 0.9175912 1.026615 1.332574 1.46706 
1.15984 1.176833 1.14037 1.095127 1.040221 1.028156 1.007354 0.9396862 0.872532 0.9337453 0.870406 0.9191018 0.8964173 0.8636921 0.894937 0.8000734 0.7141559 0.6304005 0.6331471 0.607965 0.6322874 0.7431324 0.7342011 0.6119018 0.5753672 0.5190166 0.4625284 0.4270362 0.4171844 0.410033 0.4196461 0.4188732 0.4433228 0.4380482 0.4907266 0.5332426 0.537968 0.5633942 0.6421856 0.6814359 0.7199342 0.8069143 0.9345487 0.8938842 0.946817 0.998346 0.9751017 0.984257 1.055007 1.104725 1.121362 1.125441 1.19608 1.226195 1.162988 1.000126 0.8777303 0.746932 0.766458 0.8120362 0.8948659 0.9479156 0.8407276 0.8145284 0.7930184 0.7646524 0.6946045 0.7148732 0.7139678 0.7523334 0.7781617 0.7693116 0.7632589 0.8033996 0.9141427 0.967406 0.9789775 0.8958983 0.697422 0.689737 0.9692574 1.299992 1.519317 1.500564 1.293191 1.179081 1.094527 1.1233 1.028864 0.8229918 0.8310586 0.7027018 0.7345874 0.6666149 0.6059307 0.5524992 0.4801421 0.4760426 0.477426 0.2907155 0.422989 0.4702901 0.4858388 0.3765351 0.164443 -0.2384806 -1.020701 -1.49085 -1.524266 -1.354304 -1.183487 -0.9614562 -0.3335522 0.2055144 0.2588845 0.2999103 0.2842866 0.1466675 0.3037415 0.3724566 0.4774108 0.5381574 0.3956858 0.8066089 0.3734079 0.3550163 0.4776447 0.7132915 0.6849149 0.6758412 0.530786 0.5013824 0.5314779 0.6417075 0.7410014 0.8388306 0.8627004 0.9008574 0.9797911 0.9300578 0.8420094 0.7753542 0.743107 0.7151783 0.8114969 0.8671762 0.9109333 0.8832995 0.7974793 0.7131692 0.5713793 0.5288736 0.5039662 0.4779091 0.4665568 0.627888 0.6900116 0.7571245 0.8456358 0.880843 0.8615661 0.8718302 0.8819977 0.8543028 0.846343 0.8449494 0.8489777 0.9597157 1.123102 1.291345 1.378325 1.351216 1.301701 1.347849 1.384968 1.361637 1.412805 1.401839 1.515614 1.48944 1.478682 1.478092 1.418405 1.430607 1.533543 1.528116 1.513905 1.519596 1.524347 1.610966 1.620559 1.648701 1.763 1.578078 1.287922 0.9423158 0.8725167 1.085601 1.475473 1.655745 
1.247827 1.277628 1.225564 1.24063 1.181955 1.127542 1.070316 0.9852031 0.9194477 0.8790629 0.8686566 0.9083955 0.944579 0.9046925 0.8502695 0.7709137 0.7540528 0.7743876 0.7186116 0.6914663 0.754068 0.8171324 0.6970508 0.7086984 0.614221 0.5721833 0.6239563 0.5376831 0.4486686 0.4535258 0.4621928 0.4691099 0.4757884 0.4902588 0.5240724 0.6022074 0.6446827 0.7121825 0.7885883 0.8443031 0.90749 1.02804 0.9882852 0.9690694 1.068521 1.002995 1.051604 1.090463 1.094848 1.129246 1.19997 1.300032 1.226134 1.202666 0.9798675 0.8334086 0.7667532 0.6909324 0.7344146 0.8174629 0.853311 0.77985 0.77277 0.7867115 0.72825 0.7061045 0.6762072 0.7041972 0.8362518 0.7491596 0.7760659 0.7576334 0.729893 0.854486 0.8949372 1.101333 1.104425 0.817158 0.7347504 0.7991221 1.150359 1.419778 1.620747 1.543441 1.306004 1.110116 0.950062 1.043883 1.058445 0.9450979 0.8185669 0.7495715 0.6665587 0.621759 0.526473 0.3663726 0.2198527 0.3000887 0.4493195 0.4424639 0.6180815 0.5220479 0.3946422 0.2188608 -0.08681842 -0.672592 -1.295929 -1.512039 -1.455617 -1.227732 -0.9772543 -0.512843 0.07596756 0.440749 0.368702 0.2958058 0.1486512 0.3674153 0.5871929 0.3401947 0.5819286 0.5972635 0.3933206 0.3268944 0.05184428 0.3720996 0.3283631 0.4238726 0.5158325 0.6011392 0.5755093 0.5847614 0.6191447 0.6503997 0.6836233 0.7700237 0.901132 1.083139 1.071919 0.835565 0.6841573 0.6649871 0.6989379 0.7626078 0.7769865 0.7590473 0.7769662 0.8019247 0.7945241 0.7620686 0.6491434 0.5250235 0.4491261 0.4492429 0.5102121 0.6321909 0.7194051 0.7882525 0.9436227 0.9112233 0.9076018 0.921874 0.9738049 1.022602 1.063399 1.039011 1.066003 1.127435 1.281351 1.374338 1.345783 1.354654 1.287408 1.300439 1.344237 1.355661 1.414743 1.429 1.556746 1.492583 1.488677 1.483749 1.489816 1.49033 1.546716 1.52597 1.536218 1.520446 1.507242 1.532866 1.573678 1.681141 1.698628 1.571028 1.307285 0.9730008 0.9564809 1.221821 1.497919 1.635456 
1.394902 1.382201 1.365071 1.314839 1.291905 1.232507 1.126108 1.00623 0.9461356 0.8950846 0.8518056 0.9083595 0.9306122 0.9140921 0.895868 0.8515663 0.8266436 0.7818798 0.7510822 0.788375 0.7655833 0.7567639 0.7491139 0.7334534 0.6070953 0.6390573 0.6477094 0.5860229 0.5352872 0.5102373 0.5061074 0.5141641 0.5271292 0.5583487 0.599364 0.712803 0.8015025 0.900771 0.9420053 1.017689 1.13214 1.068552 1.101216 1.026254 1.027882 1.062372 1.097259 1.163344 1.206552 1.07876 1.238529 1.357121 1.321196 1.243992 1.00333 0.8175598 0.7190642 0.6865375 0.7714376 0.798227 0.847406 0.7824696 0.8284901 0.8119853 0.7879527 0.7966045 0.7761881 0.8332053 0.8674864 0.8603911 0.9129475 0.7855061 0.7795706 0.8430315 1.033884 1.220509 1.109221 0.8895658 0.9399657 1.049458 1.29075 1.564747 1.55108 1.390848 1.284397 1.106124 0.9792775 0.9166198 1.060256 1.013915 0.7912233 0.7231842 0.6528106 0.4885345 0.2938782 0.08258478 0.02401116 0.1536957 0.3942353 0.4223328 0.4302765 0.3428182 0.1357818 -0.0693826 -0.5376841 -0.986028 -1.232916 -1.26649 -1.181778 -0.9769897 -0.5935922 0.009062718 0.2387837 0.3532808 0.4386534 0.2034351 0.3762553 0.3980143 0.4798637 0.6030669 0.5360451 0.39298 0.1734364 -0.05601482 0.233851 0.2770578 0.2736908 0.2899364 0.3744445 0.4972931 0.5822795 0.6703074 0.6972135 0.6876465 0.6762329 0.7579436 0.8950235 1.057555 0.940327 0.7148629 0.5215544 0.5359129 0.6306042 0.7023253 0.7434428 0.629836 0.6976002 0.7074321 0.7831919 0.865279 0.7190337 0.5020081 0.3446594 0.3651672 0.4864137 0.7003417 0.8583871 0.911045 0.9294017 0.9220672 0.8874756 0.9356321 1.002969 1.062133 1.101159 1.096495 1.111963 1.201349 1.3052 1.361246 1.374287 1.3686 1.344822 1.390644 1.421752 1.426635 1.425704 1.449065 1.539789 1.550597 1.496215 1.454599 1.494241 1.492451 1.477894 1.544092 1.52514 1.54634 1.50566 1.529616 1.564055 1.741825 1.716292 1.548705 1.342762 1.126509 1.164565 1.411391 1.663329 1.634658 
1.43166 1.464212 1.410287 1.333139 1.296676 1.225219 1.168268 1.051411 0.9602855 0.8956798 0.8582905 0.8529145 0.8959389 0.9219757 0.9453468 0.9288623 0.8746023 0.8188007 0.7210734 0.7667428 0.7608632 0.7351878 0.6766497 0.6149688 0.591328 0.6282591 0.6027671 0.5700725 0.5699962 0.5437612 0.5471283 0.5490915 0.6065865 0.6557556 0.8041726 0.8554525 1.046477 1.040425 1.142725 1.223072 1.0658 1.111988 1.298049 1.186482 1.088637 1.109527 1.153218 1.202834 1.067987 0.9569081 0.9508862 1.119872 1.210763 1.193628 1.061884 0.8509257 0.7162462 0.7568703 0.8199708 0.8580514 0.847701 0.8366892 0.8329864 0.8245227 0.8618866 0.9379007 0.9221487 0.9366493 0.890156 0.8974499 0.9538412 0.8820945 0.9022409 0.9867696 1.181873 1.264764 1.186019 1.108102 1.15482 1.220224 1.542057 1.660984 1.370477 1.194793 1.065876 1.010065 0.9483531 0.8944386 0.8720794 0.9103026 0.7666413 0.694279 0.519398 0.2542308 -0.01960861 -0.1216747 -0.01565128 0.1385946 0.2806081 0.3108613 0.2066132 0.1058441 -0.1255809 -0.4583129 -1.057688 -1.188929 -1.062317 -0.8136902 -0.8216655 -0.7397053 -0.4740296 0.1855305 0.2853687 0.3293345 0.3268828 0.3772725 0.3883809 0.4688202 0.4216664 0.5080912 0.3631122 0.1466005 -0.05942283 -0.1431682 0.01780695 0.2379698 0.2729127 0.3424774 0.2702319 0.3655538 0.5373423 0.6861918 0.7855061 0.7991422 0.7619721 0.8382151 0.8963815 1.02718 0.8864582 0.6717467 0.5039712 0.4716126 0.5384155 0.6264282 0.5760539 0.5270883 0.6108133 0.7039581 0.8331136 0.8448728 0.73443 0.4054911 0.1996601 0.149764 0.3049457 0.7327057 0.8992858 0.9353576 0.9140005 0.8967426 0.9088326 0.9279266 0.9692882 1.005065 1.031081 1.036203 1.068119 1.172718 1.327656 1.431858 1.424895 1.406147 1.406183 1.426726 1.432525 1.396244 1.451384 1.503865 1.56406 1.501454 1.620111 1.562392 1.472955 1.442814 1.442397 1.524596 1.507618 1.497939 1.496754 1.489883 1.612146 1.637715 1.600875 1.50185 1.374338 1.355122 1.393101 1.589044 1.68665 1.665176 
1.413182 1.372695 1.309376 1.20143 1.170836 1.130273 1.147267 1.076746 0.9786419 0.8759196 0.8096812 0.803008 0.8489421 0.8989092 0.9750354 0.9420868 0.9032481 0.8141925 0.7340536 0.716226 0.7313629 0.6959167 0.6848032 0.6383962 0.5999135 0.6001322 0.6329286 0.6099029 0.5956562 0.5652966 0.5531251 0.5930622 0.6284068 0.8317861 1.012923 1.04958 1.086791 1.184646 1.013915 1.107075 1.329085 1.359288 1.357451 1.237517 1.08883 1.107222 1.117883 1.098784 0.9812917 0.9025919 0.9186644 0.9574674 1.133671 1.265604 1.088612 0.9342079 0.7958262 0.7816204 0.8755738 0.9329568 0.9586779 0.8628428 0.8527211 0.871286 0.9649751 1.048893 0.9841908 0.9477629 0.9751067 0.9441516 0.9765819 0.9860371 1.023955 1.151992 1.314696 1.358306 1.517516 1.284586 1.427835 1.529128 1.463831 1.369145 1.183466 1.01422 0.8990926 0.9039502 1.002806 0.9379925 0.7678364 0.7883543 0.7143034 0.5701233 0.3460479 0.01788217 -0.1558287 -0.1436067 -0.01435844 0.118388 0.08480338 0.1173796 0.05154831 -0.06188574 -0.2577221 -0.770757 -1.23582 -1.205582 -0.958364 -0.8229726 -0.6236573 -0.5160726 -0.05317702 0.2548155 0.2673481 0.2716307 0.2390746 0.3586823 0.2981109 0.4707325 0.4681792 0.4139647 0.2416881 -0.01308795 -0.1829643 -0.3131256 -0.09737112 0.2491803 0.3272339 0.3363534 0.2116027 0.2506552 0.3944589 0.6168151 0.7404164 0.8154187 0.8795359 0.8782949 0.8933502 0.8893015 0.8229968 0.6617523 0.5621989 0.5082541 0.5091239 0.469232 0.4059944 0.4783162 0.5726868 0.7177064 0.8728119 0.8303213 0.6644123 0.2987712 -0.007147253 -0.09759635 0.2022846 0.6543059 0.9628233 1.072091 1.007318 0.9471476 0.8578379 0.922774 0.9339843 0.9396199 0.9091226 0.8929381 0.9275349 1.113494 1.337646 1.446034 1.401295 1.402856 1.367975 1.421966 1.413263 1.464334 1.52485 1.530862 1.521453 1.51067 1.504195 1.539026 1.522557 1.529291 1.496164 1.484588 1.513915 1.49653 1.525984 1.531259 1.58469 1.669499 1.660328 1.59349 1.39778 1.424865 1.496739 1.563481 1.584456 1.303537 
1.17577 1.100071 1.042968 0.9936616 1.002217 1.037617 1.109608 1.087401 0.9857219 0.879256 0.8230224 0.8345938 0.8736002 0.8963458 0.9542073 0.9208618 0.8915191 0.7850384 0.7096345 0.7112417 0.7350352 0.7398366 0.7235198 0.6933633 0.7245014 0.7287078 0.7338855 0.7169077 0.6825449 0.6413361 0.6536496 0.6800373 0.8012533 0.9388467 1.0699 1.153751 0.982843 1.11948 1.026244 1.252751 1.248676 1.054152 1.096831 1.13983 1.138106 1.082641 1.010553 0.9982647 0.9104705 0.8869314 0.9142495 0.9709819 1.075265 1.168054 1.117614 1.004831 0.8537637 0.8065937 0.9057251 1.099318 0.9917083 0.8876587 0.8858176 0.9502756 0.9987833 1.028106 0.9857116 1.028675 1.143777 1.121235 1.030165 1.076456 1.205337 1.343149 1.47 1.303349 1.331369 1.30932 1.565942 1.423084 1.402826 1.356851 1.213515 0.872766 0.8807819 0.9080851 0.9747913 1.018081 0.9449554 0.8382507 0.5474946 0.3175955 0.032022 -0.1306163 -0.1601522 -0.1281178 0.1121003 0.1734507 0.08174536 0.03123896 -0.03690198 -0.1161 -0.3018147 -0.6972809 -1.042526 -1.160497 -0.9746959 -0.7793631 -0.4267068 -0.07859818 0.0966735 0.2732331 0.2622669 0.2392161 0.2369273 0.2310587 0.38059 0.343033 0.4042653 0.3358145 0.2387837 0.0720461 -0.07906693 0.009423763 0.1049183 0.2733245 0.4139596 0.3058917 0.2775765 0.2373087 0.3308705 0.5161122 0.7131388 0.8788847 0.9145243 1.034835 0.8926227 0.8034351 0.7600392 0.7273041 0.7277467 0.5905294 0.5331357 0.4162028 0.3839354 0.5230294 0.7624499 0.8116091 0.8186787 0.789504 0.5396514 0.2156413 -0.03738019 -0.05315255 0.2194405 0.6555521 0.9668415 1.081542 1.056533 1.001413 0.8692921 0.9220366 0.8938333 0.8700246 0.8263437 0.8199656 0.9154297 1.139347 1.35766 1.454528 1.414987 1.3736 1.393238 1.409316 1.455871 1.481373 1.542805 1.493839 1.48385 1.514073 1.512938 1.516138 1.525537 1.535674 1.545231 1.501001 1.529026 1.549509 1.538919 1.533624 1.540272 1.661213 1.692855 1.639073 1.458668 1.569747 1.54931 1.472605 1.412093 1.086694 
0.9694101 0.9300118 0.9146363 0.8873432 0.909911 0.9952078 1.074426 1.113082 1.036554 0.9506316 0.917332 0.9252157 0.9369749 0.9276211 0.916279 0.8951049 0.8600251 0.8125194 0.7654712 0.7610971 0.7791534 0.7993612 0.809849 0.7838125 0.7761272 0.823236 0.9119913 0.7902365 0.747883 0.7084392 0.6889179 0.7157531 0.882552 1.104028 1.129012 0.9340606 0.9189085 1.020725 0.9932395 0.9625846 0.9508705 0.9113503 0.9946278 1.072366 1.109517 1.074584 0.9566995 0.951659 0.9429923 1.008183 0.969878 0.952239 0.9954771 1.105249 1.114125 1.063272 0.9387195 0.9286031 0.9623247 1.011275 0.9189697 0.9324836 0.9016508 0.9731636 0.9860677 0.9993328 1.00622 1.099853 1.116373 1.167703 1.134246 1.199406 1.261041 1.382303 1.261357 1.283843 1.187234 1.248005 1.642089 1.512628 1.473113 1.320953 1.18434 0.9891499 0.8389932 0.8383726 0.8506461 1.021076 1.058537 0.8324065 0.4542582 0.03715925 -0.1808023 -0.1934571 -0.3037719 -0.1726023 0.1957743 0.04760237 0.04631446 0.004312217 0.03086746 -0.1453054 -0.2571626 -0.396215 -0.6855214 -0.8745981 -0.8609824 -0.6377617 -0.01541124 0.199416 0.3279459 0.2662089 0.2241607 0.1917205 0.2142679 0.2317495 0.3796428 0.2603048 0.3600402 0.23915 0.160679 0.1269112 0.1986785 0.2103058 0.2768949 0.4820749 0.4144278 0.4311209 0.4175249 0.4187814 0.5474994 0.6372466 0.7630298 0.8429657 0.9937682 0.9870392 0.9374379 0.7323547 0.8175342 0.7675415 0.6840556 0.6983123 0.5829355 0.4467203 0.4336434 0.6014394 0.8166647 0.8091013 0.812387 0.6680288 0.4746489 0.2627094 0.1826721 0.2745045 0.4878122 0.7962483 0.9302355 1.002196 1.024332 0.9973488 0.9323007 0.9374481 0.9245952 0.9056742 0.8776233 0.9006084 0.9913167 1.215692 1.381565 1.394652 1.378152 1.372064 1.420933 1.455927 1.496723 1.511697 1.501835 1.498107 1.454334 1.519688 1.521712 1.521498 1.531747 1.534606 1.517374 1.537876 1.551696 1.549376 1.545058 1.534046 1.561909 1.634205 1.681553 1.637847 1.554783 1.568974 1.549438 1.454431 1.302962 1.091241 
0.9474019 0.9767293 0.995101 1.013254 1.028436 1.05017 1.116063 1.148075 1.145115 1.076969 1.050333 0.9872679 1.049473 1.020934 0.983016 0.9364004 0.9060506 0.8879688 0.8679595 0.8811329 0.8829947 0.9189848 0.8865447 0.8759248 0.8757873 0.8667796 0.9047739 0.8255045 0.7775664 0.7427865 0.7366627 0.8114358 1.023655 1.060241 1.048049 0.8172951 0.8276509 0.8872364 0.9344168 0.9221029 0.9403268 0.8668354 0.9176827 0.9807982 1.015471 0.9961792 0.9910573 0.9887887 1.016082 1.040872 1.012353 0.9547872 0.9359222 1.036254 1.249287 1.091175 1.018325 0.9922628 0.8089844 0.7639199 0.8142487 0.8556865 0.9924051 1.054453 1.020659 1.054417 1.134851 1.31464 1.25981 1.216933 1.152277 1.220494 1.309661 1.232797 1.119094 1.042693 1.10177 1.298268 1.458027 1.448043 1.345422 1.364567 1.315637 1.105519 0.8880351 0.705128 0.7829734 0.8794851 0.9738758 0.8080027 0.3605895 -0.05615351 -0.1919311 -0.1720378 -0.2989197 -0.120799 0.07674067 0.05510338 0.03655912 -0.03583863 -0.1167003 -0.1330985 -0.1855886 -0.1712757 -0.3065196 -0.5549165 -0.6612294 -0.3200328 0.1570576 0.408777 0.4433735 0.3220356 0.2320801 0.2591592 0.2723836 0.1585235 0.2810315 0.3425538 0.3079264 0.1937346 0.07720862 0.1616301 0.4327532 0.3163594 0.3797088 0.3932993 0.5009247 0.5720612 0.5808451 0.6795135 0.7596018 0.9264566 1.047454 1.080377 1.008234 0.9129527 0.8880706 0.7066742 0.75625 0.7330667 0.6943605 0.7202699 0.6553233 0.4894143 0.5169566 0.6777131 0.810963 0.8119751 0.7727497 0.6510203 0.5070941 0.4458149 0.4537241 0.5706014 0.7564179 0.8590739 0.9023528 0.8990722 0.9057963 0.9092346 0.921345 0.9524167 0.9941446 0.9636676 0.9920644 1.009887 1.053049 1.200947 1.338927 1.377964 1.374338 1.414906 1.449263 1.554824 1.536081 1.509454 1.502618 1.537734 1.533706 1.522597 1.559819 1.523019 1.52865 1.469756 1.512948 1.563323 1.574472 1.569101 1.562301 1.527449 1.491103 1.636957 1.624348 1.680164 1.640542 1.635975 1.526631 1.394795 1.279535 1.136763 
1.100493 1.155918 1.254587 1.291467 1.235757 1.178649 1.171604 1.20113 1.2377 1.212813 1.149922 1.205189 1.13242 1.102192 1.084843 1.042917 1.013554 0.9987732 1.030847 1.131479 1.126153 0.9890584 1.029642 1.103967 1.043715 1.02484 1.042464 0.9573152 0.9977251 0.9509725 0.9502754 0.8641956 0.9873647 0.8906496 0.8315878 0.7758014 0.8499288 0.8019908 0.8942809 0.8751161 0.8816059 0.8989195 0.9496143 0.992512 0.9876342 1.008763 0.9864696 1.020502 1.052428 1.051151 0.9984069 0.9418681 0.9130645 1.016341 1.2097 1.157332 0.9989562 0.9100128 0.7468505 0.7310779 0.826705 1.034891 1.008335 1.067809 1.180581 1.119826 1.126794 1.113585 1.081756 1.086882 1.176421 1.218469 1.21499 1.130894 0.9582102 0.9675028 1.098642 1.34467 1.515888 1.581018 1.586699 1.589664 1.26215 1.008457 0.7736653 0.5494983 0.6316416 0.7519368 0.8007497 0.6091552 0.2832426 0.05058178 0.02640698 0.101831 0.2576439 0.147399 0.08472079 0.03294275 0.03789169 -0.003251255 -0.08225615 -0.05244557 -0.09777424 -0.1635042 -0.243399 -0.3731282 -0.2861938 0.05155854 0.271697 0.4073066 0.3910309 0.3595518 0.3025655 0.354308 0.3787831 0.4433186 0.3630119 0.2669578 0.276357 0.19611 0.1693259 0.1833332 0.2722056 0.3747343 0.4094175 0.4843996 0.5900667 0.7288401 0.772989 0.8398732 0.9754934 1.090489 1.161132 1.089741 0.9408406 0.7575572 0.852726 0.7526591 0.6732064 0.6812478 0.5933015 0.67076 0.5613089 0.5375865 0.5270376 0.6958709 0.7430664 0.7718189 0.7454571 0.7059875 0.6804901 0.7234536 0.7494953 0.7595814 0.7986031 0.8660827 0.834248 0.7811726 0.7806588 0.8453104 1.025771 1.070617 1.091938 1.12182 1.057738 1.008625 1.129393 1.165857 1.339426 1.375747 1.417784 1.436182 1.521799 1.560073 1.543898 1.519505 1.504266 1.471628 1.494124 1.494892 1.524032 1.518706 1.49623 1.4567 1.47588 1.539896 1.564655 1.565449 1.567626 1.544773 1.532836 1.643096 1.703678 1.723494 1.763829 1.647099 1.486403 1.317712 1.250238 1.205621 
1.286961 1.362288 1.460443 1.56873 1.420262 1.33293 1.268284 1.287174 1.264159 1.283507 1.228209 1.16632 1.193684 1.144678 1.137897 1.137587 1.149713 1.122944 1.173888 1.138686 1.161468 1.142414 1.188313 1.160094 1.120386 1.029387 1.106109 1.000431 0.9657684 0.9571674 0.9953247 0.9523609 0.9221331 0.9065135 0.9611501 0.7930951 0.9302558 0.7305797 0.7548921 0.8688549 0.930841 0.9795827 1.097833 1.040608 1.049254 1.021906 1.001316 1.020329 1.011514 1.016926 1.033767 0.8874043 0.9190155 1.011809 1.114236 1.099491 1.007847 0.8712302 0.7352792 0.7501159 0.8192993 0.962925 1.031107 1.085377 1.171284 1.12563 1.070474 1.021549 1.004388 1.030466 1.184198 1.242629 1.158141 0.980376 0.8850393 0.88125 1.054692 1.42373 1.772282 1.648889 1.595321 1.34323 1.065647 0.8301384 0.5610341 0.4670144 0.5255573 0.7503753 0.6683032 0.4705749 0.2326194 0.267058 0.2557922 0.3043203 0.2606955 0.1477041 0.08161315 0.0554596 0.02560304 0.02818211 0.02970277 -9999 0.07514349 -0.02951175 -0.09475306 -0.07690536 0.05315562 0.2022287 0.3149964 0.3073109 0.3862905 0.4227997 0.4083344 0.4014883 0.5475758 0.4351503 0.1316478 0.1083375 0.2702023 0.288395 0.2198934 0.1737916 0.2068064 0.3508442 0.4841449 0.5744772 0.6750937 0.7622008 0.842859 0.9406524 1.098683 1.016962 1.056248 0.9401895 0.6568442 0.6265248 0.6037893 0.7787008 0.7182912 0.6237884 0.5203388 0.5879912 0.5481403 0.4813273 0.5797666 0.6317584 0.7322581 0.7354267 0.7356403 0.8165781 0.8136535 0.8674815 0.8223968 0.7268666 0.7070864 0.7516927 0.7448058 0.7437735 0.743997 0.8826842 1.015339 1.086522 1.108219 1.164804 1.033939 1.007745 1.085016 1.213765 1.361307 1.478093 1.503666 1.478672 1.546406 1.560464 1.535084 1.518426 1.471144 1.488209 1.525445 1.495564 1.458368 1.409529 1.447503 1.552718 1.430729 1.453419 1.521392 1.543354 1.594705 1.595611 1.590504 1.641051 1.665653 1.814676 1.769246 1.688175 1.448755 1.2038 1.114847 1.036971 
1.470194 1.504546 1.585036 1.576044 1.466557 1.374389 1.260649 1.256072 1.239191 1.274423 1.225544 1.230498 1.173746 1.225793 1.173598 1.173466 1.160796 1.233555 1.200184 1.183033 1.112858 1.195627 1.198643 1.177154 1.150786 1.113946 1.065998 1.135914 1.122807 0.9888344 1.102233 0.9983307 0.8941485 0.888574 0.8527059 0.749231 0.8273506 0.7057535 0.753554 0.9288828 0.9756916 1.004689 1.070179 1.123819 1.072493 1.023859 1.022953 1.0042 1.132496 1.124551 0.9377939 0.9105723 0.9353627 1.033278 1.13745 1.103377 1.012893 0.926757 0.6153045 0.6077463 0.7724243 0.9142191 1.040816 1.093663 1.066207 0.9905537 0.9613075 0.9435058 0.9110149 0.9673452 1.084507 1.183969 1.13479 0.9645425 0.9729298 0.8919057 1.000213 1.332875 1.603942 1.697178 1.522562 1.220773 0.930658 0.6363413 0.4042349 0.4207498 0.543466 0.6378925 0.5763592 0.4309681 0.4309986 0.3553711 0.3870583 0.3241261 0.1641429 0.05687359 0.02472338 0.07882583 0.06129356 0.04647721 0.144571 0.2123505 0.1679475 0.08055516 0.05128373 0.07674549 0.2240946 0.1958965 0.228662 0.2466267 0.3431488 0.4566946 0.4884225 0.4442075 0.2804606 0.238332 0.1239572 0.1629945 -0.06795251 0.297459 0.1870768 0.1423177 0.08645014 0.2935526 0.4874867 0.5790852 0.8183331 0.7639657 0.8791544 0.8484282 0.8180427 0.7441956 0.7798146 0.6404156 0.5234311 0.5186553 0.6448253 0.7464284 0.7480001 0.6541939 0.5451345 0.5538982 0.5507394 0.5276734 0.536859 0.5904378 0.7465504 0.7545665 0.7490072 0.842274 0.9110705 0.9264669 0.8082315 0.7194965 0.6781959 0.7545257 0.7210426 0.7599682 0.8202758 0.9000791 1.029911 1.032714 1.052515 1.060281 1.01247 1.078867 1.104979 1.36619 1.369862 1.446125 1.472711 1.505487 1.5879 1.555551 1.523864 1.523014 1.527109 1.516779 1.522333 1.556502 1.474166 1.449843 1.471526 1.450321 1.439757 1.46909 1.47618 1.513055 1.509892 1.596424 1.583017 1.591928 1.651091 1.827961 1.831247 1.642694 1.445347 1.176492 1.062031 0.9186593 
1.62005 1.606551 1.620736 1.602518 1.495935 1.419148 1.342299 1.261499 1.199655 1.181024 1.1183 1.155013 1.20701 1.127934 1.129114 1.144779 1.129113 1.095875 1.084049 1.009154 1.067509 1.044778 1.167958 1.102192 1.16957 1.107329 1.176716 0.9958027 1.149642 1.146529 1.005721 0.9901367 0.9797251 0.9399911 0.9305206 0.879831 0.7857807 0.6984344 0.780313 0.9277078 0.9380227 1.030364 1.030532 1.011173 1.109242 1.071547 1.032775 1.008986 0.9904063 0.9752645 0.9510793 0.9258208 0.9038739 0.9845062 1.050012 1.040547 0.9746797 0.8309113 0.6690919 0.64187 0.6950774 0.877644 1.160633 1.142709 1.12001 0.9676042 0.8885794 0.8626696 0.9543905 0.9584339 1.086603 1.21791 1.167016 1.079482 0.97855 0.8353871 1.005965 1.177286 1.430846 1.706461 1.446349 1.157485 0.8593588 0.5390004 0.3589571 0.4613231 0.584609 0.6672048 0.5913074 0.5104156 0.5010468 0.431421 0.4184815 0.1142466 -0.07643243 -0.0739195 0.088332 0.1542298 0.1850781 0.1975849 0.2707001 0.3340902 0.3047932 0.2541037 0.2383818 0.1390675 0.1916597 0.2850485 0.3053782 0.3239177 0.3749989 0.4556722 0.4618874 0.3574156 0.1568899 0.01024266 -0.02898657 0.1521749 0.1122234 0.2350658 0.1217843 0.01464752 0.1251161 0.3257284 0.5943391 0.7239217 0.6455828 0.7388398 0.9861643 0.8527365 0.7077269 0.4910625 0.4380024 0.4462572 0.4582509 0.4756918 0.6393167 0.8203266 0.8467652 0.724593 0.6978801 0.6243581 0.583429 0.5868012 0.4805489 0.579797 0.6515393 0.7389515 0.7697182 0.8552287 0.9123831 0.8774149 0.8264049 0.6636952 0.6108338 0.6467934 0.7118215 0.7947274 0.8472027 0.9674976 0.9589629 0.9774771 0.9328346 0.9725332 0.9311512 0.9977254 1.037022 1.330626 1.513243 1.512175 1.506382 1.567712 1.601002 1.569238 1.493687 1.535068 1.492283 1.535517 1.513172 1.554183 1.522938 1.441995 1.42192 1.439182 1.481689 1.529647 1.514632 1.52303 1.548206 1.572549 1.602223 1.639708 1.738006 1.85207 1.81492 1.668517 1.440698 1.230646 1.066212 0.8991892 
1.801813 1.774449 1.730661 1.59559 1.54399 1.506204 1.466943 1.382542 1.241759 1.170409 1.17072 1.200148 1.197036 1.176828 1.118 1.107548 1.055063 1.085077 1.032617 1.043181 0.9834534 1.013803 1.122908 1.090768 1.030649 1.074355 1.048171 1.075779 1.060866 1.027236 1.0042 0.9941649 0.9901571 0.981724 0.9667804 0.9064781 0.8599639 0.8502542 0.8397663 0.8950948 1.03069 1.060948 1.107619 1.048807 1.174748 1.075027 1.058191 0.9837025 1.0198 1.079756 1.004551 0.9426003 0.9223318 0.9601276 1.021285 1.00624 0.9807423 0.9120574 0.7695962 0.7059162 0.7400705 0.9978731 1.025471 1.094848 1.061807 1.013798 1.00391 1.004256 0.9512319 1.100997 1.199482 1.25505 1.175068 0.9932648 0.8458956 0.7973471 0.969339 1.163146 1.334354 1.401096 1.459853 1.188043 0.8573496 0.5864959 0.4712055 0.4874611 0.6389252 0.6402628 0.5683889 0.4882192 0.457671 0.3060445 0.07349553 -0.1580871 -0.2079833 -0.0229452 0.1632935 0.3301179 0.3751465 0.3398581 0.352248 0.3660472 0.3595214 0.3299551 0.1785624 0.06700029 0.202361 0.3193757 0.3870635 0.3995351 0.3906492 0.4250936 0.4157908 0.305851 0.09718219 -0.013144 -0.1163798 -0.1045482 0.02421544 0.09005129 0.08655699 0.1611065 0.3115582 0.4753357 0.6277303 0.608738 0.7150359 0.8243599 0.9628386 0.9142903 0.6788164 0.4536428 0.3800291 0.4099212 0.4700155 0.5661662 0.6918274 0.7287281 0.8364348 0.7808929 0.6965066 0.7176097 0.6878447 0.6452779 0.594395 0.5460447 0.5516501 0.6574494 0.7910197 0.8827555 0.8093659 0.7528676 0.7480255 0.6885874 0.6766092 0.6767671 0.7543174 0.8428182 0.9027393 0.9428701 0.9692931 0.9139087 0.9610177 0.9467152 0.9635456 1.02455 1.139063 1.244902 1.431635 1.521834 1.598779 1.640263 1.580443 1.604023 1.476571 1.547525 1.557316 1.545902 1.543222 1.49267 1.572574 1.481266 1.465397 1.447234 1.450575 1.507689 1.556035 1.571888 1.558832 1.61473 1.615279 1.594995 1.74445 1.840311 1.850748 1.616413 1.44492 1.287571 1.050663 0.7957143 
1.93904 1.831404 1.82287 1.824442 1.721241 1.637455 1.575642 1.508361 1.358311 1.330184 1.226668 1.251357 1.269607 1.237751 1.156463 1.085464 1.083765 1.067733 1.109562 1.066827 1.10769 1.02161 1.024606 1.069599 1.105778 1.045699 1.078332 1.064849 1.07138 1.038553 1.058903 1.017923 1.015614 1.004587 0.9889972 0.9853911 1.02337 0.9721821 0.9663938 1.003519 1.040379 1.055317 1.082295 1.0422 1.09204 1.01454 1.033263 1.026682 1.105172 1.082625 1.027022 0.9751983 0.9358661 0.9619536 1.007155 1.014729 0.9948515 0.9398893 0.879124 0.8039032 0.7780343 0.8848306 0.9357545 1.197926 1.110793 1.170318 1.086023 1.049229 1.080281 1.188908 1.41989 1.286127 1.152714 0.8813822 0.6997159 0.7573435 0.987029 1.188918 1.29814 1.400329 1.373056 1.167398 0.9145599 0.7171367 0.4953399 0.5196217 0.6297139 0.5722746 0.4369088 0.3187192 0.1674592 0.01104662 -0.1405093 -0.2209737 -0.1173309 0.1019072 0.3669422 0.5821012 0.5608256 0.4862303 0.3826131 0.3372843 0.3295836 0.1835773 0.0590454 0.02419954 0.1460612 0.3407175 0.4736673 0.4125814 0.3532246 0.3403361 0.3541653 0.4043977 0.1749407 0.07828181 -0.006308089 -0.08284613 -0.06102611 -0.01490359 0.1428923 0.3412771 0.5368947 0.6908458 0.7625772 0.7582436 0.7526895 0.8451121 0.9460539 0.9740639 0.699284 0.6197398 0.538263 0.5797211 0.5259236 0.5426524 0.5608457 0.6764871 0.7209563 0.7806945 0.8315315 0.829263 0.7281789 0.650995 0.6404612 0.5820606 0.5763081 0.6223184 0.7056419 0.7562754 0.7798349 0.7683197 0.8561949 0.7720681 0.7815694 0.749058 0.8032266 0.8766622 0.9128305 0.9193767 0.9157245 0.9553925 0.9796945 0.9815766 0.9472847 0.8966867 1.005909 1.2038 1.415053 1.552016 1.597437 1.672449 1.714471 1.687382 1.61207 1.561451 1.555485 1.590412 1.532159 1.504404 1.459207 1.496861 1.483407 1.495197 1.516474 1.479481 1.542846 1.531254 1.592915 1.582371 1.645237 1.629739 1.665364 1.811996 1.83647 1.769118 1.509058 1.304712 0.9440705 0.6313518 
2.077132 1.944192 1.898874 1.927586 1.876479 1.811822 1.599023 1.592457 1.528751 1.377583 1.342711 1.350514 1.380436 1.366459 1.295211 1.215199 1.185113 1.182769 1.176457 1.131067 1.075367 1.027597 1.061319 1.087721 1.118595 1.053527 1.08318 1.086038 1.1012 1.111342 1.117537 1.071929 1.001794 0.9533883 0.9789774 1.083973 1.254551 1.1973 1.149845 1.047184 1.057031 1.050526 1.178817 1.035348 1.020049 0.9802134 1.049504 1.046854 1.14951 1.17428 1.027572 0.9964742 0.9852081 0.9964947 0.9923288 1.03365 1.02898 0.9851065 0.9501688 0.8456562 0.8107187 0.8889046 0.9593444 1.115294 1.094609 1.086084 1.115869 1.139825 1.212086 1.30139 1.464192 1.319075 1.081888 0.8175392 0.671589 0.8064769 0.9753661 1.218805 1.386158 1.524489 1.382526 1.218403 0.8733002 0.6982208 0.5277852 0.5123638 0.5241281 0.4734944 0.2482189 -0.01395267 -0.1539317 -0.175299 -0.1169089 0.00160109 0.1821481 0.3728576 0.6224253 0.7440683 0.7292114 0.6513662 0.4166454 0.3370402 0.286793 0.1592447 0.02332457 0.02871604 0.2043395 0.3303109 0.4279827 0.3683665 0.3134247 0.2843871 0.3122599 0.3387746 0.3266184 0.1810393 0.1132957 0.004352719 0.003076176 0.1090078 0.2837057 0.5736378 0.6954286 0.7915282 0.7567025 0.7804604 0.8598978 0.8491302 0.8928518 0.728301 0.7078185 0.6753377 0.7357525 0.6892334 0.5848531 0.5445088 0.4513285 0.4840177 0.6589497 0.7354776 0.9232624 0.9843435 0.9042346 0.7634724 0.7011302 0.6435789 0.6563913 0.6772094 0.7211701 0.7475575 0.7778261 0.7970114 0.7955106 0.8059479 0.8083333 0.7969961 0.8147267 0.8560373 0.8638704 0.8643482 0.8016549 0.8780861 0.9370057 0.9097332 0.8521565 0.7540068 0.850412 1.171324 1.42841 1.746245 1.795618 1.802957 1.742491 1.574365 1.548079 1.524382 1.554666 1.588118 1.587727 1.646412 1.585194 1.556797 1.499089 1.499994 1.484364 1.487731 1.453785 1.596043 1.611866 1.597014 1.618301 1.675846 1.682708 1.786061 1.887908 1.913014 1.536371 1.280639 0.89805 0.6286966 
2.097248 2.049351 2.029642 1.91369 1.86944 1.800719 1.699111 1.621891 1.536366 1.588902 1.427708 1.412678 1.430551 1.432499 1.387511 1.36918 1.361118 1.319548 1.262079 1.208978 1.154693 1.131952 1.122913 1.145563 1.139235 1.126271 1.138528 1.163451 1.19613 1.193012 1.197844 1.149174 1.023136 0.9344777 0.9505654 1.100448 1.236688 1.260589 1.238565 1.138416 1.006514 1.05314 0.9943736 0.9612113 0.9423156 0.910506 1.011061 0.9990071 1.219003 1.057789 1.109491 1.060968 1.069818 1.08527 1.056233 1.043354 1.049468 1.038477 1.008035 0.9318177 0.8849475 0.9360087 1.052606 1.112054 1.082666 1.062265 1.059747 1.149667 1.303379 1.412108 1.423619 1.381097 1.072616 0.7737874 0.66044 0.7663667 0.9572945 1.228708 1.388874 1.426655 1.620798 1.307316 0.846058 0.71733 0.5260355 0.4983152 0.4645832 0.3201538 0.03742899 -0.1975618 -0.2251648 -0.06346747 0.1386403 0.3431639 0.4622589 0.7414132 0.6938923 0.9703816 0.8592214 0.7307271 0.5387867 0.4653918 0.4239083 0.2825969 0.185251 0.1451352 0.2267292 0.3731934 0.3045693 0.2901853 0.2787058 0.3045847 0.3202503 0.318409 0.3166239 0.1949706 0.1494842 0.1495351 0.2209105 0.4140002 0.5491272 0.5285023 0.5988049 0.6498859 0.7372476 0.7795145 0.9498126 0.8888641 0.7425424 0.6667874 0.6611115 0.7486563 0.695693 0.6465139 0.5732411 0.4914691 0.4892416 0.557596 0.6078225 0.6955352 0.8174477 0.9114828 1.147216 0.9596853 0.7905771 0.7628468 0.7653748 0.7357218 0.7146595 0.7543986 0.8162984 0.8634836 0.8275236 0.8176055 0.8747394 0.7996306 0.7958717 0.7574554 0.7831103 0.8449644 0.804834 0.8663321 0.8867788 0.8537843 0.7743012 0.7484936 0.8938689 1.159214 1.573251 1.802194 1.743316 1.718861 1.663823 1.639398 1.597035 1.587269 1.525196 1.548181 1.595661 1.590194 1.596389 1.511174 1.499826 1.479613 1.569609 1.556329 1.524138 1.542342 1.531636 1.59943 1.598169 1.617085 1.634246 1.76685 1.872334 1.909662 1.633656 1.302855 1.062168 0.9147683 
2.064366 2.116678 2.015156 1.932214 1.881479 1.731475 1.662149 1.597757 1.543034 1.577702 1.517145 1.516005 1.528284 1.527572 1.466689 1.445754 1.447448 1.341419 1.299331 1.27658 1.27457 1.258015 1.224674 1.181665 1.1628 1.168471 1.219868 1.25184 1.25711 1.266504 1.280674 1.208424 1.106246 0.9370005 0.969929 1.099141 1.205601 1.271036 1.152582 1.062326 1.013986 0.9688911 0.9544108 0.9428192 0.9121848 0.9115996 0.9414255 0.9573151 0.9895873 1.041289 1.103367 1.14544 1.147842 1.31346 1.066751 1.042047 1.036579 1.0602 1.174666 0.9934071 0.9347931 0.994002 1.061873 1.195261 1.184564 1.146183 1.1071 1.173369 1.295033 1.398854 1.392435 1.355066 1.16606 0.9808947 0.79988 0.8110086 0.9548991 1.141951 1.20557 1.268569 1.333414 1.239913 0.8475584 0.6625305 0.4562824 0.4089346 0.339456 0.2257427 -0.0005299945 -0.08843603 0.03058785 0.24152 0.4486937 0.5504749 0.7315053 0.7437426 0.8449339 1.002038 0.7909991 0.7541085 0.6446728 0.5845885 0.5906922 0.4737692 0.3567189 0.3192941 0.2885169 0.2719664 0.2738842 0.2837969 0.3324472 0.4095297 0.439335 0.3950491 0.3096761 0.2122334 0.2089222 0.3050475 0.5051106 0.5614156 0.549778 0.4878938 0.5437408 0.6229033 0.669468 0.6845795 0.7501363 0.79783 0.89481 0.6628407 0.6991822 0.7502127 0.7119995 0.6837757 0.6016835 0.5953869 0.6765787 0.7164804 0.6810953 0.7409607 0.8589568 0.9721465 1.004632 1.013956 0.9490091 0.9073221 0.8828522 0.8446187 0.7670074 0.8214152 0.8095895 0.8771555 0.9058064 0.7699472 0.7741941 0.7793465 0.6764007 0.6019278 0.6648803 0.7988678 0.8434641 0.8243856 0.7827801 0.753773 0.7838227 0.8821554 1.011494 1.274021 1.441349 1.675246 1.744206 1.643895 1.611413 1.550556 1.595321 1.540094 1.562102 1.555119 1.596735 1.54579 1.593683 1.530771 1.514429 1.532968 1.599944 1.615859 1.485356 1.512465 1.568704 1.616215 1.617944 1.614074 1.683013 1.742558 1.79756 1.899087 1.734221 1.461847 1.29341 1.185312 
1.9597 2.107726 1.976643 1.981216 1.906839 1.716379 1.64661 1.618458 1.604303 1.672668 1.655257 1.617324 1.658197 1.658441 1.49975 1.456115 1.486251 1.365762 1.309121 1.354445 1.376647 1.381448 1.291813 1.225748 1.212279 1.253356 1.318455 1.313038 1.334024 1.339441 1.359679 1.295241 1.163873 1.064386 1.022999 1.017109 1.100483 1.095041 1.123717 1.084492 1.080479 1.062743 0.9640338 1.056782 1.0378 0.9427072 0.9330385 0.9409117 0.9859607 1.006189 1.100392 1.082259 1.130848 1.190627 1.092193 1.066075 1.03247 1.080763 1.102385 1.018752 1.044646 0.9883565 1.025649 1.149835 1.230208 1.33023 1.262837 1.264566 1.436212 1.406905 1.390639 1.359674 1.193984 0.9440703 0.8203723 0.8854969 1.017572 1.076201 1.072255 1.042327 1.089059 1.123793 0.8705279 0.657424 0.4159129 0.3166493 0.313328 0.2753998 0.1935873 0.2234741 0.3981517 0.6410257 0.7754657 0.7584524 0.7015573 0.7345927 0.8445066 0.8623798 0.8656554 0.8033333 0.7369986 0.6541483 0.6419869 0.5615476 0.4917642 0.5258574 0.3591398 0.3346954 0.3486775 0.400588 0.5101612 0.5475299 0.6376637 0.5379219 0.427245 0.2681009 0.2935374 0.4347777 0.5123688 0.6073191 0.4910776 0.4817697 0.4882141 0.5638366 0.6276286 0.6588784 0.6454762 0.8451477 0.923471 0.9598632 0.6421702 0.675999 0.6366564 0.8249602 0.7393228 0.7546071 0.7990357 0.9479207 0.9968659 0.9894705 0.9186084 0.9448841 1.036696 1.102772 0.9566944 0.937321 0.8788899 0.8668965 0.8102203 0.7959684 0.8594148 0.8185313 0.9040567 0.8312368 0.801258 0.7327666 0.6283203 0.5554443 0.6188345 0.7530811 0.8400307 0.8273255 0.7941173 0.8068888 0.8639871 0.9528746 1.125085 1.25771 1.375319 1.74093 1.703938 1.603469 1.590051 1.570606 1.594863 1.578612 1.566614 1.561568 1.555307 1.548415 1.590117 1.588027 1.588622 1.587778 1.585184 1.590885 1.503264 1.489369 1.515522 1.606485 1.620635 1.644327 1.690134 1.723194 1.721963 1.840667 1.807871 1.680272 1.486927 1.308242 
1.806563 1.979125 2.001514 1.954528 1.915404 1.931599 1.790241 1.700891 1.665867 1.715229 1.830143 1.760405 1.633249 1.509668 1.436736 1.407159 1.498463 1.409214 1.356358 1.369562 1.413237 1.448439 1.34885 1.287403 1.307041 1.339878 1.343993 1.349964 1.353988 1.326247 1.313954 1.288838 1.247349 1.288843 1.146733 1.223978 1.137674 1.088378 1.061731 1.146534 1.10469 1.052708 1.068887 1.076552 1.135075 1.182168 1.037144 0.9716633 1.003783 1.006911 1.058852 1.06816 1.037963 1.066141 1.12036 1.104618 1.086552 1.096343 1.085896 1.057606 1.031869 0.9581439 0.9363545 1.068308 1.236663 1.426004 1.390609 1.421874 1.410353 1.420221 1.419905 1.355646 1.275868 0.9873699 0.843749 0.899362 1.051248 1.137603 0.9409323 0.8569732 0.8125193 0.9422598 0.9010711 0.7168416 0.4917896 0.3823741 0.4043315 0.4508249 0.5122366 0.574818 0.724237 0.8569883 0.8899729 0.8279969 0.8549539 0.8163595 0.9169913 0.935444 0.9268329 0.7694132 0.6640206 0.5490459 0.5563903 0.543929 0.5053955 0.4763731 0.4476612 0.460499 0.4914947 0.5905852 0.7264903 0.7669313 0.8003733 0.6648397 0.549946 0.4113097 0.3752481 0.4740896 0.5140928 0.5287821 0.4097637 0.4339283 0.5247284 0.6020905 0.5962919 0.675343 0.6804342 0.9024596 1.016001 0.8500457 0.6924683 0.6865428 0.8351381 0.7515602 0.8137402 0.8503967 0.9148754 1.034504 1.016529 1.053206 1.059249 1.027546 1.041544 1.022577 1.062112 0.9149719 0.9235829 0.9028208 0.8706654 0.8687987 0.8528992 0.8626444 0.88833 0.8388968 0.8178345 0.7455027 0.6873108 0.6321857 0.6501809 0.7381937 0.8152098 0.8467498 0.8928618 0.8974702 0.8813466 0.9390146 1.053639 1.217986 1.335336 1.503391 1.684691 1.692906 1.694477 1.601439 1.580647 1.54134 1.493153 1.564767 1.603184 1.596165 1.587971 1.59943 1.5891 1.59173 1.594761 1.597319 1.596765 1.543705 1.580326 1.629826 1.631906 1.677332 1.699965 1.708851 1.651163 1.813653 1.879338 1.83024 1.579731 1.097187 
1.675373 1.661137 1.748763 1.952753 2.029815 2.013966 1.967798 1.898294 1.862634 1.743473 1.805256 1.678323 1.643716 1.452493 1.411559 1.495319 1.446913 1.396702 1.404515 1.452056 1.455336 1.396514 1.383285 1.378803 1.378209 1.435576 1.431848 1.418105 1.338144 1.339431 1.420602 1.400064 1.361297 1.304229 1.257913 1.376245 1.206923 1.193007 1.287124 1.16222 1.136199 1.134795 1.313114 1.190134 1.224054 1.118366 1.094903 1.145252 1.11943 1.109699 1.051792 1.045612 0.9754322 1.042713 1.068928 1.111276 1.18194 1.128397 1.135354 1.062804 1.05223 0.9968757 0.9065643 0.9690439 1.153502 1.375864 1.435083 1.449431 1.435998 1.552927 1.493911 1.414102 1.196039 0.9226166 0.8245124 0.904774 1.035181 1.083083 0.8025808 0.5596556 0.5637298 0.7475475 0.884841 0.832661 0.6807392 0.5601796 0.6387826 0.765217 0.8458241 0.8645974 0.8847897 0.9394726 0.9573251 0.9378805 0.908034 0.9020731 0.9911388 0.9146105 0.8098796 0.7345112 0.5860432 0.4535969 0.4428546 0.4559725 0.5068957 0.4964845 0.5182992 0.5809773 0.7390787 0.8250977 0.817977 0.827244 0.9286337 0.7074115 0.613504 0.4905995 0.4810831 0.5117227 0.5594217 0.4505453 0.4138377 0.4252766 0.5862364 0.6540057 0.6772959 0.7186575 0.7567636 0.9419903 1.023324 0.9051247 0.8740886 0.7816764 0.8226308 0.8887368 0.9384554 0.8566628 0.8872111 1.018467 1.113361 1.083729 1.079563 1.055688 1.02515 1.023035 1.008462 0.9764089 0.9427277 0.9563029 0.9540446 0.9611806 0.9241729 0.9076526 0.8870075 0.8510731 0.8549438 0.7463775 0.7442718 0.7531523 0.7358083 0.7568806 0.8000529 0.8363536 0.8976328 0.9161418 0.9173268 0.9113199 0.9391469 1.065301 1.271412 1.356658 1.615818 1.756123 1.65427 1.605219 1.569203 1.57169 1.522938 1.574685 1.605315 1.639052 1.56909 1.535425 1.594069 1.587137 1.59147 1.597111 1.616723 1.585641 1.621459 1.579563 1.589395 1.655059 1.676848 1.691563 1.649011 1.868692 2.015629 1.912871 1.465992 0.7835326 
1.563791 1.451827 1.503819 1.656742 1.733733 1.859018 1.979527 1.966353 1.952381 1.84471 1.778446 1.53189 1.475325 1.477065 1.492873 1.551462 1.472116 1.449004 1.479435 1.43907 1.464695 1.525324 1.550323 1.522846 1.571639 1.54107 1.512496 1.451359 1.44699 1.388513 1.370503 1.398772 1.437626 1.363596 1.322366 1.253783 1.18784 1.195469 1.205728 1.254266 1.214583 1.183669 1.17929 1.295236 1.229867 1.315037 1.188847 1.21086 1.092157 1.153177 1.061512 1.021727 1.016575 1.043878 1.101851 1.173344 1.24476 1.132394 1.1569 1.151376 1.137908 1.081496 1.021458 1.009286 1.104633 1.25212 1.367217 1.473011 1.507196 1.613646 1.631769 1.411707 1.136051 0.8416635 0.76185 0.9177439 1.020364 0.884205 0.839685 0.5444273 0.5984132 0.8096098 0.9262685 0.950296 0.8701873 0.7761626 0.801726 0.9547008 1.019439 0.9597769 0.8755278 0.9148448 0.9293963 0.9655039 1.013635 1.044483 0.9248546 0.8545114 0.8177733 0.7201931 0.5740041 0.4731841 0.4564402 0.5599457 0.5450785 0.5216917 0.5921822 0.6096485 0.7039426 0.7677702 0.8347158 1.030807 0.9064014 0.9207753 0.675124 0.5241129 0.4805082 0.5519449 0.6305785 0.4721363 0.4350933 0.4931883 0.6193481 0.7315358 0.7000569 0.7151785 0.9177896 0.9233845 1.02189 0.9865253 0.9499601 0.9481443 0.9624621 1.063491 0.9292337 0.9678234 0.9703817 1.062758 1.111103 1.138925 1.132791 1.09882 1.044315 1.021855 1.014881 1.002344 0.998646 0.9723551 1.00919 0.9671416 0.9414203 0.9179016 0.9006234 0.8025603 0.8419178 0.8200063 0.8033284 0.8196299 0.8259826 0.8409665 0.8133125 0.7663615 0.7262817 0.721526 0.7623382 0.7744129 0.780008 0.8748261 1.125803 1.266967 1.648436 1.721913 1.700937 1.595041 1.563832 1.570784 1.57229 1.562265 1.603804 1.585387 1.585692 1.595229 1.636245 1.586481 1.553588 1.59737 1.729608 1.594507 1.678466 1.603947 1.618946 1.629205 1.659565 1.693348 1.657795 1.912134 2.07259 1.920928 1.466308 0.7781463 
1.664906 1.490874 1.403665 1.44522 1.573424 1.760288 1.837254 1.948806 1.879215 1.692021 1.44227 1.321878 1.349679 1.576669 1.685841 1.660699 1.516372 1.422861 1.392007 1.381662 1.454375 1.559798 1.560047 1.799768 1.718789 1.677555 1.646356 1.523126 1.559447 1.480895 1.461211 1.512338 1.387191 1.484725 1.241459 1.199889 1.141158 1.164402 1.232543 1.232401 1.17224 1.138874 1.186904 1.194808 1.214212 1.215036 1.149296 1.122588 1.147318 1.224415 1.168476 1.147028 1.112136 1.092457 1.125889 1.225687 1.201354 1.168583 1.160679 1.183064 1.169911 1.197901 1.233209 1.15983 1.150054 1.183735 1.244429 1.364506 1.591903 1.689625 1.675806 1.552937 1.115523 0.8757518 0.7719718 0.9296408 0.8118227 0.7753847 0.6966695 0.7123097 0.8317963 0.9534901 1.179198 1.132878 0.9770954 0.9460743 0.9688913 1.049488 1.117842 1.025557 0.8906751 0.8881927 0.9697561 1.08941 1.008361 0.983738 0.9373158 0.8544603 0.8645974 0.8187042 0.6724688 0.5203643 0.5258271 0.7013946 0.6906525 0.6513864 0.5492035 0.5909516 0.7602428 0.6850472 0.8205607 0.814737 0.8637787 0.800826 0.7116739 0.5635262 0.5142251 0.5796804 0.578653 0.5735209 0.4916982 0.5574432 0.7540272 0.9154601 0.7686755 0.72088 0.6780333 0.7765492 0.9008168 1.021498 1.132033 1.032678 1.144149 1.009953 1.045582 1.110559 1.161574 1.192199 1.21057 1.204009 1.124648 1.096022 1.007745 0.9848469 1.033395 1.049997 0.9842008 1.098622 1.013417 0.9930257 0.9706716 0.9489275 0.8919462 0.8680918 0.8800243 0.8777352 0.8510833 0.8268625 0.8362671 0.8854766 0.8368977 0.7127012 0.5149171 0.466394 0.5900818 0.6895741 0.6973255 0.7791689 1.037887 1.276107 1.642292 1.824558 1.608768 1.527704 1.549325 1.564401 1.55962 1.546274 1.584192 1.549254 1.527846 1.581013 1.587142 1.594868 1.597574 1.600163 1.602401 1.599832 1.610452 1.629683 1.650105 1.64189 1.665007 1.696527 1.654703 1.870126 2.029993 1.900583 1.514698 1.03218 
1.911615 1.736032 1.52424 1.413614 1.425678 1.547352 1.712478 1.820388 1.725346 1.62357 1.290419 1.223566 1.361261 1.551706 1.522887 1.589715 1.51892 1.400837 1.308567 1.368728 1.504683 1.543039 1.671798 1.589827 1.547566 1.518604 1.485941 1.491123 1.6587 1.627227 1.51597 1.449086 1.357696 1.204838 1.037637 0.9621623 1.043746 1.136128 1.189472 1.156941 1.095621 1.050455 1.03664 1.063277 1.25009 1.183761 1.168929 1.140492 1.133244 1.293563 1.323022 1.217793 1.202844 1.204192 1.243474 1.296716 1.267211 1.194777 1.192361 1.216175 1.300577 1.22087 1.260665 1.284687 1.269693 1.237146 1.21939 1.319574 1.562229 1.640405 1.604817 1.420673 1.11326 0.8845612 0.7728311 0.7636709 0.7528828 0.715697 0.7731517 0.8529601 1.032012 1.198801 1.239058 1.210077 1.068028 1.017669 1.08291 1.180734 1.177459 1.058186 0.8900086 0.8741853 0.8187549 0.8783813 1.064732 0.9849232 1.023203 1.012008 0.8981213 0.8393492 0.7209971 0.6313213 0.6764108 0.7756235 0.7956482 0.7736398 0.7331635 0.6475616 0.6470479 0.707081 0.719344 0.8682851 0.9238322 0.7491191 0.7214091 0.6189361 0.5884948 0.6801189 0.604247 0.5455363 0.5559479 0.7349794 0.8472739 0.943516 0.8156625 0.741688 0.6990089 0.7521249 1.004459 1.065205 1.020298 1.037225 1.004134 1.140268 1.188796 1.280359 1.365722 1.317132 1.296935 1.248443 1.098408 1.044804 1.068379 0.9938905 1.031936 1.007974 0.9842466 0.9595174 0.9566692 0.9523659 0.9675282 0.9250324 0.8535503 0.8409007 0.8493743 0.8424979 0.8251839 0.7937866 0.8147115 0.8530467 0.8418874 0.7567381 0.5875642 0.5014027 0.5856566 0.6852051 0.7343485 0.8301685 1.08823 1.370716 1.731755 1.756733 1.677789 1.542134 1.533599 1.491902 1.536554 1.525954 1.558522 1.575169 1.529916 1.547296 1.607406 1.58733 1.57229 1.615376 1.650364 1.576186 1.598789 1.597711 1.636936 1.636021 1.643009 1.692799 1.694843 1.820072 1.947463 1.836074 1.636967 1.267399 
2.022429 1.969339 1.723764 1.514408 1.412129 1.457808 1.713174 1.672438 1.780878 1.501286 1.336837 1.282877 1.329604 1.454029 1.488677 1.442214 1.506881 1.363499 1.340382 1.480025 1.593459 1.563475 1.64392 1.43905 1.276509 1.25094 1.311482 1.464065 1.581303 1.352518 1.281686 1.233112 1.158421 1.035755 0.8641142 0.8312926 0.9531137 1.088246 1.155811 1.094664 0.9813731 0.889281 0.9514151 0.9812865 1.159158 1.133462 1.141499 1.174305 1.164407 1.179946 1.330535 1.318577 1.391305 1.264968 1.167418 1.202661 1.269769 1.248213 1.338373 1.317443 1.381087 1.276982 1.251672 1.378356 1.319772 1.338714 1.302082 1.341653 1.518538 1.647292 1.601124 1.35178 1.034392 0.8941233 0.6978341 0.7205239 0.7439055 0.7648863 0.9659414 1.056767 1.190332 1.384851 1.340234 1.302942 1.183715 1.116566 1.145679 1.239048 1.186436 1.057708 0.9498229 0.9061167 0.8770997 0.879963 0.9977813 1.01392 0.9235371 0.9527068 0.9341269 0.8273051 0.7192829 0.7081033 0.6935974 0.9181252 1.024271 0.847935 0.8407175 0.7345977 0.6901388 0.6579885 0.7148883 0.9499806 0.8627871 0.9549345 0.8932792 0.6463968 0.7564024 0.7601562 0.6161589 0.5303283 0.5483947 0.6303648 0.8374571 0.9312021 0.9592022 0.7621194 0.8087505 0.8838389 1.037586 1.023131 1.0561 1.069014 1.076832 1.215534 1.308455 1.464843 1.353713 1.366052 1.176421 1.126662 1.02692 0.9608195 0.8921752 0.9127748 0.9356627 0.9239849 0.8865041 0.8547047 0.8603201 0.8802887 0.8918194 0.8468159 0.8182616 0.8267964 0.8201792 0.7626486 0.6583443 0.6025429 0.6752869 0.8180835 0.8457989 0.7828206 0.6674489 0.6846302 0.737039 0.7531118 0.7894633 0.9708394 1.219507 1.626164 1.768238 1.654677 1.561807 1.515248 1.5133 1.524011 1.456267 1.551116 1.62209 1.558786 1.573363 1.61504 1.593357 1.581623 1.604333 1.622817 1.615432 1.591186 1.627039 1.614084 1.671182 1.683201 1.693989 1.709192 1.680958 1.768976 1.812524 1.8801 1.675343 1.430271 
2.040969 2.089451 2.013488 1.754358 1.551482 1.4924 1.64213 1.695749 1.667424 1.589588 1.508259 1.427647 1.431975 1.404494 1.439859 1.458525 1.536259 1.441191 1.443709 1.502969 1.552764 1.536879 1.386743 1.251703 1.068236 1.042276 1.172881 1.267669 1.270125 1.138864 1.037429 0.991332 0.9793844 1.002923 0.9349812 0.8862906 0.9859303 1.09532 1.112136 1.04163 0.891346 0.8261554 0.8713113 0.9297168 1.023574 1.10652 1.084711 1.107858 1.089838 1.134546 1.118651 1.306731 1.389408 1.173934 1.164763 1.174488 1.20407 1.246011 1.412276 1.381769 1.390212 1.309147 1.314533 1.426131 1.498239 1.452748 1.348698 1.388254 1.465443 1.565027 1.550689 1.277862 0.9592222 0.7012674 0.6341846 0.640512 0.7471913 0.8589061 0.9952941 1.155389 1.254007 1.377618 1.424722 1.316919 1.305058 1.253315 1.124119 1.1156 1.053486 0.9999278 0.967869 0.9534802 0.9482868 0.9597766 1.003829 1.018737 1.011219 0.9295846 0.9831585 0.8120311 0.7790871 0.773884 0.9117827 0.8526144 0.8393186 0.8809907 0.920826 0.7910755 0.7531117 0.6818328 0.702356 0.9139751 0.9594565 0.84558 0.7527201 0.6981243 0.7925965 0.7905771 0.7075744 0.5462635 0.4374939 0.5266407 0.7176504 0.9099213 0.8591046 0.8941895 0.9711649 1.016041 1.15133 1.134622 1.078129 1.201532 1.297083 1.240294 1.208612 1.12595 1.019927 1.0502 0.9416287 0.8793629 0.8147013 0.7963909 0.796538 0.8095491 0.7827343 0.7632283 0.7505432 0.7561585 0.766733 0.7998745 0.8377827 0.794992 0.7550192 0.7588438 0.7621551 0.6923918 0.5928079 0.53985 0.5950511 0.6886687 0.7955768 0.7930186 0.7096649 0.8279613 0.8476806 0.8339326 0.8903241 1.118117 1.482212 1.580352 1.751311 1.601628 1.562626 1.423598 1.425592 1.505065 1.436115 1.438699 1.589894 1.611312 1.608255 1.616128 1.616693 1.573221 1.60324 1.627135 1.677347 1.694258 1.655644 1.653502 1.680409 1.687529 1.696639 1.710718 1.711638 1.795099 1.786854 1.79782 1.714156 1.499969 
2.036742 2.012115 1.994506 1.912968 1.671625 1.54017 1.581817 1.69464 1.781381 1.762409 1.790953 1.624714 1.59115 1.603774 1.547195 1.604018 1.60944 1.619536 1.681843 1.588591 1.684656 1.49447 1.312148 1.131998 0.9961332 1.007811 1.062768 1.074335 1.016692 0.9756103 0.9141632 0.9495686 0.9829143 1.018635 1.093662 1.003117 1.106164 1.137277 1.071074 0.9424173 0.8833964 0.8490996 0.8246501 0.8558949 0.932667 1.067814 1.066354 1.068282 1.139037 1.090885 1.099501 1.171884 1.294178 1.172377 1.166976 1.161188 1.190744 1.235661 1.268075 1.343281 1.367883 1.497247 1.418812 1.391712 1.630695 1.538949 1.443857 1.395649 1.474608 1.523986 1.473281 1.235895 1.001789 0.741154 0.6157368 0.6611827 0.679605 0.7966245 0.9591206 1.113209 1.159586 1.205367 1.420674 1.337381 1.355478 1.292444 1.125686 0.9193257 0.8485451 0.7955667 0.9983356 1.08734 1.100605 1.046742 1.002694 0.9954262 0.9838602 1.055404 0.9204295 0.9322702 0.8995655 0.9399607 0.9428089 0.870111 0.912734 0.8661486 0.8638548 0.813862 0.7205392 0.6811869 0.698938 0.8751058 0.8995249 1.03042 0.8549641 0.831318 0.7381939 0.7845553 0.7184944 0.5286345 0.3722371 0.4696848 0.6570067 0.8537536 0.9535412 1.047718 0.9685915 1.096236 1.16515 1.202402 1.403151 1.397104 1.375594 1.134637 1.022658 0.8768858 0.7704609 0.7456961 0.7138762 0.6500995 0.6537363 0.6957538 0.7370289 0.750665 0.7561329 0.7147918 0.6857696 0.6784554 0.7078133 0.7163942 0.7069538 0.6404713 0.6241242 0.6876872 0.729669 0.7129505 0.6653634 0.6373686 0.6766395 0.7253305 0.7868031 0.7903485 0.8489063 0.8364401 0.9345286 0.9742268 1.024347 1.186395 1.600697 1.658436 1.818002 1.644673 1.601368 1.436594 1.424605 1.51688 1.555856 1.470148 1.532633 1.58438 1.604049 1.609333 1.598647 1.50389 1.540944 1.622883 1.656366 1.630843 1.658904 1.608301 1.646219 1.696761 1.708958 1.717462 1.722589 1.778228 1.833836 1.892022 1.677581 1.571817 
1.957824 1.940551 1.983469 2.045252 1.796284 1.619404 1.601953 1.596928 1.71025 1.715483 1.7766 1.736642 1.732634 1.707402 1.687865 1.653111 1.604313 1.579726 1.620279 1.673654 1.578017 1.457966 1.339553 1.199604 1.139586 1.101928 1.055393 0.9542124 0.9270822 0.9457896 1.01866 1.049224 1.123987 1.156981 1.118026 1.099277 1.110681 1.014352 0.9709869 0.9014729 0.8910461 0.8578023 0.821237 0.7653186 0.8431386 0.9663125 1.056762 1.103881 1.040679 1.007527 1.027592 1.029947 1.10647 1.040404 1.08175 1.189961 1.229913 1.279998 1.303939 1.39214 1.449833 1.442972 1.448577 1.556594 1.56583 1.570917 1.503539 1.404031 1.498331 1.500436 1.538283 1.180175 1.016911 0.8211201 0.6933787 0.6081737 0.6312703 0.7601815 0.9562317 1.077626 1.100992 1.109277 1.150273 1.391539 1.398645 1.235208 1.096267 0.8320048 0.7659596 0.8124226 1.076451 1.265639 1.169397 1.073816 1.029703 1.048461 1.059498 1.071939 1.04665 1.030211 1.12595 1.023793 0.9522594 0.9162691 0.8750397 0.9266347 0.888981 0.782378 0.7314595 0.6715944 0.7787669 0.8407733 0.8453102 0.9465373 0.9235981 0.8057546 0.7602073 0.7226399 0.6683289 0.4931732 0.3976175 0.4662006 0.6541329 0.8940063 1.005711 0.9613535 1.057169 1.116408 1.342264 1.4007 1.32962 1.127771 1.005813 0.8720438 0.7356708 0.6599874 0.6245564 0.5686176 0.5678802 0.5726765 0.6362954 0.6882059 0.7230518 0.7681518 0.7594799 0.7018015 0.6775197 0.6374043 0.6272573 0.6111745 0.5538167 0.5214427 0.5500324 0.6473582 0.7211141 0.7211394 0.7386057 0.7263681 0.7704049 0.809737 0.8343037 0.8419178 0.8391204 0.8994384 0.9178202 0.9766429 1.034952 1.133508 1.39419 1.563898 1.651631 1.657948 1.619658 1.518554 1.485569 1.55078 1.557789 1.537668 1.566263 1.592289 1.595891 1.601261 1.509236 1.488204 1.533904 1.611179 1.638615 1.630507 1.653431 1.666457 1.616612 1.667723 1.735706 1.735229 1.726846 1.729374 1.878966 1.834065 1.762328 1.649306 
1.937102 1.94908 1.943409 2.076319 1.900395 1.713592 1.605946 1.567651 1.62066 1.632384 1.782022 1.726424 1.781371 1.726826 1.65366 1.623905 1.550363 1.510538 1.533309 1.547205 1.599237 1.502481 1.38006 1.328449 1.285842 1.217137 1.103449 0.9704936 0.9700865 1.052505 1.187662 1.153273 1.168771 1.181802 1.173802 1.191522 1.04991 1.011062 0.9519083 0.9427885 0.8807362 0.8250213 0.7576232 0.7319783 0.7575572 0.8375998 0.9235166 0.917693 0.9111215 0.9030904 0.9727519 1.000116 0.9726298 0.9469594 1.029377 1.168756 1.328124 1.424951 1.555394 1.416269 1.467233 1.491169 1.538146 1.654901 1.702702 1.640161 1.577626 1.573684 1.502959 1.550912 1.347462 1.189879 1.196446 0.9948921 0.8735189 0.7509298 0.6792593 0.7693827 0.897226 0.8889557 0.8844392 0.9720295 1.09263 1.306604 1.468896 1.283227 1.032175 0.7621804 0.7568299 0.9019305 1.235951 1.252776 1.122629 0.9940988 0.9600106 1.018259 1.147063 1.143421 1.180449 1.155872 1.20496 1.248539 1.046584 0.9780924 0.9662414 0.9021547 0.8120615 0.8198078 0.8211151 0.7901703 0.7593169 0.7148782 0.7950988 0.7818799 0.8062835 0.8131703 0.7236572 0.7166484 0.5989926 0.4982138 0.475183 0.5763793 0.7373545 0.8705688 0.9827921 1.058765 1.106058 1.148431 1.060876 1.291859 1.052423 0.9108369 0.7256561 0.6701801 0.5906156 0.6129445 0.5769795 0.565088 0.5606681 0.5895273 0.6503845 0.7074167 0.7222735 0.7825714 0.7792501 0.7477356 0.6989686 0.6060832 0.5988301 0.5291483 0.4857726 0.5076487 0.5762166 0.6562793 0.7049956 0.7287893 0.7367695 0.7646626 0.7950886 0.8189535 0.8332304 0.8506458 0.805668 0.7008504 0.6963187 0.7667633 0.894937 1.104049 1.491662 1.684452 1.637196 1.563608 1.487894 1.584349 1.581359 1.572417 1.561426 1.526961 1.539082 1.567931 1.607197 1.567723 1.502908 1.496606 1.527928 1.606505 1.6289 1.651728 1.653228 1.624816 1.634953 1.703119 1.717213 1.764322 1.761937 1.742838 1.839827 1.81816 1.805734 1.749933 
1.963968 1.948892 1.993936 2.075336 2.002852 1.863646 1.686431 1.60917 1.590611 1.591577 1.625894 1.666111 1.732492 1.684467 1.606988 1.514607 1.418252 1.396682 1.465296 1.508239 1.515421 1.485671 1.47973 1.405552 1.349664 1.258595 1.227675 1.123977 1.119587 1.125548 1.178262 1.223876 1.239287 1.249683 1.189299 1.056375 0.9802997 0.9830108 0.9878325 0.9274231 0.8980143 0.7729634 0.7158548 0.6933989 0.689579 0.7174672 0.7561992 0.7482086 0.7772765 0.8153063 0.873834 0.8704262 0.8547909 0.8645974 0.979181 1.206369 1.377079 1.425149 1.440688 1.511585 1.399149 1.551746 1.635151 1.673278 1.612797 1.66336 1.698862 1.672342 1.56433 1.450042 1.209528 1.286284 1.163894 0.997517 0.9234657 0.9713277 0.9614654 0.842284 0.9356527 0.9279826 0.8960968 0.8464038 0.9954923 1.25092 1.34586 1.334884 1.0434 0.8594962 0.8361449 1.051558 1.254414 1.238702 1.038014 0.9039042 0.8870126 1.020812 1.262887 1.175058 1.256037 1.073496 1.223642 1.150888 1.038095 0.962386 0.92341 0.903716 0.8814788 0.8982126 0.9551888 0.930775 0.8200672 0.6828655 0.7276446 0.812036 0.8321423 0.8291666 0.7742197 0.6924581 0.5940135 0.5682362 0.6096894 0.7250863 0.8345327 0.9669127 1.042001 1.103697 1.124429 1.148747 1.039204 0.8999928 0.7471203 0.6993346 0.6438536 0.5654032 0.6251771 0.665506 0.6754395 0.6371551 0.5902393 0.5830374 0.6292106 0.7168466 0.7578571 0.7758475 0.7744638 0.7372324 0.7026812 0.6608877 0.5955445 0.5069468 0.4564707 0.4807878 0.5942778 0.63921 0.6669146 0.6804087 0.7453702 0.780893 0.8282155 0.7948912 0.838307 0.8248075 0.6779724 0.4772123 0.4216757 0.602121 0.9434194 1.139368 1.632028 1.741256 1.645344 1.525934 1.531402 1.51865 1.509866 1.602253 1.52808 1.47089 1.645593 1.606398 1.584599 1.537734 1.539682 1.587223 1.506296 1.529957 1.601643 1.623504 1.609745 1.621459 1.693307 1.649382 1.73739 1.729893 1.753875 1.778813 1.795094 1.854776 1.859654 1.846389 
2.001626 1.992273 1.985284 2.007822 1.951644 1.939304 1.82258 1.729984 1.645903 1.587045 1.621184 1.64984 1.596928 1.595372 1.544804 1.42546 1.356953 1.327 1.387038 1.475051 1.512709 1.533889 1.443018 1.401966 1.390746 1.302449 1.345092 1.28986 1.198007 1.195581 1.215397 1.251495 1.225651 1.227202 1.113997 1.127954 1.022368 1.000757 0.9864187 0.9825327 0.9068645 0.7793466 0.7073048 0.6640208 0.6563964 0.627369 0.6775959 0.6648191 0.7137848 0.7718346 0.8074128 0.8077227 0.7718545 0.7862895 1.001494 1.223225 1.463311 1.422937 1.408706 1.521773 1.454975 1.497446 1.52746 1.576303 1.674498 1.867395 1.807006 1.718261 1.548903 1.365218 1.195957 1.079436 1.055708 1.012903 1.09027 0.9372194 1.029886 1.03189 1.013854 1.003986 0.9117624 0.8660828 0.966745 1.11003 1.125533 1.278955 1.0732 1.015756 1.095046 1.186268 1.289087 1.183516 1.047916 0.9604991 0.9770596 1.039351 1.171238 1.16071 1.03807 1.047988 1.081252 1.066736 1.030389 0.9281098 0.9346353 0.8813668 0.8732848 0.941227 0.9433277 0.8796631 0.8185312 0.7700948 0.7807964 0.8468516 0.862675 0.9083394 0.8455188 0.7705169 0.7125539 0.7127929 0.7834155 0.8852221 0.9058826 0.9775229 1.070271 1.128976 1.130136 1.034886 0.8957257 0.7266528 0.6374196 0.593393 0.5914907 0.6560661 0.7049958 0.7036325 0.7116586 0.5983928 0.5364929 0.5399923 0.6265501 0.7112722 0.7835886 0.7726378 0.7305439 0.6963946 0.6652617 0.6632171 0.6404054 0.5510346 0.4662416 0.436619 0.4686473 0.519103 0.5844256 0.6215403 0.754719 0.7872202 0.6397095 0.8028604 0.7899516 0.6864309 0.5112804 0.30579 0.2440023 0.502888 0.8853392 1.322926 1.671065 1.769072 1.704599 1.622975 1.598449 1.560236 1.458485 1.491022 1.576501 1.552794 1.513238 1.527521 1.566365 1.57761 1.577692 1.517414 1.561446 1.615493 1.586369 1.625009 1.653019 1.62623 1.707605 1.691268 1.759846 1.761687 1.767552 1.805266 1.925572 1.939289 1.886082 1.803903 
2.111922 2.057885 2.00481 2.001891 2.060373 2.010222 1.931065 1.830865 1.727141 1.645547 1.58469 1.56965 1.649535 1.595728 1.566024 1.483698 1.406813 1.338988 1.414763 1.478469 1.538334 1.551238 1.456939 1.341043 1.338683 1.361388 1.397338 1.381825 1.320149 1.285938 1.248737 1.23532 1.275425 1.272211 1.157576 1.109048 1.075927 1.051111 1.000146 1.009795 0.8940571 0.8110594 0.737207 0.690449 0.6805916 0.6861717 0.7064452 0.7090648 0.7366019 0.7882376 0.8211201 0.7970979 0.7453399 0.7596273 0.9668773 1.224293 1.463348 1.582066 1.51687 1.462223 1.474374 1.488117 1.470921 1.769103 1.734877 1.907419 1.800119 1.704136 1.499673 1.344908 1.175465 1.139576 1.136621 1.146687 1.072198 0.9983866 1.049809 1.07377 1.248509 1.116362 1.126789 1.023838 0.9854319 1.013254 1.026249 1.060047 1.153304 1.242665 1.313053 1.337722 1.312194 1.215967 1.110976 1.095687 1.118804 1.174122 1.084477 1.026524 1.011448 0.9783059 1.032978 1.044794 0.9922831 0.8950491 0.8691447 0.8738648 0.9004098 0.9458506 0.9404387 0.8509052 0.8080688 0.856185 0.8325084 0.8790881 0.8936453 0.9331555 0.9216906 0.8618255 0.8266335 0.8486927 0.9272197 0.9662617 0.9809306 1.039346 1.077473 1.252151 1.065703 0.9270825 0.78986 0.7224874 0.6728809 0.6715535 0.6833333 0.7236624 0.7337585 0.7802216 0.7671397 0.6014444 0.4829953 0.5379833 0.6463764 0.7124115 0.781905 0.754785 0.6959828 0.625594 0.5642435 0.6091095 0.59588 0.553247 0.4463488 0.3222239 0.2624349 0.314208 0.4893689 0.6529784 0.7307932 0.7049142 0.6696919 0.6464122 0.6104066 0.5152986 0.3738136 0.2367086 0.2670381 0.5933217 1.053227 1.449721 1.669519 1.762069 1.696446 1.585545 1.511056 1.67281 1.573755 1.515003 1.512353 1.525435 1.53956 1.544926 1.553771 1.558054 1.516585 1.61593 1.59116 1.6192 1.601236 1.61385 1.673105 1.690678 1.72619 1.738219 1.754897 1.74473 1.768844 1.778935 1.878976 1.893554 1.854303 1.75332 
2.121683 2.12503 2.045043 2.093138 2.067336 2.061894 2.045328 1.99564 1.798822 1.683196 1.606292 1.599888 1.62299 1.658756 1.654443 1.62889 1.512669 1.456059 1.434839 1.547352 1.594939 1.540836 1.458124 1.393274 1.318719 1.382913 1.438979 1.417378 1.361113 1.310596 1.314579 1.36592 1.426034 1.36031 1.270781 1.197392 1.129887 1.060531 1.019952 0.9720805 0.9306986 0.8625071 0.8105916 0.7681314 0.7570384 0.7744842 0.7557718 0.7767171 0.7896618 0.871759 0.8600758 0.813623 0.7786498 0.7562144 0.9406525 1.223738 1.46796 1.68078 1.553059 1.519678 1.505258 1.474385 1.723591 1.639154 1.800032 1.797861 1.76865 1.657602 1.496637 1.330698 1.293807 1.256474 1.147404 1.122308 1.057896 1.072565 1.095097 1.15484 1.3081 1.185414 1.194914 1.125426 1.06372 0.9845011 0.9448893 1.071644 1.193918 1.450591 1.453704 1.379373 1.315683 1.270415 1.276575 1.248147 1.358301 1.296599 1.174387 1.032414 0.9890075 1.016046 1.025903 1.053212 0.9977862 0.9011015 0.8465313 0.8422281 0.8710519 0.8504018 0.7971384 0.7946565 0.8277578 0.8283782 0.8911021 0.9560536 0.9205972 0.9041228 0.9073831 0.9107096 0.9401386 0.9661347 1.015782 0.9955789 1.050322 1.009367 1.010645 1.035104 1.009815 0.8697295 0.784672 0.7304322 0.737797 0.7474149 0.7942696 0.7494547 0.8272745 0.797057 0.6955606 0.604964 0.542627 0.5429577 0.7037749 0.7525572 0.7815593 0.7525625 0.6594787 0.5746093 0.5504039 0.5569904 0.5747519 0.5465536 0.4005575 0.2350961 0.1221507 0.2064758 0.4144633 0.5883119 0.6519258 0.6273946 0.550882 0.4906249 0.4568928 0.4183339 0.3485709 0.2587525 0.3773793 0.7654866 1.204207 1.635868 1.698592 1.717096 1.656457 1.626484 1.627659 1.530099 1.55282 1.459151 1.471323 1.536742 1.511489 1.498778 1.539733 1.55343 1.570978 1.596816 1.608906 1.623702 1.609409 1.642007 1.642251 1.693928 1.719018 1.747761 1.746591 1.730885 1.736327 1.889963 1.876708 1.883203 1.79074 1.745579 
2.034092 2.030608 2.105575 2.093632 2.075947 2.069319 2.002644 1.996098 1.842971 1.759653 1.676329 1.648767 1.665572 1.691675 1.715509 1.706084 1.641992 1.539941 1.507323 1.505426 1.570149 1.578114 1.528721 1.444564 1.409108 1.427306 1.44492 1.445902 1.381916 1.363402 1.505513 1.495523 1.558628 1.44375 1.380665 1.247588 1.161295 1.132567 1.086918 1.045846 0.9925018 0.9524321 0.890268 0.8714486 0.8660473 0.8599181 0.8301383 0.8348731 0.8838744 0.8770081 0.9166044 0.8825163 0.7892649 0.7964364 0.9819376 1.230264 1.669768 1.808201 1.550933 1.564208 1.584553 1.665313 1.746174 1.87447 1.730188 1.681909 1.710575 1.747491 1.476526 1.371973 1.36298 1.257547 1.180699 1.150964 1.154108 1.137165 1.150115 1.225478 1.208989 1.204385 1.311044 1.248748 1.176746 1.055104 1.056451 1.190861 1.40662 1.383895 1.676675 1.361678 1.361785 1.28014 1.377354 1.368906 1.35534 1.289875 1.254048 1.137587 1.170638 1.106698 1.073002 1.062438 1.08083 1.027531 0.9419494 0.8537028 0.8397768 0.7803031 0.7867981 0.7861062 0.7843874 0.8514343 0.9088226 0.9705239 0.894637 0.9353933 0.9637593 1.021672 1.208887 1.144688 1.134948 1.083846 1.052342 1.065164 1.04872 1.089349 1.014469 0.8733409 0.7977029 0.7746266 0.7998392 0.8561746 0.8012176 0.7763712 0.7643675 0.7142882 0.7539562 0.6758513 0.6200907 0.5777681 0.7069794 0.7817167 0.8137909 0.7736958 0.6508421 0.574589 0.5446868 0.5433034 0.5399008 0.4913169 0.3433623 0.2087036 0.1645193 0.2571248 0.3777556 0.4733061 0.5350177 0.5460196 0.4969115 0.4408408 0.4105265 0.4200376 0.3775423 0.4162586 0.5413909 0.8565052 1.430231 1.578078 1.677906 1.747476 1.568882 1.621596 1.59707 1.661122 1.486363 1.475865 1.416554 1.490615 1.44437 1.555485 1.536829 1.551477 1.565062 1.57229 1.564941 1.591888 1.606007 1.60232 1.586913 1.620696 1.694991 1.680378 1.724669 1.755914 1.758397 1.853387 1.888401 1.88538 1.839695 1.747848 
1.867563 1.817667 1.914138 2.077137 2.152663 2.124638 2.077066 2.048542 1.891667 1.840586 1.767033 1.729298 1.737695 1.742171 1.789356 1.726378 1.753015 1.645746 1.57437 1.54691 1.50567 1.539382 1.551935 1.519845 1.483235 1.427825 1.450571 1.402215 1.380207 1.384134 1.473622 1.502969 1.525374 1.409286 1.377618 1.316461 1.272455 1.15571 1.132257 1.079044 1.079924 1.041895 0.9690491 0.9581035 0.9402963 0.8871449 0.8606659 0.8887062 0.954904 0.9976187 0.9839161 0.8986399 0.8238208 0.8420502 0.9962603 1.216145 1.465321 1.570001 1.592732 1.669107 1.676101 1.746601 1.757949 1.893355 1.669376 1.644428 1.603082 1.553171 1.495177 1.430348 1.351755 1.26891 1.209121 1.189742 1.203388 1.214044 1.224059 1.256967 1.25006 1.251845 1.244211 1.255324 1.200901 1.2377 1.214415 1.332234 1.348337 1.405689 1.584202 1.353474 1.354878 1.298857 1.430266 1.375289 1.288151 1.343311 1.275247 1.251809 1.232299 1.211526 1.181238 1.168466 1.173583 1.140446 0.9846435 0.8033793 0.6764465 0.7341602 0.8113291 0.826603 0.8028246 0.800826 0.8497354 0.8825569 0.8815449 0.9162433 0.9245799 0.9508555 1.055073 1.213383 1.27363 1.16016 1.201481 1.094034 1.130955 1.138828 1.076008 0.882323 0.7893208 0.8534943 0.8079926 0.8196247 0.7827442 0.7783599 0.7794535 0.8149303 0.7909229 0.7673889 0.6902102 0.6126851 0.7194458 0.7839496 0.8302653 0.8135719 0.733367 0.6443216 0.5886525 0.5818368 0.5405872 0.4361358 0.2987456 0.2352996 0.3143249 0.3923582 0.404123 0.3948101 0.4204294 0.5161427 0.5760488 0.5475146 0.5340465 0.5079945 0.4929849 0.5369354 0.6678863 0.9192649 1.292647 1.629114 1.686838 1.687835 1.565724 1.546518 1.49446 1.479313 1.47734 1.456405 1.436751 1.47912 1.489847 1.504338 1.533324 1.503071 1.588368 1.619679 1.637704 1.560058 1.607955 1.631621 1.652414 1.652556 1.716516 1.662129 1.753148 1.767195 1.80047 1.853677 1.886799 1.91134 1.925541 1.84822 
1.714192 1.672077 1.730178 1.818531 2.035521 2.068562 2.11323 1.988499 1.958744 1.904916 1.83997 1.803262 1.813079 1.923791 1.792489 1.795862 1.834375 1.739272 1.615411 1.590321 1.541488 1.537291 1.558893 1.558765 1.526992 1.544773 1.480351 1.424076 1.415562 1.479781 1.436497 1.489857 1.428115 1.435185 1.382176 1.280715 1.282342 1.218769 1.210519 1.14277 1.145736 1.062209 1.000645 0.9610892 0.9271739 0.8656453 0.8772572 1.020731 1.078292 1.052443 1.036864 0.9636524 0.8324727 0.9338216 1.09646 1.269902 1.470885 1.521885 1.578541 1.684284 1.745147 1.702778 1.802194 1.771794 1.644479 1.637328 1.549855 1.511865 1.59587 1.474679 1.393152 1.291055 1.21172 1.195744 1.226663 1.335128 1.337767 1.369628 1.384342 1.32378 1.315403 1.320693 1.346877 1.311726 1.29779 1.278309 1.25037 1.271722 1.316476 1.291015 1.400186 1.341257 1.315001 1.425327 1.3267 1.318791 1.298135 1.315179 1.269825 1.229359 1.155333 1.185551 1.299565 1.184595 0.9167418 0.7553853 0.7333262 0.7747996 0.8497611 0.8889862 0.815983 0.7890005 0.78102 0.8658232 0.8656759 0.8884927 0.9038429 0.9362171 1.040053 1.182992 1.122797 1.228566 1.389718 1.111434 1.122313 1.116586 0.9968455 0.8872772 0.8336778 0.8738698 0.8458954 0.8491148 0.8776031 0.8177224 0.7959279 0.8242176 0.8457937 0.7807098 0.6991771 0.7014199 0.7545664 0.7866762 0.8485961 0.8075092 0.7696066 0.6982158 0.6383198 0.5946339 0.5261778 0.4092599 0.2774341 0.2641694 0.3746023 0.4746998 0.5000701 0.4692476 0.4657989 0.5742279 0.6878042 0.7007943 0.6683899 0.6191956 0.5311065 0.5764353 0.7622314 1.004597 1.444594 1.66604 1.666162 1.614455 1.576425 1.49358 1.492721 1.42401 1.441415 1.394978 1.409636 1.490467 1.47945 1.495981 1.507338 1.550358 1.567382 1.638198 1.586618 1.653131 1.588495 1.622771 1.657765 1.619272 1.699884 1.706796 1.733809 1.753788 1.792988 1.804671 1.853428 1.887989 1.951313 1.904357 
1.613957 1.553446 1.583729 1.690098 1.849583 1.973093 2.107253 1.948989 1.985121 1.877135 1.816131 1.827819 1.864038 1.830275 1.800628 1.761936 1.780196 1.837411 1.810917 1.66691 1.603866 1.569289 1.534408 1.629551 1.647424 1.55021 1.544443 1.534891 1.506387 1.462055 1.438989 1.47856 1.416727 1.367181 1.346561 1.298456 1.297906 1.275069 1.254882 1.210636 1.12741 1.062321 1.00036 0.9342896 0.9307749 0.9218686 0.9628233 1.055536 1.094736 1.114262 1.07672 1.000065 0.9572948 1.024622 1.212869 1.449258 1.569182 1.626632 1.57672 1.626153 1.736439 1.670984 1.82465 1.689243 1.618992 1.569605 1.573928 1.497644 1.473495 1.466323 1.367263 1.287327 1.320912 1.356012 1.32377 1.336887 1.324635 1.289433 1.33084 1.290033 1.2984 1.396702 1.41366 1.377247 1.301543 1.139734 1.024871 1.096175 1.233784 1.356424 1.488774 1.415847 1.398965 1.34998 1.347248 1.333195 1.314238 1.279901 1.179437 1.173858 1.242802 1.290099 1.320276 1.063796 0.893335 0.811446 0.8200468 0.9074034 0.9397165 0.9184203 0.8887116 0.8605438 0.8339781 0.8896882 0.9247681 0.9278097 0.9401541 0.9921355 1.044982 1.06964 1.101277 1.146371 1.212071 1.192275 1.130533 1.019606 0.8947794 0.8415312 0.8326507 0.8448781 0.8767028 0.9145091 0.8337747 0.7997885 0.8106831 0.7963043 0.8327626 0.8203166 0.8159883 0.8103068 0.7497597 0.814854 0.8448322 0.8284442 0.7824289 0.7313983 0.6668996 0.6135854 0.5581909 0.4631236 0.3221222 0.2552684 0.3579904 0.5299215 0.6113931 0.6633036 0.6216676 0.6758818 0.794336 0.8040963 0.7626332 0.7200306 0.685261 0.6915274 0.8162068 1.134165 1.48058 1.584527 1.558369 1.52721 1.490284 1.466841 1.381586 1.440149 1.447147 1.466837 1.500889 1.531986 1.560597 1.564991 1.442138 1.481938 1.535384 1.59619 1.651508 1.663527 1.652897 1.60115 1.677566 1.659957 1.718652 1.740625 1.732009 1.74268 1.783599 1.831694 1.839517 1.893625 1.961272 1.840011 
1.560693 1.576573 1.575179 1.673303 1.808506 1.948017 2.082859 1.899672 1.763895 1.725046 1.669621 1.659204 1.839944 1.822666 1.843128 1.767445 1.793736 1.872278 1.8394 1.777068 1.693399 1.640466 1.61357 1.630278 1.6569 1.593449 1.581043 1.595112 1.621042 1.567677 1.535303 1.541132 1.465575 1.334873 1.306517 1.310739 1.290709 1.324818 1.275761 1.20676 1.16578 1.034077 0.9854521 0.9477124 0.8982635 1.018625 1.106017 1.216496 1.161595 1.26039 1.141479 1.110437 1.132638 1.189182 1.280735 1.42634 1.540755 1.582061 1.621784 1.60676 1.633737 1.714721 1.644037 1.655262 1.630289 1.561889 1.535455 1.496719 1.502522 1.438628 1.34531 1.290394 1.298191 1.29751 1.303313 1.403594 1.29721 1.292195 1.334019 1.307672 1.349141 1.368738 1.410287 1.360544 1.229374 1.032943 0.9163502 0.9618876 1.163822 1.354074 1.475412 1.420282 1.545444 1.415618 1.398462 1.335377 1.311476 1.244368 1.202091 1.235879 1.190185 1.275105 1.104832 0.968042 0.8720185 0.9038331 0.9727771 0.9939056 0.9774972 0.9622995 0.954126 0.9693797 1.030786 1.062214 1.064488 1.00829 0.9968403 1.054422 1.028136 1.027226 1.002517 1.055933 1.170506 1.149449 1.099741 0.9266245 0.8497304 0.8616831 0.8911836 0.9675586 0.9729705 0.9245288 0.8168017 0.8354023 0.8567799 0.8975565 0.8528177 0.9355153 0.8594857 0.8835793 0.9072816 0.8334799 0.8304583 0.7901396 0.7850128 0.7621804 0.712503 0.6903727 0.6707497 0.5675853 0.4525897 0.2837261 0.3365314 0.5402822 0.7278991 0.7244508 0.7121215 0.7657765 0.821156 0.927652 0.891326 0.8764638 0.8775523 0.857319 1.00124 1.297805 1.52099 1.539504 1.501565 1.458286 1.535486 1.466974 1.431833 1.467152 1.46499 1.591201 1.542912 1.567875 1.560378 1.567194 1.474079 1.491647 1.518869 1.622044 1.662357 1.630436 1.656127 1.618997 1.705474 1.678227 1.702452 1.721943 1.721328 1.769266 1.813903 1.873188 1.917703 1.969019 1.856668 1.769001 
1.597904 1.621652 1.643742 1.764678 1.89011 1.929824 1.854842 1.815683 1.684951 1.571446 1.471195 1.424559 1.485371 1.558176 1.700922 1.824197 1.858636 1.920689 1.80608 1.867649 1.774408 1.766484 1.680388 1.692662 1.624643 1.567707 1.585051 1.553455 1.726648 1.733158 1.582112 1.545099 1.481882 1.366647 1.271285 1.328195 1.356353 1.403823 1.338556 1.307443 1.078709 1.009317 1.004068 1.017801 1.03808 1.08881 1.197422 1.291762 1.226943 1.187006 1.152007 1.147979 1.149286 1.265537 1.401096 1.462524 1.557916 1.612253 1.657668 1.695505 1.633625 1.607817 1.721801 1.675572 1.610956 1.553003 1.512246 1.558522 1.500747 1.446161 1.34617 1.274571 1.286152 1.323297 1.30961 1.37745 1.272653 1.295816 1.354847 1.437067 1.385065 1.378265 1.304081 1.362492 1.248092 1.062183 0.9761698 0.9986104 1.117939 1.397836 1.43845 1.4246 1.497659 1.423771 1.434269 1.343439 1.340514 1.315536 1.190744 1.225738 1.158767 1.097853 0.9282828 0.8800904 0.8981311 0.9819223 1.079553 1.058379 1.03394 0.9874918 0.9753154 1.008681 1.075433 1.180404 1.137654 1.053832 1.036478 1.100453 1.11475 1.043665 0.9905943 0.9954517 1.177138 1.178751 1.140222 1.005243 0.8968192 0.9738301 0.9896484 1.097838 1.046625 0.9025716 0.8860004 0.8855835 0.90455 0.8904814 0.9614909 0.864562 0.9186799 0.9531242 0.9033295 0.865401 0.8386626 0.8202809 0.8075346 0.800017 0.7687518 0.756555 0.7184334 0.7115722 0.5789936 0.4077494 0.3949422 0.5957885 0.7837058 0.851317 0.8020263 0.7757353 0.8629087 0.9210857 1.117563 1.194106 1.173868 1.167383 1.216552 1.446822 1.558074 1.456588 1.524495 1.538161 1.495716 1.475595 1.474542 1.640766 1.639576 1.527434 1.562397 1.563175 1.571115 1.575494 1.579787 1.500157 1.589868 1.639775 1.610335 1.688485 1.63301 1.66397 1.718271 1.692046 1.730259 1.692168 1.730412 1.764917 1.815902 1.850559 1.955352 1.894428 1.88628 1.788517 
1.629022 1.658355 1.765146 2.032561 2.081435 1.973535 1.805078 1.700779 1.590443 1.494119 1.385192 1.26629 1.257547 1.407734 1.660496 1.823877 1.885166 1.949741 1.754322 1.771509 1.785847 1.865361 1.847696 1.819752 1.792246 1.710728 1.5903 1.551274 1.601002 1.652236 1.643162 1.581517 1.501693 1.388483 1.411829 1.305775 1.464573 1.436563 1.373387 1.243453 1.088251 1.015578 1.021672 1.078383 1.213866 1.193959 1.250609 1.250436 1.265975 1.192987 1.13776 1.135406 1.147429 1.259637 1.396702 1.527765 1.584502 1.672952 1.633722 1.895502 1.61062 1.669392 1.617049 1.6177 1.704787 1.563511 1.52098 1.503071 1.58998 1.474654 1.381672 1.273599 1.282978 1.346495 1.359954 1.30929 1.315556 1.330118 1.55608 1.431609 1.395842 1.31522 1.242736 1.270782 1.304717 1.253778 1.122593 1.039382 1.079294 1.304239 1.476414 1.424341 1.573541 1.412429 1.429824 1.357563 1.312326 1.254007 1.18402 1.157277 1.213098 1.011275 0.9096771 0.9054096 0.9736621 1.079736 1.122069 1.080245 1.083053 1.045653 1.027714 1.029932 1.072677 1.127908 1.109435 1.098266 1.098062 1.099146 1.134973 1.099664 1.065047 1.082676 1.298436 1.368214 1.114974 1.093337 0.9986919 1.009841 1.064106 1.067733 1.016809 0.9726197 0.936151 0.8994639 0.9966065 1.000864 0.9364054 0.9429309 0.9693795 0.9359682 0.8864177 0.8633919 0.8582296 0.8651519 0.8504374 0.8218983 0.8283731 0.7949109 0.7840057 0.7644643 0.7068166 0.5832202 0.5516449 0.7152038 0.8945963 0.9783314 0.8974598 0.8710722 0.8340544 0.9141277 1.044565 1.21707 1.301879 1.327183 1.539367 1.473301 1.595926 1.520074 1.488347 1.509017 1.530267 1.674331 1.546497 1.545109 1.474568 1.484842 1.480356 1.437407 1.476709 1.579014 1.57968 1.565912 1.621601 1.67282 1.728392 1.695876 1.712528 1.682301 1.706471 1.730269 1.70877 1.721074 1.781412 1.774235 1.788461 1.88628 1.91429 1.925592 1.869496 1.789229 
1.728713 1.856108 1.83289 1.929961 1.963958 1.990254 1.802041 1.671238 1.573628 1.509037 1.409067 1.273259 1.223011 1.303232 1.501637 1.770247 1.953083 1.957468 1.774805 1.723118 1.717121 1.718754 1.711079 1.851236 1.83672 1.804585 1.771997 1.590224 1.551202 1.585748 1.656045 1.593714 1.54283 1.44079 1.426238 1.374841 1.362029 1.426579 1.321476 1.200886 1.245009 1.085163 1.104328 1.189335 1.230453 1.281981 1.250991 1.256398 1.385512 1.178664 1.133289 1.09821 1.134332 1.221414 1.308003 1.432077 1.615686 1.673329 1.634922 1.60974 1.632043 1.623615 1.615437 1.652694 1.601556 1.528319 1.523589 1.5304 1.586827 1.467605 1.409845 1.32055 1.283039 1.347859 1.484974 1.369699 1.320495 1.331796 1.430785 1.481068 1.474842 1.320601 1.215946 1.237253 1.339914 1.332229 1.172316 1.026066 1.006331 1.223576 1.432103 1.442773 1.454212 1.423415 1.430882 1.408802 1.391809 1.271112 1.210687 1.178171 1.124739 1.04695 1.003951 1.01806 1.077173 1.136097 1.106632 1.108408 1.088093 1.075957 1.061482 1.054412 1.045292 1.078134 1.067885 1.081583 1.110539 1.134134 1.143701 1.116749 1.310612 1.205047 1.102111 1.124709 1.12979 1.119857 1.107299 1.094975 1.044514 0.9706461 1.001845 0.9904112 1.0844 1.057555 1.022201 1.019683 0.9272043 0.8507019 0.8430113 0.8367605 0.8463885 0.8789918 0.9125406 0.8909801 0.8833354 0.8589875 0.8466429 0.8204639 0.7766155 0.7721598 0.7549021 0.7231485 0.7507975 0.8473143 0.9976847 1.068765 0.9475595 0.938974 0.9261771 0.9653665 1.046798 1.026025 1.150908 1.279499 1.543395 1.619068 1.522302 1.466073 1.468261 1.489572 1.46735 1.500462 1.455016 1.42163 1.496037 1.503208 1.516657 1.446105 1.549575 1.59232 1.622898 1.618941 1.623025 1.686563 1.662551 1.706517 1.679331 1.68196 1.751581 1.696364 1.708856 1.722167 1.738509 1.796259 1.719563 1.870686 1.844517 1.88981 1.88804 1.863855 
1.861526 1.808226 1.747334 1.806848 1.868173 1.947504 1.864379 1.746423 1.664402 1.587991 1.512694 1.412698 1.310968 1.318984 1.429819 1.625548 1.908705 1.938328 1.726521 1.682982 1.650405 1.679712 1.709573 1.730747 1.72916 1.860234 1.823628 1.724791 1.586053 1.559793 1.576135 1.618575 1.553685 1.592259 1.476948 1.426152 1.502308 1.400735 1.350351 1.260344 1.198663 1.147002 1.156346 1.24329 1.222147 1.216343 1.210464 1.337396 1.218861 1.189422 1.158477 1.10623 1.087264 1.153522 1.239648 1.408268 1.587925 1.704985 1.675816 1.666233 1.7716 1.652546 1.573282 1.770064 1.594044 1.596307 1.542754 1.522536 1.565851 1.487416 1.470265 1.377801 1.331613 1.395359 1.435134 1.441919 1.345198 1.398772 1.53808 1.46351 1.495676 1.345753 1.196064 1.197921 1.250157 1.228687 1.137206 0.9874103 1.073948 1.203053 1.41807 1.482024 1.458984 1.440591 1.6065 1.61002 1.346841 1.294534 1.241357 1.262766 1.230976 1.176625 1.178847 1.163375 1.18287 1.203409 1.193496 1.160913 1.082885 1.066375 1.06373 1.007552 0.941812 0.9278452 0.9419292 1.035241 1.080835 1.051446 1.182703 1.164524 1.186019 1.163598 1.096236 1.01304 1.082208 1.147796 1.1572 1.15219 1.022907 0.9055573 0.9672587 1.017658 1.052743 1.072107 1.015715 0.918349 0.8540537 0.8843017 0.7550395 0.7447652 0.7696116 0.8371114 0.9054148 0.9228863 0.8677306 0.8744598 0.8780915 0.8733711 0.8562407 0.8419993 0.8120106 0.8199603 0.8858887 1.009368 1.073399 1.064356 1.014556 1.001804 0.9722027 1.022974 0.9019763 0.8966206 0.9534442 1.196944 1.449558 1.560983 1.452539 1.433435 1.48561 1.557331 1.468215 1.440627 1.440449 1.443368 1.455276 1.47503 1.498422 1.534366 1.570459 1.60415 1.607858 1.631565 1.629602 1.650125 1.620818 1.71616 1.781615 1.806818 1.693089 1.70584 1.750106 1.768772 1.73358 1.722833 1.758244 1.875192 1.864236 1.830113 1.782902 1.883442 
1.856159 1.764291 1.751382 1.692677 1.797479 1.946339 1.890878 1.816298 1.73447 1.688486 1.657785 1.555663 1.47677 1.358108 1.374831 1.492019 1.781457 1.870528 1.752339 1.679519 1.616683 1.775202 1.690515 1.700744 1.701944 1.864348 1.805256 1.70762 1.634469 1.565083 1.550236 1.569859 1.723148 1.56993 1.532261 1.509841 1.389413 1.343576 1.28426 1.230142 1.209339 1.238311 1.277022 1.272226 1.393421 1.344135 1.308974 1.340555 1.251632 1.228474 1.211781 1.157988 1.107599 1.065322 1.105361 1.219018 1.415297 1.663283 1.704222 1.782516 1.783472 1.623534 1.626459 1.592966 1.608367 1.607482 1.6056 1.578393 1.501418 1.52836 1.431136 1.39513 1.381402 1.428868 1.540491 1.564432 1.48385 1.434178 1.605076 1.423857 1.429229 1.343784 1.242446 1.116779 1.111225 1.079218 1.177464 1.114943 1.199528 1.267023 1.415084 1.448109 1.436858 1.411198 1.399703 1.383112 1.338683 1.303115 1.295028 1.302311 1.330204 1.408232 1.2642 1.258819 1.244887 1.282205 1.243356 1.22026 1.114862 1.003274 0.9972678 0.9589527 0.8865091 0.8951353 0.8451782 0.9286894 1.035557 1.056828 1.065551 1.119414 1.1395 1.125406 1.072951 0.9872273 1.010268 1.108494 1.163741 1.061095 0.9507692 0.9012488 0.9491668 1.049539 1.068572 1.029672 0.969507 0.8975363 0.8953695 0.8963969 0.7739398 0.6885976 0.7299998 0.7830343 0.8297618 0.8515818 0.874175 0.9087616 0.9385772 0.951069 0.9463844 0.9293254 0.8736459 0.8695669 0.9016914 1.015359 1.106932 1.057733 1.008223 1.021611 0.9652546 0.9276974 0.8890523 0.8830808 0.8870534 1.089116 1.383289 1.468856 1.426035 1.448109 1.470356 1.431172 1.404988 1.396519 1.395629 1.411249 1.432499 1.458159 1.518132 1.571502 1.610584 1.648416 1.662841 1.633656 1.654448 1.753808 1.721597 1.745192 1.70464 1.71647 1.742217 1.769159 1.770909 1.732705 1.6858 1.779133 1.715977 1.912902 1.876032 1.765207 1.753666 1.832885 
1.824579 1.820337 1.712747 1.682224 1.776137 1.91606 1.936268 1.952824 1.943892 1.959253 1.809549 1.66724 1.493488 1.334146 1.308343 1.404667 1.592589 1.785145 1.788746 1.729547 1.738962 1.622578 1.811609 1.713266 1.704945 1.735885 1.833108 1.814056 1.721017 1.640614 1.555297 1.573582 1.605839 1.634129 1.566497 1.510411 1.449024 1.406615 1.241057 1.305526 1.246337 1.287292 1.331949 1.417428 1.404316 1.45935 1.322209 1.393106 1.444737 1.259485 1.258925 1.237665 1.165343 1.075754 1.040302 1.115762 1.354028 1.601719 1.723967 1.779937 1.729537 1.66692 1.625889 1.588637 1.689091 1.562118 1.554976 1.444381 1.426894 1.45702 1.45966 1.406671 1.377751 1.345956 1.376947 1.502115 1.453053 1.534682 1.463846 1.374938 1.371438 1.306512 1.220702 1.100336 1.033706 1.102095 1.206125 1.280404 1.389841 1.455819 1.444538 1.579222 1.432809 1.404342 1.38685 1.406513 1.386133 1.307418 1.285475 1.271254 1.359048 1.340753 1.322793 1.247201 1.281259 1.304951 1.340565 1.264423 1.190093 1.10118 1.056141 0.9558249 0.9386231 0.9138071 0.8794851 0.8540639 0.8973835 0.866291 1.007608 1.072387 1.262887 1.193658 1.055805 0.9735555 0.9853099 1.042068 1.200744 1.078938 1.020303 0.9957212 0.9948466 1.005187 1.01244 0.9377685 0.9328651 0.985315 0.9351694 0.9193001 0.7836496 0.7055757 0.6954132 0.7849671 0.8141011 0.8201588 0.8379558 0.9151701 0.9739063 1.025898 1.000294 1.014296 0.9330892 0.8818401 0.881672 0.9149209 0.963388 0.9719482 0.9982899 0.9710277 0.9617044 0.9269449 0.9225402 0.9376567 1.033716 1.183481 1.387323 1.435459 1.387364 1.425388 1.394388 1.454777 1.419895 1.400944 1.404906 1.426584 1.444416 1.486419 1.524332 1.574162 1.5667 1.572926 1.638935 1.640939 1.678705 1.683145 1.685907 1.658365 1.680653 1.691985 1.7238 1.741948 1.734852 1.719039 1.798822 1.919901 1.788324 1.818516 1.81815 1.756626 1.753666 1.906112 
1.824691 1.747746 1.760955 1.713287 1.779341 1.76009 1.791294 1.861719 1.859522 1.951995 1.933369 1.768849 1.502644 1.27747 1.248768 1.34589 1.472304 1.569604 1.759632 1.799819 1.69138 1.7014 1.722218 1.880492 1.717228 1.695016 1.678873 1.690693 1.683577 1.652633 1.579619 1.571283 1.617232 1.615762 1.626459 1.578912 1.475107 1.394312 1.331796 1.25156 1.271046 1.298324 1.364862 1.412057 1.485554 1.41695 1.390527 1.334472 1.317387 1.27718 1.261041 1.271788 1.234532 1.17579 1.146763 1.215931 1.450927 1.597121 1.671243 1.746566 1.640003 1.709253 1.797154 1.732797 1.587228 1.587188 1.506509 1.448216 1.365421 1.527078 1.457168 1.409413 1.360925 1.327437 1.406579 1.440744 1.521423 1.645262 1.474044 1.386423 1.353174 1.297779 1.166208 1.099435 1.162215 1.193531 1.359033 1.374628 1.471714 1.372085 1.377608 1.420282 1.420953 1.389973 1.461954 1.397587 1.398619 1.382288 1.381052 1.328892 1.25625 1.278848 1.310922 1.333444 1.384007 1.339237 1.352919 1.273253 1.289957 1.242146 1.098596 1.026132 1.053868 1.032271 1.013432 0.9314058 0.8750243 0.8342832 0.9467916 1.072117 1.181482 1.145278 1.070484 0.9744202 1.026666 1.098332 1.135136 1.119775 1.123086 1.162739 1.128066 1.048639 0.9392132 0.8407835 0.8667898 0.9438873 0.9588053 0.8350719 0.7786548 0.7499126 0.7676533 0.7911622 0.8222901 0.8346293 0.8762652 0.9516184 0.9990325 1.032307 0.9987885 1.042571 1.01158 0.9023069 0.8475789 0.849237 0.9092906 1.006621 0.9910014 0.9600871 1.068612 1.016463 1.006682 1.064254 1.134073 1.420664 1.486586 1.496922 1.450891 1.420557 1.442611 1.458286 1.444193 1.443033 1.454029 1.404484 1.402836 1.518376 1.604145 1.642831 1.660328 1.683593 1.693969 1.671345 1.698913 1.692987 1.665475 1.71558 1.69049 1.73412 1.712203 1.782032 1.708139 1.804956 1.769235 1.774067 1.710352 1.849751 1.757125 1.763045 1.786178 1.854888 
1.846058 1.809905 1.791142 1.765863 1.787256 1.744613 1.727146 1.776259 1.854578 2.033695 1.973774 1.752761 1.562987 1.34412 1.294448 1.355275 1.401066 1.487365 1.639057 1.707061 1.795363 1.743738 1.736759 1.718617 1.718068 1.719756 1.67577 1.656376 1.655339 1.680709 1.645817 1.586964 1.609201 1.559503 1.571695 1.579227 1.514413 1.52456 1.464665 1.35827 1.384566 1.336084 1.338719 1.405506 1.435347 1.444528 1.443577 1.349339 1.304905 1.252715 1.252807 1.255177 1.289962 1.31494 1.374312 1.431217 1.477202 1.567824 1.616739 1.6501 1.685444 1.772765 1.682957 1.698816 1.792189 1.58439 1.537302 1.422296 1.390044 1.420791 1.422733 1.390085 1.333887 1.343144 1.396173 1.440576 1.570912 1.562697 1.482299 1.425938 1.468663 1.401839 1.153009 1.07557 1.121978 1.278141 1.41957 1.450464 1.464522 1.462737 1.374551 1.379948 1.389657 1.392485 1.410786 1.363275 1.372156 1.374068 1.298964 1.24033 1.20642 1.248616 1.25919 1.333576 1.278675 1.307469 1.333861 1.269637 1.296523 1.273141 1.182698 1.07524 1.034041 1.066786 1.043441 0.9368122 0.8352394 0.8351228 0.9210346 1.128351 1.159143 1.148945 0.9657885 0.9953651 1.074411 1.111419 1.128081 1.219639 1.168578 1.206043 1.175226 1.103418 0.9170876 0.8241768 0.8993521 0.8404021 0.8647807 0.8844644 0.801421 0.7337483 0.7414286 0.791391 0.8339273 0.9028006 0.981729 1.029672 1.089029 1.123539 1.124216 1.130879 1.118611 1.04135 0.9661498 0.9037567 0.8942301 0.9203736 0.9492126 0.9845976 1.013472 1.030761 1.043573 1.109165 1.223693 1.479288 1.547581 1.487049 1.476495 1.373463 1.515822 1.423675 1.463922 1.477833 1.500879 1.506011 1.496652 1.572397 1.598179 1.631082 1.677428 1.699757 1.71849 1.674473 1.723367 1.703785 1.688145 1.72586 1.700397 1.741108 1.710204 1.72645 1.751118 1.821893 1.811375 1.795424 1.748758 1.670572 1.699502 1.736632 1.804971 1.825489 
1.94903 1.817885 1.798024 1.776239 1.73383 1.730498 1.734389 1.753615 1.795781 1.869592 1.87593 1.770156 1.642989 1.492095 1.432723 1.419509 1.45703 1.425017 1.476556 1.587325 1.643772 1.693862 1.723103 1.728667 1.744735 1.713963 1.690255 1.679575 1.676564 1.697234 1.740518 1.634993 1.613835 1.569767 1.559473 1.672789 1.539026 1.610213 1.444386 1.387338 1.348037 1.439203 1.395135 1.460169 1.461781 1.480086 1.427474 1.39955 1.442768 1.276066 1.242568 1.287724 1.33084 1.360869 1.40072 1.504505 1.543303 1.60237 1.6519 1.650329 1.674371 1.747237 1.658716 1.745309 1.62504 1.601256 1.515797 1.422698 1.393203 1.407205 1.410842 1.365045 1.281325 1.298507 1.424234 1.436009 1.572982 1.543863 1.460443 1.494389 1.483184 1.363351 1.260543 1.115208 1.145359 1.229975 1.355407 1.421299 1.406579 1.369389 1.343261 1.342243 1.34707 1.362777 1.3686 1.43669 1.369638 1.298171 1.239796 1.207244 1.17961 1.156285 1.242807 1.239267 1.19847 1.179966 1.221633 1.223993 1.338113 1.279235 1.224791 1.087472 1.024494 0.9758292 0.9495076 0.9765205 0.8491045 0.8907816 0.9753612 1.034911 1.102513 1.015481 0.9343811 0.969207 1.084548 1.116515 1.301508 1.107629 1.128666 1.156814 1.117858 1.057606 0.9959096 0.9318124 0.8184144 0.8702587 0.8542316 0.7800027 0.7873271 0.7258188 0.7651305 0.8212268 0.8987822 0.9768105 1.008518 1.032699 1.073251 1.124175 1.152302 1.183349 1.17693 1.127277 1.0832 1.009999 0.9523153 0.9461253 0.9768667 1.037322 1.073241 1.064757 1.038609 1.096226 1.236739 1.440963 1.592111 1.553593 1.503895 1.443129 1.555154 1.600493 1.520003 1.499302 1.541243 1.484007 1.570154 1.589538 1.642058 1.616789 1.752598 1.713251 1.748936 1.725992 1.731536 1.700784 1.750614 1.676177 1.725921 1.754337 1.738504 1.828104 1.809198 1.845219 1.861006 1.733662 1.627741 1.59974 1.604532 1.735946 1.866164 1.88777 
1.923024 1.874282 1.795577 1.693429 1.688053 1.694493 1.755665 1.750335 1.783665 1.781819 1.762659 1.866637 1.790633 1.7135 1.590575 1.52513 1.480274 1.434961 1.40101 1.385889 1.456989 1.609476 1.678918 1.721994 1.725478 1.727101 1.765136 1.759408 1.854013 1.698205 1.831979 1.6622 1.663487 1.596109 1.588068 1.577376 1.540786 1.490996 1.450891 1.385929 1.426172 1.44761 1.512221 1.578073 1.53956 1.545633 1.543349 1.410028 1.472253 1.355778 1.348764 1.380614 1.373295 1.372573 1.395944 1.426024 1.494714 1.568567 1.646565 1.687011 1.678201 1.842442 1.716292 1.726923 1.688918 1.572875 1.514795 1.430063 1.424671 1.478077 1.394373 1.299183 1.219237 1.237105 1.385522 1.484964 1.551787 1.544417 1.451186 1.519418 1.549946 1.481556 1.25503 1.141667 1.139042 1.192565 1.310525 1.352706 1.368229 1.330535 1.331481 1.322773 1.304259 1.328704 1.340585 1.333007 1.326812 1.293324 1.360691 1.291172 1.272124 1.248951 1.236734 1.152444 1.021051 1.004012 1.234364 1.227579 1.216231 1.252669 1.123448 0.9929595 0.9406118 0.8789511 0.8654822 0.894469 0.8402751 0.9407591 1.017221 1.097793 1.064086 0.9722177 0.9202515 0.9978371 1.09587 1.111205 1.144398 1.184279 1.059686 1.032658 1.071476 1.100519 1.078988 1.027516 0.8982077 0.8543435 0.8735696 0.7378937 0.6836131 0.6797577 0.7755928 0.8260844 0.9096212 0.9557789 0.9693137 0.9784588 0.9863881 1.047637 1.115055 1.178232 1.18994 1.432916 1.134643 1.08116 1.038217 1.03778 1.072402 1.120548 1.109735 1.090509 1.057087 1.14687 1.285659 1.492319 1.510024 1.494501 1.456435 1.513269 1.497313 1.521676 1.534214 1.53869 1.575672 1.545358 1.555444 1.627664 1.661818 1.655293 1.722111 1.773854 1.785867 1.736464 1.731317 1.711028 1.662739 1.694538 1.689076 1.756952 1.755874 1.879892 1.851805 1.829227 1.825148 1.73148 1.632771 1.529936 1.564783 1.69315 1.828933 1.881006 
1.896844 1.827275 1.827839 1.665638 1.69788 1.690495 1.751759 1.751215 1.788075 1.706318 1.738005 1.80523 1.829116 1.822509 1.713851 1.634053 1.533431 1.451435 1.391982 1.351144 1.377384 1.523457 1.661742 1.725417 1.704197 1.775644 1.679656 1.693287 1.856485 1.858936 1.846063 1.793456 1.665699 1.618514 1.596251 1.555643 1.529143 1.515868 1.462483 1.510543 1.514871 1.530379 1.572371 1.658904 1.600691 1.598922 1.578856 1.565225 1.47296 1.44109 1.427423 1.455555 1.427357 1.376143 1.256931 1.230595 1.347864 1.49626 1.636484 1.694905 1.686426 1.781895 1.683806 1.786168 1.663924 1.608758 1.528985 1.492054 1.446949 1.411854 1.319406 1.238362 1.196217 1.227736 1.320301 1.508859 1.613524 1.52188 1.464161 1.54222 1.412576 1.366139 1.227345 1.107136 1.03984 1.125167 1.264953 1.322295 1.367975 1.338347 1.31819 1.327275 1.323084 1.295429 1.306823 1.270725 1.274204 1.309437 1.378529 1.352167 1.335631 1.287373 1.168995 1.006316 0.9252256 0.988397 1.112802 1.218764 1.229349 1.152607 1.076394 1.066034 1.034911 0.9178914 0.8375793 0.8188822 0.8243195 0.9166352 0.9979237 1.069777 1.079284 0.9897603 0.9942514 1.054402 1.053644 1.124485 1.090911 1.097381 1.101083 1.013376 1.067875 1.146463 1.217238 1.120564 1.068882 0.9156993 0.8004851 0.7708373 0.7058907 0.7096243 0.7758827 0.828495 0.8527005 0.9282166 0.9203175 0.9213143 0.9157501 0.9374481 0.9866424 1.141234 1.203943 1.281651 1.178522 1.107263 1.106927 1.117746 1.153416 1.128859 1.093586 1.08582 1.146931 1.287703 1.373839 1.515207 1.542866 1.460433 1.451079 1.426716 1.473067 1.4924 1.493021 1.554127 1.625706 1.572809 1.594543 1.589308 1.663339 1.640415 1.75832 1.857996 1.827254 1.721582 1.675724 1.741627 1.657332 1.751093 1.764144 1.776941 1.824558 1.829436 1.820433 1.841257 1.823933 1.737624 1.561853 1.534016 1.597391 1.660847 1.794091 1.813409 
1.901351 1.892252 1.770435 1.732421 1.630828 1.673003 1.745543 1.782261 1.799488 1.770298 1.736566 1.803125 1.853316 1.915252 1.839431 1.718276 1.582554 1.468632 1.388442 1.356861 1.371973 1.485752 1.609852 1.794545 1.785659 1.733169 1.701969 1.850982 1.843403 1.8143 1.703073 1.693592 1.657851 1.647475 1.59265 1.581806 1.528279 1.514658 1.448663 1.519332 1.521259 1.604974 1.600681 1.702488 1.702066 1.630075 1.614928 1.542449 1.534916 1.512572 1.51184 1.506021 1.509678 1.376871 1.100488 1.109282 1.25657 1.484237 1.644301 1.693267 1.690418 1.682911 1.806909 1.794707 1.718479 1.623514 1.590438 1.452168 1.413914 1.368102 1.275913 1.210763 1.221724 1.269332 1.360986 1.460692 1.604465 1.698226 1.599588 1.421691 1.368341 1.258737 1.152973 1.091221 1.027439 1.148324 1.296314 1.363468 1.420302 1.365208 1.361602 1.32966 1.452737 1.316059 1.282994 1.23034 1.199131 1.298262 1.369343 1.380294 1.379139 1.218118 0.9994751 0.9148194 0.9596649 1.09206 1.133626 1.222614 1.161569 1.088892 1.071242 1.068745 1.14304 1.078612 0.9658039 0.8502136 0.8774758 0.9929596 1.095239 1.121774 1.023218 0.9958027 1.025969 1.045282 1.084431 1.077661 1.104695 1.128697 1.059981 1.117186 1.090194 1.050261 1.057738 1.070194 0.9699594 0.8959339 0.85561 0.8138162 0.7945954 0.7639455 0.7914418 0.8173002 0.8300061 0.833439 0.8815652 0.9053385 0.9051654 0.885197 0.9178759 1.012867 1.148803 1.165913 1.163166 1.131367 1.127329 1.115096 1.068089 1.010685 0.9928071 1.071079 1.244465 1.406279 1.410323 1.487298 1.446212 1.431756 1.427612 1.427779 1.432591 1.447987 1.471826 1.513533 1.550403 1.498285 1.571156 1.616632 1.662134 1.718652 1.733153 -9999 1.790913 1.663741 1.711028 1.781508 1.739333 1.755019 1.781991 1.789829 1.757221 1.824767 1.817514 1.917835 1.850117 1.743972 1.609832 1.56728 1.580901 1.623987 1.760685 1.809137 
2.050694 1.943536 1.782637 1.682062 1.625935 1.693852 1.719756 1.811746 1.785003 1.799951 1.791986 1.809279 1.824436 1.953755 1.865513 1.741113 1.608346 1.532307 1.435612 1.380991 1.360442 1.469634 1.599888 1.693425 1.779301 1.77132 1.745106 1.802265 1.877842 1.887643 1.875335 1.674366 1.674315 1.651971 1.647079 1.593042 1.55192 1.544539 1.587472 1.551935 1.570225 1.615772 1.583932 1.598433 1.621026 1.600432 1.626011 1.618982 1.577092 1.552509 1.640247 1.685851 1.542118 1.307382 1.161996 1.136463 1.252888 1.699757 1.674036 1.787541 1.680027 1.709238 1.78663 1.774708 1.738799 1.698902 1.641982 1.535272 1.454451 1.357095 1.256464 1.264215 1.445327 1.33851 1.354196 1.574431 1.668283 1.610162 1.518416 1.379515 1.341608 1.06758 1.020675 1.025354 1.051273 1.167322 1.30934 1.507451 1.432367 1.376418 1.358606 1.284448 1.333144 1.305053 1.264037 1.217645 1.223596 1.355493 1.408797 1.331873 1.270212 1.094888 0.9022359 0.9606771 1.031274 1.097406 1.151376 1.219644 1.137699 1.147602 1.168395 1.165887 1.247385 1.264184 1.158019 1.037073 1.08554 1.109389 1.134403 1.109237 1.016992 0.9696848 1.017211 1.054554 1.08909 1.100488 1.061151 1.200835 1.069253 1.021086 0.9764292 0.9586526 0.989328 0.9765768 0.8831419 0.8558796 0.8611085 0.83555 0.8533722 0.8570853 0.8409869 0.8412161 0.8480775 0.8796171 0.9801625 1.020568 1.006906 0.9622689 0.9296916 0.9529866 1.008412 1.139241 1.158726 1.181838 1.157388 1.06608 0.915033 0.7722613 0.80638 0.97824 1.254139 1.355936 1.435037 1.415389 1.395212 1.422301 1.452544 1.386229 1.413904 1.435098 1.472319 1.536351 1.573475 1.618132 1.616663 1.659621 1.658171 1.71115 1.731531 1.731526 1.612456 1.634917 1.716857 1.83793 1.715051 1.763971 1.805277 1.795567 1.799168 1.84203 1.849908 1.852136 1.77338 1.754139 1.659814 1.628386 1.615737 1.682423 1.782297 1.82435 
2.014947 1.946232 1.856831 1.748692 1.69968 1.740188 1.757837 1.809757 1.804478 1.818857 1.821308 1.841201 1.927423 1.916111 1.851094 1.80549 1.728408 1.617446 1.516082 1.386331 1.351185 1.437306 1.540842 1.753641 1.808125 1.77542 1.721892 1.719329 1.813364 1.862441 1.817387 1.682967 1.674758 1.686151 1.676818 1.654326 1.626204 1.637521 1.616271 1.609033 1.665333 1.627242 1.667073 1.619348 1.601617 1.664311 1.649199 1.683293 1.63067 1.696654 1.690149 1.544061 1.469598 1.305109 1.177515 1.210702 1.340585 1.467167 1.617512 1.66074 1.640354 1.939198 1.728637 1.791869 1.744969 1.701593 1.652027 1.544559 1.419982 1.358957 1.308847 1.375543 1.454228 1.393543 1.397353 1.451837 1.632114 1.707386 1.585886 1.409642 1.219415 1.047438 0.9507384 0.9618571 1.059076 1.160069 1.262323 1.324375 1.343754 1.325733 1.252145 1.249485 1.294494 1.251204 1.242949 1.245726 1.26422 1.367105 1.363163 1.304244 1.131769 1.004948 1.037759 1.129277 1.015608 1.019418 1.032948 1.032846 1.131362 1.286234 1.220926 1.230452 1.324935 1.311695 1.220794 1.198506 1.220468 1.275771 1.258157 1.082676 0.9343913 0.9178914 1.011911 0.9629252 1.10265 1.123041 1.155282 1.125513 1.114811 1.036671 0.9880919 0.914794 0.9197124 0.9368837 0.9048452 0.8570901 0.8449034 0.8785746 0.9147633 0.9151753 0.8879994 0.8885641 0.9409678 0.9954315 1.080128 1.08201 1.095682 1.0764 1.044122 0.9950908 1.000879 1.10854 1.17461 1.225448 1.199543 1.021381 0.8291157 0.6005186 0.6649211 0.8923889 1.212427 1.307769 1.381901 1.38716 1.369186 1.373814 1.382339 1.402587 1.45554 1.423512 1.537434 1.606536 1.727136 1.601684 1.643859 1.662943 1.617863 1.716048 1.639439 1.675562 1.660638 1.694818 1.708454 1.715824 1.710469 1.761748 1.798176 1.779347 1.801421 1.826537 1.84413 1.810983 1.733408 1.724161 1.653675 1.69728 1.69378 1.747303 1.829726 1.820418 
1.979827 1.946044 1.891036 1.805129 1.725661 1.702513 1.745096 1.783446 1.781717 1.788309 1.875314 1.919071 2.033924 1.975468 1.974003 1.924158 1.819197 1.753788 1.598601 1.38035 1.313511 1.374195 1.488794 1.701298 1.744424 1.7604 1.806136 1.816151 1.782404 1.76125 1.899434 1.885879 1.74243 1.725778 1.714756 1.69229 1.681975 1.654153 1.635706 1.672133 1.678293 1.701944 1.688709 1.636982 1.642994 1.68195 1.715311 1.691125 1.702274 1.676665 1.630482 1.539372 1.455581 1.254205 1.189767 1.162973 1.254048 1.430134 1.69521 1.79164 1.70998 1.78482 1.802947 1.812738 1.750863 1.696059 1.588683 1.486922 1.456908 1.338388 1.365208 1.456399 1.470321 1.422596 1.44494 1.565525 1.61003 1.54076 1.465819 1.283044 1.106256 1.015812 0.9501688 0.8835134 1.0166 1.046482 1.200301 1.267821 1.309844 1.290343 1.211328 1.227258 1.327753 1.295999 1.257995 1.231612 1.299788 1.379043 1.324167 1.1958 1.034306 1.052402 1.030105 1.08855 1.0761 1.028375 1.032912 1.024189 1.130497 1.235544 1.318145 1.304244 1.341862 1.309961 1.360457 1.278034 1.27747 1.263839 1.176299 1.010278 0.985437 0.8797089 1.010421 1.00332 1.119867 1.161 1.22322 1.11768 1.061258 1.069162 0.9164825 0.870457 0.9101094 0.9397421 0.9384092 0.9290864 0.9053029 0.9090363 0.917861 0.8662708 0.8637277 0.8873891 1.014607 1.055551 1.144693 1.164097 1.201649 1.155562 1.135721 1.039646 0.9921916 1.016829 1.107054 1.179015 1.149235 0.9733979 0.8689055 0.7742147 0.8060088 0.9709206 1.222538 1.36122 1.388447 1.387776 1.383767 1.390833 1.441339 1.434417 1.505543 1.653431 1.508493 1.553796 1.594853 1.616881 1.641931 1.637486 1.653451 1.681965 1.656758 1.698297 1.669956 1.694991 1.730529 1.736922 1.747441 1.789936 1.795231 1.750828 1.779174 1.831089 1.909224 1.802845 1.731526 1.678679 1.675409 1.743763 1.778055 1.775501 1.769749 1.826471 
2.12563 1.987222 1.927209 1.839283 1.763711 1.722848 1.70228 1.726836 1.722014 1.815083 1.85031 1.872939 1.931451 1.898884 1.835046 1.873005 1.967264 1.809869 1.63833 1.380421 1.274764 1.327671 1.463734 1.639658 1.755635 1.753534 1.754684 1.80757 1.834182 1.908024 1.865401 1.810597 1.875147 1.832452 1.827702 1.740055 1.731882 1.745106 1.737772 1.721348 1.684147 1.752262 1.749974 1.688567 1.731292 1.733662 1.662973 1.737858 1.66015 1.60589 1.463851 1.472605 1.388147 1.287744 1.200962 1.085351 1.136657 1.348774 1.611134 1.740198 1.785776 1.800165 1.773813 1.771997 1.717895 1.639835 1.550002 1.4511 1.378977 1.312921 1.362004 1.419366 1.434066 1.498056 1.526971 1.680612 1.610396 1.609501 1.406203 1.216857 1.176528 1.107517 0.9914795 0.9444672 0.8653298 0.9664551 1.097131 1.246449 1.322616 1.345188 1.298161 1.30398 1.305556 1.263259 1.249796 1.245218 1.312087 1.315612 1.231943 1.149759 1.090107 1.14661 1.14248 1.152149 1.143655 1.044641 1.114002 1.204889 1.267211 1.249582 1.278828 1.299127 1.256438 1.278736 1.262358 1.281915 1.176981 1.146509 1.124745 0.9939514 0.9246919 0.8993266 0.9780719 1.065408 1.154301 1.110569 1.115101 1.064788 0.9747813 0.8845357 0.8856699 0.9087006 0.9748831 0.9992003 1.012145 1.009205 1.033375 0.9834991 0.9390352 0.8830709 0.8930398 0.9238881 1.098377 1.166462 1.210367 1.167932 1.136051 1.106841 1.140669 1.05693 0.9796082 0.941171 1.0098 1.058176 1.093047 1.039006 0.9783925 0.9883056 1.012221 1.192667 1.303201 1.459843 1.43813 1.420353 1.412637 1.521697 1.49092 1.459232 1.506169 1.528569 1.53633 1.56053 1.581745 1.620523 1.656524 1.665043 1.661493 1.730005 1.737121 1.810251 1.800424 1.766153 1.677179 1.726984 1.720178 1.778039 1.761382 1.797749 1.765756 1.863133 1.856526 1.820342 1.779896 1.702636 1.674804 1.696593 1.70615 1.765548 1.762908 1.84322 
2.076623 1.988504 1.938008 1.922983 1.812413 1.714034 1.655308 1.603972 1.727894 1.775278 1.771687 1.823887 1.794463 1.811843 1.828236 1.913558 1.955448 1.788629 1.646941 1.427621 1.297576 1.305515 1.40691 1.610132 1.739516 1.837203 1.785852 1.762714 1.788583 1.818546 1.87858 1.919743 1.915923 1.826593 1.796513 1.757359 1.760584 1.780751 1.799992 1.815831 1.715046 1.825606 1.77599 1.77246 1.702305 1.705077 1.728204 1.744964 1.677459 1.580967 1.483062 1.390537 1.311416 1.282042 1.138198 1.073617 1.082702 1.243326 1.483932 1.67516 1.76776 1.821847 1.718454 1.676187 1.660933 1.592228 1.532505 1.462844 1.388615 1.342065 1.364562 1.387231 1.471735 1.493315 1.66572 1.530247 1.566192 1.494913 1.360411 1.229201 1.082529 1.023553 1.041274 0.9803405 0.9033651 0.9272908 0.9973031 1.209934 1.353952 1.378539 1.346363 1.303156 1.255848 1.226053 1.198602 1.203968 1.176477 1.184386 1.07939 1.136011 1.331842 1.158131 1.157474 1.23592 1.190881 1.24358 1.254378 1.299783 1.387989 1.311685 1.288746 1.313826 1.344527 1.323475 1.270375 1.311629 1.113296 1.037236 0.996057 0.9839517 0.9750203 0.9507029 0.975478 1.069696 1.136082 1.143437 1.0823 0.9948108 0.9069052 0.899632 0.9315529 1.001678 1.032795 1.048354 1.071257 1.146316 1.255258 1.02868 0.959787 0.9379618 0.9359274 1.004739 1.090468 1.165964 1.168558 1.127344 1.07936 1.080499 1.090362 1.100987 1.011275 0.8809245 0.7828512 0.8524412 0.9622132 1.053364 1.110925 1.143971 1.203551 1.34884 1.427799 1.498163 1.507216 1.606043 1.61122 1.506367 1.496067 1.504383 1.512582 1.521809 1.52217 1.544458 1.608784 1.623336 1.649621 1.660349 1.663772 1.734384 1.747023 1.744546 1.681711 1.654555 1.697275 1.722452 1.730035 1.808603 1.73651 1.743677 1.816792 1.796111 1.887364 1.762404 1.714044 1.737553 1.683471 1.701751 1.723032 1.762699 1.808862 1.706827 
2.060612 1.977874 2.024103 1.866256 1.786513 1.681065 1.57407 1.587615 1.735239 1.723927 1.726104 1.731541 1.702925 1.759159 1.809778 1.930765 1.816766 1.927235 1.678094 1.508712 1.37326 1.308547 1.358057 1.512404 1.766199 1.843271 1.856994 1.793598 1.79519 1.900649 1.785832 1.790353 1.773411 1.893676 1.80374 1.771997 1.903024 1.778197 1.767353 1.774927 1.755477 1.760522 1.808862 1.756545 1.722055 1.722782 1.802973 1.808537 1.637954 1.541747 1.445098 1.345295 1.294641 1.268004 1.191375 1.146555 1.19995 1.19109 1.381443 1.613657 1.708307 1.721155 1.675297 1.631316 1.636418 1.607075 1.579436 1.533533 1.402871 1.362761 1.344192 1.405221 1.442672 1.477874 1.481271 1.498265 1.495441 1.452676 1.286981 1.221887 1.204314 1.18225 1.082783 1.031951 0.976119 0.9981374 0.9839671 1.141234 1.310948 1.358647 1.318521 1.199762 1.198673 1.199274 1.229033 1.209838 1.114379 1.136469 1.237695 1.263604 1.206547 1.216541 1.371627 1.203439 1.230269 1.332829 1.320652 1.331776 1.35029 1.323623 1.315164 1.333571 1.435596 1.323724 1.335275 1.227202 1.126591 1.048537 1.116174 1.038456 0.9473612 0.9578238 0.9749594 0.9697918 1.035384 1.152439 1.153304 0.9510232 0.9677113 0.8723339 0.9420918 1.063084 1.101282 1.085728 1.139418 1.304783 1.281356 1.08055 1.013793 1.003854 1.028746 1.068704 1.100412 1.120813 1.127273 1.099415 1.027668 1.032485 1.088581 1.115264 1.046798 0.9060963 0.7404418 0.7080932 0.7732992 0.9292541 1.082534 1.184585 1.269627 1.392073 1.423588 1.503997 1.632878 1.505594 1.507257 1.499307 1.503931 1.507989 1.512476 1.507501 1.520079 1.546848 1.625742 1.625325 1.672464 1.693033 1.701278 1.821975 1.758229 1.738865 1.708856 1.666122 1.727828 1.695545 1.734577 1.781895 1.715712 1.694035 1.728189 1.743549 1.762303 1.788766 1.825693 1.705642 1.69876 1.683954 1.728189 1.703724 1.728352 1.749663 
2.076934 1.96407 1.892653 1.864658 1.79725 1.671558 1.572351 1.504282 1.586918 1.649581 1.68341 1.71172 1.69907 1.735137 1.818572 1.826776 1.746667 1.76803 1.732512 1.660125 1.461226 1.361719 1.33704 1.471353 1.71468 1.88182 1.879714 1.839354 1.775847 1.7692 1.809793 1.808115 1.793904 1.798385 1.786671 1.847696 1.849166 1.774098 1.745874 1.781274 1.780257 1.753025 1.8049 1.797998 1.784219 1.77778 1.810729 1.725931 1.623661 1.474832 1.430694 1.349761 1.238697 1.331969 1.284413 1.241052 1.262827 1.243839 1.28987 1.513543 1.651361 1.693323 1.681472 1.594608 1.578465 1.582615 1.656839 1.585148 1.498997 1.392063 1.327193 1.380711 1.47943 1.65161 1.499709 1.481953 1.348561 1.265375 1.318786 1.252817 1.32734 1.298679 1.186649 1.102253 1.07436 1.02452 1.043207 1.066939 1.182774 1.242817 1.218947 1.176838 1.216775 1.34708 1.292006 1.33997 1.148131 1.180851 1.146417 1.180287 1.197158 1.26746 1.255396 1.283355 1.340423 1.388574 1.390105 1.364669 1.468342 1.371856 1.374704 1.436954 1.343581 1.39068 1.413705 1.343149 1.249775 1.161066 1.076318 1.046426 0.9967743 0.9637187 0.9506978 0.9049264 0.9934987 0.9888853 0.9980509 0.9693339 0.9258412 0.915155 0.9282114 0.9615316 1.085138 1.124053 1.104817 1.157104 1.147343 1.106627 1.064121 1.075662 1.159306 1.201359 1.169331 1.118672 1.091058 1.066898 1.042179 1.045745 1.041477 1.058293 1.020374 0.9617198 0.8423707 0.8124632 0.7482948 0.8037609 0.9579712 1.116627 1.301045 1.420409 1.398665 1.380156 1.432067 1.482538 1.492944 1.489277 1.495121 1.505411 1.521015 1.525909 1.54726 1.57172 1.581048 1.644398 1.694757 1.710942 1.718246 1.767135 1.764256 1.757506 1.771798 1.794453 1.772338 1.752328 1.842335 1.802606 1.76776 1.815719 1.814101 1.808511 1.793649 1.707188 1.693872 1.788853 1.720305 1.795231 1.794351 1.811695 1.80552 1.804656 
2.053649 1.993616 1.895018 1.848749 1.773411 1.695469 1.609023 1.539433 1.547266 1.565581 1.664585 1.723148 1.736586 1.733362 1.772185 1.756265 1.772414 1.804803 1.780084 1.789804 1.58523 1.42546 1.336989 1.318979 1.481632 1.697509 1.811202 1.849669 1.789773 1.772465 1.784356 1.824177 1.815978 1.889271 1.841704 1.764983 1.830637 1.742125 1.738789 1.750716 1.798064 1.854211 1.799458 1.829477 1.841455 1.764902 1.812194 1.76866 1.611454 1.510583 1.385685 1.371016 1.333846 1.258651 1.24946 1.290491 1.266097 1.297942 1.366576 1.498178 1.642379 1.700332 1.684528 1.611586 1.589624 1.550297 1.693155 1.592325 1.521341 1.414005 1.349461 1.357243 1.45969 1.623102 1.515069 1.339802 1.244109 1.2371 1.330698 1.398034 1.422301 1.278019 1.205901 1.238885 1.083312 0.9415426 0.9440296 0.9780822 0.9879242 1.038319 1.084172 1.177876 1.286864 1.370945 1.240091 1.243193 1.224852 1.33407 1.264424 1.245264 1.223708 1.261591 1.34471 1.300841 1.276814 1.299666 1.322031 1.288538 1.510996 1.414428 1.425882 1.368534 1.342508 1.430419 1.461516 1.379002 1.316736 1.23029 1.190484 1.089715 1.051294 0.9610737 1.008183 0.9721163 0.9574878 0.9790789 1.020257 1.008645 0.9675282 0.9461607 0.9697305 1.048649 1.105631 1.103347 1.074523 1.126479 1.162647 1.146646 1.135243 1.15603 1.217182 1.286671 1.260227 1.195174 1.141265 1.082117 1.054096 0.9732248 0.930607 0.9515777 0.9971047 1.006398 0.9945669 0.9453167 0.8425588 0.7600239 0.852065 1.112197 1.339812 1.398014 1.320337 1.307957 1.376362 1.461359 1.45909 1.453114 1.491352 1.534982 1.552347 1.573323 1.577585 1.594171 1.642298 1.730224 1.742715 1.921965 1.842584 1.771381 1.765624 1.793568 1.784555 1.781946 1.839085 1.860219 1.881311 1.834395 1.761184 1.812845 1.816888 1.700825 1.667611 1.604033 1.66455 1.693206 1.797561 1.741642 1.842752 1.797505 1.838525 1.83142 
2.097325 2.021763 1.913415 1.82319 1.776102 1.753107 1.679112 1.692148 1.521122 1.534041 1.600056 1.703216 1.733448 1.728667 1.741795 1.783146 1.904713 1.814376 1.815454 1.825698 1.681411 1.500996 1.345661 1.18813 1.31078 1.52308 1.61029 1.787088 1.766051 1.772968 1.812412 1.798735 1.855056 1.925368 1.866902 1.844369 1.809691 1.738606 1.842253 1.830581 1.849908 1.83559 1.864308 1.853621 1.814055 1.759856 1.725443 1.68108 1.603749 1.460438 1.421701 1.343647 1.367135 1.323612 1.270385 1.294901 1.302387 1.441247 1.528141 1.627776 1.656661 1.661488 1.681207 1.654565 1.602782 1.625864 1.576995 1.566054 1.501947 1.443313 1.410796 1.41308 1.526737 1.60651 1.464364 1.256876 1.201542 1.258066 1.349003 1.497151 1.490325 1.314284 1.250548 1.106302 0.9574931 0.9375294 0.9130441 0.8861988 1.016209 0.9711598 1.131921 1.174346 1.311807 1.37209 1.22709 1.349786 1.325942 1.363545 1.322839 1.308018 1.263676 1.318002 1.370497 1.403101 1.299976 1.259337 1.288782 1.359638 1.496118 1.427168 1.392607 1.339156 1.342894 1.376774 1.464512 1.366108 1.354496 1.329441 1.297606 1.144642 1.097553 1.04076 0.9418934 0.9866983 1.052031 1.040236 1.075052 1.035536 0.9852998 0.9863881 1.003961 1.05074 1.079828 1.056228 1.049508 1.122725 1.185342 1.186782 1.200983 1.190012 1.237817 1.293059 1.270446 1.208688 1.166523 1.031869 1.01364 0.8658791 0.7907957 0.8765095 1.0331 1.141692 1.063496 1.007455 0.8742358 0.8692463 0.9800813 1.300755 1.389047 1.339614 1.29487 1.319467 1.355142 1.39629 1.379322 1.45438 1.509973 1.514708 1.56225 1.570856 1.588693 1.606449 1.711303 1.842782 1.906478 1.796981 1.831486 1.741622 1.773004 1.88126 1.833332 1.911925 1.83115 1.892791 1.903365 1.879663 1.811949 1.79075 1.728972 1.592543 1.553888 1.536701 1.647572 1.730859 1.763376 1.727589 1.971409 1.934305 1.859572 1.888213 
2.159672 2.118234 1.976388 1.862034 1.803389 1.785725 1.817163 1.702849 1.600213 1.547489 1.595728 1.655725 1.740645 1.723337 1.750579 1.739908 1.796894 1.945683 1.925165 1.889114 1.728932 1.540236 1.354232 1.174921 1.178318 1.327747 1.505904 1.673069 1.753625 1.775735 1.802347 1.794661 1.800969 1.797057 1.886534 1.855285 1.748682 1.779728 1.782241 1.750884 1.867639 1.807418 1.806614 1.794209 1.758737 1.717742 1.688791 1.615747 1.541813 1.491245 1.407709 1.379775 1.384251 1.290511 1.260156 1.307677 1.362319 1.563079 1.719883 1.68258 1.666635 1.660226 1.751515 1.695057 1.652729 1.552255 1.53042 1.545394 1.510944 1.479283 1.498285 1.594613 1.534214 1.495513 1.318709 1.217498 1.229796 1.370798 1.433862 1.448724 1.435337 1.365223 1.359404 1.200555 1.034881 0.94139 0.960972 0.9669638 1.049575 1.175923 1.180719 1.347706 1.396829 1.376967 1.257684 1.319706 1.336938 1.257623 1.349776 1.366185 1.269332 1.310139 1.383407 1.425567 1.402699 1.354791 1.339725 1.29726 1.338154 1.412276 1.370671 1.355234 1.369155 1.458175 1.457864 1.435597 1.395217 1.3518 1.230422 1.1929 1.076603 1.031681 1.055098 1.149682 1.070072 1.025069 0.9761141 0.9724007 0.9803661 0.9919881 1.021509 1.05459 1.068781 1.085875 1.120162 1.188974 1.232858 1.264281 1.258869 1.221394 1.219344 1.205988 1.197412 1.172947 1.149708 1.07021 0.9962046 0.8689818 0.8481081 0.9035838 0.9777975 1.124882 1.031747 0.9312429 0.8594046 0.9689117 1.258005 1.391377 1.442727 1.33348 1.320418 1.292744 1.350783 1.35917 1.366194 1.394551 1.454304 1.519312 1.518457 1.591679 1.635304 1.678323 1.623402 -9999 1.894388 1.827738 1.7816 1.810388 1.880355 1.803745 1.858713 1.873555 1.916391 1.933435 1.867258 2.046345 1.806792 1.748356 1.697682 1.603637 1.604928 1.634159 1.617227 1.653853 1.710987 1.867842 1.834762 1.935953 1.816629 1.704187 
2.138076 2.097843 2.072768 1.939981 1.817605 1.763574 1.835799 1.784947 1.69228 1.567341 1.532113 1.587234 1.711293 1.726221 1.686202 1.66868 1.685342 1.770359 1.866159 1.896071 1.664031 1.527663 1.354598 1.255136 1.19111 1.216516 1.34114 1.5428 1.865432 1.779855 1.798415 1.782129 1.790033 1.806441 1.815881 1.777475 1.828058 1.762989 1.849842 1.763178 1.852131 1.786971 1.782408 1.772704 1.748463 1.651666 1.668308 1.636209 1.564096 1.463368 1.416849 1.409077 1.35209 1.313781 1.292108 1.327809 1.44288 1.557275 1.748997 1.751372 1.70733 1.699584 1.659535 1.752954 1.746428 1.656519 1.578333 1.558562 1.595906 1.548319 1.619999 1.580179 1.495335 1.410191 1.274372 1.264347 1.299514 1.392902 1.403406 1.419407 1.368006 1.42314 1.455265 1.334584 1.203307 1.083292 1.087193 1.178359 1.145619 1.258925 1.350132 1.244958 1.228713 1.23975 1.268096 1.186823 1.314065 1.363906 1.223815 1.324955 1.285379 1.337767 1.323582 1.47057 1.55432 1.515639 1.528919 1.34175 1.357924 1.382588 1.451908 1.392984 1.403711 1.407958 1.525491 1.484572 1.474573 1.287088 1.21146 1.064183 1.191263 1.19284 1.186212 1.173776 1.129714 1.022638 0.9186594 0.9217467 0.9399656 0.9718058 1.008971 1.047174 1.09855 1.122842 1.171315 1.232797 1.255889 1.262008 1.291782 1.245131 1.153085 1.051538 1.045567 1.004632 1.054915 1.012877 0.9690847 0.9446809 0.9572998 0.979776 1.025339 0.9992667 0.9247476 0.8582398 0.9006644 1.182341 1.413507 1.424397 1.373595 1.356383 1.344486 1.320581 1.353154 1.353067 1.368555 1.384002 1.413802 1.456618 1.503137 1.542276 1.579156 1.627847 1.670887 1.720503 -9999 1.825601 1.825052 1.849705 1.915572 1.938776 1.887201 1.91749 1.949487 1.967065 1.975717 1.907098 1.853413 1.71766 1.670079 1.5443 1.579752 1.653228 1.670424 1.617588 1.710539 1.744623 1.83435 1.871535 1.665262 1.590987 
2.066181 2.116393 2.026997 1.936685 1.800388 1.75772 1.757659 1.712371 1.718566 1.599832 1.578185 1.604771 1.684407 1.706049 1.686533 1.66662 1.669845 1.80313 1.925617 1.833022 1.681278 1.540435 1.437799 1.354807 1.261392 1.19254 1.227273 1.500202 1.633747 1.764632 1.819076 1.736698 1.779687 1.802733 1.798354 1.804392 1.788182 1.816624 1.757705 1.78987 1.820897 1.826781 1.826374 1.764795 1.741286 1.713012 1.657703 1.592065 1.529382 1.468001 1.461013 1.482238 1.409814 1.354567 1.329797 1.359923 1.451613 1.617822 1.636565 1.761967 1.704934 1.789102 1.66723 1.87124 1.697122 1.730702 1.730936 1.679712 1.642689 1.621189 1.662006 1.590163 1.499129 1.434895 1.3606 1.280501 1.405079 1.356154 1.324457 1.316115 1.297276 1.341602 1.478881 1.516829 1.443872 1.27865 1.253213 1.322234 1.405328 1.43846 1.416274 1.428252 1.288232 1.273197 1.175567 1.170236 1.200423 1.196436 1.279672 1.29486 1.400807 1.443119 1.336475 1.361073 1.476439 1.592147 1.574203 1.368209 1.355625 1.417774 1.46083 1.449406 1.438109 1.461094 1.47504 1.544127 1.517399 1.339212 1.197829 1.156315 1.205016 1.298537 1.239409 1.185114 1.115666 1.048944 0.990106 0.969517 0.9186441 0.9571472 1.058654 1.151458 1.217182 1.237894 1.245136 1.285587 1.303308 1.301945 1.30165 1.2996 1.126103 0.970931 0.8238311 0.8319234 0.9469441 1.010197 1.004307 0.9676249 0.9938698 1.049443 1.025278 0.9451131 0.9504892 0.9290914 1.053771 1.317331 1.374455 1.374714 1.322478 1.358087 1.384409 1.399474 1.389495 1.391469 1.395659 1.402826 1.405674 1.414824 1.441395 1.488361 1.539071 1.610173 1.691258 1.847782 1.805017 1.809707 1.77454 1.943847 1.91516 1.873244 1.983703 1.946202 1.978341 2.009902 1.992186 2.114145 1.887343 1.725193 1.662098 1.690541 1.580428 1.694579 1.651371 1.66368 1.700632 1.842147 1.853418 1.826084 1.664855 1.51567 
2.026855 2.063191 2.059243 1.934676 1.804025 1.790862 1.698989 1.669504 1.732955 1.641087 1.639108 1.627603 1.679895 1.690098 1.716684 1.683842 1.74063 1.833083 1.90574 1.861902 1.713805 1.599115 1.496443 1.443872 1.345453 1.225229 1.192326 1.302332 1.511911 1.773177 1.80017 1.896499 1.829746 1.825433 1.806823 1.838225 1.824884 1.762847 1.862736 1.925856 1.792617 1.781966 1.789514 1.771783 1.720682 1.708007 1.616606 1.563943 1.507887 1.482273 1.508773 1.480325 1.472431 1.404352 1.384093 1.403843 1.529545 1.60002 1.593139 1.739821 1.73857 1.727563 1.787388 1.709009 1.672123 1.730422 1.724095 1.695596 1.631225 1.608102 1.684885 1.58909 1.63536 1.584141 1.471312 1.42547 1.442412 1.357487 1.359272 1.331796 1.317799 1.319294 1.334746 1.540831 1.495696 1.53457 1.521834 1.503463 1.371149 1.313883 1.341221 1.341592 1.333403 1.319111 1.372288 1.219715 1.163665 1.244511 1.420852 1.313109 1.397699 1.494857 1.507115 1.368829 1.441517 1.590875 1.595107 1.397765 1.392353 1.369353 1.515044 1.516127 1.446608 1.45435 1.500197 1.463032 1.368733 1.165638 1.08938 1.178252 1.226989 1.40865 1.23977 1.144113 1.082752 1.093525 1.095926 1.038365 0.9678284 0.9423309 1.040287 1.1973 1.258493 1.257104 1.23266 1.272699 1.361785 1.31788 1.289946 1.254739 1.107467 0.9623861 0.8415516 0.8523295 0.9607635 1.030715 1.008503 1.071868 1.064096 1.194813 1.052566 1.008412 1.010715 1.161366 1.296452 1.377847 1.335397 1.37123 1.327829 1.39449 1.429676 1.437901 1.431527 1.42754 1.429279 1.426116 1.427515 1.422042 1.438796 1.492975 1.570286 1.620686 1.653477 1.729542 1.851597 1.754068 1.802682 1.820667 1.954401 1.985783 1.937667 1.967126 2.018142 2.038904 1.969543 1.853957 1.767592 1.563297 1.639251 1.631636 1.608423 1.518864 1.529657 1.533024 1.625441 1.81548 1.756428 1.751733 1.616642 1.522567 
2.013498 2.07726 2.067417 1.950337 1.849664 1.800129 1.694823 1.688852 1.723367 1.702625 1.658512 1.661452 1.660786 1.694055 1.683491 1.662281 1.687397 1.737919 1.834904 1.991973 1.772485 1.666823 1.546213 1.456644 1.393894 1.301218 1.231851 1.251398 1.375818 1.5443 1.68873 1.831445 1.901697 1.875543 1.862466 1.834309 1.874923 1.819472 1.842447 1.886575 1.803415 1.835723 1.807082 1.756097 1.710931 1.654382 1.592798 1.554132 1.513299 1.437845 1.450255 1.488112 1.515471 1.43346 1.430399 1.447488 1.533568 1.678222 1.613703 1.717137 1.756901 1.86564 1.79105 1.753331 1.662561 1.643228 1.713953 1.67517 1.586842 1.559269 1.558898 1.612995 1.688089 1.657373 1.563532 1.486124 1.494104 1.414026 1.408034 1.388401 1.361022 1.334004 1.320042 1.40247 1.397821 1.386804 1.525547 1.497425 1.328948 1.332361 1.355905 1.388218 1.385675 1.470076 1.348947 1.434625 1.25983 1.233123 1.401346 1.528502 1.426116 1.53485 1.588062 1.518111 1.519322 1.457264 1.604527 1.535363 1.568506 1.515919 1.536096 1.48741 1.482584 1.44553 1.435358 1.426818 1.313053 1.187545 1.147404 1.22088 1.391885 1.331115 1.23033 1.112146 1.104954 1.142206 1.161325 1.13716 0.9787331 0.8952677 0.9961384 1.172962 1.223032 1.184116 1.162474 1.137349 1.254342 1.317417 1.282668 1.183598 1.116266 1.025741 0.9696389 1.014317 1.119557 1.067845 1.092137 1.204563 1.13952 1.155705 1.139632 1.214802 1.223479 1.367079 1.349695 1.339156 1.367186 1.308379 1.39219 1.431635 1.474949 1.486327 1.477172 1.471201 1.46648 1.470667 1.461475 1.487406 1.509699 1.558964 1.628112 1.630807 1.762613 1.771132 1.768081 1.794718 1.815713 1.854552 1.91043 2.001642 1.962066 1.993041 1.989465 2.036458 2.046793 1.775206 1.580886 1.535521 1.601653 1.629836 1.537149 1.537205 1.502684 1.551396 1.584105 1.73322 1.791732 1.829843 1.71791 1.574645 
2.006682 2.065612 2.08466 2.025201 1.89362 1.818358 1.783487 1.711074 1.687946 1.637908 1.657694 1.685322 1.721546 1.6746 1.665867 1.613122 1.627674 1.691573 1.818786 1.987573 1.790246 1.696537 1.550501 1.471602 1.430775 1.388701 1.306533 1.243753 1.272475 1.428303 1.556482 1.6902 1.849435 1.916605 1.882628 1.848993 1.822443 1.839761 1.866078 1.784001 1.848306 1.78955 1.905837 1.808867 1.726627 1.640944 1.579909 1.570535 1.530684 1.480071 1.376591 1.385818 1.41371 1.47178 1.505146 1.515146 1.636163 1.680043 1.652348 1.701624 1.754698 1.850325 1.918146 1.84555 1.70317 1.626194 1.627008 1.572432 1.478876 1.431777 1.546015 1.6044 1.592508 1.735732 1.578633 1.528477 1.631799 1.521133 1.455276 1.434971 1.432515 1.386199 1.351038 1.320546 1.274281 1.330448 1.316848 1.38039 1.297978 1.285399 1.365111 1.376174 1.460723 1.409336 1.396972 1.440571 1.366368 1.308186 1.290893 1.557499 1.612914 1.487431 1.488672 1.556726 1.581659 1.534942 1.55492 1.549458 1.647317 1.526956 1.595544 1.510761 1.476841 1.422301 1.403787 1.376194 1.343256 1.267018 1.291462 1.336684 1.393111 1.309101 1.196084 1.096028 1.094049 1.155979 1.138335 1.062123 0.9629962 0.8822979 0.9382059 1.070184 1.12829 1.14007 1.097416 1.072875 1.164799 1.254963 1.246377 1.169377 1.090911 1.076537 0.9914286 1.22384 1.332406 1.172922 1.154596 1.164046 1.220473 1.247944 1.305994 1.346597 1.330916 1.335285 1.331206 1.389393 1.33203 1.294845 1.341816 1.429183 1.465204 1.502802 1.498773 1.510253 1.514052 1.523675 1.531987 1.563125 1.594776 1.6451 1.712239 1.703963 1.765461 1.790185 1.878025 1.804926 1.893035 1.856617 1.920277 1.969319 1.983636 2.11359 2.249215 2.218774 1.883106 1.695673 1.494765 1.450667 1.550053 1.577921 1.669392 1.472976 1.476358 1.529011 1.681629 1.765446 1.817763 1.741134 1.703658 1.534896 
1.949335 2.001067 2.066848 2.062016 1.938343 1.860473 1.804686 1.776915 1.681808 1.63746 1.644266 1.657805 1.691863 1.667271 1.605198 1.565449 1.568114 1.630777 1.714782 1.923115 1.785613 1.633503 1.540114 1.462045 1.481419 1.464965 1.364669 1.22356 1.217706 1.307738 1.420725 1.484547 1.638854 1.817478 1.88835 1.905323 1.851836 1.876128 1.854649 1.798049 1.767343 1.770995 1.81963 1.799422 1.683994 1.646387 1.610488 1.591582 1.533268 1.443587 1.368672 1.325947 1.380339 1.459482 1.548201 1.563745 1.685368 1.752786 1.69965 1.771539 1.799265 1.83672 1.878712 1.729832 1.732141 1.782948 1.649764 1.563435 1.504256 1.435368 1.414824 1.5095 1.587066 1.532907 1.524169 1.617558 1.60947 1.505965 1.485849 1.515782 1.447641 1.405842 1.372995 1.369526 1.257735 1.25539 1.278843 1.274316 1.261906 1.297225 1.421808 1.43582 1.405415 1.460082 1.416177 1.366225 1.375335 1.376047 1.541732 1.509093 1.498636 1.604623 1.590829 1.645975 1.559752 1.648879 1.520736 1.499597 1.558476 1.493494 1.52632 1.522862 1.486287 1.427983 1.385782 1.356027 1.366398 1.393706 1.430093 1.443643 1.447992 1.321095 1.167332 1.118351 1.091343 1.075698 1.020898 1.001199 0.9778736 0.9504484 0.9701577 1.034413 1.114445 1.154418 1.155481 1.155267 1.184457 1.217432 1.209146 1.209701 1.117019 1.103138 1.119404 1.387587 1.405405 1.289366 1.223825 1.195896 1.289178 1.381942 1.376754 1.404931 1.341236 1.334085 1.379816 1.393167 1.386413 1.379571 1.372252 1.403075 1.450331 1.500691 1.494257 1.546314 1.536671 1.540002 1.629526 1.59054 1.687529 1.65189 1.705631 1.746352 1.771641 1.894545 1.905288 1.918359 1.892404 1.911905 2.0154 2.057952 2.091414 2.068048 2.09825 2.123066 1.835245 1.619948 1.353214 1.440256 1.509276 1.495431 1.486123 1.459889 1.602187 1.568577 1.646168 1.711252 1.726856 1.675612 1.636362 1.570143 
1.857472 1.911427 1.995391 2.069162 1.974019 1.896285 1.824213 1.76214 1.66665 1.622242 1.608723 1.600493 1.612929 1.629765 1.597894 1.532205 1.537179 1.59499 1.698587 1.827559 1.852746 1.677596 1.62479 1.588256 1.531814 1.517994 1.395069 1.271244 1.209461 1.228301 1.285028 1.322427 1.418812 1.575693 1.789662 1.889424 1.927876 1.819254 1.734689 1.732492 1.74563 1.929681 1.754866 1.862894 1.704416 1.650344 1.598551 1.544295 1.52396 1.53632 1.428354 1.411839 1.411071 1.46823 1.557281 1.587152 1.566522 1.527516 1.563618 1.747542 1.825957 1.831511 1.848118 1.680912 1.712091 1.685129 1.64156 1.544641 1.441939 1.379678 1.397256 1.384475 1.389408 1.40457 1.471048 1.546874 1.617751 1.568038 1.529403 1.471002 1.492919 1.475707 1.430922 1.350254 1.300033 1.268737 1.305805 1.351505 1.328516 1.376311 1.349359 1.436645 1.35883 1.476805 1.423232 1.381006 1.477655 1.405674 1.461419 1.53781 1.569396 1.628458 1.642847 1.551075 1.613565 1.624689 1.475941 1.509312 1.500945 1.592183 1.544122 1.531407 1.510731 1.469959 1.392323 1.389739 1.321863 1.438191 1.488412 1.48532 1.358697 1.258325 1.182662 1.128987 1.102025 0.9836822 0.9526609 1.006753 1.091028 1.103845 1.115976 1.157444 1.186858 1.223449 1.238784 1.2465 1.243921 1.252039 1.241093 1.230173 1.214949 1.246143 1.39865 1.463943 1.404779 1.301055 1.256815 1.260929 1.299193 1.372583 1.371881 1.429707 1.364485 1.358011 1.43021 1.401051 1.390553 1.411213 1.405415 1.426925 1.461994 1.46854 1.508646 1.570988 1.568938 1.623661 1.655282 1.655542 1.686985 1.687438 1.754755 1.773203 1.771748 1.911259 1.933817 1.864516 1.877537 1.996444 2.052708 1.947692 2.003152 2.172062 2.210896 2.107777 1.743697 1.387898 1.266178 1.358652 1.427784 1.473332 1.325286 1.446537 1.610788 1.683074 1.694233 1.667729 1.653385 1.60205 1.512231 1.405832 
1.807677 1.828739 1.914926 1.960021 2.039779 1.914061 1.841872 1.76684 1.677754 1.624251 1.699721 1.601714 1.563028 1.578068 1.558674 1.526051 1.540486 1.586918 1.696888 1.761265 1.917464 1.760919 1.74061 1.638269 1.590209 1.541355 1.457564 1.333358 1.256209 1.234059 1.223988 1.199055 1.217228 1.369852 1.555251 1.821181 1.881779 1.848978 1.770578 1.724842 1.745732 1.748076 1.765456 1.719664 1.697967 1.658146 1.664901 1.53807 1.5222 1.55106 1.495655 1.429391 1.410832 1.470982 1.520059 1.527719 1.427164 1.440195 1.540725 1.678476 1.752166 1.8447 1.750248 1.731317 1.724491 1.773381 1.64984 1.565754 1.422693 1.36918 1.378458 1.399377 1.393721 1.404413 1.449441 1.511916 1.630131 1.585565 1.528838 1.50331 1.501637 1.533294 1.487721 1.506672 1.486734 1.455377 1.490569 1.365696 1.38333 1.454329 1.412358 1.396051 1.414255 1.424473 1.476907 1.418537 1.58524 1.604781 1.546167 1.485167 1.609349 1.526524 1.546975 1.546915 1.567005 1.573104 1.533345 1.537001 1.566431 1.601744 1.552728 1.594247 1.629683 1.600493 1.445815 1.309259 1.316604 1.372074 1.413471 1.409113 1.372029 1.309254 1.219822 1.148904 1.054834 0.9749185 0.9830617 1.069167 1.205097 1.241566 1.271346 1.281483 1.290974 1.309178 1.308445 1.295664 1.309646 1.308532 1.30605 1.306421 1.27309 1.392491 1.421406 1.399616 1.33584 1.324477 1.344781 1.309691 1.359333 1.38241 1.475066 1.443089 1.477248 1.440068 1.468744 1.45553 1.496026 1.440184 1.474105 1.437326 1.483392 1.496764 1.539753 1.604008 1.601846 1.641489 1.654092 1.678593 1.772348 1.805022 1.801324 1.790979 1.83113 1.85445 1.811919 1.830484 1.853611 1.906722 1.970631 2.05048 2.188445 2.168334 2.191649 1.812881 1.587549 1.246947 1.12711 1.238524 1.386601 1.417937 1.38625 1.39277 1.5897 1.545877 1.355849 1.367878 1.367339 1.391092 1.414621 1.253513 
1.869775 1.8497 1.895018 1.965245 2.043151 1.923115 1.850437 1.779754 1.730427 1.706649 1.625263 1.595748 1.572758 1.556869 1.556416 1.548563 1.544829 1.565042 1.638015 1.730575 1.937387 1.933882 1.869155 1.771351 1.62682 1.564788 1.491266 1.416747 1.340107 1.288151 1.252898 1.201512 1.149194 1.177087 1.345295 1.671818 1.916345 1.77629 1.751886 1.713881 1.780232 1.768554 1.827412 1.80168 1.711806 1.721348 1.623499 1.502227 1.513762 1.520756 1.475885 1.439467 1.458129 1.515894 1.464746 1.497532 1.41694 1.305322 1.502689 1.647353 1.731414 1.78281 1.851582 1.767984 1.727955 1.71468 1.512242 1.429188 1.402241 1.380019 1.352157 1.547296 1.546564 1.450576 1.481114 1.538283 1.61621 1.608153 1.672347 1.528711 1.517719 1.486927 1.547967 1.520008 1.525079 1.541274 1.5894 1.487792 1.385049 1.388925 1.36476 1.417438 1.446222 1.445317 1.527378 1.481851 1.564874 1.511392 1.508147 1.533685 1.540979 1.532582 1.490869 1.46528 1.486688 1.581176 1.602502 1.563643 1.577824 1.572661 1.573694 1.691146 1.619109 1.480641 1.420694 1.268391 1.227792 1.354644 1.449274 1.451044 1.464751 1.388859 1.237207 1.173252 1.107868 1.049025 1.074131 1.217427 1.330214 1.317417 1.402704 1.378173 1.381026 1.359333 1.33997 1.316522 1.325001 1.315769 1.405298 1.404103 1.421966 1.364089 1.415613 1.346404 1.347391 1.345295 1.390777 1.388813 1.382695 1.444055 1.467757 1.534031 1.529276 1.481113 1.499353 1.500614 1.519291 1.531239 1.534677 1.553695 1.564366 1.554925 1.578572 1.586119 1.619419 1.658578 1.678471 1.773747 1.78604 1.77338 1.803369 1.816868 1.919559 1.934096 1.989104 1.879053 1.844487 1.862426 2.110056 2.171319 2.202508 2.203836 2.017003 1.769998 1.454436 1.117563 1.052815 1.12391 1.283354 1.327458 1.392069 1.431451 1.463423 1.455693 1.292917 1.154631 1.146865 1.22263 1.184661 0.9903604 
2.004246 1.977146 1.956542 2.014073 1.979552 1.956435 1.88891 1.815179 1.758742 1.717406 1.637999 1.592757 1.563313 1.563923 1.549844 1.573231 1.565169 1.591725 1.654957 1.800912 1.903243 2.063206 1.897867 1.829304 1.725071 1.591715 1.526056 1.478052 1.415379 1.362405 1.326715 1.282907 1.182713 1.092472 1.13097 1.369425 1.71496 1.835794 1.799773 1.728937 1.725956 1.758834 1.703861 1.716501 1.732192 1.611083 1.556141 1.5301 1.520959 1.48736 1.408868 1.353189 1.391458 1.539814 1.598479 1.616536 1.410674 1.350336 1.441583 1.624287 1.73323 1.852762 1.88274 1.783894 1.818419 1.561003 1.540231 1.462762 1.40305 1.431294 1.375228 1.425368 1.539794 1.594558 1.66722 1.682637 1.592894 1.712991 1.634658 1.575184 1.499348 1.443409 1.41101 1.419285 1.418634 1.523528 1.418308 1.399413 1.379383 1.430561 1.392796 1.501947 1.423898 1.479918 1.504709 1.560088 1.626026 1.5437 1.445637 1.403228 1.539148 1.486002 1.461084 1.490996 1.508991 1.557703 1.703144 1.570749 1.592874 1.533558 1.586313 1.573882 1.630568 1.572081 1.427764 1.269042 1.233316 1.29841 1.446756 1.442977 1.420028 1.377634 1.319365 1.204116 1.158955 1.117787 1.118382 1.236123 1.339181 1.384714 1.414412 1.416701 1.39422 1.417017 1.387252 1.38359 1.36917 1.436949 1.461074 1.462467 1.437275 1.352401 1.319838 1.392841 1.422789 1.433008 1.41484 1.392613 1.404291 1.421401 1.466079 1.484374 1.526198 1.533136 1.530562 1.533853 1.545231 1.560622 1.585529 1.58319 1.591399 1.621189 1.625803 1.615071 1.649825 1.664829 1.700113 1.828902 1.794443 1.856826 1.820189 1.835768 1.954731 1.893548 1.916295 1.92284 1.887664 2.046142 2.07024 2.163095 2.161839 2.165241 1.955972 1.741322 1.505879 1.266092 1.076324 1.020517 1.092193 1.208536 1.320429 1.37447 1.310586 1.165725 1.013834 0.9204242 0.9386536 1.009251 0.9445638 0.6709177 
2.179936 2.124984 2.06965 2.003707 1.945571 1.980345 1.929473 1.873946 1.769825 1.683771 1.657597 1.574584 1.529835 1.552077 1.568821 1.632888 1.621668 1.640278 1.746118 1.779642 1.844049 1.842849 2.000686 1.85062 1.785089 1.651336 1.590723 1.528487 1.482634 1.461252 1.387435 1.348779 1.254851 1.105071 1.04666 1.259917 1.513132 1.76068 1.771966 1.737838 1.804722 1.808537 1.719659 1.713454 1.717004 1.618041 1.595702 1.548929 1.523157 1.414209 1.247354 1.206211 1.334787 1.607522 1.790125 1.738392 1.493163 1.485147 1.439727 1.639159 1.784041 1.868036 1.912729 1.733921 1.750802 1.617593 1.532856 1.446624 1.444523 1.3851 1.387816 1.441227 1.64099 1.682046 1.62327 1.636595 1.610427 1.72146 1.596282 1.55723 1.447382 1.43404 1.315861 1.360798 1.396763 1.460112 1.369699 1.354003 1.429229 1.346755 1.336618 1.362685 1.407795 1.423598 1.552901 1.509363 1.683832 1.452936 1.471841 1.407912 1.473378 1.506972 1.529433 1.552942 1.644164 1.608382 1.62037 1.534067 1.554188 1.555958 1.564157 1.533919 1.579558 1.494511 1.372822 1.279565 1.221668 1.342518 1.461313 1.519032 1.40133 1.336949 1.269047 1.223962 1.187296 1.146804 1.10763 1.210011 1.326273 1.41194 1.42546 1.43079 1.436924 1.447865 1.451913 1.476251 1.45463 1.39715 1.488702 1.458302 1.454772 1.419763 1.394301 1.397643 1.461079 1.432855 1.390487 1.437641 1.451985 1.437056 1.456415 1.514856 1.516275 1.530918 1.53895 1.551981 1.582747 1.589883 1.599079 1.607411 1.632933 1.639012 1.655451 1.665791 1.667037 1.73088 1.804529 1.837111 1.872522 1.830214 1.844283 1.879495 1.886591 1.998127 1.915582 1.94022 1.917093 1.968205 1.939101 2.001072 2.051497 2.119816 1.935174 1.81935 1.631092 1.465794 1.142384 0.8546029 0.8480924 1.022541 1.199975 1.200673 1.015832 0.8844137 0.790038 0.7371561 0.7972299 0.8323711 0.6984039 0.4207754 
2.284173 2.21998 2.1587 2.083856 1.972614 1.952463 1.982116 1.909285 1.805994 1.720025 1.621622 1.582727 1.578419 1.611902 1.625218 1.64865 1.676731 1.658853 1.663629 1.664926 1.66603 1.740366 1.876621 1.90957 1.833449 1.730961 1.671686 1.5879 1.540058 1.470728 1.436182 1.409713 1.321329 1.202997 1.156051 1.318074 1.532373 1.76777 1.766031 1.727243 1.866144 1.723561 1.865783 1.776259 1.694177 1.686431 1.619185 1.567219 1.460178 1.307596 1.187392 1.218281 1.345438 1.554417 1.734425 1.771265 1.620904 1.527551 1.479247 1.73061 1.89248 1.884673 1.837167 1.755202 1.675541 1.646041 1.583119 1.525125 1.483408 1.472335 1.445382 1.409514 1.431736 1.439132 1.512186 1.571476 1.647653 1.556278 1.697743 1.601851 1.434931 1.339288 1.302128 1.402948 1.33939 1.354145 1.298364 1.319345 1.331918 1.394296 1.469883 1.481917 1.506535 1.436115 1.479949 1.524652 1.544168 1.549677 1.426497 1.438013 1.605035 1.487899 1.559737 1.685881 1.721948 1.640756 1.552423 1.535155 1.554737 1.550114 1.540175 1.530354 1.581516 1.525283 1.383422 1.254546 1.206659 1.309056 1.364521 1.438394 1.368219 1.343805 1.243438 1.253605 1.173649 1.130731 1.102304 1.200601 1.31904 1.441812 1.454497 1.449136 1.482151 1.515339 1.467259 1.488143 1.498137 1.426182 1.499419 1.496128 1.451873 1.486754 1.465041 1.467645 1.444899 1.487731 1.499485 1.495732 1.484893 1.500136 1.524001 1.541091 1.539916 1.530313 1.556167 1.564869 1.583993 1.600656 1.60442 1.613529 1.637537 1.652577 1.663985 1.678908 1.686848 1.795923 1.827463 1.857416 1.901631 1.946507 1.869022 1.984186 1.948536 1.990696 1.928975 1.985641 1.948297 2.043156 2.147027 2.157643 2.042922 1.987466 1.990355 2.07789 2.009419 1.629292 1.150547 0.8247263 0.8551067 1.001082 1.158701 1.058221 0.8103628 0.6764008 0.6724285 0.6207211 0.7896057 0.7444043 0.5487915 0.377288 
2.366271 2.195189 2.212249 2.149739 2.023899 1.962193 1.950693 1.908172 1.826949 1.724552 1.643472 1.62038 1.623692 1.657001 1.611225 1.636011 1.626916 1.615264 1.583093 1.558796 1.590224 1.655847 1.849979 1.917657 1.953602 1.936456 1.795689 1.682092 1.659138 1.607004 1.509973 1.470163 1.386707 1.338368 1.342279 1.486678 1.652592 1.762033 1.791564 1.74533 1.729298 1.723204 1.864659 1.749668 1.694136 1.66252 1.647577 1.586013 1.425587 1.301482 1.215367 1.256387 1.333927 1.495782 1.700311 1.690434 1.758239 1.602497 1.641097 1.753941 1.878508 1.866856 1.798888 1.720702 1.662205 1.628493 1.604461 1.543374 1.527287 1.596521 1.501484 1.325393 1.364836 1.374266 1.351902 1.414906 1.371286 1.485233 1.63329 1.677286 1.514713 1.566507 1.475905 1.527424 1.396315 1.388457 1.332015 1.397913 1.471567 1.513951 1.580911 1.454146 1.490503 1.451573 1.442773 1.439075 1.429503 1.457763 1.60267 1.498697 1.482116 1.518101 1.703439 1.713352 1.589822 1.563933 1.528599 1.546645 1.572026 1.562087 1.545806 1.523152 1.583282 1.471999 1.407526 1.253727 1.182067 1.243214 1.33642 1.356897 1.353474 1.296742 1.254973 1.174285 1.127684 1.092605 1.101358 1.216028 1.332686 1.421167 1.450275 1.449177 1.432886 1.556838 1.612548 1.519861 1.603352 1.49533 1.479608 1.526168 1.471887 1.496174 1.563597 1.450128 1.484822 1.52896 1.553542 1.521992 1.517343 1.534046 1.567249 1.560347 1.550216 1.553156 1.591826 1.599003 1.60709 1.617293 1.618834 1.613514 1.635843 1.665776 1.64277 1.674453 1.726068 1.813089 1.784733 1.881591 1.920618 1.939727 1.891687 1.90924 1.929631 2.029922 2.057061 2.001077 1.944009 2.044712 1.966165 1.94054 1.868092 1.91071 1.950433 2.026137 2.094761 1.685332 1.133661 0.9647462 1.110803 1.187051 1.149093 0.8501067 0.6548859 0.5762826 0.5992929 0.6897725 0.6875854 0.7331074 0.4479004 0.421528 
2.28218 2.275374 2.287607 2.158014 2.090148 1.999114 1.954492 1.964573 1.847879 1.763091 1.709243 1.667886 1.694828 1.67929 1.67223 1.630106 1.593866 1.566192 1.5431 1.530639 1.592269 1.654611 1.764245 1.813313 1.810419 1.985625 1.916844 1.81313 1.76773 1.702885 1.688882 1.565378 1.499694 1.431899 1.495955 1.505477 1.639688 1.907495 1.884037 1.786234 1.777393 1.812824 1.750096 1.711928 1.70966 1.720855 1.647251 1.524052 1.352045 1.233102 1.273731 1.327132 1.460479 1.470575 1.524555 1.647007 1.859059 1.687697 1.681131 1.663283 1.752583 1.834177 1.788619 1.752537 1.728606 1.757135 1.66632 1.624027 1.595936 1.649779 1.546726 1.428074 1.252807 1.228708 1.241337 1.277765 1.320393 1.444732 1.594914 1.640482 1.568592 1.57468 1.555821 1.491835 1.488418 1.496698 1.515334 1.532236 1.495777 1.527831 1.485701 1.588876 1.483387 1.446802 1.362894 1.425755 1.438623 1.414636 1.447498 1.468851 1.515268 1.684305 1.558099 1.721302 1.598037 1.556985 1.541111 1.560195 1.570556 1.560988 1.642063 1.550012 1.574731 1.514301 1.362476 1.236134 1.20466 1.225453 1.288629 1.278619 1.320825 1.267959 1.236246 1.185276 1.12212 1.094593 1.173242 1.253208 1.315174 1.372741 1.407887 1.407297 1.502862 1.58645 1.607634 1.592427 1.581603 1.464181 1.52601 1.538777 1.552189 1.538105 1.524678 1.478199 1.540445 1.551813 1.580911 1.566431 1.583592 1.565856 1.542418 1.496754 1.603021 1.591211 1.587829 1.611714 1.632827 1.640777 1.643269 1.642862 1.66456 1.679875 1.698338 1.770837 1.757756 1.82405 1.871957 1.912708 1.879516 1.881438 1.912103 2.008463 1.945922 1.959355 1.992207 2.076761 2.11301 2.009363 1.867013 1.736195 1.695896 1.765237 1.9535 2.070434 2.097111 1.74033 1.304702 1.21205 1.250319 1.219705 1.01273 0.6878802 0.5692129 0.5289091 0.5278002 0.6293781 0.6795438 0.6946197 0.6624844 0.4936056 
2.334233 2.271478 2.222615 2.165125 2.054575 2.025736 1.939279 1.924198 1.947875 1.907068 1.778487 1.737192 1.708149 1.696568 1.682097 1.621312 1.58025 1.553547 1.544361 1.632084 1.622593 1.675485 1.682667 1.664616 1.748524 1.993483 1.942702 1.872156 1.796457 1.664087 1.709202 1.710514 1.668247 1.613453 1.468581 1.529967 1.620762 -9999 2.067346 1.940139 1.946502 1.842045 1.759607 1.733647 1.727294 1.703282 1.580469 1.446471 1.324345 1.259032 1.306645 1.384292 1.307789 1.329751 1.477645 1.654387 1.760248 1.69172 1.614486 1.59292 1.659362 1.800211 1.872665 1.856144 1.843072 1.757161 1.737268 1.77599 1.815057 1.740737 1.67108 1.538817 1.379098 1.311761 1.30253 1.43787 1.418542 1.548903 1.50153 1.647506 1.683216 1.466989 1.385258 1.41573 1.446461 1.539316 1.547616 1.572626 1.520883 1.518838 1.535598 1.576532 1.390441 1.367756 1.34795 1.347894 1.419651 1.468144 1.456883 1.542663 1.641072 1.530405 1.585804 1.605381 1.562763 1.69198 1.573129 1.578114 1.57227 1.563277 1.640934 1.704935 1.554391 1.547083 1.343968 1.311156 1.242924 1.296386 1.387114 1.36678 1.393732 1.29163 1.197717 1.182769 1.148101 1.148467 1.204405 1.245106 1.29489 1.307611 1.322336 1.375543 1.483306 1.57613 1.632349 1.584044 1.487797 1.530496 1.478703 1.527429 1.489404 1.489567 1.468205 1.446324 1.442219 1.413904 1.533014 1.559361 1.597844 1.529809 1.557225 1.518366 1.572209 1.525084 1.608937 1.613316 1.762084 1.785389 1.664713 1.655695 1.672901 1.710825 1.72355 1.818775 1.847909 1.818658 1.896102 1.853957 1.867949 1.966918 1.985997 1.914835 1.96057 1.991968 2.008056 1.999989 2.022017 1.98738 1.77277 1.551579 1.414763 1.523096 1.787368 2.168278 2.126174 1.935373 1.530593 1.126392 1.077961 0.8778065 0.7037954 0.581715 0.4876343 0.4345642 0.479008 0.5482626 0.6029703 0.7087443 0.6815937 0.4641865 
2.341577 2.283477 2.218555 2.163207 2.188089 2.119938 1.926187 1.870589 1.84796 1.889774 1.830194 1.752054 1.709655 1.727701 1.724842 1.672342 1.626774 1.563791 1.580336 1.616357 1.637328 1.630874 1.590443 1.580937 1.700825 1.995366 1.947498 1.902556 1.835062 1.60413 1.527292 1.558588 1.516423 1.472304 1.431777 1.488835 1.624709 -9999 -9999 1.951277 1.876912 1.801391 1.823246 1.806736 1.717559 1.632242 1.499312 1.356683 1.298629 1.310302 1.317951 1.283309 1.24444 1.276559 1.449874 1.614781 1.746352 1.803572 1.627537 1.617634 1.691568 1.835621 1.924341 1.87507 1.845911 1.813796 1.797556 1.836984 1.783716 1.875167 1.817723 1.656925 1.586272 1.47852 1.534173 1.525008 1.585148 1.536528 1.533212 1.594069 1.470544 1.384525 1.315347 1.407169 1.486729 1.557103 1.53869 1.499729 1.517582 1.51835 1.497059 1.432402 1.298959 1.338632 1.430627 1.533156 1.542134 1.476373 1.500243 1.577122 1.567463 1.566726 1.702905 1.664194 1.615396 1.635828 1.727477 1.565591 1.56141 1.605941 1.60973 1.750146 1.621179 1.537637 1.473301 1.360249 1.342182 1.340453 1.390756 1.494246 1.409865 1.317066 1.201725 1.159194 1.211481 1.20646 1.245854 1.294412 1.284733 1.290862 1.315154 1.398838 1.611749 1.521921 1.654794 1.466633 1.500935 1.521682 1.53721 1.483123 1.447326 1.427082 1.382201 1.370584 1.374129 1.388971 1.476419 1.55961 1.542677 1.600692 1.625289 1.606302 1.538207 1.546197 1.574548 1.611322 1.609466 1.683598 1.787093 1.649983 1.728128 1.791559 1.743158 1.769876 1.808979 1.805429 1.840026 1.8683 1.884058 1.910414 1.94346 1.955123 2.020344 2.24916 2.03133 1.922566 1.882822 1.816522 1.690169 1.459126 1.329375 1.341348 1.512516 1.857294 2.04221 2.114954 1.545643 1.074136 0.5791716 0.35 0.3347919 0.3895507 0.4048145 0.3189584 0.3535503 0.4082937 0.5283956 0.675948 0.5309997 0.3402955 
2.339649 2.285232 2.219242 2.170236 2.123468 2.009185 1.921543 1.841038 1.788222 1.763269 1.836186 1.837061 1.789331 1.756616 1.739364 1.717737 1.673431 1.619135 1.595275 1.568175 1.597833 1.518701 1.520644 1.57198 1.694803 1.918298 1.952157 1.82907 1.666055 1.476007 1.375716 1.375965 1.391539 1.383559 1.389836 1.510777 1.721699 -9999 -9999 1.845529 1.801609 1.792591 1.936772 1.786681 1.702412 1.531244 1.409743 1.413772 1.357665 1.351856 1.362355 1.22383 1.185714 1.25918 1.45174 1.626525 1.726587 1.875299 1.784733 1.680164 1.707346 1.771382 1.875502 1.870823 1.893248 1.849064 1.85265 1.841526 1.83234 1.882053 1.927082 1.749551 1.69935 1.603566 1.66399 1.6625 1.63214 1.615859 1.574553 1.466364 1.359221 1.277892 1.262831 1.396107 1.512664 1.56138 1.538339 1.493936 1.537948 1.509531 1.436497 1.359572 1.307219 1.338073 1.4623 1.591084 1.582274 1.553395 1.646417 1.645639 1.673166 1.639006 1.690103 1.591959 1.574279 1.593845 1.62563 1.567621 1.554712 1.603397 1.710178 1.736449 1.582834 1.592228 1.485366 1.465448 1.407683 1.420384 1.445845 1.402882 1.342264 1.347258 1.275344 1.231454 1.237166 1.263818 1.286564 1.290684 1.306309 1.339161 1.39924 1.476449 1.607044 1.617003 1.491347 1.490167 1.480529 1.531244 1.555017 1.536645 1.484903 1.445164 1.423903 1.38654 1.372934 1.371942 1.421854 1.491072 1.558954 1.585636 1.594715 1.631011 1.720524 1.623585 1.605636 1.611027 1.617665 1.6413 1.674219 1.66485 1.751138 1.738107 1.764408 1.786005 1.825082 1.837564 1.859577 1.933511 1.942362 1.963897 1.949732 2.13422 2.01421 2.224155 1.97944 1.886748 1.74415 1.747848 1.677942 1.540074 1.399662 1.290867 1.362298 1.644169 1.974949 2.08675 1.607721 0.8210338 0.2805268 0.0002788665 -0.1690877 -0.02620447 0.005040357 0.08704123 0.2415569 0.354364 0.2116036 0.4626201 0.352904 0.1899151 
2.311116 2.263824 2.21176 2.211409 2.072748 2.022419 1.947056 1.787525 1.732614 1.718306 1.756936 1.849349 1.880268 1.809351 1.820098 1.760314 1.710692 1.688114 1.578892 1.522007 1.491663 1.483758 1.523319 1.596297 1.687626 1.891982 1.923598 1.791767 1.649601 1.447275 1.340753 1.317667 1.308053 1.336776 1.43695 1.561283 1.75565 1.891524 1.813781 1.75092 1.750411 1.806924 1.842945 1.707966 1.587188 1.453414 1.380721 1.435673 1.463393 1.377288 1.315449 1.272506 1.196217 1.247034 1.366937 1.578449 1.693765 2.052769 1.936344 1.739211 1.691761 1.701903 1.823552 1.870584 1.90452 1.933435 1.959059 2.003615 1.800129 1.836527 1.880044 1.778818 1.730529 1.66751 1.68992 1.607812 1.60206 1.563511 1.477436 1.48089 1.295673 1.266377 1.347116 1.584828 1.63979 1.625736 1.618768 1.592686 1.626184 1.658375 1.5151 1.387597 1.34354 1.402541 1.550277 1.635955 1.596155 1.751647 1.713149 1.743046 1.697468 1.607746 1.534209 1.546269 1.566995 1.587717 1.588591 1.575581 1.576237 1.7663 1.707498 1.749811 1.561075 1.490366 1.504109 1.475839 1.39277 1.429178 1.389835 1.338007 1.505304 1.393915 1.43817 1.329757 1.318521 1.329787 1.327229 1.36208 1.427352 1.432825 1.477121 1.503803 1.678756 1.634556 1.479654 1.502303 1.479445 1.521061 1.557575 1.554986 1.531544 1.505227 1.492181 1.462534 1.43935 1.419056 1.418654 1.442835 1.485737 1.524555 1.524255 1.558806 1.624322 1.65103 1.618931 1.611647 1.666091 1.605173 1.657042 1.756204 1.714431 1.826318 1.843836 1.88421 1.834207 1.84762 1.872029 1.957819 2.070871 1.973037 2.076008 1.997965 2.037647 2.177001 2.101271 1.789698 1.653167 1.632491 1.733631 1.655949 1.735025 1.395227 1.328246 1.427082 1.755914 2.080102 1.728494 0.9343047 0.2007995 -0.1192027 -0.1122336 -0.2020619 -0.5457461 -0.4775848 -0.06855772 0.03845733 0.2434078 0.294275 0.1853426 0.05179239 
2.277709 2.245401 2.206013 2.155288 2.113183 1.982105 1.897679 1.857828 1.735366 1.695673 1.755172 1.865991 1.88742 1.928944 1.902307 1.831954 1.787678 1.707498 1.57672 1.526824 1.509403 1.528899 1.57551 1.617949 1.726409 1.819518 1.931756 1.739191 1.651687 1.527597 1.426294 1.339451 1.296152 1.329579 1.41752 1.723942 1.825489 1.873193 1.726816 1.716653 1.900211 1.860757 1.688308 1.65605 1.554208 1.426731 1.433618 1.447138 1.479583 1.414997 1.357665 1.328938 1.25656 1.25742 1.325866 1.50622 1.771916 1.985315 1.888157 1.71676 1.678685 1.591063 1.75831 1.855854 1.9122 1.931863 1.940149 1.82113 1.782617 1.887547 1.823312 1.808211 1.749984 1.671782 1.562906 1.568231 1.595646 1.521621 1.41572 1.298186 1.266646 1.326598 1.532012 1.700443 1.674727 1.659387 1.773442 1.618432 1.606383 1.50538 1.388925 1.379419 1.395634 1.530395 1.635899 1.681665 1.700377 1.742705 1.734699 1.652119 1.674249 1.607655 1.575998 1.574935 1.582936 1.590255 1.602665 1.606444 1.610142 1.743717 1.753814 1.700611 1.509322 1.520044 1.474588 1.439742 1.385563 1.339263 1.349415 1.371108 1.441466 1.4417 1.551029 1.497349 1.383361 1.391728 1.421635 1.450866 1.508849 1.495411 1.479283 1.510288 1.63833 1.656936 1.578912 1.547535 1.50979 1.497507 1.539834 1.556655 1.558959 1.54691 1.539794 1.539758 1.534616 1.518101 1.497619 1.444833 1.45346 1.437026 1.465768 1.549626 1.557997 1.635233 1.662932 1.615615 1.631377 1.609125 1.72322 1.781692 1.754973 1.763879 1.76038 1.82083 1.851098 1.824487 1.818028 1.984949 1.97294 1.983179 2.039056 1.97851 2.129953 2.187896 2.263386 1.893961 1.643208 1.540186 1.693953 1.724293 1.666172 1.454589 1.291431 1.238423 1.440571 1.772078 1.860813 1.171146 0.5044545 -0.09387822 -0.3864695 -0.5575459 -0.7179567 -0.9141694 -0.4351756 -0.2528636 0.07732636 -0.0448252 0.04691569 -0.1766561 
2.264439 2.240716 2.22324 2.148884 2.035557 1.964883 1.89894 1.91989 1.785872 1.729939 1.79313 1.816217 1.832585 1.734999 1.817565 1.88331 1.788171 1.721974 1.632654 1.559477 1.5611 1.582534 1.66341 1.641773 1.672434 1.760767 1.819909 1.719751 1.69936 1.608774 1.521336 1.400552 1.312443 1.326583 1.486612 1.662459 1.685393 1.876606 1.723962 1.752237 1.794855 1.79815 1.689172 1.610299 1.512765 1.483504 1.456826 1.445739 1.471155 1.423725 1.407398 1.375492 1.325667 1.30933 1.340478 1.502567 1.660994 1.84884 1.843174 1.698796 1.525059 1.532149 1.652231 1.789011 1.877161 1.858057 1.750976 1.731856 1.818074 1.862583 1.868046 1.817539 1.762262 1.665165 1.583464 1.540572 1.521147 1.534754 1.40367 1.292495 1.295017 1.395278 1.65248 1.788787 1.703658 1.646936 1.607731 1.515431 1.473749 1.429157 1.391646 1.410628 1.528756 1.611215 1.700616 1.688348 1.775873 1.777668 1.863575 1.675699 1.693501 1.632216 1.65662 1.651153 1.612294 1.604344 1.614262 1.67315 1.830021 1.735829 1.729654 1.584894 1.547754 1.604033 1.513706 1.41722 1.325896 1.320017 1.321547 1.332549 1.369974 1.470392 1.539962 1.489663 1.431136 1.448297 1.459482 1.490579 1.519744 1.476953 1.443063 1.669132 1.736012 1.664692 1.649571 1.61884 1.572524 1.525583 1.545949 1.557545 1.573948 1.574136 1.578958 1.590321 1.60087 1.589965 1.554615 1.505614 1.494231 1.476571 1.49744 1.533904 1.569488 1.539 1.61857 1.647801 1.655877 1.74327 1.762715 1.804132 1.842218 1.850127 1.778421 1.851704 1.868738 1.877883 1.954996 1.94936 2.016438 2.00183 1.999343 2.021046 2.054925 2.175719 2.145074 2.19756 1.71082 1.552067 1.55226 1.53866 1.597665 1.417306 1.104832 0.9531647 1.107085 1.654581 1.9794 1.247842 0.3701314 -0.3472698 -0.8762308 -0.8394318 -1.236232 -0.8833566 -0.638153 -0.4669902 -0.3205976 -0.02258795 -0.2109478 -0.2284597 
2.292525 2.266163 2.213261 2.153334 2.036086 1.944986 1.907734 1.886713 1.844319 1.800887 1.767618 1.784275 1.678908 1.678923 1.699345 1.781631 1.833795 1.732802 1.656147 1.592823 1.625472 1.576069 1.599039 1.630411 1.667301 1.835621 1.824691 1.749684 1.737705 1.651976 1.551014 1.412678 1.323216 1.352345 1.530221 1.630929 1.668665 1.709431 1.745513 1.83794 1.798364 1.755614 1.664484 1.556395 1.551314 1.55609 1.484506 1.484064 1.42165 1.432372 1.447163 1.497776 1.410455 1.403421 1.453958 1.524306 1.675307 1.807117 1.77986 1.698648 1.527007 1.55489 1.673766 1.827463 1.70377 1.646448 1.605167 1.579507 1.703979 1.82554 1.888645 1.969781 1.830448 1.71409 1.617842 1.511189 1.490778 1.41013 1.391351 1.376204 1.360147 1.518549 1.586587 1.626626 1.542947 1.429203 1.431701 1.451624 1.477558 1.507786 1.487456 1.496637 1.692707 1.636057 1.650959 1.823246 1.943557 1.820342 1.719639 1.714314 1.783522 1.707188 1.762338 1.736866 1.727574 1.608764 1.615605 1.652622 1.7781 1.726831 1.773711 1.6047 1.599684 1.468805 1.517485 1.398472 1.336471 1.357233 1.478021 1.396931 1.464898 1.386321 1.563272 1.546548 1.500569 1.425602 1.452819 1.44256 1.431711 1.426223 1.441949 1.596114 1.678628 1.705067 1.707762 1.668415 1.644322 1.614343 1.590305 1.588469 1.607258 1.550297 1.566247 1.574258 1.646926 1.65954 1.645965 1.601485 1.558399 1.538375 1.540664 1.541437 1.550541 1.578734 1.642033 1.699935 1.722762 1.741434 1.82114 1.853382 1.886357 1.912724 1.858992 1.870742 1.871484 1.881148 1.879149 1.968093 2.037154 2.139886 2.055027 2.030349 2.045943 2.230478 2.283736 2.185632 1.691517 1.529876 1.433455 1.502893 1.438562 1.175327 0.8406566 0.6602925 0.7123045 1.597223 1.869272 1.007649 -0.006180962 -0.9835916 -1.353592 -1.235626 -0.9571126 -0.9355825 -0.8280181 -0.5140432 -0.005940835 -0.061086 -0.04561349 -0.2095082 
2.334675 2.323556 2.237894 2.166966 2.033929 2.005543 1.962773 1.936253 1.919539 1.820378 1.749429 1.722497 1.681156 1.587371 1.585499 1.652134 1.837564 1.776127 1.6964 1.596511 1.553191 1.537332 1.559885 1.627293 1.726572 1.922474 1.918314 1.881805 1.769846 1.590819 1.527887 1.396132 1.347467 1.404993 1.554997 1.753707 1.8258 1.7595 1.817458 1.917515 1.785989 1.70468 1.642659 1.6171 1.697219 1.61032 1.594049 1.560027 1.485076 1.469705 1.45734 1.495253 1.476902 1.582986 1.620193 1.589527 1.717548 1.672784 1.756555 1.717945 1.805673 1.616713 1.595188 1.611052 1.528034 1.480895 1.439391 1.469929 1.687733 1.833261 1.968199 1.883269 1.845982 1.697371 1.592131 1.484171 1.43461 1.406702 1.39716 1.40954 1.5549 1.540542 1.713113 1.592569 1.465875 1.379236 1.425033 1.543054 1.603952 1.626271 1.622837 1.663425 1.815815 1.838866 1.881545 -9999 -9999 1.860636 1.780323 1.872573 1.864409 1.870477 1.655547 1.678018 1.627974 1.615935 1.627812 1.652892 1.664453 1.645059 1.783853 1.644266 1.616485 1.533009 1.548166 1.427311 1.554483 1.480514 1.550155 1.517313 1.461338 1.420974 1.403782 1.474201 1.37359 1.497385 1.457035 1.269708 1.302062 1.482528 1.620304 1.736042 1.644662 1.658833 1.732019 1.570896 1.596709 1.692097 1.672357 1.667876 1.718495 1.650079 1.672057 1.64246 1.622038 1.690444 1.660231 1.650293 1.574508 1.517872 1.588937 1.588601 1.611774 1.597467 1.655491 1.7253 1.780801 1.835937 1.849476 1.810485 1.799295 1.918532 1.877832 1.893111 1.90217 1.908767 2.002201 2.003264 2.019876 2.045612 2.13243 2.153533 2.076741 2.168919 2.231251 2.06903 1.762648 1.479384 1.27574 1.250187 1.144322 0.8601013 0.4995262 0.3951505 0.4085734 1.293624 1.686782 0.949706 -0.09939679 -1.171204 -1.505971 -1.269485 -0.6316478 -0.9047599 -1.147552 -0.439036 -0.146408 -0.07913738 -0.2109323 -0.1691947 
2.409901 2.305281 2.250609 2.211948 2.070439 2.04814 2.04662 2.063038 1.92899 1.865666 1.784286 1.749327 1.66545 1.627623 1.591206 1.705662 1.792764 1.807906 1.741774 1.597243 1.521295 1.47973 1.510568 1.602762 1.716404 1.820978 1.845758 1.840936 1.807743 1.665806 1.529917 1.407012 1.418995 1.507282 1.789555 1.629017 1.67485 1.772246 1.812835 1.804214 1.782861 1.770654 1.700708 1.672113 1.701018 1.69964 1.648513 1.635609 1.615142 1.550974 1.474695 1.474171 1.502496 1.572422 1.705387 1.678272 1.682357 1.661198 1.716801 1.792902 1.756036 1.61857 1.446822 1.315586 1.320433 1.506621 1.452641 1.485412 1.605641 1.801787 1.86326 1.948551 1.857172 1.771483 1.675943 1.495782 1.467716 1.43906 1.453475 1.496571 1.568648 1.660944 1.654006 1.533614 1.535013 1.553888 1.500177 1.594181 1.714934 1.821944 1.84559 1.802617 1.704294 1.685953 1.777297 1.971887 -9999 1.770339 1.730376 1.764352 1.73117 1.881382 1.681665 1.659545 1.617558 1.739669 1.684198 1.643401 1.673329 1.661106 1.644749 1.666396 1.574691 1.657978 1.542373 1.535415 1.529479 1.51746 1.523787 1.615666 1.44697 1.413044 1.372359 1.405415 1.526931 1.407399 1.310836 1.1672 1.239354 1.354984 1.548837 1.640476 1.62771 1.590875 1.733825 1.687657 1.714039 1.715514 1.65219 1.736602 1.744033 1.728535 1.675394 1.619018 1.611134 1.642099 1.666833 1.743707 1.733621 1.607533 1.666727 1.658223 1.674412 1.702386 1.656432 1.770522 1.806757 1.854226 1.87593 1.886026 1.83439 1.837396 1.868102 1.910074 1.930892 2.009571 2.014286 2.045628 2.068196 2.105015 2.090951 2.249994 2.21618 2.060169 2.166884 2.137567 1.739781 1.440012 1.173567 0.9782856 0.8277221 0.5642485 0.2087394 0.1457153 0.391392 0.8639618 1.394271 1.005289 -0.1124025 -0.9706625 -1.448578 -1.187027 -0.5065104 -1.144485 -0.7309619 -0.6014251 -0.4723257 -0.394399 -0.09778843 -0.1812999 
2.378402 2.35118 2.274433 2.161747 2.135303 2.148304 2.173242 2.046381 1.958485 1.867558 1.85943 1.822646 1.747842 1.740111 1.616098 1.652862 1.718698 1.805022 1.809493 1.639241 1.528767 1.469985 1.48771 1.570225 1.655471 1.748224 1.777058 1.845559 1.76247 1.679717 1.524164 1.462188 1.49651 1.622247 1.745945 1.664814 1.786523 1.800556 1.781264 1.775578 1.711547 1.742558 1.850941 1.751154 1.768304 1.677621 1.723672 1.706715 1.67869 1.585362 1.536208 1.449426 1.463541 1.561065 1.599776 1.569594 1.584019 1.707183 1.700561 1.756301 1.699411 1.609567 1.433954 1.282953 1.294667 1.436497 1.547764 1.465102 1.514749 1.695327 1.843011 1.875172 1.855366 1.83586 1.72354 1.61355 1.603632 1.640065 1.656157 1.689269 1.647267 1.709848 1.669046 1.63654 1.642033 1.677001 1.689803 1.829848 1.838571 1.755294 1.712549 1.708693 1.795882 1.803608 1.749836 1.826318 1.805826 1.817254 1.825189 1.739689 1.7524 1.874027 1.799814 1.691466 1.588179 -9999 1.769881 1.637343 1.710463 1.612563 1.646941 1.622817 1.528543 1.560225 1.60117 1.604435 1.590626 1.625767 1.676767 1.481444 1.448231 1.361052 1.343642 1.406076 1.492685 1.472218 1.335703 1.25832 1.320978 1.413955 1.575082 1.687484 1.616413 1.599069 1.674478 1.713444 1.730778 1.703968 1.701486 1.716135 1.750294 1.730162 1.65366 1.563486 1.547667 1.549809 1.657012 1.690922 1.707875 1.67757 1.747085 1.738687 1.755309 1.772968 1.738997 1.813541 1.836089 1.879571 1.895863 1.880355 1.914351 1.936314 1.897622 1.926172 2.009968 2.020212 1.990645 2.082051 2.046024 2.12536 2.180638 2.267246 2.131046 2.224908 1.996921 1.845885 1.650852 1.391972 1.083805 0.7890308 0.4952178 0.2140952 0.04495141 0.002882894 0.2947532 0.7351013 1.216486 0.591033 -0.01613869 -0.83078 -1.405065 -1.251205 -0.7904052 -0.9764456 -0.6924592 -0.6701814 -0.7705129 -0.5102285 -0.3477022 -0.08247385 
2.430205 2.339212 2.263991 2.18815 2.156951 2.074838 2.041869 1.977772 2.069381 1.893559 1.869735 1.893757 1.73002 1.602838 1.60473 1.633193 1.706415 1.765334 1.772836 1.719878 1.575738 1.504104 1.47352 1.515227 1.586689 1.683852 1.818231 1.86592 1.845554 1.739547 1.544448 1.499093 1.519891 1.637516 1.733982 1.804005 1.794524 1.837305 1.82611 1.7642 1.735142 1.730025 1.739114 1.752598 1.824411 1.693414 1.781529 1.719746 1.723571 1.697931 1.574116 1.4588 1.416294 1.423334 1.474959 1.594242 1.621199 1.561731 1.601282 1.644266 1.629393 1.60383 1.482182 1.377486 1.396936 1.471017 1.458973 1.373916 1.369511 1.476093 1.666549 1.787093 1.757282 1.75772 1.780522 1.7315 1.673705 1.678634 1.685526 1.725615 1.804768 1.601424 1.779876 1.679569 1.800678 1.751087 1.824833 1.79427 1.730986 1.707554 1.695734 1.765893 1.791656 1.820021 1.803822 1.864338 1.775201 1.743661 1.913807 1.707742 1.852426 1.762735 1.759612 1.691314 1.689442 -9999 1.737873 1.855539 1.79636 1.589924 1.515476 1.463892 1.494424 1.51627 1.473591 1.522897 1.65337 1.611912 1.549046 1.515975 1.418278 1.466053 1.409519 1.441319 1.540679 1.503849 1.450042 1.368351 1.435912 1.450479 1.597925 1.69757 1.78424 1.69554 1.704472 1.680861 1.713144 1.684483 1.651381 1.678008 1.698155 1.701288 1.622842 1.544575 1.499063 1.541549 1.634683 1.707351 1.721124 1.694081 1.780115 1.762827 1.776265 1.763645 1.763966 1.83558 1.857558 1.898121 1.908787 1.844268 1.932499 1.80813 1.86001 1.931874 2.01036 2.036437 2.053613 2.086206 2.126576 2.135197 2.265665 2.299539 2.216221 2.235798 1.918563 1.760548 1.574131 1.321573 0.9200022 0.5314374 0.1447999 -0.05268457 -0.2271118 -0.07314659 0.217986 0.59529 0.9365276 0.6419058 0.2043957 -0.6416781 -1.078146 -1.01945 -0.9524432 -0.895391 -0.796402 -0.8740438 -0.8201193 -0.564387 -0.397827 -0.207128 
2.441944 2.354705 2.291553 2.193353 2.181614 2.120355 2.001581 2.021977 2.017725 1.99209 1.868733 1.738906 1.677906 1.64159 1.591267 1.590845 1.644423 1.738189 1.7486 1.735854 1.642775 1.545572 1.523533 1.480539 1.549717 1.633229 1.781529 1.841348 1.835397 1.722004 1.593729 1.541355 1.529291 1.669814 1.701934 1.840489 1.848733 1.872756 1.835392 1.776341 1.762247 1.74061 1.727686 1.727813 1.740879 1.736358 1.873178 1.727391 1.708978 1.717437 1.715239 1.518421 1.42076 1.433898 1.554183 1.591745 1.646325 1.532719 1.472747 1.476165 1.572448 1.586409 1.604379 1.580357 1.407826 1.344125 1.264642 1.201527 1.212976 1.340901 1.618529 1.634698 1.694599 1.73443 1.82112 1.764418 1.745431 1.79665 1.693099 1.674015 1.639607 1.612278 1.587127 1.658299 1.681472 1.72 1.750309 1.837421 1.762674 1.778879 1.762364 1.776692 1.811578 1.905628 1.769922 1.732116 1.914611 1.772689 1.798186 1.846546 1.791025 1.688689 1.728377 1.759409 1.762435 1.754566 1.686812 1.801228 1.70705 1.669082 1.602731 1.618102 1.488641 1.50242 1.677733 1.715153 1.590346 1.601683 1.643869 1.515451 1.452478 1.395969 1.4396 1.430246 1.530715 1.481902 1.465957 1.461013 1.4738 1.381103 1.559493 1.754821 1.81227 1.638376 1.705682 1.690907 1.695754 1.666839 1.6678 1.668797 1.670119 1.650069 1.582076 1.523589 1.51274 1.583078 1.63039 1.676385 1.721587 1.735651 1.805887 1.797194 1.806594 1.839527 1.836252 1.854867 1.877735 1.872481 1.923832 1.947667 1.906391 1.936975 1.882623 1.965168 1.981475 2.015319 2.231841 2.122919 2.236378 2.226424 2.263869 2.381458 2.44668 2.290654 1.913278 1.434996 1.203388 0.931711 0.6461173 0.2025338 -0.1041932 -0.2554524 -0.3510793 -0.26415 0.1930176 0.5829762 0.7347757 0.4901874 -0.04249165 -0.6168723 -0.9348043 -0.8702342 -0.924006 -0.7868501 -0.9151304 -0.8508502 -0.6412455 -0.4898377 -0.2919208 -0.2259571 
2.459624 2.364252 2.355005 2.310118 2.301233 2.122029 2.086354 2.01067 1.958856 1.94639 1.84617 1.727909 1.666315 1.638188 1.535369 1.508742 1.539636 1.615798 1.693531 1.722319 1.726862 1.572519 1.509444 1.515944 1.592335 1.681121 1.799361 1.861739 1.958541 1.808827 1.672352 1.57345 1.523833 1.4859 1.581206 1.691639 1.786422 1.846389 1.796808 1.797418 1.783375 1.756997 1.746083 1.73588 1.760568 1.765365 1.730488 1.740539 1.745976 1.866576 1.817158 1.606928 1.519907 1.47352 1.55255 1.574742 1.612258 1.54724 1.443124 1.432438 1.549463 1.567163 1.643661 1.563882 1.459268 1.328388 1.256413 1.231673 1.224033 1.387786 1.428242 1.559004 1.647079 1.677891 1.790211 1.72176 1.790114 1.842691 1.770675 1.684976 1.652358 1.605631 1.575067 1.57081 1.587427 1.63537 1.748061 1.844069 1.807931 1.831593 1.863331 1.943277 1.842142 1.760116 1.742471 1.7769 1.763284 1.894652 1.934686 1.88629 1.785532 1.681192 1.700037 1.748377 1.824635 1.795851 1.721735 1.739831 1.714309 1.52393 1.476546 1.537352 1.519088 1.642333 1.726536 1.741103 1.58229 1.566908 1.515563 1.458449 1.491627 1.445815 1.453917 1.426223 1.418878 1.373468 1.36741 1.458093 1.453551 1.299753 1.506336 1.786411 1.841409 1.798318 1.716231 1.686222 1.70674 1.740406 1.751052 1.724069 1.661182 1.587294 1.470468 1.522668 1.583439 1.638762 1.676172 1.701277 1.736114 1.703343 1.822071 1.84469 1.848016 1.863372 1.800099 1.837172 1.896722 1.865106 1.948826 1.921411 1.947997 1.947834 1.941136 1.9399 2.020502 2.086811 2.071614 2.165821 2.159768 2.138696 2.255172 2.329716 2.424646 2.375696 1.860534 1.402612 0.8747293 0.4814543 0.1728048 -0.04770406 -0.2578635 -0.5659841 -0.7508291 -0.5290732 0.166925 0.4541462 0.5852039 0.271707 -0.1937775 -0.6689047 -0.8507693 -0.8887278 -0.8499655 -0.9809926 -0.7928621 0.1580852 -0.04614361 -0.08835872 -0.1038004 0.05803935 
2.381092 2.433231 2.349725 2.301223 2.31284 2.22706 2.10031 2.052973 1.963571 1.859267 1.815917 1.741423 1.652465 1.64218 1.576573 1.457803 1.461842 1.541162 1.626459 1.708358 1.710636 1.620411 1.593408 1.598225 1.678049 1.749455 1.784931 1.835021 1.92342 2.00978 1.830555 1.712132 1.58556 1.493234 1.440469 1.504043 1.616953 1.826608 1.859455 1.859999 1.842386 1.821105 1.785603 1.787734 1.793308 1.869114 1.796472 1.921396 1.951293 1.887725 1.835036 1.720229 1.667245 1.608759 1.617853 1.665231 1.696257 1.623193 1.56489 1.524616 1.5614 1.647536 1.733662 1.616749 1.547896 1.445454 1.418883 1.433979 1.509683 1.518955 1.578739 1.630187 1.684839 1.73326 1.711557 1.764449 1.643981 1.677474 1.704426 1.680973 1.775451 1.772892 1.646026 1.627944 1.632857 1.692595 1.722304 1.721582 1.757435 1.806436 1.977574 1.867654 1.88948 1.829782 1.814442 1.829411 1.787388 1.926955 1.826461 1.754587 1.659122 1.639596 1.713002 -9999 -9999 1.840885 1.755075 1.642272 1.56613 1.648528 1.752562 1.591526 1.72498 1.737797 1.743952 1.788771 1.651788 1.583693 1.505192 1.589136 1.499638 1.488458 1.516204 1.462869 1.383005 1.328561 1.326588 1.34207 1.417307 1.476078 1.573211 1.648975 1.818709 1.773319 1.70645 1.6743 1.758829 1.842543 1.859562 1.795358 1.67548 1.581425 1.547062 1.612166 1.6734 1.712829 1.726577 1.760304 1.781137 1.743636 1.752369 1.878091 1.859466 1.804732 1.938252 1.944177 1.877028 1.930984 1.964665 1.996764 2.008081 2.025313 1.976195 2.024342 2.051574 2.12034 2.175398 2.211501 2.264541 2.277078 2.247924 2.350977 2.49271 2.263462 1.764291 1.179061 0.6513711 0.06025102 -0.05136205 -0.1175283 -0.5302075 -1.057474 -1.131098 -1.010808 -0.1936238 0.1812123 0.4121084 0.1462404 -0.1577505 -1.064489 -0.7640431 -0.8893839 -1.137945 -0.7401226 -0.09300236 -0.4003143 -0.09721891 0.08852538 0.1512184 0.1655261 
2.37476 2.503397 2.396422 2.364384 2.320825 2.275222 2.22443 2.088678 1.943053 1.849898 1.806396 1.768772 1.688384 1.577168 1.595809 1.507313 1.471633 1.465829 1.517114 1.695749 1.725758 1.686273 1.648009 1.655664 1.724069 1.743809 1.784143 1.815683 1.846602 1.892994 2.020303 1.842381 1.731485 1.567489 1.409026 1.330657 1.415282 1.608891 1.888818 1.850966 1.87714 1.858891 1.847518 1.826318 1.863112 1.957605 1.872873 1.895232 1.874439 1.984562 1.910638 1.803293 1.788543 1.739587 1.723261 1.709792 1.738993 1.750721 1.724049 1.618982 1.603916 1.609511 1.61826 1.669392 1.659464 1.618844 1.592162 1.670312 1.70232 1.661432 1.679219 1.693821 1.743799 1.778126 1.792418 1.661844 1.70877 1.597665 1.60001 1.680017 1.723708 1.781193 1.770873 1.873982 1.769184 1.707879 1.676741 1.662937 1.721002 1.79397 1.799738 1.801284 1.779723 1.768467 1.893676 1.748132 1.740274 1.807799 1.805515 1.701079 1.646743 1.746255 -9999 1.791513 -9999 -9999 1.748458 1.766997 1.733235 1.766687 1.822819 1.708393 1.659555 1.760222 1.664672 1.741902 1.642175 1.614282 1.52513 1.430058 1.488351 1.527511 1.478713 1.484257 1.414036 1.330143 1.257455 1.27692 1.339227 1.47414 1.615696 1.722599 1.690627 1.657831 1.672591 1.707534 1.742395 1.767257 1.756799 1.662256 1.661732 1.623097 1.652037 1.700311 1.687774 1.77041 1.712564 1.80579 1.847396 1.837437 1.803552 1.821191 1.946308 1.821298 1.931477 1.985056 1.943526 1.985539 2.005868 2.028467 1.995228 2.069437 2.090539 2.071344 2.110493 2.166635 2.277068 2.256382 2.304895 2.248636 2.250843 2.410369 2.445499 2.122313 1.673034 1.065596 0.4317258 -0.07188528 -0.5312451 -0.5279236 -0.3102621 -0.9516299 -1.34937 -1.29335 -0.5868124 -0.1221413 -0.1877137 0.2140704 -0.4322968 -0.7995861 -1.113327 -1.091975 -1.141871 -0.8520456 -0.491613 -0.1529489 0.1483247 0.1483602 0.2339263 0.2952462 
2.498814 2.455158 2.380579 2.267399 2.285562 2.285796 2.262226 2.146616 2.042576 1.946257 1.835911 1.700357 1.667144 1.637704 1.625309 1.58205 1.512124 1.469349 1.46823 1.602889 1.690495 1.697427 1.631001 1.605671 1.631596 1.700133 1.796859 1.805882 1.802535 1.841928 1.888513 2.029189 1.861388 1.690296 1.541284 1.426711 1.416406 1.489704 1.73859 1.669956 1.893381 1.831923 1.920022 1.895176 1.914122 1.916737 1.962777 1.886743 1.927637 1.932097 1.930353 1.961135 1.916905 1.875284 1.832915 1.818185 1.82728 1.787647 1.779433 1.67638 1.525237 1.553964 1.651651 1.673456 1.839507 1.677016 1.637877 1.701557 1.78691 1.853382 1.841114 1.824431 1.784413 1.768946 1.71558 1.696629 1.609074 1.530282 1.546279 1.597767 1.724868 1.86033 1.800221 1.761977 1.704238 1.676146 1.637104 1.619735 1.631565 1.650283 1.826893 1.793329 1.836079 1.79721 1.790618 1.84442 1.758569 1.883763 1.689264 1.799738 1.703735 1.707585 1.695474 1.715626 1.774555 1.873371 1.736053 1.720046 1.692082 1.640375 1.721521 1.7368 1.90129 1.80841 1.742217 1.706644 1.693475 1.658202 1.548822 1.471424 1.460514 1.479979 1.503508 1.478255 1.432672 1.24094 1.084629 1.166401 1.270837 1.497736 1.759938 1.72087 1.643869 1.654494 1.714176 1.776885 1.749139 1.572153 1.487456 1.540918 1.646722 1.72145 1.767196 1.801335 1.815713 1.815088 1.826893 1.844181 1.822417 1.91604 1.839502 1.851327 1.902892 1.910842 2.003631 2.063623 2.026183 2.020949 2.003249 2.072437 2.094639 2.101577 2.120879 2.131184 2.16693 2.241805 2.215895 2.308567 2.297647 2.394556 2.359104 2.426792 2.44697 2.094161 1.53071 0.875889 0.3727051 -0.06081747 -0.6594848 -0.7686716 -0.2347006 -0.3004608 -0.7608388 -0.8235474 -1.115153 -0.5227001 -0.01211546 -0.1045685 -0.03081763 -0.5127206 -0.9504701 -1.247416 -1.208593 -0.7204185 -0.3492888 0.09091593 0.190388 0.2402435 0.294463 0.3540536 
2.422362 2.355213 2.287256 2.261331 2.309895 2.150374 2.11181 2.081756 2.115498 2.049214 1.884546 1.773202 1.680927 1.664041 1.723622 1.673888 1.604842 1.52072 1.496367 1.570052 1.659046 1.660262 1.60148 1.552779 1.565113 1.690612 1.739898 1.729318 1.690505 1.684574 1.805536 1.815616 1.985244 1.91041 1.726592 1.622578 1.549529 1.517282 1.5039 1.517277 1.575535 1.754785 1.900964 1.987273 1.925368 1.873539 1.854888 1.91104 1.951735 2.005696 1.965321 1.913654 1.958749 1.949584 1.881011 1.866306 1.796701 1.821715 1.750075 1.602004 1.474049 1.482207 1.60501 1.698551 1.753549 1.718627 1.64865 1.572361 1.722645 1.79166 1.815108 1.774708 1.805195 1.746138 1.766041 1.753188 1.765807 1.618143 1.568124 1.56314 1.671945 1.700779 1.773284 1.657709 1.62181 1.586425 1.634007 1.655466 1.656824 1.718088 1.697376 1.699162 1.779148 1.784214 1.857131 1.915048 1.807764 1.770639 1.751769 1.744979 1.76451 1.746927 1.717615 1.696893 1.718611 1.76011 1.767577 1.803369 1.821354 1.784021 1.660694 1.740976 1.847279 1.807977 1.689701 1.600076 1.606627 1.507832 1.515553 1.488936 1.478784 1.511855 1.517099 1.483311 1.348713 1.064711 0.910791 1.035328 1.188587 1.396016 1.540648 1.738143 1.779011 1.787815 1.839589 1.84088 1.680266 1.431248 1.431279 1.482497 1.659433 1.83436 1.871937 1.863102 1.851511 1.848774 1.859933 1.871922 1.85326 1.909097 1.889973 1.857899 1.888874 1.909809 1.91518 1.987685 2.027917 2.034392 2.048364 2.070896 2.085194 2.129282 2.10884 2.138539 2.188984 2.381016 2.280084 2.329512 2.31372 2.419941 2.517796 2.59617 2.545262 2.158401 1.616887 1.009902 0.466277 -0.012391 -0.0711925 -0.5278779 -0.232071 -0.0614524 -0.1378734 -0.6861218 -0.932017 -0.3054658 0.15101 0.1881297 -0.5848138 -0.5121408 -0.8893992 -0.9958546 -0.9661916 0.01232411 -0.2394767 0.06839404 0.1408438 0.147989 0.2433255 0.3227833 
2.3771 2.270909 2.24652 2.161844 2.136087 2.096262 2.052342 2.039092 2.074177 2.098622 2.054152 1.907877 1.825052 1.779891 1.754043 1.710652 1.672179 1.601994 1.576634 1.575449 1.644988 1.66366 1.59025 1.541289 1.568022 1.652933 1.748209 1.644856 1.551147 1.569081 1.688048 1.813913 1.866027 1.951934 1.905883 1.838337 1.737191 1.633976 1.493646 1.420292 1.499129 1.662815 1.849898 1.989928 1.787835 1.76598 1.933272 1.963342 1.939172 1.981526 1.950174 2.016005 1.945245 1.938766 1.962589 1.898915 1.858118 1.74566 1.638238 1.530425 1.463403 1.458154 1.504307 1.626728 1.691746 1.691425 1.65335 1.613829 1.612426 1.719578 1.784998 1.753152 1.772597 1.824599 1.828989 1.960102 1.844904 1.730101 1.637389 1.586303 1.65749 1.608143 1.609359 1.613346 1.604161 1.642135 1.688216 1.744567 1.755792 1.757786 1.76892 1.76658 1.883294 1.888411 1.896483 1.809051 1.766341 1.848296 1.957956 1.796915 1.804778 1.943821 1.73238 1.647694 1.632918 1.674407 1.840255 1.824904 1.68991 1.746001 1.661117 1.845331 1.967182 1.765115 1.704726 1.693552 1.557397 1.500233 1.483784 1.422082 1.448516 1.444177 1.477553 1.384521 1.175185 0.9012442 0.8065633 0.9860522 1.241383 1.387959 1.557077 1.698577 1.818541 1.923705 1.904204 1.789682 1.63276 1.474186 1.468968 1.559813 1.78042 1.875431 1.892826 1.873173 1.872679 1.830764 1.886229 1.889413 1.864933 1.917937 1.895629 1.867619 1.947982 1.927967 1.955342 2.004983 2.040475 2.077859 2.119689 2.077646 2.116754 2.123122 2.152394 2.175307 2.209777 2.24803 2.313079 2.366698 2.416249 2.423654 2.352655 2.47649 2.426874 2.029906 1.770161 1.390634 0.797652 0.4887024 0.1614675 -0.03112279 -0.4874267 -0.4549458 -0.3171491 -0.23055 -0.6339978 -0.3604279 -0.3129833 -0.3219709 -0.518799 -1.224212 -0.7898661 -0.6954092 -0.7349345 -0.4429374 -0.09025588 -0.001876871 0.02895598 -0.003387451 0.152175 0.2273244 
