# Supplementary material for: Exploring the Distribution of the Spreading Lethal Salamander Chytrid Fungus in Its Invasive Range in Europe – A Macroecological Approach
Source: PLoS One. 2016 Oct 31;11(10):e0165682. doi: 10.1371/journal.pone.0165682 (PMC5087956; doi:10.1371/journal.pone.0165682)
Supplement: S2 ZIP Archive — (ZIP) [file pone.0165682.s011.zip › BIOCLIM_full/bio_12.asc]

ncols         200
nrows         200
xllcorner     3.31330001355
yllcorner     -1.12269991115
cellsize      0.0117999315
NODATA_value  -9999
509.9049 522.6907 535.3603 545.9699 552.5399 555.307 557.7697 559.003 559.9208 560.2545 561.0703 563.6287 567.5978 570.015 569.6965 566.7467 562.2814 557.2087 550.3279 542.2861 535.9496 529.8485 524.6202 519.0329 511.5964 504.0921 498.1439 494.1205 491.4734 489.4684 487.7842 486.846 487.1757 488.1198 488.408 489.9064 492.1549 492.6667 492.8134 493.8898 495.4819 495.4551 494.8962 493.5812 492.0161 490.0591 488.2057 489.2217 491.0257 493.016 495.4622 498.4839 501.9375 505.3721 507.4241 508.5608 508.9702 506.7062 501.5977 497.223 492.0682 486.9771 483.8759 482.046 480.6152 479.4785 477.4067 475.7303 475.6989 478.0058 480.3554 480.2995 478.7127 477.0841 476.3148 475.8258 473.9997 473.0376 472.6932 470.6096 470.1816 471.094 471.3738 474.0385 474.0512 476.7618 481.8002 487.5689 493.818 500.5815 509.7563 520.3796 532.275 544.9191 559.2312 575.9499 594.6667 614.1125 633.9813 657.1473 680.8987 699.5104 714.8484 728.4402 740.6965 748.2555 750.9297 752.7636 753.8112 753.6924 754.5061 755.3095 755.9172 757.9027 762.3511 767.0787 769.6905 769.7814 770.0502 770.8044 771.3472 773.8117 773.5706 773.383 773.5649 776.1831 781.4641 789.6163 800.2094 814.0819 833.6415 854.9214 879.4881 889.6438 895.3126 896.6298 890.7272 877.5936 863.8057 848.0607 830.8958 814.4142 800.425 787.3208 773.9293 761.6153 753.1084 750.0284 752.0353 757.5162 768.7598 786.6816 807.8195 831.8209 860.0767 892.6708 925.1453 946.7698 949.3969 938.5126 918.8301 891.7679 857.0952 816.7401 777.9781 743.6471 712.7833 682.4594 653.4234 629.4441 608.3761 590.2296 575.4554 561.2249 550.6337 546.7455 542.4626 531.0255 515.8162 501.4992 489.0227 478.7646 469.5495 458.4907 447.4014 440.5385 437.4702 436.5286 437.0032 437.6398 437.981 437.8126 437.9728 436.4819 431.6939 426.3204 422.5697 419.9797 416.3206 410.4637 
508.2368 523.5922 539.8059 554.9537 566.0861 571.2154 574.5135 576.1066 578.2921 580.3658 583.134 585.8457 588.4485 589.2695 588.9438 586.9321 583.7655 579.1122 573.3394 565.689 560.2927 555.9045 551.9479 546.1801 537.1855 528.7558 522.3625 517.3981 513.9928 511.496 509.2163 507.012 506.5944 508.3367 510.2286 514.9452 519.2957 520.1376 520.9844 521.222 520.8375 519.5127 519.0806 515.9885 513.0883 511.4534 511.0915 513.4736 515.6545 517.2512 519.4541 522.2645 525.688 530.1414 533.7363 536.2509 537.6523 534.4701 528.6328 523.8284 518.0526 513.1849 510.8149 509.7104 508.4764 506.8226 503.7038 501.386 500.6035 503.164 506.8875 509.1332 508.5244 506.8719 506.3096 506.9621 505.3939 504.3604 503.4652 500.9177 499.5981 499.0079 498.7776 501.5392 498.8614 500.6821 504.6089 509.1686 514.5444 520.5831 529.1039 538.7687 549.3983 559.9156 573.3071 589.9449 609.5468 628.5426 646.5956 669.3448 695.9729 718.4601 736.9298 752.7837 765.9308 772.1993 773.5297 775.8471 778.2085 779.5685 782.6385 784.8203 785.858 789.2037 794.6253 798.7976 800.5013 799.021 797.7033 798.5449 799.8775 804.2889 806.2868 807.8127 805.47 808.0558 814.8113 823.6093 833.9207 846.4392 863.9078 885.2128 917.2934 935.0904 947.4907 953.0859 946.7087 933.6826 922.2874 908.8168 894.2374 880.9276 868.126 849.8961 826.478 804.0726 787.3711 781.2036 782.9275 785.7841 790.7837 803.2254 822.0911 846.6758 879.1938 918.9999 959.5745 989.4102 1000.491 995.9742 980.0035 955.0807 921.1819 879.8942 839.3446 801.4812 765.9598 729.5619 693.4537 663.6499 638.4966 619.8757 606.1631 591.4072 578.3228 574.7208 574.7241 569.4814 555.695 538.3697 524.25 514.6546 504.5434 489.8227 474.4436 464.2809 459.9478 458.7325 459.0903 459.1218 459.385 460.3776 462.6527 462.9509 458.2713 451.2055 444.7422 440.1084 433.0801 417.5118 
505.85 520.5595 539.3448 558.6808 575.3626 584.3761 588.0575 590.2962 594.1866 598.4977 604.6411 608.9695 610.3335 608.8562 607.5554 605.8371 603.4678 598.3306 593.5963 587.0994 583.4312 581.1399 578.4387 571.582 561.4775 553.8006 547.955 542.3799 537.3008 533.3362 530.2893 527.783 527.2542 530.9984 534.188 540.436 545.7831 548.3166 550.2186 547.4908 544.4172 544.5355 545.4968 541.0258 536.8386 536.2961 537.9473 540.3077 541.4571 540.7637 541.3182 543.6392 546.9779 552.0183 556.9022 561.7363 565.1445 561.3914 556.157 550.5598 544.6824 541.4935 540.2655 539.3674 537.4663 535.4989 531.7649 527.9531 525.4392 527.558 532.6649 537.5847 537.9197 535.5911 534.5009 535.6763 534.2661 532.5645 531.4644 530.2022 528.8845 528 527.8154 529.5327 524.0506 523.9736 526.5101 530.8243 536.2894 541.935 549.7851 558.9786 569.3109 578.805 591.1253 607.0174 628.8675 647.4202 662.0729 682.0908 712.1784 739.6612 762.7891 780.8459 791.7333 794.9205 795.4693 798.3568 800.3463 801.0372 806.013 813.0002 819.733 828.827 837.6163 845.1798 849.1341 846.6494 842.0109 840.2606 838.6672 840.4438 843.6187 839.9009 832.3771 834.4761 844.5247 857.1088 869.865 881.4681 894.3076 913.2102 948.7878 972.7867 991.2527 1001.821 997.96 990.7759 984.4783 972.6653 960.8562 949.7935 935.5374 911.9175 880.8761 850.9859 827.0491 813.5334 810.7558 810.5248 810.2477 816.8175 831.0922 855.7744 891.8535 932.2798 968.0607 995.6257 1015.267 1026.306 1027.06 1016.19 992.7751 955.5007 909.3312 864.2698 824.6799 785.6859 744.5639 706.6887 677.2891 661.6375 650.6788 635.1737 616.44 603.6931 598.549 598.175 590.4464 574.9326 561.9852 553.2072 542.4166 525.9102 506.0187 491.9218 484.9871 482.6505 482.7871 482.4624 480.8651 481.1069 484.0187 485.7629 484.5052 476.334 467.9961 460.4055 443.253 421.1421 
502.2346 516.8314 535.2419 557.4331 579.3484 593.3717 597.5131 601.3968 607.4717 613.9387 623.0961 629.5206 630.4929 627.3835 624.5305 623.3389 621.9551 616.4459 611.5121 607.0098 606.3238 605.5828 602.0433 593.9305 584.0826 578.0114 573.0235 567.1207 559.6876 553.9866 551.0616 549.7079 549.6295 553.9985 556.4858 560.679 566.2473 572.7169 575.3915 570.6299 568.9297 571.8101 572.3316 566.5519 562.0447 563.1936 566.9311 568.1388 567.1453 564.3193 563.6689 565.5121 568.4145 572.6959 577.8191 583.886 588.4934 587.0779 584.5473 577.9465 570.9849 568.1849 567.1942 565.2837 560.4521 557.2029 555.3255 553.3762 551.7927 552.2362 556.9284 563.3386 564.0988 560.8406 559.7023 560.9427 559.6332 557.306 556.7266 556.7823 556.6326 557.2485 556.1992 554.23 545.2767 543.6052 546.1928 551.2428 558.2444 565.2841 572.6457 581.8721 592.9194 602.1048 613.1403 627.501 650.5495 666.8338 678.0381 695.398 727.3425 759.4654 785.0254 802.6624 811.291 813.1989 816.3932 820.2057 821.3101 822.13 828.7266 841.1776 856.2431 872.8397 888.4354 901.8726 909.0731 906.7156 898.1633 891.3502 882.2053 877.2667 871.5577 858.6122 849.8072 853.788 868.6348 886.6382 -9999 915.1643 929.5452 954.551 992.8857 1019.373 1034.524 1044.667 1042.929 1041.734 1040.687 1030.519 1019.236 1010.089 995.4274 971.0164 939.4373 903.539 870.2443 846.3515 834.925 832.8276 833.2863 837.9617 845.5397 863.2489 894.4424 928.0537 956.0833 981.3034 1009.377 1040.091 1066.066 1076.022 1067.588 1034.918 981.0289 927.083 882.5178 841.1046 796.9479 755.2205 723.3414 709.7675 701.0382 686.7392 663.895 639.8804 626.9818 623.6285 618.7225 607.5385 596.5172 586.4306 573.2043 555.0225 534.2381 519.3363 509.9655 506.3652 506.4334 505.4988 501.3887 500.7799 501.1565 501.7782 506.2044 497.7649 487.0329 468.6428 444.7114 418.5418 
498.2178 512.7746 531.0188 553.1675 579.1013 598.9508 604.7276 610.8579 619.3666 627.7083 637.9272 645.113 646.8026 644.2341 640.8517 640.3197 638.7806 633.1097 628.08 625.696 627.7112 626.566 620.8347 612.8215 603.6661 598.1199 593.562 588.2292 580.3222 573.3623 570.7877 570.9865 571.8059 575.3617 576.2723 577.2343 582.5248 591.099 593.6768 592.1558 595.6337 598.1042 596.1495 589.7491 586.2357 589.7474 596.0297 596.9797 594.5436 591.9125 591.4515 591.0667 591.0243 593.2421 598.4462 603.9564 607.0997 609.0422 608.7383 601.373 591.7895 587.3616 586.9412 586.3926 581.7571 578.7792 580.363 582.4868 583.5936 582.8883 584.8176 587.575 586.7614 584.1638 586.04 587.0937 586.6691 584.9686 584.8139 584.5599 583.5573 583.2553 578.904 572.1562 563.5959 563.2607 567.0749 573.7982 583.783 593.0458 600.5699 611.0633 622.7502 631.8127 639.3909 651.5228 673.4298 685.8926 694.5424 708.9045 736.9562 770.4948 796.3949 813.1322 823.4713 829.632 838.9983 843.8542 845.1804 846.5001 853.4911 868.6887 887.4604 910.0195 933.7195 949.0987 953.9772 952.809 945.7911 938.6961 924.5071 912.542 900.7403 883.2521 874.8383 879.0699 895.3908 913.0331 929.7491 947.8729 970.0303 1003.01 1041.656 1064.55 1065.396 1070.37 1070.975 1075.399 1080.898 1074.767 1066.501 1055.478 1040.465 1018.242 989.8047 954.4697 917.1523 882.0651 859.651 854.0308 860.1714 867.153 865.6597 869.1067 884.9048 907.3351 932.0029 963.1725 1000.52 1043.885 1087.664 1115.912 1120.279 1090.115 1035.213 977.2355 925.0649 879.656 836.7806 799.4254 769.718 751.3628 740.4769 726.6825 702.3419 672.9838 655.8852 646.9456 644.6593 637.1201 621.2737 608.1584 588.8509 569.0743 553.0444 541.8655 533.5247 530.8817 531.0395 530.097 526.0522 524.834 519.5435 513.8592 516.9105 508.7706 491.6333 466.5241 437.9254 410.6304 
494.4125 508.8899 526.7441 548.6829 575.3331 602.585 611.2176 619.7966 629.8713 640.3024 650.5135 658.4344 661.3346 660.7054 658.1018 657.71 654.5949 648.4754 645.775 644.59 646.9769 644.9503 638.3297 632.8383 624.5709 618.0648 613.7012 609.243 601.4764 594.5782 592.9547 593.7078 595.1451 597.2477 597.2212 596.3771 599.6801 607.1563 611.3546 618.061 622.81 622.603 619.8286 614.9879 613.1604 617.6396 624.8492 627.7225 627.2885 626.9172 626.2776 621.8566 616.8565 617.0154 624.3663 631.1842 632.2338 635.5677 636.4724 629.303 619.3516 614.4041 615.1561 617.5291 616.0565 613.3817 615.5701 617.6381 617.1608 615.0201 616.9099 619.6562 618.5698 617.7985 622.2238 623.5425 624.5922 622.957 622.5646 620.0753 615.7463 615.5551 609.0278 599.8022 595.8501 597.6306 600.829 606.9648 615.6148 622.2145 628.9514 640.0372 651.5916 659.5884 664.6267 674.0187 692.2259 703.4128 712.7739 727.2516 750.4692 780.9025 808.0443 828.1584 845.9575 859.0881 871.6691 876.5538 878.3868 885.3513 893.7453 909.6296 931.7374 947.9714 970.4501 983.3877 987.6832 990.1093 988.5292 982.5441 967.6876 954.1664 943.8074 928.39 921.249 922.5469 933.3168 945.7101 962.4683 989.8606 1024.759 1064.702 1102.363 1119.76 1108.948 1104.808 1104.124 1109.648 1116.976 1113.453 1112.638 1104.585 1091.341 1072.087 1045.268 1012.462 977.0342 936.1249 900.6697 890.697 899.5246 905.0529 897.2465 889.5623 890.77 904.6443 930.8752 966.6469 1010.88 1058.352 1105.743 1141.022 1154.622 1127.895 1078.026 1016.804 954.501 905.6984 876.3508 849.5953 819.9966 796.2318 777.7794 758.5625 731.917 705.6376 691.7518 683.7839 684.0289 673.8661 653.5682 631.6576 607.3575 590.7596 579.8019 571.5242 565.2267 563.7069 564.5262 565.0815 562.0834 556.9786 543.7411 530.3281 529.0685 512.3176 491.0637 460.2366 429.1963 402.5822 
490.8955 505.6721 522.9001 543.6411 569.4526 598.4577 610.052 620.2638 629.5154 641.4291 651.8975 659.5399 662.9424 663.4932 661.7839 659.541 656.0717 651.4545 651.5599 651.231 652.0746 649.8502 642.4339 637.2888 630.1145 625.4304 621.2603 617.0466 610.7944 604.7248 603.9228 605.1753 605.9509 605.6464 605.3773 603.8909 604.0822 609.1455 614.0112 618.9013 618.815 617.4091 617.1389 615.6519 614.0288 617.1974 624.3661 628.4624 630.1151 631.8965 632.9327 627.1722 617.3441 611.7227 613.883 615.0661 611.8477 613.7075 615.0888 609.4766 602.8911 600.222 601.4835 602.9287 603.5197 603.7382 607.222 609.0654 609.5559 609.645 613.2922 615.5906 614.7947 615.3184 617.3441 620.3602 623.9715 624.1672 624.8756 621.6135 614.8417 613.7827 603.9109 595.5474 594.2648 595.9542 595.9762 596.2538 600.9997 607.8659 615.0226 625.5464 636.8549 646.1589 653.5313 662.8052 672.0755 684.71 694.4364 708.8634 728.5197 751.857 777.7249 802.5383 827.3696 848.2637 859.7088 858.3578 858.6092 879.7318 887.8453 905.1932 926.2189 927.8115 940.2016 947.8021 954.5686 960.5932 961.7356 957.0408 949.1862 944.3889 942.9332 935.219 932.9113 928.998 928.1675 936.632 956.5057 991.1794 1030.668 1064.59 1085.992 1087.864 1075.312 1067.927 1068.802 1075.297 1084.906 1091.213 1098.131 1093.515 1082.197 1062.331 1042.093 1014.461 983.2835 946.0328 909.0137 892.6413 892.2531 893.0412 886.1848 879.0121 879.6711 891.5521 912.7458 944.4316 983.7889 1021.561 1058.885 1086.08 1099.43 1080.626 1038.837 980.7246 921.7135 882.2563 867.9678 853.0817 823.6964 799.1053 775.5919 748.2191 727.8094 710.871 708.7081 703.7643 699.7095 688.8338 665.6434 640.1011 610.5564 594.3571 587.5173 582.5753 576.8245 573.8213 576.9657 582.2962 573.8748 566.3737 547.5668 530.1525 527.0389 510.4755 485.366 452.0703 421.8942 397.0241 
487.4918 503.0156 519.7872 539.2507 563.4021 591.7487 607.0013 618.9619 626.9179 638.9294 650.9484 660.5794 665.2166 666.4814 665.8716 661.8718 658.5347 656.454 657.6919 657.4909 655.6599 653.9608 645.9574 639.6959 634.3935 634.9988 629.787 626.0986 622.2598 615.9272 614.2095 614.59 614.619 613.1198 612.0656 609.9231 607.9584 613.3391 620.1359 622.8257 620.0679 618.7648 621.2882 623.4819 624.3519 627.7417 636.119 640.8646 642.2257 641.4118 639.5643 631.9609 617.9984 606.9196 603.0017 599.7388 597.9283 600.7821 602.7979 599.13 595.2303 593.6273 593.8748 594.3047 594.4446 595.959 600.6538 604.2894 607.5145 609.2217 610.4839 608.9058 604.2816 604.5196 607.874 611.6227 615.3182 615.8217 619.4001 619.48 613.8585 612.7802 601.3112 596.5721 595.5133 593.7465 591.0786 589.826 594.2476 601.1139 608.4091 617.8748 628.0803 639.6565 651.4323 660.8586 662.0435 673.5576 684.7132 698.1115 716.5051 736.1514 760.082 791.6978 820.2234 843.2179 852.6199 850.1946 854.3183 883.105 893.2096 907.3964 923.6877 919.7328 926.0923 930.4144 934.3918 938.1221 938.6476 938.5156 942.1779 948.7491 952.8566 953.1724 946.0686 938.0919 938.0864 948.0724 966.1086 995.7647 1021.556 1041.386 1051.048 1048.588 1049.694 1050.52 1063.245 1068.715 1073.004 1075.537 1074.515 1077.542 1077.566 1067.871 1057.917 1029.227 996.3456 958.9571 925.124 905.6018 895.2564 889.9117 887.006 881.7769 887.297 900.3998 920.0206 947.0269 976.619 1008.687 1036.516 1048.676 1046.383 1025.196 988.6656 940.2366 898.3312 881.7132 871.7579 859.308 836.0694 814.3764 792.2233 763.5309 742.5459 731.0438 730.077 724.867 715.7757 701.7977 680.485 649.7841 615.2861 598.6658 593.0068 588.7604 583.3558 582.6918 587.5783 595.1096 582.8387 577.7306 554.9737 536.0373 534.1963 514.4334 486.6097 453.5229 423.5521 397.7538 
483.6303 500.2002 517.4533 535.6291 557.6469 582.9329 600.3347 613.7217 621.4875 633.4183 646.7562 658.3868 664.5358 665.6078 666.9734 665.0605 662.9729 663.853 668.0767 669.6111 665.5043 662.1357 650.5417 641.2191 636.3983 639.069 638.9581 635.6508 632.2609 624.4857 622.1404 623.4629 626.0281 627.3367 626.4556 621.2655 616.8387 621.2255 626.4864 626.238 620.4127 619.8443 622.9893 627.6285 631.2963 634.8961 641.7903 644.3363 645.1891 643.3165 640.0511 630.6284 614.1049 601.6497 595.45 591.3138 592.445 596.4833 595.175 589.2226 586.5901 585.9413 585.6644 585.4813 585.1743 586.2423 591.5668 598.0455 603.9442 606.9727 605.7137 598.5626 589.5763 588.3102 592.9581 600.7993 605.5537 606.6196 613.7365 617.3845 614.1187 612.6309 601.4368 598.8661 598.5548 597.3333 594.2538 592.1946 594.2927 597.8928 602.9205 609.8359 618.9843 632.714 645.4521 653.8088 650.7664 660.0002 671.8917 683.3261 699.5956 718.1758 741.7919 774.5052 801.8753 824.7833 838.6086 847.0224 856.966 881.6994 891.4111 902.5978 917.9221 912.2053 915.8068 917.7947 918.8998 920.4453 922.129 926.0221 935.6579 947.7637 950.0543 942.8871 935.6866 933.1801 943.3372 958.7906 976.0078 994.6046 1003.881 1008.542 1011.047 1011.958 1021.759 1027.647 1045.508 1053.176 1050.819 1053.193 1055.986 1052.765 1057.406 1061.306 1061.995 1037.279 997.9099 960.8062 934.3708 913.8036 899.8339 888.3602 885.9229 876.6199 880.7872 895.3437 914.8632 940.5469 963.4175 990.287 1017.674 1014.304 998.8614 974.8389 947.4977 914.8789 890.3426 886.6846 885.5518 881.5113 863.209 840.3113 819.133 793.4041 769.2267 754.8815 746.1681 734.9715 725.5244 706.3569 685.2635 651.9893 618.1567 601.1561 591.0932 584.0894 581.2445 585.2717 589.1885 595.2844 590.1596 581.653 557.0242 540.8546 540.0678 521.3904 492.923 458.9477 428.1977 401.7068 
479.7379 496.7175 515.3304 532.0489 551.8108 573.8568 591.2083 605.709 615.8983 628.4056 642.6254 654.4118 661.4648 663.1973 665.4145 663.6634 662.1271 664.1513 668.8262 669.7385 662.9856 659.2614 647.9983 637.6678 634.7366 635.3851 639.3618 640.1334 641.4326 634.7444 633.7695 638.108 643.3163 646.7103 642.9518 634.8877 628.5297 628.5416 630.4679 630.8365 627.09 629.8049 634.0052 639.3329 641.6756 644.3026 647.096 646.4547 646.1902 643.1795 636.8898 622.2933 605.201 596.4714 590.1625 586.1577 585.4423 587.4676 584.5502 578.4548 578.9202 580.7314 582.3729 582.9783 582.4558 581.7435 585.7434 591.1535 597.5231 600.0346 597.5798 590.0306 579.9026 577.9226 583.9949 593.9199 600.3888 604.8761 613.675 620.0399 619.7118 618.3091 610.0907 605.3248 603.4024 601.6119 598.1099 596.3287 597.8666 597.0961 599.6544 602.9502 609.6804 621.7643 633.4616 643.3121 640.2737 649.3181 661.6993 672.3676 686.8467 707.0746 731.3887 761.7557 786.1787 810.847 830.1713 846.8107 855.1533 872.9801 878.8319 890.6173 902.5564 902.6037 903.4453 902.1096 903.4532 905.9984 910.2717 920.3016 936.3549 951.8705 944.8036 937.4255 936.7585 944.111 960.2299 975.4899 989.2494 994.6934 994.9164 988.8512 989.5177 992.4539 1006.587 1021.348 1046.774 1055.046 1046.815 1037.728 1033.764 1037.527 1047.693 1054.595 1046.914 1021.608 986.8632 958.0527 935.3932 917.5789 900.4767 887.529 880.5441 874.9711 876.4214 892.0112 912.6177 935.6627 958.7028 972.3016 976.6771 963.5453 952.1323 934.0937 917.6669 900.0596 888.2445 889.3562 895.5385 895.3644 882.8887 862.2066 845.7329 828.72 802.9016 778.1802 757.2404 741.0729 724.1075 694.42 670.8929 644.6265 619.1047 600.2189 584.3533 575.9817 574.0095 578.3095 585.4917 592.7225 588.2216 573.8649 555.1528 548.1635 554.2281 539.2715 507.3616 471.5902 439.9554 413.4079 
475.6975 491.8462 511.2002 527.0425 545.2329 565.3137 581.2181 596.7877 610.0727 623.2625 637.334 647.6364 655.929 659.8475 663.1225 660.8223 660.3693 664.2458 669.5732 670.014 661.859 657.144 647.5698 640.3555 637.8257 640.3027 647.1027 652.7555 655.1067 649.5535 643.8651 643.4031 645.5385 646.3041 643.5775 640.7712 639.9784 640.4129 641.5823 646.9573 650.4554 655.0297 657.7462 660.3035 658.7573 657.7874 656.827 655.0019 653.978 648.3809 637.5098 618.4503 604.0687 597.5649 591.4512 585.8582 580.6944 579.6619 578.887 574.6525 576.3951 580.4694 584.5724 588.0198 588.6141 585.5903 588.0834 591.7267 593.8378 593.4872 590.6075 582.1818 573.7841 571.5988 575.5524 583.8386 592.7971 601.019 614.3475 622.6145 622.7336 619.5389 614.4807 609.3658 604.2953 598.5775 594.371 594.5728 597.7751 596.489 597.1614 598.6271 603.5712 -9999 624.4239 635.5422 633.3613 642.7363 655.5233 667.049 679.5449 695.9256 717.5752 742.614 766.1697 790.9747 816.2176 835.4587 841.7283 853.421 861.7615 876.08 880.661 885.3671 885.7296 884.3112 886.8851 889.3986 899.2802 912.4166 923.6212 933.341 936.1168 938.6273 948.0195 959.2064 967.7177 972.7628 982.9991 983.0923 976.5184 967.4111 972.4561 982.6743 1001.532 1018.396 1044.252 1053.638 1039.081 1016.911 1010.506 1024.794 1041.997 1047.563 1034.148 1004.207 968.128 947.8036 931.7225 919.5809 907.0913 899.7833 891.1766 888.2308 887.7964 899.8894 913.4772 931.3511 943.0314 945.6349 935.9879 922.3973 920.418 911.0355 895.4171 881.614 881.5958 889.6466 900.6545 898.4747 894.6772 882.9387 867.2245 861.2429 830.3478 796.6158 771.6642 748.9044 726.7615 694.7 666.6561 640.6879 616.6281 598.3395 583.4594 573.83 572.2351 577.696 588.6533 594.724 586.5657 571.2173 561.2872 562.7503 575.0946 555.7286 525.046 489.0138 458.2694 431.8288 
471.383 486.3335 504.7197 520.4232 538.4205 558.8269 574.7024 590.4343 605.9092 617.8903 628.8987 637.0618 646.0276 653.7815 660.1135 660.3574 662.1561 666.5959 670.9512 670.1797 659.5761 656.3456 651.8835 647.5351 645.0956 649.547 658.1099 662.9269 657.8651 654.6114 654.1314 657.3993 658.4405 656.0427 652.5538 652.0037 654.3753 656.8793 658.9143 666.3974 673.9569 678.1544 679.4083 677.0527 671.7903 671.7522 672.9325 671.5417 668.046 659.693 649.1368 633.0971 620.6418 611.9902 604.9999 597.4805 590.621 587.2352 585.3032 580.3977 581.6432 586.1218 589.9935 595.4366 597.0607 593.8315 594.3536 594.864 594.6843 594.7068 591.9577 581.5647 573.358 572.4923 574.0796 578.4565 585.9064 592.4823 604.7906 616.317 620.0942 618.0035 614.0212 609.9648 605.7795 600.4965 594.9244 592.7494 595.9449 596.0721 598.6673 599.811 601.3012 608.5472 -9999 629.2082 630.1387 639.9633 651.9753 663.098 675.1507 686.4472 708.0374 734.8984 757.6335 777.316 798.5843 816.4379 826.7807 845.3863 856.9107 873.8935 875.0871 871.9198 873.3065 874.576 878.7301 880.6096 896.6858 911.6233 921.5124 925.1743 931.8748 940.228 950.8647 957.022 963.7903 970.8741 978.4255 969.9155 958.1576 953.2838 969.5931 986.503 1002.569 1021.794 1023.759 1030.964 1019.302 1003.24 993.2342 1002.183 1017.544 1021.88 1017.012 999.0554 972.4692 955.1943 936.1211 919.8101 911.3737 900.1527 887.7446 891.3526 902.1621 909.7919 913.7831 919.3752 915.3023 902.8686 888.0506 884.5834 890.5397 889.0817 873.0936 859.5236 866.1334 880.6176 894.0468 894.797 886.3486 888.6414 883.8118 871.4923 835.4303 803.8931 776.6161 747.9379 719.5526 700.2067 675.0734 645.3163 618.5699 599.3718 586.9475 577.901 571.7374 576.8347 590.9227 600.2365 594.6519 583.8265 584.8859 594.4601 605.2379 577.879 544.6379 510.4045 478.8562 449.9686 
466.3831 480.6448 497.5736 513.4808 531.6661 553.2999 569.4342 583.8683 597.489 608.6364 616.1174 624.0757 634.278 645.6496 656.3761 661.6841 663.3077 665.2283 668.8561 667.2727 657.7993 658.1984 659.7289 656.8607 652.9636 648.5286 653.9199 656.7768 656.3852 658.8826 661.7798 667.8375 668.7822 664.9111 661.2243 663.8235 671.3069 678.6791 682.9856 689.6844 692.2686 692.7236 692.0547 686.8035 681.6347 684.6037 686.8062 684.16 677.6376 671.9653 666.7059 654.4568 638.6272 627.0961 620.9887 614.3734 605.8524 598.4091 591.3858 583.1464 582.3279 588.0804 594.418 600.2413 602.4918 600.9617 598.3976 594.7723 594.2586 596.0283 596.0339 587.2972 582.5126 579.585 575.1154 573.575 577.952 582.0058 593.5575 610.7099 618.8654 619.4329 617.3896 617.3045 615.2817 610.3622 603.2299 599.6606 599.6749 597.0157 597.3081 597.8124 599.5117 605.7208 614.8749 627.7115 632.3761 640.9612 648.4162 657.7797 668.3129 679.3021 698.3705 722.6951 744.6357 764.4852 784.5344 802.572 815.259 834.5374 849.1497 854.1506 856.216 851.9379 855.1961 859.9212 858.5936 868.8669 888.6516 905.6165 922.8099 933.3464 948.8243 964.0068 970.0793 965.9664 961.5233 963.6064 969.0878 961.425 946.5582 943.769 967.8918 989.1018 998.1508 1009.659 996.5419 996.6345 997.5288 980.8053 967.1878 967.6198 982.8619 989.6915 1005.434 1009.786 992.5998 972.0322 943.9283 917.7191 898.4755 890.7191 888.8141 899.2797 921.8179 924.0723 918.0049 905.9977 883.6067 860.673 852.392 857.4731 865.1352 861.071 846.7706 842.8116 852.6479 869.1229 878.7126 879.4855 874.2934 873.1658 867.4401 857.4653 825.0381 792.8997 761.0299 732.0615 707.8689 699.4594 678.5162 646.0577 619.9348 598.5529 586.6409 576.284 569.3018 577.2282 591.9696 600.0971 594.1063 592.6003 601.0551 615.5528 624.8104 601.3987 572.6944 538.0018 501.4749 466.9571 
460.5511 475.2568 492.1885 509.226 527.9844 550.6898 566.7181 579.6746 590.14 598.759 603.0656 610.8136 621.3592 634.7023 648.8242 657.9586 658.8813 657.5699 660.4521 658.9902 654.1843 655.8317 657.8727 657.3262 654.2979 651.1697 653.9006 656.5306 662.1235 670.4059 676.4935 681.6881 680.3179 674.3527 671.1256 676.2013 687.6237 695.1985 699.2326 704.2021 703.146 702.9532 702.2202 698.4325 694.9294 695.9926 697.0964 693.1146 687.7301 688.9083 683.8394 671.7413 652.0036 638.7304 634.2142 628.8906 619.7467 610.527 600.1486 591.3973 590.2861 594.0204 598.8863 603.2124 607.9734 609.9244 607.9631 602.8044 601.8987 603.4958 605.5753 599.5595 594.526 588.0212 579.959 577.2576 581.9932 586.8245 592.6868 600.5013 610.8284 618.512 621.0327 623.2377 622.5227 618.6896 610.8257 604.6489 599.0832 592.787 592.1409 593.0957 594.6781 599.5831 607.8191 621.6818 628.683 637.4318 641.7562 648.3569 659.5233 671.9237 688.1417 710.1414 731.1707 755.4703 778.9893 799.7428 813.5981 828.0845 842.3238 841.9426 840.3051 838.8055 843.5529 852.5731 857.0928 871.975 890.2358 904.8807 923.0711 938.9876 959.4005 962.0927 960.5141 949.7313 942.5103 944.4837 954.0424 957.214 949.0748 946.756 965.9764 979.8601 984.2577 981.4318 954.9933 960.3458 964.2094 948.8447 934.5046 931.5046 945.9202 969.2977 992.9351 1004.373 995.0784 973.4141 942.3682 914.9636 897.5129 891.0896 893.9845 910.033 935.3251 937.82 924.8594 899.1874 863.9896 836.7693 829.2562 833.083 831.9024 816.6738 809.5457 813.0341 821.897 828.1951 833.3917 841.5245 846.0881 846.3602 842.5765 828.194 793.2093 766.0408 744.6296 727.2972 709.5106 700.6201 674.3035 643.1102 618.8829 597.3188 580.8749 566.9205 560.7106 571.81 588.2073 595.5405 596.0325 600.8383 611.4694 625.7642 640.5486 619.6179 594.8183 559.9136 517.4224 476.0231 
454.9033 470.2143 487.6557 506.4594 525.6703 549.0923 564.514 576.6929 585.6553 594.746 597.3054 603.0775 613.6015 626.9805 638.4466 644.4402 644.3102 643.4385 648.2172 648.658 648.1225 649.8735 648.792 646.6914 645.1458 644.9901 650.4111 656.6448 668.4186 681.9952 689.9315 693.0593 689.7007 682.7778 680.1311 686.2798 695.9238 697.0732 698.3186 704.1992 707.6987 705.3266 700.1661 696.0779 695.5853 696.571 697.6673 699.2186 696.1076 697.0551 690.9387 680.415 661.0891 643.5505 635.0511 630.1859 621.3059 613.2936 605.1302 600.2552 599.8849 598.5508 598.9642 600.5488 605.5473 611.0933 615.002 614.4395 617.2179 617.1916 617.3616 614.7679 603.5695 595.0812 587.065 584.2891 585.5507 586.9151 589.5637 592.8036 600.3328 612.7461 620.8431 624.3029 624.221 620.4446 613.7141 606.3186 599.8702 597.2584 595.4643 594.5957 594.496 599.2234 607.6923 620.6514 624.1323 630.9791 632.6556 642.2525 654.8266 667.1104 679.3676 698.9695 719.4471 742.0914 767.4322 792.6813 807.6617 825.0556 834.4448 833.1788 832.4885 834.9512 843.5557 855.5473 866.5677 886.2062 898.316 907.2317 920.696 929.8821 930.1096 923.5434 913.7339 900.437 902.4732 916.0777 936.7821 946.809 944.2394 943.8161 951.6765 951.1175 956.4636 943.3221 914.7899 917.4252 928.6306 916.1658 907.3909 911.2368 931.9615 961.7778 984.9454 991.524 981.5308 962.0022 933.2751 908.273 894.4747 892.9041 903.3368 923.5583 943.2688 947.5502 927.7002 893.6196 854.6631 820.6523 805.6669 799.2875 790.3918 778.3004 776.5041 785.052 793.6335 793.0668 795.9276 803.4929 808.6866 807.483 802.7802 794.0628 770.3405 745.3967 732.1392 721.3128 701.5574 678.1744 652.3221 628.8878 609.3597 591.0594 571.7255 559.7086 565.6967 582.5717 597.4619 601.9488 602.4993 604.696 617.3834 629.8187 644.5356 624.5995 600.1373 566.6738 521.9369 477.0337 
450.4462 466.8893 484.8291 504.3558 522.667 544.8395 559.7157 570.0544 578.2448 586.9516 587.0992 591.1473 602.1577 613.6451 623.4034 627.9927 628.9258 630.4715 636.5067 638.5366 638.6406 639.2282 636.7212 633.7413 634.177 636.3907 646.7894 657.8461 673.726 688.9469 696.787 699.7644 697.6741 695.2801 695.2556 698.3213 700.2742 698.6154 701.7505 708.3143 712.798 706.746 694.7601 688.8862 690.6382 696.3475 701.7505 704.501 703.6793 706.4546 696.8859 685.908 667.702 651.2817 642.1841 634.9257 622.9246 614.7831 609.8754 609.0004 606.7318 601.9988 599.703 598.4907 601.4446 607.9806 615.2595 619.5024 629.1904 623.9344 620.5778 619.9567 608.8132 596.8293 587.7785 584.6522 582.8332 580.3645 578.3396 579.8392 589.6798 605.4401 614.3873 618.6042 618.1899 615.2994 611.4059 607.9648 606.719 607.7755 603.0324 599.724 596.6331 599.4556 605.165 614.0363 616.2827 624.5074 627.8987 638.2143 648.8946 662.5245 674.674 692.9278 709.3761 728.6564 753.2919 782.7467 802.6497 -9999 831.9557 827.8897 826.6654 831.192 847.2277 867.0164 883.7071 896.9626 902.7376 911.457 920.7631 914.3298 899.0997 884.2692 872.1251 863.6543 869.5042 887.3503 911.0109 921.0849 923.8739 922.2561 916.9352 913.2822 915.3145 913.408 894.5131 895.0482 908.5914 907.9573 903.619 910.5167 930.7453 956.3523 972.4732 979.5331 975.9498 959.7036 933.0339 911.9262 897.8487 892.6031 899.6003 917.0377 928.7603 925.5757 907.3273 880.5456 841.1963 803.2416 782.1868 767.0083 756.4666 750.0441 746.495 752.4211 757.2051 754.9606 759.8514 770.3676 776.032 772.4713 771.4263 769.3077 762.7828 742.1025 727.0053 713.0335 692.3029 665.8048 640.652 623.8668 607.2167 588.6937 570.3694 564.197 567.0046 583.0808 599.7571 599.8714 596.7214 603.9835 624.4101 637.0895 646.8743 623.9604 600.3898 569.5409 525.6929 481.5445 
447.0288 463.2739 480.4814 499.7951 517.505 538.31 554.2532 567.2542 575.2136 582.9982 581.9497 585.213 593.91 600.5079 608.1375 612.5219 615.0317 618.3153 624.7166 628.24 628.5412 630.5217 628.2868 625.4922 629.0217 633.3307 644.3185 657.4459 678.4375 695.3608 703.6734 703.6343 699.3924 699.252 700.548 703.1307 699.7937 700.5085 708.2676 713.924 715.3791 704.1415 691.0248 689.0316 693.6061 699.74 705.9482 706.7535 706.8214 712.5424 701.968 689.184 674.1226 662.7697 654.4333 648.4355 634.3634 623.5302 616.648 614.7568 608.2142 601.4174 597.5552 593.6874 593.3369 597.8414 605.1302 610.3203 617.3016 613.8539 611.9392 611.409 600.7699 590.5846 584.1162 580.8752 579.1832 579.6917 577.9697 579.0672 586.5681 601.316 600.8133 603.4896 605.9214 603.77 601.353 601.7148 602.1329 605.5093 604.5216 600.0562 593.676 593.241 595.9799 602.1318 607.1717 621.7426 629.5654 636.02 646.9114 661.893 672.8936 686.9847 698.6425 713.056 734.9945 763.6054 -9999 801.1119 809.4396 811.325 817.1093 828.0057 848.304 864.3931 876.1656 897.3877 899.9752 910.3776 902.3989 889.3696 870.4543 859.0479 852.6676 845.8428 846.9267 855.9624 875.0677 886.6573 895.4353 890.985 882.7714 885.4326 891.3895 895.4623 885.4116 888.081 906.0313 914.3752 921.8165 925.8983 927.2621 940.2265 951.3696 967.0315 978.7922 974.414 949.7274 932.9949 918.2079 909.7025 912.2469 920.7067 919.4037 909.1444 891.7451 865.6314 823.8895 791.9306 773.3231 753.5198 738.19 728.9103 724.0664 722.0539 720.939 725.3235 734.6429 745.3817 750.1133 746.8978 745.9992 752.7565 755.2991 742.9579 724.5578 707.5377 690.4946 664.3812 638.0394 620.7883 605.259 590.1479 576.0262 573.1807 572.3162 584.4182 594.4874 597.4602 600.7815 619.1805 640.1879 649.7186 650.9158 627.7103 604.5029 573.5345 531.7295 489.7909 
443.9028 459.7053 476.8789 496.9745 515.2935 534.2514 548.7503 567.6196 574.1382 580.3042 578.2642 582.3773 589.6862 591.2604 594.7621 599.2205 603.4476 609.3963 617.0409 621.2742 621.0226 624.5663 624.8644 624.7903 632.2084 638.2523 647.202 658.7371 677.569 697.2871 708.296 708.6723 708.6119 710.5865 709.5801 710.4639 710.4619 711.5018 718.5632 723.3199 722.0368 713.4056 704.0828 704.3408 708.0021 708.9695 709.6572 707.9941 708.1872 714.7125 709.1198 698.4222 687.7519 678.3953 667.9272 661.4155 646.2638 634.3376 626.2412 622.816 618.0686 609.01 602.0607 594.0939 589.2137 590.0734 595.2155 600.3455 607.2047 607.4113 610.0305 609.2127 598.7156 589.0249 583.136 580.1957 579.9874 583.4067 584.3854 581.3372 580.5031 587.7778 580.4623 581.7623 586.0602 586.5655 587.0918 587.9722 589.2401 594.5256 595.2838 591.7285 584.2867 583.2404 585.3896 592.2615 599.3579 613.6837 623.5557 629.9329 641.5546 655.0928 667.6387 680.5474 691.1 701.9396 717.0328 744.6116 755.1398 773.7218 792.2072 798.1766 806.4267 822.6069 843.33 860.12 876.902 883.6797 891.9335 889.4787 880.1439 868.9297 860.1651 861.9807 861.9882 860.408 853.6803 850.8705 855.2513 861.0487 863.5459 858.417 858.8219 870.888 879.5972 884.5612 883.0074 888.3241 909.8899 931.8293 951.3005 955.047 950.0362 951.2965 961.4866 971.5573 989.3188 997.0021 982.012 966.9748 952.3813 942.3624 938.8042 937.1409 929.5185 909.4471 881.9677 852.8438 814.369 789.1093 770.2416 750.3344 730.2173 712.6267 702.5252 697.6954 697.5364 707.2883 715.1407 719.5883 722.9274 727.4014 731.8551 733.1486 732.7083 728.824 713.7643 696.7526 682.6902 658.9348 636.6247 621.6923 608.7005 596.4886 587.3639 582.9438 579.5398 586.3819 596.7554 606.5483 609.8721 619.223 637.2328 639.8416 645.9211 627.6566 604.9805 573.64 536.1977 497.6998 
441.5377 456.2991 472.8514 493.6447 514.526 535.0884 545.7059 561.2116 571.4532 579.5369 578.9488 579.875 588.1309 584.7489 585.9496 589.8983 595.0389 603.8866 611.7124 614.7449 615.2473 619.5612 623.273 627.0052 636.0638 641.505 649.939 660.6322 675.6763 697.139 706.9068 707.5928 711.7228 717.0996 720.1962 724.1057 725.188 723.8371 726.3893 729.733 728.9648 727.4587 721.6006 721.9204 719.0423 714.2448 712.8411 711.2708 714.6171 722.4404 717.8336 708.074 698.8311 689.2031 678.839 671.1915 655.0693 640.8542 629.8598 623.1393 619.5369 610.1929 603.0867 595.2645 588.8776 588.6876 591.6691 595.0872 599.7629 603.7992 606.9556 602.2021 591.8376 581.9664 577.7086 578.9306 581.0922 582.3503 580.9778 572.0527 566.75 566.416 561.197 563.918 568.4683 572.9765 576.2104 577.2878 576.1493 578.9823 581.2415 578.1969 572.4627 575.9431 580.405 588.3127 594.1571 604.5745 615.891 624.4757 634.2816 645.352 659.5776 671.0497 683.5119 696.6182 707.493 722.2342 735.8069 755.6811 772.5306 778.9828 790.3006 807.2156 821.6704 833.1956 850.5845 862.1655 859.6895 857.6093 853.0609 855.645 862.3553 874.7574 883.3035 886.8037 881.8733 870.3886 858.3721 851.6772 847.1345 845.8329 849.5217 858.6312 868.1041 876.7714 886.9455 898.4149 921.0989 951.1644 974.9759 987.7836 994.1685 992.8948 991.2737 985.5368 990.9637 998.7463 999.6893 993.218 987.4425 983.6305 976.5819 964.5711 948.3245 920.6111 888.0484 859.0575 829.987 803.1112 780.3984 752.9292 722.7945 699.2259 686.9579 682.0945 681.0907 686.2507 691.2325 692.736 697.0168 710.9694 711.5491 704.7651 708.4111 707.4881 700.5762 684.8253 669.1199 651.4266 637.6581 631.1729 621.9799 612.5085 604.2547 595.6348 591.0781 592.2922 601.7542 612.6404 611.3695 614.4312 623.0999 621.6976 634.2343 620.9763 601.9072 574.345 541.226 505.4468 
440.2561 454.0597 468.9634 488.5881 511.4659 537.3802 550.3443 561.3875 570.1811 575.5114 574.27 572.6699 577.0964 582.9255 582.9962 586.8028 591.497 600.608 606.8173 606.9142 607.5505 612.1407 618.121 625.655 635.642 643.2927 655.6258 666.8759 682.4373 702.5562 710.1792 713.7825 719.9249 723.9374 729.053 732.3665 729.4592 728.5452 730.5081 739.6646 735.8653 739.9366 740.3881 741.5746 731.282 721.1778 717.1288 719.3037 724.474 735.4642 727.9793 719.7346 711.1653 698.0587 687.7189 676.4594 658.429 644.8454 631.9703 623.6335 619.2244 612.1811 605.5178 600.0791 593.3955 589.8563 588.1317 588.0125 593.217 598.8555 600.0861 594.1747 587.0728 580.1174 577.5995 578.9713 576.8157 573.9675 569.3007 560.2056 554.5834 550.366 551.4943 553.5999 557.9238 563.2864 567.5659 568.1315 567.1595 569.4719 572.8749 572.2843 570.2021 576.4464 581.1342 587.4897 591.7303 600.743 612.7753 623.6967 632.092 641.686 654.8711 664.7735 677.9875 691.0312 699.2929 708.1053 722.1189 741.3042 754.4207 763.5728 780.1513 793.1739 809.3495 820.9117 833.2049 837.9092 837.637 842.983 846.3157 857.3295 870.8786 887.8419 900.0152 906.6531 904.738 894.0456 876.7583 865.5775 856.6348 854.5912 850.8671 852.8511 861.9027 873.7658 894.2111 913.2083 932.3183 963.3917 986.6376 1014.88 1036.542 1043.534 1037.692 1010.6 998.2437 999.2818 1007.969 1012.14 1021.637 1030.811 1027.261 1010.02 981.366 950.0987 916.1608 882.5887 853.952 820.2247 786.4586 752.183 719.8889 693.6611 681.0651 677.0828 669.9496 669.9042 672.5838 673.9481 682.1775 691.3214 688.8269 683.1882 683.0101 684.5848 683.5674 676.8953 659.9079 647.6578 638.1555 644.5263 638.433 629.5906 619.7529 606.731 595.6613 592.3562 598.4228 610.2896 610.688 614.9899 615.1802 620.0746 632.0184 618.4917 600.0754 572.1981 542.5454 510.079 
439.622 453.0284 465.8289 482.3788 502.5221 530.8714 550.2365 563.8557 573.3604 572.0613 568.5836 567.746 570.2079 576.8358 582.6184 587.4081 590.8878 597.2012 602.4318 603.5532 603.8322 607.9531 613.8526 621.6392 633.1759 644.1533 662.5847 679.9758 698.7139 716.1776 725.5743 733.4551 739.795 737.8842 736.1841 734.6573 730.9694 730.6364 733.5851 742.5382 743.5093 749.8589 751.6826 753.5135 746.533 739.0522 730.7314 728.687 735.8339 749.6758 739.8275 734.2552 726.5405 712.9136 700.8868 686.8582 667.3121 654.7989 645.5481 640.0291 634.9941 627.0728 614.6844 605.7687 598.8648 591.4011 583.6971 580.3077 586.4648 591.1262 589.7084 583.5616 579.4529 575.0363 570.5187 567.3048 562.6299 560.3761 556.9907 550.4879 546.8478 543.3903 544.6708 545.0342 547.4049 552.3541 559.7458 562.8673 564.6688 568.823 573.44 575.1839 571.9516 577.3885 581.2187 -9999 587.1827 595.4693 607.0032 617.0767 624.3843 633.2424 644.6552 654.1066 667.0855 680.9347 693.1845 704.9143 721.0363 738.1217 749.4321 759.171 776.0331 797.0598 811.0532 816.7772 828.02 825.4845 830.4579 841.7655 850.2698 864.2047 879.3363 892.6315 906.5361 914.1448 913.1161 900.8631 883.492 872.4163 865.1069 861.842 852.7686 847.8035 854.2195 869.0255 897.4625 922.9208 941.0018 966.1945 991.696 1027.72 1066.531 1085.687 1094.244 1065.26 1030.332 1018.386 1023.72 1034.047 1056.688 1074.393 1070.685 1048.542 1020.533 987.209 951.9666 915.9059 878.6266 838.2468 796.0308 756.1491 722.0043 693.0355 675.6858 667.4684 658.5567 655.6683 663.4543 674.033 687.8683 690.5347 682.8684 674.9949 668.3152 669.2142 670.572 668.8846 660.4022 652.6188 645.0251 657.2122 655.6792 644.1971 626.8218 612.2502 601.0286 590.7719 590.6686 603.288 612.8866 624.1004 621.4962 627.836 639.4832 623.5565 599.4802 571.0712 543.204 512.8009 
439.6457 453.1206 464.923 479.0971 495.8945 522.3124 543.3293 563.1983 573.4161 570.4279 569.3255 571.9901 570.361 573.8511 583.8846 590.7031 591.3075 594.5375 600.3279 605.3557 604.31 606.8542 611.2341 619.3253 629.2722 640.3091 663.3112 691.6454 718.5463 733.5704 742.5706 747.9581 752.83 749.2944 742.3309 737.4429 733.2605 733.3709 741.5592 757.2746 754.0742 756.9569 755.0412 758.4181 758.0062 753.5136 745.9537 736.8939 744.4435 760.0095 746.5663 744.1627 740.4707 728.0429 711.2161 695.8691 679.556 671.1097 667.1251 663.7105 654.1055 644.6854 630.574 615.6868 605.5845 592.4619 579.6219 573.2029 580.0206 583.9684 581.4096 574.572 569.944 567.5742 560.1007 555.3072 550.9769 547.0816 543.462 540.8076 540.9434 539.3569 539.4476 538.9983 540.0787 545.6401 555.3452 562.4625 569.9417 578.0493 582.0806 582.6948 577.1951 581.3195 584.0147 583.1349 584.9959 593.5555 603.6679 610.0264 618.3651 627.6234 641.5514 649.5366 661.8634 674.6606 691.8092 712.2855 734.153 750.1099 760.9133 767.5583 784.0782 811.4811 817.9765 819.1248 821.0485 817.2357 831.9526 850.2316 866.2903 880.6902 889.2159 891.5813 899.2006 903.3766 906.5558 892.2949 878.2203 870.3409 866.1669 860.2822 849.5107 840.6993 845.1458 856.8436 882.9839 913.8256 939.7289 962.8278 987.7477 1023.512 1060.736 1082.936 1096.391 1083.663 1059.927 1050.838 1052.62 1061.988 1087.151 1104.217 1098.1 1078.19 1050.357 1016.795 982.0526 945.9889 904.7978 859.1154 812.852 770.4336 733.4172 704.6345 681.6891 665.4562 657.6179 661.0286 673.3463 685.0856 691.243 692.9988 683.8512 673.1207 662.1015 662.9051 666.7557 664.6651 657.1517 650.7469 646.9096 657.1246 656.4291 643.7332 624.5361 617.086 607.3693 590.5338 591.6143 612.0739 624.3242 628.1821 630.5985 638.1656 651.0525 628.0241 601.0463 571.2253 542.0922 512.2739 
439.2697 453.7477 465.6349 478.5186 492.8879 516.2573 533.238 550.0903 568.2957 564.7047 565.5361 574.4868 573.5984 571.3543 578.7766 585.4268 585.6833 587.5209 592.9146 600.6869 602.9712 607.209 609.5168 613.8841 619.0847 628.2793 652.6348 687.3722 725.2179 745.7407 745.6978 747.1396 752.7163 750.3311 742.4738 737.5336 733.9637 733.4525 740.5987 752.3203 752.6648 755.9177 752.4658 759.0573 759.7484 753.2213 747.2787 747.2598 759.5737 764.6359 753.29 752.1192 749.6472 741.8924 727.0679 713.1414 695.0417 683.989 679.9231 676.1523 664.0485 650.8561 636.0069 622.2855 610.6841 595.6835 582.3777 576.546 581.2441 582.7437 577.135 565.355 557.2003 554.6471 547.7656 543.1501 539.517 534.7969 529.4189 528.9471 532.8239 537.2641 540.6556 539.5844 539.6969 543.9368 552.968 562.2774 572.5343 582.1171 586.3873 587.9559 585.6773 588.535 588.2501 582.4307 582.0189 590.9683 601.4863 610.2405 616.3574 627.1612 645.3738 658.6638 672.0166 686.4409 702.8627 722.5663 742.6107 761.0222 774.1221 782.9475 794.9636 818.8846 824.259 827.1451 817.2634 819.2556 835.3297 856.3266 879.767 897.3511 898.9731 888.1973 880.504 878.2047 885.5864 875.4794 867.0192 858.7876 854.8171 849.4592 843.6974 839.6171 844.6494 850.2468 863.8019 885.1193 912.0996 940.3045 967.8188 1001.914 1033.088 1055.463 1072.932 1084.538 1076.547 1079.566 1084.206 1095.691 1113.132 1121.142 1113.085 1092.652 1063.789 1034.655 1000.936 973.7672 937.0801 883.5162 830.8851 787.6224 753.3881 722.5519 693.2365 670.0137 665.0939 676.0654 683.6475 691.1633 690.2816 688.4302 679.3694 667.2941 657.2852 659.7582 663.7851 657.9485 650.9393 647.1398 644.9251 646.853 640.8376 629.8692 617.0089 616.2018 613.0806 597.3251 599.5392 618.6785 633.3816 629.1024 634.9566 643.5338 652.9537 626.2802 601.5334 571.7448 541.305 511.3584 
437.11 451.9881 465.0404 477.8256 491.4236 512.6557 527.4 539.5294 551.6732 561.4656 565.2482 573.3908 573.3159 572.309 578.1613 584.9392 585.1109 585.3051 589.0159 597.2722 603.343 610.9678 613.1882 615.6608 619.3513 628.4781 649.9023 683.2036 718.4129 739.163 748.4084 753.8184 758.4966 751.5651 744.1801 740.0671 737.4077 736.3956 740.4906 750.9872 749.2645 752.5033 750.0366 753.6852 754.88 749.7146 745.572 751.0245 766.9578 764.0545 753.5148 749.3983 745.8453 744.4489 742.8167 735.8215 725.4327 716.3374 711.7568 702.9742 691.9474 676.8699 654.2874 635.8767 620.6452 605.5731 591.7244 584.1253 580.686 576.8016 566.9777 552.527 542.8279 537.3849 530.5687 527.6746 526.5642 523.9988 518.8301 519.5161 523.8848 531.3033 538.9753 544.0648 546.7581 548.3526 552.0713 556.5483 566.5148 579.3397 588.3647 594.7728 599.5258 604.044 600.4802 588.0585 582.2608 589.2434 600.507 608.7614 612.4584 624.2259 642.2159 663.3978 682.8981 700.2187 711.7653 726.2148 743.0895 759.7238 772.2321 782.2715 786.7164 801.0562 811.3054 822.3848 822.1203 827.0942 839.1069 859.4185 887.3396 907.0975 895.536 879.9281 866.592 862.1817 865.9266 856.3353 852.2842 847.5338 843.6224 838.5188 839.7563 844.1097 848.2514 850.6071 853.7803 862.2823 880.0959 904.9926 937.2863 971.2325 1003.076 1032.699 1049.137 1067.473 1077.536 1095.99 1106.008 1117.481 1125.075 1125.941 1120.492 1102.924 1079.43 1053.035 1019.584 995.678 958.2859 906.852 855.324 815.6352 783.0685 750.0568 713.946 683.7677 677.6309 685.8254 691.3851 697.5141 682.2554 672.3945 665.3953 659.2874 655.4336 657.582 659.7672 654.615 648.7482 644.4207 637.5479 632.5594 622.1574 611.6951 604.6163 602.4172 603.0864 597.8089 603.7766 621.282 627.3155 624.8998 630.1166 634.8446 648.2681 621.2741 599.4218 571.3961 540.7733 509.4509 
434.9031 448.9476 462.7491 477.3663 492.4563 513.0867 526.6102 537.1004 546.4433 552.92 559.9764 569.0394 571.9305 572.4156 578.4663 587.7885 588.8401 591.2402 594.7189 599.5739 607.9222 615.7513 619.7532 626.9559 632.9987 640.626 655.9063 683.491 712.075 729.9925 742.2798 754.5561 760.7623 755.1633 750.4807 744.3624 739.9217 737.1208 738.7908 753.3286 749.5821 753.7641 754.9084 756.8069 755.1652 753.6003 750.3162 751.9708 767.8554 767.5525 762.8961 754.455 747.4456 748.0491 754.8607 755.5329 750.7435 744.3977 738.312 729.251 722.4881 707.9563 681.8499 658.2726 639.8134 624.7136 607.108 595.0428 582.8586 571.6443 556.1439 539.8475 529.3074 523.1379 519.4565 521.0723 521.1058 521.7917 519.1161 519.2518 523.998 529.5566 537.2084 545.7927 550.2131 550.7183 549.1594 548.9827 558.6583 574.9644 588.3883 597.446 608.3787 615.9525 611.194 594.4449 586.1963 589.1113 596.8604 602.023 -9999 620.3926 634.0478 658.3167 683.1331 704.1675 718.5623 730.5557 741.8231 758.1691 769.5087 780.4662 780.0482 783.1401 793.8766 812.069 828.322 831.4615 846.1237 863.6528 885.6819 896.0528 881.7979 865.1855 855.6006 850.7839 851.7027 840.4597 838.3176 836.0501 832.8807 829.5466 834.2134 839.2728 840.588 840.0125 855.7194 856.5026 863.6558 882.8178 913.3432 945.5742 976.7635 1004.639 1030.254 1051.624 1069.488 1094.329 1110.25 1113.822 1118.205 1121.644 1118.964 1105.051 1089.556 1072.006 1042.557 1015.055 974.2007 925.0645 879.1227 841.1746 809.1292 773.4988 735.8793 701.421 686.7866 689.6873 692.5648 689.687 670.9965 659.0538 654.0595 654.1141 653.5328 651.7078 650.7407 645.8057 639.3801 635.5864 627.6162 619.7913 609.0884 597.0469 589.9349 588.3655 590.903 591.1025 599.7616 614.3306 617.3593 612.11 613.7938 616.3014 633.5464 609.1682 588.3569 561.5438 531.7581 501.6311 
434.2567 447.8504 461.9757 477.1428 493.6591 515.3211 531.4248 545.8459 550.2864 556.567 558.1793 565.6728 570.6408 570.478 575.6094 585.4519 589.4712 596.3201 601.6813 605.7866 612.8793 620.603 628.4528 639.3092 642.6855 648.7523 659.4554 679.7193 703.8641 726.6268 742.9146 756.8252 765.5108 763.8282 760.119 750.5015 743.5598 742.4554 747.4229 763.3304 760.7103 760.2466 760.2123 765.2921 768.5833 771.4631 769.8184 768.5775 779.4684 777.3719 779.091 770.1109 763.3498 764.6705 772.444 780.0767 774.866 767.0012 757.6003 749.2121 746.7073 734.6961 714.7794 691.8992 668.9169 645.6468 621.2839 603.8951 585.8151 572.3287 557.2144 542.4272 528.6836 521.7702 519.0342 521.6474 523.7471 528.6163 529.1725 527.7351 529.9367 531.7375 537.2181 543.1868 544.5237 545.5862 544.7789 544.7878 553.2128 569.691 584.1907 592.8482 605.7355 614.4149 611.1783 599.1574 593.3604 596.3644 604.463 608.3266 612.5077 -9999 624.226 642.0046 668.2742 694.7343 718.0758 734.2993 745.2378 761.4608 771.5706 784.1587 775.5548 774.5633 783.3365 802.0342 822.6904 835.1984 855.4146 857.8578 865.1494 858.0743 850.9692 839.7491 836.1943 834.2003 838.2984 827.5898 826.6009 827.7226 828.218 826.9307 823.5704 823.3718 829.4037 834.6179 852.1036 859.3063 863.2369 880.4103 903.7632 931.5016 959.4703 988.5984 1018.272 1039.595 1052.108 1071.326 1087.575 1088.146 1092.664 1097.729 1099.384 1095.82 1087.775 1079.306 1059.492 1036.174 992.2921 938.3912 894.6504 857.3046 822.5994 791.6104 757.4478 724.0363 699.5485 691.2847 689.3957 679.5452 663.2929 652.3175 647.5959 644.0361 638.24 631.61 629.031 626.6322 622.5846 617.8369 613.4727 601.818 593.5641 584.8584 576.352 574.6257 578.7703 578.8364 586.7336 598.1055 603.6602 599.9521 601.3398 603.4317 611.2735 592.6243 573.4062 548.9385 520.7365 492.3961 
434.5738 448.0026 462.2581 477.4411 494.0834 515.7531 530.8678 541.468 548.5742 557.1584 557.9307 561.3567 568.6884 570.5156 575.289 583.9352 591.4432 602.11 607.9303 610.7414 616.061 628.0272 635.346 638.5289 641.4045 649.9552 660.8038 678.1662 700.1545 720.5206 735.0846 749.9802 765.629 769.8987 768.2521 757.8696 750.4312 748.9867 757.5558 779.617 776.2028 777.272 778.3068 785.5024 790.1798 793.4774 792.3481 789.1841 791.5284 785.5369 788.7012 786.6093 782.3804 782.0113 787.29 796.061 795.2767 786.594 777.934 -9999 765.3252 757.8275 745.7278 726.7817 698.306 668.0558 637.7778 612.1629 590.7348 576.5286 560.6452 548.7977 538.0647 528.2374 522.3618 524.6492 529.3118 535.8794 537.4794 535.9569 535.2949 532.4177 532.3857 535.2012 538.0383 540.5166 541.1517 543.182 550.3385 563.6646 578.0369 584.4716 594.8683 604.5201 607.3027 602.9595 600.2576 604.3668 612.8426 615.8956 614.5091 613.202 615.8021 626.9374 649.7091 682.4798 716.7687 741.3558 759.809 775.2021 778.3427 779.007 769.6354 778.3739 782.6677 793.8253 807.6304 828.7563 854.0359 840.6279 833.3099 825.5203 825.6213 822.8978 818.7454 812.3796 811.1428 806.8353 816.3618 823.3992 826.8686 829.4762 825.0565 822.5212 825.2636 837.4559 849.9274 865.6836 881.6525 901.7504 918.6829 934.2461 945.6907 967.9788 998.5785 1019.695 1027.253 1040.785 1056.706 1058.917 1065.738 1073.127 1075.287 1074.834 1069.713 1065.773 1055.46 1035.843 994.3026 945.3691 905.1567 870.3098 835.8007 806.7879 775.6082 747.6086 720.5931 699.4976 686.0236 672.1324 657.4194 643.5432 636.6653 626.6938 616.4916 607.1262 605.4053 603.1998 606.2756 600.7435 593.9842 579.8969 576.46 573.2495 571.5309 572.2734 577.6819 571.6394 577.3992 587.0594 594.5363 596.4429 597.7414 597.1508 602.215 577.0759 555.1801 531.484 504.9752 479.4632 
436.4633 449.8527 463.9657 478.6931 493.987 513.6087 527.5231 537.8154 545.4023 553.0633 557.4521 558.6861 565.7793 571.1683 577.5236 584.2657 593.2072 603.8151 610.6843 615.4869 623.7618 634.4934 635.2227 635.4897 640.1635 651.5862 663.9147 680.9276 701.3628 718.4948 732.4796 750.0626 770.282 777.6148 777.5228 772.3892 765.6951 760.0409 765.8239 779.3653 784.451 796.5035 808.1293 815.7615 818.3031 818.4323 815.7579 814.7014 805.9208 796.5702 792.5692 789.0314 788.2446 789.9224 788.8533 795.2915 800.3223 803.2532 794.7599 785.3032 781.7249 778.7936 769.3814 749.8972 720.1266 687.0289 651.805 623.7164 602.2899 583.7819 566.5906 553.7162 545.4354 537.1982 528.2643 529.5703 537.205 537.9227 534.4826 527.9085 524.4556 522.2693 522.4858 524.9084 527.8355 530.561 533.3283 538.1857 545.3884 554.299 572.1705 576.6246 582.838 592.0341 596.5615 596.455 599.6658 609.5505 618.4719 623.5962 620.9622 616.6245 615.6211 -9999 633.6465 665.0037 706.1206 740.9323 766.9485 781.0176 780.3194 775.4186 774.4185 787.8931 790.6923 792.7337 795.1808 815.8301 833.5178 815.6904 810.9408 809.454 814.9476 811.3277 805.8332 796.3497 793.8622 795.7538 812.4052 823.8748 826.8553 832.0336 830.3025 830.095 825.9744 834.4422 851.3085 874.1662 901.6393 926.8687 938.8007 942.5469 941.4412 950.459 969.2175 990.5142 1002.362 1016.696 1029.627 1034.67 1037.032 1043.255 1042.719 1043.533 1041.591 1041.568 1034.301 1022.188 988.4824 948.9811 912.8403 875.9624 839.0972 811.2895 786.2443 762.3555 737.9379 710.6862 685.2545 667.4266 652.8263 637.4341 623.9683 610.4257 596.1456 588.2678 591.7009 591.5169 590.7201 588.2711 578.7767 566.1608 565.3011 566.2495 571.2833 572.6227 571.202 568.7775 573.2138 581.3536 589.7208 598.4747 596.764 593.6187 596.6725 569.2071 545.0708 518.853 491.4613 467.3575 
439.7333 453.3205 466.5164 479.6556 493.1849 511.8105 524.8483 536.2809 542.5139 551.2394 557.8087 558.7776 565.3704 574.1409 581.0759 586.5272 594.6959 601.4372 609.266 620.781 630.6959 634.5653 633.4373 633.396 639.0661 650.9818 665.1048 683.9573 704.8972 723.9674 740.726 759.454 781.3697 791.5853 793.5404 792.2769 785.2452 774.5186 769.9554 773.744 788.095 806.9636 826.6373 834.8139 839.6466 838.49 834.9211 836.1747 822.9749 809.9036 800.5644 796.6396 796.0433 793.5505 794.2324 795.9689 802.6911 813.55 808.5926 800.116 794.5151 795.0846 784.908 765.1992 734.8229 699.0698 662.2328 636.8755 616.4803 594.5311 574.8912 560.235 553.7263 547.0986 541.928 542.408 545.6265 539.2378 530.3906 519.6199 515.0543 515.1209 514.5013 515.2793 515.817 519.3761 526.2468 535.2648 543.4495 548.0723 559.0482 563.5331 566.7343 576.3585 579.7527 585.3748 595.7281 608.7675 617.6607 626.11 628.3708 627.6191 623.9616 619.7999 -9999 644.5624 685.8803 727.6642 763.5068 781.0412 775.6478 769.455 774.7623 788.1164 789.7756 789.7283 789.5085 804.6486 806.4174 795.0861 793.9647 800.7664 810.4598 806.6887 798.6719 786.9244 787.371 791.9268 807.8667 817.6199 824.4935 832.0009 829.0895 830.8439 830.9817 839.4586 864.0192 883.5878 918.6837 956.6428 967.9382 960.2195 950.1721 950.0975 951.3916 970.1262 984.9341 1001.585 1011.119 1016.501 1013.974 1014.881 1008.807 1006.603 1010.986 1017.597 1011.839 1004.955 982.2279 951.694 917.1695 877.75 837.3827 805.33 785.348 767.6563 748.7515 723.946 697.5193 674.2505 650.1031 627.7728 606.2845 593.021 579.8171 576.6328 580.1316 573.7999 569.549 568.7402 566.8076 558.0753 555.3461 559.5673 568.9554 566.8763 564.4786 563.3752 567.4373 577.8826 587.9518 591.5758 589.8037 587.3038 590.1891 563.0352 536.817 509.9587 481.9728 457.849 
442.8777 456.581 469.7525 482.9096 496.2666 515.5651 529.2845 542.1821 550.7366 554.0554 559.6828 563.8672 567.9077 577.2932 585.5823 590.3762 595.4362 603.0076 613.7842 625.5693 632.0149 634.2086 634.0458 633.4049 639.6791 654.2074 671.1411 695.6846 716.0416 733.941 753.4951 772.4606 791.999 802.8666 809.6083 811.8185 806.3303 794.5186 784.5412 783.8598 793.7928 806.1392 822.429 833.6092 841.3549 844.7555 846.5343 854.4532 844.6242 833.7255 825.8871 822.6284 819.8284 815.8475 817.9525 818.6136 820.3959 832.1012 831.0071 818.8125 811.6106 804.2222 790.3677 769.2591 735.035 697.4344 663.7102 647.0343 630.1696 606.4413 585.6179 570.5891 563.0411 555.6267 552.223 547.4775 542.2969 539.2211 532.4124 524.1573 521.0021 519.6082 516.7208 514.3466 514.0336 518.2936 524.5277 530.8397 534.4149 535.7259 541.2695 548.523 556.0045 566.3943 570.4536 577.2855 588.7307 606.0906 617.1669 620.8075 620.6301 624.4916 623.2258 617.8201 615.903 -9999 661.8837 703.0941 746.1762 766.4129 762.8215 764.1753 776.1248 785.3983 787.8392 790.9771 787.3605 789.1573 785.9996 779.7228 781.0594 790.7381 801.2244 799.0612 791.7804 783.0554 788.3551 792.8452 802.8719 812.8994 821.2764 825.9106 829.994 831.585 834.6404 851.7568 878.2986 897.743 927.9617 967.531 984.7466 976.8682 960.5101 960.6194 955.9146 967.2979 977.4344 986.4548 993.1948 995.9524 990.9971 984.1953 974.3568 970.7137 978.2592 983.7302 985.7652 983.5523 967.1811 942.9709 908.9926 870.5223 831.0189 795.2571 774.9639 762.1251 748.9058 731.5206 707.0901 679.5901 648.1442 619.8733 596.0872 584.9799 573.2063 568.6116 567.5065 559.007 558.0239 557.9397 556.3804 552.2145 547.6561 551.0814 562.8168 566.6257 563.941 560.9239 566.7467 575.6195 582.3566 581.8828 582.2706 586.4423 589.4009 558.7068 531.1401 503.725 475.958 451.4065 
446.4856 460.9032 475.1837 489.469 502.5213 521.8875 533.4642 545.9033 558.8461 558.3686 560.8401 567.226 574.1028 585.2458 593.8495 600.4432 605.5037 615.3167 620.7008 625.7037 632.135 635.0933 636.7026 638.5538 646.9518 666.6385 685.4769 707.5275 723.2014 743.7894 769.3647 787.387 800.5587 813.2029 824.8163 832.038 831.0203 824.8218 814.8436 807.2106 804.3367 805.8441 813.9182 823.114 834.8062 845.1832 852.014 862.4185 857.5879 854.8935 849.9745 848.1887 846.7277 848.1372 850.5137 846.5102 846.739 861.8286 867.7344 853.1165 837.1744 818.687 798.9833 773.6173 734.4832 693.9905 661.7778 647.0578 638.7623 614.4351 592.3575 578.1204 568.6387 559.3138 551.1503 543.2877 537.8377 534.6636 529.352 523.7473 522.2444 518.9827 514.9005 511.9067 515.028 519.1913 522.1964 524.9579 527.5091 526.908 529.2904 533.4154 541.93 550.8501 559.0819 569.8472 583.6879 602.5892 611.9163 612.9163 612.1613 615.6966 617.0754 616.4465 618.5566 627.0715 643.2673 674.9755 712.5842 738.8141 753.2222 768.7968 788.4413 791.6948 787.0378 788.1236 772.5049 772.6557 772.6842 768.2899 768.1039 778.7843 783.6736 783.4061 780.916 777.1407 784.4448 789.8217 798.1329 805.7116 809.3691 817.2504 825.4628 832.0002 842.7229 861.3113 888.2776 909.855 935.4398 964.8885 977.1875 978.7956 972.7591 977.6124 977.025 979.6506 981.876 977.5619 976.5896 974.1042 966.4196 955.3515 944.6593 941.1439 943.5984 947.301 956.397 959.7386 944.892 921.3076 887.2232 851.9636 818.4083 786.7462 765.5329 751.3774 743.7278 728.9579 705.5591 677.4619 646.4325 618.9951 597.2213 584.287 574.898 569.8303 564.0437 557.7495 557.3522 554.618 550.8958 547.8473 544.3896 545.3128 550.4704 552.7958 557.246 566.4274 567.6891 570.0524 571.8839 565.1173 565.2672 571.5693 578.5632 550.8003 524.8763 498.7276 470.2723 444.4754 
450.027 464.8471 481.2944 498.5083 512.5077 530.6169 537.4145 546.6689 561.1863 563.9793 565.278 570.7792 580.567 592.4557 604.2632 614.3483 625.2092 631.3181 628.0816 632.0295 639.7227 641.5096 644.1915 648.106 656.7711 674.5665 693.3212 715.1118 732.043 749.7891 775.6122 790.665 801.6847 816.8123 831.2451 845.2147 852.9843 851.8069 843.0955 833.5132 824.5164 817.1003 814.9991 821.6123 837.4102 849.4957 855.3092 864.8696 861.9885 857.222 855.9454 865.3961 869.1812 871.7006 869.7689 867.7006 876.1452 901.4427 916.1937 902.4718 876.3191 846.8017 817.121 782.4868 745.8041 705.5889 677.7399 657.2579 647.1244 622.4836 600.1506 585.9639 572.6608 562.716 552.1415 539.8564 533.248 527.2884 522.9036 519.3524 518.6943 514.2818 506.5179 504.6723 509.2256 512.392 515.4522 518.951 525.1752 522.7766 521.5479 523.3791 531.1213 539.7656 547.0367 558.4898 574.8389 590.1677 601.3039 603.873 603.7607 605.3516 608.4724 612.4959 618.6144 621.7468 625.556 643.5284 667.4802 702.9941 738.1069 761.8923 780.967 796.1351 791.6298 776.2441 761.9896 759.1469 764.5723 759.9977 759.9958 762.9923 762.6923 764.58 766.364 766.1523 774.7519 781.9238 787.5931 787.7407 791.9233 799.4431 807.8252 824.2034 840.7949 863.7554 895.2127 917.7195 936.58 949.7185 963.7982 970.3472 976.3911 987.0992 987.8932 985.8988 980.7181 965.5193 954.5884 949.9903 940.6616 929.5779 919.6221 910.5447 905.4234 908.3394 919.9584 922.2406 908.6897 888.4421 857.5085 822.8168 798.4084 774.5005 756.327 737.4087 726.917 715.9465 693.5784 664.1254 636.5535 609.6536 592.435 583.0593 576.1568 567.2985 559.1519 555.6874 559.9586 561.8949 560.0789 556.9888 554.0334 552.8984 550.4951 550.0198 553.3611 561.8643 566.3995 564.0212 561.3941 555.4377 556.422 559.369 566.2513 543.4196 517.8143 490.9915 461.2832 435.7537 
453.1097 467.4161 484.3963 503.4133 518.6577 537.775 542.6272 549.2151 565.5081 573.5372 571.4463 574.5841 584.2983 599.369 613.415 628.7086 639.2928 637.9575 634.9512 638.9758 646.0283 645.9565 649.0767 656.6848 667.7827 682.5724 698.8737 719.8996 740.9622 757.7175 778.6556 787.2074 802.0295 817.6772 832.1635 851.9897 866.8318 871.6456 869.1937 864.7469 854.3366 840.2325 830.5313 833.545 846.0145 856.2704 863.8134 872.2449 868.8026 867.257 872.5675 884.8373 891.9355 894.8318 892.8159 892.9406 909.1641 939.7956 958.5925 948.802 916.9963 879.1279 841.3557 802.2391 763.5644 721.3593 685.9384 660.4007 648.9943 630.1437 607.069 596.5863 583.7915 571.4832 556.2756 537.7678 530.264 521.4045 515.8389 514.9105 518.014 513.0331 504.1651 502.7204 507.0126 509.4243 515.2243 520.9033 530.6901 523.0051 518.3094 519.6396 526.164 531.7814 537.5559 549.1057 564.1514 577.3434 588.2507 591.4711 594.1536 598.8849 604.1152 611.052 618.5818 618.4354 619.3046 627.2467 647.8666 688.6927 735.7987 763.4106 786.0764 794.8947 783.9503 768.5405 755.4776 749.3398 756.035 763.2409 766.9191 763.1528 757.4912 758.0814 755.5981 758.9427 767.4393 774.0418 778.373 773.5995 775.5504 785.7214 797.4553 808.2008 823.8751 849.4959 877.2427 908.364 915.3496 929.0271 944.6201 956.8164 969.0529 983.4317 985.1411 977.4952 969.3803 946.7239 926.1505 915.0811 904.7097 897.0621 888.8316 877.0502 870.6566 871.0423 879.6109 880.5593 867.7126 847.9336 820.6422 789.0137 770.5899 755.2173 741.5496 718.1238 702.7351 690.5466 670.8831 648.6996 624.2632 602.6352 594.5159 592.5935 587.5057 574.2618 567.3804 570.4717 577.4255 580.0172 579.9 571.3806 566.5494 559.028 551.6245 548.869 554.5209 558.9199 557.3823 555.6784 550.9312 547.2835 544.7639 542.8726 549.9916 532.4436 509.4362 481.3086 451.2448 427.5185 
456.2959 469.7934 485.5258 503.1533 518.2969 540.2319 547.4034 550.9755 566.0614 577.1876 578.1985 576.1738 588.0446 605.6456 622.1138 633.3527 636.2688 635.4353 637.4034 641.3264 650.1413 650.6674 657.6231 667.3682 680.5892 696.7161 714.0236 732.1797 753.7271 771.2029 786.0207 790.4983 804.6401 818.0504 834.7297 855.9247 872.8748 883.1905 887.7288 886.7969 873.2633 860.1118 847.6552 848.4991 855.6559 868.3732 880.6172 892.7134 892.8719 894.6622 902.2728 912.4512 913.6696 914.572 916.9462 929.6326 954.5979 982.7698 994.1722 984.4942 944.2964 900.351 856.1273 817.2782 779.7203 738.4532 698.2269 668.4433 651.918 637.3422 616.6275 616.1063 604.4081 584.8069 562.3743 544.2509 532.5071 520.0641 513.8633 517.4492 523.6108 517.7433 511.5666 510.3135 513.4017 513.6856 518.0039 524.4794 535.5995 526.8776 521.2209 521.413 525.8203 528.0528 533.2875 544.921 556.2381 567.3724 578.85 581.9727 586.7743 596.178 604.5615 611.6257 617.0429 616.2813 -9999 619.07 643.9731 683.2524 730.7979 760.9935 783.2477 794.0931 785.9478 767.216 746.7294 739.3412 748.4315 759.4029 768.8823 771.4634 768.6797 770.8563 761.1068 763.1489 768.0119 770.2693 771.5157 764.2627 765.3132 774.8596 783.7393 790.9253 802.1563 819.2063 841.4268 871.3822 893.5798 906.0344 925.631 943.213 956.9971 974.5846 978.1702 969.4045 962.2063 939.5991 913.5592 890.2911 873.4619 867.3675 862.8108 853.4684 849.6704 850.4568 852.5782 849.0907 835.155 815.9004 793.6288 764.1018 747.7454 735.5482 720.9023 696.1507 681.9282 671.778 658.6751 636.912 616.1279 599.3516 596.6052 595.3521 588.1456 579.3528 572.9174 576.8108 584.833 587.7024 584.1145 579.6542 572.9835 560.7378 550.7393 548.4167 552.4269 558.2186 560.2888 556.0544 548.1724 545.4754 540.2818 535.9167 544.819 528.3947 503.96 473.4044 443.8509 421.6302 
459.4384 472.4308 487.3227 502.7488 517.3116 541.1107 549.3829 553.9037 570.5269 579.8773 585.305 581.7252 593.7595 615.5487 627.5645 630.8536 633.2986 637.6026 642.7975 647.0965 657.4457 658.8605 670.0356 680.8115 696.2769 716.0543 731.3895 748.8222 768.057 786.0526 801.0438 804.1064 817.6361 826.6763 842.576 863.8283 880.0974 888.5092 894.2975 891.6445 877.6351 877.0276 870.2876 872.5876 876.7078 886.6539 897.0051 912.7287 918.9378 929.2197 937.9274 940.779 941.377 945.8819 957.9612 981.4537 1009.829 1029.614 1029.473 1008.854 962.8725 917.4027 871.0652 -9999 803.6631 757.7926 711.4987 677.5755 659.0427 647.8522 640.9749 645.5432 631.9189 605.2854 579.5531 558.5684 543.8644 531.6495 524.5778 529.3339 538.8438 533.9974 529.6872 528.2404 529.564 527.2926 528.548 534.7072 543.5589 538.5808 535.2057 535.8698 539.4103 538.5082 541.0287 548.4788 555.8117 566.1136 575.5916 578.5835 584.8529 595.9926 606.8138 610.5688 610.8953 606.7253 604.0128 607.1104 634.8109 666.5873 704.7355 741.5363 768.3824 788.0191 781.8678 762.9512 743.1026 727.8242 735.2081 750.2831 763.7474 775.3865 782.2645 784.5721 778.654 776.4004 772.2359 769.3492 766.5789 759.5423 761.5235 767.8154 774.6892 776.5961 778.2995 787.5743 805.014 823.9986 850.1326 874.9807 900.4282 922.0178 936.1172 949.2453 954.4554 947.6104 941.3047 922.9905 895.6885 868.4464 844.428 833.4479 825.8906 826.5109 830.1742 832.429 830.8965 821.9959 807.0709 790.0425 772.1069 750.0848 734.249 718.1564 705.1017 683.9942 672.7796 663.6338 655.1324 635.0512 618.8525 605.7337 601.1116 601.4849 593.1281 589.1112 582.5568 584.3464 589.6357 595.1564 595.7956 590.6263 579.1813 561.7168 549.315 547.2614 551.1271 552.0712 549.2715 547.776 548.5893 547.7267 539.9772 534.0438 544.7371 529.3832 500.7294 469.2365 440.5212 418.0665 
462.0662 474.8691 489.094 502.7488 516.8235 542.2489 551.4931 559.109 573.0728 583.7077 593.1213 590.2253 600.8428 621.6917 627.3392 628.3943 634.1243 641.984 648.76 658.9774 665.2718 667.6025 671.8047 682.8248 705.3534 727.6712 747.7524 761.1107 784.0001 808.5566 825.5822 827.5876 838.7082 843.9388 854.4849 870.3654 881.5928 889.5214 897.4917 891.3475 879.2071 875.04 880.2673 888.1548 894.9695 903.5243 915.5574 932.1645 945.3227 961.1766 969.8387 973.4191 977.4692 990.2302 1005.936 1024.379 1038.457 1047.395 1032.434 1006.069 964.4142 916.8774 -9999 -9999 -9999 763.8386 727.7784 697.0483 680.5912 667.4009 661.6482 663.3849 646.4164 617.977 592.6575 573.8589 559.3209 549.4258 542.9308 547.3714 554.2766 551.0872 545.0509 541.7087 543.8144 543.7419 546.6559 555.9689 558.2713 552.9534 554.9509 557.0076 559.8042 557.6043 555.558 554.9664 557.1279 565.0103 570.7747 572.7312 579.5052 587.1619 593.779 595.7639 596.4182 592.9501 589.615 594.6454 618.6735 641.1853 669.5502 701.1042 736.4206 765.2783 770.2485 759.7152 740.2106 715.987 720.0241 742.3275 756.6507 777.5876 789.5115 797.5471 793.6385 789.6285 784.1665 777.1434 769.9249 760.1445 759.1624 760.9431 760.6367 760.3962 761.1968 767.0787 776.191 788.982 815.7338 839.3679 871.4107 900.5869 915.8861 924.4324 929.8792 924.0377 917.8553 897.7261 878.7973 853.5891 822.0008 800.8821 786.1221 791.7816 802.9171 806.3434 795.8335 785.0833 772.3721 758.4249 748.6704 739.6334 727.1917 707.9025 690.4501 676.355 669.2434 660.59 654.6024 640.0799 626.5736 609.9948 605.9797 602.7221 595.4583 595.6833 595.6021 594.2614 596.9225 602.6998 605.7371 599.0848 581.6758 560.0969 546.8398 546.28 551.362 546.3069 539.9692 541.192 546.4705 544.1899 538.3375 532.9302 542.2409 526.3402 497.7979 467.3038 438.1114 414.7176 
464.0683 476.9166 491.1646 503.974 517.5723 543.3212 554.2774 567.9656 578.9449 588.2498 604.0276 608.0544 613.684 626.6953 631.6363 634.8726 640.0692 649.2563 656.7853 663.8267 670.6121 672.7938 672.8234 682.3006 710.6599 734.9578 757.9085 772.2805 798.7009 829.3287 849.318 856.2423 863.7278 862.9083 865.3837 876.9001 885.556 891.1414 895.9794 889.7375 884.4825 884.338 886.2925 893.0948 902.865 916.646 929.484 953.157 967.6985 987.5077 994.4067 1002.715 1011.906 1024.916 1043.465 1053.463 1058.814 1054.766 1033.375 1003.157 960.2017 -9999 -9999 827.6277 797.3716 769.8984 747.0662 725.9116 712.4094 695.0758 684.1464 676.9088 657.9683 630.9356 608.7883 588.2295 573.4509 564.3582 559.7366 564.6055 565.4859 563.4189 557.3961 552.4046 555.8669 560.86 568.846 578.5139 575.6592 571.1677 574.9308 578.3591 580.5023 577.8223 572.2585 565.0938 560.7823 561.4457 561.8875 563.8077 569.7922 573.2332 571.9673 573.8799 576.8057 577.4036 574.7108 579.5931 595.1901 610.5349 635.2759 660.2079 693.227 730.2139 747.3276 748.9557 728.9832 704.3895 706.7097 730.8243 746.9149 774.8228 792.0572 803.2352 800.5693 796.8273 790.556 784.4603 772.8947 756.6602 749.5003 748.7607 746.1364 746.4016 745.3141 744.1216 747.4843 758.8444 782.5729 802.4186 836.4269 873.8542 894.1651 905.4746 911.0667 902.6879 893.4741 880.0632 866.1495 843.6984 809.4665 779.8326 759.1887 759.6824 771.965 775.8793 765.4597 753.8692 743.4457 732.399 731.1343 727.3377 716.5187 699.3835 683.4083 671.9205 666.0033 657.7576 658.1871 645.5515 633.6317 616.4528 610.4173 603.8885 598.16 603.7778 608.5621 605.4722 608.1765 616.6663 615.6058 604.2748 584.6153 561.2789 546.562 547.0107 540.454 541.136 537.0835 536.0497 538.5486 533.0319 528.4634 526.5384 536.6147 521.0494 495.2459 465.9552 436.2735 411.7291 
466.2312 479.6626 494.2983 507.4037 520.8173 545.988 556.5891 575.3727 586.3353 594.0915 610.1038 623.9635 624.5511 632.8641 641.6093 646.7787 648.08 652.9814 656.5236 661.6111 668.8422 669.6901 675.9125 692.217 719.6991 743.7358 766.3251 786.0114 813.8274 843.0527 865.1959 874.5421 881.5303 879.1376 880.6193 891.769 900.0554 901.775 900.5539 896.5554 891.5581 887.1714 886.6109 896.3846 912.4575 928.8203 944.311 965.5303 984.5064 1005.113 1017.986 1024.365 1040.925 1056.258 1074.627 1080.998 1076.979 1060.037 1029.747 999.5375 956.725 907.1556 -9999 -9999 801.7175 782.273 767.9857 754.9423 745.4146 723.7133 705.2692 688.4785 664.6457 640.6667 621.2666 603.6107 592.4543 584.913 581.1927 584.0042 584.5621 580.2791 570.1528 563.5428 570.2261 577.6258 585.8163 592.1153 591.9523 589.8629 595.812 600.874 601.2919 598.5355 589.3197 580.6978 570.7067 562.4434 559.4517 559.9358 561.2793 557.6708 548.6603 547.9559 552.5296 555.7575 558.6574 563.0767 573.5961 576.0308 597.0057 627.1855 662.6887 699.7204 721.135 727.8477 713.4749 694.9488 700.1403 719.8934 738.5024 767.6138 792.2499 804.2037 799.6738 795.2528 792.8145 790.334 779.7734 761.1141 749.7855 745.5608 742.6605 737.7637 728.5392 720.4695 722.0835 734.7505 754.6108 775.2242 805.7578 845.4033 870.9269 883.4373 889.9978 882.6075 872.5742 864.5932 855.2625 835.5674 798.9958 765.902 742.4241 737.363 743.9779 741.8182 730.4659 719.1675 711.0269 705.2521 707.4534 708.3469 698.4882 688.4224 679.1057 667.3686 660.3933 652.8455 652.0081 644.1501 637.3928 625.4246 616.4476 608.5001 607.3263 616.1159 617.1958 622.1957 628.0981 629.261 627.4948 609.3554 586.6415 567.132 557.525 558.2985 542.0983 537.4626 529.7516 526.0981 525.9653 522.5468 523.999 524.3516 532.2313 515.0497 490.7159 462.926 433.9119 408.9445 
468.5735 482.855 498.8593 513.4612 528.5018 554.7257 563.2693 580.1486 591.9943 603.3329 618.3698 634.5063 629.5573 633.4896 648.135 653.9979 650.691 649.8344 648.1528 649.1503 653.8856 662.9382 681.2915 703.2673 730.2199 755.7354 781.0383 802.8801 823.4612 843.9835 865.2001 877.3641 886.0939 889.1524 894.6417 905.996 914.9897 910.9056 901.5421 895.1796 892.8848 892.3928 897.0708 909.1151 924.2463 939.1433 958.3206 985.9191 1010.702 1034.638 1051.661 1059.033 1078.242 1096.825 1107.533 1103.961 1090.059 1063.975 1029.114 999.6622 956.1271 903.8168 859.5365 830.8489 -9999 796.4321 781.304 771.7076 762.3735 739.5785 719.8237 701.2199 671.971 648.4055 635.5657 626.4798 620.4402 612.804 603.9942 605.8095 607.0453 600.2695 585.5416 578.7479 585.119 588.4786 591.9062 601.5307 607.8857 608.6755 614.392 619.0879 619.0999 614.3427 602.5494 594.15 582.8282 570.8901 565.7816 563.2393 559.2726 548.9561 536.8412 530.2036 534.4099 538.4562 545.394 547.4107 548.8967 551.3003 569.3973 600.7163 637.1566 671.1663 694.6228 704.1924 697.2455 689.3536 693.7282 710.0934 733.1738 764.0354 790.3607 793.0469 785.1745 782.5258 786.4811 789.657 780.9756 763.9762 752.1278 746.4854 741.4701 736.6666 725.4235 713.9643 713.6199 728.8201 742.5307 762.0383 789.6804 821.7776 846.8798 858.4008 862.0287 855.6278 850.2632 847.7952 833.4959 807.4904 772.6814 739.9478 719.4335 716.7146 721.4046 714.5457 700.8415 685.5993 680.3168 680.2593 682.6141 686.4641 682.7982 678.5778 672.1119 662.0677 652.9437 644.6781 643.6853 642.1134 641.4133 638.4998 628.1085 618.5336 618.205 622.4059 628.3984 636.0406 640.9238 636.3923 626.6312 615.1152 600.3286 584.3056 568.6808 558.7435 545.0042 544.2832 533.468 523.4543 523.4658 523.6536 526.4472 530.2023 534.7442 514.7511 490.302 462.7562 433.4267 407.4308 
471.4167 487.2971 505.5294 522.98 541.1784 568.0319 575.2809 588.6168 597.4171 610.204 621.2653 635.853 629.4269 632.4934 645.4897 651.2104 644.3551 639.449 633.5836 631.5366 638.5706 657.5881 686.6898 716.0639 747.082 779.0663 797.4655 805.1204 819.4605 835.1268 852.7136 872.6381 886.0982 894.9089 905.3052 911.2333 916.2559 905.5 893.3837 890.7585 899.5557 909.1931 919.2361 931.7283 946.7137 962.8159 982.8647 1011.155 1035.679 1064.194 1083.766 1096.678 1117.607 1134.44 1137.156 1120.528 1095.073 1060.969 1024.68 992.3691 946.0468 898.4811 856.7672 824.0304 805.031 -9999 779.8619 766.8433 757.8073 741.0798 727.2506 708.7084 673.316 649.9172 646.4368 646.3931 640.8107 628.1445 621.0026 623.9285 624.7728 618.6139 602.9366 597.9232 604.3927 606.2499 613.1257 620.9248 625.9097 625.0497 627.9111 630.1925 629.0222 620.8655 607.4908 598.2878 588.0948 574.2847 567.7296 562.239 555.5735 541.528 529.3469 525.2151 530.4634 534.633 535.8542 535.0349 536.9236 541.5405 555.8264 580.4418 610.3491 641.5192 668.3831 691.1458 689.5085 690.3799 687.9074 697.1901 722.781 757.8448 780.8461 777.6108 768.4061 765.6682 772.6047 779.889 774.4843 762.1701 752.369 748.1389 741.1074 734.0597 723.2804 715.1791 712.8976 723.1327 738.7451 758.3956 779.7995 793.7906 812.5766 823.8605 824.5784 818.9589 815.301 812.5236 796.6395 769.3343 738.4769 711.8755 701.1187 699.3986 700.8362 696.2702 683.6198 668.1243 661.7441 660.278 663.528 669.3723 671.4466 669.2584 663.9253 657.0344 643.2511 632.5013 633.3926 635.707 641.0872 643.6971 638.5328 629.1317 624.086 625.3275 632.4308 640.0201 642.7974 640.5209 635.7991 628.5271 616.9129 600.9813 582.8672 566.5872 551.1108 549.5736 532.5082 522.068 519.5786 525.4344 530.7759 537.5577 541.9976 518.0161 491.1397 462.59 432.6463 405.9431 
473.8858 491.1562 511.5992 531.7676 552.5638 580.5128 586.4863 594.0353 604.3602 614.2718 624.5438 637.6663 630.8858 628.4886 631.7906 638.4623 630.7203 627.8492 622.4842 621.059 629.8413 661.8281 694.4127 725.5144 754.5615 776.4261 788.3185 797.4499 808.9981 825.9874 844.0234 868.3201 886.0109 893.9411 897.7136 895.8947 889.6378 887.4009 892.1877 904.7928 920.0558 933.8226 950.8408 965.0217 982.3799 1000.307 1018.435 1044.145 1066.121 1094.049 1114.681 1134.078 1155.818 1162.909 1150.437 1124.08 1094.008 1054.343 1013.807 973.1752 929.4633 887.9833 853.7254 827.944 816.2042 807.4429 785.9953 766.6525 750.5145 738.8959 727.5155 707.1792 675.3542 656.7084 660.2707 665.7731 658.4832 640.7275 635.0983 640.6385 642.9062 635.289 623.489 619.581 628.5979 635.8069 644.1472 640.7734 638.23 636.1277 640.09 642.9894 635.7814 620.1735 601.7656 590.8052 580.5526 564.0405 559.1268 556.4514 550.4273 534.7018 525.0921 531.0198 542.3441 544.6776 534.6365 529.4489 532.9055 541.8845 553.7678 567.8257 584.1052 607.4401 638.2986 671.7962 678.9142 686.9824 679.7092 683.0207 711.0081 736.8071 753.8527 752.4287 749.05 747.8631 754.6605 760.8007 758.834 752.7578 747.6469 745.6264 739.0898 733.8541 726.234 722.6542 724.3148 732.7759 746.6765 760.2131 765.5751 764.8275 776.2242 788.4077 791.2242 788.525 786.3796 783.7064 772.4228 750.8157 721.9424 699.9493 692.6215 689.59 684.2665 678.0115 669.678 656.1122 648.2957 644.9559 648.1209 656.7707 661.0319 660.5159 652.4081 646.9897 636.5575 626.0259 627.7669 629.8375 636.2971 645.1732 645.3611 636.4252 631.8674 634.4278 632.0216 632.252 638.262 646.0277 650.6335 648.2069 636.6932 620.9561 600.473 581.3081 565.2939 558.7191 537.2451 522.5974 519.7539 526.1453 536.7604 541.8027 546.2576 520.9774 490.8053 460.8401 430.8227 403.9386 
476.3017 494.1859 515.6371 537.8189 559.5208 584.9838 590.4015 596.3362 602.6848 612.3643 623.8176 633.5598 629.5178 621.804 616.4299 615.27 616.0403 622.2123 625.9688 631.8759 638.6124 659.6431 688.0251 720.3942 750.4756 767.1853 774.524 784.2346 795.9017 817.3796 837.0502 854.3112 868.0317 871.8529 875.4625 874.5914 874.7487 888.8016 908.7956 930.3174 952.941 967.4466 985.1618 1002.688 1026.68 1045.738 1062.04 1088.096 1110.569 1131.731 1154.686 1173.622 1184.677 1179.938 1157.54 1123.26 1086.034 1042.204 996.1152 952.5333 914.7278 884.4431 862.8041 845.0407 837.8129 831.4019 809.0664 781.4494 751.3525 731.2526 722.5169 704.7774 684.2228 674.294 681.5628 685.3859 677.6041 657.396 650.2051 654.1815 653.5836 641.5427 635.0855 635.1184 646.8 663.6859 677.6158 668.0687 656.3915 648.1522 644.9912 646.4841 633.3387 616.1694 597.4844 582.4976 568.7728 554.5603 551.6968 559.2374 557.2416 547.4823 540.9783 547.096 557.934 561.364 542.574 532.0054 535.2153 547.2671 556.5856 560.1878 563.6457 577.0075 609.9739 651.8882 666.69 683.5307 681.8993 684.4688 695.8001 705.4904 717.9843 721.8007 725.648 731.3972 739.9125 744.6202 747.0523 744.95 742.2535 740.3032 737.8992 737.7811 738.5749 741.8755 745.0995 749.6654 756.2768 761.0793 753.2545 745.6147 746.3325 757.8295 764.0782 764.7527 764.0526 762.5153 756.8289 743.0392 720.2126 700.3482 689.6038 678.2383 667.2217 659.6279 654.6273 644.4857 638.1339 636.6212 641.2498 651.8944 658.7023 657.3461 648.3997 641.9656 634.9009 633.3197 639.0551 638.6351 641.9535 647.7072 647.1637 642.657 642.5402 643.4406 636.142 633.7854 634.673 647.3479 663.2963 665.5317 655.214 641.0067 615.3097 586.5994 561.8369 551.5372 532.5567 519.9398 524.8121 533.7164 543.2653 545.4114 546.4081 519.9076 489.2865 459.1063 429.5834 402.8926 
477.6791 496.0136 517.3363 538.4684 558.5912 587.1262 595.9755 599.585 601.3932 609.5322 618.6658 623.9709 619.7543 608.765 599.9486 601.5219 614.2697 629.1161 638.2572 646.885 653.3043 666.6899 682.699 706.0182 732.1551 749.2617 758.9057 768.9333 782.624 805.5189 823.0336 830.4823 841.0816 846.0396 854.5865 863.4136 879.8965 904.4038 932.3161 957.1653 981.056 992.457 1006.821 1028.936 1058.102 1086.659 1108.888 1137.887 1156.906 1170.952 1189.657 1204.14 1202.619 1188.091 1160.305 1116.543 1073.043 1027.846 985.8074 946.4707 918.6382 904.4789 886.5774 862.691 851.4694 845.0657 824.7839 797.0767 763.9127 736.2902 726.277 709.5687 693.9387 688.3512 692.8658 694.5316 687.8375 672.0091 666.4373 668.42 664.093 652.3651 646.4681 646.8737 661.1091 686.1112 704.5187 689.6723 671.488 653.3568 645.3322 641.5008 624.5738 608.4023 593.2433 574.5438 558.4897 550.4032 551.2969 568.1639 577.2688 573.755 568.0469 571.074 577.6498 572.7068 551.5141 536.5349 535.4396 546.9373 555.981 553.0772 550.5095 555.8957 584.0213 626.262 652.5714 672.6271 678.9902 683.8218 681.9127 679.7468 681.9804 686.1404 696.3539 711.2053 727.0864 731.3566 735.1299 736.649 739.4744 738.7197 739.4438 744.5909 750.4901 757.0986 764.4031 768.7592 767.5815 759.6625 745.0456 735.1153 729.9505 739.1862 746.6034 746.1497 744.2178 740.577 737.5552 731.5272 716.3076 697.0055 681.0732 661.6192 646.6128 637.1542 635.2014 632.8841 628.8229 632.0155 640.6859 647.1729 653.6438 647.8465 638.8802 636.8231 639.61 651.795 658.0411 654.9677 651.8906 645.5924 642.7311 644.2322 650.9387 652.4127 648.5855 645.0977 638.6801 647.5468 663.9182 669.2263 660.8341 635.3159 615.9344 588.8282 560.5366 545.9988 536.7965 526.5416 530.7267 538.2491 545.3195 548.191 548.5472 520.9724 491.13 460.2483 429.2573 401.648 
475.1844 493.8867 516.2875 538.9393 559.5836 589.6663 603.8766 609.7535 607.2231 609.8819 612.5135 611.067 603.2393 598.7363 595.0087 605.4275 627.4309 648.2167 657.8038 666.0186 670.1387 674.4796 681.392 696.6881 717.2141 735.0136 743.6439 755.9594 771.5989 791.8949 804.4028 806.3519 815.946 827.1144 848.1191 869.3399 892.5292 921.3778 946.7039 970.3191 992.7859 1006.494 1026.969 1054.555 1087.641 1123.446 1153.688 1182.75 1198.863 1209.33 1216.957 1218.359 1203.145 1176.785 1144.838 1101.515 1059.923 1016.975 984.1499 953.1381 934.8481 927.1862 911.7959 881.8913 857.9789 843.8597 820.8223 797.0463 768.9766 742.6269 736.7062 721.805 704.9728 698.3463 697.8824 698.4506 692.4632 681.8361 679.6069 681.3755 675.9143 666.7427 660.578 656.0101 665.9584 684.6466 701.3984 688.7565 670.8957 656.3735 643.8546 636.2418 621.9417 603.6323 586.7388 567.9936 555.3954 555.6624 563.4746 580.3048 597.1682 599.2505 598.2521 597.5212 595.062 584.3215 562.9526 545.4853 539.3828 544.7369 549.9814 550.7454 551.0104 551.8622 570.3298 601.8013 628.6438 653.0333 672.1396 679.3098 674.5405 662.8485 649.7715 647.8615 661.8948 685.5659 710.8702 719.562 724.6888 730.9971 741.0289 741.7762 742.9442 751.5904 760.6824 770.3169 779.0496 781.9292 779.5448 767.986 750.603 741.3621 735.7164 736.6401 737.6565 734.5095 725.4177 717.4651 711.4339 707.1631 694.3711 677.3837 656.0935 634.3975 625.6346 617.5526 618.2587 614.6736 614.6767 619.0346 625.8213 633.9702 642.295 634.6208 627.4693 635.7059 652.0628 669.9218 674.2362 668.4424 659.5698 646.1494 640.2313 644.6006 655.7731 656.5242 656.7755 656.2986 650.1557 651.2234 664.5008 664.175 646.8843 619.312 600.4109 578.8558 558.6828 543.4976 538.784 534.6778 535.0376 534.6732 536.2498 535.8708 534.77 512.7471 489.1108 458.469 426.4395 399.1985 
471.1101 489.7164 512.4703 537.3795 561.6107 593.4095 609.7639 611.2012 605.784 603.5417 603.0145 601.4724 596.1182 599.5149 604.8101 623.7845 652.9297 672.3914 678.3098 681.0845 682.5396 684.8638 694.2123 706.223 720.686 731.3222 738.0736 749.8386 763.6622 780.5026 791.2708 793.7648 800.0756 818.1568 852.048 879.7039 905.8078 929.7828 948.1652 967.9669 987.7001 1010.873 1046.235 1085.584 1127.067 1168.726 1211.471 1236.412 1242.967 1240.885 1233.47 1220.663 1195.616 1161.982 1127.928 1090.019 1052.936 1015.06 991.3095 969.9541 950.3122 944.381 930.7736 900.6587 871.6766 848.718 820.4729 797.5546 771.325 745.9274 738.7122 724.0668 711.8322 706.6141 702.2475 699.2428 697.2234 689.7622 693.1132 695.3864 692.3018 687.4858 678.9476 669.7909 669.5709 675.259 684.5847 674.928 662.2402 651.5349 633.6566 627.443 613.4754 599.0521 584.9505 569.645 565.9933 573.7198 583.8384 597.8438 609.5927 614.7636 622.499 624.2269 617.7094 599.566 574.5986 556.6035 544.0787 540.5146 542.9089 548.8272 553.5991 554.5659 561.9643 578.8958 599.2883 624.6432 648.1519 659.384 657.288 640.3244 623.1172 617.3935 629.2771 652.7984 682.4101 699.4487 709.4352 722.7643 736.565 742.0038 743.4308 752.7141 766.5435 782.4044 793.6783 796.9041 791.698 775.9837 756.6569 748.2717 736.8183 728.6675 725.4538 715.7576 702.9249 691.9262 684.0306 678.8015 664.9754 647.6781 631.8304 621.8247 614.1445 606.7806 608.4838 603.8729 602.3986 610.0361 618.8744 626.4754 632.2964 626.4229 624.3117 636.0963 658.3964 672.9939 677.0995 676.2057 671.522 659.647 651.5493 653.1572 660.8361 665.2201 670.1474 672.5654 670.0649 669.2552 670.6113 660.6518 630.7368 606.1505 587.1829 566.9017 553.6489 535.5685 533.8088 534.4262 533.7631 529.6232 528.5004 525.542 526.3149 507.9749 486.6245 454.8357 422.7983 396.6234 
467.6902 486.2567 508.116 532.7 558.1991 592.3752 607.2844 602.3534 596.1107 596.4696 600.7409 605.3798 605.3422 612.4521 626.5846 650.5912 678.3591 693.4721 693.6675 686.903 682.1917 690.0197 706.709 720.0278 727.8126 734.4642 740.8336 752.8495 765.9308 782.4267 794.7639 799.2313 799.6025 821.3932 859.0059 890.8293 909.4725 923.8132 934.763 949.5756 972.9452 1012.244 1066.17 1120.351 1167.07 1219.517 1268.576 1296.623 1290.856 1274.532 1255.85 1231.342 1198.748 1162.446 1123.232 1084.933 1051.603 1017.33 997.7762 982.2612 964.9088 956.1005 943.4606 917.6398 884.9263 860.9103 824.9632 795.2321 770.0623 755.0549 736.3976 721.188 715.2482 711.0014 707.8458 701.1304 703.0558 697.8556 700.1697 706.6857 710.1362 709.0424 693.3016 676.4477 669.9631 668.7755 668.3337 656.9953 643.29 631.3679 619.5298 613.5241 602.7185 591.0673 581.119 568.5317 574.5649 585.7385 595.1028 606.5981 616.1638 625.5984 641.7285 648.3932 642.4708 622.9993 593.1202 566.6403 547.5618 539.5859 537.9588 543.2598 549.0841 550.9763 555.2101 563.9932 573.9367 589.7049 609.9359 624.2479 623.3062 609.3467 595.9249 590.8533 597.4035 616.8866 646.8887 669.8087 687.9372 707.0262 725.8111 734.617 736.0351 747.8024 768.2493 794.6169 812.8235 819.8814 811.4312 792.0157 771.025 761.5562 744.537 730.0228 717.2576 701.8836 687.6029 676.151 666.4257 659.5106 642.4203 622.7138 606.7239 598.94 598.2139 594.4945 597.3329 592.8225 591.6644 598.5576 606.532 612.9759 619.8795 619.8712 621.1095 633.8383 654.4562 664.5739 670.0281 672.8674 674.1678 665.4717 657.1462 652.753 652.2972 656.5252 667.0938 670.7109 669.468 667.1968 664.7234 648.7148 618.8633 598.5151 577.8237 559.1531 546.9496 536.7365 538.4957 540.391 538.3549 530.2668 525.3743 521.9763 525.5032 507.4864 484.2064 451.9536 420.0088 393.8886 
464.9261 482.7951 503.7954 526.5664 548.0326 577.1803 591.7814 587.0419 588.4398 598.5584 611.8904 623.6119 628.9333 637.8428 652.5079 673.2584 692.3397 699.1127 694.4987 682.7591 674.7865 690.1755 712.6819 729.6536 733.8698 737.9353 747.9259 767.9983 783.743 799.762 811.456 814.978 811.0024 828.2529 861.1737 891.664 908.619 924.4258 933.2358 945.9169 973.3644 1020.656 1087.892 1164.431 1217.435 1275.905 1325.173 1344.974 1333.482 1309.673 1283.553 1248.363 1209.658 1165.767 1120.12 1077.433 1043.854 1017.042 996.8757 984.6014 975.1617 962.0754 947.4568 923.8108 896.4727 866.7088 827.5267 792.9175 766.2456 751.5792 741.0887 731.7714 731.5073 727.0164 717.9483 708.0843 705.2118 697.3952 699.2729 708.5297 712.793 710.109 697.4543 684.7982 676.1336 668.1152 656.5515 639.5352 625.2468 615.7658 608.4821 608.1884 599.6024 585.658 573.6708 563.0471 573.1993 587.6141 602.3701 614.1561 629.1635 644.3675 661.4088 672.8784 666.0449 645.7389 610.7015 577.9544 555.1603 545.1934 541.0179 543.8281 545.9969 549.3518 556.5108 563.0221 564.4174 565.1072 573.9826 581.3735 577.6488 568.1436 563.0917 561.7554 565.4744 583.9775 613.0756 637.7516 658.716 683.9822 706.4136 716.0435 719.5178 735.3576 762.7758 801.0308 831.0834 840.1553 831.02 809.6837 786.3728 769.25 751.1633 732.0391 716.2277 701.5694 687.9115 677.8765 668.7986 656.4623 632.2035 608.42 588.4335 581.7464 581.3035 585.1577 583.4982 582.8999 583.3766 587.7299 592.8563 596.2571 604.4226 611.1777 616.2216 630.4039 645.8502 652.7314 663.3152 674.1216 680.0923 680.2934 670.9932 658.6031 648.8502 646.0884 652.7465 658.0616 655.9243 651.8571 643.2881 627.6136 608.5917 595.1471 580.3821 565.5462 560.1261 560.4076 562.654 558.6329 552.2767 537.4016 527.6097 523.3796 525.6466 505.8056 480.5882 449.4655 417.6894 391.5009 
462.3995 479.217 499.5515 520.1388 538.1132 563.3282 577.2581 577.7939 586.8773 606.8994 627.3481 643.7331 653.8359 664.2606 675.0413 689.9507 696.399 692.8303 684.7336 670.9152 670.468 690.5015 715.5239 738.6245 745.5309 751.8979 764.5833 787.23 807.6868 825.0701 836.6476 839.5769 833.6595 846.3593 872.3558 903.9756 925.0335 943.0649 949.047 958.9873 987.7346 1032.284 1104.56 1198.834 1268.915 1320.249 1359.644 1371.004 1360.898 1336.397 1303.805 1260.228 1213.677 1170.127 1124.694 1083.528 1051.308 1027.115 1008.105 995.7427 983.8467 971.9031 956.7295 933.0325 906.3571 873.6955 835.0109 795.7864 769.37 754.4718 747.4113 744.5416 745.7009 739.8053 726.2215 715.9222 707.9458 696.4715 695.5303 701.5845 705.8474 697.2551 687.6196 678.0953 667.9313 648.7778 631.6978 618.4987 608.552 600.9789 595.4031 596.5426 586.8747 569.4802 561.1603 560.8997 572.8571 589.1443 611.4264 630.749 647.2393 667.2592 679.6122 685.3571 676.1148 653.0539 620.9302 590.2501 566.275 554.1083 551.2614 554.4255 554.3003 556.5228 564.9404 570.8118 568.1563 555.6453 551.8416 549.3821 543.684 536.4048 537.9063 537.9871 544.8426 565.2512 591.9301 607.3516 630.3366 658.0773 684.5118 695.5717 702.3048 719.2463 748.3371 790.8536 827.6687 842.6411 834.8736 815.4034 794.3065 778.9619 766.8616 744.2938 727.2216 708.8402 696.5106 685.7798 672.3204 654.3384 628.0974 600.8167 580.1632 572.7191 572.5585 576.9572 578.5041 580.6211 580.8675 581.6663 586.8788 589.7751 596.5652 605.3128 611.7572 623.8887 636.025 647.2728 664.6101 681.7405 693.7045 694.1014 680.0267 665.9726 651.7006 643.9221 647.3699 650.2852 644.7528 646.129 629.5524 615.0828 601.1646 592.7925 582.1775 580.1862 588.5344 591.9973 589.702 576.4216 560.162 543.4626 533.2951 528.0313 526.9388 504.4333 477.7565 446.7725 415.8291 390.2206 
462.149 477.3716 495.8119 514.4739 531.941 557.413 572.153 578.8527 594.2697 619.6391 641.0987 656.5405 664.5212 676.0914 682.2317 694.4421 695.6008 688.0339 675.6035 667.2333 675.725 692.7433 719.3723 745.5963 755.9882 763.0463 775.2556 796.4454 819.6784 839.6003 854.7939 859.6025 855.247 867.155 888.0888 917.5263 943.0773 951.9778 962.5659 980.1895 1016.625 1061.495 1123.653 1203.145 1271.055 1318.415 1350.932 1367.651 1360.876 1332.327 1292.955 1241.949 1196.056 1157.708 1123.161 1086.527 1056.77 1034.41 1015.872 999.965 987.5599 979.272 964.0135 935.488 906.4508 879.4005 846.3754 804.5923 781.1801 767.615 761.4561 762.0836 753.2917 741.8144 724.7113 712.1107 700.0323 691.325 693.5896 696.5368 702.0617 690.5178 678.7634 663.2513 649.6667 630.3705 614.65 603.96 598.1494 590.6124 584.819 585.6519 571.4999 558.5663 561.627 574.6154 586.1601 599.2097 623.0007 651.1415 670.6024 688.6677 696.1221 694.7026 678.646 650.7824 620.6814 596.3001 576.0246 562.8381 562.6376 569.9018 569.8643 569.8279 573.2673 580.3608 578.4321 558.8703 543.9197 533.53 523.1805 519.2081 520.7572 524.7707 537.8636 562.5558 574.7415 583.3478 604.6523 631.767 660.5939 671.6122 684.156 703.4581 727.557 764.0074 799.3411 818.2661 817.142 806.0775 797.2289 788.5776 784.8907 759.6699 731.0411 708.4569 698.3265 689.9778 673.993 652.5831 624.0292 596.1578 577.6552 571.7443 574.7283 580.0709 583.8702 581.1172 577.4586 575.2479 579.0298 581.5655 590.1392 600.4934 608.9438 616.9449 626.4936 643.4227 669.1519 695.5079 711.2317 708.576 689.1464 673.7816 659.8833 652.0573 650.2906 648.918 644.1699 641.3911 623.3796 612.1285 610.2344 603.7535 601.4617 610.7299 623.1853 618.9942 606.7395 591.0228 569.8189 554.0771 544.4338 535.5635 529.5515 504.1997 477.2455 447.1442 416.8639 390.6035 
465.4354 478.9492 496.2964 515.4653 536.1911 566.3654 584.4622 594.355 610.8144 635.2897 654.5057 667.537 671.7036 678.8496 685.48 695.2705 697.1526 689.5762 676.735 673.0576 685.5151 702.7059 730.8836 754.5288 765.5848 770.644 782.288 802.9009 824.0492 846.1631 871.1505 877.2261 875.1834 886.9711 905.7595 926.7495 948.615 963.1608 982.558 1011.967 1059.506 1106.326 1161.682 1223.701 1259.305 1290.064 1310.948 1325.824 1319.19 1289.48 1244.258 1202.116 1161.809 1129.295 1106.367 1080.188 1058.183 1041.413 1030.784 1008.069 989.4009 977.8766 963.5353 938.9526 913.5824 890.8875 864.5602 822.1014 797.9739 782.0141 772.1267 766.9614 755.5953 743.2642 728.9304 709.3257 696.8762 688.3376 691.9376 694.3272 695.4985 680.343 665.1255 646.4126 632.5598 617.4363 607.9619 595.3821 589.7975 584.9665 584.2694 583.712 569.3218 565.2492 581.2047 600.149 611.6414 622.82 642.5425 671.4023 694.9241 707.9648 703.5549 694.1104 675.0372 648.6127 623.5884 601.4816 585.5425 572.9442 -9999 579.7703 578.8718 577.2935 574.7086 578.0153 577.6437 558.5588 539.8943 525.2388 513.7607 510.4402 511.0843 513.4084 528.1339 545.6999 552.1122 565.5969 582.2655 604.5332 633.9358 648.1138 667.123 694.6599 714.5422 741.5511 765.1748 782.9814 793.5929 797.7643 799.4846 799.0021 795.7089 767.3693 732.4672 705.5793 694.5065 689.5244 675.9883 654.1722 623.5615 594.3564 580.8857 579.025 583.7931 590.8517 596.6276 594.2377 583.733 575.2984 574.0015 572.9846 581.1213 588.9546 600.8226 609.7622 623.1568 642.3941 676.0717 707.7407 721.2944 716.0056 695.3041 685.4761 675.6011 666.7669 662.0657 657.9972 653.6268 639.7505 623.3664 615.5424 616.1276 619.1502 624.7428 638.3569 652.8563 638.8813 620.3066 602.5136 585.407 568.265 556.1227 543.8412 534.1404 506.4355 480.1994 451.1214 420.0054 391.541 
471.5821 484.6828 502.0478 523.5052 549.1133 584.806 605.9447 615.9973 629.6092 647.6377 662.6798 672.3993 676.1234 681.3163 685.8705 691.9209 695.8864 703.2818 690.6317 685.8867 695.3764 715.2319 742.4199 760.0046 766.1143 768.3889 778.0292 796.3156 818.7748 847.3284 882.3941 888.7195 888.6268 902.8252 917.0572 931.843 953.3008 981.6272 1021.464 1056.068 1094.134 1135.415 1174.928 1222.593 1232.388 1247.363 1257.777 1264.032 1247.544 1215.545 1179.455 1152.871 1127.921 1108.59 1093.74 1078.265 1062.864 1049.464 1036.329 1014.188 997.4348 984.2924 971.0689 951.7112 932.7527 908.6589 879.6117 847.8195 825.8114 799.3037 783.4356 774.8571 760.3187 748.9361 739.1814 718.8228 701.0667 690.8698 691.5916 691.5908 681.295 663.6611 650.9086 636.8763 624.972 615.0889 610.3369 599.265 604.0247 606.5887 603.4024 600.7876 585.7269 585.4596 600.3576 618.1039 627.8151 635.9393 650.7084 673.8829 699.8459 708.1697 695.0895 680.6064 665.188 644.9243 622.6866 603.5984 590.5859 578.6754 -9999 -9999 576.0039 570.1568 566.4788 566.4365 564.3989 550.8381 534.9025 521.6652 512.6481 506.7005 505.8535 507.314 517.725 529.8314 537.8231 548.3672 560.3494 -9999 608.5536 629.658 655.8018 690.5676 713.2907 734.1367 746.1121 757.2305 775.1125 794.608 806.082 812.587 804.2802 768.8034 733.3958 707.1589 694.3618 681.9883 667.6373 646.0584 618.1361 595.826 586.7223 588.8159 597.5827 606.2433 609.6387 605.9833 590.5232 575.558 569.5088 565.9543 570.9604 576.4205 582.4268 594.6432 615.0114 643.5387 684.4104 715.5271 727.4781 723.0259 711.6407 704.5588 697.5861 686.6785 679.9342 674.2498 664.779 648.1102 636.1951 629.1555 629.3278 629.1443 642.8746 656.8086 662.4578 645.1808 625.0416 604.9847 590.0579 576.1078 564.88 549.7795 537.2175 509.7005 484.5884 455.0723 422.5053 392.2269 
478.509 492.4421 510.7139 534.1476 563.3989 601.5225 621.517 628.4413 638.8226 652.8834 665.6329 672.2083 677.1109 686.4936 689.0957 691.8515 696.1349 704.3824 698.6906 691.3538 696.9144 720.2245 737.5083 756.6143 760.7146 759.9944 763.4056 781.0324 815.1205 855.5943 896.4632 906.8867 907.4453 920.3625 930.1047 944.5764 973.4012 1007.543 1052.59 1093.506 1123.911 1148.518 1171.229 1185.012 1186.134 1192.05 1190.723 1182.589 1159.684 1140.305 1127.042 1114.44 1100.143 1089.786 1087.311 1077.481 1064.568 1048.047 1034.599 1014.286 1005.191 996.3432 984.3433 968.2245 952.6041 931.5993 901.8535 875.2089 848.1006 812.8918 795.571 778.2497 764.8692 754.0527 743.308 723.5358 699.5016 683.918 679.4544 676.8198 663.935 651.6129 642.001 630.9058 620.4165 611.9692 606.3013 589.5734 589.9684 590.0233 595.2098 602.361 592.8721 583.1425 594.8094 617.7469 635.3043 649.2892 655.8673 668.2935 685.8148 692.0247 681.4478 664.7418 649.0824 633.2169 617.2065 604.7498 596.6658 584.9756 580.2933 577.7967 566.3613 556.7645 554.028 549.6577 548.0335 539.6906 530.1904 523.1818 517.7905 510.9621 511.5183 513.1961 517.0117 526.3478 530.399 534.5801 540.5126 556.7231 584.0007 614.4693 649.2379 688.8243 715.2911 733.3577 741.5613 748.9473 767.5986 791.8141 809.8184 814.0063 802.6423 763.7818 727.5956 704.9306 687.7119 668.7393 649.8085 630.0007 612.3832 602.474 598.9635 600.8655 607.1222 610.3748 604.118 599.2782 584.5366 569.8865 560.3387 556.04 559.8015 565.5223 569.8025 577.6979 598.8569 634.4269 679.3679 712.0464 726.2431 733.0446 735.5082 733.259 726.4175 716.7515 710.3396 698.072 682.8709 668.8101 656.7028 651.9816 647.7031 639.1122 641.1014 647.3122 655.2963 639.8662 619.9714 597.7044 585.079 572.4139 564.998 550.7313 539.814 515.2019 490.1597 459.9862 425.9644 393.5708 
486.3267 501.4098 519.262 542.8066 572.2552 609.4845 624.4935 629.996 639.455 654.1556 665.9749 673.3458 678.5356 688.0168 688.7059 693.2233 697.9114 703.6761 700.6985 693.0994 697.1219 716.4431 733.4139 748.764 754.42 752.8334 752.8397 766.1288 802.9323 849.5751 894.2532 915.6213 924.6547 940.6517 954.3905 973.7748 1009.089 1043.759 1078.23 1108.267 1125.528 1129.795 1132.718 1131.938 1123.882 1120.818 1108.956 1099.439 1087.363 1078.148 1074.092 1069.522 1064.14 1062.435 1067.367 1060.116 1047.354 1032.731 1022.894 1012.374 1011.479 1007.946 1000.287 986.9778 969.6578 948.9468 925.5585 896.1567 864.7054 828.2575 809.946 789.1482 772.0132 758.4251 744.3303 721.0332 697.863 680.7065 668.6469 662.3826 649.0471 638.8392 631.4872 622.9455 616.3867 608.2606 601.9269 582.8137 578.9719 581.4844 593.2244 608.2945 601.7584 589.7061 596.7911 624.7527 650.0087 660.4208 663.4341 667.1342 671.0887 673.6072 665.6495 650.1245 634.8579 621.0779 610.6155 604.7439 602.1187 594.1388 586.0065 574.6882 557.2429 539.9052 534.379 535.3992 536.4099 533.3206 530.032 528.299 528.0516 522.2642 526.2523 529.1267 530.4802 536.0374 531.8524 527.041 529.829 -9999 578.7814 612.9589 649.3799 685.6221 707.1207 722.1989 731.1514 741.8623 759.1065 781.2986 799.0976 801.2237 788.6658 756.238 722.1742 700.6434 677.6282 657.5214 635.0382 621.4028 619.6583 617.0048 614.0313 609.697 607.8838 605.7713 596.8274 591.4556 576.6484 570.2001 561.5034 556.7953 564.8069 570.7225 573.3228 573.4115 588.2959 617.127 656.9105 691.2145 716.1831 738.0231 755.7873 759.0191 755.1316 749.8887 747.6724 730.1164 712.2184 700.181 688.2264 676.4378 666.1678 651.136 647.4887 642.7043 642.739 627.429 606.9783 587.0751 573.8619 562.9871 558.4963 548.0632 541.7756 519.8547 497.6096 468.0139 431.6468 396.7085 
493.9153 510.1382 527.4885 548.9525 576.3506 613.0911 624.3356 631.424 640.6167 655.6843 667.3632 676.4624 681.8933 686.2207 685.6942 694.1211 699.6118 704.4462 702.0547 695.7281 695.9268 716.7988 739.9429 752.5223 757.7643 759.458 763.7012 774.6907 805.7722 848.5278 894.2473 929.3713 958.7811 979.5926 998.2681 1016.599 1044.474 1067.915 1077.631 1083.353 1084.166 1082.205 1079.029 1068.438 1052.403 1041.947 1029.979 1030.36 1034.896 1034.89 1034.317 1033.898 1035.393 1040.726 1044.583 1032.892 1017.76 1011.261 1011.551 1006.489 1010.585 1012.102 1007.221 995.7673 982.3082 964.012 941.4565 911.668 882.9195 847.2753 830.9042 803.2797 786.6093 767.8121 744.1277 719.6987 699.6093 683.1354 669.4509 656.4491 637.4279 626.6545 619.4072 612.4622 609.8957 599.6279 595.5295 579.9679 577.8294 581.8093 591.6331 604.0374 599.053 588.9697 588.9843 611.7817 645.4243 669.6285 678.5626 679.1425 675.8908 667.5405 654.1538 635.8885 619.5105 608.743 601.8106 599.3659 602.8076 598.3858 587.0436 571.333 550.9666 528.1224 523.5986 528.043 531.7513 532.796 533.864 533.1115 538.8281 537.9491 546.2462 548.0398 548.159 550.9981 540.1371 527.6554 528.2597 544.0876 582.0102 614.257 646.4434 677.4192 688.6598 697.2973 705.4444 717.1927 732.6519 751.1097 764.9882 765.1699 754.7458 734.7401 712.4354 693.988 672.7654 649.5971 628.3881 621.3032 627.3106 629.4189 628.0278 618.8029 610.3657 606.0869 593.3121 584.3823 571.4371 570.1011 564.6323 561.0078 568.8248 575.2832 575.6907 575.7463 583.8753 601.1506 630.4142 662.5787 694.0029 725.8206 756.1811 774.2231 783.4727 788.1968 790.4243 774.8627 753.8159 743.2134 732.8214 713.0225 689.4125 669.2758 655.4888 644.6812 639.7328 618.9658 597.2689 578.8337 566.3735 558.0838 553.931 547.9794 545.1845 525.2854 504.6619 474.8796 436.8943 400 
502.2959 519.9935 536.8808 555.2219 579.8876 617.1892 625.0175 631.9424 641.3474 656.2795 667.2318 676.9873 681.9198 682.9652 681.4783 688.6987 693.3507 696.3999 695.4187 693.7582 695.0688 725.8702 756.8999 768.3201 770.6233 775.1385 784.2017 793.5525 814.5883 851.1901 902.9413 950.3742 994.2435 1026.936 1045.347 1045.826 1051.987 1061.854 1051.594 1040.856 1034.142 1029.285 1018.966 1000.947 982.0485 970.2808 966.3433 979.462 994.2773 1002.108 1003.548 1008.019 1014.619 1023.038 1023.072 1008.298 993.4149 991.5825 998.8177 994.5662 1000.503 1005.87 1008.754 1002.151 988.871 967.3544 944.0488 914.8165 884.8969 856.2365 839.5573 803.8501 778.098 756.1559 735.0688 714.551 698.9927 683.0849 668.9871 655.9799 635.6741 621.015 612.4805 605.4739 599.4595 594.952 595.3203 585.5274 586.0683 586.6541 590.4131 605.7441 600.593 585.0899 587.827 616.3289 647.0163 676.6024 687.0135 686.1147 676.3314 657.6078 639.8515 622.0999 607.3387 604.0681 597.1804 595.0347 601.1749 598.5032 585.7882 565.3023 542.4559 520.6539 520.2214 526.3271 531.1293 533.6255 539.179 542.683 553.3489 548.9373 552.6373 556.2386 561.1412 562.2163 550.6841 536.6155 536.3373 547.2525 583.5982 614.821 643.875 666.3805 668.1491 665.7722 667.8497 677.8738 693.6542 710.4 721.1855 720.0487 714.3685 704.2009 696.4559 687.6597 668.0432 646.0513 633.191 634.7783 641.9294 645.3052 643.4816 632.4147 618.5492 612.0268 596.9471 586.7397 576.5122 575.1248 572.4046 572.3333 577.2191 580.3151 575.9107 570.3392 571.4426 584.0683 607.1241 636.0507 671.6064 716.0919 756.0845 785.9245 808.0889 826.2985 837.2991 819.2273 804.0879 797.4761 781.6761 754.1156 718.4562 685.6433 660.1589 646.3339 635.791 613.1452 591.6844 573.083 562.2842 552.84 547.1663 542.1838 544.2178 527.7794 508.184 478.1935 438.667 401.207 
510.8461 528.8724 546.0123 563.233 586.5725 621.9083 624.2405 630.181 638.5854 650.921 660.6272 671.7316 677.407 680.5328 680.7521 686.0334 686.7532 685.7008 686.9948 691.9135 704.4453 741.3126 773.7968 786.248 790.58 798.3835 811.4326 819.3755 833.3405 863.2526 905.1448 957.3928 1009.266 1039.576 1047.417 1039.305 1035.805 1020.538 1004.405 998.075 987.6151 971.3784 954.9196 937.512 920.4613 913.3726 916.7032 935.3704 954.494 967.6929 976.0022 982.7607 987.4839 991.6326 996.1158 991.3468 983.5486 981.3956 983.2111 977.6236 983.5338 995.0605 1006.713 1002.946 989.7048 963.5125 933.1485 901.9752 873.6695 849.7341 829.168 803.8329 774.4711 752.5802 729.3699 709.3592 698.4282 681.7647 665.7033 654.3975 636.1236 616.5253 611.9313 605.7691 597.0503 593.6 598.7668 591.265 591.5546 592.8488 596.0757 608.5781 609.2098 596.1688 600.8221 619.2704 635.3518 664.0378 674.894 676.4482 664.5927 641.6567 623.907 608.847 600.2774 600.3995 592.8126 591.101 596.3665 590.7671 582.8918 558.2909 539.1077 520.9526 517.1112 518.95 525.5468 535.9077 548.9332 557.2568 565.9825 560.2678 559.5809 559.9341 562.4576 562.2859 552.4308 549.7037 553.6161 559.7548 584.1765 609.2934 633.7921 649.8751 654.7072 655.8605 658.1471 664.4612 675.17 684.3667 689.3745 684.0736 680.3442 677.4417 682.9496 685.9486 671.02 655.5342 653.0107 656.8618 660.0408 659.1225 658.3548 647.629 627.1584 608.5865 591.6866 587.7164 585.8488 586.434 585.166 585.1451 585.5519 585.2678 575.7475 569.6924 570.4481 581.6058 597.6109 623.7571 660.2341 704.8663 748.6746 789.1136 820.5118 841.8481 861.2568 859.29 857.6699 850.4174 824.0829 781.2666 737.7227 704.1346 671.8836 651.826 632.0396 606.4218 583.5205 567.4688 556.8461 550.573 545.0854 540.554 546.4219 531.2328 510.3898 478.1182 438.1073 401.6576 
520.0932 537.1193 553.4818 569.225 592.2028 625.147 622.7231 627.7827 636.915 646.6234 654.5042 664.0998 668.7415 675.4142 680.0463 687.2423 683.795 678.2175 676.9763 685.1348 708.5804 745.9094 776.1163 793.8594 807.1179 821.9484 842.4545 854.5107 863.3807 873.7187 902.2812 946.3292 987.5076 1010.359 1006.887 986.3384 969.3179 961.6465 961.5289 954.8578 938.1153 920.5336 905.3276 892.2735 884.7477 885.1487 894.3196 907.2053 921.6389 936.5901 951.049 958.0079 963.0198 966.7535 973.6929 971.8237 966.4291 968.3371 970.1592 970.2218 981.394 998.6856 1011.441 998.323 977.2831 949.2222 917.2282 883.2665 854.239 832.2969 813.7594 794.0905 773.2256 752.1985 729.8203 711.8579 699.321 680.3856 665.639 658.9708 640.1993 627.3267 623.4225 615.6833 608.4734 603.2117 605.7391 598.7527 600.3295 598.9927 602.7908 615.5298 618.7872 613.493 622.1354 632.0511 636.1009 649.0474 657.5286 654.3955 643.872 626.7493 614.2967 602.2996 601.6072 598.8929 589.0176 585.7416 581.2496 576.0012 563.4799 546.5345 532.6137 523.7972 516.2613 513.0476 520.0554 538.175 556.4818 565.5375 574.2713 568.4776 563.9515 557.269 556.5168 557.397 556.8859 564.9598 571.7973 571.7966 579.7659 596.1853 619.3319 637.8932 650.7277 659.748 669.4608 681.6718 686.1024 684.9302 676.3336 664.0834 658.4618 661.1921 673.626 681.2819 674.8663 669.1049 667.1077 670.7551 670.0333 667.6874 665.7181 654.9006 632.6461 607.0281 585.9547 584.855 592.6202 598.3022 596.0613 595.1368 593.042 588.5823 577.9168 570.5518 568.4072 578.6116 594.5414 619.7756 656.1365 693.7668 735.291 778.9127 815.5352 843.4114 878.5812 898.3105 906.0487 891.488 856.2203 806.8572 758.2149 715.5929 674.8071 646.6075 625.7199 600.5928 579.5598 563.9442 557.0471 552.8234 547.57 543.6631 551.6751 531.7357 507.7056 475.1661 436.6041 400.8315 
529.0829 545.0602 560.8843 575.6906 597.1072 628.325 627.6185 633.51 640.4992 646.3536 652.2944 657.9433 662.5094 672.1124 678.7031 688.4286 682.5463 673.4163 672.7451 684.0112 715.7883 746.5103 769.1107 786.4257 810.381 835.899 863.1936 877.0807 886.4386 887.7795 894.1966 913.9036 938.4921 947.919 932.9434 909.5477 897.6048 899.8981 907.1134 905.9182 897.1688 884.625 873.7914 865.5064 862.5331 866.9672 875.2625 885.1498 894.5328 905.7227 920.9282 924.3505 928.1868 930.4188 940.3214 942.1081 938.2823 943.1666 948.786 956.0746 971.2778 989.4056 999.4293 981.6306 951.8777 921.2989 890.4542 857.4395 832.6409 815.9704 801.1059 785.7465 766.6812 746.9191 725.67 712.2809 698.8694 679.6455 669.2255 663.6534 654.6028 649.5686 640.103 629.3298 620.8696 611.377 614.5779 609.3306 606.0754 600.0316 608.6278 620.8721 619.7996 627.0492 638.604 647.3875 644.5368 646.3608 639.4808 634.3166 627.8222 619.4675 610.3853 603.2583 599.3881 595.7275 589.1235 582.1882 571.8966 563.4138 554.0799 542.7429 534.4547 532.8427 520.3355 514.7562 519.8212 538.7194 558.6423 567.4948 578.5356 573.015 559.9712 550.2929 548.6035 554.1558 565.7348 582.7729 592.7231 -9999 578.9377 583.9078 600.892 623.2126 641.8408 657.6691 678.5197 697.4146 707.1906 704.3398 687.3818 670.5991 661.9712 664.2444 673.27 672.0516 670.4316 673.7437 675.3358 674.5676 673.4102 672.3239 669.7053 656.6056 632.1798 609.1798 588.6587 586.4462 595.1502 609.1605 610.6848 606.3251 599.8899 591.514 582.4381 573.8873 569.3242 572.7452 584.3855 615.6469 654.1939 685.8678 717.6797 758.4411 803.4304 845.4216 891.3571 926.1757 943.0272 924.6799 887.8848 834.037 766.6537 712.4012 667.8813 636.3211 617.7497 597.2463 578.5187 565.0058 559.7122 557.3223 552.7907 547.9575 551.4744 525.4668 501.3398 471.8012 435.4469 400.1177 
537.6988 553.152 569.4365 585.5447 608.0271 636.3365 637.8035 644.1262 651.238 654.3492 657.1923 658.5932 664.4344 673.8961 680.9685 687.6341 679.7186 673.5344 675.1475 689.3571 722.6354 745.5433 757.6138 774.3474 811.0822 845.1636 875.8998 895.4852 906.117 902.8175 891.8983 885.1304 889.6078 885.9257 869.5657 853.0827 846.6019 848.6801 857.2045 866.1578 868.5518 860.5744 854.9564 845.8165 841.4049 848.5333 856.3633 864.6891 871.6125 882.9491 893.6783 893.5079 895.0712 896.0692 903.5539 905.4529 906.7623 919.453 932.9007 949.0598 963.1258 976.2283 983.1518 961.0704 925.7805 896.116 870.8202 847.7666 833.2988 820.6924 806.4045 787.7546 768.7749 753.3622 729.2371 711.2617 697.1385 686.1953 678.8704 666.8378 662.8648 663.1204 652.1857 638.7576 634.2676 628.5898 629.9304 627.3779 615.6742 604.0667 607.3937 611.8029 625.9748 642.2552 655.2859 663.03 658.5817 654.7975 641.9413 634.8311 630.595 619.3333 606.9947 598.0373 593.3446 591.5986 586.5134 578.2701 564.8918 554.6938 549.0934 545.4407 542.6671 540.7081 526.1429 520.8129 522.9694 537.1204 550.6817 555.5974 561.7701 556.5619 550.196 544.3206 548.6176 561.5046 577.0217 596.3085 610.0155 601.9842 585.0397 580.3426 590.5802 613.2852 631.1722 653.2181 678.4677 702.1009 717.5247 714.3224 697.0898 682.9149 674.1249 673.0263 672.6898 667.2402 668.4218 676.4822 684.4487 682.7501 680.5049 679.2874 673.6314 657.5542 632.3845 614.1894 596.1498 589.835 594.3439 608.5817 614.1299 614.3926 609.9047 604.5981 596.6459 586.9768 581.3786 579.9081 589.6497 617.0588 648.4902 676.4064 705.4758 739.5718 788.902 844.8101 902.8044 942.1447 964.8206 939.5623 910.0956 833.9327 761.4752 707.6768 663.1663 631.6787 610.5692 591.9168 579.6718 565.2264 559.4061 559.3654 555.179 548.8446 548.8813 520.5033 496.6946 468.701 434.4288 399.7198 
544.9732 560.0575 576.6259 593.1177 614.6464 640.848 647.1676 654.5546 661.8974 665.1698 664.5534 664.3251 670.6167 677.8201 682.6261 681.9544 675.3976 675.3361 678.4578 693.213 725.108 744.1436 754.7643 774.3626 820.9736 861.2512 893.4454 912.9014 919.7412 911.8014 894.6357 878.6117 867.7153 859.1614 844.572 827.1304 816.4175 811.7708 819.1727 834.1912 844.855 851.811 852.5991 843.8328 835.3443 839.2322 840.209 845.8779 851.595 860.0507 863.2764 860.4003 860.2206 857.1124 855.0844 859.414 877.9566 898.0486 918.7089 932.4644 936.6359 938.1141 940.1439 923.3426 896.0059 877.8079 865.4214 854.3157 848.074 837.9876 823.2605 799.9282 777.0264 759.212 734.5793 714.1989 702.1572 691.7496 684.0593 674.9655 672.8415 670.466 665.2928 653.7803 642.8442 638.9434 648.0145 643.1147 627.8334 612.6737 609.4106 607.7072 628.8849 648.0651 662.5574 670.4976 665.3538 655.9813 639.5681 632.9698 627.4741 619.587 608.7888 597.0425 585.9935 580.6717 578.7643 576.0095 571.9801 558.7217 551.5502 551.0475 548.7313 542.3821 529.2339 524.7476 523.8592 530.4214 534.0704 532.4439 535.6054 531.2961 534.7174 542.4453 558.9494 579.4152 592.99 607.3583 619.9485 616.9614 602.4824 584.4542 581.6522 600.6154 616.6307 641.6669 670.1054 695.4124 709.8031 708.8106 692.1898 678.4481 673.2994 671.186 668.9349 664.4847 665.8173 676.0142 687.5913 690.848 690.7214 686.2838 674.1851 654.8395 632.5076 617.4595 600.6174 589.8768 589.4989 602.8303 608.8829 613.0496 616.1865 616.3455 610.5455 602.381 595.3998 599.0006 607.159 623.7881 642.7049 664.3308 692.0526 730.145 780.3475 839.8173 900.7433 940.2523 963.1216 930.2188 879.9501 814.9387 755.0734 707.2768 667.5463 636.8693 608.7797 592.4838 584.636 566.791 563.3739 565.4999 562.5141 554.8857 550.9509 522.2538 497.5026 469.7124 435.4547 399.8811 
551.1943 566.0884 582.5961 599.1584 618.2723 638.9487 646.1451 655.5072 663.4575 666.5753 664.4685 668.1332 677.84 683.6164 680.0445 675.6072 671.7359 672.8194 678.0934 691.8723 719.4047 742.8225 762.9318 792.673 837.5411 881.0178 911.8787 926.2071 926.5527 916.3501 900.9439 888.2867 877.3607 859.8785 842.3312 825.8751 812.906 801.8614 803.9686 818.709 836.7791 857.9315 864.0954 860.1042 847.8806 842.0715 836.2574 838.0596 840.7879 846.3343 843.8963 839.1285 835.5486 830.216 830.2875 838.2424 853.8811 875.0781 895.2696 903.7494 903.5718 902.4695 909.457 893.6588 875.7808 871.1164 868.5706 865.9656 863.698 853.3951 840.103 813.2458 791.4077 770.0841 751.9894 727.3953 707.6786 692.6904 686.9001 681.9468 678.5129 672.0047 664.3851 650.3366 641.2471 637.7076 635.4819 625.9777 623.0358 622.5066 616.2064 615.5717 629.682 637.6674 651.8102 661.3119 663.4064 657.2584 644.8337 636.3531 630.6025 616.0263 602.0046 593.8057 583.8844 576.9263 572.3069 566.4543 562.1345 562.5298 561.7555 556.4017 553.7202 543.7702 529.7352 524.5311 523.8112 524.2538 523.166 520.1501 521.337 517.7323 526.8055 546.9681 578.1489 603.6495 620.2432 628.5703 633.9444 627.4174 610.3218 582.7041 574.3067 590.4236 611.445 640.3298 665.4282 685.205 694.0096 690.3248 676.5182 663.321 660.1885 661.3886 663.8429 663.7425 665.5793 675.8203 691.8716 701.0129 702.7725 692.4606 674.4481 653.6407 634.7313 619.8719 604.6628 596.2523 595.9147 602.9973 606.6048 612.8689 626.1985 631.2338 623.9348 616.0585 613.8405 621.314 626.8796 634.8674 645.7937 662.6523 687.2728 724.9966 776.2866 830.5964 882.3726 911.7427 916.4312 886.3044 832.9179 778.5456 733.9838 696.2124 667.9995 638.8728 609.0931 593.7317 584.3041 571.6297 570.4873 573.3582 569.7593 559.2841 553.4026 527.2164 502.0434 472.8957 436.978 399.7833 
557.387 573.7379 590.8997 606.5016 622.2849 640.2606 647.2563 655.8547 664.0115 668.2781 667.7084 674.1317 683.3638 681.121 672.8013 669.6314 667.1918 669.0221 675.6612 689.4727 712.2304 738.9301 774.1718 811.6851 856.2124 900.2652 926.177 933.1407 928.4324 921.2106 915.0886 908.4368 899.8531 880.4166 858.9064 842.1994 827.3058 811.1311 804.9771 812.156 826.5425 855.212 868.0815 865.0833 856.7185 847.2121 840.3544 839.1641 840.4232 840.3415 833.7348 827.4131 824.1284 821.4862 824.9111 830.9069 842.8741 855.0297 866.8877 868.9582 866.059 866.3344 873.0774 869.3586 862.8035 865.9313 875.3607 879.3469 877.6865 867.5967 849.432 831.2661 811.6302 788.678 771.2028 746.7511 721.9807 699.5298 689.0134 679.0554 672.7359 663.5976 660.1091 651.6082 646.262 641.2595 633.7677 624.8847 630.1314 635.6626 634.3856 635.1856 636.2742 639.5588 651.0106 659.6699 667.7498 661.9349 649.0538 635.3252 624.649 606.9009 592.4852 590.954 589.0709 584.8111 578.9422 571.3342 565.1627 562.5171 564.9573 564.4102 556.075 545.2504 531.6544 529.6118 524.9199 517.4965 515.171 517.0098 521.6889 521.7971 534.3005 562.8773 606.0446 637.7852 653.1954 653.9485 650.4384 635.3027 612.7393 579.532 569.051 580.5398 605.2753 640.437 666.9592 682.3376 684.2198 675.0835 659.7299 647.563 645.5131 647.9388 652.6187 658.7267 663.9838 674.8426 694.1772 709.074 715.3534 701.5422 677.7682 656.9235 643.2284 627.0184 612.0978 606.2253 603.9374 605.4058 609.5427 620.1293 642.6655 645.6104 637.0806 630.4935 630.3286 636.8484 641.936 644.7159 654.3698 670.3276 688.7346 715.5575 750.7017 794.9249 836.6561 856.7979 852.0593 818.7093 777.8771 739.247 710.1259 680.819 658.5629 631.3759 606.2123 591.0862 581.0111 572.6721 569.4193 570.3827 572.6128 565.2059 559.4585 533.8677 505.2007 472.5378 434.6872 397.9278 
564.1913 582.3116 601.2851 617.5083 631.4466 649.5223 656.5903 661.941 664.447 667.1631 668.6643 675.8481 679.7106 671.3003 663.0732 659.0918 661.708 666.0968 674.4191 687.8901 708.3201 736.0405 780.0422 821.5577 868.197 911.8384 933.4234 934.5038 926.7068 917.4767 914.0985 922.9839 918.5576 899.5256 877.1025 861.4008 847.1318 828.4846 813.9045 815.6423 827.0348 855.4559 874.1098 871.5582 861.7534 852.2231 842.1908 840.5144 843.1975 842.3314 834.04 826.982 824.0366 820.9969 822.5938 828.7954 839.0225 843.2024 842.1711 834.7823 828.2706 830.5574 838.5821 844.2153 848.8482 865.7134 879.6285 881.8192 880.0339 871.5082 861.6374 847.2513 826.418 808.0339 790.9225 764.9333 732.3951 699.801 680.8177 667.8749 661.1729 651.0236 650.8352 645.9305 642.1245 643.3463 638.7305 634.4784 643.8721 652.7061 659.1019 658.9885 655.9654 655.8431 661.8041 672.3421 679.2729 672.2653 654.5693 632.6721 617.2207 603.2763 594.9944 598.7097 596.9417 602.7034 599.4671 591.7341 578.2711 569.2828 567.3914 568.5289 558.1412 545.4819 531.3325 522.4926 515.6349 509.8368 511.1778 518.4185 526.7867 529.2233 541.1512 571.8137 617.7202 649.0919 659.7334 655.9669 647.7534 626.4352 601.6068 572.8911 564.8394 578.7853 607.3967 639.0141 663.0376 673.1907 670.8229 656.5095 640.5858 632.0784 626.2961 623.6161 626.6886 638.5119 649.0909 664.7452 688.2257 711.0428 721.8453 711.8026 690.5989 671.0817 657.2476 640.5937 624.4617 614.5895 609.672 609.6162 616.9166 629.8207 650.3803 659.3151 653.3779 646.3458 650.815 652.4167 656.0097 662.8824 673.7876 682.9995 689.4418 702.6552 724.1404 751.3876 775.3304 787.942 780.4494 753.8295 728.4399 706.3309 684.077 659.9432 643.8963 620.2791 602.1258 590.9532 581.6106 574.8642 573.9647 575.4246 576.3723 568.7692 562.0282 535.3121 504.4682 469.9737 431.5655 396.1535 
570.7701 589.2365 608.8116 628.0962 645.2601 664.7116 669.8626 673.386 675.801 677.0968 672.9587 673.7847 667.8987 655.5543 648.2539 647.3876 658.8051 668.1895 685.3328 699.8798 718.6844 740.4634 779.3713 819.6666 869.4042 916.863 942.6387 946.0046 939.1554 927.3026 917.7612 915.9813 913.312 901.0978 890.698 882.9625 866.6116 844.1602 829.4894 815.2487 826.9639 857.1173 879.2048 877.881 869.6072 852.0151 841.9788 842.5998 842.6365 841.9522 836.7701 824.516 820.5829 815.8395 818.4793 827.8873 831.8969 827.1971 814.0143 803.5718 797.9494 801.2596 811.2037 822.4584 835.9902 859.4061 880.5051 886.8607 881.0945 873.041 864.3126 853.4542 837.1706 820.054 798.7451 767.7555 730.4286 697.7138 675.5908 660.3466 652.5508 647.5865 652.7283 652.0807 650.997 654.0716 649.814 646.2432 656.1415 668.5009 678.3741 676.5632 672.4138 668.6363 669.7351 676.7693 678.0508 667.5425 646.4069 626.5454 616.1847 610.1511 605.0471 609.0623 612.6818 623.209 624.3263 615.1093 597.9469 584.4473 574.4399 573.5889 568.336 553.1997 533.1664 519.9327 512.6852 511.08 516.2275 524.9389 532.4948 531.8663 541.3652 571.3948 610.3126 640.6257 648.9302 644.3765 635.5501 616.9543 595.6978 577.069 579.3323 596.5574 619.3577 637.5267 649.4775 654.0745 655.2781 649.1537 641.9466 628.4833 616.0889 604.7517 604.9804 617.3995 631.0705 649.4879 678.7396 708.5071 726.8343 725.2686 710.3075 691.1191 672.5849 657.861 637.7287 625.191 620.668 625.131 636.3972 649.3677 661.044 668.4157 669.1391 669.5409 678.0131 677.9756 674.0078 678.9154 687.5469 689.535 688.0355 692.2626 702.3566 712.1193 717.2788 722.3922 715.1072 699.8989 687.5349 674.4467 656.1736 637.113 625.7851 607.8046 596.1466 588.1251 580.9178 575.3841 573.7671 576.8188 573.6366 563.7367 557.8498 530.597 500.3939 467.0333 429.2155 394.5707 
575.6553 592.1653 610.0799 629.3766 647.6752 669.3413 674.761 675.0753 675.7112 679.8954 678.8416 675.2462 657.7769 641.5462 636.8287 641.6727 656.7416 672.3876 697.6611 716.0488 733.6017 749.669 781.5432 819.8684 873.3585 923.3668 952.8975 958.9326 953.8209 942.7829 927.2792 914.2092 906.5564 900.8464 901.8464 901.6659 883.8517 856.4146 831.8825 813.6515 823.0807 855.1068 879.9402 877.0939 871.2527 861.2061 855.4536 851.0963 846.7385 840.6097 832.1177 817.1569 814.7854 814.3874 807.7872 811.7449 808.6555 798.8144 786.3801 780.7581 782.4249 789.8068 805.4701 822.2285 841.4897 868.8158 888.0251 892.7761 882.3698 861.8328 853.2069 848.1305 836.1314 818.4784 791.6308 757.1628 724.0814 697.5107 677.0773 658.9619 648.5004 647.6546 656.3619 664.3083 662.5369 661.6484 661.4957 657.9473 662.6572 673.6614 685.6103 686.4603 683.9328 678.3374 678.761 676.1606 667.0317 651.5624 635.4317 625.4354 621.0906 619.5657 620.2744 631.1939 636.6735 644.7462 641.0001 624.5949 607.4556 593.8289 579.8279 573.8395 571.2081 558.7866 537.8567 526.9943 523.6406 528.1157 530.8608 529.9384 530.8589 527.3824 535.8676 561.9811 595.9926 620.9556 628.5289 627.8513 626.6539 620.1119 605.3066 592.4622 594.0255 609.1975 623.6074 630.3682 627.2988 625.5045 633.2236 638.8258 634.1763 623.8173 610.5182 599.4966 597.2135 604.8854 613.4365 634.4033 670.2548 704.4134 728.6127 736.1836 729.0165 712.7849 695.3658 679.8356 652.752 638.7603 639.2842 649.3528 661.965 671.0154 677.676 675.8789 682.6556 696.4031 709.9443 708.6517 696.584 691.8335 692.2743 687.923 686.3134 685.1453 681.7258 677.6147 672.4526 674.196 669.6318 665.1887 662.8025 648.4041 633.3664 617.6292 612.4316 600.2432 590.4362 582.2451 577.5043 577.0509 573.742 574.6243 569.636 560.0505 553.6354 525.8768 494.3318 461.9167 426.6583 393.8347 
580.0611 595.3103 612.3037 630.6262 647.0969 665.1837 667.3427 664.2488 662.7715 664.8935 663.7426 663.924 655.9188 642.837 631.8241 642.5071 662.2507 679.2166 707.2283 728.8356 745.3282 759.0084 786.3741 822.8937 871.2253 926.9141 959.0085 967.9916 968.4351 961.3186 941.1074 916.6085 901.7335 902.3586 908.8387 910.9366 890.704 857.9097 830.0284 810.0737 812.1469 835.0417 853.8294 858.7983 860.7214 858.1759 860.8096 860.4011 854.603 843.175 828.3814 818.1514 813.7359 802.0065 794.6666 788.6828 778.8264 768.92 765.3027 772.9589 783.9191 796.1355 817.8751 837.604 859.8782 883.8531 893.6012 887.9657 864.4633 840.9813 836.8603 838.2693 829.5273 812.2364 782.2366 750.7034 723.866 702.0168 684.8795 666.6372 653.4659 650.1107 660.5696 674.9841 675.3875 676.4833 677.5251 669.9442 666.3809 672.6755 679.8629 680.2239 677.5557 671.9243 675.1114 667.4321 652.3458 639.2083 632.7785 635.8338 635.5951 638.7383 639.6242 648.6535 654.3201 659.7489 645.1935 626.6444 613.4178 600.2715 583.1563 571.2167 561.8859 546.1206 530.3919 526.6655 525.1576 530.1677 531.7993 528.0099 527.9773 527.7568 539.778 561.018 588.4056 606.2969 614.3645 622.1776 632.533 641.3137 635.2151 616.2556 608.8069 609.9016 610.3168 609.7183 600.9106 598.3161 609.6111 618.7425 619.6061 611.7206 609.701 601.7506 598.3818 600.4086 604.0535 626.5645 664.3263 696.334 721.2563 736.3265 738.7924 730.7573 719.7899 699.8915 670.7103 654.8914 657.8135 673.5641 685.7045 690.5154 688.3892 683.7473 690.8493 712.333 732.476 734.4694 720.9648 705.6965 693.998 684.3475 678.8849 668.6588 662.642 655.4753 648.1696 647.5525 644.5583 641.4779 631.9577 614.362 605.4306 597.1079 596.9052 591.6812 584.4456 578.16 577.8798 575.1074 568.7325 565.9739 559.1241 549.9999 546.9111 518.8329 489.5618 459.1074 426.1675 394.922 
584.0659 598.5228 614.8906 631.4296 644.7971 659.3887 658.4111 652.2856 646.3362 640.4253 634.4959 631.269 622.0679 615.7681 626.6516 651.3182 672.701 686.3264 711.3687 734.5876 755.6994 772.1891 801.6823 838.7725 880.4092 926.6715 963.0729 979.4965 985.7654 983.447 966.6913 939.8419 918.3683 915.7576 918.2634 910.8567 895.1193 863.8834 839.2019 816.7913 809.7857 821.0387 833.8926 844.7813 857.0885 858.5063 862.3002 860.6054 848.204 831.6379 811.9828 800.0428 793.4725 775.6542 759.4149 748.4679 740.9564 740.7781 748.7463 763.3766 774.7303 786.2259 807.1522 827.5907 846.7588 866.6339 874.04 867.8337 847.8779 825.4757 822.2776 827.1002 819.5217 803.7641 775.6436 747.7405 724.9064 705.1455 687.6852 670.186 658.3843 653.9856 662.4473 677.7059 687.5079 693.9948 695.5886 684.544 676.0881 677.6061 678.2058 674.3569 670.5746 665.6851 663.8754 652.8225 640.2805 632.5983 633.6248 639.3793 641.8818 646.4376 649.2631 656.515 660.3789 656.9346 641.1697 621.6114 610.5388 598.9012 583.0769 567.6381 554.1535 537.1971 526.3307 526.1655 522.6563 525.7674 526.6729 523.8318 528.1801 532.8145 543.9557 559.9701 577.8069 589.7467 600.1219 617.6078 642.0184 662.1007 660.5668 645.932 629.7977 609.6779 591.933 585.1435 578.6801 576.9701 582.7237 591.0254 595.0394 597.3094 609.8605 603.3846 599.9171 604.2628 608.2902 629.1935 659.4471 686.968 709.0245 728.7763 743.2485 741.1249 731.2147 713.443 690.2886 672.7952 671.2653 688.2394 700.0878 699.9855 694.3179 691.0684 698.998 722.0833 745.0914 748.9004 733.1018 710.0624 689.7358 672.7923 656.9783 646.6857 642.6628 639.4678 634.455 635.6344 632.3571 621.0405 607.3619 597.1851 591.9401 589.0066 593.1461 586.7179 580.4773 577.585 577.7648 570.5321 561.9553 554.3216 547.1803 542.6974 543.8237 519.6461 491.6944 460.8455 427.8803 396.8305 
586.9113 601.0752 616.55 629.9453 638.6761 648.7388 645.8071 641.2518 636.3903 625.9904 622.6751 623.0875 618.4171 614.7916 631.1555 657.3899 675.387 688.5641 709.7181 733.3356 761.7703 784.6779 823.7627 867.2261 906.8947 945.9739 971.9499 987.7363 1002.254 1009.768 1002.048 981.1113 957.8153 942.9075 929.2829 918.4507 900.7936 874.0878 850.3813 826.7126 809.0333 809.6807 821.2731 840.264 854.5206 857.5506 855.7316 848.9751 832.362 812.0241 787.7308 771.2225 762.7078 748.9014 736.7085 726.3477 722.0296 730.0574 743.0203 754.3166 760.7599 775.1528 799.3616 819.0742 832.9893 846.6232 848.8073 840.5125 825.2697 807.5468 806.1502 810.9282 806.9022 796.4065 769.3928 743.8333 724.1832 706.0689 688.8485 672.1289 661.2602 656.1463 660.9433 675.049 694.7102 710.189 716.1664 700.6736 685.0275 677.395 673.05 665.1646 664.2909 660.5172 657.2042 645.6478 632.8972 628.3892 633.707 639.2318 640.2517 642.4804 643.1189 645.337 648.1281 644.338 631.6602 620.4119 613.712 597.9354 581.4978 566.2906 552.1566 535.9171 525.5497 522.6019 520.801 524.2039 523.7967 521.6268 529.0089 536.445 544.5786 552.9785 562.9287 573.2645 589.2339 616.5836 652.2441 676.822 680.2567 674.7018 660.4228 628.2358 588.173 569.2441 566.8551 564.6146 561.8126 567.5078 573.3516 582.2232 595.7554 591.6895 599.7087 616.7218 623.8036 641.5787 662.4285 681.9836 695.6761 713.9134 730.6602 734.5559 727.1442 717.3908 702.2531 686.6636 684.3535 696.6118 701.8505 704.5766 700.0114 701.9229 709.2967 724.1042 740.6506 739.3788 724.4658 700.2253 674.6508 657.1396 637.9949 629.5212 626.0035 624.8589 624.8642 626.2924 620.9897 608.1423 591.8962 585.4766 583.5854 583.1813 582.4267 578.014 575.5132 575.192 572.8919 565.5345 558.7926 553.7786 548.5299 547.6865 546.4816 523.1027 495.8358 464.9676 431.6564 399.9874 
588.6736 601.9061 614.9456 625.416 631.5903 640.429 636.3097 629.6632 621.8008 613.9178 613.8771 616.9259 616.476 622.5484 641.0427 660.163 674.2219 690.1391 711.2024 735.6597 769.1191 796.4787 845.0179 893.6017 931.0494 964.79 988.1473 1005.469 1026.778 1040.922 1042.454 1030.111 1007.775 983.7102 961.248 941.8679 915.2906 888.5543 861.5189 831.3474 810.8127 810.6073 818.8446 839.872 855.6501 850.291 837.1767 825.0916 807.0705 788.297 763.2007 746.768 737.4815 728.8381 720.7217 714.7838 715.323 727.8239 739.8991 745.2255 747.7166 768.9681 794.4564 806.8073 815.0747 824.3171 824.0377 816.3942 808.6475 795.3181 790.5984 793.231 791.6849 781.7055 762.2897 739.7731 718.6968 701.7066 686.1385 672.4519 660.7387 656.1476 662.8374 679.4465 702.4398 719.8176 721.7155 705.2323 684.4744 670.3862 661.2812 655.3976 659.5349 658.3835 651.6567 639.446 627.1857 624.7837 628.9353 631.1873 631.0931 631.8474 630.3985 630.0421 630.9684 631.5583 627.2433 626.0246 618.5833 597.5522 578.5881 562.7617 550.0152 536.5161 529.2508 524.742 522.0231 524.6995 528.911 533.425 543.4524 548.2139 550.7041 554.6808 566.5005 580.647 596.8591 622.5654 650.8232 674.4045 685.269 689.1118 686.524 649.6822 599.5423 569.4687 559.8745 552.823 547.3943 551.1902 553.4072 558.1049 576.113 580.2561 599.6172 623.8948 634.9316 653.2086 666.2385 677.0868 682.9441 694.3378 705.9974 715.1413 715.9611 710.5598 698.9888 687.5323 690.5886 701.2437 702.5768 704.274 701.1342 702.8395 708.2744 714.5246 714.41 706.3577 694.111 673.3453 651.3873 636.7209 623.2358 627.0405 627.9551 626.8311 627.0593 630.3604 620.5925 601.0485 583.0853 577.1294 575.2744 575.3013 576.0894 575.1874 576.0279 574.6434 567.4097 559.7733 558.0862 559.1315 556.2707 556.3654 556.8341 532.8055 503.6293 471.2038 437.0963 404.1198 
588.5923 600.4748 610.5244 618.2278 624.2504 635.0447 631.2418 623.4808 616.3942 609.8809 610.3752 615.5325 615.5184 625.8705 644.6006 659.0287 670.7101 690.8077 712.5817 736.8826 772.2845 801.8242 849.2203 900.7331 941.7837 977.3422 1003.763 1029.8 1058.299 1082.931 1091.483 1081.173 1060.244 1033.362 1005.837 978.138 942.7011 907.342 875.2436 846.4681 824.0969 821.0946 822.6367 834.6461 839.6085 826.8785 812.6802 797.7513 779.6966 764.1185 747.6914 736.7015 725.3383 713.9221 708.0078 706.9548 709.3668 719.69 729.0149 729.536 734.3834 752.5833 775.7415 784.9195 790.7213 797.5185 798.4264 790.9603 783.8328 771.1766 769.6052 770.2808 769.0439 760.8134 752.6702 730.4235 712.4846 698.9846 686.5088 676.0394 667.6987 666.3195 673.4851 690.1072 710.8929 725.9069 723.215 703.3445 680.9414 663.1626 653.0354 652.6735 659.0133 658.5977 650.7587 637.1483 627.6652 627.7057 629.5302 628.97 629.2699 631.3214 625.1292 619.0793 615.9177 618.7744 622.2072 620.9645 613.4484 592.4945 572.9047 557.2842 545.5259 535.5276 531.1911 529.8419 526.6773 528.1555 536.3675 546.4507 556.674 558.7919 559.3519 562.4537 577.8118 597.083 612.6374 631.839 647.1251 663.9966 679.3348 693.3985 695.8373 662.755 616.1972 580.7817 558.3392 546.8705 541.7372 541.6928 539.698 548.464 566.483 573.1288 596.2057 621.8918 636.3964 652.3742 663.6616 668.4211 667.5148 671.592 676.9761 686.8914 697.1972 696.5389 693.3022 690.394 696.2513 709.7225 713.5331 714.4203 709.4548 703.6097 697.5934 692.1061 680.1079 665.9275 651.9012 637.4938 626.6516 619.3568 618.1417 631.6364 632.8966 629.5446 624.923 623.2849 604.1071 584.1289 570.7245 565.5219 565.1804 570.8476 571.388 571.8052 571.1009 565.006 556.9815 552.9311 556.1652 559.7003 562.4106 561.5806 562.4063 536.5425 507.2713 475.2799 441.9496 408.368 
586.3687 596.2777 604.6262 612.0026 621.3646 635.8365 632.0928 625.6258 619.0552 612.3719 613.9219 618.9364 623.7951 634.6063 647.7418 655.8041 663.4684 686.6374 715.8373 745.5252 783.6533 811.8893 850.3892 901.6846 942.5872 978.2532 1016.059 1060.059 1106.54 1136.325 1146.007 1135.028 1117.832 1079.46 1041.761 1002.369 959.4137 921.2014 890.1064 854.4449 833.2431 822.0096 816.6199 817.6211 811.7997 801.5526 790.8346 779.5836 766.0609 752.5301 739.9338 731.5094 716.5535 699.439 692.6506 690.9844 694.6121 701.5724 708.9396 718.3249 728.2149 743.1501 760.4945 765.5988 766.0333 768.5023 771.2518 766.4026 760.0704 749.5049 750.2915 750.5226 749.8535 748.5163 747.2095 729.7203 714.1375 701.5722 689.9559 680.8262 675.4667 677.5432 692.559 709.1605 726.9517 734.5991 726.5169 703.1743 680.1151 663.9086 654.3654 659.8159 661.6931 658.563 652.0558 641.5245 637.4095 635.7961 634.8587 635.827 637.7271 634.0314 630.5421 622.1733 612.4464 610.7041 609.9741 603.0778 596.9202 580.9831 560.84 548.6745 540.7103 533.652 528.5972 529.045 532.697 539.7999 549.653 557.7686 563.701 565.2743 569.0216 572.1834 588.0307 606.2814 620.3049 633.1474 641.756 654.5483 670.195 685.6038 690.6557 665.6134 631.0545 595.6532 565.5407 546.6333 532.0654 526.7988 529.7913 543.2906 558.2056 566.9175 589.7087 615.3555 630.9459 645.1693 654.8781 654.2561 652.2935 653.7563 654.4001 659.6831 673.9216 685.3152 690.7097 694.3472 704.7756 719.2586 724.2871 725.0314 715.8428 696.9884 676.211 657.2426 639.9634 628.2131 613.1198 602.0869 598.2752 597.3482 606.369 623.5198 626.7649 625.5532 616.5765 602.6201 580.9774 566.1816 556.8455 556.3939 560.6845 566.2844 564.1837 564.1418 559.0041 551.1348 546.9043 550.7325 557.2974 560.3779 565.2162 566.9639 572.7533 546.4457 514.6053 481.2527 447.5061 412.5611 
583.2844 592.959 602.015 610.6273 621.8297 639.8299 637.654 633.122 626.1538 620.1555 624.4254 628.3823 638.876 650.8515 664.62 670.0474 672.0989 692.0581 722.5103 758.1281 798.3023 823.7917 859.6352 909.433 949.0052 985.7028 1030.59 1089.792 1153.532 1181.68 1185.158 1167.557 1141.202 1100.04 1059.561 1021.192 980.6119 942.4185 903.4236 867.1309 839.8685 823.0552 813.1649 808.8595 800.0534 791.7462 781.4794 771.1254 758.8627 745.4006 735.0981 725.6641 709.2444 691.4572 685.707 683.6706 685.8244 688.1221 695.4644 711.944 726.3436 738.0072 748.3882 748.8694 744.3109 741.8719 741.2108 737.817 734.7307 729.3605 731.8986 733.3722 736.8692 744.0173 743.0051 732.0261 722.0263 710.8292 697.6029 686.6479 682.8 691.1545 716.838 731.4097 738.2577 735.6227 721.5934 698.1168 676.7897 661.5884 655.1378 658.0995 657.9862 655.8156 653.3516 647.0916 643.0828 637.5286 636.3516 640.2628 646.6405 647.3058 643.4464 637.6226 626.7227 622.7057 606.5975 590.311 582.4376 572.1337 552.9175 545.1299 538.4044 532.8931 530.1894 533.2191 541.632 553.0026 560.1234 564.6025 569.092 570.36 575.7831 578.7258 592.1748 606.1821 619.6233 630.7677 636.6976 646.3354 658.891 674.9603 685.6129 663.7292 637.8745 611.0538 582.1946 551.9703 527.3384 516.6376 520.929 537.5331 553.7681 563.7418 584.3412 603.796 617.2005 628.8737 630.0207 630.4728 635.1341 635.4382 634.6743 641.6896 659.4948 679.0337 694.8687 704.5754 710.3951 716.4553 721.6494 720.9264 705.8638 678.8327 650.3979 623.0686 603.7593 590.4906 578.1951 572.5062 571.8024 575.0726 583.9061 597.7555 605.9587 611.0821 600.3255 585.7077 570.7072 556.9567 548.5972 548.4116 554.4553 560.5674 558.904 557.2012 547.2513 537.4659 536.7446 549.389 557.6865 560.342 565.2944 568.262 576.135 550.8723 519.7061 486.1725 452.0893 415.5019 
578.343 588.7561 599.8403 610.5208 623.0185 640.7013 638.7761 635.5778 632.192 636.4501 645.9839 655.1155 670.2374 682.4866 695.9619 700.3668 694.9089 697.0731 719.4977 759.4094 807.5126 839.4839 870.5699 920.3033 961.5093 1003.531 1050.531 1101.502 1162.201 1187 1181.957 1159.113 1131.456 1099.946 1063.08 1027.169 989.2327 949.537 911.2064 877.9345 846.2851 823.9597 809.876 803.7228 793.1055 786.1111 777.304 765.1829 747.9036 734.1304 728.2211 719.2471 704.8452 690.0856 684.6658 681.8349 685.7581 694.0101 701.2374 721.0293 724.4255 731.4561 737.2072 733.5247 725.0766 718.4537 715.2408 714.2424 716.5413 717.2432 719.7904 720.3407 728.6064 741.2551 742.3377 737.8558 730.7187 720.0585 704.2994 690.5184 691.4935 708.194 735.9287 745.2083 743.1485 734.6589 717.9456 697.2643 681.2437 665.8648 656.9767 656.6213 657.0838 654.7971 651.2921 646.2935 641.9094 638.8049 636.1377 639.0564 641.4497 642.916 642.1652 639.8444 633.2426 624.0384 606.6923 586.8057 573.2078 565.1207 546.3785 542.3535 538.2289 535.6953 536.7524 542.5527 552.4495 562.7699 566.8569 567.7438 574.9861 578.908 584.601 586.3211 595.8465 607.0278 622.174 634.268 636.4086 644.913 653.9498 669.3305 683.0474 663.9385 646.0568 624.2817 595.8039 561.0863 529.0343 515.0392 522.4084 537.8807 557.3375 567.4555 582.588 593.4973 601.5648 604.0741 598.7371 604.8391 619.1476 624.1245 629.4915 641.3431 662.2843 682.35 700.1887 710.9412 712.3506 710.3607 711.5482 703.7264 684.1893 656.488 624.681 591.7134 571.4692 558.2291 551.0162 550.7884 553.2777 558.1472 563.3079 570.1201 576.6934 585.3289 585.6411 578.9919 565.9951 555.3784 547.1151 547.6722 553.105 557.8253 556.9051 554.158 545.04 537.858 540.0878 553.5869 559.2823 561.4785 567.0593 571.5023 580.5544 554.8194 524.6674 491.0951 456.2887 418.4444 
572.5333 585.4188 598.8779 609.1843 620.3339 636.3404 636.3346 636.3024 638.2742 650.5706 664.4672 680.4919 697.9008 711.8353 726.4321 732.256 723.267 710.8281 721.1822 758.4171 813.9881 852.1895 886.5601 936.1425 974.2023 1017.638 1058.466 1094.672 1135.833 1159.519 1149.651 1129.916 1106.973 1077.708 1042.536 1013.837 975.0212 939.0373 906.9132 880.9121 850.0986 824.0302 809.8387 803.0826 792.4888 787.0995 780.101 765.3162 744.4519 729.0333 723.1998 713.5198 703.978 696.4585 690.1921 692.1375 702.869 717.058 734.7572 732.0018 728.0149 730.6306 731.9277 722.5922 711.7383 707.5106 707.5267 708.5692 714.9915 718.4254 715.9427 716.3444 724.5834 737.223 740.8805 739.6921 734.7007 724.2924 710.1652 700.1152 710.0074 733.1512 754.4114 756.28 743.7737 725.8536 711.4205 698.0114 687.6567 671.2518 664.1265 663.3159 660.9816 654.8741 648.1962 645.1059 640.4477 635.8678 631.0302 630.7203 635.0224 639.4365 642.4014 642.7253 632.0409 624.2499 603.8963 583.9454 568.2784 562.037 547.8392 546.8754 546.3138 547.074 550.0397 555.6726 564.1453 571.4584 574.5438 574.4859 583.3708 588.4041 593.0226 595.3082 602.2539 613.5366 629.9076 641.2751 643.309 650.7131 660.2867 672.4573 681.1116 670.8708 657.7869 628.1458 598.2529 565.4908 535.9871 520.5662 524.181 534.9663 553.3675 566.6434 578.4886 581.4138 585.7839 580.6575 576.3414 585.0273 607.257 621.2341 635.3588 650.6536 672.4046 693.2877 709.1763 713.4293 706.702 695.2219 686.1556 667.0217 649.3066 630.6459 605.2545 573.9177 551.5995 532.3309 526.8141 532.99 538.048 545.3438 546.7122 546.6692 551.5066 560.0263 565.1125 565.4329 558.0254 550.1751 545.7844 547.3979 550.0789 554.1784 554.2683 553.0565 545.7278 542.597 548.7101 561.421 563.3962 563.381 569.0394 575.5071 585.7271 559.4534 529.9126 496.2163 461.0557 422.6797 
564.17 579.0066 594.9717 604.1949 615.3411 632.1352 636.6753 642.1724 650.0511 666.781 683.8182 701.9946 718.1957 736.4565 751.6741 756.6743 746.4091 736.7306 730.3853 749.0602 794.5266 839.996 891.6599 941.3525 975.5557 1015.92 1047.371 1076.746 1100.567 1101.331 1092.063 1077.49 1059.312 1039.202 1017.172 985.9112 947.9594 915.7531 886.6891 864.3524 841.5352 820.0109 807.9089 802.2041 789.8329 783.7137 777.3682 765.314 744.4022 728.8369 720.0268 709.2838 700.965 697.3076 698.374 703.115 718.5415 740.2359 752.1463 740.0546 730.7021 724.3523 720.4042 710.2915 703.0843 700.8969 702.1995 704.5229 710.2079 713.254 713.0399 712.2846 718.5194 729.2253 732.9125 732.2354 731.3511 722.855 712.1627 710.1918 730.2721 755.309 767.8162 759.8021 738.631 722.2515 715.4089 703.8158 684.6746 674.8336 670.7661 668.2518 660.8094 651.4487 647.3843 647.4868 642.8839 635.6924 631.2976 628.8065 635.7514 644.9075 645.3474 634.6293 622.3301 617.3444 600.0595 586.0391 574.2682 567.8301 556.4637 553.1493 551.4128 553.9518 559.4297 561.7805 566.2515 571.6514 575.302 579.9248 589.9236 595.7383 601.1198 604.2373 610.3555 622.83 637.5688 649.4149 654.6419 657.0636 664.303 677.3744 685.5455 677.2139 661.4702 630.8094 603.7598 574.1076 548.0974 532.3077 526.6033 528.8705 542.6148 559.1696 569.23 565.2075 563.5952 558.8082 560.0847 572.1119 592.1033 609.8374 630.915 654.6459 681.9364 705.5759 719.9786 713.4657 693.8098 672.5228 654.4854 632.9786 614.4207 600.647 578.8245 551.5319 531.5945 515.444 512.3842 518.146 527.2072 533.0393 531.8258 529.4573 535.456 540.5251 544.3015 546.1111 543.9393 539.7515 542.8496 545.3362 548.672 552.8069 552.4887 549.7605 544.9487 548.2651 559.7533 571.1279 569.7341 566.9602 573.6806 582.339 590.1448 563.2576 534.5591 500.9893 465.9585 426.8435 
552.5544 567.1205 583.3021 592.8891 607.628 629.8099 640.9843 653.5851 666.8486 685.5219 704.5641 724.2827 740.3062 759.5009 774.5284 778.224 771.8282 759.5183 745.989 746.8137 776.4387 822.0568 878.4097 925.2532 955.4875 989.1061 1013.079 1036.146 1044.513 1038.002 1019.782 1009.038 999.3359 982.2927 961.4363 937.4246 906.4658 880.3248 856.2103 838.046 819.8584 807.1597 800.6648 797.2375 786.9503 784.8425 780.8287 771.9113 751.7302 737.0997 723.6636 709.9769 699.8105 699.7435 713.1481 726.3487 744.7809 761.7281 757.9186 750.8188 744.5011 729.9985 719.6584 708.7065 704.4678 700.7934 701.3939 700.113 703.5674 711.2876 709.1177 707.5102 716.9702 728.7994 731.6398 733.93 731.825 720.3851 712.1245 720.027 748.3218 775.4807 776.7282 760.6967 738.3322 724.7329 723.2388 705.2169 689.5765 681.9649 678.0873 675.8864 666.3114 657.6454 653.403 650.4196 646.908 642.458 638.7255 637.2586 643.7097 651.2354 647.5822 635.9476 620.2311 608.4566 595.0071 587.8502 582.8942 577.0707 569.4365 563.6865 562.9545 567.8207 571.3749 569.6951 569.3406 573.7237 580.0291 589.2816 599.4993 606.7234 612.649 615.0319 619.8202 633.8888 646.3281 658.3317 665.4313 661.5431 667.0867 677.4169 684.0106 679.0836 662.8257 636.6793 614.4777 592.0198 570.0801 552.5157 535.5339 526.0897 535.9985 551.0923 556.973 546.3997 539.5478 537.8105 547.3998 565.1177 583.2856 598.4258 624.0735 655.586 686.054 707.3227 711.4363 695.264 666.998 644.6134 625.931 604.0267 583.6099 565.0805 543.2908 523.9703 514.4561 507.6141 507.5079 511.4624 518.4194 521.901 521.5633 519.5878 525.3089 526.5583 528.3423 533.0067 534.5248 536.9966 544.1816 547.024 547.9349 549.4272 547.8803 545.5952 544.2577 550.0779 562.1984 570.5455 572.4604 574.4905 583.6406 591.1821 600.8802 574.4717 542.6591 506.0724 469.9864 429.3336 
540.4929 554.3367 569.7492 583.4667 604.3091 630.9729 646.491 663.8533 679.626 697.8993 716.7911 736.811 753.4208 770.3033 782.4058 789.9346 791.5233 781.9302 771.4087 757.6024 767.7034 791.7028 828.1178 869.0619 897.7911 929.5562 953.1091 972.6951 977.652 969.7836 954.5088 945.9008 933.4005 924.001 912.4727 894.2462 867.2216 845.0409 828.4232 813.8351 801.6284 796.5565 792.0703 790.245 783.6502 783.9801 783.1867 774.9085 759.235 743.2194 728.2135 714.0434 705.2389 705.7271 721.6016 744.667 762.2689 763.0742 760.1638 761.0663 757.8832 741.8947 724.7279 710.1865 701.8824 699.225 700.1584 700.8152 706.8251 711.3023 707.3149 708.7598 721.2659 736.2619 740.7164 739.2811 730.7097 718.9137 712.9532 729.9905 764.732 783.3934 779.2958 762.8181 746.4208 736.869 723.8663 704.6386 691.924 684.1207 681.6504 683.309 674.8494 666.1898 658.4041 654.2076 650.463 649.7976 649.9648 649.0045 650.9633 654.3713 652.0912 640.7522 622.8679 603.6356 590.4816 586.4258 584.5147 577.4877 571.4686 567.0073 572.7709 582.3638 584.2143 579.3392 577.3615 583.0334 592.6655 602.6247 611.7733 621.5151 627.5822 630.3942 633.0398 645.8022 655.728 665.771 671.0608 666.7845 669.4263 671.9148 675.4599 675.1961 669.7803 649.5419 632.9122 615.1371 596.5668 575.1028 547.8948 528.9471 529.1906 537.0583 536.7427 524.9102 519.9291 523.8773 543.2954 564.4242 580.7989 595.9261 621.4246 652.6124 678.1954 693.6116 679.2744 655.0736 631.2709 613.5646 595.6683 570.8874 548.4059 529.4603 511.7812 499.2704 -9999 496.0982 499.4493 504.7381 508.7629 510.2462 512.2159 517.1824 524.896 522.7692 523.6802 528.0603 531.9118 537.4078 541.2166 540.8609 537.5823 537.4934 538.649 541.9023 545.8837 552.4828 562.551 570.9232 578.4081 586.7119 595.4767 602.5143 616.9095 588.2345 551.9166 512.2338 473.8183 431.2886 
528.9028 543.5268 560.0164 578.9031 605.1624 633.5392 650.7516 669.3505 684.9737 701.1281 717.6961 738.4961 759.6946 777.1464 790.3101 803.9366 810.5695 802.4789 788.7889 778.288 779.9034 778.4065 788.4099 811.6859 832.9763 863.0051 882.7159 895.4003 894.6017 891.3632 887.7917 879.5099 867.0429 860.7712 856.3873 843.176 823.6762 803.3118 792.8557 790.3545 788.3746 786.6638 781.6235 779.9675 776.2953 775.7844 772.978 765.4012 757.0443 745.1578 732.1537 718.4323 710.0541 709.4467 722.041 743.2725 753.404 751.0912 752.9102 758.538 759.4332 750.514 730.8234 712.3415 703.603 702.9957 703.6821 706.805 711.7582 710.5919 707.945 711.7592 721.9472 734.1727 737.3106 737.1545 733.6865 722.4266 718.5067 739.9807 770.2032 783.004 778.4504 765.0462 756.511 744.334 725.0517 708.4574 694.2339 689.4811 686.1243 688.6219 679.5845 668.8208 660.2169 658.3879 654.5348 652.0446 654.6077 656.2177 653.2214 649.4495 649.1078 644.9192 634.7732 613.7495 595.8163 586.1861 580.2815 572.7615 570.1443 574.2977 589.1213 601.8622 604.645 600.8645 599.7051 604.2647 612.4419 618.4609 624.1998 631.0682 637.3934 642.4506 644.9488 651.3119 657.6432 661.8859 662.6223 661.7433 665.1693 664.831 666.8091 669.4727 665.6114 659.5342 651.3661 631.557 614.4097 593.8462 563.9067 537.6594 524.9511 522.8458 519.7675 513.6805 513.5408 522.8809 542.3746 565.259 584.6031 601.0255 620.9061 640.8495 654.9267 659.9125 632.7822 606.3865 587.2567 576.3859 559.7219 536.7787 518.2756 506.2607 496.1659 491.8524 -9999 -9999 495.5688 499.6091 501.3466 504.2903 510.2772 518.288 525.2667 522.5256 522.7404 528.2324 534.0367 539.4155 535.1218 527.5437 522.0453 521.8381 526.4587 534.8102 541.5543 548.6933 555.286 564.9425 576.5617 588.2505 596.9713 604.8333 615.0892 584.8193 549.3836 512.9684 475.1121 432.5228 
517.9962 534.3702 554.04 577.4635 607.3868 634.8436 651.8571 671.2374 682.951 698.731 714.7162 740.1411 766.5977 785.2838 802.4346 817.3748 825.975 820.3334 805.4719 798.1105 797.41 785.9182 775.2053 777.6927 785.4985 804.5339 817.7208 828.3478 831.4725 831.3881 829.1298 821.2035 812.1648 807.9504 806.4911 800.6545 784.9468 773.7335 774.8592 781.3753 783.2485 786.299 780.0754 775.8336 771.2437 766.1586 760.7668 756.6652 753.359 745.4248 735.0033 721.5802 710.3166 707.89 720.6318 733.2824 742.7344 749.0027 749.5374 751.9873 757.955 754.0735 739.0076 724.1558 714.7213 709.7426 706.0704 710.0515 716.7921 714.9736 709.4609 711.7263 719.381 725.1984 730.0889 737.0854 737.7788 728.7499 725.7505 745.4888 767.9006 778.8295 781.132 772.6367 757.165 743.7521 730.9449 717.9219 701.5182 695.2249 690.9384 689.174 680.265 671.9875 663.7071 660.6884 656.4274 649.6171 646.4615 643.4306 634.8667 631.4758 634.6973 637.4327 629.5181 622.621 603.2709 588.7195 576.6083 570.2986 577.3989 592.6484 612.1673 624.2989 628.2811 629.8031 631.0122 635.387 638.4616 637.2979 639.6877 645.9249 653.4743 658.3254 658.4065 656.5372 658.2198 656.5979 650.895 650.9846 654.6736 658.0721 658.3107 661.5937 663.1987 658.9637 649.8273 630.5253 620.9594 606.3116 575.314 543.118 523.783 515.4329 514.1233 516.3126 523.3629 533.8684 546.5358 565.5925 587.2081 603.705 614.1672 615.6611 616.1887 607.6812 582.3719 563.1003 547.8204 538.3528 522.1655 505.1078 497.7183 496.6377 494.9253 493.4783 493.6937 489.6532 488.7899 491.147 494.5783 499.4703 508.0917 518.7352 522.7553 519.3175 517.034 523.3426 528.5499 528.6267 521.7147 514.4109 512.6852 514.9584 522.8145 533.1256 539.6955 546.5377 553.1031 561.6804 573.0984 582.8422 590.9147 595.8497 604.5211 576.8275 545.6321 512.389 474.8683 433.4975 
508.0442 525.7597 546.8081 570.8594 602.2858 629.9332 648.7803 670.2399 681.3956 699.5117 717.6882 744.6748 772.3802 800.3038 822.5356 840.5 851.3791 846.7404 833.0663 823.8555 818.6486 803.4712 786.4319 782.3251 771.317 771.6213 775.679 781.0152 783.2999 782.4915 777.6018 768.5892 762.5696 763.3959 765.9709 766.0707 758.1254 757.3089 765.7504 778.0043 785.8267 788.9214 783.872 777.7504 770.8159 758.6693 749.5046 748.0352 744.0789 740.2118 733.6591 721.0533 709.83 708.2614 716.9662 729.5712 739.0882 747.3609 747.5837 749.3268 755.879 757.9284 747.7093 728.5893 714.5502 708.2956 711.4357 723.0657 729.9545 723.7335 711.2112 708.0915 709.0397 712.0826 723.6578 737.2858 740.235 730.04 729.0272 748.2601 764.9828 775.0377 775.7372 763.1473 751.0939 746.5196 733.9122 716.1228 697.9895 687.4777 679.6561 675.4432 673.2151 664.027 658.5846 655.2197 648.8949 641.3714 635.9654 629.9625 620.3514 617.2151 619.7528 623.4799 618.0861 611.2892 598.8969 585.8887 575.7587 577.1054 593.1144 611.5841 628.894 639.2067 639.7983 643.1066 648.0737 655.5167 658.7484 653.1023 650.863 655.36 660.6431 663.9368 660.6436 654.4041 653.7215 648.7469 640.2181 641.4378 644.5239 647.9879 646.688 653.0533 657.4496 651.9041 642.7448 630.5411 629.6312 618.0463 587.6628 556.9262 541.181 534.1221 529.6991 528.8102 535.573 541.7534 547.3574 562.1099 583.1198 593.0889 588.7786 579.7998 565.2554 545.8024 527.3598 515.6917 -9999 504.3047 490.9944 483.6713 489.8888 498.2249 501.9192 500.0711 495.2996 486.1458 482.549 482.9474 486.5562 491.8742 501.5604 508.8982 509.0632 508.8861 515.2309 518.6215 519.0519 518.8402 513.7119 509.2162 512.8342 520.5883 529.7566 536.4785 540.1597 545.0805 549.9452 555.4451 564.7501 573.5037 582.6078 587.3235 596.5945 573.91 544.9447 510.8906 473.6072 434.091 
499.8036 518.1285 539.4575 563.1984 594.0778 625.3677 648.1489 672.069 686.5411 708.4441 731.373 759.4194 788.2725 817.3467 844.6013 873.9293 885.8412 885.9149 863.7781 846.0626 838.5039 822.5759 802.0462 792.1119 774.043 764.1508 758.849 751.9294 747.0527 744.4984 739.0286 731.8741 728.3851 730.9977 737.4443 742.0114 744.607 751.0533 766.2039 782.3762 786.8816 783.12 777.1531 775.4852 771.2063 755.6136 744.7731 743.8132 743.7863 745.34 741.7769 730.8663 719.8979 714.4255 721.343 726.7089 735.9919 744.4849 743.5676 750.2947 763.688 771.4345 761.8315 739.526 721.0823 712.0274 716.8299 729.4782 737.052 732.4857 720.0072 709.9698 704.1699 707.9021 723.3793 738.5336 736.3552 727.3876 730.2277 745.4214 757.0833 761.9044 758.2526 750.2067 745.05 745.1284 736.3482 717.4425 695.5231 679.8159 668.9897 663.3893 662.5303 655.7382 651.5374 645.6849 638.8341 635.1718 631.6268 625.3428 620.8506 620.1483 625.1426 625.5684 620.002 611.7245 598.7734 586.8499 582.35 590.8697 609.6245 626.5989 641.2892 651.3111 653.7397 660.0047 670.1793 680.7917 684.3019 677.2361 671.0519 669.3367 668.3244 668.2925 661.1368 651.7015 648.7511 643.3802 635.9198 635.6367 637.2189 637.6894 638.0788 645.0028 651.956 644.2144 635.5429 632.6787 633.9938 622.2042 599.5539 585.2564 575.4739 569.7451 556.3947 542.5281 537.9531 538.1422 543.1793 554.879 565.3052 566.0776 553.5543 539.0653 520.2878 -9999 486.7385 482.8351 483.6341 484.0378 478.6661 481.6566 492.0839 500.2028 503.1175 503.4382 497.0446 489.5864 484.8628 485.061 487.5514 488.907 493.3956 495.4265 496.1052 500.7672 508.9285 512.8051 512.3392 512.2434 508.2002 510.6289 522.2623 532.7966 536.855 539.6006 542.9091 546.5214 549.8193 556.1876 564.1563 571.7193 579.2477 586.8342 599.7084 580.4537 549.835 512.1877 473.7884 435.2798 
493.9866 513.3859 537.6743 564.1644 593.4753 624.8345 650.0354 675.1318 694.3784 722.3269 753.0503 789.6141 825.8311 850.5282 873.0276 902.3768 916.5096 914.051 890.5022 869.025 854.8872 840.9446 818.5966 803.3351 781.1039 766.093 753.1496 736.8879 724.8285 723.2997 721.4595 718.6451 717.3693 716.2697 720.5919 728.7964 739.5208 752.5814 768.5242 779.5357 779.6347 769.7402 763.9274 764.9217 764.076 752.4279 740.0543 736.8846 742.999 748.1581 751.7056 743.289 731.556 724.8766 725.9054 726.6274 731.4598 741.808 740.2679 753.7028 769.3563 780.0924 772.2127 749.6838 729.5663 718.3577 719.6282 728.5971 740.319 742.7103 729.6784 714.3653 707.7374 713.2233 727.861 737.417 731.2706 725.5241 728.4385 735.6512 739.6948 736.9305 732.0201 732.3797 736.7537 740.96 732.0436 710.9164 686.4426 667.3993 654.9915 652.0746 652.9089 651.6877 645.7412 640.2308 635.7195 632.3676 628.3361 627.8351 629.8034 633.6596 636.1463 628.8402 617.463 604.2921 591.5873 583.2635 583.105 592.5947 610.2816 629.8467 646.0095 658.7529 666.3 671.8512 680.3477 694.708 704.7454 700.8917 694.0283 686.1705 675.6594 669.113 657.6744 644.2429 636.6277 633.6038 628.155 625.0064 627.7618 628.9877 628.9356 637.966 639.5215 634.1058 631.9426 635.5729 635.0068 625.9216 615.1501 617.6715 614.6492 604.0229 581.6041 556.1274 533.1785 523.2739 527.9714 537.7484 540.7302 533.2823 518.6255 506.485 487.4454 469.6777 464.0607 467.3628 475.0805 482.9455 489.0216 497.8614 502.6611 507.0446 508.8228 507.8321 501.288 494.6409 491.4638 492.5093 495.4138 -9999 492.0457 489.1089 488.8874 495.6242 504.882 510.8016 513.572 516.6834 514.0436 518.271 528.9377 536.8149 538.5003 538.4443 540.2951 544.0431 552.8584 563.5544 571.1654 578.3429 586.1328 592.0899 601.7428 584.4823 554.941 516.2569 475.6798 436.6477 
490.8934 510.8436 537.022 564.3449 589.3185 617.897 643.6698 674.3107 701.6819 734.5433 769.6152 815.8376 861.2533 896.6993 920.7534 940.1149 948.0253 939.2406 915.5407 890.0897 865.1638 849.0788 825.4329 805.8284 782.4828 762.3649 747.8228 731.9406 720.96 722.3693 726.109 722.8333 720.3723 717.4749 719.4101 731.2513 746.401 747.1475 753.8143 757.2336 753.3885 749.5698 750.3014 753.5303 753.7987 745.3418 732.7645 735.5144 744.6031 758.184 763.59 756.2362 744.6757 741.1721 739.3649 737.5364 738.2851 740.9013 742.8603 756.3078 776.5171 786.801 779.7407 762.6472 745.4517 734.2208 726.228 723.7339 735.0815 740.8601 729.5096 718.001 716.3245 719.894 723.4167 725.8663 722.2926 717.3895 716.9309 719.7918 721.7405 717.411 712.5026 715.0359 720.6514 722.9973 715.0432 696.623 673.5244 650.8988 638.7573 639.3582 642.4498 643.0006 639.7378 641.8549 642.7612 635.7593 631.4329 634.33 637.3135 642.4747 639.7949 625.8061 610.5386 601.1259 587.1863 579.0332 577.6388 582.2376 598.0316 622.2349 643.4427 662.7092 671.8193 673.8848 678.3013 693.7277 708.7203 704.5929 699.0503 691.2064 677.2785 664.627 648.47 633.1638 623.6389 623.0443 620.9747 618.8694 621.2018 622.4912 619.3288 628.7385 628.9688 628.6089 630.3686 634.3622 633.7646 633.139 630.4792 636.6606 635.3615 623.2619 597.0476 563.2369 529.0311 513.8146 512.1766 514.3566 511.0904 497.4066 484.0411 -9999 -9999 455.0864 455.2043 464.9104 481.2059 496.5114 507.3293 510.189 509.2982 510.473 512.3282 511.2274 507.4202 502.0152 500.3435 502.3638 501.2226 493.2281 -9999 485.4407 487.3041 496.8631 506.6664 508.2605 511.0708 516.22 514.077 515.4001 519.1782 524.3323 527.2275 531.1484 536.0192 542.9367 555.2111 569.9494 580.1702 591.4567 601.9989 603.1378 604.8978 582.6339 555.3074 516.5917 475.3217 436.6815 
492.8709 513.8391 541.8563 569.5135 593.2689 620.2377 644.1398 673.9877 707.0109 746.3912 793.7892 847.8911 893.941 938.4317 963.3373 971.4856 972.2458 961.4159 934.1298 903.4681 871.7875 850.3493 823.4282 801.0408 775.1266 756.4559 741.4432 727.6592 720.5905 723.9995 729.4037 728.7958 726.5303 726.1143 729.8499 741.2919 750.3409 748.8769 745.9415 743.1717 739.6039 740.3912 741.5546 741.4857 743.3329 740.1428 734.9601 740.8744 755.8323 772.3237 777.7966 762.4963 747.3564 746.2023 746.9164 744.547 738.81 737.2388 744.7663 758.5668 777.7943 787.4314 784.1021 775.6755 764.9296 755.5732 741.4045 727.7114 731.6981 738.4525 731.2089 724.4677 719.5698 711.7705 704.5761 702.2337 703.2654 696.1924 694.2693 700.3354 706.8538 705.7198 701.6404 703.0319 705.06 705.3012 698.5649 682.7615 660.8445 642.1772 631.7269 628.5515 628.2836 629.347 632.0416 636.8608 634.0532 626.5839 624.1699 627.8238 630.8399 631.2864 625.1556 615.2758 605.3195 603.7802 593.5363 585.6155 578.7399 577.9456 588.6971 612.1182 636.1418 658.3107 666.4391 666.8271 669.8127 684.869 699.1318 692.6036 687.2349 678.8176 667.1068 653.9431 639.398 623.8443 614.2493 613.9196 614.6568 615.049 613.5739 615.2108 616.8548 626.9977 631.1486 633.4677 633.7103 634.3789 633.8096 637.6473 637.6824 641.7514 633.5651 618.8376 593.9847 562.5351 529.1588 509.2231 494.6667 -9999 -9999 -9999 458.1595 452.664 448.5673 444.4178 448.8506 466.355 487.9536 504.6331 517.1491 518.2258 511.0739 510.4016 511.3307 511.4584 507.968 502.7771 500.9252 500.2744 498.5448 493.8232 491.7583 488.2531 488.4135 494.4169 502.278 505.3539 508.9265 513.5563 512.6567 502.8825 505.6596 515.6543 523.8896 531.7055 536.7228 543.6009 554.7293 573.1843 589.6977 603.0903 614.6092 613.8753 613.8243 586.3895 556.1061 516.8279 475.8736 437.7831 
499.9291 519.6791 546.0612 575.3789 602.3481 631.1577 654.4738 682.0259 714.0523 754.2877 806.4468 866.3454 921.8182 967.8709 994.2175 1002.867 1001.379 984.7185 948.902 908.4556 876.4408 856.3835 824.8185 799.7688 773.2471 754.1396 741.8914 729.8704 724.8362 729.314 732.5275 732.3069 732.6861 736.0834 744.9863 753.0544 755.2914 753.575 748.9624 744.5416 741.757 738.8624 738.4569 736.4316 738.89 737.0638 740.263 749.6815 761.8494 771.1639 772.5924 756.7707 744.0264 742.8816 743.7952 738.1306 729.5765 729.0348 736.9037 750.7936 769.3094 781.2566 786.1765 787.9918 786.3501 778.2628 759.509 741.6609 740.098 746.043 739.6218 730.3178 717.3175 702.9681 688.3406 682.3593 683.5464 674.2756 673.1016 681.7573 691.5254 692.7659 689.3203 688.7635 686.2717 684.9246 681.269 668.2029 646.6802 627.5951 613.9806 606.3302 606.0265 612.6098 621.8384 627.8479 622.3411 614.7045 608.5717 608.2018 607.5086 603.9337 601.7161 600.9893 606.7717 615.7226 606.8156 597.8547 591.2145 590.5276 599.842 614.5341 632.3442 646.41 654.1554 658.6048 662.7087 672.2863 681.1755 674.186 667.1483 657.7128 648.7933 638.8004 631.1063 618.0265 609.7078 610.6146 607.9987 602.9894 601.5767 607.5094 614.377 628.7212 640.5914 645.4484 646.5881 643.2117 638.4083 635.0861 628.926 626.9772 613.6224 595.2295 570.8284 546.6959 523.9454 505.8955 486.8741 478.2834 472.4092 459.2038 445.5194 440.785 439.715 443.2523 455.1324 473.8377 492.7725 502.3524 506.3848 507.0904 508.8078 510.3486 508.474 504.2434 500.6159 500.397 501.8275 501.1656 502.8275 501.1064 492.7614 -9999 485.7258 490.5078 498.7233 505.4007 510.1428 510.1961 506.891 498.1202 503.1239 512.2422 521.6493 531.5341 537.9387 547.7616 560.7458 576.6478 595.1766 609.3771 621.5453 622.5231 624.36 598.3008 564.3512 522.1841 478.6947 439.5928 
511.9626 531.0436 554.6573 582.5083 611.6425 642.7499 664.7247 691.6292 721.2632 760.0904 811.8574 872.7897 932.2925 979.9138 1009.757 1021.04 1023.832 1004.796 960.5466 916.7155 884.5618 861.2289 827.358 802.257 779.2737 759.1584 749.7624 742.0461 736.6796 737.6679 738.0894 738.3062 741.8971 747.1607 756.4564 760.7445 761.0042 754.7792 747.7721 741.9023 739.0388 734.7481 733.7485 735.8074 740.1589 739.5414 745.6937 754.0718 762.7979 770.5408 765.0119 749.796 739.4161 738.131 735.9769 726.3532 721.8574 722.7687 730.5186 743.2611 759.3982 776.4865 790.5142 800.7565 806.4373 797.252 779.1731 765.2652 759.7152 756.6606 744.5883 727.4357 707.8539 694.6224 679.845 672.3193 667.3705 657.3259 657.7566 667.5521 677.4032 679.0074 675.6711 672.1364 666.3401 660.1074 652.7073 641.7123 627.7502 615.0803 599.825 590.1765 589.0253 594.7507 602.176 604.7597 602.277 596.6642 589.8467 585.2477 579.3352 573.1533 580.2071 595.9575 609.3862 620.7517 612.8326 605.2958 605.7346 611.6636 618.2458 623.4135 630.8173 636.9722 643.0132 652.2904 659.121 663.4064 668.0178 658.6917 649.1026 638.1827 628.7477 621.7815 619.412 612.4503 603.5641 600.8559 590.1953 587.5349 594.457 600.5455 611.8591 629.7097 650.2811 660.0757 661.6772 658.9566 649.6649 632.4791 612.6006 598.9318 584.1476 568.1218 545.4412 528.7181 515.3239 502.312 487.3868 474.0644 462.1396 449.9903 441.9132 443.29 444.7827 452.3899 473.1311 489.5076 493.2862 484.7062 484.2977 489.2742 496.0949 501.8282 501.9295 495.4764 492.1793 497.1612 502.8282 504.7805 508.6141 504.1586 492.8359 486.972 -9999 483.2682 487.0042 495.2829 504.1894 504.4656 499.9562 499.2812 506.0876 513.6904 522.3359 532.5242 544.9968 557.3831 569.1597 582.5315 601.7158 619.4515 631.9244 634.9272 634.634 602.8146 566.3818 524.3364 480.4329 441.2266 
528.963 548.2885 571.2777 597.1309 625.6953 659.493 681.749 709.2915 738.3242 775.441 816.3968 871.8607 927.7911 979.2332 1013.381 1023.956 1025.342 1004.464 966.4297 925.5168 893.0575 865.0262 831.3325 808.304 789.7556 772.3823 761.8644 755.5665 748.3419 747.6247 750.0593 753.7943 759.7628 762.8311 767.0802 772.3305 767.804 756.7611 747.2556 740.8235 739.5006 735.687 734.761 741.1162 747.4294 745.61 746.5648 749.3484 757.6331 763.3461 758.3415 748.9584 739.4016 736.3345 729.4324 721.1583 717.5547 716.7163 724.5071 735.3302 753.0477 769.2342 787.6829 801.7355 806.299 797.4861 787.7226 781.7364 772.2591 756.0198 733.361 706.1276 689.1289 679.4024 669.5737 661.2678 653.5951 645.0441 646.9081 654.6115 662.2379 659.4864 651.2498 646.0215 641.5985 636.0718 629.0646 620.1871 609.2119 601.1008 592.5727 584.5175 579.5165 577.6003 576.8377 578.7034 578.9629 574.7681 568.0992 562.886 558.2932 560.0214 576.1246 596.7982 607.1526 613.8978 606.433 603.8085 611.2454 625.1937 634.0894 635.2701 636.2036 638.7172 644.5671 656.381 660.2866 654.5756 652.5667 646.754 634.8619 621.4587 608.8907 604.9327 602.6912 598.1832 589.7569 587.5085 582.0216 581.1891 586.7576 594.4609 613.6683 636.9034 662.8143 671.7236 672.6156 666.4946 652.7665 627.5121 602.0432 580.8456 564.2567 549.2103 528.85 514.2699 504.9096 494.9361 482.1329 470.7896 456.4653 446.5311 443.5161 451.7327 460.4984 471.9996 489.1703 489.4666 490.1086 474.8622 472.2579 472.9052 479.5846 484.7664 487.9552 484.4507 484.5059 494.7079 505.2784 511.6798 513.7217 504.8735 494.2401 487.5488 479.1545 474.4374 475.6855 481.2973 490.9858 492.7688 492.359 499.2659 509.7259 519.7291 526.8332 535.0936 552.7093 566.0289 575.8265 589.9561 609.4336 629.7287 644.5977 650.1506 644.5906 611.975 574.1917 529.3286 483.3647 443.6192 
549.7368 570.0325 594.8934 623.1309 652.9138 687.7286 706.6943 732.6988 758.1169 788.8647 823.9334 874.7263 927.6423 979.6857 1012.633 1023.629 1026.547 1009.669 973.6577 932.651 898.9714 871.1706 839.6753 818.8799 804.793 790.0248 777.8853 768.2714 760.7049 759.6097 765.5439 775.5633 781.3906 784.3196 785.4828 788.6644 777.7155 763.588 750.537 741.4461 741.2359 737.433 736.686 745.7713 749.5909 745.3835 741.1684 740.4353 742.7481 752.0714 754.3026 753.2812 745.5887 735.4601 725.1642 716.4667 710.7742 712.0691 723.8043 736.8182 754.6487 767.6714 780.0574 796.718 809.1407 801.2009 791.2899 782.0133 769.9572 748.6486 718.7803 689.2973 671.8762 664.5596 659.5547 652.7822 644.1752 639.0291 642.793 646.1871 648.908 639.8378 627.5637 622.5151 621.3029 620.1541 614.2195 604.2782 596.2984 594.2762 591.5605 585.7112 575.706 565.7092 558.124 558.3966 559.7993 556.0523 550.2573 548.0173 551.4604 558.3285 572.589 589.5956 595.0322 593.3978 588.6044 593.1335 605.5939 621.7008 636.3296 641.0353 644.6017 650.5433 661.601 672.21 667.5945 649.7214 641.134 637.8716 623.4281 603.892 591.7549 588.9999 587.3997 583.3214 576.8417 575.8441 575.4169 577.5598 584.1754 598.9819 624.0319 652.1661 677.5404 683.5647 682.8508 669.3019 647.778 625.7692 600.9305 576.2607 555.5156 538.8529 521.1965 504.9773 494.2225 487.0822 477.8337 466.7643 450.4685 444.5641 448.7068 465.0564 482.3946 500.3725 511.4886 499.2498 495.5099 481.3101 472.8408 465.4037 467.3875 468.7995 476.0996 473.738 481.8781 495.6356 506.9304 512.1075 510.6847 502.5484 494.946 487.7237 477.2215 473.8169 471.1995 473.8872 478.4873 485.046 490.3156 499.9261 513.0746 526.8719 536.0757 544.839 561.5583 573.1536 586.3073 600.6938 615.3398 638.5471 655.9913 662.2961 658.3741 625.7241 584.7534 535.5262 488.7277 448.6138 
573.7305 594.9072 621.0075 650.0411 679.6546 711.8494 727.487 755.2256 782.7879 810.2102 845.4861 892.0495 939.1416 986.1829 1015.22 1023.072 1025.902 1012.1 976.9515 935.5706 901.286 878.759 850.6241 832.6856 821.7476 808.5136 792.0304 778.6937 772.2222 774.5397 784.8265 795.9274 797.9361 800.8462 800.3819 794.4571 781.6381 768.3004 754.7541 744.4483 742.778 739.0638 737.7149 738.8494 744.1903 739.1199 731.0964 732.1796 729.6321 746.9655 756.4396 758.5282 750.96 737.8107 726.668 718.3288 713.4562 719.2227 734.981 747.6235 760.3021 768.512 775.4299 784.9744 796.587 789.8213 775.6497 760.7707 753.9415 733.0621 702.8198 674.7206 657.4939 652.5847 650.0574 641.9636 636.5615 635.9542 638.9246 637.3434 632.3964 623.9263 614.486 611.6778 614.0307 611.3938 602.9915 593.1704 589.5159 590.4158 590.292 584.9443 573.4304 557.7059 548.1162 546.5647 548.5336 546.1498 542.582 546.2808 556.4997 560.8256 569.0526 580.8467 587.142 580.3022 578.8813 585.7499 593.9618 610.7452 632.1126 646.3751 656.8314 666.9596 677.0036 683.064 673.0694 650.7314 637.0465 629.5886 610.1285 591.3972 577.7644 572.9006 572.7952 568.9423 564.7634 564.8221 567.7064 573.2274 584.587 607.6526 637.3066 668.2767 689.7227 693.8484 680.9934 655.7084 633.6399 615.0588 600.3697 577.0106 550.2424 534.7813 508.9245 491.145 483.0857 479.3937 474.7839 460.4037 442.9496 438.7745 447.614 469.9549 493.741 514.8094 515.5455 504.3956 498.3404 486.6733 475.6475 465.2247 464.5049 462.8654 465.8754 464.3498 479.3158 496.3926 508.8259 512.3068 510.2797 504.3532 497.2765 486.7675 477.6071 470.3079 467.4211 473.0835 480.7799 487.6986 495.0015 506.936 519.4459 529.3895 538.7501 549.8774 566.5636 580.7163 595.5246 611.4058 625.2932 649.1236 668.8548 671.2964 672.2672 636.9299 594.5706 546.1198 499.4054 456.6536 
594.8715 615.8569 642.5773 671.5292 700.0688 731.5172 747.5936 778.7778 808.8599 839.4509 874.8011 915.6619 953.5884 990.8911 1014.245 1022.021 1024.257 1010.642 974.4744 931.656 896.571 873.5084 850.7659 839.824 832.9173 822.6329 809.4351 797.2273 789.4137 790.4689 799.1171 808.8375 809.0483 810.8937 806.9578 796.4888 783.4954 770.0013 758.9504 747.4355 743.7964 744.5078 737.3159 731.9299 731.2018 725.387 715.0468 711.4416 713.7355 733.2475 751.5678 756.201 751.7686 740.8875 731.7823 727.5545 726.1283 733.1563 748.0002 760.5189 772.8301 773.9441 770.8839 770.4363 768.292 761.8469 751.4048 737.7701 737.2907 717.9158 687.523 665.0433 649.7618 642.7469 637.4664 630.5888 631.7753 631.2941 628.4642 622.0996 614.21 609.6445 606.5377 604.9097 604.4363 599.6274 591.3422 584.6846 583.8284 586.3563 586.6588 581.796 570.268 555.5892 547.7784 545.3167 547.4664 544.4717 544.6323 555.0723 563.1274 563.2618 566.5251 575.0403 581.3847 582.9349 584.8645 590.147 598.8381 614.181 633.5598 648.7085 663.0266 674.4293 680.9522 682.3541 671.6911 651.5193 631.4203 612.4852 591.8636 576.7352 567.1336 562.9479 561.9081 558.7959 554.6566 556.5532 560.9247 569.2864 586.4442 614.4329 644.4384 672.6052 686.7435 683.6917 663.5961 637.6492 618.4039 602.2281 587.6649 569.4348 547.761 536.5844 501.6902 481.9297 477.8659 475.9342 469.7094 454.0952 442.0722 442.8323 449.7617 465.2363 486.8354 509.3452 509.0754 503.8416 497.842 487.6042 477.8177 467.1975 466.2422 461.2598 460.7173 461.9571 475.8285 491.6476 505.0822 509.28 508.7095 505.1571 498.5631 488.0895 474.7412 466.9009 468.8808 481.1473 487.9637 490.8774 497.4846 508.5476 518.6235 527.2476 538.3782 554.6525 570.3296 581.227 597.3202 614.7769 631.1493 650.91 670.7911 669.9623 669.36 637.8323 603.4513 559.7222 510.1659 465.7617 
615.6382 637.1266 664.382 693.145 720.9777 751.9001 765.8141 794.9057 825.6906 857.5753 891.1404 928.501 957.4501 992.7786 1016.317 1026.173 1028.478 1013.521 972.907 929.5548 894.7857 870.2355 850.2936 843.5984 837.6761 831.5784 828.5649 821.0265 813.6426 810.6849 812.9108 815.1868 813.6429 813.8145 809.3724 799.4852 791.0285 781.1031 772.4196 759.6765 752.3056 749.54 740.051 730.2264 720.8825 712.1137 703.2673 691.1044 692.8483 711.8162 741.8709 753.6952 753.699 743.0684 732.8669 728.0009 730.5992 741.4973 755.2519 767.2158 778.0958 773.0607 761.1101 749.3983 740.0906 734.6531 729.6011 718.7859 714.4354 693.5882 669.3262 655.1175 649.2242 640.0696 632.5652 626.8946 626.1072 622.3004 615.9214 608.4991 602.3349 601.77 603.3157 602.0911 597.7131 590.6302 583.2512 578.5624 577.7488 580.369 579.2338 572.8292 562.7543 557.4624 553.8795 551.7361 550.2562 549.201 555.6205 567.6097 569.274 564.563 565.0569 576.0013 588.7263 596.7302 600.3973 602.2734 611.9314 627.209 638.785 650.9081 666.748 679.3772 681.0155 681.4459 671.9454 652.0693 627.8246 601.0612 579.7966 565.7937 558.1251 556.1508 553.7336 550.1841 546.9705 548.1024 552.1714 563.4073 582.4796 610.624 643.4715 668.0564 679.6932 673.0315 651.8546 626.778 610.2167 595.7783 579.1544 563.0819 542.4007 527.1028 491.5609 475.041 471.4862 466.6854 460.974 450.0992 445.0485 445.7172 444.2321 452.7437 479.1606 492.8357 498.647 497.1544 492.8397 485.243 475.2238 466.7997 470.5092 468.6871 464.5076 471.1689 479.2564 491.7556 500.8386 499.7379 499.0525 498.4241 498.7611 492.794 476.446 472.3655 477.8414 491.1268 494.8783 493.5113 499.1277 509.7269 519.0546 527.5094 541.6871 559.241 570.0127 584.0978 603.486 617.9842 630.8436 642.2154 659.8416 664.9221 665.2499 642.6666 610.9568 567.8663 518.0452 476.0475 
636.1733 659.1746 686.3476 715.3289 741.0116 769.1635 776.3234 800.9633 826.3369 851.5781 877.5916 911.1374 940.1528 980.3143 1011.547 1026.644 1023.51 998.9105 957.2643 917.8262 888.0538 866.5792 848.2966 840.2686 837.336 835.5344 839.0118 838.5118 834.5443 828.4965 821.9601 813.0235 804.1434 799.2485 796.3369 791.5024 791.4977 785.4013 776.4106 761.8889 754.1587 747.1174 735.2814 723.9335 708.8462 695.8965 690.4689 675.0332 678.7408 701.927 733.7914 751.7926 753.1148 742.5378 728.8975 719.017 724.6771 737.8599 746.6149 755.2385 763.9529 755.9768 740.2303 724.3583 715.4251 712.5137 712.8345 702.9489 693.4428 673.4683 656.1418 647.4376 640.7158 634.2674 631.6468 629.0724 625.1782 618.4598 607.0503 597.3259 592.6266 593.3463 596.5363 596.7237 595.8932 592.8942 587.5161 581.639 578.2194 580.0271 579.8914 575.3187 568.3029 566.1553 561.7127 560.0455 560.5715 560.9772 565.0759 572.4057 571.1616 567.077 569.226 581.173 597.2844 610.9342 612.2745 615.9811 626.2155 639.626 649.1982 662.9163 673.7486 678.9182 678.2188 678.0068 668.8703 644.5597 618.9416 592.3221 574.9927 564.2559 557.5038 552.3976 549.4976 542.2078 536.2928 533.3403 538.6762 553.3475 576.1898 606.5425 640.2256 662.5829 666.6483 652.8156 629.801 607.9306 593.8 581.4059 566.8133 551.7059 527.1603 503.7425 482.734 472.1886 464.7507 458.4808 456.5016 451.7068 450.7257 447.2916 446.6809 453.1824 471.0096 482.0333 486.6967 487.85 485.0535 477.4549 468.5864 463.3414 469.9303 477.3812 474.8105 476.1462 481.4279 490.6677 493.0873 489.8752 488.4626 489.0652 494.5135 494.6772 478.1501 478.5063 488.6797 499.321 501.6375 502.4892 509.3603 517.2548 525.0634 532.9715 546.4106 560.0036 568.5729 583.9676 602.8214 615.2299 624.8353 632.4308 644.2535 657.5538 661.4687 640.3086 611.3511 573.8303 528.9199 490.5071 
655.1005 679.1901 707.0699 737.7706 761.2934 789.2537 792.072 807.8458 826.2113 847.7285 867.5521 896.0852 924.8227 963.6744 995.9999 1011.339 1001.683 975.2157 939.5073 909.7382 888.7605 873.675 856.4117 846.0685 844.6835 846.0199 851.223 853.2112 852.8289 849.8079 835.3539 816.3681 802.4937 796.2819 793.9339 792.1438 795.5887 788.3599 776.6265 758.7034 746.6736 733.9747 719.2725 703.2747 687.1232 675.3608 665.2563 661.1832 670.2377 693.5513 719.7812 738.1599 747.6844 743.1116 730.3732 718.3491 718.7594 727.6168 732.3083 735.3298 736.7554 727.1402 713.3683 699.1695 692.9561 696.5089 698.3641 690.235 677.6165 657.9827 645.2385 638.8732 634.7664 630.1025 631.1077 631.4946 628.6445 621.6494 607.0514 595.7586 589.833 589.9639 594.5875 600.0158 604.366 602.2861 595.6043 587.7836 583.4378 585.0816 584.9911 580.7727 573.7893 569.3855 565.0801 570.4506 580.1451 583.4285 578.3005 574.0315 570.9818 570.4657 573.8118 582.8003 597.2045 615.6096 625.3674 633.302 642.3912 656.0704 664.2646 679.4515 681.1602 681.0651 679.4584 677.1031 668.0248 643.7247 618.4084 594.7458 578.5768 569.0433 560.5439 551.9297 545.7897 537.6559 534.2201 531.9827 541.0253 558.1987 582.5291 608.0757 634.2228 648.9283 644.1017 623.5171 602.2153 585.1732 576.2265 568.8935 560.4233 543.6021 512.9484 488.9503 475.7764 466.1664 456.489 454.0768 456.2225 454.7303 449.021 445.7414 446.6119 460.6827 467.8677 475.8526 479.1768 478.9418 472.1044 462.3843 457.6003 457.9727 467.9584 480.247 481.9445 480.123 480.9494 483.9572 479.9749 476.6107 480.0741 484.9842 493.677 497.9787 485.6279 488.6117 499.6037 511.4421 512.8224 511.8961 515.9495 523.4142 531.7773 542.0783 554.8407 560.8267 569.2355 580.5635 596.0445 608.6045 619.0745 626.9244 640.3608 653.1927 662.153 646.1924 620.3261 585.299 545.1984 508.4995 
671.321 694.9501 723.4673 755.634 778.6053 806.9157 811.8906 823.5091 834.7024 849.8701 866.4329 890.5063 914.8434 946.0856 972.7485 985.5367 973.3419 951.567 924.9605 905.7787 895.4866 885.3347 869.1644 856.1702 854.6274 859.0669 866.5914 870.2099 872.4731 864.2806 842.5493 824.5211 809.1776 802.9952 802.3154 800.7575 801.3398 795.7966 781.0984 760.2985 739.7533 720.178 702.1731 690.554 678.7772 667.8133 662.4695 663.7972 668.9574 684.9922 702.9825 721.801 739.3675 745.0944 741.1928 727.9662 718.4412 713.0983 711.2856 707.6118 703.3995 696.4411 687.5589 677.179 675.3269 680.1811 684.137 678.2268 661.6816 645.1744 634.7747 630.5212 628.5311 626.787 628.4475 630.7677 632.1306 626.8966 611.5365 599.0878 593.4874 595.598 602.9734 608.2769 613.5231 611.4058 602.8531 594.973 593.0214 593.6868 589.5731 581.0848 572.2902 568.5558 572.5138 588.4916 606.294 609.906 598.4057 585.1633 580.4347 575.5204 577.2305 584.8936 599.2778 619.7742 638.8672 652.5511 662.8916 672.8069 680.4738 689.2374 687.2234 687.8106 685.7517 677.9977 667.3492 648.7429 625.5696 602.2216 583.1575 568.7404 557.2723 546.8329 538.5881 533.7678 534.6575 536.6942 548.9265 568.2926 590.5464 607.3372 623.738 627.0342 612.6763 591.2521 574.0735 562.1302 557.6261 555.8632 552.5251 535.0841 504.4225 482.2404 471.1426 464.4193 453.4124 451.5213 455.5121 454.9938 449.6772 450.7977 449.5181 455.2912 460.951 467.2022 469.2521 470.3235 461.2271 449.2727 447.31 452.515 465.7691 479.0732 482.6278 479.3129 477.6302 473.8569 469.3596 467.6846 471.4917 480.8669 492.4613 496.7 489.221 493.3645 502.0336 511.0062 515.5953 512.8662 517.8847 524.1068 531.1838 542.027 552.1636 563.0807 574.9952 586.6222 600.7297 613.5284 623.7795 637.4893 659.4113 679.2083 688.3153 668.5795 644.051 607.9767 568.5936 530.9247 
683.9989 705.0399 733.2715 765.2669 789.2617 819.5286 827.8124 840.4466 851.1911 864.1613 881.2758 903.3091 923.3525 944.4039 960.9697 969.9962 957.4324 938.84 919.4218 907.192 903.7209 897.3764 883.1871 871.1058 871.4357 880.0462 885.691 882.386 875.8002 862.8463 844.4682 831.0004 817.8337 811.7275 813.9825 810.602 808.2109 802.1263 787.6456 764.2551 736.8631 711.3939 696.2659 684.8638 675.6874 671.037 669.826 667.111 667.6217 682.9136 694.4551 712.349 732.3376 745.6379 750.8723 741.1937 722.9099 703.2172 692.8658 685.9639 678.7266 673.5614 668.3001 662.7477 662.8563 662.7995 664.578 663.2946 650.8796 639.4431 629.6932 623.3427 620.9921 621.9167 624.7271 631.0043 636.3983 630.6795 614.3519 603.1349 600.9324 605.5517 611.5178 617.3371 623.8039 622.2319 614.4516 608.5253 607.2301 603.8962 594.483 582.1201 571.1284 571.2344 583.5856 608.4194 627.7011 629.0527 617.3502 602.119 586.5717 580.0856 589.187 605.5016 625.8753 647.5616 667.566 681.4431 689.7612 693.4039 691.963 694.9548 692.8691 694.5838 693.8862 687.3168 678.6035 663.0267 640.5842 614.228 588.9279 566.8634 551.8309 540.7554 533.4391 533.8515 539.0357 544.6676 555.0311 571.4106 585.814 593.7403 601.4459 597.2294 582.5524 562.4688 549.1427 542.4142 541.6263 543.5766 538.2722 520.548 497.5317 479.6131 471.7833 464.1893 455.3916 452.45 453.0856 451.652 451.1274 455.8 454.9445 452.9048 454.2645 455.1572 460.6425 465.0047 461.3301 445.9853 442.9451 453.8554 470.1359 482.3141 485.8616 477.7271 473.4571 468.1431 466.4669 465.0795 470.847 484.9397 492.3385 490.7149 488.1535 492.6467 504.403 509.4472 515.3591 513.3884 516.617 521.6372 529.6627 540.1067 552.8902 568.9885 585.764 600.4858 613.7398 621.1877 628.5797 645.2756 673.2186 691.4598 711.0582 700.3812 677.3732 635.8319 595.3516 555.8019 
695.2294 712.7659 739.1912 768.4734 792.4331 826.2103 840.2728 858.2314 872.4312 885.5747 900.4156 919.1127 937.5983 953.0793 964.3023 967.5253 955.6364 938.531 922.5242 913.2526 909.3762 904.8303 896.3578 887.2365 887.397 892.3837 890.8393 877.8068 866.5584 851.7711 839.4513 832.9255 824.8376 816.3525 814.812 809.6677 802.0875 792.8309 778.4301 759.4739 738.077 716.3058 700.5667 687.2327 680.1263 680.5484 682.4548 677.2383 672.1843 678.5161 693.4123 708.5613 723.8471 739.9921 751.3734 743.7244 721.6146 696.9057 678.5033 666.248 658.6135 655.2739 653.0287 650.894 649.7483 645.5064 643.1864 647.1172 636.8119 632.8928 626.5229 620.0688 619.625 620.2924 621.5682 628.6522 635.7794 628.6585 614.5876 606.5795 606.2828 609.2833 614.1185 621.6167 629.3049 627.4789 623.2546 621.994 620.1541 614.5704 602.2418 586.2938 576.6345 580.6929 596.8021 622.9324 635.11 633.8522 625.6744 610.2341 597.9615 596.291 614.3744 634.4273 666.1162 693.3334 705.1467 716.1174 714.7 708.1005 704.8325 703.7311 700.7471 701.5224 704.3586 706.1715 705.1365 689.8657 659.67 626.7263 592.0397 564.3484 548.5912 540.5959 538.8463 542.3299 546.2388 548.0256 548.5856 555.275 568.801 571.946 573.257 567.0832 552.5188 537.7589 532.8325 530.2752 529.5001 530.4896 522.5658 505.8098 488.2593 473.5216 467.7139 461.1406 461.8454 460.1179 454.8134 457.6031 459.894 459.2914 452.2369 445.0049 444.4393 446.1018 456.3441 463.6642 470.0344 459.0705 453.6 460.379 473.024 484.0067 485.1067 476.2734 468.9517 464.2123 463.696 467.0861 473.0184 489.7076 496.461 495.8629 493.5149 493.0533 502.6652 -9999 508.6069 514.0154 514.913 519.7881 529.2737 542.9334 561.1926 574.7609 587.0965 601.5524 612.5533 612.8197 620.676 638.5656 671.6255 697.5648 729.8843 725.6035 705.3928 663.1909 623.6108 581.5158 
706.2565 721.3167 744.9752 769.9327 790.9072 827.367 850.3201 874.8327 891.3814 902.5396 911.8445 927.5563 948.756 966.6061 974.2805 973.5819 963.2479 947.913 932.6555 924.3098 918.8505 914.4816 911.7388 903.5656 898.9178 894.8394 885.8498 864.9854 848.2193 835.9625 825.0148 819.8118 814.223 809.486 807.1612 798.8869 786.6117 775.9816 763.56 751.0173 739.7711 720.9506 702.9495 693.9591 692.4442 694.4463 696.1141 688.4264 680.9214 682.5653 693.9493 704.342 714.4008 728.4304 740.3223 733.4805 712.7708 686.777 663.5212 647.6436 641.1936 640.1891 638.5123 638.227 637.4475 633.7004 628.544 632.0397 624.7683 626.8316 627.5154 623.0533 620.5201 618.6437 621.9484 627.8981 632.0992 626.2873 617.4604 613.3918 612.2249 611.0376 615.24 623.9784 632.6113 631.1436 630.8242 632.7343 627.6234 619.165 601.6313 584.9038 581.9692 592.3791 609.0638 629.6177 631.127 623.4354 619.8436 616.887 615.1611 619.8266 641.5317 666.4599 704.4646 724.8254 734.3472 747.0287 738.981 729.4881 723.7608 718.165 714.5796 716.5681 725.4832 732.944 735.6019 716.7905 678.8958 636.8698 596.1544 565.5714 550.4792 545.6782 550.1289 552.6685 549.0395 541.0405 530.8183 534.6555 550.2245 563.8864 552.0468 541.3816 530.6727 519.9305 521.7462 522.2886 519.7722 513.5622 504.2563 491.4055 479.8466 467.9918 463.3293 463.0058 468.5438 465.8266 466.3377 468.9912 469.1432 463.7935 451.3112 440.848 439.8539 442.2981 451.6404 458.1138 462.7472 464.4351 460.7757 465.5365 472.8462 481.0778 483.0544 479.038 474.0589 469.4463 468.4604 469.6139 480.2814 497.4982 508.8048 518.8036 509.6855 499.9625 501.1932 -9999 508.4983 514.6794 519.9058 524.3472 533.1271 549.0571 564.4511 574.4953 584.3966 595.8735 600.4647 597.4202 608.5 633.0534 675.2402 707.0331 744.4237 748.875 733.2935 694.2157 652.6971 607.9052 
718.156 732.9341 754.2758 775.3329 793.7332 830.4138 859.6186 890.6426 909.8983 921.289 928.7445 940.9988 965.2023 986.6097 992.537 990.1452 980.2589 964.1122 947.1793 936.684 930.7467 929.4622 927.4734 915.0767 903.8835 894.5885 881.6343 861.7357 842.8329 830.8358 818.5006 812.989 806.8329 798.4254 792.6619 781.9125 767.6064 757.5494 748.1495 744.6797 741.2075 726.6252 710.8673 705.5543 705.2687 704.0737 705.1146 705.3821 702.6196 702.4584 705.922 708.512 710.101 712.9637 716.6531 709.2343 691.5682 668.7263 648.0071 633.3458 626.6372 626.5172 624.896 624.0956 627.4958 629.604 627.9087 630.0284 626.4144 631.099 634.9375 631.5709 624.0906 618.7551 622.4884 633.9528 639.4209 634.9092 627.8385 623.476 618.9136 615.2205 615.0635 623.8911 632.6146 634.1279 637.697 640.3309 633.5292 621.3317 598.2847 586.149 586.1599 601.7268 615.52 624.2088 619.2448 609.2725 614.4014 626.1092 634.7449 647.6257 675.8718 702.3567 735.3466 751.0703 760.2336 763.028 755.7145 748.851 743.2413 737.552 737.4933 744.6117 759.6172 763.3259 753.7639 725.2304 681.6891 640.5666 601.0864 570.7192 552.7524 545.2953 551.1425 552.7096 541.244 527.9824 514.8594 517.2205 530.7943 534.4429 521.3791 512.0823 508.8448 505.2793 510.7172 512.4844 508.1922 502.9357 498.2731 487.7429 472.3415 466.4476 465.9139 469.0184 471.5144 469.7198 473.2451 478.1685 475.7898 467.3521 454.956 445.5046 442.2839 444.4659 450.6385 452.5689 456.6814 461.1129 457.3714 461.5692 465.3496 473.0728 480.2878 479.3073 475.6742 474.6736 475.5483 476.4554 489.6148 507.8585 513.3591 520.9479 510.578 505.0324 503.383 513.7787 522.6546 -9999 527.8391 535.2758 544.5255 557.2325 566.972 575.1324 579.8776 586.2421 585.8695 591.4106 607.8622 637.0052 686.2107 721.8311 762.6567 775.3658 756.4219 721.697 680.0901 634.661 
730.1286 746.2097 767.0844 786.3353 804.3529 839.9295 869.6309 901.5707 922.6526 938.1955 949.9358 963.9503 988.4144 1008.139 1012.761 1011.614 1002.774 984.7147 967.2971 953.4001 946.3705 947.5477 940.838 919.8079 901.7923 887.4199 877.0358 862.399 844.8049 832.2507 819.2444 810.0887 799.9222 788.8332 783.5854 775.4807 763.5495 751.3865 741.8169 739.3029 740.303 730.7314 724.2458 721.2047 723.3665 721.3935 723.1857 728.8484 730.6754 729.0452 720.3259 708.8376 701.2194 697.7389 695.7067 686.1531 669.1832 653.1036 638.4037 626.8165 618.9415 614.4873 610.4708 612.5371 622.1542 630.8499 636.2344 638.3047 634.6891 640.3082 642.1841 635.4036 627.8467 623.3033 628.7073 640.843 647.308 644.0429 635.9139 628.9536 620.6558 615.0601 613.2767 619.7296 628.0707 632.2985 636.1321 637.4527 628.5394 614.4846 595.6373 587.1309 590.7596 603.1718 612.0823 612.7745 609.2446 610.2474 623.6842 646.1724 662.0024 685.3142 717.0289 741.4309 768.8962 782.4862 781.1967 775.0168 765.9529 753.9378 748.5876 747.8112 761.2139 778.3474 791.6882 784.9818 760.8596 721.6072 677.296 640.8431 605.0972 575.0737 549.0045 537.0455 542.4116 542.1364 529.5044 519.2477 506.8198 506.7511 514.0244 508.0786 497.1526 492.6265 492.0101 490.4557 493.6648 492.49 490.3444 489.8315 489.6325 481.8598 469.4851 468.2591 472.2771 473.6581 477.2284 475.6507 478.9265 485.6615 488.5114 483.1025 470.0554 461.7615 462.8268 457.5752 461.5514 458.9848 459.024 461.2795 455.378 460.0034 466.1698 472.7765 472.1488 470.0209 466.2396 465.4156 468.5667 478.3554 494.732 513.0412 522.2051 526.6033 518.2937 519.2068 515.707 520.8926 521.9291 527.9885 -9999 539.461 550.5676 561.1133 571.0189 574.5471 577.8745 580.2344 586.3792 595.8743 614.128 648.8141 703.7518 747.3148 791.8887 798.6431 776.2979 742.4811 705.103 660.0368 
741.5773 759.6036 782.5683 802.8759 821.5264 856.2057 882.1418 910.8925 933.9977 955.7702 974.6713 991.6375 1010.873 1026.973 1031.781 1029.726 1017.602 999.9267 984.0803 973.3757 965.5116 958.9755 944.0145 918.2591 895.1956 880.199 869.5871 859.3761 843.1984 830.1984 814.0966 800.9992 788.0712 780.7679 777.9656 769.5916 758.1473 748.6741 743.0272 739.3778 737.4971 733.3723 734.0377 736.8674 743.0748 744.3873 746.2532 748.8835 749.4836 742.993 724.6191 703.4194 688.3759 680.8895 676.2233 665.4487 649.9143 638.5027 631.3429 623.4478 614.3751 605.3417 600.7245 606.0475 619.1874 633.7036 641.3291 645.4973 644.1682 646.9094 645.3906 635.7925 628.3703 626.3712 633.4147 645.4451 650.0363 647.4357 637.5229 630.4066 619.9987 611.7508 610.0416 617.0691 624.2974 628.5576 629.8214 627.4305 619.1555 607.4239 599.9418 597.0544 597.0246 598.9276 599.3438 600.4768 602.1032 611.2171 632.4688 661.3257 685.2969 718.2818 748.3846 771.3668 795.5981 795.5525 786.6608 772.6896 760.1605 746.5455 745.5287 757.291 788.3763 804.629 806.2538 788.0132 752.0846 706.2469 665.9768 639.3414 607.8333 580.507 551.1616 533.9212 527.9984 522.8141 516.1926 509.4211 500.3179 497.191 501.1175 498.307 483.7432 477.8878 470.9052 465.9383 465.2747 464.2063 467.1991 471.1101 475.4105 472.4472 466.5469 470.9542 477.4724 476.1208 475.7066 476.3696 480.0116 488.7576 500.5349 497.2468 481.5866 468.09 465.6443 471.2384 477.2675 475.9079 469.6532 464.5824 459.8497 458.9601 461.1126 459.2105 455.1918 460.9563 462.2241 465.2746 473.4615 485.3536 496.4258 508.1885 524.8519 531.8878 529.1347 527.7767 514.2216 512.9706 513.5031 517.9031 529.4903 540.5376 554.2748 566.7761 572.1948 572.1163 577.9471 583.3975 587.2078 594.0764 617.5464 661.6069 720.0833 769.4648 803.8273 803.4794 784.902 759.0565 726.9447 682.0703 
753.022 771.8116 797.1996 821.0436 842.6136 877.2626 900.2997 922.0157 945.5704 972.1354 994.3868 1012.213 1022.992 1035.889 1040.602 1035.041 1019.611 1005.81 994.6825 986.7506 977.7328 964.3619 944.7738 918.7726 894.511 881.0891 868.5737 857.4277 838.83 826.1147 811.4617 797.7968 789.458 786.3288 781.1478 768.9018 759.2668 757.1964 758.2244 756.4753 753.2195 752.6332 757.6802 766.0372 773.2233 774.8322 773.5579 768.6183 761.1243 747.5977 724.6785 700.8353 684.0347 672.6874 664.0881 651.8395 637.1158 629.7605 628.9908 624.803 616.4694 606.7571 603.6734 612.1555 625.7129 635.646 645.2365 650.1644 649.1554 647.2899 640.2261 629.7751 622.8672 625.6926 635.0046 645.6008 651.4139 650.9241 641.3562 635.7016 622.6738 609.3226 605.122 611.4369 619.1153 625.4199 622.9836 615.3803 610.1917 608.1924 613.5195 612.7089 604.3945 594.1043 587.672 590.5625 597.2772 606.9092 627.136 658.4935 694.126 739.062 771.0928 787.3372 798.4722 787.9251 772.2598 753.1378 741.7127 736.7869 744.8667 767.8925 802.0365 813.2187 802.8636 772.9861 733.0373 695.773 664.4856 642.5606 615.1241 588.1808 560.4036 542.1655 527.3856 517.7908 513.6367 507.6662 496.3273 488.1256 485.0119 477.5636 462.6668 455.6533 454.3132 446.4219 445.0793 448.7301 456.5132 462.2899 468.9187 470.737 470.8961 478.668 489.6387 487.0571 480.5174 481.2506 482.4907 490.9299 502.287 500.8392 491.4136 477.2648 473.4879 480.3126 486.8972 486.5591 477.1259 473.0936 472.7145 469.1736 465.1269 462.0925 456.0203 462.7444 470.1123 473.6358 478.3963 487.1698 493.6915 502.6604 519.6993 525.7875 519.0298 514.8342 506.6844 507.9761 513.5705 522.2276 535.1051 549.3265 561.0957 569.6981 567.3163 568.4413 579.1232 583.9979 584.3194 594.0692 627.4944 679.1908 735.6298 774.2441 794.05 790.4258 786.4664 768.9426 740.5049 698.0372 
765.6333 784.3767 811.3174 838.616 864.0425 898.8157 919.8606 936.2258 960.5317 988.9188 1010.447 1023.289 1026.841 1032.51 1035.689 1028.4 1013.499 1004.217 995.2546 987.5659 978.8131 964.3828 945.0963 924.0144 901.4373 888.9183 875.348 861.8718 840.5402 824.4616 813.7322 807.65 801.9942 795.2516 786.2659 775.3198 768.724 771.9326 774.1102 774.6432 775.3288 778.9962 786.4667 803.5335 809.7781 806.7296 795.9047 779.3247 762.7473 745.5838 722.3331 700.1707 684.6489 669.9449 656.9634 644.8575 633.9141 630.1079 628.9321 625.6071 623.0457 620.0808 620.8443 624.496 630.3575 631.2026 635.8884 641.0442 642.3787 642.7003 636.3466 623.0173 616.7173 619.7421 629.7964 642.5543 650.942 650.3782 644.2222 641.3585 628.7305 611.8853 603.0811 607.1108 613.535 616.6711 607.1009 596.9221 598.0806 610.3445 625.7309 626.9023 615.4481 597.7056 586.0257 587.7979 595.6537 604.7679 622.9886 651.7421 693.365 734.3267 762.7079 769.356 763.3172 751.8958 742.3853 731.0734 731.1904 740.9433 760.0309 787.6268 810.1721 807.4656 787.7493 750.5632 714.8451 687.4894 658.8881 632.879 613.5649 591.0849 570.1951 555.6238 541.222 526.9868 519.3824 510.7898 492.8886 487.2856 482.3316 469.6791 458.6401 453.5923 451.9886 443.1061 441.7162 445.1777 453.5491 461.0031 470.3232 475.7698 481.1841 495.3166 506.0237 500.3067 491.3355 491.3248 490.024 492.9077 498.6507 497.4705 498.342 494.9783 486.2364 483.6948 487.2672 489.7166 485.4734 482.9602 478.67 476.6485 469.9239 466.1711 462.2049 465.8199 483.5724 486.02 485.9516 484.2065 486.1786 491.4259 504.0672 510.4136 505.0275 505.8644 502.1151 502.7991 508.6245 518.3109 532.1318 540.7307 549.5523 558.8132 559.921 568.5106 576.6351 579.513 582.7746 600.2354 635.725 682.4348 727.1274 752.949 770.3069 776.6174 791.8763 778.8206 747.652 706.7607 
778.4069 798.066 826.4384 857.0408 886.593 922.5012 943.3209 957.7008 979.5306 1003.806 1020.471 1024.399 1021.607 1021.07 1021.166 1013.163 1001.484 994.2029 984.5283 978.0464 973.1404 963.5048 947.7695 927.1611 908.6721 896.7554 881.4619 865.3582 846.4583 835.3625 827.085 819.6712 812.5178 803.0759 795.589 789.042 788.1761 791.8875 793.8161 795.371 801.342 807.0269 813.4651 827.9105 831.7026 821.0627 800.1882 774.2278 751.1536 734.7527 716.8583 700.0829 683.6484 667.7528 654.3684 643.4623 636.8974 635.3541 631.175 629.0898 632.8384 636.5696 636.3625 631.5999 628.523 624.5712 622.012 625.7053 630.0024 635.8055 631.0902 619.8938 612.4449 613.4868 623.4594 640.3572 651.8399 652.3137 648.264 647.6901 637.1544 620.066 611.373 613.3193 610.7225 603.3989 587.5627 577.6907 586.0147 605.3963 622.4747 625.6166 616.3069 605.6705 599.2921 600.7521 608.6132 615.198 631.028 658.3876 686.4252 709.603 726.4117 723.8093 714.7534 715.0535 720.8709 726.803 742.3877 763.8184 787.9941 808.3074 815.0538 800.277 772.8553 733.3773 705.579 683.9744 657.6564 631.2459 613.4957 592.2625 577.1667 566.5374 554.9147 535.161 523.105 504.0509 491.9525 490.6116 489.144 482.6895 479.5341 472.3274 461.0212 452.7213 454.6592 455.3308 459.3524 462.8207 473.3906 487.0551 497.4709 507.3914 508.6072 498.3638 490.4789 495.2559 495.8533 495.4226 495.3253 497.7284 507.1601 513.7368 505.5536 494.6118 489.3809 493.0406 489.9623 491.0352 487.9908 484.851 476.7865 469.442 466.6571 473.1255 485.6015 490.8472 493.4789 488.8568 485.5898 486.5633 490.8803 494.4852 491.61 494.3398 500.0374 497.2941 507.3319 525.3713 527.6458 529.5789 537.5217 548.7833 556.1323 571.5979 577.5035 582.3699 587.8938 607.0992 634.0275 666.2463 699.4695 722.2023 755.0721 778.7315 808.3445 794.4963 754.0854 713.6687 
790.514 812.237 842.1487 874.7556 906.3347 943.1625 965.167 978.7371 995.9096 1014.519 1025.608 1023.995 1014.018 1005.357 1000.863 994.7835 986.3683 979.435 971.6696 967.9036 969.8755 967.8871 959.9437 945.5112 931.3074 913.3403 896.4005 881.8953 865.5606 854.122 843.4793 834.8278 826.3383 815.2102 808.6622 805.3486 805.2612 807.6943 811.3634 818.0391 825.2333 831.9681 837.0311 838.7665 830.4515 809.986 782.0404 752.982 732.0137 721.7614 712.7177 698.1683 681.3124 666.764 655.6843 649.6848 646.1819 640.3628 633.2267 632.5521 639.5084 647.972 646.152 637.2177 627.8598 622.1523 616.8505 616.7869 616.0226 618.0639 618.1956 614.6796 611.7454 610.4974 613.3472 627.7342 641.8302 646.8162 645.6429 648.1425 643.8062 631.4686 624.3226 624.2791 608.8349 591.346 574.5632 568.5726 576.92 590.1259 603.768 610.463 611.7188 615.9417 619.1395 622.9768 633.8652 641.0813 655.3002 673.9573 681.7349 689.6534 695.9374 694.0583 689.8077 694.6162 708.5515 731.6646 756.1905 788.9294 814.884 822.2825 816.0046 791.3776 756.3686 722.6478 704.8255 690.6584 667.0752 641.0129 617.5939 595.6344 582.2911 572.0839 557.2013 538.0504 524.9114 509.7041 506.8068 505.4854 509.2768 504.8663 498.1578 490.1833 478.1835 473.3814 476.4837 478.8611 476.2923 476.0175 484.4934 497.3828 510.843 514.2629 510.175 495.2407 485.924 491.7643 500.363 500.0576 500.1155 505.9413 519.1254 524.6423 518.6604 504.4035 495.1717 496.1717 492.4344 490.6208 489.7968 485.3209 478.167 469.7253 467.7582 472.5092 486.2318 489.3761 490.445 491.1016 484.2899 476.8466 476.9388 477.7903 477.7591 483.7822 493.2462 498.429 499.8135 509.14 515.0231 522.1156 528.4226 538.251 553.915 573.883 580.4387 587.713 591.515 603.1973 620.3588 645.9064 675.2741 706.1906 756.8334 790.2278 819.637 798.2945 751.4749 714.5517 
799.968 823.9344 855.0671 887.8413 918.2678 954.3231 975.9354 988.7976 999.2787 1010.135 1015.746 1012.19 1000.518 990.4673 985.2245 978.746 970.2604 964.8216 961.4028 961.9905 965.2236 971.2041 974.125 968.7003 956.1257 935.6474 919.4939 905.3885 889.0025 875.9612 865.1816 853.8657 842.8349 833.2131 829.1136 827.8034 829.9495 832.0972 835.5523 841.7184 849.2347 848.7253 844.3568 834.636 814.7305 786.813 760.1913 739.1958 726.0364 716.2847 706.2021 690.8494 675.9213 663.6031 656.4597 655.4846 652.6761 643.4631 633.364 632.5883 639.9724 646.533 647.726 639.9877 629.5708 623.493 619.6407 615.8672 607.8458 600.5788 598.8302 604.3134 609.8757 606.6831 601.0348 608.8757 627.2953 636.7669 639.0483 644.3511 645.7039 640.0317 632.9633 630.3118 605.4269 583.7096 573.7025 574.7015 579.8918 579.2906 584.9869 598.3122 616.0398 631.8782 642.7803 651.7898 662.5187 672.2107 686.2643 696.4371 693.501 691.8521 687.1084 690.6993 696.8121 700.2521 713.1197 743.2541 779.8371 810.3262 833.0052 828.2973 814.1608 784.4363 750.2609 721.6278 703.947 691.7703 665.4732 640.036 614.5119 592.622 581.7194 572.6691 555.7175 541.4315 532.7797 525.9481 522.22 510.9977 510.0529 507.8865 505.801 500.492 490.8146 489.3724 491.9093 491.8532 487.6637 486.6739 490.8533 504.7412 518.6193 521.3807 514.0447 497.7477 486.5497 491.8373 504.1317 506.9474 510.1004 518.679 530.0173 535.3658 537.8519 523.495 508.8236 506.9591 506.9968 502.8276 501.2751 495.4491 489.7283 482.9361 471.4586 472.0421 478.1479 482.7793 485.0453 481.6366 474.6921 467.8261 468.4452 470.9032 471.6678 473.6744 479.2897 497.8175 509.9725 509.3655 507.1579 513.2081 519.4305 533.694 553.7313 571.5444 578.47 589.2397 593.3994 599.2347 613.2589 635.4449 667.9237 712.2125 770.5643 800.485 814.3749 779.5634 731.7134 703.2015 
806.0154 831.056 862.2691 894.0621 920.6856 953.1402 972.3363 986.1808 994.8796 997.6293 1001.005 997.3818 986.7436 979.5693 976.1363 966.511 959.0839 955.289 956.3732 966.6486 973.4362 981.16 984.1185 981.8705 973.6703 951.1238 936.8829 924.0544 908.8368 895.5147 885.9825 872.4624 859.1967 850.6811 848.4358 849.4703 851.4348 853.9033 854.6022 853.3696 850.2249 844.489 831.6088 811.1066 784.7673 757.2903 742.0948 730.0847 720.4619 708.633 695.0356 677.692 664.1074 657.1943 655.6119 655.8729 650.5242 638.3875 631.0627 630.6853 634.8132 639.3833 642.116 637.5381 630.937 625.4143 624.5696 620.4863 609.2877 594.8079 591.7869 603.1781 613.5613 609.8875 597.2224 600.1088 613.1788 625.2435 633.0294 640.6271 643.7326 642.8804 638.8066 633.2662 607.0481 590.0575 586.5426 590.088 591.7343 585.9919 588.6814 606.9924 638.2229 660.3547 673.184 681.5938 688.3951 699.8809 710.3167 721.1348 722.4491 718.4186 713.7367 713.5873 718.4799 727.9205 734.7709 762.6231 800.5029 826.8265 841.233 826.2502 803.606 778.3813 753.6122 727.4449 703.3476 680.9297 654.7265 633.6613 614.8477 600.4551 594.5631 585.7434 568.3895 554.4615 545.45 538.4888 527.0387 512.456 509.4073 510.8602 506.0807 502.1808 499.0726 502.4491 505.258 501.8742 498.8489 497.1335 499.6111 510.9819 518.3455 519.1401 508.7486 493.409 486.1168 494.3965 502.8913 506.2585 514.2733 529.8902 542.359 543.0975 542.8079 534.167 523.9407 521.058 520.5026 515.8286 519.5253 506.5643 494.8254 488.7934 479.8852 476.5744 477.5273 477.1913 478.1756 472.0672 468.2086 461.8751 463.0148 466.1264 466.293 467.317 473.4073 491.9692 502.8332 503.5797 504.4166 507.9384 523.6577 539.8248 555.1244 567.5984 573.3376 581.9148 585.173 592.9113 608.5318 631.7884 671.2686 722.8871 782.1586 798.0305 791.11 745.3403 703.516 685.5783 
808.8544 833.8674 864.7403 895.7156 918.6673 945.7463 963.0855 975.0033 980.4603 983.78 989.2132 987.8975 980.9706 979.3877 981.6949 971.4334 961.6297 959.3338 964.7443 978.1631 988.9288 993.2592 992.0574 990.785 976.8566 962.943 951.5073 941.6043 929.5212 918.3803 905.7018 887.6004 873.7087 866.0392 862.4579 864.0486 864.4888 864.3196 862.528 856.2621 845.6992 832.7482 809.5798 781.1953 754.3418 732.7779 723.8163 714.528 703.1384 690.8712 676.2221 658.4459 647.8989 642.7004 641.9175 643.4965 639.7692 632.3824 627.9146 627.593 630.4927 632.4443 632.9518 630.5658 626.4208 621.6918 623.1076 621.4589 611.3406 598.3097 597.2604 609.2424 618.5979 615.0259 603.49 601.5187 603.089 617.6595 629.879 638.3698 639.5499 638.321 637.041 631.1906 613.2477 602.2162 599.8105 602.8449 610.3732 612.7027 618.3121 635.1057 669.4456 692.9052 702.8105 708.1085 713.751 722.2358 729.6909 741.4924 749.1358 749.7839 740.9474 733.1046 737.8477 753.2979 763.1175 790.5161 825.8906 842.81 846.2096 831.3781 810.4449 790.3744 767.2194 738.011 703.9183 673.0643 647.2584 630.7128 623.0439 616.1722 605.734 585.8226 565.5332 558.3159 555.4141 548.616 532.2267 522.4562 520.4654 519.3879 510.6149 507.2144 509.2495 515.9942 518.0589 506.6577 494.0113 487.2636 493.5604 506.9555 509.7198 509.4997 500.6409 492.6228 490.9143 496.2857 501.5306 505.9202 516.7241 530.1796 536.6453 539.7512 539.9423 540.8066 540.6924 541.1391 540.9278 532.6756 531.1572 513.5619 499.2658 493.7556 486.2248 481.8842 481.8341 480.1391 475.351 470.6119 469.0435 459.3359 456.4241 458.4125 459.5233 460.9242 471.5343 487.3778 494.2748 496.9805 502.8668 511.5377 525.9269 536.3362 547.5593 559.5395 566.2047 573.0629 578.2988 586.1126 601.1933 625.3503 669.5012 720.717 778.858 780.4504 761.8762 718.1431 683.5143 671.0384 
808.9181 833.0616 863.1306 894.4856 916.6255 939.7839 952.9081 959.8467 967.6046 975.914 986.884 989.5436 987.2604 989.372 989.2101 981.6131 974.1187 974.7411 982.8419 993.6196 995.5768 992.1395 986.8379 981.6359 972.8707 969.0541 963.1151 958.5316 949.8171 939.8945 925.7492 911.6727 900.5665 893.363 885.2412 879.3673 872.3988 868.8719 862.8685 849.1724 833.6334 809.7632 775.2713 744.3895 723.2296 708.6656 700.2333 688.5575 674.6277 662.9499 650.2148 636.225 628.5919 622.6884 624.551 633.7791 638.844 639.5551 636.3226 632.9991 631.8804 630.8809 629.351 624.3749 616.4889 613.2383 617.3623 618.5298 613.679 607.2423 608.4344 617.6866 624.4522 624.358 612.7849 603.4625 602.9496 613.2572 627.8843 637.8086 635.129 626.752 621.2799 615.4772 609.5471 609.637 610.0341 613.7382 628.408 641.0289 653.9948 674.0433 704.0328 719.8954 727.8145 730.934 737.7147 742.5529 749.7829 758.2231 763.57 763.4177 758.6271 757.9089 768.2773 788.0672 803.6752 832.1113 860.4244 867.3335 863.1648 851.4211 833.3007 811.2548 783.3293 748.9383 709.0985 674.1904 648.6544 637.387 637.301 630.0735 607.7962 583.6909 573.119 575.0919 573.9226 560.3088 542.2312 534.5712 528.688 523.4938 515.0582 514.149 517.8922 526.3875 516.0663 504.63 496.0157 488.668 493.659 507.4839 507.8767 508.4757 499.2302 492.715 490.8877 493.0566 498.7361 507.6875 519.4746 531.4018 535.576 541.0654 549.4675 557.7425 558.0115 556.3264 554.4676 545.2676 536.1932 522.6036 507.462 501.3788 491.6469 488.0068 493.4419 489.8937 476.8262 472.7006 469.8482 464.2677 463.0057 461.1389 460.5986 457.3945 467.4148 479.1729 485.7866 489.6624 500.8214 515.1569 527.286 534.4876 543.7881 561.0872 571.3786 576.0759 579.8916 586.5026 600.3588 623.3106 663.1075 707.3754 763.1533 765.2224 751.15 709.9092 676.6039 661.579 
806.4371 829.285 857.4583 886.8384 907.5582 930.1845 942.2792 950.1945 964.6901 979.513 993.7418 999.6787 1002.188 1002.716 999.4836 994.879 993.7064 992.8886 995.97 1002.133 996.3773 989.0474 982.5951 978.4958 977.1749 978.1391 977.1476 976.8015 967.4507 954.884 944.6809 938.597 932.8694 925.7902 913.0112 896.6899 880.4849 870.8577 852.0999 834.0372 810.4507 780.6657 743.5048 714.2037 696.6392 684.4438 674.6162 661.3767 646.3513 635.8335 624.1331 616.2146 612.0375 608.4399 615.4785 631.2213 644.0489 653.3353 650.8535 643.4753 637.5906 633.524 629.7712 620.6556 610.928 610.8986 618.868 623.751 622.9136 619.0933 619.2881 626.4108 631.3255 629.6346 617.9432 602.9368 601.9285 608.2535 625.0531 636.0757 629.7587 614.2069 603.5439 599.304 601.2872 609.7097 613.2682 617.0807 633.6822 657.8948 678.2188 704.0676 731.2988 738.2457 745.0715 751.6571 762.1028 770.3816 775.2343 771.6799 766.1517 762.7668 759.5171 767.3527 792.0969 817.5676 845.1379 877.6585 895.9614 893.5692 881.8742 871.66 852.8751 821.8381 783.1649 742.5382 704.8295 674.1055 650.5377 642.3214 637.2966 625.3918 600.8843 587.8569 589.837 597.3615 597.7144 581.4788 563.8082 554.6274 544.8986 537.673 527.8975 519.3249 512.8964 512.1533 503.8387 492.6613 486.8006 488.8315 499.7154 513.3475 513.5693 514.8087 505.6259 500.4405 499.8373 499.5745 501.7307 510.6414 526.3618 544.7964 554.823 560.1155 567.2425 574.5256 573.4715 564.8781 558.7913 546.392 532.2612 521.0308 507.6594 504.1705 495.5144 495.8657 496.6047 492.2774 479.3767 477.134 473.3672 466.307 465.4822 466.3174 461.5901 457.6867 465.2836 473.4691 479.9783 487.6641 499.0801 508.2526 517.2779 524.9275 537.0322 557.4634 576.3176 576.3868 580.9223 587.7096 600.4007 620.7118 649.7188 683.2739 734.753 745.8959 742.3606 704.7897 673.348 657.8306 
803.9409 824.0973 848.5041 873.907 891.2728 912.6445 929.002 947.2933 976.0149 1001.446 1014.666 1017.847 1020.567 1017.792 1014.041 1011.309 1012.121 1008.836 1003.967 1002.368 993.1281 989.2781 985.1933 979.4897 978.8159 979.6592 985.6941 991.9988 985.9955 974.1646 967.6287 964.7386 959.9525 951.3787 935.9678 912.8528 890.1729 868.9295 837.7177 811.9364 783.3162 753.6913 720.7963 695.1305 677.8744 665.4074 654.5553 641.4807 627.715 622.8745 614.5184 610.7255 608.7598 607.2161 615.7421 633.0314 652.8406 666.4515 662.8499 651.5551 642.6702 638.7106 633.7632 623.4448 616.5429 618.2891 625.7444 629.1752 627.3034 623.853 626.8184 634.0601 637.6644 631.8056 617.6609 603.5388 602.6223 607.779 624.436 631.8649 623.1634 603.1132 590.7697 593.6758 601.7601 610.9819 618.0196 624.3149 635.346 656.8623 686.2879 721.3215 745.1044 756.9641 766.1575 780.7928 794.3599 799.3909 795.2943 783.3873 771.5256 768.7938 773.0578 789.6386 821.1705 853.1685 889.8276 912.2742 920.0068 909.1017 897.3103 881.9326 858.089 817.3577 773.5997 736.1354 707.3629 682.9564 655.3412 637.1403 623.0516 609.4358 597.9302 600.8713 607.7446 614.85 614.3926 599.6989 585.4277 576.6229 568.6746 558.2307 544.0056 531.1536 519.8322 514.2949 503.2755 492.1807 490.1608 499.5121 515.3473 525.0718 522.6551 527.2693 523.2527 517.7555 514.5591 507.2898 505.7938 516.2517 531.8544 549.3289 567.858 579.0732 590.4843 598.1967 590.5767 572.291 559.86 545.101 530.3512 517.9972 506.8249 500.1105 488.2781 482.9304 489.549 488.8865 480.7051 475.9348 472.5616 463.8108 458.1479 458.5788 460.5265 458.2053 460.3321 471.4109 477.3847 486.1524 499.0736 506.5903 513.1504 518.8618 529.2043 548.9409 569.2183 575.6705 582.9847 590.3754 599.9432 616.2228 637.1761 663.4768 709.1714 733.2145 734.4941 700.3822 672.8898 659.2924 
802.2588 818.127 838.5773 861.3397 879.0214 903.018 927.1556 953.0109 990.3638 1017.323 1034.042 1036.707 1036.823 1030.975 1024.475 1020.272 1019.177 1013.121 1006.578 1002.01 994.0226 993.9065 991.7538 987.4984 984.2687 983.5615 989.6981 995.1857 990.0369 983.8538 979.9147 977.3301 971.3418 960.3255 942.1382 915.866 889.4067 850.4373 814.0766 784.5626 757.8105 731.3401 704.9727 683.7592 667.8763 655.533 644.4623 631.3252 623.6534 624.311 620.9705 619.4388 617.1671 615.8973 624.6625 641.6134 661.077 669.7413 664.7421 654.9012 646.3154 641.5626 635.6523 627.6949 625.5563 626.7859 629.0892 628.8567 625.5945 623.5238 628.3746 633.6535 635.3596 627.784 612.1353 601.111 602.7543 608.441 621.0775 622.9205 610.4056 592.4907 589.1744 601.9047 614.4317 618.3036 626.4763 636.4129 641.9714 658.5425 689.9028 730.8593 759.9302 774.7972 794.2151 818.7391 834.8594 833.1286 819.9774 802.2206 789.6764 792.6302 801.4887 819.4772 849.8441 887.8678 916.0683 928.261 925.075 907.0447 890.942 870.1889 838.987 795.4169 756.326 727.7499 702.7556 681.3413 654.4812 632.6569 617.8533 615.5165 622.5569 633.6911 629.2834 625.6083 625.7552 616.415 600.67 587.6724 574.1237 562.5487 549.2158 534.9835 525.4939 522.0062 510.7787 497.3757 495.795 509.5097 528.4239 538.5685 535.6141 535.2281 532.9355 529.6832 524.8356 516.4887 514.7578 521.683 537.0124 555.6956 578.0139 592.0426 606.3702 615.0693 605.7228 579.2492 559.3322 545.6608 534.2094 521.4644 506.8927 492.3772 476.9512 472.0266 477.6013 480.9429 472.4258 466.3346 463.6542 459.8711 451.4374 453.9263 460.9559 460.9516 462.6377 469.8446 478.1537 486.1132 498.485 504.9038 511.5668 518.0772 529.9263 546.7136 561.5279 571.3329 580.5665 589.3027 597.6808 613.5716 627.1529 647.4113 693.7896 721.1925 720.8357 691.1288 671.2562 662.5338 
801.2764 814.0597 834.2428 859.0537 880.3072 909.0453 936.8301 962.7433 996.9595 1028.443 1051.444 1058.289 1053.854 1042.212 1030.895 1024.846 1020.824 1018.252 1016.143 1012.606 1006.237 1004.128 1001.677 999.5515 996.1545 994.0746 998.2278 1001.971 997.1718 992.4852 987.6865 979.3971 967.1976 950.6859 927.571 900.702 859.5386 815.6407 782.1247 757.0298 736.9826 713.8389 694.0774 677.7192 664.0081 652.82 642.189 632.6154 633.976 636.1616 636.2317 633.823 627.5051 623.2817 630.4125 644.2953 660.2321 663.7014 661.3202 655.5132 645.9437 641.7298 638.1737 633.9165 634.9957 634.2039 631.0419 626.9404 624.3633 624.1359 627.1122 629.3049 626.7318 619.6482 603.1212 595.7139 599.8679 604.8685 611.5725 609.5108 597.0244 588.2136 598.0142 616.7268 627.4314 632.3708 640.2943 646.4749 654.6005 675.4326 705.0813 741.7449 774.9296 801.0661 827.0475 855.5576 872.6711 866.3878 846.2717 824.474 813.6383 815.8381 829.3846 855.1997 888.3414 917.2476 935.7368 937.3377 925.4215 903.6838 887.5888 855.4716 809.1652 762.0228 732.1471 712.0037 695.1773 677.2596 653.5461 636.1606 629.2426 638.2182 654.6127 658.6733 641.793 636.4237 637.1053 631.662 616.8276 599.905 582.2393 567.3311 553.5414 539.3205 534.6176 529.369 515.7939 504.7754 506.7054 522.2569 544.908 550.8647 540.5256 539.5616 541.0877 543.4129 540.3991 530.3193 528.3463 537.222 551.3516 568.0205 594.439 612.857 627.1897 631.5058 617.2041 589.1851 562.5048 545.0837 531.9177 524.0195 511.6685 495.5691 480.9095 471.4593 467.139 463.9821 458.5828 455.205 450.0428 448.8876 452.7362 454.7902 458.5713 458.3062 462.4615 470.0971 475.5652 477.7469 492.1083 500.214 509.3666 519.8209 534.403 550.2929 562.9587 569.9849 578.5479 588.9393 596.5671 611.2392 619.9277 634.2773 671.9625 694.2033 699.6118 681.6328 671.1207 666.6243 
799.22 813.1527 838.4591 870.0726 897.8215 928.4117 952.2108 976.0726 1010.568 1042.286 1057.896 1059.4 1057.007 1046.791 1034.41 1025.636 1020.696 1024.189 1025.221 1020.882 1014.33 1010.228 1010.213 1009.315 1006.438 1006.131 1007.401 1007.653 1001.049 992.6509 984.7868 972.2205 954.2523 931.972 905.1223 866.004 826.319 788.0172 761.0822 742.3346 726.8785 705.7351 688.0348 673.948 664.1163 655.2979 648.3054 645.0947 649.9816 653.0531 653.3494 646.7429 636.8146 628.483 629.0508 638.8001 652.8215 657.9139 659.0024 657.4255 650.8501 644.4144 638.6528 634.6154 633.1845 629.4714 623.113 621.256 620.7299 623.5176 623.8802 620.5096 616.8296 608.5621 594.5405 589.0884 592.3461 593.8287 594.5106 591.6947 587.403 592.7375 610.1013 632.8152 647.2448 653.611 659.2435 665.4033 676.8429 696.4177 715.7379 746.1326 788.204 827.8511 866.0839 896.4934 907.2023 888.9185 862.4097 841.7162 835.0377 841.8447 862.7255 895.8762 930.1798 950.1517 952.8104 943.3348 924.7945 903.9745 884.2389 839.8359 792.5373 756.186 735.1481 716.8853 697.8408 678.9041 663.7052 654.5515 654.7424 660.998 672.5197 669.7955 652.8069 642.7988 635.9716 632.8716 623.9647 606.5066 587.8376 573.4357 557.653 546.11 544.6493 537.6212 524.7194 520.2177 525.8636 534.8149 554.3618 543.2349 535.0074 541.4506 550.9883 555.0186 548.8551 542.7991 542.688 549.8065 560.9897 580.9146 609.9903 632.8965 644.9689 640.1951 617.6217 589.685 565.593 548.2902 534.6481 523.7516 509.9644 496.1516 485.6164 474.1131 465.1263 460.1178 452.8119 446.3201 441.9841 442.8795 452.1837 458.7683 461.0003 463.4034 465.8527 468.4227 469.2951 473.1527 483.0118 491.0131 506.314 521.6849 539.4703 552.5489 562.9133 569.6086 580.8444 592.0322 598.7988 606.3157 611.7438 627.3348 656.3367 672.6605 686.0636 681.093 677.554 673.8092 
795.2237 817.4682 853.0421 893.3026 925.3499 954.9551 967.9457 987.8958 1020.868 1048.319 1057.538 1055.141 1053.621 1044.953 1032.881 1022.345 1018.419 1024.788 1028.319 1023.958 1016.114 1011.546 1011.038 1010.446 1009.603 1008.111 1003.795 999.2638 988.0695 979.7903 974.0801 961.6498 938.3984 912.2298 878.1816 837.5684 805.5183 776.2763 754.6218 738.3795 723.7418 708.0506 693.9268 682.2088 673.9153 667.41 666.0026 665.327 665.6355 667.2856 665.8047 657.1526 643.8531 629.9014 623.3826 630.4785 646.772 656.4469 655.9169 655.5698 653.2186 647.256 638.1268 630.3339 623.7892 619.6414 618.5777 615.1192 613.5211 615.1584 614.4072 611.7531 606.9235 596.1631 588.406 587.498 590.7 587.8037 584.3224 584.1724 588.8652 601.9225 621.7236 648.9255 668.7187 674.9788 679.2318 684.4137 693.6555 710.5321 729.8888 762.0399 810.9397 856.4007 897.4525 923.7598 923.666 898.2942 869.8417 856.4341 857.5183 868.4439 891.5667 929.6788 962.5177 975.8071 965.8603 942.8849 916.8126 892.3068 858.9822 817.8467 777.7661 750.9844 733.3882 717.9755 698.2643 681.7253 670.9593 672.9932 672.2403 674.3707 678.9675 674.4738 658.8832 640.975 627.6182 626.7429 626.9373 614.2213 598.0988 582.2172 569.8837 558.1397 550.5612 535.8701 526.8361 526.0195 530.3864 541.1086 541.2719 532.6015 533.087 547.1506 561.4333 564.2363 557.2211 550.5353 546.451 553.293 565.2463 587.6619 617.8134 640.7263 650.6324 643.2019 615.4397 582.6988 559.8649 544.0668 531.5856 521.9771 512.9848 501.9754 488.6274 475.8582 467.2486 459.0652 449.0093 440.5032 436.5115 439.0956 447.5359 456.5384 462.0394 468.2056 467.295 469.9394 471.8481 477.5744 485.7496 490.6635 500.9915 516.8913 536.2063 549.7673 558.6071 563.7283 574.0958 586.9579 598.7333 602.8113 606.4156 621.6774 646.0099 663.2247 681.3828 685.856 685.2156 680.9827 
793.6734 827.7269 873.775 919.9622 952.4431 977.9863 982.7217 994.4498 1019.908 1041.569 1046.554 1041.359 1039.571 1032.812 1025.908 1019.678 1017.411 1022.83 1026.934 1022.117 1013.286 1007.677 1002.36 997.3519 993.1251 985.929 974.8047 969.424 961.1422 955.9546 954.1653 944.4737 922.5931 894.4824 859.6145 823.227 796.8591 776.3608 760.9747 748.3542 736.6283 725.7946 712.8993 699.6953 690.3508 685.6296 686.1957 685.3891 681.3221 676.8566 671.4198 661.7262 646.5214 631.331 622.675 629.4633 644.4338 656.3997 656.9666 654.8854 654.5413 650.6353 641.6649 629.7558 620.2927 617.3909 613.179 608.8127 607.2084 607.5074 607.6907 607.4586 601.548 596.0209 598.0894 602.4796 603.6877 595.3219 588.6079 591.8607 598.4577 608.899 624.8943 648.5405 667.0109 679.4711 690.6884 697.7263 705.662 718.9312 747.0904 791.9698 842.6204 885.8051 917.2605 922.6299 918.7212 901.7087 880.9874 875.4407 882.3179 891.4686 911.4968 946.1332 973.4577 974.2299 962.436 942.1452 910.2831 880.5465 844.9011 807.7699 774.0297 751.8487 731.1912 715.1728 698.5007 686.4639 678.7866 681.7473 691.6021 686.6749 679.5126 673.6622 656.2476 636.6456 623.2755 622.6944 626.6077 615.9096 600.453 585.3893 575.0197 559.4598 550.3021 540.7571 537.1357 538.2595 543.7656 551.0663 537.2281 529.2817 535.8256 557.7572 570.1956 571.1624 558.4704 545.901 542.108 547.0217 559.777 583.0648 614.3518 627.5234 631.0071 620.6152 596.304 572.4409 558.2073 547.3741 538.2788 529.3455 518.5535 503.3437 486.282 473.156 464.7157 456.2344 447.7657 440.3771 436.1949 437.4628 442.3112 447.6811 453.4459 460.6814 460.7825 467.2656 476.5494 486.1947 492.3351 495.7892 505.8792 519.6639 535.3833 546.8961 558.1075 565.7927 574.382 585.1622 595.0795 598.5524 603.1013 617.0605 644.6225 663.1949 677.9266 687.1117 686.2938 681.3524 
797.0988 837.6858 886.1459 930.4141 960.8272 982.5341 983.8909 991.9789 1010.922 1027.53 1026.087 1020.545 1017.985 1013.162 1013.891 1013.204 1008.397 1009.778 1011.327 1004.757 996.9094 987.8127 979.1873 970.6832 961.9389 951.5054 939.8624 937.3805 933.4874 929.6287 927.2231 920.163 902.585 877.7849 848.4558 820.3232 802.0217 789.567 779.8557 770.1193 759.686 748.4119 734.8463 719.8612 710.7761 703.9678 698.9817 691.9604 682.8195 672.6778 662.1947 653.0668 642.4095 632.0281 625.2047 631.4672 642.7599 654.7912 657.1379 655.47 655.6741 649.6407 640.8358 629.4677 620.4689 618.8004 607.851 607.2278 605.1739 605.4201 606.739 607.2179 604.4868 607.2767 616.8026 623.2164 619.5004 607.9573 599.1326 601.8997 605.1226 611.2419 621.2651 638.8086 661.3621 682.9072 703.3452 711.9313 719.9384 731.473 764.6984 815.3719 858.67 891.484 912.5668 909.731 910.6495 903.4838 892.7162 895.7303 907.9236 913.9363 925.6246 945.72 962.0327 964.7731 955.5673 935.8066 902.5084 868.2562 831.362 795.2085 768.6126 751.5833 730.9424 718.2452 707.2165 698.7103 692.4573 694.0398 703.2957 696.6943 679.6615 668.1018 652.6899 634.4235 622.4714 619.4756 617.73 605.026 590.606 578.6152 568.0092 555.5393 551.2087 551.743 552.8626 554.1464 556.2802 559.2037 550.0649 539.6548 543.3013 564.7926 577.7795 578.4556 563.2361 551.2805 541.5735 544.1819 555.0891 575.4517 596.4084 600.0204 599.0909 588.4313 575.7734 566.5695 559.6586 552.1526 547.0043 536.8329 522.1922 504.5207 485.5564 472.1229 465.2835 459.5134 452.8881 446.7881 440.5559 436.2371 435.6772 438.1203 441.386 448.6657 453.8894 464.877 476.2275 486.8553 492.4676 498.4002 511.7172 527.8644 543.8674 551.0365 557.5961 560.7731 565.7723 575.9539 586.2526 589.9001 598.3848 613.7445 643.261 662.1516 672.7107 679.5443 677.8259 673.5869 
794.9243 833.568 875.6877 911.3776 937.5597 957.856 962.6295 972.678 986.0043 993.8935 996.6799 994.7033 993.0344 992.1461 994.892 996.9527 993.3143 992.0089 988.8807 979.7144 974.5253 966.2684 959.5549 949.3603 939.4342 929.9421 920.3691 914.0344 909.1332 903.6451 897.6757 891.0801 878.3674 861.9133 840.7952 823.5689 814.0705 808.3625 802.6617 791.4084 778.6079 766.2553 754.9542 741.958 729.6213 714.4268 697.983 682.4227 672.037 666.1825 660.1234 649.889 642.3318 636.7956 630.5805 633.2067 639.9902 650.9317 656.2302 660.6839 661.4468 650.9093 639.5317 625.532 616.0997 609.195 605.4113 604.7232 602.6533 604.9547 607.54 611.5701 613.1286 621.5215 634.9988 643.5282 636.9262 624.4586 612.4589 610.2728 610.5894 615.89 623.8474 641.0404 668.6583 696.4846 719.9791 726.2564 733.1285 752.0375 784.6923 827.274 863.7798 884.4726 895.1174 901.5864 909.7769 907.6024 899.1338 903.9967 923.5332 929.7663 933.4807 940.9797 953.5617 963.6309 952.9003 925.191 888.6682 850.5938 812.8814 781.8479 761.9004 746.3456 735.8878 726.4914 718.84 713.2861 707.0776 703.326 704.2201 698.8333 685.8627 672.7343 657.2673 637.6004 621.6265 613.3092 607.3043 599.4637 594.837 569.1032 552.178 546.9611 550.2739 559.3315 565.4209 562.973 558.7077 563.5604 563.272 553.2216 552.7068 567.4946 572.5223 568.5171 559.7005 551.2819 544.8408 546.3397 552.7381 564.8391 564.7148 562.7802 564.1166 564.9662 565.1158 563.6332 560.9992 554.1959 541.7019 529.3271 514.0093 498.7771 486.2224 475.4211 467.1383 461.0668 457.5507 453.1872 444.9026 437.5959 432.8587 430.6257 432.0899 439.6108 448.6727 463.7329 474.0019 481.2237 487.9866 496.8296 512.8221 536.0933 554.0633 558.8937 558.5475 556.8146 559.3488 568.6713 579.9053 586.1384 596.2015 611.3627 636.7143 652.9655 665.0281 670.791 668.0613 666.1107 
777.8618 809.5899 842.0313 870.0648 895.9009 920.6377 933.0784 948.6353 960.243 962.7631 972.6995 978.0719 981.0636 978.7538 980.2558 981.6861 977.2783 971.8926 968.295 961.8159 957.624 953.1403 950.0234 941.4266 931.0657 919.5258 908.3667 903.3812 898.3331 890.0868 881.4708 873.6783 865.6557 858.3364 847.2054 837.7196 831.4363 826.5173 820.4413 806.8085 792.2723 780.6331 771.5278 756.7482 736.6735 712.7915 688.5956 670.4574 661.7792 659.2795 658.0943 650.3231 645.9859 643.2998 636.2422 635.6472 640.9924 654.9409 662.6989 669.4461 669.3726 655.1216 640.9 623.2106 614.5986 607.6418 607.5798 608.5441 610.8109 615.9753 620.246 622.2923 624.327 634.384 650.2167 661.1524 654.3181 639.1413 624.5071 617.4326 617.0161 626.0957 641.1021 666.0028 695.374 723.3043 734.2202 737.3493 750.0967 775.0619 803.6699 836.9118 857.1649 871.2631 883.6584 903.5522 913.7775 912.6368 909.6024 913.241 930.5385 935.011 936.7648 943.1895 955.2244 958.5298 939.0779 906.7981 867.8941 832.532 800.1685 775.058 753.8257 734.5681 727.9626 729.4548 727.6512 722.2256 713.16 703.6224 701.4731 699.219 693.0969 683.0223 665.9293 645.2454 624.2988 611.9401 596.1808 580.8099 575.7602 566.3138 551.0618 549.7644 555.4308 564.2295 567.6017 562.1437 559.645 567.3923 570.9264 562.3367 561.7237 570.1785 572.0808 567.0455 557.7587 553.6992 552.363 552.5663 552.53 551.3788 547.5143 544.0464 547.0586 556.9213 558.9393 559.3514 559.4354 550.3032 531.6321 513.8675 499.4779 489.3786 486.8435 481.6943 472.905 465.7595 459.0043 454.0668 446.5186 440.0593 435.3498 432.3229 433.3004 438.3311 450.1901 462.0323 471.0769 476.1371 483.7416 495.6779 513.3336 538.7728 555.4381 556.0428 553.9909 556.0644 559.7029 566.8018 575.4131 584.8613 595.9352 609.0151 630.8233 644.2195 660.2953 667.5862 665.6135 664.5732 
747.6323 773.0249 799.0519 825.0628 853.7974 885.3885 903.4186 924.3788 938.4426 942.2597 951.8926 959.1212 963.7541 971.4028 976.871 976.4688 972.2166 965.0918 962.1198 957.8384 954.1733 949.9089 944.7668 934.7245 923.213 913.5439 904.765 898.9465 891.7976 879.9014 870.7317 862.9691 859.3625 860.3947 858.8217 852.4629 846.5253 841.7936 835.623 819.8805 802.3561 787.9855 773.3131 753.0134 728.6008 705.2242 682.0739 667.9027 662.3069 661.1869 661.7416 656.5381 653.79 648.6865 638.3917 635.2915 645.0235 661.0458 671.1389 674.0964 673.2134 658.0151 643.4393 621.1591 615.7966 614.8558 620.0435 625.1426 631.1615 636.2504 636.9431 635.6157 638.3017 650.0539 667.0903 678.1534 673.1668 657.3381 639.3507 626.5754 624.3714 639.1618 665.9059 700.0046 725.6678 740.7183 746.0054 751.528 763.95 785.0587 813.2278 838.9439 855.9252 874.7533 893.4016 917.275 926.5162 927.6887 929.2844 929.7271 938.2886 -9999 933.7843 934.3316 940.819 924.6551 909.9616 886.7048 854.8528 824.98 798.7412 778.1723 758.6489 743.3123 731.8041 731.9855 735.6467 729.5174 717.6979 709.0074 709.4545 709.4703 705.86 693.8965 677.4724 654.2719 629.2662 605.5757 579.7348 566.6553 564.1528 560.3878 560.4724 564.1216 567.9943 574.4058 574.4038 573.53 573.0179 579.2096 582.0601 576.3837 575.5262 574.9908 574.422 569.6898 561.9627 560.5811 560.7548 559.8821 550.9757 547.7819 550.4843 547.7205 546.2234 551.1003 554.7379 559.1451 558.064 548.0942 526.2271 507.0645 495.9695 491.5346 496.162 495.0851 487.3956 478.6526 467.819 458.4418 452.5897 447.0793 441.8583 440.4562 439.9769 441.582 450.3344 461.2455 471.3879 480.4239 486.2714 495.4322 508.1006 531.0031 546.7328 547.795 549.6366 554.2385 557.9609 562.1835 571.4805 584.2831 594.8752 608.1157 629.3113 642.0553 660.2825 670.2482 669.5059 667.0294 
712.707 735.3947 760.6973 790.9627 824.3289 859.5287 879.5989 905.3416 922.5478 933.5518 948.2264 956.6445 961.6791 970.3425 974.4661 974.2281 974.3134 970.2849 970.4241 966.5141 962.5245 954.2881 944.1489 931.3604 920.6419 914.2174 907.0556 898.4993 888.7975 874.7994 866.133 860.4445 858.7997 864.655 869.5458 866.7248 863.1182 857.1368 846.7382 827.3265 807.5203 787.7079 765.5501 742.9089 720.1317 700.3427 681.6978 671.9825 668.4537 666.3201 664.129 658.7062 655.6012 648.9669 637.5289 635.2911 644.5563 659.8928 671.6849 674.4288 672.7128 658.4785 646.9366 627.8069 622.5956 626.1527 633.6569 641.777 649.3296 650.6923 646.5372 645.3214 653.5741 666.9078 685.2155 694.6099 687.2504 669.8543 649.6705 638.4526 631.2511 654.0229 688.2108 729.4063 750.5023 756.145 757.8185 762.3036 777.851 797.2278 825.3587 856.4435 878.6378 902.5329 926.1694 945.0546 954.0355 951.1978 946.0928 938.9305 928.9348 916.1971 907.7133 908.7632 911.3477 899.5487 888.7206 872.4924 849.45 822.0403 798.3564 778.533 758.5585 746.0482 747.1904 750.0313 752.7678 749.3273 740.4656 732.9061 731.353 729.1129 724.082 708.1188 684.1688 656.8766 626.3785 599.303 573.5925 560.2062 558.5648 566.6894 577.0492 583.0375 582.6226 581.6346 578.23 581.183 583.7511 588.7625 589.5258 587.6799 583.8132 581.5105 581.8261 574.4092 568.3257 564.5779 563.5703 558.9965 551.8906 549.2198 552.2993 547.9469 543.6866 551.8036 559.5323 563.678 558.3127 546.0938 524.2271 508.212 501.798 502.8171 511.7168 511.0724 501.2453 491.6615 478.2391 464.3048 457.3833 453.2421 448.7777 445.1865 444.0927 446.0432 451.3969 461.2218 473.7347 483.1563 492.3137 497.1481 504.4453 522.0491 530.5398 535.6433 541.0278 544.0818 547.823 552.5907 566.3468 581.4469 591.9014 608.208 631.6244 645.4393 663.2839 674.391 674.597 670.9708 
677.3461 698.0803 723.0734 754.9562 789.9459 826.2081 845.9559 876.6273 899.6782 920.2116 938.5668 949.1871 954.8749 964.2052 972.1061 974.504 977.0638 975.4019 975.9745 971.1235 968.4322 961.3135 950.213 938.9547 928.7367 920.1425 908.7062 897.9856 886.8655 872.2158 866.0244 862.7986 865.8205 867.7859 870.3049 868.3909 866.3323 858.014 840.4836 818.9188 798.101 776.7559 754.2096 734.3011 714.8068 699.8323 684.9402 675.882 670.0034 664.4121 660.1447 655.2328 651.7161 645.3553 636.7489 634.0506 639.3358 650.9071 662.6871 670.2136 669.3253 653.9656 641.3276 632.3096 629.7661 631.514 636.3082 645.5391 654.3262 654.5067 647.6118 646.6846 657.3546 677.4052 696.9613 703.3934 691.9489 674.1453 656.9858 642.9427 635.0101 659.6334 698.4412 739.0285 757.5198 761.8752 763.6624 771.9654 792.5311 815.5732 850.2687 890.3876 913.6562 943.8813 972.3635 988.1421 980.2567 960.8326 942.6464 925.7178 907.8369 890.2655 875.3327 870.7173 878.0261 880.3936 871.2411 859.9896 845.6418 816.9453 797.6232 779.2836 760.0999 749.6921 753.7609 766.386 772.5923 770.711 768.4073 761.2227 752.8042 745.4651 736.2939 715.2136 681.8729 650.4216 622.2159 592.5358 569.7908 555.8968 555.4652 568.6928 584.7687 591.221 588.7029 586.2258 584.3069 587.476 589.4925 585.8796 585.6417 584.1617 575.7989 578.9949 583.3953 581.5139 577.5043 571.4836 567.1934 562.1627 553.666 547.931 545.0402 546.988 546.6591 552.1292 560.8002 567.1945 564.3479 547.9148 530.0817 522.6593 517.9404 516.4367 522.2363 521.3751 510.9006 499.6777 485.1582 471.7596 463.905 459.5883 454.513 449.0409 448.7628 451.5493 453.6175 459.0874 469.5451 478.5335 488.12 497.2398 502.4602 515.1801 520.2995 525.2499 531.7646 536.1031 541.0707 550.295 567.0822 582.4059 591.736 605.2585 628.0483 639.1667 656.1195 668.361 672.3605 671.8931 
643.1566 661.1722 683.8376 714.4668 749.0291 784.7327 806.4311 839.6658 865.7164 891.7332 911.2604 920.8685 931.7252 946.5765 957.3531 963.2701 969.4011 972.1069 975.3032 972.7001 972.0604 967.2728 958.1795 950.9037 941.9161 927.0693 912.9654 900.1879 887.9169 876.2252 873.9131 872.308 870.43 867.0718 865.3773 860.6332 854.544 842.1375 823.7203 802.3713 784.1381 766.0578 746.4648 730.3555 715.2972 705.9857 692.3163 680.6234 670.366 661.3381 655.3182 652.0226 652.0409 648.2156 641.5854 636.2932 636.7759 644.2443 655.4357 667.1768 673.0002 656.4411 646.2657 639.6841 637.121 635.1774 635.4949 641.2816 648.8443 648.2474 642.2773 641.7087 654.6967 681.3707 700.1961 704.7781 693.6957 676.4553 658.0327 643.3384 643.0847 667.7192 701.7645 739.5543 757.931 768.9294 779.1483 794.5098 821.5076 853.3929 891.0012 930.7928 962.3185 990.4638 1011.568 1004.719 978.235 944.2399 914.3726 889.5768 871.8743 855.6604 847.2734 853.1339 871.3009 882.7781 872.2261 860.9705 836.0738 811.4445 794.0127 771.2618 755.4843 749.6334 755.671 770.054 784.1591 789.3049 790.8833 781.2761 765.3602 749.636 729.7019 701.6249 670.0181 636.8531 610.9647 584.1418 563.1243 550.1894 553.5603 565.7789 577.0398 583.4439 586.5347 588.6091 591.8663 597.5477 592.9407 584.2025 580.9756 581.2951 575.033 576.6368 580.0726 579.8618 576.8682 574.4288 565.7025 560.9705 558.0762 555.9586 551.7261 548.9471 547.1108 549.7322 559.29 570.42 574.6221 563.4531 550.8931 547.2552 538.6577 533.9842 534.5861 531.5285 518.8401 503.1971 485.1953 471.6159 461.5527 456.5676 456.2376 457.8126 460.9038 460.0293 458.7813 460.8332 467.009 474.1978 483.5579 491.098 498.059 505.6478 507.1066 511.8107 520.441 527.3826 535.4856 546.6653 561.1383 576.2846 588.9926 600.0192 618.5338 627.1422 645.1006 662.8832 673.6426 675.5497 
609.4623 626.1235 647.5322 675.4703 706.8893 742.279 767.3157 797.4183 823.0437 849.6188 870.0881 882.4335 897.4421 915.559 928.0319 936.4894 943.9285 951.1668 957.8286 959.8793 961.9045 961.6069 956.6972 951.1515 940.6423 926.0735 913.9458 904.572 895.041 882.7276 878.7579 873.7325 866.2055 859.8649 855.8455 846.5997 833.3489 817.0459 800.7004 785.8792 773.2194 758.7025 742.9888 731.1859 719.6663 713.2839 698.7488 683.6122 669.96 660.5108 654.5425 653.461 654.9786 651.1974 644.1204 635.911 634.4991 642.7864 652.1482 663.0157 668.2767 658.415 651.4254 643.3349 638.0078 635.1636 634.2269 637.6408 641.116 637.6196 634.6177 636.8764 653.5574 684.0083 705.5377 712.2104 698.7786 682.7451 665.4227 651.5663 654.3909 674.2115 695.4866 721.4686 756.3427 777.3401 802.1833 830.5281 863.4468 902.5348 944.4492 982.3651 1010.246 1024.084 1017.448 989.5479 950.7508 909.6921 873.178 849.4769 835.5424 829.9615 836.7498 856.5404 875.2996 884.7097 874.8348 857.2427 829.7944 804.428 788.1261 769.0653 760.2023 756.4614 759.0627 766.5248 780.0324 789.5913 794.575 782.296 761.3375 738.6987 709.9551 675.9761 645.0179 617.49 595.9179 577.4603 560.9863 554.0117 553.0341 559.2437 565.6525 572.6823 585.271 596.7816 602.7004 605.2901 598.2206 587.6761 578.3369 575.4417 568.9871 570.8904 572.6035 571.8345 569.6226 568.8128 565.4807 559.41 559.4095 558.866 552.3618 549.9177 548.0394 547.2307 555.3754 573.2903 586.8241 582.1182 566.9336 560.5639 550.8402 550.2457 552.7567 549.1423 532.6683 508.0821 484.9729 467.9099 455.8761 451.7327 457.2687 466.2302 471.0112 468.3051 463.5876 463.1588 467.5403 472.9555 480.6218 483.0213 486.7087 497.6447 497.6007 503.0728 513.658 523.0033 533.5622 543.8214 556.0497 570.2212 584.5204 594.5689 604.4393 610.1513 632.0248 657.6531 676.6734 678.5269 
581.5905 598.3225 619.8116 647.37 678.0267 715.2365 743.0891 765.1812 782.9523 805.4584 826.4742 841.1364 853.1644 867.4742 877.735 890.6133 901.8046 912.4601 924.3915 931.6553 937.7152 940.4617 939.9571 936.1393 926.2458 912.7773 902.7588 893.7999 883.4575 869.9379 860.5808 850.6694 844.2206 842.6582 841.921 832.121 815.1456 796.6188 782.7697 772.8344 763.3215 751.0094 737.8369 729.2321 722.3466 716.0169 700.3866 687.0511 675.918 666.897 659.7404 656.0064 653.8425 652.2705 647.0335 637.9489 635.6277 641.7006 648.988 655.2687 658.9556 655.6355 650.188 637.0901 631.1583 630.8782 633.964 637.2928 635.0386 630.1378 631.1637 636.8767 654.5692 682.468 702.7243 713.5377 705.6493 693.46 677.2076 664.9242 667.6429 683.8721 695.3751 722.606 760.6423 798.9437 841.2786 877.8359 909.355 948.6086 985.2083 1014.499 1025.451 1011.731 980.6826 943.6854 904.2704 865.7781 833.1139 811.4786 802.272 803.5438 817.2942 838.7752 852.9589 856.5088 850.5031 838.5248 821.1274 799.5784 787.6945 772.7058 764.6352 759.4092 757.7662 760.6745 766.3195 771.1544 774.1445 763.7559 745.5541 721.4807 692.1311 659.2658 629.5434 608.0744 592.3904 582.2469 568.1462 564.3615 564.8342 565.2382 566.1393 572.6777 587.0666 598.4176 600.2919 600.3298 595.1117 586.8876 576.0298 567.1244 556.0132 554.7776 559.403 564.3458 560.6219 555.8091 552.7544 552.3414 547.7769 547.2068 544.0796 540.6977 542.2848 543.8571 554.4794 579.2805 598.6704 598.4166 579.1676 565.5108 554.9939 555.4659 555.8591 552.8488 542.7735 519.6258 490.4554 470.7762 457.1242 453.0554 461.2446 470.8576 475.3142 476.0813 472.2508 470.3981 472.1254 474.3794 475.9549 475.9797 480.6839 490.5389 493.8523 498.9506 509.5388 519.1342 529.3314 539.1742 553.2245 570.2542 582.8382 589.6706 594.2328 596.9028 619.3145 650.9247 671.8364 672.3719 
563.7664 581.4355 604.3036 632.6703 662.9634 701.2044 726.7792 739.3934 754.7541 774.3057 791.1779 803.051 813.1842 823.3486 830.0002 843.0092 859.2634 875.9761 888.8027 895.6442 901.4583 903.5345 905.9958 906.3712 897.8763 887.5254 878.7153 869.0579 855.712 840.9486 827.8014 818.4969 818.0922 821.2034 822.0921 814.5619 799.8694 785.0517 773.1223 763.8387 755.4986 745.8483 737.127 731.7211 727.2191 718.0013 703.0359 695.9344 689.3334 680.2622 668.767 660.3926 655.0286 651.6063 645.4224 635.5865 629.8304 634.1412 639.871 644.3444 646.2707 646.0302 644.3577 632.2071 626.853 628.246 632.3987 634.6006 629.8794 627.0085 631.0283 637.666 651.3168 675.4269 696.3813 710.9182 707.6545 698.8227 689.4574 681.2316 686.5524 701.7548 709.2216 737.2319 780.452 826.039 868.0153 896.6151 932.3167 967.3274 996.5161 1002.793 987.6444 961.3023 925.9493 888.4019 853.9752 823.3792 797.0412 777.2133 770.2396 778.1616 793.1577 811.6356 818.9433 822.2242 823.9202 821.0765 812.8231 803.5579 789.0679 772.9205 760.7895 755.0761 755.7672 759.8793 762.1529 759.7552 753.2966 740.374 722.5085 700.5413 677.0579 652.0123 629.4078 612.7761 602.9028 592.2617 581.134 579.0651 578.2169 574.1958 571.6774 577.6476 587.5542 594.962 591.2535 588.0502 586.8336 583.1818 575.6398 564.3943 549.1295 541.8499 548.5881 556.7367 555.246 553.2686 548.6371 549.1525 544.4917 533.7969 525.9108 529.0925 536.2185 541.94 556.3825 583.0524 601.7686 599.4424 577.3968 562.0279 555.4747 558.2315 557.0455 551.1166 539.7016 526.3172 497.8625 478.3983 469.2717 468.7321 473.4184 479.9059 485.4602 486.4818 483.0046 479.9014 476.5582 475.5591 475.7995 476.2092 480.8641 490.1872 493.5385 500.9788 510.6168 520.9781 532.4931 542.2795 555.4183 569.5138 579.4359 585.9606 590.4319 590.0076 608.0857 635.4312 651.7241 649.3632 
556.8021 574.865 598.0477 627.2745 657.3446 692.8525 712.7239 720.818 737.0607 755.1301 768.4255 776.3602 789.2172 802.9723 809.9522 824.6279 841.4811 857.5889 868.2065 871.2551 871.595 870.8129 872.1486 873.4503 869.4448 864.5341 853.399 840.6846 823.2441 810.0734 801.296 799.9761 802.1368 802.8864 804.7147 803.2476 795.7363 785.3303 772.779 761.6924 754.8411 749.0818 743.6305 737.8039 731.1158 721.499 710.1046 705.4515 703.3278 696.3371 683.9168 671.8445 664.0142 655.4471 648.2751 637.4821 627.4811 625.9827 626.6888 628.894 631.4831 636.3943 641.3729 635.4952 632.1393 629.7401 631.1204 632.4553 629.9763 628.4542 630.608 633.5895 641.0693 663.155 687.1776 702.07 701.7083 701.4639 702.4265 705.7745 714.2693 718.0755 726.5859 764.8701 810.2729 849.6287 872.5897 892.5272 922.617 945.6239 953.5636 940.1249 915.9597 889.6739 859.7145 833.8033 808.8613 786.986 764.284 751.5571 749.7156 759.9882 769.5421 777.863 785.1433 795.9904 808.566 814.0706 813.5952 804.574 785.0615 763.2254 748.4408 745.8696 750.7925 753.2504 751.5371 747.097 736.1687 720.4548 704.0135 688.3754 675.0304 654.2243 638.3246 626.4933 615.5332 602.5894 590.686 587.6135 586.2656 580.8026 579.5752 581.2396 582.4144 579.1006 572.9974 569.6161 566.9858 565.8134 563.0573 557.8071 543.8036 538.9736 545.0936 549.9705 550.3802 553.2955 554.1224 549.2492 540.9184 531.3918 524.4072 524.5974 535.3384 543.222 557.1967 572.7539 588.391 587.6852 576.5711 564.5026 557.782 559.7847 554.108 544.632 532.4231 521.4857 506.7531 484.2281 477.8377 478.3598 479.0966 481.8638 486.9828 492.118 492.8521 488.3803 482.7856 481.3202 483.4701 485.9806 488.7007 491.8997 495.0961 501.8571 508.3455 517.6045 529.8593 541.1507 556.3118 570.4608 579.9442 585.4473 591.0377 588.3264 598.0527 614.6796 625.7621 625.7272 
555.7809 574.6954 597.5729 625.5078 653.5953 684.9804 698.0179 704.2438 719.521 735.3903 748.137 757.2089 773.5344 792.7006 804.4866 821.0834 835.8536 844.963 847.8692 845.2387 841.9768 839.1303 840.1857 841.0113 837.7299 833.5928 820.4492 808.184 795.0072 789.4722 786.3214 787.2447 786.2217 784.9026 789.7729 795.0822 793.1005 785.962 774.2994 762.9667 755.8416 750.8516 746.7272 739.0955 728.9724 722.8284 717.621 713.061 713.845 707.8713 697.2679 688.3917 680.0659 663.8398 652.6791 640.5087 627.6713 620.9078 617.8206 620.3846 626.9177 640.7342 653.668 647.289 641.6187 632.2535 631.3252 629.8873 629.3197 629.4131 629.4963 629.3641 636.9096 660.5402 686.0057 699.6807 705.8167 714.4586 723.4266 738.0481 750.73 746.7142 748.6671 773.4786 816.0831 847.3464 862.1339 883.2931 891.1722 891.9498 879.8868 860.9496 839.4813 821.7744 808.3983 795.9232 777.6996 757.2877 736.9888 730.4417 733.0342 744.2426 755.0375 764.4462 776.3419 788.0129 796.2189 797.5681 796.5975 784.9452 767.7473 746.4897 732.6556 728.4901 734.4059 733.6927 730.2077 724.4804 717.4766 703.1282 689.8899 678.0314 668.8195 657.4216 647.2704 635.1809 622.9876 607.7855 591.8646 585.5162 583.4821 580.5777 579.4621 576.2122 570.8385 563.9318 558.3695 554.7095 551.1484 548.6508 548.3815 548.0638 541.3508 542.0559 549.1629 547.1612 547.896 550.7189 548.4089 539.7525 529.6794 519.1411 514.7852 518.8569 532.3356 542.3275 551.5092 562.7074 575.0239 576.5226 572.7227 563.6622 555.6115 557.4568 548.9762 536.8585 526.9011 519.5535 511.4328 498.7838 492.9977 486.9569 479.8584 478.1177 480.5854 487.5375 490.4874 488.4697 487.6616 488.243 490.4391 491.4966 493.9888 496.0422 501.5558 510.1725 516.0307 522.6761 532.8226 544.1889 558.3713 566.6659 573.1053 580.254 589.6298 587.0381 588.4118 596.1294 607.9265 614.8137 
559.9373 580.0024 602.61 628.4498 654.9597 682.5663 688.9229 694.8747 707.454 721.0605 735.5889 749.1837 770.1073 796.8214 813.1159 825.593 833.66 835.7896 831.8557 826.7983 821.958 817.0363 815.8045 812.8058 806.3206 802.9254 794.5831 785.1189 777.7022 778.2012 773.1285 767.9169 764.2586 764.9003 770.8624 775.4871 775.1624 769.7885 760.821 752.4796 746.4118 742.6572 739.6315 733.204 724.9754 719.8622 715.8256 712.2297 713.4557 707.2656 698.9832 693.1122 683.4731 668.2222 653.7858 638.4234 624.1456 615.8294 613.8672 618.1099 629.7891 646.6742 661.7135 656.1868 649.9409 636.666 631.9036 628.1324 627.2689 627.5317 626.855 631.4744 645.5247 673.1816 702.2855 710.1691 716.6968 726.9296 741.8295 761.49 770.1938 767.3344 769.4348 787.0903 810.422 828.9683 840.4614 847.5716 837.6821 827.7532 813.8306 798.2158 782.8975 774.2693 769.3211 763.3331 750.373 738.0831 722.2513 721.5535 729.1966 743.8019 759.7685 770.1916 775.9426 775.0267 772.2167 768.4307 763.7333 754.4926 737.231 720.2324 708.1202 703.2799 706.9426 703.4474 700.0599 694.7283 690.4082 684.8815 679.8094 673.7767 666.6589 660.0861 651.9684 641.0529 628.6389 614.4873 596.5248 587.5404 581.0613 577.1407 573.4194 568.3375 560.1948 555.5372 551.8275 548.7537 547.7952 544.0421 540.7862 540.7268 543.863 549.8414 549.1783 541.9354 540.3904 540.3069 535.701 526.535 518.3002 513.606 512.4432 517.8405 527.2614 537.8967 545.9764 554.6327 562.7342 565.0393 564.4091 557.7022 551.6946 554.7089 548.001 541.6301 537.2954 532.8364 517.8004 505.3618 502.9023 490.6386 477.995 475.7269 479.7495 485.9419 488.0974 490.4283 491.1328 494.1289 493.7624 492.799 496.4412 499.3435 505.5865 515.8337 524.2492 531.9288 541.7719 552.2296 562.0604 566.4742 570.0298 576.8752 588.7411 583.2855 580.3856 586.0309 603.3154 617.225 
567.0276 590.33 616.2576 643.0489 666.9767 690.5331 692.6295 698.2629 706.5272 717.3901 735.5972 754.6807 777.1289 799.2291 816.3528 821.985 826.9109 825.5156 818.2439 811.559 807.0999 801.4158 797.4323 791.5522 782.9 777.935 771.4174 763.7539 760.1403 761.4249 755.7321 752.5053 752.4031 757.3066 764.3981 768.2944 767.5209 761.6501 753.5244 745.3472 738.1598 734.5798 732.008 727.8127 722.5958 717.4896 710.3035 706.3668 707.3317 701.1483 693.7361 690.6724 683.4064 668.051 651.1688 636.1342 623.8422 615.9432 613.8167 618.6129 633.1542 644.4443 650.1177 649.4581 642.7023 634.5096 632.2011 628.606 626.1745 622.0533 622.7647 636.0913 659.4746 689.9389 719.845 723.9078 729.3935 736.8718 753.7507 776.0927 779.4143 774.5535 776.0018 785.5484 789.9397 796.5241 800.5448 797.7953 781.4682 766.1262 758.4954 756.7599 750.9891 742.2731 734.5356 729.8395 723.3676 721.8054 713.9304 715.2397 727.3076 744.4502 758.209 764.1415 762.8725 758.662 756.4614 750.5715 742.7845 733.1746 721.4872 704.8928 690.9249 683.8437 681.1216 679.1382 676.2645 672.9582 670.8113 674.9366 676.1984 675.115 669.8462 661.7582 648.9298 640.1473 632.8663 620.7338 605.5422 590.0398 578.5746 568.3007 560.9442 555.9082 555.5519 555.9719 551.5295 544.1513 540.9136 535.6035 532.217 533.9457 538.1437 545.9131 537.9839 533.704 537.4283 537.1077 528.554 519.5689 516.5786 519.9033 521.5109 524.0547 526.9332 534.0513 541.8161 547.9093 552.93 552.9651 553.7595 557.751 550.4756 552.5339 552.1298 552.1376 552.2069 551.4265 531.3911 513.008 499.8749 482.7627 474.3835 477.9049 483.1924 485.3066 484.7703 490.07 492.9152 497.7398 497.361 492.3265 492.5486 495.6696 503.7548 514.7039 523.6861 534.7819 543.7801 551.9196 558.8079 561.8606 564.6609 571.7259 588.645 582.1376 577.4514 582.5864 603.4795 622.0546 
572.0073 598.4315 627.7712 657.379 682.8975 705.2545 704.5388 710.3466 715.6895 726.6436 750.2946 772.2442 788.2784 801.1442 812.1187 811.8082 817.8513 816.2237 807.4645 801.8331 799.366 792.5518 784.8222 779.7323 775.5817 772.8006 768.3666 760.934 757.5783 756.6915 752.6133 752.213 759.5474 766.7849 773.9394 777.4607 775.4224 767.1167 756.7538 748.354 742.5012 739.1733 737.2193 733.8594 730.2373 723.5681 713.3432 708.2175 707.5854 701.3122 690.4288 684.4073 677.5016 666.7227 654.0975 639.829 626.6259 618.1407 614.551 619.7992 631.602 637.7469 639.054 642.7838 640.0446 638.9299 639.3748 636.2253 631.7375 621.6329 619.9067 637.4885 666.4634 694.951 721.0762 728.2471 732.6126 738.2809 755.207 772.1967 773.533 768.1642 761.4973 762.3791 759.5905 761.9423 757.7754 747.8168 731.5889 718.226 716.7498 719.4885 720.3638 713.7736 708.0103 706.7402 707.8879 712.3347 713.1478 719.4998 732.6643 743.1249 747.6493 744.4904 740.7869 741.6228 745.761 742.4803 734.1292 724.5288 711.1267 693.8373 679.1652 670.8926 669.155 666.2712 665.4315 664.1199 661.4722 662.343 667.5377 671.9234 668.6082 660.1118 649.79 640.8453 633.3616 630.022 612.6447 589.8204 573.7719 562.8046 557.4563 553.8253 556.5051 552.9798 543.5092 539.4626 540.2033 536.3871 537.0513 543.1117 547.9633 549.604 540.5786 535.7753 539.6524 538.299 530.696 524.0592 523.5144 528.4421 532.1175 532.776 533.415 537.4495 543.2731 547.7447 550.4175 552.0352 556.1289 565.5058 564.2369 564.105 561.0243 561.4208 561.0976 555.3934 539.0854 517.2752 494.8738 476.5954 473.3609 479.5691 487.0054 488.215 489.5204 493.3073 496.1729 499.9842 499.3656 493.8354 492.2603 496.1565 503.5962 516.2676 525.4034 534.9781 540.6912 545.1321 553.0222 559.5918 565.9996 574.0652 590.613 583.7034 575.4263 576.3951 594.2922 611.7256 
571.4196 597.7457 630.2053 664.037 693.7242 715.3183 713.0564 719.9152 726.1547 740.5911 767.9363 789.9644 800.683 804.4548 808.0988 806.7722 813.0015 810.027 800.1321 797.421 793.9989 784.7 775.2819 773.5192 775.1373 777.0574 773.6686 765.7676 760.8557 761.6725 763.0055 766.2827 775.7654 786.8505 794.7426 799.0795 795.6171 785.1473 771.8452 763.9813 761.6846 760.0538 756.8121 752.6056 746.1296 738.178 729.0521 722.6352 718.5298 709.6129 695.5266 686.1155 677.3519 669.784 659.1766 645.8993 632.3473 620.4855 615.2158 615.8694 623.3941 626.9003 627.1431 631.7703 636.3995 642.1512 645.321 641.5916 633.7321 623.9026 623.3389 644.6931 676.9157 703.2379 723.6457 735.9344 740.1317 748.4312 764.2745 766.575 759.2205 747.4105 736.6967 733.1053 731.8088 731.946 723.1085 707.5099 695.212 692.2017 698.3882 705.4907 707.1394 701.6265 696.6631 701.0362 706.0676 710.4093 714.3162 721.1019 729.0181 731.5302 729.7995 723.9777 722.2593 723.8303 731.0065 735.1564 727.8079 719.1325 705.9063 686.5455 672.553 666.0419 664.1973 666.6869 666.8986 660.4746 652.6684 654.6626 662.4948 670.7678 668.4172 665.7791 652.772 646.8744 643.0945 634.899 613.3167 589.4996 572.4664 566.8503 564.2981 563.5392 562.2193 551.7276 544.2769 544.5612 546.6238 547.3726 550.742 560.4193 559.6959 555.3345 546.0792 542.7242 546.1162 549.7924 546.3705 541.5718 539.4883 544.1759 552.6517 555.9021 553.4861 553.3765 553.7408 555.5242 557.4554 558.9471 562.799 570.6419 574.4654 575.6572 569.9658 567.1917 563.1758 553.4122 542.3818 518.5882 494.9952 478.4106 475.5864 478.4637 484.5276 487.9285 493.2437 497.7652 502.5661 506.2063 504.1583 498.2379 495.5895 500.6749 510.2968 525.3907 532.2471 534.8754 537.5366 539.7726 546.621 556.8575 567.4932 577.0821 590.5211 581.2439 570.4218 566.5984 576.0311 586.1644 
567.8771 589.4203 621.3782 658.6724 693.9067 716.6572 715.8546 723.1625 731.9399 748.6013 775.6385 795.79 802.4391 802.3475 805.0579 806.3574 807.5992 803.0132 793.5005 788.2655 782.9565 773.9847 769.2045 775.0219 784.3464 789.1894 784.9352 778.7371 777.2482 781.5137 787.2822 793.4507 802.2518 813.3267 823.3206 826.965 821.6997 809.2271 794.826 788.0244 789.8878 792.1779 787.9707 776.2028 767.1265 759.153 748.7119 738.9641 729.8271 717.6451 705.0564 694.7812 684.5981 676.1765 663.8405 654.2803 643.4554 628.7379 621.8109 621.5507 624.669 624.8732 626.0376 628.7894 634.746 644.1711 648.346 640.8687 630.5886 623.8906 625.9957 651.3698 686.7885 711.6874 728.0657 743.0146 752.2957 764.7719 767.5748 758.5629 742.1002 723.6104 714.6782 710.2985 706.3777 706.9032 700.1321 683.3035 678.0242 686.0374 696.0201 703.6172 706.8502 705.2501 703.7748 708.4437 709.3813 709.9454 716.5093 724.3952 727.9497 724.1227 718.2863 711.6442 708.8363 713.3151 719.9635 726.2484 718.9821 707.7899 699.2535 683.6664 669.5601 661.659 662.5721 669.7017 666.5447 656.2667 648.9453 653.6036 662.1081 673.228 674.3537 679.1974 661.7794 652.5257 646.9595 636.4675 609.415 590.5949 579.4029 574.9319 576.5726 572.6941 565.0716 559.1973 557.1425 556.822 558.2946 562.0485 568.7773 578.4532 578.3451 572.2101 564.8663 563.1943 564.8832 567.8041 566.4877 563.0146 560.4534 564.0231 572.2668 577.0797 576.1259 576.8806 573.9365 572.056 572.4687 569.4763 563.74 561.8004 567.8182 570.4122 565.1013 560.4966 554.5768 544.3402 532.0022 512.2406 490.9358 478.7018 478.0347 480.7942 485.4279 492.0307 498.6948 504.3214 512.4835 517.0612 514.046 508.7996 506.6612 508.9061 513.3405 520.9927 525.69 529.1773 531.8881 533.1707 538.9436 548.2711 560.866 572.2877 586.9898 580.0881 570.452 563.341 562.1129 561.0366 
564.5878 581.3639 607.3697 643.1404 681.0331 703.8298 707.5236 717.3506 728.0068 741.8861 760.9843 779.4478 789.1923 794.6595 800.5847 800.238 798.9048 797.0983 787.2371 783.2309 781.0159 774.0307 775.5663 787.0934 803.9042 811.1346 809.2372 806.8823 808.7895 815.3821 823.9733 828.6229 828.9576 834.9923 842.4832 843.4427 835.0314 823.5709 813.8863 812.5497 819.9791 824.7571 816.869 804.0314 794.8957 787.1945 773.5088 759.4336 744.5204 729.8926 717.6171 706.6008 697.8181 687.7053 673.2272 667.8447 659.7075 647.6666 636.7375 631.7042 627.5601 627.3714 627.3326 625.9328 629.0107 635.7237 637.7153 631.3553 625.7672 622.5261 630.1465 657.6899 689.5732 712.074 732.3159 751.3604 766.1071 772.5905 763.7769 743.847 724.0801 706.7465 697.0278 688.4023 684.9185 687.1085 685.2853 674.9136 675.9113 681.4713 689.8392 700.8645 710.5372 714.2188 712.4142 711.9592 713.4953 714.1412 716.734 722.317 724.8212 717.1843 706.1793 699.5568 699.7311 702.8134 704.2612 707.4999 704.8085 698.4589 690.3115 678.308 662.2905 654.1038 658.9783 665.92 659.3661 644.7975 640.0926 649.0429 662.7855 671.696 670.399 673.952 667.1651 652.8782 641.5266 621.3462 604.0737 589.65 578.2118 575.0991 578.2029 577.7344 576.3964 575.266 576.618 578.7017 581.47 585.8671 591.9355 600.2489 596.5237 592.4175 588.2117 588.2858 591.0485 589.2582 586.2706 585.2918 584.7542 589.0928 594.8886 593.8606 592.6997 593.7006 591.8608 591.2155 588.552 579.3616 568.8113 559.6431 557.4639 555.7878 554.015 555.6393 552.9188 542.4541 528.2997 510.8127 491.5449 480.7472 478.8085 482.5522 488.2042 496.7694 505.6043 512.9802 521.4134 528.3232 526.8935 521.4951 518.0944 519.4012 519.6813 521.156 524.8186 530.1494 533.4005 536.2488 541.3123 548.1859 559.1943 571.5238 587.6399 582.5851 573.4918 563.3535 554.9034 545.2772 
561.7404 576.2225 596.7277 625.6923 660.7967 682.6671 692.6302 704.9668 716.5385 725.9105 734.2552 751.5424 766.283 777.6789 785.0968 782.0195 780.7086 778.9529 772.9633 778.5299 778.7679 775.0627 784.7815 802.2705 821.1069 828.3449 833.6389 837.8652 839.3803 843.7755 851.1334 853.6473 848.1804 845.0627 845.4156 843.6992 837.5168 833.6137 833.2451 834.7897 839.3956 841.6302 832.7138 823.9967 816.2917 805.8785 790.5007 778.3256 765.7603 753.4349 740.0751 730.1115 720.3807 709.3463 694.582 685.3623 676.2993 668.0795 654.0938 644.7326 633.2057 633.5118 631.5698 625.3512 624.7517 626.1735 627.1248 625.6133 626.1069 626.7244 634.5238 656.3914 682.5355 706.4991 733.5053 758.9367 773.5267 769.8511 754.27 734.0829 717.3206 703.5013 692.1985 681.6057 679.0407 682.73 687.1498 688.506 691.2997 692.3955 694.4755 700.3304 705.1223 709.1699 708.3788 708.6524 709.829 710.0195 709.1928 707.1287 702.3924 692.7052 686.8905 687.0312 690.8616 691.435 688.7579 689.2018 696.3531 697.6765 689.051 674.8094 658.9214 653.0962 655.7643 656.6779 647.5415 640.1686 644.0641 656.2183 672.9633 680.3999 679.8071 676.1779 669.241 653.2499 630.1114 615.2163 601.8956 589.0804 579.2173 577.7191 582.4286 591.4495 595.1104 598.6381 601.6429 607.8101 610.7772 611.4213 614.2079 620.1722 608.8519 602.2358 595.0239 595.7017 601.3181 603.2128 603.5158 608.5825 613.012 618.529 618.4122 611.6489 606.9344 604.9849 602.937 602.0633 596.8138 584.2457 571.6932 559.4724 552.5556 547.8212 549.1083 555.8926 554.5698 546.3314 531.3127 514.7631 499.6594 491.2025 490.1735 491.0007 494.1884 501.1283 509.6291 517.6576 526.9927 538.2905 539.7245 535.5099 532.147 531.2315 527.5814 527.2963 529.5924 535.7167 538.7328 540.7079 546.4373 555.2257 563.8666 575.13 592.7269 589.2575 579.0015 563.7059 549.2505 533.6697 
559.3316 572.3071 589.5015 612.2668 639.5302 661.7783 678.4407 693.6362 704.9755 712.3871 715.8253 729.0647 742.7745 753.9773 758.7243 755.9172 758.5587 763.1375 767.4161 779.8477 779.1601 783.2989 792.5087 806.9643 819.1118 825.3508 836.8473 849.2756 854.2802 855.6181 856.3934 855.2922 846.1195 840.4648 841.0597 841.0132 837.5859 840.3826 846.5767 844.2764 844.5089 843.6024 840.0376 836.6667 829.8626 819.8148 810.6395 802.4731 795.813 780.6316 769.7894 763.9743 748.8907 731.9339 714.0424 697.8916 685.1345 674.5762 663.0885 653.5574 638.4642 633.2971 628.3579 622.028 619.8566 619.8489 622.8326 622.6603 626.4068 629.5763 635.5572 651.5533 675.9698 704.348 737.8118 766.5405 776.5148 766.5431 750.683 734.2443 721.9034 712.2202 702.8115 695.5189 685.8934 690.7508 701.595 708.3978 713.7244 712.7966 707.3887 705.097 698.7977 697.0332 694.2761 688.916 685.4342 687.4291 685.8057 682.2479 679.1667 674.898 674.3441 680.7768 686.4095 688.1661 686.4274 688.0581 695.4164 697.7745 690.7757 676.3811 660.8904 652.1252 649.228 647.7974 643.9108 644.2873 653.2809 667.5797 687.7535 694.4067 687.1093 673.1553 660.512 640.337 620.3188 612.2166 603.6857 595.6222 591.106 593.4092 600.7162 614.75 622.4945 624.5757 624.0054 625.8998 629.3467 630.9863 632.1357 636.8329 622.8057 611.9925 605.5877 604.0346 609.3088 612.595 616.0305 627.6727 636.9623 640.5464 636.9044 627.0082 620.1611 616.5092 612.4879 609.8475 601.9461 586.8622 573.8253 563.8367 558.1706 557.5734 562.4882 569.0625 564.5762 556.4101 544.3524 523.9044 504.3165 501.8476 505.9408 502.8643 500.9103 506.4566 515.4377 519.3706 526.9065 532.8304 531.6205 535.3542 538.4234 537.041 536.3524 538.8616 544.9982 552.3045 553.3898 551.7331 553.8867 559.1786 566.5779 574.9058 593.3234 589.3825 575.699 557.801 540.3537 522.0388 
557.6905 569.9378 585.4946 604.2396 623.4268 644.5923 665.7039 684.0742 697.2777 705.9941 709.255 715.1154 722.2975 730.8912 736.5839 739.0565 746.0695 759.5521 768.9645 775.8653 776.857 779.7325 784.4984 792.7909 792.1584 806.403 825.5091 846.1465 851.5585 848.1221 840.4172 838.1208 832.8698 832.1168 833.4678 832.8536 834.738 842.4436 848.5276 844.9402 839.8246 837.1333 838.8937 841.9454 839.4031 834.6965 832.7256 828.2473 824.3453 813.0181 804.2982 796.1083 775.9945 748.8906 731.2493 717.6418 700.3033 684.3979 672.8661 656.0639 637.499 626.6071 620.2498 616.0999 612.7371 614.8696 621.4592 624.8491 634.3093 638.9933 644.5695 657.8625 678.1168 705.9886 738.2266 764.2993 771.7932 762.4337 749.3713 739.8955 735.1161 730.6265 725.5482 712.3235 694.6891 692.1015 706.5383 721.676 734.1494 731.4589 713.2812 700.1854 692.5834 688.5985 683.0458 674.0565 669.4249 670.6443 670.3163 667.1218 663.2009 661.57 664.8002 674.8717 682.7943 687.3184 685.9161 684.7158 690.8548 695.8566 698.3344 685.4232 668.1906 657.0423 650.45 653.047 653.4156 651.0403 659.8386 677.8519 699.3509 701.3277 689.0036 668.8672 651.9141 634.1443 620.164 618.5316 612.5524 608.7249 611.7883 618.5394 630.2449 645.7894 647.889 646.0781 639.9249 637.8198 640.6906 642.7691 647.292 652.0104 638.0393 627.4403 618.3683 616.7083 622.5999 623.5466 627.7901 642.0483 653.904 656.0503 654.8961 644.633 634.8479 627.0697 618.4133 612.5803 605.8227 592.9681 580.1966 573.1874 575.728 584.6545 591.6468 596.4724 584.8011 569.9331 555.5981 534.7225 513.3794 511.1311 517.4952 515.2477 511.2424 516.1221 521.2272 524.7949 534.1815 540.7474 538.4424 540.0391 544.4402 545.5951 545.3314 547.7751 558.7916 571.1933 572.725 565.592 560.6378 559.1219 564.8442 572.1861 585.4078 578.9032 566.6672 550.2809 531.9473 512.8224 
557.2698 569.0659 583.9008 600.2788 613.2119 632.1171 651.7822 671.2437 687.707 699.8075 704.0641 705.0439 710.9473 720.2614 731.4063 740.9647 748.7401 761.9758 769.1229 769.015 763.9538 761.1201 759.2128 757.4869 757.8776 779.3612 800.3712 820.7349 825.4889 820.2588 814.5532 815.5618 816.1199 817.8826 818.0624 820.0535 825.94 831.9347 835.2665 827.3826 824.025 827.0149 836.1553 845.1627 846.4752 847.1068 848.3973 846.1377 839.8118 830.5841 820.2236 810.1136 786.4626 759.9546 745.8564 731.9886 718.3026 698.4544 678.1731 654.0433 633.3417 622.891 614.026 609.813 608.6071 612.0546 618.0095 628.187 632.87 638.1884 648.7894 661.6254 676.207 695.4927 716.8788 737.2424 745.9471 742.6168 735.808 732.4713 731.9617 729.4903 721.5509 707.9102 692.9423 687.5416 696.3111 711.7764 721.1332 713.524 694.7057 685.2835 683.7883 685.569 682.7525 674.944 669.4566 664.4756 658.6879 655.4678 653.0625 655.2276 659.9118 669.2618 676.7881 679.088 676.3742 676.9752 677.8233 680.1146 688.3449 683.519 673.4321 663.8349 655.8845 656.9735 660.9172 661.6852 670.9232 683.5806 693.7452 691.9215 681.3407 658.9369 644.7614 630.9759 619.3043 620.5161 624.0784 626.7829 632.7737 642.3379 655.2267 662.8644 659.8898 657.544 648.4845 640.674 639.0414 640.4761 647.9107 657.1389 645.5904 637.5291 629.5358 631.8058 637.1053 638.4098 643.5864 658.9557 671.7488 676.9565 673.1749 664.223 653.0919 642.6359 632.1666 626.1382 619.7007 610.7177 600.5756 597.9254 606.3282 622.8703 632.3883 633.5541 616.9161 590.8655 567.7769 545.7615 530.3413 526.0176 527.2245 523.2375 520.736 525.7389 533.5421 538.1078 541.2906 539.7147 537.3855 539.0605 542.886 544.532 541.4814 540.1692 549.2402 560.8144 568.5356 571.8967 570.9162 566.1234 567.2403 574.7518 588.7879 580.5355 567.3309 549.6823 529.005 505.1243 
559.4934 570.9568 585.6855 600.6823 609.9553 625.1987 638.4557 656.3466 675.4006 689.2965 695.3667 697.4958 707.4575 719.1412 730.0339 741.9714 752.2014 763.8945 762.9695 756.1898 750.1563 742.5026 738.7736 737.5376 739.1843 755.0493 766.4402 781.6685 789.2034 791.4602 793.6952 801.4642 804.0162 808.0204 809.5115 814.8155 821.807 822.029 820.7289 814.6315 818.4238 828.3284 842.294 855.2766 859.3987 862.1304 864.047 858.9981 854.9379 845.2361 825.7158 807.5741 787.2494 768.9908 752.6876 739.3328 733.989 709.6645 679.7416 663.227 640.124 625.2878 617.3923 614.0473 611.5974 608.2506 610.5065 619.8997 620.3868 628.0988 644.6319 660.1748 673.3032 687.3023 700.7983 715.9088 720.7151 717.4609 714.44 714.4361 715.7587 718.8558 715.5742 706.249 699.1909 691.8086 693.8185 704.9988 706.2333 693.3597 677.8322 672.1967 676.4367 684.8353 690.0903 686.3439 669.0648 662.2352 658.9932 656.9445 655.0671 659.2513 665.8834 677.8488 685.5103 681.7761 677.1821 675.666 674.5751 675.9365 675.2426 672.4985 669.3531 667.6998 665.6258 664.8006 666.3768 667.3123 670.949 676.0316 680.5243 673.7637 674.066 662.9041 650.0777 640.5208 629.7486 632.2457 636.2682 640.9434 645.0674 653.472 668.2516 669.6265 663.3924 660.2885 651.6913 644.8538 643.4198 645.2181 647.9758 653.7092 646.6685 640.4544 642.4559 647.7875 653.5452 657.6458 661.7865 668.9363 678.6221 682.5688 685.9723 684.7532 677.4947 666.0386 655.4062 648.0321 642.0172 635.4992 628.2324 629.6666 643.7078 663.9591 671.3312 667.9861 647.4463 618.1234 587.3656 559.0199 543.7955 535.7159 532.5965 527.7617 525.3191 528.1667 534.5384 539.8466 540.5984 538.0131 534.4718 535.0907 540.7072 544.6725 542.1066 537.5986 538.4043 546.8965 557.9105 568.5395 572.0946 570.5447 574.1057 582.5855 596.9712 588.1534 572.1888 552.3704 528.7101 500.7421 
564.1132 574.388 588.4031 602.5094 609.7238 620.2258 627.0301 641.8277 660.4957 674.9496 684.3945 691.9222 702.9445 714.3566 725.4683 738.6805 750.5456 756.8756 752.2163 746.5058 740.3472 730.1654 728.9188 731.5798 732.122 737.9537 743.1999 753.5872 763.1023 770.6216 777.6176 787.2916 789.3992 794.7122 799.5822 807.3821 817.2921 814.5936 809.3862 807.4206 814.5477 826.6497 839.2607 849.3771 858.6479 867.0667 868.7119 865.515 865.6429 853.5765 826.4008 804.9293 789.4141 772.3519 760.0522 749.58 738.1284 715.5068 681.0231 663.8502 643.8428 630.0367 624.9966 620.9982 615.4369 603.9891 600.6522 603.8502 606.848 617.9316 636.2236 652.8269 666.2301 679.4529 693.0563 702.4271 702.5069 700.3366 695.8708 691.0496 695.4775 700.1628 700.4219 697.91 694.2158 686.0319 683.892 689.701 688.9074 675.6577 664.561 660.9595 666.3275 670.5283 668.5021 658.6094 650.7867 655.6568 664.4115 666.0804 663.9805 668.3503 676.2708 690.5096 699.4943 695.4142 687.0822 680.1812 680.1433 678.4643 675.2499 672.6158 667.9212 664.9136 664.4261 663.4449 663.3218 662.1271 658.4958 652.2594 645.0834 639.3513 633.0341 629.908 625.1626 622.3179 626.0065 635.6718 643.8103 650.7938 657.8635 665.9274 669.6251 662.6561 653.5349 649.2586 645.3334 644.9554 652.5637 661.8386 660.8296 658.7606 651.8675 646.8151 651.1527 659.5399 668.0455 677.8682 683.6447 684.8771 690.44 698.1877 706.8914 708.2124 702.9388 695.6588 682.7361 671.0798 663.8451 659.4901 652.8892 657.9321 672.8845 692.4335 699.9782 692.2492 668.4681 628.8211 593.3373 570.4256 556.3107 545.7213 539.1215 527.8417 521.504 526.3918 536.4066 544.041 543.7576 540.5174 536.7179 539.1091 544.2971 545.4533 543.457 538.2266 536.2243 542.0768 552.0729 562.8722 569.3222 571.3435 579.6648 589.6941 601.9191 591.1894 573.8754 552.1897 525.4606 496.2664 
570.2463 578.9805 591.4507 603.7484 609.1398 617.9205 622.2847 632.8878 650.07 664.7023 676.7354 687.3362 698.1004 707.7478 718.7369 729.1941 740.1101 739.9344 736.2549 732.1713 726.9059 720.3207 717.9868 723.5212 726.9092 728.249 731.9698 740.1969 748.7618 755.936 760.0143 765.4241 767.9822 772.9703 777.0317 783.1897 790.566 796.2946 799.6777 801.1146 810.2788 821.3885 834.411 845.0942 854.9565 862.465 864.9721 862.8569 864.4817 849.5882 824.707 809.9649 799.6288 786.6868 771.3541 753.9454 740.1884 711.545 680.2886 662.5147 648.6759 637.9774 632.282 625.3741 617.6601 601.8476 594.734 595.5793 599.0356 611.6061 629.4096 643.3613 653.2144 663.5916 675.3129 680.4345 676.5602 673.205 670.0137 671.3289 675.592 678.5761 683.3942 687.0143 686.8311 679.7557 670.2648 666.9817 669.9798 669.9249 664.5313 662.8447 661.9741 652.3827 638.486 633.5779 637.4985 650.1608 666.3127 671.9297 670.0232 673.0482 686.3858 697.8824 709.4047 703.1285 686.8176 680.1855 683.0681 677.3257 676.2546 676.2949 670.1827 665.2145 661.1906 657.2852 654.1182 648.9937 639.7155 628.7573 619.5698 615.5186 609.6719 606.5639 610.6164 614.4929 622.9902 636.5306 647.1164 656.0065 660.0482 663.9378 658.5337 647.1697 639.944 635.117 632.9578 638.1229 651.1049 664.3826 667.782 662.7966 658.3879 657.1163 658.7433 669.6717 682.7552 693.7626 695.6712 695.9338 702.3032 716.0623 726.1979 724.7689 719.2405 713.9453 702.7556 690.5735 682.1906 678.201 676.6962 687.5269 696.5061 700.4008 698.0295 685.0779 657.9501 624.7551 593.8917 572.5511 559.7813 551.3801 541.0066 532.2128 528.0552 534.7158 541.9861 544.8983 544.0242 541.6193 542.963 545.8603 541.8854 537.8099 535.0485 532.7926 537.4083 546.7025 556.7839 565.7349 571.8036 572.0979 576.4557 584.3094 594.5811 584.4794 570.2932 551.4604 524.655 495.2464 
577.4202 585.097 595.4947 604.3853 609.1044 619.2038 623.8715 631.2874 645.7208 659.3613 670.8125 682.5606 694.7114 702.6443 709.5716 717.1147 721.8725 716.9368 717.2259 714.93 714.0581 709.9548 706.5197 714.7321 725.0851 728.348 733.4849 740.3371 744.2264 743.8226 739.4127 740.4224 744.0483 749.8531 752.9133 757.0689 765.3125 778.6366 786.4076 792.5443 800.3234 809.415 823.8469 831.0316 837.6329 840.4573 840.7406 837.0228 841.2756 829.0555 809.0267 802.5376 798.4811 788.627 772.8317 753.9543 738.0646 708.7242 678.6639 661.6209 649.0234 642.8498 635.5931 623.038 612.3124 596.9203 589.9178 589.3094 589.7055 602.924 617.9366 627.5414 634.3618 644.8212 653.384 654.2509 653.0721 648.6432 649.0626 653.3406 655.8035 659.6151 667.2877 676.025 675.3511 667.399 656.6237 651.1321 649.1182 651.3277 658.4694 657.9122 644.7221 629.3654 616.3738 619.0345 632.7408 648.83 658.0939 661.8125 663.5773 667.5538 678.3897 684.7925 691.3103 694.5379 685.6604 685.9456 689.5869 685.6042 684.0308 683.3851 673.3829 661.8805 656.2549 652.2734 645.7796 636.337 623.6501 613.0291 605.7661 602.5594 599.2791 599.516 606.2493 609.1358 614.4083 623.8582 633.8913 639.5311 640.5298 645.0427 638.856 632.3124 629.2266 627.7469 626.1331 632.7786 645.1353 654.889 658.5614 656.2398 649.6495 646.4076 651.1736 663.3644 676.0445 688.0121 693.0012 700.2932 711.2314 724.7001 736.2459 737.3022 731.5469 724.8174 715.9227 704.7215 696.9105 696.5856 692.1865 697.2294 703.3958 702.0771 692.2002 676.5515 650.2448 623.3392 592.2247 566.3996 550.3052 541.043 533.058 530.2632 531.135 535.2926 539.8965 540.6156 538.1357 538.165 543.4171 545.7148 538.6503 532.7686 532.2993 532.3196 536.9937 546.2677 555.5095 564.078 568.2928 570.8011 575.0848 583.8301 594.8984 584.1212 569.3292 550.5175 524.2106 496.3516 
584.8697 594.0319 604.6928 611.1014 615.6291 627.1597 632.6007 637.192 646.5804 657.2634 668.8 681.8649 693.9781 700.9092 705.7893 709.0087 707.3084 700.4221 698.1194 696.2394 698.8656 697.8521 694.9691 700.2815 713.3763 719.887 725.5609 731.3552 733.2938 724.71 718.9394 720.4786 721.6453 725.1573 728.2102 735.123 747.0963 764.0522 774.8503 781.3372 788.5044 797.1227 811.4222 817.7147 822.3623 821.9739 821.8419 819.4933 821.0271 807.4762 788.9832 788.6868 795.6793 789.9422 773.4513 753.6237 732.5369 699.3087 672.2691 657.2962 650.2496 647.0153 631.959 618.7999 602.5873 586.5252 585.2779 586.5807 586.1392 596.4609 608.2431 615.8162 622.9851 634.3201 641.8185 641.9543 639.0042 636.8726 642.3561 641.274 643.2368 648.1557 657.6021 669.1447 664.6469 654.8394 647.9948 647.4872 645.608 641.1289 640.0378 634.0679 618.1497 605.7948 604.1597 611.5863 627.4713 640.1641 644.7323 645.4967 647.1603 654.1389 660.6841 659.928 664.3584 680.1442 689.7224 693.8151 694.2582 688.5737 689.9494 688.2669 676.5917 667.4005 662.3289 656.45 644.3979 629.8253 617.1766 606.5936 597.2068 589.644 587.7714 591.1165 595.6818 600.4811 606.0621 615.3233 625.2326 629.1099 628.6205 632.1159 631.5145 628.4622 625.8247 622.1667 621.5253 628.3024 640.7808 651.5084 649.3166 646.2554 638.675 633.2034 639.8697 652.6052 664.751 676.1488 680.7199 692.3663 710.1834 725.1845 731.9343 735.034 732.1462 724.0004 714.6995 701.2673 699.8721 698.1688 693.6564 690.4766 690.6195 686.3148 675.07 662.9299 638.8918 611.7469 582.8291 557.7427 541.0563 533.8646 530.8883 528.5229 530.7952 536.2294 540.7103 536.8769 530.8335 532.4796 540.0894 543.2449 538.8032 533.3727 532.5638 533.5461 537.6893 542.902 548.5508 551.4132 556.1438 560.7972 567.2413 575.7823 586.1007 574.3734 561.0834 543.9631 520.6159 496.1484 
592.8093 604.1273 617.1155 623.9688 629.0438 640.0594 644.0747 646.9629 652.6179 659.238 668.6396 684.327 694.8287 700.8014 705.4592 703.4113 698.1561 689.9763 684.6741 684.1131 688.6165 691.525 686.5573 684.7795 694.1466 703.7253 710.7592 715.8253 716.5406 708.6224 705.8618 706.3207 706.4009 708.6054 713.0065 722.5989 736.2493 751.4474 762.0301 769.8988 776.8889 787.1089 799.4091 811.2753 812.6072 813.164 815.5069 813.833 808.9273 793.5783 776.4431 780.0625 793.0679 791.6651 773.7501 748.8897 721.082 693.5067 671.5378 655.5875 646.3691 634.0101 618.3424 609.2095 592.1683 582.3186 586.7673 590.864 589.7925 595.381 603.4416 610.3358 618.5637 627.494 635.0561 635.6545 632.8692 634.1322 636.4307 635.6188 637.2556 643.0196 648.7527 656.7725 650.8047 648.8107 652.9822 657.4323 656.3589 647.7259 634.5912 623.8517 612.2391 608.0497 607.2685 611.6951 621.8386 627.3061 629.5156 632.5366 636.1328 641.3618 639.4755 637.8044 646.6639 668.7513 686.8572 695.5969 694.2451 685.5423 687.5215 686.5466 683.5435 681.1531 674.4907 663.5482 650.7917 635.4677 622.0973 610.8933 602.0168 592.835 586.4362 587.3354 592.1397 598.0617 603.7805 614.3766 623.6914 624.641 620.8997 621.6472 626.55 627.279 625.3533 621.6335 621.5491 628.6432 640.0399 648.7849 639.5396 636.4179 631.3267 627.6635 635.6142 644.4678 650.0875 657.7847 670.0674 688.2073 707.2818 722.6828 731.0184 732.7772 722.9401 712.6675 706.9891 697.915 692.475 683.7998 673.4925 666.6396 664.0072 659.2191 654.723 647.6182 625.1869 599.9953 572.4595 549.8311 537.0549 532.4499 529.9895 528.131 532.361 538.7991 541.991 536.3983 528.6378 526.9998 532.2245 535.5667 535.744 533.56 533.4254 535.5168 537.8467 539.4037 542.6115 547.3464 550.8613 554.8759 562.6714 568.4113 575.583 565.6319 555.1056 539.5664 519.0074 498.882 
600.7686 614.6165 629.7154 639.221 645.6807 655.8996 655.0846 660.0337 666.6798 671.0262 676.691 687.4318 698.1956 704.529 706.0151 702.2016 697.83 688.2617 678.8736 675.533 677.8839 681.7812 682.9927 678.1194 683.2182 690.2654 694.0892 698.9415 698.6204 690.6017 688.8975 691.9434 693.6018 697.0495 703.6065 713.879 725.5577 736.6697 745.4267 754.9079 759.0944 768.7838 783.6443 796.7866 799.9708 802.6616 804.6831 803.0475 793.5966 776.8822 767.1318 774.1685 782.4807 778.4439 763.8127 737.2381 712.103 692.5442 671.5607 651.0535 632.827 609.61 599.5356 592.2515 580.9863 577.7905 584.3208 593.008 594.3652 598.3326 605.5077 611.5941 618.7986 624.0798 626.765 625.8507 626.6786 629.1513 629.7264 630.0541 631.8477 632.8623 633.8486 639.496 645.6995 653.508 660.6049 661.6235 657.1292 644.7809 631.7778 624.7815 621.2087 618.9564 613.4324 610.5441 613.4586 619.8118 626.0483 627.8224 627.9543 625.5991 618.9084 624.1208 641.4554 666.7204 683.7988 687.4736 685.9119 680.992 681.5378 684.3781 687.0723 684.6478 671.614 660.3661 650.7784 640.9344 632.117 622.3619 609.9424 603.3429 597.8343 597.1812 603.9359 607.988 611.3011 618.5406 624.0097 622.626 616.6602 613.2266 617.3954 624.0772 627.6182 627.1995 621.355 622.06 626.9387 631.4831 628.2798 623.1792 621.268 620.0911 628.709 633.3016 639.0426 651.2346 667.9592 687.7479 709.0035 728.3829 733.7452 725.4626 713.2177 700.8091 689.9259 677.7582 665.3367 651.8135 639.5961 635.2465 639.3609 641.5717 643.2718 629.782 605.2819 577.1516 554.0099 539.4374 535.3578 532.5674 531.0347 529.3215 533.83 539.1136 541.3906 536.4634 531.4036 528.7595 528.5563 530.4774 536.4514 541.1172 544.216 542.7794 539.9537 540.6893 547.2335 554.7932 557.3137 555.6177 558.7949 562.0952 569.3937 563.3741 556.6656 540.5969 521.0855 502.6387 
608.0942 624.9788 640.1664 651.6454 657.4353 663.2552 661.454 670.2266 684.0509 691.0312 695.4957 703.2021 711.7029 716.4482 715.3384 710.525 701.7923 690.677 678.6709 671.9492 671.9846 675.9022 680.7285 680.2158 686.589 692.6174 688.3126 684.1547 680.9213 678.5919 680.1464 684.2401 687.293 692.1238 699.3837 709.134 720.3298 726.7836 730.9089 739.0483 746.3251 758.8903 773.3517 785.4539 790.7161 795.0764 794.6959 787.024 776.7153 762.8239 758.3558 764.0927 770.5128 759.446 741.1454 715.0806 693.6447 678.3002 662.1735 641.5712 614.3976 595.9225 589.085 583.2002 578.0731 578.6458 580.2021 586.4092 591.9005 599.3246 606.7701 614.6026 621.4482 621.3983 618.5539 618.211 621.635 626.0682 626.434 628.6801 630.9697 624.5438 624.2208 632.993 649.9973 664.2768 673.4454 668.4713 659.1482 645.5929 633.9974 629.2141 628.8684 626.3755 620.0851 615.6954 618.5458 625.5577 629.6096 627.4923 621.9865 611.4053 607.3442 618.5649 637.7024 657.3733 669.9136 671.008 669.0623 670.2209 670.4694 670.7683 670.4543 666.6617 656.3532 647.1172 641.3715 637.1748 627.4603 619.6454 612.2755 609.5129 603.5269 602.4979 611.9795 618.1678 625.819 629.8809 630.1129 624.9076 616.2393 611.7701 615.4437 620.9955 621.371 616.588 610.8427 614.3759 620.0673 621.5271 619.0117 615.2504 614.5663 611.4498 613.9979 620.5134 633.1523 651.8824 665.1882 681.4522 698.4285 711.7306 714.6428 712.7016 697.6457 676.4515 660.7775 648.5041 636.7608 625.472 613.8752 611.4995 618.9736 624.5897 624.7898 608.7272 583.7712 560.2458 539.6611 531.5012 531.9308 534.6642 539.959 541.6356 541.6853 542.1019 541.6712 538.0483 537.4428 536.0604 532.9658 534.5508 543.1589 552.8844 558.9366 555.4771 547.7783 546.567 553.5631 558.7897 557.6954 558.3481 560.683 559.3637 567.5026 560.9901 552.4438 538.3241 521.3642 503.5475 
612.3961 629.6635 644.2705 655.8662 662.0504 666.8227 664.7025 676.761 696.5371 707.9788 713.9998 726.0203 735.6663 740.8826 734.6472 719.5813 706.0495 689.6534 679.4851 673.2808 672.0124 674.9305 678.1913 677.7537 682.8964 685.1077 677.3582 668.8877 663.973 662.5778 663.3293 665.0007 667.7939 673.4376 682.3106 693.6891 705.6199 709.6021 713.3034 722.0981 737.9783 756.1711 772.3303 782.0401 782.8492 781.964 776.5637 768.5911 760.9982 750.1731 747.849 750.1123 753.5949 744.402 723.9046 698.6004 677.7061 666.929 653.0833 630.1705 605.8975 594.7923 585.566 579.4385 574.6625 574.7138 575.9068 581.328 588.6226 600.4175 608.3635 615.0852 617.088 614.886 612.8835 616.4648 624.3741 629.4805 627.1103 629.3744 626.2211 619.899 619.1835 625.6052 638.4637 653.1821 664.1633 668.9232 663.2357 647.9858 637.0266 633.2898 627.5858 622.4402 620.0798 619.7236 618.4929 619.142 620.4355 618.5596 610.0126 603.1821 607.8312 622.3854 635.0731 646.4011 651.0247 650.4072 650.1689 653.8088 654.1847 651.6892 647.7891 644.0973 642.9464 640.7596 636.496 631.1843 623.3755 619.3956 616.6704 614.3725 612.2651 610.6076 617.9161 631.6694 642.1228 635.6594 624.3666 620.0895 616.2917 617.638 622.8812 624.8718 619.7886 611.7827 605.5123 610.8229 612.0864 610.8303 610.8864 611.6123 609.6525 606.942 605.0899 610.4716 622.2985 638.4955 651.3976 657.348 669.7618 683.921 693.8345 696.0024 679.9302 653.1531 632.2479 622.6654 617.4508 609.1318 600.3926 595.577 598.4973 603.7932 600.48 585.8607 565.2235 544.3029 531.34 528.5144 530.5159 534.4599 543.746 553.407 553.268 550.3749 548.5983 548.193 548.9683 544.3141 540.8321 541.3082 544.7321 547.0789 548.4622 547.8531 544.4914 545.3035 551.3033 554.8028 555.8709 554.9626 566.9161 568.7098 574.6292 564.7025 552.2189 537.6412 519.795 501.7854 
613.0792 629.5394 643.0909 652.7249 658.5573 665.2731 668.4936 684.7466 708.2496 722.457 734.1846 750.7916 765.772 776.3091 766.1669 742.3668 723.9798 700.1506 690.8973 686.3603 673.6474 671.7821 667.2946 663.5502 669.0301 671.1372 663.6122 655.5406 653.8869 652.2543 650.0644 649.0695 649.9302 656.6216 667.7123 682.0967 694.7565 697.04 703.0483 715.123 736.5868 758.3167 771.5015 775.0112 767.0493 758.2592 752.5785 746.49 741.3688 741.8587 744.8174 742.6961 740.599 731.3489 711.9061 688.2764 669.6344 663.0983 639.6492 612.4284 599.7325 593.7884 587.0903 581.3289 577.1946 578.8911 580.4803 582.785 589.5432 601.3531 606.7852 610.1043 611.808 612.6628 616.9158 623.9509 632.0287 635.5555 631.9926 631.1331 621.9653 614.613 615.8419 622.6493 629.9051 639.9437 654.2119 662.8906 658.866 643.9719 631.98 626.7238 618.3375 613.0659 609.119 608.1317 608.5333 609.153 607.2878 604.7387 597.6464 599.0505 611.903 626.9697 629.8678 632.3096 633.8762 634.3076 639.0731 645.6182 643.9858 640.7709 636.2604 635.8654 641.2213 644.703 641.0096 637.3215 631.9728 628.2051 627.6298 627.0008 624.8037 618.9276 620.7106 630.4211 635.8787 628.1241 616.2823 619.0515 622.885 627.2837 630.2393 629.0883 619.3387 610.2401 602.3305 600.4846 597.8647 599.0701 604.47 608.1995 607.8321 604.9122 603.9984 606.999 617.4308 625.9563 629.044 628.1474 640.9193 662.6946 679.6831 679.6768 663.3382 633.7928 611.5687 603.5153 600.4871 592.4878 587.443 581.7414 580.4218 581.6814 577.2995 565.3104 548.7349 536.8754 530.3393 529.6583 532.6611 535.2674 545.7871 557.4056 553.4234 550.4279 549.8827 555.9655 559.0709 552.3741 547.2173 544.8128 544.7883 547.1525 549.0801 550.7644 555.9716 558.022 557.76 557.5497 559.5669 558.4085 564.7706 570.2103 577.1598 562.3807 547.4407 531.9548 514.7526 498.6513 
610.0064 626.2437 640.1051 649.9487 655.8497 664.7548 671.995 691.046 713.2206 726.4615 744.7252 765.7717 782.033 793.48 783.869 760.9042 741.6013 716.5662 710.7779 689.6758 678.4691 669.6924 659.0271 655.7437 662.474 662.68 657.0889 650.5513 650.8193 649.7523 644.2476 639.4528 639.7636 647.0947 658.6887 672.6996 684.7404 689.1638 695.5008 712.1994 739.5683 761.9048 767.7137 763.5507 751.9246 742.739 739.8199 735.1991 734.1952 739.7971 747.2804 749.4179 742.2407 736.5797 716.6117 690.9597 672.2327 656.3245 628.2625 608.0523 601.4673 597.2546 591.5915 584.8149 581.8505 583.287 585.6208 586.8622 590.9523 595.9516 602.1415 606.3815 610.8249 616.6118 624.2342 625.7683 632.402 635.0082 627.6712 622.0931 615.9842 613.3281 618.2668 623.7089 630.3134 639.0422 649.4128 658.5888 655.0202 644.1553 633.4633 623.882 613.4423 604.4139 599.4151 598.5988 601.309 602.5003 595.0929 591.1872 590.9049 597.7396 610.9086 619.0377 618.4385 618.2953 617.7613 619.4394 629.0875 638.6764 636.6171 633.0575 633.6218 637.5623 647.2179 652.0822 648.6964 645.9547 641.9355 638.1669 636.9949 635.6086 633.8252 629.8856 630.2066 632.174 629.4715 623.0812 621.5978 623.9057 624.7189 624.9588 621.68 615.9976 607.7175 604.8351 600.2249 598.9272 598.9489 602.8832 609.0168 612.8968 611.9964 606.2397 604.2841 603.8185 606.7567 607.5984 610.3684 612.9884 623.0411 640.6569 654.4504 652.6563 640.4265 619.1465 602.106 591.5731 584.2925 578.8033 578.8665 578.0759 577.3771 573.9614 567.4367 556.9125 542.7989 535.6592 533.8384 534.0911 533.6718 536.5031 540.9897 549.3547 550.8984 551.8973 556.4493 569.6293 576.8629 566.6195 558.9761 554.9667 553.7994 554.8947 555.8549 556.6578 560.2717 558.6746 554.4205 553.8161 557.1366 557.2975 558.9465 565.2289 575.729 560.3723 543.5368 526.6088 509.8951 495.8221 
605.5852 622.3419 638.3368 651.7939 660.9866 670.9523 676.7339 692.5991 708.6545 718.8044 736.1114 757.2581 774.6183 788.8119 782.0608 768.6691 753.2074 734.0773 721.2064 705.206 691.5023 678.0573 665.4489 659.476 663.2484 657.3547 650.5028 645.7066 646.3251 646.921 639.9927 635.8957 637.8748 643.9707 653.7556 666.205 675.8229 680.864 689.0514 712.5885 745.5929 766.5842 765.3506 757.3121 745.9951 736.1877 734.5504 734.6542 735.8605 735.6566 742.0979 747.0501 744.2621 744.5875 723.5126 696.242 672.1483 650.9995 628.4963 615.6129 609.6673 604.6397 600.3588 592.7774 587.7146 586.6276 588.0359 591.3851 595.9283 599.2151 607.8759 617.4054 627.8012 632.1483 634.6801 635.3545 640.6558 639.3908 629.1775 615.1733 609.0915 609.9663 616.6793 624.6801 630.4481 633.3278 642.0688 654.8176 658.8734 652.3143 636.3467 618.4288 605.697 598.5161 595.5287 596.7862 599.5106 594.8221 582.9395 580.1166 582.5885 590.8395 602.9171 606.8149 605.6426 607.7263 608.6094 613.9206 626.2704 636.717 639.3665 641.4283 650.5264 655.5816 662.3943 665.9103 661.8085 656.6212 652.9468 651.4655 648.0102 642.9711 643.4674 642.4185 639.2375 633.6007 627.7825 624.9333 627.8309 626.9086 620.36 616.8098 614.1809 609.0391 603.8959 605.4496 604.7037 605.3318 611.5993 618.8796 622.7053 623.7406 623.0425 614.5992 611.2158 605.6581 600.2737 594.139 594.4253 598.6069 604.3186 612.9639 622.6462 625.3147 617.386 598.4728 586.5175 578.6129 576.2917 576.9059 580.7761 583.6108 581.8392 578.4998 568.2416 555.4531 546.0516 543.3804 541.527 538.1265 535.5421 537.3551 541.483 541.657 550.0197 551.4354 552.0279 558.4919 563.8328 561.9625 556.575 555.9708 562.0004 564.3651 567.2526 565.7958 563.0199 555.3823 550.1722 548.3501 550.2756 553.5356 558.3685 563.3047 571.886 559.7324 545.1769 528.9326 511.6393 496.3397 
602.5744 623.0547 644.0624 662.503 676.3596 689.7206 688.8288 694.9436 701.8497 703.8099 713.6578 730.7616 749.0173 766.3318 768.317 767.1547 759.7476 747.7761 733.7886 716.8752 702.4364 689.7463 676.7492 665.1523 667.1702 658.1467 648.362 644.6304 642.9154 644.1722 637.5165 633.5529 635.2383 639.6397 648.0308 658.1736 664.86 669.1879 679.7219 709.889 734.7754 740.9515 736.5606 725.0845 718.1871 715.2175 719.0637 722.707 724.6467 723.2933 729.2438 739.6875 740.9515 740.1821 723.1409 703.8786 678.8221 658.2133 640.297 625.025 616.3965 609.9946 604.7055 596.5598 590.2024 585.9302 586.1976 592.184 599.2682 606.6776 617.9719 629.4777 647.139 653.0519 652.8795 648.9338 652.0792 644.7922 626.9335 610.5738 605.9571 611.6678 625.6403 637.4446 644.1484 644.6053 649.2628 659.2432 661.949 651.6033 631.4127 611.0835 601.9735 596.8496 593.369 594.2994 591.1407 579.3754 570.4519 570.3829 571.5214 578.6237 586.7484 590.1035 591.5793 595.8821 604.3157 617.2282 628.8528 637.9373 645.332 655.7736 668.4922 672.2151 677.3055 679.5223 674.3353 668.88 667.433 669.5477 662.6606 654.2896 654.7255 653.8556 648.5529 636.9104 631.2399 628.955 630.8067 625.667 616.1815 613.3392 611.434 609.1083 608.0823 609.4528 608.9834 611.7758 622.1198 634.3274 636.0623 629.9733 624.918 619.8013 612.1728 602.2364 595.2612 590.5645 589.7467 590.9158 595.9091 598.2608 598.3801 598.4759 595.4488 582.4093 576.9687 575.3093 576.9173 577.8959 581.42 584.5247 583.3995 577.8447 568.5012 557.8609 552.3954 549.6487 546.4706 544.3709 541.5312 539.8472 540.2208 539.3239 549.1147 550.5001 547.2016 547.6425 550.9713 556.2314 554.0283 556.6832 565.2824 574.1897 579.5741 573.7048 566.087 556.3049 550.0587 546.1636 546.5729 550.1004 558.089 566.2383 576.12 565.2974 550.1282 533.527 515.4589 498.5378 
600.7769 625.4274 650.9094 672.8427 685.9503 696.7667 698.1591 700.5345 697.5611 691.8302 693.4058 705.7181 727.4812 751.1965 763.142 767.4999 765.0827 756.7973 741.4473 725.4297 716.3888 706.3113 692.1171 676.3464 678.3594 668.1265 657.5256 652.8088 648.3157 645.1357 634.2927 631.5196 632.2789 635.4213 639.5997 641.6452 648.0612 656.0397 667.1177 690.3884 712.3698 717.6506 707.9287 701.7546 701.6832 699.7196 705.1323 706.5352 707.9412 709.8452 711.5988 722.997 723.9048 723.997 724.9589 712.0859 688.5726 663.9842 643.0385 626.7637 616.5205 607.6295 599.7758 592.7552 591.382 590.101 591.5328 599.6802 610.2064 621.2996 632.7548 644.0068 655.2498 658.2107 651.9816 643.4476 635.3863 630.537 625.5936 616.5784 615.8021 625.9175 642.8577 654.9898 662.2599 663.5688 662.8455 663.0963 658.6559 644.0742 621.4286 600.7985 591.5492 588.3512 589.7432 592.9629 583.4526 572.3632 566.7317 567.799 569.2726 574.6169 576.0309 582.524 588.0996 590.3322 596.9425 612.2104 627.6681 640.7289 653.3157 666.2798 673.5767 680.0451 688.062 689.6956 687.3383 687.1609 685.0554 681.6807 674.7623 665.4131 662.4872 658.5892 651.8488 642.0296 639.1882 636.5436 634.4041 624.5259 615.5798 616.7169 618.4855 618.3486 615.7092 619.2697 618.5134 617.2034 623.2768 637.3298 642.8659 635.8312 630.3696 626.5936 620.6057 610.0057 604.0328 598.1221 590.6251 586.412 589.2312 587.1631 583.8439 582.6879 583.7831 577.0205 575.112 574.4031 574.3344 573.5279 575.2555 578.6559 578.9662 574.0299 562.866 556.2873 554.9091 553.5066 545.5139 542.5944 543.3997 540.4449 539.1944 540.3009 547.1616 550.9324 550.0875 549.4578 550.1282 558.8395 561.2023 566.2778 574.3895 584.0547 584.0635 576.5246 568.3021 561.4168 557.5376 553.8681 552.7019 554.2943 560.314 568.919 585.4687 577.5379 560.2023 539.7422 518.7488 500.2542 
596.8773 623.0031 649.0966 670.1429 682.0818 693.8516 697.2943 699.1899 693.9879 683.1644 680.1008 690.4384 715.0161 744.0916 761.8084 767.9297 766.458 761.0518 748.4965 734.9142 728.0822 718.2937 704.4189 690.4737 693.4977 683.8488 673.8807 664.1741 654.3203 644.0686 629.6389 628.4006 628.8926 631.0102 634.6769 636.8226 641.8372 649.1382 658.4658 675.6164 693.8327 700.3848 691.998 684.5257 683.4966 681.783 684.5964 686.4055 688.5667 693.6923 697.0455 701.9684 702.7949 707.235 712.7446 704.4631 687.0522 664.9903 645.3742 629.2427 617.26 604.6917 597.7484 596.6428 596.2164 600.9899 606.5613 613.223 623.5423 632.7032 637.5414 644.3098 642.3323 649.4102 649.0543 639.2796 628.9568 622.9059 626.6993 627.7333 628.183 638.2849 653.5873 666.2299 672.4274 672.7792 669.0074 661.9644 647.9792 629.4085 608.2743 590.7074 583.3301 583.5122 584.483 586.3962 581.1222 576.6669 572.6368 575.4715 577.4575 579.3265 574.1512 580.6385 587.6022 591.4908 598.1476 611.6406 624.5899 639.5637 661.1333 670.6319 669.7654 681.0972 690.7845 693.4033 697.5989 700.4211 695.7188 687.4469 680.7834 672.7795 662.1484 655.3965 649.9888 644.695 644.1639 640.6061 635.6446 622.9907 615.0848 620.2137 624.657 625.9343 625.0904 627.5687 625.7069 622.0869 621.405 631.8795 640.4531 635.2042 629.7753 630.2629 622.8162 611.7504 603.1334 596.4468 589.8121 584.4634 582.3873 580.8746 580.4748 581.283 580.2874 573.2519 570.9443 572.4072 578.0676 576.6688 574.711 575.0826 575.2891 573.5645 561.431 553.8983 555.1351 552.8408 544.5424 545.5886 546.9339 540.3403 540.1671 539.0098 541.6111 546.8081 548.987 549.8644 552.2748 563.2152 568.519 570.2772 576.5693 578.7188 575.9234 569.5637 567.3886 565.9052 565.5154 564.3124 564.6909 563.4611 564.9443 568.9137 585.2172 582.0713 567.5592 545.2175 520.9637 501.0678 
591.9468 618.522 643.7891 663.4655 675.2479 689.8379 696.3878 699.2597 691.9742 679.1633 674.1052 682.8004 705.1812 733.6268 754.1771 765.9018 766.1645 764.0886 758.2276 748.6272 743.2844 734.9083 721.7042 705.5507 704.0448 697.6376 687.9904 674.3318 654.8679 638.6983 623.5446 622.3974 624.933 630.0638 634.5526 639.4152 641.6769 644.6071 647.3026 659.4577 673.8719 681.2352 678.6232 677.5235 679.4082 672.2656 668.2512 673.9239 683.428 692.7068 691.033 690.3691 686.4824 684.2023 688.5042 685.4806 674.8251 660.7064 644.3348 629.6479 618.6129 608.4706 606.7435 604.062 604.1343 610.4443 628.1044 631.6701 634.892 634.4336 631.0147 633.6224 638.2798 648.4047 647.4333 639.3425 628.7018 622.2255 629.5327 634.8203 634.9612 643.8596 656.8059 668.8233 674.1761 672.1264 663.17 651.2714 635.8362 622.9635 606.4615 593.5402 586.1361 582.413 579.9125 584.0827 585.6071 586.9355 582.6458 584.0174 591.8751 593.671 586.8743 590.64 597.5432 607.5754 615.9222 622.0876 625.8646 638.7913 664.1182 668.7 666.4485 674.9187 685.7957 693.7758 701.2816 703.9512 701.4352 695.5507 682.2103 675.4707 665.2941 656.5525 650.8918 646.0002 644.9124 639.0991 631.1953 619.9 616.0269 624.249 629.5267 629.7822 625.4313 624.8055 625.2985 628.0272 624.5141 632.0541 637.5956 638.3643 637.4443 635.7776 626.0674 614.1968 605.9948 599.1662 594.8964 590.5286 586.2067 581.1065 577.8708 575.9818 576.1971 571.8735 572.3896 575.2476 579.8221 576.0812 573.6238 575.0569 573.198 572.1074 567.1435 559.9782 556.0171 554.649 550.7856 553.7602 552.937 545.6138 546.3639 544.3494 543.1956 548.4117 553.955 558.616 567.7877 584.6008 579.0075 575.8833 577.6392 577.1752 569.1675 565.2931 568.2988 568.1896 567.6068 567.5984 568.3224 565.5915 569.3983 577.6613 597.2971 596.857 581.2823 555.2025 527.7094 505.7248 
586.1616 613.1265 639.2559 659.6874 672.9106 690.6802 699.1279 702.798 695.2496 684.106 677.4053 681.9319 697.788 720.9195 740.825 752.9883 756.9297 761.281 762.4675 760.8478 758.8441 751.7079 736.0488 717.1058 712.1049 706.3768 693.0565 678.0033 652.5786 634.6876 622.4686 621.9145 624.9797 632.4982 639.1078 646.125 642.3514 640.6132 641.553 652.0405 663.7421 667.2416 661.9993 660.4568 667.3889 664.6135 658.4291 666.3897 678.0469 686.7968 680.445 675.6489 669.2995 663.7425 663.6409 663.8894 661.0049 653.5017 640.2114 628.7628 616.4286 606.5659 607.8947 606.2806 610.8047 628.2411 638.93 635.5715 633.1801 624.9024 616.9568 625.5992 640.3607 647.9313 644.9593 636.9136 626.5189 623.6797 626.1885 629.8894 633.1549 640.1623 651.4444 664.754 670.3518 665.1864 651.6541 639.2207 628.0098 619.4183 610.0351 598.2363 588.2559 582.8385 585.5488 594.7614 598.3191 600.2532 595.4708 593.8976 601.2029 606.6413 603.0945 610.0524 619.3069 629.5687 636.2715 639.6846 638.3831 641.755 651.991 656.1946 665.1793 673.6132 684.8086 695.3306 701.2948 701.6024 695.6735 684.0335 675.7444 672.6772 668.4548 657.0211 647.1772 643.6266 637.6192 626.8902 616.5127 614.6697 618.4265 622.8005 623.8586 624.163 626.5983 629.1255 628.4586 626.9576 629.4318 635.4694 642.0399 647.676 648.2947 641.3061 631.2176 622.4127 618.3433 612.0313 602.5518 596.1144 588.4956 579.2393 572.6588 569.4467 572.8773 575.223 577.7173 579.7684 581.1995 578.6311 573.948 572.048 572.1116 573.5979 570.8316 562.6 557.3232 558.1671 560.0052 560.0104 555.3228 547.4142 548.914 546.9582 545.6476 555.1643 561.7725 565.2257 576.8156 595.111 582.2031 583.4822 582.5715 578.8483 571.107 569.8816 574.9749 575.1257 574.903 576.8337 576.3138 571.7455 574.6326 584.6423 608.1928 610.303 591.8566 562.956 533.6183 510.0261 
581.5936 609.741 638.2096 661.0257 675.1015 693.4507 702.7272 707.0945 701.8035 692.1254 682.6902 682.4957 689.8985 704.9555 723.2742 735.6614 746.5435 761.7613 766.8361 771.4147 773.1194 764.4257 746.3895 724.3483 717.0345 707.829 695.424 679.4 650.5173 633.2523 624.0912 621.6031 622.1675 625.3179 633.2615 639.2383 637.1677 638.6638 644.288 656.0649 664.9073 661.6113 650.7231 647.8033 658.4307 663.338 658.4879 656.2391 663.5926 673.6517 665.852 658.2242 650.5419 647.4912 649.3995 655.2646 658.6688 654.027 642.051 629.182 616.1114 611.2773 609.7434 607.3084 614.5497 624.5781 626.4072 626.5755 619.2719 615.9005 616.9257 628.8965 644.0179 646.4313 640.0024 629.5622 623.3869 625.2744 627.9197 630.8829 634.4627 638.4158 645.8954 660.5895 670.6514 669.91 655.8444 640.2184 627.7504 619.3674 610.9185 598.2006 588.4592 588.1721 598.2883 608.1873 612.2902 611.6447 606.9531 602.5197 604.7425 613.9923 617.6622 628.9298 641.4165 647.9025 648.0964 653.5149 651.6488 645.0928 647.8148 652.547 664.944 678.4698 687.3675 698.2956 701.5967 695.1552 682.9446 669.0813 659.626 662.8317 661.5485 656.0572 651.8127 645.6635 633.2972 619.9853 616.0237 620.5179 622.8977 620.7241 622.7087 624.7002 630.6167 634.1307 635.4098 634.4443 641.4305 643.6188 646.277 651.0688 654.5364 650.514 645.2559 640.9235 635.8472 627.4167 612.7118 602.4652 590.3052 578.2507 573.3996 572.415 577.546 583.511 585.1575 586.2205 586.2094 586.5551 583.9727 582.7178 580.8127 572.444 563.9656 557.5101 557.4263 559.1732 561.4534 559.7809 554.1462 552.1533 553.0544 553.1207 554.4676 563.3062 565.8104 566.1921 576.9985 589.1985 589.9069 590.1111 588.6702 587.3995 584.9156 583.5616 586.4316 589.0521 589.9507 591.4401 586.1923 578.9573 584.0001 599.324 622.0713 619.5834 598.0229 568.3833 538.935 514.6521 
577.6841 606.67 638.2782 665.1058 681.6002 699.6013 709.5844 714.1125 709.9263 701.6769 691.7411 684.5116 684.007 692.521 709.1251 722.2263 736.5306 758.7633 770.3896 780.7322 780.7461 769.6703 753.0298 731.3524 720.4437 708.5101 695.7086 677.6145 650.3359 634.0928 623.0562 614.8547 613.3058 621.9011 632.6921 635.3377 635.129 641.2716 654.1793 656.8509 658.3819 651.584 639.2288 636.562 643.2352 647.1528 646.07 641.6841 647.6207 652.8299 638.0605 628.3923 624.4429 631.5569 647.3317 661.5841 667.6848 663.95 650.2709 636.457 624.9411 619.0542 614.8604 610.5375 607.0761 612.7468 617.6788 621.0924 617.8879 616.7181 623.1971 636.1814 646.7881 647.5904 641.2731 632.313 631.0038 630.5914 631.332 635.1602 638.5214 642.3813 649.4507 672.6442 687.5439 683.6868 666.0411 648.2743 637.0616 625.6411 613.3965 602.0829 593.6316 596.8384 605.476 614.4639 622.5428 619.5524 611.5867 607.6461 610.1879 614.5686 621.7263 636.1384 648.1812 655.5524 652.2653 652.3546 647.0081 638.4116 640.6923 647.6277 663.0465 684.0115 687.8381 695.4805 693.9254 684.9081 674.257 661.3228 656.6153 663.8118 663.7189 658.2114 654.6268 648.387 637.0601 627.4122 625.7862 627.5396 626.5186 625.2759 626.4347 626.1466 629.642 630.4774 638.0231 642.5984 648.0116 646.7291 645.158 650.9135 657.257 656.4702 653.8638 651.2972 643.4554 631.0294 615.7363 600.6719 587.4808 576.1032 573.8304 577.6139 585.1365 589.84 588.4527 585.9895 589.5468 594.6508 590.8978 584.3128 578.1312 565.1134 553.6599 550.5523 558.9257 569.9957 568.3138 561.5895 556.0139 557.3941 557.5065 558.1175 562.0271 565.9268 565.7487 568.1547 575.691 585.1045 587.5062 595.5914 594.8411 595.457 594.6219 591.0777 593.0054 599.8116 603.4942 600.3839 591.0369 584.6265 591.5997 608.2662 632.7156 627.9147 605.494 574.7446 544.6233 518.6017 
575.0706 604.2229 637.9396 668.8977 688.4274 706.9049 717.1956 721.5311 717.2845 710.1048 702.5538 693.153 687.2062 689.8599 699.1623 711.9959 729.2853 753.4247 768.2072 778.0584 778.6209 769.7089 758.2916 739.8105 724.6078 709.1731 695.0342 678.2307 657.728 643.8489 630.8346 620.7975 617.5488 622.9788 627.2874 627.0905 632.6274 641.9471 653.7828 651.3742 645.2415 636.8641 629.1465 624.9156 626.6613 630.5564 632.6013 632.2094 633.7263 629.5108 613.7899 608.5957 615.0103 635.3173 660.4519 676.3026 679.5885 673.4408 658.9196 644.4018 630.7245 620.915 614.8478 606.4769 601.7458 603.5671 609.5332 621.3238 630.678 628.7751 633.3727 644.8937 652.8646 655.1053 650.1871 647.4826 643.2257 632.0311 629.3849 633.9409 641.6888 650.4869 658.492 683.5535 700.8588 691.0155 670.9924 653.2428 639.5415 624.0508 612.8299 605.4207 599.6718 603.3787 613.5045 624.2819 627.4879 620.4769 610.5704 605.3372 608.2742 611.8057 621.9546 641.1968 652.9987 658.5551 653.0403 641.188 634.7593 633.8325 638.878 643.1309 649.0019 663.7619 676.2139 680.5654 677.7832 670.8467 663.3723 656.9365 658.2005 664.5825 663.3084 662.8252 663.3118 657.8854 646.0835 636.3142 629.9698 630.1672 631.3856 632.9276 636.0472 636.5005 636.5187 636.7478 639.0157 641.6833 641.43 642.8172 643.959 650.2754 658.3988 664.764 662.5814 652.2636 643.3042 634.7528 624.3613 610.2723 592.4045 581.1673 579.3243 585.7307 590.3688 590.1479 587.3381 589.7316 597.3224 602.9228 602.3121 591.8227 581.8166 570.0599 561.9176 560.5314 569.03 577.507 575.458 567.0407 562.5076 564.4343 564.7381 564.2888 565.6304 565.6174 567.8891 573.7485 575.9749 579.524 579.165 587.8588 594.7217 598.9121 601.9845 600.0176 599.7493 602.4499 607.435 602.8601 592.2273 589.1556 600.5074 619.1706 641.5818 634.7258 615.2175 585.4396 552.6298 522.6014 
575.187 604.179 638.1004 671.4891 695.564 715.4418 724.2424 727.6506 723.7653 716.4345 709.8998 700.4006 693.7014 693.8688 696.3819 702.6625 718.4335 746.329 760.0889 767.6329 770.2488 764.3687 757.6364 743.6091 727.04 711.5356 695.4491 680.6429 666.668 653.9302 641.6569 631.4315 623.8412 620.5232 614.3652 612.1775 617.8766 630.8806 643.1747 640.3951 630.7014 623.8409 620.5302 619.9286 616.0112 619.2198 621.0413 629.1034 627.4893 614.6123 602.4336 605.0737 619.3915 645.4762 668.4521 681.2178 680.6468 676.2548 666.1932 652.1757 637.7053 625.1064 614.5291 604.4864 593.5915 594.5653 602.2956 618.3563 629.4257 631.964 637.5685 647.3457 655.3743 658.7751 658.2739 655.4711 644.2905 632.8347 628.5145 637.0283 648.9536 660.8353 670.8806 689.642 703.556 692.7417 674.3264 659.7882 639.2381 621.356 615.9592 608.0862 600.6221 600.0691 608.1466 623.3441 627.3842 622.114 614.4445 614.0621 611.4456 618.9016 629.8499 643.7454 645.7877 648.977 646.6597 636.0441 627.8873 627.2295 630.8128 634.2106 635.8708 635.4708 643.2323 651.0174 654.7684 655.0033 655.9061 655.718 657.2936 660.0378 661.2634 664.511 663.853 657.1424 646.8272 638.4753 631.7401 631.2022 631.5566 633.0472 633.1922 635.5853 636.179 637.6913 634.0688 631.6831 630.4163 634.0996 641.5917 646.1925 648.8117 653.5787 654.3433 640.584 631.4418 628.2418 624.4506 615.3568 599.8685 591.3461 590.393 592.2786 590.1398 589.4585 593.6929 602.8121 609.1815 608.8773 600.8989 592.123 588.5927 582.589 581.196 583.0265 586.9216 588.0255 584.3434 576.3958 570.7831 565.8777 564.2068 567.2507 570.7929 574.4067 577.6509 580.3706 581.3226 -9999 582.2208 587.5704 600.1089 607.7328 611.7067 608.7689 608.3571 605.3572 602.6918 599.8344 597.0996 599.5311 615.6807 634.2172 651.36 639.4523 619.7174 592.336 558.6508 525.6221 
576.0803 604.6395 638.05 672.867 700.2766 718.6594 723.9467 727.7374 727.4641 720.7793 712.7327 701.8314 694.5653 693.3951 690.3099 689.9556 700.7015 727.7878 743.8199 753.405 759.2833 757.9591 751.4376 748.6992 738.5489 718.6604 699.1099 685.3614 675.8405 663.8322 653.5386 641.9703 628.8675 617.793 607.4678 600.3798 602.8212 613.3376 625.5046 627.4844 619.6426 613.5406 610.0042 611.0472 607.6239 604.7445 605.2448 621.4924 626.3792 610.7239 598.3934 610.1268 624.8137 645.7505 664.36 676.8393 679.7644 677.643 672.7038 659.5468 644.5015 628.305 614.264 601.8804 592.7751 592.9322 602.645 614.6004 622.5829 628.5712 637.9942 646.7454 652.639 655.2742 653.6173 644.0048 636.3781 636.1392 638.7925 650.6576 666.1381 682.6432 697.2023 711.8658 714.6607 696.7332 677.8148 660.4808 642.1152 626.7951 620.3102 614.3446 606.9037 607.8682 614.8806 621.0599 625.0034 621.315 622.412 625.7958 622.8221 626.7845 635.0223 638.4407 637.6837 643.549 649.2869 637.3297 625.2861 619.3501 619.0024 622.0494 620.2658 615.9084 623.3523 632.2797 637.1555 646.9087 654.7307 661.5397 668.2275 667.2142 668.7358 669.3715 661.6098 652.049 644.0335 641.5298 637.9088 636.7046 635.8242 636.0503 635.1658 635.0391 633.0582 637.1863 635.0771 627.9568 622.814 624.4897 633.7596 635.3798 634.0143 635.6928 640.383 630.9453 620.3115 616.525 614.7856 614.097 605.2271 600.0609 598.7266 595.0223 592.9312 598.1213 613.6492 625.1238 624.7208 620.4896 612.8324 603.2468 595.1029 592.0417 596.1898 597.6382 594.3135 589.1555 584.4423 577.8536 573.6607 570.6024 572.7042 579.3334 584.1357 589.3751 592.96 593.1851 594.5881 593.7249 592.5372 596.7504 608.2879 616.6823 620.182 615.8516 612.1871 613.5798 611.6407 607.3004 611.5859 619.0231 633.6863 645.5613 655.5404 637.7093 615.5037 588.7509 556.2429 523.8941 
575.6379 603.2295 635.8263 668.9515 694.3576 713.0294 719.4369 726.2857 732.1096 726.3785 715.6478 703.1532 695.6371 692.8282 686.0012 681.2449 685.3112 704.4213 721.1694 737.3826 750.9214 759.3276 758.3812 752.4466 744.6938 726.695 707.07 692.6102 683.6251 670.6559 660.1641 649.6826 635.1931 617.8002 601.2905 594.0479 595.4774 603.6802 618.7058 625.9706 615.6799 604.9085 602.1048 603.4601 597.9274 591.272 597.6669 608.0857 622.2844 620.7334 609.6464 625.0545 635.3632 652.1119 669.0482 680.8957 685.2126 686.1723 679.1356 665.2048 652.5869 635.5673 618.8255 607.4791 599.0244 600.0469 605.9216 610.1834 616.0996 624.7576 634.1005 640.4722 644.0699 644.2579 640.6318 634.9562 633.2131 638.6502 648.9833 664.4581 679.3013 697.3594 713.0126 726.0327 723.6785 710.1699 694.7307 673.0089 654.8177 637.506 628.9854 626.5804 619.2793 620.6107 627.7582 629.6494 629.809 625.3224 633.9098 637.3392 628.3054 628.045 632.8848 634.1738 635.5627 641.3137 647.213 636.5054 622.8748 614.7771 612.1176 609.5814 606.9221 603.8247 611.7327 623.04 632.2929 650.9114 661.9193 672.5811 679.2924 678.3871 676.6979 670.8661 660.9869 653.7917 649.5483 647.343 641.9275 636.9704 638.3119 639.9484 639.0412 636.4911 635.0417 627.2561 625.5577 620.7687 616.8572 618.6728 630.8752 634.1254 630.0934 626.7513 622.5541 616.8417 607.8809 603.3573 599.6318 601.1882 600.9714 601.4269 603.0739 604.3923 605.9553 615.7027 632.1525 642.3382 640.2958 639.5688 628.1366 616.9313 608.2689 605.1374 607.3152 603.5516 595.6956 587.9327 583.8503 580.3038 577.5829 581.0505 588.762 592.9091 597.6483 601.7892 605.3453 608.4716 610.9539 608.1619 604.4042 606.0389 615.2448 625.7612 627.1271 619.7493 611.0582 613.1685 615.0792 614.0639 618.4633 626.3561 642.5557 649.6733 655.1413 635.6898 614.0848 585.6398 553.1862 521.9052 
575.3065 601.4697 631.648 662.4269 687.7718 710.7795 723.3535 731.5497 735.258 729.0369 717.8479 707.1077 699.1926 694.5867 686.4279 682.0536 683.2134 696.9164 714.3918 737.4069 753.4278 766.8329 766.5917 757.5868 750.1943 733.3116 714.8307 699.172 688.9036 676.8908 666.937 657.5577 640.3652 620.3759 606.0469 601.0386 598.6938 601.3163 612.2745 619.546 610.3466 601.7533 597.6882 596.7095 587.7286 585.6879 601.7151 604.6978 619.8177 628.1166 628.6138 641.4716 648.536 660.6032 678.7648 691.1888 694.0018 695.5361 686.6181 672.0883 656.7344 637.7128 624.4102 616.1797 609.5327 604.8633 603.6584 611.3704 619.7841 626.4882 632.1136 634.4883 635.8673 635.9383 633.8244 629.8235 630.9553 639.1313 651.8024 669.2411 682.9043 703.027 723.0504 740.6193 737.797 724.407 702.3282 679.187 662.0668 647.3204 638.1133 631.9346 632.6564 636.711 642.7973 644.5009 640.9166 634.5883 640.6176 649.7468 631.2731 625.1461 622.7911 621.0341 627.8412 635.3875 635.6932 624.2529 613.8707 606.9797 604.9233 602.9146 602.2368 604.886 610.2552 623.7289 640.0116 655.0822 666.2462 677.4592 682.9782 682.741 681.0887 677.8673 673.5149 663.4521 656.8212 648.9778 640.8242 642.6454 645.8407 645.8029 644.4148 644.6298 628.4664 614.4662 606.2762 607.3505 611.2834 619.3388 632.1522 635.2401 625.9099 612.0698 606.9557 605.9323 602.2724 599.6736 594.9985 595.6496 598.7239 604.6549 610.8536 622.0472 625.5957 634.8876 643.01 647.7161 646.0916 646.335 637.8094 631.175 626.3498 622.2414 614.0496 607.1669 599.2135 589.4012 584.1154 582.6096 588.1714 594.9104 602.3082 601.943 603.2631 607.4007 611.7854 622.9175 629.0894 620.4081 615.2867 615.9114 623.9276 624.786 621.0959 616.2411 610.3851 611.5735 616.3214 618.7853 625.1042 630.3989 641.7492 648.8168 656.579 637.1521 613.8734 584.0644 551.7858 520.5701 
575.5282 601.5154 630.2515 658.0292 681.846 708.4813 727.0368 739.7979 741.5918 733.8656 724.4976 715.9914 709.1097 705.638 697.6279 688.84 688.6788 697.8801 712.2714 735.1974 753.0604 766.4291 766.452 762.6213 753.9939 736.7572 720.4379 705.8652 696.8633 689.3228 680.4852 662.5247 640.4723 621.6588 608.2415 601.4297 596.8009 594.899 597.634 602.4448 598.7471 597.2193 593.0168 590.1683 585.3943 586.5994 598.7392 608.0545 622.8303 633.5414 639.952 656.0529 662.0291 672.0451 682.1891 689.8798 693.4665 699.3788 689.4846 669.6545 652.1494 640.4591 630.0522 618.212 606.5071 602.1555 605.4478 614.5859 623.8176 630.8785 636.1736 636.3486 632.411 629.7793 629.636 628.439 632.4692 642.5289 652.2176 667.894 685.3936 709.4918 730.9507 741.1397 735.2526 718.4742 699.3903 687.6002 667.6417 651.4285 642.2293 644.2602 649.7173 653.7582 660.1299 659.2888 651.9661 647.6254 657.6357 653.024 626.2732 611.8544 605.3475 604.266 618.0776 632.5181 621.9462 610.605 606.3815 604.8967 600.7845 597.7704 599.667 607.8336 611.6113 624.5071 643.9091 659.4178 667.5906 680.5283 689.438 691.5065 688.7107 687.0048 686.9023 672.2281 662.2622 656.303 653.4103 654.7133 657.4493 654.2452 651.5695 647.2006 627.9386 611.0029 603.4169 607.9983 616.2129 624.2517 628.7725 627.9369 619.1483 604.7909 600.3572 603.2742 603.4094 599.2487 594.9731 598.7535 602.1025 612.247 621.1379 632.2872 636.8689 643.7783 646.3967 647.4941 644.3354 646.3599 642.3019 640.9058 636.3923 627.8251 614.163 608.389 602.9241 595.0272 587.6249 590.4386 602.3669 606.2853 604.3316 600.5133 602.0465 607.7344 610.8804 619.1964 625.7228 625.478 623.0695 622.5611 625.0764 619.3251 612.8118 607.4087 610.0635 614.9433 620.691 622.6483 632.7615 641.014 649.2715 653.6346 661.8819 643.1514 616.978 585.2498 552.9254 521.1228 
576.5391 602.2531 630.7422 657.7413 681.4838 711.226 733.3465 748.7355 751.166 743.7868 737.0248 730.5166 724.5269 719.6483 712.2703 700.1089 700.3636 706.9648 714.7761 731.158 745.9142 758.6351 762.5359 764.717 757.607 741.7184 729.5811 715.5327 706.8514 697.4708 684.4999 660.2886 640.8395 628.7988 617.6964 609.7357 602.137 594.4193 591.4517 592.3917 594.6895 591.7307 584.5953 583.3986 583.5274 587.8801 597.0748 611.9786 625.4992 635.3146 641.0681 658.2167 665.1177 673.3326 672.7325 678.6104 688.6091 695.9888 685.4711 665.7516 649.4547 640.4509 626.5813 613.9793 603.6822 602.7977 605.1113 612.584 624.3107 635.9466 641.8614 639.0529 633.7193 630.5328 630.6967 633.2515 637.914 643.0268 648.3395 660.9702 680.2837 702.8882 722.6132 725.8599 716.1915 705.6104 693.2264 685.0535 671.8981 657.8691 652.7247 661.9535 660.4259 661.7208 662.9524 659.0065 653.4536 653.5257 655.0749 638.1643 613.9028 599.3264 595.0989 598.5717 609.7778 611.5723 607.2181 595.9376 595.4572 597.6382 595.4659 593.3647 595.6484 603.7532 611.4111 617.9366 634.5283 654.2045 663.817 675.6979 686.1823 691.675 690.6077 686.7863 684.1082 671.074 663.6436 664.8931 668.2863 666.208 661.7102 654.6277 644.1944 636.1003 623.712 610.7253 602.8527 606.1639 613.4914 619.5352 623.2255 622.0927 615.7092 605.0638 604.0951 611.4868 612.341 609.6961 608.8157 612.5533 614.0502 619.5985 632.6603 644.6184 648.186 653.147 653.4456 652.9885 650.7427 647.5758 645.9254 645.6309 637.6113 627.5696 616.7261 611.0476 604.7753 598.7178 594.967 599.6899 603.7977 607.6042 603.6526 602.5123 604.3464 612.3933 616.1875 623.6924 633.0625 638.0945 632.8453 627.041 624.305 621.0361 615.2208 608.3477 617.1453 624.6051 630.2842 632.7206 645.7005 659.2808 667.3249 668.618 671.8212 648.8384 619.8421 586.6003 552.9994 520.8876 
577.78 603.2445 631.6824 659.3064 684.8355 716.8369 740.1051 756.0134 759.5753 757.3858 754.4008 750.3272 742.3229 731.4246 722.1675 709.7779 711.1898 722.9319 716.2955 721.8743 728.8682 742.673 755.8348 767.5577 769.4445 760.1099 749.1818 735.2402 723.9421 713.2317 690.6205 664.6444 645.472 634.4149 624.6075 617.3584 608.2024 599.3008 592.5743 586.0543 583.8367 578.6873 576.1146 574.7456 574.8073 584.626 598.1277 615.2516 630.7665 637.586 642.9653 654.241 660.1826 667.6758 669.0967 680.0352 690.6486 690.6948 679.5315 664.6717 646.8997 634.2255 623.6237 614.2278 609.8356 609.3212 609.1249 615.408 628.7196 639.6318 643.0845 639.8461 636.7586 636.3723 637.3435 643.7149 646.8468 646.8599 653.6605 666.7457 683.8367 694.5997 702.0592 705.4799 700.9762 700.5078 696.6219 691.8954 681.9151 669.8286 667.1068 659.9023 658.7006 665.3412 667.0938 659.3801 651.1559 648.5579 644.1706 624.3605 602.1425 592.6611 595.9478 599.9135 604.687 602.4128 596.7133 583.6451 580.4227 582.5001 584.9568 585.748 590.5361 601.77 608.5375 612.6656 624.9295 642.9671 658.7949 673.3193 687.6991 694.8736 694.8068 692.7992 688.7282 680.0309 668.3222 667.0437 672.2365 669.291 660.954 653.2478 639.9868 633.5295 625.0894 613.6914 605.6431 603.3342 607.5698 612.3391 617.7102 620.2062 617.2219 614.3542 617.5635 620.1266 620.3915 624.4508 623.8468 622.2622 622.4977 628.3817 644.477 656.7925 661.1592 665.3334 667.16 672.8705 669.1973 657.8997 649.4522 646.5118 640.41 633.3497 624.4213 614.1996 605.865 602.5497 605.8235 611.9898 611.3317 613.42 610.2068 609.2449 615.1735 625.7791 629.3217 630.8967 632.309 637.9359 640.6436 636.7688 628.6302 622.7857 620.0794 612.0243 619.9053 632.0182 645.6984 649.6965 659.907 671.8018 683.9199 685.4644 684.5739 656.6029 625.4215 589.3712 551.9535 518.7244 
579.0344 604.795 634.5283 663.4272 690.2889 722.7302 744.1247 761.2308 768.721 771.1624 770.7339 767.2693 758.7905 743.4351 733.8976 723.4568 722.6952 731.114 721.7702 714.6837 714.2354 727.7129 746.4881 767.9131 786.1949 782.1772 765.3442 754.353 742.2319 720.4479 699.3989 674.5408 657.3714 648.4918 640.696 635.0108 624.1694 611.679 599.3286 587.8911 581.1447 575.6473 574.2424 572.1813 571.088 580.0864 597.3041 614.3808 634.4769 644.3155 642.6752 653.4615 661.6705 665.2748 669.981 678.3224 684.3279 681.5648 670.5666 658.7925 639.7519 625.928 617.4757 615.9442 618.2082 615.7371 611.2177 615.5726 626.5923 636.9821 642.998 642.6328 643.7661 646.9351 648.449 650.2492 651.3462 652.7954 659.706 673.1251 684.3119 689.0936 687.838 684.7868 690.2913 706.8907 705.6328 693.679 683.4852 672.2198 669.897 662.5067 659.733 654.708 647.7997 640.7122 628.8027 621.3827 614.3262 603.8132 596.5444 593.7284 593.256 598.0504 600.6448 597.5948 595.7534 585.9785 582.038 582.0587 583.037 583.8398 588.7218 601.6334 606.7335 609.5967 620.0733 635.4779 655.9227 678.2892 696.3545 702.1553 699.1245 691.4427 682.2197 672.1038 666.5338 671.0622 683.0347 671.4978 661.3018 654.1008 644.4241 638.1633 630.5022 620.6669 611.4277 605.4472 604.6165 606.4056 609.4399 613.0538 612.7786 614.7721 623.4862 628.2215 633.7592 641.5865 641.2452 638.4417 638.2558 643.7032 652.3663 663.7299 673.4884 683.4007 691.3523 698.5382 680.7866 665.7363 654.2393 649.5276 642.9923 633.5295 621.9764 610.5177 606.325 608.4314 613.2596 617.6119 620.0247 623.9947 625.0898 629.1602 632.9813 637.6064 636.8388 634.7286 634.1679 636.9974 642.7936 642.0759 633.4435 626.7002 622.5489 618.6252 623.087 638.5541 659.2706 672.3903 685.0461 692.2466 697.7115 698.2649 696.7281 666.7523 632.5616 592.5586 551.4536 517.5876 
579.221 605.561 636.0986 665.7379 691.2562 721.2525 739.1793 757.9041 771.455 779.254 781.2984 779.2583 770.67 758.7275 751.3713 741.3115 735.1796 727.436 717.3488 708.5989 706.469 723.0643 745.7499 774.1755 798.4355 793.8371 780.9404 768.0278 746.5955 724.7232 708.0803 685.2156 669.5452 660.5307 651.9541 643.1681 628.0798 617.3336 607.916 593.2136 581.9762 575.1522 570.0861 565.9006 563.5967 570.825 587.3641 605.4109 625.9306 634.304 630.7064 644.2691 654.0931 660.5692 669.4442 678.9005 679.0867 670.0955 656.6583 642.5917 625.5872 615.9334 610.3141 609.348 610.9139 608.6174 606.4734 613.6344 626.7088 637.5548 646.1562 647.7852 648.1032 648.5588 649.3586 652.3331 655.2955 660.1184 663.8774 668.9769 677.5775 672.9658 665.7518 666.1943 676.9456 686.7741 696.0576 701.7686 688.3981 673.7463 669.9284 664.8094 657.7346 647.4785 636.1501 626.8318 611.5308 600.7708 593.5031 587.6354 588.5932 588.1061 590.0621 592.5307 591.394 595.2996 599.3304 591.2715 589.9894 590.8834 587.2289 581.3536 576.0322 586.4678 599.9199 613.3686 627.0544 637.8812 650.3879 667.7764 684.5189 686.7213 684.0662 677.3615 672.4932 671.3102 668.3723 673.4833 675.3573 675.3545 669.7119 666.2356 657.2572 651.5408 644.8525 634.6328 620.5817 610.3325 605.2548 603.8235 605.7537 607.8426 610.2143 615.9421 627.7701 636.3101 640.2933 644.3232 647.9306 645.3493 645.3085 643.7834 645.8105 657.3585 677.019 698.6349 699.8773 695.6992 678.5872 664.0994 652.4817 647.4792 642.2156 633.9415 624.7758 620.5601 623.4689 626.1636 624.1939 622.8572 625.485 632.8008 638.1603 645.9682 650.6644 648.545 639.1622 637.5356 637.9423 640.6529 647.0506 650.3587 646.9988 638.9802 638.082 642.2833 649.9916 667.3204 690.7913 706.4315 715.1221 716.3166 715.6272 712.1279 710.1342 675.1107 633.7192 589.189 547.8384 516.0523 
579.4206 605.5136 635.7632 665.0475 690.3682 717.083 732.045 749.3289 765.5272 778.856 785.5435 788.3037 780.9835 769.7188 763.3324 752.286 740.6365 728.3781 716.7424 706.3325 701.2343 721.673 750.6663 786.3434 813.203 815.5524 801.228 781.1121 753.9688 735.8038 722.8562 700.9067 685.6449 681.9506 669.0817 655.061 636.8752 630.5698 620.7042 602.769 587.4 578.7019 572.3572 568.2659 568.89 577.0302 593.0464 610.7511 626.5247 630.9275 637.6975 650.6252 659.4189 671.2906 682.3638 691.1555 686.0089 671.3096 656.7938 641.9267 624.8088 613.231 606.4252 606.6247 609.8157 610.7183 612.5579 620.6232 632.1627 639.3615 646.2524 654.799 653.881 650.477 654.5371 661.3661 660.5369 661.4675 664.2481 670.5654 675.3258 662.4189 654.1843 655.0411 666.9402 679.2301 691.4732 695.4147 684.9365 672.4724 667.005 659.1383 650.7809 640.6388 627.1007 615.3231 605.3092 592.2157 584.4329 585.3317 587.5465 586.8938 584.9645 583.9274 583.2775 594.0658 598.7651 594.9052 595.8809 587.783 581.7269 575.3259 569.9801 577.7402 590.921 604.5841 617.0533 626.6639 635.5752 644.5184 658.0225 659.6967 659.1041 660.5939 670.6816 679.5845 675.7458 671.4457 675.8859 680.8666 679.5353 675.4152 671.4007 664.8575 657.218 642.847 625.2598 615.1935 604.3727 599.9587 601.3803 606.0949 614.6467 628.7881 640.0221 645.1083 646.9376 649.4211 652.7513 652.9028 652.6674 649.6824 649.4697 668.2242 690.9318 706.6002 701.8577 687.5159 670.1597 658.213 649.4709 648.314 645.4913 638.8299 634.7755 637.1763 641.5256 637.4337 629.5104 627.8725 636.9597 648.2715 652.3843 658.4082 662.6767 658.1986 647.5718 644.1454 642.24 645.4894 654.5959 660.3857 662.2598 655.3294 657.6552 669.2747 685.4692 706.6348 726.8486 733.4927 731.4647 729.9148 728.0199 723.1136 719.1852 676.4133 627.1871 580.962 544.2596 515.4244 
580.8444 606.108 635.1345 663.8115 689.239 715.2614 728.798 743.6857 758.4988 773.4716 787.2767 796.6701 787.1733 774.9025 771.3414 761.9031 748.3782 737.8282 727.0317 716.6461 709.4572 725.1308 756.483 792.6288 819.2856 832.1932 816.6389 797.1622 773.0441 753.9436 738.0462 716.0695 701.3844 694.0811 687.6696 674.8799 656.3174 648.9265 636.1946 614.9088 596.5558 582.7692 571.1898 565.3101 568.1072 577.6582 594.7228 613.3054 628.1855 634.5555 643.454 655.847 667.5563 679.3076 687.4742 693.1618 683.5522 662.1918 646.5817 633.7603 617.2154 605.9423 602.7851 608.5086 613.9164 614.1339 615.8764 622.0596 632.8474 641.0546 651.4773 655.827 651.8102 650.2595 655.1988 665.4506 663.6677 660.6995 664.6677 669.5125 657.6799 651.4481 643.8502 648.9067 661.5742 669.6508 678.3652 679.7959 670.4684 659.6238 649.9884 642.8174 636.1051 626.4094 614.0992 601.8424 595.6058 589.8026 582.672 586.1672 589.8905 587.3367 579.6874 579.7015 584.1037 591.8488 593.1435 591.4051 590.2394 585.3699 579.1484 573.3815 569.2211 574.8612 586.9391 598.5856 612.746 626.9188 634.4399 640.0878 649.3422 649.548 648.0545 653.5568 665.812 680.5083 681.3366 681.2214 685.8801 685.5732 685.3345 680.5895 673.1944 666.2032 653.7144 637.0049 618.8672 605.1071 595.2319 596.1708 604.8561 615.9672 629.9759 644.506 651.7197 655.4697 660.2104 660.7545 659.0311 658.8099 656.2783 661.8978 677.3817 700.3276 714.6325 714.2741 704.3526 684.1061 664.055 651.0564 643.6907 645.699 648.3888 649.9989 650.9702 650.2923 645.1255 638.6844 634.725 636.0057 646.6703 657.4467 663.5914 -9999 673.579 668.8389 658.8254 651.9815 650.3228 654.2675 661.0142 662.2797 665.167 666.4054 670.8622 681.2481 698.4757 720.5886 741.4102 747.6755 738.973 732.2478 729.4337 723.077 715.3637 669.8101 620.0777 580.2037 549.4941 520.8939 
584.1903 607.3817 633.6929 662.0248 687.7657 714.2065 728.5579 743.787 757.4426 774.6282 791.9381 798.6844 789.0562 778.8934 774.7733 769.1448 758.4236 749.2636 737.4629 730.8734 725.2469 735.0655 756.3055 782.9672 812.7058 830.5245 823.6346 809.2068 786.3162 766.9268 749.96 732.6107 718.1776 712.0899 704.5535 688.7024 671.2867 663.783 652.2097 627.9864 608.0952 588.3522 573.4415 568.7723 573.0715 583.1498 603.5329 626.2936 640.6587 645.2593 651.9736 667.7355 675.8116 688.4716 691.3856 692.0089 674.936 649.8183 634.7907 620.2176 605.3438 600.2228 604.176 615.9644 621.55 617.3132 615.2867 624.3752 635.1722 641.0757 647.5554 642.6685 636.6983 641.897 657.7689 662.2328 656.7322 655.0981 654.8412 648.2331 636.7958 630.4896 630.9235 631.8929 637.7101 646.2094 653.2143 650.9445 643.1796 634.5979 623.4969 611.6216 603.7215 595.103 592.3147 587.0347 582.7367 581.462 579.5741 582.2799 585.1243 585.8981 582.8583 584.9715 584.568 588.5859 587.14 585.5656 583.8011 581.1716 579.7936 578.2454 577.3933 582.1633 592.3475 602.9429 617.0488 630.3446 637.1487 639.7261 643.5774 642.4518 638.5912 642.5491 654.4335 670.0422 686.8217 694.8199 696.7766 691.5914 685.2787 683.7225 671.2963 659.4675 645.7766 631.7612 615.8055 601.6969 595.1822 600.9696 613.7503 632.4634 650.2945 656.8183 659.3203 664.4729 672.9924 673.6402 668.8279 667.2493 662.755 673.5739 694.7197 715.163 721.1019 711.6474 693.3672 673.2418 658.098 644.5828 637.1659 639.1574 646.1091 656.2029 656.1112 650.9127 643.4466 638.5379 638.5203 644.5101 654.2358 663.2317 667.011 671.9799 -9999 665.3377 662.6609 659.1691 658.2013 659.5803 661.8663 663.8311 667.6328 674.7625 685.4303 703.1026 720.3914 741.7813 762.244 765.7921 755.5441 745.321 742.9866 733.4195 715.9147 669.5648 625.7361 591.6763 562.5086 532.8046 
586.1129 607.7121 631.5118 659.0967 688.0181 717.7929 735.4478 752.0443 762.5918 780.8755 797.9086 798.2789 786.5996 779.3591 773.6096 772.1384 769.2942 760.5267 747.0725 742.5883 736.3545 745.7836 758.0593 773.4722 798.958 817.7562 825.2574 814.6204 794.7284 778.1751 759.0695 747.307 732.1805 729.702 719.4859 697.8732 675.9607 665.074 656.5333 636.6353 619.2105 599.2831 586.4919 582.9579 585.2395 595.639 617.0751 639.9327 643.623 643.272 649.254 663.0585 671.0079 681.2845 681.6204 680.5557 661.9023 635.8411 619.9302 606.4136 596.0309 594.4691 604.1711 613.4608 618.8234 618.5051 616.9576 627.4702 636.0724 636.2085 636.9874 633.342 624.7862 630.2647 642.7089 640.5831 634.7593 634.7098 639.2894 633.2256 628.6567 625.6707 626.6405 618.5757 619.2141 626.6583 632.4227 624.7999 617.2858 614.2347 601.7974 586.7259 584.1176 584.5394 594.2172 583.1924 580.595 585.5949 586.823 583.8403 583.2971 591.2676 592.4211 592.9702 585.7324 583.0969 582.3899 583.4097 584.2361 584.5558 585.2877 586.895 586.2822 588.851 603.4193 616.2333 627.1877 640.667 650.8972 650.2412 645.0983 639.1373 636.4672 642.2807 651.7484 662.9625 677.6346 691.0621 698.9921 698.0027 689.3334 685.3635 666.7397 653.6834 641.6053 630.923 618.7546 608.9539 606.733 612.0842 622.3555 642.0475 658.8553 662.5407 659.9561 657.8983 659.5505 657.3318 651.7254 646.3015 649.6755 665.5516 686.9435 702.5886 703.4926 692.779 674.8041 660.2675 653.6916 650.0635 643.3365 640.6317 648.1306 657.4536 656.236 648.7684 644.3688 646.3514 647.1404 652.1141 659.428 665.2867 664.3237 663.147 663.8299 668.8397 669.7215 664.2515 663.1966 664.9326 666.1488 668.7064 673.9382 679.5843 692.542 721.5323 750.662 770.0123 784.1876 784.2203 778.8691 770.4147 767.8871 750.5731 724.8992 681.855 642.4467 608.0423 577.8278 547.0403 
585.995 606.7045 628.8123 653.8098 684.2988 718.299 738.5159 756.3562 771.3546 790.0046 807.0809 806.1278 789.8912 783.7953 779.7526 781.2822 782.4117 771.5466 759.166 752.6878 735.0624 744.6069 754.7441 766.3345 784.5491 804.3286 817.2014 808.509 793.8425 783.8669 767.6564 757.2523 744.4501 734.6306 719.1857 698.506 673.996 661.5478 654.475 641.0839 626.153 604.7081 591.6334 589.6874 594.4559 602.8665 620.4348 635.0936 629.511 636.726 641.1553 658.4203 669.3929 674.2921 669.0909 657.7832 639.1923 618.6595 606.4739 597.014 591.7557 594.5733 603.2629 608.4425 610.9901 610.4196 611.1401 624.165 638.1475 643.3671 636.999 623.1053 615.6898 619.8903 624.0298 619.929 618.2081 617.5938 622.5813 619.6078 618.932 623.3113 628.4132 620.8093 620.4638 617.7834 615.8177 608.684 601.8831 600.6122 590.631 578.2371 578.1397 575.4452 576.9978 574.4127 577.319 584.1396 583.2667 580.8879 582.3889 584.0435 580.3782 575.6761 574.1458 575.4902 579.5743 584.6176 586.0081 588.3149 591.6497 595.0652 599.5023 603.8541 618.6161 635.0498 638.5488 648.5847 658.0671 655.9582 644.4258 636.1457 638.0573 646.7452 659.0685 670.703 677.2684 686.1014 695.8817 701.5052 694.8395 683.4409 669.9841 660.0226 652.7026 645.2883 634.0416 623.795 621.4116 622.2181 626.7754 638.6733 649.2142 652.9615 650.8914 645.5858 639.8036 636.1714 626.1604 619.1793 628.3391 644.2624 660.468 672.7797 675.7354 666.815 655.2122 647.6712 645.6792 648.3586 647.901 649.8269 656.7316 660.3103 650.3364 643.9005 646.5652 656.3018 655.1423 657.563 661.9834 663.616 661.3594 663.7323 666.8934 672.2709 675.7689 671.4135 673.4341 675.756 676.6331 678.5387 684.0491 689.1106 703.3265 737.8944 776.4813 795.4155 803.8293 802.1364 800.1068 790.9577 786.2335 766.4067 738.1575 697.6027 660.7544 627.6271 596.6314 564.309 
584.4288 605.2324 627.5379 651.8177 682.02 716.9885 739.4807 759.9893 780.1683 798.6153 810.8762 810.1392 797.272 793.4201 792.364 794.9775 796.6191 783.6494 765.7577 746.3382 725.5685 732.8527 747.1846 758.2417 766.7416 779.5948 789.0547 790.5762 787.3774 785.2852 779.9418 766.1601 746.9977 733.1771 718.3899 698.8806 677.4518 664.2721 656.3326 643.407 628.4701 607.5196 594.6379 593.5555 594.6956 597.6652 607.2994 615.1738 617.3006 627.2267 639.1443 654.6841 663.6321 661.9611 657.3888 643.4399 623.3713 607.463 594.3041 584.1298 584.475 591.8645 600.3262 605.7178 608.9989 612.8474 613.7435 619.4048 629.5844 634.7253 626.4965 616.5133 614.1273 617.294 613.3581 615.3795 619.7825 617.2593 613.9902 608.2269 604.8013 609.285 617.3674 619.7235 615.0832 608.4476 603.158 599.5941 596.1693 594.6985 587.1576 580.7878 581.9748 569.9649 568.4855 570.9733 574.8552 581.0893 576.4589 571.4114 573.0857 574.6747 573.4043 568.735 564.3625 565.9968 571.8979 576.6462 577.9 580.9468 583.4582 588.4387 596.2216 606.9493 622.7481 633.3226 638.2725 647.3536 659.9024 654.0086 642.356 638.7469 645.8797 659.0607 672.0823 679.7601 678.4602 680.0502 684.5652 689.9955 687.082 679.621 672.8987 671.1683 663.6992 657.8579 644.7674 628.0786 620.0844 615.7877 619.5943 628.454 633.2352 634.5356 629.5846 623.8755 619.2777 615.5612 611.1288 607.553 613.5073 630.8359 639.7472 644.973 648.1421 643.2853 644.7889 644.9415 646.3427 649.8824 654.196 658.5123 662.4116 662.7965 651.1584 643.8331 645.6998 651.832 657.7693 663.3444 669.0314 669.1349 666.2991 666.158 668.4136 672.4743 678.2711 681.8232 687.3761 693.3179 696.9947 696.1827 696.4852 704.2765 724.0003 761.4127 802.9471 823.0841 830.6835 829.1312 824.9022 816.4108 804.7047 781.6879 757.6112 721.7182 687.9564 655.6648 621.8237 586.5702 
582.3072 604.0569 627.8325 652.5651 681.9001 716.9988 740.6678 764.0032 785.0267 802.2135 811.2252 810.4902 802.501 799.6858 800.0214 804.1438 806.3647 789.6677 763.1959 736.9468 717.5705 732.447 738.0388 741.4867 748.4882 759.6592 766.4013 776.8423 782.5791 789.5045 788.908 773.9848 753.4885 743.511 729.9052 711.8742 690.7571 676.6855 665.504 650.9002 632.212 608.5952 596.9109 597.2846 595.5964 600.7541 606.2343 606.5189 610.3229 621.1447 636.6511 652.0872 658.6165 655.9402 649.9464 633.3514 613.3293 599.176 587.6227 581.8833 582.5118 590.004 596.2899 599.7754 606.5591 609.723 612.6315 613.1655 619.824 630.3209 630.9227 624.7949 623.9555 618.9719 609.2502 608.7758 610.9833 611.3981 607.2307 602.2458 596.4897 597.9914 603.3168 609.2297 611.3983 603.0759 599.7325 599.8145 595.9816 589.2966 583.3436 578.8102 584.2764 573.7283 571.0075 573.8118 579.6553 580.6328 571.6505 565.7156 565.8221 565.5586 563.662 560.5919 557.5222 557.8528 564.2582 568.6179 576.0024 582.8264 581.8486 581.1379 589.5953 599.6693 614.0406 632.1882 648.6824 655.8386 665.4037 657.0248 648.9575 649.9026 654.785 662.1228 669.2338 673.5955 671.6746 670.3601 673.2153 679.1294 681.335 678.3113 672.921 660.6216 651.8079 649.1014 639.3536 624.617 617.1219 617.3056 625.5496 631.854 628.0932 622.1183 611.5653 607.6515 606.5309 605.4211 602.4987 597.9798 599.0957 608.2876 615.6172 623.5321 628.7264 632.7238 644.0015 647.4517 647.223 651.4344 657.5062 659.7705 664.512 664.532 655.392 647.4874 646.0568 647.6036 653.3999 656.7218 664.2161 668.9547 668.9158 672.9328 674.1448 675.3987 680.1494 686.1078 692.8204 702.2148 706.292 702.9648 701.5805 716.3915 750.9382 792.3937 830.8083 850.1882 857.1794 857.1119 853.1624 841.4525 821.6913 794.55 776.5428 747.2425 716.9992 685.3008 650.6603 615.3475 
580.6185 604.347 629.8433 654.4941 680.7471 713.5734 740.1349 765.4495 783.4711 794.2957 800.4008 806.3167 801.9882 798.7756 801.7546 805.1882 807.4453 789.2106 761.6727 735.8948 718.8517 726.4812 731.6935 733.6376 739.141 746.5511 750.9135 768.2646 782.7407 797.2988 795.2712 782.3253 768.077 768.5966 754.4845 730.9518 706.0744 690.587 677.6863 660.316 641.9091 614.1496 599.2041 596.4227 599.3273 602.6926 605.1089 606.5326 611.1605 621.0443 637.6043 654.6703 659.423 657.5084 646.4123 623.3818 604.8629 593.092 582.4057 575.6711 574.8345 584.9482 590.7122 594.3227 600.7482 604.6624 603.0648 603.7937 611.8422 628.8276 643.1386 639.2446 635.9868 627.2681 617.1507 609.9686 605.155 604.7705 604.5693 604.6545 603.7791 604.9506 604.4913 608.3201 611.4924 604.3259 600.0012 600.3464 597.4512 590.8497 585.8819 580.9396 581.0735 579.8074 580.967 577.1473 574.3491 574.5967 570.8765 567.8093 563.1696 557.7302 555.2875 556.7282 558.8972 559.4106 561.1664 567.4377 577.2227 581.2073 578.2061 578.2081 588.5245 599.3556 614.4717 630.8792 643.5953 653.9341 654.5655 647.1794 642.4639 643.0095 645.0989 650.5784 659.3914 668.662 670.39 664.781 661.6288 664.163 669.3972 669.7327 662.0627 648.6116 641.0712 638.6551 633.0862 627.0807 623.3211 623.6136 625.6971 624.5087 611.0054 601.9958 592.8906 590.8295 596.7563 595.6777 591.9893 587.3863 587.0505 594.5596 598.5585 609.5498 617.0004 621.7935 636.5085 647.6719 656.9838 661.213 657.7869 653.7844 657.1567 659.6921 652.1577 647.5128 647.0332 647.2153 648.8113 651.9193 658.3479 669.1258 673.7118 676.8987 677.444 676.3945 679.3553 686.587 696.1075 708.1637 712.1338 706.9916 707.1722 732.3849 784.2019 830.8774 864.9338 882.5568 889.6146 890.5704 884.8492 867.0566 843.3072 819.8035 807.1563 781.5828 752.9291 720.1072 685.1753 649.7509 
577.5744 605.1866 631.3969 655.1507 678.7276 708.0798 733.9664 759.513 776.0764 782.8647 794.4518 804.6401 803.8281 802.6074 803.5876 807.9135 807.078 790.2711 764.0444 741.623 725.2592 717.9363 726.6573 726.3604 727.1262 728.9142 737.606 751.9084 771.3345 785.6299 788.3262 784.2995 780.0721 785.9942 773.8389 746.1862 718.5827 701.0304 681.8445 656.3353 639.5485 627.7605 619.5622 607.9097 605.5422 601.6774 601.9188 606.9152 612.4792 622.9193 638.0909 654.2029 659.9013 654.0207 638.1832 616.4169 604.7634 598.5546 588.2073 580.4784 583.2765 582.8887 585.301 591.5215 595.0378 592.8399 588.9483 592.2556 605.5776 622.2233 629.2659 635.1321 633.4606 624.6989 616.707 605.9778 602.8945 605.1506 604.8009 600.928 599.4418 605.1861 605.8682 603.905 603.2189 603.2543 599.5329 602.8247 600.1655 597.413 593.7161 585.388 584.2354 585.5567 583.2112 573.2109 565.2301 566.7385 559.5223 557.2175 555.5421 553.5715 549.0825 551.1941 558.911 565.3307 569.1657 574.0619 573.9973 576.6679 578.8914 580.2889 589.0012 601.3686 619.3889 632.3856 640.7709 642.0998 639.0873 637.4166 634.5836 633.5148 633.401 640.1226 649.28 657.6866 660.8309 661.3817 657.5818 654.8702 654.6999 648.3047 639.4243 631.7245 628.1932 623.1619 620.0159 617.1485 615.2275 619.0624 616.3535 608.6375 590.2342 581.6949 579.6726 577.2919 582.714 586.5712 586.7659 586.7526 585.3356 588.8861 593.1769 602.0815 609.6373 616.2809 627.0844 643.0255 656.9775 660.0127 650.0757 643.0385 643.5232 647.7083 645.9268 645.502 648.8574 649.4075 649.0872 650.8224 658.8849 669.0949 679.1798 677.1052 674.0909 675.8474 684.0536 695.7614 706.0082 714.7178 717.4408 712.8925 716.8099 747.5352 806.0087 866.1787 899.7228 918.068 923.4909 924.4523 921.1262 900.657 879.132 861.5109 856.1462 832.4893 801.3416 765.2375 726.7888 687.7653 
571.0723 604.1146 629.9822 653.1 676.6275 706.5611 729.6697 749.7389 765.1292 773.6595 790.0709 801.1191 803.9304 804.0769 806.0401 810.2066 807.3563 794.5755 770.4364 747.3957 729.6533 715.6051 714.3553 716.0272 713.4993 716.0209 734.4117 731.9899 750.946 764.3396 770.8395 772.2933 781.0013 793.2291 785.3591 759.9607 734.1653 713.1183 691.823 665.6418 648.2122 633.4459 621.3129 608.8391 602.9699 599.0669 602.0421 608.9927 616.1426 625.4202 637.845 658.6281 666.306 655.7183 636.2134 619.2901 614.6284 612.1464 603.2343 593.5192 589.0527 585.2054 592.4984 596.5596 593.4093 586.4094 581.233 586.8415 605.2064 618.8726 625.384 627.5248 631.5975 628.3787 618.2806 611.1719 606.9638 606.0046 603.925 601.1699 606.213 606.4796 606.9012 603.5109 603.1127 603.5738 597.6782 597.508 597.2166 597.8041 596.5877 591.8453 590.8046 587.172 579.8706 570.9091 568.1375 566.3713 561.7414 560.0131 556.7913 553.48 551.0063 558.5503 572.1543 577.3748 577.1898 578.7477 580.5355 583.8616 586.7001 588.4597 592.4871 604.1452 620.5796 631.0845 639.1076 642.2031 635.1782 625.6226 621.2682 619.3561 624.8719 631.4086 640.7133 651.1074 654.4984 650.4485 643.1649 639.7197 639.7276 630.3104 622.5338 621.3574 620.5871 615.2222 611.3573 607.7548 605.8646 603.0978 592.5271 578.804 567.7159 564.8176 566.7217 567.3008 572.8132 578.5008 582.1111 589.5204 591.2409 592.2623 598.7363 604.9687 608.8222 613.1196 621.3058 632.0034 639.6939 638.2148 635.7192 635.0146 637.1279 639.7342 642.7849 646.4858 649.3068 650.0766 649.418 652.4257 660.6035 670.8284 679.3547 683.4103 681.4781 680.5114 686.8513 702.2866 714.3865 716.3425 715.0883 721.1454 739.3458 775.4711 833.9824 897.3641 930.8832 956.0471 962.6723 962.6476 960.4348 945.4823 932.9965 927.8684 925.8198 902.4597 866.9125 821.3423 773.0277 725.4589 
560.8657 597.2098 623.635 648.6362 675.5544 708.2443 729.343 745.4343 756.7715 766.9749 782.5426 797.6016 804.7078 804.8151 802.7738 802.9414 798.7946 787.8032 770.3406 751.7167 730.1409 711.9993 706.05 700.59 698.5461 702.5505 708.9146 714.4026 730.7062 739.9675 745.0098 752.9966 770.7313 789.2372 787.5098 767.8627 744.5681 720.436 692.38 662.1417 640.7442 621.399 605.2119 594.1259 590.3529 594.3442 603.0999 613.1609 621.5523 628.2177 639.3397 653.9099 660.1561 653.0901 633.7362 620.5916 619.6118 620.5057 612.8758 600.4658 591.4602 589.2184 596.3592 597.814 591.0336 583.066 579.9603 593.5596 611.9109 614.2861 615.7651 620.8273 627.5261 626.7277 620.8839 611.549 606.5864 604.8356 608.8182 609.5416 605.3973 603.3552 607.4877 611.1857 605.6467 598.7347 592.3452 592.1995 594.1722 597.9927 602.0972 601.4503 598.8677 590.5728 581.7807 575.2526 576.6176 578.2127 574.3253 570.7083 568.3359 566.4852 567.7408 575.0083 583.8063 586.2338 586.1042 587.1678 588.67 592.5833 597.9976 601.9895 604.8266 615.219 627.778 636.433 641.2488 638.3463 631.8028 629.7658 630.9341 629.0108 629.6427 632.9943 640.1248 647.341 650.5463 645.8038 636.0441 629.7901 626.8082 618.3688 610.2094 604.0336 603.6985 599.8366 595.8632 592.3221 594.2854 584.7774 573.1228 565.5917 564.5558 566.5539 572.0676 566.9434 567.0475 571.0936 577.4136 587.3712 594.6133 599.6957 603.502 603.2593 601.5077 603.7018 610.6494 617.4082 623.3477 624.4257 626.664 633.4619 637.3362 639.0168 644.8495 648.6078 648.8498 645.9002 645.8833 652.6152 663.3584 673.0931 679.0522 689.2075 689.9998 688.8974 689.0569 697.2473 706.2661 710.3097 713.1477 729.4481 759.85 795.0266 848.1839 909.8096 954.4877 998.5752 1008.94 1005.747 999.2058 989.6077 988.8842 998.1555 1006.781 978.783 931.3729 873.8293 815.9088 760.0228 
549.5713 583.4765 614.4435 643.4633 674.4122 708.8948 727.2626 740.8145 751.9742 768.8133 783.8117 800.1335 809.066 807.3785 802.1666 800.0408 793.8817 782.9854 770.2356 752.3483 732.7581 715.9058 706.3099 699.4942 691.6068 688.586 694.0733 701.0546 711.7111 716.877 722.0345 730.021 746.255 770.0001 779.8981 764.5637 740.395 715.4814 688.8692 660.9582 637.9484 617.0836 600.6367 588.5662 585.0891 589.9018 598.6816 609.9612 622.1606 634.3662 644.9787 657.5085 668.9917 658.4648 636.4688 624.9113 625.4285 628.4547 619.4697 600.8285 590.8715 588.4095 592.0429 588.7618 581.9797 579.5592 581.4343 597.5574 604.2477 600.5358 601.8075 609.2169 613.5568 614.0756 611.9583 603.3843 599.509 598.1168 598.5399 596.1398 594.2408 597.249 606.8168 613.1596 605.1498 596.4744 590.6445 590.2618 592.4999 595.8124 599.8791 598.8981 596.011 588.0409 581.6511 575.7933 577.5789 580.9243 578.9265 575.9302 574.4802 574.4342 577.3709 582.1357 585.9277 585.4454 584.1683 582.9246 583.3767 587.9338 594.1569 602.3319 603.42 611.8155 621.3122 633.2819 642.4148 637.8461 627.5146 622.3314 627.0965 631.1403 630.7077 630.1314 634.894 641.2926 646.942 645.1916 633.3394 621.8138 613.626 607.0676 601.7913 596.7456 594.774 587.4885 578.5994 572.3331 565.7001 556.7377 552.9211 552.9012 558.6351 564.6683 573.1981 565.2457 562.8035 566.2903 574.5444 587.7129 598.2716 605.5874 605.3745 598.5823 596.3069 598.0766 601.57 606.6136 613.1485 620.726 628.035 634.3127 639.4474 642.581 647.8853 650.6269 646.187 641.23 641.8671 650.1751 662.6746 674.939 677.3021 686.8286 692.5771 696.053 696.7844 699.4699 702.6388 707.4274 715.845 738.3737 768.5173 795.728 832.0771 893.6147 958.5307 1022.503 1049.961 1048.004 1046.379 1039.905 1050.298 1075.412 1086.045 1042.087 980.9463 911.3702 845.7255 784.6611 
540.9103 570.3008 607.4101 638.8846 673.0415 709.4619 725.4816 735.9796 747.6614 767.1323 784.4628 799.8105 808.151 804.7311 797.9123 791.6747 785.54 777.863 769.0628 756.8142 741.4617 726.0505 714.8984 707.0949 694.5192 685.3942 677.4169 678.6262 684.5104 689.6377 696.3 702.0365 714.4836 739.9442 758.4988 747.4363 726.537 704.0607 680.5826 652.6733 629.2849 610.6757 593.3264 583.0722 579.7382 582.9921 592.6348 606.1125 619.8514 635.0419 652.0705 665.6878 670.2653 660.7336 639.9485 627.1616 629.2692 628.3269 611.4424 590.7909 581.5242 584.7251 588.1078 581.9648 579.0026 578.9188 584.8437 594.6384 596.1643 596.3061 600.74 614.3216 619.7885 619.5892 622.0863 612.2611 606.35 600.2545 597.1007 594.6867 597.5397 603.6951 610.9205 616.1849 614.7675 603.3212 597.53 595.7168 595.1685 595.9993 602.42 606.7577 605.2357 596.4567 590.8482 586.3884 585.0928 586.5314 585.4214 583.5075 583.9013 585.1073 586.859 587.7317 587.1424 584.8683 583.1782 581.6501 583.0603 588.835 597.1953 605.2274 605.3125 611.8009 629.8679 649.9854 661.1402 657.4803 642.9117 632.3782 632.0028 631.4418 629.8439 626.7647 632.2211 640.7233 647.1503 644.9114 634.449 619.268 608.8868 603.8399 599.2575 598.0056 592.5476 584.8746 573.8117 564.544 555.7041 550.676 549.4849 549.2951 550.3134 554.9124 562.2125 560.8319 564.8487 568.6475 570.4002 577.9399 589.0508 594.6418 599.3311 594.307 595.8044 597.2823 599.3469 603.2184 607.45 613.9312 625.8866 635.086 642.897 649.0341 651.7064 650.5439 642.0496 635.9821 640.3143 653.1729 668.1187 679.9242 680.922 685.1559 689.9566 698.261 706.7098 709.9016 711.3143 717.9147 730.6123 744.702 763.9669 779.7844 804.2652 864.4396 949.9167 1030.418 1062.985 1060.516 1054.167 1069.796 1108.531 1141.807 1143.728 1088.554 1015.851 935.6503 865.1729 803.3221 
536.6132 563.4791 600.7363 634.3923 669.0854 708.2747 722.2723 731.6482 745.0912 762.4421 780.8377 795.9024 803.015 798.6345 789.3925 782.5947 778.9319 775.4977 772.0711 765.9151 754.701 738.9717 724.6948 717.4102 704.6619 689.4691 669.1586 664.8679 667.6934 669.2189 673.4137 680.1204 694.9993 721.5878 736.5779 730.0829 712.7757 692.3533 672.2108 647.2311 623.9989 605.0168 593.2352 584.6962 581.6395 584.641 595.1912 608.6949 622.7437 639.9774 657.7396 668.8482 673.8219 666.584 649.6053 635.2776 630.3369 621.0005 598.1724 579.2048 571.5665 573.1487 569.7748 570.5305 574.5655 575.4533 574.3268 578.4294 583.7861 586.4174 589.8954 599.6353 607.0494 611.5976 624.6441 613.8047 611.2609 604.7152 601.7318 603.0331 605.3244 608.1287 607.7154 606.2082 602.3428 600.0397 599.3847 596.4034 593.6759 594.33 604.1255 613.0212 615.5397 607.7891 601.4401 596.5087 592.0587 589.3362 586.9038 588.4092 592.2435 595.6948 597.0015 596.3209 593.3755 590.6921 588.0414 586.5696 588.9097 595.6187 604.5526 610.9686 612.5782 616.7676 633.8134 652.5269 668.6652 672.8492 654.524 642.501 632.7384 628.7925 629.8043 627.0148 631.1701 640.632 646.3378 642.952 629.498 614.0864 603.9615 598.7267 593.9926 586.3857 576.9193 567.1656 558.5927 553.1559 545.1907 541.4798 540.2819 537.01 535.7612 539.262 549.1502 554.4136 566.3698 571.0421 569.2664 569.5661 573.3723 578.4331 588.4723 595.8676 599.8093 597.8415 598.3637 600.8296 602.7791 607.7107 617.2387 627.1136 634.6942 640.995 645.1002 643.9452 637.0297 634.8432 645.0663 663.456 676.4612 683.5403 687.1564 688.1837 690.8362 696.7757 705.7605 713.4896 720.2248 730.4716 743.0222 749.2435 753.4332 754.7215 774.3816 835.009 923.1443 1004.56 1040.679 1049.829 1057.501 1104.1 1160.86 1192.616 1186.292 1118.161 1031.21 944.645 873.7766 813.9114 
534.6584 560.4585 594.2261 632.1482 667.151 705.9573 717.4406 727.6726 741.5286 755.0681 770.1005 781.6015 786.1483 779.311 774.2436 774.3596 775.5941 774.2906 774.1666 771.5658 759.1647 741.4039 733.4221 738.3724 720.3433 690.6743 672.2924 665.0456 662.7341 659.053 659.5317 667.0223 684.8813 705.6835 708.1686 701.6262 690.8867 679.9656 665.0559 643.1936 624.9614 608.8052 598.0308 589.7692 585.2986 584.996 597.5476 611.2917 620.3046 634.9708 648.0743 660.7423 668.9448 666.9039 658.103 644.43 626.9993 607.146 586.7533 574.534 573.8757 571.433 565.8051 571.123 573.3935 568.9436 564.5936 564.7809 571.1406 574.6106 578.0743 588.3821 599.9007 609.1202 618.0655 616.0284 613.5546 610.7262 607.6082 609.2662 609.1667 608.7616 604.2323 599.213 599.513 601.8557 601.3304 599.2134 597.5046 600.838 610.2746 615.6862 617.4915 611.971 605.7915 600.0958 598.2573 599.1888 598.4456 598.6027 600.1526 602.7022 603.3435 603.0752 600.4406 597.4852 597.4494 598.8992 603.9884 610.2676 614.0244 614.8908 616.1523 621.8325 634.2566 656.0928 660.9476 658.1071 646.7574 638.2562 629.5583 629.1198 634.6327 635.5907 638.8577 643.8841 645.6974 641.1865 630.2682 621.3502 610.1824 600.0434 587.4298 574.3978 561.893 550.5007 544.9321 540.5691 530.3185 527.4926 527.4182 527.1888 528.1192 535.0979 545.181 554.4632 568.2106 572.0637 567.299 564.2284 565.4661 571.9324 581.9304 593.887 603.4548 602.421 600.6174 598.4064 598.4732 604.0649 614.6706 623.6332 629.6208 633.6937 636.2271 640.4319 638.5036 639.8898 651.0889 667.9353 680.661 690.3347 696.9154 699.6667 700.78 700.7094 708.0328 725.7006 746.2907 765.332 776.2938 774.9228 767.6042 757.811 771.1016 825.2395 899.5655 969.5292 1014.707 1042.225 1077.8 1145.965 1199.203 1221.369 1205.492 1133.303 1043.705 957.1544 885.1643 824.4504 
534.233 559.4083 591.0889 630.147 667.7956 703.3514 714.9329 725.1554 736.5732 748.1078 760.1555 766.7454 765.9791 763.3492 763.9243 765.1687 767.4626 770.6603 774.3265 770.0753 759.1192 749.2752 748.5118 749.3647 729.3223 702.2023 680.2419 665.2678 656.9752 657.175 660.5593 664.6083 675.762 690.442 692.4672 684.405 672.4708 661.2195 647.3755 628.4767 614.7054 602.1246 592.4456 581.9828 576.5788 577.0275 588.6888 602.8735 617.9847 632.4782 644.2621 655.2944 667.8135 673.2581 670.6817 652.3027 626.4317 600.8603 584.2737 578.5326 571.6456 567.4516 565.1656 568.8749 566.4982 558.0957 553.3835 550.1056 550.3585 550.6594 556.1989 568.0985 581.913 595.1059 603.79 604.1066 600.2152 596.2209 593.7349 601.1138 604.3012 605.7966 605.4758 604.0986 604.6006 604.2112 601.0347 600.4851 605.1648 608.8891 609.9271 610.4287 610.9175 610.2239 609.1993 608.5774 611.8181 615.8038 613.325 607.9194 605.5839 607.784 607.6036 607.2775 609.2657 608.8775 608.8989 608.4611 611.52 614.2021 614.9838 619.0851 619.0427 622.9031 627.771 640.9023 646.4907 642.497 635.1803 633.4531 629.4764 632.686 636.6446 640.2502 642.5977 641.3452 641.8387 637.5292 625.6689 618.467 606.5774 595.2333 581.9272 567.4084 556.181 549.2777 543.3956 536.291 524.8478 518.4017 518.5326 520.8174 525.3547 537.295 547.749 560.9236 568.9304 568.6778 561.8317 561.7369 563.4484 571.5166 582.5568 590.9549 597.7393 596.4095 597.2871 595.7328 597.5103 605.4689 614.1484 619.8413 621.4095 623.7639 631.5579 642.1593 644.457 647.1204 657.5786 669.9297 683.4072 696.7139 704.4816 710.0183 713.7588 717.2574 725.458 749.0383 779.4019 801.3698 811.7776 810.1533 800.5423 784.9348 782.9276 818.8638 878.3816 947.8376 1015.604 1076.264 1133.039 1194.971 1229.538 1234.202 1220.356 1147.228 1058.196 970.7623 895.7078 832.3806 
534.3235 559.1442 589.6349 625.9251 663.9266 695.609 711.7938 725.123 735.9681 747.4947 758.2552 760.6657 760.8027 761.2202 761.4689 759.1636 760.9153 762.1882 763.0551 758.2657 753.7117 749.2126 754.4848 757.6335 735.7076 704.567 677.8258 662.2999 656.201 659.4939 665.7489 669.9658 675.2603 682.8571 684.3623 672.9037 659.7742 -9999 623.9028 608.3239 598.7417 593.3121 586.663 574.6767 569.6194 574.2283 589.5598 602.7797 616.3151 627.3594 638.2902 649.3074 662.379 669.3515 662.4895 642.0443 618.0539 596.3242 586.053 583.0934 573.6349 569.7827 566.5822 562.9732 556.351 552.7024 548.1725 542.7238 539.7461 537.6393 538.693 547.458 561.6534 576.2156 583.8617 586.9397 588.1078 587.6438 584.3578 590.0079 592.098 592.6332 600.4629 604.1122 604.5458 604.5013 607.1106 608.3587 611.4093 607.647 603.7849 607.525 609.1482 614.7074 619.2135 622.5674 626.45 627.7218 621.2216 614.3107 609.5546 611.4257 611.0118 610.142 614.5211 617.1688 619.4935 617.6238 618.1862 619.242 618.6769 625.6055 624.3488 620.6096 618.0031 617.4103 624.037 624.6492 623.343 623.6404 624.7648 629.6788 634.586 642.3305 649.1625 641.1664 631.297 624.433 615.8816 611.4842 602.9949 590.5604 576.2202 562.6672 555.1122 547.9001 543.3582 529.9092 514.7729 506.9791 510.3258 519.0302 532.6534 547.1943 553.6007 563.6729 567.7714 567.6075 563.4218 563.761 567.282 575.9672 586.8849 590.9501 592.4709 589.4847 591.6091 593.6775 597.3798 604.7516 611.9653 614.7028 615.961 621.144 632.4134 644.157 649.6467 654.749 664.7608 673.2796 685.6578 700.0999 705.6215 715.8011 725.806 738.869 755.1731 778.6169 805.4694 830.704 843.9395 846.5881 839.6689 820.6909 806.3726 822.8344 876.4525 961.2493 1061.801 1151.209 1210.598 1246.346 1258.277 1247.109 1232.948 1162.074 1072.453 980.0854 900.2938 834.051 
534.9393 559.3066 587.4375 619.9928 655.598 691.3036 711.5521 727.942 740.974 752.075 762.4456 764.738 761.7552 760.0829 755.8064 750.4155 749.4247 748.1379 748.9937 746.0675 744.1946 746.9349 752.6166 753.2404 734.3981 707.0261 680.8536 665.9164 662.0082 663.134 672.2729 683.6972 688.3278 690.0521 685.7617 670.9155 653.0426 -9999 -9999 600.0691 591.0757 585.8504 577.5059 569.3358 567.0866 576.4882 593.7884 604.642 613.491 619.3408 633.2742 644.6952 653.8909 660.7618 660.2236 638.2733 616.119 594.9302 585.2726 580.0232 575.4159 573.9817 567.6343 560.5135 558.6799 554.332 541.6127 533.4458 529.3973 525.5051 526.4584 532.513 540.9054 550.6716 554.0436 559.704 566.5913 572.4485 579.3776 584.2986 589.7004 592.1133 598.0255 600.2425 599.7895 602.985 612.4415 611.4525 604.5005 602.7404 606.3565 614.2774 614.7199 616.5981 623.1666 628.0444 625.9251 621.8817 615.8456 613.7216 608.1636 605.7626 600.7184 598.7122 600.7819 606.9506 614.2037 617.2483 621.8596 628.1882 627.5129 631.078 628.5493 617.7372 612.0471 604.4464 608.706 610.9451 610.8115 610.5948 611.6155 614.8467 619.1722 624.0661 631.5154 624.5233 616.5358 612.8735 611.452 609.1959 602.7593 584.1141 568.268 554.1995 546.8799 539.8093 531.7468 517.1121 502.6983 497.4426 506.8454 520.9021 534.8429 546.449 550.8803 555.0909 559.2685 561.4789 563.9551 567.3682 574.6409 583.5138 589.9717 589.1144 588.1616 586.633 591.4547 596.1108 599.2059 604.1232 611.4059 613.7628 614.4459 621.2675 633.7973 643.09 653.6506 663.6658 671.4909 681.4566 692.8937 703.0099 702.5898 712.4073 731.9785 758.6841 784.4024 806.601 829.2283 855.0131 870.9682 880.4455 875.4966 856.5125 837.1877 840.191 890.853 995.952 1121.257 1224.625 1283.083 1302.098 1304.737 1276.136 1250.896 1173.577 1078.996 980.9857 897.91 829.7937 
535.8531 560.5756 588.7376 619.5748 651.1904 691.8128 713.8239 732.6058 750.301 762.6363 767.5572 765.5258 760.3983 753.6539 745.7605 739.7366 737.456 735.9459 736.2772 736.0846 738.6463 740.0036 739.5503 738.5769 725.2612 701.8647 680.4699 666.7197 663.1051 670.0651 683.8628 697.9799 698.0671 699.2557 692.5612 675.6986 655.9151 -9999 -9999 604.103 595.4113 585.8843 580.4867 574.6671 574.2521 581.4059 591.6357 597.7482 602.8409 613.7665 627.7397 642.3351 651.9005 651.9822 650.2831 635.5681 613.8267 595.0265 584.3715 580.5134 575.7057 569.9147 560.1023 552.2346 549.0195 540.7857 531.9197 525.1444 519.7038 515.0485 515.293 518.4091 524.8864 536.1618 535.3317 539.3097 547.2071 558.3007 568.1797 577.5214 584.5952 589.0146 590.5956 587.9714 586.9747 588.8546 592.5699 595.1625 602.0159 609.2917 617.8849 624.7838 626.3081 626.8038 625.1523 621.7382 615.0225 608.4555 602.8007 597.969 593.8165 589.0989 588.5443 589.9525 592.1714 597.684 607.0143 613.8442 619.0872 627.5828 625.9957 623.613 615.1079 605.9138 599.6511 593.8353 595.5966 604.2236 611.3959 613.0772 608.0659 606.6503 608.0091 610.9662 614.4962 608.0754 601.923 601.1146 601.3383 598.6527 588.817 570.8253 552.5645 540.7736 537.1525 531.6407 521.1039 507.0247 497.7351 497.889 510.4331 522.4135 533.0932 539.1528 538.6004 539.1215 543.9914 551.0003 563.3701 568.6411 576.0986 582.9807 587.7485 588.1479 588.9273 588.9809 590.2695 594.0605 598.9277 604.4243 609.4034 610.7902 614.5428 624.3936 641.0486 651.2538 661.8991 675.6024 680.9195 687.086 693.5032 699.4478 700.9937 713.4667 736.4094 776.0087 818.7976 849.1208 865.6714 877.2114 888.0855 907.3389 918.3909 909.6315 888.3334 878.0842 916.3076 1018.961 1150.403 1264.803 1331.363 1357.392 1338.341 1301.165 1264.008 1177.445 1075.125 975.4755 894.5035 826.4366 
536.4252 561.3296 588.9476 618.7994 649.5771 690.5326 712.3568 733.2458 754.7496 766.4129 770.1342 769.0049 760.9011 749.7039 743.2158 739.9793 735.3215 731.7925 732.9969 734.7612 737.7889 733.7175 729.5087 723.6011 713.4696 695.6064 675.9451 664.1838 663.6894 671.8284 687.7476 701.3669 701.6637 705.1888 696.3079 677.601 658.1829 634.3759 618.54 610.1871 601.6056 589.3904 577.8683 574.9957 578.4078 584.5009 593.0838 599.8188 608.5446 613.3273 619.9576 624.3237 633.4002 641.4067 644.2482 634.6905 612.2396 597.5953 588.8222 582.7498 576.1763 569.0955 557.9947 549.7784 545.5184 539.8251 532.8804 524.9452 520.1932 515.9969 515.9741 517.9376 522.368 526.6807 528.4357 533.0362 539.8338 550.55 562.2438 574.2416 583.4919 586.5151 585.3805 582.7241 582.9512 585.0269 583.3891 585.1824 592.9586 602.4296 609.2458 613.4696 614.1661 610.6722 604.5306 600.7614 595.9656 591.9938 586.4047 580.7479 578.9656 580.717 584.5461 585.6003 586.7178 592.4048 600.6672 605.4911 606.975 613.8857 615.1 616.9476 610.2969 599.7338 595.5275 597.5181 602.9482 612.0443 619.3744 621.8792 611.8014 606.975 602.3777 600.6157 598.8056 595.907 593.4264 593.8792 589.5942 589.2252 577.5191 560.6541 545.2943 536.3189 527.6016 521.3067 509.7315 504.9576 503.347 505.6844 512.153 514.1232 519.6505 523.8749 523.3506 526.6206 533.7284 543.4224 562.9359 570.1758 572.0195 575.0006 577.71 578.4893 578.5513 581.1317 585.9292 591.4919 596.9788 601.0077 605.6645 608.2518 614.7138 626.1462 647.6692 659.1234 667.373 678.9728 686.7167 693.4268 696.587 701.3273 707.6749 721.926 741.9171 780.4293 839.3682 883.1281 902.853 907.4259 905.989 925.315 956.2775 965.1981 953.5151 935.2017 945.8553 1015.282 1125.986 1247.419 1335.384 1375.657 1362.705 1314.38 1257.857 1162.717 1059.445 966.1558 890.3853 824.9113 
536.7448 561.5653 588.3011 617.4808 647.3266 684.3016 707.4053 729.3123 749.1392 758.0544 762.1368 767.2559 765.1863 757.5533 755.1929 747.4147 737.6338 732.6125 733.0242 731.8378 729.3461 720.6942 713.181 706.4575 697.7965 686.5398 672.8486 665.4 661.5135 665.8708 683.9483 695.6398 692.922 693.2577 685.3317 671.536 656.4661 638.1185 623.2712 618.7454 607.7614 590.4281 575.967 572.8032 575.7003 584.02 593.6528 600.793 606.2748 609.6132 613.8558 616.2208 624.3571 634.8213 637.4267 629.5018 607.7248 593.8845 589.344 584.1511 579.7123 574.4754 565.0787 559.7528 558.1116 553.9268 545.9728 537.7778 532.0837 525.7228 521.1744 519.5302 522.7899 524.0804 528.8564 536.0157 539.2374 545.9033 556.3715 570.9817 581.7423 581.8821 575.7943 571.9069 573.3869 574.1637 574.826 578.2085 585.2132 591.0118 595.2952 600.7406 597.6626 594.4679 591.1346 590.7266 590.4696 589.4081 584.9286 582.595 584.478 584.112 589.5173 590.7164 590.2122 594.0088 598.952 601.0683 601.0236 603.2239 605.8442 610.451 609.4427 604.1161 603.5895 609.3907 617.1462 622.0607 621.6115 617.3662 610.7496 603.4517 597.7277 597.609 596.8239 598.948 591.7524 592.4818 585.7858 582.8651 573.033 557.049 540.8768 527.9746 516.7966 507.8978 498.9475 498.3162 502.8191 509.5453 511.0775 511.1398 510.6781 512.9211 514.6144 521.0513 530.6854 541.9785 562.2985 564.6003 559.9401 559.4479 563.3834 568.3936 574.9468 581.6174 585.6407 588.7112 592.0027 595.8821 600.665 605.2648 615.3492 629.7345 654.5668 665.4688 670.8848 681.686 691.66 700.2191 701.6957 706.2557 714.0449 723.2581 744.2402 783.6255 845.3965 907.1998 941.3859 951.1418 953.5389 976.225 1020.792 1045.658 1038.328 1007.84 979.821 1010.222 1110.201 1238.369 1339.913 1383.841 1369.664 1305.361 1227.966 1125.489 1028.014 947.953 882.2355 822.9061 
535.1146 558.3441 584.4327 613.5833 642.7009 677.0084 698.4264 717.0867 734.5318 745.2426 750.2186 754.026 752.0344 749.2988 749.8163 748.2167 742.2393 733.6443 729.7495 725.8433 722.0917 713.4916 706.7568 698.7941 689.5918 683.6056 672.4828 659.705 649.4766 650.8315 668.2364 677.5945 671.3361 668.2768 662.074 657.0226 650.4853 636.6093 616.6469 601.6756 587.4307 581.1903 580.6466 582.1226 578.9551 581.9875 592.7565 600.2448 607.6852 610.9542 607.3803 607.3984 610.4395 621.0665 623.001 613.849 598.2332 590.0131 586.8417 585.1779 582.5689 577.9026 572.3361 569.8218 570.9747 568.7885 561.9218 554.0871 543.4412 533.2355 524.6955 520.4949 518.8807 519.2783 526.2225 530.6778 534.347 540.9517 554.8581 567.6184 573.4642 568.6443 560.9383 557.2935 560.884 567.3869 576.5668 580.5421 582.3182 581.7863 583.1426 587.4707 587.2961 586.4152 586.9668 588.1279 583.7098 578.832 575.336 574.6183 579.1386 584.2992 593.584 595.2896 592.8057 595.6885 600.2299 602.6079 601.9434 601.8011 604.3083 608.7059 611.5366 612.4169 616.8624 624.9798 633.9991 634.3765 626.8312 617.4095 610.4701 605.5856 602.1238 605.0573 604.0551 598.9902 595.2256 595.7199 591.1944 583.9937 573.976 560.8488 535.1783 516.2032 504.3589 491.6141 485.4413 486.4383 494.075 503.1799 507.6792 509.5376 508.1021 508.2653 505.7164 510.0135 520.6691 531.615 542.1771 547.5658 549.5293 552.8356 557.3785 563.5104 575.7517 582.0555 584.7606 585.9255 586.2226 589.9848 596.9579 605.4455 614.4563 629.9509 649.9532 667.1337 675.134 687.7944 691.5491 697.265 705.2905 713.2389 717.5323 724.7648 746.1196 788.5277 856.1227 933.655 977.2985 998.5465 1016.958 1050.997 1104.89 1134.156 1125.877 1079.208 1024.142 1044.38 1143.094 1270.494 1353.891 1382.403 1351.997 1272.812 1177.125 1073.118 991.5654 926.1482 872.2025 818.8347 
533.4717 555.5079 582.1102 612.7093 640.3336 667.5357 681.3622 695.2012 711.5205 721.6185 732.6536 741.9003 745.9749 749.1944 753.2635 752.7372 746.7164 736.889 730.4353 726.8229 722.7491 714.2565 707.9241 700.8749 691.0335 681.3941 670.1225 652.6281 641.922 644.6954 660.7366 670.3775 665.1205 657.5078 647.012 642.1768 631.5397 617.0673 601.554 592.1528 587.3826 583.9421 581.6734 580.3688 577.2094 575.9747 579.9924 585.9473 592.1641 599.0193 592.2596 593.0369 594.5079 600.9895 599.2268 596.6639 592.4435 591.559 587.4269 583.9863 582.3763 583.9808 585.9821 589.495 591.6277 587.364 580.4929 571.3695 561.1989 549.4043 540.8611 537.0606 535.0928 533.0808 532.4528 532.7927 538.8691 543.9889 556.985 562.3043 565.764 559.8026 552.7307 551.6939 556.9515 567.3826 577.2258 584.2078 580.6702 574.3305 568.4775 572.6029 570.2217 568.6219 569.077 571.1403 571.4468 570.8675 570.7515 573.2834 578.0846 583.8664 590.4512 594.348 595.3373 599.332 605.2473 608.6922 609.8613 609.4932 609.4941 610.7024 612.7621 613.8087 616.5596 622.8585 631.478 632.9747 628.1043 622.5735 620.7584 618.9583 616.9151 619.769 621.3007 613.467 609.4639 610.961 607.5741 593.9042 579.4785 562.0231 528.616 506.9196 491.7379 478.7679 473.5535 478.2777 486.9979 493.9069 496.2337 499.1294 501.1287 504.4348 499.6017 500.4002 508.943 516.7359 522.3775 529.4648 539.7097 549.26 556.894 561.9893 572.0552 576.5614 579.2893 582.4076 586.0678 593.6041 601.6549 611.4919 619.0961 632.5515 645.5601 657.9984 670.8487 686.5093 688.7167 698.077 710.431 720.3149 726.9454 739.0034 760.3944 801.7025 869.5574 952.4301 1021.157 1072.942 1112.083 1155.428 1211.458 1237.72 1218.677 1163.692 1088.822 1094.234 1182.093 1301.506 1366.162 1370.085 1318.117 1221.325 1126.108 1039.796 972.676 917.8862 870.0519 817.5132 
531.5598 552.8953 579.7601 609.8079 634.4089 656.4486 667.9291 681.6268 696.1268 708.6774 719.673 730.3446 742.3533 751.9066 757.777 756.7086 750.8646 741.3402 732.9277 728.84 727.4522 721.696 714.3882 707.013 696.3497 681.2471 662.7491 653.8784 650.5275 647.1665 658.5568 667.7334 659.1608 646.3267 633.8449 625.4575 613.5049 599.7957 586.4423 582.0073 582.2269 576.8926 581.0799 579.5746 576.2065 574.481 574.3796 576.8404 582.908 585.7744 582.3161 585.4391 582.0805 579.8375 581.1464 584.6816 588.4203 586.8113 583.5308 580.8548 579.8749 590.233 596.9364 602.4584 601.9725 597.1561 590.7751 583.641 573.5568 565.1021 559.8389 551.6149 546.2632 541.8332 536.8787 535.6223 539.1984 545.5496 549.2386 551.295 553.3141 551.2709 547.5746 549.1812 554.1418 561.5995 568.3842 568.5105 566.9699 561.7442 554.8546 554.9524 555.2606 554.4203 557.6188 -9999 -9999 562.9518 562.3811 565.5883 572.6722 580.4841 589.6025 599.3542 604.3597 608.609 612.5844 612.9779 612.8397 612.008 609.9058 607.975 608.96 610.2896 609.8901 612.1506 617.1874 618.7782 617.8925 618.5909 624.673 630.0153 632.713 635.9867 639.6259 628.4527 625.7582 626.7147 619.0606 599.5694 577.5639 552.595 521.5066 500.5555 480.9335 469.1491 464.4691 465.9618 470.9723 475.7245 478.3914 482.7174 489.8513 497.8929 495.4344 495.6855 500.1133 505.3021 511.1065 518.9154 529.9309 539.7817 546.7172 549.8106 555.7908 560.7828 565.3868 571.3354 579.6324 590.7535 600.2348 609.622 618.2532 630.4449 640.0068 650.3818 663.6973 679.9661 685.5485 695.3124 703.5541 714.6912 726.0937 745.3045 775.3232 820.7452 888.075 978.4523 1074.479 1153.081 1213.578 1265.129 1320.424 1330.506 1303.252 1240.229 1146.568 1131.459 1194.384 1295.183 1343.415 1329.911 1267.427 1168.163 1091.375 1025.529 969.2517 921.8795 870.8196 815.4274 
530.4998 551.7757 577.8303 605.0531 626.6094 646.6318 658.1994 672.8773 688.1221 702.6772 713.9815 725.0195 738.9395 751.3558 758.1759 757.204 751.5893 743.5292 734.4691 729.9575 730.6005 725.4698 718.3223 710.0627 698.0623 682.8629 664.2986 652.038 647.1166 645.7921 649.2075 652.9089 643.4217 630.0189 618.9507 607.8826 598.7249 585.6994 573.3654 567.8798 564.3284 560.6812 565.479 568.0738 570.6185 576.0411 573.2554 572.4873 579.3415 575.5381 572.2763 575.0621 572.5184 572.635 577.9505 586.8151 590.4842 584.8635 581.4248 579.5698 584.134 597.4286 603.2419 609.3482 611.7825 607.4543 597.2422 588.6074 580.2653 575.5465 570.5331 561.019 545.391 535.4934 528.4597 527.2192 527.7939 531.1779 534.7912 535.4127 539.8561 546.7819 544.9713 541.9862 542.7168 545.3821 548.6836 547.7085 543.1677 539.0869 539.2873 539.3929 540.1338 543.8926 553.8008 556.4922 -9999 556.0469 556.5483 560.9295 570.0781 581.248 594.0014 605.7686 612.0888 616.085 616.3718 613.7115 611.8561 611.8168 609.1122 608.1454 610.1153 610.3433 609.1569 608.7729 608.5776 608.4846 611.3278 618.0033 629.9733 640.5782 645.7755 646.6814 643.5968 639.766 636.4477 630.6108 615.7133 594.7863 571.3234 543.7401 521.806 500.9899 479.9976 468.6155 464.0147 463.3109 464.6473 467.416 469.9003 473.7331 482.8514 492.2784 494.3156 496.4338 499.4787 498.8006 501.753 509.8772 522.1307 532.2429 538.098 539.4949 543.5068 550.9672 559.2702 568.2645 578.7193 590.9237 598.0146 606.5128 616.5859 629.3757 639.6313 651.3645 663.2927 673.8754 678.2311 686.3576 695.9891 708.8725 722.4968 751.3889 796.4242 853.8088 927.2748 1024.359 1141.151 1243.989 1321.104 1381.572 1421.013 1413.302 1385.15 1319.237 1211.034 1156.517 1174.444 1240.359 1273.439 1250.798 1197.14 1127.231 1069.711 1017.594 969.8596 924.6308 869.6382 811.9489 
530.6139 551.8682 576.7181 601.1437 620.79 642.337 656.0551 671.5396 684.9372 697.5862 708.3551 721.1165 736.87 749.0137 755.7556 755.4292 751.7267 745.7794 738.7167 733.4133 731.7661 725.4763 718.4273 709.9996 698.875 683.8588 663.6455 647.5079 635.3276 636.1936 635.3445 634.9244 626.8033 615.8134 607.7843 596.5621 586.7858 576.7616 566.5184 558.9121 555.0302 552.5659 552.8099 549.4078 552.8719 553.6929 551.3914 548.8399 550.8376 549.4653 551.5683 561.4162 565.6742 570.4852 581.5731 595.7995 591.7996 586.4506 582.6964 579.7679 585.3349 595.9197 600.0468 609.7689 612.9736 604.9695 593.5974 589.4907 586.3546 585.6646 574.9784 565.3087 547.2158 532.8946 521.0067 516.4718 515.1147 518.0506 523.6077 529.5586 534.1511 538.3904 534.8448 531.2991 530.1284 529.7786 528.8629 527.0497 526.8982 528.3679 528.1618 529.7418 533.1743 536.5844 546.8493 550.4037 550.0922 550.7088 552.9317 558.9744 568.6429 582.3436 599.098 609.4583 615.8433 -9999 618.3026 616.5729 614.9561 619.5554 613.9296 610.3384 611.9565 611.0782 609.2415 607.7784 606.0465 606.3419 611.1857 620.2189 634.3549 646.5069 647.3981 643.064 639.8178 639.3325 633.6004 622.9194 606.3068 588.9913 568.8046 541.8253 524.4922 503.6541 485.4259 475.8908 469.7251 466.5617 465.6805 465.9901 467.4399 470.8972 479.1845 485.8454 490.6458 494.9363 495.696 492.3788 494.3765 501.8752 512.1389 521.7696 529.201 532.4374 535.5003 543.9184 556.2533 567.4225 576.7137 588.4564 596.299 603.0336 612.4641 627.8823 644.2881 656.8286 664.4503 669.9424 671.9481 679.9042 690.6422 702.3126 721.2625 761.1982 823.1913 896.7591 985.0291 1096.299 1225.18 1347.923 1436.483 1490.138 1509.049 1490.623 1458.62 1383.188 1269.085 1178.831 1154.839 1181.8 1203.822 1187.499 1149.593 1100.133 1057.128 1008.492 969.2405 922.6288 862.7551 802.8329 
530.8527 551.2135 574.6819 597.2617 616.9341 641.3947 659.6487 676.5251 683.8785 694.0877 705.6046 719.0422 733.962 747.7186 753.1228 754.8331 754.3079 750.8575 744.9153 737.7159 730.8583 723.7438 717.7881 709.2022 697.1269 681.9479 660.3132 643.7118 632.0558 621.6886 618.2316 616.3518 609.5872 604.4434 602.1974 588.4657 578.2839 567.6568 558.5804 549.8513 546.2108 541.4807 536.1772 530.0433 534.1599 533.7128 529.4021 523.2606 520.8813 521.9644 527.4014 539.7929 550.496 561.006 574.3849 587.8178 585.0192 583.199 584.855 583.3762 583.3442 587.2346 590.5753 596.3806 598.8322 594.8372 593.8035 597.6716 596.4576 593.2056 572.1529 554.9158 537.2455 524.2589 517.3717 516.1188 515.3084 518.3612 526.2584 527.6902 529.8943 527.9967 525.6578 526.2076 528.7753 525.6964 520.9074 516.3549 514.9854 520.3799 522.6088 524.7472 528.2552 531.8821 537.8331 542.135 544.1464 548.8287 552.5984 561.8314 571.2408 583.2159 596.7419 607.0141 614.0992 -9999 611.689 608.9678 609.291 615.3317 618.031 611.7237 611.6937 611.1657 610.9009 610.7556 608.7679 608.2166 615.5389 626.1319 638.6802 647.8126 646.2072 641.6902 639.977 641.1262 632.6036 619.8592 606.671 601.9237 570.2597 546.5137 527.454 506.2439 486.9901 475.5569 473.8889 469.1877 464.874 463.7271 463.9022 467.224 474.3128 478.4472 482.1393 485.0942 486.2317 485.6213 488.1089 494.7085 500.7719 508.1538 515.8127 523.1808 530.7797 539.9049 556.6418 564.7407 570.1338 580.3104 592.5649 602.462 614.0363 628.7246 650.2425 667.4467 671.5682 671.1471 669.4276 676.3294 686.4941 700.4922 722.748 767.508 843.7437 942.6927 1057.661 1186.597 1320.439 1454.512 1542.405 1591.096 1593.881 1565.886 1522.027 1427.647 1296.521 1191.875 1148.704 1156.448 1159.433 1159.013 1121.818 1080.635 1043.886 1001.033 966.6655 912.976 849.7072 788.5938 
531.9327 551.2521 573.5782 595.7379 615.3426 637.7032 655.1199 671.1665 681.9007 691.1425 702.421 717.2252 733.3802 746.697 751.4781 756.2021 757.8167 755.684 749.5449 741.5047 733.0658 723.9524 716.4058 706.6235 694.2566 679.5631 659.0039 641.9507 625.0521 611.3892 604.6554 601.4183 596.4977 594.0455 589.4283 580.855 574.4385 562.7855 553.8666 546.6949 542.2497 532.4682 522.2936 516.9692 518.0778 523.2188 517.105 509.8116 505.4234 506.5909 512.4393 526.2836 543.3039 553.5383 567.1282 573.53 576.0871 582.5958 588.8923 588.7111 582.4236 577.669 575.1218 579.0047 584.7835 587.2643 592.6699 598.3378 590.2633 576.3174 560.884 545.7822 529.1568 517.4305 515.4326 517.5146 519.0613 519.5079 520.7369 519.3736 526.123 523.4748 521.4971 524.2567 529.6385 525.2194 521.0817 516.5616 512.3128 517.9932 520.8576 523.1967 526.9142 529.5659 534.3066 540.2807 544.4247 550.262 552.626 562.5203 571.5229 581.6231 592.6234 600.2487 605.0579 605.4153 602.9841 601.2045 602.7653 606.9044 611.041 607.9666 604.1349 602.7424 603.7802 607.7889 609.8855 613.2708 623.3074 632.1832 638.7703 642.9078 637.8848 636.8807 639.4599 643.1627 636.5317 625.1165 613.5369 602.8469 569.0865 549.2401 528.1696 505.1663 483.1816 470.4476 467.436 464.4527 460.7304 458.4239 459.8742 465.0181 475.7894 477.0284 476.0222 475.2339 477.1283 481.0359 481.8421 483.9302 485.4808 489.9467 497.8387 506.7671 518.0159 528.433 544.3815 557.9163 563.4401 568.5927 577.5217 591.7275 606.4791 620.6002 639.3909 655.2026 658.6251 657.9401 657.0753 664.2798 676.3083 694.3501 721.1897 769.7212 855.1351 978.4135 1123.827 1275.297 1423.876 1557.8 1639.456 1673.142 1659.224 1614.104 1544.707 1437.847 1293.57 1195.946 1158.139 1161.653 1156.102 1150.58 1113.966 1072.299 1038.027 995.0047 953.498 893.9468 829.5815 769.3535 
533.4532 551.9722 573.6982 596.6942 616.6091 635.5023 652.3438 670.3914 679.2792 691.0371 703.3562 717.8056 732.5716 744.7838 750.7714 757.2512 760.2083 759.0634 753.7791 745.3006 736.0788 724.5502 713.5233 700.2516 687.2114 670.6196 653.4935 637.9286 622.7233 606.2261 595.6115 591.4434 589.5543 590.4133 585.4724 579.296 576.2409 568.1218 557.0629 547.5232 539.413 528.3581 518.3951 511.7553 511.3377 511.6953 506.2922 496.7687 489.4761 488.455 491.7976 500.0421 513.5365 524.0095 539.1711 544.9159 552.1012 562.999 572.3819 572.7499 569.0842 566.6659 562.8237 563.1354 571.0917 579.7925 587.126 585.6796 573.3558 561.817 551.3376 540.3723 525.5214 514.3586 510.9255 516.2015 520.4309 518.6143 515.8838 517.2534 520.2421 520.8977 520.9489 521.2657 524.347 525.6332 522.1584 520.7345 521.4132 524.8977 525.8546 530.1746 535.5455 533.6318 535.1011 539.3253 542.6802 545.814 549.6186 556.2413 565.9918 578.2584 591.2166 601.8055 597.6657 597.6887 597.5634 597.9922 602.7572 607.0538 608.4924 605.5665 601.3035 598.7915 599.3295 603.5295 609.9127 619.3246 633.9549 647.0094 650.9964 652.6883 641.0298 645.0451 656.4828 661.4379 659.0607 649.3951 632.838 611.986 586.8276 566.8504 542.85 506.6691 484.7145 467.4124 460.3685 458.1273 458.1697 455.5716 457.9304 464.1827 472.4505 476.4234 473.076 468.8668 473.9393 478.6057 478.9267 479.9566 481.6821 485.104 494.0217 506.2617 520.8239 532.7733 546.9518 561.6747 569.5472 572.8499 576.3003 585.4299 597.0673 609.4348 622.5475 633.1891 639.1505 645.2535 651.3489 663.0904 678.9298 701.5408 732.1887 783.5223 879.2266 1029.825 1211.725 1397.335 1564.387 1691.324 1740.405 1723.648 1668.506 1602.498 1525.43 1418.83 1286.932 1188.69 1152.623 1156.677 1162.257 1139.517 1105.907 1066.168 1033.218 985.7757 934.2915 872.5631 809.1711 750.0054 
536.261 554.659 575.7849 597.4876 614.8391 628.1381 642.3976 659.4057 671.1536 685.4145 696.8824 708.4269 719.5063 730.3509 736.4304 742.7363 747.7852 748.1466 742.267 733.4341 723.9647 710.3948 696.4138 683.4775 669.2457 651.0638 634.8448 620.5771 606.6199 590.0213 577.8837 573.3792 574.3759 575.1337 571.9582 567.3982 563.0958 553.5583 543.2368 535.2596 527.0795 517.5991 507.3083 498.4326 494.2912 489.5958 482.2003 473.319 467.5177 467.7223 469.1716 474.2458 484.0119 493.2639 504.1173 508.2231 512.7804 518.3226 525.6089 532.4933 536.7913 539.6819 537.9365 535.8824 539.2994 541.9833 540.8525 536.2297 526.5731 519.8591 514.651 508.4329 499.8182 493.2141 492.1887 496.2548 499.1089 500.2697 500.6039 502.3339 503.8791 503.1958 501.9091 501.3317 503.647 505.5829 506.2059 508.8853 512.82 517.7304 522.7031 526.0348 523.886 520.4496 520.5786 524.9593 529.2377 531.3784 535.8175 540.1422 549.6771 562.8224 575.0556 -9999 -9999 582.1822 584.4858 588.2579 593.8994 595.3326 593.9949 590.6598 586.6552 584.5277 585.8156 590.912 599.9616 612.2885 626.3794 635.2933 634.268 633.114 632.5071 639.207 652.3258 659.9094 659.403 652.3597 634.4092 613.6213 584.4139 551.5549 522.2656 491.2504 467.3361 452.4044 443.6742 438.6027 438.3134 436.8766 438.8837 446.4178 454.4736 452.7532 449.472 448.0952 451.5779 456.1762 459.3909 462.6727 464.09 466.26 472.7391 482.8478 494.9298 505.7482 518.0408 529.7213 538.8514 544.1223 548.4965 556.7633 566.4664 576.9772 587.827 597.239 606.29 618.1938 630.8483 648.2096 670.1822 698.8902 735.4827 797.6442 904.7765 1064.9 1262.426 1471.419 1641.018 1734.917 1750.509 1707.829 1629.629 1540.215 1454.855 1370.664 1268.485 1168.444 1108.977 1096.291 1098.24 1080.028 1051.484 1015.938 982.3561 941.8062 893.468 838.2338 783.0371 731.1398 
540.5271 559.3378 579.7461 598.8314 610.8481 621.647 632.7491 647.2032 661.2007 676.1216 687.2748 696.6338 705.3383 714.7941 719.0288 725.2819 730.9344 732.6515 728.0765 719.4805 709.295 694.2218 680.7885 668.9869 653.2245 635.9749 619.6923 605.3418 591.2478 576.1397 563.8359 557.9745 556.8241 555.2022 553.8304 550.396 546.3516 537.3271 529.283 523.6931 517.9196 508.7626 498.3577 488.9362 481.0902 473.691 464.5145 456.037 451.7018 451.8684 452.6967 455.3238 461.782 470.3034 480.2261 488.0816 492.4645 494.4673 500.2261 509.9992 520.2534 524.9236 520.7839 514.7532 511.9705 509.948 504.6088 498.2288 490.017 484.6793 482.1532 479.8999 476.0252 473.6093 474.2745 478.6445 483.4674 488.5452 491.5866 492.9057 492.1247 490.1646 487.9201 487.1785 489.0149 491.3179 493.8645 498.3387 503.8544 510.1664 513.3458 512.7493 510.5048 509.8833 511.0678 514.9891 519.5049 521.7639 525.8805 531.9689 540.3817 550.712 -9999 564.3357 -9999 -9999 576.1011 581.9949 586.2394 585.2767 582.2733 578.9751 576.2527 575.7169 578.2899 584.5394 593.5692 605.0334 618.0352 626.6134 628.4697 630.9975 635.0859 641.8191 654.8864 665.0493 665.6539 657.3838 637.9733 611.9447 577.6829 544.4626 513.8928 485.5107 460.1167 443.2493 434.8307 430.1351 429.4153 428.8291 428.2781 430.7447 434.6669 430.259 425.9619 430.1432 436.5301 439.7263 443.3877 448.0469 450.7215 455.1436 461.3013 470.2052 480.4816 490.0925 500.7448 510.3723 518.8926 524.2526 528.2144 534.9949 543.5305 552.8615 561.7895 570.0757 580.75 594.7318 610.8809 631.4661 656.9874 691.1771 736.6352 812.9236 931.8635 1096.555 1298.312 1515.921 1684.87 1760.346 1759.768 1708.193 1613.911 1510.408 1418.314 1342.807 1261.32 1166.383 1085.353 1043.53 1037.532 1030.351 1009.518 978.3953 945.4131 905.6614 862.1465 813.4195 765.2853 720.3884 
545.592 564.7697 583.7185 598.1123 607.4564 616.3518 624.8207 635.413 646.636 658.9316 669.4213 678.0457 685.858 692.1108 693.7622 697.8973 702.5736 705.4524 703.2262 695.4979 685.1086 670.9858 660.4296 650.2843 635.0621 618.7302 602.9921 589.3887 576.7227 563.4441 550.9971 542.2309 536.2668 531.6373 529.3887 525.694 522.3151 516.2249 512.3018 510.1166 505.5076 496.1348 485.6862 476.3307 467.1668 458.2745 448.664 440.3235 436.6619 436.7281 437.4533 439.146 443.6629 450.9118 461.3888 471.5175 476.9116 480.6374 488.3115 499.6481 509.9314 512.7134 506.215 497.6367 490.6478 486.0742 480.3765 473.8411 466.1148 460.5127 457.8485 456.2168 454.2595 454.1762 456.7377 461.7497 468.4021 475.9561 480.7635 482.2184 480.6346 479.1806 477.9097 478.298 480.4523 483.2362 486.0487 489.9406 494.2602 496.9984 497.4203 497.4691 497.5215 498.1809 499.9347 503.5295 508.5199 512.5541 517.5969 524.5811 532.535 540.0168 547.316 552.4566 556.4741 560.4154 564.7405 569.5606 572.2554 571.9712 569.4663 567.0734 566.3118 568.7411 574.4767 582.9324 591.6485 601.1758 611.7064 621.0784 628.5745 636.7491 645.1669 654.6232 668.3817 679.6519 679.2898 667.1636 644.3007 614.9619 580.2844 545.8315 513.4914 482.9781 456.2656 435.9638 425.2572 420.6342 417.3503 413.9237 412.0073 411.6946 412.5881 409.707 407.2178 411.3565 418.019 422.3956 426.9425 432.8611 437.6013 444.1496 451.5175 459.8103 468.407 476.9099 486.4005 493.9144 501.8114 507.3289 511.83 518.9534 527.4016 535.7464 543.8478 551.8416 563.0256 577.0734 594.1328 615.6638 645.2255 687.6143 741.5026 827.1946 950.4947 1109.061 1300.257 1505.808 1669.424 1738.08 1726.679 1679.162 1597.705 1495.933 1402.438 1326.866 1256.179 1174.807 1088.96 1024.006 995.2968 982.4924 964.3365 937.4909 909.3312 874.3281 835.2908 793.7968 751.9567 711.4958 
550.2751 568.8338 583.9916 595.2915 603.3428 611.8027 619.3976 626.7966 633.623 640.9472 648.5701 655.7471 661.549 664.6359 665.2473 666.8414 669.4451 671.6022 670.546 664.4513 655.8056 645.1214 637.3772 628.7938 615.4944 600.6727 586.9418 574.9579 563.2005 550.434 537.6566 528.1848 519.9769 513.4376 507.9548 502.7759 499.6532 497.4271 497.5394 497.5125 493.0816 484.1207 474.3578 465.0006 455.4081 445.5051 435.6824 428.0952 425.3358 425.5181 426.1254 428.0245 432.2707 439.4736 450.1663 459.5022 465.9906 472.5197 481.266 491.1414 499.6736 501.1005 493.7353 483.8365 475.1865 469.1916 464.2978 458.3302 451.3644 445.8911 442.3856 440.2245 438.6607 439.1186 442.3013 447.7693 454.6872 462.046 466.9975 469.0497 468.6621 468.7443 469.1049 471.1203 474.2797 477.4013 479.9051 482.2555 484.2014 485.2546 485.6822 486.4505 487.7927 489.1923 490.7506 494.1757 499.1075 504.3442 510.442 518.05 526.2189 533.0075 538.9171 543.5222 546.5651 549.6526 553.394 556.614 558.483 559.0274 558.286 558.2825 561.0639 566.9201 575.1818 584.5862 592.9156 601.309 610.7914 622.5032 635.1363 648.6071 662.2761 676.4717 691.3129 699.8068 693.2664 673.6132 648.7619 619.8517 585.7228 549.2078 514.3295 482.3563 454.3535 432.3844 419.719 413.1239 407.3688 401.5276 397.7644 395.5717 394.3354 392.6846 392.4556 395.5654 401.0675 406.9657 413.2203 419.8641 425.6681 432.9557 440.7561 448.5337 456.2159 464.0451 472.6124 479.178 486.2211 492.5708 498.8812 506.8255 515.2278 523.2341 531.4229 539.9294 551.2267 564.6663 581.4163 604.6261 640.0394 690.6021 748.7319 834.014 950.8254 1094.207 1260.327 1443.336 1600.069 1677.641 1665.083 1616.103 1553.837 1477.934 1396.053 1314.977 1237.111 1162.148 1090.099 1025.758 981.0287 954.7888 932.1814 904.9826 878.9893 848.7653 814.6547 776.9387 739.3435 700.676 
553.481 567.825 579.8402 589.2445 597.295 605.4197 612.3013 617.9628 622.3237 625.9221 629.6706 633.375 636.4581 638.033 638.5536 638.8632 639.1977 639.5818 638.4103 634.5922 629.4056 622.54 616.5613 608.9715 597.7151 585.3516 573.6694 562.4705 550.6954 537.7789 525.3234 515.9489 508.1154 500.7845 493.7777 488.4066 485.3513 484.4848 485.868 486.776 483.0344 475.1132 465.8527 455.3508 445.1493 434.9971 426.0654 420.663 419.3541 419.561 419.8209 421.3093 425.5713 433.2953 442.675 450.3071 457.1119 464.6852 472.8441 481.2043 488.116 489.1102 482.3731 472.5602 463.8971 457.3251 451.9694 446.2635 440.3025 435.0397 431.1725 428.6313 427.7376 428.8697 432.6851 438.4336 444.7227 450.0783 453.7628 456.1286 457.508 458.9243 460.7357 463.6785 467.113 469.9693 472.2003 473.8159 474.7728 475.4045 476.0097 477.2872 479.4755 481.7498 484.1158 487.7689 492.9648 498.8623 505.7704 513.661 521.7924 528.1426 532.6388 535.5756 537.9315 541.0437 544.618 547.2075 548.6024 549.7091 551.0891 554.5565 560.9667 569.1101 577.56 585.9207 594.1368 602.999 614.1002 629.4871 647.7077 667.4433 687.0482 704.6015 717.0012 718.1581 702.0031 676.6199 651.5713 624.0705 590.4587 552.9192 517.1393 483.3912 453.3035 429.5634 414.0446 404.8414 398.5592 393.1581 389.3135 386.2329 383.6902 381.9701 382.1342 384.3307 388.5511 394.2806 400.9924 408.176 415.3523 423.2447 431.0205 438.7227 446.3153 454.253 462.2672 468.9909 475.6013 482.1052 488.9839 496.9255 504.8893 512.5237 520.4285 529.3538 540.4561 552.8777 568.6741 593.0988 634.5529 692.05 751.6122 832.7823 941.7212 1070.116 1211.051 1364.613 1502.865 1582.599 1582.172 1531.422 1475.5 1424.051 1360.601 1279.703 1196.815 1125.516 1072.516 1028.534 986.8531 948.7944 915.0763 883.8077 857.2098 827.8345 793.603 757.0003 721.5763 688.3962 
