# Supplementary material for: Exploring the Distribution of the Spreading Lethal Salamander Chytrid Fungus in Its Invasive Range in Europe – A Macroecological Approach
Source: PLoS One. 2016 Oct 31;11(10):e0165682. doi: 10.1371/journal.pone.0165682 (PMC5087956; doi:10.1371/journal.pone.0165682)
Supplement: S2 ZIP Archive — (ZIP) [file pone.0165682.s011.zip › BIOCLIM_full/bio_13.asc]

ncols         200
nrows         200
xllcorner     3.31330001355
yllcorner     -1.12269991115
cellsize      0.0117999315
NODATA_value  -9999
85.7106 88.2482 90.62401 92.74831 94.72625 96.53191 97.9974 99.1712 100.0998 100.773 101.1913 101.3828 101.3516 101.1206 100.733 100.2121 99.54708 98.60227 97.28855 95.68063 93.972 92.25011 90.53846 88.79411 87.03889 85.32346 83.67001 82.12755 80.65553 79.27835 78.03242 76.9444 76.00224 75.20589 74.53497 74.09076 73.90346 73.87978 73.9597 74.10046 74.22941 74.30975 74.26498 74.12791 73.86876 73.49025 72.97646 72.36711 71.75585 71.17416 70.77347 70.54546 70.50049 70.58582 70.74773 70.94707 71.2321 71.62096 72.06374 72.32576 72.47826 72.39677 72.06246 71.49246 70.72054 69.87314 69.13394 68.59785 68.32305 68.12313 67.91071 67.69344 67.71555 68.08652 68.69462 69.3297 69.85863 70.31981 70.83326 71.51821 72.29635 73.19067 74.09326 74.92242 75.75613 76.64596 77.54366 78.49887 79.6871 81.11217 82.79324 84.85204 87.44743 90.74326 94.74797 99.34029 104.3391 109.39 114.3739 119.3657 124.3823 129.3932 134.2255 138.7007 142.6585 145.9044 148.4287 150.452 151.7816 152.4392 152.9316 153.6521 154.8013 156.3618 158.2817 159.8066 160.1535 159.2091 158.183 157.8602 157.9247 157.5923 156.7527 156.0384 155.9148 156.4252 157.5628 159.2772 161.4191 164.7286 169.8971 175.6233 180.1553 182.6714 183.0842 182.0201 180.1639 177.9378 175.4435 172.7783 170.0511 167.3381 164.7142 161.977 158.8497 155.343 152.198 149.8558 148.5196 148.5617 150.8743 155.6199 161.6923 168.8072 176.678 184.8817 192.7792 198.405 200.4625 199.753 196.9723 191.6876 183.5061 173.3751 163.3163 154.271 145.7461 136.9777 128.2032 120.601 114.413 109.2427 104.4943 100.0397 96.74545 94.57044 92.8018 90.88697 88.83167 86.56753 84.34844 82.14261 79.30535 75.8087 72.26417 69.6272 67.93629 66.83806 66.0273 65.34481 64.93081 64.85109 64.98392 65.01526 64.73413 64.57999 64.97875 65.42885 65.4033 65.22185 
85.6332 88.78815 91.57661 94.05251 96.25343 98.27705 99.94098 101.3093 102.4032 103.2374 103.7634 103.9851 103.9966 103.915 103.7399 103.4373 102.8998 102.0231 100.7406 99.14724 97.46686 95.82211 94.04143 92.0767 90.05893 88.09625 86.24247 84.55371 83.00742 81.56523 80.24619 79.0677 78.05289 77.1543 76.46873 76.03808 75.86797 75.87027 76.01343 76.17825 76.31519 76.35029 76.17743 75.82757 75.29976 74.61765 73.8598 73.03326 72.22774 71.45557 70.84836 70.4155 70.18194 70.11433 70.21051 70.42907 70.73064 71.09984 71.52422 71.72868 71.90503 71.92825 71.78392 71.46819 70.96759 70.32686 69.69268 69.14221 68.75684 68.35622 67.9297 67.53357 67.43762 67.75571 68.44329 69.29544 70.12125 70.91669 71.69183 72.56489 73.44753 74.37985 75.25861 76.0589 76.78424 77.524 78.29211 79.07421 80.00474 81.19527 82.63445 84.44362 86.64392 89.44035 93.0461 97.32829 102.0461 106.8641 111.749 116.8386 122.208 127.8395 133.4202 138.1899 142.0733 145.1594 147.7258 149.8012 150.86 151.3679 152.2008 153.5941 155.4442 157.3628 158.9979 159.5419 158.9467 157.9776 157.4715 157.3864 157.1398 156.29 155.4057 155.3098 156.0107 157.1389 158.5222 160.1462 162.2349 165.1837 169.6503 175.1671 180.3304 183.9234 185.2845 184.8663 183.2116 180.9997 178.4075 175.7535 173.2776 170.862 168.0704 164.2793 159.4038 154.1845 149.5682 146.3674 145.0666 145.065 146.6001 150.0934 155.1387 162.0077 170.5829 180.5197 190.7085 198.8522 202.866 203.1024 200.782 195.8515 188.1547 178.849 169.0993 159.39 149.5629 139.3931 129.6534 121.2342 113.9985 107.9029 102.6851 98.20466 94.60048 92.21201 91.29796 90.70705 89.29961 87.0275 84.52954 81.90988 78.68917 75.21838 72.1291 69.77171 68.04187 66.7677 65.7923 64.95416 64.44022 64.31468 64.66483 65.14058 65.0314 64.85261 65.15538 65.4648 65.33015 64.8105 
85.30833 88.37195 91.60876 94.46365 96.93119 99.18352 101.0826 102.6454 103.8799 104.8279 105.4843 105.8308 105.9501 106.0128 106.0303 105.8786 105.3811 104.4321 103.1632 101.6943 100.1841 98.64777 96.95135 94.89325 92.69589 90.60089 88.69856 86.99857 85.50046 84.06686 82.65974 81.38148 80.26653 79.29802 78.52786 78.03401 77.76685 77.66709 77.71575 77.78407 77.78842 77.68053 77.38493 76.87737 76.17783 75.29632 74.32495 73.36855 72.44204 71.53806 70.78172 70.23795 69.9296 69.85432 69.94096 70.1973 70.54205 70.96389 71.39363 71.56887 71.70102 71.70784 71.61814 71.49013 71.27068 70.92937 70.48761 69.95255 69.37035 68.71819 68.04131 67.44697 67.26105 67.55005 68.32712 69.3742 70.48806 71.60406 72.6385 73.65982 74.56786 75.47312 76.33571 77.07169 77.68002 78.27047 78.91974 79.53407 80.21003 81.14927 82.36622 83.88844 85.71516 87.998 91.08984 94.9883 99.49499 104.2426 109.1821 114.3339 120.0836 126.5321 132.9723 137.9572 141.6015 144.5543 146.96 148.6684 149.1069 149.0878 150.0801 152.1691 154.6776 156.7982 158.2849 159.242 159.5898 159.5898 159.4261 158.7776 157.2712 155.3439 153.9613 153.7753 154.5814 155.9479 157.8122 159.895 162.5844 165.8329 169.5475 173.5152 177.4789 181.1793 183.9452 185.0234 184.469 182.7257 180.408 177.9554 175.911 173.7014 170.5772 165.9461 159.9921 153.8024 148.4315 144.235 142.1742 141.7399 142.3228 143.9229 146.9257 153.2118 162.3648 172.8161 182.3244 189.5954 194.6752 197.6949 198.6812 196.8382 192.2306 185.3199 175.3573 163.9561 152.8446 142.3786 132.6786 123.8606 115.4328 108.507 103.0867 98.69318 95.25117 92.13649 90.23343 89.62423 88.49055 86.28941 83.59707 80.75476 77.86569 75.07893 72.5608 70.66304 68.93257 67.30643 66.00871 65.04144 64.4113 64.17522 64.57542 65.42069 65.58304 65.39604 65.5713 65.65705 65.13604 64.39217 
84.57437 87.58925 90.68712 93.84475 96.59 99.09451 101.244 103.0494 104.4594 105.5489 106.3623 106.9303 107.2503 107.4489 107.564 107.4425 106.9202 105.9205 104.6821 103.4128 102.1475 100.7234 99.06845 97.0672 94.95163 92.94778 91.11819 89.41495 87.9025 86.44365 84.93332 83.48345 82.19709 81.13659 80.28094 79.68075 79.28397 79.03448 78.9096 78.77988 78.57252 78.26482 77.85538 77.30148 76.64212 75.77216 74.77187 73.76868 72.83144 71.94807 71.1885 70.63586 70.32222 70.2262 70.2777 70.51886 70.92541 71.40224 71.80106 71.88885 71.88239 71.71584 71.49628 71.38651 71.3276 71.25787 71.06561 70.55126 69.83816 69.12193 68.43806 67.85599 67.6827 67.97379 68.76745 69.90954 71.14819 72.38781 73.52031 74.58115 75.41412 76.19767 76.97628 77.61501 78.05748 78.49376 78.99966 79.51361 80.06651 80.85875 81.91606 83.20638 84.74785 86.61382 89.22321 92.75967 97.10754 101.8631 106.9105 112.095 117.9379 124.9134 131.7706 136.7789 140.3284 143.2303 145.2947 146.1314 145.9129 145.8072 147.2168 149.8282 152.9576 155.9132 158.9084 161.7284 163.7221 164.6318 164.212 162.4275 159.4106 156.2924 154.0584 153.129 153.3014 154.3515 156.1775 158.7935 -9999 166.2522 170.2079 173.6147 176.6067 179.5974 182.476 184.2984 184.5997 183.4403 181.5305 179.3347 177.1327 174.7273 171.3958 166.7316 160.801 154.4293 148.2992 142.8832 139.4159 138.3981 138.7651 139.2259 140.3885 144.809 152.5543 161.6346 169.7999 176.2852 182.4692 189.1792 195.0836 197.4974 196.2084 191.0713 180.2655 166.8913 154.7708 144.4883 135.3815 126.5717 117.4769 109.869 104.6066 100.7963 97.72388 94.32153 90.84837 88.3542 86.50338 84.48286 81.8968 79.24691 77.00375 74.88689 73.08799 71.84752 70.3343 68.56929 67.13772 66.1924 65.45411 64.85603 64.77648 65.49837 69.99462 65.85391 65.79435 65.22247 64.33052 63.46485 
83.61663 86.48751 89.45899 92.47301 95.40815 98.20176 100.6146 102.6656 104.2731 105.5374 106.5617 107.3716 107.9088 108.2119 108.3176 108.1439 107.6103 106.7327 105.7417 104.685 103.5634 102.0974 100.4336 98.60322 96.73071 94.89397 93.10409 91.3567 89.75665 88.241 86.71318 85.23434 83.89007 82.7846 81.9123 81.27786 80.76839 80.32675 79.94749 79.56107 79.10355 78.57945 78.09141 77.60376 77.0094 76.26889 75.39148 74.48651 73.59492 72.75451 72.06739 71.61217 71.28551 71.08773 71.02393 71.16965 71.582 72.0658 72.40449 72.37579 72.19998 71.8538 71.51003 71.37206 71.38942 71.41628 71.2849 70.76893 69.97212 70.81149 71.93717 72.25012 70.99876 68.84747 69.5137 70.57277 71.75696 73.01486 74.2518 75.35645 76.06046 76.53133 76.95287 77.35107 77.62968 77.97711 78.45795 78.99627 79.56946 80.34784 81.34861 82.56339 83.9285 85.54538 87.78062 91.0269 95.18529 99.88548 104.9197 109.964 115.449 121.9427 128.2103 132.9489 136.7016 139.7031 141.3775 141.5622 141.3544 142.1416 144.1944 146.8821 150.248 154.6848 159.9544 164.6214 167.5285 168.4453 167.5115 165.2071 161.8516 158.368 155.556 153.83 153.1108 153.4969 155.0401 157.5652 161.4508 166.4026 171.1849 175.1314 178.274 180.4237 181.5706 181.9266 182.0217 181.5925 180.3671 178.3586 175.9429 173.4488 170.5361 166.3569 160.8278 154.0731 146.95 140.5412 136.277 135.0377 135.8307 136.5719 136.9648 139.1037 143.8481 150.5107 157.7074 164.9083 172.6532 181.753 191.1443 196.9535 197.6576 192.6823 181.7477 167.7196 154.7491 144.1999 135.1547 126.9916 118.7483 111.33 106.2195 102.7439 99.79114 96.51687 92.92844 90.74854 93.117 95.19213 88.98146 87.05884 83.47644 77.59267 73.18471 72.67715 71.51038 70.06425 68.98219 68.41422 67.83552 66.82968 66.82358 65.89583 70.522 67.95948 65.01881 63.92834 62.84537 62.30397 
82.61873 85.30999 88.10234 90.98685 93.81079 96.99172 99.56474 101.7409 103.517 104.9793 106.1981 107.2394 108.02 108.421 108.566 108.3938 107.9657 107.3488 106.6512 105.7658 104.6275 103.1179 101.4601 99.73759 97.94557 96.06493 94.19621 92.46481 90.93679 89.58467 88.29996 87.01754 85.8101 84.67812 83.72493 83.02975 82.38192 81.72233 81.06652 80.43295 79.7713 79.10947 78.56044 78.08649 77.53358 76.80045 76.00619 75.23381 74.48886 73.77705 73.14877 73.87346 74.04628 73.67468 73.29776 75.58848 77.69856 78.38699 78.4966 78.73128 78.60007 77.66525 77.35584 78.13097 78.42757 78.4946 78.7063 77.57893 77.94568 79.23845 79.81096 79.57054 78.44977 75.6814 73.62595 73.29051 73.78146 74.08635 75.55917 76.80737 77.40114 77.50783 77.42198 77.50967 77.69402 78.09074 78.69016 79.38455 80.10308 80.96549 81.99404 83.11777 84.34514 85.75238 87.68072 90.51109 94.22298 98.57224 103.2242 107.8049 112.5933 118.0968 123.5434 128.3524 132.61 135.9088 137.441 137.9444 138.5997 140.3377 142.9036 145.9043 149.7106 155.0768 161.2647 166.3304 169.1278 169.808 168.8833 166.8112 163.943 161.1306 158.5592 156.4236 155.208 155.2244 156.5153 158.8124 162.4035 167.8133 173.9926 179.9126 184.2974 185.8739 184.6483 182.1436 180.6171 180.3152 179.754 178.0839 175.6601 173.2789 170.9493 167.2057 161.8883 155.1431 147.6873 141.0907 136.6131 135.0336 135.8847 137.4935 138.3643 139.2663 141.3767 145.4901 151.515 158.9362 167.3962 177.2268 187.7709 195.7238 197.6961 192.8963 182.6307 169.1445 155.4986 144.1584 135.2118 127.9162 121.4281 115.3145 110.3046 106.6723 103.5698 100.3154 96.7447 96.51589 104.6671 106.363 100.8842 93.79515 86.51332 80.93459 76.79041 74.36801 73.31487 73.25346 73.04733 71.14504 70.92352 72.15325 71.86885 69.02164 72.93206 69.37982 64.01978 62.78243 61.94666 61.7925 
81.61368 84.11551 86.74773 89.44872 92.13271 95.13409 97.57122 99.66349 101.4916 103.1787 104.6442 105.8842 106.8441 107.3992 107.5504 107.4641 107.2007 106.779 106.0953 105.06 103.7985 102.3577 100.7733 99.10863 97.29884 95.39063 93.53488 91.99487 90.72633 89.64019 88.59477 87.56264 86.49763 85.36526 84.29426 83.42139 82.64432 81.86131 81.06218 80.3596 79.68781 79.07784 78.50817 77.98839 77.43096 76.70036 75.8792 75.11546 74.4292 73.77103 73.21942 72.88779 72.73707 72.54948 72.24001 71.99556 72.78491 73.29589 73.06729 72.33433 72.34775 72.25082 71.98293 71.66391 72.75622 74.90288 76.84019 76.13774 76.84282 79.18482 80.83779 81.19182 80.0769 76.91306 74.81751 74.64317 74.05266 72.89433 74.43478 75.86111 76.60999 76.68959 76.35954 76.27674 76.48895 77.00247 77.71223 78.58263 79.58975 80.70873 81.89485 83.02911 84.22135 85.55396 87.16967 89.45717 92.5 96.18411 100.1228 103.9708 107.9666 112.464 117.3155 122.3463 127.2205 131.0743 133.1268 134.3204 135.6299 137.7372 140.5749 143.9654 147.9238 152.4387 156.9915 160.5186 162.4519 162.7812 162.0663 160.72 158.8006 157.1061 155.7649 154.6328 153.9901 154.1887 155.1555 156.6928 159.3853 163.8744 169.9589 176.1217 179.9259 180.1242 177.5588 174.2291 171.9444 171.1475 170.6794 169.7036 175.992 178.5159 174.2708 167.8185 162.8735 154.6958 147.4474 139.7542 135.6861 133.5542 133.5129 135.0394 136.6936 137.8142 139.4796 142.4954 147.1188 153.2577 160.6141 169.1517 177.89 184.5975 186.2442 181.9178 172.768 161.1148 149.2508 139.1588 131.4653 125.6156 121.0198 117.2087 113.8318 110.6387 107.3191 103.4857 99.19519 101.4447 106.4343 106.4129 103.4851 96.45478 88.13043 81.92136 78.2945 76.77148 76.34689 75.62322 76.44043 74.86383 72.68185 73.50357 71.88689 68.37739 71.06098 67.17171 64.16801 62.97363 62.28589 62.13843 
80.47672 82.84944 85.329 87.8503 90.33624 93.08713 95.37491 97.41035 99.30513 101.2111 102.9942 104.514 105.6293 106.336 106.5478 106.5149 106.3088 105.8541 104.9765 103.819 102.6407 101.2961 99.82357 98.21578 96.44586 94.65327 93.00862 91.73779 90.77019 89.92679 89.13439 88.3168 87.45697 86.42509 85.31585 84.33344 83.45142 82.55197 81.61036 80.79825 80.10281 79.50984 78.9657 78.45882 77.95422 77.32169 76.57368 75.78387 75.03799 74.3256 73.7553 73.43996 73.24641 72.96875 72.42012 71.74868 74.07493 75.43886 75.0134 73.33755 71.59754 71.00585 70.85547 71.32819 72.52402 73.94188 75.54407 75.78665 77.78795 80.23429 81.24335 80.48556 78.43291 75.30196 73.64072 72.9411 71.84648 71.53121 73.21712 74.76324 75.74651 76.07185 75.84602 75.61266 75.65321 76.02179 76.58579 77.32185 78.25375 79.36289 80.61153 81.8606 83.07686 84.27695 85.45829 87.08205 89.45688 92.5086 95.88014 99.35437 103.145 107.4864 112.3894 117.88 123.324 127.5281 130.1935 132.1188 133.8503 136.1714 139.1627 142.8515 146.8021 150.528 153.6674 155.8775 156.8981 156.7276 155.7315 154.5519 153.221 152.4788 152.3609 152.3826 152.418 152.6557 153.3305 154.6096 157.0984 161.0509 165.8631 169.8788 171.6051 171.0142 168.9962 166.7108 164.7843 163.4734 162.4837 165.3754 170.3256 175.382 176.8356 176.1375 175.9097 167.6303 158.4924 143.7251 135.0706 132.515 131.8828 132.8261 135.2689 137.6701 139.9832 142.6837 146.2303 150.9137 156.7668 163.8562 170.6525 174.9149 174.3438 168.8252 159.5407 149.3186 140.5037 133.8658 128.8699 124.6815 121.5161 119.2708 117.4519 115.3896 112.2121 107.4073 101.817 102.9189 104.2744 103.5871 105.3673 98.09421 88.29891 81.70087 78.48373 77.67134 77.60538 78.18159 79.72866 77.82791 74.83725 74.69796 71.17672 69.24867 72.034 67.87714 64.83388 63.67012 63.00152 62.86501 
79.18359 81.50455 83.87726 86.2388 88.48743 90.99992 93.1646 95.16151 97.1637 99.22865 101.1683 102.8036 103.9703 104.6858 104.9039 104.8539 104.5216 103.9904 103.2234 102.3334 101.3462 100.1385 98.71864 97.09711 95.36964 93.8388 92.54424 91.56445 90.7825 90.05007 89.38807 88.70876 88.06683 87.29405 86.39362 85.44398 84.53069 83.63113 82.69664 81.75933 80.94966 80.35735 79.87379 79.49339 79.14937 78.75488 78.23167 77.50824 76.6972 75.9306 75.31288 74.85038 74.39509 73.75423 72.83835 71.76903 72.14665 73.25311 72.6063 70.95562 69.51379 69.49834 69.4427 69.30643 69.16967 69.09313 70.73806 73.022 77.00686 79.82999 79.39641 76.5677 73.00366 69.67239 68.76206 68.96152 68.83969 70.19517 72.44194 73.71266 75.03941 75.72589 75.78581 75.51807 75.37051 75.49104 75.75063 76.13836 76.65662 77.3549 78.31388 79.43965 80.63826 81.77063 82.74013 83.91489 85.84813 88.49391 91.55244 94.84355 98.5075 102.7811 107.7221 113.3317 118.8183 123.2094 126.4753 129.2137 131.5181 134.2646 137.4428 141.2281 145.2197 148.619 151.0188 152.2589 152.3126 151.2536 149.6885 148.4078 147.5771 147.6364 148.5069 149.5278 150.2036 150.7324 151.5875 153.4188 156.2328 159.4162 161.6913 162.4065 161.7124 160.4152 159.2373 158.4502 157.7534 158.8551 159.3377 160.2047 160.9933 159.556 158.2436 160.3573 165.2328 165.0381 158.5117 146.8488 137.9478 131.5947 129.2445 128.9256 130.3625 132.6342 135.5795 139.3643 143.7658 148.6832 154.6792 161.5579 167.3278 169.5378 166.6064 159.368 149.8381 141.0094 135.1745 131.6947 128.9713 126.1796 123.9297 122.4945 121.14 119.3789 116.2776 110.8439 104.2153 100.5225 102.5514 105.6539 105.9213 96.5102 87.72594 81.50217 78.07293 77.18159 78.42748 80.37835 79.3441 78.48557 76.97801 75.85777 71.56023 68.93788 72.3412 67.64303 65.55736 64.54939 64.11024 64.13699 
77.84283 80.08279 82.34884 84.56386 86.66898 89.02211 91.10992 93.09393 95.14787 97.22923 99.1384 100.6956 101.8099 102.5201 102.6971 102.512 102.1676 101.9781 101.6801 101.1369 100.3134 99.23641 97.85054 96.20032 94.53752 93.14318 92.09782 91.26707 90.58667 89.93925 89.42833 88.89262 88.38601 87.86504 87.33229 86.67699 85.92511 85.08657 84.15871 83.21788 82.4166 81.89792 81.61989 81.47093 81.3236 81.14498 80.80679 80.23985 79.48447 78.68861 77.92099 77.11151 76.1713 74.96726 73.52528 72.0347 70.64428 69.47409 68.74948 68.40224 68.28659 68.33797 68.42114 68.59238 68.82833 69.03413 69.02396 70.17982 74.43151 77.06297 76.32446 73.45443 69.7241 67.17543 68.41003 70.16046 70.78379 70.45688 72.84666 71.95211 73.41754 74.60412 75.10669 74.87845 75.29351 75.16657 74.59628 74.78705 75.03078 75.35087 75.88132 76.62074 77.55814 78.60913 79.68635 84.34748 82.72906 85.1694 87.96518 90.9663 94.25729 98.08733 102.6341 107.9413 113.1286 117.3846 120.7444 123.4801 125.7966 128.6468 131.9091 135.5695 139.4057 142.8265 145.2855 146.4513 146.2521 145.2115 144.0863 143.5719 143.7036 144.4488 145.6043 146.9411 148.0237 148.8748 150.1738 152.5992 155.4698 157.5738 157.9882 156.6829 154.3709 152.4541 152.0584 153.1125 154.3224 157.5148 158.5673 156.2074 152.6861 149.4461 150.8025 152.6421 158.3178 158.0433 150.3145 143.3646 136.0649 131.0102 128.9905 129.1956 129.6088 130.5207 132.0291 134.5904 138.2389 143.0124 148.3972 153.4583 157.0814 157.9438 155.2368 149.5889 142.0998 135.3176 131.7199 130.2987 128.9952 127.6854 126.6149 125.6995 124.2216 122.1204 119.1572 113.9852 107.4196 102.3743 103.7813 101.3872 97.46565 92.03639 86.18903 80.08458 76.43074 75.60481 77.60914 81.31471 81.62913 79.84536 77.54341 74.37892 70.34949 69.42413 70.96889 68.59525 67.55973 66.73517 66.48649 66.48859 
76.51572 78.65854 80.82668 82.92413 84.93091 87.189 89.14896 91.11489 93.05041 94.95806 96.64958 98.00811 99.00363 99.65136 99.94131 99.95979 100.0162 100.2227 100.4118 100.1405 99.44435 98.44834 97.10468 95.48956 93.85488 92.44543 91.40704 90.64568 90.07876 89.52665 89.04964 88.62733 88.17787 87.72955 87.37639 86.95798 86.38377 85.731 85.01927 84.35857 83.91514 83.71267 83.75803 83.91835 84.00455 83.92668 83.6353 83.08421 82.31314 81.42175 80.43656 79.30314 77.97254 76.38795 74.57279 72.71938 71.02465 69.60292 68.63451 68.10021 67.8979 67.94769 68.19981 69.18288 69.72093 69.49656 69.35881 70.33469 72.53763 72.95388 71.20706 69.30025 67.77748 67.51539 67.21152 68.54999 71.09383 72.52633 72.88816 72.94967 73.32705 73.83796 73.55173 74.59177 75.56693 75.67245 75.58714 75.34355 74.8192 73.87648 73.99512 74.3147 74.94947 -9999 77.91666 85.86097 80.27661 82.85702 85.58281 88.28368 91.11186 94.42194 98.3317 103.0058 107.7939 112.0099 115.4833 118.1382 120.3118 122.6368 125.3447 128.5421 132.1602 135.6159 138.185 139.3728 139.1698 138.2821 137.7469 138.2135 139.1384 140.4171 141.8488 143.3718 144.9624 146.5571 148.4626 150.858 152.8981 153.7311 153.08 150.7457 147.8029 145.8387 145.7074 147.3748 149.342 154.3231 154.1667 151.6176 146.4395 144.9884 148.0071 150.0102 155.5067 153.7771 144.7426 138.8058 131.2866 130.1283 130.5813 131.4435 131.8379 132.2628 132.5907 133.5064 135.9104 139.5066 142.9293 145.0101 145.6171 144.7386 142.6664 139.0989 134.4107 130.0803 127.4241 126.2769 126.1815 126.7537 127.5438 127.5966 126.4508 124.5017 121.7571 117.5957 111.4922 105.2212 104.6356 99.96076 94.05052 88.2915 82.83604 79.35603 76.88593 76.81108 79.10701 80.55234 79.11838 76.83346 74.82526 72.35552 71.03514 71.32571 72.52917 71.9185 71.07518 70.24306 69.90169 69.52005 
75.30428 77.35252 79.41911 81.41576 83.35923 85.52129 87.39894 89.24062 91.03428 92.66627 94.02183 95.09823 95.91667 96.59482 97.21687 97.80825 98.40393 98.92668 99.31272 99.30181 98.74413 97.8829 96.61831 95.06543 93.43449 92.02507 90.95988 90.30333 89.97677 89.66943 89.3249 88.93124 88.42758 87.93507 87.5237 87.14604 86.62314 86.1125 85.7195 85.51636 85.58956 85.87829 86.28673 86.58435 86.62989 86.40746 85.93326 85.22654 84.32094 83.30645 82.14279 80.80382 79.2599 77.47581 75.55844 73.60124 71.82616 70.21703 69.045 68.36575 68.08204 68.23338 68.59534 69.55647 70.4129 70.39677 71.60043 73.63083 75.0612 72.95309 69.71358 68.96619 68.78253 68.36837 67.76951 67.90388 69.12576 71.45257 74.15668 76.32829 77.60184 77.91568 76.24364 75.97292 75.70911 74.90823 73.93271 73.41858 73.10952 73.10146 73.17074 73.05034 73.38737 74.10565 -9999 83.90916 78.21823 80.88959 83.70382 86.37888 88.94447 91.85761 95.2111 99.10484 103.2114 106.9989 110.1757 112.643 114.7008 116.8245 119.3988 122.5434 126.0077 129.2307 131.4901 132.6744 132.7242 132.3041 132.3892 133.4268 134.9513 137.0826 139.463 141.6958 143.8256 145.8324 147.5826 149.0522 149.8225 149.7505 148.4 145.8577 143.3227 141.9777 141.7983 142.9754 144.6089 148.4542 149.6046 147.4849 141.3867 140.7332 143.6124 145.3567 151.5095 150.1662 140.104 134.0613 132.0924 130.8897 130.9463 131.4981 131.9546 132.4584 132.8473 133.3452 134.3591 135.2837 135.5426 135.1367 134.438 133.3316 132.0565 129.7501 126.4163 123.4828 121.1201 119.9883 121.1188 123.7727 126.3493 127.5374 127.1725 125.6256 122.9536 118.8767 113.2612 107.0337 100.68 99.88342 98.28854 92.08391 84.02354 78.68549 77.57805 79.9161 79.66032 76.97567 76.34249 74.51645 74.09283 73.48656 75.12468 75.74654 76.99934 75.79612 75.34162 74.66046 73.9425 72.83923 
74.1344 76.11403 78.09708 80.01216 81.88069 83.97794 85.81099 87.52888 89.05405 90.33788 91.31636 92.09128 92.81677 93.67451 94.7209 95.7902 96.7877 97.61121 98.14781 98.27131 97.86827 97.13213 95.93665 94.4067 92.80947 91.49403 90.56658 90.09335 90.10652 90.23229 90.22684 89.94367 89.35077 88.70079 88.00162 87.46306 86.99521 86.62067 86.39582 86.39268 86.78564 87.42014 88.05293 88.38467 88.27007 87.82374 87.19698 86.47079 85.56344 84.48988 83.13205 81.54444 79.80804 77.99261 76.11356 74.321 72.77495 71.36521 70.17605 69.31244 68.8656 68.71719 68.77743 69.4734 71.03358 71.14249 71.2527 72.62432 73.4393 70.89934 69.62287 69.13451 68.66903 69.40909 70.01634 69.6292 69.12186 70.02479 72.81905 76.45275 79.46949 81.28574 80.32454 80.27829 79.5102 78.12664 76.80284 76.55927 76.45333 76.59296 77.05765 77.30173 77.40405 77.7263 78.53504 82.78732 80.35328 82.91151 83.05685 84.28983 86.74423 89.29807 92.18195 95.41544 98.82382 102.0974 104.9891 107.5907 110.0069 112.302 114.8441 117.908 121.1189 123.9681 125.9256 127.1442 127.5575 127.6377 128.2384 129.756 132.2509 135.7262 139.3564 142.2791 144.393 145.6394 145.845 145.9704 145.9193 145.5307 144.1092 141.8013 139.8942 138.956 138.7566 138.9549 139.2746 142.5601 147.3924 143.8596 138.2053 136.667 138.6014 142.6984 150.1308 149.8189 139.1632 135.9694 134.4792 132.5882 131.1532 130.8273 131.4953 133.1072 135.2167 136.6724 136.7308 134.591 131.0047 127.9367 126.2518 125.4807 124.5795 122.2763 118.858 116.3296 114.7165 114.5879 116.4709 119.5529 122.46 124.1223 124.2179 122.7626 119.8238 115.5188 110.298 104.5849 98.51524 100.9132 102.2234 97.29426 88.11452 81.13049 79.52299 79.6059 77.96383 76.63226 76.05354 75.79308 75.51842 75.365 78.50936 81.70786 80.68694 78.56497 78.93451 79.03389 78.18 76.35838 
73.05854 75.01006 76.94711 78.83709 80.64692 82.66359 84.40202 85.932 87.13619 88.01484 88.62465 89.24268 90.02269 91.0659 92.29519 93.61728 94.866 95.95688 96.74072 97.05766 96.83779 96.12962 95.03233 93.53712 92.01669 90.75001 89.98302 89.78596 90.13121 90.73405 91.16531 91.14287 90.62192 89.78176 88.85108 88.04483 87.50859 87.22864 87.04103 86.99761 87.33945 87.99165 88.57065 88.92874 88.87879 88.45416 87.88092 87.25375 86.36656 85.59197 84.3367 82.11407 80.37928 78.60426 76.87327 75.37776 74.19248 73.11471 72.1066 71.20879 70.47914 69.90186 69.799 71.22948 71.9069 71.7508 70.61446 70.67841 70.63174 70.37496 70.69933 69.92162 69.04928 69.05382 69.42361 68.98936 68.49225 69.61895 70.56481 72.39421 75.29079 78.59541 79.58009 81.06561 80.66817 79.25952 78.23555 78.22253 78.22328 78.15905 78.30592 78.58288 79.02275 79.30104 79.51689 83.29584 82.19844 86.5358 85.00722 84.45963 86.52395 88.29713 88.61922 91.06692 94.0497 97.09164 100.2324 103.5785 106.7885 109.5615 112.0721 114.7114 117.2571 119.6673 121.6447 123.4046 124.5158 125.1335 126.086 128.054 131.2638 135.3116 139.1415 141.6823 142.4976 141.8341 140.4809 140.2054 140.8177 141.2311 140.448 138.4996 136.4949 135.3795 134.9375 134.4828 133.6599 137.3042 143.3485 139.1902 134.6724 134.8199 137.5243 142.531 149.2063 148.3212 139.2455 137.7417 135.9537 133.586 131.3594 130.8486 132.0927 135.2333 139.3806 141.8879 141.4549 137.1579 130.0263 124.0342 120.849 119.7338 118.3176 115.3603 112.1225 110.3445 110.2747 111.5359 113.5915 115.8422 117.7403 118.562 118.1572 116.1811 113.0453 109.41 105.1745 100.2782 101.3417 101.9849 101.0661 97.30573 89.79859 83.57046 80.64201 79.51767 78.20272 77.05592 76.02359 75.59112 75.46935 77.92618 81.54791 82.84477 83.06178 79.94054 81.12187 81.67697 81.00538 79.32361 
72.16789 74.12409 76.09151 78.00353 79.77995 81.69621 83.19736 84.40144 85.20345 85.70157 86.07623 86.62398 87.45633 88.56643 89.81178 91.13881 92.45084 93.71555 94.73232 95.28864 95.28729 94.70865 93.73183 92.51379 91.20002 90.13396 89.47536 89.53278 90.14794 91.04916 91.7627 92.05117 91.78844 91.02921 90.00031 88.92848 88.15942 87.77573 87.71527 87.74437 87.95777 88.35653 88.7775 89.1364 89.13054 88.63963 87.85933 87.05646 87.27525 89.9005 87.97946 85.00558 81.93555 80.61061 79.13918 77.75546 76.6209 75.55022 74.42904 73.27025 72.15428 71.11916 70.30585 71.55808 72.95331 74.52086 74.87769 73.95052 73.38766 73.41917 73.26912 72.73684 71.64962 70.52754 69.64751 68.75266 71.14237 74.43351 73.4739 70.40929 69.30296 72.27799 74.5468 77.4547 78.4788 78.39561 78.60541 78.96769 79.08745 78.97999 78.79971 79.09183 79.86909 80.32874 80.5442 87.72059 86.17521 88.93636 85.70295 87.99584 89.37305 88.6294 87.85298 87.80744 90.15074 94.26741 98.59052 103.4769 104.5699 107.2343 109.9103 112.07 113.9517 115.9637 118.107 120.4096 122.5023 124.0035 125.501 127.6678 130.5615 133.6392 135.9535 136.5482 135.4846 133.3633 131.7564 132.4171 134.4868 136.0761 136.11 134.5743 132.3545 130.7386 129.8115 129.0348 128.4001 132.7271 137.4243 133.873 129.7253 129.2627 133.4491 139.2734 143.7145 144.0462 140.0171 138.7321 136.8859 135.1378 133.64 133.812 135.5989 138.9229 143.0836 145.5108 144.5531 139.3792 130.9314 123.205 118.1271 115.2961 112.6721 109.357 106.5872 105.781 106.8066 108.4534 110.0592 111.4182 112.3855 112.5195 111.7261 109.9906 107.7235 104.9284 101.3638 100.9767 100.7975 97.61848 94.818 91.91813 87.68518 83.49628 81.19267 79.89633 78.30399 76.71943 77.49933 80.10942 80.82782 82.86704 83.26288 82.11181 84.56116 80.76666 82.22229 82.85931 82.39738 81.26967 
71.51644 73.48138 75.45618 77.41677 79.18219 80.99254 82.27479 83.13046 83.62309 83.88213 84.14335 84.62276 85.39811 86.45258 87.58187 88.80353 90.06165 91.32262 92.4386 93.19934 93.50425 93.21927 92.48768 91.5368 90.55209 89.72653 89.28762 89.56757 90.40336 91.42787 92.2947 92.80544 92.85742 92.43348 91.57542 90.47751 89.56754 89.10905 89.08179 89.2064 89.44662 89.74158 90.04629 90.25888 89.9603 89.06124 87.82048 87.07673 91.25706 95.64127 90.28835 85.20445 84.15428 83.45679 82.31239 80.9727 79.62836 78.14618 76.49582 74.85185 73.38657 71.99253 70.65704 70.8363 71.64176 73.26948 74.71388 75.05399 75.28588 76.21986 76.33051 75.63759 74.45117 73.39388 72.30058 71.26927 70.41044 69.00667 67.48665 66.97297 67.50453 69.28548 71.4874 74.11508 75.67652 76.69241 78.08987 79.17007 79.61652 79.54607 79.71572 80.38789 81.11143 81.4761 82.05613 87.58965 85.68181 87.96822 89.88326 91.43395 90.97655 89.67486 88.54425 87.78802 87.46188 89.35548 94.03585 100.5203 102.7575 -9999 107.1493 109.1264 110.7507 112.7146 115.185 117.9274 120.6564 122.9594 125.0867 127.1311 128.7744 129.6697 129.5193 128.0367 125.6956 123.5194 122.5838 124.1296 127.3583 130.0155 130.7377 129.5654 127.2316 125.2111 123.9877 130.3171 127.1351 126.5023 131.2598 127.3303 124.9669 125.9541 128.3252 134.0127 137.509 140.5982 141.3551 141.3521 140.7681 139.5181 138.5811 139.1734 141.2268 143.9812 146.5084 147.4763 145.7329 140.6479 132.9904 124.9577 117.8473 112.5093 108.2446 104.4036 101.8138 101.2639 102.0496 103.3582 104.847 106.2224 107.0203 107.0134 106.3571 105.2546 103.7089 101.5434 98.95792 98.44791 96.7587 93.15957 90.0171 88.99855 87.47699 84.67213 81.76653 80.17471 78.16534 79.01821 82.12038 84.01158 81.08089 79.9597 81.29435 82.25826 82.38703 82.23858 83.92041 84.65037 84.38418 83.60178 
71.05134 73.0308 75.00616 76.91191 78.59408 80.29822 81.38467 82.02223 82.40553 82.67132 82.94853 83.39206 84.01804 84.86087 85.76385 86.79935 87.95853 89.12932 90.15971 90.94701 91.4069 91.48725 91.12896 90.41269 89.63792 88.96729 88.73312 89.20454 90.23878 91.41717 92.4761 93.26223 93.65322 93.64466 93.21728 92.49147 91.64105 91.01108 90.82467 91.01764 91.39571 91.82678 92.03915 91.79092 90.80865 89.29873 87.74823 89.70044 94.40922 99.88351 90.33549 85.72279 85.5731 85.0881 84.1086 82.77873 81.30194 79.58985 77.71735 75.8882 74.13689 72.30173 70.81793 70.94591 70.72218 70.86983 71.91661 73.09945 73.93741 75.061 75.21777 74.47601 74.11082 73.49091 72.05581 71.31947 70.50761 69.11135 67.61876 66.87943 66.93057 67.8585 69.46231 71.05248 71.91911 73.0732 74.86726 76.36834 77.46805 78.3677 79.31422 80.05059 80.36201 80.4106 81.26705 83.53012 86.33542 88.15805 89.00963 89.6747 90.25758 90.15002 89.3846 88.13111 87.18832 87.5928 90.08724 95.01718 -9999 101.6792 102.6366 105.0215 106.7808 109.0178 111.9608 115.0578 117.9532 120.2945 122.299 123.8799 124.4887 123.9313 122.6835 120.9922 119.0704 117.5369 116.8699 117.9784 120.7004 123.4174 124.6302 123.7184 121.4795 119.4416 127.3926 130.7319 122.998 121.1431 123.9445 126.0607 128.6161 130.1489 131.2448 133.3769 137.0377 140.8654 143.6855 146.0267 147.5815 147.4689 146.607 146.2324 146.9196 148.3365 149.3581 149.028 146.5471 141.5991 134.7049 126.8661 118.7932 111.8285 106.2979 101.8357 98.61867 97.15108 97.062 98.0645 99.71187 101.3327 102.1643 102.1103 101.3949 100.3397 103.3036 104.1619 99.31996 94.9606 92.86457 89.6882 86.13774 86.21246 87.50497 87.06781 82.82732 80.41284 81.20073 82.2989 84.71345 85.48877 82.85862 82.17834 85.92758 83.58727 81.93764 83.82032 85.56792 86.66525 86.95985 86.48943 
70.61504 72.59425 74.56937 76.38569 77.92416 79.48155 80.43527 81.02089 81.42387 81.834 82.26617 82.79185 83.30411 83.90176 84.59471 85.40079 86.41218 87.50682 88.48541 89.23586 89.70366 89.91683 89.80579 89.2925 88.69165 88.15321 88.13229 88.83367 90.14428 91.56044 92.8268 93.85403 94.50778 94.80302 94.81106 94.57036 94.10605 93.59362 93.34918 93.57066 94.08009 94.49348 94.25847 93.30378 91.82487 90.21712 88.8402 88.3111 91.69027 95.51212 87.63345 86.8703 86.35986 85.5703 84.40553 82.9609 81.45995 79.83319 77.96856 76.02933 74.14505 72.26479 70.45111 69.19046 68.18495 67.71717 68.36746 69.8298 71.39207 72.9468 73.89699 73.83202 74.26153 75.22713 74.98586 73.73203 72.07208 70.59605 69.22894 68.31255 67.75211 67.79425 68.52426 69.23975 69.29511 70.45667 71.67132 73.54312 75.02766 75.68585 76.97991 77.95 78.69261 79.16924 79.99488 81.41121 82.89692 83.85262 84.55639 84.72033 85.08353 85.85883 86.55595 86.83642 87.44098 88.32775 89.78522 92.23764 93.48158 95.58759 98.39211 100.64 101.6258 104.1893 107.5029 111.0901 115.0242 116.4986 118.5487 117.7485 117.3731 116.5837 116.486 117.3215 118.0329 118.0503 117.6381 117.4573 117.9216 118.8317 119.4891 119.0011 117.6209 118.0575 129.0467 126.6368 120.5108 122.6408 125.5156 129.3516 133.6839 137.6079 139.9876 140.4959 141.1559 143.6767 147.8657 152.6154 156.3122 157.8358 157.5734 155.9352 154.0984 152.9472 152.171 150.8973 147.6856 142.3446 135.4316 127.5966 119.6953 112.7353 106.9262 101.6635 97.15149 94.44107 93.60609 95.92802 99.39982 98.78137 97.60044 99.28603 101.772 99.8679 100.706 102.7178 98.34383 93.06523 91.13698 88.26629 86.23296 85.60515 88.54575 89.48615 87.67493 85.31776 83.60637 83.18115 86.15427 87.77682 84.86733 82.25798 86.30219 83.22353 82.69093 84.7037 86.78824 88.44284 89.3597 89.28521 
70.26734 72.20683 74.10284 75.8204 77.20459 78.55 79.44124 80.12953 80.71441 81.35149 82.04759 82.71818 83.27374 83.79915 84.30589 84.93851 85.73735 86.69131 87.60341 88.33504 88.7998 88.99635 88.87996 88.41318 87.9353 87.64293 87.84295 88.77953 90.3579 92.03104 93.46024 94.60686 95.4369 95.95088 96.28333 96.48943 96.56348 96.52888 96.57115 96.82539 97.10188 97.03542 96.27177 95.0342 93.61485 92.24073 91.00456 89.93287 89.20837 91.09172 88.83977 88.51175 87.75915 86.43433 84.74126 82.92824 81.21516 79.5472 77.69452 75.79713 74.36345 72.40025 70.91542 69.62545 68.62727 67.77646 67.04484 67.40936 68.77734 70.41084 72.78294 74.34535 75.76028 77.11515 77.61035 76.85597 74.79549 72.35227 70.63097 69.71355 69.31039 68.94498 68.88163 68.88302 68.61456 69.57928 70.87914 72.92228 73.74834 72.8727 73.48616 75.09538 77.17062 78.93487 79.52259 80.35042 80.91913 82.5493 79.96642 80.63647 81.3856 81.69872 82.77414 84.46693 87.15285 88.85806 89.68587 91.06767 92.68256 95.81924 97.70224 99.73139 101.9106 102.2918 102.1069 105.1693 110.0693 116.0077 111.2868 111.156 110.8736 110.7379 112.0087 114.9362 118.0204 120.4011 121.6864 121.5733 120.3158 119.1325 118.4025 117.6996 116.7509 116.1317 121.69 119.194 122.6847 125.9846 129.521 134.4249 140.7007 146.4746 150.6105 152.0818 151.0114 150.7391 153.3023 158.4206 163.6555 166.7608 167.5341 165.858 162.7273 159.9289 157.7213 154.8717 150.2721 143.8918 136.2687 128.3123 120.9317 114.6151 108.5862 102.3053 96.37542 92.28891 90.5722 92.7104 94.88544 94.52989 96.14285 104.6936 101.9118 95.82751 96.0966 100.6071 101.5149 95.46529 91.20641 87.74049 86.90614 89.53233 92.90997 93.85479 93.34298 90.33669 86.80063 85.44547 87.75871 87.68175 83.62099 82.95086 88.81271 81.50066 83.00398 85.24373 87.72995 89.93378 91.37211 91.58858 
70.11504 72.02203 73.81136 75.38747 76.64998 77.84805 78.69109 79.47408 80.28843 81.20901 82.13287 82.97119 83.64729 84.22893 84.75579 85.35115 86.03092 86.82569 87.55025 88.18122 88.55576 88.67403 88.50193 88.03809 87.58992 87.55618 88.1107 89.40005 91.26851 93.20744 94.85527 96.24077 97.32814 97.99059 98.47912 99.03888 99.68747 100.1326 100.1604 99.7837 99.04933 98.16725 97.25353 96.32421 95.39632 94.49911 93.60946 92.71838 91.90878 95.25745 91.12669 90.51897 89.42211 87.82398 85.93722 83.88539 81.83143 79.97736 78.16463 76.41829 74.8766 73.54555 72.35047 71.26424 70.27593 69.27052 68.23949 69.02906 69.9116 70.76439 72.28185 74.50272 76.58761 77.85381 78.07471 77.72491 76.54599 74.71951 72.63982 71.07089 70.9409 70.6224 69.97027 69.49525 69.78036 70.22185 70.57185 70.89166 71.15521 71.47736 72.1815 74.40731 77.2272 78.74481 78.64043 81.76142 81.12796 80.45436 77.92075 78.59666 79.20314 79.35481 80.67357 82.25199 83.97491 85.69991 87.60448 89.48341 91.35587 94.92912 96.9622 99.3681 101.4267 101.5744 105.3376 107.8078 112.2721 112.9765 106.7573 107.2283 107.3846 110.8741 109.8837 113.8444 118.1662 121.6945 124.0267 124.5992 123.8607 122.6215 121.4366 120.2535 118.9151 117.8618 117.9917 120.4906 124.884 129.6172 134.257 139.7081 146.6856 153.7439 158.9944 162.1509 162.8829 161.7363 160.8752 162.706 166.7797 170.8402 173.3667 173.353 171.5103 169.17 166.4185 161.7692 154.7551 146.285 137.6836 130.0557 123.4743 117.3318 110.5938 103.268 96.37021 91.3819 88.70879 92.03794 94.03072 93.53696 97.21911 103.073 97.44032 93.30809 93.96442 99.41277 103.331 102.9727 94.5423 88.91714 88.18495 95.24445 96.6955 99.56149 97.64673 92.39292 87.02251 86.1622 89.10517 90.06884 87.63649 91.03529 87.7551 82.56335 84.69914 86.74318 88.98123 91.18472 92.89812 93.34418 
70.25729 72.1174 73.77889 75.19134 76.29254 77.48605 78.34372 79.23148 80.17387 81.22466 82.28099 83.25719 84.04108 84.72966 85.42692 86.20908 87.00487 87.79609 88.4433 88.90957 89.14601 89.19556 89.08312 88.74263 88.41037 88.55605 89.45181 91.17776 93.38336 95.53239 97.38259 99.00104 100.2897 100.9796 101.2914 101.7375 102.4603 102.9289 102.6845 101.8408 100.9322 100.2851 99.80234 98.99579 97.75845 96.32868 94.96556 93.71513 92.6151 98.31358 91.26686 90.72437 90.02733 89.05489 87.82159 86.33795 84.62643 82.85815 80.97342 79.15214 77.59201 76.37969 75.21879 73.933 72.42692 70.75702 69.13808 67.98566 68.84855 69.86391 70.07856 70.37131 72.63466 74.47495 75.47387 75.79657 75.53152 75.27088 74.76662 73.83875 72.97578 71.95646 70.55669 69.74665 70.13659 70.40845 70.88832 71.3023 71.59541 71.81158 72.43627 74.07782 75.88686 77.47603 78.37105 -9999 75.8011 76.38365 77.49193 78.01421 78.63461 79.61272 81.35451 82.64072 83.00516 83.5057 85.35784 88.45953 91.70841 95.04861 96.37936 98.5194 100.3714 107.9858 113.0444 108.9659 112.7848 106.8512 105.3899 107.0491 107.6922 108.9586 110.4737 113.4782 118.1462 122.0926 124.4551 124.7172 123.7817 122.6088 121.9793 121.5959 120.8304 119.4898 118.9241 121.1932 126.9685 133.8621 139.5948 144.8397 151.1748 158.6819 165.316 169.8775 172.3671 172.4416 170.4573 168.9217 170.0232 173.9047 178.5099 181.3965 181.9265 180.5918 176.8424 169.6163 160.3083 150.5483 141.9751 134.6879 128.0932 121.1193 113.321 105.2267 97.87388 92.56627 89.29063 89.0622 94.47549 99.87439 105.3932 104.5505 97.14953 94.39917 94.09916 98.93226 102.871 103.6018 98.59544 92.76614 91.77353 99.07525 102.4012 104.9632 99.7537 94.78884 89.35085 88.02769 91.18067 96.36453 96.61743 99.38126 89.20984 84.85944 86.81268 88.76902 90.53842 92.30964 93.82336 94.33135 
70.55393 72.3195 73.90298 75.14507 76.10225 77.31588 78.29492 79.28848 80.24803 81.30574 82.39839 83.40017 84.21793 84.90201 85.6598 86.53504 87.4622 88.22836 88.78329 89.11938 89.26381 89.31695 89.27709 89.06768 88.91106 89.2394 90.39651 92.41576 94.75881 96.9232 98.84804 100.5782 101.9172 102.6548 102.8519 102.8434 102.8358 102.701 102.4314 102.252 102.4612 102.9844 103.2123 102.7063 101.285 99.35317 97.39236 95.66092 94.04676 99.68611 91.20231 89.93309 88.9842 88.21174 87.53044 86.88998 86.18344 85.49702 84.62898 83.53595 82.36172 81.3389 80.10658 78.39444 76.05964 73.30284 70.64503 68.5435 66.81312 66.99709 67.30267 67.14523 69.21201 71.33417 72.32628 72.88208 73.64733 74.44937 75.35013 75.76408 75.64718 75.02943 73.1052 71.25702 70.93113 71.3182 72.33466 72.98455 73.29144 73.75659 74.0913 74.47076 74.85824 77.62138 77.02663 73.92957 75.02208 77.42506 79.55194 78.28364 78.51171 79.46733 81.12038 83.01492 84.34569 85.03976 86.29661 90.39306 96.1494 99.29153 100.2176 99.76137 103.2895 117.5681 114.2939 108.4162 106.2588 103.1801 105.0867 108.8485 110.6076 109.8258 111.6055 114.6751 118.2663 121.1374 122.6488 122.78 122.1114 121.427 121.2921 121.385 120.8243 119.3774 118.2788 119.8022 125.7689 134.2482 141.4036 147.0803 152.8952 159.6211 166.395 171.5134 174.3744 175.0258 173.5021 171.1812 170.7387 173.9599 179.5611 184.5851 187.0006 186.2759 181.7454 173.8963 164.4423 155.6828 148.9204 142.2682 134.6862 126.3249 117.641 109.1662 101.6289 95.96478 92.14481 90.94608 99.81786 105.2465 106.9302 105.7127 99.83632 95.13218 93.08444 96.95985 99.85956 98.88291 96.235 92.99106 94.60713 103.0495 105.3574 104.7673 99.42069 98.3941 95.56679 92.7957 95.54266 106.1515 105.907 99.61096 91.80965 87.75849 88.15337 90.30112 92.07127 93.39198 94.19809 94.42701 
70.63139 72.26975 73.70529 74.82759 75.66621 76.83667 77.85409 78.79302 79.65746 80.57908 81.54292 82.34843 82.95289 83.4515 83.94865 84.55096 85.26712 85.8745 86.33105 86.57378 86.69871 86.75664 86.69736 86.46776 86.29347 86.63607 87.91797 90.21114 92.88481 95.44572 97.82589 100.0337 101.7971 102.9362 103.3245 102.9351 102.0778 101.3401 101.0575 101.2517 101.9236 102.8577 103.2895 103.0785 102.0391 100.3373 98.43589 96.92804 95.70419 101.8521 93.36062 91.98704 90.99092 90.35507 89.71736 88.82332 87.56648 86.27659 85.35753 84.53796 83.63747 82.75787 81.83873 80.53099 78.43742 75.60928 72.70384 70.25776 68.07571 66.12178 64.74824 64.02433 65.0153 67.37344 69.09895 69.60365 70.71745 72.50088 73.69183 74.97099 77.03535 78.51204 77.67924 75.72967 74.40913 73.51095 73.51537 74.03786 75.02645 75.88575 76.04588 75.55518 74.86925 76.03872 74.43193 72.06512 73.34904 76.92252 78.47688 76.70864 76.06683 76.57911 78.7224 82.91965 86.83517 88.06168 91.4956 95.59805 100.7577 104.6253 105.7226 103.6358 106.094 118.2201 115.6726 112.4137 102.4833 103.0262 105.6087 109.3268 112.234 113.8692 115.7311 117.9949 119.689 120.2428 120.1027 119.7337 119.4114 119.0888 118.8098 118.6717 118.5654 118.1286 117.5174 118.0076 121.6451 128.9926 137.3403 145.3176 152.7572 159.3331 164.9897 169.5817 172.9164 174.7302 174.7744 173.8797 174.2016 177.2106 182.0833 186.2408 187.9275 186.3559 181.6179 174.5933 166.8353 159.9177 154.3374 148.3183 140.1343 130.7342 121.4821 113.0178 105.4009 99.13522 94.66035 95.97934 103.5898 105.8402 105.3794 105.2596 99.13152 92.10126 89.2496 91.94089 94.89912 93.69765 93.37753 93.10568 95.67788 101.4789 100.9202 102.4837 101.0317 102.2507 102.6455 98.82637 99.9063 107.9642 109.6405 99.25809 93.16887 89.8369 89.36361 90.56029 92.69309 93.73969 93.90895 93.81469 
70.12524 71.57285 72.89446 74.00286 74.91364 76.1488 77.18676 78.06453 78.91953 79.84027 80.81979 81.6942 82.37106 82.96236 83.55596 84.07914 84.6973 85.35187 85.89147 86.31661 86.59473 86.79446 86.88007 86.82368 86.76221 87.0763 88.28819 90.52711 95.38985 100.1761 98.42249 100.8082 102.7231 103.823 103.9953 103.4265 102.5826 101.971 101.7397 101.9087 102.5044 103.4656 103.9484 103.8914 103.1224 101.3521 99.04387 96.9903 102.4065 103.5474 94.51588 92.59946 92.206 92.36075 92.73878 92.6786 91.88046 90.31215 88.82027 87.87981 87.19235 86.30454 85.10136 83.19067 80.04382 75.94655 71.91428 69.13409 66.37639 64.43999 63.60617 62.66939 62.90285 65.02731 66.44495 67.44135 68.26906 69.76121 70.8812 71.68045 74.07897 76.94235 78.28249 78.92267 78.32706 76.26885 74.61803 74.03543 75.5334 76.59785 77.54926 77.19453 76.11409 77.56125 75.94622 72.79949 73.47498 76.15594 76.67883 75.85878 75.38395 75.51649 80.02334 86.14017 91.87827 93.04447 94.31386 97.12468 102.4214 106.8252 106.4377 105.8431 107.0336 108.5702 110.6939 110.3491 106.5357 104.0146 105.8264 108.538 116.5057 123.9528 120.3921 121.9702 121.5452 119.8662 118.2081 117.0712 116.3273 115.6311 114.8552 114.6051 115.1474 116.1464 117.1658 118.0643 119.9033 124.1273 130.6079 138.8003 147.8221 155.8521 162.24 167.0177 170.6875 173.7309 175.8051 176.843 178.2513 180.7532 183.6526 185.8146 186.2754 184.4084 180.5239 175.2365 169.3359 163.7074 158.4641 152.6855 145.1615 135.8842 126.8619 118.9222 111.0648 103.6419 97.96148 98.12002 102.7428 103.1779 101.9943 101.0848 94.49857 89.07087 87.89347 90.26676 92.81817 93.45256 95.25495 95.2704 96.48728 99.60005 96.79949 96.79945 97.68537 98.81583 102.152 99.44251 103.123 110.2244 107.7733 99.8293 96.56567 92.47507 91.13258 89.40069 91.86479 92.73916 92.69774 92.44315 
69.58484 70.91062 72.22272 73.50229 74.6711 76.11148 77.27673 78.22456 79.08503 79.95867 80.90624 81.88373 82.77623 83.58636 84.3658 85.15914 85.82346 86.56361 87.18669 87.60464 87.88388 88.1052 88.20006 88.13141 88.08293 88.19911 89.10722 91.04117 93.5508 96.38624 99.04259 101.46 103.1733 104.0583 104.2679 104.0574 103.6168 103.134 102.7274 102.5272 102.7476 103.4954 104.1737 104.6597 104.4444 103.2413 101.2319 99.1618 102.191 100.3327 95.24081 94.03107 93.12113 92.78967 93.0991 93.45107 93.30688 92.46472 91.41681 90.79719 90.51842 90.14143 89.28715 87.45779 83.79258 78.41872 72.8167 70.25793 67.39116 65.31364 64.3845 63.10025 63.41523 64.31247 66.55887 69.14067 69.85078 69.44843 69.34281 69.64895 71.85641 73.98706 75.29464 76.87785 78.11626 77.49726 75.95035 74.89578 75.84455 77.19186 78.23213 78.79495 78.67963 78.78065 78.16706 77.19822 77.34253 78.37669 76.43748 75.29002 -9999 75.33852 80.39778 85.80411 92.21645 95.41586 97.92634 100.9802 106.502 114.2682 114.0943 111.8153 107.2752 106.0834 109.1984 111.3477 109.5827 107.3775 107.2325 110.6147 122.8654 126.5503 122.4583 123.4846 122.0785 119.4152 117.0191 115.2595 114.0674 113.1793 112.4569 112.2649 112.9871 114.7293 117.0591 119.2885 121.0261 123.2039 126.7903 132.4239 140.0464 148.4354 156.3338 163.1262 168.5417 173.004 176.2883 178.1351 179.4603 180.8598 182.3212 183.5681 183.9716 183.1274 180.935 177.4887 172.845 167.3442 161.6397 155.3941 148.0177 139.7017 131.3482 123.7096 116.3212 108.2985 101.491 98.09664 100.7128 101.8603 100.0875 96.56776 91.65015 89.60398 88.67143 88.68065 89.67918 92.43748 94.26008 95.58504 96.41424 98.90551 95.94289 93.42991 93.12498 94.7112 98.11499 98.53107 104.0119 107.7673 104.8222 98.77427 96.24917 92.51791 89.85254 87.01111 89.23545 89.93447 90.04158 90.03852 
69.49844 70.79482 72.12995 73.57014 74.98206 76.67178 78.01708 79.0788 79.90309 80.62449 81.36032 82.2378 83.22541 84.26878 85.30995 86.42535 87.5486 88.47508 89.2463 89.75942 90.00664 90.05296 89.9439 89.64322 89.34209 89.17494 89.69104 91.21283 93.46924 96.23351 98.99133 101.2005 102.8359 104.0697 104.8009 104.787 104.1825 103.5744 103.3101 103.3676 103.6036 104.0592 104.5018 104.9798 104.9782 104.3144 103.1271 101.6353 100.5847 99.39101 98.22406 96.89109 95.58945 94.7337 94.75285 95.19268 95.26059 94.48225 93.29346 92.28056 91.70809 91.3225 90.53524 88.57236 85.29198 80.24139 74.40394 70.09239 67.55282 66.46041 67.65317 68.23851 66.92914 67.39404 69.47259 70.369 69.95897 70.30235 70.368 69.89921 71.04111 71.57877 73.10709 74.80559 74.98372 75.40862 76.01671 75.83974 75.92428 77.99393 78.95971 79.62352 79.64145 79.95295 79.61082 78.99901 78.87485 79.88843 77.17007 75.76051 76.12492 -9999 79.36296 82.62109 88.6493 93.85581 99.349 104.5103 108.905 117.5348 118.6053 117.0949 110.5352 105.4437 105.789 110.2043 111.466 113.2204 116.209 112.9345 119.8892 117.8884 120.4707 121.0905 119.99 117.8888 115.572 113.6637 112.3078 111.7307 111.7069 111.7827 112.14 113.6702 116.6257 119.9745 122.4195 124.2073 126.1915 129.3423 134.2633 140.9324 148.9874 157.464 165.2472 171.4262 175.1578 176.6392 177.4005 178.345 179.5707 180.7032 181.429 181.7549 181.2588 179.3562 175.8606 170.9254 165.2335 158.6385 150.7998 142.2071 134.1066 126.972 119.7665 112.0044 104.3478 98.52719 99.5453 101.3732 98.32484 93.27429 89.4673 88.28185 86.58424 85.7002 87.86342 90.63095 93.34296 95.36129 95.73767 94.21878 92.34695 89.62366 88.14093 90.16908 94.46541 95.58136 99.42285 99.83217 96.92345 93.74295 92.17207 91.43556 90.20311 83.71916 85.27345 86.10034 86.71311 87.14541 
69.97118 71.31985 72.71332 74.20605 75.67139 77.49325 78.98878 80.13925 80.95319 81.60648 82.18292 82.90044 83.84973 84.94552 86.13615 87.31563 88.6511 89.88658 90.82944 91.44421 91.86376 91.79058 91.33118 90.66554 90.05202 89.74547 89.98072 91.0472 92.90575 95.35322 97.86076 100.1182 102.2803 104.2007 105.3895 105.573 105.0013 104.3685 104.2971 104.6551 105.2298 105.8783 106.5642 107.2788 107.5851 107.3398 106.468 104.9919 103.3846 102.145 100.9183 99.76613 98.77879 98.00912 97.73528 97.71493 97.52908 96.65356 95.37431 -9999 92.92244 92.3243 91.32857 89.03454 85.69644 81.08885 75.28091 70.88612 69.48034 68.72925 68.21095 70.25945 70.82254 70.01188 71.20003 72.10561 71.1634 72.15538 73.2169 72.56675 71.76743 71.23592 72.72156 73.63179 72.62322 72.87391 74.10889 74.65367 74.28722 76.24906 78.67632 78.42284 78.06775 78.0806 78.28465 78.43805 78.51305 79.84978 77.23795 76.11902 74.95004 73.87936 74.2039 76.80708 83.65644 91.66531 98.92799 103.8804 107.8306 117.4483 117.7278 112.5202 104.8153 106.7968 102.1852 105.2164 109.0598 119.6401 126.3362 114.3678 112.4242 114.6086 115.9639 116.3622 115.835 114.6256 113.1496 111.9598 111.3489 111.6844 112.731 113.5926 114.0765 114.8499 116.8961 120.2096 123.3503 126.0465 128.6011 131.2541 134.1141 137.7887 143.2256 150.4687 159.2117 167.1859 172.0081 174.123 175.3004 176.5118 177.6356 178.3066 178.5632 178.9628 179.1492 178.2738 175.8553 171.8951 166.5617 159.9059 152.1326 143.778 136.2217 129.7444 122.9619 115.277 107.2351 100.1291 97.20962 97.89418 96.14616 91.60883 88.13775 86.05204 83.45177 83.10291 86.09278 88.33406 95.39445 94.57183 91.60994 87.04679 86.59473 86.79334 86.666 88.79295 96.98798 94.48047 96.01482 94.61538 92.71149 92.92989 92.06247 93.26289 93.76672 81.31496 82.18835 82.93176 83.6196 84.24092 
70.99402 72.43002 73.93185 75.45029 76.87093 78.62453 80.1209 81.27782 82.1124 82.75464 83.29293 83.90512 84.75875 85.73827 86.79085 87.82323 88.96343 90.18056 91.21043 91.87637 92.18785 92.04523 91.39039 90.53901 89.88609 89.71655 90.01807 90.91377 92.41575 94.55433 97.15795 100.0482 103.0663 105.646 107.278 107.8942 107.7139 106.9901 106.5503 106.7083 107.4269 108.4337 109.7135 111.1158 111.9792 112.0818 111.3882 110.0652 108.5436 107.2369 105.7377 104.1649 102.6976 101.2488 99.94913 98.94876 98.30393 97.79855 97.26302 96.6321 96.04023 95.78345 94.58734 91.79745 87.8353 82.64507 76.13947 73.36978 72.00422 69.91483 68.81965 69.41334 70.21239 70.14288 70.21304 70.50452 73.86388 73.39336 71.6414 70.8504 70.06823 70.01414 70.5154 70.52504 69.92093 70.28509 70.93248 71.3835 70.78734 70.14894 75.99245 74.83848 74.9765 75.28466 76.23668 77.08371 77.79898 79.66527 77.9211 77.97823 77.38092 76.01419 75.71357 -9999 81.33626 87.04806 92.83514 98.70207 103.4772 111.9781 114.3978 108.2421 104.5107 108.7497 106.9902 107.9901 107.7893 117.369 124.235 110.1431 108.7403 109.8742 110.7462 111.2599 111.3431 110.9783 110.5055 110.4151 110.9675 112.3796 114.6047 116.8221 118.284 118.9969 119.5694 120.9921 123.5267 126.8373 130.7982 135.0094 138.6573 140.7429 142.2062 145.2521 151.5055 159.8945 166.7886 171.253 173.8611 175.4066 175.9625 175.6914 175.3387 175.7946 176.5686 176.4788 174.7743 171.3534 166.169 159.7532 152.6728 145.0227 137.7438 130.9601 123.7426 116.1525 108.525 101.5222 95.58415 96.46614 98.28004 94.05616 88.95419 85.23309 81.51833 80.58119 85.9105 90.05988 91.94143 91.98146 85.50549 84.25053 85.96436 86.17393 89.0065 92.35619 97.91269 95.87349 93.10443 89.64825 91.36677 98.35463 95.77914 95.1539 95.40462 79.99689 80.2593 80.57175 81.02262 81.66486 
72.22135 73.72221 75.30008 76.85416 78.14725 79.66534 80.92904 81.95679 82.70782 83.29344 83.79552 84.34834 85.11284 85.94399 86.75694 87.55495 88.42216 89.39893 90.40888 91.14906 91.37821 91.12392 90.58402 89.84269 89.3399 89.19045 89.45158 90.34352 91.90044 94.20989 97.29736 100.9812 104.8702 108.3528 110.8901 112.433 112.7898 111.8967 110.346 109.2833 109.2812 110.2016 111.938 113.9319 115.4002 116.0871 115.8742 114.9066 113.5967 112.0337 110.0619 107.8983 105.8075 103.6869 101.6358 100.2414 99.46204 99.19003 99.22665 99.09982 98.61653 97.9293 96.3645 93.61269 89.55814 83.65169 76.5386 75.05017 72.30832 69.79115 69.35999 69.48647 69.3553 69.88623 70.1615 73.05941 76.03818 75.79939 74.74548 69.79907 67.00945 66.7418 66.86996 66.69424 66.86752 67.30553 67.63454 67.83601 67.54774 67.6563 72.89279 73.26939 74.18084 74.4087 75.04294 76.01047 77.4216 79.86565 78.74198 79.57417 80.25565 79.30392 78.70414 78.74936 -9999 83.3427 88.50092 92.83526 100.7599 109.2732 107.9763 101.1574 101.9964 107.2047 107.0506 108.5639 108.7585 114.7141 112.6801 104.1444 104.141 105.5846 115.1773 116.6473 115.8815 110.5131 108.0292 109.1218 111.0221 113.4977 116.5216 119.7696 122.2404 123.5412 123.8724 123.9882 125.1176 128.2548 133.6785 139.914 144.8044 147.136 146.6142 145.7181 147.6319 153.4968 160.8944 167.4365 171.6207 173.4786 173.2031 171.6147 170.1531 170.1076 171.3065 172.2025 171.5306 169.1236 164.7621 159.2151 153.1701 146.4432 139.0001 131.0362 122.809 115.179 108.4423 102.4993 96.86934 98.72775 96.19368 89.72311 83.79416 81.70816 79.79618 78.33562 83.2827 82.64217 81.13297 80.91982 82.09096 81.34542 82.95681 84.96291 91.81823 94.14761 94.5418 92.9165 89.71208 86.35626 90.17974 96.25518 95.18496 94.13979 94.34902 78.80758 78.48046 78.66682 78.99802 79.44149 
73.07137 74.59473 76.19557 77.71743 78.87473 80.12132 81.11568 81.96497 82.68341 83.2953 83.89343 84.57422 85.42106 86.34991 87.13985 87.82209 88.53183 89.31807 90.13165 90.77138 90.92326 90.74303 90.34186 89.89851 89.68099 89.39209 89.34212 90.02275 91.59289 94.10385 97.47899 101.3492 105.375 109.3218 112.7853 115.3518 116.6928 116.3854 114.7561 112.881 111.6581 111.7995 113.473 115.8862 117.9432 119.2392 119.7125 119.3324 118.2459 116.2548 113.5685 110.9129 108.7918 107.0287 105.3746 104.2486 104.1072 104.8051 105.4488 105.2332 103.991 101.7937 98.82454 95.25887 90.49282 83.72662 76.41349 74.33199 71.56609 69.50503 68.96418 68.86971 68.44718 68.78834 69.46413 72.48454 75.21579 77.60766 78.33443 75.40851 72.86307 70.04781 65.78826 64.80679 65.11405 65.29184 65.38416 64.75566 64.26881 64.84594 67.15881 71.55138 73.76659 74.73652 75.80437 76.52447 77.63565 79.80753 78.92069 78.89407 80.29626 80.99187 80.82415 80.33228 80.53503 -9999 86.4296 90.50827 98.70438 105.1111 99.68828 95.082 98.51302 105.9213 108.9315 113.6783 111.7146 108.6353 103.2005 100.8604 102.1534 104.7387 115.1718 117.3237 117.8608 114.917 112.7564 110.8952 110.462 114.2273 118 121.8291 124.8669 126.7349 127.5104 127.6375 128.3494 131.4316 137.6553 145.211 150.6927 152.7911 152.0739 149.7396 148.5405 151.0095 156.6143 163.0786 167.5731 169.0541 168.1394 165.9861 163.9946 163.1969 164.1395 165.6337 166.134 164.9179 161.6147 156.812 151.351 145.0865 137.9852 129.7587 120.9008 113.2148 107.4032 102.7286 98.17625 96.58175 92.35668 85.56839 82.97311 80.49766 78.16003 78.87389 80.82347 77.56746 76.78189 76.30541 77.1008 77.77475 78.24095 80.6478 89.93492 93.38891 91.41242 87.00609 86.03511 86.01299 89.64645 92.50834 93.67246 98.47816 99.37852 82.12035 76.32895 76.60004 76.97177 77.23035 
73.49606 75.06005 76.64216 78.13317 79.22645 80.38498 81.25861 82.03305 82.77314 83.51509 84.28265 85.20784 86.22931 87.33049 88.30875 88.98615 89.51077 90.0633 90.60291 90.98639 91.06402 90.94925 90.68934 90.57577 90.47295 90.26576 90.30738 90.95883 92.51517 95.08804 98.61138 102.6847 106.7371 110.7316 114.3002 117.0395 118.7626 119.3959 118.9159 117.7598 116.2515 115.2166 115.4948 116.8682 118.5904 120.051 120.7208 120.4799 119.4814 117.8078 115.5234 113.4107 111.8565 110.7994 109.8891 109.3967 109.786 111.4125 113.0957 112.9756 110.9429 107.6207 103.4458 98.5597 92.3711 84.69588 77.25003 71.84528 71.15072 70.63583 69.79324 68.8529 66.98154 67.45686 67.84592 71.41299 73.20834 75.25896 75.33831 73.17104 71.04617 69.21047 66.06393 64.03992 64.16088 64.50016 63.65805 61.49425 61.19319 62.79122 65.11867 68.1618 71.78427 75.03235 78.02087 79.77743 80.96052 82.30809 82.32699 82.63979 83.74097 84.55798 84.08251 82.56544 81.53085 81.93237 84.26712 88.99501 94.5817 99.10207 103.2174 106.8024 109.6384 108.8234 111.71 116.7994 104.2863 103.758 102.752 100.2221 101.5042 103.8387 109.1806 112.8375 116.364 116.2072 114.7516 111.9146 109.5962 114.3398 118.7939 122.7691 126 128.2465 129.6319 130.7934 132.462 135.7144 141.1774 147.642 152.6241 154.8289 154.6212 153.1267 152.0286 152.9874 156.1893 160.0725 162.7035 162.9782 161.7561 159.8392 157.7681 156.2999 156.4817 158.1586 159.825 159.8813 157.2459 152.3543 146.4096 140.3156 133.6824 126.322 118.1596 110.6127 105.38 101.5559 97.57391 93.61312 90.43751 85.11784 82.26855 79.64712 78.0035 80.49133 78.72859 75.91703 74.19342 74.27378 73.79974 72.93216 75.26467 77.32845 82.40894 83.79946 83.1981 80.33887 81.50333 85.41322 87.29937 84.55603 83.98502 91.366 97.40124 81.95039 74.39547 74.81502 75.13263 75.28964 
73.96165 75.55775 77.15718 78.57616 79.67484 80.83788 81.73454 82.49874 83.24939 84.06493 84.94675 85.93143 87.01643 88.0694 89.01251 89.78922 90.28715 90.64156 90.92732 91.0927 91.07031 91.03532 91.01753 91.10445 91.12872 91.18019 91.66731 92.65454 94.18872 96.59752 100.0973 104.2847 108.4469 112.2793 115.6615 118.6161 120.9265 122.4047 123.0819 123.0546 122.0505 120.4585 119.3288 119.0318 119.44 120.2981 120.8222 120.9058 120.3582 119.1803 117.6113 116.2374 115.4201 114.9926 114.9383 115.5792 117.1479 119.5946 121.7117 121.9686 119.942 115.625 109.7995 103.3026 95.99028 87.85009 80.12799 74.07238 71.77969 71.8925 71.45113 69.12737 66.41269 69.77281 69.87 71.84856 73.46352 72.0935 69.26108 65.85452 65.58289 66.00344 64.85079 62.90415 60.96128 59.48566 58.60893 58.43553 59.83133 61.56857 63.29982 64.94989 67.61526 71.1402 74.30724 76.62848 78.27638 80.01825 80.6718 80.7334 80.25784 79.63834 79.1537 78.45584 78.16422 78.6916 79.83234 81.64175 86.44469 93.49912 100.3828 98.71953 103.0795 114.6255 114.6548 106.2389 97.939 99.60117 105.6923 100.3287 100.898 103.4209 106.6235 109.1177 110.783 110.6083 110.583 108.3064 107.9124 112.9471 118.0102 122.172 125.2687 127.5672 129.4516 131.9386 135.1483 138.7618 142.4827 146.2559 149.6367 152.015 153.0825 153.1695 153.3602 154.3667 155.6965 156.6258 156.6555 155.6377 154.4019 152.9609 151.0029 148.905 147.7269 148.5861 151.0811 152.3387 150.3767 145.6666 139.1176 132.875 127.1371 120.974 114.0387 107.294 102.1668 98.53416 95.01135 91.58804 87.87705 83.85001 81.10624 78.67261 78.41555 78.3321 73.87576 73.72038 74.01989 74.18806 73.9697 74.47338 78.89993 80.52077 81.0932 79.14216 79.56226 78.46072 81.06306 85.53379 84.8685 80.77977 80.38541 85.25417 92.36006 82.51994 73.22948 73.60188 73.70085 73.73005 
74.53726 76.16403 77.74381 79.08171 80.12106 81.2849 82.2345 83.10771 83.96428 84.83866 85.75771 86.64342 87.51617 88.35632 89.08997 89.80628 90.52701 90.98045 91.291 91.42134 91.49535 91.64433 91.93735 92.01814 91.92342 92.16865 93.07565 94.46747 96.19035 98.46556 101.6483 105.5732 109.4572 113.1566 116.4832 119.8161 123.0825 125.6633 127.1451 127.5218 126.5829 124.5434 122.117 120.2253 119.1903 119.2465 119.8008 120.4851 121.0818 121.1245 120.384 119.6634 119.4882 119.9169 120.8728 122.5674 124.8277 127.4915 129.3421 129.7217 128.1013 123.1634 115.5112 107.3431 99.51158 91.76991 84.00407 77.11509 74.1581 75.66718 73.12344 69.66859 69.47867 72.53301 70.58247 70.85385 71.65887 67.93864 66.01511 67.057 67.64133 67.36008 65.6833 63.65489 61.73725 59.88233 59.05777 59.38809 61.36488 61.82844 63.33759 64.6076 66.21729 68.55577 70.78637 72.60181 73.70065 74.90719 76.02212 76.36012 75.72124 74.80472 75.1394 76.3964 77.9975 79.07539 79.47551 79.96616 82.12179 93.79369 107.719 105.4923 109.8268 112.8412 109.0727 103.9183 98.39584 96.72594 102.478 105.86 107.9971 107.814 108.1504 108.1276 103.3467 101.9646 102.8953 103.9195 105.9714 110.487 115.6619 120.1391 123.2643 125.0474 126.6161 129.5945 133.7855 137.754 140.7469 142.9309 144.9101 146.9453 148.7125 150.0711 151.3722 152.734 153.2587 152.3416 150.536 148.3454 146.6282 145.3428 143.6197 141.369 139.6298 139.5828 141.7018 143.3151 142.2825 138.5394 132.3662 125.6346 119.9735 114.8464 109.3595 103.6712 98.64121 94.61428 93.51887 93.64188 89.1774 84.88852 81.6927 77.88986 76.0407 74.89111 74.17307 73.95392 74.0264 74.14182 74.10562 77.10839 81.22039 80.7321 77.91797 75.74302 79.34215 82.35841 82.20436 83.74433 80.77975 79.24237 78.20468 79.79501 84.51831 78.0339 72.4331 72.66518 72.55251 72.53386 
75.29328 76.92365 78.43622 79.69228 80.67419 81.81813 82.78762 83.73496 84.6416 85.51392 86.32237 87.03161 87.64105 88.25688 88.89309 89.53754 90.28564 91.02396 91.65635 92.14664 92.52931 92.92424 93.24366 93.28358 93.12611 93.43665 94.50114 96.2391 98.52491 101.3441 104.4679 107.9072 111.3148 114.5949 117.8426 121.4144 124.9851 127.7473 129.1857 129.365 128.4036 126.5816 124.2452 121.9443 120.1979 119.5536 119.9799 120.8653 121.7937 122.506 123.2805 124.3766 125.76 127.2569 129.2722 132.2738 135.1689 137.3609 138.2493 137.2991 133.536 126.7582 118.1652 109.4621 101.4182 93.98447 86.23086 78.64555 78.02071 79.70782 74.4911 72.9249 75.35475 77.35873 75.53944 73.62238 70.33265 64.71516 66.4962 68.20621 68.68418 67.66476 66.32403 65.01976 63.59323 62.01219 60.8701 60.52346 61.8296 61.37887 63.01583 64.442 65.63856 66.71953 68.30038 69.49814 69.69237 70.13638 71.96145 72.80561 73.72487 73.68562 74.83272 76.42407 78.35504 79.31438 -9999 80.00119 81.85513 93.79195 108.5002 106.8113 108.1299 112.9479 111.7621 104.6828 96.24136 94.01868 98.94925 100.7551 106.4362 109.2327 107.7184 109.1686 99.23282 98.41612 100.5056 103.0138 105.7054 109.1367 113.3812 117.6955 120.9001 122.5337 123.4101 125.3927 129.1735 133.5344 137.3144 140.0318 142.1091 144.0111 145.7547 147.2151 148.2771 149.0301 149.0223 147.7159 145.1167 141.8557 139.1437 137.7126 136.4148 134.8848 133.6811 133.5067 134.6262 135.6477 135.0557 132.3543 127.143 120.6002 114.3701 109.0665 104.2214 99.42385 95.01801 91.42043 90.69042 89.68433 85.19978 82.09077 80.01735 78.52151 77.89435 77.57448 77.4084 78.80827 80.06671 80.53121 78.08813 76.27857 78.7097 76.78441 73.9892 72.05381 75.65944 83.76591 88.28679 86.66936 79.29781 78.72929 77.9701 77.71559 79.43154 72.9814 71.63529 71.67451 71.47306 71.51227 
76.16708 77.7832 79.22385 80.41552 81.35822 82.47769 83.44725 84.36756 85.1824 85.9395 86.61285 87.23563 87.79095 88.32361 88.87003 89.48039 90.16907 91.14035 92.22206 93.10676 93.75757 94.13905 94.13263 93.93787 94.02004 94.55447 95.94751 98.37881 101.6467 105.5065 109.4946 113.0208 115.8211 118.0572 120.2858 123.1634 126.499 128.9665 130.0762 130.0269 129.139 127.7219 125.9774 124.2614 123.022 122.5571 122.8321 123.9098 125.5438 127.2886 129.3103 131.6592 134.0618 136.5755 139.6578 143.2737 146.384 148.3652 148.4546 145.6945 139.3447 130.7135 121.7244 -9999 104.0005 95.29893 86.91254 79.16334 78.09618 79.18694 74.019 78.4729 84.28621 85.69511 83.97479 78.57014 70.71935 66.30276 67.96922 68.75734 68.54463 67.10307 66.25026 66.29763 65.96256 64.83684 63.59574 62.94352 62.69368 63.01546 64.17568 65.34694 66.94139 67.43602 68.10374 68.73524 68.68608 68.57237 70.51728 71.92994 74.57778 75.76274 78.02711 78.8503 78.84192 77.71754 76.2235 76.17865 78.81422 92.57726 103.9109 107.0072 106.1344 113.0468 109.4412 100.6648 96.00876 91.82942 95.95181 95.65675 101.1983 105.9202 107.1327 107.3452 101.2457 99.34106 101.4854 103.4149 105.0622 107.0508 109.8764 113.3877 116.4749 118.5419 119.6887 121.0361 123.868 127.9026 132.2363 136.0186 139.0289 141.3118 143.037 144.1779 144.4958 144.0972 142.9655 140.9562 138.0241 134.4054 130.9781 128.9953 128.2224 127.9326 127.7919 127.8832 128.3582 128.7234 128.0185 125.916 122.0316 116.9162 111.0872 105.0975 99.76793 95.48868 92.2141 89.84501 87.99597 86.52223 84.75097 82.79008 80.58667 79.29838 79.42762 78.98259 77.46619 77.18825 78.23074 80.61997 80.078 78.22668 77.83595 73.76977 71.98376 71.43168 75.78968 80.1063 79.47931 78.32566 79.45947 79.53545 78.42938 76.40491 75.3477 70.80728 70.99629 70.80245 70.53371 70.59946 
77.08212 78.66109 80.06084 81.21423 82.08833 83.15437 84.11169 85.04173 85.81102 86.4576 86.99199 87.54277 88.14709 88.69094 89.25429 89.86393 90.67068 91.81206 93.08087 94.12189 94.69736 94.65466 93.93968 93.51203 93.95318 95.20288 97.48145 101.0176 105.4517 110.2829 115.0076 119.0119 121.5676 122.7657 123.5403 125.1758 127.7548 130.0851 131.2014 131.056 130.2075 128.9609 127.4918 126.2043 125.5532 125.7654 126.8876 128.9225 131.9212 135.3975 138.981 142.351 144.9671 147.1426 150.2461 153.9421 156.359 156.8548 155.0593 150.5499 143.468 135.5688 -9999 -9999 -9999 97.23414 88.34694 81.27867 78.92474 80.07358 75.85411 80.45954 84.49974 86.87934 85.01746 79.54979 70.34383 67.53468 69.2379 69.34074 68.39262 66.52925 65.63289 65.50342 65.60921 65.39775 64.88951 64.86622 65.06818 65.84167 67.10765 68.479 70.13237 70.40916 70.52821 70.19022 69.53462 68.98371 70.52892 71.66393 73.91846 74.54661 76.911 77.20738 75.65128 73.84476 72.61247 72.61076 78.27204 87.4383 95.66431 98.83083 103.2019 107.8105 104.8885 99.89109 94.29758 87.9595 90.72742 93.77096 98.3282 108.4881 110.2675 110.9404 103.3118 100.9536 103.3995 104.6841 105.0861 105.48 106.5232 108.5953 111.1613 113.6447 115.7768 117.589 120.0197 123.2519 127.2518 131.4541 135.5431 139.112 141.5344 142.8381 142.8281 141.3228 138.7911 135.8866 132.9687 129.7126 126.1723 122.9998 121.1128 120.9063 121.6192 122.4338 122.7087 122.5025 121.4588 119.5086 116.9886 113.7509 109.2128 103.2151 97.49213 93.29383 90.90137 89.41647 88.1299 86.97035 85.86539 84.33466 82.42146 80.46785 80.0607 79.4072 77.04565 76.15482 76.73845 78.45969 78.54257 81.02119 77.74341 72.81604 71.61987 71.00476 72.47307 74.11176 73.67069 72.28387 78.53094 78.82857 77.40969 73.3757 70.6315 70.69614 70.794 70.46638 70.11532 70.06402 
77.89283 79.40759 80.78998 81.91898 82.80898 83.8427 84.82972 85.75369 86.61739 87.38359 87.94272 88.35436 88.8382 89.41253 90.06226 90.79873 91.73672 92.85225 93.79298 94.34188 94.43389 93.90504 92.98102 92.6846 93.72131 96.17443 99.76723 104.2794 109.4364 114.9005 119.8477 123.619 125.9688 127.0352 127.4227 128.1548 129.5336 131.0356 131.9038 131.856 131.2161 130.3389 129.3839 128.6371 128.4937 129.4791 131.4512 134.5548 138.6794 143.6162 148.6933 152.8935 155.5609 157.3902 160.3484 163.83 165.4703 164.1311 159.4814 152.5582 145.3861 -9999 -9999 121.8282 109.65 99.26176 91.45664 85.85651 81.23535 80.854 77.63132 80.27628 83.09861 85.22673 84.14959 77.89727 70.36794 66.58505 67.18412 67.58334 67.52537 66.47653 65.97358 65.40087 65.09235 67.10651 69.96879 67.5141 67.8896 67.80774 69.0289 70.31829 71.56355 71.6787 71.63248 70.63048 69.68536 69.22068 70.59106 71.17388 72.23277 71.33929 72.32433 72.74921 71.47176 68.94576 67.76048 71.22909 76.00063 83.70848 92.19923 91.9505 94.99983 104.3966 105.0785 105.2171 94.06336 87.67375 89.01611 92.56081 96.89484 110.8457 111.5493 112.6875 102.8281 103.4758 105.8555 106.9536 106.677 105.8305 105.2482 105.5663 106.9597 109.1799 111.8061 114.2358 116.5761 119.168 122.5712 126.9873 132.0347 137.0279 140.745 142.5452 142.1771 139.7782 136.1614 132.5825 129.8276 127.1979 124.0094 119.7412 115.7998 113.8913 114.1079 114.9444 114.9976 114.4434 113.408 112.101 111.0845 109.6751 106.7716 101.8654 96.67079 92.76948 90.65783 89.51041 88.75267 88.10903 87.37026 86.21014 84.50108 82.54163 80.6027 78.96769 77.76154 76.95582 76.43249 77.35205 80.14498 82.14629 80.56824 74.72867 73.43271 72.08752 70.98589 74.59345 74.43557 71.90273 77.21358 77.08885 74.4879 71.75169 70.01428 70.29892 70.46876 70.28494 70.05844 69.9278 
78.55776 80.06073 81.41767 82.58029 83.54004 84.65668 85.74152 86.68621 87.46879 88.20045 88.89494 89.24532 89.54639 90.05587 90.78609 91.71318 92.68506 93.30324 93.32067 92.83833 92.19497 91.53189 91.31472 92.23032 94.33164 97.78258 102.4105 107.5538 112.6425 117.7805 122.6533 126.23 128.3355 129.4695 130.1948 130.8234 131.2113 131.507 131.6822 131.667 131.5402 131.3681 131.2591 131.3907 131.9041 133.4529 136.1722 139.9687 144.495 149.5233 154.9042 159.6332 163.1734 166.294 170.2 173.117 173.355 169.9754 163.2994 155.5924 148.6732 142.6177 -9999 -9999 110.8555 101.2978 94.79691 90.49258 86.8904 83.67181 80.89925 80.11861 79.95824 79.68261 77.46095 73.28161 69.69706 66.74895 66.47158 67.00765 67.3147 66.60051 66.57948 66.2254 67.93099 74.73103 74.27059 70.56911 70.76725 70.47011 71.31556 70.15349 70.36569 70.51717 70.74537 70.71272 69.80687 69.12244 70.05245 70.41659 71.10966 69.20496 68.25842 68.31776 67.924 66.62301 65.05157 68.8483 74.33779 73.49615 79.21885 83.61636 90.79497 101.8264 103.4343 103.1303 93.76418 86.80106 87.64529 92.14538 97.58124 108.7554 110.797 112.5748 101.9403 105.1622 107.5376 108.6016 108.2538 107.0396 105.533 104.5618 104.8415 106.367 108.5244 110.8693 113.1125 115.5437 118.7797 123.132 128.4868 134.2906 139.0628 141.4402 140.9143 137.9421 133.6019 129.7154 127.2614 125.233 122.3409 117.4263 112.0197 108.4127 107.4403 107.694 107.3979 106.5933 105.6658 105.081 105.0793 104.7107 102.8781 99.35503 95.29446 92.08497 90.35783 89.57706 89.2374 88.90771 88.50108 87.7856 86.50123 84.65498 82.56173 81.69841 81.81668 81.39204 80.43484 79.53183 79.20829 78.1893 78.24456 77.49846 75.8432 73.61288 71.32248 69.9137 69.19437 68.56769 72.76191 74.1515 75.51746 71.55341 69.67818 69.89548 70.215 70.34383 70.31029 70.10698 
79.0685 80.61094 82.07811 83.33007 84.39299 85.65272 86.8328 87.83729 88.58321 89.10101 89.53451 89.93825 90.3028 90.68967 91.24654 92.06371 92.60397 92.34558 91.2208 89.73375 88.56271 88.54868 89.80058 92.19872 95.58147 99.77242 104.6652 109.8284 114.6216 118.7456 122.5891 125.7281 127.8708 129.3476 130.4759 131.2681 131.64 131.5478 131.3385 131.1316 131.3231 131.8746 132.7962 134.0322 135.4783 137.3648 140.2805 144.4259 149.4913 154.8719 160.3125 165.2875 169.9899 174.9666 179.452 181.5453 179.8536 174.2908 166.6476 159.0033 152.3485 145.218 135.1409 123.0738 -9999 104.3048 98.40627 93.94454 90.13652 87.04567 84.66183 82.32682 79.04459 74.43468 72.14621 71.75687 72.39867 71.44007 69.83839 69.80968 69.85609 68.50243 67.75368 67.74656 69.25972 72.53543 70.17696 70.62171 71.25865 74.29554 73.67296 71.71551 69.51507 69.56083 70.04015 70.80869 70.22843 69.08539 69.40343 69.64336 69.98002 66.90875 65.79761 65.98959 65.98775 65.26335 64.5775 65.68954 66.67046 67.15611 71.2683 77.53473 86.86211 96.49908 99.92747 100.2609 89.72929 85.58671 87.60963 92.6985 100.1274 110.0827 110.9404 106.9642 102.0525 104.9746 107.2343 108.4563 108.2958 107.1276 105.4516 103.966 103.578 104.5343 106.1656 107.9083 109.8433 112.438 115.984 120.2557 125.242 130.6472 135.1386 137.3835 136.9142 134.1465 130.2679 126.6729 124.1306 122.0382 119.1396 114.4989 109.1121 105.0013 103.0736 102.5864 102.1366 101.4217 100.5149 99.83171 99.68828 99.38508 97.99631 95.50803 92.47034 90.06218 88.8141 88.46144 88.4433 88.3172 88.13812 87.90139 87.36668 86.08277 84.12419 82.13991 82.89935 84.17152 83.33204 80.8646 80.19651 81.28398 81.80392 80.93533 78.69888 75.75773 72.89066 70.88674 70.60223 68.77033 74.60155 77.24216 76.2141 72.58588 69.95718 70.06036 70.39793 70.67705 70.7085 70.30067 
79.41991 81.10774 82.72819 84.13909 85.32256 86.71049 87.91153 88.83305 89.4593 89.84336 90.1725 90.531 90.8654 91.12829 91.32513 91.39561 91.03567 90.01376 88.2989 86.40865 85.53755 86.67625 89.28489 92.83167 97.16936 101.7968 106.4266 110.7638 114.7585 118.2528 121.2011 123.7633 125.9179 127.6551 128.9422 129.9426 130.6664 131.2226 131.5182 131.236 131.0988 131.7945 133.6068 136.2359 139.0013 141.8121 145.4103 150.2844 156.3219 162.8712 169.0425 174.8322 180.4906 185.104 187.6751 187.1642 183.0318 176.0328 168.1806 161.0237 154.3637 146.5035 136.059 125.0241 115.9566 -9999 103.2009 97.74511 92.783 88.65166 85.51566 84.6016 80.44658 76.59595 72.00347 73.47614 72.99877 73.49572 73.84143 73.24545 72.14934 69.72813 67.61478 67.76835 71.96072 71.22035 70.28553 71.14042 73.97359 76.14325 72.60581 70.83217 72.85883 71.07494 68.55602 69.33598 69.78054 69.27982 69.35883 69.35559 68.91589 65.2694 64.23476 64.92126 66.29854 66.08738 64.6551 63.14089 64.36097 65.47222 68.49316 74.49323 83.54396 91.25586 96.29112 100.7273 88.81909 87.21684 88.16923 91.39162 99.97283 111.5662 108.4092 100.1912 101.2637 103.0978 104.6409 105.7519 105.8566 105.1449 103.9648 102.7782 102.071 102.4597 103.8882 105.6481 107.4855 109.8829 113.4212 117.5836 121.8277 126.1341 129.5339 131.0039 130.3686 128.2162 125.6735 123.3205 121.1581 118.5344 114.949 110.4106 105.5835 101.9111 99.97791 99.26372 98.85292 98.13092 96.794 95.40274 94.57056 94.07874 93.16185 91.55086 89.38651 87.48087 86.52835 86.44361 86.60968 86.69408 86.65371 86.61951 86.72772 86.5312 85.49544 83.89841 82.48428 84.1607 83.88597 82.20488 83.07215 84.666 85.34775 84.05122 81.42471 78.48318 75.44759 72.5984 70.4526 69.00017 68.28423 73.96038 72.55312 71.21246 71.07865 70.8103 70.99725 71.16777 71.02032 70.35657 
79.7717 81.62901 83.40142 84.95409 86.21005 87.58678 88.66027 89.37481 89.80598 90.06728 90.48366 90.98495 91.20509 90.96506 90.64122 90.07034 88.86724 87.46625 86.03339 84.79456 84.53225 86.10088 89.22209 93.61787 98.80721 103.6117 107.5118 110.8357 113.9894 117.2414 120.2058 122.5045 124.2473 125.6726 126.7267 127.7868 129.1729 130.6509 131.7069 132.0843 132.2627 133.159 135.6775 139.4871 143.7278 148.1343 153.031 158.7538 165.2569 172.2526 179.2763 186.3425 192.4194 195.9591 196.1439 192.6163 185.7085 176.9473 168.4034 160.8851 154.2832 147.2249 138.1464 128.6609 120.593 114.3541 108.8206 102.5706 95.93852 90.29314 86.04435 83.0919 80.75408 77.75745 75.19008 77.45166 75.22581 71.28773 72.8717 73.2819 73.62692 72.15815 70.28658 73.74362 76.60324 76.0593 76.84813 74.50026 75.44192 76.2687 72.14565 70.67025 71.76583 67.87936 66.77242 67.27993 68.36491 68.98035 69.20227 68.24597 66.88409 63.76028 62.79771 64.0256 66.78864 66.93584 66.30183 65.9325 64.94315 64.2863 68.36861 74.049 80.70473 85.79982 91.06211 98.82105 91.18336 93.71901 90.60876 91.122 103.5872 107.046 101.559 96.88361 98.80363 100.0726 101.0234 101.7714 101.8664 101.4569 100.8581 102.8225 99.92881 100.3082 101.9636 104.4241 106.8383 108.827 111.3176 114.7131 118.0314 120.9895 123.1233 123.9136 123.3145 121.8413 120.2649 118.995 117.684 115.4375 111.6255 106.9207 102.2563 98.88394 97.11518 96.43585 96.11517 95.41049 93.89884 92.01601 90.60976 89.89646 89.35771 88.52547 86.91307 85.37089 84.72551 84.84876 85.05897 85.03011 87.12815 88.35514 86.92252 85.86022 86.43903 85.84654 84.64544 83.84684 83.79766 84.55264 86.05797 87.46874 87.62712 86.07324 83.82022 81.28844 78.02069 74.48086 71.59325 69.78658 68.58746 68.29334 69.18265 70.56855 74.38199 71.67221 71.5499 71.38394 70.9537 70.11076 
80.14507 82.08946 83.92637 85.54239 86.81744 88.15459 89.09324 89.63926 89.88265 89.98502 90.31103 90.76497 90.67207 89.9872 89.06875 88.31545 87.70485 86.95138 86.25304 85.72962 85.81003 87.13998 89.81637 93.90544 98.9239 103.7162 107.2984 110.2585 113.2577 116.6512 119.757 121.9023 123.0985 123.873 124.5573 125.5539 127.3835 129.7784 132.0216 133.9409 135.6591 137.537 140.3794 144.7065 150.2383 156.5655 163.1977 169.598 175.9996 182.9293 190.7245 198.0011 202.9533 204.4321 202.0433 196.023 187.0865 177.1457 167.9903 160.4969 154.4638 148.4581 140.8722 132.8386 125.8384 120.0501 114.9141 108.8296 101.2047 93.71312 88.11057 84.53156 82.10406 79.54472 79.31512 79.85533 76.44666 72.19247 71.27489 71.15213 72.06142 71.44504 71.49604 74.72871 76.86264 80.32648 81.72894 78.74327 78.53974 77.67107 74.58236 74.13662 71.81163 66.58894 65.81272 65.92269 67.771 69.18428 68.97905 67.37383 66.12584 64.63895 65.55241 67.5047 70.71777 68.83313 65.76662 65.95186 66.5201 66.77095 71.12663 75.52208 78.79351 80.94804 88.25554 100.0962 94.24142 97.96262 93.45052 96.203 101.955 98.78647 96.01106 93.44025 94.73017 96.39 97.63383 98.25117 103.18 103.264 102.3395 101.9807 99.71098 99.33099 101.562 104.5395 107.4707 109.4816 110.8526 112.6612 114.6761 116.2723 117.2449 117.4873 117.0231 116.1105 115.1578 114.435 113.8339 112.473 109.3477 104.8223 100.0138 96.16544 93.96207 93.09058 92.79498 92.18266 90.9299 89.32528 88.0248 89.0661 91.03152 90.85139 90.13814 89.32977 88.91404 89.03214 89.16708 90.1412 91.75464 93.02308 92.60029 90.8186 88.29082 87.42648 86.96953 86.15646 86.09827 87.10329 88.50253 89.1067 88.57562 87.29013 86.05614 83.64214 79.78456 75.78266 72.61409 70.61884 69.506 69.22978 70.54247 74.16613 77.08941 72.2769 71.70434 71.10116 70.48073 69.64059 
80.33646 82.20866 84.03805 85.67799 87.00221 88.3774 89.30527 89.83938 89.94476 89.78514 89.72038 89.73782 89.30452 88.45795 87.66265 87.38853 88.02456 88.79667 88.87672 88.69594 89.07441 90.2354 91.97588 94.53832 98.02362 101.8579 105.5562 108.8315 111.8443 115.1848 118.1883 120.0222 120.8038 121.3255 122.1617 123.6987 126.2017 129.5639 133.4175 137.2692 140.801 144.0943 147.3877 151.9202 158.4995 166.7448 175.2164 182.6001 188.7868 194.6731 201.1301 207.1555 210.7832 210.2324 205.6098 197.4165 186.8433 176.3032 167.4765 160.3025 154.2344 148.4237 141.9885 135.319 129.3744 124.4624 120.1029 114.8296 107.4101 99.22259 92.48524 87.79759 84.6288 82.08043 79.64761 78.64406 76.86929 76.63802 75.61076 73.85384 71.93119 71.40729 71.61541 74.05447 77.78199 82.31403 85.56613 82.89596 79.41762 76.84238 76.58051 77.04465 72.3232 66.6535 66.72629 66.93829 67.61072 69.12143 69.215 67.91206 67.05667 70.25331 72.21884 72.49499 72.34425 69.92023 64.62887 63.9062 65.13734 65.8614 73.89787 76.53674 78.21027 77.6185 84.08633 95.63679 94.85596 96.34788 93.30785 95.55565 96.24267 93.1195 91.74894 90.95403 91.9065 93.08786 97.33983 99.03987 103.4401 104.9809 105.243 101.2624 99.55714 99.07092 101.881 105.1001 108.1951 110.5546 111.5524 111.966 112.1538 112.1374 112.0387 111.8574 111.4921 110.9854 110.2534 109.5944 109.2964 108.7817 106.8059 102.8827 98.14668 93.79184 90.75312 89.20374 88.44295 87.86905 87.20901 86.50339 85.9305 86.41101 89.72176 88.48002 89.9878 92.11416 95.3186 98.69135 99.59587 98.66239 97.10197 96.2451 95.76701 93.88211 92.3634 91.08077 88.92393 88.92522 88.86377 89.46725 89.97063 89.68208 89.06256 88.40007 87.35046 84.2777 79.84102 75.73505 72.74023 71.05939 70.37373 71.03656 72.6068 77.3378 78.35521 72.32344 71.41459 70.5538 69.89796 69.10844 
80.09908 81.89819 83.73198 85.42432 86.80473 88.23098 89.21017 89.77992 89.7873 89.47359 89.07578 88.66992 88.17822 87.74001 87.69682 88.40127 89.77023 91.33848 92.36411 92.76305 93.35997 94.49441 95.64917 96.87116 98.70845 101.3497 104.4701 107.6239 110.2465 112.6021 114.756 116.3225 117.3747 118.7058 120.7858 123.3637 126.4877 130.4441 135.2867 140.7002 145.9407 150.8141 155.6711 161.5532 169.3548 178.9625 188.8386 197.2026 203.3424 207.6742 211.4861 214.7587 215.7622 213.2491 206.8482 196.8195 185.5823 175.5186 167.4111 160.5513 154.3104 148.5409 142.9877 137.5131 131.8584 126.9284 122.5802 117.3996 110.6076 103.4215 97.22655 92.49953 88.76849 85.76708 83.49797 82.02895 81.31017 80.80463 79.6919 78.13882 76.10577 73.9449 72.571 74.68885 77.80899 80.36757 83.4491 81.53383 78.08702 78.58107 79.29797 78.77467 74.99153 67.7021 68.26761 69.20582 69.96944 71.31736 71.14151 70.50095 70.56873 73.82378 75.6791 74.52467 72.45913 69.26097 65.92751 64.02148 64.51115 69.24396 75.4741 77.23762 79.6518 77.83203 83.02068 91.88889 93.36281 93.91093 94.97115 96.62731 93.8562 88.61998 84.95817 84.86217 86.53822 92.00284 100.4879 101.0854 103.8006 105.8505 106.1306 100.3765 97.13817 98.60533 101.868 105.437 108.6836 111.2846 112.5617 112.5796 111.723 110.1408 108.7157 107.8246 107.1686 106.5871 105.7895 104.9595 104.3749 103.9771 102.8618 99.9545 95.73592 91.3566 87.91001 85.71724 85.27168 85.0626 83.03262 83.08329 83.3086 83.50869 85.66171 85.91471 88.89185 93.72219 100.2292 105.8354 108.3851 107.0166 103.7379 100.6974 98.32885 96.44057 95.13341 94.71684 94.11788 91.45576 91.49179 91.09846 90.53963 90.06244 89.71748 89.14449 87.32492 83.24909 78.6095 74.93689 72.90192 72.13222 71.8708 71.73045 72.7518 77.24723 77.47363 71.98452 70.95448 70.06079 69.46021 68.72018 
79.42193 81.20177 83.12198 84.83762 86.2113 87.5201 88.39855 88.87355 88.88341 88.7966 88.69502 88.53026 88.37958 88.56761 89.27119 90.63153 92.37866 93.96877 95.39551 96.52512 97.16043 98.15588 99.38055 100.3804 101.5133 103.1093 105.3014 107.7183 109.8989 111.8156 113.3682 114.6039 115.8704 118.233 121.5795 124.8776 128.2111 132.0654 136.7492 142.5502 149.2142 156.2531 163.6965 172.4894 182.4455 193.1188 203.8004 212.6755 218.5017 221.1416 222.0861 221.7336 219.4793 214.524 206.065 195.0052 183.9135 174.4847 166.8153 160.3754 154.6841 149.6384 144.9378 140.4018 135.4169 130.0171 124.2013 117.6968 110.8735 105.0265 100.3664 96.7924 93.75638 90.9669 88.29695 86.03766 84.79799 84.13344 83.53403 82.68986 81.14798 79.05961 77.68288 78.42706 79.31528 81.66785 83.34801 82.57195 80.74171 79.44257 76.70782 74.23619 70.96407 67.70471 67.97747 70.67796 73.71552 74.97099 73.77403 72.48992 72.8534 74.1114 76.20115 75.34706 73.27572 72.61818 68.04549 65.11414 64.96615 71.73469 74.89108 76.78323 80.46303 79.61528 82.69822 89.3236 91.35019 92.13319 92.92897 92.91105 90.95276 83.97253 81.18915 79.77786 82.16768 89.33185 102.019 104.4722 103.5107 102.8649 101.3195 99.27047 95.72227 98.03741 101.4376 105.6236 109.7642 112.965 114.5901 114.3001 112.5888 109.9259 107.1029 105.0448 103.8981 103.3023 102.7031 101.9042 100.8703 99.92345 98.74755 96.36453 92.6981 88.70784 85.37591 82.94923 84.50754 83.12247 79.65045 81.63577 84.29858 86.10056 87.87183 89.3971 91.82995 95.85786 100.5984 104.7281 107.9313 109.0633 109.0239 108.8253 107.7954 107.2743 107.1118 106.998 106.0069 104.0682 99.60238 94.05676 91.34325 90.80727 90.35371 89.33251 86.52874 81.95313 77.6592 74.84777 73.77551 73.65527 73.49917 73.05527 75.6021 76.39832 76.45566 71.73595 70.78923 69.99612 69.39304 68.5901 
78.54428 80.35369 82.27853 83.91615 85.08643 86.08149 86.63306 86.99181 87.3028 87.84758 88.55013 89.16213 89.75245 90.51974 91.7056 93.38159 95.33883 96.79985 97.67578 98.5747 99.08552 99.99297 101.6766 103.2217 104.4642 105.7535 107.0924 108.9543 111.3158 113.4877 115.1941 116.148 116.7794 118.6747 122.354 126.5956 130.1436 133.5989 137.8286 143.1882 150.3992 159.8763 171.1264 183.5334 196.3318 209.0431 220.5983 229.2872 233.8671 234.4184 232.5157 228.663 222.7813 214.5139 203.7938 192.6123 182.6004 174.1639 167.3842 161.8546 157.0419 152.6058 148.3024 144.0352 139.2876 133.6734 126.8093 118.876 111.6278 106.3871 102.5502 99.81619 97.46721 95.10899 92.39227 89.57203 87.64151 86.54019 86.10952 86.03279 85.30395 83.58784 80.94642 78.44072 79.50966 82.30747 84.40983 83.94766 80.12321 75.7724 73.56091 73.2361 70.67822 69.03262 66.7105 68.84035 72.62125 74.34541 74.55965 75.25262 76.72964 77.69571 79.20165 79.28352 79.80466 80.00261 72.3347 66.7449 66.82632 70.70403 71.72144 74.2582 79.34377 79.45094 81.1557 87.2104 88.9109 85.16305 87.53541 91.18104 89.6679 82.93253 79.33923 79.57345 80.26846 86.3857 100.7407 103.1073 99.74038 97.94627 98.81395 97.68597 95.38717 97.5352 101.289 106.5587 111.933 116.1672 118.276 117.3057 114.2234 110.2992 106.3493 103.2889 101.6861 101.2608 101.0779 100.5706 99.25276 97.51666 95.70551 93.21988 89.76616 86.07848 82.99496 81.68534 81.56822 81.16578 81.80502 83.65331 87.00879 89.81022 91.95238 92.50844 93.0537 94.85842 97.47375 99.05714 100.2155 101.5812 103.289 104.243 103.6472 102.992 103.0172 104.0537 105.8628 103.9904 98.60269 93.92957 92.17088 91.11897 89.56379 87.44174 84.33215 80.71855 77.87196 76.49244 76.14199 76.04539 75.491 74.59924 75.19075 75.74158 76.86769 72.09768 71.23048 70.43247 69.70458 68.84888 
77.54933 79.2917 81.10257 82.57271 83.42068 84.05373 84.41924 84.81564 85.61676 87.04779 88.70832 90.21301 91.58042 92.944 94.54751 96.47365 98.06863 98.63402 98.65152 98.33986 98.44503 99.86099 102.4213 104.8999 106.7206 108.2304 109.6155 111.3494 113.9608 116.8454 118.8638 119.7882 119.7982 120.4945 122.9895 126.7199 130.9132 135.2007 139.7972 145.1172 151.9391 162.3327 176.6634 192.3694 208.3756 223.3013 235.1081 242.6961 245.7639 244.2929 239.8178 232.7565 223.2334 211.9144 200.1441 189.4559 180.6693 173.6913 168.374 164.2836 160.4673 156.5274 152.34 147.8477 142.8198 136.7661 129.4921 121.2967 113.7758 108.506 104.8976 102.5863 100.47 98.06674 95.26053 92.38358 90.04372 88.35856 87.53123 87.55666 87.27441 86.13924 83.83721 84.36514 85.96162 86.32388 84.17276 79.94835 76.42382 73.65088 73.5163 73.5582 71.16571 70.993 69.41006 64.0821 68.04246 71.65269 74.26319 78.46175 82.51047 82.94415 83.26178 84.29453 84.66882 84.07459 76.39935 69.5434 67.47649 67.18649 68.32339 72.31581 77.99317 79.11961 80.86896 87.40729 89.59135 84.54639 88.44003 91.29563 86.48031 80.95316 79.86116 79.04209 77.11263 83.65269 97.39886 98.91724 93.04717 94.40335 96.73382 94.07111 94.81416 96.84523 101.3379 108.2189 115.0536 120.047 122.4699 120.7747 116.1856 110.7011 105.683 102.0165 100.0589 99.47588 99.55405 99.53783 98.64162 96.58913 94.12579 91.14415 87.59009 83.9805 81.08157 82.31116 83.48466 84.62379 85.26389 84.5382 83.853 84.15357 85.38911 86.64515 87.23319 88.85992 91.05249 92.52677 94.07027 95.80312 97.71445 99.10571 98.8615 95.49881 93.50143 94.28357 96.66422 94.73344 92.21767 92.49293 92.04252 90.50117 87.99992 85.08681 82.69038 81.44254 81.20592 81.24634 81.09118 80.41309 78.94473 77.36797 75.99699 75.06728 74.70167 73.53565 72.66415 71.73872 70.76588 69.80592 
76.61447 78.20143 79.76614 80.98681 81.64938 82.23572 82.85803 83.71452 85.17419 87.38168 89.75227 91.86346 93.82449 95.63174 97.34352 98.7504 99.52934 99.57587 98.94423 97.68012 97.04306 98.54913 101.7774 105.1693 108.0084 110.3126 112.3054 114.3288 117.3163 120.7664 123.3486 124.6269 124.7079 124.531 125.9464 129.2453 133.8554 138.6311 143.4312 148.8529 155.5818 165.6682 180.6952 198.6317 217.211 233.5605 245.4571 251.9328 253.5662 250.5013 243.5763 233.6854 221.8244 209.4467 197.9815 188.2685 180.5333 174.6327 170.2085 166.8369 163.5895 160.0954 156.343 152.1665 147.3445 141.5394 134.4893 126.2588 117.9696 111.392 106.9621 104.4576 102.4663 100.1093 97.14573 94.33862 91.85983 89.58013 88.05051 87.6143 87.24158 86.52584 85.64775 84.68066 82.15482 77.85532 76.53096 75.1843 73.14952 71.29436 71.64595 70.84265 68.92502 69.07984 66.81287 62.43559 65.68937 70.19637 74.39988 79.47116 83.85109 88.69334 86.69379 84.14257 84.67792 83.88623 79.38751 75.27664 72.6068 70.50133 67.47139 73.09223 79.02451 81.25474 83.94778 91.80581 94.36682 87.01733 89.27533 89.91234 84.38345 79.98254 80.35805 76.19483 75.36563 85.55121 96.79652 90.71741 88.23174 92.47368 96.36528 92.8744 93.69965 95.8532 100.703 108.6365 116.8656 121.8623 123.6774 121.7204 116.6281 110.6604 105.1514 101.0729 98.57399 97.3749 97.13214 97.2987 97.04141 95.48479 92.76421 89.28954 85.43948 81.92735 79.25618 78.02488 79.6104 82.73088 84.38704 84.40128 83.39783 82.13174 80.98879 80.96036 80.9496 82.11867 84.45647 86.89655 89.66842 92.65514 94.74725 95.6945 94.89671 93.0463 91.49319 91.83732 92.81185 91.9665 92.40064 92.27353 91.37234 89.44247 86.7289 84.04437 82.78717 83.68376 85.63509 86.72872 86.55992 85.1521 82.9078 80.62824 78.64227 77.33844 76.75732 75.47839 74.42713 73.28986 72.09174 70.97511 
76.4929 77.67897 78.77604 79.76706 80.66426 81.70813 82.83155 84.25045 86.30903 88.94226 91.61178 93.96669 95.97769 97.6202 98.88276 99.76951 100.2726 100.3252 99.41636 97.8177 97.09666 98.20911 101.3039 105.1824 108.8471 111.9397 114.5427 117.0004 120.1316 123.7995 126.8556 128.9011 129.7216 129.7461 130.6674 133.6418 138.1712 143.0629 148.082 153.9683 161.7319 171.493 184.8651 201.5898 219.2369 234.8394 246.0492 251.8146 252.6877 248.7039 240.4672 229.1826 217.0263 205.9489 196.5424 188.5285 181.9168 176.6353 172.4953 169.1338 166.0018 163.0103 159.887 156.3055 151.8668 146.4378 139.8289 131.6489 122.6099 114.6889 109.0897 105.8701 103.7404 101.5195 98.58226 95.72093 92.97205 90.26448 88.44472 87.91278 89.57904 86.49503 85.82243 82.86459 80.89614 79.06908 77.36713 75.45835 73.04218 70.77629 69.83119 68.7311 66.01904 66.21345 63.72019 63.11349 65.82336 70.06421 74.55603 79.10946 83.37232 90.12986 89.22675 85.62621 86.10353 82.46959 79.71707 77.53664 75.5976 74.03646 72.38721 76.44389 82.85252 86.69326 88.71085 97.80476 103.0655 94.43229 92.86663 92.03983 84.82858 81.5963 78.63544 74.43368 77.01055 91.78576 92.06419 85.44223 87.19401 91.82623 95.54872 90.73103 92.02051 94.90897 99.31425 106.1319 113.6752 118.4136 119.5133 118.6154 115.5623 110.8516 105.7765 101.4173 98.19809 96.21911 95.49176 95.44705 95.47484 94.47937 91.64647 87.5259 83.08908 79.52623 80.09822 80.07829 80.17227 79.58353 78.35517 78.07036 78.16197 77.23593 78.26434 79.55382 80.7107 81.81413 83.7979 87.27216 91.63109 95.36285 97.77277 98.60988 97.38665 95.10603 93.60684 94.66375 94.41515 93.83017 93.79408 93.23661 91.98627 89.89724 87.60267 85.90571 85.79298 87.28104 89.52245 91.26624 91.4006 89.49729 86.66582 83.69962 81.14687 79.41096 78.4037 76.72549 75.38559 74.17554 72.96329 71.69678 
77.3279 78.05565 78.76538 79.8045 81.23306 82.8909 84.44836 86.26957 88.69043 91.40672 93.95557 96.08983 97.7438 98.96342 99.83488 100.4941 100.9708 101.1227 100.5643 99.38895 98.80913 99.70328 102.1908 105.917 109.8184 113.1461 115.8649 118.3922 121.5331 125.475 129.2603 132.0997 134.0551 135.1971 136.5478 139.1937 143.2865 148.3699 154.4584 161.8151 170.6134 181.0416 192.2836 204.9919 218.3218 229.8998 238.422 242.9931 243.0058 238.329 229.988 219.753 209.6533 201.0017 194.1341 188.376 183.1381 178.298 174.2279 170.9222 168.1869 165.8679 163.2904 160.0364 155.7553 150.3045 143.508 135.3148 126.4834 118.1986 111.9096 107.7754 105.0959 102.9076 100.1305 96.98161 93.64485 90.48631 88.63625 88.24004 92.25924 86.63217 84.90147 83.00972 81.19748 79.53959 77.77212 75.65984 73.12181 70.64987 68.72561 69.78735 66.77285 65.60342 68.56461 71.85728 73.28706 72.23079 76.60804 82.64503 89.60535 88.05925 85.62354 86.45854 84.78696 80.82336 79.08588 77.18282 74.72866 73.39728 -9999 82.07942 88.09175 89.7188 91.53333 101.5286 108.8935 101.3907 97.32072 93.38741 85.07657 80.92058 77.32216 73.59219 79.34547 87.17201 82.38902 82.85551 85.97177 89.23322 91.94308 88.1432 90.25362 94.6056 98.73677 103.1465 107.6862 111.4743 113.766 114.6672 114.3172 112.3158 108.5491 103.9949 99.53207 96.20642 94.76731 94.27927 94.05861 93.01635 89.95066 85.34029 82.65633 85.23343 87.10265 87.8817 87.19592 83.45396 79.17365 75.5985 75.74485 76.68529 77.76413 78.7074 79.55804 80.69466 83.06101 87.34897 92.58081 97.03183 100.5914 103.0306 102.8511 100.6439 98.22913 96.89623 96.51175 96.50849 96.26845 95.30581 93.70758 91.80678 90.37961 90.00419 90.56895 91.66148 93.13774 94.75165 95.33713 93.17394 89.56652 85.95451 83.05441 81.11423 79.96304 78.13535 76.66992 75.37932 73.95998 72.20546 
78.29961 78.79854 79.50693 81.01664 83.15606 85.5686 87.54685 89.57294 91.91629 94.41157 96.70914 98.5434 99.88123 100.8402 101.452 102.0303 102.5738 102.7085 102.5757 102.1279 101.8193 102.3775 104.3961 107.4366 110.8104 113.6584 116.0426 118.4464 121.6662 126.3585 131.3334 134.9301 137.427 139.5122 141.6101 144.1585 148.0012 154.1526 162.1709 171.093 180.3483 189.488 198.2433 206.6169 214.8508 222.076 227.0547 229.0218 227.9299 223.7983 217.0859 209.6291 202.7493 197.2106 193.123 189.6362 185.9256 181.7011 177.8008 174.6907 172.3689 170.434 168.0763 164.8192 160.2205 154.0885 146.7451 138.8429 130.9383 122.8829 116.1021 111.1137 107.6225 105.1276 102.4704 99.11437 94.9805 91.08604 88.86215 88.19209 87.43286 86.34632 84.56688 82.83356 81.38848 80.09167 78.49572 76.21339 75.17742 76.59406 78.50897 79.60329 75.20702 71.27982 71.68091 73.35407 72.87704 74.77498 82.51691 87.31276 95.24775 91.4327 87.99829 88.22196 86.18512 80.56413 77.76111 75.76414 74.12085 72.02971 -9999 -9999 90.46286 88.18922 90.24837 99.96722 106.2515 103.0243 100.0959 94.35423 85.77711 78.47852 75.7151 73.10296 76.71202 78.49073 77.09667 78.86552 82.26082 -9999 86.75963 86.5228 89.26751 95.10469 100.1395 103.5584 105.598 107.4755 110.1889 112.9826 114.567 114.6049 112.004 107.1819 101.6103 97.07201 94.49876 93.23155 92.32024 90.45851 89.63767 88.2554 87.71928 90.24898 93.12564 94.87242 93.45629 89.14315 84.24466 76.51218 74.77602 75.79494 76.81206 77.60611 78.49117 79.92413 82.68816 87.63161 93.93957 99.18665 103.2271 106.8552 108.1757 106.7824 104.4517 102.4366 101.2655 100.8513 100.5229 99.49228 97.58961 95.78033 94.89244 95.05564 95.61238 96.54279 97.74639 98.71273 98.37294 95.63469 91.33273 87.42262 84.55522 82.57479 81.29906 79.31419 77.66743 76.10292 74.29607 72.18513 
78.78298 79.52351 80.79198 82.88399 85.68681 88.80654 91.17018 93.07162 95.01613 97.18288 99.31469 101.0102 102.2624 103.1705 103.7497 104.2029 104.7119 104.8417 104.8282 104.8924 104.9687 105.3587 106.8346 109.1359 111.4633 113.6467 115.819 118.2662 121.8904 127.4382 133.6766 138.3556 141.3561 143.9597 146.3858 149.0771 153.8814 161.604 171.1308 181.0058 188.915 194.3397 199.0802 204.1574 208.9162 212.6954 214.2085 212.9998 210.3799 207.643 203.9585 199.9017 196.2261 193.5177 191.7295 189.7882 187.0972 183.6476 180.374 177.7428 175.7765 174.011 171.8117 168.7423 164.0313 157.6187 150.3941 143.1116 135.8195 128.0471 120.8441 114.9664 110.7666 107.7542 104.9614 101.6556 97.17725 92.79723 89.96127 88.62521 87.38924 86.10072 84.24097 82.66167 81.47975 80.41817 78.77509 76.13391 72.88605 70.32922 68.936 72.01176 71.84762 68.22961 73.96677 75.4249 76.15183 84.58298 87.00175 86.73363 92.07013 88.71998 87.5017 86.48026 82.43858 78.146 76.16263 73.79763 73.12543 74.408 82.32404 88.47617 87.83421 84.64507 88.22603 94.57246 100.2948 100.9994 100.1623 95.17603 86.91633 77.17757 75.60648 74.05936 74.02177 76.78316 75.88927 77.13695 77.91347 79.60921 83.1804 86.22591 88.33339 95.6804 102.3185 106.2976 107.6119 107.7873 109.5294 113.2929 116.0617 117.052 115.1555 109.69 103.2067 97.73033 93.86111 91.36315 89.24094 87.76647 87.23362 86.98087 88.47751 91.94022 95.77744 97.30402 94.65682 91.66667 86.82693 78.36526 74.49471 74.90903 76.02637 77.04537 78.24924 79.88813 82.35741 86.9512 93.71848 100.0872 104.6687 108.7702 111.9389 112.6247 111.2634 109.2278 107.8451 107.43 107.5907 107.2244 105.7412 103.8887 102.3333 101.3441 100.8891 101.2461 101.878 101.84 100.4829 96.80985 92.16908 88.4086 85.72201 83.67314 82.17065 80.09688 78.44141 76.64187 74.53042 72.26328 
79.4652 80.87056 82.77109 85.21497 88.1664 91.53926 94.16445 96.07236 97.78527 99.70521 101.7801 103.6004 104.9235 105.8093 106.2842 106.5817 106.8766 106.9214 106.8956 107.0775 107.4088 108.04 109.2017 110.7583 112.4238 114.3719 116.5514 118.8711 122.0927 127.7188 135.04 141.3464 146.333 150.0798 152.5196 155.5861 161.2205 169.4003 178.3583 186.0844 190.3281 192.1002 194.1636 197.257 199.9936 201.0833 200.2467 198.3945 196.4752 195.0573 193.6869 192.0651 190.2754 188.9951 188.2267 186.9653 184.9 182.4526 180.3749 178.6873 177.3309 175.945 174.1201 171.3322 167.0134 161.2411 154.6907 147.8766 140.6062 132.9064 125.4443 119.146 114.508 110.9644 107.5343 103.9085 99.59274 95.34129 92.08073 89.92116 88.00459 86.39922 84.43615 82.93555 81.81676 80.63573 78.54926 75.45869 72.01297 69.62449 68.73188 75.18318 75.06129 67.19347 73.11275 76.29074 82.05971 84.61882 85.23446 85.84791 86.5655 86.60748 86.0827 84.81807 81.10339 77.39252 75.75068 73.41634 72.81528 78.98439 80.71996 84.55637 85.69682 81.1744 82.7337 89.08768 94.49712 97.82652 99.03384 94.28635 87.21839 75.62848 74.75453 74.91044 75.88302 79.29554 77.25345 74.74734 74.75311 -9999 82.52282 87.46762 88.55412 96.65418 103.7315 107.7905 108.7947 108.5745 109.7306 113.2386 116.4316 117.1427 115.3955 110.2557 103.7845 97.89284 92.97664 90.21745 89.54879 89.26337 89.41348 88.42731 87.30544 86.4226 86.52736 87.32569 88.42992 89.77673 87.1661 81.43623 78.83955 78.23745 78.20387 76.9062 78.44993 80.27967 82.31622 85.65208 91.22873 97.88461 103.8345 108.8267 113.4421 116.8897 117.9358 117.1909 116.3923 116.7191 118.2652 119.5176 118.998 116.0883 112.0139 108.1968 105.9387 105.0489 104.5074 103.5811 100.9851 96.70554 92.3228 88.74532 86.09047 84.05687 82.67856 80.90891 79.46759 77.60301 75.24791 72.89079 
80.96289 82.95055 85.25907 87.67916 90.28128 93.47525 96.32418 98.46343 100.1244 101.8758 103.8393 105.8545 107.4265 108.2922 108.602 108.605 108.499 108.2533 107.9922 108.0553 108.6227 109.8658 111.3416 112.8681 114.7126 117.1172 119.6654 121.8482 124.1303 128.5077 136.2876 145.0378 152.9729 158.6761 161.5896 164.5178 169.6514 175.7519 180.7594 183.2418 183.4696 183.5574 184.5861 185.927 186.6156 186.1543 185.4469 186.0162 187.3417 187.8102 186.954 185.8543 185.1073 184.7881 184.2787 183.1953 181.644 180.0719 178.7662 177.8666 177.3741 176.842 175.8042 173.774 170.0327 164.931 158.7521 151.7533 144.1129 136.3798 129.0441 122.883 118.0593 113.987 110.082 106.2961 102.0773 98.05314 94.76418 92.29948 89.93272 87.72607 85.07092 83.07919 81.72556 80.3205 78.14342 75.24877 72.10374 69.78366 68.78159 73.90643 74.06006 73.76508 71.25262 73.86263 85.00124 89.43044 88.64909 88.48633 88.30764 87.43626 85.45376 83.5168 79.95202 75.80525 72.64466 73.74282 76.62603 77.38599 77.63625 83.00399 84.97124 77.985 80.23965 87.09951 92.76582 96.44632 98.34236 94.88937 90.39408 80.22858 78.98521 77.03702 77.85114 81.39687 78.1473 73.10858 72.09921 75.21136 82.13413 87.61512 89.68449 96.90475 102.719 106.1291 107.0669 107.0832 108.0094 110.6217 113.3602 114.164 112.5273 108.5689 103.0309 97.33778 92.14957 87.74876 86.1488 85.938 86.85548 85.90379 83.74552 81.47632 79.72432 78.82236 80.14972 81.35747 80.79877 79.36907 78.00079 77.18095 76.8771 76.65468 78.3849 80.18356 81.97394 84.33028 88.40369 94.44407 101.4415 108.3714 114.6563 119.9019 123.4186 125.0568 125.9385 127.5212 130.569 133.5457 133.1238 127.8859 120.5865 114.3229 110.6709 108.5505 106.8982 104.4474 100.5581 96.29977 92.44617 89.12621 86.46423 84.51256 83.46085 82.08085 80.77788 78.77106 76.25391 73.9397 
83.51865 85.86391 88.3177 90.45488 92.43089 95.09895 97.8778 100.1986 101.9345 103.5839 105.4501 107.5119 109.3149 110.376 110.684 110.4518 109.8697 109.1136 108.5089 108.4218 109.467 111.5983 113.9594 116.185 118.7416 121.9047 124.839 126.6654 127.8906 130.6376 137.9663 149.1092 160.4502 168.8829 173.0836 175.0594 176.8361 177.5967 176.8692 175.0643 173.8089 173.7835 174.0581 173.5362 172.2069 171.061 171.7662 175.2165 179.4958 182.1852 182.4242 181.5421 181.1145 181.5709 181.792 181.0154 179.7665 178.6411 177.8942 177.4957 177.6489 178.1168 178.0535 176.5637 173.2171 168.0454 161.2033 153.2942 145.1989 137.6834 131.0109 125.2937 120.2608 115.9044 112.1813 108.8434 104.9146 100.7837 97.30959 94.84867 92.41006 89.75503 86.26498 83.43056 81.32214 79.65433 77.83626 75.44824 72.83273 70.51493 69.4285 78.99123 75.56517 70.22071 69.88167 78.49597 88.62991 90.91422 91.71742 91.03542 89.5289 85.95437 84.81007 82.29646 78.95454 75.44994 73.08358 76.60458 77.69984 76.94484 80.1916 82.50433 80.33684 75.26666 80.35744 86.48676 91.20559 94.5354 97.13535 95.68424 94.28991 79.4637 73.9246 72.79267 76.38155 82.08968 80.13396 73.56039 73.77093 74.77214 82.16911 88.60262 89.72305 95.88624 100.1389 101.7335 101.5013 101.2957 102.2759 104.4496 106.8877 108.2502 107.5304 104.8581 100.9609 96.70543 92.63507 88.90262 85.43863 84.98615 86.25845 85.00648 82.90382 83.72285 82.59389 79.19111 77.71966 77.99803 77.47004 76.35179 76.66105 76.83096 77.5434 77.27953 78.50368 80.20209 81.78369 83.59831 86.62508 91.66122 98.62766 106.9238 115.5006 122.736 128.1071 132.0745 135.2382 138.6718 142.7402 145.5295 142.8104 134.8563 126.3525 119.8601 115.5202 112.1817 108.5455 104.251 99.55425 95.5232 92.21053 89.37747 87.04775 85.3269 84.50199 83.24922 81.905 79.74731 77.27689 75.26107 
86.91818 89.41289 91.71213 93.47398 94.89754 96.85629 99.12952 101.34 103.2407 105.0125 106.876 108.857 110.652 111.8838 112.4105 112.0974 111.1602 110.0626 109.1364 109.1412 110.8763 113.9779 117.2836 120.3769 123.663 127.3889 130.6609 132.257 132.7227 134.023 139.6441 150.9976 164.3822 174.4979 179.1504 178.9122 175.8349 171.9979 169.3394 167.6125 166.2496 165.1203 163.5641 161.8572 160.5723 160.6852 163.0662 167.7443 172.9184 176.5488 178.0353 177.8712 177.4158 177.7997 178.6798 178.9041 178.3837 177.6199 177.0517 177.2499 178.0766 179.1027 179.5331 178.3508 174.8827 168.8089 160.6907 152.0125 144.1062 137.4307 131.7168 126.5808 121.438 116.8703 113.2772 110.2999 106.891 103.0255 99.29002 96.38926 93.81648 91.50069 88.38746 85.42879 82.68689 80.37046 78.27143 76.13106 73.90231 73.05082 72.9716 75.79044 78.21754 70.56011 74.46458 80.49329 83.44507 90.24031 90.93648 88.50053 85.3282 84.94151 83.46944 81.12889 78.36852 75.6756 75.55729 77.46187 77.06223 77.55415 85.23908 79.36428 77.0639 74.68455 80.50338 83.36023 86.41152 91.97354 96.40871 96.10099 92.73504 78.70461 73.88918 73.43302 76.53 80.24256 76.90548 76.13789 76.75465 76.56738 80.08424 87.03947 90.11116 93.16483 96.86918 98.49934 98.59808 98.6034 99.32196 100.7821 102.5622 103.531 102.7163 100.4549 97.95512 95.7912 93.78357 91.54279 88.68153 85.56339 85.46341 83.72765 84.42915 85.55756 84.70142 81.20731 77.24441 74.87709 75.70233 75.7475 77.22498 78.01488 78.07705 78.04774 78.59891 79.70186 81.01782 82.7277 85.54337 90.20252 96.67959 104.714 114.2888 123.7874 131.2209 137.1877 143.045 148.7304 152.6549 152.8002 147.5037 139.6581 132.212 126.0832 120.3844 114.7388 108.8421 103.1408 98.14969 94.37463 91.70039 89.62151 87.78409 86.27636 85.53748 84.21451 82.7028 80.47809 78.30189 76.54205 
90.68733 93.03162 95.0337 96.519 97.68779 99.17445 100.8728 102.8244 104.8509 106.8736 108.8129 110.6882 112.2838 113.4267 113.96 113.6304 112.5348 111.4129 110.4534 110.66 112.8302 116.4687 120.4477 124.3341 128.2689 132.4441 136.2122 138.1647 138.6067 138.9399 141.559 149.2621 160.2935 168.7642 171.5327 169.3268 164.8202 162.4966 162.7564 162.8302 161.4006 158.6004 155.3808 153.2809 153.5091 155.8515 159.5803 163.6893 167.5376 170.7193 173.0521 174.3629 174.5419 174.359 175.1878 176.2164 176.5284 176.1247 175.5563 175.7139 176.9759 178.5336 179.0694 177.4491 173.2021 166.1993 157.7438 149.4563 142.3857 136.8534 132.3047 127.9097 122.7925 117.9029 114.074 110.9097 107.7239 104.3665 100.6188 97.04841 94.2062 92.70535 90.83374 88.76712 85.93978 82.84021 79.93916 77.57256 75.737 75.43303 74.96388 76.27512 75.92873 78.05637 81.38983 81.86538 83.06302 87.65599 91.31052 84.94901 84.15223 83.75857 82.45436 80.70065 78.70315 79.01651 75.79669 76.0767 72.25263 76.66841 77.9216 77.16087 76.27561 77.55876 79.92982 78.25237 80.70509 88.29048 94.18159 91.90627 90.97614 81.39817 77.58451 75.26927 75.23505 75.90059 75.4427 76.25094 77.35201 77.36591 77.9252 84.24462 88.57222 88.73989 92.84827 96.14195 98.54176 100.304 101.2716 101.7573 102.0019 101.6299 99.76483 97.04346 94.97725 93.98217 93.4268 92.65015 91.02834 88.46416 86.1201 85.06203 85.1643 85.76819 84.76515 81.23351 77.21294 74.50873 73.86032 77.51988 81.32 80.84053 79.49331 79.21321 78.80098 79.00501 79.74835 81.26771 84.17016 89.1106 95.70885 103.1455 111.7928 121.7069 130.8833 139.264 148.1232 155.8243 159.1087 157.6773 152.948 146.6243 139.188 131.2049 122.6795 114.6292 107.5666 101.5286 96.60601 93.17847 91.12702 89.67178 88.22555 86.80523 85.93674 84.36717 82.71068 80.82513 79.16928 77.51952 
94.17522 96.28864 98.06761 99.44433 100.6166 102.0256 103.4142 105.1246 107.1186 109.2957 111.2878 112.9415 114.1949 115.0223 115.3041 114.9232 114.0923 113.1578 112.3289 112.6234 114.6708 117.989 121.8045 126.0056 130.6057 135.7397 140.6015 143.6399 144.6643 144.6657 144.2875 145.8345 150.1562 153.6414 154.4052 153.2703 152.2122 153.8991 156.756 157.7692 156.5164 153.6603 150.5959 148.96 149.8813 153.0448 157.1463 160.7659 163.5602 165.992 168.1413 170.0662 171.1778 170.8694 170.6862 171.533 172.8463 173.5353 173.5742 173.7166 174.9392 176.3981 176.1507 173.3724 168.3214 161.4677 154.0018 147.063 141.5889 137.7128 134.4238 130.3909 124.9386 119.3715 115.0024 111.5472 108.2571 104.995 101.2589 97.52424 94.63697 93.42702 92.38305 91.32335 88.84196 85.29404 81.85011 79.22099 76.81499 74.2146 74.12814 77.12408 77.21848 80.26151 80.58644 78.71829 77.76822 82.16158 81.65208 82.59486 83.04888 82.69241 83.63547 81.90408 82.64571 78.49245 77.02973 75.40271 73.67849 74.15868 78.95726 81.52177 81.21039 81.718 78.89523 76.84068 78.78083 84.63307 91.36742 90.64113 93.54301 85.33601 78.76254 78.44665 77.08209 75.02881 76.8587 78.7435 79.17257 -9999 78.67233 81.91282 84.33999 84.55673 89.07549 94.01437 98.69232 102.6655 105.2591 106.0785 105.4158 103.6132 100.4957 96.92747 94.09509 92.65935 92.36447 92.37267 92.16464 90.84402 88.6459 86.7392 85.75742 85.46851 84.03839 80.62919 76.82072 74.09738 73.16024 81.18671 86.367 84.00336 79.91562 80.31406 79.70876 79.36681 79.813 81.13151 83.74637 88.66309 95.45536 102.7308 110.3524 118.8948 128.8314 140.1827 151.4216 159.9787 163.9409 164.1659 161.0867 154.2971 144.8696 133.8024 122.5471 112.9824 105.5805 99.86928 95.44849 92.57721 90.9228 89.72095 88.47893 87.05739 85.92198 84.09253 82.56726 81.33505 80.06187 78.11016 
97.18729 99.25753 101.043 102.4325 103.6834 105.2527 106.6104 108.1095 110.0135 112.1993 114.1512 115.6441 116.5587 117.0127 117.0531 116.59 115.9485 115.2024 114.508 114.6605 116.0655 118.1835 120.9362 125.1734 131.1105 138.2158 144.6881 148.7379 150.3412 150.0755 147.9377 145.2513 143.4273 142.6032 142.3468 142.4691 143.5519 146.4316 149.6401 151.5065 151.7749 150.9677 149.7109 148.6127 148.6646 150.6758 154.2636 157.7518 160.6028 163.1194 165.0256 166.3719 167.2212 166.6525 165.0945 164.9145 167.2032 170.0893 171.8177 172.4623 172.9275 173.1224 171.5642 167.9273 162.8586 157.0267 151.0531 145.9266 142.5237 140.3962 138.0041 133.8953 128.2008 122.3746 117.4907 113.4194 109.4606 105.7025 101.8109 98.23037 95.66617 94.46663 93.45203 92.7855 90.57171 87.02365 83.46916 80.80918 78.48721 76.08775 74.02898 74.27409 76.64511 78.80006 78.46596 79.81731 81.64606 83.15434 83.84982 83.69184 83.28127 82.90005 82.56535 82.07754 81.08817 79.78177 78.45095 77.00356 75.18306 73.14266 81.19858 86.49231 85.11857 81.6476 77.20905 77.31361 79.14588 83.59982 88.12396 87.97417 89.13779 80.258 80.57082 80.86929 80.46333 78.1735 78.31541 79.7619 79.6588 79.56468 80.15764 78.56616 80.25909 82.15331 85.17202 91.00858 97.00309 102.298 106.0902 107.6952 106.9263 104.4889 101.0404 97.47272 94.45871 92.27162 91.4295 91.5993 91.94672 91.62005 90.15388 88.19806 86.59166 85.4537 83.76985 80.83455 77.46783 74.81722 74.50599 82.70834 85.77634 82.91349 79.60304 81.13731 81.10479 80.67989 81.14063 82.67299 85.14719 89.27548 95.43517 102.4997 109.6422 117.0528 126.923 140.352 153.8489 164.1973 170.0029 172.2014 168.4277 158.9996 147.227 134.3895 122.1054 111.9994 104.5739 99.05701 94.98923 92.36891 90.77152 89.49054 88.20274 86.78172 85.58486 83.79184 82.62301 81.75166 80.46609 78.01666 
99.90903 102.1249 104.0561 105.5879 106.9121 108.6084 110.003 111.5016 113.282 115.2266 116.9322 118.2414 118.9595 119.1275 118.9683 118.4648 117.8176 116.8734 116.1509 116.0942 116.8751 118.4924 121.1609 125.7884 132.9523 141.6726 149.2071 153.7091 155.3588 154.4028 151.08 146.9725 143.2641 140.8629 139.9325 139.5818 139.5392 140.3748 142.5973 145.9229 149.1756 151.2611 152.3113 152.2371 151.2913 150.753 152.2827 155.4657 158.5566 160.612 161.2992 161.4144 161.0311 160.2557 159.2512 159.6302 162.781 167.4812 170.9669 171.8998 171.219 169.7374 167.0181 162.9259 158.3099 153.7896 149.7699 146.5333 144.5564 143.1649 140.9509 136.8371 131.356 125.9094 120.8985 115.9803 111.1255 106.5294 102.0045 98.21223 95.89404 94.86501 93.67381 92.55717 90.35507 87.27565 84.22113 82.5741 80.18134 78.80199 77.86313 77.54298 77.88094 79.12907 80.91392 82.89361 85.20839 86.85454 87.01422 86.02388 84.76974 84.01736 83.74133 83.23178 81.95644 80.33275 78.86076 77.59663 76.12491 73.86416 79.31803 86.95763 84.82323 78.37057 74.81168 76.70837 79.02996 81.29533 82.50542 80.8075 82.75196 74.81333 79.97678 82.61002 81.97456 81.34232 77.16822 78.16635 78.48955 80.60413 81.16573 78.82008 76.5187 77.74481 81.51366 87.53982 94.16676 100.1634 104.33 106.244 105.3956 102.5459 99.43481 97.12856 95.36473 93.5779 92.05556 91.68932 92.18423 92.65942 92.29512 90.88219 88.9989 87.15603 85.22015 82.57323 79.34698 76.66843 75.27195 85.2588 84.76044 80.78944 79.62103 82.15347 83.45937 83.47202 83.79715 88.47003 91.27334 91.56922 96.55323 102.6571 109.2426 116.3948 126.0373 140.0714 155.2631 166.8587 173.1438 175.1679 169.7739 158.5616 145.985 133.4113 121.9124 112.4308 105.2357 99.73244 95.58202 92.72504 90.7704 89.24377 87.9521 86.7356 85.74555 84.08878 83.01099 82.02131 80.35582 77.59343 
102.5651 104.9965 107.0883 108.8129 110.314 112.0561 113.408 114.9363 116.6189 118.2247 119.6132 120.5562 120.9792 120.9667 120.6033 119.9369 119.0153 117.6635 116.2389 115.9088 117.0146 119.313 122.8509 128.3669 136.582 146.3544 154.2191 158.5424 159.4763 157.2664 153.3238 149.5609 146.3401 143.8521 142.2807 141.2334 140.0677 138.5707 138.5609 141.9313 147.3258 152.3469 155.888 157.5836 156.829 154.553 153.1048 154.1289 156.6288 158.4977 158.7696 157.8815 156.1189 154.2541 153.7701 155.3074 158.9849 163.8094 167.622 169.0711 168.5796 166.5429 163.4774 160.0408 156.7345 153.8151 151.6097 149.901 148.6706 147.2769 144.6697 140.5011 135.3062 130.2507 125.4914 120.143 114.1496 108.0509 102.4638 98.24795 95.90223 94.83824 93.41423 91.84749 89.38354 86.72253 84.37666 82.93466 82.39794 82.45029 82.79997 82.71689 81.99517 81.86147 83.18217 85.35341 87.89341 89.69167 89.5601 88.09167 88.35767 84.80628 84.01512 83.4302 82.36913 80.951 79.5694 78.45807 77.33052 75.67531 76.07301 83.7621 81.90195 76.50156 74.34148 76.9621 80.50339 79.87009 77.77849 75.41866 77.22243 72.75945 78.48495 83.80431 85.97459 84.85788 83.29627 81.54312 80.74854 81.15791 80.86194 78.60005 75.98204 78.30463 79.9294 84.16882 91.03931 97.13272 101.1619 102.6796 101.4558 98.41173 95.55134 94.38187 94.28381 94.12885 93.33273 92.82654 93.47494 94.4936 95.09069 94.60616 92.94567 90.76118 88.61359 86.00544 82.52754 79.25233 81.41818 86.99834 86.23466 80.78391 80.53741 83.79094 86.64224 87.81394 88.0164 92.21948 92.63948 95.37323 99.63663 104.2908 109.8489 116.6083 125.8799 138.9716 152.8857 163.4092 168.8065 168.9792 162.5019 152.151 140.9971 130.1943 120.6889 112.6933 106.1884 100.8432 96.73308 93.77769 91.61973 89.92098 88.6048 87.47161 86.64055 85.0081 83.81741 82.42367 80.25336 77.26449 
105.1165 107.8295 110.1796 112.1192 113.7509 115.5472 116.8173 118.254 119.8292 121.1463 122.1042 122.5585 122.5782 122.2853 121.5592 120.2991 118.7788 116.9992 115.1669 114.7077 116.5405 120.0924 124.8035 131.2987 140.4949 150.7155 158.5661 162.4421 162.0657 158.6578 155.2519 153.4623 152.0291 150.3416 148.8478 147.2299 145.0145 142.415 141.0268 142.7892 147.8571 153.9502 158.8028 161.2967 161.1395 158.7304 156.057 155.3651 156.5664 157.968 158.3993 157.163 154.5067 152.1404 151.9983 154.5471 158.1671 161.4379 163.4053 163.5296 162.3905 160.1142 157.5081 155.2467 154.0526 153.9587 154.7617 155.3901 155.007 153.1583 149.8894 145.7141 140.769 135.928 131.1364 125.3343 118.1793 110.4143 103.3811 98.44727 95.99953 94.86765 93.22593 91.27911 88.63563 86.40649 85.04991 84.75716 85.43092 86.60096 87.67872 87.63567 86.44675 85.52296 86.25706 88.30663 90.54338 91.91917 91.32593 89.19098 86.72597 84.77805 83.71426 83.28555 82.89007 82.19738 81.32748 80.37516 79.38865 77.98193 75.94958 79.12846 77.78345 73.65118 73.57197 80.04733 81.92818 76.86729 72.99154 71.52556 73.77569 72.21143 78.09422 85.25026 90.26424 88.96831 86.91352 85.69511 84.83593 81.91676 80.17106 77.86488 75.89974 76.84862 78.87065 82.47602 89.15683 94.94794 98.37228 98.77921 96.33655 92.77084 90.12482 89.8292 91.2192 92.785 93.65639 94.29242 95.73669 97.56075 98.86485 99.16495 98.06514 95.81133 93.19753 90.08137 86.23343 83.14413 84.76644 86.77848 86.59875 81.61696 84.30857 85.87794 89.86941 92.98232 94.04619 94.86097 96.65573 100.0622 104.0549 107.7193 111.6966 117.0224 124.6893 134.8838 145.1737 153.0603 156.8719 155.6591 149.8685 141.7763 133.1414 125.0499 117.9335 111.6296 106.1625 101.427 97.74222 95.0434 92.92554 91.31333 89.95276 88.60812 87.54137 85.57123 84.05153 82.22777 79.76497 76.83994 
107.6748 110.5723 113.1607 115.2932 117.0203 118.8793 120.1538 121.4591 122.737 123.6918 124.1212 123.9922 123.4906 122.556 120.9396 118.9737 116.9705 115.2885 114.3355 114.6981 116.6045 120.4832 125.9326 133.1822 143.048 153.6941 161.5446 165.0511 163.8893 159.7759 156.7393 156.3912 156.4447 155.8107 154.5475 152.7593 150.4104 147.7384 146.037 145.9775 149.1911 155.5523 161.518 164.4499 164.3171 161.3037 157.6758 155.7776 155.9449 157.3229 158.2887 157.2596 154.5487 152.0174 151.5931 153.9736 157.5535 159.8224 159.6259 157.5474 155.0162 152.703 150.6537 149.3096 149.7032 151.9749 155.1673 157.4859 157.6959 155.5648 152.2087 148.6332 144.528 140.3341 135.7972 129.9169 122.2967 113.6283 105.4803 99.79445 96.99455 95.58627 93.76355 91.64611 89.03038 87.3493 86.89596 87.6739 89.20001 90.88481 92.08994 92.03126 91.06904 90.12819 90.29156 91.59917 92.96225 93.34016 92.05354 89.54472 86.98764 85.40634 84.68131 84.4735 84.41017 84.26016 83.86559 83.14697 82.09277 80.30769 77.80447 77.66046 75.93555 72.32372 72.85975 76.12405 76.76419 72.49137 70.2197 70.89188 74.26839 70.3315 73.71014 82.2646 89.56355 88.652 86.85101 84.35645 84.77618 82.6733 79.35976 76.80956 75.33546 75.11292 77.44443 82.05214 87.76908 92.86114 95.94683 96.16152 93.53509 89.80298 86.68988 85.75637 87.32788 90.00124 92.55238 94.9244 97.68061 100.5828 102.7887 103.9532 103.9126 102.1704 98.83765 94.33943 89.51645 85.69627 84.23923 85.12105 86.26294 83.46438 85.56396 88.94107 93.33453 98.33078 101.7287 102.8266 103.2163 105.298 108.767 111.7371 114.2208 117.4136 122.425 128.7215 134.7085 139.2813 141.1792 139.8662 135.7484 129.9534 123.9628 118.555 113.6766 108.9707 104.6073 100.6771 97.60608 95.18233 93.1879 91.6272 90.2683 88.78261 87.40488 85.04219 83.12942 81.05168 78.66381 76.15244 
110.3223 113.3285 115.9453 118.1999 119.9807 121.9832 123.2406 124.296 124.9484 125.1466 124.9251 124.2342 122.9404 121.1023 118.7453 116.249 114.4216 113.8021 114.6955 116.2781 118.0192 120.9863 126.0484 133.3057 143.4621 154.9741 163.5659 167.5123 167.2323 163.8748 160.3692 159.3307 159.2914 158.9429 158.3589 157.6895 156.3461 154.335 152.0288 149.0629 149.4607 155.4099 162.4826 166.0466 165.9218 162.3 158.1993 156.3812 156.5403 157.3932 157.207 155.1221 152.2294 150.3068 150.7224 152.8586 155.1488 155.981 154.0376 150.7952 147.974 146.4189 145.4908 145.2832 147.0094 151.0888 155.8413 158.5976 158.1769 155.3866 151.7889 148.2175 144.5242 140.9615 136.9097 131.1724 123.8309 115.8179 107.9347 101.9038 98.48454 96.66704 94.89285 93.08336 90.85548 89.67281 89.98479 91.57468 93.53171 95.29526 96.3146 96.13859 95.34075 94.61384 94.30625 94.50227 94.67819 94.01822 92.15736 89.6208 87.73197 87.02146 86.96779 87.08445 87.08468 86.96329 86.68205 85.85607 84.33147 81.82294 80.99897 80.02718 78.73051 77.79093 75.85728 75.52584 74.5968 71.2828 72.73196 72.82378 74.14857 69.66966 70.49195 78.47292 82.56196 83.11231 83.00592 85.85098 86.83549 84.58397 80.49612 76.94861 75.031 76.37269 77.89343 81.69732 85.93442 89.76188 92.18845 92.76587 91.4597 88.77251 85.94289 84.05664 84.22721 86.44212 89.78851 93.68427 97.94531 102.3607 106.0322 108.5298 109.8593 109.0217 105.2745 99.52596 93.53254 89.04691 86.6499 87.76415 90.44851 89.50681 89.59717 93.07519 97.84525 103.5039 108.9489 110.6695 109.5083 109.7744 112.1005 114.2209 115.5522 116.8686 119.0569 122.0306 125.0722 127.4535 128.2232 126.9341 123.8013 119.5703 115.6097 112.2351 109.1449 105.7102 102.2284 99.03197 96.54301 94.41156 92.55109 91.01831 89.6294 88.10873 86.6963 84.36534 82.34354 80.17583 77.89868 75.72582 
112.9969 116.0337 118.7065 120.9955 122.739 124.7447 125.7566 126.2462 125.9864 125.2466 124.1231 122.6853 120.7768 118.468 116.0003 113.7977 112.6945 113.4274 116.0036 118.5604 120.4053 122.5962 126.3928 133.1886 143.3284 155.4359 165.0968 170.1084 171.6495 170.4129 167.0421 163.9431 162.1385 161.7476 162.7346 163.8916 163.8423 162.1737 158.43 152.5724 150.2639 154.3777 160.4202 163.8248 164.1113 161.7182 158.9816 158.248 158.7412 158.4535 156.1903 152.4464 148.8651 146.9528 146.7963 147.3611 147.3965 146.5482 144.5485 142.6934 141.9842 142.2558 142.8985 144.2218 147.5243 152.7041 157.5988 159.5223 157.5938 153.5849 149.5627 146.7095 143.9354 141.1642 137.2336 131.458 124.4805 117.2608 110.0233 103.5863 98.9651 96.40282 95.06329 94.4392 93.36766 93.11654 94.11008 96.2132 98.10719 99.42078 99.85653 99.13726 98.25345 97.68382 97.18478 96.61969 95.68656 94.22399 92.33263 90.46045 89.35217 89.34735 89.80038 90.237 90.23965 89.70794 88.8577 87.516 85.39201 82.29576 80.70395 76.97525 76.50119 79.996 78.80494 78.96937 78.77998 78.97055 77.62566 71.62705 69.64404 66.56297 68.81361 75.63288 77.18539 78.04128 81.11139 84.0816 86.38052 86.43945 83.5701 79.07332 75.9614 75.80934 77.95776 81.06526 84.24136 86.81784 88.4371 89.05997 89.06474 88.40337 87.00295 85.46257 84.45139 84.95526 87.59971 91.95151 97.2785 103.1759 108.3389 111.9933 114.371 114.5675 111.032 104.8324 98.00906 92.61311 91.06721 92.17062 94.53048 92.57236 94.38911 98.28444 103.2686 108.7319 113.9595 116.7461 116.072 114.9427 114.7548 115.1059 115.3909 115.5536 115.9441 116.7373 118.0476 119.1285 119.3498 118.2829 115.8518 112.524 109.5709 107.3084 105.2633 102.7762 99.94184 97.24461 94.98883 93.09329 91.53948 90.21725 88.93109 87.50095 86.21329 84.0427 82.10028 80.03302 77.83036 75.59787 
115.4297 118.5455 121.3489 123.696 125.2798 127.001 127.4335 127.1129 126.001 124.4624 122.4612 120.2549 117.9513 115.7328 113.7664 112.2225 111.9795 113.7606 117.236 120.3541 122.5846 124.98 128.4012 134.651 144.7715 156.5759 166.3276 172.3748 175.771 176.9042 175.2552 171.3848 167.7842 166.4767 168.0347 169.8098 169.5352 167.0959 162.1713 155.6432 151.8139 152.9386 156.1116 158.5264 159.8541 160.1906 160.6863 161.9424 162.0155 159.5317 154.8761 149.6066 145.2646 142.5618 141.113 139.9482 138.3247 136.4217 135.0946 135.4178 136.8112 138.5492 140.7834 144.0081 148.7023 154.0791 158.2494 159.0134 155.7657 150.8797 147.18 145.5796 144.0434 142.1319 138.4538 132.4374 125.3847 118.5787 112.0619 105.7866 100.3308 96.87605 95.82839 96.38645 96.76472 97.85469 99.38949 100.9971 101.9948 102.3203 101.9236 100.8739 100.0934 99.51035 98.7039 97.62946 96.19395 94.52722 93.01696 91.93194 91.44019 91.75324 92.47423 93.04768 92.90912 91.78435 89.89365 87.79851 85.48926 82.62897 79.59472 76.76501 74.25724 73.66884 73.8396 78.30686 78.70557 78.5102 72.30992 66.42323 65.79836 65.14276 68.81188 73.9084 75.90209 74.51096 78.66882 81.82896 84.82199 87.62724 87.96819 84.15161 79.33498 77.1311 77.63815 79.69322 82.11817 83.78531 84.54726 84.89226 85.3982 86.01355 86.40195 86.03814 85.31583 84.96204 86.36174 90.2289 96.12857 102.9351 109.1978 113.7219 116.3848 117.1535 115.0871 109.8918 103.0025 96.68881 97.51984 100.3079 101.0233 99.79557 99.90144 103.8382 107.8364 112.2144 116.5576 120.2261 121.6114 120.0908 117.0816 114.5395 112.9713 112.2003 112.1025 112.5703 113.2557 113.6183 113.493 112.5887 110.4223 107.6606 105.2231 103.6152 102.1131 100.0867 97.7346 95.35712 93.31516 91.7758 90.65018 89.7119 88.76626 87.75658 86.78297 84.79899 82.86021 80.75669 78.37528 75.83241 
117.5248 120.7031 123.6731 126.0598 127.3322 128.5286 128.1913 127.1019 125.3835 123.326 120.9716 118.2838 115.6771 113.6488 112.2274 111.2974 111.792 114.1711 117.8801 121.4851 124.596 127.8047 131.9645 138.6103 148.6947 159.7133 168.8854 175.5546 180.2303 183.3271 184.3017 182.1442 178.0249 174.2655 173.2009 173.5417 172.4989 169.5132 164.8525 159.1335 154.6351 152.7984 153.2901 155.4321 158.4122 161.0129 162.955 163.7477 161.895 157.4274 151.4688 145.5845 140.9066 137.7729 135.7163 133.8719 132.0783 130.6114 130.3122 131.7299 133.6209 135.5398 138.4947 142.7029 147.8651 152.976 155.959 155.1549 151.2748 146.9445 144.4915 144.3133 144.0571 142.7613 138.7501 131.974 124.5242 118.0443 112.325 106.9706 102.0125 98.25444 97.04944 98.54633 100.5057 103.0708 105.2247 106.1793 106.0712 105.3107 103.6904 101.8831 100.9177 100.3417 99.49382 98.08151 96.38882 94.93041 94.06778 93.73269 93.7394 94.00594 94.30786 94.37904 93.76382 92.29561 90.12202 87.89587 85.76421 83.47182 80.92171 78.12023 75.47527 73.20135 71.28369 77.05121 75.7141 74.31928 67.87093 67.06957 66.18672 65.50118 68.08579 71.82545 73.49624 73.36579 76.90533 80.17852 83.44849 87.20164 90.85986 90.52752 85.91375 81.04959 78.6506 78.79568 80.15604 81.34795 81.66873 81.77972 82.49054 83.72552 85.27752 86.36073 86.74316 86.71899 87.42744 90.32568 95.7885 102.4379 108.5592 113.118 115.6677 116.3966 115.5003 112.5791 107.1891 101.0977 98.65163 102.6758 102.8388 101.1093 105.2959 108.6472 111.0039 114.0565 118.4235 122.459 124.2689 122.2384 117.4964 112.6752 109.2841 107.7509 107.769 108.6933 109.52 109.6908 109.2519 107.9836 105.8751 103.646 101.8649 100.5505 98.97247 96.97655 94.94504 93.05093 91.56146 90.59644 89.97125 89.48386 88.92796 88.16696 87.38164 85.47488 83.44772 81.0928 78.50813 75.72957 
119.0481 122.1865 125.1774 127.4013 128.3003 128.9507 127.8475 126.24 124.1435 121.919 119.5958 116.8161 113.9742 111.9057 110.8697 110.6489 111.8714 114.5018 118.0943 122.2078 126.5399 130.7908 136.3676 144.5039 154.5911 164.6217 173.5235 180.5905 186.2768 190.8785 193.8852 194.347 191.8813 187.015 182.0099 178.7505 176.2878 173.0721 168.748 163.5576 158.4315 154.6906 153.8613 156.3693 160.3203 163.4417 164.4237 162.7144 158.371 151.9089 144.6461 138.4331 134.4073 132.3771 131.2282 130.009 128.9357 128.586 129.1073 130.3555 131.5629 133.1724 136.4722 141.4235 146.6227 150.551 151.412 149.449 145.8961 142.51 141.1326 141.8521 142.0604 140.4297 136.0407 129.36 122.4707 116.5168 111.5018 107.023 102.9325 99.49173 97.9436 99.54446 102.5986 106.5956 109.8341 110.983 110.1037 107.9126 104.9286 102.5655 101.6291 101.2371 100.4054 98.82083 97.0085 95.84273 95.49954 95.65115 95.74538 95.38766 94.59927 93.77185 92.90329 91.7794 90.40247 88.89191 87.22015 85.15466 82.46469 79.29691 76.26906 73.84122 71.93877 74.62772 74.09168 73.5022 67.99702 67.224 66.55107 66.18909 67.51912 68.82095 70.47422 73.59053 76.4729 79.01276 82.285 86.23025 90.11314 93.45915 92.14828 86.77567 81.32373 78.16585 77.31683 77.46893 77.78127 78.23857 79.32104 81.02261 83.16905 85.35796 87.07309 88.47358 89.8269 92.30233 96.90533 102.8262 108.0612 111.7137 113.811 114.4504 114.005 112.7425 109.6371 105.12 101.6029 101.7539 102.7833 106.2654 109.5002 111.5594 113.2519 116.3603 120.295 122.992 122.8013 119.5991 114.8193 109.8007 106.1065 104.5178 104.8439 106.077 106.9518 106.908 105.9318 104.2096 101.897 100.0436 98.6362 97.30852 95.53194 93.73064 92.20064 90.97561 90.14053 89.77454 89.66286 89.66692 89.52248 88.99818 88.33619 86.30965 84.06472 81.35436 78.42452 75.43517 
120.1086 122.9127 125.5074 127.417 127.9606 128.2481 126.743 124.7892 122.6442 120.483 118.2306 115.6582 112.9199 110.7765 109.8844 110.1203 111.9785 115.071 118.7718 123.1611 128.2711 133.7407 141.071 150.5473 160.5806 169.963 178.4508 186.2414 193.6596 200.1518 204.7487 207.2631 206.486 201.68 194.7953 188.3641 183.4005 178.9745 173.908 168.071 162.0671 157.6761 156.7645 158.9408 161.9022 163.3637 162.1443 158.3247 152.708 146.335 139.7108 133.9473 129.8723 127.7707 126.6648 125.6798 125.2064 125.7672 126.7202 127.4748 128.3394 130.3797 134.4948 139.8058 144.2971 146.5734 145.9739 144.0926 141.6826 139.5361 138.7997 139.3618 138.6922 136.1252 132.0525 127.019 121.6052 116.6234 112.2775 108.5045 105.0264 102.1572 100.8217 102.0704 104.9265 109.3658 113.1311 114.3212 112.517 108.9291 105.2586 103.1937 102.6806 102.4581 101.775 100.3747 98.70248 97.60482 97.23417 97.21654 96.94307 96.02157 94.50499 92.96651 91.92701 91.42702 91.0489 90.48366 89.15196 86.74191 83.4082 79.81501 76.72677 74.43623 72.62891 71.57111 71.89773 72.06638 70.32075 67.78326 67.9957 68.62492 70.17876 69.98603 72.23843 75.10667 77.66271 79.48283 81.61092 85.48161 89.55858 93.23015 96.14772 93.09933 86.78019 80.77662 76.76514 74.92811 74.61061 75.36591 76.61469 78.23753 80.34383 82.89064 85.63627 88.30209 91.06561 94.39817 98.73592 103.6118 107.5472 109.7007 110.6954 111.2541 111.3497 111.1001 110.3296 108.5529 107.147 107.4891 109.3971 111.4707 112.5725 113.4448 115.1789 117.5679 119.1819 118.7833 116.4528 113.2742 109.6922 106.1711 103.632 102.941 103.8351 105.113 105.7412 105.1039 103.3521 100.8793 98.45142 96.71244 95.46912 94.06526 92.4993 91.20506 90.2011 89.37561 88.8862 88.90632 89.18498 89.4798 89.49522 88.9889 88.1964 85.94651 83.46452 80.56129 77.48672 74.56185 
120.7191 123.1689 125.2916 126.7854 127.0319 127.1383 125.6737 123.7763 121.6085 119.3898 117.1653 114.962 112.756 110.8732 109.8674 110.0607 112.1304 115.9291 120.2656 124.9065 129.9494 135.785 144.0512 154.1989 164.3152 173.1848 181.7883 191.2732 201.4906 210.5662 216.8373 220.055 219.3144 214.1237 206.3255 198.3318 191.2078 184.7656 178.1374 170.9957 164.3996 159.9481 158.6952 159.4514 159.9586 159.0765 156.231 151.7473 146.5438 141.6742 137.3358 133.17 129.4372 126.5126 124.4861 122.9107 122.2877 122.5452 122.8677 123.2861 124.2037 126.8829 131.4414 135.9627 138.7926 139.3926 138.4431 137.425 136.3941 135.4963 135.0564 134.9736 133.6039 131.2906 128.959 126.2928 122.6887 118.6247 114.6782 111.0225 107.8497 105.721 105.1289 106.4656 108.9747 112.9236 115.9461 116.2274 113.4765 109.3271 105.7802 104.1373 103.8986 103.9087 103.4583 102.3015 100.7702 99.50737 98.84738 98.43466 97.80835 96.90768 95.66536 94.1121 92.76125 92.16325 91.97958 91.50239 89.95633 86.99424 83.21186 79.62452 77.00967 75.13828 73.29343 71.6492 70.24645 68.99419 70.70062 71.59215 71.94091 71.18025 72.46545 72.54024 74.2439 76.45438 78.72649 80.55695 82.19029 85.04989 89.17139 92.92335 96.55703 97.19192 92.06076 84.93871 78.5497 74.38287 72.85677 73.4325 75.04205 76.61728 78.40353 80.76328 83.86398 87.40795 91.21174 95.39112 99.67081 103.3493 105.5224 106.0642 105.6817 105.6304 106.2913 107.6156 109.3695 110.5439 111.1641 112.2407 113.7086 114.8895 115.5602 115.9539 116.085 115.5759 113.9145 110.9282 107.9407 105.6947 103.4891 101.4247 100.1021 100.4439 102.0205 103.4286 103.8633 102.6733 100.1722 97.13389 94.57954 92.9157 91.69058 90.30594 89.05107 88.16444 87.53297 87.05795 86.90238 87.14157 87.51266 87.74654 87.82227 87.52607 87.04166 85.10485 82.89433 80.16167 77.07203 74.16449 
120.7709 123.075 124.9971 126.2286 126.3551 126.5028 125.323 123.5358 121.2263 118.8527 116.6715 114.9501 113.6623 112.6282 111.5788 111.1523 112.8595 117.0368 122.2535 127.2969 132.0259 137.5005 145.5483 155.6562 165.7201 174.9461 184.8009 196.9613 210.2405 221.6008 229.0129 231.5487 229.1291 223.0396 214.9675 206.278 197.722 189.5601 181.3916 173.294 166.2837 161.352 158.8565 157.4716 155.8557 153.4182 149.9809 145.6149 141.1154 137.3284 134.6254 132.0311 128.8981 125.3511 122.1339 119.9656 119.0688 118.749 118.8568 119.3945 120.7091 123.5078 127.3809 130.379 131.6782 131.1546 130.311 129.9166 129.259 128.4578 127.7822 127.5036 126.751 126.1866 126.1671 125.8483 124.2457 121.6684 118.3789 114.2146 110.585 109.0799 109.6802 111.9701 114.6239 117.5818 119.0974 118.3361 115.0774 110.8277 107.4405 105.8632 105.5929 105.5485 105.0095 103.7932 102.2848 101.0337 100.2908 99.79762 99.22581 98.7326 98.13506 97.16446 95.99319 94.88252 93.65223 91.90086 89.37741 85.9028 82.26797 79.37678 77.50597 75.99754 74.28001 72.69991 71.63791 70.93227 71.87823 73.5015 73.74286 74.79295 75.1642 75.4287 76.20366 77.53619 79.39392 81.29504 82.91643 85.1285 88.55689 92.19619 95.47742 97.63007 95.18237 88.80891 81.94165 76.35395 72.9481 72.35703 73.9373 75.83316 77.57544 79.70721 82.68205 86.34112 90.30629 94.29173 98.08028 100.9187 102.1972 102.1655 101.4772 101.3744 102.7467 105.5959 109.4634 112.5585 113.8056 114.3184 115.388 117.074 118.2038 117.2231 114.4486 110.4581 106.2043 102.4341 100.0084 98.70314 97.50559 96.18608 95.37682 96.29066 98.50322 100.2084 100.7388 99.48624 96.74052 93.65053 91.18124 89.65189 88.4766 87.19547 86.08209 85.40092 85.16872 85.16025 85.2994 85.56934 85.87558 86.13194 86.32049 86.40373 86.39481 84.8215 82.78114 80.13612 77.06445 74.17839 
120.2894 122.5856 124.395 125.5069 125.7734 126.2731 125.2487 123.5599 121.1967 118.886 117.1219 116.0752 115.7305 115.6796 115.1491 114.2008 114.8496 118.4159 124.0516 129.5948 134.5876 140.1108 147.6512 157.0027 167.0468 177.3557 188.9773 202.9122 217.5773 229.9285 237.0829 238.3094 234.4901 227.5223 219.1702 209.8543 200.4198 191.379 182.637 174.3566 167.048 160.9916 156.8896 154.2728 151.861 149.096 145.7263 141.7838 137.7259 134.3709 132.0482 130.2319 127.7678 124.4484 120.8306 118.2459 117.2423 117.2019 117.7693 118.6935 120.1012 122.0944 124.2819 125.5779 125.6441 124.7783 123.8396 123.2985 122.6254 122.1972 121.9837 122.2998 122.9721 124.3703 125.971 126.6263 125.8527 123.6382 120.1576 115.7369 112.5071 112.1076 113.7492 116.8006 119.6267 121.6685 121.7974 119.9751 116.5241 112.5747 109.6619 108.0432 107.3002 106.79 106.0486 104.8737 103.4267 102.1944 101.3675 100.8319 100.4667 100.357 100.4273 100.2861 99.80426 98.73144 96.36993 92.7207 88.75938 84.92961 81.70424 79.59205 78.53826 77.67267 76.61893 75.54842 74.77034 74.30261 74.59023 75.60071 76.94828 78.0638 78.47355 78.29897 78.18394 78.75798 80.16362 81.95103 83.62087 85.4736 87.88961 90.69016 93.74377 95.94144 95.11275 91.052 85.52751 79.98752 75.15675 72.72909 73.32175 75.13088 76.99755 79.03684 81.71741 84.97411 88.32708 91.31492 93.95968 96.11861 97.40125 97.96375 98.3678 99.57143 102.4763 106.87 111.5985 115.0776 115.974 116.0516 117.034 118.2726 117.9788 114.908 110.0182 103.7347 98.62815 95.48965 93.93864 93.08529 92.20534 91.16668 90.36772 91.09047 93.29765 95.4418 96.18793 95.1097 92.72639 90.16567 88.18478 86.96574 85.95039 84.84247 83.839 83.27074 83.13928 83.18227 83.26366 83.42616 84.18716 84.14088 84.60134 85.04723 85.42666 84.15268 82.26453 79.77177 76.92069 74.16186 
119.1346 121.2884 122.9885 124.2411 124.8965 125.7122 124.944 123.3441 121.2001 119.3584 118.4109 118.2157 118.666 119.5266 119.9298 119.467 119.2415 120.7444 124.8497 130.5969 136.9102 143.6416 151.274 160.1271 169.9446 180.9029 193.5372 207.5294 221.4817 232.6298 238.2564 237.9843 233.334 225.9791 217.542 208.5282 199.15 189.8933 181.0771 172.8054 165.1687 158.2033 152.9993 149.7505 147.4859 145.2957 142.6678 139.6296 136.2247 132.9927 130.4426 128.4029 126.3738 123.6165 120.4108 118.0764 117.619 118.3124 119.4416 120.5698 121.5588 122.3283 122.8647 122.8286 121.8989 120.277 118.6531 117.4826 116.9619 117.2935 118.2011 119.7576 121.9746 124.9361 127.5539 128.7659 128.1611 125.6326 121.7364 117.5285 115.238 115.5899 117.507 120.4705 122.9347 123.8241 122.3237 119.4965 116.2705 113.3107 111.1651 109.7474 108.624 107.6574 106.8667 106.0604 104.8981 103.505 102.2035 101.2809 101.002 101.2524 101.6332 101.6956 101.3831 100.5385 98.50356 94.80309 90.46529 86.37836 83.02531 80.99718 80.38433 80.25335 79.80297 79.01795 78.32701 77.97199 78.07491 78.65146 79.57254 80.53381 81.08993 80.91228 80.35989 80.35233 81.34333 82.98317 84.5816 86.11425 87.97156 90.34109 93.06126 94.87865 94.64581 92.35619 88.7347 84.00372 78.78378 74.41237 73.5488 75.12653 77.33466 79.5494 81.94949 84.40063 86.47916 87.81614 89.01515 90.56181 92.30885 94.33204 96.64861 99.96049 104.6523 109.9838 114.554 117.6336 118.5625 117.8556 117.02 115.7359 112.8548 108.3472 103.0434 97.0001 92.5746 90.07114 89.02002 88.49623 87.89365 87.09595 86.23048 86.24781 87.40233 89.12971 89.98738 89.64928 88.34024 86.76802 85.49972 84.79327 84.27225 83.48594 82.62833 82.0046 81.71516 81.54027 81.4281 81.89806 82.79694 82.61981 84.47856 85.18049 85.96677 83.45557 81.84048 79.6135 77.07016 74.47922 
117.2254 119.3339 121.0871 122.5981 123.5632 124.636 124.1516 122.8204 121.1606 120.0564 120.0584 120.8553 122.1894 123.9995 125.5181 126.0614 126.0506 125.7743 126.5996 130.5564 137.7388 146.3707 155.2325 164.4492 174.0132 184.7349 197.0606 210.1108 221.5137 229.0229 231.7734 230.2857 225.6449 218.892 211.0365 202.5888 193.9279 185.1864 176.612 168.488 160.6428 153.5808 148.2948 145.2067 143.5076 142.3228 141.0065 139.1901 136.5668 133.391 130.28 127.5632 125.1163 122.464 120.0537 119.1216 120.03 121.9012 123.646 124.6662 124.8309 124.2274 123.2941 121.9599 120.0601 117.9079 116.2186 115.2582 115.155 115.5883 116.4922 118.2024 121.0408 124.7492 127.8612 129.3623 128.9222 126.4173 122.5951 119.0911 117.8798 118.6561 120.5187 123.3404 125.2406 125.0208 122.5136 119.3082 116.4289 114.316 112.9033 111.5518 109.7865 108.158 107.1783 106.6686 105.8003 104.2711 102.392 100.9273 100.6266 101.1215 101.5867 101.426 100.6178 99.57338 98.34274 96.48214 93.35452 89.33457 85.51709 83.09779 82.21962 82.12507 82.02767 81.46999 81.11766 81.23058 81.36346 81.46121 81.75896 82.30144 82.76624 82.81185 82.57597 82.74784 83.73422 85.28616 86.75236 87.96121 89.13414 90.7636 92.79887 94.45253 94.91519 93.93513 91.23049 86.61932 81.03203 75.57354 73.27885 74.16844 76.91805 79.06641 81.56221 83.31735 84.01978 83.91298 84.22848 85.57492 88.0266 91.51251 95.83767 101.3483 107.579 112.9402 117.1037 119.9882 120.2654 117.7223 113.6046 109.1786 104.7027 100.0145 95.48495 91.11642 87.91788 85.58774 84.68782 84.45692 84.1803 83.6864 83.02845 82.70364 82.93584 83.75984 84.66565 85.14034 84.99244 84.2381 83.47085 83.13736 82.94366 82.42416 81.66649 80.92265 80.41992 80.10608 80.0034 84.84875 84.0006 83.39585 84.37771 83.77089 84.43654 82.95707 81.55727 79.62543 77.32578 74.89568 
114.4697 116.6018 118.4305 120.0674 121.2203 122.5876 122.5854 121.9513 120.953 120.5484 121.527 123.6322 126.0717 128.8284 131.3943 132.9162 133.1989 131.9991 130.0204 130.5724 136.1731 145.8519 156.6167 166.7109 176.0179 186.069 197.4237 208.3509 216.0678 219.4441 218.8689 216.2026 212.2406 206.9794 200.4357 192.7594 184.8566 177.0547 169.1931 161.5958 154.3336 148.2334 144.0483 141.8381 141.0904 140.9601 140.7358 139.6912 137.5589 134.7318 131.6474 128.5648 125.3454 122.3092 120.6815 121.0284 123.1225 125.7984 128.0065 128.9563 128.1466 126.0292 123.5581 120.926 118.2662 116.2815 115.6348 115.805 116.0959 116.2207 116.1735 117.0045 119.2276 122.6251 125.9139 128.0136 128.2243 126.3844 123.3993 121.0343 120.9989 122.2432 124.0501 126.5619 127.6558 126.6245 123.9298 120.8409 118.1356 116.1699 114.9447 113.3871 111.1096 108.9846 107.7324 107.1026 106.2224 104.7545 102.805 101.1518 100.5729 101.0514 101.7922 101.5906 100.0996 98.33461 96.99429 96.19276 94.60311 91.41431 87.6972 84.81754 83.29667 82.67168 82.34035 82.24876 82.65756 83.4881 83.94532 83.78667 83.452 83.56953 83.82249 83.97449 84.26328 85.00447 86.40019 88.16174 89.78978 90.89837 91.3895 92.19546 93.7141 95.26465 96.38859 96.39748 93.97429 88.94547 82.86607 77.08222 73.72668 73.5685 76.25343 78.62421 81.16243 82.2834 81.79761 80.89931 81.09677 82.56935 85.27644 89.39789 95.144 102.3226 109.3401 115.0687 119.6077 121.7226 120.1159 114.8784 108.2899 102.1664 96.96404 92.53239 88.91045 86.06999 83.87632 81.79171 81.13869 81.11169 80.95168 80.6651 80.23803 80.03782 80.04471 80.44474 81.16135 81.83607 82.14272 81.83874 81.48578 81.49046 81.52296 81.18836 80.41099 79.52152 78.85848 78.60858 81.4503 85.34521 83.06136 81.7512 82.2663 82.88103 85.69327 82.33423 81.10796 79.47796 77.46523 75.13193 
110.9881 113.2263 115.1921 116.8794 118.2964 120.2419 120.9645 121.1363 120.9539 121.3789 123.3364 126.7407 130.3438 133.4916 136.232 138.2249 138.6726 137.1686 134.3245 132.3194 133.9533 141.0583 151.841 163.1243 172.9873 182.4588 192.0976 200.2738 204.8639 205.4531 203.0932 199.8726 196.4837 192.6343 187.8933 181.734 174.6603 167.3217 160.0386 153.6383 148.0479 143.5866 140.6192 139.329 139.4526 139.9982 140.2278 139.5406 137.5772 134.959 132.1494 129.0295 125.4683 122.5879 121.7881 123.2955 126.137 129.1024 131.4677 132.404 131.0733 127.7465 123.9025 120.0086 116.8395 115.1804 115.2246 115.8887 116.1121 115.9533 115.6727 116.3632 118.3305 121.3989 124.7558 127.3836 127.9169 126.6127 124.4272 123.206 124.2465 126.0287 127.9359 129.9924 130.0291 128.6799 126.2403 123.2143 120.2046 117.8431 116.43 114.9753 112.9969 110.8458 109.0049 107.5816 106.1829 104.5361 102.6243 100.8931 100.1532 100.6658 102.1046 102.711 100.9913 98.06782 95.8148 94.6703 93.45725 90.80362 87.54984 84.74627 83.08513 82.44736 82.24007 82.54433 83.79771 85.25932 85.81557 85.52425 84.97668 84.8537 84.95464 85.22246 85.78845 86.71007 88.30396 90.37715 92.34279 93.55683 93.78361 94.29905 95.50702 96.68352 97.75441 97.80837 95.40438 90.65792 85.12431 79.94467 75.75962 73.89989 77.09448 80.39101 80.13316 80.9315 80.12348 79.41203 79.92899 81.59068 84.1823 88.28657 94.58497 102.1682 109.4487 115.9372 120.4232 120.9245 116.8396 109.9927 102.6415 96.11427 90.90352 86.87787 83.79253 81.55737 79.92325 78.58146 78.23623 78.3212 78.15631 77.96198 77.71196 77.84735 78.05267 78.49325 79.13284 79.86476 80.22162 80.12604 79.94756 79.94863 79.94264 79.62952 79.00082 78.34759 78.05024 78.16343 80.08076 80.17184 80.5835 82.01277 83.58915 85.69559 92.83707 88.99899 81.03322 79.68111 77.84982 75.46111 
107.4227 109.8944 112.0253 113.8875 115.6661 118.0307 119.4237 120.4157 121.2111 122.5153 125.2986 129.5199 133.829 137.1088 139.6102 141.4879 142.2546 141.2393 138.5349 135.8775 134.222 136.2448 143.0738 153.1097 163.2431 172.3428 180.1884 186.2751 189.5709 189.7086 187.5473 184.6771 181.6368 178.7456 175.6558 171.2798 165.5185 158.6526 151.808 146.6956 143.1224 140.5688 138.95 138.2547 138.5817 139.2364 139.6193 139.2532 137.8374 135.6921 133.2251 130.304 126.8016 123.6874 122.6052 123.9061 126.7252 129.9211 132.7231 134.1276 133.1762 129.7747 125.1951 120.4314 116.6873 114.8734 114.7988 115.29 115.7266 116.0055 116.526 118.0125 120.19 123.0283 125.9693 128.1681 128.617 127.7142 126.0325 125.591 127.5175 129.7823 131.8184 133.3054 132.7496 131.4618 129.3465 126.252 122.8 119.6437 117.5927 116.184 114.6914 112.8474 110.6969 108.6011 106.7826 105.1051 103.5414 102.2904 101.6658 102.066 103.441 104.4041 103.0353 99.36676 95.44595 92.85674 90.97485 88.65768 86.25343 84.18055 83.01972 83.18777 83.86846 84.9568 86.32827 87.63043 87.95862 87.55956 86.99628 86.74553 86.87315 87.34473 87.92928 88.63361 90.0126 92.05554 94.01534 95.06438 95.30831 95.74725 96.55864 97.19843 97.53961 97.2551 95.37783 92.04408 88.13591 84.38583 80.21531 76.41772 77.1041 78.85261 78.47183 79.41686 79.19608 79.2419 80.33978 82.34486 85.00243 88.79295 94.49173 101.4998 108.5088 114.3582 117.2151 115.1428 109.652 102.6104 95.79445 90.43163 86.43471 83.25971 80.57726 78.67352 -9999 76.87837 76.53062 76.541 76.35614 76.2055 76.20378 76.59592 76.9807 77.45961 78.0873 78.7446 78.9891 78.87495 78.61565 78.51424 78.44337 78.26391 78.02656 77.89939 78.08072 78.75378 79.93048 79.70872 82.54346 86.22861 88.26691 92.48634 100.1487 92.54965 81.19707 79.9881 78.11587 75.62632 
104.1594 106.8692 109.2084 111.3225 113.4144 116.0447 117.8854 119.7042 121.4574 123.451 126.6302 131.1769 135.8579 139.5196 142.2379 144.2757 145.3107 144.9351 143.0387 140.3966 137.6254 135.909 137.3838 142.7422 150.5479 158.6104 165.3273 170.4981 173.8902 174.8932 173.8168 171.6372 168.9891 166.8036 164.8512 161.8373 157.4201 151.8066 146.2501 142.5721 140.9391 140.0997 139.408 138.7209 138.4156 138.6528 139.0424 139.2958 138.6751 137.1265 134.8443 132.0202 128.5116 125.2323 123.627 124.0034 125.9188 128.5923 131.3521 133.0339 132.7149 130.1422 126.0434 121.2446 116.9228 114.3495 113.8511 114.594 115.9727 117.3574 118.8681 120.8038 122.7197 125.0317 127.4725 129.3418 129.8743 129.3206 128.1315 128.396 130.8969 133.2372 134.9247 136.1366 135.5617 134.3562 132.3103 128.9875 124.9397 121.0687 118.4446 116.9686 115.8388 114.4527 112.6676 110.5484 108.5106 106.6364 105.0307 103.7449 102.6019 102.1488 102.6891 103.1769 102.0011 98.60442 94.26313 90.4959 87.94678 86.11983 85.20477 84.8023 84.89064 85.75895 87.03858 88.65922 90.06116 90.68085 90.51379 90.22558 89.89528 89.5649 89.659 90.26317 90.84311 91.27116 92.15366 93.57132 94.81693 95.2255 95.17438 95.13858 95.1811 95.24046 95.23353 94.94158 94.14208 92.67584 90.92235 88.69409 85.10963 80.68349 77.49763 76.74165 77.70669 78.87613 79.4826 80.29661 81.83846 84.07461 86.78453 90.0325 94.50697 100.0008 105.0468 108.3905 108.2607 104.4024 98.69308 92.70417 87.86139 84.53702 82.35123 80.67416 79.13336 77.92163 -9999 -9999 76.00525 75.82593 75.69701 75.57573 75.61891 75.88892 76.1059 76.4893 77.05119 77.55935 77.69264 78.23138 77.30278 77.09311 76.9524 76.86294 76.93701 77.22063 77.7162 78.16546 78.44643 81.48913 87.07678 90.33975 91.88545 96.95944 100.8742 89.70056 81.0975 79.72975 77.67428 75.09312 
101.225 103.9792 106.4639 108.9177 111.2799 114.3189 116.7358 119.0137 121.2324 123.6718 127.1273 131.8391 136.8107 141.2035 144.8483 147.6485 149.267 149.4597 148.2174 145.8255 142.8566 139.7755 137.7808 138.3645 141.6699 146.9259 152.6343 157.917 161.7591 163.1598 162.4795 160.6769 158.7212 157.3909 156.2235 154.1897 150.9256 146.9495 143.333 141.5308 141.6459 142.1181 141.5939 139.9605 138.095 137.219 137.3879 137.8983 137.6352 136.3578 134.2726 131.4775 127.9783 124.412 122.3116 122.204 123.8742 126.449 128.9929 130.475 130.439 129.0688 126.1283 121.7558 116.9836 113.8083 113.4117 115.2235 118.0291 120.3278 122.0255 123.001 123.6779 125.3793 128.0127 130.3699 131.4388 131.4938 130.8928 131.4884 133.8612 136.0683 137.4441 138.3767 137.9925 136.6936 134.182 130.3537 125.9457 121.8444 118.8205 117.0146 116.085 115.2829 114.1949 112.4377 110.2431 107.721 105.343 103.2046 101.111 99.6655 99.16762 98.96557 97.87276 95.35944 92.01433 88.70439 86.37934 85.47046 86.00368 86.85058 87.64284 88.57908 89.78992 91.27689 92.606 93.25287 92.98411 92.48983 92.19566 92.2343 92.63499 93.32496 93.90225 94.20436 94.6244 95.18452 95.44467 95.03929 94.29144 93.40546 92.58112 92.17056 92.21014 93.63035 92.09051 91.67397 91.21751 90.20059 87.22984 83.59492 80.74525 79.20833 79.21323 79.90729 80.55906 81.72359 83.54062 85.80299 88.31712 90.88556 93.85682 96.9209 98.98685 99.04454 96.38406 92.22711 87.43357 83.74222 80.39419 79.21392 79.11324 79.1935 78.99042 78.47693 77.96072 77.37749 76.73071 76.12041 75.63725 75.22086 74.9575 74.89522 74.91811 77.03262 75.67654 75.97403 75.99689 75.81987 75.40858 75.13478 75.01818 75.05767 75.28444 75.75832 76.31229 76.64305 79.21797 84.32092 88.0458 89.81814 91.4489 93.87572 93.41208 84.49246 80.10635 78.72883 76.65073 74.15999 
98.70831 101.4321 103.831 106.2832 109.16 112.9565 116.1002 118.8118 121.3464 124.1505 128.0412 132.9999 138.2995 143.5103 148.5334 152.7249 155.38 156.1626 155.3091 152.8651 149.397 145.6052 142.155 139.9037 139.8864 142.0017 145.4384 149.4036 152.6457 153.8904 153.4514 152.2654 151.2285 150.2386 149.3023 147.7853 145.6288 143.5156 142.2536 142.1285 142.9368 143.8049 143.5675 141.5949 138.7601 136.6013 135.8642 135.8486 135.6675 135.0113 133.6272 131.4083 128.1448 124.3924 121.8575 121.5416 123.0091 125.0798 126.7218 127.6126 127.9657 127.7487 126.1468 122.659 117.8146 114.3063 114.2837 117.4374 121.5159 124.1921 125.03 124.436 123.6787 124.7724 127.7782 131.0467 133.0919 133.9246 133.589 133.752 135.4678 137.4014 138.6454 139.3042 138.9819 137.5844 134.7824 130.6841 126.2216 121.9728 118.5598 116.4088 115.4551 114.8368 114.0045 112.2985 109.6887 106.5709 103.6649 101.3042 99.29988 97.7118 96.5598 95.6618 94.30551 92.10307 89.35874 86.85178 85.43143 85.7917 87.59534 89.58024 90.89379 91.78375 92.52641 93.23927 94.10658 95.14328 95.82014 95.86401 95.22532 95.09305 95.76395 96.55553 96.9476 96.99963 96.86292 96.50191 95.90624 94.88513 93.50645 91.90849 90.64645 90.14398 95.16634 97.26466 90.5686 90.16289 90.06374 90.07008 88.56513 86.2386 84.79625 83.62775 82.25456 81.22286 81.27304 82.61678 84.70877 86.86722 88.85861 90.47216 91.78146 92.50153 91.97793 89.85947 86.37562 82.66316 -9999 76.8604 75.74309 76.11353 77.32687 78.52148 79.34357 79.56165 79.3587 78.82057 78.00623 77.01302 76.0596 75.32552 74.77012 74.41829 74.16106 77.4726 78.08701 74.23312 73.99151 74.26717 73.3699 73.26526 73.42853 73.77658 74.19883 74.71638 75.07337 76.35418 79.79862 82.73595 84.25861 85.93058 88.24301 87.74754 88.12222 82.92492 78.79637 77.64386 75.89138 73.70549 
96.84668 99.56512 102.0691 104.5843 107.646 111.9662 116.0353 119.6773 122.9787 126.3947 130.6991 136.103 142.0747 148.074 154.1656 159.6597 163.4338 164.9352 164.1692 161.1833 156.6824 151.7522 147.4022 144.3044 142.5294 142.288 143.1113 144.2366 145.2929 145.8828 145.8636 145.5534 145.2884 144.6005 143.7405 142.6923 141.6934 141.1291 141.3758 142.0729 142.5192 142.538 142.1265 140.5192 137.9835 135.4538 133.8489 133.3038 133.5942 133.9968 133.7605 132.2812 129.1152 125.0874 122.0143 121.3301 122.4829 123.9105 124.8446 125.5666 126.4257 126.9624 126.6873 124.6627 120.6106 117.0517 116.8625 120.5584 125.2569 128.184 128.2976 126.3374 124.3951 124.9839 128.4462 132.6017 135.3723 136.18 135.5084 135.4741 136.788 138.0509 138.5801 138.4998 138.152 136.9131 134.3964 130.4956 126.1178 121.4523 117.526 115.1379 114.0723 113.3906 112.3559 110.3251 107.4099 104.5265 102.3249 100.8376 99.82584 98.92273 97.74686 95.82847 93.26985 90.28616 86.96467 84.23538 83.37917 84.79988 87.81066 91.1075 93.77055 95.45164 96.00415 95.88595 96.07053 97.05949 98.56905 99.65699 99.50902 98.63149 98.28391 98.84509 99.10324 98.48794 97.24393 95.95221 94.69852 93.33509 91.57567 89.68764 88.68733 89.80257 98.20013 96.67944 89.37427 89.04956 89.18449 90.08978 90.80312 89.99416 88.8922 87.79445 85.76562 83.12522 82.01746 82.82037 84.50775 86.20868 87.24301 87.51285 87.37412 86.58871 84.94642 -9999 78.69328 75.7668 73.92043 73.33388 73.89239 75.11825 76.48711 77.90791 79.21436 80.23027 80.5918 80.26307 79.33148 78.12971 76.96461 76.10841 75.31689 74.69041 74.21912 74.21094 77.2647 74.90443 72.33831 71.96573 71.78259 71.93474 72.43479 73.08969 73.61085 73.95193 74.12738 77.08134 79.76188 82.89281 83.30498 84.19363 85.90498 86.64032 89.5687 85.84846 78.36527 77.4903 75.95692 73.89389 
95.84436 98.74847 101.8257 104.9371 108.105 112.2264 116.7241 121.4729 125.9951 130.5134 135.6953 142.1245 149.2831 156.2163 162.704 168.5892 172.9199 174.6986 173.6499 169.7188 163.7336 157.4815 152.2295 148.6656 146.3422 144.5594 143.2552 142.3058 141.3025 140.7271 140.6635 141.1499 141.6564 141.3713 140.7359 140.2455 140.0767 140.4405 141.214 142.0782 142.2693 141.3298 139.8198 138.0727 135.9682 133.3376 130.9531 130.1456 131.3428 133.4006 134.5757 133.9029 130.8154 126.6051 123.3753 122.0643 122.0568 122.3358 122.7011 123.666 125.3015 126.8696 127.8607 127.6685 125.5841 122.4889 121.0961 123.583 127.9071 130.8667 130.8577 128.4944 126.4654 127.2944 131.062 135.2191 137.5905 137.892 137.084 137.0819 138.0291 138.5654 138.1661 137.2118 136.583 135.4989 133.4175 129.9849 125.4888 120.1027 115.5577 112.9719 111.8234 110.8931 109.7159 108.1262 106.0451 104.0174 102.5051 101.5794 101.1452 100.8136 99.65159 97.06593 93.30754 88.9356 84.58231 81.56755 81.14451 83.0108 86.715 91.13126 94.92741 97.51691 98.47945 98.35616 98.48425 99.41827 101.0263 102.4711 102.7508 101.7583 100.392 99.52948 99.17346 98.08501 95.78786 93.60614 92.00351 90.7387 89.2255 87.72558 87.26672 90.88878 95.27269 92.5362 89.6148 89.46831 89.89626 91.17828 92.78429 92.84411 91.40126 90.17528 89.36395 87.53894 84.71835 83.42556 83.41029 83.65544 83.34745 82.11797 80.76127 79.25674 77.31958 75.19691 73.04963 71.46691 71.63245 72.275 73.75356 75.10943 76.28767 77.72705 79.50883 81.1813 81.90565 81.5918 80.52417 79.31836 78.31299 -9999 76.35265 75.27666 74.56068 73.90271 77.62061 76.57533 73.2255 72.10555 70.58343 70.96635 71.77042 73.0907 74.51075 73.21629 73.43418 74.98207 80.71965 86.33129 88.30244 88.85567 90.06401 91.07559 93.36757 87.86649 78.25189 77.55668 76.14621 74.12185 
95.97697 99.1469 103.1169 107.0914 110.5352 114.236 118.2182 123.4015 129.1271 135.0988 141.8497 149.8107 158.407 166.3886 173.3806 179.0553 182.7074 183.5044 181.3286 176.2294 169.1419 161.8369 155.9685 151.6723 148.58 145.9742 143.2848 141.1044 139.7487 139.1432 139.1852 139.7986 140.6657 140.9224 140.7453 140.5256 140.4599 141.0251 141.8639 142.4257 142.0738 140.7538 138.7801 136.7889 135.0913 133.3358 131.3834 130.5667 132.0808 134.6896 136.1935 135.5322 132.3706 128.3901 125.4679 123.7396 122.7809 121.9316 121.7578 122.9702 125.0522 127.1021 128.9806 130.5242 131.1937 130.0275 128.0043 127.797 130.0283 131.9165 131.5435 129.8757 128.7448 129.8198 132.9713 136.1638 137.8904 137.8242 137.0834 137.065 137.7675 138.0129 137.3112 135.8498 134.5514 133.243 131.3168 128.2144 123.7432 118.1862 113.2022 109.9837 108.4814 107.817 107.4183 107.0001 106.0647 104.5014 102.9989 101.9865 101.3912 100.7512 99.22275 96.23757 92.01987 87.42451 83.23918 80.59086 79.96914 80.90462 83.88469 88.46242 93.22889 96.87616 98.90366 99.62637 100.1709 101.2642 102.7339 103.7745 103.9842 103.3576 102.0899 100.5845 98.90736 96.97573 94.21037 91.41723 89.3387 87.81564 86.63649 88.40504 87.02557 90.39553 92.52966 92.57594 91.07686 91.54498 92.21086 93.26437 94.17825 93.95472 92.69518 92.26415 92.47514 91.83163 88.67188 84.21175 81.59698 79.90735 78.18617 75.94994 73.63146 -9999 -9999 69.82935 68.94638 70.33166 76.55926 76.5615 75.24602 75.16224 76.69734 78.49637 80.43833 82.0388 82.6817 82.16666 80.88854 79.55994 78.54545 77.76678 -9999 75.49561 74.31659 74.69963 78.56113 76.78806 74.82477 73.2679 69.93603 70.25532 71.20067 71.96165 72.33051 72.71555 73.25319 75.01045 81.58363 89.7289 93.93324 95.73451 98.76406 98.45657 97.97301 90.07485 80.82278 77.78128 76.31759 74.19517 
97.43565 100.6864 105.179 109.9963 114.0466 117.7234 120.9842 125.4979 131.7494 139.2373 147.814 157.5615 167.6895 176.9362 184.7649 190.2467 192.3554 190.9914 186.7164 180.1959 172.2407 164.3114 157.8164 152.7368 148.6983 145.383 142.1425 139.5271 138.7973 139.225 139.7922 140.5508 141.5067 141.959 141.8537 141.641 141.4917 141.8492 142.5108 142.9303 142.4633 140.8758 138.5794 136.3567 134.7668 133.944 133.2255 132.9058 134.1474 136.0874 136.8156 135.4158 131.9052 128.208 125.8521 124.5042 123.3834 122.2216 122.1907 123.6444 125.8106 127.8733 129.9743 132.3298 135.1715 137.2579 136.4586 134.2835 133.0925 132.9518 132.2384 131.1056 130.1715 130.4366 132.1523 134.1518 135.1499 134.7246 134.0617 134.1463 135.0432 135.5268 134.8651 133.286 131.5733 129.8987 127.8487 124.8964 120.8749 115.9561 111.1162 107.4473 105.4434 105.0254 105.4203 105.978 105.8266 104.4691 102.5267 100.8923 99.65895 98.20184 95.89506 92.70926 89.3304 86.28082 83.73537 82.28482 81.53337 81.20607 82.33146 85.70309 90.45859 94.88121 97.89882 99.68034 100.9636 102.3984 104.0123 104.8476 104.6668 103.9227 102.723 101.0503 98.79288 95.86179 92.60418 89.85401 87.61375 85.78848 84.973 87.30112 87.77122 90.19845 92.59801 94.57884 94.77904 95.99461 95.96048 97.05571 97.66502 97.15562 96.20068 95.5616 94.92797 92.90677 89.60057 84.32965 79.84783 -9999 -9999 -9999 68.53609 68.02153 68.55434 66.08607 66.15228 72.23505 79.88315 78.47124 76.4929 75.49097 77.58404 79.54179 81.05595 81.86127 81.94638 81.26549 80.03119 78.7343 77.72723 76.88873 75.88797 74.52594 73.08241 74.34619 77.71457 76.43897 74.63129 73.02597 70.93441 69.94651 70.72507 71.38606 71.98089 72.77073 73.49427 74.28483 79.38464 87.75258 96.81223 101.5422 104.6921 103.9327 102.7158 94.39368 85.10871 78.41703 76.73866 74.45306 
100.2349 103.6154 107.9547 112.9803 117.6161 121.7219 124.9115 128.8309 134.8606 143.2832 153.8506 165.8753 177.7386 188.1136 196.4824 201.5998 202.3255 198.9878 192.7734 184.5888 175.5692 166.8397 159.506 153.7932 149.2408 145.4219 141.858 139.2939 138.8621 140.2037 141.5639 142.3232 142.7944 142.9584 142.6763 142.4465 142.3946 142.7234 143.5765 144.3931 144.3562 142.7752 140.1331 137.8811 136.7381 136.3291 136.1704 136.2314 136.9531 137.6244 136.9983 134.3054 130.0076 126.7995 125.4361 124.6222 123.5002 122.1382 122.0138 123.589 125.8942 128.1921 130.6119 133.5638 137.5596 141.4231 142.3104 140.0607 137.0806 135.0589 133.5378 131.8635 130.2139 129.4014 129.6033 129.9501 129.5854 128.5968 128.0372 128.3913 129.2836 129.8585 129.5016 128.3028 126.6317 124.6332 122.4316 119.6477 116.2446 112.4154 108.4368 104.8846 102.3419 101.5849 102.3026 103.3221 103.4872 102.2685 100.0284 97.6925 95.42339 92.94485 90.4877 88.4036 87.06438 85.98213 85.28442 85.08193 85.34332 85.64419 85.90637 87.28629 90.15672 93.69325 96.66293 98.91228 100.8668 102.6256 104.1233 104.7055 104.2039 103.1433 101.7213 100.0888 97.82231 94.77022 91.26064 88.13876 86.03876 84.60135 86.22967 86.29617 87.69971 91.39978 95.43701 98.2641 100.7975 100.5589 100.1617 100.7658 100.792 99.79368 97.98908 95.70059 92.95551 89.60435 85.93357 81.97211 77.77159 74.76764 71.64272 69.02607 66.73556 65.77641 67.02591 66.08078 66.63987 72.8943 77.18437 73.99169 73.11977 75.23512 77.895 79.82561 80.73997 80.62785 79.87269 78.8863 77.8821 76.9131 76.08546 75.28008 74.19233 -9999 71.05691 71.31702 73.97823 74.09433 75.00397 72.50197 69.12202 69.75956 70.34927 71.1107 71.963 72.85661 73.50095 73.98509 78.95183 87.01673 96.7972 103.2995 107.8469 107.4651 105.6238 97.08411 86.46667 79.47751 77.46182 75.05936 
104.0822 108.0182 112.103 116.4818 120.8901 125.3471 129.0343 133.0202 138.5278 146.6989 158.1768 172.0004 185.5871 196.9921 205.4849 210.2131 210.4437 206.4187 199.1405 189.8455 179.8545 170.4825 162.6551 156.5622 151.7925 147.7261 144.0368 141.502 140.6982 141.7695 143.5233 144.5285 144.5385 144.2222 143.562 143.1671 143.2137 143.6847 144.6146 145.3771 145.2521 143.6111 141.1402 139.3947 138.7903 138.399 137.8673 137.3072 137.2368 136.7805 135.185 132.235 128.3133 125.324 124.2796 123.6508 122.6222 121.3395 121.0513 122.5833 125.1745 127.9879 130.9204 134.75 139.5809 143.8833 145.8681 144.7069 141.3041 137.7648 134.8112 131.9109 129.3899 127.8761 126.7829 125.6038 123.9519 122.3022 121.7916 122.4049 123.2113 123.4068 122.567 121.063 119.5023 117.9313 116.1957 114.0214 111.424 108.5342 105.2527 101.9709 99.32527 97.95079 97.91879 98.43909 98.53094 97.51443 95.36982 92.70092 90.05959 87.71822 86.38338 86.39321 87.14613 87.37783 87.23587 87.39096 88.48315 90.13546 91.57438 92.79343 94.27667 96.07198 97.8835 99.65271 101.3528 102.6811 103.6126 103.6928 102.9368 101.6503 100.0696 98.36979 96.11911 93.08401 89.59581 86.22531 83.94298 83.31739 86.85647 84.89147 87.4785 92.48995 100.122 103.9196 104.9197 104.5627 105.2619 104.8139 102.5814 99.41589 95.69026 91.7101 87.98988 84.54175 81.29412 78.36052 75.8174 73.033 70.26133 68.27692 66.87298 66.10263 67.64344 68.26965 70.15641 75.36717 76.37086 70.73921 70.76814 73.45657 76.20948 78.01254 78.48798 77.85769 76.87973 76.14766 75.61705 75.13441 74.67131 73.97854 72.87173 71.23606 -9999 68.26781 69.00189 70.97783 73.92241 71.99471 69.20007 69.65842 70.36676 71.24252 72.69764 72.75214 73.5174 74.90182 79.94095 88.84784 99.893 108.2124 112.6741 110.5873 107.1375 97.82151 85.94056 81.23364 78.8323 76.32416 
109.0807 113.5645 117.671 121.2175 124.8416 129.1872 133.3052 137.8626 143.2417 150.4854 161.0133 174.8663 189.4863 201.811 210.303 214.7454 215.0857 211.3025 203.9464 194.3827 184.1408 174.7542 167.0383 161.0782 156.5209 152.7578 149.3732 146.749 145.5727 145.6712 146.9693 148.1559 148.1072 147.3942 146.8239 146.8235 147.1491 147.4243 147.6322 147.3274 146.179 144.2654 142.4698 141.8018 141.8114 141.1484 139.4512 137.2014 135.7271 134.6888 133.5809 131.9438 128.8046 125.7177 124.2137 123.034 121.5179 120.1902 120.2466 122.1412 125.0804 128.3697 131.7166 135.9318 140.9014 145.2191 147.4107 146.8115 143.5506 138.9205 134.5488 130.8628 127.8269 125.8678 124.227 122.3641 120.3153 118.3793 117.6045 118.2287 118.7427 118.1788 116.543 114.6299 113.247 112.1712 110.8221 109.0307 106.8855 104.7621 102.5096 100.1291 97.7672 95.98782 95.05889 94.6742 94.11072 92.75456 90.69864 88.44501 86.51409 85.27631 85.19897 86.50391 87.93925 88.30113 87.97421 87.82644 89.39475 91.90575 94.26192 96.33826 98.26994 99.84116 101.281 102.6494 103.6435 104.0813 104.032 103.1509 101.584 99.70586 97.94223 96.20421 93.93138 90.98164 87.55167 84.49432 82.94986 85.45848 86.53113 85.14326 88.55209 93.75163 103.3547 108.0443 106.7064 107.8745 109.6449 108.0883 103.8999 98.65873 93.55204 88.89665 84.6876 81.02264 78.01504 75.65371 73.99841 72.33223 69.69543 67.73403 66.84254 66.2541 67.5676 70.41251 73.52942 77.55605 78.10194 73.1412 72.03967 70.71981 72.68169 74.22875 74.87332 75.11901 76.23198 77.5553 76.8705 75.1727 74.81594 73.89571 72.26433 70.6332 68.97447 67.68362 67.13422 67.39796 68.56452 68.65258 69.06313 69.57747 70.41885 73.82647 74.08397 72.48195 75.44534 78.98359 86.09352 95.15714 105.0048 111.9774 115.429 111.9211 108.5701 99.75386 85.6682 83.65836 81.10625 78.34869 
115.022 119.6303 123.5363 126.7824 129.9722 134.126 138.5302 143.8308 149.6662 156.4029 165.4191 177.8236 192.0566 204.6179 212.9482 217.1773 217.5915 214.0425 206.9597 197.5981 187.4275 177.9975 170.5746 165.1841 161.5024 158.7455 155.9502 153.1604 151.1196 150.3611 150.7958 152.0941 153.0711 153.3893 153.2857 153.0025 152.6767 151.9207 150.703 148.9248 146.9804 145.1843 144.0082 143.8277 143.9335 142.9091 140.0348 136.1114 133.5061 132.8969 133.2385 133.398 131.5407 128.3375 125.7087 123.3399 121.0873 120.0613 121.2679 124.0401 127.4087 130.735 133.6797 137.1307 141.1021 144.4324 145.8782 144.6152 141.1338 136.4374 131.8697 128.1178 125.1812 123.1979 121.4442 119.4371 117.2682 115.3268 114.3701 114.2362 113.7625 112.3352 110.2997 108.5043 107.4661 106.7349 105.5134 103.9725 102.3805 101.2193 100.2518 98.97406 97.259 95.44262 93.6432 91.94785 90.02831 88.02938 86.22822 85.01879 84.4353 84.51929 85.22782 86.43931 87.40652 87.53151 87.02898 86.5662 87.83663 90.42718 92.96434 95.22636 98.00359 100.8726 103.5686 105.6595 106.6765 106.6963 105.7668 103.5439 100.5069 97.71773 95.68886 94.15766 92.26492 89.36969 85.91866 83.11816 83.5471 86.24997 86.19177 86.49377 91.22396 98.89092 108.0517 110.9529 109.1368 111.3762 111.541 108.6715 103.7022 98.24174 93.03214 88.16028 83.5827 79.45486 76.13033 73.7289 72.19572 70.94724 68.57397 66.264 65.47477 65.46518 69.62244 74.33434 77.91053 80.78075 81.51759 78.45684 75.03078 69.06916 69.40363 70.33162 72.31366 74.02628 77.21862 78.96471 77.84854 75.95786 75.46071 74.53387 72.48168 70.84793 69.27542 68.01912 67.49615 67.80482 68.26162 68.73251 69.16628 69.6666 71.3541 76.99857 76.7553 74.29649 78.4855 82.11422 92.38441 101.5823 108.0771 112.5956 116.1181 113.0893 111.7061 101.23 88.34709 86.48147 83.89206 80.7419 
121.3475 125.5758 129.3982 132.8413 136.2832 140.4781 144.807 150.4861 157.0323 164.0318 172.3938 183.2843 195.9061 207.4073 215.431 219.6326 220.0293 216.728 210.0877 200.8828 190.1378 180.0256 172.5681 167.815 165.2195 163.6765 161.2793 157.9998 155.0601 153.4621 153.5792 155.3014 157.6615 159.6162 160.3293 159.4756 157.7081 155.2568 152.5149 150.0221 148.3966 147.2599 146.1628 145.1473 144.0809 141.9496 138.4277 134.3039 131.6901 131.7722 133.6202 135.7234 135.5568 132.5049 128.5247 124.8028 122.036 121.3316 123.4249 127.0685 130.8844 133.8717 135.8069 137.4722 139.2846 140.7003 140.8253 139.0052 135.9536 132.1898 128.0742 124.5012 121.6173 119.5727 117.726 115.5641 113.3662 111.4632 110.1285 109.2129 108.1749 106.8509 105.5372 104.5555 103.7599 102.9416 101.6988 100.3893 99.42957 99.02112 98.69764 97.99258 96.79771 95.19478 93.05426 90.59215 88.10619 85.93945 84.39442 83.76915 83.82587 84.23257 84.89339 85.6399 86.34474 86.88707 86.58505 86.03836 86.53835 88.5535 91.21458 93.88797 97.02075 100.9728 104.8936 107.5817 108.7193 108.6183 107.1682 103.9352 99.80836 96.17219 93.63267 91.97875 90.37422 87.6357 84.23011 81.64504 82.68202 86.01635 87.10037 89.76978 95.63558 105.6812 111.4164 110.6034 113.3042 113.4849 111.3176 107.237 102.2126 97.4099 93.10213 88.59359 83.73232 79.11687 75.21921 72.37744 73.33982 69.90543 66.68639 64.3265 63.59117 65.37808 71.88618 78.61355 83.3446 86.31886 86.62694 81.62844 76.13538 70.4304 69.90176 69.5492 70.09566 73.2914 78.50818 80.85283 79.79256 78.08721 77.61681 76.17717 73.91215 70.97575 69.99378 69.11759 68.70689 68.81649 68.87479 69.09347 69.26616 69.46149 71.94633 75.01504 74.10638 74.56105 79.99894 87.58263 99.05537 105.8454 107.3576 109.6686 113.118 110.3141 109.6194 96.47469 90.99605 89.17453 86.45479 83.03288 
127.4568 131.494 135.6289 139.5664 143.3622 147.6129 151.4324 156.8307 163.8416 171.4254 179.6535 189.3205 200.0138 209.9419 217.4742 221.7811 222.3985 219.4349 213.524 204.6363 193.1474 181.8859 173.9599 169.7579 168.0561 167.1619 165.1331 161.8501 158.5462 156.3149 156.1428 157.9442 160.65 163.2024 164.068 162.4272 159.1279 155.0991 151.5915 149.3486 148.5589 148.216 147.0863 144.783 141.9035 138.4388 134.6224 130.8987 128.9313 130.0647 133.6293 137.6326 139.7267 137.6526 132.6867 128.0297 125.2737 125.0321 127.4907 131.6357 135.7829 138.3279 139.2083 138.7336 137.9227 137.0446 135.6742 133.4205 130.5985 127.2743 123.58 120.0541 116.9932 114.8023 113.1181 111.4605 109.736 108.0219 106.6505 105.639 104.774 103.8735 102.9687 102.3096 101.6232 100.8371 99.77307 98.76634 98.11679 97.90626 97.63859 97.06675 96.13125 94.92485 93.10619 90.70554 88.14996 85.92697 84.671 84.31018 84.44501 84.60116 84.86636 85.59291 86.62496 87.66757 87.91126 87.61887 87.9618 89.75796 92.25221 94.77271 97.66956 101.5628 105.6703 108.7809 110.386 110.3114 108.413 104.7122 100.2446 96.08856 92.96616 90.93401 89.05155 86.35696 83.06738 80.74283 82.17381 86.48422 89.66857 93.9173 100.7249 109.1768 110.5478 114.4954 115.7593 113.9695 110.1947 105.4779 100.7113 96.41181 92.6385 88.39641 83.43257 78.49792 74.30638 71.42142 72.16966 67.52112 65.15205 64.59242 63.41417 64.43279 71.55331 79.78782 87.32478 91.83993 89.98746 81.77431 75.23569 70.89535 72.85979 73.41968 73.51659 76.55508 81.02438 81.91772 80.60698 79.36913 78.90121 77.26292 73.65874 70.89481 70.65054 70.48181 70.20568 70.0561 69.68774 69.55505 69.39308 70.82293 73.00807 72.44926 71.74298 73.97536 79.98206 89.35231 98.82304 104.1128 104.0983 106.1968 109.7438 108.561 107.9516 94.0773 93.32273 91.49436 88.63186 85.17575 
133.5645 137.8565 142.4853 146.8538 151.0039 155.2628 158.3976 162.9375 169.3115 176.4762 184.2378 192.92 202.1778 211.2365 218.9252 223.8646 225.0671 222.3518 216.339 207.3306 195.6494 184.2346 176.3185 172.6277 171.2753 170.2484 168.6394 166.3012 163.6621 161.7244 161.1647 162.1022 163.5273 164.6447 164.5533 162.2598 158.4443 154.0412 150.508 148.6329 148.2584 148.1296 146.6152 143.4321 139.5522 135.1077 130.5314 126.7514 125.1784 126.9501 131.7461 137.0617 140.5009 139.4852 134.2995 129.5056 127.2867 127.6852 130.4391 134.8485 139.2678 141.6805 141.5155 138.8969 135.8528 133.4269 131.1319 128.4862 125.7781 123.0312 120.0091 116.7422 113.7061 111.6591 110.4666 109.2478 107.614 105.8057 104.2682 103.1841 102.4369 101.7282 100.9975 100.7257 100.6878 100.5861 100.0227 99.08816 98.08731 97.41146 96.78835 96.03283 95.31274 94.54974 93.3988 91.77649 89.69614 87.61411 86.47809 85.80826 85.31822 84.90799 84.54964 85.08975 86.536 88.11059 89.2197 89.78757 90.83208 92.92208 95.60078 98.30416 100.9684 104.1021 107.4563 110.0829 111.4655 111.0508 108.5977 104.5088 99.90175 95.63936 92.38301 90.22253 88.24852 85.78564 82.89574 81.09568 81.93494 86.35001 90.92085 97.62354 105.562 110.29 112.1285 115.6776 115.5516 112.632 108.2338 103.3156 98.55787 94.07955 90.00098 85.81248 81.21014 76.67859 72.78495 69.8762 68.00758 66.35047 65.01674 64.43692 63.63679 65.1003 71.81558 80.76156 90.29897 94.91117 90.46668 80.52245 73.52497 70.7545 76.58533 80.33891 80.33684 80.32698 82.48165 82.04736 80.05449 78.98979 79.12351 77.22281 73.85191 71.40073 71.21936 71.56297 71.40878 71.24896 70.76396 70.58842 70.4025 71.56391 73.17213 72.64154 74.73178 80.57137 79.42345 89.41824 98.60076 100.137 99.44038 101.5345 104.8937 105.8197 106.1045 95.62036 94.89734 93.15215 90.56641 87.57211 
140.0085 144.7023 149.5457 154.0971 158.2241 162.3062 164.6647 167.8216 172.3107 177.7321 183.9756 191.4211 199.9604 209.3894 218.3102 224.2949 225.8426 222.8176 216.0747 206.9449 196.7712 187.2661 180.319 176.4256 174.657 173.7803 172.9572 171.7701 170.1378 168.7447 167.9634 167.5247 166.8478 165.7433 164.4755 162.6462 159.8836 156.1849 152.3119 149.1674 147.3512 146.0358 143.7177 140.2925 136.065 131.1521 126.4989 123.2531 122.407 124.748 129.8987 135.386 139.1968 139.8793 136.0006 131.1453 128.8154 129.2153 131.7887 135.6592 139.3229 140.8842 139.4933 135.35 131.4522 128.6608 126.1474 123.8436 121.832 119.7623 117.3049 114.3253 111.5272 109.4865 108.4028 107.7179 106.8739 105.6698 104.2835 103.0997 102.2129 101.4165 100.7685 100.8777 101.4583 102.0621 101.7873 100.7042 99.17735 97.9138 97.22666 96.61911 96.0292 95.2927 94.30295 93.13049 91.67007 89.78088 88.10884 86.5962 85.2896 84.13615 83.23773 83.46293 85.29565 87.60636 89.66965 91.38874 93.4426 96.42162 99.99901 103.3866 105.9861 108.167 110.3635 112.0249 112.508 111.5272 109.0122 104.8255 100.0306 95.77901 92.63632 90.36887 88.50661 86.3986 84.1019 82.74002 83.0207 85.35008 90.44588 98.85204 106.9054 110.915 111.9469 114.0381 112.9589 109.4805 104.7608 99.78189 95.08236 90.71729 86.59341 82.37697 78.20409 74.29485 70.90904 68.73502 67.94574 67.38862 66.31621 63.63647 66.0841 68.50571 73.2145 79.25977 89.23521 94.15579 90.03062 79.93401 73.51497 71.21333 77.53977 85.6178 85.20547 82.05502 82.3343 81.63852 78.82332 77.71246 77.56988 76.02851 73.63132 73.04492 71.33921 71.9433 72.15845 72.41766 72.25738 72.17472 71.98808 71.80429 74.01994 74.60753 78.75611 80.99216 77.41923 85.12932 92.66819 96.03925 97.68488 98.27132 98.33907 97.95455 98.03275 96.82624 96.38953 95.1345 93.26617 90.95105 
146.3607 151.3226 156.3875 161.0509 165.0241 169.0605 171.1115 173.2204 176.1261 179.8213 184.4111 190.5859 198.4794 208.0346 217.2594 223.0882 224.0789 220.2881 213.3627 205.413 198.08 191.5952 186.0056 181.4348 178.6326 177.7241 177.7028 177.8077 177.4938 176.4858 175.2402 173.8727 171.9388 169.2839 166.5415 164.3052 161.9285 158.5807 154.1309 149.3352 145.5312 143.1812 140.4651 136.5973 132.061 127.3232 123.4397 121.293 121.3313 123.7214 128.2765 133.3696 137.3827 139.5136 138.0976 133.8361 130.5201 129.7914 131.4397 134.2455 136.5632 136.7359 134.067 129.6335 125.9415 123.5537 121.8573 120.4097 118.9819 116.9 114.3156 111.4162 108.6785 106.4608 105.4092 105.5423 105.9727 105.7843 104.7913 103.7952 102.9329 102.1789 101.9772 102.6852 103.7569 104.5252 104.3117 103.128 101.6124 100.5611 100.2256 99.70267 98.51192 96.98806 95.58811 94.44249 93.61319 92.15707 89.89561 87.52192 85.46134 83.89476 83.10773 83.37575 85.22948 88.52383 91.80238 94.51427 97.11147 100.4059 104.5298 108.2784 110.6761 112.3579 113.9087 114.966 114.7694 113.0767 110.2168 106.109 101.4298 97.20181 93.89934 91.47745 89.66309 87.947 86.17521 84.97096 85.11975 86.52016 90.97687 97.8135 103.5981 106.4988 109.185 109.8679 107.9348 103.9109 99.45475 95.35652 91.64191 87.98004 84.04854 79.90023 75.86885 72.25404 69.132 68.06888 69.02779 68.64762 66.25044 62.43364 64.80923 70.86604 75.42436 79.82623 88.66977 93.1614 88.37062 79.09307 74.89108 73.00694 77.62252 84.15688 85.02458 82.24363 81.25753 79.71435 76.93378 75.44598 74.40779 73.08056 72.97653 73.49898 70.87083 71.91402 72.60342 73.2931 73.55915 73.68111 73.60137 73.97572 78.09251 79.97533 82.79299 78.92265 78.0603 81.9608 87.1889 91.81421 95.2809 94.0413 92.2818 95.20239 98.1613 99.21213 99.3745 98.88744 97.60361 95.56429 
151.7392 156.7437 161.9001 166.6881 170.7883 175.1815 177.4033 179.2692 181.2711 184.0427 188.1303 193.7735 200.6134 208.4027 215.8591 220.3242 220.6321 217.1171 211.3019 205.6222 200.9475 196.6897 192.2591 187.6926 183.9313 182.1925 182.3986 183.2079 183.3927 182.4501 180.6122 178.4952 176.0613 173.072 169.8777 166.9934 164.0009 160.0285 154.8912 149.0345 143.8054 140.1188 136.6432 132.8054 129.065 125.6835 122.9693 121.3677 121.4111 123.2117 126.7173 131.3668 135.6866 138.6979 139.5577 137.0018 133.0692 130.4719 130.5992 131.8472 132.2469 130.9269 127.9073 124.3165 121.4034 119.8591 119.0174 117.8813 116.2633 114.0801 111.5086 108.4082 105.771 103.9766 103.2636 103.9855 105.1586 105.7405 105.307 104.6505 104.0701 103.5504 103.7067 104.6637 105.7344 106.1389 105.5695 104.335 103.2576 102.8334 102.8021 102.1474 100.3783 98.13032 96.251 95.08179 94.45174 93.82884 92.51868 90.29206 87.88234 86.30782 86.01979 86.72698 88.74352 92.23625 96.15425 99.51118 102.5137 105.6132 109.2111 112.4007 114.4327 116.0857 117.9092 119.2002 118.7908 116.6219 113.0307 108.7012 104.0068 99.40336 95.50916 92.77448 91.03546 89.68106 88.13092 86.72518 86.62701 88.3723 91.77155 95.9148 99.93989 102.9782 104.4031 103.6749 100.6071 96.50586 93.01043 90.43049 88.21162 85.79659 82.45969 78.48163 74.42146 70.82568 67.93429 66.34562 69.38577 67.24623 64.12989 62.39429 62.97201 69.4565 75.2247 80.23351 87.60809 90.49746 85.31257 78.43954 76.26591 76.168 80.35389 84.73111 84.12704 81.63414 79.55917 76.71557 73.95699 72.60655 72.10326 72.96381 74.5154 74.24846 69.92432 71.36728 72.28564 73.11081 73.70397 74.0929 74.33726 74.53375 77.71443 79.09171 79.19901 77.90978 79.30235 83.46044 88.03006 92.71032 94.47749 91.83949 94.19474 98.22079 101.8619 103.5811 104.5717 104.645 103.6605 101.6338 
155.873 160.5285 165.3926 170.1278 174.452 179.4031 182.2421 184.4876 186.5174 189.2861 193.6637 199.4026 205.2177 210.7793 215.6924 218.5957 218.6779 216.2837 212.3719 208.6871 205.5291 202.1715 198.4816 194.4884 190.6161 188.1299 187.7415 187.897 187.3156 185.8616 183.7057 181.2188 178.5277 175.6702 172.5214 168.7894 164.3008 159.0729 153.8218 148.3861 143.0377 138.6742 134.6369 130.8729 128.0012 125.6451 123.5718 122.1445 122.1699 123.8982 127.2803 131.8545 136.0633 138.6775 139.6461 138.7977 135.895 132.2032 129.8948 128.7574 127.2411 124.8574 122.2151 120.1874 118.6798 117.6183 116.5773 115.1191 113.451 111.4769 109.0464 106.3835 104.3751 103.2438 102.9763 104.0275 105.3326 106.1469 106.2191 105.8847 105.4554 105.0975 105.4203 106.3956 107.2452 107.2429 106.4543 105.4909 104.958 104.801 104.6139 103.5165 100.9086 98.06844 95.78537 94.52168 93.99147 93.7912 93.79131 92.43057 90.42262 89.51167 90.23898 92.22726 95.3007 99.22702 103.2781 107.0807 110.5883 113.6817 116.2086 118.1376 119.7657 121.6768 123.8856 125.3838 125.165 122.921 118.9471 114.0646 108.5079 102.6147 97.59274 94.29433 92.44104 91.14904 89.44337 87.63644 87.55715 89.76917 92.95142 95.73375 97.65145 98.63335 98.23209 96.08006 92.76016 89.33953 86.95992 85.5499 84.33926 82.79924 80.32792 76.99375 73.37157 70.21141 67.78284 66.2643 66.39278 63.53546 62.48064 62.74534 64.0472 68.20589 74.006 77.15282 83.77488 85.71997 81.50681 77.18533 76.32848 79.47261 83.65622 86.96037 86.72494 82.79059 78.16782 74.0442 71.07785 69.382 71.05001 75.2381 76.95552 75.49238 69.05131 70.47012 74.06673 72.2684 72.95505 73.50739 74.10198 74.83443 75.72439 76.73713 77.84132 79.07952 82.65649 87.63789 92.35378 93.57762 91.67384 91.56976 95.97143 101.0721 106.1175 109.0053 111.0634 111.8082 111.012 109.011 
159.7301 163.7246 167.8242 172.0435 176.3979 181.8495 185.6526 189.234 192.4535 195.9548 200.6704 206.2556 211.2059 215.0097 217.7893 219.2357 219.0399 217.4527 214.7435 211.5787 208.5033 205.6075 202.5242 199.0957 195.3901 192.2171 190.5592 189.62 188.2799 186.5042 184.3585 181.8531 179.0092 175.8941 172.1488 167.3751 161.8858 156.1317 150.9817 146.4256 142.2837 138.9265 135.4486 132.1322 129.6818 127.5222 125.6422 124.4679 124.4287 125.8009 128.5682 131.9786 134.9531 137.2873 139.1884 139.7842 138.1103 133.9097 129.3351 125.8376 122.8753 120.2713 118.5237 117.6683 116.7239 115.2255 113.3359 111.6165 110.1814 108.675 106.824 104.7782 103.1685 102.2813 102.4305 103.7557 105.1348 105.9404 106.1119 105.7148 105.2014 105.1349 105.8913 107.2728 108.3804 108.6796 108.2969 107.7215 107.4741 107.2592 106.668 104.6566 101.1231 98.1062 95.68783 93.89472 92.81529 92.16727 92.4108 92.64497 92.45294 92.47628 93.90819 97.14694 101.9174 107.1142 111.5808 115.6299 119.2463 121.9138 123.3473 124.4099 125.9496 128.1842 130.6078 132.3643 132.4995 130.9147 127.4358 121.9309 114.896 107.2845 100.7966 96.62209 94.37706 92.95339 91.20755 89.44297 89.10013 90.49867 92.41989 93.8325 94.14719 93.37518 91.64844 89.35824 86.908 84.57172 82.75058 81.7492 80.75218 79.39369 77.50259 75.08836 72.37656 70.03263 68.23148 67.06278 66.25885 65.37698 64.54021 63.8989 64.68172 64.83849 70.57678 74.29436 80.29561 81.51287 79.67587 77.42002 77.14291 80.34259 84.44923 87.38918 87.47023 82.27876 76.72781 72.90675 70.01382 68.55814 71.21263 76.47405 77.78314 77.40978 68.88641 69.96451 76.48775 -9999 71.70722 72.27326 73.14204 74.37897 75.72028 77.02824 78.42822 79.93912 84.84186 90.21506 93.55898 88.16467 88.65172 92.23068 97.88341 104.3562 110.6388 114.5233 117.4996 118.9492 118.6267 116.7966 
163.7784 167.336 170.7061 174.1606 178.0946 183.7753 188.7117 193.8924 198.5612 202.8026 207.3231 212.4555 217.0439 220.6177 223.0746 224.1338 223.9919 222.6109 219.9137 216.2024 212.5842 209.8149 207.2176 204.1123 200.2784 196.1314 192.6864 190.3072 188.1111 185.663 183.1597 180.6049 177.5432 173.9102 169.7384 164.903 159.6317 153.8428 148.8238 145.146 142.1718 139.5926 136.5455 133.485 131.4594 129.9947 129.2707 129.1599 129.1502 129.0458 129.6233 130.8998 132.6168 134.7957 137.2681 138.3873 137.1001 133.2196 128.3719 123.7931 120.209 117.9949 116.8713 116.1382 114.8122 112.9862 110.951 109.3996 108.1553 106.9834 105.7777 104.2736 103.1585 102.5884 102.8881 104.2076 105.4404 105.92 105.6468 104.9442 104.0876 104.119 105.2025 106.9649 108.5229 109.5968 110.1471 110.3347 110.2632 109.6328 107.9602 104.5155 100.311 97.50091 95.27531 93.20309 91.42231 90.4242 90.67083 92.3995 94.29461 95.76896 97.91514 102.2749 108.7149 115.2204 120.4818 124.5427 127.1227 128.5002 129.1822 129.8842 131.4877 133.6877 135.862 137.3693 137.9648 137.6744 134.7473 128.354 119.8739 111.1391 103.6212 98.51806 95.93497 94.6701 93.65381 92.29185 91.03403 90.75774 91.18785 93.19288 91.28254 89.58731 87.36629 85.56271 84.23969 82.93446 81.43767 80.04543 78.85405 77.46286 75.83228 74.09122 72.28253 70.65549 70.87493 68.72177 68.52339 68.08884 67.28851 66.44231 65.5995 64.54304 68.58638 72.26131 76.64075 77.47912 76.37247 74.72018 75.46259 78.00224 80.91219 84.67947 86.91203 83.00261 77.72549 73.7626 71.13491 69.48264 72.44314 77.95939 83.67936 87.70412 76.18714 70.60539 77.35799 -9999 70.9744 71.39556 72.15825 73.48785 75.06851 76.70357 78.8101 80.24277 86.69523 89.87534 86.74477 87.54514 89.74748 93.83933 100.0652 107.168 114.4012 119.2917 123.1687 125.4389 125.9871 124.1691 
168.0759 171.69 174.9807 178.2052 181.5229 186.7983 192.5629 199.0506 204.6089 209.2299 213.3682 217.9195 222.7027 227.0844 230.3227 231.7955 231.3561 229.0567 225.2307 220.8391 217.0597 214.4932 212.0596 208.6177 203.9061 198.763 194.1218 190.518 187.519 184.3806 180.9705 177.3792 173.7164 170.0945 166.5847 162.6414 158.2825 153.1236 148.1953 144.7448 141.9866 139.4218 136.7654 134.5068 133.5966 133.3531 133.8059 134.4981 134.4773 133.3655 132.3313 132.0165 132.2896 132.8414 133.4313 133.3432 131.9951 128.8682 125.0407 121.3188 118.0697 115.896 114.6674 113.639 112.4985 111.5955 110.8502 110.2143 109.0258 107.5272 106.179 104.7397 103.7845 103.2841 103.2163 104.2005 105.4419 106.0383 105.7061 104.7229 103.5896 103.3787 104.4637 106.4372 108.5938 110.5331 111.8669 112.3951 112.112 110.735 107.793 103.0873 98.61044 96.09705 94.47147 92.94856 91.41002 89.96755 90.76654 93.43829 96.66295 99.75954 103.7066 109.4328 116.2776 123.047 128.8399 132.5203 134.0891 134.5405 134.769 135.331 136.8534 139.2495 141.6492 143.1732 143.9517 143.4505 139.0524 131.3015 122.0843 113.1137 105.0382 98.90289 95.64465 94.51102 94.11872 92.88737 90.50452 88.9212 88.5004 88.6199 88.20602 86.52123 84.45667 83.17945 82.46149 81.75461 80.72982 79.3468 77.95669 76.59688 75.25846 74.16814 73.28208 73.7472 71.2942 70.64116 70.28828 69.80987 69.05904 68.23364 67.25476 65.99969 68.61858 72.84538 76.47298 75.45874 72.71204 70.2657 69.88114 71.79723 75.22556 80.29363 85.30945 83.97939 79.95242 75.91459 73.69294 72.13987 73.78203 83.76659 87.58508 88.42496 79.00102 73.06886 74.03976 73.58958 70.32576 -9999 71.33624 72.51291 74.17395 77.2056 81.05775 82.57545 86.67854 84.97351 86.88705 88.7373 91.74709 96.71342 103.1931 110.4512 118.8379 124.8363 128.9097 131.4149 132.4159 130.3286 
172.5977 176.7023 180.4515 183.8489 187.0331 191.8682 197.4603 204.4723 210.6489 215.5497 219.6576 224.0194 229.2443 234.7041 238.7779 240.2816 239.0126 235.2594 230.41 225.8041 222.3984 219.9016 216.7036 212.0327 206.3656 200.6193 195.2143 190.4484 186.4915 182.6506 178.6894 174.8987 171.4083 168.0054 164.6654 161.1112 157.3908 153.0539 148.3116 144.1273 140.847 138.6893 137.2408 136.3633 136.6925 137.3666 138.3476 139.5087 139.7462 138.7062 137.1118 135.3732 133.5995 131.8725 130.1623 128.3577 126.47 123.6663 120.6516 117.6375 114.5662 111.9357 110.4189 109.8858 110.1434 110.9904 111.9285 112.4219 111.6724 109.7685 107.7739 106.0406 104.8885 104.1515 103.9333 104.7946 106.2294 107.1179 106.7118 105.2558 103.6752 103.0749 103.8965 105.9538 108.6234 111.1261 112.5422 112.5781 111.6218 109.6812 106.1479 101.3021 97.13062 94.64439 93.34267 92.37933 91.70387 90.99017 92.16105 95.31066 99.65482 104.9711 111.1585 118.0071 124.9905 131.8565 136.8914 138.9638 138.7137 137.9827 137.5874 138.2626 140.7539 144.7722 148.3683 150.7098 151.6026 148.2224 140.3582 131.2272 122.5002 114.7426 107.2725 100.4999 96.0809 94.07514 93.02774 91.3172 88.10753 85.50672 84.58437 84.51366 84.14981 82.72627 80.98618 80.00558 79.64256 79.24478 78.50613 77.47408 76.39293 75.3983 74.75937 74.61686 74.72818 74.3623 73.43746 72.39275 71.33671 70.27892 69.54845 69.03899 68.16639 67.95683 71.32082 76.02637 77.91161 74.93072 70.92436 68.61138 67.49942 68.17724 71.79317 76.38658 79.55768 81.38583 78.45552 75.61136 75.56542 76.0967 79.20538 87.59617 87.31022 87.77987 81.82916 77.62918 74.39378 74.3603 70.76423 71.08359 -9999 72.85911 76.03623 80.35634 81.19347 82.76613 83.5475 85.94139 88.21066 90.75333 94.8903 100.7674 107.4795 115.4463 124.9311 130.9355 134.177 136.4921 137.5741 135.2106 
177.2682 181.93 186.2681 190.0712 193.4321 198.2726 203.1673 209.6461 216.1607 221.798 226.4699 230.991 236.2767 241.8803 245.7892 246.5528 244.099 239.6818 234.8853 230.9677 227.8834 224.4984 219.8403 214.0244 207.6381 201.3273 195.2984 189.7475 184.7876 180.8554 177.5318 174.4266 171.2855 167.8979 164.4128 160.7525 156.9919 153.0471 148.9134 144.9602 141.8348 140.2791 140.0548 140.4712 141.5323 142.3618 143.3712 144.6611 145.0058 144.0387 141.7431 138.2696 134.5511 131.3094 128.3623 125.2306 122.3007 119.1136 116.1681 113.2522 110.2977 107.7479 106.2656 106.1774 107.5803 109.905 112.1019 113.1475 112.8 111.2421 109.343 107.8941 106.7995 105.9635 105.8413 106.7121 107.7866 108.4213 108.0082 106.5051 104.8077 103.9068 104.36 106.2373 108.7891 110.8297 111.3413 110.5277 108.9648 106.6523 103.5268 99.84541 96.12727 93.27168 91.84973 91.3385 91.33241 91.64388 93.20903 97.00607 102.9724 110.5928 118.6658 126.593 133.7128 139.2916 142.0649 141.6346 139.6122 137.9385 137.8955 140.4603 145.6313 151.7314 156.3763 159.0847 157.8655 150.0515 139.3019 129.2941 121.4523 115.2487 109.2621 102.9023 97.42297 93.92536 91.73477 89.70433 86.76611 83.88008 82.2372 81.50555 80.71017 79.43295 77.99068 77.14841 76.86809 76.63164 76.08272 75.30123 74.62328 74.24498 74.47502 75.24106 75.99854 75.88904 75.1109 73.94627 72.61086 71.22977 71.45534 72.53247 69.34001 68.20531 69.77295 75.36636 78.63173 77.34333 72.14414 70.09756 69.40069 68.5498 69.35641 70.27202 70.90353 75.41261 75.0573 74.22366 76.85591 78.75134 78.28811 78.87377 80.71119 83.49596 79.83984 79.36932 71.93433 72.2165 70.79468 72.05527 76.52858 79.31045 82.99476 84.16533 82.98125 81.65353 83.47884 86.08337 88.80502 92.14465 97.29856 103.8288 111.714 121.303 130.5957 135.097 137.7037 140.5817 141.9826 140.0631 
182.1817 187.0623 191.9617 196.4256 200.3256 205.4836 209.8826 215.4007 221.6319 227.9225 233.4818 237.9933 242.2033 246.1471 248.3951 247.9609 245.2994 241.5007 237.9147 235.041 231.9978 227.6179 222.0979 215.701 208.7678 201.7336 195.1914 189.5613 184.8092 181.1246 178.3222 175.7367 172.8291 169.2258 165.0736 160.9031 156.943 153.1896 149.8414 147.4151 145.8469 145.3664 146.1005 147.3643 148.9601 149.6401 150.2109 150.8723 150.4534 148.3404 144.277 139.2257 134.5035 130.4088 126.5845 122.4551 118.6501 114.8814 111.7917 109.3702 107.2369 105.4587 104.5956 104.8511 106.2917 108.7013 110.9699 112.2678 112.6131 112.1298 111.0512 109.9605 108.574 107.4462 107.2912 108.3095 109.4477 110.1279 110.1255 109.285 107.9081 106.7133 106.3495 107.3627 108.8326 109.4763 108.6918 106.9179 104.6129 102.5972 101.0948 99.30574 96.40838 93.38143 91.63628 91.26509 91.65685 92.47592 94.42912 98.93645 106.3047 115.6532 125.2966 133.281 138.9017 141.8518 141.6795 139.6796 137.5915 137.0969 139.7495 145.4357 152.8829 159.8148 164.2601 165.2229 159.9866 149.7073 138.1038 128.0373 120.3993 114.6103 109.7472 104.7996 99.57771 94.90385 91.37357 88.53081 85.79646 83.23708 81.2522 79.92321 78.83635 77.67198 76.618 75.84464 75.44849 75.19766 74.7931 74.19078 73.70021 73.85899 74.65511 75.77515 76.49094 76.45642 76.01006 75.45188 74.55539 73.2676 72.09708 71.47878 71.07965 70.38204 69.46103 74.90127 79.40058 81.3225 75.69446 73.08964 73.03935 70.56673 67.38265 65.94492 65.36601 70.91463 74.32236 73.7403 75.02868 77.1553 75.09145 72.23005 75.01411 77.09686 73.60426 75.58106 70.37127 70.39214 71.3574 74.54115 81.53703 86.7753 88.3127 86.40668 80.79442 80.43458 83.04649 85.76495 88.7945 92.52752 97.98086 105.2417 115.177 125.0742 131.8708 135.2185 139.0797 143.156 145.6281 145.7869 
187.363 192.2119 197.3461 202.37 206.9424 212.7346 217.2052 222.1589 227.8173 233.8128 239.1762 242.9768 245.1876 246.1729 246.0522 245.1198 243.4085 241.1816 238.9483 236.5794 233.4163 229.0707 223.599 217.0167 209.8805 202.8947 196.8206 191.8394 187.5458 183.8547 180.8464 178.1135 174.9275 170.8253 165.9625 161.1007 157.0658 153.8037 151.5688 150.7261 150.7371 151.2361 152.7188 154.8921 157.1592 157.7699 157.4119 156.5052 153.9597 149.6583 144.0246 138.4981 133.4644 128.5951 123.9715 119.4974 115.8767 112.3597 109.6279 107.5495 106.0721 105.5184 105.8777 106.659 107.6867 108.9154 110.2645 111.5067 112.4581 112.6377 111.7764 110.2992 108.2778 106.9407 107.1515 108.8773 110.558 111.5871 111.8906 111.6295 110.855 109.6836 108.5668 108.3386 108.5221 108.0535 106.2818 103.3562 100.6849 99.548 99.064 98.36185 96.91251 94.76829 93.40577 93.32967 94.00964 95.3043 97.47272 101.74 108.958 118.5238 127.6996 134.1335 137.5487 138.3738 137.6953 136.8828 137.3688 140.4414 146.4341 154.295 162.26 168.2301 170.4383 166.6882 158.1668 147.7502 137.3079 127.816 119.7902 113.4161 108.661 104.8187 100.8643 96.36747 92.03452 88.4079 85.60489 83.59224 82.29883 81.49954 80.67131 79.54993 78.52156 77.79219 77.38762 77.04029 76.36671 75.52706 74.93493 75.25973 76.14719 76.78484 76.99349 76.80843 76.6646 76.62227 76.09094 74.95644 73.78516 73.06691 72.78461 72.47887 71.88603 73.29188 76.92175 81.17426 77.76612 75.09235 75.00948 71.11826 67.21909 66.9809 66.85417 66.98038 71.92141 73.83236 70.22349 67.66554 67.98244 68.61211 69.8245 74.35114 71.67107 74.3319 70.97169 70.97214 72.68031 77.20518 83.05942 80.64991 79.31889 78.92091 77.49189 79.98981 82.73882 85.58871 88.79583 92.46515 97.63131 105.2757 114.9975 122.7142 127.9062 133.4405 140.0264 145.282 148.5844 150.8642 
192.2623 197.4081 202.81 208.2286 213.2856 219.67 224.3758 229.0296 233.9322 238.9054 243.0352 245.2409 245.4874 244.0123 242.2309 241.3885 240.8645 239.7594 237.7877 235.2805 232.2942 228.5509 223.8584 218.0437 211.8288 206.034 200.9577 196.3567 191.8673 187.4828 183.6456 180.0669 176.0148 171.3073 166.4676 162.1963 158.9709 156.6879 155.2113 154.6564 155.0968 156.4719 158.8772 161.7003 163.9729 163.8418 161.9894 158.6134 153.4404 147.5956 141.6764 136.3294 131.1661 125.9467 121.4062 117.7346 114.9556 111.8207 109.1738 107.194 106.5579 107.3999 108.8309 109.9507 110.7294 110.9219 110.5418 110.3703 110.939 111.2302 110.4419 108.6188 106.3574 105.1232 105.6184 107.8721 110.2534 111.8902 112.6058 112.6184 112.1565 111.5255 110.7483 109.8366 108.8287 107.412 104.5098 100.5753 97.85931 97.03909 96.68926 96.24714 96.19469 96.26855 96.88473 97.92545 99.28728 101.0848 103.4526 106.4971 111.2609 117.7803 124.4757 129.3752 132.1699 133.7328 135.0731 137.3164 141.9106 149.0162 157.5239 166.168 172.7475 175.7712 172.9367 164.8096 154.8446 145.483 136.8618 128.3056 119.8843 112.6122 107.3223 103.7103 100.9064 97.74586 93.91379 90.28635 87.57603 86.12343 85.59028 85.41859 85.11472 84.21263 82.94765 82.00275 81.39012 80.6459 79.53235 78.40781 77.76831 77.95065 78.27867 78.28182 78.02985 77.5509 77.40732 77.42015 76.94057 75.99823 75.00385 74.36467 74.11773 73.98343 74.26508 73.51699 73.88492 78.37987 77.20158 75.17834 74.09469 70.58344 69.19679 68.83261 68.45441 68.3237 69.92274 70.44377 69.47305 69.83567 70.259 70.56212 70.55033 70.31319 70.04511 73.79668 79.54825 76.43203 80.01254 88.02604 79.19775 71.55981 73.4211 75.58668 77.828 80.3666 83.11459 85.86477 88.88477 92.30674 96.85627 103.116 110.3001 116.7102 124.4825 133.4785 142.5831 148.9773 152.5686 156.4595 
196.6882 202.4716 208.2707 213.7971 218.8999 225.4119 230.1488 234.5239 238.8258 242.6555 245.2285 245.6077 244.2035 241.6642 239.8341 239.6162 239.5049 238.2026 235.7858 233.1132 230.7729 228.2657 225.0866 221.1771 216.6545 211.8842 207.2032 202.3807 197.1779 191.4771 185.9534 181.1332 176.8214 172.784 169.1629 166.0706 163.5643 161.5116 160.0205 159.5523 160.3253 162.0106 164.181 165.9544 166.4056 164.1295 159.8553 154.0804 147.9846 142.8022 138.2624 133.84 128.9269 123.9152 119.8368 116.8345 114.6233 111.8303 109.6325 108.4409 108.8857 110.7125 112.6698 113.4993 113.4345 112.5643 111.0975 109.4611 108.3773 107.9814 107.4378 105.9124 103.9908 102.713 102.8533 104.9113 107.8249 110.2506 111.8057 112.5446 112.8847 113.1579 113.1068 111.9267 109.7949 106.9675 103.4515 99.76678 96.73709 94.68212 93.66296 93.61742 95.28014 98.20462 101.2712 104.0347 106.6589 109.4824 112.3339 114.9305 117.4599 120.5231 124.1982 127.7105 130.5178 133.0639 136.207 141.2773 149.4144 159.1442 169.1166 176.8249 181.0364 180.1595 173.0786 162.7665 152.9466 144.7685 137.3174 129.4288 120.9673 112.8812 106.7911 102.8405 100.3471 98.29146 95.77395 92.95152 90.71471 89.50468 89.16601 89.25651 89.27136 88.8177 87.62334 86.35809 85.25643 83.9426 82.40396 81.2368 80.63589 80.50523 80.21156 79.85666 79.30764 78.75788 78.29273 77.83552 77.1821 76.36803 75.69235 75.42029 75.44426 75.38343 75.26057 74.86937 74.2004 77.15913 76.02232 73.31429 71.45284 71.38965 71.09332 70.38015 69.43793 68.84447 68.93143 69.46249 70.1303 70.71197 71.17078 71.28183 70.96665 70.51481 69.99654 73.79716 80.82664 83.30339 75.35404 73.5429 70.12215 72.01633 73.49214 75.78622 78.02219 80.48378 83.13593 85.90126 88.94488 92.59721 96.79921 101.6094 107.1821 114.8572 124.9333 135.7303 146.7697 153.429 156.52 160.0514 
200.58 206.9782 213.0284 218.3193 223.0626 229.2263 233.5503 237.4647 241.0584 243.8485 245.0428 244.1431 242.0617 240.1087 239.4321 239.6104 238.9248 236.9591 234.4917 232.4477 231.1185 230.1095 228.6954 226.3842 222.6927 218.1007 212.9599 207.3244 201.0829 194.6162 188.6657 183.7614 180.1074 177.0582 174.133 171.3824 169.453 168.0772 167.0452 166.6476 166.8979 167.401 167.7744 167.4382 165.5346 161.0891 155.2278 149.1043 143.6475 139.2912 135.1735 130.9346 126.29 121.6453 118.2659 116.1066 114.6463 112.4606 110.8083 110.1625 111.0851 113.0932 114.6958 114.8832 113.8692 112.3866 110.8352 109.0698 107.1782 105.8293 104.7996 103.4353 101.9723 100.7229 100.3074 101.654 104.7228 108.1984 110.9088 112.606 113.6078 114.1299 114.242 113.1827 110.5347 106.9336 103.6836 100.832 97.72968 94.53032 92.88843 93.73936 97.10398 102.0544 106.5644 110.1921 113.506 116.9971 120.8839 124.653 127.7761 130.1572 132.2206 133.9689 135.3107 136.9786 140.2938 147.3538 157.1916 168.0757 177.7694 184.2967 186.3841 182.048 172.4869 161.7439 152.7165 144.9091 137.4007 130.113 122.6727 114.9429 108.0724 103.4212 100.7953 99.15129 97.75889 96.01978 94.15376 92.90267 92.61212 92.69426 92.57816 92.04267 90.88834 89.49955 88.17854 86.6461 84.97905 83.70898 82.7944 82.21484 81.68005 81.19975 80.4727 79.68534 78.54352 77.41783 76.50955 75.98286 75.85618 76.11974 76.45186 76.61104 76.74041 76.69352 76.41184 78.31319 77.43909 75.25424 74.88085 74.3484 73.61651 72.61735 71.29729 70.13908 69.77419 69.94812 70.40902 70.77415 70.93054 70.68335 70.17989 69.71145 69.20781 69.31782 71.61069 81.02168 83.03157 73.30523 69.68597 71.22504 73.06258 75.21098 77.46992 80.08391 83.16218 86.53549 90.20393 94.21712 98.31705 102.6342 108.4687 116.9387 127.1675 138.874 149.3433 153.7641 155.3253 158.4104 
203.6771 210.3629 216.2788 221.0888 225.2123 230.7668 234.6609 238.1018 240.946 242.8093 243.2221 242.3259 241.1428 240.6669 240.7413 240.3462 238.717 236.5261 234.6594 233.8511 233.8632 233.9773 233.2463 231.0368 227.0312 221.8846 216.134 210.169 204.264 198.7663 194.0359 190.0298 186.339 182.599 179.3344 177.1415 176.0559 175.1936 174.1803 173.0469 171.8212 170.1779 168.2363 165.9261 162.2439 156.6893 150.7172 145.0836 140.1525 135.9698 131.8185 127.8081 123.6975 120.0205 117.5429 115.8201 114.5637 112.766 111.4921 111.2405 112.4194 114.1148 114.7984 114.044 112.2852 110.4253 109.282 108.1766 106.6847 105.1591 103.5758 102.3148 101.2099 100.2112 99.54302 99.8168 102.0765 106.1207 109.9115 112.2463 113.3271 113.8188 114.0332 113.483 111.0534 107.3102 104.2719 102.2458 100.341 98.6806 97.87025 99.29115 103.2554 108.5883 113.4561 117.3118 120.5151 124.2635 128.7652 133.5843 137.7929 140.7967 142.813 143.6559 143.879 144.6544 147.8219 155.3029 164.8734 175.371 183.4782 188.0051 187.0189 180.7513 171.6985 162.1805 153.4472 145.3353 137.6551 130.9303 124.9828 118.7515 112.4306 107.4437 104.3316 102.5313 101.3765 100.0354 98.26235 96.68494 95.85516 95.6107 95.20444 94.30682 93.00275 91.73364 90.56073 89.04853 87.17403 85.34923 83.942 83.22454 82.76216 82.19954 81.29613 80.15982 78.70333 77.45734 76.62997 76.37585 76.48325 76.94304 77.61525 78.25334 78.91759 80.42951 80.56129 79.79774 79.66214 79.1425 78.2644 77.11761 75.8078 74.53962 73.453 72.40301 71.67039 71.33424 71.159 70.85835 70.4771 69.86852 69.15843 68.56947 68.0223 67.51831 67.06074 72.24266 74.29862 68.99077 69.27154 70.5181 72.19314 74.38007 76.94798 80.01445 83.67684 87.62726 91.67249 95.61377 99.50219 103.7152 109.7367 117.9777 128.2755 138.2006 144.9121 146.9459 148.6511 153.2717 
205.5842 212.226 217.9388 222.469 226.197 231.3038 234.9983 238.0406 240.287 241.6325 242.2469 242.8518 243.5955 243.8631 243.115 241.329 239.1077 237.4136 236.7015 236.7689 237.2182 237.1561 235.6532 232.4916 228.0179 223.2372 218.4307 213.7112 209.3202 205.5368 202.1109 198.3448 193.5837 188.5974 184.7434 182.6432 181.7985 180.9054 179.5081 177.6008 174.9799 171.4873 167.2541 162.4421 156.9084 150.8035 145.3725 140.5339 136.2824 132.7549 129.222 125.5613 121.8222 118.4203 115.9284 114.129 113.241 112.1446 111.5331 111.8582 113.1311 114.323 114.3739 113.1369 111.0268 109.0586 108.1605 107.7832 107.235 106.3785 105.2539 104.238 103.2305 102.1082 100.9275 100.4044 101.4906 104.5758 108.1634 110.6739 111.6446 111.7539 111.7492 111.262 109.7361 107.207 104.6961 103.1075 102.6704 103.8783 105.636 107.5021 110.7804 115.5395 120.4652 124.8934 128.7688 132.7485 137.1062 141.5552 145.2798 148.119 150.1427 151.643 153.3156 155.5854 159.122 164.5815 172.4206 180.637 186.7867 188.8814 185.7755 179.5758 172.1652 163.6068 154.4573 145.6163 137.8044 131.5595 126.5654 121.9539 117.4389 113.4096 110.3166 108.2975 106.7552 104.9657 102.8791 101.0451 99.61007 98.60587 97.64549 96.52631 95.18628 93.94166 92.59139 90.67408 88.37249 85.84052 83.84973 82.85983 82.44739 82.02724 81.51808 80.77934 79.85231 79.03032 78.5322 78.21413 77.94778 78.02767 78.67783 79.75615 81.02681 82.02993 82.91959 83.16547 82.93088 82.08735 80.47469 78.40794 76.3022 74.55931 73.66451 73.34079 72.93778 72.26203 71.57051 70.84975 69.88694 68.70778 67.58928 66.84586 66.38052 66.06694 65.83772 70.57455 71.11546 67.27777 68.16028 69.27682 70.86285 73.13969 76.01498 79.32315 83.05705 86.99274 90.73318 94.19026 97.80904 102.0333 107.8303 115.891 125.4499 132.633 136.9425 139.4998 142.9918 148.4751 
206.3628 212.8705 218.4631 223.1279 226.8375 231.6147 235.0653 238.1173 240.5436 242.5487 244.5691 247.0064 248.6821 248.025 245.3084 242.2994 240.4407 239.7725 239.7542 239.6787 239.1163 237.5136 234.5366 230.7284 227.0148 223.8833 221.1517 218.5436 215.8447 212.9142 209.4117 204.8784 199.654 194.474 190.3214 187.4696 185.7888 184.236 182.0506 179.1585 175.0757 169.5326 162.8049 156.0724 149.9626 144.7571 140.6611 136.6339 132.7472 129.2791 125.7792 122.3263 118.8518 115.612 113.1575 111.9623 112.4367 112.4411 112.5926 113.0748 113.8633 114.2927 113.7458 112.146 109.8497 107.9146 107.348 107.9578 108.8372 109.1104 108.6066 107.2805 105.8087 104.3892 102.8614 102.0748 102.3252 104.116 107.0965 109.6116 110.1967 109.2428 107.7371 106.4582 106.2705 106.3553 105.4236 104.3032 104.6802 107.4744 111.523 114.7956 117.8993 122.0244 126.7708 132.0761 137.628 142.1089 145.1292 147.5475 150.4597 153.149 155.1215 157.3589 161.1384 166.0777 170.6758 176.1586 183.1974 189.2745 192.8858 192.4377 188.6058 182.8683 175.3284 166.1164 156.1697 146.51 138.1496 132.1162 127.8155 124.1386 120.9157 118.3729 116.2258 114.5154 112.5094 109.8379 107.1097 104.6421 102.5159 100.6793 99.04911 97.54495 95.98625 94.30471 92.22846 89.48708 86.50825 83.79175 81.54955 80.24226 80.04986 80.51093 81.09268 81.20374 80.90576 80.53912 80.20387 79.71983 79.09734 78.93546 79.58865 81.04133 82.998 84.76801 87.82046 86.37296 85.81052 84.41528 81.98218 78.86099 75.85772 73.53473 72.36781 72.16306 72.36986 72.1668 71.50426 70.64038 69.31406 67.61862 66.16257 65.33469 64.94429 64.74677 64.57117 64.72085 65.12804 65.81059 66.63631 67.79066 69.44476 71.84359 74.95859 78.21489 81.61606 85.22002 88.75927 92.09396 95.8259 100.1813 105.6589 113.1628 122.2572 129.2283 134.1812 137.2397 140.6376 145.5701 
206.4782 212.8993 218.3473 222.9699 226.6788 231.1949 234.6139 238.4048 242.3031 246.2759 250.1352 252.7703 252.5691 250.0156 246.8346 244.5446 243.4324 242.9775 242.3238 240.8909 238.5662 235.3225 231.636 228.2335 225.8548 224.4962 223.5895 222.4832 220.6644 217.7215 213.7717 209.4219 205.1048 200.6348 196.3494 192.4417 189.0639 185.4823 181.2806 176.4645 170.8747 164.1686 156.6114 149.7553 144.0444 139.5434 136.0979 132.4184 128.5499 124.92 121.5972 118.4906 115.503 112.924 111.3097 111.1081 112.7334 113.8285 114.7668 115.4128 115.5432 114.9121 113.3925 111.471 109.6962 108.7655 109.2002 110.539 111.6618 111.7943 110.9478 109.3483 107.7502 106.3705 105.0069 104.2762 104.1534 105.1702 107.6508 109.8823 109.904 107.9197 104.5861 102.5574 103.4271 105.2031 105.9782 105.865 106.9614 110.7013 116.2077 121.3602 125.2007 128.8449 133.8912 140.9608 148.4768 153.0975 154.5034 154.8541 156.0817 158.0734 160.1506 162.9708 167.9623 174.3773 181.5821 189.6287 196.2677 200.6197 201.5586 199.088 194.3347 186.9574 177.2161 166.6629 156.4283 146.879 138.5032 132.1763 127.7205 124.1142 121.8575 120.8531 120.2275 119.1482 117.0675 114.2504 111.2406 108.3616 105.6953 103.3198 101.2941 99.28622 97.17757 94.50315 91.14619 87.29321 83.83388 81.56115 79.83578 78.80978 78.83793 79.74875 81.04533 81.9586 82.06644 81.69869 81.33932 81.04795 80.80863 80.92522 81.82751 83.62686 86.01909 88.30911 89.75965 89.86541 88.65298 86.44057 83.14458 79.13106 75.47337 72.88026 71.42178 70.89613 71.12547 71.44518 71.17282 70.34573 68.98058 67.28343 65.78964 66.34045 64.42795 64.16016 63.8426 63.76373 63.92641 64.45559 65.35526 66.73733 68.64356 71.13042 74.27724 77.40095 80.55953 83.92166 87.48413 91.02258 94.91373 99.15449 104.122 111.1331 120.8346 129.0277 134.5922 137.2193 139.8224 143.8617 
206.642 212.6509 217.3933 221.3954 224.891 229.7216 234.2274 239.6147 245.8145 251.8422 255.7916 256.5961 254.9371 252.4516 250.1628 248.3732 246.7794 245.1211 242.9661 240.2611 237.144 233.7002 230.3954 227.578 225.9693 225.337 225.0773 224.4976 222.9161 220.2316 216.9275 213.4676 209.9447 205.8889 201.2118 195.9687 190.3677 184.1358 177.7406 171.7101 165.4967 158.6803 151.5863 145.2508 139.5096 134.8671 131.4395 128.1203 124.9377 122.0458 119.3778 116.8119 114.5772 112.9924 112.4905 113.2845 115.4766 116.6892 117.4667 117.4694 116.6033 115.163 113.6808 112.5013 111.8934 111.8925 112.4917 113.1707 113.1971 112.5043 111.3268 109.9944 108.9892 108.1678 107.1671 106.3317 105.8041 106.3416 108.3113 109.9363 109.1553 106.3718 102.6512 100.8758 101.9112 104.157 106.1919 107.8927 110.0024 113.9472 119.6846 125.7505 130.9011 135.7321 142.1839 150.5101 158.186 163.0351 164.8533 165.3412 165.7272 166.6361 168.3668 171.2192 176.164 183.3045 192.862 201.8542 207.7921 210.0065 208.3039 204.0678 197.3959 187.6316 176.311 165.3306 155.5678 146.8889 139.2361 132.6204 127.4329 124.1401 123.4144 123.9601 123.8654 122.5915 120.4599 118.3441 116.0064 113.0148 109.6385 106.4156 103.5856 100.8764 97.96178 94.20073 89.70843 85.27731 82.19431 80.87567 80.37493 80.15611 80.21607 80.8747 82.15778 83.40281 83.82185 83.47193 83.08878 83.22522 83.594 84.23481 85.61004 87.8782 90.60761 93.09536 94.41618 93.89964 91.80479 88.68063 84.63062 80.2332 76.38448 73.57272 71.71448 70.5211 70.15874 70.2924 70.23003 69.6786 72.11085 68.77941 65.66991 64.79925 64.25477 63.82133 63.42724 63.13037 63.06424 63.50834 64.56918 66.1285 68.03667 70.39482 73.34485 76.41287 79.56097 82.91061 86.57011 90.37256 94.30858 98.35217 103.0553 109.9277 120.1999 129.5706 135.3909 137.2375 138.865 141.9673 
206.604 211.4926 214.9971 218.1359 221.8132 227.9311 234.3614 241.5308 248.9143 254.861 258.1911 258.9972 257.811 255.3334 252.5362 249.843 247.0814 244.4365 241.89 239.2089 236.3982 233.5141 230.8994 228.7528 227.6156 227.0067 226.2837 225.04 223.3398 221.2287 218.8109 215.9215 212.3058 207.7438 201.9967 195.3709 188.2074 180.7072 173.3872 166.6169 160.2529 153.9996 147.705 141.9029 136.4034 131.93 128.6743 125.6489 123.0869 121.1883 119.4692 117.6747 116.0469 114.993 114.948 116.2885 118.2789 118.6785 118.4506 117.9241 117.1367 116.2006 115.3191 114.702 114.425 114.3616 114.3026 113.9424 112.9747 111.7489 110.5223 109.7126 109.3979 109.0233 108.1605 106.8318 105.8113 106.1478 107.5587 108.1 106.7411 104.0156 101.7984 101.495 102.5729 104.7134 107.5924 111.1534 114.9593 118.9262 123.9417 130.0774 136.5151 143.4702 151.4513 159.7836 166.9449 172.3499 175.6005 176.9592 177.3052 177.4927 178.5375 181.2463 186.134 193.5964 202.7252 210.2978 213.9274 213.2413 209.2759 203.2339 194.8614 184.7188 173.3224 162.7367 153.7834 146.2111 139.496 133.2652 128.6272 126.8111 127.493 128.6687 128.1131 126.1366 123.8429 122.0037 120.0516 117.2633 113.4598 109.3945 105.4476 101.6663 97.701 93.10102 88.33934 84.25298 81.96005 81.43923 82.00688 83.00719 83.86771 84.63285 85.68787 86.73226 87.28362 87.07855 86.73186 86.86712 87.27155 88.10696 89.98747 92.76479 95.83055 98.24554 98.78033 97.04151 93.79498 90.05489 85.80957 81.51226 77.77409 74.81194 72.47728 70.58334 69.47616 73.58224 73.10155 71.06016 72.15598 68.68169 64.84932 64.22057 63.79003 63.34857 62.97395 62.70463 62.65778 63.144 64.35905 66.04545 67.93011 70.17855 72.88894 75.78984 78.85001 82.17874 85.84515 89.71069 93.62482 97.57732 102.2087 108.8129 118.8867 128.4959 133.6781 134.6877 136.2629 139.436 
206.2791 209.7746 212.6147 215.9433 220.466 227.9766 235.5131 243.0278 249.8262 255.559 259.5699 260.9697 259.6636 256.4639 252.5397 248.5984 245.254 242.9474 241.3244 239.5762 237.4462 234.9907 232.9182 231.6116 230.915 229.9586 228.3887 226.2784 224.3494 222.4388 220.1587 217.1101 212.7424 207.0266 200.1283 192.6122 184.9456 177.3223 170.0904 163.3282 156.9987 151.1355 145.5476 140.4246 135.655 131.7618 128.9032 126.1452 124.0543 122.7741 121.7362 120.3499 118.6788 117.2694 116.7136 117.6666 119.3187 119.6116 119.3592 118.955 118.3322 117.5676 116.7906 116.1391 115.464 114.7374 113.9263 113.0168 111.9538 110.7721 109.5812 108.8011 108.4542 108.1875 107.3493 105.8233 104.5662 104.6089 105.2513 105.0941 103.8405 102.2972 102.495 104.0269 105.9067 108.2176 111.2228 115.3654 120.2693 125.0378 129.944 136.221 143.5338 152.0155 161.4775 170.4798 177.9881 183.2764 186.1713 187.259 187.2233 186.9709 188.1637 191.9815 198.2437 205.2022 211.5135 215.5917 216.078 212.8571 207.3132 200.2275 191.3047 181.1546 170.4308 160.5182 152.0418 144.9964 139.1764 134.4397 131.7199 131.2615 132.1945 133.0721 132.5938 130.7981 128.3194 125.6262 123.0808 120.3544 116.9357 112.5514 107.5273 102.3765 97.28268 92.15125 87.81279 84.88709 83.45221 83.23505 84.19557 85.86316 87.45627 88.71373 89.64536 90.3371 90.71558 90.67916 90.55714 90.56762 90.6785 91.68597 94.39432 97.9305 101.5305 103.9543 103.18 99.68816 95.24329 91.07011 86.73298 82.5183 78.87469 75.88768 73.37556 71.19971 69.65888 69.27755 69.60931 68.02168 66.32739 64.76759 63.79819 63.38167 63.15328 62.82176 62.44969 62.1971 62.25074 62.8031 65.16066 65.63567 67.47175 69.93771 72.11866 74.96394 78.05737 81.45601 85.16583 89.06246 92.97913 97.02018 101.5405 107.4327 116.1845 124.2472 128.5044 130.0936 133.2575 137.0563 
205.1942 208.1896 211.8668 216.8675 222.7257 230.1847 236.4172 242.5296 248.5443 254.045 257.741 258.8572 257.6293 254.7607 250.7318 246.5552 243.3118 241.6216 240.9297 240.0644 238.6642 236.8169 235.4177 234.5609 233.7438 232.3011 230.1391 227.5359 224.9644 222.4753 219.8276 216.5014 211.6803 205.3085 197.9273 190.2504 182.8515 175.6012 168.9067 162.6123 156.4717 150.7101 145.5875 141.3778 137.6159 134.6196 132.3214 129.698 127.5129 125.9236 124.722 123.2442 121.5064 119.4941 118.0465 118.435 120.068 120.6137 120.3069 119.3757 118.3465 117.5636 116.9279 116.3436 115.6061 114.64 113.5217 112.3134 111.0218 109.6371 108.2746 107.1208 106.363 105.9822 105.3058 104.2962 103.212 102.6784 102.4609 102.2096 101.865 102.2454 103.8897 106.7192 110.2277 113.8421 116.9795 120.2736 125.0809 131.0842 137.4423 144.5603 152.5988 162.1317 173.0782 183.1792 190.4334 193.9159 194.9738 195.0845 195.1705 195.7974 198.3395 204.1844 211.5282 217.0281 219.9303 219.4148 216.4408 211.9206 206.0304 198.4347 189.515 179.493 169.6268 160.2067 151.9822 145.4213 140.6707 137.7025 136.2664 135.9212 136.4027 137.197 137.326 135.8614 132.911 129.4777 126.2803 123.0428 119.4824 114.9628 109.2342 102.9798 96.95615 91.89845 88.74962 87.35172 86.43054 85.83407 86.46063 88.00971 89.6518 91.16667 92.38174 93.06676 93.29568 93.35416 93.70164 93.76149 93.46831 94.57278 98.19699 102.3839 106.2822 108.52 106.1467 100.6485 95.05161 90.35528 85.81584 81.64813 78.26478 75.65333 73.5854 71.78248 70.2853 69.42203 68.75633 67.48363 65.58797 63.71515 62.66068 62.27707 62.17997 62.07563 61.91388 61.79958 62.00089 62.67796 66.04656 65.5137 67.12128 69.24551 71.87029 74.86758 78.0731 81.47159 85.18761 89.19819 93.22993 97.2803 101.461 106.1709 112.7701 118.8204 122.9835 126.4517 131.1666 135.5586 
202.6423 207.1109 213.213 220.8205 227.8296 234.6278 238.7037 242.1561 246.4789 251.048 254.1977 255.239 254.2757 251.9072 248.488 245.0222 242.5497 241.5649 241.5388 241.2418 240.1167 238.4118 236.9529 235.7305 234.1495 231.9498 229.0518 225.7668 222.5816 219.8165 217.2316 214.0485 209.3175 203.1469 196.0856 188.7535 182.0188 175.2431 168.9073 163.061 157.6471 152.9384 148.9208 145.3652 141.7683 138.7251 136.1258 133.1947 130.468 128.3669 126.7573 125.214 123.5616 121.2653 119.008 118.5376 120.025 120.5844 120.0628 118.6921 117.5226 117.0184 116.9605 116.9681 116.502 115.4483 114.0818 112.482 110.6805 108.9363 107.4101 106.0186 104.8676 104.3602 104.2528 104.3529 104.0471 103.4845 102.9122 102.7752 103.2664 104.3271 106.1988 109.8235 114.634 119.2393 122.3491 124.8393 128.7569 135.0852 143.6987 153.4911 163.2422 174.0289 185.4876 194.8635 200.0936 201.7451 201.9722 201.96 202.6363 204.3223 208.1511 215.1633 221.988 225.2088 224.8545 221.6353 217.2129 212.3488 206.119 198.1115 188.7066 178.5904 169.1717 160.6974 153.5599 148.2469 144.598 142.5246 141.3917 140.8012 141.31 142.2285 142.092 140.1703 136.6149 132.3896 128.3984 124.6298 120.7994 116.1202 110.1855 103.6954 97.72461 93.36468 91.15955 90.38776 89.45535 88.35992 88.11421 89.2031 90.85809 92.69559 94.30803 95.25376 95.39581 95.53133 96.02651 95.78239 95.11707 96.6487 101.1291 105.7105 108.8746 109.9119 106.3581 99.65286 93.10542 87.81651 83.39538 79.81997 77.10436 75.07653 73.49702 72.1069 70.93016 70.1593 69.26752 67.51192 65.22961 63.24596 62.29501 62.05346 62.09569 62.05457 61.95812 61.96069 62.35456 63.51271 68.30244 66.86526 67.86015 70.01848 72.56912 75.50819 78.63116 81.93479 85.6169 89.60057 93.56812 97.22198 100.7078 104.4154 109.4511 114.6453 119.6666 124.731 130.0041 135.7354 
200.5197 207.6513 216.3241 225.6595 232.9242 238.8547 240.8155 241.6323 243.9499 247.4893 249.9549 250.5723 249.6482 247.9876 245.8544 243.9864 242.7642 242.2952 242.202 241.5301 240.03 237.9175 235.7439 233.4229 230.6978 227.4372 223.537 219.7482 216.6513 214.5616 212.8519 210.3403 206.0854 200.3672 194.0164 187.97 182.5036 176.8979 171.5712 166.8831 162.8622 159.1532 155.3092 151.1658 146.5512 142.5406 139.1984 135.8248 132.7088 129.933 127.5529 125.5419 123.6552 121.4296 118.9536 117.6017 118.3678 118.8936 118.6802 118.0066 117.621 117.8111 118.4232 118.7402 118.2295 116.7682 114.8472 112.5979 110.2005 108.0561 106.4452 105.161 104.2135 104.2586 105.3529 106.5903 107.2377 107.2308 106.8593 106.3814 106.2816 106.9421 108.7726 112.566 117.5937 122.3911 125.9127 128.4286 131.6894 138.0543 149.0177 161.7161 173.998 185.7555 195.6956 202.4123 206.1093 207.928 208.1699 208.2342 209.2159 211.0941 214.8674 220.8888 226.1217 227.8118 227.0447 224.4066 219.8398 213.8079 206.3519 197.2333 187.0775 177.1986 168.6124 161.587 156.1162 152.1542 149.3451 147.5856 146.4059 145.5549 145.5714 145.9093 145.2 142.7133 138.6123 133.7668 129.3491 125.3285 120.6702 114.952 108.7318 103.1252 98.72005 95.65741 93.75329 92.66798 91.80103 90.96131 90.56544 90.98503 92.24344 94.05589 95.78607 96.9695 97.28592 97.51163 97.60458 96.76431 96.14829 97.93743 102.2216 106.1877 107.6643 106.4066 102.3893 96.56123 90.51839 85.41045 81.46324 78.50429 76.23599 74.51135 73.12115 71.92292 71.06992 70.61061 69.51029 67.53979 65.24123 63.56529 62.81425 62.60239 62.53508 62.40013 62.21173 62.30895 62.98103 64.85081 68.65076 67.23949 69.24907 71.47842 73.90408 76.61758 79.51624 82.61402 85.94595 89.42561 92.88159 96.04354 99.0866 102.4228 106.9873 112.2986 118.1956 123.9479 129.8374 137.187 
200.8339 209.6139 219.0169 227.9535 233.9875 238.3314 238.8283 238.295 239.0631 241.3122 243.1061 243.4025 242.8156 242.1659 241.815 241.7655 241.7773 241.4997 240.8525 239.5205 237.4517 234.6665 231.6805 228.5025 225.0583 221.2383 217.0406 213.6952 211.7681 211.1549 210.6307 208.6572 204.5298 199.3353 194.2589 190.1133 186.4965 182.4475 178.1401 173.9027 169.5168 164.974 160.2773 155.3196 150.0528 145.423 141.2492 137.0658 133.0219 129.3363 126.2534 124.0192 122.3495 120.4002 118.1499 116.424 116.5832 117.4719 118.1708 118.6235 118.8932 119.4596 120.2979 120.4732 119.2946 116.9727 114.2439 111.4602 109.0015 106.9405 105.3892 104.4956 104.4863 105.9942 108.416 110.2529 111.1707 111.5186 111.075 109.8057 108.9469 109.2475 110.6994 113.8942 118.9599 124.344 128.8296 132.5191 136.2542 142.3241 154.2488 169.0234 183.206 194.2565 201.9426 206.9622 210.7811 213.1556 213.533 213.5151 214.4394 216.3636 219.2571 222.8786 226.8711 230.0149 231.0838 229.2801 223.8873 215.7766 206.1148 195.5869 185.0777 175.7116 168.0317 162.4126 158.641 155.9887 153.6763 151.8598 150.5881 149.6382 148.9611 148.1862 146.6703 143.7191 139.4784 134.2155 128.9751 123.922 118.1672 111.6161 105.6749 101.5459 99.19436 97.54076 95.69331 94.25946 93.84859 93.99766 94.17551 94.06588 94.23251 95.46853 97.08764 98.35246 98.94288 98.93804 98.15453 96.70155 96.11286 97.53395 100.3228 102.3764 102.1786 99.69807 96.1058 92.10778 87.96647 84.07043 80.76019 78.15519 76.03506 74.3564 72.92094 71.68451 71.02373 70.65903 69.40895 67.48366 65.4818 64.14497 63.46909 63.09411 62.8162 62.58421 62.51756 62.81532 63.59301 64.84192 66.44686 68.42144 70.62702 72.9165 75.19921 77.49576 79.95385 82.59856 85.44196 88.36031 91.40833 94.33311 97.28362 100.5814 104.9871 110.7182 117.4034 123.6044 129.6593 137.0916 
200.7718 209.0247 216.6881 223.0306 227.0795 230.4892 231.1812 231.0143 231.4353 232.8868 234.4352 234.8224 234.7216 234.6185 235.1004 235.9483 236.4615 236.0935 234.8676 232.9214 230.389 227.2419 224.0253 220.6473 217.1248 213.5049 210.2776 208.1188 207.4372 207.5759 206.9863 204.8919 201.5166 198.2876 195.6228 193.6174 191.4002 187.8804 183.3871 178.3575 173.086 168.0286 163.0444 157.7561 152.1433 146.8531 141.4351 136.2372 131.5894 127.655 124.6493 122.7336 121.3638 119.549 117.5139 115.8925 115.7538 116.9142 118.4182 119.6845 120.3959 120.8312 121.2268 120.7079 118.5754 115.5068 112.4852 109.9261 108.0592 106.5906 105.5366 105.4184 106.5963 109.2704 112.0321 113.9843 115.1278 115.6497 114.7482 112.745 111.3492 111.3225 112.5403 115.6295 120.8717 127.01 132.4685 137.2795 141.9584 148.7175 160.5687 175.4378 189.1148 198.3235 204.3709 209.592 214.6003 217.5235 217.9963 217.9072 218.6958 220.1738 221.7952 223.93 227.8037 232.1788 233.7497 230.966 224.3112 215.3242 204.5527 193.4836 183.3109 174.862 168.3402 164.1632 161.6938 159.6044 157.5269 155.9227 155.0381 154.4258 153.6662 152.0929 149.6743 146.1932 141.2578 134.8862 128.1629 121.5667 114.8805 108.4505 103.2921 100.3606 99.52066 99.01015 97.67726 96.64124 97.24632 98.38284 98.91272 98.56866 98.05423 98.49319 99.4561 100.1898 100.306 99.65658 98.06699 95.96887 94.79791 95.1013 96.19852 96.72871 95.80829 93.75336 91.20898 88.63429 86.12892 83.71243 81.37142 79.25938 77.20746 75.27625 73.44707 71.85303 71.00706 70.63477 69.62784 68.06393 66.35303 65.13779 64.3456 63.69644 63.16819 62.80556 62.78787 63.23311 64.01976 65.21629 66.89047 69.07584 71.43139 73.64578 75.69756 77.64473 79.6912 81.95254 84.43743 87.07761 89.98274 92.84813 95.79101 99.1158 103.4776 109.4594 116.7283 123.4505 129.5415 136.3005 
196.7182 203.0965 208.081 211.5192 214.1514 218.0211 220.5959 222.1419 223.4917 225.2629 227.4879 228.7778 229.3366 229.4832 229.8624 230.4038 230.663 230.2771 228.9776 227.0587 224.6493 221.741 218.6418 215.5134 212.6042 210.1309 208.2568 207.2204 206.9131 206.6158 205.5095 204.0429 202.4456 201.1416 199.8022 197.9778 195.1677 191.1809 186.5499 181.4679 176.0855 170.496 164.595 158.4326 152.1778 146.2063 140.265 134.9651 130.4377 126.6263 123.8848 122.3012 121.2666 119.5938 117.7499 116.1749 115.9409 117.4524 119.6616 121.556 122.3733 122.1646 121.4846 120.0121 117.1742 114.02 111.4253 109.6937 108.7256 108.2067 108.1558 109.0346 110.9396 113.5842 116.1458 118.2776 119.576 119.8389 118.0039 115.0284 113.0876 113.2814 115.2672 118.9757 124.5473 131.1717 136.9477 142.0762 148.0258 156.4656 167.9196 180.1264 190.453 198.3175 205.1491 211.4816 217.0212 220.0619 220.8579 220.9204 221.0569 221.3112 222.3217 224.6554 228.0452 230.4528 229.8123 225.7843 219.4213 211.2067 201.2779 191.0695 182.1502 175.1231 170.1718 167.3659 165.6827 163.9388 162.077 160.8895 160.6264 160.5536 159.88 157.5919 154.1602 149.5916 143.3881 135.753 127.7042 119.9794 112.8905 107.218 103.1145 101.0404 100.8432 101.3437 101.2715 101.0533 102.0042 103.284 103.5757 102.8779 101.8893 101.5186 101.593 101.6235 101.0853 99.78584 97.85376 95.57694 93.75327 92.85383 92.68204 92.5593 91.85724 90.40826 88.50017 86.69881 85.24146 83.97107 82.91067 81.62488 79.52824 77.02299 74.68386 72.86999 71.98699 71.94831 71.45261 70.13197 68.42952 67.01871 65.7931 64.63438 63.63067 62.88047 62.62602 62.9707 63.79128 65.06476 66.83329 69.01686 71.35816 73.55653 75.64066 77.52849 79.38423 81.43482 83.73729 86.19832 88.90054 91.80071 94.83162 98.17683 102.4404 108.4431 116.2386 123.9159 130.6262 137.1043 
188.5004 193.4475 196.7407 198.8517 201.3154 205.9248 210.2275 213.67 216.7884 219.7643 222.7554 224.9928 226.1743 226.7252 227.0319 227.2293 227.195 226.9193 225.9339 224.3806 222.1303 219.2167 216.2052 213.4912 211.2288 209.5127 208.2447 207.367 206.7131 205.9675 205.08 204.3778 203.7451 202.8054 201.1093 198.8825 196.1574 192.8071 188.843 183.7247 177.6778 170.7664 163.4791 156.3573 149.8246 143.9419 138.264 133.6226 129.7075 126.426 124.1338 122.8816 121.9914 120.3098 118.3669 116.6823 116.559 118.3546 120.9172 123.0104 123.7749 123.1281 121.6006 119.4051 116.5373 114.0369 112.345 111.4548 111.0446 111.0681 111.7398 113.1352 114.896 117.1408 119.6586 121.9528 123.1809 122.9595 120.1853 116.4657 114.3982 114.8647 117.5818 122.4938 128.9801 135.7427 141.752 147.6499 155.081 164.881 175.3287 184.4398 192.8345 201.1212 208.4993 214.3494 219.2839 222.3312 223.639 223.526 222.2433 -9999 220.9501 222.7164 224.7102 224.9668 222.9491 219.0951 213.6239 206.7969 198.7411 189.9782 181.9779 176.0727 172.9773 171.9711 171.305 169.7861 168.0861 167.172 167.1818 166.9849 165.4536 162.4901 158.2736 152.3944 144.7753 135.9487 126.6957 118.3126 111.8548 107.9964 105.7998 104.2916 104.4051 105.5354 106.3173 106.3217 106.7132 107.2269 106.8371 105.5497 104.1599 103.3451 102.9327 102.6868 102.106 100.778 99.0348 97.04566 95.15651 93.4489 92.00047 91.05987 90.27776 89.32896 88.0337 86.72301 85.75394 85.19092 85.00563 84.11564 81.93509 79.33664 77.04594 75.42773 74.86565 75.27323 75.14423 73.63543 71.36669 69.15954 67.18885 65.3759 63.82231 62.67535 62.23526 62.5925 63.6063 65.04734 66.89668 69.03762 71.30099 73.48933 75.6275 77.56898 79.35294 81.18288 83.25763 85.54086 88.21526 91.1898 94.29962 97.5586 101.7459 107.79 116.2771 125.3796 133.0363 139.5099 
178.206 182.6941 186.0695 188.9887 192.2273 197.2551 202.269 207.2223 212.4936 217.4141 221.3649 224.0408 225.823 227.1474 228.0251 228.4452 228.4688 227.9616 226.9426 225.2749 222.9384 220.1412 217.2887 214.6617 212.3669 210.5829 209.2484 208.114 207.0444 206.1889 205.3277 204.4056 203.4442 202.2661 200.5389 198.3978 196.0392 192.9131 188.8814 183.1982 176.1935 168.4997 160.9721 154.1004 147.9778 142.5781 137.7837 134.0624 130.7388 127.6937 125.3814 123.9 122.8147 121.0136 118.8653 116.9813 116.562 118.178 120.7642 123.0627 124.172 123.83 122.2671 119.9625 117.3315 115.3241 114.3765 114.0462 113.9562 114.1449 114.8435 116.0223 117.4691 119.7857 122.4349 124.6323 125.2599 124.1915 121.2413 117.6341 115.7398 116.0678 119.4835 126.0782 133.866 141.2081 147.907 154.5947 162.3097 171.6745 180.9391 189.4278 198.1606 206.705 213.838 219.4743 223.9393 226.6076 227.4261 226.2284 223.1788 219.9034 218.3685 218.968 220.1932 220.2247 218.4263 214.9633 210.2753 204.4707 197.5504 190.0033 183.0631 178.1711 176.2084 176.1384 176.4023 176.1232 175.5173 174.8024 174.009 172.6241 170.1871 166.6442 161.1457 153.5194 144.4404 134.69 124.9685 116.9236 112.0303 110.0847 109.4274 108.8785 109.0777 109.9827 110.6806 110.3438 109.4914 108.7223 107.8239 106.4398 105.0447 104.1207 103.6681 103.5546 103.4377 102.5153 100.8758 98.89735 96.83171 94.54333 92.21178 90.55329 89.69208 89.20747 88.66718 87.96336 87.4491 87.35442 87.20926 85.98769 83.99693 82.0802 80.50862 79.49414 79.27094 79.59756 79.27737 77.20384 74.05208 70.83344 68.01562 65.66207 63.8452 62.65612 62.2379 62.73059 63.92164 65.43468 67.15392 69.08459 71.18147 73.29407 75.30173 77.24959 79.09593 80.88834 82.88528 85.18751 87.88031 90.88772 93.91225 97.06345 101.1498 107.4473 116.8723 127.3419 135.9409 142.5062 
167.4543 171.694 175.4156 179.0342 182.7245 187.7221 193.0028 199.4028 206.8523 213.6831 218.7566 222.068 224.2986 226.3573 228.172 229.4491 229.9713 229.5031 228.1312 226.4083 224.3893 222.3678 220.0798 217.6447 215.1746 213.0627 211.2202 209.6268 207.9617 206.097 204.2525 202.9264 201.7564 200.1828 198.1792 195.8905 193.5753 190.3796 186.0305 180.1113 173.1772 166.0954 159.1513 153.0059 147.6991 143.1797 139.1449 135.6163 132.0036 128.5519 125.7543 123.8868 122.6433 120.7858 118.574 116.5799 115.7894 117 119.4359 122.0876 123.9694 124.4585 123.4148 121.3318 118.8315 116.8081 115.932 115.7776 115.6722 115.6203 115.9187 116.7572 118.7049 122.1092 125.0154 126.5257 126.0746 124.3156 121.792 119.1668 117.6138 117.6362 121.2754 129.2706 138.2529 145.8265 152.4743 159.2677 167.3115 176.8227 186.4625 196.0086 205.8615 215.3869 223.5437 229.365 232.6342 233.1476 231.2299 227.5145 222.6069 217.8279 214.8794 214.4919 215.8292 217.0644 216.4849 213.2148 208.3383 202.8109 196.7153 190.3502 184.3506 179.7805 178.0125 178.8629 180.456 181.5696 181.8949 180.9862 178.7724 176.052 172.5989 167.3855 159.8128 150.7289 141.2756 131.821 122.9898 116.2878 112.7221 111.7835 111.7525 111.774 112.1101 112.7352 113.2021 112.6498 110.7719 108.88 107.6435 106.5313 105.4121 104.5893 104.2094 104.2238 104.3643 103.8208 102.2778 100.1903 97.93778 95.44798 92.84801 90.78792 89.76963 89.55662 89.64134 89.68394 89.74741 89.78384 89.22221 87.87049 86.35221 85.21188 84.37651 83.76826 83.51318 83.28024 82.27501 79.599 75.71655 71.5986 68.05055 65.39593 63.62282 62.57589 62.27193 62.81864 64.0078 65.49407 67.02828 68.72229 70.57762 72.46486 74.32026 76.18655 78.06599 80.04659 82.23989 84.68015 87.37091 90.23594 92.97175 95.92562 99.88371 106.276 116.4035 127.8363 137.3018 144.3005 
157.565 161.2543 164.906 168.7084 172.4776 177.3249 182.7859 189.7975 198.1003 205.7632 211.4752 215.3746 218.1968 220.9081 223.6652 226.0785 227.5848 227.6411 226.5265 225.4161 224.4081 223.5843 222.2229 220.1676 217.6145 215.0274 212.5463 210.0203 207.4955 205.1821 203.2724 201.92 200.4069 198.4977 196.2829 193.6508 190.8589 187.0794 182.2522 176.543 170.3842 164.2867 158.2854 153.1847 149.1207 145.3593 141.2574 137.1043 132.8041 128.9086 125.8612 123.9009 122.7976 121.0563 119.0057 117.0065 115.9356 116.5572 118.6478 121.6142 124.0675 125.0447 124.3487 122.3255 119.9266 117.8053 116.6172 116.0575 115.6495 115.3218 115.5889 116.9532 119.8737 123.9867 126.8373 127.6066 126.7938 125.4028 123.7361 121.8436 120.5662 120.6075 124.065 131.8794 140.786 147.9847 154.1638 161.6186 171.7219 183.4982 195.0409 205.9848 216.9458 227.5041 235.8737 240.1614 240.0884 236.0723 229.8129 223.2735 217.3578 212.7865 210.1702 210.3274 212.8842 215.3293 214.997 211.3616 205.7025 199.6126 193.7797 188.3053 183.4217 179.5264 178.121 179.6736 181.9844 183.5344 184.2063 183.4162 180.9297 177.3628 171.9745 164.3125 155.0833 145.7239 136.7746 128.5319 121.56 116.3748 113.3483 112.369 112.4365 112.732 113.3137 113.9676 114.5479 114.5258 112.9776 110.5357 108.4528 106.9499 105.8155 104.9917 104.4566 104.294 104.2492 103.8721 102.7377 100.8299 98.45168 95.96969 93.67804 91.95386 90.95195 90.58942 90.65715 91.17694 91.86086 92.02538 91.299 90.02701 88.69881 87.66019 86.68134 85.77155 85.07244 84.14984 82.62676 79.76978 75.6052 71.0345 67.25772 64.69071 64.74203 62.61796 61.94472 62.47325 63.60426 65.00735 66.4374 67.96664 69.59425 71.20924 72.83147 74.62222 76.54839 78.58148 80.79631 83.32011 86.1177 89.04249 91.83183 94.68201 98.20821 104.1515 114.1612 126.5153 137.5415 145.5007 
148.1152 151.2246 154.7069 158.2359 161.8696 166.7184 172.1775 178.6558 186.1475 193.2391 199.2296 203.6181 206.8754 209.7841 212.7764 215.6951 217.8257 218.6535 218.6384 219.0259 219.6422 220.0775 219.5426 217.9506 215.5726 212.892 210.4346 208.0572 205.6355 203.3074 201.2445 199.4427 197.7109 196.0644 194.1153 191.0582 187.1086 182.3153 177.3747 172.4605 167.5303 162.6248 157.8497 153.7531 150.2936 146.752 142.6893 138.5087 134.3662 130.6947 127.6931 125.4817 124.0646 122.1646 120.1262 118.2293 117.0685 117.322 118.8831 121.5374 123.8556 124.7087 123.9309 121.9776 119.8568 118.0386 116.8286 116.0322 115.3185 115.025 115.5132 117.3129 120.4394 124.6976 127.7986 128.5129 128.1291 127.5897 126.2987 124.5375 123.4121 123.4607 126.4116 133.124 141.5118 149.0373 156.0162 164.8812 177.2258 191.1937 204.6019 216.8235 227.8894 237.5427 243.3699 243.5588 238.1183 228.963 219.7082 212.329 207.4138 204.8536 204.4294 206.4784 210.0492 212.3883 211.2545 206.6741 200.4839 194.7346 190.1665 186.4555 183.1537 180.1103 178.4313 179.0624 180.803 182.5446 183.4385 182.9043 180.4398 175.6321 168.2974 159.222 149.7762 140.8507 133.0157 126.6084 121.7447 118.0095 115.1752 113.353 112.5496 112.7068 113.769 115.1312 116.1498 116.4411 115.6282 113.3776 110.4386 107.6879 105.524 104.1403 103.3635 102.9804 102.6757 102.1945 101.3312 100.0305 98.28928 96.3565 94.48443 93.06554 91.97816 91.3148 91.36708 92.27362 93.97694 93.23795 92.35538 91.01299 89.60831 87.92423 86.02097 84.32038 83.31022 82.52724 81.30521 78.62114 74.5351 70.1125 66.61692 68.31737 68.97338 66.12447 61.3605 61.58345 62.6938 64.08627 65.58539 67.20548 68.88657 70.49796 72.06845 73.75522 75.56292 77.47617 79.52798 81.9281 84.64067 87.53863 90.40742 93.09152 96.02788 101.1011 110.5246 123.8709 136.9123 146.1069 
140.0089 142.5816 145.7389 149.2083 152.9154 157.7674 163.0175 168.5264 174.362 180.3656 186.037 190.2327 192.8004 194.4814 196.1952 198.3815 200.6483 202.5858 204.5215 207.0417 209.5156 211.101 211.3824 210.6444 209.493 207.9242 206.0781 203.8847 201.3376 198.5055 195.6909 193.4498 192.129 191.256 189.78 186.8188 182.5291 177.0082 171.8837 167.6026 163.8598 160.102 156.2832 152.9576 150.3471 147.6704 144.4062 140.8989 137.3076 133.8517 130.582 127.8343 125.8254 123.7269 121.8707 120.2572 119.1527 119.0197 119.6235 121.082 122.4186 122.7592 121.9932 120.4656 118.97 117.9205 117.3579 116.8656 116.0509 115.7078 116.4819 118.3469 121.3009 125.4107 128.3876 128.945 128.8346 128.769 127.9429 126.9416 126.3707 126.6748 129.2484 135.5359 144.3622 152.7896 160.4928 170.2697 184.1009 200.0717 214.7874 226.422 234.878 239.8647 239.7158 233.8993 225.0207 214.8415 205.9222 199.7547 196.688 196.0486 196.9232 199.3297 202.4904 204.2579 202.9062 199.3935 195.5145 191.8025 188.6101 185.8396 183.4043 180.9761 179.0116 178.3692 178.8123 179.5677 179.6274 178.2062 174.7073 168.9723 161.7118 153.6871 145.7251 138.5493 132.3232 127.3801 123.3681 120.3114 117.8689 115.6419 113.8429 113.3766 114.3628 115.8637 116.6614 116.3943 115.3082 113.3659 110.3358 106.9106 103.8279 101.7242 100.4546 99.56921 98.89682 98.49178 98.11787 97.45947 96.29352 94.77772 93.29478 92.1488 91.22988 90.65442 90.95088 92.13439 93.16835 93.02743 91.80852 90.07587 88.18372 85.81461 83.45196 81.88175 81.15302 81.1432 80.4074 77.53417 73.41627 69.45 66.38993 69.63274 72.03001 70.26714 65.94288 61.41332 62.38776 63.60958 64.96069 66.61243 68.44309 70.25523 71.97209 73.61052 75.34189 77.19359 79.22717 81.40953 83.79347 86.32491 88.8597 91.2765 93.77692 97.98521 106.1899 119.5316 133.8873 144.144 
134.088 136.4769 139.345 142.6601 146.3692 151.3879 156.4403 161.3615 165.9349 170.0957 174.0153 176.8827 178.4279 179.2818 180.4083 182.3275 185.0144 188.1882 191.7003 195.2065 198.0009 199.672 200.6492 201.2913 201.5245 200.7709 199.1634 196.9212 194.0438 190.6817 187.5127 185.3112 184.7027 184.8222 184.3208 182.2447 178.6909 173.6101 168.5741 164.5472 161.6491 159.084 156.5804 154.3842 152.5812 150.5101 147.84 144.9573 141.8336 138.6981 135.5925 132.8533 130.7746 128.6024 126.5743 124.6005 122.8962 121.8157 121.0726 121.0678 121.3932 121.4879 121.1992 120.28 119.2595 118.6683 118.7504 118.8139 118.2031 117.7498 117.9823 119.1088 121.2575 124.4405 127.0132 127.8086 128.059 128.8827 129.971 130.9047 131.2865 131.5354 133.5419 139.6133 148.8617 157.8255 165.9062 176.0213 190.4241 206.6632 219.9556 228.2659 231.6321 230.3483 224.8815 216.9744 208.3001 199.3972 192.707 188.7604 187.0003 186.6401 187.0239 188.8813 192.0819 194.8624 195.81 195.2796 193.8824 191.7811 189.3431 186.5693 183.7316 180.8849 178.8303 177.9435 177.3551 176.17 174.0523 170.8507 166.4857 161.583 156.3558 150.9492 145.3671 139.8759 134.6761 129.8957 125.7859 122.8479 120.8443 119.0619 117.1245 115.493 115.002 115.1499 114.5971 113.0474 111.0233 108.7743 106.1276 103.2706 100.493 98.05006 96.24175 95.161 94.76514 94.95478 95.29412 95.29012 94.82907 94.11737 93.30364 92.60365 91.84391 91.29714 91.77139 93.15311 94.18848 93.79327 91.84563 89.15213 86.65337 84.55317 82.99231 82.10605 81.84068 81.93585 80.72634 77.49386 73.47433 69.92326 67.0859 65.73917 68.81007 69.47492 67.45126 62.30903 62.6132 63.46732 64.50684 65.92656 67.62545 69.4124 71.16966 72.87166 74.62952 76.48732 78.43233 80.36712 82.32101 84.3982 86.57546 88.85598 91.28098 94.8867 101.7315 113.6829 127.4951 137.4338 
130.9631 133.4852 135.977 138.9657 142.4472 147.219 151.9957 156.5339 160.3225 163.0343 165.0104 166.6357 168.1751 169.8262 171.9027 174.5909 178.0276 181.8615 185.3708 187.7146 188.8023 189.3941 190.6113 192.3593 193.4957 193.0865 191.5325 189.045 185.8776 182.4868 179.595 177.782 177.5891 178.0358 177.9011 176.4297 173.8835 170.1236 166.2797 163.2451 161.1647 159.4855 157.4638 155.2038 153.1521 151.1577 148.9063 146.7256 144.3945 142.0009 139.6393 137.4109 135.4574 132.9705 130.1368 127.2131 124.5934 122.682 121.1385 120.5092 120.6355 121.1075 121.599 121.5257 120.8504 120.3383 120.5268 120.5766 119.7553 118.5048 117.4698 117.4693 119.0265 122.1194 125.2495 127.0383 128.1357 130.2242 133.2971 136.0581 137.5726 137.8545 139.1855 144.7195 154.4004 164.0858 172.0563 181.1432 193.7745 206.6763 215.4799 218.8929 217.6968 213.4904 207.7085 201.5645 194.7727 187.884 182.9644 180.3299 179.2578 178.99 179.2503 180.9472 184.5127 188.586 191.7905 193.5435 193.5101 191.8903 188.9175 184.9021 180.5091 176.8079 174.8403 174.3771 173.5967 171.5165 168.1628 164.0511 160.409 157.0985 153.6397 149.9007 145.954 141.7957 137.4077 132.7148 128.2467 124.848 122.6665 120.7843 118.466 115.628 113.1452 111.1079 108.8556 106.305 103.885 101.9242 100.2256 98.95834 97.79552 96.45005 95.18484 94.49954 94.50838 94.98727 95.52312 95.73225 95.51127 95.00082 94.20975 93.23945 92.2778 91.70329 92.31277 93.65592 94.42337 93.80357 91.64126 88.7848 86.42288 84.92219 84.17194 83.98129 84.18698 84.02837 82.34312 79.22205 75.40712 71.68719 68.35727 65.61823 66.86597 69.26425 68.84468 64.66412 62.49049 63.09598 63.96458 65.21932 66.84126 68.58041 70.35643 72.13655 73.93343 75.76797 77.59612 79.37186 81.06772 82.84618 84.84424 87.1134 89.5662 92.65073 98.24972 108.0903 120.3983 129.9404 
129.6929 133.0044 135.4138 137.6125 140.2781 144.2412 148.3856 152.5542 155.8744 157.9318 159.0807 160.3475 162.3208 164.9634 168.1995 171.7238 175.374 178.8052 180.9613 181.2634 180.5678 180.3991 181.7009 183.6647 184.6203 183.9902 182.3033 180.0206 177.6353 175.3199 173.3793 172.2462 172.0169 171.9411 171.8327 171.3974 170.5785 168.7964 166.6049 164.5079 162.8447 161.1943 159.011 156.4893 154.2531 152.5936 151.077 149.7831 148.1893 146.3851 144.2419 141.8757 139.3836 136.2941 132.8107 129.3423 126.2574 123.9524 122.1608 121.1432 120.9713 121.5604 122.3992 122.7827 122.2387 121.2198 120.6099 119.8828 118.444 116.6363 115.2267 115.1372 117.094 120.8012 125.0017 128.1096 130.3362 133.2939 137.0734 140.5548 143.0392 144.0143 145.3093 149.8575 158.3922 167.2466 174.3067 181.0849 189.4966 197.0902 200.7603 200.28 197.494 193.8883 190.4109 187.1289 182.744 177.9768 174.6505 173.3951 173.8099 175.3392 177.19 179.3299 182.1391 185.5268 188.5176 189.9098 189.3142 187.058 183.2702 178.3638 172.8809 168.8526 167.2265 167.3695 167.1327 165.1204 162.0933 159.1098 156.9137 154.7355 152.0838 149.1653 146.3856 143.31 139.4807 134.771 129.7899 125.1252 121.6454 118.8041 115.7537 112.3685 109.2259 106.6784 104.5039 102.375 100.3781 98.98557 98.37151 98.28935 98.21775 97.62625 96.67262 95.82699 95.446 95.36927 95.35891 95.26233 94.93743 94.36447 93.5444 92.5345 91.5784 91.01518 91.42249 92.43493 92.95245 92.44971 90.99178 89.00786 87.2915 86.24641 85.8989 86.18851 86.7514 86.45704 84.55833 81.68328 78.04729 73.84071 69.75529 66.506 64.98266 68.45258 69.77063 67.51277 63.49819 62.88535 63.90547 65.23492 66.84357 68.49516 70.09422 71.74548 73.41467 75.25789 77.1873 79.14451 80.95605 82.70084 84.64111 86.76479 88.90339 91.10773 95.36118 103.658 115.4973 125.4779 
130.4002 134.2215 137.5204 139.5763 141.1704 143.888 146.8839 150.3342 153.259 155.294 156.8533 158.7178 161.389 164.8031 168.5188 172.1291 175.3963 177.966 178.8842 178.1058 176.7528 176.1381 176.7193 177.5359 177.2956 175.9908 174.4 172.8529 171.4876 169.9681 168.5186 167.5528 167.0622 166.7084 166.9002 167.5166 168.2163 167.7633 166.561 164.8743 163.1227 161.3085 159.1913 157.0057 155.2618 154.0137 152.9327 151.8802 150.3056 148.1419 145.6557 143.0901 140.6786 137.7987 134.6454 131.3811 128.2463 125.829 123.788 122.3244 121.6117 121.7763 122.4843 123.018 122.7376 121.5037 120.023 118.4851 116.9121 115.5099 114.7639 115.7153 118.948 124.0153 129.5411 133.8328 136.2705 138.66 141.8938 145.8884 149.5871 151.4788 152.3308 154.7348 160.0167 166.6369 172.0698 176.2643 180.8583 184.0588 184.4704 182.831 180.8446 179.3254 178.2905 177.1491 174.7244 172.0641 170.5508 170.642 172.2963 174.9009 177.2212 178.9656 180.5271 182.175 183.2791 182.8034 180.845 177.831 173.9251 169.1438 164.2455 160.8211 159.8565 160.4552 160.7393 159.6112 157.798 156.4071 155.5172 154.1124 151.7941 149.1207 146.5589 143.4509 139.2669 134.2613 128.7601 123.5188 119.0718 115.6367 112.164 108.8424 106.1685 104.3411 102.901 101.5607 100.2519 99.36203 99.064 99.08302 98.94714 98.34874 97.37044 96.42304 95.66042 94.99643 94.31279 93.72598 93.38906 93.14467 92.76324 92.06487 91.20546 90.65017 90.82704 91.54158 92.02692 91.81257 91.04405 90.16285 89.33545 88.68787 88.34952 88.39725 88.5768 88.25021 86.37695 83.26411 79.3035 74.46515 69.6254 65.9838 64.0746 68.53779 70.57719 70.0665 67.63061 64.22189 63.87261 65.37399 67.02186 68.73358 70.31932 71.90346 73.53208 75.35017 77.24315 79.13493 80.87585 82.52911 84.40054 86.45405 88.46056 90.27115 93.8834 101.4564 113.5019 124.2161 
132.3396 136.3226 140.2783 143.3855 145.0421 146.5511 147.8381 149.8427 152.1762 154.6447 157.2632 160.1839 163.2905 166.2879 169.1154 171.4997 173.6873 175.3088 175.7193 175.1647 174.1964 173.4067 172.8333 172.0308 170.5828 169.0912 168.1478 167.3367 166.3323 165.0343 163.8597 163.2198 163.1936 163.5277 164.2268 165.2008 166.192 166.12 165.0994 163.3711 161.5556 159.8772 158.3331 156.8869 155.6894 154.3593 152.5516 150.3739 147.7822 144.9212 141.9933 139.3288 136.9689 134.3318 131.6585 128.8635 126.109 123.8886 121.8832 120.2216 119.1141 118.9476 119.4605 119.9148 119.7651 119.0304 118.0161 116.6404 115.2136 114.2634 114.608 116.8785 121.2965 127.132 132.8774 137.1565 139.2874 141.2931 144.0131 147.9998 151.8063 153.6541 153.8495 154.5708 157.0263 161.0313 164.3481 166.3733 168.4176 169.7294 170.0701 169.6358 169.5365 169.8111 170.0736 169.7292 168.6363 167.2268 166.2442 166.4804 168.4266 171.3869 173.88 175.5568 177.0083 178.2502 178.7034 177.6374 175.2865 172.133 168.4169 164.1165 159.7423 156.2398 154.7337 154.9691 155.349 154.9994 153.953 153.5193 153.5873 152.9036 151.0236 148.3996 145.5791 142.2151 137.8865 133.0068 127.6898 122.4225 117.6435 113.6875 110.1589 107.332 105.3055 103.896 102.9442 102.4082 102.1531 101.9314 101.6727 101.2745 100.6014 99.53986 98.27682 97.01 95.97536 95.17412 94.53277 93.96622 93.49795 93.18131 92.89942 92.49445 91.89639 91.38912 91.45459 91.95303 92.3037 92.04176 91.3068 90.66265 90.19659 89.77246 89.28583 88.85239 88.37835 87.73106 85.94672 82.67677 78.65606 73.61923 68.59756 64.94141 65.99174 66.78606 68.95829 70.95007 70.41978 68.16213 64.87907 65.56069 67.33453 69.10361 70.70203 72.16705 73.67503 75.35428 77.1424 78.91808 80.61506 82.32177 84.1997 86.26093 88.27319 89.89717 92.98051 99.63112 111.405 123.7912 
133.4508 137.7391 142.3301 146.4399 149.2499 151.1252 151.2782 151.7896 153.2693 155.9666 159.7176 163.7121 166.6895 168.1501 168.8895 169.6369 170.8096 172.104 172.7738 172.5623 171.3396 169.7529 168.3887 167.2202 166.4295 166.0218 165.5683 164.7545 163.78 162.9693 162.5706 162.6388 163.2201 164.1009 165.3482 166.7188 167.6021 167.1607 165.8116 163.9378 162.4018 161.3399 160.401 158.8414 156.8438 154.3604 151.4704 148.4746 145.3301 141.9986 138.5438 135.3781 132.7169 130.2983 128.2192 126.2293 124.2777 122.6209 120.9775 119.2508 117.7631 116.9363 116.8992 117.2565 117.6254 117.9305 117.8378 117.1015 115.4796 114.4238 114.9932 117.6582 122.1052 127.5191 132.9417 137.4392 139.9915 142.1161 144.689 148.313 151.7234 153.1051 152.8201 152.5764 153.2974 155.1827 156.5198 157.1095 158.0595 159.1422 160.5194 161.8357 162.9379 163.708 163.7229 163.0139 162.1348 161.3551 161.3159 162.3966 164.8137 168.1671 171.1017 172.8792 174.2681 175.5837 176.4515 175.9185 173.9668 171.0585 167.2384 162.6647 158.1251 154.3518 152.5542 152.9971 153.8469 153.8207 153.1299 153.0749 153.4093 152.8588 151.0332 148.157 144.8002 141.149 136.9475 132.2646 127.0632 121.8354 117.2076 113.2816 109.9525 107.0077 104.6434 103.037 102.353 102.378 102.8527 103.1733 103.1119 102.598 101.6287 100.3937 99.17186 98.26624 97.84373 97.68866 97.36977 96.7002 95.98837 95.556 95.4321 95.3097 94.92636 94.45228 94.44666 94.87199 95.07275 94.32716 92.82462 91.53646 90.90808 90.63947 90.16203 89.35964 88.22186 87.0322 85.41902 82.24517 77.72647 72.40327 67.73947 64.55099 66.20115 68.08894 70.99847 74.08421 74.55602 73.03497 69.30583 66.07133 68.0186 69.74963 71.2874 72.72569 74.20963 75.83262 77.43961 78.94717 80.43501 82.01082 83.84309 85.97784 88.1599 89.67076 92.17507 97.40402 107.6971 120.3122 
132.6829 136.6649 141.8974 146.9217 150.8157 153.91 154.4053 154.2443 154.9887 157.7158 162.3454 166.9635 169.7516 170.2177 169.8246 169.5809 169.959 171.1006 171.9426 171.6021 169.8978 167.663 165.8874 165.3192 166.0177 166.7769 166.7188 166.2596 166.2593 166.8278 167.4633 167.9011 168.3587 169.3271 171.1638 172.9655 173.5196 172.3704 170.4329 168.4255 167.0891 165.8734 164.2115 162.1052 159.692 156.8488 153.4861 149.9216 146.0765 142.0728 138.1515 134.8001 132.0624 129.8239 128.2254 126.7338 124.9498 123.0255 120.822 118.5587 116.7306 115.7587 115.5586 115.8792 116.5165 117.2508 117.7037 117.0998 115.5321 114.4516 115.2412 118.4068 123.2456 128.7395 133.978 138.5042 141.4957 144.0085 146.8382 149.7489 151.7647 151.8088 150.6397 149.8511 149.7983 150.6604 150.7553 150.2707 150.2135 150.8868 152.621 154.7218 156.5147 157.526 157.4799 156.8719 156.3359 156.2837 157.0483 158.778 161.448 164.7748 167.5635 168.9601 169.9594 171.4133 172.7808 172.8282 171.2999 168.8011 165.2431 160.8165 156.6234 153.3847 151.8345 152.2313 152.8567 152.6533 152.2576 152.6046 152.9858 152.4132 150.4698 147.4475 144.0781 140.6117 136.6201 131.9778 126.9999 122.3963 118.343 114.7313 111.38 108.2517 105.8119 104.3823 103.9627 104.2481 104.789 105.2118 105.3061 104.8217 103.9218 103.0834 102.6616 102.5484 102.5507 102.4579 102.0537 101.251 100.4169 99.8737 99.61742 99.3935 99.01688 98.6699 98.7763 99.2063 99.23686 97.95002 95.23991 92.75089 91.67108 91.2236 90.46643 89.30848 87.73672 86.09804 84.58463 81.77502 77.18513 71.9973 67.84272 67.56216 68.24757 70.15154 74.02419 77.88406 79.50782 78.44121 74.0439 67.69137 68.44778 70.20026 71.82829 73.28114 74.72028 76.09268 77.48141 78.86584 80.37733 81.98122 83.78699 85.80946 87.97331 89.39511 91.42989 95.34818 103.1828 113.626 
131.2843 133.6393 138.2587 143.9789 148.727 152.696 154.119 154.4453 155.0372 157.9069 162.8906 167.4487 169.8471 170.2228 170.0169 169.9232 170.107 170.8639 171.5596 171.2787 169.9095 168.5157 167.5878 168.0059 169.7601 171.4283 172.1471 172.5371 173.4782 174.8649 176.1696 177.0046 177.3914 178.1856 180.0276 181.5922 181.2859 178.9669 175.5738 172.4409 170.7966 169.8433 168.7971 167.4846 165.5704 162.8056 159.1772 155.0003 150.395 145.7456 141.5101 138.0222 134.9534 132.5002 130.8205 129.3093 127.428 125.3682 122.9347 120.4971 118.3954 116.9487 115.9001 115.2435 115.354 116.0099 116.4706 116.2231 115.3502 114.8811 116.047 119.4562 124.3336 129.9346 135.1581 139.9445 143.745 146.9974 150.218 152.542 153.1433 151.7692 149.719 148.3878 147.5294 146.9879 145.5484 143.8409 142.6859 142.8133 144.8537 147.9695 150.8591 152.7199 153.4161 153.4733 153.4907 153.8879 154.8295 156.7834 159.783 163.0757 165.2938 166.067 166.4753 167.385 168.1169 168.0359 167.4052 166.089 163.6611 159.9695 156.4243 153.5875 152.0339 151.9223 151.8775 151.3455 151.2058 152.1862 153.05 153.01 151.5683 148.735 145.2298 141.4043 137.0321 132.1947 127.3184 122.9313 119.2066 115.859 112.8157 110.243 108.6637 108.0843 108.2453 108.6307 108.8382 108.7723 108.4767 108.0035 107.603 107.4097 107.5089 107.6468 107.5551 107.2877 106.8614 106.2487 105.5765 105.0701 104.8629 104.7458 104.4338 103.924 103.6105 103.4498 102.8686 101.1575 97.73092 94.09476 91.9445 90.78781 89.51025 87.9948 86.35853 84.93516 83.8177 81.48495 77.08398 72.22053 68.21738 69.91614 70.89271 71.88425 74.3563 78.18177 81.92856 82.47761 78.38579 72.04063 69.93278 71.64198 73.12527 74.3157 75.45311 76.63808 77.93402 79.32055 80.80506 82.31189 83.92319 85.73467 87.82448 89.27629 91.22231 94.44794 100.2481 107.8657 
130.1563 131.457 133.8006 138.4844 143.6388 148.3054 150.5753 151.8309 152.6694 155.2327 159.463 163.3526 165.857 167.1313 167.8227 168.2728 168.4589 169.0137 169.8381 170.3156 170.494 170.7678 171.1583 172.5713 175.5111 178.3783 180.1346 181.4188 182.6736 183.8807 185.0024 185.5621 185.6869 186.007 187.0387 187.5707 186.1028 182.8384 178.8616 175.74 174.5847 174.3244 174.0921 173.6937 172.5091 169.7617 165.8054 161.17 156.1007 151.2077 146.863 143.2121 139.8798 137.1641 135.2045 133.4066 131.3814 129.1614 126.4252 123.4251 120.6302 118.4639 116.7231 115.5005 115.0677 114.9621 115.1811 115.2813 114.9559 114.9919 116.349 119.8233 124.9436 131.23 137.1411 142.7155 147.8086 151.5771 154.1683 155.0377 153.8469 150.8652 146.9266 143.7434 141.6617 140.2666 138.8044 137.8736 137.5856 138.0395 139.8958 142.9993 146.3042 148.8224 150.3137 151.0873 151.5651 152.4169 153.6307 155.8042 158.9398 161.7057 163.1098 163.4606 163.4116 162.9966 162.1575 161.5527 161.8068 161.9352 161.0257 158.6201 155.9722 153.4674 151.6993 150.8705 150.128 149.3447 149.3212 150.6659 152.1735 152.9891 152.1731 149.3869 145.4085 140.8654 135.9391 130.8356 126.0534 122.2104 119.2302 116.637 114.3208 112.8827 112.4952 112.8164 113.3481 113.5035 113.2742 112.8099 112.299 111.8841 111.6115 111.5238 111.5348 111.4271 111.2543 111.0183 110.7294 110.4039 110.1824 110.2062 110.3425 110.1483 109.3405 108.0283 106.9018 105.95 104.7137 102.7489 99.49573 95.31033 91.63933 89.0084 87.04218 85.49918 84.44141 84.20768 84.04063 81.91718 77.51906 72.73729 68.89749 67.39197 69.7946 70.77924 72.46265 76.93777 81.73783 83.60823 80.81449 74.96728 71.09513 72.67204 74.10794 75.29894 76.41334 77.52575 78.76648 80.18078 81.73358 83.22725 84.73959 86.46376 88.59704 90.0145 91.82542 94.57398 99.13785 104.7612 
129.0815 130.1772 131.1529 133.5631 137.9072 143.1135 146.3822 148.29 149.3482 150.9437 153.5279 156.5081 159.2281 161.49 163.1688 164.2052 164.8577 165.5992 166.3981 167.4639 168.6275 169.9087 171.7184 174.9018 179.2357 183.0475 185.5692 187.8924 189.983 191.2202 191.8141 191.8449 191.462 190.9385 190.2316 188.9827 186.8378 184.2619 181.6764 179.6387 179.0139 179.2642 179.7476 179.9306 179.0614 176.4917 172.6761 168.2293 163.4391 158.7064 154.4611 151.0922 148.0683 145.4444 143.0757 140.4185 137.3403 134.0488 130.4057 126.607 123.0516 120.0952 117.863 116.4341 115.0995 114.0684 113.9326 114.1766 114.3921 114.9752 116.5432 120.0247 125.5687 132.7297 139.8178 146.6514 152.4057 155.426 156.1251 154.984 152.426 148.6063 143.875 139.8544 137.4838 136.6642 136.7046 137.6505 138.7565 139.3468 140.1196 141.7702 144.1531 146.3248 147.8036 148.8131 149.3056 150.3028 152.006 154.38 156.8251 158.6161 159.5791 160.2031 160.2234 159.4147 158.1886 157.5943 158.4825 159.6602 160.0613 159.2389 157.5529 155.2223 153.0813 151.545 150.4444 149.6156 149.3525 150.57 152.5289 153.7887 153.5366 150.9744 146.6184 141.154 135.4409 130.185 125.7826 122.5124 120.0156 118.0523 116.483 115.6097 115.526 115.809 115.9853 116.01 116.0331 116.0103 115.9079 115.5836 114.9808 114.3695 113.9004 113.3877 112.9912 112.695 112.5322 112.6096 112.977 113.4885 113.7572 113.3765 112.0829 110.1562 108.3831 106.7968 104.7905 101.9665 98.33051 93.99195 89.84744 86.71083 84.72624 83.64485 83.37789 84.20091 84.33992 82.12115 77.70804 72.99109 69.34845 67.23861 66.291 68.19781 70.91007 75.51682 80.53293 82.96637 81.0116 74.59961 72.03712 73.43395 74.77943 75.93373 77.08466 78.3371 79.73741 81.26095 82.90388 84.53934 86.19431 88.0087 90.23877 91.48895 92.85888 94.95735 98.49168 102.8001 
128.1036 129.0868 129.8485 131.0418 133.6758 138.5137 142.5695 145.3169 146.8037 147.893 149.4301 151.8344 154.4564 156.7037 158.2858 159.4875 160.768 162.2385 163.4647 164.6399 165.7326 167.2676 169.9745 174.1947 178.9238 182.9793 186.5432 190.3642 193.702 195.5451 195.8061 194.9275 193.4921 191.827 189.9128 187.9334 186.3243 185.1546 184.3037 183.7217 183.86 184.5774 185.4996 185.7652 184.9153 182.8291 179.6198 175.6891 171.4273 167.0199 162.6917 159.2038 155.9545 152.6507 149.0509 144.9025 140.5909 136.417 132.2288 128.0233 124.0844 120.7477 118.2627 116.3181 114.5987 113.6572 113.4397 113.7565 114.2115 114.9449 116.5385 119.8007 125.1536 132.3517 139.9269 147.087 152.7293 155.2189 154.6527 152.5834 150.0191 147.1515 143.6035 140.0109 137.8588 137.593 138.6265 140.9254 142.728 143.1154 142.8353 142.9818 143.9578 145.1593 146.0613 146.3908 146.348 147.1786 149.0205 150.7678 151.9651 152.9466 154.08 155.3422 156.0659 156.0625 155.7657 155.9854 157.3659 159.0574 160.0821 160.1924 159.0655 156.6619 154.0003 151.8739 150.3736 149.2373 148.7147 149.9197 152.4632 154.3799 154.6971 152.4164 147.5905 141.5067 135.6071 130.6803 126.9884 124.353 122.3224 120.7564 119.4151 118.4848 118.2066 118.2922 118.5611 119.1742 119.9995 120.535 120.5983 120.1854 119.2014 118.0414 117.1002 116.3005 115.7007 115.3341 115.3843 115.8716 116.6882 117.5179 117.9965 117.9886 116.9671 114.7287 111.9131 108.9333 105.6719 101.8405 97.53708 93.48161 90.40698 88.44717 87.32938 86.77763 86.75055 87.49385 87.36631 84.75776 80.06218 74.92165 70.99989 68.87669 68.11419 68.03262 72.79037 75.21382 76.69351 75.93004 72.3231 71.30972 72.35547 73.44278 74.62739 75.8652 77.21306 79.05544 80.06372 81.58678 83.28445 85.14986 87.16466 89.29027 91.69195 92.8801 93.95834 95.36449 97.88122 101.1194 
127.497 128.4505 129.2968 130.0598 131.5651 135.3259 139.5882 143.1553 145.7632 147.7614 149.484 151.254 153.0064 154.5884 155.8656 157.4272 159.5328 161.8608 163.575 164.3544 164.4908 165.2092 167.4148 171.0501 175.1733 179.5311 184.3797 189.5431 193.4984 195.325 194.7437 192.9924 191.0385 189.0285 187.4425 186.4261 186.2536 186.4973 186.9047 187.0987 187.3492 187.8232 188.6287 189.0148 188.663 187.4225 184.9172 181.3647 177.3662 172.8612 168.1353 164.0076 159.8511 155.6576 151.4168 146.9911 142.3365 137.5522 132.683 127.9606 123.9275 120.8146 118.2639 116.1866 115.0561 114.5205 114.3869 114.4256 114.4508 114.8062 116.2738 119.0728 123.3753 129.2319 136.0261 143.0102 148.6736 151.4107 151.152 150.1034 149.3589 148.5301 146.7701 143.9749 141.7528 140.7326 141.0428 143.6378 145.6686 145.6518 144.7094 144.0145 144.1733 144.5457 144.5627 143.7698 142.8451 143.0343 143.9786 145.0287 145.9113 147.1196 148.8747 150.8657 152.6077 153.7584 154.5019 155.2052 156.195 157.4044 158.4107 158.9866 158.2372 156.0366 153.0875 150.5549 148.9018 148.1642 148.4529 150.2578 153.183 155.112 154.9501 152.0505 146.6709 140.4786 134.9972 130.9273 128.2369 126.3293 124.7383 123.1939 121.9885 121.6108 121.786 122.0226 122.3281 122.9436 123.7689 124.3957 124.5235 123.9228 122.6225 121.249 120.1003 119.0143 118.1314 117.6376 117.8882 118.9915 120.7555 122.3574 123.2581 123.3851 122.3427 119.7447 116.036 111.9613 107.8078 103.453 99.0641 95.45917 93.27026 92.39903 92.55374 93.27842 93.8475 93.85233 93.01644 89.60461 83.93307 77.91256 73.28772 73.39363 70.46244 69.74361 70.14635 70.77835 70.26907 70.68349 71.28954 71.97433 72.75702 73.67491 74.80193 76.07226 81.40528 87.27384 84.83855 81.68915 83.55263 85.72401 88.00082 90.21695 92.63059 93.72174 94.48695 95.30716 96.99866 99.43133 
127.434 128.398 129.3001 129.9868 130.8071 133.3483 137.0448 141.0832 144.653 147.6814 150.0013 151.7908 153.1698 154.5607 156.0697 157.9794 160.2956 162.5152 163.7347 163.6983 162.8862 162.6194 163.5614 165.772 168.8791 173.0112 178.3554 183.7199 187.2201 188.5612 188.0528 186.4766 184.7286 183.2422 182.8073 183.3136 184.3385 185.0835 185.6006 185.9147 186.5683 188.0649 190.2718 192.0631 192.9474 192.5047 190.2224 186.3872 181.7735 176.8943 172.1155 167.9548 163.7249 159.4467 154.8587 150.0021 144.6239 139.0667 133.6918 128.8637 125.1233 122.0062 119.2279 117.3835 116.2663 115.4425 114.7681 113.9759 113.49 113.7065 115.1173 117.4762 120.7604 125.0931 130.4517 136.4037 141.9677 145.6288 146.6998 147.4364 148.6366 149.4544 148.8753 147.0296 144.6209 142.1325 140.5923 142.2452 143.8656 143.6561 142.7909 141.9686 141.983 142.2377 142.0343 141.091 140.3148 140.5357 141.4129 142.7856 144.2423 145.6757 147.2457 149.0847 150.9924 152.4083 152.9172 152.9706 153.1901 154.0152 155.2426 156.2613 156.028 154.4131 152.2531 150.4174 149.4079 149.452 150.6526 152.5724 154.3543 154.8294 153.2483 149.5015 144.0189 138.3896 133.7778 130.6156 128.9379 127.9183 126.8179 125.7604 125.5319 125.8819 126.2751 126.314 126.2222 126.5283 127.2474 127.9818 128.1361 127.3666 125.828 124.3007 122.951 121.6989 120.7591 120.5203 121.3446 123.2378 125.5537 127.3733 128.4146 128.5509 127.4003 124.7441 121.1503 117.2604 113.097 108.4683 103.752 100.1449 98.30708 98.25277 99.45406 101.4267 102.9757 102.6485 100.5652 95.45634 87.85654 80.64594 75.25097 72.20559 71.1925 71.10595 71.09995 71.08907 71.12845 71.33801 71.73665 72.33531 73.19001 74.1972 75.36884 76.54504 77.76924 80.5042 82.88831 82.48221 84.53648 86.86633 89.06165 91.00336 93.1291 93.99708 94.59097 95.18401 96.37038 98.09048 
127.9693 128.7953 129.5725 130.0493 130.3192 131.5674 134.0267 137.5797 141.4731 145.0097 147.7323 149.7836 151.3588 152.6921 154.3278 156.7668 159.5783 161.7329 162.3817 161.7478 160.7807 160.2976 160.5453 161.8076 164.0735 167.453 171.7477 176.0957 179.4105 181.2642 181.7847 181.1445 180.0627 179.4609 180.3792 182.2896 183.988 184.56 184.7079 185.4387 187.4275 190.746 194.397 196.8079 197.2955 195.9069 193.0956 189.6973 186.0242 181.7552 177.0327 172.6487 168.2 163.713 158.8729 153.9444 148.645 142.9711 137.4239 132.423 128.1394 124.1576 120.9884 118.7174 116.8402 114.9734 113.3468 112.1292 111.6349 112.0265 113.5054 116.0477 119.3401 123.2583 127.8799 132.9701 137.8542 141.8678 143.8392 145.3971 147.3226 148.6583 148.4523 147.2211 145.399 142.6485 139.839 140.1085 141.0011 140.9705 140.461 139.6728 139.7098 140.1788 140.3373 140.1156 140.122 140.8127 141.9316 143.3135 144.7908 146.2054 147.3901 148.6553 149.9327 150.6683 150.5518 150.1925 150.1684 150.7335 151.7916 152.8828 153.4596 153.1605 152.2029 150.9669 149.8988 149.7123 150.3504 151.1073 151.2362 150.1682 147.6761 143.729 138.9517 134.5374 131.2834 129.4509 128.5384 128.0387 127.6821 127.8511 128.576 129.3111 129.46 128.9098 128.3568 128.5632 129.5546 130.5665 130.627 129.4856 127.523 125.8167 124.599 123.842 123.5631 123.866 124.767 126.361 128.3306 130.237 131.8294 132.5823 131.9841 130.0571 127.1444 123.5195 119.232 114.5306 109.8903 106.2459 104.5011 104.8513 106.5229 108.7964 111.5901 111.5463 107.7344 99.89243 90.57469 82.82468 77.38416 74.21583 72.74544 72.16912 71.87194 71.69456 71.64128 71.81303 72.12255 72.71844 73.63675 74.64806 75.78024 76.94055 78.25684 79.79155 81.53755 83.49059 85.544 87.77509 89.90093 91.83057 93.94315 94.62344 94.96887 95.27165 95.91685 96.80401 
129.0839 129.5265 129.9527 130.105 130.0476 130.53 131.7995 134.4331 137.9443 141.5329 144.6644 147.1078 148.7225 149.8674 151.5061 154.1019 157.1893 159.8492 160.8268 160.1301 158.9621 158.3682 158.6471 159.8235 161.5439 163.5187 165.8448 168.5401 171.5532 174.1691 175.8366 176.2512 176.1051 176.4208 178.1047 180.506 182.4306 183.4421 184.4527 185.7952 187.5242 189.6529 192.0195 194.1021 195.4577 195.7778 194.8459 192.8132 189.5518 184.8397 179.523 174.7871 170.4099 166.4201 162.4123 158.3957 153.6246 147.818 141.8519 136.0829 130.4429 125.4487 121.373 118.0766 115.2319 112.8491 111.2861 110.333 110.0149 110.7233 112.5674 115.4223 118.9134 123.0536 127.671 132.3613 136.4915 139.777 141.5166 142.617 143.9952 144.9491 144.9817 144.8595 144.4632 142.925 139.75 138.3534 137.9377 137.6873 137.3072 136.7602 136.5328 136.643 136.5562 136.6124 137.3527 138.9629 141.0288 142.8902 144.3732 145.6238 146.5589 147.4458 148.3188 148.8709 149.0019 149.0645 149.21 149.5819 150.4772 151.7091 152.6624 152.898 152.446 151.3527 149.7379 148.4092 147.6799 147.0673 146.0065 144.3335 141.6306 137.7677 133.651 130.2372 128.1743 127.3455 127.1702 127.4077 127.9354 129.0069 130.1333 130.6811 130.2962 129.2943 128.6519 129.0281 130.2456 131.196 131.1043 130.0224 128.5424 127.315 126.4251 126.1571 126.4477 127.0954 127.7342 128.4629 129.8781 132.0752 134.4797 135.9445 136.0175 134.9733 132.6041 128.9714 124.6228 120.2305 116.1717 112.8322 111.078 111.5535 113.2051 115.4858 118.2321 116.8587 110.8368 101.2011 91.56827 84.03691 78.81395 75.52948 73.69791 72.7807 72.29803 72.01635 71.84401 71.91631 72.2859 73.06776 74.163 75.28591 76.49732 77.80892 79.33945 81.02839 82.76514 84.62234 86.63519 88.82312 91.0844 93.09396 95.10195 95.33524 95.16006 95.06196 95.22194 95.54028 
130.9678 130.9869 130.8438 130.6658 130.516 130.889 131.4282 132.8674 135.3939 138.7605 142.3237 145.1528 146.8567 147.8857 149.121 151.1714 154.0771 156.9265 158.5468 158.6596 157.8789 157.2013 157.558 158.9347 160.5485 161.686 162.4326 163.3893 165.3856 167.9524 169.945 170.8698 171.3577 172.424 174.4597 176.9406 179.046 180.3975 181.2569 181.7445 182.3174 183.6395 186.2683 189.6005 192.3128 193.2705 192.1805 189.6029 186.215 181.9429 177.6248 173.9384 170.8057 168.2965 165.7528 162.7868 158.3666 152.2875 145.5586 138.3111 131.3417 125.1312 119.9957 116.0792 113.1081 110.8664 109.4559 108.5114 108.3404 109.4997 111.9195 115.0963 118.8771 123.1782 127.7901 132.0333 135.4472 137.97 139.0433 139.0758 139.231 139.587 140.361 141.8247 142.9525 142.6154 139.7236 136.925 134.9295 133.9158 133.2299 132.3393 131.3309 130.5989 130.3557 130.9517 132.7149 135.537 138.4224 140.72 142.2736 143.5018 144.7766 146.0993 147.3382 148.3661 149.3222 150.1643 150.7978 151.5838 152.588 153.4344 153.8309 153.5941 152.8387 151.7001 149.8481 147.6183 145.4832 143.6515 141.7612 139.4533 136.3518 132.5643 128.9845 126.398 125.2949 125.4485 126.3378 127.2817 128.2539 129.439 130.371 130.6505 130.1198 129.0798 128.3594 128.8009 130.2967 131.6946 132.1567 131.5648 130.198 128.9419 128.2498 128.3975 128.9539 129.5153 129.9312 130.5993 132.2916 135.1576 138.108 140.0177 140.8425 140.4899 138.0229 133.7428 129.0977 125.0714 121.6621 118.7383 117.2187 117.7104 118.9854 120.879 121.9721 118.2047 110.5264 100.404 91.37354 84.53267 79.63264 76.33005 74.41499 73.42576 72.85467 72.56329 72.41579 72.56617 73.05131 73.79829 74.77959 75.90954 77.30896 78.94076 80.7239 82.57983 84.43707 86.2739 88.21376 90.25736 92.3187 94.13643 95.88905 95.6982 95.0259 94.43658 94.37816 94.68477 
133.4599 133.4362 132.957 132.4885 132.2705 132.6866 133.1212 133.5794 134.8255 137.2299 140.4936 143.5831 145.8436 147.4463 148.7641 150.1388 151.9397 154.0051 155.7096 156.4604 156.2751 155.7271 155.7071 156.6416 157.9559 158.9208 159.5281 160.0768 161.3461 163.3916 165.1364 166.3498 167.4224 168.8056 170.39 172.0686 173.5073 174.6006 175.4385 176.467 178.0061 180.332 183.3677 186.0509 187.285 186.9762 185.7061 183.8784 181.5873 178.3248 174.8715 172.029 170.2562 169.5034 168.4835 166.5068 162.2592 155.6436 147.6904 139.33 131.7357 125.2626 119.9678 115.7933 112.4216 109.974 108.4757 107.7131 108.1512 110.0263 112.854 116.1937 119.9986 123.9788 127.9335 131.4254 134.0329 135.7017 136.0505 135.0849 134.3211 134.3634 135.4908 137.5178 139.0778 139.0536 136.8505 133.93 131.2607 129.6633 128.5452 127.6167 126.7173 126.1502 126.2045 127.1596 128.933 131.5267 134.1527 136.4299 138.4698 140.4 142.2828 144.112 146.0565 148.2352 150.4906 152.1153 152.9522 153.7257 154.6858 155.1904 154.9195 153.9824 152.8738 151.6909 149.9709 147.5711 144.7304 141.7186 138.5685 135.3832 131.7933 128.0271 124.9859 123.5509 123.595 124.7363 126.1831 127.2537 128.0126 128.7012 129.1797 129.2186 128.7899 128.1872 128.0787 128.9281 130.6518 132.1818 132.6888 132.0782 130.5129 129.1223 128.5061 128.9335 129.8944 130.7736 131.6031 132.8711 135.1114 138.4339 141.8242 144.0574 144.8355 144.1254 141.3664 136.9063 132.3104 128.6364 125.8984 123.8457 122.7673 122.7532 122.9213 123.4893 122.0733 116.633 108.3105 98.63683 90.38245 84.19781 79.82364 76.9315 75.28846 74.45353 74.02295 73.80888 73.76663 73.93847 74.3885 75.12156 76.05483 77.22755 78.62495 80.27363 82.09795 84.0241 85.95951 87.7746 89.54111 91.30991 92.97939 94.35106 95.69083 95.1702 94.21208 93.42683 93.37875 93.90132 
135.8637 136.2934 136.2952 136.0888 135.7894 136.2015 136.4183 136.3562 136.4773 137.6389 140.1365 143.1996 145.9153 148.1215 149.8744 150.9319 151.5624 152.3173 153.3855 154.3345 154.6831 154.2443 153.7319 153.9116 154.9006 155.9204 156.7685 157.5872 158.7378 160.1882 161.3913 162.2963 162.8425 163.3745 164.0838 165.2027 166.9115 168.9831 171.1393 173.4258 175.6668 177.5832 179.2379 180.2978 180.5537 180.4261 180.0458 179.2709 177.8469 175.5072 173.1554 171.7657 171.3794 171.2514 169.9651 167.2156 162.2426 155.1181 147.1367 139.1671 132.0051 125.781 120.3359 115.5694 111.8991 109.4288 108.3482 108.38 109.4147 111.3749 114.0716 117.486 121.3269 124.9129 127.8741 130.2275 131.8342 132.5359 132.1356 130.6814 129.6235 129.5461 130.4417 131.9921 133.0975 133.3574 132.4188 130.9435 128.8893 127.0543 125.5192 124.8196 124.603 124.5733 124.6932 125.0482 125.9826 127.7266 130.0492 132.5921 135.1045 137.4472 139.468 141.484 144.2178 147.5989 150.5498 152.2701 153.1302 153.9316 154.9024 155.3681 155.0591 154.0138 152.9287 151.9412 150.4375 147.9662 144.6198 140.7027 136.6274 132.7369 129.0132 125.801 123.8512 123.3744 123.8596 124.9027 126.1772 127.1051 127.7146 127.9492 128.0803 128.173 128.2456 128.2464 128.5211 129.4141 130.9413 132.2428 132.4576 131.421 129.5046 127.9806 127.6312 128.5646 129.9524 131.2455 132.6656 134.6587 137.5191 140.8902 143.822 145.6103 146.0501 144.955 142.2192 138.1977 134.0646 130.791 128.4372 126.6101 125.3586 124.4502 123.4208 122.4234 119.3357 113.2259 105.0875 96.33407 89.05669 83.76346 80.25173 78.05902 76.7072 75.81656 75.20985 74.97357 75.2246 75.69945 76.31548 77.0414 77.90188 78.99127 80.3489 81.93775 83.68732 85.50545 87.39075 89.21293 90.82565 92.19601 93.17849 93.76393 94.5036 93.8543 92.93618 92.20123 92.08165 92.62628 
138.2948 139.2664 140.3924 141.1915 141.3194 141.5973 141.2255 140.5939 139.9593 140.1019 141.4818 143.8233 146.4124 148.7315 150.578 151.467 151.604 151.5662 151.9297 152.5879 153.1804 153.168 152.6941 152.281 152.4146 153.0221 153.7109 154.4674 155.2753 155.8808 156.3098 156.7126 157.1345 157.6188 158.6575 160.5917 163.2592 166.1993 168.643 170.647 172.1023 173.2448 174.3848 175.503 176.3402 177.0044 177.257 176.9932 176.154 174.4805 172.9305 172.2537 171.7919 170.8235 168.543 164.8549 159.4596 152.8709 145.9681 138.7322 131.7504 125.3463 119.3915 114.4906 110.9512 108.8944 108.3134 108.833 110.0331 111.8264 114.2717 117.484 121.0698 124.1696 126.3625 127.7946 128.4352 128.3575 127.7285 126.5307 125.7198 125.6833 126.1423 127.019 127.6998 128.7569 129.6864 129.6362 128.1892 126.2332 124.6667 124.2157 124.2349 124.2416 124.0934 124.0018 124.7882 126.4574 128.8386 131.2463 133.3429 135.1102 136.7267 138.5897 141.3895 145.1216 148.3238 150.1929 151.1594 152.0645 153.2431 154.0683 154.0833 153.3592 152.4601 151.6198 150.1702 147.5771 144.1472 140.1245 136.0833 132.3274 128.9041 126.3295 125.0134 124.7549 124.8167 125.1745 126.1885 127.2793 128.0614 128.2469 128.1769 128.2816 128.5746 128.7716 128.9843 129.5363 130.5494 131.2006 130.8272 129.5765 128.1317 127.1129 127.0724 127.9595 129.1902 130.5619 132.2318 134.539 137.7459 140.9405 143.3877 144.7565 144.7331 143.4402 140.969 137.6255 133.9018 130.206 127.2046 124.921 123.3939 122.11 120.5269 118.645 114.6459 108.6724 101.3162 93.91007 87.96889 83.77035 80.93202 79.06191 77.65315 76.58333 75.98995 76.08661 76.76266 77.62643 78.36096 79.05405 79.90281 80.87757 81.99806 83.28949 84.84003 86.57218 88.27052 89.73693 90.78299 91.4711 91.70554 91.7167 92.32235 91.95071 91.39114 90.91804 90.88776 91.40682 
141.0811 142.8627 144.8841 146.707 147.4782 147.6932 146.5697 145.1753 143.8866 143.22 143.6689 145.248 147.5837 149.7994 151.4154 152.2122 152.3395 152.1594 152.0816 152.2197 152.594 152.827 152.7056 152.0894 151.2426 150.5099 150.0638 149.7896 149.8819 149.9855 150.2874 150.9278 152.2437 154.1184 156.236 158.6882 161.05 163.0865 164.5417 165.8489 167.1024 168.477 170.097 172.1322 174.0665 175.5522 176.4075 176.4448 175.6652 173.8296 172.096 171.0011 169.8774 168.06 165.3264 161.4589 156.2815 150.3283 143.962 137.1238 130.1386 123.6186 117.7195 113.1868 109.9602 108.3041 107.9739 108.6507 110.0637 111.9886 114.29 117.0039 119.9287 122.4596 124.2698 125.2754 125.5234 125.2326 124.8232 124.2246 123.7536 123.781 124.0541 124.8324 125.8789 127.8649 129.8935 130.5092 129.2106 127.4312 125.8991 125.2703 124.8591 124.4038 123.8619 123.8622 125.0191 127.0563 129.2503 130.9128 132.0645 132.9572 134.0864 135.8313 138.634 142.4686 145.9232 148.215 149.6304 150.652 151.4245 151.8239 151.5502 150.7514 150.0023 149.447 148.2248 145.8408 142.7331 139.4074 136.1591 132.9563 129.8646 127.3984 126.198 126.0436 126.1565 126.5249 127.4419 128.4939 129.1118 129.08 128.9759 129.0987 129.3786 129.4984 129.3655 129.1793 129.1718 128.8632 128.1113 127.1659 126.3276 125.695 125.6015 126.1449 127.1031 128.3208 129.8279 132.0599 135.4033 138.8131 141.2964 142.4129 141.7084 139.99 137.6881 134.6486 130.8848 126.3626 122.3239 119.6916 118.6224 117.8043 116.2814 113.8602 109.4571 103.8326 97.50637 91.61267 87.0732 83.74258 81.22369 79.30653 77.96976 77.23765 77.1842 77.68021 78.53889 79.51694 80.37608 81.17942 82.03995 82.84116 83.60404 84.27345 85.10822 86.1826 87.32166 88.24531 88.73898 89.06882 89.46732 89.91551 91.01357 91.15465 91.04077 90.85554 90.87532 91.10191 
143.8187 146.221 148.6274 150.3634 151.0673 151.3209 149.9529 148.1334 146.7003 146.2157 147.0915 149.3214 152.1982 154.588 155.6225 155.8302 155.6454 155.2752 154.7976 154.1853 153.6864 153.2614 152.682 151.8111 150.4812 148.9429 147.3482 145.8533 144.8231 144.3672 144.7089 146.0194 148.2729 151.1099 153.9777 156.3438 157.8428 158.749 159.7137 161.0395 162.8524 165.045 167.7395 170.9044 173.8542 176.0839 177.1794 176.8109 175.4005 172.9021 170.7174 169.1286 167.4677 165.2814 162.4625 158.6182 153.4788 147.3315 140.9081 134.3959 128.0444 122.0546 116.5378 112.3254 109.5496 108.4196 108.5181 109.3458 110.8047 112.6703 114.6843 116.9096 119.2943 121.4265 123.097 124.2777 124.8931 124.8428 124.5726 124.2472 124.0101 124.2338 124.7345 125.5968 126.8725 129.2692 131.8591 132.9598 132.1638 130.6736 128.7548 127.277 125.9322 124.8605 123.9656 123.9366 125.0449 126.6544 127.9899 128.555 128.9611 129.8558 131.7592 134.5346 137.8735 141.3503 144.5554 147.1712 148.6899 149.048 148.5908 147.7922 146.8625 146.1526 145.8293 145.7437 144.968 142.9775 140.3259 137.793 135.3022 132.7623 130.3175 128.3957 127.748 128.1431 128.638 128.9468 129.1495 129.3631 129.4784 129.1906 128.8999 128.827 128.781 128.5591 128.0755 127.2793 126.5084 125.7234 125.1405 124.7573 124.4692 124.2313 124.0655 124.1919 124.6992 125.4516 126.4749 128.2838 131.5523 135.5537 138.5775 140.0542 139.1623 136.475 133.3455 130.0037 126.2214 121.7214 117.3085 114.2787 113.3434 112.7455 111.0428 108.2269 103.9408 99.01354 94.02937 89.74005 86.55302 83.93845 81.58949 79.67988 78.52818 78.1256 78.35674 79.03635 79.91384 80.8923 81.77628 82.48743 83.00701 83.27679 83.38167 83.42389 83.50679 83.84212 84.51029 85.33736 86.20467 87.11814 88.08339 89.05576 90.54628 90.85458 90.81974 90.71873 90.76292 90.74602 
145.1769 147.7741 149.9547 151.19 151.6369 152.2005 151.6036 150.3269 149.5015 149.9867 152.2893 156.115 160.2559 163.075 163.4037 162.2079 160.9885 159.8902 158.6773 156.9559 155.0394 153.202 151.5966 150.2333 148.8238 147.1963 145.3728 143.5223 141.8603 140.9641 141.0606 142.3244 144.6879 147.6492 150.4997 152.5676 153.861 154.6826 155.7699 157.7529 160.614 163.765 167.0062 170.2488 173.2829 175.7291 176.6339 175.4117 173.002 169.8369 167.3648 165.7361 164.1255 161.7853 158.4972 154.5656 149.553 143.7525 137.8487 131.9789 126.5022 121.1683 116.1597 112.2456 109.8591 109.0855 109.5438 110.4583 111.6261 113.1765 115.1158 117.2529 119.2452 120.7927 122.1437 123.4278 124.5702 125.0095 124.9689 124.8203 124.7875 125.3946 126.3104 127.2495 128.5122 130.9441 133.8125 134.9978 134.8191 134.0191 132.0193 129.7894 127.7826 126.1178 124.5351 123.7242 123.6795 123.9813 124.3714 124.9723 126.5322 129.0405 132.1892 135.7325 138.9102 141.514 143.7854 145.3699 145.8449 145.3058 144.2312 143.0972 142.3025 142.0044 142.0153 142.1596 141.7936 140.4755 138.5932 136.9375 135.487 134.1714 133.0578 131.9501 131.1227 130.8913 130.7114 130.261 129.8296 129.465 129.183 128.6808 128.1678 127.6791 127.0963 126.4882 125.8599 125.0749 124.3555 123.9196 123.8242 123.8769 123.7477 123.4534 123.0666 122.7717 122.7117 122.8203 123.0673 124.1526 127.17 131.6528 135.144 136.8159 135.8578 131.9662 127.3444 123.7437 120.5853 117.0743 113.5165 110.1706 108.1093 106.9092 105.1056 102.5811 98.85667 95.04624 91.65125 88.91126 86.75767 84.6117 82.37334 80.55624 79.52911 79.28033 79.50614 79.99171 80.46368 80.89162 81.2772 81.61416 81.80932 81.80164 81.74798 81.64553 81.60722 81.77154 82.38448 83.40757 84.71906 86.02087 87.21969 88.21648 89.65919 90.04454 90.10935 90.12878 90.19886 90.06856 
145.2353 147.8573 149.6743 150.6638 151.049 151.7349 151.9786 151.7028 151.9301 153.9209 158.0943 163.7728 169.1856 172.5354 172.9138 170.4719 167.4346 164.5328 161.9406 159.1155 156.0433 152.997 150.2416 147.9041 146.0649 144.5741 143.2317 142.068 140.9297 139.9631 139.5051 139.8938 141.3623 143.6975 146.3657 148.7599 150.3046 151.3892 152.7502 155.2004 158.8176 162.8537 166.548 169.6749 172.3553 174.295 174.2469 172.0336 168.9111 165.9821 164.4346 163.6252 162.2246 159.6257 156.108 152.1255 147.6037 142.501 137.1564 131.6221 126.4329 121.5391 117.0315 113.4702 111.3 110.6136 110.9833 111.5238 112.1256 113.2993 115.1759 117.3777 119.305 120.5459 121.4888 122.64 123.9041 124.4989 124.3629 124.1105 124.2966 125.4738 127.3362 128.967 130.2572 132.1054 134.5093 135.9036 136.4666 136.6299 134.9989 132.4181 129.8223 127.2124 124.1573 121.8012 120.7169 120.7481 121.5897 123.1672 125.489 128.6284 132.3548 135.8931 138.4706 140.1658 141.1837 141.6048 141.6139 141.3434 140.9441 140.5938 140.4247 140.3925 140.2909 140.2603 140.2966 140.0528 139.2174 138.2243 137.2804 136.5491 136.0863 135.1499 133.3473 131.7281 130.6174 129.9462 129.7644 129.5531 128.9039 127.966 126.9156 125.8761 124.965 124.3679 123.9074 123.7516 123.8012 123.8837 123.8652 123.666 123.2855 122.7539 122.1488 121.4972 120.9691 120.5423 120.2678 120.7073 123.0293 127.1529 130.6168 132.091 130.9923 126.8318 121.5817 117.8764 115.3379 112.9143 110.8661 108.4121 105.5391 103.1434 101.0933 98.62224 95.33271 92.58367 90.65974 88.87617 86.92519 84.63018 82.48393 80.98346 80.15337 79.80915 79.69675 79.73914 79.81358 80.01498 80.33034 80.62428 80.81373 80.80743 80.71966 80.52357 80.39725 80.51817 81.03424 81.87804 83.05255 84.3739 85.58511 86.54649 88.03993 88.65779 88.9354 89.01132 88.98025 88.72497 
144.1294 146.8246 148.9498 150.4304 150.8407 150.9694 151.537 152.7502 154.3497 157.0676 162.0635 168.9458 175.398 179.4068 179.9532 177.1669 172.7851 168.2585 164.2945 160.6696 156.8519 153.0471 149.5353 146.615 144.4262 142.7454 141.4388 140.4853 139.8258 139.0843 138.3136 138.1603 139.0747 141.2146 143.7249 146.229 148.0888 149.5421 151.1351 153.8981 158.0716 162.6494 166.7001 169.6845 171.305 171.4715 169.8705 167.1391 164.5493 162.574 161.992 161.9327 161.1107 159.2198 156.4376 152.7602 148.3843 143.4541 138.3026 132.8738 127.6953 122.8565 118.5812 115.1289 113.0076 112.0057 111.9635 112.4217 113.0043 113.9089 115.5554 117.7113 119.6443 120.8406 121.5382 122.4585 123.5172 124.0907 123.9288 123.6782 124.0049 125.8156 128.4797 130.6408 131.9488 133.233 135.1641 137.0246 137.961 138.4452 136.9435 134.1151 130.7918 127.1861 123.1741 120.2207 119.1441 119.5658 120.5352 122.0537 124.3328 127.4985 130.9614 133.6516 135.2495 136.1332 136.5977 136.993 137.4892 138.0758 138.6487 139.1572 139.7544 140.3676 140.7737 141.2012 141.9824 142.6486 142.4805 141.4768 140.2043 139.2412 138.6685 137.3155 134.6366 131.9631 130.3399 129.9102 129.9331 129.5293 128.2803 126.6568 125.14 123.9579 123.2033 122.838 122.9549 123.4817 124.2704 124.8995 125.1023 124.7543 123.9522 122.9251 121.7692 120.5845 119.6333 118.8833 118.4064 118.5206 119.8823 122.5945 125.1258 125.7961 124.2866 120.8756 116.4855 112.8987 110.5474 108.9629 108.158 107.044 104.7648 102.099 99.33331 96.30402 93.26926 91.13726 89.70629 88.00214 85.84691 83.60313 81.85063 80.87711 80.39005 79.99117 79.65444 80.37833 79.89854 79.60325 79.01773 78.9733 78.92466 78.73157 78.45494 78.32234 78.31423 78.41965 78.87478 79.69297 80.75886 81.91436 83.08391 84.12118 85.80919 86.71225 87.23205 87.36417 87.36758 87.22116 
142.7575 145.7535 148.6444 150.9555 151.6906 151.491 151.4557 152.9471 155.5374 158.5884 162.7768 168.8387 175.1214 179.5565 181.0266 179.3495 175.3135 170.1645 165.236 161.0834 157.2393 153.483 150.0196 146.9472 144.4713 142.4259 140.6739 139.3492 138.4543 137.7474 137.2671 137.4798 138.5191 140.209 142.2735 144.5222 146.7847 148.9499 151.3613 154.7286 159.1723 163.5265 166.6875 167.863 167.4462 166.2842 164.6976 162.8611 161.1817 159.9015 159.7771 160.2704 160.3676 159.6782 158.3032 155.6967 151.5 146.2754 140.7632 135.1163 129.595 124.5078 119.9415 116.1514 113.4557 112.0542 112.2026 113.1633 114.287 115.2944 116.6051 118.36 120.0556 121.2676 122.088 122.9026 123.8576 124.5711 124.896 125.1438 125.7157 127.4931 130.1817 132.3946 133.8121 135.0649 136.5207 138.2306 138.8486 138.6932 136.9357 133.9059 130.3716 126.7188 122.9335 120.1216 118.7859 118.785 119.4854 120.732 122.6788 125.0982 127.4347 129.1324 130.2324 130.9868 131.808 132.9365 134.2428 135.5297 136.6828 137.8535 139.441 141.2741 142.8304 144.001 145.2128 146.3318 146.4252 145.3379 143.4265 141.5016 140.0278 138.1309 135.3928 132.6297 130.7647 130.1396 129.7042 128.8728 127.3859 125.7297 124.2616 123.2231 122.4619 122.0599 122.3421 123.2815 124.6676 125.9215 126.6507 126.583 125.8219 124.5108 122.8728 121.0796 119.4596 118.2679 117.4677 117.0588 117.193 117.9034 118.55 118.2388 116.8548 114.432 111.411 108.6163 106.5884 105.5549 105.0863 104.3871 103.1562 101.2074 98.6954 95.33717 92.10322 90.00649 88.57193 86.84895 84.78882 82.95812 81.59305 80.66857 80.00254 79.4051 78.83021 78.35031 77.93894 78.47385 78.63604 79.48711 80.99429 80.47133 78.89433 76.04742 76.39718 76.83438 77.4669 78.33658 79.37167 80.4722 81.75525 82.9371 84.79699 85.96101 86.76127 86.98306 86.88116 86.4638 
141.7337 145.305 148.8816 151.8385 153.1576 153.5921 153.2761 153.6852 155.3023 157.8422 160.7969 164.5655 169.1955 173.8115 176.6418 176.7061 174.3121 170.0163 165.3916 161.5559 158.2999 155.0908 151.7953 148.5374 145.6812 143.2025 141.0449 139.1736 137.8657 137.2431 137.2572 137.518 137.7883 138.3827 139.8969 142.3344 145.2725 148.4786 152.1243 156.2129 160.1581 162.5783 163.1778 162.4428 161.402 160.5633 159.8371 158.8719 158.0522 157.3533 157.387 157.9911 158.588 159.0119 159.1026 157.8654 154.3181 148.8449 143.102 137.2502 131.328 125.5485 120.3207 116.0204 113.1564 111.894 112.2099 113.5846 115.1385 116.2501 117.31 118.839 120.607 122.1378 123.3577 124.3533 125.3472 126.4565 127.4531 128.1288 128.7413 130.084 132.3951 134.8557 136.8537 138.2221 138.9354 139.5533 139.1132 137.8936 135.1819 131.5056 127.8582 124.7551 121.7246 119.3487 118.035 117.7765 118.2328 119.1039 120.3077 121.7301 123.3029 124.8229 126.1335 127.1884 128.2324 129.5686 131.2133 133.1435 135.2947 137.6528 140.3197 142.9633 145.1795 147.1185 148.8606 150.1326 150.0359 148.3164 145.4882 142.655 140.3876 138.1131 135.7846 133.6835 132.0415 131.0508 130.0118 128.8549 127.3546 125.906 124.742 123.7941 122.8095 122.1066 122.2444 123.1882 124.7282 126.2876 127.2922 127.5137 126.9763 125.6562 123.7804 121.5772 119.2864 117.1982 115.4162 114.1007 113.3523 112.9357 112.547 111.8689 110.6158 108.7768 106.7403 104.9119 103.4739 102.585 102.1999 101.4916 100.4893 99.14524 97.19624 94.18439 91.31069 89.52391 88.27834 86.6555 84.61366 82.64865 81.03548 79.75473 78.76143 77.93251 77.23616 76.7055 76.32623 75.93893 75.37228 74.79054 76.44855 78.81889 80.06813 78.25816 76.14455 76.82132 77.66309 78.56207 79.58726 80.71432 81.97395 83.22274 85.09811 86.25922 86.9538 86.99323 86.54401 85.76821 
141.2701 145.3589 149.4039 152.8009 154.7063 156.1688 156.4239 155.8584 155.4548 155.7802 157.1338 159.6145 163.2885 167.8703 171.5772 173.0018 171.9825 169.1692 165.74 162.661 159.9745 157.2579 154.0965 150.704 147.6728 145.0595 142.6644 140.4413 138.7127 137.7051 137.2074 136.8623 136.6443 136.8602 137.8323 139.8846 143.1144 147.1007 151.461 155.3243 157.7901 158.5163 158.2435 157.7717 157.1681 156.471 156.0665 155.929 155.8671 155.6855 155.7209 156.004 156.6778 157.8389 158.7282 157.9632 154.8721 149.9555 144.8707 139.1695 132.801 126.131 120.1912 115.7265 112.8997 111.7627 112.1923 113.8116 115.7739 117.3087 118.5817 120.3374 122.6499 124.8783 126.5159 127.6775 128.7554 129.9117 130.9769 131.5989 132.1245 133.2433 135.306 137.9682 140.0262 140.8244 140.5892 139.7531 137.9795 135.7745 132.638 128.8075 125.154 122.3144 119.9049 118.2428 117.0954 116.6196 116.7737 117.2941 118.0673 119.0226 120.2979 121.7366 123.033 124.0785 125.1121 126.616 128.7285 131.4364 134.4234 137.524 140.6496 143.6129 146.379 149.207 151.782 153.2652 152.8605 150.628 147.3714 144.1733 141.4301 138.7018 136.3979 134.8113 133.5682 132.269 130.708 129.0852 127.3576 125.9599 124.9012 123.9436 122.9053 122.198 122.298 123.1866 124.5806 125.9333 126.7539 127.0012 126.6831 125.6558 123.9287 121.5729 118.715 115.5689 112.5829 110.3529 109.065 108.3886 108.0353 107.6378 106.736 105.2677 103.7552 102.4468 101.3245 100.5439 100.0592 99.23725 98.18434 97.13779 95.5896 93.05626 90.66981 89.1103 87.71291 85.90651 83.72617 81.59071 79.80038 78.37903 77.22916 76.33808 75.70985 75.35346 75.04705 74.7787 74.42271 74.09588 75.713 79.55013 80.66762 80.19131 77.18143 77.26924 78.14279 78.97623 79.81784 80.73936 81.86873 83.00162 84.92582 86.10226 86.57561 86.29778 85.60397 84.78471 
140.9047 145.3033 149.4071 152.7986 155.0373 157.3544 158.2788 157.5834 155.9591 154.4832 153.9482 155.1714 158.7495 163.9187 168.4127 170.6979 170.6298 169.1062 166.9777 164.5871 162.1018 159.5383 156.587 153.3744 150.4247 147.7697 145.1358 142.3889 139.7554 137.6044 136.3647 135.8229 135.7584 136.0294 136.9044 138.7515 141.6183 145.0728 148.3364 150.7892 152.7354 154.0528 154.8132 154.8238 154.4888 154.0359 153.8069 154.176 154.3947 154.3518 154.0904 153.6085 153.4244 154.2657 155.2579 154.8715 152.3661 148.2734 143.9682 138.863 132.7345 126.0868 120.2293 115.8095 113.082 112.0665 112.7722 114.7117 116.8935 118.7203 120.2981 122.4907 125.4203 128.2425 130.2186 131.5201 132.5491 133.3366 133.9041 134.0903 134.1411 134.832 136.5848 138.8471 140.2699 140.2409 139.1829 137.5227 135.4508 133.4283 130.7204 127.1914 123.8596 121.6074 119.848 118.5854 117.5348 116.8458 116.7029 117.1147 117.8973 118.8436 119.9682 121.3544 122.9117 124.3902 125.5057 126.5888 128.3476 131.1154 134.4409 137.9372 141.2986 144.5002 147.6673 151.0633 154.1118 155.7643 155.4016 153.451 150.306 147.057 143.899 140.6861 138.1796 136.5125 135.1379 133.3348 131.0421 128.5634 126.3481 124.8867 123.9835 123.3519 122.7632 122.4585 122.5761 123.1668 124.031 124.7824 125.1338 125.1253 124.7475 123.9482 122.5122 120.2144 117.1683 113.6069 109.9987 107.1122 105.3457 104.5321 104.2888 104.2821 104.0631 103.2552 102.0044 100.7381 99.58238 98.78532 98.22415 97.46055 96.66358 95.77982 94.22363 91.65982 89.37581 87.85835 86.40207 84.60701 82.5123 80.43682 78.62918 77.20133 76.12573 75.33958 74.72428 74.35666 74.13551 74.00626 73.80915 73.66304 78.32832 83.19486 82.57302 76.749 76.8639 77.7729 78.65995 79.45509 80.11475 80.7517 81.67093 82.75494 84.7981 86.08023 86.33275 85.76096 84.93798 84.1765 
139.7924 144.3106 148.2691 151.598 154.2749 157.058 158.4867 158.3342 156.9326 154.9993 153.4075 153.4717 156.4344 161.524 166.3113 169.1866 170.1111 169.9881 169.3832 168.1282 166.2315 163.6986 160.9516 157.9127 154.8158 151.5793 148.2145 144.7165 141.3548 138.5625 136.76 135.9777 135.8742 136.3107 137.2556 138.7196 140.3537 141.9139 143.7099 146.1925 148.9694 151.0756 152.5134 153.1647 153.2476 153.0868 152.7326 153.1126 153.5151 153.4088 152.896 152.1362 151.6012 151.6203 151.6332 150.6341 148.3255 145.0707 141.3345 136.8 131.4541 125.4966 120.1263 116.2176 114.0857 113.3486 114.153 116.131 118.4549 120.7073 122.9134 125.513 128.5365 131.1689 132.8397 133.8853 134.53 134.7721 134.5711 134.1968 133.7646 133.9135 135.1951 136.8985 137.6272 137.1748 136.1533 134.8553 133.3955 131.968 129.7776 127.0384 124.5554 122.7879 121.3565 120.3852 119.5816 118.9781 118.9624 119.7028 120.9673 122.264 123.4975 124.8944 126.6544 128.3674 129.4042 129.9572 130.9733 133.0879 136.1524 139.5982 142.9158 146.0307 149.1154 152.2968 155.2901 156.9266 156.5936 154.6706 151.6837 148.536 145.4859 142.4543 139.8354 137.6771 135.6306 133.1122 130.2872 127.3365 124.7696 123.03 122.1489 121.8637 121.7322 121.8255 121.9106 121.9528 122.0997 122.3303 122.4111 122.2725 121.8428 120.9999 119.4603 117.088 114.2457 111.1634 107.8734 104.8506 102.6507 101.4251 100.9794 100.971 101.0653 100.8914 100.2698 99.37038 98.52867 98.01439 97.78835 97.41477 97.00339 96.01556 93.83153 90.75061 88.23225 86.63132 85.31721 83.69633 81.67298 79.58684 77.75493 76.3428 75.29608 74.55067 74.09917 73.95034 73.8949 89.63487 78.56802 74.8336 79.27816 84.5764 83.23673 77.97647 77.60148 78.39079 79.16128 79.76984 80.32265 80.81857 81.64402 82.79984 85.26972 86.92051 87.34047 86.67138 85.49886 84.24355 
138.3897 142.9733 147.2136 150.9516 154.0538 157.117 158.801 159.332 158.8804 157.3981 155.2043 153.8834 155.2734 159.127 163.4468 166.6279 168.5561 170.0683 171.4097 172.1317 171.6472 169.639 166.5092 163.0541 159.463 155.6125 151.5359 147.3838 143.4204 140.093 137.6976 136.5463 136.388 136.8095 137.2469 137.4451 137.8216 138.8956 140.9443 143.707 146.5797 148.8582 150.7093 151.8 152.1572 151.8813 151.0704 150.5632 150.1006 149.7874 149.5959 149.2223 148.6782 147.793 146.4057 144.5539 142.5523 140.2775 137.2503 133.3764 128.9255 124.0155 119.6007 116.2785 114.3268 113.5391 114.3297 116.4813 119.1311 121.8933 124.7057 127.7146 130.7698 133.1061 134.4796 135.4081 136.0508 136.1178 135.5036 134.3658 132.9632 132.1457 132.7351 134.3454 135.6903 136.3126 136.4705 135.8101 134.6125 133.3408 131.419 129.0765 127.0668 125.4222 124.1393 123.3631 122.7517 122.2324 122.3673 123.4838 125.1296 126.735 128.2271 129.8362 131.7536 133.4513 134.3634 134.741 135.5354 137.1807 139.5121 142.1666 144.7951 147.3723 150.0222 152.5211 154.5304 155.312 154.5685 152.7733 150.3751 147.8065 145.3676 142.907 140.2986 137.5654 134.6105 131.4178 128.3992 125.5075 122.8543 120.6599 119.3034 118.8147 118.908 119.2299 119.5465 119.881 120.3695 121.0273 121.5768 121.7024 121.1089 119.6842 117.4935 114.9085 112.4743 110.1413 107.5708 104.8218 102.2812 100.3558 99.24238 98.97423 99.24556 99.69077 99.96626 99.87537 99.62474 99.42654 99.33347 98.85229 98.04903 96.36596 93.2576 89.67421 86.95085 85.2486 83.98324 82.51091 80.60716 78.60873 76.85361 75.54092 74.71536 74.32948 74.18764 74.17226 76.34344 96.27569 79.69501 78.00169 77.51134 80.49574 80.35266 79.82438 81.84086 79.31061 79.6769 80.30199 80.75272 81.16559 81.80161 83.05301 85.96124 87.94976 88.70202 88.2122 86.57852 84.59466 
137.4129 142.1317 146.8377 151.3647 154.9907 158.307 160.1696 161.2167 161.6436 160.9568 158.7667 156.1146 155.3063 157.0005 160.2937 163.6584 166.3916 169.0662 171.9102 174.3177 175.4428 174.4947 171.4144 167.318 162.9919 158.5377 153.9849 149.447 145.1274 141.6096 138.9964 137.4303 136.484 135.7979 135.2551 135.2944 136.237 138.0553 140.4917 143.2074 145.6919 147.5023 149.0747 150.0447 150.1346 149.3439 147.9379 146.6719 145.5629 145.2363 145.472 145.4055 144.7939 143.7492 142.7084 142.0134 141.1479 139.0841 136.0972 132.6056 128.8186 124.4378 120.1836 116.7605 114.6838 113.8155 114.5999 116.6882 119.4389 122.4624 125.7294 129.0901 132.2832 134.7471 136.356 137.2723 137.5253 137.0571 136.0244 134.3915 132.513 131.396 132.0214 134.2482 136.5119 138.0539 138.7394 138.273 136.8098 135.338 133.3659 130.9919 128.9478 127.31 126.1825 125.6785 125.2755 124.6773 124.4387 125.2657 126.9461 128.7892 130.5449 132.2528 133.9565 135.4377 136.4872 137.4824 138.6717 139.8813 140.8705 141.9413 143.4811 145.7288 148.3203 150.3049 151.1117 150.597 149.2378 147.8133 146.3998 144.8159 143.0243 141.0435 138.7449 135.9648 132.6189 129.1317 126.1343 123.6007 121.4202 119.42 117.8612 117.1723 117.5163 118.2543 118.9659 119.8773 120.9504 122.0241 122.7081 122.591 121.5822 119.8127 117.4561 114.994 112.9393 111.1597 109.102 106.4948 103.732 101.1707 99.50234 98.94249 99.19103 99.77266 100.3632 100.6862 100.7652 100.5272 99.93769 98.86501 97.54166 95.35092 91.88233 88.33884 85.75189 84.11394 82.95544 81.57132 79.70367 77.71968 76.16484 75.3066 74.92522 74.83935 74.77113 74.73535 75.33669 88.84174 86.85177 83.81023 78.55063 77.6241 79.37451 80.95418 85.00336 82.94773 80.25839 80.64027 80.87051 81.26101 82.0177 83.54498 86.63226 88.61862 89.50944 89.32607 87.57743 85.00557 
136.9904 141.8892 147.0553 152.3904 156.8583 160.8824 163.0621 164.4322 165.3344 165.2104 163.5077 160.5331 158.0114 157.3357 158.7795 161.2521 163.9552 167.035 170.67 174.2758 176.5372 176.6601 174.3064 170.2442 165.5971 160.747 155.9021 151.2361 146.8543 143.2533 140.258 137.6234 135.2691 133.7993 133.3966 134.0406 135.5424 137.7983 140.4347 143.0258 145.0927 146.468 147.2548 147.4282 146.8099 145.5508 143.7546 142.0922 140.737 140.0122 139.6252 138.8209 137.9909 138.185 139.568 140.9697 141.1421 139.4601 137.0051 134.0724 130.4781 126.0792 121.553 117.789 115.3854 114.2981 114.819 116.6827 119.5203 122.9733 126.7591 130.5384 133.8917 136.3676 138.0043 138.5893 138.0155 136.4874 134.7452 133.0287 131.8239 131.6487 133.0545 135.5264 138.0732 139.8103 140.6122 140.2726 138.7055 136.7563 134.2442 131.5883 129.5549 127.9834 126.8968 126.3814 125.7227 124.9154 124.5333 125.2387 126.7344 128.4505 130.1027 131.7058 133.4198 135.2234 136.8174 138.1844 139.0983 139.2546 138.9102 138.8787 139.5927 141.3163 143.7817 145.8762 146.5797 145.9383 144.8745 144.0871 143.3594 142.2126 140.599 138.7764 136.8344 134.3447 131.3169 128.0023 125.2621 123.2286 121.8015 120.4126 118.8853 117.867 117.7448 118.3279 119.2351 120.2829 121.4614 122.5457 123.0763 122.8286 121.876 120.2017 117.9753 115.7244 113.9922 112.7121 111.4175 109.3717 106.9032 104.4189 102.6155 101.7024 101.424 101.3985 101.5407 101.5771 101.299 100.3906 99.07213 97.57348 96.01108 93.77108 90.53961 87.49469 85.29386 83.8823 82.69199 81.1683 79.2916 77.60024 76.56685 76.09597 75.89201 75.7937 75.7189 75.67867 75.79729 82.53769 85.57925 86.01724 77.60115 77.93596 78.64889 79.27374 81.77319 83.82792 81.35727 80.80229 81.06624 81.4782 82.29732 83.87897 86.84566 88.7411 89.65901 89.56593 87.9455 85.17641 
137.1726 142.1437 147.6281 153.6079 158.9201 163.8836 166.7671 168.3872 169.349 169.368 168.0087 165.333 162.2049 159.7545 158.9002 159.6539 161.5081 164.4632 168.3933 172.6163 175.7355 176.7724 175.3372 171.9224 167.6885 163.0997 158.4845 154.0213 149.7053 145.3446 141.1817 137.5755 134.8895 133.3243 132.8008 133.1648 134.4806 136.5195 138.9047 140.91 142.2603 142.7952 142.834 142.3953 141.4472 140.2003 138.7911 137.4031 135.9439 134.4865 133.0317 131.8958 132.2358 134.6049 138.0788 140.6693 141.533 140.6463 138.8082 136.2191 132.4219 127.6924 122.7521 118.5519 115.7203 114.3219 114.8058 116.9608 120.2371 124.0696 127.8598 131.2931 134.2214 136.5033 138.0195 138.2026 136.7062 134.1813 132.1183 131.2339 131.4672 132.4558 134.3091 137.1117 140.234 142.1823 142.9838 142.6257 140.6858 137.8919 134.6568 131.7643 129.6969 128.0999 126.8372 126.0258 125.4072 125.0186 125.0168 125.4399 126.264 127.5013 129.164 131.1944 133.5786 135.9074 137.8346 138.8969 138.8722 138.2189 137.1758 136.1783 135.75 136.5955 138.6046 140.7102 141.6881 141.5351 141.049 140.8296 140.5452 139.686 138.308 136.9493 135.6859 134.059 131.7134 128.8477 126.2051 124.1905 122.9174 121.8593 120.6292 119.4891 118.9536 119.1227 119.6252 120.3729 121.3195 122.114 122.3608 122.1188 121.33 119.9313 118.1061 116.3189 114.995 114.1837 113.5118 112.6352 111.142 109.1105 106.8971 105.0958 103.6649 102.5695 101.9038 101.453 100.9555 99.85693 98.37449 96.99011 95.69901 93.72495 90.85353 88.23158 86.23119 84.74693 83.3901 81.85527 80.28703 79.0451 78.29451 77.92696 77.67554 77.48146 77.39191 77.42573 77.70612 78.15786 78.47511 78.79185 79.1066 79.39217 79.59486 79.73308 80.00954 80.53169 81.11063 81.56685 81.91946 82.24171 82.94484 84.28923 86.93396 88.54252 89.32352 89.12959 87.61385 85.07121 
137.9102 142.8837 148.4403 154.715 160.567 166.218 169.6311 171.3389 171.9066 171.5746 170.0762 167.5479 164.3257 160.908 158.2119 157.2066 158.1392 160.8404 164.8639 169.53 173.5904 175.808 175.565 172.9873 169.118 164.8416 160.495 155.9321 151.0408 146.0429 141.5016 137.94 135.3703 133.6186 132.522 132.2383 132.8119 133.9605 135.2115 135.9323 136.1503 136.1283 136.1586 136.0368 135.4462 134.6016 133.4922 132.1723 130.3421 128.8426 128.1068 128.2621 129.9667 133.254 137.3621 140.5923 142.1452 142.1221 140.7005 137.9291 133.6657 128.5752 123.5088 119.4041 116.6141 115.1649 115.4887 117.7051 121.1917 124.9394 128.1933 130.8451 133.0304 134.8777 135.8977 135.5658 133.8851 131.7162 130.215 130.0666 131.0755 132.9389 135.5008 138.5074 141.409 143.4067 144.5359 144.2766 141.918 138.437 134.6767 131.4884 129.2142 127.52 126.1567 125.2877 124.9578 125.0039 125.4183 125.9749 126.7314 128.0113 130.0537 132.569 135.0728 137.0217 138.2297 138.4344 137.3113 135.3883 133.5125 132.1088 131.1803 131.1523 132.5058 134.4587 135.6876 136.2874 136.839 137.4644 138.012 137.9071 137.263 136.5717 135.725 134.537 132.7294 130.4101 128.0078 125.9957 124.8106 124.0515 123.0579 121.8689 121.0162 120.6572 120.4651 120.3243 120.3196 120.4035 120.5301 120.6081 120.3171 119.5426 118.3403 116.9624 115.819 115.2431 114.8807 114.4379 113.6359 111.6796 108.7779 105.8313 103.2982 101.6714 101.1497 101.1146 101.1604 100.9913 100.3049 99.35147 98.02407 95.63144 92.50903 89.7288 87.75682 86.35944 85.14122 83.84142 82.51197 81.43938 80.69689 80.2144 79.9155 79.77003 79.87954 80.10137 80.4689 -9999 80.92818 80.85152 80.75826 80.55327 80.33467 80.33309 80.7602 81.49408 82.20864 82.64522 82.97659 83.33665 84.12048 85.29691 87.43427 88.62856 89.06621 88.64692 87.21259 84.96071 
138.3118 143.0694 148.3235 154.366 160.1417 165.921 169.5155 171.2016 171.3329 170.4298 168.5862 166.0252 162.9116 159.4438 155.9572 153.6745 153.479 155.5188 159.6873 165.1177 170.3446 173.8812 174.9898 173.7448 170.678 166.4869 161.6992 156.769 151.8417 147.0368 142.6475 139.1739 136.5479 134.5013 132.8194 131.6274 130.931 130.6582 130.5154 130.2779 130.1055 130.2302 130.6571 131.0731 130.8687 129.9784 128.8072 127.5962 126.4893 126.1903 126.863 128.0828 130.1618 133.3857 137.1179 140.2743 142.3162 142.6697 141.1313 138.09 133.8256 128.7744 123.9877 120.0738 117.5176 116.1498 116.247 117.9552 120.8259 123.941 126.63 128.6292 130.025 131.186 131.9276 131.9592 131.1709 129.9147 129.0475 129.3328 130.8655 133.2923 136.4517 139.8535 142.8591 145.3198 146.6997 146.0346 143.1737 139.2291 135.2843 132.1659 129.9661 128.2711 126.73 125.6618 125.2768 125.4665 126.1812 127.1352 128.2201 129.7897 132.0507 134.1977 136.0884 137.6736 138.3224 137.4669 135.3949 132.7824 130.4806 128.8507 127.6286 126.994 127.547 128.9722 130.4274 131.9144 133.6066 135.3224 136.6738 137.3493 137.2197 136.5879 135.5794 134.1851 132.544 130.6851 128.7748 127.1884 126.3485 125.8517 125.1425 124.331 123.6544 123.0654 122.2963 121.1791 120.08 119.4412 119.3653 119.4482 119.3565 119.0342 118.3746 117.3726 116.1244 115.0844 114.2305 113.2396 112.1978 110.3469 107.369 104.127 101.5607 100.4386 100.6659 101.5036 102.3607 103.1171 103.1067 102.1352 99.9939 96.66197 93.11241 90.41797 88.84079 87.90793 87.03085 85.98419 84.86948 83.83035 82.96252 82.34894 82.11962 82.22927 82.57636 82.92369 83.0853 83.07101 82.6918 82.11069 81.65688 81.51957 81.6319 81.92269 82.42751 83.1117 83.72929 84.1555 84.51479 85.0502 86.07108 87.28968 89.00092 89.47168 89.28097 88.41387 86.85132 84.84894 
137.8154 142.2115 147.0046 152.5095 157.9818 163.7785 167.7089 169.9111 170.4386 169.5577 167.5928 164.9847 161.917 158.4971 154.8441 151.8396 150.449 151.2462 154.8545 161.0247 167.5943 172.4232 174.788 174.5914 172.0706 167.825 162.7718 157.7479 153.127 148.8766 145.0461 141.8397 139.1797 136.6046 133.9531 131.434 129.2606 127.5639 126.3603 125.5623 125.2694 125.419 125.7672 125.962 125.6311 124.8807 124.43 124.3423 124.4468 125.274 126.8701 128.6159 130.9453 133.898 137.1307 140.1269 142.3917 143.0786 141.7597 138.8109 134.8306 130.1833 125.7676 122.1034 119.6082 118.023 117.3761 118.0145 119.6599 121.7748 123.7176 125.3347 126.8785 128.4165 129.6578 130.2394 130.0014 129.368 128.9936 129.5023 131.3039 134.2881 138.086 142.2536 146.0674 148.7346 149.3754 147.6956 144.1546 140.2376 136.821 134.2989 132.1707 130.4268 128.6272 127.3732 127.0081 127.4085 128.1089 128.67 129.4848 130.8857 132.5948 134.176 135.6959 136.7698 136.9219 135.9542 134.1669 131.7079 128.9962 126.7406 125.4031 124.9715 125.332 126.3111 127.7947 129.7986 131.9778 134.0918 135.8718 137.1099 137.5013 137.171 136.141 134.5395 132.6857 130.9936 129.644 128.6601 128.0431 127.3193 126.4578 125.4915 124.5728 123.6715 122.5135 121.0029 119.69 119.1073 119.0851 119.0364 118.7705 118.3374 117.6761 116.5011 114.7042 112.6806 110.6895 109.125 107.9811 107.0478 105.7406 103.9502 102.0051 101.0364 101.5667 103.1948 104.4529 105.1695 105.0179 103.407 100.402 96.63728 93.34548 91.24285 90.25175 89.7075 89.06864 88.10915 87.02183 86.02295 85.1798 84.62808 84.44761 84.58183 84.82515 84.85255 84.52819 83.99255 83.47009 83.17799 83.11978 83.20336 83.34074 83.59429 84.06361 84.71908 85.34618 85.84403 86.19572 86.68998 87.72766 88.87868 90.34145 90.29829 89.51904 88.23026 86.45561 84.55016 
136.8032 140.9922 145.4921 150.4536 155.637 161.5409 166.0591 169.0451 170.2411 169.781 168.1858 165.895 163.0872 159.724 155.9518 152.4313 150.0144 149.5331 152.1799 158.3517 165.6341 171.4479 174.4822 174.6687 172.4618 168.6252 163.982 159.2888 155.1444 151.6349 148.5237 145.4197 142.146 138.5977 134.7803 131.0707 127.8379 125.281 123.4721 122.3191 121.9198 121.8896 122.0441 122.1632 122.1527 122.2073 122.7207 123.4628 124.3046 125.809 128.0996 130.2693 132.6107 135.1409 137.8883 140.8825 143.4194 144.43 143.5255 140.7574 136.9138 132.6758 128.6463 125.1365 122.2957 119.9035 118.0277 117.4508 118.2109 120.0145 122.2081 124.5372 126.6952 128.4911 129.7 130.1334 129.6855 128.9952 128.752 129.5081 131.6794 135.1876 139.6351 144.3823 148.4152 150.9292 151.2974 149.2416 145.619 141.9577 139.0511 136.9232 134.8421 133.083 131.1805 130.1145 130.0166 130.3936 130.5302 130.422 130.5399 131.2271 132.3088 133.2525 133.9413 134.2399 133.9209 132.9568 131.5028 129.6603 127.4852 125.4247 124.1691 123.9689 124.5991 125.8625 127.5991 129.769 131.981 134.2253 136.379 138.0641 138.9214 138.7458 137.601 135.8404 134.0903 132.788 131.886 130.9208 129.8834 128.6436 127.192 125.6524 124.0985 122.6877 121.3409 120.1791 119.5587 119.5901 119.7482 119.5191 118.9207 117.9573 116.6434 114.9439 112.6797 109.86 106.7991 104.8368 104.3995 105.0235 106.1601 106.4634 105.0406 103.4876 103.274 104.5107 105.6047 106.1524 105.7596 103.6915 100.5979 97.29476 94.77285 93.35786 92.7746 92.31271 91.56374 90.46922 89.36074 88.34347 87.44196 86.66123 86.18346 85.90465 85.6798 85.40058 85.12277 85.00493 84.89312 84.74407 84.61469 84.57416 84.67135 84.91728 85.32668 85.8691 86.47388 87.0828 87.54112 87.89769 88.54416 89.27532 90.38612 90.10165 89.10887 87.60147 85.67789 83.76635 
135.7208 139.9861 144.4478 149.0512 153.8803 159.8983 165.074 168.9354 170.9128 171.0434 170.0561 168.2841 165.81 162.5541 158.7469 155.0137 152.0175 150.4771 151.8219 156.9378 163.7791 169.7955 173.4951 174.5535 173.0338 169.6529 165.5845 161.5258 157.8745 154.5176 151.0791 147.2963 143.3228 139.2314 135.0342 131.0897 127.6887 125.0034 123.084 121.8677 121.4171 121.2624 121.2547 121.4062 121.6852 121.9773 122.6432 123.5464 124.7671 126.777 129.5144 132.0187 134.4278 136.7396 139.2882 142.2992 144.8091 145.9132 145.2622 142.6818 138.8617 134.6355 130.6849 126.9496 123.3758 120.1184 117.4865 116.5536 117.7089 120.487 123.6967 126.2647 127.6873 128.2533 128.4841 128.5019 128.0049 127.4669 127.4652 128.8065 131.8613 135.9871 140.306 144.4606 148.2274 150.6362 151.0836 149.3351 146.2829 143.0661 140.3641 138.2864 136.5031 135.4061 134.053 133.485 133.5925 133.6608 133.2004 132.4864 131.7561 131.3016 131.2451 131.2462 131.0533 130.594 130.0562 129.4513 128.6908 127.7789 126.6759 125.3211 124.2435 124.1878 125.2464 126.9673 129.0686 131.5623 134.0451 136.6364 139.2489 141.1739 141.9413 141.5421 140.3328 138.6593 137.0192 135.7359 134.6883 133.5682 132.3631 130.7804 128.9113 127.1012 125.258 123.5075 121.8103 120.5146 119.805 119.5236 119.1728 118.4798 117.4639 116.1462 114.4535 112.3879 110.0064 107.2201 104.5389 103.1369 103.686 105.6532 108.0647 109.6975 109.5133 108.2532 107.1921 106.9208 107.0071 107.0389 106.218 104.1687 101.4806 98.77988 96.79906 95.72117 95.22245 94.71133 93.89581 92.84542 91.5915 90.24696 88.87097 87.60683 86.65993 86.17929 86.24461 86.51862 86.66919 86.64807 86.44282 86.1367 85.9257 85.94736 86.18798 86.42791 86.67741 87.01534 87.54722 88.36767 89.25274 89.73144 89.89827 89.81535 90.33547 89.85783 88.97789 87.60968 85.80045 83.83372 
134.8326 139.3255 143.9316 148.4802 153.107 159.3386 165.1767 169.9093 172.802 173.7707 173.1955 171.5345 169.0762 165.9568 162.4451 158.8244 155.5423 153.2746 153.3635 156.5316 161.9771 167.8929 172.5121 174.7132 174.012 171.1514 167.3909 163.3702 159.4133 155.3307 150.9332 146.3096 141.7899 137.5188 133.4648 129.7763 126.6088 124.1507 122.3365 121.0324 120.2661 119.896 119.7936 119.8149 119.9407 120.2167 120.8995 121.8486 122.8537 124.5799 126.9391 129.4159 132.117 134.7788 137.5683 140.6619 143.2558 144.7578 144.6368 142.6347 139.1577 134.9225 130.4847 126.0243 121.7185 118.1677 115.7031 115.3584 117.3413 120.7056 123.6386 125.2306 125.4523 125.1112 124.9829 125.1578 125.1094 124.8466 125.0562 127.0966 130.9995 135.339 139.0241 142.1098 144.9819 146.8641 147.3259 146.5212 144.8748 142.7243 140.4559 138.504 137.0962 136.5416 135.6434 135.1737 135.0124 134.5259 133.4677 132.0807 130.6201 129.5788 128.9907 128.406 127.7042 126.6548 125.7372 125.1225 124.7308 124.3278 123.9188 123.2159 122.437 122.4021 123.5038 125.6236 128.3893 131.6266 134.7639 137.7393 140.4427 142.3523 143.0994 142.7881 141.7009 139.978 138.0085 136.3843 135.3077 134.416 133.2794 131.6892 129.8972 128.0952 126.0514 123.6854 121.1244 119.1525 117.9859 117.1658 116.359 115.4583 114.4089 113.0747 111.2249 108.8458 106.7404 105.1594 104.3052 104.2586 105.4192 107.9104 110.7528 112.6853 113.4883 113.5369 112.729 111.5019 110.4717 109.5543 108.0424 105.8914 103.2327 100.534 98.50298 97.29832 96.6898 96.21438 95.42695 94.21249 92.63152 90.96356 89.44406 88.37428 87.89974 87.89207 88.19847 88.4798 88.54076 88.32858 87.91067 87.50751 87.3398 87.58514 88.01322 88.26648 88.39433 88.62493 89.09776 90.05943 91.17664 91.9331 91.89995 91.05327 90.65791 89.6185 88.53115 87.24496 85.76623 84.05116 
134.1926 138.9586 143.8141 148.4989 153.1567 159.4786 165.7818 171.0594 174.7694 176.6693 176.5469 174.7911 172.1564 169.1445 165.9821 162.5206 158.9622 155.9636 154.7623 156.0028 160.1474 166.0111 171.3487 174.3594 174.9569 173.4002 170.1846 166.0294 161.4313 156.3805 151.1607 146.0235 141.2378 136.9233 133.0447 129.6861 126.8395 124.465 122.382 120.7097 119.5908 119.1417 119.1579 119.4924 119.8332 120.158 120.6554 121.0858 121.7043 123.2864 125.5934 128.1788 131.1094 133.9796 136.6308 139.4105 141.9481 143.9449 144.7341 143.5361 140.2333 135.2736 129.6277 124.277 119.8464 116.7546 114.8008 114.638 116.3048 119.0867 121.3228 122.3865 122.4633 122.2239 122.6222 123.3902 124.0247 124.2014 124.734 126.8575 130.2886 133.5603 136.202 138.3753 140.5875 142.5703 144.1378 145.2647 145.5172 144.4132 142.1008 139.6892 138.1452 137.4878 136.4859 135.4857 134.3238 132.7153 130.8428 129.1421 127.9249 126.8809 125.8708 124.7476 123.5634 122.4044 121.4554 120.6904 120.0468 119.5314 119.3214 119.2523 119.2458 119.5988 120.6111 122.9297 126.3816 130.4227 134.2138 137.5927 140.4303 142.5014 143.6215 143.8753 143.2551 141.7318 139.4599 137.6476 136.7819 136.1962 135.2156 133.7222 131.7417 129.4473 126.7312 123.7368 120.6397 118.0649 116.4423 115.2654 114.0715 112.8276 111.4614 109.8495 107.9327 106.0873 105.1765 105.3638 106.3083 107.4882 108.7255 110.8013 113.4189 115.038 115.7024 116.4457 116.5481 115.7274 114.7374 113.4451 111.4831 108.8614 105.6243 102.4801 100.2144 98.77601 97.88404 97.06149 95.96951 94.5229 92.92676 91.63855 90.75577 90.24923 90.03739 90.04193 90.17535 90.20092 90.0244 89.61536 89.19243 88.99236 89.08379 89.4812 89.88413 90.05478 90.203 90.60709 91.27284 92.30782 93.51889 94.41975 94.36467 93.11011 91.77106 89.77792 88.22023 86.90145 85.61948 84.14543 
134.0353 138.6216 143.5823 148.3595 153.0141 159.0517 165.2695 170.9566 175.4434 178.349 179.1461 177.7447 175.0943 172.1906 169.258 165.9632 162.1344 158.5438 156.186 155.8417 158.5193 163.6339 168.8409 172.5734 174.8277 175.2804 173.3616 169.2973 164.0364 158.4371 152.8187 147.4548 142.5387 138.3269 134.5917 131.1326 127.8671 125.0223 122.6867 121.0245 119.9622 119.6355 119.9892 120.6862 121.2586 121.5101 121.9003 122.1797 122.8245 124.5386 126.9927 129.6895 132.6655 135.5319 138.0449 140.1666 141.8994 142.8919 142.7747 140.834 136.8524 131.5874 126.0099 121.3423 118.1209 116.1359 114.6844 114.2744 115.1371 117.1923 118.9684 120.026 120.451 120.7689 121.6693 122.998 124.3122 125.5437 126.9358 128.4165 129.796 131.0894 132.3316 133.7837 135.9277 138.8991 142.042 144.7083 146.1793 146.1471 144.5991 142.3348 140.3429 138.4494 135.7913 133.0752 130.7914 128.8013 127.3007 126.1642 125.3653 124.4733 123.3329 122.0304 120.8456 120.0589 119.3825 118.6788 117.9079 117.4771 117.7368 118.4343 119.175 119.9116 120.9316 122.8281 126.0606 130.1415 133.9516 137.2264 140.1377 142.7568 144.7458 145.5162 144.8393 143.0397 140.9479 139.3774 138.4763 137.6508 136.3969 134.6509 132.3873 129.7125 126.8536 123.8715 120.7846 118.1281 116.2121 114.6278 112.7935 110.6324 108.4807 106.8992 106.0029 105.717 106.1947 107.7443 110.0067 111.9464 112.9973 113.9174 114.8287 115.4477 116.3435 117.4782 118.3764 118.8842 118.7482 117.3938 114.8707 111.487 107.7185 104.3477 101.9524 100.2515 98.93468 97.78418 96.68781 95.51227 94.28727 93.26615 92.63504 92.30174 92.15874 92.05908 91.93592 91.82358 91.64769 91.36655 91.21576 91.24806 91.40575 91.61749 91.79008 91.89989 92.31443 93.27789 94.44856 95.81458 97.10526 97.81413 97.65263 96.28627 94.43752 91.49222 89.16593 87.5072 86.12828 84.64049 
134.2517 138.3969 143.0819 147.8029 152.282 157.6927 163.2065 168.7943 173.881 177.7922 179.9095 179.8454 177.9892 175.4933 172.835 169.713 165.8509 161.8448 158.6573 157.1544 158.0888 161.5921 166.6113 171.3101 174.6618 176.465 175.7771 172.2494 167.0419 161.4101 155.8228 150.3658 144.9076 139.6325 134.6657 130.2155 126.4124 123.4042 121.1669 119.7283 118.8538 118.3753 118.3617 118.6723 119.0362 119.4243 120.3718 121.1702 122.2915 124.2155 126.6227 129.0906 131.6268 134.2462 136.8645 138.6725 139.1027 138.104 136.0965 133.1366 129.1578 124.6579 120.2314 116.703 114.4298 113.1281 112.2388 111.9588 112.6179 114.3108 115.8017 116.8334 117.5275 118.3365 119.5837 121.3366 123.2883 124.9068 125.7853 125.8294 125.4953 125.4861 126.3858 128.5563 132.0172 136.3083 140.4463 143.6702 145.5137 145.928 144.7374 142.2224 139.069 135.7356 132.073 128.9484 126.7442 125.1254 123.8921 123.0315 122.435 121.7977 120.8356 119.6737 118.6825 118.2474 118.1096 118.1623 118.1796 118.2905 118.8199 119.8745 120.8159 121.5627 122.2362 123.2047 125.1445 128.1967 131.675 135.2864 138.888 141.9655 144.0642 144.727 144.1917 143.106 141.7019 140.4055 139.1807 138.0639 136.7858 135.1828 133.1237 130.6393 127.9746 125.0722 122.1006 119.5036 117.2773 115.0771 112.5416 109.8995 107.8569 107.0661 107.2447 108.0293 109.4539 111.8584 114.6892 116.7988 117.7054 117.4577 116.7037 116.7235 118.0799 119.478 120.5957 121.534 121.5107 119.7017 116.3939 112.4324 108.5489 105.3711 103.1003 101.6359 100.6357 99.76965 98.80899 97.62043 96.39733 95.47047 94.9733 94.69478 94.49516 94.36118 94.17609 94.00863 93.90602 93.85828 93.91861 94.07603 94.20476 94.25687 94.37901 94.58056 95.27706 96.73157 98.6505 100.4775 101.6909 101.8656 101.273 99.85591 97.86356 94.35282 91.11617 88.64435 86.71187 84.87117 
135.0446 138.8252 142.9249 147.3619 151.6049 156.3139 160.9393 165.9374 171.3323 176.1355 179.4392 180.7352 180.136 178.428 176.3353 173.691 170.1417 165.9438 162.1635 159.7164 159.2379 161.612 166.5128 171.8569 175.6264 177.3785 177.1914 174.8333 170.7047 165.668 160.3132 154.7045 148.7395 142.7946 137.2301 132.3112 128.2294 125.0069 122.6013 120.8284 119.3362 118.2244 117.6162 117.5365 117.9434 118.6715 120.1896 121.4242 122.925 125.1214 127.6694 130.1777 132.6974 135.0938 137.1876 137.9897 136.8458 134.2143 131.1082 128.0247 124.5742 120.7611 117.0781 113.9369 111.7778 110.5599 109.9651 109.8802 110.5257 111.8239 112.7714 113.4053 114.2473 115.5842 117.651 120.3291 122.7046 123.718 123.7975 123.6978 123.5875 123.6443 124.5048 126.9934 130.9727 135.5802 139.6699 142.7711 144.3688 144.0896 141.8166 138.3113 134.7262 131.6851 128.9057 126.5584 124.6108 123.0015 121.798 121.0137 120.7081 120.3552 119.3864 117.8516 116.413 115.7092 115.6404 115.9292 116.2296 116.3659 116.6374 117.2927 117.8037 118.062 118.2817 118.7883 120.3103 123.2117 127.142 131.5224 135.6178 138.6008 140.3287 140.8959 140.7553 140.2114 139.3009 138.3506 137.3464 136.5268 135.7447 134.6956 133.1388 130.9971 128.4253 125.4319 122.4436 119.6352 116.8351 114.0336 111.7371 110.5797 110.3305 110.4038 110.5101 111.1069 112.7482 115.5049 118.3685 120.0023 120.2902 119.7539 119.4159 119.6867 120.4054 121.1195 121.8169 122.0648 120.9629 118.0103 113.99 110.1259 106.942 104.7325 103.3662 102.6958 102.2393 101.6619 100.8693 99.83654 98.83376 98.16652 97.82837 97.60217 97.10008 96.75652 96.60341 96.49194 96.45151 96.39557 96.3338 96.34912 96.47153 96.61119 96.84425 97.16396 98.06503 100.0761 102.7436 104.8444 105.6969 105.3417 104.2415 102.4857 100.4158 96.50066 92.56524 89.20777 86.56963 84.18439 
136.3376 140.2234 143.8285 147.8589 152.0423 156.6854 160.7727 165.2136 170.3536 175.6046 179.6657 181.8422 182.166 181.243 179.6706 177.3955 174.2475 170.2536 166.2474 163.0625 161.7883 163.4059 167.474 171.8705 174.9324 176.5079 177.1394 176.7342 174.4923 170.5926 165.6259 160.0879 154.1952 148.2604 142.5429 137.2776 132.6531 128.8192 125.5521 122.6876 120.1283 118.0878 116.8406 116.4258 116.7624 117.7556 119.912 121.8008 124.0103 126.5759 129.2422 131.4734 133.5146 135.3294 136.5606 136.4175 134.6773 132.3243 129.6431 126.3158 122.4012 118.5049 115.2366 112.3456 109.9803 108.2604 107.1958 106.7589 107.1322 108.1141 108.8297 109.4553 110.695 112.9046 116.1897 119.393 121.2442 121.9691 122.5902 123.4553 124.2541 124.6914 125.1037 126.6565 129.6503 133.4336 136.7618 138.8579 139.3342 137.8436 135.1178 131.8429 128.9889 126.9816 125.2091 123.7252 122.5278 121.6118 120.9524 120.4479 120.0918 119.6855 118.9062 117.7653 116.5735 115.8407 115.6607 115.8785 116.1449 116.2293 116.0692 116.051 115.9086 115.7153 115.7376 116.2838 118.1288 121.8045 126.5948 131.3214 134.8497 136.8933 137.851 138.1209 138.1579 138.0772 137.9546 137.812 137.5576 137.0739 136.1569 134.7377 132.8667 130.5053 127.5614 124.1147 120.8026 117.6301 114.4715 111.858 110.8285 111.6183 113.2661 114.3893 114.5995 114.7418 116.0193 118.3788 120.4499 121.1756 120.8802 120.9688 121.9475 122.8149 123.0316 122.8561 122.269 120.8063 118.1998 114.5383 110.6573 107.6318 105.6779 104.6033 103.9789 103.7377 103.7353 103.636 103.3877 102.8707 102.2373 101.6631 101.2036 -9999 100.1607 99.37233 99.01765 98.79587 98.50131 98.12302 97.69528 97.50433 97.4891 97.59574 97.90183 98.50372 100.1562 103.2183 106.4602 108.5132 109.1256 108.5145 107.1356 104.995 102.6359 98.38322 93.89163 90.01855 86.97279 84.16599 
138.2542 142.3812 145.7673 149.4254 153.6656 158.7173 163.091 167.273 171.9049 177.0967 181.5931 184.2394 184.8769 183.9377 182.3366 180.502 178.057 174.5325 170.3276 166.4201 164.2516 164.7502 167.0865 169.494 171.8309 174.5155 177.0235 178.4575 177.9922 175.4678 171.1594 165.7695 159.9358 154.0615 148.2468 142.4451 136.9144 131.98 127.5345 123.5913 120.2657 117.6165 115.9369 115.3538 115.7643 117.073 119.763 121.8747 124.0846 126.3527 128.5406 130.2879 131.8299 132.9424 133.112 132.3341 131.1806 130.0117 127.9566 124.223 119.6876 115.3973 112.2272 109.5112 107.291 105.4514 104.3854 104.0493 104.547 105.5762 106.3445 107.3049 109.0488 111.8156 114.9592 117.311 118.7251 119.9361 121.4111 123.1524 124.6982 125.5537 125.608 125.5926 126.2851 127.674 128.9274 129.4088 129.2304 128.1933 126.3666 124.1318 122.1473 120.8805 120.1942 119.9468 120.0481 120.0809 119.8702 119.6428 119.4882 119.259 118.8849 118.3282 117.5417 116.7214 116.0146 115.6174 115.3577 115.1531 114.72 114.3817 114.183 114.1935 114.6138 115.7906 118.5445 123.099 127.7907 131.3046 133.3933 134.4666 135.0583 135.5019 135.8058 136.0884 136.5735 137.3367 137.9751 137.9342 136.7939 134.7228 132.3304 129.6934 126.4691 122.7544 118.9794 115.4807 112.479 110.5487 110.3233 111.7677 113.9362 115.8578 117.0341 117.6168 118.2568 119.2082 119.6698 119.3796 119.0848 120.082 121.9931 123.4323 123.2141 121.8514 119.8455 117.3349 114.6785 111.5609 108.6841 106.6701 105.6331 105.1537 104.9477 105.0336 105.4077 105.8584 106.0877 105.9411 105.424 104.7475 103.9341 103.0535 -9999 101.1787 100.4869 100.0893 99.64423 99.04734 98.61332 98.42709 98.36187 98.4525 98.89053 100.1656 103.2402 107.4857 110.8845 112.5788 112.8676 111.9838 110.2843 107.8292 105.1033 100.6495 95.64399 91.2796 88.06681 85.16877 
140.7432 144.8708 148.1405 151.6176 155.9765 161.571 166.4928 171.0271 175.5676 180.4318 184.7326 187.1829 187.441 186.3199 184.9153 183.7291 181.8804 178.5199 174.0765 169.4256 166.1597 165.0205 165.3063 166.3852 168.639 172.1381 175.7691 178.3546 179.2771 178.1424 174.7263 169.668 163.9317 158.0907 152.0367 145.709 139.4565 133.7341 128.7611 124.5609 121.1912 118.5867 116.9731 116.5336 117.1757 118.5852 121.2268 122.8043 124.2348 125.5654 126.7053 127.3127 127.7093 128.3204 128.9433 129.2541 128.9611 128.0322 126.0285 122.4794 118.1518 114.1724 111.3605 109.1367 107.3308 105.7948 104.691 104.1623 104.519 105.5701 106.5577 107.7803 109.3375 111.1631 112.9016 114.3963 115.624 117.0501 118.7027 120.6378 122.3964 123.436 123.4612 122.6869 121.6796 121.0598 121.0607 121.2282 121.2028 120.8411 120.0119 118.6035 117.4375 117.0949 117.5028 118.1973 118.9747 119.4332 119.3069 119.1788 119.2197 119.2559 119.1609 118.9538 118.3936 117.5362 116.5352 115.7019 114.9277 114.2867 113.6979 113.3082 113.4011 113.9325 115.0556 116.8959 120.1314 124.3448 128.1087 130.6213 132.0964 132.9413 133.7264 134.4387 134.68 134.7184 135.2576 136.585 137.9869 138.2823 136.9304 134.3483 131.4428 128.4495 125.0957 121.3873 117.6366 114.2739 111.4746 109.619 109.3579 111.0362 113.8349 116.6413 118.9378 120.2681 120.4632 119.8643 118.8615 117.5184 116.916 117.8663 119.4898 119.9359 118.6784 116.9616 115.356 113.6643 111.698 109.405 107.4688 106.2515 105.7212 105.5804 105.6668 106.0378 106.6787 107.3321 107.6912 107.5759 106.9697 106.104 105.1015 103.8997 102.7861 101.8297 101.1373 100.6366 100.1209 99.65359 99.61429 99.77865 99.88663 100.0248 100.758 103.2457 108.1189 113.2716 116.374 117.7274 117.5728 116.3487 114.4081 111.6861 108.7011 103.8349 98.33891 93.54975 90.14379 87.23148 
143.0306 146.9256 150.202 153.6397 158.0544 164.0769 169.6179 174.7523 179.6181 184.1828 187.9101 190.0222 190.3597 189.6117 188.6567 187.5964 185.7472 182.5424 177.6818 171.7929 166.8176 163.9298 162.8934 163.3244 165.0798 168.0709 171.5467 174.4582 176.1338 175.9664 173.9361 170.1012 165.0068 159.2144 153.0928 146.8835 140.791 135.3168 130.6133 126.7219 123.5866 121.2192 119.7379 119.2849 119.6168 120.2625 121.9566 122.5575 123.2061 123.7394 124.0884 124.4285 125.0316 125.9319 126.6765 126.9816 126.5963 125.294 122.9182 119.5446 115.89 112.8314 110.7467 109.0911 107.6528 106.5047 105.7353 105.2558 105.5756 106.6494 107.5973 108.3614 108.8178 109.2542 109.9123 110.9166 112.0453 113.4403 114.9797 116.6351 117.9961 118.735 118.7293 118.3277 118.0129 117.7451 117.5604 117.5361 117.6488 117.8116 117.6992 117.1322 116.479 116.2085 116.4586 116.9986 117.8268 118.5575 118.8714 118.9529 118.9721 118.7971 118.4714 118.1493 117.5672 116.6957 115.6115 114.6262 113.8178 113.3764 113.1124 113.1368 113.6203 114.6529 116.2473 118.1932 120.648 123.915 127.153 129.437 130.8299 131.6435 132.5733 133.4632 133.8629 133.9132 134.4111 135.8158 137.6111 138.3044 137.2312 134.843 131.75 128.3704 124.9452 121.5696 118.1454 114.6527 111.4387 109.3246 108.9289 110.5556 113.6564 116.9287 119.5345 120.9651 120.8392 119.1783 117.139 115.0685 113.7235 113.2556 113.1535 112.4796 111.3551 110.5325 110.0258 109.519 108.5352 107.2601 106.2925 105.94 105.9339 106.0513 106.3902 107.0661 107.8681 108.4022 108.421 107.9255 106.9921 105.9122 104.8649 103.9641 103.0575 102.2813 101.5156 100.928 100.5207 100.3521 100.7791 101.3303 101.6782 101.9448 103.2916 107.6892 114.4771 120.0222 122.7779 123.8115 123.1573 121.6557 119.5986 116.7849 113.5876 108.382 102.5882 97.40884 93.49086 90.23594 
144.368 148.3962 151.9226 155.4622 159.7867 165.8407 171.6736 177.2543 182.5924 187.4194 191.1987 193.4214 194.158 193.7581 192.6361 191.093 188.855 185.1026 179.2599 172.2376 166.0598 162.141 160.367 160.1089 160.7089 162.1999 164.7565 167.7385 170.1361 171.0644 170.613 168.9129 165.595 160.8824 155.3693 149.8216 144.5383 139.5876 135.0186 130.8102 127.134 124.0789 121.7773 120.2579 119.4179 119.024 119.9147 119.648 119.7343 120.4477 122.0331 123.9063 125.3135 125.9503 125.8875 125.3042 124.138 122.0185 118.9914 115.3676 111.9536 109.2613 107.4621 105.9841 104.7568 103.7684 103.2666 103.2677 104.2332 105.9656 107.3184 108.1236 108.832 109.7021 110.7221 111.8009 112.783 113.664 114.4871 114.998 115.2176 115.4825 115.8505 116.3377 116.8381 117.075 117.077 117.1108 117.3585 117.7723 117.991 117.7856 117.3424 116.7363 116.2793 116.1478 116.4599 117.1223 117.6637 117.9623 117.9498 117.4277 116.7012 115.8399 114.8326 113.8135 112.9616 112.4706 112.2615 112.3447 112.4362 112.7865 113.7866 115.4947 117.5258 119.1205 120.7294 123.1018 125.7721 127.9295 129.3444 130.2366 131.323 132.4879 133.3581 133.948 134.5225 135.3664 136.5519 137.2611 136.5549 134.3794 131.0669 127.2319 123.635 120.5318 117.611 114.4102 111.2631 109.2236 109.0359 110.3835 112.6413 114.9949 116.7548 117.322 116.7405 115.2713 113.2442 111.0229 109.1422 107.809 106.9527 106.2185 105.7437 105.7651 106.1508 106.6269 106.6201 106.1778 105.9111 106.0371 106.273 106.4462 106.8385 107.5064 108.092 108.2638 107.8233 106.9737 105.9246 105.0514 104.4219 103.8244 103.1267 102.2235 101.2682 100.5817 100.3958 100.6891 101.3278 101.9552 102.4808 103.1828 106.1015 112.7331 120.838 126.5256 129.3513 130.3337 129.321 127.5218 125.3221 122.4538 119.2186 113.9085 107.9824 102.5516 98.1 94.32568 
144.6942 149.4687 153.6115 157.331 161.485 167.2499 173.0164 178.7054 184.2561 189.3916 193.456 196.0199 196.8435 195.9357 193.838 191.2273 187.8604 183.1227 176.8217 169.7299 163.4105 159.1779 157.4648 157.1505 157.1462 157.7577 159.9577 163.5138 166.9686 169.156 169.8303 169.6952 168.7151 166.1296 161.8033 156.7158 151.6641 146.5701 140.9987 135.2725 129.9925 125.4244 121.6624 118.715 116.6887 115.5119 115.9577 115.6419 116.2967 117.8937 120.4052 123.0254 124.7187 124.9281 123.9986 122.7922 121.3792 119.1937 115.9934 112.2442 108.8073 106.1402 104.0189 102.1093 100.5919 99.65038 99.72814 100.7678 102.6711 104.9988 107.004 108.8215 110.6242 112.2994 113.4004 113.7743 113.63 113.0708 112.522 112.1837 112.2997 112.8058 113.4446 114.3191 115.4086 116.3958 117.1339 117.656 118.1689 118.7205 119.0223 118.8627 118.2781 117.5239 116.7002 116.1544 116.0389 116.3716 116.7206 116.858 116.489 115.4541 114.184 113.0048 112.1266 111.523 111.1319 110.882 110.7088 110.7013 110.928 111.6476 113.2797 115.4003 117.5044 119.3149 120.8455 122.4294 124.3124 126.2125 127.7776 128.9107 130.1094 131.3202 132.4759 133.6008 134.3878 134.6819 134.8223 134.8584 133.8842 131.5063 128.0146 124.0551 120.4955 117.6944 115.2277 112.6953 110.2283 108.573 108.578 109.5595 110.7682 111.5862 111.6841 110.9801 110.134 109.4317 108.2447 106.658 105.0197 103.662 102.8782 102.6445 102.7268 103.2052 104.0234 104.8067 105.2359 105.3481 105.6602 106.1614 106.5003 106.5853 106.746 107.0063 107.0961 106.8932 106.2349 105.3758 104.5477 103.9855 103.6824 103.2361 102.4227 101.3607 100.4705 100.1898 100.481 101.1769 101.8936 102.5003 103.0227 104.5869 109.656 118.2578 127.0965 132.8976 136.1326 137.0636 135.7361 133.711 131.4929 128.7748 125.8023 120.8873 115.0351 109.2753 104.5185 100.4466 
144.358 150.0426 155.0553 159.1176 162.9039 167.9832 173.1114 178.14 183.2167 188.0442 191.9433 194.4273 194.9965 193.6151 190.9423 187.8584 184.5537 180.435 175.2628 169.3855 163.6842 159.5053 157.5841 156.7297 155.965 155.8915 157.8285 161.8389 165.9528 168.7674 170.3774 171.6104 172.7166 172.6856 170.3114 165.6718 159.7733 153.2195 146.099 138.8549 132.1335 126.0678 121.0509 117.2841 114.7737 113.4051 114.0075 114.081 114.9778 116.5159 118.7983 121.2571 122.6861 122.463 121.3144 120.3836 119.4368 117.6405 114.6695 111.1654 107.9781 105.4238 103.2398 101.1669 99.692 98.87606 99.00285 100.1438 102.0495 104.6047 107.4399 110.4952 113.1914 115.0545 115.7088 115.2363 114.1768 113.1886 112.69 112.698 112.8311 113.0302 113.4322 114.4693 116.0048 117.5282 118.6467 119.4269 119.9741 120.2182 120.0742 119.5162 118.7681 118.0419 117.2527 116.449 115.6955 115.2323 114.815 114.4429 113.9012 113.0217 112.1764 111.6214 111.4059 111.3191 111.1983 111.0404 111.013 111.1723 111.6697 112.4022 113.551 115.3158 117.8714 120.5959 122.721 124.228 125.6317 126.8636 127.941 128.8255 129.7906 130.8209 132.1341 133.6423 134.7017 134.6411 133.6596 132.416 130.8641 128.4156 125.113 121.5179 118.2586 115.7191 113.5673 111.5719 109.7197 108.2586 107.7014 107.6268 107.435 106.7614 105.669 104.6164 104.1781 104.2689 103.953 103.0624 101.8779 100.7619 100.2803 100.4322 100.8963 101.62 102.2945 102.886 103.3663 103.8137 104.5111 105.2669 105.7085 105.7837 105.8334 105.8833 105.7513 105.3984 104.7627 103.9945 103.2112 102.6808 102.2865 101.6449 100.6629 99.5666 98.99689 99.2004 99.76016 100.4386 100.964 101.4607 102.2745 105.2259 112.2175 122.0065 131.1788 137.6199 141.8211 143.0208 141.6188 139.4455 137.1576 134.7246 132.1928 127.775 122.2633 116.5623 111.6176 107.1868 
142.7863 148.9784 154.5885 158.9605 162.2925 166.4077 170.5907 174.8151 179.2666 184.0359 188.3011 191.1908 192.3174 191.6115 189.4499 187.1272 184.69 181.5074 177.2613 172.1291 166.4456 161.4695 158.0723 155.727 154.1417 153.8118 155.5723 159.13 163.1003 166.4387 169.2946 172.2963 175.5661 178.1603 178.3812 174.6623 167.3901 158.686 149.9034 141.4214 133.7144 127.0182 121.4638 117.2563 114.4753 112.981 113.5145 113.4093 113.9136 114.9044 116.6513 118.7407 119.9968 119.8257 119.1648 118.8524 118.7475 117.8296 115.54 112.5429 109.6193 106.9942 104.5209 102.1444 100.5115 99.53264 99.46568 100.5687 102.6644 105.5165 108.5923 111.7803 114.373 115.7638 116.0044 115.6232 115.0129 114.3158 113.5784 113.1455 113.0958 113.289 113.5724 114.2333 115.4526 116.9237 118.1755 118.9846 119.3029 119.1831 118.8801 118.5868 118.2826 117.8643 117.0415 115.7813 114.28 113.003 112.1348 111.6193 111.2035 110.8358 110.6705 110.877 111.3679 111.8903 112.2761 112.5842 113.0328 113.6705 114.3042 114.4594 114.5689 115.6424 118.1421 121.4042 124.2604 126.1442 127.2688 127.5027 127.4814 127.7559 128.3939 129.4131 131.0376 132.9559 134.1505 133.7438 131.9226 129.6081 127.3331 124.6988 121.5893 118.4929 115.8631 113.7344 111.8119 110.0921 108.4332 106.8597 105.3383 103.9125 102.5961 101.6621 100.943 100.2621 99.92345 100.064 100.2191 100.0702 99.54198 98.74819 98.2531 98.36703 98.99195 99.75973 100.2407 100.5882 100.9395 101.3935 102.1168 102.8742 103.514 103.9182 104.2006 104.2029 104.0027 103.5217 102.8723 102.2203 101.5748 101.1465 100.7225 100.0856 99.18448 98.42782 98.25658 98.66643 99.09514 99.39268 99.62577 100.2037 101.8581 106.6263 115.174 126.2148 135.9438 143.4177 148.5009 149.7784 148.0723 145.4505 143.2709 141.6209 139.9954 136.2884 131.4767 126.0143 120.2849 114.6816 
139.6211 145.8925 151.7207 156.4185 159.8483 163.6434 167.5517 171.7986 176.4714 181.4378 185.8513 189.087 190.9193 191.3025 190.3054 188.8325 186.882 184.0862 180.0508 174.8059 168.6408 162.5702 157.7142 154.3285 152.2338 151.5465 152.5426 155.0862 158.6418 162.4522 166.207 170.0817 174.0728 177.2364 178.6119 176.7517 170.6284 161.6431 152.1744 143.5692 135.8916 129.3333 123.8749 119.5961 116.4548 114.4361 114.3509 113.7686 113.8687 114.7102 116.4148 118.7477 120.5109 120.9135 120.6612 120.6062 120.6433 119.7472 117.2494 113.8904 110.6776 107.9484 105.5163 103.2345 101.7112 100.8703 100.8955 102.1135 104.3791 107.3817 110.3141 112.6178 114.2272 115.3687 116.042 116.3414 116.2628 115.847 115.385 115.2007 115.383 115.6825 115.8694 116.0077 116.2683 116.6068 116.899 117.103 117.2978 117.599 117.8467 118.0409 117.8698 117.1986 115.9936 114.5541 113.1501 111.9426 111.0431 110.4301 109.9945 109.7588 109.9597 110.6793 111.7746 112.8486 113.5838 114.2401 114.9388 115.7503 116.2472 116.2879 116.235 116.9501 118.9996 122.1763 125.1355 127.0723 127.8174 127.4397 126.8008 126.7147 127.2798 128.349 129.9494 131.6815 132.5131 131.9364 130.1832 127.5602 124.6218 121.6786 118.7927 116.3759 114.3966 112.4616 110.253 107.9091 105.4407 103.1686 101.118 99.53397 98.59237 98.19864 97.84864 97.31573 96.78062 96.80284 97.2406 97.64819 97.58342 97.11439 96.58295 96.44572 96.79894 97.32673 97.70839 97.94196 98.10466 98.43872 99.15431 99.98261 100.8066 101.5478 102.0736 102.1659 101.9933 101.5804 101.0757 100.6045 100.1932 99.83902 99.25888 98.47149 97.67031 97.2142 97.25895 97.68379 98.09244 98.37093 98.77341 99.83087 102.7952 108.9159 118.2788 130.0056 140.7346 149.5815 155.6866 157.3134 155.6299 152.8698 151.1087 150.4877 150.1732 147.443 142.9855 136.8769 129.5668 122.0646 
135.3184 141.5603 147.5191 152.6468 156.8647 161.3516 165.7308 170.4676 175.3517 180.0924 184.3761 188.1244 190.8683 191.9902 191.4072 189.8753 187.7796 184.899 180.9409 175.902 170.1539 164.0776 158.4273 154.1657 151.3839 150.1631 150.3019 151.8358 154.632 158.0138 161.3339 164.6064 168.1387 171.5973 174.0469 174.3199 170.5096 163.198 154.1748 145.6644 138.0676 131.2876 125.551 121.0072 117.7119 115.8376 116.1313 116.2049 117.0572 118.7067 121.2917 124.2158 126.3203 126.5587 125.4523 124.3956 123.5441 121.9263 118.9721 115.188 111.6268 108.7675 106.2795 104.2034 103.0502 102.7653 103.2169 104.5681 106.551 108.8825 111.1298 113.0953 114.5039 115.685 116.6121 117.1595 117.3269 117.0797 116.7007 116.5865 117.0776 117.8965 118.519 118.4285 117.802 117.1663 117.0214 117.1222 117.2509 117.4027 117.4982 117.5296 117.2574 116.5182 115.3069 114.0618 112.9355 111.9582 111.1875 110.6493 110.3799 110.4732 111.085 112.235 113.6306 114.7886 115.538 116.1419 116.6431 116.981 117.2041 117.3366 117.3098 117.8008 119.6991 122.7947 125.6401 127.2236 127.7324 127.3392 126.7839 126.7033 127.2306 128.1961 129.5507 130.9749 131.7635 131.5817 130.2284 127.6741 124.2649 120.786 117.609 115.0424 112.8097 110.3842 107.5561 104.5524 101.6188 99.19624 97.28191 96.23863 95.97849 96.0359 95.83435 95.2331 94.44384 94.17513 94.59877 95.18082 95.47868 95.56257 95.3466 95.01176 94.91131 95.05663 95.24651 95.35217 95.36832 95.61457 96.34293 97.2816 98.17619 99.07822 99.76427 100.049 100.0323 99.79693 99.54062 99.24998 98.86882 98.35805 97.61299 96.90891 96.47475 96.34796 96.6803 97.20716 97.81052 98.39087 99.14027 100.4585 103.8974 109.6581 118.7146 130.8211 143.5148 154.6295 162.0504 164.35 162.9365 160.5757 159.9472 161.0217 162.1641 160.2702 156.0219 148.873 139.3616 129.8027 
131.6956 137.6275 143.5684 149.0697 154.1236 159.5174 164.4179 169.37 174.4004 179.3613 184.168 188.7057 192.0341 193.3424 192.9107 191.1189 188.4717 185.1307 181.0607 176.6169 172.0068 166.8559 161.2704 156.5146 153.0157 150.7732 149.7792 150.0632 151.4604 153.3653 155.318 157.4273 160.6024 164.8031 168.0883 168.8136 166.2339 160.625 153.1321 145.2957 137.9764 131.3219 125.65 121.3986 118.5114 117.0045 117.4844 117.6628 118.6702 120.8544 124.0379 127.5208 130.053 130.4282 128.7362 126.1849 124.1056 122.0204 119.3664 116.0972 112.886 110.0268 107.4258 105.4158 104.4383 104.3361 104.7826 105.8193 107.2213 109.0751 111.2652 113.6601 115.4355 116.4917 117.3487 118.1212 118.6239 118.7014 118.567 118.5492 119.0757 119.652 119.9439 119.9372 120.0229 120.3094 120.6309 120.5476 119.9957 119.4007 119.0751 118.923 118.4507 117.4678 116.0977 114.8716 113.8616 112.9936 112.3923 112.2767 112.5201 113.0224 113.6542 114.5207 115.4646 116.3484 117.0217 117.3987 117.4539 117.5643 117.8321 118.0893 118.1739 118.5911 120.3105 123.1755 125.6594 126.8567 127.1371 126.7517 126.4894 126.9658 127.8495 128.8662 129.8863 130.9783 131.8557 132.0718 131.197 129.0204 125.568 121.6033 117.7456 114.2269 110.8478 107.649 104.6528 101.6804 98.74731 96.20631 94.36694 93.49468 93.50046 93.69949 93.55545 92.93977 92.1095 91.62993 91.93228 92.74083 93.52287 94.06051 94.14966 93.81564 93.44719 93.15685 92.93122 92.78526 92.76133 93.184 94.17601 95.33213 96.31087 97.05901 97.61875 97.92304 98.05469 98.08778 98.03265 97.85305 97.51875 96.8862 96.28262 95.98553 96.09419 96.34626 96.89804 97.51489 98.34522 99.29292 100.2802 101.6559 104.4158 108.5568 115.0897 126.4381 142.1419 157.4021 167.0068 170.6065 169.9063 168.7954 170.4643 173.7967 176.3195 174.584 169.6325 160.0949 148.187 137.3636 
129.6893 135.2288 140.9291 146.6341 152.1597 157.9925 162.8475 167.3021 172.0437 177.4411 183.077 188.3088 191.9084 193.3499 192.9838 191.1077 188.2265 184.8666 181.2382 177.6938 174.0148 169.7128 164.6263 159.429 154.7106 150.589 147.5228 145.7596 145.2759 145.4861 146.0964 147.2724 149.832 153.9002 157.4314 158.4026 156.3632 152.1145 146.6893 140.4278 133.9966 128.0782 123.037 119.2884 116.789 115.4395 115.8633 116.3133 117.8691 120.5313 123.6788 126.6744 128.6457 129.0085 127.4953 124.2862 121.218 119.0372 116.8248 114.3592 111.9017 109.6545 107.7338 106.241 105.5271 105.3696 105.6185 106.5273 107.9593 109.8696 112.1103 114.6994 117.0379 118.7128 119.6927 120.4598 121.0827 121.3367 121.1227 120.5602 120.2883 120.311 120.4775 120.724 121.1069 121.5722 121.8382 121.6896 121.1097 120.3948 119.8119 119.4044 118.8382 118.1204 117.2019 116.1739 115.1705 114.4178 114.0265 114.2395 114.8267 115.4269 115.88 116.4012 117.0001 117.655 118.0572 118.0488 117.9572 118.0798 118.3992 118.8021 119.1579 119.8367 121.5036 124.1333 126.4574 127.6436 128.0934 127.7688 127.2977 127.6638 128.8665 130.2671 131.4528 132.436 133.1061 133.0205 131.9912 129.7272 126.0969 121.7606 117.58 113.8301 110.0211 106.1524 102.4749 99.11572 96.03262 93.41544 91.52013 90.4946 90.15262 90.20923 90.30421 90.34108 90.20692 90.04179 90.38159 91.25182 92.13515 92.62034 92.55992 92.11215 91.61043 91.26984 91.14315 91.22257 91.52295 92.30098 93.43887 94.41303 94.98682 95.32864 95.69471 95.9948 96.2666 96.54514 96.84062 96.94167 96.72392 96.16172 95.8509 95.78876 95.9727 96.47148 97.2894 98.27128 99.70249 101.4506 102.7986 103.7053 104.6809 106.1982 109.5976 119.002 137.5692 157.6032 169.7622 174.9553 175.7691 177.5019 183.6737 189.5995 192.5469 190.6525 183.2862 170.1919 156.1537 144.9047 
128.8728 134.2071 139.8526 145.6073 151.2533 157.1365 161.619 165.5304 170.1017 175.5862 181.4256 186.4273 189.2905 190.2731 189.913 188.7361 186.8211 184.5756 181.9574 179.1266 175.9374 172.1008 167.6216 162.5416 157.0258 151.5028 146.7677 143.4845 141.5273 140.3412 139.6379 139.7534 141.56 145.1664 148.6003 149.9955 148.7852 145.7485 141.6227 136.63 131.2664 126.3584 122.137 118.8687 116.5096 115.1246 115.241 115.6364 117.4489 120.1029 122.9521 125.5687 127.3244 128.1436 127.3289 124.1366 119.9149 116.7819 114.2753 112.0063 109.7193 107.5051 105.5309 103.6493 102.2916 101.5725 101.505 102.3078 103.6184 105.2333 107.3082 110.0285 112.9671 115.5943 117.5565 118.7486 119.5443 119.7356 119.0463 117.8413 117.1113 117.0464 117.1519 117.1625 117.0994 117.1202 117.277 117.308 117.0623 116.6709 116.4187 116.4918 116.7534 116.9661 117.0343 116.8385 116.6241 116.4877 116.6025 117.0445 117.5943 118.0174 118.383 118.775 119.1767 119.3645 119.2956 119.1565 119.1553 119.389 119.7122 120.1341 120.6011 121.2372 122.5624 124.874 127.1186 128.4795 129.0544 128.9509 128.6718 128.9955 130.0525 131.2428 132.3045 133.2109 133.5821 133.0227 131.4518 128.7719 125.0253 120.8374 116.9731 113.3721 109.305 104.8228 100.2765 96.21267 92.79424 90.04362 88.15508 87.10768 86.7448 86.99588 87.56966 88.28829 88.82013 89.08276 89.33646 89.7534 90.13765 90.36317 90.32735 90.15112 90.05694 90.09863 90.19989 90.38111 90.77345 91.57809 92.55362 93.15013 93.35234 93.45883 93.81833 94.22834 94.70477 95.27287 95.95601 96.27345 96.16085 95.90433 95.88392 96.12297 96.43822 97.01471 97.91472 99.38654 102.026 105.1461 107.23 107.6534 106.9008 105.9767 106.7512 114.256 132.2733 153.4541 167.2396 174.9649 179.6927 187.3683 198.2485 205.5602 208.7325 205.4684 194.8348 178.9517 163.4831 151.6759 
128.5186 133.9468 139.654 145.3936 150.8699 156.5547 160.8761 164.5923 168.5498 173.1797 178.0822 182.0914 184.2441 184.9875 184.8352 184.3903 183.5814 182.3429 180.6644 178.3749 175.252 171.7243 167.9666 163.5875 158.1785 152.1613 146.6304 142.2478 139.0065 136.6169 135.2065 135.1781 136.8635 139.8381 142.6255 143.9971 143.5698 141.6233 138.4087 134.1365 129.4162 124.9734 121.2793 118.4885 116.5476 115.3471 115.3121 115.7831 117.9431 120.7983 123.458 125.5689 127.167 128.3395 128.074 125.4374 121.3724 117.9302 115.3066 113.0268 110.5861 107.9938 105.5593 103.3614 101.8543 101.0649 100.7024 100.9462 101.6155 102.6289 104.3589 107.1975 110.764 114.2448 117.1023 118.8197 119.3963 119.0091 118.1839 117.2266 116.5907 116.2957 116.1731 116.0739 115.7669 115.549 115.5559 115.554 115.2494 114.7458 114.3832 114.4865 115.0303 115.6549 116.1986 116.7082 117.2656 117.8817 118.3598 118.7382 119.0224 119.1512 119.2712 119.2925 119.1473 118.9127 118.7226 118.738 118.9816 119.4851 119.9904 120.4794 120.9794 121.6011 122.8284 125.1158 127.5615 129.1135 129.6412 129.4859 129.1499 129.5123 130.4272 131.2401 131.7098 131.9611 131.7254 130.8674 129.2822 126.6671 123.0758 119.0517 115.332 111.7288 107.437 102.7973 98.08107 93.82043 90.25839 87.50071 85.7565 84.97931 84.82277 85.28971 86.09321 87.03336 87.72842 88.12704 88.23159 88.18248 88.05985 87.9733 87.95911 88.07747 88.33693 88.66125 88.85582 89.00896 89.34396 90.0201 90.73571 91.0423 91.13443 91.33714 91.91746 92.67953 93.50343 94.33459 95.02235 95.43267 95.62659 95.81121 96.21468 96.79616 97.51956 98.47109 99.71431 101.788 105.4417 109.8639 113.1186 113.8602 112.7482 110.4533 109.1246 113.761 127.2441 145.528 160.5453 172.5652 184.025 197.4854 210.135 217.8888 221.7769 217.2409 204.8329 187.7252 171.125 158.0709 
128.3053 133.7396 139.3322 144.8307 150.0215 155.5982 160.2372 164.1578 167.6353 171.0679 174.3746 177.1937 179.0769 180.0884 180.3388 180.3708 180.112 179.3404 177.8286 175.3628 172.1467 168.7398 165.4725 161.7671 156.749 150.722 145.027 140.2745 136.6232 134.1911 132.6608 132.2684 133.2235 135.3427 137.825 139.6466 140.0704 138.6841 135.8173 131.8955 127.4505 123.1219 119.3996 116.7442 115.269 114.6533 115.0244 115.9851 118.4334 121.2352 123.5495 125.4326 127.3372 128.8483 128.9126 126.9443 123.6735 120.2933 117.2337 114.2658 111.1835 108.2093 105.6863 103.6007 102.18 101.2962 100.6118 100.2275 100.2212 100.6621 101.9443 104.6137 108.333 112.0147 114.8702 116.4857 117.1549 117.1757 117.1844 116.8716 116.2545 115.8568 115.7914 115.7623 115.5607 115.4814 115.4919 115.3599 114.9251 114.3348 114.0402 114.3051 115.092 115.7969 116.3702 117.0871 118.084 119.1329 119.7918 120.014 119.9696 119.7972 119.5057 118.9423 118.4451 118.1494 118.1731 118.4574 118.9575 119.6384 120.2371 120.6404 121.0283 121.5072 122.5083 124.4775 126.7279 128.1107 128.4502 128.2077 127.9417 128.3889 129.4314 130.1394 130.2585 129.8465 128.7467 127.2903 125.5539 123.395 120.492 117.0984 113.5839 109.8198 105.2168 100.3956 95.74721 91.50613 87.87489 85.13036 83.54581 83.12238 83.44328 84.25319 85.31185 86.33453 86.93565 87.10817 86.85915 86.32413 85.72895 85.3574 85.33177 85.60935 85.98248 86.38031 86.67218 86.93059 87.33617 87.93506 88.4408 88.67933 89.04166 89.66858 90.59299 91.71751 92.75992 93.55363 94.0075 94.47771 95.17339 95.90308 96.69062 97.54121 98.83385 100.6604 102.7505 105.2389 109.1395 114.3135 118.6974 120.7227 120.3483 117.8066 114.9442 116.4099 125.1189 140.4117 158.1755 176.4688 193.32 208.4667 220.8213 228.7857 232.4077 227.0994 214.3554 196.8709 178.8934 164.0175 
127.5206 132.4845 137.7198 142.9031 147.8562 153.5576 158.8233 163.6042 167.5247 170.5463 172.9775 174.992 176.578 177.5324 177.7066 177.2794 176.383 174.9558 173.0812 170.5838 167.6265 164.728 162.0539 159.2089 155.3593 150.533 145.6734 141.2603 137.5412 135.0531 133.8036 133.4761 134.2939 136.3318 139.0465 140.8637 140.915 -9999 136.0115 131.5984 126.5317 121.8064 117.9773 115.4958 114.4141 114.3565 115.1463 116.0244 117.9312 120.069 122.0371 124.2341 126.8557 128.9235 129.2583 127.7921 124.9297 121.3371 117.5347 113.8037 110.3173 107.4112 105.1493 103.2384 101.7185 100.5113 99.41989 98.66563 98.36189 98.49865 99.36705 101.3293 104.117 106.7794 108.8122 110.4076 112.0332 113.4197 114.4815 115.1943 115.2967 115.3097 115.7059 116.1133 116.3435 116.5255 116.4684 115.9797 115.1869 114.452 114.2335 114.7285 115.6895 116.6689 117.3347 117.9851 118.8683 119.6263 119.9255 119.7887 119.4986 119.3352 119.0471 118.6124 118.2966 118.207 118.4886 119.1651 119.9492 120.5755 121.0206 121.1681 121.2488 121.3227 121.7155 122.7059 123.9727 124.8686 124.9556 124.5231 124.1277 124.4079 125.4703 126.4706 126.9009 126.6076 125.6176 124.2653 122.8645 121.1843 118.7785 115.8184 112.4465 108.3342 103.2989 98.23909 93.64124 89.45496 85.8233 83.06802 81.65234 81.50703 82.14886 83.18817 84.35742 85.30938 85.78649 85.78999 85.3028 84.44471 83.58735 83.05909 82.93001 83.09119 83.38544 83.74769 84.17677 84.6328 85.20085 85.9958 86.68937 87.21661 87.98398 89.04214 90.14827 91.33999 92.3246 92.92076 93.34196 94.05743 95.13504 96.24124 97.37041 98.47968 100.2725 103.076 106.5437 109.623 113.1617 118.2635 123.5577 127.17 128.5951 126.9157 123.2197 121.8513 127.5639 143.1677 165.3348 188.0826 207.8556 223.5443 234.3298 240.1319 240.8161 234.3051 221.3282 202.8713 183.5812 167.462 
126.2986 130.8799 135.8362 141.0103 146.018 151.767 157.3754 162.8637 167.5514 171.0086 173.3143 174.7861 175.7086 175.8103 174.8575 173.0275 170.8338 168.7553 166.8832 165.096 163.2852 161.6603 159.9657 157.8614 154.8363 150.7589 146.29 141.9964 138.4543 136.5671 136.3064 137.039 138.5607 140.897 143.1644 143.9174 142.5268 -9999 -9999 130.8454 125.2387 120.2225 116.4183 114.0666 113.0287 113.2247 114.3386 115.2973 116.7947 118.5972 120.8418 123.8891 127.274 129.7676 130.3157 128.8435 125.5382 121.4019 117.2263 113.4466 110.0886 107.3009 105.1138 103.2359 101.538 99.95754 98.49565 97.49693 97.03024 96.83855 97.02509 97.8279 99.28008 101.1458 103.1181 105.2269 107.4685 109.7539 111.681 113.1086 114.1335 114.9896 115.9169 116.6085 116.873 116.6942 115.8753 114.7308 113.6565 112.9122 112.929 113.7445 114.9994 116.1832 116.9112 117.2151 117.4336 117.5542 117.4434 117.2394 117.0843 117.1382 117.2698 117.2956 117.1648 117.2855 117.6784 118.4986 119.425 120.0166 120.2381 120.1244 119.9014 119.6781 119.5333 119.8154 120.4204 121.1376 121.6553 121.5842 121.2689 121.2564 122.0038 122.9995 123.4711 123.0568 121.8729 120.4522 119.262 117.753 115.366 112.4665 109.0938 104.8721 100.0309 95.36839 91.07614 87.10646 83.45544 80.62408 79.16751 78.97238 79.49947 80.38891 81.31671 81.98119 82.35833 82.45575 82.13777 81.39066 80.70762 80.33296 80.22267 80.3097 80.64577 81.17891 81.93578 82.80582 83.72391 84.80772 85.82635 86.78302 87.84884 89.04264 90.19303 91.16796 91.95807 92.48602 93.07484 94.08604 95.45716 96.65068 97.88351 99.15524 101.3474 105.2116 110.591 115.31 118.5453 122.2283 127.8646 133.0343 136.1324 136.6243 133.7416 130.1064 133.9224 151.2073 177.4315 204.7263 227.1131 243.6512 252.406 253.7114 250.0149 241.0423 226.025 205.3287 185.0356 168.6227 
125.1627 129.6767 134.6745 139.937 145.0713 150.9003 156.6389 162.5566 167.9669 172.0446 174.3745 175.0893 174.551 173.0807 170.8712 168.2907 165.6421 163.5053 162.1771 161.5856 161.1114 160.3424 158.9393 156.8181 154.0334 150.6696 146.693 142.2633 138.5843 137.05 137.4481 139.0393 141.3866 143.9396 145.701 145.3986 142.8545 -9999 -9999 128.824 123.0751 118.1073 114.2733 112.0447 111.2713 111.8119 113.3147 114.684 116.4566 118.8002 121.6715 125.0721 128.5425 130.8579 131.1401 129.3603 126.1356 122.3133 118.3829 114.7875 111.4672 108.6449 106.3544 104.4846 102.8556 101.2991 99.8373 98.75324 97.85529 96.90146 96.09799 95.90843 96.5692 97.99301 99.9258 102.1339 104.4331 106.7323 108.9349 110.8758 112.6119 114.1522 115.2357 115.8406 115.9899 115.447 114.0847 112.6571 111.6566 111.2504 111.6317 112.7512 114.1986 115.5207 116.2446 116.3769 116.0237 115.3467 114.6938 114.291 114.1287 114.3793 114.8917 115.218 115.1954 115.2266 115.6684 116.4439 117.2842 117.7449 117.809 117.5413 117.2588 117.0839 117.0956 117.3915 118.1115 119.1159 120.1448 120.6749 120.551 120.1832 120.1776 120.7061 121.1554 120.7443 119.442 117.7318 116.2459 114.4693 111.888 108.7579 105.1469 100.6906 96.00728 91.70399 87.92213 84.39752 81.12201 78.41595 76.90633 76.43483 76.4982 76.82933 77.21492 77.57848 77.95899 78.29506 78.34534 78.07196 77.7963 77.70458 77.75842 77.93438 78.36639 79.17519 80.17635 81.35471 82.70044 84.07101 85.467 86.75365 87.90768 88.93861 89.98923 90.88437 91.64836 92.22771 92.8486 93.75414 94.98936 96.28139 97.72661 99.33716 101.7971 106.6584 114.1427 121.1868 125.5105 127.9578 131.64 137.9775 142.9924 146.0859 146.0333 142.1994 143.3189 158.9151 186.2033 218.6304 245.0922 262.3347 269.5966 268.1024 262.056 249.5437 230.1116 207.2306 186.8032 170.2225 
124.1501 128.8158 133.9408 139.3546 144.4809 150.2703 155.9406 161.8284 167.4942 171.8551 174.0797 174.329 173.1654 171.1922 168.6933 165.9238 163.2167 161.2287 160.3372 160.2557 160.1649 159.4793 158.0442 156.0918 153.7597 150.8261 147.0275 142.5499 138.7288 136.8549 136.6495 137.9242 140.3772 142.8505 144.0063 142.9829 140.2855 136.6104 131.8486 126.3517 121.1618 116.8832 113.6675 111.6787 111.3591 112.3314 114.0315 115.7577 117.7106 120.1402 122.794 125.3532 127.6754 129.2603 129.7973 128.9459 126.9749 123.9584 120.0643 116.3059 113.1368 110.5047 108.2817 106.5324 105.2667 104.1089 102.7314 101.2604 99.72683 98.28298 97.23875 96.70396 96.80228 97.62846 99.11094 100.8407 102.5275 104.2728 106.2947 108.5787 110.7194 112.2437 113.0493 113.4938 113.6075 112.9865 111.7014 110.4619 109.7528 109.8729 110.7266 111.8819 112.9636 113.921 114.6483 114.8156 114.2011 113.1019 112.0558 111.3577 110.9712 111.1385 111.715 112.2993 112.6398 112.9446 113.4234 114.0219 114.5962 114.9437 115.0879 115.1031 115.0899 115.161 115.4423 115.9916 116.9517 118.3561 119.8359 120.7558 120.7717 120.2525 119.5224 119.109 118.8719 118.0641 116.5564 114.7449 113.2289 111.5339 109.1633 106.2014 102.5426 97.77129 92.60139 88.00201 84.19423 80.88702 78.00053 75.64051 74.22278 73.56618 73.27795 73.12666 73.09866 73.36198 73.9583 74.64473 75.15707 75.49469 75.73778 75.96232 76.26649 76.6145 77.18193 78.07835 79.1692 80.48958 81.96646 83.49156 85.0136 86.31151 87.50125 88.51638 89.57489 90.47941 91.24165 91.85226 92.43172 93.27599 94.46644 96.03184 97.73358 99.66505 102.1096 107.2024 116.1711 125.5577 132.1825 135.9604 137.9369 143.351 151.3279 156.7578 159.1352 156.8353 153.6499 162.0443 183.4738 216.6857 249.1621 269.8151 278.1689 276.7229 268.4047 251.8349 229.5262 206.953 187.6147 171.4232 
123.2404 128.0631 133.2069 138.6327 143.7308 149.3276 154.6919 160.0193 165.1716 169.4576 171.9982 172.987 172.968 172.0718 170.1829 167.3592 164.149 161.6632 160.4609 160.0785 159.6594 158.9224 157.7937 156.3163 154.1976 151.1832 147.2144 142.7349 138.6437 135.8272 134.597 135.3215 137.5487 139.7614 140.5128 139.3711 136.7303 132.9323 127.9819 122.4886 117.6791 114.1822 111.9913 110.9311 111.2721 112.8119 114.9397 116.9976 119.0097 120.8891 122.5702 124.0725 125.7959 127.5144 128.5594 128.064 126.239 123.5119 119.8194 116.3292 113.8072 111.8743 110.2231 108.9091 108.0504 107.244 105.9194 104.2685 102.5451 101.1268 100.0861 99.26926 98.72889 98.66639 99.29228 100.2084 101.2875 102.7585 104.8958 107.6251 110.0579 111.3069 111.7332 112.0953 112.0942 111.5061 110.5061 109.5507 109.1035 109.5346 110.6268 111.6633 112.0961 112.202 112.2862 112.117 111.4452 110.6456 109.8156 109.2264 108.7763 108.7462 109.1083 109.7536 110.4499 111.1981 111.8626 112.3696 112.6196 112.7955 112.9228 113.2218 113.6315 114.1075 114.7987 115.7742 117.0463 118.6065 120.102 121.0116 121.1751 120.6699 119.7205 118.6986 117.822 116.7159 115.2715 113.7606 112.4533 110.8774 108.7515 105.9365 102.0147 96.58617 90.58685 85.33388 81.2246 77.96723 75.38297 73.31643 71.8692 70.95219 70.36785 69.97416 69.7832 69.9983 70.72089 71.74969 72.80238 73.75423 74.5076 75.12827 75.66685 76.23226 76.88899 77.73316 78.77289 80.0751 81.65132 83.29241 84.77881 86.14601 87.44456 88.54305 89.45503 90.13949 90.69971 91.23087 91.89204 92.8923 94.32538 96.11778 98.09883 100.104 102.3627 107.1033 116.741 128.4055 137.7597 144.4642 148.3602 154.3391 164.9434 173.7918 177.7315 177.0999 169.6935 169.6105 183.5037 213.112 247.4528 272.1328 283.5099 281.7006 268.5622 247.746 226.0964 206.4092 188.7633 173.0009 
122.4555 127.2377 132.2628 137.4206 142.3815 147.7358 152.6048 157.1894 161.6667 165.9639 169.4042 171.7306 173.1422 173.5842 172.7625 170.5912 167.4205 164.4097 162.4704 161.5267 160.8621 160.1508 158.9942 157.2996 154.8541 151.4258 147.3082 142.7476 138.3383 134.8393 132.8835 133.1029 134.8225 136.5217 136.8879 136.081 133.9629 130.4378 125.6793 120.6178 116.4798 113.6684 112.0076 111.3008 111.5063 112.6246 114.5769 116.2456 117.536 118.6949 120.184 122.0223 124.0545 125.6817 126.4009 125.8352 124.1487 121.744 118.6973 115.9877 114.3881 113.2311 112.3354 111.742 111.427 110.9557 109.9293 108.4926 106.8374 105.1531 103.5681 102.0013 100.5997 99.66518 99.42912 99.71078 100.3766 101.6488 103.6576 106.1132 108.0762 108.9941 109.3828 109.7293 109.7715 109.5133 108.9919 108.3454 108.0585 108.4242 109.0806 109.433 109.1985 108.8257 108.4522 107.9951 107.3337 106.915 106.6463 106.5459 106.527 106.7709 107.3079 108.1927 109.2335 110.3566 111.2864 111.9862 112.2842 112.3716 112.4178 112.8246 113.5461 114.4944 115.6369 116.8405 118.1254 119.2969 120.1981 120.687 120.8249 120.6125 120.0067 119.1982 118.2842 117.2384 116.1082 115.0256 113.9336 112.4437 110.391 107.345 102.7017 96.32398 89.45992 83.51645 78.93282 75.5351 73.05985 71.20547 69.86837 68.95285 68.32993 68.01687 67.95419 68.11752 68.57868 69.38005 70.47903 71.7 72.82338 73.86076 74.77922 75.56489 76.19707 76.81208 77.59742 78.76495 80.3665 82.06773 83.65939 85.05569 86.3153 87.31164 88.08794 88.69559 89.318 90.17682 91.28288 92.60349 94.20132 96.15327 98.3116 100.3996 103.5741 108.7891 117.7265 131.3122 143.6161 153.7178 161.4913 170.8082 184.2154 196.17 203.2618 203.7521 190.4619 182.3645 190.8723 216.9632 247.8661 272.1214 284.6289 279.1712 260.4167 239.0009 221.3473 205.4007 189.675 174.7216 
121.7387 126.2725 131.1268 136.0963 140.8237 145.8921 150.4023 154.5819 158.7202 162.8115 166.5916 169.6142 172.0535 173.6876 174.1438 173.1825 170.7046 167.601 164.9341 163.2589 162.0483 160.8851 159.4833 157.5391 154.8576 151.2901 147.0069 142.1124 137.2544 133.4172 131.3952 131.4129 132.5862 133.5829 133.5657 132.804 130.7469 127.3531 122.9701 118.6892 115.4336 113.3639 112.1699 111.5274 111.3447 111.5353 112.2867 113.0839 113.8989 114.8983 116.4918 118.3847 120.1193 121.148 121.3489 120.8674 119.6387 118.0754 116.2027 114.4856 113.6414 113.3875 113.6948 114.312 114.767 114.7777 114.1877 113.1394 111.393 109.1435 106.7422 104.2654 102.0587 100.4633 99.63255 99.53091 100.0417 101.2339 102.9005 104.5448 105.621 106.1569 106.4842 106.8459 106.9403 106.9139 106.6813 106.2896 106.0216 105.8809 105.6845 105.3037 104.796 104.4755 104.3281 104.2 103.8332 103.6255 103.7218 103.9247 104.2976 104.946 106.1251 107.6476 109.143 110.502 111.6143 112.605 113.3671 113.7811 113.9707 114.3842 115.2045 116.3463 117.6383 118.7857 119.7145 120.3731 120.5941 120.6957 120.8952 121.1504 121.1264 120.7216 119.918 118.9375 118.0911 117.4507 116.6266 115.2641 112.9404 109.0534 103.3287 96.25506 89.05477 82.7859 77.72848 73.87553 71.07663 69.12496 67.84122 67.08278 66.78504 66.99296 67.40403 67.62119 67.72396 68.04712 69.32765 70.7056 71.87784 72.74044 73.51722 73.76743 74.34715 74.91497 75.72998 77.11118 78.89896 80.73167 82.43483 83.8625 85.03215 85.88444 86.59871 87.40266 88.43484 89.71703 91.31648 92.98666 94.65718 96.46328 98.72739 101.2752 105.745 110.5508 120.5293 135.9717 152.1074 166.359 178.783 191.9584 207.3389 221.5406 233.306 233.4408 212.3482 196.7546 201.3328 226.1119 252.4398 272.2312 280.2351 268.7597 248.1993 230.6838 217.0145 204.0571 190.3872 176.3653 
121.1374 125.4461 130.1002 134.8499 139.4055 144.145 148.2858 152.1823 156.117 160.0955 163.946 167.3072 170.2792 172.7943 174.2504 174.2322 172.5451 169.537 166.2002 163.5809 161.9373 160.7093 159.3139 157.4327 154.907 151.3467 146.7375 141.3749 136.2205 132.374 130.5435 130.4008 130.8033 130.9335 130.3995 129.4225 127.4051 124.2412 120.5422 117.1789 114.7806 113.3123 112.4173 111.8213 111.4066 111.2637 111.2549 111.4105 111.8986 112.6805 113.8955 115.4368 116.8486 117.7287 117.8198 117.3624 116.5645 115.7234 114.7106 113.5044 112.643 112.7158 113.936 115.7415 117.0675 117.354 116.851 116.0037 114.5418 112.5063 109.9843 107.1613 104.4029 102.2469 100.887 100.4395 100.7699 101.7011 102.8819 103.788 104.2068 104.4219 104.5187 104.6326 104.5876 104.4304 104.1958 103.8063 103.2823 102.6349 101.9754 101.5159 101.3833 101.4316 101.6432 -9999 -9999 101.8913 101.9712 102.418 103.2955 104.3407 106.0146 108.0775 110.091 111.6418 112.8681 114.0413 115.1689 116.052 116.5948 116.9154 117.3928 118.074 118.986 119.7673 120.3255 120.6917 120.7479 120.8785 121.4169 122.0216 122.2803 122.0222 121.3392 120.4611 119.8488 119.6986 119.2482 117.9782 114.9826 109.6258 102.5796 95.10381 88.00594 81.80106 76.60944 72.50967 69.39635 67.16363 65.74958 65.03017 65.05151 65.77329 66.73018 67.3074 67.63082 68.64582 69.92834 71.25746 72.30496 73.08213 73.68067 73.5729 72.93115 73.10111 74.39794 76.11733 77.97297 79.70419 81.25104 82.6423 83.78568 84.70921 85.67522 86.92484 88.41541 89.99654 91.7399 93.52889 95.26865 97.06031 99.51598 103.2195 107.2361 114.1203 125.1419 142.0341 162.6376 182.2673 199.8956 216.9634 234.999 249.6476 261.8325 260.6744 233.2852 210.0969 210.3095 233.7514 254.6007 267.6844 270.6024 257.4384 240.0194 225.7552 213.8682 202.9267 190.8503 177.1582 
120.8029 125.1182 129.7795 134.3765 138.624 142.9891 146.731 150.3979 154.2291 158.0046 161.6215 164.9728 168.2113 171.3643 173.7551 174.5142 173.4043 170.561 166.9052 163.7334 161.7619 160.4357 159.0656 157.4186 155.4241 152.148 147.4547 141.9664 136.6584 132.7118 130.7737 130.2972 130.0815 129.8249 129.2144 128.2591 126.5055 123.9582 121.0137 118.2963 116.1758 114.5564 113.1914 112.0982 111.3381 110.9432 110.5792 110.1798 110.1618 110.8385 111.8808 113.0606 114.1656 115.0183 115.2719 114.8053 114.1096 113.6407 113.2728 112.5612 111.7558 111.6603 113.0958 115.4654 117.3551 117.9663 117.6133 117.0994 116.1996 114.5394 112.1356 109.2434 106.1991 103.528 101.5879 100.6066 100.4383 100.7748 101.2339 101.4811 101.6138 101.7398 101.6893 101.521 101.2196 100.7343 100.2723 99.95601 99.78219 99.70591 99.67239 99.78726 99.9938 100.1954 100.4916 100.8389 -9999 101.2169 101.5315 102.3134 103.5215 105.0665 106.9802 109.1268 111.1183 112.568 113.7895 115.1644 116.5308 117.7146 118.6368 119.1109 119.3231 119.4322 119.7281 119.9991 120.2262 120.3937 120.4752 120.7454 121.4866 122.241 122.5836 122.5712 122.0895 121.3247 121.0141 121.1643 120.7959 119.432 115.7593 109.3971 101.5632 93.74967 86.76904 80.81891 75.80901 71.70361 68.44125 65.98904 64.38869 63.62951 64.48064 65.99004 67.33669 68.0636 68.58386 69.18677 70.02454 71.12569 72.0835 72.76136 73.18415 72.79214 71.9935 71.82134 73.54056 75.46989 77.29156 78.90319 80.2731 81.66531 82.90302 83.94786 85.20524 86.81062 88.53214 90.10584 91.77328 93.49164 95.55466 97.72823 100.2102 104.1496 110.9253 120.087 132.2971 150.1395 174.565 200.388 224.3012 245.8184 264.2189 276.8976 286.6911 284.2776 254.4451 224.2105 214.865 228.7872 243.8713 253.849 256.9814 247.4637 233.972 221.236 210.9889 201.5771 189.6961 175.3595 
120.7098 125.1423 129.8099 134.2051 138.1147 142.374 146.1355 149.7126 153.1288 156.429 159.6323 163.1359 166.8954 170.5501 173.4497 174.9145 174.628 172.6244 169.2924 165.5542 162.7067 160.7893 159.2068 157.6441 155.911 153.0899 148.8346 143.5918 138.2951 134.2085 132.1672 131.4753 131.0386 130.5746 129.8316 128.4935 126.4215 123.6114 120.4225 117.3846 114.8811 112.8832 111.1488 109.7142 108.6264 107.9262 107.1858 106.3998 105.9346 106.2258 107.2715 108.6516 110.096 111.3048 111.952 111.9736 111.827 112.0875 112.6055 112.6972 111.9732 111.2022 111.86 113.7804 115.5753 116.7445 117.4143 118.0855 118.2306 117.2021 115.1352 112.2233 108.7958 105.3798 102.5033 100.5092 99.44573 98.95642 98.71225 98.54771 98.41364 98.3588 98.09363 97.68107 97.26083 96.9072 96.65973 96.66271 96.972 97.44973 97.91399 98.34641 98.74397 99.0312 99.34937 99.84059 100.4775 101.3597 102.249 103.404 104.8389 106.6757 108.7759 110.8024 112.6967 -9999 114.9537 115.8641 117.0702 118.3659 119.5452 120.2287 120.3274 120.1276 119.8665 119.5189 119.2824 119.3343 119.7118 120.5192 121.6675 122.5927 123.0425 123.1082 122.8161 122.1456 121.6503 121.4521 120.9639 119.5056 115.585 108.9065 100.6367 92.47137 85.51755 79.84788 75.14733 71.28586 68.15236 65.72578 64.02113 64.05681 65.41031 67.14725 68.48795 69.11004 69.33434 69.4099 69.66216 70.27049 70.88902 71.42719 71.7374 71.30212 70.71621 71.06215 72.84618 74.74055 76.43315 77.93344 79.29636 80.72533 82.05504 83.26314 84.73186 86.46568 88.18839 89.73238 92.13888 94.54309 96.14914 97.32259 100.1916 105.4407 114.7927 127.5681 143.3034 163.5552 190.6404 221.4046 251.2115 276.0352 293.3719 303.7129 310.3518 304.6845 275.4104 240.5095 220.8192 222.7459 232.271 242.1754 247.069 240.6138 229.3638 218.2645 209.336 199.3796 186.2565 171.2578 
120.7961 125.0841 129.5731 133.7081 137.3578 141.6107 145.5131 149.1139 152.1393 155.0451 158.2857 162.2585 166.6766 170.9454 174.3835 176.594 177.2927 176.2556 173.4159 169.2342 165.2301 162.3485 160.283 158.4771 156.3431 153.5154 149.5339 144.5421 138.9677 134.0365 130.818 129.061 127.9796 127.3839 127.0827 126.3398 124.7219 122.036 118.8842 115.9175 113.4747 111.4721 109.7034 108.1566 106.8644 105.8426 104.703 103.4423 102.1882 101.363 101.3143 102.3655 104.1307 105.9893 107.386 108.2828 109.0972 110.4203 112.1004 113.2204 112.9752 111.637 110.828 111.3979 112.8119 114.4532 116.0537 117.4989 118.0711 117.2693 115.2787 112.4092 109.1486 105.8971 102.9252 100.4892 98.78126 97.738 97.14102 96.82366 96.52269 96.24037 95.9136 95.60057 95.38483 95.36179 95.49523 95.69306 95.9698 96.33295 96.75451 97.1221 97.51268 97.97956 98.54858 99.33264 100.3225 101.6622 103.2351 104.9827 106.8464 108.8965 111.0179 113.0092 114.7351 -9999 117.2536 117.9629 118.8218 119.7064 120.4215 120.6839 120.5535 120.1525 119.5415 118.6571 118.098 118.1628 118.9811 120.2989 121.6574 122.4985 123.0307 123.3187 123.4064 123.2604 122.9687 122.6326 121.8626 119.9258 115.6934 108.9835 100.3123 91.62399 84.35239 78.68639 74.11718 70.46624 67.60833 65.409 63.86779 64.93303 66.5799 68.11004 68.99974 69.1348 68.82481 68.55495 68.47588 68.63537 68.90667 69.40089 69.76656 69.6073 69.57731 70.69138 72.37243 74.14481 75.71511 77.04964 78.37698 79.81535 81.21101 82.60854 84.24854 86.03535 88.16652 90.26156 91.87699 93.27888 95.31694 97.8101 101.1484 107.3093 119.0575 136.3999 158.5342 184.4742 214.5836 248.4565 281.9214 306.833 322.3624 330.9169 334.4973 322.4965 289.2924 251.7842 227.7037 223.4844 228.6793 237.6603 241.7127 236.586 227.5975 218.0109 208.6874 197.0238 182.3582 166.7838 
121.1791 125.142 129.1859 132.9386 136.1939 140.1155 143.9613 147.5923 150.8372 154.0354 157.6824 162.1514 166.9979 171.5736 175.549 178.6121 180.3082 180.0968 177.7893 173.7524 169.0095 165.0639 162.1044 159.5037 156.5959 153.2693 149.2933 144.4989 139.0897 134.0079 130.2802 127.9625 126.7156 126.2163 126.3089 126.2553 125.2219 122.8291 119.8394 116.9254 114.3356 111.9337 109.6369 107.589 105.8886 104.3919 102.7423 100.8485 98.83742 97.24857 96.48305 97.00096 98.64545 100.5095 101.9714 103.2142 104.7458 107.1004 110.1306 112.5507 113.2841 112.2691 110.7171 110.168 111.0495 112.7872 114.5319 116.0048 116.4621 115.4347 113.1013 109.8358 106.2127 102.9775 100.2449 98.15598 96.79563 96.04819 95.65132 95.44395 95.32516 95.25592 95.33176 95.40575 95.51991 95.57902 95.65164 95.69178 95.71133 95.78476 95.99608 96.38339 96.94185 97.68697 98.62425 99.77259 101.0916 102.5617 104.3101 106.2014 108.2897 110.5296 112.8029 114.9191 116.6873 118.2442 119.547 120.5599 121.2687 121.6292 121.601 121.1608 120.5414 119.7176 118.7596 117.5094 116.7796 117.0733 118.2842 119.884 121.098 121.8125 122.1619 122.6033 123.3149 124.1058 124.7114 124.6503 123.3548 120.5053 115.746 108.8718 99.78035 90.53931 82.93107 77.2039 72.66618 69.06075 66.35445 64.47038 63.86844 65.5356 67.18539 68.20364 68.39409 67.82066 67.00192 66.61821 66.57084 66.66308 66.9231 67.47458 68.08755 68.38525 68.94264 70.31836 72.02283 73.79473 75.3756 76.74097 78.07183 79.48425 81.01183 82.55001 84.29608 86.12619 87.99301 89.73178 91.61624 93.8119 96.44116 99.60719 103.6307 110.7259 124.652 147.3116 177.3529 211.3983 247.3017 284.4476 316.4854 337.6214 348.2335 352.7594 351.0428 332.1352 293.9376 255.8149 231.9865 227.6404 230.3546 235.3226 236.4624 232.0222 225.1539 216.3269 206.1979 193.2753 178.0032 162.5907 
121.669 125.3673 128.9795 132.392 135.3795 138.4669 141.6999 145.4515 149.3582 153.3487 157.5489 162.1703 167.0641 171.8325 176.2105 179.8658 182.1983 182.6035 180.7914 177.1472 172.3419 167.6568 163.7934 160.2995 156.7031 152.9874 148.9584 144.3473 139.2393 134.0677 129.7399 126.7069 124.9146 124.2196 124.2329 124.3745 124.0307 122.5828 120.1604 117.4353 114.5719 111.5712 108.5995 105.9652 103.854 102.0028 100.1252 97.96944 95.81263 94.03568 92.9794 92.97112 93.95531 95.60535 97.23579 98.769 100.4312 102.7872 106.0548 109.1489 111.011 111.3967 110.5477 109.8323 110.203 111.3718 112.1946 112.4439 112.0065 110.7917 108.7322 105.7845 102.5684 99.72948 97.35533 95.77063 94.92787 94.65057 94.57083 94.42271 94.30134 94.41336 94.88905 95.44867 95.96585 96.40594 96.75399 96.97089 97.01713 96.93727 96.87469 97.05019 97.5274 98.30631 99.34766 100.5589 101.9921 103.4191 104.9 106.5869 108.6366 111.0488 113.5498 115.8939 117.7388 119.0491 120.1261 120.9405 121.4355 121.5497 121.2977 120.864 120.2354 119.3521 118.4457 117.3973 116.6641 117.0631 118.7316 120.7457 122.2572 122.9771 123.0556 123.2623 124.3497 125.9521 127.3085 127.6293 125.9327 122.0729 116.4141 108.7409 99.03578 89.2646 81.30248 75.40016 70.91634 67.43549 64.82338 63.06018 63.91654 65.58176 66.79974 67.1687 66.75569 65.70685 64.79318 64.4742 64.72943 64.99567 65.54115 66.3791 67.33333 67.8535 68.69418 69.92439 71.82756 73.71046 75.35316 76.8144 78.21043 79.7344 81.39156 83.05469 84.91129 86.83076 88.85727 90.73828 92.73685 95.12456 98.13065 102.208 107.6441 116.7033 133.3325 160.5012 199.4496 243.6571 288.7249 326.4967 351.3423 363.2906 364.9272 360.7193 352.5795 332.0209 294.9217 258.3026 235.4615 231.9385 231.3671 231.252 230.0969 226.2952 220.5415 212.2897 201.7178 188.2666 173.4515 158.9168 
122.4043 126.1044 129.5451 132.6622 135.322 137.3958 139.8551 143.3176 147.6269 152.1065 156.5806 161.1458 165.8732 170.5824 174.7995 178.3588 180.8555 181.6446 180.3793 177.2296 172.7859 168.0206 163.6188 159.5224 155.4242 151.2 146.9255 142.6271 138.1453 133.3332 128.5047 124.4727 121.7671 120.4455 120.0182 119.611 118.9533 118.019 116.5347 114.5835 112.08 109.076 105.9646 103.2171 100.9792 98.92816 96.82115 94.5252 92.42348 90.78143 89.67847 89.21179 89.44225 90.48026 92.1766 94.19948 96.32883 98.57939 101.2912 104.2876 106.8323 108.2955 108.2665 107.4664 107.1057 107.2283 106.8504 105.8843 104.5981 103.2936 101.7734 99.69086 97.33295 95.1469 93.51583 92.7263 92.74572 93.30376 93.7765 93.72877 93.36198 92.99586 93.0563 93.45761 94.07558 94.82494 95.61039 96.32523 96.88415 97.28513 97.57793 97.878 98.23399 98.67178 99.27618 100.0763 101.1289 102.3543 103.7834 105.4143 107.532 110.0261 112.4726 -9999 -9999 117.4171 118.0652 118.666 119.0697 119.1052 118.7337 118.1954 117.5209 116.7906 116.2087 115.6778 115.2544 115.6266 117.1732 119.1594 121.0125 122.309 122.7398 123.0554 124.1657 126.0258 127.6012 128.0076 126.2595 121.9109 115.4183 106.7527 96.66841 87.05969 79.10681 73.06702 68.58682 65.24335 62.69279 62.21658 63.30661 64.36826 64.85458 64.74078 64.07638 63.12089 62.70792 63.25034 63.67186 63.98753 64.61124 65.78899 66.86797 67.46662 68.36692 69.35139 71.21251 72.964 74.46173 75.75424 77.0882 78.5517 80.12663 81.74595 83.59144 85.58539 87.61005 89.62422 91.82303 94.65025 98.53174 104.0833 111.6669 124.3668 145.1179 176.4565 222.5052 278.6367 329.371 364.1651 382.5278 385.3142 375.2228 359.2853 343.1583 325.7946 298.3613 265.8 238.8297 229.6984 228.2867 225.9499 223.6832 220.1822 214.3999 206.8566 196.7768 184.0879 170.3867 157.0372 
123.6121 127.486 131.0754 134.1824 136.4803 138.3448 140.3593 143.2667 147.0796 151.3872 155.7643 160.3685 165.0527 169.4977 173.2318 176.359 178.7395 179.7708 178.8648 176.0423 171.8978 167.1775 162.6877 158.583 154.4253 150.111 145.7818 141.7301 137.6379 133.1898 128.1368 123.2761 119.3911 117.1247 116.2447 115.6116 114.6027 113.5749 112.644 111.599 109.8445 107.2479 104.2432 101.4529 99.05698 96.77277 94.36031 91.92886 89.93176 88.45052 87.46466 86.84945 86.78059 87.57341 89.38542 91.84243 94.38305 96.79839 99.21074 102.0819 104.9084 106.6106 106.5297 105.1876 103.6497 102.5106 101.3488 99.92693 98.3629 96.87783 95.53004 94.124 92.65298 91.25259 90.18563 90.00563 90.64326 91.78203 92.78226 93.18102 93.04472 92.67358 92.40565 92.46036 92.86428 93.56945 94.45656 95.39302 96.28185 97.07241 97.74552 98.25555 98.67539 99.05733 99.5322 100.1693 101.1768 102.3596 103.7287 105.2659 107.1971 109.551 -9999 113.4928 -9999 -9999 116.067 116.3039 116.5348 116.5791 116.2914 115.5906 114.7363 114.017 113.7538 113.8285 113.9409 114.4217 115.8456 118.0653 120.5169 122.563 123.6967 124.3886 125.7902 128.0284 129.6516 129.4232 127.2363 122.7618 115.6379 106.2083 95.91908 86.28679 78.21887 71.94659 67.2953 63.88336 61.56676 61.86889 62.38636 62.83207 62.87527 62.43808 61.72523 61.11118 61.55744 62.26345 62.86292 63.33229 64.17555 65.56334 66.77754 67.42934 68.26542 69.11758 70.69543 72.15391 73.38009 74.47832 75.72619 77.11427 78.62312 80.25803 82.13021 84.13268 86.26212 88.3205 90.71344 93.93513 98.59011 105.4008 114.9218 130.9261 155.18 190.4478 241.7508 305.735 358.6699 387.6093 400.4622 399.816 383.1079 359.0485 336.9308 320.523 302.915 276.4911 247.304 227.1023 222.1843 220.0929 217.0314 213.0696 208.0531 201.1677 192.0808 180.4848 168.142 156.4237 
125.3142 129.3314 132.9332 135.7175 138.1126 140.2797 142.275 144.5433 147.2476 150.6458 154.5648 158.9046 163.1867 166.7049 169.3362 171.4263 173.1642 173.9149 173.1735 170.7059 167.0889 162.9993 159.1416 155.7234 152.1494 148.2723 144.3201 140.5891 136.7464 132.3972 127.4924 122.5863 118.1995 114.7787 112.826 111.6311 110.4791 109.3912 108.5544 107.7314 106.3725 104.3447 101.9295 99.47625 97.10623 94.54681 91.73756 89.1338 87.2951 86.20464 85.61176 85.32671 85.50078 86.46097 88.35229 90.99893 93.88811 96.72563 99.23927 101.6481 103.7086 104.5387 103.8619 102.3233 100.4405 98.72695 97.15678 95.54738 93.8073 92.09516 90.56957 89.22221 88.09193 87.23302 86.81988 87.0841 88.0101 89.34454 90.51405 91.29936 91.6995 91.86473 91.90769 92.05033 92.3606 92.90826 93.64711 94.5529 95.59929 96.62769 97.41799 97.92138 98.25647 98.5473 98.99992 99.67095 100.6992 101.8871 103.2435 104.7724 106.5727 108.628 110.6481 112.1048 113.0682 113.612 113.7238 113.7461 113.7379 113.4987 112.9842 112.3229 111.7353 111.5209 111.7731 112.4426 113.1939 114.048 115.4839 117.967 121.1339 124.1482 126.3771 127.9803 129.9083 132.2651 133.1579 131.515 128.6265 124.3448 116.8297 106.8279 96.27707 86.564 78.33453 71.70607 66.57058 62.68241 61.31775 61.07998 60.98606 61.12711 60.87157 60.27168 59.77089 59.63676 60.00832 60.61844 61.46861 62.47441 63.79655 65.17445 66.37476 67.034 67.68814 68.47404 69.33407 70.34068 71.29178 72.30508 73.50495 74.95908 76.61992 78.42251 80.36801 82.50623 84.80139 86.98251 89.46167 93.03516 98.77998 107.4641 118.692 136.7148 163.1668 200.6852 254.1874 319.1711 372.231 395.0347 398.9146 395.9761 382.0592 358.1595 334.5103 316.817 302.672 282.7105 256.1144 231.5945 218.15 213.4967 209.3871 204.9764 200.9908 195.4763 187.4576 177.1889 166.0781 155.3278 
127.3395 131.2222 134.3363 137.0851 139.615 142.0674 144.4064 146.5084 148.4314 150.5146 153.1059 156.2281 159.1823 161.3501 162.7875 163.7395 164.5153 164.6906 164.0639 162.3463 159.9738 157.4131 154.9523 152.5677 149.6393 146.3019 142.8111 139.1656 135.0933 130.4497 125.5374 121.0773 117.0141 113.2383 110.2323 108.1918 106.8159 105.8016 104.9452 103.869 102.3267 100.587 98.9542 97.2627 95.20458 92.49 89.45598 86.88335 85.33062 84.58398 84.24659 84.32578 84.95479 86.28767 88.28104 90.8014 93.58792 96.2636 98.45755 100.0391 100.9687 100.854 99.85208 98.45419 96.81243 95.11696 93.58045 92.07684 90.4473 88.83324 87.32556 86.0164 84.94302 84.29543 84.30456 84.87118 85.80496 86.94196 87.96124 88.83237 89.51939 90.09915 90.48435 90.89973 91.50179 92.2959 93.14473 93.99042 94.89532 95.77075 96.48145 96.98744 97.36263 97.70699 98.04695 98.60326 99.40401 100.4744 101.7134 103.2665 105.0454 106.8605 108.4911 109.7257 110.4504 110.94 111.2596 111.4051 111.3157 110.9298 110.4578 110.2672 110.5875 111.1996 111.9269 112.818 113.9495 115.3564 117.1807 120.0767 123.7809 127.5173 130.767 133.4261 135.8461 137.6857 136.8469 133.1408 129.4406 125.1812 117.9797 108.1727 97.8212 88.09922 79.57352 72.40329 66.52051 61.95204 60.11895 59.64002 59.44482 59.38663 58.8921 58.41374 58.33841 58.64634 59.26059 59.94138 60.8642 62.07979 63.37246 64.64034 65.75565 66.37611 66.95043 67.69807 68.49737 69.1235 69.45097 69.85187 71.07767 72.78224 74.70419 76.71014 78.79313 81.06298 83.51927 85.87321 88.37685 92.35333 99.48823 110.2628 122.8736 141.4366 167.4553 203.9529 253.3285 312.755 364.949 389.0501 386.5277 377.5144 367.2515 352.1297 332.7287 312.6815 294.3334 276.4116 257.0426 237.3479 220.974 210.9151 204.024 198.3632 194.489 189.7142 182.2569 172.5118 162.4879 152.6312 
129.4472 132.3402 135.0973 137.778 140.3118 142.6764 144.9151 146.8612 148.4416 149.6396 150.7452 152.0626 153.4355 154.4702 155.1864 155.6459 155.9275 155.9713 155.7598 155.0299 154.0422 152.907 151.4717 149.5419 146.8545 143.894 140.578 136.666 132.196 127.217 122.4072 118.3047 114.7853 111.4636 108.4794 106.0465 104.1991 102.8013 101.6397 100.3798 98.72979 97.13063 95.90883 94.5713 92.68633 90.16599 87.61974 85.79472 84.87148 84.35289 83.99776 84.0143 84.67877 86.0348 87.77701 89.80655 91.93724 93.92091 95.38895 96.35691 96.78837 96.58563 95.76015 94.65051 93.50168 92.28976 90.90563 89.34037 87.66917 85.98421 84.44057 83.09837 82.19522 81.91486 82.35339 83.20753 84.15491 85.04011 85.82909 86.5985 87.37159 88.07551 88.76246 89.53551 90.43344 91.37405 92.26094 93.04903 93.75595 94.40024 94.9324 95.44273 95.86453 96.21495 96.45419 96.85694 97.62656 98.74015 100.1067 101.7472 103.5187 104.9934 106.0513 106.7754 107.3946 108.1989 109.0311 109.476 109.3653 109.0661 108.9325 109.5133 110.687 111.8338 112.68 113.4507 114.795 116.7586 119.3792 122.9794 127.4304 132.2234 136.7461 140.3267 142.7589 143.1778 139.7458 134.4054 129.9676 125.2935 118.3002 109.1202 99.3634 89.83864 81.0077 73.29846 66.94733 61.98785 58.48309 58.0369 57.77686 57.35368 56.92002 56.89754 57.30272 57.94886 58.7104 59.53664 60.56086 61.74364 62.9188 63.99055 64.99699 65.62621 66.17131 66.84369 67.49702 67.89079 68.10054 68.46673 69.10902 71.03897 73.06367 75.11525 77.22636 79.59189 82.20491 84.64267 87.17369 91.50827 99.90919 112.1099 125.3719 143.9539 169.8085 203.6947 246.5863 295.6379 340.1602 366.831 367.2755 354.346 343.4069 334.5862 320.4725 299.7305 278.2146 261.1265 250.1845 239.7708 226.6129 212.8224 201.7674 194.1592 189.2813 183.5669 175.2192 165.7488 156.8802 148.9297 
