# Supplementary material for: Exploring the Distribution of the Spreading Lethal Salamander Chytrid Fungus in Its Invasive Range in Europe – A Macroecological Approach
Source: PLoS One. 2016 Oct 31;11(10):e0165682. doi: 10.1371/journal.pone.0165682 (PMC5087956; doi:10.1371/journal.pone.0165682)
Supplement: S2 ZIP Archive — (ZIP) [file pone.0165682.s011.zip › BIOCLIM_full/bio_14.asc]

ncols         200
nrows         200
xllcorner     3.31330001355
yllcorner     -1.12269991115
cellsize      0.0117999315
NODATA_value  -9999
10.53215 10.21141 9.949677 9.734032 9.571536 9.624782 9.745188 9.229848 8.790506 8.629236 8.542869 8.589875 8.779458 9.033244 9.237394 9.289204 9.372302 9.400159 9.505378 9.51343 9.5136 9.620119 9.954831 10.5874 10.80017 10.9082 11.83397 12.35371 12.52904 12.33486 11.9273 12.16312 13.12573 14.12421 14.5072 14.55744 15.09864 16.18843 17.5162 18.72795 19.79421 19.93443 19.75858 19.35573 18.8143 18.27138 17.94697 17.84563 17.95036 18.08745 18.40539 18.67261 18.68583 18.66011 19.17247 19.79591 20.3428 20.207 19.3419 18.7517 18.04058 17.43097 17.41294 17.77099 18.51716 19.52977 20.3131 20.87219 22.23583 22.81244 22.86144 22.86581 22.84049 20.93382 19.0358 17.82357 17.20487 16.83996 17.20753 16.91398 17.07452 17.06828 17.033 16.82569 16.69803 17.19756 18.34538 19.0375 18.49688 17.88729 18.02022 18.52229 18.84222 18.59409 17.92793 17.72935 18.0878 18.61284 19.04081 19.35425 19.34801 18.771 18.30955 18.70956 19.88108 19.50615 19.47521 20.41396 21.24302 21.23933 21.24964 21.14856 20.55136 20.11995 19.84369 19.70252 19.78764 20.12839 20.38158 20.69598 20.97618 21.75552 22.98764 23.91575 23.92329 23.34172 23.21864 23.84986 24.38822 25.84422 27.47993 28.98821 30.79119 32.32165 32.62626 32.34621 32.24219 32.26337 32.54224 32.73135 32.07281 31.41269 30.732 30.08794 29.60915 29.28041 29.05699 28.95086 29.12655 29.72296 30.72249 32.02116 33.4692 35.17516 37.16171 38.10293 39.60115 40.0534 38.91521 37.69683 36.61806 35.87416 36.46243 35.61477 34.81554 33.70306 32.10099 30.29617 28.78921 27.4887 26.22499 25.26297 24.69793 24.34652 24.11202 24.24444 24.24529 23.45309 22.17132 20.87027 20.01594 19.93337 20.08913 19.86911 19.41043 19.11246 19.12795 19.43321 19.8134 20.17558 20.23729 20.11536 20.14083 20.28502 20.38182 20.41611 20.07213 19.83289 19.69872 19.39213 
10.55002 10.13698 9.922785 9.811728 9.871834 10.39251 10.61466 9.609129 9.152037 9.159156 9.093071 9.198191 9.349577 9.656297 9.958292 10.01056 10.30369 10.21495 10.34136 10.17352 9.955748 10.03413 10.65746 11.45525 11.37871 11.80211 13.33858 13.6612 13.58845 12.79618 12.41739 12.84447 14.15235 15.46826 15.97739 16.23943 17.38431 19.23926 21.36678 22.71981 22.85023 23.03144 23.13933 23.12247 22.49627 21.68833 21.15201 20.96184 21.28292 21.82629 22.59797 23.1575 23.36543 23.63456 23.88028 23.91696 24.00337 24.02474 23.96527 23.76439 22.34064 21.61283 21.58276 22.01953 22.63659 23.27042 23.53773 23.56934 23.53053 23.59874 23.72048 23.71789 23.62245 23.56207 23.54701 23.38134 23.06686 22.9797 23.61471 23.57223 23.50738 23.43525 23.1917 22.23452 21.7891 22.36413 23.08565 23.16179 22.20811 21.35512 21.60681 22.28917 22.56463 22.04965 21.14338 20.90847 21.63482 22.26822 22.44316 22.57281 22.63825 22.04638 21.31937 22.05637 23.95062 23.37734 22.72321 23.8632 25.75045 26.10524 26.47053 26.23335 25.02599 24.05765 23.50283 23.35962 23.53373 23.98574 24.22009 24.75315 25.26501 26.84717 28.53356 28.96218 28.03705 26.98894 27.15209 28.06295 28.52831 29.87049 31.06726 32.30371 34.50731 36.21077 36.44062 36.20774 35.7057 35.11808 34.56357 33.96294 33.22309 32.40486 31.49213 30.52861 29.64496 28.87925 28.29683 28.09644 28.24493 28.68026 29.48449 30.67325 32.0314 33.75003 36.00348 38.60584 41.32838 43.82958 45.25045 45.20398 44.43844 42.7808 40.96325 39.16777 36.92949 34.86726 32.96523 31.22541 29.78403 28.72855 27.89635 27.07753 26.38247 26.07493 25.31532 25.42784 25.80454 25.3821 24.33778 23.13144 22.53571 23.05969 22.69038 22.14245 21.559 20.68304 20.46856 20.65237 20.50633 20.29633 20.13641 20.17089 20.38503 20.55986 20.56193 20.47044 20.47704 20.65822 20.86638 20.524 
10.6213 10.20139 9.921393 9.87779 10.21619 11.21065 11.16941 9.919361 9.710689 9.930606 9.885329 10.10582 10.16573 10.51625 10.8968 10.94922 11.4533 11.23427 11.34124 11.03628 10.70905 10.92091 11.98195 12.71208 12.5788 13.81063 15.45542 15.23973 14.55128 13.38315 13.23612 13.88651 15.48101 17.01765 17.70181 18.27114 19.80763 22.27601 23.46593 23.65129 23.84394 24.00433 23.98241 23.80721 23.62918 23.53437 23.53783 23.56183 23.63454 23.74939 23.85135 23.90331 24.07626 24.34414 24.58183 24.7625 24.92658 25.01584 24.99734 24.92708 24.84425 24.77917 24.77989 24.85919 24.91962 24.89011 24.77115 24.60428 24.50555 24.5919 24.7149 24.66558 24.45624 24.21048 24.02027 23.9499 24.03463 24.06872 23.96401 23.78247 23.60251 23.46107 23.29718 23.1144 22.95545 22.85379 22.8884 22.99006 23.11693 23.29992 23.5628 23.82864 23.96277 24.07207 24.27709 24.67029 25.28946 26.06485 26.03853 25.82853 25.86771 25.35044 24.80983 26.09309 27.77414 26.61216 25.75384 26.67658 29.11454 30.78423 30.79236 30.9395 29.62698 28.54048 28.13497 28.38145 28.8509 29.37272 29.38451 29.47966 29.21913 29.1939 29.34426 29.73595 30.15869 30.41643 30.71875 31.16092 31.67621 32.2664 33.00749 33.86519 34.76414 35.57965 36.09417 36.18266 35.99605 35.63414 35.19397 34.56013 33.69331 32.71584 31.76633 30.81646 29.79962 28.70678 27.84265 27.47107 27.57606 27.83523 28.37042 29.28174 30.51289 32.39118 34.8297 37.62742 40.34382 43.05976 45.33195 46.55052 46.48814 45.37529 43.43038 41.09885 38.74404 36.55177 34.33775 32.05003 29.87081 28.28744 27.51476 27.08797 26.48169 25.80474 25.54097 26.0767 26.96533 26.72807 26.05357 25.31706 24.8006 24.29913 24.01259 23.44721 22.42599 21.40417 20.81345 20.51373 20.32078 20.12886 20.02431 20.27187 20.6984 20.86006 20.67477 20.38375 20.29695 20.49598 20.67164 20.79305 
10.65756 10.24877 9.963684 9.912763 10.4293 11.58724 11.16515 10.33528 10.44561 10.75471 10.68364 10.96645 11.0846 11.46944 11.88932 12.01866 12.55171 12.31316 12.31687 12.01072 11.74157 12.39695 13.77582 14.50405 14.8846 16.52607 17.24507 16.51062 15.20708 14.2089 14.3013 15.1417 17.00022 18.72567 19.70929 20.67285 22.42466 24.21739 24.54205 24.85258 25.05408 25.01951 24.77459 24.4858 24.3217 24.3108 24.34391 24.25376 24.20948 24.26322 24.29321 24.31854 24.61414 25.12965 25.65265 26.02247 26.27164 26.35845 26.26222 26.09473 25.89143 25.6979 25.63009 25.68382 25.69757 25.56009 25.23394 24.80616 24.49201 24.48616 24.60073 24.49406 24.24018 23.9273 23.72224 23.76838 23.91028 23.95321 23.83899 23.61716 23.39296 23.24788 23.10467 22.92527 22.7367 22.63155 22.70659 22.90296 23.16556 23.50909 23.90553 24.24538 24.40784 24.48976 24.71172 25.09278 25.63554 26.22889 26.84544 27.68067 28.85964 28.19802 28.00964 29.55063 30.56749 29.33353 29.0081 30.30225 30.74529 30.38003 30.30372 30.71514 31.42455 32.04399 32.50016 32.81721 32.76731 32.22594 31.35871 30.52832 30.0102 29.77806 29.80543 30.05398 30.10653 30.19431 30.59321 31.10662 -9999 32.06707 32.41783 32.87289 33.51633 34.28724 35.03001 35.55161 35.74985 35.67667 35.35489 34.6825 33.76156 32.78503 31.92583 31.11395 30.11842 28.8604 27.79046 27.20762 27.18092 27.43062 27.91552 28.42673 29.31027 31.06156 33.35759 35.83294 38.29005 40.66064 43.05333 45.37351 46.91331 46.94326 45.64265 43.42514 40.86841 38.53434 36.28516 33.6631 30.86861 28.64772 27.73868 27.76126 27.61625 26.75457 25.60918 25.14218 25.65097 26.37027 26.42401 25.86664 25.32482 25.32118 25.28625 24.6041 23.13545 21.69322 20.92588 20.65767 20.43699 20.22178 20.17924 20.5168 20.97764 21.09584 20.80876 20.35142 20.07657 20.1204 20.24608 20.39037 
10.6468 10.23744 9.960139 9.91231 10.38109 11.30142 11.11374 10.944 11.22443 11.48972 11.32743 11.60645 11.96785 12.45254 12.93533 13.47456 13.71553 13.39691 13.44555 13.10676 12.86493 14.0156 16.06534 17.73142 18.09421 18.75915 18.09027 17.15886 15.99202 15.29787 15.48696 16.44387 18.56935 20.51034 21.70386 22.76091 24.54039 25.45849 25.83607 26.09952 26.0335 25.67679 25.2756 24.97674 24.86193 24.86566 24.84864 24.72489 24.68089 24.68897 24.63525 24.57009 24.83454 25.38731 26.02088 26.5399 26.82418 26.86186 26.65885 26.32373 25.91776 25.57707 25.46337 25.49888 25.53455 25.43899 25.13473 24.63305 24.20092 24.12054 24.1714 24.06334 23.98047 23.86533 23.89359 23.99436 24.1327 24.15042 24.00853 23.73135 23.447 23.29329 23.20736 23.06648 22.88394 22.79843 22.94821 23.31051 23.76969 24.2519 24.67523 24.96813 25.07328 25.08992 25.21004 25.50244 25.88001 26.22892 26.63329 27.40773 28.75124 30.10078 30.35128 31.21316 31.20722 31.23019 31.32086 31.04018 30.44578 29.89443 29.91155 30.66542 31.73335 32.7778 33.58551 33.92791 33.72196 33.06101 32.20198 31.36901 30.72489 30.41198 30.36831 30.24065 29.93497 29.83567 29.96409 30.35345 30.96954 31.61925 32.1485 32.54688 32.80272 33.09647 33.60334 34.27071 34.81177 34.98115 34.82162 34.28446 33.54987 32.91978 32.40601 31.7075 30.68937 29.39643 28.08548 27.22691 27.06176 27.51247 28.17625 28.64122 29.23537 30.37992 32.04124 34.07631 36.2171 38.33017 40.72075 43.69707 46.63295 48.11156 47.51899 45.49529 42.87896 40.21502 37.83504 35.19308 32.18239 29.5369 28.26462 28.37074 28.67515 28.08253 26.7065 25.50103 25.0644 25.46167 25.83742 25.94946 26.03149 26.1888 26.02983 25.13981 23.73123 22.56864 22.03674 21.72155 21.33895 20.99046 20.90591 21.04129 21.17345 21.11205 20.79762 20.3358 19.96294 19.84723 19.87057 20.05773 
10.58195 10.14769 9.874024 9.843565 10.18443 10.91045 11.4338 11.71958 11.98738 12.22321 12.08981 12.75681 13.06968 13.57148 14.21836 15.62068 15.19251 14.73874 15.69797 14.79087 14.25589 15.87509 19.30851 22.54832 21.21438 19.57443 18.27809 17.81465 17.05796 16.4858 16.66644 17.75466 20.26775 22.33891 23.31524 24.05415 25.70993 26.10986 26.41172 26.37203 25.96865 25.46409 25.10464 24.91261 24.87846 24.86643 24.83319 24.75439 24.75159 24.75263 24.65869 24.4734 24.55888 24.97218 25.55137 26.11 26.49913 26.68143 26.64588 26.40515 26.02924 25.75315 25.68181 25.76527 25.86056 25.83851 25.58004 25.08722 24.63136 24.44017 24.1277 24.00939 24.14568 24.37817 24.61609 24.74533 24.8111 24.7913 24.60513 24.20682 23.76837 23.51756 23.42162 23.31871 23.16296 23.03144 23.04749 23.25064 23.50903 23.77179 24.07581 24.39587 24.62614 24.77522 24.93419 25.19635 25.49731 25.76329 26.16225 27.0245 28.32668 29.53309 30.27037 30.69337 30.98197 31.1704 31.23566 30.89531 30.24414 29.84318 30.17598 31.2173 32.50938 33.66996 34.46551 34.65846 34.2846 33.64669 32.94138 32.42296 32.09472 32.04978 31.94176 31.55182 31.11915 30.6463 30.31647 30.43365 31.10563 32.19846 33.31305 34.03427 34.08047 33.7637 33.51196 33.71126 34.31898 34.74429 34.49189 33.92561 33.45957 33.266 33.12753 32.60099 31.65963 30.5202 29.18234 28.02762 27.7392 28.42517 29.40383 30.02812 30.90997 31.68577 32.47934 33.78189 35.61022 37.54444 39.76564 42.6087 45.97917 48.98246 49.79276 47.97157 45.04903 41.82782 39.0133 36.39166 33.68358 31.15748 29.70828 29.54717 29.79088 29.48286 28.36283 26.96472 25.99573 26.00155 26.46127 26.87754 27.05757 27.00754 26.49889 25.55404 24.57686 24.00848 23.80231 23.55115 23.19137 22.85065 22.58183 22.17323 21.53011 20.88865 20.46352 20.16295 19.99333 19.80966 19.73274 19.93886 
10.4501 10.0026 9.720523 9.693778 9.940793 10.69704 11.80598 12.24854 12.35183 12.71239 12.90426 13.08196 13.46144 14.15566 14.7818 16.07303 16.03307 15.57332 16.00783 15.32549 14.9025 16.72178 20.69825 23.29653 20.36058 18.15004 17.23034 17.84094 17.57425 17.16077 17.48292 18.98372 21.79533 23.51409 23.77271 23.98276 24.94142 25.39205 25.52036 25.30004 24.94198 24.64111 24.50332 24.45989 24.40964 24.25748 24.07966 23.95858 24.00002 24.10099 24.09997 23.82216 23.68326 23.85346 24.27168 24.76997 25.20659 25.52365 25.69488 25.68945 25.54388 25.44185 25.43355 25.49512 25.60561 25.60109 25.40635 25.07042 24.78206 24.4045 23.74216 23.58169 23.79893 24.17104 24.49062 24.61475 24.64613 24.63986 24.47855 24.03192 23.49375 23.16232 23.02999 22.97337 22.8571 22.63167 22.33635 22.09517 21.94211 21.95787 22.17964 22.55217 22.97814 23.30954 23.5514 23.80234 24.04948 24.31846 24.79794 25.64176 26.56915 27.34594 28.04887 28.73348 29.23643 29.43148 29.2251 28.6503 28.09738 28.13961 28.75299 29.70977 30.67931 31.4351 31.93961 32.02349 31.85534 31.57179 31.33123 31.25101 31.39924 31.58172 31.27135 30.73625 30.2342 29.65091 29.17377 29.09798 29.58026 30.62492 31.7569 32.47308 32.50276 31.98049 31.26333 30.96008 31.43034 32.09674 31.92167 31.16801 30.87911 31.09944 31.22337 30.88571 30.21681 29.46826 28.64885 27.54803 26.93374 27.58323 28.37799 28.74115 30.00345 31.13747 31.49127 31.83854 32.88269 34.54523 36.81347 39.46407 42.3615 45.72509 48.37004 48.19593 45.02971 41.34785 38.4156 36.0789 34.1762 32.49302 31.2024 30.45238 30.04266 29.62294 28.90011 27.92354 27.38413 27.55913 27.44397 27.44715 27.66693 26.17119 24.85646 25.6017 25.16571 24.97235 24.7649 24.58858 24.65172 24.7543 24.4036 23.24724 21.63374 20.31319 19.64261 19.51233 19.64723 19.63057 19.65887 19.92233 
10.27436 9.826368 9.531278 9.493868 9.687799 10.73014 12.21588 12.60675 12.64477 12.73208 12.93289 13.14735 13.87275 14.54391 14.84127 15.61801 15.88729 15.516 15.36863 15.27086 15.12112 17.21868 20.59116 22.25402 18.84903 17.39639 16.81885 18.08143 18.25414 17.8873 18.26664 20.09742 22.75326 23.00102 23.45667 24.00635 24.68382 24.97337 24.8137 24.52409 24.31347 24.23449 24.32842 24.43491 24.40674 24.19438 23.96704 23.81543 23.83747 23.97903 23.99909 23.62396 23.28708 23.17647 23.30467 23.63577 24.04393 24.42467 24.7393 24.97096 25.10861 25.19862 25.25157 25.29213 25.34239 25.2583 25.02332 24.77291 24.53006 23.91113 23.30343 23.13232 23.29541 23.64197 23.96044 24.14555 24.25358 24.33745 24.3295 24.05191 23.55474 23.16886 22.9615 22.90079 22.83736 22.65993 22.38714 22.14487 21.99786 21.944 22.03062 22.32926 22.78596 23.15064 23.36716 23.56203 23.69824 23.97532 24.51762 25.17353 25.76643 26.40388 27.19333 28.09898 28.81797 28.99045 28.54026 27.82483 27.51506 27.96212 28.61207 29.18781 29.6448 29.99685 30.28635 30.50252 30.68499 30.82435 31.02736 31.39203 31.75766 31.79965 31.45273 31.01055 30.41947 29.85225 29.53535 29.5082 29.86262 30.5302 31.23968 31.64932 31.64155 31.19801 30.53958 30.13867 30.33963 31.00311 31.42739 31.13134 30.63833 30.7364 31.09988 31.26907 31.00928 30.25664 29.59653 28.91253 28.47267 29.57916 28.83971 29.0554 30.10346 31.44004 32.06945 31.84345 32.02796 33.23509 35.29857 37.62012 39.68713 41.9674 44.69127 46.16207 44.25355 40.55003 37.65208 35.81028 34.68248 33.79778 32.89986 32.07103 31.30083 30.55079 29.94356 29.43881 29.4522 29.11561 28.82153 28.82516 28.4863 26.67419 25.64737 26.51891 26.32204 26.17872 25.87053 25.73489 26.15055 26.69987 26.46399 24.9738 22.78388 20.9941 20.186 19.98512 20.07374 20.00489 19.92552 20.08503 
10.09059 9.676658 9.38533 9.364256 9.522739 10.93749 12.46732 12.79421 12.81539 12.77683 12.98549 13.40321 14.1269 14.37262 14.46548 15.1735 15.4487 15.60567 15.52529 15.49854 15.54807 17.5424 19.91007 20.50622 17.94154 17.32086 17.02703 18.40078 19.18793 18.72591 18.95076 20.81912 22.56952 22.81818 23.29846 23.87549 24.30132 24.16026 23.85371 23.7137 23.70632 23.82473 24.12006 24.35852 24.41053 24.39295 24.52958 24.6959 24.86864 25.05042 25.1036 24.68304 24.26113 23.92382 23.72491 23.75666 23.96439 24.26756 24.55518 24.79405 24.9728 25.08554 25.13674 25.16246 25.15942 25.06381 24.83331 24.6032 24.26626 23.60703 23.21042 23.05326 23.11888 23.3174 23.55088 23.75311 23.96471 24.20542 24.41864 24.42019 24.07866 23.6771 23.33298 23.15648 23.07946 23.00305 22.85812 22.61346 22.30519 22.08109 22.08064 22.33169 22.73234 23.09978 23.32761 23.50202 23.61477 23.87316 24.3299 24.83456 25.42179 26.09165 26.84303 27.80153 28.54001 28.61689 28.09066 27.43866 27.30775 27.91391 28.61467 29.0458 29.20483 29.34058 29.6507 30.03254 30.43289 30.77862 31.2707 31.72726 31.82172 31.66919 31.33941 30.74252 29.91235 29.27896 29.11648 29.32391 29.63721 29.89293 30.05507 30.07913 29.93269 29.73334 29.52332 29.46349 29.68713 30.31677 31.15154 31.56784 31.20064 30.92645 31.40659 32.11697 32.21316 31.38857 30.42346 30.09359 31.11012 30.70885 29.58276 29.43472 29.76992 30.63933 31.90801 32.43176 32.61971 33.39238 34.95435 36.76334 38.22623 39.28455 40.61198 41.92654 41.82588 39.90019 37.43148 35.9056 35.36022 35.08122 34.86232 34.58745 33.99905 32.87235 31.59275 30.89091 30.82143 30.76638 30.23541 30.18902 29.18881 27.81155 26.7854 26.05918 25.74937 25.50957 25.15618 25.11804 25.58943 26.07733 25.9388 24.73333 22.63986 20.83657 19.97416 19.66674 19.69548 19.61055 19.55019 19.75779 
9.967883 9.582716 9.303628 9.347211 9.48794 11.23837 12.68067 12.96419 12.87872 12.83629 13.18911 13.60327 13.92028 14.12729 14.33698 15.05663 15.75904 16.2965 16.15088 15.99601 16.28661 17.29683 18.32163 18.24458 17.84147 17.41774 17.16683 18.32993 20.00381 19.62427 19.71951 21.39646 23.29443 23.60398 24.08703 24.38578 24.18138 23.6347 23.31594 23.29052 23.44038 23.70374 24.06221 24.37809 24.50763 24.4027 24.18133 24.03344 24.01214 24.04695 24.10436 23.76433 23.57346 23.41888 23.29776 23.35474 23.68908 24.2751 24.91613 25.41961 25.76179 25.97962 26.13345 26.25654 26.26904 26.12726 25.80053 25.38542 24.75997 23.9698 23.52102 23.33349 23.33232 23.41512 23.51871 23.60817 23.7825 24.07395 24.46294 24.69874 24.55518 24.11605 23.54705 23.12275 22.93418 22.86024 22.81892 22.70787 22.46887 22.24081 22.22127 22.37992 22.67256 23.02601 23.24364 23.45642 23.64311 23.87178 24.14322 24.55255 25.15711 25.85248 26.65476 27.61398 28.25797 28.2684 27.80845 27.31776 27.21881 27.76622 28.47279 28.9039 28.88828 28.84391 29.02104 29.32652 29.70779 30.17545 30.68595 31.03932 30.9803 30.75024 30.39204 29.83657 29.23013 28.90155 29.11763 29.57617 29.75368 29.51144 29.01719 28.49453 28.16989 28.20226 28.58613 29.14086 29.62693 29.93658 30.26765 30.74633 31.01473 31.01631 31.27394 31.7058 31.70482 31.01287 30.05066 30.64403 32.15123 31.34073 30.49261 29.97672 29.80969 30.14629 31.47856 33.20608 34.20152 34.66183 35.3843 36.34439 37.23658 37.49042 37.41532 37.64305 38.15339 38.49712 37.924 36.77974 36.2231 36.2622 36.61306 37.14075 37.23991 36.31192 34.5169 32.88668 31.99199 31.30181 30.61864 29.83471 28.80971 27.54038 26.35357 25.47562 25.0735 24.80798 24.61482 24.63893 24.85289 25.21774 25.27182 24.63382 23.11671 21.57596 20.61626 20.04161 19.89835 19.72285 19.62882 19.80422 
9.889478 9.520617 9.294473 9.448442 9.614853 11.63463 12.91202 13.21395 13.1295 13.05751 13.29323 13.51595 13.7304 14.03632 14.33293 15.0465 16.03745 16.81633 16.66845 16.32038 16.54796 16.63169 16.74006 16.77905 16.81343 17.07606 17.04836 18.19753 19.90207 20.0913 20.41192 22.06105 23.89978 24.62029 25.00706 24.93803 24.36818 23.8316 23.63456 23.66731 23.89749 24.18202 24.48968 24.75802 24.88428 24.82817 24.58035 24.37847 24.25875 24.17218 24.17665 23.7708 23.61408 23.46284 23.28877 23.21562 23.42735 24.0174 24.76544 25.43445 25.93087 26.30398 26.65365 26.97889 27.16713 27.17126 26.98843 26.64134 25.84774 24.92192 24.31446 24.00248 23.83626 23.68998 23.51415 23.37765 23.45959 23.81878 24.35757 24.84277 24.94568 24.60984 23.9849 23.35998 22.99454 22.87729 22.86125 22.82956 22.70383 22.57708 22.5792 22.64451 22.745 -9999 23.25657 23.51923 23.81946 24.04699 24.26939 24.48782 24.81257 25.3272 26.08216 26.97622 27.60228 27.74533 27.56587 27.35592 27.34193 27.75873 28.39936 28.90121 28.98118 28.90236 28.93042 29.07428 29.32842 29.63562 29.94333 30.01992 29.88043 29.55827 29.12445 28.79615 28.58972 28.66117 29.21411 29.86512 29.95039 29.33317 28.35156 27.47211 27.02275 27.12725 27.87625 28.94543 29.76705 29.93212 29.71334 29.9075 31.06457 32.09272 32.13985 31.63802 31.00327 30.46302 30.40357 31.32072 32.13236 32.17265 31.51102 30.44533 29.90413 30.11119 31.3236 33.44193 35.33533 35.9952 35.87021 35.8768 36.20727 36.18636 35.57705 34.84157 34.77532 35.8984 37.5231 38.12376 37.66299 37.40768 37.95777 38.93346 39.46309 38.90065 37.113 34.83346 32.88097 31.30106 30.07211 29.24892 28.29059 27.01091 25.57553 24.62122 24.37765 24.2423 24.12706 23.96318 24.01638 24.41912 24.90613 24.86756 23.88396 22.62751 21.62049 20.76999 20.38981 20.04856 19.85519 19.9924 
9.819074 9.480036 9.340037 9.600861 9.863853 12.05113 13.17873 13.46721 13.43614 13.33377 13.38801 13.31635 13.56522 14.0047 14.38855 15.08166 16.03988 16.56172 16.48706 16.07041 15.94672 15.8875 16.18023 16.35667 17.38214 17.05129 17.30103 18.31244 19.2278 20.27026 21.13543 22.951 24.56108 25.37362 25.63396 25.37022 24.8009 24.29891 24.06724 24.13579 24.39604 24.63114 24.83771 25.01435 25.07452 25.12532 25.09481 25.09568 25.15695 25.21054 25.35678 24.98775 24.88975 24.76179 24.5767 24.41157 24.41108 24.69021 25.22587 25.76467 26.23787 26.64343 26.94783 27.16454 27.20383 27.13306 26.91906 26.44781 25.52944 24.64803 24.06225 23.72635 23.52455 23.33857 23.07004 22.83239 22.80071 23.1404 23.75122 24.40984 24.82108 24.83437 24.42753 23.8177 23.39501 23.21558 23.11003 23.00934 22.91858 22.93918 23.02807 23.01307 22.86194 23.058 -9999 23.62235 24.11892 24.5845 24.96862 25.25499 25.62076 26.16919 26.77151 27.4691 28.04453 28.2769 28.30526 28.25004 28.26953 28.47622 28.84591 29.31124 29.59286 29.65365 29.55622 29.45541 29.4903 29.66533 29.64733 29.56651 29.4797 29.3199 29.05548 28.81028 28.73212 28.93592 29.5507 30.18573 30.21858 29.48877 28.32384 27.3428 26.9216 27.03912 27.66975 28.65278 29.40733 29.62962 29.35695 29.43863 30.87695 32.51576 32.70431 31.71405 30.8313 30.90679 31.96105 32.57345 32.45255 32.91888 32.69895 31.595 31.00335 31.41742 32.48737 33.93488 35.65198 36.65813 36.37312 35.68644 35.33141 35.14373 34.62114 33.49363 32.65778 33.28993 35.77673 38.4525 39.34422 38.78847 38.74721 39.48276 39.89003 39.38812 37.91763 35.76785 33.4669 31.49776 30.19092 29.21154 28.34649 26.98668 25.28413 24.22689 24.14104 24.25092 23.97161 23.62535 23.80098 24.40546 25.09668 25.5024 25.05911 24.13564 23.34133 22.42079 21.80919 21.09228 20.52358 20.46331 
9.743104 9.462174 9.424226 9.731613 10.12832 12.42079 13.46743 13.64345 13.78768 13.60482 13.4249 13.11706 13.52852 14.05981 14.45123 15.13538 15.95606 16.33793 16.44256 16.06444 15.81207 16.16065 16.88368 16.50592 17.6729 17.66599 18.20001 18.76252 19.15963 20.46133 22.07505 24.12578 25.58641 26.19411 25.97431 25.86288 25.5001 25.15148 24.97694 25.02132 25.24279 25.42498 25.51501 25.46437 25.33646 25.42297 25.63079 25.80276 25.95628 26.13801 26.46359 26.22998 26.26207 26.2326 26.19297 26.13503 26.0678 26.02577 26.1453 26.3603 26.72444 27.1649 27.49928 27.63474 27.59818 27.48327 27.22505 26.64539 25.72106 24.95247 24.42885 24.0757 23.81849 23.63155 23.37016 23.05943 22.83366 22.96432 23.4 24.00465 24.50752 24.73152 24.63187 24.29029 24.00735 23.81697 23.6408 23.42256 23.25943 23.29629 23.43539 23.36889 23.01419 23.04261 23.13488 23.58335 24.16214 24.59082 24.82885 25.00101 25.43076 26.14635 26.85972 27.48607 27.93128 28.1538 28.36817 28.55985 28.6994 28.71441 28.78419 29.16357 29.78209 30.15577 29.79882 29.28691 28.98329 28.6926 28.45163 28.53174 28.86852 29.36946 29.54199 29.31794 29.05484 29.02379 29.35693 29.72561 29.64555 29.07298 28.14961 27.38797 27.16387 27.28178 27.5522 27.91595 28.28151 28.61472 28.73552 28.89284 29.93404 31.49155 32.26665 31.96379 31.71778 32.58036 33.80291 33.94252 32.99222 33.01589 33.24431 33.04081 32.98017 33.75122 34.83304 35.4426 35.72886 36.17452 36.21926 35.51189 34.76212 34.29523 33.73924 32.661 31.53121 31.69602 33.76846 36.99049 39.17312 39.22058 38.63974 38.48837 38.37959 37.80762 36.61552 34.94407 32.97145 31.18918 30.01508 29.3278 28.51937 27.13485 25.32925 24.09616 23.87441 24.15719 23.92835 23.42591 23.70094 24.43319 25.05337 25.52098 25.66576 25.46198 25.24237 24.52651 23.77689 22.65315 21.58081 21.15096 
9.670338 9.472254 9.525496 9.842468 10.33924 12.65197 13.70983 13.71268 14.18603 13.85143 13.39078 13.16302 13.68968 14.18526 14.57947 15.31578 16.08574 16.36967 16.50775 16.08441 16.21003 17.21146 18.19268 19.03061 18.32671 18.55493 19.24668 19.31532 19.55458 20.89913 23.2889 25.58524 26.52967 26.12202 25.80743 25.85837 25.64032 25.53813 25.63564 25.88681 26.1653 26.39864 26.4312 26.1961 25.95383 26.02023 26.2237 26.32489 26.36419 26.50551 26.92221 26.7955 27.04519 27.3692 27.71067 27.94681 27.93878 27.65164 27.33571 27.1523 27.19845 27.38688 27.53002 27.6292 27.63983 27.62846 27.45836 26.96615 26.24289 25.67677 25.28083 24.87224 24.42338 24.02157 23.61053 23.1995 22.77995 22.58504 22.72709 23.19324 23.78988 24.25197 24.44835 24.42122 24.32567 24.13503 23.88642 23.60691 23.39429 23.39606 23.57613 23.56554 23.1435 22.98997 22.8817 23.03789 23.42348 23.78731 24.06893 24.35905 24.84865 25.5577 26.16352 26.5499 26.83861 27.20928 27.87978 28.64807 29.12702 28.97996 28.57984 28.73865 29.45185 29.91937 29.65905 28.9409 27.94933 27.21485 27.09974 27.53821 28.28584 29.29439 29.74415 29.38725 28.7058 28.22902 28.2389 28.50245 28.61246 28.38845 27.70826 27.04097 26.92214 27.07875 27.07073 26.89837 26.9129 27.37174 27.92359 28.2079 28.73258 30.00694 31.62971 32.80014 33.57462 34.48349 35.13701 34.3402 33.16334 32.59672 32.98381 34.03197 34.98847 36.08659 37.26916 37.3228 36.13574 35.04287 34.95433 34.76041 34.00139 33.04729 32.19545 31.2347 30.38368 30.43771 31.69223 34.08784 36.66772 38.00824 37.94825 37.15561 36.2897 35.4748 34.46573 33.21552 31.80379 30.56083 29.68559 29.16793 28.57139 27.4609 25.87625 24.44361 23.71483 23.86624 23.96055 23.82236 23.90829 24.26334 24.60234 24.97754 25.50726 26.10879 26.58479 26.19588 25.59743 24.4563 23.03481 20.91708 
9.659727 9.527512 9.638825 9.940025 10.4559 12.60041 13.77248 13.79578 14.43296 13.98286 13.4202 13.45437 13.93446 14.35542 14.77775 15.53075 16.20771 16.48778 16.7 16.29201 16.32473 16.76159 16.94807 17.58264 18.61788 19.49884 20.12583 19.90161 20.26487 21.40269 24.09146 26.71742 26.90546 26.21976 25.88147 25.94469 25.81712 25.80284 25.87826 26.02449 26.20082 26.34605 26.27803 26.03323 25.9269 26.15917 26.52137 26.75946 26.81441 27.03926 27.54935 27.49856 27.71399 27.86625 28.01925 28.25615 28.33284 28.06889 27.63074 27.21084 26.98786 26.94839 26.93874 27.03299 27.17791 27.32769 27.26051 26.95063 26.40886 25.94455 25.5946 25.17479 24.65444 24.16436 23.75733 23.41434 22.96416 22.56071 22.44164 22.75378 23.36548 23.91129 24.22877 24.33018 24.31907 24.18844 23.9305 23.5736 23.26151 23.17455 23.30486 23.34872 23.03902 22.87099 22.74638 22.69227 22.80496 23.0093 23.30027 23.69326 24.24205 24.95831 25.53937 25.8209 25.96964 26.35243 27.28531 28.4572 29.38399 29.52134 29.14586 29.21468 29.56381 30.06554 30.01879 29.12123 27.89295 27.40496 27.60019 27.9796 28.5409 29.12251 29.23585 28.61609 27.7002 26.94942 26.90873 27.50031 28.08572 28.20836 27.63056 26.87242 26.56888 26.558 26.4094 26.07842 25.96198 26.27336 26.77019 27.10819 27.4969 28.84638 31.26926 33.61075 35.03711 35.45404 34.73119 33.25853 32.44908 32.01527 32.52524 34.36146 36.40287 37.96466 38.8477 38.54208 36.69644 34.4981 33.66334 33.54929 32.9779 31.7832 30.6025 29.74013 29.24652 29.42064 30.05434 31.39155 33.63558 35.77541 36.65086 36.0252 34.86351 33.76353 32.90775 32.14168 31.28717 30.30505 29.40733 28.75411 28.37218 27.71331 26.5359 25.00231 23.74852 23.48929 24.10864 24.66596 24.72746 24.43726 24.28692 24.60155 25.45312 26.5026 27.27504 27.15869 26.94536 26.11708 24.60982 21.2811 
9.735961 9.63648 9.747724 10.02847 10.53134 12.31966 13.84046 14.30625 14.59443 14.20814 13.54446 13.61939 14.15011 14.52916 15.07812 15.6621 16.28629 16.63614 16.8754 16.41002 16.47799 16.26276 15.87283 16.46829 18.46257 20.02203 20.86441 20.63017 21.5566 22.59492 24.8067 27.36235 27.08631 26.33238 25.89022 25.74247 25.53157 25.43502 25.4368 25.52904 25.73407 25.88486 25.85392 25.75619 25.90945 26.32052 26.8017 27.15119 27.16347 27.32406 27.78449 27.68148 27.81351 27.85091 27.81931 27.84054 27.81187 27.51891 26.92835 26.27552 25.89636 25.75974 25.68632 25.77606 26.02014 26.24314 26.28625 26.12537 25.76204 25.44583 25.18744 24.8633 24.41599 23.99403 23.70542 23.49167 23.17903 22.77747 22.54846 22.73154 23.17933 23.65538 23.98005 24.10542 24.20325 24.26628 24.20191 23.95493 23.64787 23.51804 23.51604 23.43164 23.10192 22.94226 22.85938 22.76492 22.74432 22.79947 22.98598 23.37493 23.93582 24.60482 25.1792 25.39669 25.40558 25.63436 26.57747 27.92525 29.29723 -9999 30.17863 30.16382 30.35207 30.60393 30.47847 29.76345 28.81161 28.1259 27.90183 27.92089 27.93404 27.84642 27.48998 26.80274 26.00992 25.45195 25.75903 26.61798 27.55294 27.99104 27.74051 27.08618 26.59048 26.33003 26.11956 25.92028 25.81304 25.94537 26.28563 26.69586 27.24231 28.52237 30.80993 33.24424 34.85969 35.23051 33.86568 32.97381 32.94475 32.90969 33.09634 34.65813 37.26086 39.2843 39.82251 38.97194 36.81535 34.0162 32.30476 31.61627 30.98954 29.98119 28.90781 28.0987 27.66356 27.83336 28.19084 29.05068 30.87938 33.06732 34.45601 34.61134 33.92786 33.07906 32.57637 32.24172 31.74951 30.85537 29.6805 28.67727 28.21327 27.87918 27.06667 25.57551 24.00998 23.43096 24.09818 25.18224 25.58931 25.13152 24.56224 24.71106 25.66606 26.6802 27.24743 27.19476 27.27499 26.80383 25.01385 21.65348 
9.898813 9.775906 9.841619 10.12426 10.64162 12.08848 14.20326 16.79697 15.21444 13.90917 13.31755 13.74125 14.97636 14.79566 15.65163 15.68815 16.24198 16.59888 16.68104 16.65831 16.9074 16.21658 15.51536 16.24185 18.40319 20.06581 21.03864 21.31945 24.05229 24.28369 25.32438 27.5749 26.88395 26.22483 25.73625 25.39022 25.07578 24.93752 24.9762 25.18018 25.46095 25.59805 25.57063 25.56058 25.84198 26.35619 26.97498 27.60694 27.78674 27.94844 28.27242 28.10175 28.13128 28.01795 27.85563 27.72578 27.60931 27.31797 26.77216 26.15939 25.73695 25.45892 25.29622 25.27833 25.4184 25.6092 25.68803 25.59613 25.34336 25.09796 24.88593 24.61983 24.24932 23.93307 23.70418 23.57922 23.40728 23.11605 22.84067 22.77202 22.90154 23.16005 23.39063 23.57315 23.78275 24.0151 24.14251 24.07676 23.92868 23.86168 23.86913 23.64136 23.23416 23.0777 23.03207 22.92034 22.83819 22.87175 23.04018 23.39454 23.76362 24.3517 25.00805 25.33292 25.39883 25.45779 26.05398 27.1226 -9999 29.75556 30.3524 30.62369 30.6074 30.43101 30.36249 30.30031 29.87844 29.17924 28.51112 27.92888 27.29989 26.70088 26.26885 25.90654 25.44319 25.0118 25.00791 25.4819 26.21972 26.78521 26.89474 26.62105 26.4181 26.38228 26.31172 26.19305 26.16522 26.48399 27.17963 28.03885 28.70994 29.34492 30.38461 31.95303 33.64249 34.55037 34.13538 34.18129 34.74671 35.0121 34.90466 35.56948 37.71943 39.95735 40.41875 39.05182 36.48467 33.54902 31.41791 30.13136 29.19413 28.35526 27.4083 26.52902 26.00956 26.03444 26.47152 27.37003 28.89873 30.74048 32.17731 32.78553 32.76055 32.55199 32.46654 32.41601 32.07829 31.21262 29.93669 28.73721 28.09969 27.82356 27.19837 25.9824 24.40632 23.51001 23.81496 24.91054 25.83574 25.88755 25.4107 25.25782 25.7807 26.4046 26.62051 26.50957 26.74715 26.62198 25.21344 22.05101 
10.14676 9.957163 9.95954 10.24464 10.76702 11.94431 14.59945 21.29755 16.12304 13.43912 13.67756 14.04945 15.9222 15.21188 15.47752 15.48051 15.98378 16.28275 16.55249 17.14594 17.27652 16.6012 16.17467 16.73384 18.91207 20.02344 20.56558 20.71216 22.77152 23.69205 25.24428 27.09969 26.68443 26.2752 25.90466 25.46297 25.03546 24.88785 25.08013 25.41716 25.66867 25.70834 25.63326 25.60519 25.78887 26.18951 26.78791 27.5938 28.07631 28.3936 28.60887 28.40779 28.34285 28.2267 28.11391 27.96334 27.63839 27.41556 27.00635 26.55898 26.18223 25.8451 25.53559 25.28151 25.19516 25.21511 25.30983 25.29611 25.14016 24.90703 24.72155 24.4848 24.14823 23.90966 23.79171 23.77763 23.75471 23.60675 23.27715 22.92032 22.70376 22.74574 22.96949 23.2567 23.56965 23.88645 24.09303 24.16774 24.19148 24.20217 24.15264 23.80719 23.37034 23.23607 23.22733 23.17721 23.12215 23.19528 23.38716 23.69517 23.93646 24.40572 25.03552 25.42777 25.53386 25.48118 25.71164 26.44677 27.66096 29.01062 29.83877 29.88233 29.37125 29.14405 29.42063 29.7298 29.58142 28.95984 28.13925 27.23882 26.37298 25.76482 25.75494 26.13083 26.25105 25.74577 25.09836 24.79711 24.89563 25.06932 25.1849 25.34118 25.70905 26.13131 26.4189 26.58628 26.79626 27.42396 28.52323 29.85181 30.7089 30.87411 30.93296 31.12057 32.45269 33.67155 34.31429 34.86795 35.38621 35.76295 36.03181 36.55672 37.93298 39.75153 40.27897 39.06635 36.31799 33.46707 31.36723 29.76872 28.49955 27.41062 26.27362 25.11219 24.35816 24.40962 25.15298 26.09093 27.15099 28.32853 29.4409 30.18952 30.58016 30.82417 31.01866 31.13079 30.94886 30.25303 29.20591 28.22634 27.74733 27.55066 27.05498 26.07709 24.6708 23.50597 23.26584 24.09727 25.41551 26.20161 26.06597 25.43149 25.12405 25.20323 25.27576 25.22697 25.5152 25.62559 25.18023 22.40575 
10.45162 10.16579 10.1047 10.37424 10.85315 11.71469 13.35397 16.54812 14.3149 13.9086 16.25151 15.1649 21.29198 17.08194 15.6275 15.2394 15.63706 15.92943 16.45795 17.12314 17.18178 17.0636 17.33264 17.91883 20.00702 20.24014 20.12331 19.80051 21.21442 23.1962 25.61921 26.87523 26.71314 26.58403 26.39482 25.98899 25.54534 25.47226 25.82572 26.27743 26.5246 26.52986 26.47011 26.43182 26.45327 26.66146 27.1369 27.88739 28.55986 29.03655 29.13572 28.81228 28.67197 28.55916 28.45797 28.25305 27.81036 27.48547 27.16463 26.91201 26.67797 26.32561 25.81138 25.32977 25.20436 25.15466 25.20515 25.20579 25.16204 25.05746 24.95684 24.74807 24.41071 24.16854 24.08768 24.10868 24.13317 24.0035 23.55596 22.98151 22.58566 22.53567 22.77949 23.23041 23.73731 24.20345 24.50439 24.63374 24.62331 24.53501 24.34626 23.94724 23.54062 23.41596 23.42507 23.432 23.40281 23.45697 23.59967 23.85246 24.06537 24.38332 24.86965 25.28987 25.52927 25.47978 25.4568 25.89712 26.8031 27.9431 28.64609 28.48549 28.09978 28.15447 28.55411 28.82982 28.71631 28.20494 27.39205 26.4148 25.58499 25.31746 25.88992 26.82819 27.25099 26.8142 25.82573 24.94041 24.44122 24.33388 24.58062 25.03894 25.64611 26.25871 26.76992 27.16247 27.62186 28.3822 29.56121 31.03294 32.33807 32.96826 32.90524 32.40449 32.75735 33.54041 34.50084 35.30635 35.81272 36.44724 37.28923 38.08943 38.95482 39.85673 40.22935 39.68243 37.52117 35.14687 33.11617 31.2948 29.71136 28.13009 26.40607 24.65949 23.44105 23.52249 24.41234 25.29739 25.96986 26.50638 27.10069 27.70784 28.26999 28.73372 29.10988 29.3871 29.5062 29.29963 28.75359 28.22394 28.07828 28.08402 27.75273 26.84189 25.34159 23.83052 23.10578 23.66263 24.94441 25.92506 25.91629 25.01313 24.09697 23.74597 23.86842 24.09322 24.49512 24.77403 24.70963 22.66471 
10.7592 10.38073 10.28737 10.55505 10.9841 11.59687 12.35226 13.19088 13.16787 14.87645 18.30985 16.49954 19.86856 22.61505 16.55475 15.07386 15.28242 15.62464 16.28345 16.80386 16.89318 17.32711 18.23069 19.80603 21.84959 21.00512 20.4634 19.94802 21.80767 24.68687 27.40298 27.03415 26.84449 26.76838 26.72667 26.45264 26.12461 26.06355 26.27177 26.51761 26.5819 26.54765 26.54528 26.62757 26.67473 26.84175 27.24117 27.85731 28.58407 29.29745 29.50333 29.31507 29.20945 29.0932 28.94814 28.6498 28.063 27.65025 27.57179 27.5492 27.50559 27.18794 26.5762 25.9451 25.68787 25.55835 25.50737 25.44919 25.42423 25.3532 25.27386 25.07171 24.7536 24.50443 24.44362 24.46349 24.38169 24.14057 23.6171 23.03219 22.68991 22.65558 22.93215 23.46642 24.10998 24.73947 25.1309 25.20478 25.05296 24.77477 24.38266 23.85746 23.52848 23.49648 23.59753 23.69336 23.67526 23.62648 23.62939 23.6851 23.78293 23.99029 24.36075 24.68509 24.83226 24.95621 25.11848 25.51638 26.12886 26.78992 27.21888 27.17088 26.94436 27.07567 27.47211 27.8466 27.87369 27.52059 26.74493 25.73345 24.93611 24.88278 25.80818 26.94052 27.54388 27.39204 26.56903 25.62 24.96635 24.71678 24.78658 25.10172 25.53123 26.05028 26.47601 26.98162 27.64615 28.50527 29.51928 30.97825 32.71815 34.16137 35.0733 34.86712 34.22291 33.80298 34.03883 34.81319 35.80573 37.15742 38.76585 39.96977 40.47996 40.14469 39.95644 39.70702 38.5789 37.11666 35.48943 33.58442 31.66027 29.7278 27.50797 25.20737 23.67471 23.44753 23.9783 24.57333 25.00718 25.22111 25.45261 25.76056 26.17022 26.61358 27.0987 27.62125 28.15616 28.53039 28.50278 28.36179 28.54274 28.88715 28.71704 27.67575 25.8456 24.11468 23.10244 23.21987 23.96875 24.62676 24.67559 24.00084 23.11932 22.72558 22.83896 23.06097 23.49045 24.01714 24.33231 23.14814 
11.02355 10.58098 10.47818 10.75974 11.15123 11.69431 12.36213 13.53978 13.90488 14.05311 16.72818 16.87177 17.33265 18.89867 15.72907 15.09818 15.21103 15.51336 16.42662 18.45797 17.5369 17.73739 18.23529 19.65083 21.38705 21.94506 22.92741 23.60557 24.96212 26.84441 27.80697 27.21373 26.75168 26.53403 26.52484 26.3308 26.2149 26.32247 26.58302 26.78675 26.84057 26.90232 27.04469 27.23579 27.36269 27.46478 27.64017 27.80898 28.27818 29.02555 29.3371 29.25058 29.17043 28.99256 28.79851 28.59371 28.41977 28.20819 28.10232 28.1171 28.08595 27.89291 27.42085 26.74954 26.35445 26.14416 26.02985 25.98101 25.96126 25.83617 25.63828 25.38554 25.01254 24.73433 24.6605 24.63017 24.46298 24.2354 23.89787 23.55839 23.39277 23.42876 23.70794 24.22198 24.88939 25.65311 26.16907 26.25428 26.05257 25.75958 25.21161 24.513 24.14524 24.11951 24.24589 -9999 24.3536 24.19493 23.96801 23.84782 23.86072 23.98793 24.26873 24.42763 24.48435 24.67907 25.0099 25.47131 25.94556 26.10471 26.1096 26.09029 26.06823 26.24047 26.66513 27.21753 27.52868 27.35648 26.61555 25.58139 24.89972 25.05016 25.94188 26.86548 27.34849 27.3848 27.05426 26.6135 26.20136 25.88268 25.64627 25.42155 25.21508 25.13161 25.27164 25.96291 27.05212 28.1376 29.09142 30.46375 32.4919 34.42894 35.94825 36.1694 35.25354 34.30942 34.02747 34.79478 36.26256 38.35694 40.53864 41.97451 42.10992 41.00858 40.15742 39.74574 39.34517 38.8588 37.74182 35.72477 33.28891 30.93834 28.65314 26.32878 24.64268 23.97025 24.00771 24.26462 24.60933 24.84526 25.02457 25.12999 25.207 25.40791 25.93328 26.72313 27.58107 28.26044 28.53287 28.68426 29.18603 29.69896 29.50329 28.27307 26.18353 24.24324 23.0266 22.67176 22.82224 23.15886 23.48153 23.60164 23.45945 23.17868 22.86607 22.57935 22.84441 23.49224 24.00034 23.10756 
11.19316 10.73668 10.67105 10.95605 11.34034 11.87574 13.85616 20.83479 22.62206 15.54116 16.44994 18.10274 17.20536 16.46903 15.27064 15.22757 15.32337 15.65275 17.55707 21.50256 19.03142 19.44008 18.72608 18.9307 19.40817 21.74548 26.91354 28.73235 28.86093 28.51394 27.89478 27.26238 26.62704 26.17197 25.9299 25.67962 25.72316 25.98953 26.27608 26.46842 26.66259 26.92154 27.14813 27.31377 27.4482 27.62005 27.82478 27.8653 28.21206 29.00531 29.52694 29.49091 29.40873 29.11156 28.79462 28.57244 28.55289 28.63683 28.73954 28.76713 28.58961 28.37116 27.97484 27.32888 26.83899 26.57006 26.44147 26.41157 26.39213 26.3032 26.15979 25.96661 25.64137 25.36506 25.16173 24.6615 24.99366 24.65499 24.21176 24.16035 24.7481 24.82987 24.7136 24.74883 25.02659 25.61046 26.11491 26.21149 26.71465 26.77869 26.35088 25.55788 25.18443 25.10501 25.0801 25.05873 25.03873 24.89235 24.66144 24.47591 24.45348 24.43551 24.58119 24.62012 24.60403 24.803 25.26313 25.84534 26.18888 25.92503 25.69124 25.76759 25.87551 26.08966 26.46077 26.9259 27.30312 27.30354 26.79984 26.16521 25.98448 26.38164 26.87195 27.06914 26.99984 27.04295 27.16012 27.24213 27.05954 26.67998 26.16598 25.54409 24.84668 24.27493 24.16963 24.88483 26.09319 27.39424 28.59827 30.16166 32.13725 33.96449 35.483 35.83878 35.14819 34.58775 34.78514 36.01344 37.8549 40.0133 41.96994 43.25259 43.23557 42.23555 41.11577 40.46995 40.38473 40.45374 39.68428 37.56917 34.50813 31.66098 29.38501 27.23811 25.6063 24.6812 24.44979 24.64408 25.02796 25.30962 25.5233 25.45717 25.25162 25.31817 25.92728 26.88427 27.86754 28.54519 28.79324 29.0108 29.45553 29.77171 29.44764 28.22351 26.23673 24.24558 22.87181 22.136 21.892 22.33049 23.27337 24.32471 24.78968 24.48447 23.68978 22.71431 22.60197 23.01971 23.55026 22.58743 
11.2311 10.82625 10.81453 11.07645 11.4191 11.82529 12.55217 17.43491 24.0352 20.44296 18.30138 19.65823 17.9959 16.2124 15.10343 15.17921 15.32272 15.88337 18.71649 22.79604 21.0156 21.13674 18.80576 18.26126 18.24442 19.57758 23.56595 28.4416 28.90467 28.87653 28.45326 27.93549 27.2771 26.52938 25.85907 25.47577 25.543 25.84227 26.13734 26.42326 26.86805 27.33772 27.55707 27.49767 27.42422 27.58034 27.81896 28.02465 28.52767 29.48982 30.22446 30.24577 30.22493 29.9712 29.6022 29.33505 29.41313 29.84795 30.20965 30.23537 29.77664 29.18678 28.58027 27.96227 27.46032 27.14125 26.98167 26.92703 26.92357 26.96173 26.97816 27.01506 27.09713 26.82755 25.45204 24.81627 25.1807 24.90347 24.41889 24.33911 24.84296 25.44744 25.30936 24.98822 24.90214 25.14086 25.28702 25.32314 26.01965 26.83224 26.84167 26.41398 26.42651 26.24326 25.96008 25.68573 25.56045 25.43992 25.2988 25.13136 24.99342 24.77092 24.83128 24.81684 24.82507 25.04238 25.49286 25.96167 26.17949 26.08188 25.94344 25.98149 26.05964 26.25822 26.53556 26.78372 27.00413 27.13727 27.24176 27.4528 27.86462 28.20089 28.04503 27.43377 26.76654 26.59335 26.7973 27.12886 27.07369 26.73795 26.21026 25.55799 24.83228 24.17822 23.93361 24.40433 25.34906 26.48121 27.7853 29.50761 31.33524 32.84199 34.16862 34.46472 34.32715 34.66103 35.59621 37.30878 39.45849 41.61382 43.18203 44.02166 43.855 43.0822 42.23941 41.72277 41.72102 41.77472 41.28225 38.85249 35.34327 32.15527 30.18825 28.07666 26.4726 25.49155 25.39317 25.72821 25.97704 26.00775 26.19557 25.87635 25.58673 25.82377 26.54392 27.54181 28.39526 28.78918 28.66347 28.53363 28.63558 28.69083 28.3092 27.28179 25.66771 23.94402 22.63133 21.84566 21.64224 22.37755 23.78232 25.11578 25.60847 25.23257 24.45426 23.22198 22.65314 22.68494 23.05118 21.9993 
11.10961 10.81573 10.86495 11.0915 11.36268 11.71801 11.93473 12.76724 16.511 22.07429 23.39517 20.65247 17.69669 15.8189 14.83905 15.18613 15.5187 16.27193 19.62452 23.72324 23.02817 22.41769 19.09942 18.59934 19.05642 19.93014 22.35973 25.95767 28.4264 29.407 29.3292 29.05172 28.53624 27.78852 26.8854 26.31479 26.18806 26.26584 26.39897 26.69947 27.28024 27.90892 28.1892 27.96163 27.53249 27.40589 27.52343 27.87012 28.61349 29.77957 30.69861 30.85824 31.12299 31.12239 30.78707 30.37623 30.40459 31.02278 31.72304 31.9713 31.53577 30.59417 29.63277 28.96173 28.36824 27.92476 27.59984 27.31356 27.0136 26.75262 26.44167 26.19749 26.12767 26.14971 25.9379 25.39083 25.52786 25.62522 25.26488 25.32116 25.7577 25.74992 25.34851 24.97774 24.71535 24.71466 24.83349 25.07156 25.99512 26.74935 26.78772 26.72937 27.06708 26.8423 26.47762 26.09204 25.84459 25.71713 25.63706 25.51747 25.30115 25.09494 25.29564 25.56754 25.76643 25.79486 25.7078 25.69537 26.00384 26.33775 26.39378 26.32424 26.27261 26.30067 26.41259 26.58416 26.72243 26.95521 27.51777 28.45547 29.18328 29.22532 28.61424 27.61798 26.66173 26.22745 26.15743 26.28497 26.20164 26.008 25.7078 25.34769 25.07632 24.80786 24.57 24.61102 25.16945 26.04183 27.17517 28.68013 30.11138 31.36533 32.66982 33.03213 33.37879 34.49117 36.0142 37.99116 40.18263 42.25222 43.63193 44.15185 43.88978 43.22994 42.63637 42.52133 42.72464 42.81983 42.48385 40.34278 36.88348 34.00951 31.92513 29.46115 27.50771 26.42306 26.37533 26.73532 26.74601 26.25944 25.92399 25.77007 25.83871 26.41793 27.27042 28.17595 28.68215 28.52815 27.87216 27.36087 27.15695 27.02185 26.62939 25.84047 24.7067 23.47806 22.4992 21.95422 21.92968 22.76876 24.07635 24.95991 25.09115 24.81707 24.32286 23.40579 22.73215 22.471 22.67245 21.36687 
10.89723 10.71777 10.80284 10.98773 11.28693 11.72434 11.97444 12.32876 13.10174 15.84458 20.04578 17.86102 16.30013 15.16936 14.74133 15.67972 16.70359 19.5867 22.78968 23.67577 24.19275 23.10473 20.15963 21.08408 22.10242 24.04754 23.37639 25.29781 26.25554 26.38015 28.43211 29.77008 29.28663 28.72192 27.87355 27.05775 26.55598 26.38458 26.42347 26.70968 27.26328 27.92986 28.5249 28.71021 28.39567 28.09008 27.89594 28.24516 29.03535 30.16172 30.98568 31.23703 31.55737 31.89554 31.80458 31.37967 31.23645 31.70898 32.60995 33.32026 33.21659 32.07442 30.448 29.28395 28.42465 27.84418 27.35322 26.83971 26.42842 26.18743 25.99603 25.87311 25.80803 25.66653 25.33967 24.9239 24.69437 24.79512 25.1102 25.47249 25.71288 25.79322 25.60963 25.2364 24.89045 24.70016 24.83097 25.34066 26.02732 26.6775 26.89758 27.20267 27.21891 27.08374 26.66071 26.16525 25.83952 25.70317 25.73525 25.70499 -9999 25.12645 25.46262 26.0928 26.66161 26.6481 26.13924 25.74549 25.90421 26.37775 26.6947 26.7577 26.62303 26.40065 26.3065 26.45346 26.70595 27.04846 27.76182 28.81202 29.57359 29.43016 28.53419 27.40787 26.56475 26.11715 25.76279 25.45462 25.25537 25.21514 25.23623 25.23681 25.37772 25.54759 25.58098 25.45534 25.51781 25.95383 26.86189 28.01912 28.99265 30.1213 31.45207 31.96041 32.51702 33.79585 35.4701 37.4854 39.48042 41.31553 42.59222 43.07224 43.05783 42.75352 42.50957 42.75852 43.15065 43.33363 43.19987 42.38111 39.53802 37.03696 35.01045 32.10938 29.30665 27.44991 26.87796 27.06171 26.91068 26.17677 25.53967 25.42432 25.85708 26.62358 27.41451 28.04504 28.20484 27.6903 26.74542 26.0127 25.44522 25.18798 24.87472 24.35175 23.761 23.08472 22.5418 22.37171 22.5386 23.13229 23.69205 23.90626 23.87886 23.83323 23.73266 23.16782 22.53951 22.11581 22.20325 20.90778 
10.72191 10.59153 10.65502 10.83696 11.29002 11.90142 13.46319 19.18432 15.83611 15.12668 15.9515 15.72956 15.41545 15.10213 15.28533 16.82638 18.10037 21.28791 23.62045 22.1701 22.91863 23.79296 21.06574 23.1711 25.03137 26.09037 24.40656 24.94197 26.04599 26.7077 28.68826 29.1556 28.7542 28.23823 27.51108 26.57658 25.81096 25.51844 25.63392 25.96999 26.37075 26.90541 27.57352 28.16084 28.35159 28.41013 28.37915 29.02416 29.95503 30.91266 31.56889 31.8675 32.0675 32.60168 33.05602 33.00646 32.73908 32.66451 33.35478 34.38531 34.83508 34.1765 32.48021 30.52998 28.97978 27.96684 27.24218 26.66959 26.23766 26.00214 25.98304 26.02656 25.95099 25.66561 25.26319 24.87523 24.67034 24.74188 25.04345 25.40942 25.64059 25.74611 25.67534 25.39084 25.03283 24.76384 24.69953 24.9726 25.47386 25.95667 26.22077 26.65184 26.97758 27.11943 26.85287 26.3154 25.83317 25.60027 25.64177 25.69578 25.45329 -9999 25.36545 25.92227 26.71639 27.03999 26.76673 26.32355 26.24337 26.55113 26.90922 27.13913 27.03445 26.71861 26.38815 26.29975 26.55094 27.07835 27.82344 28.52531 28.85444 28.61241 27.87311 26.96537 26.30927 25.91995 25.55636 25.25173 25.04622 25.03995 25.1978 25.3995 25.68986 26.08692 26.38255 26.3507 26.2492 26.44683 27.20912 28.1449 28.77985 29.60683 30.73267 31.33875 32.21074 33.61073 34.96262 36.5277 38.0143 39.33911 40.29346 40.76864 41.18281 41.55153 41.97581 42.52821 43.00948 43.10637 42.94354 42.42699 41.13088 39.38544 37.74282 35.76292 32.01815 28.77148 27.13075 26.70922 26.4531 25.79767 25.14528 25.12004 25.53297 26.12875 26.65636 26.99001 26.95185 26.47904 25.65857 24.82833 24.26237 23.91929 23.69129 23.38337 23.06986 22.80375 22.61908 22.73393 22.99785 23.10618 22.97892 22.97643 23.04145 23.0282 23.01407 22.63408 22.08541 21.6502 21.72075 20.4282 
10.65623 10.51382 10.54336 10.75629 11.43519 12.26066 12.9197 14.36476 14.29537 14.29879 14.31743 14.73924 15.22138 15.5114 16.16613 18.0669 19.04069 20.82674 21.99838 20.83661 21.57021 23.16279 20.36211 20.83167 22.52603 24.65086 25.13305 25.44598 26.86607 27.98591 28.75223 28.71731 28.5702 28.22573 27.57031 26.61079 25.6893 25.42115 25.77134 26.25437 26.56451 26.96368 27.48166 27.97758 28.11127 27.96621 27.68025 28.16313 28.91743 29.72406 30.51918 31.14648 31.62185 32.31834 33.32709 33.86313 33.78493 33.51519 33.96078 -9999 36.26974 36.43925 35.36153 32.94364 30.44824 28.85553 27.84961 27.19346 26.75303 26.51921 26.53297 26.57938 26.34157 25.84928 25.31305 24.88246 24.72492 24.82653 25.07079 25.29445 25.34844 25.29074 25.26583 25.19341 25.03091 24.76561 24.73593 24.83061 25.15229 25.42688 25.63198 26.05659 26.55112 26.96019 26.99576 26.59099 26.09263 25.79162 25.7853 25.96906 25.95438 25.68207 25.52406 25.46448 26.07028 26.8497 27.33916 27.43472 27.3759 27.37359 27.47548 27.53601 27.4061 27.1622 26.75405 26.41329 26.49172 27.04977 27.66039 27.88903 27.69132 27.35229 27.13571 26.77037 26.18943 25.7946 25.56602 25.58684 25.60149 25.65938 25.89608 26.13374 26.32512 26.53546 26.73218 26.70092 26.68246 27.20604 28.30732 29.29829 29.76801 29.972 30.38509 30.86852 31.90732 33.33892 34.43135 35.57066 36.60198 37.41386 37.87396 38.15427 38.66064 39.4793 40.53485 41.51203 42.22414 42.4505 42.18691 41.72091 41.20095 40.72855 39.73303 38.34433 34.86927 30.47843 27.64759 26.19022 25.55527 24.91196 24.43907 24.34711 24.52606 24.76503 24.91883 25.07826 25.04586 24.78991 24.46271 23.96695 23.5151 23.1009 22.80997 22.55329 22.42233 22.42304 22.47388 22.71139 22.87162 22.64607 22.43478 22.51464 22.57336 22.3779 22.13279 21.73322 21.33948 21.10465 21.20457 19.36863 
10.66237 10.51361 10.5532 10.87322 11.804 12.76381 13.11223 13.25226 13.36837 13.50715 13.90959 14.79998 15.88517 16.45517 17.42802 19.12092 19.95929 20.24177 20.81429 20.1442 20.61005 21.13277 19.58041 19.62558 21.63404 24.71354 25.9465 26.76975 27.55361 28.09536 28.52889 28.9483 29.19549 28.93442 28.18684 27.15262 26.13107 25.75242 26.15696 26.89793 27.59072 28.17332 28.72661 29.28861 29.43505 29.13718 28.78197 28.97772 29.2629 29.70958 30.39883 31.02754 31.39957 31.69641 32.50431 33.21803 33.43934 33.31429 33.49819 34.54079 36.08644 37.16813 36.78304 34.61071 31.77439 29.68398 28.43974 27.64604 27.24123 27.11055 27.20375 27.20218 26.77941 26.08732 25.44237 24.9798 24.81391 24.83785 24.85545 24.85842 24.77787 24.64256 24.68982 24.82256 24.30911 24.04072 24.46326 24.94645 25.12316 25.21005 25.37154 25.64811 26.04816 26.47767 26.69228 26.57971 26.30313 26.1175 26.22955 26.72067 27.13721 26.98877 26.3269 -9999 25.25501 26.10721 27.50681 28.50575 28.72544 28.41258 28.05798 27.88882 27.79313 27.6628 27.29987 26.88503 26.74777 27.01918 27.27677 27.08194 26.59233 26.2455 26.3302 26.45031 26.1973 25.85264 25.61714 25.78378 26.12054 26.5615 27.00791 27.24958 27.22223 26.99498 26.73455 26.5954 26.89993 28.07482 29.80135 31.19131 31.75014 31.24104 30.60145 30.5675 31.56001 32.83506 34.04383 35.02746 35.77477 36.15328 36.08092 36.03292 36.31918 37.21278 38.37432 39.45041 40.2957 40.78065 40.76393 40.46655 40.05331 39.6657 39.31924 38.35331 35.86485 31.96996 28.45531 26.18925 24.9181 24.11492 23.60777 23.30591 23.18171 23.08314 22.88046 22.8807 22.99607 23.045 23.13369 23.06829 22.82539 22.42518 22.04572 21.85372 21.91157 22.10478 22.35712 22.49376 22.42213 22.40431 22.3873 22.40258 22.24818 21.79799 21.39952 21.03448 20.80298 20.67425 20.74078 18.79403 
10.72333 10.61666 10.76632 11.26304 12.31564 13.17153 13.28774 13.22418 13.19637 13.4365 14.22796 15.53915 17.04164 17.8557 19.51434 20.74838 20.88596 19.72532 20.72671 20.40556 20.43406 20.82967 20.0713 20.4375 22.62069 25.5897 25.96105 26.59875 27.27287 27.9032 28.57129 29.29993 29.80392 29.67802 28.89716 27.78649 26.69687 26.1076 26.30796 27.14847 28.19268 29.18204 30.02304 30.71649 30.94877 30.6623 30.45747 30.3923 30.346 30.41982 30.82378 31.47119 32.13202 32.33683 32.80802 33.47975 33.94576 34.02119 34.08489 34.74512 36.05505 37.22471 37.04325 35.34966 32.70018 30.44992 29.10521 28.31684 27.905 27.79268 27.83351 27.73028 27.21812 26.37984 25.63815 25.16099 24.86267 24.60735 24.33341 24.15375 24.12148 24.1101 24.21996 24.46996 24.1766 24.10803 24.66535 25.14091 25.2068 25.08912 25.16207 25.32682 25.58725 25.91613 26.18286 26.23907 26.22916 26.29958 26.63019 27.49786 28.42676 28.63502 27.76619 26.27869 -9999 25.63635 27.10489 28.76622 29.47689 29.0102 28.22141 27.98025 28.15025 28.25178 27.9105 27.40501 27.14413 27.08072 26.90474 26.39167 25.78511 25.54688 25.76182 25.94502 25.99495 26.04453 25.90895 25.9835 26.4124 27.15969 27.97211 28.4106 28.24017 27.64931 27.04247 26.87234 27.54386 29.11347 31.31427 32.92545 33.64873 32.90543 31.63577 30.88895 31.50852 32.56301 33.78765 34.8145 35.4725 35.59163 35.22079 35.07001 35.11582 36.01984 37.12603 38.06791 38.82136 39.32601 39.33278 39.10086 38.55897 37.88463 37.22216 36.41156 34.67706 32.15892 29.41314 26.8971 25.02101 23.78332 23.03499 22.49488 22.02849 21.59287 21.23172 21.09469 21.21824 21.43615 21.71957 21.89682 21.88916 21.66367 21.4449 21.44897 21.66 21.9603 22.15701 22.09232 22.16261 22.29006 22.22506 22.01959 21.69832 21.30729 21.04431 20.7592 20.54409 20.39764 20.41939 18.53721 
10.86793 10.86062 11.1575 11.80761 12.82554 13.41396 13.29235 13.13674 13.2706 13.87861 15.03451 16.69147 18.53979 19.82738 22.42905 23.14165 21.64539 19.42126 20.67301 20.43172 21.01207 21.85117 21.96285 22.47098 25.04306 26.06645 26.07457 26.54254 27.24389 28.03202 28.94322 29.901 30.56076 30.57308 30.10844 29.30199 28.24617 27.33122 26.83287 27.07891 27.95498 29.17106 30.34584 31.31659 31.73858 31.68432 31.62484 31.36486 31.18727 30.96751 31.11541 31.55974 32.3953 32.66382 32.98932 33.60877 34.3491 34.75967 35.04252 35.59202 36.35939 37.03204 36.85427 35.35991 32.93955 30.86712 29.74611 29.27965 28.97549 28.69729 28.5283 28.2393 27.64552 26.67093 25.77399 25.17355 24.7054 24.27898 23.97352 23.81852 23.86348 23.91287 23.92901 24.09121 24.41829 24.7787 25.05149 25.17974 25.20311 25.0033 24.9831 25.0658 25.23655 25.49624 25.72753 25.8636 26.04723 26.33717 26.85113 27.8331 29.04254 29.65712 29.05431 27.7525 26.56094 -9999 26.73508 28.25883 29.25777 29.08844 28.45024 28.27897 28.57289 28.82293 28.48768 27.76566 27.26613 26.97948 26.57017 25.93374 25.35754 25.22645 25.42845 25.53279 25.53802 25.85265 26.10847 26.22819 26.62294 27.42951 28.37023 28.94572 28.88357 28.38215 27.87135 27.89633 28.71875 30.44296 32.48209 34.00189 34.88269 34.41631 33.15574 32.23187 32.49582 33.18922 33.92293 34.67202 35.12765 35.07767 34.70372 34.63734 34.47868 35.37495 36.60007 37.49829 38.10087 38.49877 38.39455 38.02708 37.33109 36.37621 35.30362 34.03881 32.72711 31.39186 29.82156 27.88578 25.72271 24.04916 23.04772 22.32203 21.69891 21.04136 20.43803 20.10106 20.10211 20.23804 20.51805 20.79635 20.9717 21.07627 21.20994 21.40346 21.62631 21.74355 21.76329 21.81145 21.9315 21.94336 21.66959 21.33505 21.0897 20.96145 20.90321 20.66049 20.3625 20.17853 20.26543 18.04037 
11.12783 11.2179 11.61092 12.35039 13.23653 13.5597 13.31129 13.21864 13.63447 14.61058 16.12356 18.27601 22.22249 23.03056 25.14379 25.1679 22.37909 20.21863 20.43244 20.13482 21.8792 22.72347 24.00377 25.02464 26.84453 26.34531 26.19046 26.58012 27.43812 28.4903 29.57796 30.50295 31.10826 31.37204 31.27049 30.82772 29.99234 29.01892 28.01611 27.39486 27.42706 28.20141 29.40399 30.59595 31.10715 31.31876 31.3477 31.0423 30.88196 30.50723 30.62659 30.98895 31.88392 32.53519 32.90854 33.60923 34.65072 35.64102 36.27226 36.53275 36.59886 36.85657 36.70405 35.25072 32.87771 30.9483 30.16608 30.20156 30.20164 29.81467 29.40059 29.0403 28.43194 27.48956 26.52824 25.7726 25.11575 24.58621 24.25789 24.02978 23.94803 23.87849 23.72425 23.7235 24.03688 24.47601 24.83239 25.04852 25.11603 24.9 24.83924 24.81654 24.93724 25.16038 25.38902 25.62986 25.97107 26.35317 26.8469 27.72886 28.86178 29.58177 29.47101 28.7543 27.73632 26.67626 26.50915 27.40839 28.44952 28.98253 29.10613 29.10272 29.22066 29.27231 28.85767 27.97404 27.18532 26.62538 26.16387 25.64659 25.24831 25.1344 25.19552 25.2395 25.18113 25.45513 25.92838 26.36609 26.88407 27.49855 28.13244 28.56771 28.64563 28.55814 28.57656 29.01781 30.00346 31.54033 33.16241 34.4226 35.26634 35.05743 34.30133 33.72926 33.89976 34.14837 34.34697 34.86386 35.05462 34.62038 34.18992 34.19785 33.81512 34.4248 35.57056 36.59215 37.25445 37.63768 37.59638 37.20511 36.37333 35.33 34.05239 32.53222 31.13705 30.08197 29.26176 27.9953 26.20074 24.49314 23.46394 22.74171 22.04346 21.15814 20.23737 19.66501 19.60935 19.93107 20.32402 20.63663 20.86496 21.14305 21.36121 21.36832 21.32684 21.29891 21.39409 21.51815 21.56719 21.45658 21.14234 20.76486 20.56209 20.5591 20.6089 20.40768 20.07994 19.96748 20.17672 17.47311 
11.49667 11.65146 12.07807 12.8337 13.53488 13.6425 13.32371 13.38927 14.09025 15.3562 17.30832 20.14963 25.33023 24.95523 26.46648 26.60765 24.59313 22.17849 20.93936 20.96096 23.47205 22.94176 24.40811 27.10884 27.17489 26.7374 26.58493 26.98087 28.00415 29.20317 30.21601 30.82313 31.11359 31.32506 31.48153 31.37229 30.79692 30.02904 28.92089 27.7299 27.03759 27.22555 28.16165 29.33488 29.83141 30.30279 30.48407 30.36913 30.43432 30.15766 30.35199 30.60335 31.6264 32.63092 33.23121 34.15159 35.65327 37.25487 38.07129 37.98223 37.5551 37.32089 36.95815 35.81009 33.65906 31.50287 30.55163 30.73068 30.86947 30.46368 29.68801 29.00436 28.36106 27.52513 26.56581 25.60864 24.81693 24.34655 24.15821 24.02383 23.9689 23.9465 23.77573 23.66643 23.90681 24.40438 24.81257 25.05272 25.14778 24.93661 24.77805 24.68137 24.73801 24.94839 25.21562 25.5867 25.99569 26.37329 26.89286 27.72668 28.56524 29.09572 29.33664 29.22595 28.46318 27.07078 26.23463 26.40908 27.418 28.8556 29.84349 30.08484 29.90828 29.56635 29.01901 28.14997 27.12389 26.31719 25.78857 25.5322 25.4087 25.32678 25.27826 25.24893 25.20176 25.41405 25.84733 26.38038 27.05836 27.62117 27.93316 28.02798 27.99731 28.13193 28.59188 29.58168 30.65559 31.90794 33.295 34.42333 34.95995 34.91945 34.71534 34.63166 34.98215 34.91838 34.86643 35.15252 34.95435 34.39065 33.87844 33.80911 32.99544 32.92392 33.49033 34.53897 35.49024 36.07339 36.17616 35.80282 35.08703 34.23625 32.9948 31.30699 29.71384 28.32371 27.52292 26.7241 25.58308 24.3458 23.46664 22.90314 22.25152 21.36522 20.39381 19.77633 19.84608 20.50257 21.24595 21.74293 21.84901 21.75275 21.44609 21.04588 20.89393 20.96864 21.20068 21.34738 21.29813 21.13333 20.84128 20.41965 20.14381 20.09454 20.14046 19.95409 19.72068 19.72015 20.01665 16.80223 
11.94872 12.14099 12.53053 13.17487 13.65568 13.61157 13.30686 13.54023 14.42198 15.81186 17.96759 21.04613 24.28105 25.22501 27.91232 28.19774 27.40785 24.94531 22.79689 22.49448 25.86578 24.44701 24.62321 28.24807 27.53429 27.31327 27.32004 27.62356 28.40432 29.14763 29.6763 29.86203 29.92906 30.17057 30.60712 30.98504 30.92994 30.61224 29.80455 28.5951 27.63784 27.4648 28.08638 28.96027 29.34934 29.91794 30.17513 30.27975 30.58747 30.44944 30.81641 31.27929 32.43126 33.72504 34.55096 35.56612 37.27939 38.86593 39.36592 38.96241 38.22667 37.52507 36.91281 36.1436 34.64426 32.4838 30.99373 30.75152 30.98676 30.91955 30.36426 29.57626 28.79375 27.93255 26.93659 25.84373 24.98341 24.57622 24.52992 24.51946 24.49494 24.50148 24.40167 24.19492 24.30303 24.69366 25.09797 25.31564 25.44241 25.32764 25.13008 24.95357 24.9382 25.07225 25.32769 25.67112 26.08155 26.58101 27.21553 27.89172 28.43831 28.80108 29.24315 29.55167 29.07645 27.58688 26.11111 25.58071 26.5582 28.51541 30.16101 30.80733 30.6751 30.1555 29.44184 28.50222 27.36013 26.34215 25.86755 25.85347 25.96275 25.99215 25.96239 25.96816 25.95508 26.09378 26.38091 26.75451 27.21543 27.69888 27.96597 27.83591 27.55346 27.48731 28.0697 29.25838 30.48982 31.70684 33.08436 34.1562 34.64506 34.60057 34.65646 34.89958 35.41195 35.14803 34.85988 34.62981 34.06214 33.43801 33.21391 33.30897 32.53439 31.94301 31.73666 32.34176 33.50663 34.24237 34.35173 33.91626 33.22377 32.54041 31.50557 29.94949 28.30721 26.71599 25.60271 24.92278 24.34888 23.69768 23.06866 22.52974 22.02022 21.34533 20.62334 20.21488 20.49246 21.42665 22.57993 23.24966 23.02092 22.18119 21.31287 20.71435 20.63467 20.96237 21.37272 21.51385 21.29877 20.97161 20.5602 20.14157 19.85977 19.68917 19.63378 19.55452 19.45713 19.49459 19.57932 16.01165 
12.3813 12.56273 12.8424 13.3399 13.64617 13.53129 13.29234 13.66736 14.61227 15.98972 17.90039 20.03877 22.96735 26.02216 29.11777 29.652 29.72922 27.3419 24.9737 24.28173 28.11616 25.40331 27.13949 28.56394 28.06326 28.20971 28.59119 29.00885 29.44514 29.58765 29.52901 29.41346 29.43401 29.80613 30.53941 31.19414 31.36688 31.32544 30.71595 29.59306 28.50603 28.08998 28.50076 28.8821 29.23581 29.9503 30.42925 30.90842 31.6079 31.64832 32.26058 32.99226 34.21321 35.71968 36.94526 38.22173 39.75315 40.70941 40.82178 40.12852 38.86877 37.68025 36.96236 36.39682 35.31774 33.46288 31.51687 30.6604 30.81618 31.2071 31.25946 30.67685 29.72791 28.6728 27.6247 26.60078 25.82274 25.4833 25.57306 25.82236 25.9681 25.96825 25.90259 25.7293 25.70532 25.94048 26.20889 26.44276 26.6053 26.59687 26.49007 26.25744 26.06304 25.96229 25.97744 26.11637 26.472 27.0085 27.5396 28.02193 28.43812 28.73159 29.37699 29.92484 29.63697 28.29503 -9999 25.5213 26.27144 28.15151 30.10208 31.24079 31.48309 31.1114 30.2947 29.11135 27.87511 26.95085 26.71998 26.9469 27.23206 27.36638 27.55897 27.82348 27.88547 27.8028 27.81939 27.85712 27.81788 27.88136 28.06952 28.01568 27.71038 27.31526 27.48956 28.26039 29.3805 30.76685 32.22116 33.44029 34.31866 34.5645 34.74337 34.92437 35.33398 34.9999 34.41001 33.82557 32.92952 32.22128 32.21497 32.75763 32.35522 31.77321 30.99656 31.25235 32.19987 32.9337 33.05783 32.41485 31.38691 30.48544 29.5667 28.2642 26.87575 25.35832 24.21956 23.65175 23.36091 23.00625 22.53827 22.09204 21.78623 21.43898 21.02277 20.83935 21.24642 22.2833 23.50584 24.001 23.41063 22.33695 21.37476 20.73165 20.72881 21.2213 21.77298 21.9262 21.55489 20.92372 20.26769 19.84322 19.61991 19.45702 19.32936 19.31144 19.34067 19.41235 18.67678 15.17386 
12.7295 12.89801 13.13757 13.53309 13.62838 13.41131 13.30568 13.86685 14.93332 16.32257 17.91765 19.81901 22.70631 26.9038 28.63398 29.96661 30.55282 29.48589 27.50214 26.41968 29.53927 26.82984 29.58805 28.75567 28.71158 29.21023 29.89263 30.49437 30.86152 30.6468 30.05903 29.46839 29.28857 29.68577 30.55811 31.25986 31.44001 31.48067 31.11886 30.22035 29.1952 28.86242 29.23003 29.47483 30.0826 31.01995 31.86531 32.71876 33.62051 33.83798 34.67236 35.51611 36.7461 38.40701 40.17006 41.39482 42.26149 42.75719 42.64431 41.54418 39.73885 38.20604 37.33236 -9999 35.88077 34.1898 32.09937 30.79013 30.91932 31.68555 32.24136 32.05095 31.19952 29.99738 28.84133 27.94791 27.33385 27.01881 27.08647 27.19172 27.435 27.86895 27.75302 27.58663 27.43391 27.38423 27.43386 27.67388 27.99826 28.23048 28.29366 28.17211 27.90829 27.56932 27.27684 27.12811 27.23276 27.4993 27.72542 28.04281 28.16547 28.35852 29.05924 29.64455 29.55623 28.68186 27.13857 26.01638 26.30494 27.71395 29.4995 30.97773 31.77204 31.82843 31.14538 29.98517 28.68594 27.87125 27.79702 28.13677 28.45698 28.71227 29.17864 29.7242 29.8833 29.67562 29.36743 28.99957 28.52338 28.16953 28.03342 28.11069 28.17635 27.87999 27.69674 27.82235 28.48731 29.66217 30.98709 32.33422 33.67296 34.51142 35.01712 34.94936 35.02581 34.56625 33.79855 33.11337 32.11636 31.3631 31.28979 31.72169 30.98649 31.07218 30.77344 31.20109 31.99637 32.49678 32.46878 31.66936 30.47773 29.18879 28.0344 26.87901 25.7446 24.71242 24.03681 23.78182 23.61868 23.31931 22.90859 22.54183 22.29934 22.0536 21.74954 21.641 22.0321 22.93781 23.76499 23.96949 23.50679 22.64582 21.79383 21.24498 21.20487 21.6228 22.1002 22.21689 21.78404 20.94188 20.11813 19.65083 19.49364 19.402 19.28245 19.21161 19.28168 19.38535 17.25963 14.26672 
13.04651 13.30466 13.49387 13.61506 13.50884 13.34138 13.48502 14.23781 15.41667 16.79872 18.22436 20.20607 23.1867 26.50357 28.347 29.87668 30.65372 31.14516 30.11414 29.02814 30.40075 29.55366 29.15384 28.79523 29.2543 30.02828 30.84001 31.55041 31.98275 31.76991 30.9828 30.02942 29.52396 29.70881 30.46062 30.99399 31.08024 31.16666 31.11715 30.64127 29.92475 29.92945 30.40505 31.08613 32.09777 33.28745 34.35987 35.27938 36.29938 36.56316 37.18066 37.78346 39.0098 40.94761 42.73293 43.27516 43.4204 43.65462 43.38357 42.36322 40.59679 38.93222 -9999 -9999 -9999 34.82238 33.06089 31.62146 31.46772 32.18841 32.8876 32.98404 32.3794 31.33693 30.28963 29.49347 28.96742 28.49674 27.96996 27.65602 27.9845 28.44147 28.43792 28.2379 27.99079 27.78183 27.57602 27.67388 27.9934 28.43592 28.6888 28.79087 28.7582 28.5167 28.16215 27.78941 27.56029 27.44734 27.50924 27.6393 27.44314 27.49901 28.0371 28.60061 28.69184 28.19927 27.28995 26.2625 26.0077 26.75774 28.10964 29.58722 31.02889 31.8864 31.76316 30.87145 29.52933 28.5907 28.36686 28.54433 28.85152 29.3136 30.05323 30.88835 31.35158 31.31857 30.78963 30.0324 29.31199 28.64618 28.12518 28.04116 28.41948 28.57682 28.52527 28.2535 28.28053 28.73984 29.63522 31.00766 32.70694 34.21317 35.22356 35.24688 34.83159 34.02284 33.23332 32.44874 31.73972 31.26142 30.79195 30.31417 29.32077 30.00632 30.41395 31.08361 31.83498 32.19676 32.00536 31.24436 30.21677 29.08911 27.77951 26.47507 25.54327 25.10255 25.11561 25.24394 25.23178 24.89839 24.35311 23.78362 23.33907 22.98382 22.73561 22.6794 22.89642 23.36563 23.90958 24.32465 24.24853 23.5765 22.71888 22.09106 21.98634 22.20927 22.43261 22.39555 21.96357 21.14655 20.25437 19.64951 19.47787 19.41781 19.33565 19.20788 19.24194 19.36549 16.05837 13.54141 
13.42137 13.65608 13.5733 13.43187 13.3855 13.51582 13.9762 14.86497 16.02926 17.30532 18.70337 21.02534 23.98159 26.41015 28.12798 28.93433 29.89711 31.32875 30.89684 29.91183 30.08259 29.12206 28.60209 28.84132 29.71881 30.6829 31.52158 32.27948 32.88162 32.87695 32.28611 31.37503 30.63139 30.46005 30.8187 30.9971 31.02947 31.17912 31.3742 31.35267 31.18317 31.4785 31.87169 32.81638 33.79261 34.72644 35.56179 36.5791 37.84738 38.41359 39.47329 40.62305 42.02705 43.72989 44.85521 44.79784 44.52818 44.39829 43.89716 43.00801 41.33493 -9999 -9999 36.34379 35.5038 34.99435 34.05856 32.97107 32.46794 32.68373 33.02212 33.04973 32.6027 31.76976 30.95023 30.28191 29.86917 28.85462 28.64982 28.27945 28.33618 28.2083 28.0145 27.77576 27.61173 27.51351 27.40492 27.49041 27.82506 28.46178 29.00291 29.4331 29.72468 29.60918 29.17481 28.57677 28.00704 27.68655 27.70886 27.69176 27.28327 27.15898 27.3259 27.6298 27.80902 27.57659 27.0907 26.21246 25.52959 25.43157 26.24684 27.81252 29.74174 31.46037 32.09947 31.47224 30.00459 28.83744 28.30765 28.40161 28.88984 29.62388 30.56677 31.49918 32.05652 32.27927 31.8716 31.07342 30.15604 29.19739 28.43557 28.20945 28.47736 28.92659 29.2233 28.89884 28.43727 28.26684 28.55029 29.7321 31.53428 33.4772 34.98067 35.25471 34.61008 33.44775 32.59245 32.07309 31.75595 31.54414 30.68489 29.13214 27.62893 28.42296 29.37397 30.30503 30.95897 31.18763 30.99878 30.58907 30.10956 29.40773 28.27582 26.91802 26.0307 25.99245 26.45503 26.88318 26.97824 26.6346 25.94916 25.12718 24.42792 24.03004 23.91228 23.85753 23.78379 23.92759 24.50653 25.24337 25.45841 24.80534 23.85371 23.09888 22.82531 22.83218 22.78917 22.56248 22.13196 21.40173 20.52521 19.84169 19.5825 19.4936 19.43761 19.29628 19.24343 19.30382 15.39544 12.95948 
13.78905 13.79843 13.48142 13.3772 13.69667 14.25864 14.9127 15.79188 16.83508 17.94121 19.51866 22.31407 24.94286 26.60507 28.58682 29.47233 29.65255 30.37827 30.00433 29.89992 29.23263 28.62113 28.32108 28.81224 29.91536 30.95618 31.78969 32.57133 33.23825 33.39565 33.04728 32.31099 31.51903 31.12873 31.13392 31.0425 31.02291 31.1992 31.38442 31.51645 31.68951 31.9773 32.27857 33.20573 34.00096 34.8778 35.86654 37.08426 38.45015 39.10553 40.13897 41.2241 42.42452 43.55733 44.39251 44.48642 44.16122 43.71113 43.13548 42.41691 41.00618 39.06198 -9999 -9999 34.69953 34.76448 34.67739 34.48423 34.29386 34.01107 33.55202 33.00382 32.41048 31.69201 31.10806 30.61367 29.74703 28.87576 29.02413 28.53891 29.1551 28.73606 28.1359 27.67172 27.52155 27.56586 27.72511 28.0102 28.33249 28.83136 29.23976 29.59357 29.87595 29.80569 29.39024 28.69908 28.02733 27.71663 27.67922 27.41712 26.84031 26.5205 26.29585 26.28727 26.48516 26.57091 26.46166 25.8739 24.89182 24.1662 24.45852 26.09764 28.45866 30.57317 31.82879 31.60063 30.11809 28.83125 28.14416 28.30306 29.07741 29.98442 30.82709 31.42211 31.71621 32.04929 32.06792 31.78446 31.15747 30.19808 29.36279 29.0848 29.11665 29.34713 29.62456 29.4917 28.97786 28.56882 28.36167 29.22167 30.83049 32.72684 34.34132 34.77718 34.14853 33.04564 32.18842 31.97146 31.73492 31.33066 30.19788 28.0182 26.35861 27.00447 28.08319 29.0601 29.62526 29.74934 29.57979 29.57408 29.67311 29.4834 28.58224 27.32648 26.39941 26.41692 26.94488 27.41447 27.5948 27.42719 26.94549 26.16021 25.33278 24.92215 24.88177 24.80356 24.75101 24.93076 25.49086 26.18262 26.38439 25.73619 24.77355 24.14261 23.86763 23.66018 23.30551 22.81317 22.18906 21.4948 20.75858 20.12027 19.83372 19.74202 19.66851 19.45885 19.30958 18.18823 14.43424 12.07385 
14.01376 13.85571 13.60223 13.89199 14.78476 15.64068 16.2393 17.0047 17.88424 18.81722 20.9341 23.82026 25.6222 26.62859 28.36366 29.38028 29.62648 29.44442 29.03223 28.78477 28.64669 28.51829 28.38742 28.83834 29.95113 31.14919 32.05695 32.77139 33.28236 33.42365 33.26134 32.6617 31.94386 31.51952 31.34938 31.09197 31.06475 31.1064 31.15657 31.37796 31.79201 32.08604 32.49334 33.25514 34.1163 35.19986 36.36609 37.66135 39.19274 40.29445 41.52951 42.37751 42.76202 43.04246 43.31698 43.35619 43.17043 42.79706 42.25866 41.6778 40.61222 38.67386 35.98923 34.61277 -9999 34.14996 34.48362 35.03653 35.54742 35.52542 34.76238 33.56711 32.56063 31.84147 31.42693 31.11527 29.67831 28.93221 28.8546 28.9532 29.79521 29.29781 28.19851 27.46272 27.3853 27.82807 28.47236 29.03255 29.36925 29.53951 29.50007 29.53157 29.69029 29.81004 29.63329 29.03992 28.43291 28.19239 28.10192 27.61539 27.04202 26.47242 25.77804 25.29162 25.37545 25.65432 25.81257 25.50175 24.6158 23.54883 23.48607 24.75336 26.94228 29.23787 30.87196 31.34005 30.36462 29.05614 28.22382 28.61889 29.8512 30.94032 31.36611 31.20462 30.78794 30.79272 31.10913 31.4634 31.38607 30.83706 30.20605 30.0044 29.89231 29.63173 29.41603 29.42473 29.37456 29.28057 28.96299 29.47761 30.57578 31.92386 33.19096 33.55294 33.03562 32.21202 31.84718 31.59803 31.023 30.28917 28.75412 26.43007 25.21095 26.01993 27.06501 27.93868 28.29655 28.26648 28.18661 28.34118 28.67771 28.80996 28.25644 27.14005 26.22387 26.07885 26.36686 26.77041 27.10235 27.32159 27.39742 27.08332 26.30457 25.52831 25.17003 25.09116 25.17165 25.4757 25.9893 26.47046 26.54088 26.13341 25.3989 24.94493 24.60577 24.12745 23.42627 22.58298 21.72358 21.04664 20.53637 20.22293 20.08601 20.04258 19.87712 19.43235 19.22783 17.30278 13.54304 11.23693 
14.06671 14.00003 14.19438 15.1307 16.38627 17.23606 17.70581 18.33055 18.99314 19.9644 22.51329 24.94132 26.29364 27.02178 28.43274 28.99319 28.98447 28.46348 28.00995 27.93905 28.09748 28.4304 28.64334 29.04714 29.83568 30.85641 31.71849 32.29156 32.57529 32.49043 32.32243 31.85666 31.31435 31.01906 30.84338 30.53415 30.47172 30.51368 30.73456 31.14019 31.73532 32.2997 32.93893 33.84563 34.97521 36.13382 37.12806 38.30445 40.07563 41.73696 43.24804 43.74347 43.66195 43.4263 43.13026 42.83673 42.64402 42.41219 41.75475 41.03923 39.84703 37.81011 35.67247 34.60837 34.07191 -9999 33.75138 34.2597 35.15532 35.83411 35.61446 34.41489 33.02179 32.06691 31.63173 31.45363 30.26573 29.37919 29.42467 30.05536 30.97978 30.07556 28.79396 27.94777 27.94073 28.51828 29.26942 29.92873 30.26907 30.29716 30.06948 29.91572 30.02609 30.2296 30.10633 29.57987 29.00155 28.79912 28.49753 27.76779 27.13079 26.23412 25.22812 24.63248 24.66069 25.00242 25.17965 25.16444 24.72803 23.97949 23.67889 24.19154 25.65686 27.91837 29.86788 30.96556 30.70246 29.49868 28.45113 28.87466 30.36864 31.72519 31.92104 31.11471 29.91093 29.51137 29.92211 30.4965 30.79551 30.79221 30.6795 30.58432 30.17277 29.52174 29.09018 29.23302 29.61413 30.19046 30.03904 30.10655 30.53764 31.13795 31.75311 31.78758 31.42112 31.07304 31.07245 30.72456 29.86286 28.7847 27.15363 25.08804 24.46992 25.30619 26.26568 26.93716 27.06138 26.83875 26.68295 26.83613 27.23086 27.50406 27.23055 26.36655 25.59201 25.20323 25.20473 25.57129 26.13975 26.83491 27.56644 27.82685 27.2917 26.14462 25.34428 25.06236 25.17273 25.53363 25.98125 26.40229 26.67017 26.71828 26.55873 26.34067 25.71346 24.66536 23.53618 22.29262 21.21252 20.56442 20.35512 20.41812 20.57935 20.62616 20.25961 19.49051 19.20851 16.0709 12.42709 10.4006 
14.05577 14.38757 15.20442 16.50792 17.71665 18.51573 18.91154 19.32751 19.89419 21.3732 23.84318 26.00173 26.93718 27.12285 28.02104 28.34365 28.4475 28.01691 27.5164 27.28018 27.48688 28.23418 28.88535 29.3941 29.87689 30.44795 31.04938 31.53674 31.79072 31.46368 30.96505 30.34274 29.76684 29.56694 29.71148 29.7884 29.98535 30.3437 30.85251 31.26789 31.8705 32.90123 34.14756 35.4438 36.74642 37.80111 38.63035 39.75977 41.56906 43.31538 44.64948 45.01745 44.83411 44.51598 44.05102 43.50484 43.17265 42.89326 42.19529 41.18172 39.47501 37.29091 35.83656 35.16212 34.69879 33.99356 33.12097 32.78006 33.41504 34.66574 35.36826 34.83037 33.50666 32.40885 31.88091 31.79103 30.93246 30.28749 30.6076 31.48337 31.36539 30.64246 29.59331 29.07138 29.42375 30.0446 30.43477 30.63684 30.64668 30.461 30.20734 29.9688 29.90045 29.76916 29.51212 29.12169 28.73213 28.52988 28.03385 27.38552 26.86528 26.07786 25.48211 25.20447 25.20323 25.25163 25.05421 24.89213 24.93871 24.74064 24.32519 24.07329 24.52295 26.27457 28.68902 30.37661 30.73153 29.89119 28.88892 29.07538 30.37931 31.82817 32.10372 31.26074 29.97475 29.41059 29.60826 29.99171 30.34061 30.7109 30.90699 30.6274 29.89854 29.34456 29.33142 29.76315 30.26739 31.13237 31.17419 30.89071 30.64695 30.48483 30.41423 30.12602 29.94641 30.11333 30.37216 30.22204 29.43517 28.21333 26.58329 24.82198 24.43054 25.18914 25.87969 26.36419 26.35433 26.05099 25.84241 25.89758 26.2289 26.51421 26.33264 25.76202 25.15112 24.62082 24.36691 24.59694 25.26553 26.17101 27.18968 27.87446 27.95667 27.15809 26.06178 25.21093 24.96643 25.21458 25.63716 26.21954 26.9114 27.59277 28.00377 27.81525 26.69812 24.99439 23.4248 22.01313 20.93034 20.40193 20.35378 20.64301 21.03687 21.16406 20.67948 19.70681 18.76744 14.5241 11.38221 9.722043 
14.19629 15.02548 16.20813 17.47729 18.49487 19.24339 19.49714 19.83539 20.74955 22.80023 25.17015 26.51714 26.65013 26.72696 27.75856 28.25341 28.67588 28.51095 28.03125 27.44694 27.19715 27.8214 28.59202 29.29726 29.6633 29.76474 30.0612 30.6971 31.29838 30.91064 30.1948 29.44017 28.79018 28.63489 29.10138 29.77947 30.62623 31.26645 31.73622 32.12276 32.70237 33.72126 35.07062 36.71458 38.22546 39.4203 40.35518 41.48709 43.11305 44.62094 45.73092 46.20813 46.52151 46.76844 46.60303 45.62119 44.26767 42.96392 41.57597 40.09208 38.14997 36.34564 35.45831 35.30286 35.42077 34.97906 33.70532 32.52469 32.25783 33.19685 34.3522 34.50795 33.61657 32.66393 32.17512 31.62412 31.28272 31.09826 30.67285 30.89199 31.07725 30.69827 30.01875 29.84881 30.51479 31.34455 31.67493 31.39605 30.7562 30.22156 30.04723 29.93427 29.63728 29.04139 28.4465 27.96707 27.68444 27.64627 27.37939 27.1878 27.08442 26.75336 26.62386 26.71304 26.62257 26.22909 25.61595 25.17763 25.25314 25.37706 25.09742 24.4354 23.81024 24.53339 27.03418 29.58978 30.82035 30.85917 30.13865 29.9592 30.62278 31.69205 32.00774 31.56932 30.723 30.30945 30.29465 30.24187 30.30229 30.52758 30.59991 30.23941 29.80716 29.90811 30.38279 30.87947 31.24559 31.93839 31.96665 31.52484 30.85503 30.05567 29.47916 28.93527 28.85415 29.21856 29.74168 29.92986 29.58727 28.67872 27.22008 25.40769 24.73562 25.02494 25.3058 25.58959 25.60428 25.38925 25.23007 25.286 25.67022 26.11526 26.08682 25.68437 25.17871 24.69921 24.45745 24.62078 25.04862 25.57396 26.29307 27.1448 27.87454 27.94745 27.17303 25.8902 24.89585 24.63019 24.88012 25.6375 26.77188 27.88402 28.43355 28.10812 26.71951 24.71994 22.82203 21.4191 20.56903 20.21592 20.27285 20.66129 21.16167 21.303 20.76876 19.78452 16.98803 13.29856 10.63025 9.113395 
14.46098 15.5794 16.72297 17.76247 18.6186 19.35728 19.68136 20.42346 21.99845 24.11879 25.57686 25.92243 25.9387 26.65243 28.37359 29.31573 29.96989 30.09513 29.619 28.59468 27.54998 27.41811 27.73219 28.28315 28.62043 28.65962 28.87552 29.50013 30.21951 30.18262 29.64911 28.79002 28.07185 27.91427 28.48914 29.57129 31.00667 32.2239 33.13897 33.68869 34.17409 34.93819 36.25127 38.16082 40.00462 41.71043 42.99855 44.06089 45.32132 46.08783 46.48571 46.43638 46.16265 45.43287 44.34035 42.90723 41.40741 40.14994 39.13881 38.38246 37.55131 36.7049 36.01015 35.65204 35.85093 35.83804 34.689 33.24968 32.14413 32.17061 33.04505 33.6749 33.42973 32.88971 32.45603 31.76013 31.77518 31.10539 30.5097 30.51558 30.7694 30.7281 30.35097 30.11311 30.59846 31.54769 32.16529 31.88225 30.82076 29.84686 29.59304 29.64159 29.28942 28.42871 27.44662 26.70843 26.5986 27.01453 27.48449 28.04777 28.46925 28.59782 28.73306 28.84596 28.59738 27.88087 26.79472 25.92459 25.72107 25.86962 25.71304 25.03004 23.88156 23.51472 25.40011 28.54838 30.81381 31.96898 32.0696 31.69463 31.1863 30.78328 30.47173 30.49805 30.49295 30.65738 30.70018 30.55457 30.38726 30.24866 30.0337 29.84913 30.07404 30.75383 31.42433 31.79324 32.06672 32.54412 32.32457 31.59416 30.77139 29.7119 28.98096 28.26573 28.21207 28.58003 29.17801 29.66769 29.82062 29.28985 27.99666 26.11811 24.91993 24.6363 24.61216 24.6956 24.72874 24.67362 24.69865 24.98241 25.63761 26.35797 26.49279 26.07848 25.55844 25.31228 25.44757 25.68658 25.6982 25.48044 25.55273 26.19718 27.17321 27.97481 28.1733 27.26478 25.78749 24.71384 24.51925 25.1223 26.19728 27.23377 27.63102 27.09483 25.7939 24.13732 22.56658 21.52133 20.83492 20.37725 20.2367 20.53545 21.01286 21.07483 20.56307 19.60165 15.4863 12.3157 9.898072 8.519814 
14.69302 15.77261 16.65942 17.5162 18.32888 19.22851 20.18051 21.9125 23.79456 25.05832 25.15258 25.10555 25.76324 27.21474 28.90888 30.52368 31.10123 31.33763 30.91189 29.7313 28.44341 27.91221 27.73114 27.81875 28.12562 28.40376 28.51556 28.68467 29.30143 29.43233 29.13213 28.49227 27.98229 27.91019 28.44011 29.21481 30.47128 32.12071 33.78088 34.97102 35.50006 36.08765 37.3935 39.44748 41.78259 44.08264 45.63879 46.57237 47.15272 47.03631 46.60932 45.93116 44.98747 43.72491 42.37149 40.9495 39.76454 39.0006 38.41829 38.26865 38.38652 38.16975 37.39931 36.45216 36.16494 36.09424 35.2021 33.89119 32.6007 32.05443 32.40221 32.97562 33.05017 32.76504 32.01368 31.33464 31.64082 31.29951 30.88478 30.81804 31.0777 31.20719 30.83278 30.16172 30.11149 30.79674 31.66728 31.71985 30.72052 29.5556 29.03995 29.01484 28.7953 27.99156 26.83265 25.96799 25.98472 26.85849 28.141 29.39875 30.34323 30.71294 30.4993 30.00009 29.33978 28.52917 27.42767 26.2998 25.64256 25.62216 25.76338 25.52093 24.77396 24.12275 24.72249 27.13976 29.88618 32.07119 33.21634 32.99491 31.46498 29.6796 28.57784 28.8869 29.76339 30.51099 30.70287 30.45893 30.17963 30.03071 30.01487 30.16431 30.60363 31.42432 32.11656 32.48755 32.84052 33.20916 32.72689 31.74796 30.69902 29.63936 28.84384 27.83282 27.5318 27.79628 28.42689 29.1684 29.75875 29.58154 28.43051 26.53664 24.9653 24.22968 24.08731 23.98662 23.9251 23.95583 24.2188 24.84674 25.81071 26.67692 26.87825 26.45263 26.05872 26.19206 26.74075 27.14274 26.92983 26.17125 25.50055 25.38462 25.99577 26.99457 27.93184 28.08189 27.18542 25.78651 24.97652 25.06968 25.60405 26.07094 26.00608 25.30369 24.27133 23.18185 22.3128 21.84361 21.38141 20.84765 20.5011 20.59212 20.79237 20.6814 20.31425 17.92992 14.15914 11.29793 9.144738 8.102072 
14.70107 15.46911 16.16168 17.0445 18.07471 19.56012 21.3612 23.57704 24.8976 25.12847 24.4766 24.81954 26.06373 27.70625 28.82687 31.02431 31.67576 31.89182 31.23899 29.9234 28.92874 28.84536 28.89598 28.63354 28.50377 28.54248 28.62651 28.96848 29.56997 29.43242 28.94441 28.41481 28.31321 28.59861 28.98938 29.29698 30.15296 31.73574 33.84801 35.5342 36.37754 37.32824 39.05276 41.54939 44.34999 46.92457 48.58742 49.36055 49.32623 48.37689 47.31967 46.15662 44.55001 42.72807 41.21259 40.00403 39.41915 39.22772 39.10368 39.19868 39.30604 39.04387 38.37363 37.28672 36.41227 35.79399 34.78235 33.6457 32.7177 32.31696 32.42532 32.66974 32.70306 32.53701 31.34085 30.94626 31.48314 31.66431 31.71033 31.66882 31.68622 31.43221 30.85193 30.1081 29.71178 29.94628 30.72322 31.0747 30.42421 29.33661 28.60852 28.42631 28.4187 27.91839 26.95081 26.26231 26.46961 27.59433 29.07926 30.3159 31.31524 31.26743 31.37114 31.08207 30.0644 29.02616 28.02979 26.83106 25.78832 25.31565 25.46152 25.75954 25.94648 25.83751 25.68407 26.49129 28.55355 30.9263 32.84736 32.88523 30.05367 28.32093 27.16374 26.96522 28.24324 29.28738 29.62934 29.52809 29.39472 29.64047 30.11094 30.43533 30.74618 31.40556 32.47205 33.68878 34.65052 35.21774 34.34988 32.87247 31.3723 30.06089 28.87798 27.75294 27.35999 27.56643 28.06753 28.62756 29.17945 29.1738 28.27737 26.6094 25.03019 24.21674 24.05636 23.86366 23.63675 23.59771 23.94697 24.79418 25.91363 26.76 26.90813 26.57397 26.40901 26.76624 27.50961 28.04175 27.88371 26.96202 25.77587 24.93049 24.83832 25.50866 26.62254 27.55011 27.58697 26.64199 25.71786 25.30199 25.22035 25.04569 24.41156 23.54415 22.77601 22.26934 22.0809 22.14207 21.974 21.5047 21.04188 20.79683 20.6083 20.38337 20.14826 16.88679 13.45897 10.90976 9.03799 8.091689 
14.53188 14.96747 15.66266 16.81293 18.32852 20.37504 22.38924 24.06034 24.61697 24.7641 24.20873 25.0659 26.4693 27.79985 28.42006 30.95646 31.60789 31.33168 30.39683 29.25284 28.71008 29.20756 29.6101 29.22661 28.5693 28.2986 28.80337 29.62168 30.28032 29.84991 29.11661 28.4774 28.55921 29.02451 29.57637 29.98973 30.73828 31.91423 33.51701 35.16994 36.69697 38.5697 41.13538 44.33911 47.34721 49.67935 50.96273 51.56277 51.30354 49.89547 48.38681 46.92401 45.09637 42.90315 41.14865 40.23559 40.0209 40.19595 40.40171 40.42974 39.97106 39.22486 38.43165 37.43908 36.37511 35.23444 33.88332 32.77007 32.33302 32.42894 32.70608 32.85185 32.7591 32.53877 31.716 31.24546 31.44447 31.90005 32.28314 32.3625 32.14029 31.5857 30.96632 30.53473 30.14622 29.84497 29.95733 30.11865 29.68861 28.83893 28.22912 27.9308 27.82158 27.60699 27.04828 26.76011 27.33893 28.53849 29.63187 30.32898 30.92344 30.16468 30.45777 32.14497 30.96785 29.46079 28.37183 26.44199 25.3402 24.69323 25.26989 25.67329 25.82379 26.20307 26.67927 26.60877 27.58323 29.3201 31.02166 30.84623 28.56985 27.84336 26.52334 25.69088 26.21308 27.07835 27.73402 28.22068 28.77153 29.41756 29.93578 30.05695 30.20755 30.94223 32.59607 34.80677 36.44902 37.15442 36.02201 33.99105 32.19176 30.70448 29.21622 28.1365 27.82928 28.10553 28.53702 28.69903 28.77958 28.61737 27.83391 26.4612 25.10891 24.40542 24.29408 24.19275 23.9963 24.00278 24.36911 25.1083 25.94821 26.49814 26.60561 26.4863 26.50806 26.80165 27.48686 28.15292 28.20001 27.37202 26.11147 24.90858 24.26384 24.31735 25.05167 25.8874 26.25803 26.22035 25.88573 25.39668 24.80214 24.05523 23.09858 22.31554 21.91235 21.8789 22.1872 22.7159 22.85299 22.45402 21.86744 21.28078 20.72788 20.34959 19.26557 16.11779 12.98586 10.627 8.953079 8.001058 
14.2917 14.57675 15.48508 17.0325 18.90813 21.07813 22.54957 23.35848 23.83337 24.79356 24.56744 25.70385 26.96088 27.75599 28.82537 30.9826 30.97193 30.15873 28.98164 27.8858 27.69699 28.72304 29.52755 29.29428 28.57908 28.50629 29.31472 30.73419 31.89637 31.60454 30.86472 30.00995 29.40434 29.53018 30.38759 31.36173 32.27695 33.06475 33.67492 34.71213 36.76775 39.8586 43.40149 46.69275 49.25517 51.18306 52.25552 52.79017 52.48553 51.39705 49.91826 48.02044 45.84976 43.63884 41.91082 41.04803 41.01258 41.48826 41.67984 41.36189 40.56554 39.51776 38.70859 37.82943 36.87338 35.45636 33.77812 32.45319 32.24617 32.81785 33.40735 33.51642 33.21584 32.82451 31.86973 31.21945 31.14878 31.52119 32.07204 32.43046 32.36343 31.8307 31.26873 31.17122 31.03416 30.39352 29.71654 29.20673 28.68293 28.02123 27.58412 27.3031 26.97884 26.82821 26.71285 26.88052 27.82104 28.96507 29.13548 29.60701 29.3731 28.65925 28.97668 32.61905 30.61638 27.76879 26.85979 25.38729 24.05536 23.38609 24.71541 25.3039 25.55817 26.09504 27.68965 27.77658 27.73507 28.10276 28.74125 28.73312 27.47253 27.24065 26.08797 25.21956 24.84552 24.9898 25.61095 26.56015 27.60018 28.22594 28.32524 28.11063 28.33404 29.81483 32.05566 34.65483 37.14448 38.62262 37.78001 35.59291 33.58158 31.91998 30.24515 29.0267 28.65594 28.96384 29.44881 29.42114 29.17152 28.67111 27.73135 26.40892 25.14317 24.34348 24.15273 24.01258 23.8174 23.67881 23.83097 24.31941 24.89914 25.34369 25.59456 25.71167 25.76916 26.01453 26.62238 27.3472 27.69437 27.32576 26.39472 25.30281 24.37655 23.78705 23.66676 24.01342 24.67138 25.31639 25.5149 25.11786 24.14877 23.07246 22.24978 21.8542 22.02609 22.37252 22.74136 23.23524 23.74525 23.45086 22.83113 21.95766 20.49933 19.58648 18.45812 15.88221 12.87657 10.57448 8.960997 7.928229 
14.07382 14.41698 15.64148 17.50941 19.51693 21.3894 22.19092 22.69092 23.65165 25.3289 25.07731 26.30148 27.46883 28.82875 30.50906 30.57253 30.14897 29.21607 28.12865 27.08021 26.93818 28.06743 29.27492 29.65227 29.4666 29.6111 30.48445 32.2383 34.00709 34.28084 33.94763 33.03719 31.99495 31.77468 32.81657 34.23243 35.4071 36.05282 36.2905 36.90125 39.14213 42.68911 46.07944 48.82742 50.9221 52.68595 53.96315 54.66676 54.58675 53.67052 51.8201 49.22632 46.57987 44.24759 42.56182 41.54656 41.30121 41.79691 41.94893 41.40265 40.50425 39.43878 38.66341 37.77512 36.86049 35.38471 33.60239 32.26824 32.20505 33.12871 34.06137 34.28481 33.83426 33.173 32.06194 31.13063 30.57853 30.6009 31.13905 31.75258 32.01627 31.82751 31.49181 31.49302 31.4291 30.78535 29.77663 28.81035 28.01669 27.24856 26.80434 26.60146 26.27683 26.1889 26.53119 27.17076 28.15038 29.04536 28.14837 28.59445 27.92076 27.64859 28.21528 29.54448 28.48026 25.6044 24.38165 24.89535 23.51238 22.69605 23.872 24.63683 26.04311 26.32116 28.30468 28.70225 28.32365 27.59638 26.90306 26.5084 26.35143 26.12445 25.61493 24.97315 24.31458 23.9804 24.16953 25.01201 26.19228 26.79055 26.60715 26.42298 27.15866 29.30905 31.50314 33.76827 36.19471 38.00814 37.75232 36.05222 34.434 33.00986 31.2852 29.88743 29.33535 29.61859 30.22898 30.31702 30.05042 29.26557 28.02784 26.56975 25.38393 24.58628 24.26952 23.99827 23.71371 23.47377 23.5395 23.88284 24.32526 24.73675 25.07146 25.28911 25.32591 25.46595 25.94874 26.73067 27.47503 27.74014 27.18998 26.09867 24.95833 23.99178 23.56998 23.71256 24.24466 24.74462 24.8209 24.31686 23.26285 22.25577 21.7844 22.07019 23.02235 24.0377 24.86478 25.35959 25.49541 24.60474 22.61972 20.70529 19.58922 18.68109 17.81362 15.75957 13.11735 10.69277 8.998293 7.895366 
14.04381 14.57502 16.09287 18.1757 20.10647 21.48739 21.9 22.60478 24.02829 26.20204 26.30524 28.1279 29.72501 29.82874 29.97699 29.99513 29.62411 28.80158 27.79365 26.8552 26.74903 27.74997 29.11588 30.01452 30.25636 30.52252 31.34805 33.37677 35.90665 36.94946 36.81697 35.94729 34.97847 34.73148 35.57732 37.00275 38.28793 39.15171 39.57418 39.96231 41.63145 43.99514 46.12234 48.15319 49.93536 51.33075 52.23447 52.93634 53.15187 52.27526 50.29188 47.67589 45.23047 43.32793 41.99945 40.9793 40.52222 40.81725 40.94775 40.49607 39.8045 39.11985 38.57891 37.72507 36.86523 35.42033 33.6948 32.3932 32.11304 32.73199 33.54945 33.8145 33.39768 32.53591 31.13552 30.01093 29.29519 29.26126 29.86699 30.75489 31.42148 31.72293 31.68548 31.46177 31.10242 30.57958 29.90614 29.06966 28.09935 27.1539 26.45304 26.13562 25.93788 26.26448 27.37873 28.42897 29.0264 28.21769 27.35689 27.38397 27.5298 28.10393 28.62204 28.74688 27.05271 24.72308 23.88828 25.36967 23.18595 21.86536 23.05862 24.43382 26.76846 27.18617 29.3714 29.81033 29.14127 27.83764 26.28257 25.36508 25.31663 25.51781 25.41843 25.06124 24.55331 24.21449 24.2815 24.77694 25.51813 25.87708 25.85672 26.13767 27.41131 29.2313 30.8284 32.62232 34.52676 35.93552 36.24874 35.65813 34.95557 34.03858 32.27756 30.70574 29.84633 30.03968 30.80646 31.18642 31.02003 30.01174 28.50648 26.73981 25.36504 24.38651 23.82326 23.47475 23.10799 22.81299 22.87448 23.27908 23.7927 24.24338 24.60331 24.88802 25.08443 25.36205 25.97506 27.12639 28.44701 29.20702 29.00366 27.90165 26.47306 25.24856 24.64431 24.58582 24.72303 24.6693 24.22162 23.48853 22.60817 21.9911 21.92309 22.6313 24.17701 26.01347 27.58217 27.33652 25.53517 23.41792 21.05898 19.81468 18.91966 17.81701 17.05262 15.46859 13.44613 10.99848 9.130969 8.003407 
14.48133 15.26136 17.01709 19.13245 20.75985 21.69699 22.04774 23.15242 25.55445 28.87428 28.85358 28.82105 28.89151 29.18181 29.62543 29.89782 29.76202 29.08731 28.12249 27.23135 27.05396 27.91574 29.22305 30.33605 30.68017 30.95659 31.74106 33.8666 36.81681 38.43337 38.50031 37.87612 37.22926 37.00891 37.36158 38.02909 39.15552 40.35872 41.21199 41.78794 42.76005 43.98786 45.37251 47.24422 48.87156 50.05544 50.87009 51.25708 50.74678 49.32288 47.24233 45.02239 43.23026 42.04206 41.15541 40.35754 39.92991 40.04231 40.25794 40.2838 39.99603 39.69535 39.40674 38.68143 37.792 36.40357 34.7918 33.3817 32.6073 32.51871 33.00557 33.41912 33.22877 32.33685 30.85658 29.76171 29.33137 29.54146 30.1967 30.96928 31.62843 32.05564 31.91796 31.3529 30.77721 30.42462 30.2233 29.71462 28.64262 27.52773 26.64776 26.11238 26.02392 26.96606 28.96729 30.25385 29.14027 27.53855 26.66902 27.15152 28.35979 28.64808 28.17721 27.40385 25.97002 24.54857 24.20203 24.09905 22.65755 21.46781 -9999 25.01715 26.97858 28.2042 29.91924 29.61885 28.88076 27.69104 26.10565 25.01209 24.76593 24.78833 24.7677 24.60492 24.51271 24.44221 24.58003 24.86319 25.16124 25.20196 25.43105 26.32312 27.98666 29.34287 30.17853 31.18205 32.3223 33.47688 34.41185 35.11175 35.41877 34.75442 32.78002 30.99715 29.89812 29.98719 31.06041 31.67603 31.4844 30.32217 28.57973 26.68065 25.42048 24.67719 24.26988 24.06265 23.64959 23.17347 22.91836 22.98074 23.23344 23.51028 23.80126 24.12303 24.48667 25.07581 26.08696 27.65295 29.50693 30.84482 30.86036 29.78469 28.18648 26.86441 26.15846 25.89684 25.65202 25.0877 24.15609 23.20302 22.487 22.16199 22.26822 23.04568 24.7117 26.82115 28.47003 26.39217 24.83455 21.8478 19.66635 19.10118 18.07076 16.87893 16.17508 14.78574 13.31558 11.23388 9.349108 8.244815 
15.46311 16.55559 18.39508 20.22469 21.37142 22.06378 22.74182 25.57813 28.66492 29.14407 28.74848 28.51205 28.71469 29.38903 30.23296 30.9061 31.1469 30.65907 29.55136 28.32446 27.9295 28.66397 30.04472 31.28867 31.60514 31.71331 32.26635 33.88184 36.50542 38.5278 39.37177 39.41705 39.21886 39.12334 39.06134 39.20791 40.3073 41.82447 42.74989 43.01916 43.46325 44.19191 45.34174 46.72315 47.71026 48.47868 49.06995 48.92857 47.87454 46.18759 44.35568 42.85484 41.79185 40.96457 40.30445 39.87645 39.77586 39.81105 39.95472 40.35004 40.40518 40.1251 39.8751 39.23788 38.43051 37.2416 35.76576 34.22404 33.00311 32.3329 32.47366 33.05497 33.15023 32.35509 30.81898 29.62955 29.13144 29.20947 29.57306 29.93825 30.31017 30.53157 30.30282 29.8141 29.4372 29.24808 29.1732 28.69386 27.90918 27.40487 26.98451 26.58324 26.58243 27.85307 29.38695 29.71168 29.30738 28.04871 27.16277 27.85792 29.15924 28.85897 27.687 26.37684 25.3291 24.47846 24.51381 24.38114 23.11142 22.15416 -9999 -9999 27.2087 28.73713 29.34173 28.68916 27.74936 26.80949 25.74702 24.99566 24.68493 24.59655 24.64781 24.65299 24.64527 24.80354 24.78784 24.51772 24.14487 -9999 24.49065 26.1043 28.24273 29.63452 30.38898 30.76161 31.01716 31.85975 33.21676 34.73248 35.7006 35.18057 33.18451 31.31275 30.41653 30.50085 31.23753 31.50714 31.11382 30.11136 28.67086 27.06331 26.0077 25.28931 24.8612 24.68142 24.29118 23.75167 23.16398 22.68196 22.55158 22.74653 23.03465 23.29245 23.62752 24.39157 25.85846 27.79236 29.8134 31.32655 31.64811 30.80758 29.55685 28.32954 27.53994 27.0577 26.61378 25.95205 24.79478 23.5847 22.78787 22.42262 22.51328 23.23322 24.70136 26.41476 27.21594 25.86649 23.74777 20.63242 19.0837 18.53301 17.06801 15.79416 15.26914 14.11685 13.03449 11.38745 9.674621 8.533921 
16.79875 18.16978 19.76034 20.98452 21.84308 22.63727 23.58343 26.23861 28.39292 29.81967 29.34749 29.04653 29.29205 30.06551 31.04834 31.93151 32.55825 32.28419 30.97455 29.3027 28.54284 29.00298 30.15522 31.30835 31.67441 31.76494 32.07925 33.02133 35.13908 37.66393 39.63599 40.83019 41.49937 41.74615 41.48923 41.42767 42.57772 43.73501 43.89888 43.81737 43.98178 44.41557 45.27543 46.08113 46.6215 47.06996 46.98844 45.98388 44.60236 43.26861 42.00968 41.07889 40.40987 39.78055 39.28185 39.28342 39.77189 40.21353 40.46466 40.90117 41.2407 41.08405 40.72465 39.97062 39.08493 37.92245 36.49227 34.87683 33.38733 32.46548 32.31621 32.81345 33.0273 32.38802 31.08352 30.02491 29.60686 29.61803 29.69152 29.64379 29.47334 29.20827 28.96035 28.90125 28.99468 28.93865 28.48323 27.57641 26.97576 26.97703 27.10979 26.89078 26.55536 27.09624 28.37207 29.36599 30.00152 29.11689 28.37437 29.74603 29.76796 28.87777 27.37944 25.96895 25.12119 24.47683 24.76174 24.99239 24.41251 24.02044 24.61987 25.97838 27.29459 28.01352 28.37812 27.40511 26.6114 25.92433 25.37334 25.06279 24.9551 24.91801 25.02847 25.2228 25.34873 25.40678 25.2332 24.56702 23.66716 23.07667 23.96082 26.12432 28.24026 29.50554 30.56819 30.93089 30.7558 31.24519 32.68295 34.43704 35.74821 35.84589 34.30846 32.77118 31.93223 31.48295 31.15339 30.54236 29.82355 29.02493 28.28467 27.41697 26.82202 26.07126 25.4987 25.26555 24.93272 24.29907 23.46931 22.58363 22.1365 22.25061 22.601 22.89645 23.14859 23.64664 24.93068 26.91224 28.75194 30.13997 31.01571 31.06829 30.37735 29.49237 28.77526 27.84106 26.74875 27.0923 25.81303 24.38743 23.33319 22.74723 22.77427 23.43588 24.47272 25.44648 26.09523 24.91695 22.7149 20.23481 18.96583 17.82634 16.22637 15.12333 14.87679 14.04405 13.1093 11.60512 9.99273 8.734688 
18.21128 19.60679 20.71373 21.56782 22.57365 23.78736 25.09663 26.79989 28.63912 29.93722 30.08223 30.04679 30.11307 30.53585 31.16245 31.68106 31.88125 31.36677 30.1424 28.7737 28.38619 28.98651 30.05367 31.34809 32.1936 32.4449 32.4711 32.80383 34.37296 37.06859 39.73699 41.68176 42.87147 43.3386 43.38838 44.038 44.89603 45.19585 44.98079 44.61879 44.0969 43.7524 44.0962 44.48306 44.59426 44.42372 43.65195 42.46784 41.45364 40.86007 40.31495 39.7621 39.33774 38.83947 38.32655 38.35159 39.13152 40.02102 40.60521 41.0593 41.41486 41.46011 41.17606 40.41575 39.5691 38.45164 37.05887 35.50776 33.9805 32.97737 32.56983 32.58113 32.46785 31.81075 30.72992 29.83339 29.40294 29.21114 28.98381 28.62054 28.05461 27.60793 27.55809 27.99853 28.68123 28.71777 27.67882 26.4554 25.98708 26.58133 27.68357 28.07008 27.44425 26.92132 27.3664 28.63352 29.9941 29.87733 28.75727 28.53996 28.81284 28.13341 26.59857 24.98725 24.12236 23.89763 24.6498 24.97591 24.95239 25.17914 25.48072 25.4917 25.64829 26.19922 27.48065 26.72375 26.12589 25.68558 25.29202 25.15215 25.31076 25.58816 25.89959 26.24516 26.54686 26.35608 25.69672 24.759 23.7163 -9999 24.83404 27.20713 28.68229 29.51588 30.46148 31.18088 31.44581 32.22932 33.61986 34.96759 35.86035 35.98008 34.84303 33.0908 31.5785 30.4719 29.69648 28.9146 28.52858 28.40434 28.56706 28.47141 27.97646 26.90385 26.03668 25.6071 25.35996 24.73852 23.8455 22.95446 22.46461 22.50677 22.85141 23.17955 23.26428 23.18407 23.68463 25.11121 26.76102 28.3305 29.67626 30.60458 30.78998 30.47516 30.07376 29.05408 28.01868 28.44923 27.11321 25.66348 24.50011 23.70113 23.51466 23.88579 24.40919 24.60773 24.57681 23.52351 21.75934 20.10045 18.66037 17.41124 16.00954 15.18235 15.17747 14.68705 14.15992 12.63617 10.7026 9.017019 
19.37032 20.61113 21.46033 21.79592 22.4306 23.62608 24.69273 26.10275 27.7316 29.77441 31.30206 31.39468 31.32978 31.44006 31.56813 31.47252 31.14144 30.63299 29.94369 29.33856 29.43927 30.25167 31.50705 33.21445 34.38639 34.53994 34.39906 34.07664 34.56636 36.74064 39.85564 42.29264 43.70615 44.09576 44.46085 45.30412 46.26857 47.15995 46.90397 45.60911 44.10035 42.97197 42.6611 42.40204 41.64826 40.86847 40.27169 39.65551 39.07709 38.67399 38.39409 38.16762 37.99708 37.56971 37.18858 37.24036 37.9408 39.10179 40.22102 41.06307 41.55009 41.44983 40.91161 40.00003 39.16507 38.1777 36.98134 35.72418 34.35465 33.17686 32.54781 32.06356 31.68634 31.08773 30.26078 29.55487 29.15964 28.88312 28.49842 27.90346 27.05344 26.34614 26.2077 26.80223 27.54618 27.45964 26.48285 25.49897 25.29004 26.25696 27.73654 28.3968 27.75349 26.71315 26.2761 27.18928 29.21252 30.85669 30.94219 30.50218 29.80615 28.40704 26.63157 24.67647 23.3876 23.20674 23.98243 24.45263 24.81791 25.25004 25.00885 24.10517 23.87027 25.1161 26.46242 25.79643 25.48603 25.45103 25.54735 25.80798 26.23108 26.63255 26.97339 27.32888 27.54714 27.25224 26.32637 25.02473 24.09336 24.3014 26.18037 28.36429 29.46303 30.30819 30.75316 31.14674 31.30472 31.66079 32.20156 33.10616 33.84251 34.03919 33.47131 32.4253 31.44054 30.36125 29.39664 28.59544 28.39526 28.72337 29.4752 29.89679 29.37995 27.77543 26.36577 25.51655 25.28869 24.93108 24.37485 23.85419 23.63698 23.78918 23.98848 24.02921 23.91663 23.50933 23.22068 23.7892 25.0549 26.61945 28.35457 29.85025 30.83633 31.27009 31.28342 31.09582 30.46545 30.22508 29.17922 27.9281 26.68715 25.65086 25.06823 24.89058 24.64114 24.0474 23.18698 22.08541 21.10252 20.05736 18.67256 17.36506 16.30685 15.98172 16.60385 16.50556 15.88525 14.12439 11.68025 9.360601 
20.40916 21.46056 21.21132 21.17643 21.68115 22.96635 24.09096 25.48971 26.88682 28.56145 29.86455 30.51397 30.82475 32.23975 32.70254 32.07169 31.23643 30.53555 30.09858 30.03327 30.67932 32.14579 33.98302 35.92117 36.99478 37.22232 37.26497 36.38529 35.45971 36.69277 40.13664 43.26014 44.80924 44.94814 44.76992 45.61562 47.51804 48.85127 47.9339 45.82151 43.71733 42.08942 41.05138 39.80772 38.50515 37.86 37.69945 37.56643 37.29355 36.99497 36.77057 36.73249 36.77811 36.6523 36.44993 36.40846 36.90247 38.14755 39.70043 40.87475 41.37433 41.17072 40.50737 39.51545 38.44376 37.46977 36.48798 35.57008 34.48903 33.19389 32.39852 31.78605 31.24172 30.76534 30.20648 29.64378 29.23584 28.91391 28.48689 27.79559 26.76699 25.76266 25.44448 25.85225 26.24501 26.10574 25.51592 24.90597 24.93761 25.88153 27.12308 27.68491 27.34376 26.48403 25.8409 26.70266 29.07019 31.35948 31.91263 31.05667 30.17849 29.92367 27.44716 25.51757 24.34091 23.91446 24.32967 24.8143 25.29944 25.32768 24.38241 23.23178 23.42874 25.1423 25.89163 25.14466 24.87327 24.91984 25.24874 25.94067 26.78323 27.47215 27.96513 28.22234 28.1637 27.55426 26.7805 25.63303 24.87011 25.44793 27.20597 28.63077 29.18328 29.56372 29.56513 28.98585 29.05041 29.66561 30.38277 31.29361 31.98259 32.39963 32.377 31.98968 31.56226 31.03055 30.30499 29.37656 28.94787 29.14571 30.04156 30.82256 30.59665 28.7911 26.7536 25.42859 25.16396 25.30678 25.39556 25.38988 25.33748 25.30225 25.18592 24.93453 24.53912 23.94956 23.35384 23.40992 24.15989 25.46167 27.25481 29.07071 30.60201 31.64791 32.1623 32.31601 32.38188 32.33403 31.66131 31.05532 29.85044 28.55896 27.41739 26.23194 24.65222 23.0428 22.37605 21.49025 21.11633 20.13428 18.60659 17.28734 16.68226 16.76535 17.89739 17.73462 16.37061 14.16635 11.54001 9.12652 
21.47905 21.4254 21.20617 21.05387 21.292 22.45089 23.55863 24.93127 26.24087 27.67538 28.77025 29.46639 29.97879 31.23056 32.81876 32.49035 31.51287 30.78361 30.47398 30.74341 31.93952 34.10985 36.15778 37.6454 38.60817 39.00976 39.20396 38.32427 36.92495 37.03095 39.58174 42.53051 43.94859 44.04334 43.93945 44.42162 46.04276 47.63634 47.3328 45.46767 43.07597 40.81625 39.00881 37.54383 36.51041 36.22097 36.2436 36.32481 36.34557 36.30999 36.15513 36.22976 36.673 37.10746 37.35065 37.50961 37.88662 38.97213 40.53356 41.58343 41.76797 41.4218 40.60925 39.57943 38.36679 37.27311 36.2662 35.3829 34.31081 32.88345 31.81833 31.37405 31.08226 30.93742 30.73547 30.33059 29.79254 29.27403 28.77817 28.11537 27.10674 26.14749 25.65653 25.53813 25.44758 25.2027 24.89609 24.64023 24.8014 25.51979 26.52615 27.25591 27.44449 26.59437 26.29778 26.55366 28.33174 30.67737 31.24627 30.24115 29.50126 29.71922 26.92841 26.05419 25.96642 25.99113 26.18456 26.14832 26.07776 25.32577 23.89575 23.21264 24.06819 25.8961 26.09206 25.17905 24.73718 24.72563 25.20076 26.24324 27.4522 28.23025 28.47238 28.32878 27.81359 27.25661 26.50608 25.5647 25.17356 26.1142 27.30909 27.92281 28.11593 28.21441 28.75388 29.46733 29.73626 30.07774 30.23681 30.51507 30.73792 30.94077 31.01743 31.37742 31.8926 32.23456 31.98787 30.93715 30.02714 29.72379 30.35919 31.31739 31.55484 30.03058 27.63423 25.89582 25.45722 25.89902 26.46877 26.80779 26.68717 26.39657 26.12412 25.72938 25.08697 24.26193 23.59451 23.51417 24.00486 24.73092 26.01541 27.76886 29.61355 31.26351 32.40388 33.054 33.61179 34.20488 32.30551 31.93091 31.63692 31.00944 28.8854 26.0872 23.66949 22.37741 21.79198 21.42154 21.18973 20.13985 18.50804 17.41753 16.96665 17.08236 18.17741 17.87272 16.23301 13.8053 11.12862 8.862981 
21.63792 21.64893 21.49086 21.30911 21.36108 22.2783 23.15521 24.48973 25.91659 27.38846 28.33724 28.93368 29.69971 30.85366 32.48032 32.78247 32.02065 31.40792 31.09322 31.52392 33.13384 35.38309 37.02923 38.33932 39.40601 39.74848 39.98413 39.64726 38.67146 37.91404 38.88888 40.89676 42.41856 42.68179 41.80605 41.25301 42.25414 44.10983 44.69902 43.69831 41.76723 39.5506 37.91166 36.79506 36.15511 36.06176 36.1131 36.03754 36.01439 35.99836 35.88811 35.98503 36.60628 37.47729 38.31952 39.099 39.91339 40.9074 42.0814 42.75621 42.62831 42.20046 41.39705 39.94957 38.15106 36.57801 35.37464 34.51783 33.5969 32.37993 31.3049 30.99138 30.94936 30.92302 30.94827 30.80529 30.26258 29.50041 28.82611 28.21914 27.53193 26.8883 26.34844 25.75053 25.2311 24.96354 24.86208 24.82026 25.16516 25.98218 27.16747 27.52569 27.1777 26.6653 26.32722 26.76381 28.10818 30.14498 30.2389 29.43055 29.3468 28.22548 26.2886 26.30613 27.16307 28.6264 29.8741 28.52853 26.88224 25.09352 23.50717 23.51499 24.94152 26.66725 25.93795 25.60785 25.7151 26.29762 26.75004 27.23755 27.5128 27.51263 27.3846 27.20875 27.06635 26.67092 25.99308 25.77856 26.2238 26.89412 27.26043 27.38767 27.4394 27.57413 28.33256 29.98831 31.62641 32.12177 32.00995 31.65342 31.22157 30.77806 30.36121 30.57018 31.42741 32.33646 32.62923 31.85201 30.80338 30.24816 30.68092 31.56205 31.89186 30.79358 28.62277 26.78332 26.11903 26.50744 27.07227 27.41662 27.32244 27.02413 26.69536 26.23887 25.55493 24.64034 23.76283 23.37809 23.53863 24.02511 24.90187 26.2656 28.07154 30.03128 31.86581 33.27953 34.52341 34.98579 32.44426 32.39795 31.99388 30.34111 27.41047 24.78307 22.60456 21.70879 21.50329 21.45117 21.24496 20.12262 18.74741 17.85892 17.21712 17.20723 17.57919 16.76462 15.44464 13.43834 10.94802 8.829575 
21.8828 21.88893 21.72555 21.53499 21.53741 22.40699 23.18023 24.43848 25.91107 27.53532 28.43126 28.82799 29.5801 30.59561 32.2384 32.95875 32.40097 31.88966 31.63711 32.29257 33.8983 35.56645 36.81815 37.97688 39.09655 39.97168 40.60294 40.27662 39.28585 38.21712 37.99042 38.69728 39.53857 39.41717 38.1708 36.85917 37.25555 39.23376 40.67723 40.4856 39.29912 37.87291 36.74083 35.87719 35.42044 35.43047 35.44886 35.18691 34.86896 34.71795 34.63296 34.70118 35.26773 36.25697 37.37821 38.38383 39.26237 39.80795 40.16032 40.44854 40.43542 40.32018 40.04754 38.66561 36.54093 34.90156 33.81268 33.12742 32.49473 31.69217 30.82006 30.42826 30.47338 30.46807 30.5834 30.70587 30.3768 29.52403 28.69555 28.1726 28.00826 27.90321 27.41578 26.62643 26.03764 25.83118 25.89134 25.93294 26.17826 26.98958 27.3523 27.20654 27.1454 26.9078 26.42455 26.51363 26.8693 27.44658 28.56835 29.03233 28.21091 26.63459 25.62009 26.014 27.33131 29.7439 30.76291 30.29676 27.45875 24.96199 23.70013 24.30481 25.97269 26.04279 25.69021 25.53306 25.66502 26.33194 27.10051 27.21007 26.97111 26.48591 26.07804 25.87268 26.09761 26.00786 26.02231 26.97803 27.75322 -9999 27.52611 27.1125 27.21289 27.82158 29.06795 30.88616 33.05722 34.15796 34.2204 33.5064 32.50517 31.45213 30.35254 29.94502 30.36039 31.36046 31.92337 31.57509 30.81336 30.27356 30.5529 31.28779 31.6389 30.98994 29.42894 27.6878 26.83728 26.81101 27.0951 27.37344 27.55744 27.54779 27.31046 26.72647 25.87458 24.92008 23.82032 22.94947 22.70561 23.0401 23.85339 25.05743 26.61972 28.53053 30.74543 33.12825 35.34034 35.81676 33.32322 32.8956 31.58894 28.93302 26.19459 24.00472 22.14631 21.68904 21.67998 21.57728 20.95834 19.78563 18.82106 17.93803 17.25458 16.89337 16.35127 15.01278 13.93388 12.55054 10.60292 8.768339 
22.10783 22.06792 21.8819 21.71562 21.76364 22.71136 23.58466 24.96789 26.36673 27.89982 28.67509 29.02784 29.61613 30.52228 32.20764 33.07798 32.44468 31.86751 31.32432 31.0269 32.58448 34.96294 36.01373 37.2019 39.04947 40.69252 41.44684 40.87885 39.81995 38.98455 38.22751 37.84389 37.89475 37.53433 36.10542 34.50311 34.06878 35.45652 37.42064 38.46683 38.25211 37.59894 36.60936 35.30576 34.36975 34.34507 34.59078 34.52304 34.15163 33.67585 33.23612 33.09922 33.42869 34.23446 35.42219 36.4832 37.22914 37.40715 37.20464 37.21262 37.55601 37.93872 38.24906 37.57289 35.81118 34.24314 33.27532 32.72899 32.12864 31.36139 30.48928 29.84058 29.82337 29.92958 30.07277 30.30423 30.16541 29.51532 28.75486 28.48879 28.8883 29.27513 28.94031 27.91817 26.90484 26.39008 26.51999 26.88964 27.36903 27.83011 27.20624 27.31981 27.25771 26.92115 26.99506 27.51623 27.56979 27.64313 28.15593 27.82372 26.71856 25.67134 25.15824 25.42355 27.03803 29.28384 30.29615 31.07976 29.04942 26.39174 24.75076 25.6555 26.66973 26.23485 25.9081 25.67471 25.74008 26.05585 26.40637 26.44227 26.06705 25.51908 25.07905 24.88176 25.12296 25.8084 27.06301 28.63208 28.96212 28.79507 27.98873 26.37431 27.10749 28.46634 29.84058 31.5168 33.35172 34.80625 35.37207 34.85639 33.85488 32.67364 31.294 30.53447 30.34435 30.91668 31.33582 31.28152 30.83586 30.29404 30.2438 30.73204 31.08242 30.63434 29.57842 28.10459 27.21834 26.85411 26.86471 27.08851 27.36092 27.51008 27.49968 26.98271 25.79729 24.83016 23.92365 23.06528 22.44409 22.40528 23.14696 24.30275 25.67387 27.3721 29.59383 32.58468 35.66963 36.46026 34.92097 33.02105 30.01357 27.08766 25.19998 23.42879 21.5759 21.29944 21.17164 20.81728 20.02098 19.0054 18.31989 17.853 17.41434 16.5817 15.72806 14.33781 13.25386 12.06255 10.47608 8.838351 
22.07754 22.22065 22.06303 21.9639 22.07108 23.11398 24.06147 25.54997 26.83455 28.20556 28.82641 29.28926 29.81199 30.83055 30.57614 32.9952 32.29241 31.54536 29.93204 29.98395 32.06327 34.31688 35.24505 37.048 39.69672 41.75459 42.38155 41.56979 40.37178 39.61932 38.82094 38.29562 38.05245 37.57542 36.32471 34.53577 33.00718 33.21982 35.33698 37.57766 38.65176 38.66039 37.72214 35.73817 34.27312 34.29253 34.89721 35.058 34.47692 33.37216 32.29456 31.88179 32.09904 32.77818 33.85639 34.85627 35.42651 35.36221 35.02901 34.92199 35.32661 35.71177 35.82494 35.39343 34.33148 33.58612 33.40081 33.32926 32.9437 32.15473 31.31108 30.60283 30.45724 30.58163 30.44117 30.16868 29.7051 29.05493 28.3412 28.22294 28.76805 29.31216 29.16485 28.23718 26.99983 26.2077 26.28395 26.95228 27.61861 27.46323 26.54496 25.89802 26.02146 26.41286 27.90072 29.41338 29.54492 29.35926 29.11143 27.75412 26.09085 25.19906 24.74363 24.40121 24.92046 27.15443 30.13961 30.52891 30.26101 29.24911 26.41547 27.04082 27.07604 26.6443 26.20899 25.81911 25.6431 25.53843 25.45355 25.23134 24.82996 24.5442 24.51251 24.83156 25.62282 26.89774 28.76186 30.0401 29.87359 29.33996 28.44751 26.62626 26.39891 27.6363 29.33025 31.19218 32.79464 33.92366 34.86654 35.58976 34.62873 33.35906 31.94345 31.16639 30.74135 30.74654 30.93681 31.16613 31.10069 30.75627 30.60033 30.69061 30.6576 30.0843 29.24854 28.06588 27.06094 26.27395 25.96376 26.11785 26.53222 26.84183 26.91118 26.52278 25.71572 24.95417 24.34203 23.77147 23.10174 22.68334 23.02649 23.99739 25.23283 26.77558 28.71707 31.52675 34.8504 37.46575 40.09312 35.6228 29.28654 26.20602 24.86434 23.38734 21.66163 20.79735 20.49296 20.07359 19.09049 18.15092 17.62462 17.0179 16.31375 15.46889 15.33009 14.24517 13.0134 11.82932 10.4339 8.906084 
22.0589 22.45288 22.33886 22.26348 22.40208 23.52666 24.52317 25.94991 27.03828 28.2406 28.85194 29.53413 30.25777 29.8552 29.08646 32.61731 32.21989 30.80534 30.2796 30.22299 32.04423 33.88689 35.12199 37.43433 40.66184 42.81491 43.07444 42.11161 40.83895 40.16317 39.69048 39.20336 38.54822 37.95391 37.05274 35.43251 33.4518 32.82031 34.71725 37.93089 40.45331 41.11594 39.99552 37.78884 36.17539 36.02888 36.59156 36.64063 35.57996 33.70846 32.05854 31.44581 31.58006 32.08434 32.82935 33.52198 33.71294 33.46774 33.25921 33.24697 33.51814 33.85286 33.82162 33.686 33.56846 33.61005 33.81958 34.04491 33.92105 33.25286 32.47492 31.92733 31.88443 32.10007 31.70038 30.70324 29.54101 28.68015 28.04211 27.80113 28.04148 28.45645 28.39961 27.68845 26.61877 25.92376 26.07943 26.89818 27.71983 27.44684 26.71144 26.42281 26.61285 27.12037 28.91167 30.41355 30.29945 29.8582 29.05601 27.25279 25.58172 25.03985 24.72215 23.87131 23.87196 25.50224 27.12701 27.62857 28.67978 29.48294 28.81035 28.20774 27.6249 27.08919 26.60045 26.00249 25.40998 24.9134 24.70253 24.77167 24.36235 24.01907 24.15063 24.91179 26.75617 28.82174 30.54197 31.22681 30.64054 29.72691 28.80205 27.2241 25.86548 26.9571 29.38502 30.99282 32.19954 33.18405 34.23151 35.16079 34.02991 32.82724 31.72422 31.3427 31.05456 30.73716 30.72795 31.26312 31.80986 31.90718 31.69513 31.25896 30.72665 29.86604 28.725 27.26639 26.07671 25.36407 25.20977 25.49029 25.90766 26.33297 26.64007 26.50434 25.96334 25.38531 25.00681 24.82677 24.45287 23.92847 23.72241 24.22956 25.2366 26.50224 28.02222 30.34289 33.27193 36.49687 34.40173 31.85916 27.67448 25.83172 25.158 24.1557 22.64773 21.115 20.34161 19.76028 18.68769 17.85257 17.30183 16.63733 15.94475 15.20954 14.81814 13.75309 12.79126 11.77763 10.43716 8.929729 
22.03115 22.78311 22.82824 22.71962 22.83102 24.05865 25.06779 26.38435 27.23129 28.18981 27.68985 28.48794 30.53699 28.30233 28.59897 32.26225 30.87766 29.04953 29.0156 29.75092 31.65298 33.98467 35.60928 38.16361 41.44642 43.34985 43.43671 42.56584 41.40542 40.7577 40.67657 40.22544 39.14022 38.3316 37.85263 36.76015 35.00004 33.51319 34.24943 37.50079 40.58576 41.57007 40.4231 38.37809 37.04439 36.95759 37.32516 37.05143 35.61364 33.49493 31.79143 31.26205 31.53339 32.0076 32.41063 32.71719 32.65918 32.27658 31.94914 31.85648 31.89423 32.00733 32.03993 32.16973 32.76541 33.49197 34.06578 34.25779 34.28041 34.09755 33.7275 33.57499 33.60396 33.72453 33.15878 31.61923 29.77063 28.57853 28.00801 27.77615 27.77735 27.98916 27.95023 27.50694 26.89304 26.55997 26.76543 27.37772 28.03843 28.09765 28.21058 27.81221 27.72135 28.42679 29.19997 29.84599 29.73797 29.34787 28.32939 26.35115 24.63347 24.61535 24.68367 24.50495 24.9616 25.96069 26.08474 25.52517 26.67401 27.80594 29.38585 28.8384 28.13904 27.42086 26.71136 25.96759 25.23637 24.6419 24.42157 24.65285 24.9859 24.3757 24.23743 25.18814 27.57193 29.80017 31.00161 32.22308 31.41414 30.17228 29.03564 27.50163 25.92444 26.93588 29.11576 30.87439 32.42841 33.40625 34.16647 34.59663 33.01717 31.90204 31.00117 30.91957 30.91189 30.67177 30.68955 31.42484 32.41357 32.81561 32.56936 31.77378 30.75819 29.54856 28.34963 27.04484 26.0447 25.40214 25.13831 25.09421 25.16774 25.56358 26.19076 26.59171 26.56298 26.2443 26.00059 25.97703 25.97775 25.62617 25.12649 25.07589 25.70935 26.61585 27.30633 29.15111 31.61604 34.08549 31.53255 27.04378 24.88663 25.30618 25.34562 24.70061 23.24491 21.39608 20.34557 19.5215 18.61008 17.90062 17.31082 16.65117 15.97057 15.26464 14.95804 14.03687 13.12525 11.95584 10.46093 8.9389 
22.06474 22.75635 23.48038 23.38506 23.54441 24.87343 25.81839 26.96585 27.55788 26.76662 26.29957 27.74685 30.18217 27.33772 28.52912 29.65541 28.45875 27.8464 28.92988 30.91455 32.28759 34.59471 36.34568 38.73482 41.57823 43.27406 43.65171 43.07558 42.01265 41.26036 41.33981 41.09352 40.02691 39.28768 39.18317 38.56401 37.00367 34.83443 34.50141 37.59487 41.09444 41.92674 40.65569 38.99642 38.24137 38.44744 38.53583 37.85473 36.07822 33.8995 32.33172 31.99907 32.3713 32.66735 32.68066 32.5704 32.24183 31.73587 31.20021 30.8357 30.55459 30.4274 30.82123 31.47511 32.48238 33.45168 33.93594 34.09396 34.19592 34.31305 34.4128 34.54391 34.74863 34.80557 34.30031 32.60091 30.45071 28.99076 28.18222 27.67081 27.36982 27.27952 27.31316 27.30272 27.39981 27.58896 27.87582 28.22837 28.62081 29.03516 29.18062 28.92578 28.68233 29.10181 29.96365 29.57539 29.21501 28.88087 27.70286 25.85114 24.69211 24.71217 25.01251 25.26693 25.94451 26.62979 26.27186 25.57651 25.68974 26.07445 28.43638 29.24226 28.39836 27.41991 26.51041 25.77467 25.18599 24.90563 24.90572 25.26634 25.80274 25.21211 24.59907 25.60172 28.246 30.24546 31.34887 31.99543 31.97711 30.76285 29.30312 27.7359 26.70464 27.83805 29.34505 31.25963 32.95559 33.70528 34.02433 34.18559 32.70502 31.45763 30.1858 29.95777 30.15942 30.37425 30.75221 31.40758 32.24225 32.8383 32.93446 32.32965 31.27004 29.96567 28.67179 27.49362 26.66499 25.25026 24.57181 24.95327 24.79501 25.03508 25.83626 26.76929 27.40166 27.50351 27.28259 27.19873 27.33261 27.07437 26.45151 26.0271 26.07714 26.41623 26.85143 28.1202 30.02246 31.63583 30.54128 25.89897 24.78193 25.65934 25.52367 24.25483 22.97727 21.12364 20.06751 19.31763 18.72222 18.11613 17.50495 16.86934 16.13293 15.52948 15.42689 14.56817 13.4746 12.04873 10.44402 8.964811 
22.15205 22.80058 24.05274 24.08887 24.41322 25.89998 26.78029 27.6853 26.45291 25.31096 25.28387 27.87452 30.08497 27.00497 27.69402 29.72072 29.74723 28.45279 29.27306 31.47945 33.06143 35.3703 36.81089 38.6921 41.25699 43.2821 44.02047 43.50279 42.28111 41.15411 40.73357 40.53852 39.8786 39.38259 39.41592 39.18937 37.83704 35.69425 34.81301 37.48432 40.89357 41.18571 40.06782 39.11543 39.02143 39.42325 39.37873 38.56143 36.88046 34.94846 33.53519 33.22591 33.27039 33.10181 32.77562 32.32158 31.73543 31.09909 30.43186 29.88949 29.53646 29.6802 30.62385 31.75397 32.74918 33.60918 33.98468 33.93661 33.98356 34.2044 34.48128 34.69962 34.89114 34.87938 34.43264 32.90368 30.9197 29.33594 28.26929 27.6504 27.35168 27.29145 27.52784 28.01607 28.5846 28.98621 29.1873 29.32221 29.59277 29.91137 29.97593 29.71276 29.45631 29.76225 29.72255 29.05672 28.98066 28.93754 27.78691 26.1219 25.24022 25.32841 25.72967 26.07972 26.60646 27.09907 26.76526 25.94984 25.41071 25.51789 27.47021 29.47881 28.47528 27.35034 26.44065 25.86452 25.15259 25.13049 25.64745 26.1757 26.36486 25.5862 24.9342 26.11838 28.7424 30.72362 31.81885 32.04208 31.18584 29.64788 28.12863 27.24449 27.45187 29.20129 30.15638 31.44084 32.54984 33.23761 33.31707 33.33665 32.93347 31.65624 29.87164 29.10193 29.21036 29.56402 30.08365 30.8023 31.65438 32.48502 33.05742 33.06594 32.25801 30.89955 29.49983 27.99451 25.89887 24.10685 23.27804 24.97641 25.42087 25.57261 26.15003 27.03682 27.96157 28.55695 28.67395 28.578 28.45956 27.98178 27.28506 26.65216 26.38155 26.49765 27.23422 27.62541 28.55585 29.04467 28.94386 26.77835 26.85953 26.13857 24.92006 23.44293 21.78848 20.43221 20.06466 19.57714 19.06602 18.41464 17.72886 16.9615 16.19048 15.69431 15.66261 14.69202 13.40869 11.88296 10.32965 8.994169 
22.25936 22.9206 24.27492 24.50805 25.02859 26.68793 27.55173 26.66893 25.08683 24.23624 25.00287 28.80081 30.3904 27.92677 30.50889 32.3984 31.84203 30.38998 31.01016 33.2193 34.9095 36.12685 36.97013 38.57277 41.29144 43.66866 44.28157 43.76426 42.71052 41.46002 40.27738 39.64565 39.28394 39.19054 39.46677 39.40623 38.31798 36.29401 34.87992 36.3269 38.91809 39.37795 39.2464 39.16233 39.4556 39.80813 39.77169 38.9238 37.4959 35.8973 34.47916 33.82191 33.40136 32.86869 32.3093 31.66973 30.99058 30.32423 29.78637 29.56957 29.70877 30.38957 31.57536 32.72719 33.46153 34.13156 34.41919 34.22945 34.08814 34.27367 34.54943 34.78471 34.93128 34.70219 34.09626 32.95296 31.40165 29.97816 28.921 28.38485 28.28222 28.63854 29.30956 30.03245 30.57598 30.84052 31.02564 30.34436 31.63169 31.66147 31.33673 30.97971 30.26531 29.36219 28.80271 28.49716 28.96861 29.12476 27.91488 26.42051 25.792 25.91013 26.32895 26.49356 26.78485 27.24315 26.94038 26.17068 25.67677 25.82165 27.30452 29.59761 28.57138 27.58109 26.9254 26.20259 25.41613 25.18624 25.45051 25.57578 25.11504 24.49508 24.4782 26.20144 28.86217 30.73429 31.96201 32.28028 32.1242 30.6058 28.66059 27.7638 28.29842 29.85058 30.78841 30.98098 31.43337 31.86784 32.02385 32.20332 32.22058 32.17592 30.55992 29.36769 28.95313 28.95945 29.33073 30.16348 31.17588 32.15745 33.00404 33.50813 33.30404 32.16838 29.69928 27.27251 25.03584 23.3486 23.15027 25.87893 26.79487 26.72774 26.7942 27.19286 28.07227 29.2537 30.08399 30.07113 29.41935 28.55066 27.54502 26.85023 26.59979 26.70565 26.81408 27.01828 27.34682 27.41017 26.97984 26.08029 25.13901 24.46034 24.24358 21.85994 20.28808 20.33722 20.57416 20.51658 19.64799 18.69734 17.62532 16.68466 16.06187 15.70153 15.68764 14.64015 13.25956 11.76302 10.31083 9.122827 
22.32441 23.12932 24.15924 24.52802 25.08268 26.76131 26.70921 25.31263 24.2035 23.89862 25.33184 29.97269 30.04225 27.84512 30.47467 32.75682 32.87735 31.75112 32.90513 34.73433 36.12707 36.80476 37.23536 39.12561 41.96607 43.86812 44.26838 44.14462 43.44197 42.06385 40.39769 39.11747 38.49765 38.57164 38.79191 38.53119 37.68938 35.89638 34.14236 34.3814 36.28899 37.58972 38.33017 38.88219 39.45898 39.91039 39.70225 38.80308 37.55359 36.21365 34.87407 34.00305 33.31787 32.66375 31.99531 31.38747 30.65672 29.83169 29.22502 29.20848 29.78645 30.80887 31.96917 32.99746 33.77008 34.31509 34.29023 33.81748 33.43061 33.62754 34.0535 34.5014 34.90988 34.77063 34.05495 33.19742 31.5654 30.53934 30.01973 29.11241 28.62486 28.9673 29.83857 30.6767 31.08391 31.09045 31.23051 30.57468 31.22658 30.63575 29.85932 29.40142 29.10692 28.95686 28.60421 28.88795 29.88989 30.09664 28.80902 27.44139 26.86602 27.01213 27.30454 27.30781 27.51999 27.41822 26.53595 25.76839 25.65238 26.32025 27.74269 29.59223 28.96413 28.25031 27.1361 26.04647 25.40865 25.12331 24.99244 24.62756 24.03046 23.7437 24.48963 26.5342 28.93757 30.79013 32.12482 32.08381 32.18654 32.58792 31.52695 30.15312 29.66022 30.14754 30.63788 30.55091 30.4315 30.15834 30.37417 30.72656 30.80836 30.88144 31.33441 30.41617 29.56028 28.96762 28.93196 29.6023 30.63511 31.73013 32.7941 33.64144 33.67033 31.50374 29.24678 26.82037 24.49981 23.02337 23.57045 27.02633 28.10756 27.73773 27.37779 27.49168 28.41876 29.94188 31.32701 31.60941 30.66174 29.52628 27.94731 27.07203 26.78777 26.58923 26.54062 26.45055 26.60655 26.41726 25.95669 25.0372 24.2073 23.70822 23.34114 20.95563 20.56971 21.42391 22.17534 22.07701 20.49751 19.02341 17.32747 16.43572 15.99861 15.73768 15.81641 14.73968 13.22814 11.74654 10.40826 9.423826 
22.43841 23.44993 24.02871 24.38924 24.78857 26.29311 25.24054 24.3578 23.98946 24.27246 26.46515 31.23044 29.79413 27.01168 29.82457 33.18639 32.81688 32.13408 34.02411 35.78146 37.38331 37.67171 38.35373 40.5289 42.93546 44.14969 44.55385 44.91348 44.75773 43.80222 42.2224 40.49163 39.20789 38.70546 38.68457 38.2137 37.12866 35.46042 33.78125 33.60733 35.33054 37.29579 38.55836 39.59247 40.37901 40.7095 40.02877 38.6511 37.06421 35.46812 33.96456 32.73534 31.61607 30.59071 29.7358 29.20397 28.79035 28.34465 28.11334 28.51641 29.51514 30.76166 31.87102 32.77102 33.58648 33.80365 33.39242 32.71489 32.18059 32.41467 33.11869 33.93288 34.73605 34.73329 33.85704 31.90788 31.75709 31.0545 30.35508 29.10878 28.19644 28.40106 29.48737 30.4817 31.01124 31.34371 30.37648 29.61018 29.48186 29.95438 28.88052 27.80418 27.65821 27.64487 27.76347 29.42582 30.86175 30.28653 28.41379 27.1644 26.7604 26.86477 26.96148 27.21546 27.53096 27.09611 26.01405 25.488 25.72542 26.71258 28.09179 29.18143 29.10775 28.00347 26.82839 25.7542 25.17901 25.14721 25.37517 25.75184 26.54998 27.22259 27.65548 28.53633 29.77632 30.695 31.48098 31.9941 32.94275 34.11626 34.33461 32.7387 30.7248 29.23008 29.33391 29.39177 29.13596 28.65107 28.60136 28.86477 29.09937 29.5298 30.34472 31.45457 30.67203 29.74793 29.33226 29.58523 30.20014 31.07325 32.07563 32.9567 32.16201 31.14019 29.53118 26.97854 24.56028 23.07474 23.96576 27.60912 28.65522 28.30592 28.09016 28.35738 29.34859 30.65175 31.94582 32.34194 31.43175 30.03186 28.5777 27.3802 26.79654 26.38789 26.1691 25.99124 26.15333 25.87328 25.48256 24.65203 23.89763 23.41598 23.32098 22.20851 21.8563 22.0759 22.90712 22.97754 21.26053 18.93126 17.04388 16.42981 16.10059 15.95501 16.20551 15.0707 13.44983 12.05975 10.87478 10.04896 
22.69227 23.69983 23.88856 24.12484 24.37651 24.8225 24.06713 23.91931 24.2296 25.05864 28.26383 30.56793 29.50705 26.20656 28.50659 32.33525 32.60662 33.15525 35.30762 37.30152 38.69775 38.84028 39.97102 42.06322 43.97747 45.06609 45.88004 44.96375 44.03917 45.94312 44.30856 42.07217 40.11142 38.90718 38.53426 38.0942 37.21681 36.00855 34.7617 34.54428 35.92619 37.62731 38.68134 39.66931 40.57916 40.77807 39.68879 37.68983 35.60004 33.66983 32.06627 30.83096 29.97251 29.17963 28.50086 28.21528 28.21579 28.13473 28.14534 28.65867 29.63644 30.74169 31.73187 32.63256 33.53476 33.59312 32.85503 31.88744 31.2449 31.56544 32.52883 33.58775 34.42651 34.3409 33.30748 31.09225 30.7187 30.41829 30.25533 29.26582 28.15493 27.97021 29.01258 30.38005 31.69371 31.83426 30.12427 28.41619 27.6033 27.91875 26.81737 26.25857 26.52074 26.72529 27.0278 28.50885 28.29115 27.10774 26.4449 26.13456 25.93762 25.90655 25.94209 26.45441 26.9047 26.63148 25.89137 25.75541 26.34927 27.31731 28.00983 28.67733 28.87409 27.61629 26.405 25.37844 24.82059 24.72804 24.65952 24.54374 24.59415 24.89457 25.36147 26.00601 26.88627 27.77289 28.61226 29.96879 32.2369 34.38381 35.57092 35.52217 33.44389 30.45999 29.01004 28.83343 28.6233 27.71668 27.11415 27.0639 27.39703 28.23217 29.4687 30.86218 31.56566 30.78314 30.28225 30.1967 30.32233 30.6701 31.16285 31.66073 31.63186 31.07152 29.799 27.5792 25.88113 24.67905 25.37506 28.14317 28.64019 28.72231 28.99895 29.55855 30.22528 31.05627 31.78199 31.63293 30.59599 29.18635 27.58916 26.59309 26.17799 26.09258 26.44086 26.86758 26.8359 25.97703 25.14961 24.38243 23.76914 23.32905 23.04828 22.96618 22.31511 21.28089 21.17029 21.8293 19.96993 18.67306 17.53288 16.97089 16.73567 16.78359 17.31455 16.09659 14.50095 13.18408 11.93952 10.95211 
23.05363 23.65099 23.57469 23.6657 23.60302 23.50398 23.42758 23.92695 24.87043 26.16268 28.49502 29.7344 28.72548 26.65515 28.37553 30.61798 31.75031 33.78333 36.4195 38.71679 39.02469 39.76413 41.31066 43.07978 44.29324 45.31253 46.18828 44.03642 43.47125 45.38812 43.72828 41.83659 40.08959 38.74383 38.06863 37.5066 36.74815 35.9449 35.34845 35.57798 36.93856 37.99416 38.15634 38.59646 39.351 39.5026 38.33768 36.18709 33.8386 31.73469 30.16544 29.20775 28.83993 28.55569 28.18334 28.06841 28.27645 28.51589 28.68107 29.14833 29.89332 30.60049 31.37519 32.29255 33.12544 33.10379 32.24705 31.19451 30.53368 30.97603 32.03756 33.24763 34.07715 34.0975 33.29885 30.85973 29.58286 29.70841 29.9662 29.57473 28.58033 28.31712 29.20766 30.73858 32.17425 32.58542 30.72513 28.17878 27.15048 27.3102 26.25683 26.03837 26.36183 26.49473 26.58808 26.31798 25.01526 24.08394 24.43958 24.63156 24.55287 24.63166 24.87628 25.49242 25.94148 26.02705 26.08516 26.63882 27.46566 28.1345 27.98142 28.06193 28.03838 26.96088 25.96832 25.20099 24.86837 25.00438 25.26167 25.41417 25.43222 25.38437 25.49853 25.87907 26.53443 27.41813 28.15002 29.113 31.03331 33.57656 35.3806 35.78668 35.12062 32.07177 28.72046 27.10244 26.51199 26.10567 26.1306 25.91705 26.24697 27.21618 28.76755 30.49468 31.44578 31.1179 30.87643 30.81999 30.73471 30.5159 30.25113 30.11198 30.34026 30.73588 29.2452 27.01755 25.37872 24.27709 24.81095 26.4901 27.46773 29.02346 30.02445 30.50413 30.67033 30.61175 30.25083 29.27835 28.10712 26.87406 25.86029 25.35582 25.36573 25.60052 26.24934 26.86421 26.9243 26.40896 25.87949 24.38108 23.68167 23.31972 23.02785 22.83322 21.6748 20.70304 20.88991 19.30749 19.07605 18.77886 18.00454 17.47568 17.25831 17.36884 18.1343 16.84718 15.42748 14.08268 12.72697 11.58437 
22.35802 22.59654 22.51846 22.26462 22.25827 22.89204 23.58292 24.71109 25.15836 25.97788 28.0715 28.9544 27.88988 28.60338 29.07804 29.98942 30.45463 32.04663 34.42997 37.59533 39.19239 40.52032 42.07242 43.2788 44.14566 45.29446 46.15212 46.75142 44.93789 46.49238 45.45581 44.21639 42.61157 41.10992 40.0116 39.18768 38.55893 38.0559 37.83574 38.21626 39.23993 39.35023 38.66006 38.36931 38.32825 37.93329 36.72761 34.88649 32.74766 30.86212 29.55338 28.84925 28.75196 28.7889 28.78626 28.79262 28.98526 29.33532 29.54075 29.76101 30.08235 30.31794 30.71432 31.40774 32.04333 32.0883 31.46982 30.754 30.4577 30.9854 31.98088 33.06234 33.80226 34.03167 33.72132 30.87464 29.08331 29.1667 29.59317 30.08115 29.5373 28.92319 29.11978 31.12204 33.44342 33.30045 30.80939 28.15916 27.45571 27.55579 26.53581 26.39919 26.50739 26.41561 26.35739 25.4865 23.76607 22.77964 22.75653 23.30892 23.82958 24.24538 24.62991 24.94415 25.02673 25.36405 26.17211 27.23025 28.09834 28.63239 28.20185 27.66285 27.37234 26.51321 25.75348 25.16538 24.95026 25.2204 25.74468 26.18962 26.32256 26.16191 26.03369 26.25763 26.96308 27.96325 28.83298 29.45025 30.67484 32.8951 34.57151 35.3903 34.95417 32.62851 29.56542 27.385 26.27356 25.63793 25.35145 25.67326 25.97099 26.83992 28.38749 30.15045 30.69786 30.63985 30.60793 29.92783 29.24853 29.7581 29.32614 28.62452 28.43229 28.777 28.79714 26.633 25.15997 24.14348 23.93322 24.48023 26.11247 28.91118 29.77991 30.12549 29.99076 29.34237 28.27273 27.22648 26.15536 25.17739 24.51447 24.42797 24.97889 25.67684 26.47074 26.98356 26.64128 26.05567 25.31182 24.71722 24.03774 23.56602 22.14992 21.13357 21.45967 20.18177 19.19094 18.98719 18.51003 17.90305 17.50316 17.37799 17.53053 17.88406 18.52571 16.84585 15.36552 14.06329 12.89722 11.85718 
21.48686 21.40668 21.15599 21.17529 21.89946 23.40352 24.72933 25.94199 25.39318 26.09791 27.7773 28.45886 27.5598 28.95297 28.96918 29.80328 29.81018 31.37728 33.81749 37.52219 39.21952 40.35367 41.82774 42.90665 43.82204 44.79372 46.52011 48.38921 48.95405 48.53748 47.96909 47.05774 45.50182 43.77018 42.30067 41.26189 40.37486 39.3496 38.27262 37.83908 38.29099 38.08762 37.20436 36.65074 36.31945 35.85561 35.19503 34.0792 32.44567 30.83982 29.79746 29.32439 29.30174 29.40123 29.63797 29.80272 29.89305 29.98075 29.94417 29.84144 29.8146 29.78662 29.83968 30.12143 30.48468 30.63196 30.51219 30.35987 30.522 31.16681 31.93596 32.70086 33.37102 33.88396 33.48669 30.43947 28.79601 28.93239 29.44378 29.91163 29.23411 28.64273 29.60568 32.08355 34.07537 33.11329 30.12872 27.73472 27.54871 27.69019 26.67337 26.40181 26.19754 26.07723 25.82191 24.29666 22.63992 22.10885 22.4543 23.54296 24.69941 25.32829 25.38393 25.33913 25.21166 25.56665 26.48194 27.40422 28.08696 28.58621 28.21306 27.48888 26.82846 26.1682 25.58257 25.49956 25.77007 26.29608 26.89933 27.48392 27.75592 27.59923 27.15694 27.10102 27.65417 28.5976 29.61206 30.24187 30.94974 32.39574 32.93167 34.06701 33.89181 32.35382 30.05839 28.49984 27.20004 26.81017 26.00348 25.50613 26.11051 27.38368 28.68161 29.5458 30.1414 30.11958 30.04666 28.46861 27.78942 28.701 28.37941 27.4931 27.08932 27.39881 28.31734 26.30201 24.93773 23.71272 23.00414 23.77649 26.82183 29.35254 29.30899 29.11446 28.37123 27.47736 26.61617 25.83019 24.89829 23.84919 23.22016 23.29554 24.36271 25.6317 26.32627 26.59668 26.01389 25.19934 24.84862 24.20646 23.66046 23.59272 21.675 22.01104 21.78113 20.53996 19.73978 19.39767 18.65802 18.1655 18.14286 18.46631 18.9331 19.11737 19.14758 17.29367 15.89697 14.70592 13.48656 12.25469 
20.6319 20.56725 20.68375 21.50264 23.01509 24.99682 26.44174 26.49576 25.86806 26.45033 27.76771 28.42019 28.01807 29.31725 30.24714 29.73168 30.53517 32.73091 35.46772 38.07596 38.61001 39.49385 40.49563 42.89009 44.10759 45.2445 46.89044 48.80312 49.54536 49.1689 48.57811 47.80329 46.69216 45.27436 43.93212 43.01068 42.3205 41.20407 39.55412 38.20652 37.80283 37.14032 36.02621 35.37209 35.03052 34.69164 34.34352 33.75119 32.60801 31.35863 30.56339 30.17916 29.91265 29.65045 29.70454 29.98189 30.03686 29.8722 29.62874 29.43224 29.24774 29.06944 28.86565 28.8009 28.91877 29.17376 29.50214 29.81405 30.19612 30.79309 31.43954 32.17264 33.00437 33.70046 32.61642 30.23239 29.30965 29.72912 30.01155 29.98546 29.59172 29.69896 30.84829 33.46836 34.69263 33.28291 29.93367 27.77551 27.76814 27.80691 26.5617 26.11834 25.95188 26.31512 26.10301 24.4445 23.04924 22.6216 23.07082 24.41566 25.89837 26.48868 26.49825 26.79607 26.83794 26.99098 27.31444 27.506 27.58963 27.75175 27.37913 26.81251 26.44665 26.0913 25.98462 26.42686 27.12917 27.78822 28.38811 29.05328 29.50968 29.51206 28.96824 28.54021 28.62 29.27469 30.21087 31.00087 31.57346 32.15279 31.85251 32.65739 32.74239 31.66901 29.67206 28.22074 26.35053 24.92749 24.9803 25.67212 25.77204 26.88562 28.14575 28.95946 29.54208 29.4399 29.16371 27.04474 26.9094 28.13964 27.44647 26.90862 26.75143 27.05754 27.82523 25.72598 24.2755 22.75304 22.60913 24.32758 27.67868 28.80552 28.18038 28.0227 27.04142 25.89417 25.00848 24.34078 23.53991 22.84599 22.27138 22.18827 23.25833 25.06397 25.82132 25.80455 25.30252 24.51975 24.28366 24.19941 24.16136 24.22636 22.62443 23.20006 22.77053 21.38396 20.48802 19.86733 19.29183 19.08048 19.21042 19.63625 20.3131 20.38692 20.27343 18.57308 17.16814 15.7463 14.11605 12.5254 
20.02522 20.46516 21.58958 23.19326 24.82126 26.72942 27.41674 27.11153 26.54029 27.13729 28.32969 29.14566 29.41686 29.55903 30.2064 31.4444 32.06047 33.59736 36.58757 37.38168 38.02386 39.70972 40.82683 43.81573 45.33574 46.44801 47.73648 49.20656 50.43795 50.62753 50.08973 49.36446 48.60952 47.52908 46.29066 45.23064 44.27569 42.95612 41.10405 39.36445 38.18016 37.01828 36.12496 35.7669 35.63414 35.3228 34.73091 33.95149 32.80395 31.55102 30.67918 30.03472 29.41862 29.02277 29.25936 29.80711 30.03771 29.88811 29.61805 29.37591 29.01527 28.57979 28.12684 27.81276 27.86048 28.25298 28.85233 29.46918 29.96936 30.47722 31.14576 32.14209 33.04381 33.58899 31.36703 29.97041 29.92731 30.55478 30.44436 30.38657 30.37645 30.62432 32.29468 34.56556 34.37912 33.40406 30.23534 28.89011 28.76149 28.52396 27.18778 26.6763 26.71066 27.51041 26.94049 25.24298 23.91464 23.3129 23.67414 24.90551 26.21492 26.75811 27.39578 27.97987 27.55148 27.02571 26.6387 26.05405 25.4416 25.40317 25.4217 26.10476 26.90254 26.95116 27.15281 27.69396 28.39684 29.0389 29.63985 30.28852 29.45674 29.96354 30.48075 29.90946 29.6132 29.89905 30.60883 31.54863 32.12951 31.23337 30.7443 31.38416 31.22003 29.9263 28.38188 27.39963 25.20432 23.04676 22.21035 23.40859 25.78192 26.46825 27.51404 28.2985 28.85026 28.63137 27.90501 25.36352 25.99018 27.10647 26.92356 26.96105 27.00976 27.18382 27.72342 25.18913 23.65776 22.83978 23.50277 25.66468 28.85904 28.54922 28.19015 27.59414 25.99314 24.59335 23.66598 23.21041 22.80865 22.31521 21.88431 21.60137 22.07565 23.67448 24.99237 25.10279 24.64185 24.0812 23.86414 23.74621 24.1018 24.34453 23.65664 24.24249 22.50542 20.62168 19.78828 19.46601 19.29185 19.3706 19.67124 20.21663 21.39505 21.66058 21.84764 20.33725 18.67778 16.69084 14.55707 12.71409 
19.60658 20.80451 22.60741 24.24065 25.53767 27.20569 27.64384 27.92703 27.55512 28.31265 29.57309 30.67235 31.11199 30.06542 30.51143 31.39611 33.78525 35.34058 36.79868 36.52819 37.41642 39.42793 41.92451 44.23383 45.99386 47.43698 48.59363 49.6441 50.76485 51.21432 50.71827 49.75938 48.97005 48.18496 47.03421 45.6956 43.9237 42.95171 41.34288 39.82305 38.32266 36.84262 36.14341 35.9616 35.76733 35.3689 34.46505 33.42473 32.25676 30.97837 29.9085 28.99372 28.21634 27.95461 28.44757 29.17369 29.55034 29.59927 29.38379 29.07106 28.6715 28.05157 27.46831 27.16453 27.35233 27.98919 28.88572 29.77735 30.32399 30.61296 31.29085 32.31112 33.05186 31.94224 30.87827 30.30235 31.01978 31.38628 30.884 30.97415 31.21606 31.87796 33.77261 34.62901 33.82344 32.23223 29.21377 28.20079 27.89434 28.86178 28.73115 28.1438 27.83115 27.81911 26.04023 24.35236 23.25893 22.7532 23.14824 24.26272 25.56923 26.65955 27.79526 27.92255 26.93859 26.29028 25.83574 24.94488 24.06146 24.09751 24.47996 25.5279 26.80698 27.75327 28.36224 28.81903 29.43374 30.06165 30.64598 29.99767 29.77729 30.43353 30.88326 30.92016 30.57796 30.70869 31.36151 32.29296 31.24798 30.28647 29.47815 29.60863 28.66379 27.17477 26.14235 25.09523 22.81507 21.03558 20.44149 21.63181 24.502 26.12334 26.78879 27.37163 27.89197 27.71366 25.71783 24.03507 25.36239 26.25844 26.45774 26.74271 27.03587 27.42044 28.1104 26.00878 24.76895 24.06583 23.72945 24.36908 26.35742 26.17527 27.93283 26.71418 25.10384 23.62255 22.7053 22.37276 22.15677 21.98322 21.73245 21.46021 21.52096 22.42486 23.65067 24.18138 24.05265 23.74597 23.65459 23.59126 23.84867 23.14109 23.04166 22.53506 20.03428 18.44153 18.06373 18.13483 18.20038 18.55315 19.2183 20.27555 22.3978 23.17262 23.51811 21.66814 19.4403 17.12367 14.84182 12.89525 
19.00591 20.47454 22.27682 23.63513 24.8092 26.41657 26.64035 27.32058 28.9861 29.84776 31.16602 31.69546 30.65464 31.59137 31.57793 32.38141 35.05331 36.61992 36.61356 35.8158 36.4577 38.21159 40.23878 42.29584 44.22673 45.86584 47.27501 48.42872 49.25277 49.54515 49.10663 48.11284 47.26277 46.56457 45.39637 43.81334 42.31638 41.18 40.132 39.06625 37.6789 36.16021 35.62656 35.65956 35.46314 35.08865 34.27673 33.24985 32.15157 30.95718 29.80949 28.73717 27.97929 27.91132 28.4449 28.98455 29.41151 29.58275 29.35476 29.05699 28.76216 28.20319 27.70689 27.59913 27.95889 28.72552 29.67253 30.50903 30.9311 31.04194 31.62152 32.44662 32.55207 31.00013 30.56863 30.56915 31.54686 31.34592 30.49113 30.74312 31.65138 33.25396 34.83632 34.59007 32.69032 29.84883 27.22168 26.27382 26.04957 29.03884 29.09626 27.77581 27.41408 26.59998 24.57125 23.61708 23.1331 22.92488 23.3619 24.39096 25.87755 27.23184 27.87465 26.88984 25.52932 25.19947 25.17469 24.64593 24.28386 24.51456 24.59921 25.3687 26.90427 28.45164 29.65295 30.17274 30.70224 30.53055 29.77292 29.67537 30.45668 30.84781 31.06371 31.5585 31.34479 31.65179 31.91033 31.02164 30.31718 29.25966 27.8905 27.23231 25.90771 24.79361 24.24675 23.0031 21.24221 20.02069 19.87794 21.29271 23.33796 25.91487 26.05992 26.41639 26.80883 26.70314 24.49456 23.98385 25.62254 25.75749 26.0667 26.47259 27.13185 28.01772 29.05451 28.25229 27.07525 25.74751 23.48469 22.97597 24.6199 24.62865 26.03169 25.40857 24.00432 22.78661 21.97608 21.68893 21.6269 21.62132 21.61506 21.55029 21.5328 21.90078 22.66346 23.34497 23.61667 23.54407 23.6146 23.14056 22.35311 22.243 22.41709 20.48716 18.28267 17.49938 17.8503 18.6301 18.90838 19.18818 19.93703 21.2252 23.05282 22.81441 22.4075 20.4981 18.59419 16.69145 14.69638 12.89524 
18.18656 19.5487 21.1601 22.4744 23.76989 25.46985 25.9151 27.68131 30.66938 31.42939 32.59335 31.09536 30.67528 31.4626 31.80117 33.29343 36.28435 38.62888 37.21177 35.83847 35.7767 36.92889 38.53458 40.18821 41.94604 43.66761 45.18786 46.31541 46.95456 47.34299 47.52365 47.31882 46.80822 46.02203 44.6199 42.7123 40.95666 39.88343 39.13397 38.40174 37.20475 35.80992 35.30564 35.464 35.37733 35.05906 34.54504 33.89309 32.97234 31.7461 30.26097 28.74673 27.82529 27.94785 28.56921 29.07254 29.69712 30.31172 30.38351 30.02908 29.59998 28.88656 28.13323 27.82212 28.18138 28.97771 29.79653 30.42319 30.67683 30.66042 31.12006 31.88625 32.23568 31.74661 31.45265 31.60379 32.10226 31.23724 30.10558 30.71294 32.38719 34.67647 35.16703 34.30355 30.6791 28.03679 26.50441 26.12785 26.28403 28.29063 27.72285 27.6004 27.49526 25.69293 23.94015 23.50855 23.54861 23.83712 24.6405 25.90283 27.38903 28.15391 27.75795 26.14858 24.69043 24.19955 24.25818 24.27944 24.71816 25.07191 24.73277 25.35735 27.28003 29.36176 31.01584 31.31368 30.32571 29.0505 28.59023 29.6252 30.62156 30.84002 31.20226 31.72798 31.61729 31.15649 30.20164 29.94661 29.39377 27.93207 26.04932 25.14733 24.11996 23.72317 23.61417 22.56856 21.3061 20.19701 20.10104 21.08813 22.314 25.45919 25.09932 25.24992 25.47186 25.30561 23.80641 24.33212 25.56848 25.9589 26.10518 26.47225 27.37511 28.63639 29.78552 29.90106 28.33186 25.21208 22.26443 22.27274 24.34371 24.27865 24.57722 23.81351 22.70648 21.86835 21.3496 21.1805 21.2137 21.33847 21.40496 21.48941 21.61912 21.91844 22.36684 22.95407 23.2985 23.37709 21.93966 21.47209 21.02568 21.51212 21.00001 18.59094 17.37936 17.46676 18.62551 19.77326 19.95123 19.88123 20.25648 21.54872 23.32446 23.2441 22.84068 20.9191 18.77134 16.48751 14.43845 12.75484 
17.43209 18.64392 20.23746 21.65424 22.99758 24.80185 25.66469 28.39145 32.10073 32.74562 31.79068 31.05393 30.98976 31.23417 32.04607 34.47026 37.68451 41.12443 39.0328 37.10689 35.97524 35.94149 36.77895 38.13399 39.60396 40.9266 42.01085 42.78292 43.2324 43.66346 44.39478 45.13608 45.41431 44.92917 43.58302 41.69627 39.9375 38.83092 38.04449 37.45539 36.57936 35.64962 35.30589 35.43025 35.33796 34.86715 34.3578 33.74518 32.76413 31.48526 29.96407 28.26978 27.20107 27.40762 28.2444 29.02227 29.82479 30.51757 30.46397 29.82995 29.26786 28.72898 28.05319 27.66868 28.07976 28.89282 29.58172 30.10906 30.36593 30.45082 31.00234 31.83336 32.16451 32.33932 32.2542 32.41227 32.23707 31.06494 30.14703 31.4996 33.48635 35.10031 33.7201 31.02972 28.94761 27.23049 26.63429 26.54027 26.20563 26.8884 27.20876 27.38059 26.77077 24.66218 23.53543 23.49105 24.03128 24.77554 25.56711 26.31463 26.96869 27.16375 26.6874 25.37159 23.8175 22.68192 22.52433 23.03564 24.11842 24.76491 24.86623 25.97479 28.24448 30.42468 31.52885 30.38267 28.90992 27.88003 28.05489 29.84791 30.54396 30.72526 31.06102 31.26229 30.81258 30.03377 29.43821 29.44905 28.2062 26.3563 24.61364 23.86202 23.14473 23.15789 23.77879 23.52929 22.4474 21.19521 20.73224 20.89526 21.82693 24.80886 24.35929 24.02427 23.98193 23.88078 24.04191 24.74106 25.71121 26.2645 26.47765 26.74309 26.33673 28.34417 29.936 28.37439 25.79513 21.63511 20.91055 22.33224 24.31292 23.77116 22.72147 21.86275 21.52502 21.14701 -9999 20.97877 20.9903 20.73901 20.90817 21.36056 21.61788 22.00832 22.39466 22.84822 23.05131 21.95537 20.55993 20.22655 19.99624 20.62991 19.42849 17.75421 17.51034 18.29728 19.97209 21.13637 21.05893 20.55073 20.63973 21.87428 23.06738 23.18736 23.02747 21.2353 18.97929 16.68943 14.72404 13.05082 
17.03142 18.25719 19.96262 21.42624 22.67761 24.58276 25.97972 28.93553 32.74657 33.22423 31.57892 32.22141 33.22476 33.10014 34.01269 36.8659 39.66519 41.60101 39.85893 38.07122 36.528 35.66685 35.62046 36.20684 37.11717 37.96223 38.61917 39.11671 39.51147 39.91103 40.66864 41.67455 42.18963 41.61147 39.99954 38.10607 36.61949 35.70958 35.11457 34.91405 34.38298 33.61746 33.20584 33.19938 33.29097 33.00898 32.71019 32.57259 32.12287 31.22534 29.90807 28.29551 27.13519 27.2136 27.92007 28.57726 29.18204 29.70837 29.83037 29.52338 29.19382 28.88914 28.43583 28.00406 28.16498 28.74965 29.3989 30.03013 30.41797 30.65986 31.23432 31.12773 31.32211 31.54741 31.78552 32.02934 31.6362 30.75367 30.48989 31.93227 33.08287 33.1931 30.42722 27.71068 27.71962 27.26938 27.01014 26.9052 26.28182 26.33735 26.54072 26.98206 26.39846 24.79334 24.11646 24.33203 25.04358 25.75377 26.10307 26.18073 26.27111 26.3862 26.13631 25.11567 23.41726 21.87105 21.50737 21.85258 23.03851 24.30253 25.40911 27.43485 29.94996 31.77578 31.49493 29.57602 28.2054 27.59317 28.29467 29.98863 30.53495 30.83327 31.22316 31.06667 30.05798 29.25639 29.04628 28.05748 25.9973 24.61081 23.83112 23.55591 23.37843 24.28096 25.58041 25.30297 23.63629 22.08638 21.3821 21.4367 22.17945 24.04199 24.0888 23.21099 22.91723 22.97014 23.49829 24.58697 25.3547 25.86213 25.54382 24.58074 24.62584 26.55406 28.26786 26.10771 22.53699 19.35056 19.71449 21.80015 23.28101 22.52995 21.01953 20.50154 20.97486 20.90712 -9999 -9999 20.32338 19.65934 19.73331 21.18772 21.51669 21.92961 22.27467 22.60886 21.46362 20.97784 19.81776 19.5897 19.51407 19.7145 18.55379 17.88764 18.33153 19.68459 21.47293 22.3453 21.94053 21.36914 21.90202 22.77786 23.36302 23.42571 23.30498 21.53041 19.28854 17.25899 15.49821 13.67343 
17.01128 18.27799 19.98181 21.41273 22.61051 24.76535 26.53359 31.87416 32.876 33.4357 32.93196 33.97713 35.77839 36.24329 37.12789 39.25767 41.79118 40.82677 39.28404 37.65522 36.16264 35.24334 34.77655 34.74465 35.03725 35.43703 35.84661 36.4055 36.85782 37.20521 37.75469 38.55601 39.08911 38.68962 37.32208 35.77392 34.58615 33.88922 33.65868 33.95863 33.69231 33.09769 32.69254 32.52438 32.54293 32.22227 31.81317 31.79715 31.67775 31.15236 30.04662 28.52252 27.34047 27.40213 28.07962 28.59302 28.95126 29.22977 29.54094 29.73276 29.69616 29.60632 29.3874 28.87397 28.55433 28.89357 29.63104 30.43657 30.90678 31.06695 30.71443 30.56823 30.70502 30.9467 31.20175 31.43046 31.15742 30.5422 31.03985 32.39423 32.48368 31.25524 28.96806 27.30834 26.87061 27.62029 27.73413 27.64324 26.38452 25.70531 25.53095 26.24056 26.12953 25.50816 25.22837 25.30519 25.78541 26.17985 26.24394 25.95269 25.87866 25.88262 25.45656 24.49382 23.15121 22.06992 21.73127 21.6099 22.9521 24.73989 26.62557 29.1324 31.38389 32.30868 31.11286 29.77069 29.12179 29.43749 30.5547 32.02375 32.37236 32.5511 33.04344 32.00784 30.35706 29.62601 28.80799 26.51603 24.69041 24.07618 23.97889 23.87605 24.6598 26.9169 28.04238 26.48806 24.18713 22.80818 22.50261 22.69741 22.85954 23.48667 23.8606 22.82174 22.6026 22.9493 23.67315 24.74781 24.88245 24.99733 24.60557 24.06365 24.28438 24.8848 26.01739 23.57204 20.41319 18.62593 19.73738 22.34549 22.6576 22.03284 20.85199 21.10372 21.24862 21.20838 21.18082 21.11377 19.62877 19.12544 19.21636 20.55007 21.38327 21.71076 21.93075 21.93464 20.27917 20.82849 19.5071 19.09716 19.14022 18.90277 18.39097 18.49145 19.58378 21.31338 22.78866 23.28602 22.72199 22.7214 23.56909 24.12424 24.3208 23.99992 23.95376 22.38579 20.40725 18.70733 16.66355 14.41847 
17.20607 18.40749 19.94528 21.30126 22.67417 25.45919 27.60219 33.22314 33.01082 33.79546 33.42422 34.9226 37.27481 40.67134 41.33999 41.62401 42.14685 41.07354 39.57395 37.95942 36.51979 35.80416 35.53419 35.23706 35.02988 34.9681 34.93174 34.9757 35.05702 35.16512 35.43769 35.91656 36.28924 36.0301 34.99917 33.77011 32.80489 32.38396 32.67946 33.46737 33.45514 32.99246 32.54104 32.15925 32.00502 31.71473 31.23749 31.20773 31.30795 31.10395 30.18333 28.68734 27.50763 27.60951 28.35481 28.86622 29.11901 29.34893 29.82951 30.477 30.78223 30.80707 30.73389 29.94144 29.10723 29.26768 30.11596 31.01889 31.51772 31.06202 30.59193 30.21546 30.24842 30.23282 30.10644 30.25093 30.14647 29.59577 30.70539 32.43061 31.73377 29.97518 28.74502 27.32332 26.35257 27.11321 27.32494 26.23407 24.9646 24.70131 25.12173 25.77529 25.7049 25.32916 24.97316 24.97781 25.49665 26.1855 26.4222 26.15833 26.10039 25.79787 25.0449 24.12573 23.48333 24.09982 23.66133 23.06073 24.29357 26.06369 27.69159 29.94093 31.42882 31.09184 29.88914 29.20838 28.85211 28.99734 29.9348 31.53352 31.81009 31.4138 31.06582 30.16088 29.37901 28.95871 27.37625 25.61637 24.9292 24.87564 24.8131 24.68177 26.78716 30.68976 30.84645 27.71089 25.02499 24.20553 24.25379 23.6296 23.01328 23.2235 23.3425 23.5453 23.38137 23.65738 24.08859 24.72593 24.223 24.25965 24.1477 23.61782 23.36879 22.93107 23.36192 21.37906 19.68386 19.17218 -9999 21.87815 21.62839 21.71048 21.85916 21.94312 21.91116 21.79811 21.7009 21.03375 19.53928 19.2249 19.30194 19.95822 21.15184 21.34707 21.58019 20.07205 19.45894 20.75361 19.38503 18.48055 18.46115 18.82466 19.12138 19.96687 21.54781 23.07332 23.9011 24.00911 23.92096 24.46988 24.75944 25.30697 25.38789 24.79678 24.98639 23.90966 22.4872 20.3759 17.68067 14.97664 
17.35254 18.47267 19.8724 21.27889 23.09687 26.8115 29.40262 33.25448 33.5462 34.44445 33.98526 35.19771 36.20746 37.68722 39.59876 43.8786 43.07365 41.98943 40.40907 38.76748 37.47468 37.01442 36.93834 36.71718 36.30463 35.78036 35.20589 34.76052 34.57705 34.49012 34.37986 34.23187 34.1286 33.89002 33.23555 32.30568 31.57845 31.49421 32.07663 32.83851 32.82149 32.47509 32.06901 31.69594 31.47078 31.23508 30.92338 30.93411 31.19156 31.21516 30.44529 28.93167 27.70835 27.71603 28.4743 29.08532 29.34886 29.5372 30.04064 30.86684 31.66413 31.93638 31.69724 30.63766 29.4107 29.42281 30.48919 31.49594 31.631 31.15428 30.68447 29.99961 30.07116 29.67666 29.35266 30.00508 30.14234 29.21595 30.23934 31.24007 30.49399 29.17309 28.04393 26.64144 25.98818 26.30112 26.56906 25.1252 23.98353 24.18672 24.90739 25.16004 25.10697 24.80396 24.56383 24.80699 25.56951 26.50076 26.90412 26.90845 26.89779 26.29811 25.32369 24.29185 23.59751 24.06194 23.90472 23.64583 25.23214 26.67154 28.28098 30.62011 31.26847 30.07749 29.0362 28.71698 28.9274 29.53054 31.44827 32.94969 32.17049 31.21161 30.3867 29.52835 28.95144 27.9223 26.69423 26.8136 26.75038 26.2401 25.7562 26.01205 28.5624 30.85732 30.98976 28.19405 26.009 25.49806 24.69795 23.17699 22.71414 23.1504 23.63856 24.05085 24.63375 24.44651 24.13957 23.09764 23.13423 23.67406 23.4818 22.5449 21.90278 21.54466 21.52647 -9999 20.61942 21.20178 21.49921 21.21058 21.32532 21.71172 22.14588 21.95827 21.58904 21.49388 21.76703 20.73002 20.11812 20.0313 19.6889 19.77464 20.99556 21.27475 21.60162 18.77406 18.35805 19.49964 18.48889 18.32255 19.18929 19.93226 20.88773 22.26176 23.79784 24.28641 24.36439 24.48155 24.55755 24.57886 24.80135 25.13612 25.3925 25.32696 25.14137 24.58613 23.92014 21.54557 18.41247 15.44141 
17.37095 18.52125 20.0553 21.75804 24.03138 28.29172 31.25998 33.22298 34.30721 35.25776 34.79137 35.49546 35.76432 36.88377 39.09435 44.86511 44.28333 43.35652 41.63933 39.85686 38.63298 38.36091 38.41359 38.25819 37.71335 36.76693 35.62941 34.73451 34.42852 34.39523 34.16486 33.67541 33.2034 32.89152 32.38151 31.61793 31.08254 31.20448 31.78449 32.25958 32.04848 31.77494 31.59104 31.40956 31.16155 30.89974 30.80502 30.83533 31.0765 31.13908 30.42235 29.0349 27.99039 28.04087 28.72235 29.19831 29.26468 29.36388 29.79997 30.78148 31.99814 32.65523 32.45229 31.6736 30.68248 30.74642 32.11449 31.72197 31.47495 31.82786 31.32688 30.53658 30.26428 29.34743 29.22209 30.59216 30.48672 29.08972 29.22633 29.87148 29.17527 28.13657 26.59824 25.49459 25.48286 26.05912 26.57949 25.12479 24.19576 24.61956 24.98239 24.78633 24.6917 24.46164 24.513 25.08643 26.09844 26.97253 27.15726 27.22717 27.24311 26.68532 25.60453 24.0685 22.53713 21.98917 22.62764 22.67817 24.34215 25.92521 28.302 31.2419 32.22729 31.77723 31.47861 31.62267 31.79264 32.6643 35.13256 35.66336 33.83771 31.93527 30.10579 28.83097 27.49751 26.66437 27.03728 28.87259 28.43844 27.2835 27.24489 27.8148 30.17408 30.61314 30.4231 27.49147 25.65644 24.40762 22.54323 21.79 22.65535 23.99212 25.44576 26.04244 25.93939 24.64316 22.88073 21.52762 22.14658 22.55654 21.79351 20.72579 20.26321 20.21173 20.28713 20.28166 21.64145 21.24017 21.05531 20.98745 21.19724 21.60905 22.13732 21.09849 21.00702 20.91896 20.70113 20.41932 20.90656 20.96625 20.28863 -9999 21.3233 21.60634 19.50321 17.34128 17.18087 18.49988 19.63347 20.35896 20.5208 20.66599 21.53865 23.05066 24.01879 24.00865 24.03226 24.16293 24.3599 24.53328 24.64369 24.72384 24.82774 24.71349 24.58325 24.12609 23.51959 22.35769 18.86798 15.7011 
17.26499 18.56477 20.46389 22.67206 25.1239 28.90401 29.80932 32.23198 33.97585 35.67509 35.15147 35.64678 36.09542 37.85448 40.08294 42.91693 44.40824 44.30098 43.01503 41.53843 40.26558 39.71156 39.60424 39.37296 38.50597 36.94358 35.30838 34.30935 34.03295 33.96523 33.68209 33.12865 32.54056 32.0561 31.54191 31.00624 30.71681 30.94542 31.41928 31.57092 31.20348 30.98561 30.91996 30.94802 30.84308 30.63134 30.73798 30.95318 31.24714 31.24942 30.4444 29.23051 28.51311 28.72488 29.27528 29.45927 29.33365 29.49169 30.09481 31.12808 32.33941 33.19719 33.57832 33.41967 33.12121 32.71777 32.57312 30.60666 31.87598 33.23881 32.60851 31.57411 30.60328 29.44835 29.71577 31.03613 30.62701 28.79478 28.15099 28.64379 27.86418 26.91597 25.16963 24.36223 24.75896 25.67656 26.34247 25.15051 24.79995 25.23769 24.9271 24.35096 24.12512 24.27362 24.95619 25.95803 26.96374 27.29498 26.96753 26.89644 26.97499 26.70861 25.64121 23.83309 22.98861 24.30136 22.59891 21.53015 22.54971 24.01467 26.72944 29.61807 31.06146 31.55713 31.828 31.99045 31.97326 33.21206 35.25451 34.99177 33.6453 31.88665 30.0837 28.09805 26.36219 26.52662 28.32375 30.42083 29.34495 29.08004 29.20904 29.10618 29.44461 29.67999 28.43599 25.42198 23.58629 21.83229 20.80654 21.90746 24.05475 26.19764 27.93389 28.15179 27.17158 24.65027 21.98333 20.6209 21.2863 21.21496 20.30078 19.46012 19.01783 -9999 -9999 19.72836 20.73793 20.6611 20.76707 20.93505 21.26772 21.65439 21.20145 20.50952 20.69506 20.82694 20.59429 20.94623 21.60027 21.53239 20.90583 21.07912 -9999 20.09528 17.56982 16.8158 17.47914 18.59168 19.17884 19.40151 19.47843 20.54949 22.02389 23.57787 23.54844 23.47591 23.49612 23.71303 24.02943 24.21133 24.22742 24.19921 24.2865 24.2019 24.0904 23.64738 23.11164 21.06717 17.97118 15.31804 
17.17683 18.66998 21.05729 23.11351 24.78705 27.78328 28.37598 30.77777 32.51054 34.99298 35.33937 36.08932 37.40719 39.74364 42.00949 43.72047 44.20404 43.91988 42.81751 41.02169 39.8371 39.38041 39.29662 39.13486 38.30449 36.68375 35.02325 34.19568 34.06958 33.83484 33.29729 32.63041 32.02054 31.49117 31.02631 30.77397 30.75762 31.00883 31.3176 31.25998 30.81756 30.55411 30.50319 30.69004 30.6526 30.41276 30.5374 30.89697 31.18695 31.13233 30.27932 29.31581 28.92351 29.30997 29.70395 29.69235 29.6035 30.03703 30.90071 31.84427 32.79103 33.6892 34.39464 34.73751 34.61037 34.0057 32.40115 30.53038 32.56345 33.33537 32.94823 32.27645 31.06676 29.89655 29.93547 30.8287 30.31577 28.2144 27.02345 26.96849 26.46754 25.47211 24.08008 23.57181 24.13953 25.10453 25.69078 25.05869 25.41641 25.52855 24.69884 24.08334 23.85585 24.32018 25.44359 26.87793 27.63328 27.22543 26.49904 26.38562 26.42644 26.00337 24.85686 23.46734 23.23859 23.9163 22.14046 21.36835 21.57515 22.87403 25.66069 28.38852 30.18789 30.92656 30.71986 30.38073 30.31997 31.24447 31.91751 31.50272 30.47226 29.7164 28.52003 26.69011 26.17101 28.01346 30.23656 29.88182 29.29093 28.7683 28.47033 28.59121 28.94222 29.00032 26.59988 24.58088 22.99524 21.19279 21.27689 23.58793 26.51434 28.4569 29.23676 28.91669 27.99844 26.02945 22.75435 20.29897 19.65178 -9999 -9999 -9999 18.2577 18.00379 18.01377 18.24469 20.16396 20.16679 20.50891 20.98974 21.43028 21.71106 20.50485 19.85276 20.16353 20.72988 21.2355 21.64756 22.07594 21.83164 21.49455 20.81492 19.91589 17.67157 16.12409 15.60207 16.22825 17.20049 18.0509 18.96857 20.048 21.75143 22.87178 22.85505 22.76622 22.71196 22.82683 23.18616 23.52416 23.63137 23.60882 23.64353 23.83213 23.88531 23.86237 23.4638 22.84061 20.58618 18.19052 15.71313 
17.09341 18.74212 21.19781 22.29283 24.10075 27.30595 27.66854 30.15564 31.61802 33.90979 35.09211 36.86076 41.79842 42.76931 44.12727 45.56424 45.52491 44.66531 43.1783 41.07915 39.58689 38.85684 38.53673 38.26631 37.52405 36.2178 34.86705 34.0993 33.828 33.25484 32.51046 31.93276 31.60838 31.45637 31.28848 31.25893 31.43518 31.68861 31.94306 31.7407 31.2773 31.00399 30.95596 31.18142 31.04217 30.65737 30.62862 31.02932 31.3263 31.27747 30.57135 29.78058 29.56824 29.96478 30.12704 29.90182 29.81458 30.35769 31.16103 31.87072 32.5948 33.46057 34.17606 34.68094 34.91042 34.59346 33.16527 31.4901 33.12567 33.49595 33.3489 32.09902 30.50021 29.15139 28.85957 29.53521 28.96505 26.95234 25.85074 25.54699 25.58364 24.39659 23.05597 22.87934 23.77504 24.51538 24.8111 24.73347 25.4988 25.28524 24.20774 23.6264 23.77446 24.64495 25.88327 26.75393 26.66695 25.92319 25.38912 25.3532 25.19962 24.53926 23.6565 22.85995 22.8316 23.18482 23.00198 22.48185 22.38578 24.01395 26.69558 28.84831 30.17257 29.94767 29.28887 29.33601 28.38357 28.12209 28.49673 28.27503 28.40515 28.96293 27.51117 26.1264 27.25327 30.44532 30.19431 29.25691 28.48187 28.08842 28.08937 27.2212 27.42336 28.45647 27.85637 26.37074 24.33003 23.23404 24.63817 26.33815 26.49742 26.77998 27.29839 27.53703 27.04874 25.5259 22.87557 20.25819 19.19742 18.98309 18.65065 18.17239 17.72318 17.60022 17.8617 18.52045 19.93433 19.85863 20.08766 20.66073 21.14322 20.38269 19.61786 19.39046 19.35239 20.25365 21.15384 21.81167 22.33505 22.1742 21.91605 20.43066 18.46077 -9999 15.68103 15.34968 16.2189 17.22343 18.33206 19.84161 21.33194 22.12197 22.08131 22.04246 21.9948 22.03271 22.25971 22.6286 22.86138 22.90664 22.9978 23.18173 23.51278 23.75591 23.87587 23.50325 22.96128 22.04421 19.23707 16.25628 
16.89687 18.53463 20.69217 21.63528 23.5252 27.15945 27.36026 30.04035 31.29357 33.14721 34.05051 36.60596 41.50628 43.93149 45.47696 47.0927 46.44765 44.97364 43.01908 40.82693 39.20067 38.323 37.76389 37.23651 36.57306 35.66816 34.73672 33.96835 33.52954 32.93138 32.09307 31.54654 31.43871 31.58784 31.54873 31.5093 31.79121 32.13854 32.44574 32.24993 31.9454 31.78513 31.80325 31.97367 31.65782 31.04077 30.72515 30.9797 31.27106 31.11603 30.46688 29.69624 29.55973 29.94866 30.06576 29.92389 30.1227 30.86242 31.63403 32.26621 32.95094 33.86449 34.69086 34.97332 35.70247 35.47655 34.29522 32.69066 32.59895 32.43692 32.11901 31.04539 29.15821 27.81216 27.44629 27.80602 26.99409 25.25579 24.51882 24.45424 25.49665 23.81685 22.23352 22.97246 24.77046 24.59203 24.6862 25.16296 25.8344 25.39475 24.25371 23.53441 23.63935 24.387 25.4164 25.59402 24.95339 24.51662 24.58471 24.59898 24.21467 23.48635 22.83098 22.38945 22.95425 23.93882 24.59006 24.07278 24.312 26.54449 28.89009 29.91147 29.87856 28.5937 28.33968 28.63619 27.20639 26.62225 26.96769 27.54285 28.59497 29.00512 26.36542 25.95584 28.5652 30.49339 29.71918 28.68946 27.79276 25.3185 25.23223 23.28983 23.62791 25.34455 26.00482 25.67695 25.28956 26.40967 26.82061 25.27777 24.53925 24.19864 24.21021 24.49932 24.93834 23.81956 22.71367 21.67245 21.90768 20.38815 18.65769 17.70852 17.40731 17.40693 17.75444 19.92073 20.03817 19.86349 19.76812 20.03808 20.31832 19.32955 18.78194 18.41984 18.38851 19.36758 20.394 21.62793 22.44362 22.51529 21.9028 20.25571 18.28744 16.67192 -9999 15.44188 16.60927 17.72426 19.12031 21.14615 21.50402 21.52168 21.47408 21.46716 21.49079 21.62531 21.84175 22.11118 22.30631 22.4546 22.73277 23.05429 23.54526 23.95247 24.07879 23.41894 22.62782 21.63615 19.62537 16.34476 
16.72625 18.42726 20.74758 21.58818 23.37831 27.25234 27.31806 30.30725 30.79467 31.6309 32.82422 35.86251 39.89178 42.95728 45.08502 47.28594 46.09611 44.82817 43.06185 40.88614 39.2081 38.37708 37.6851 36.97582 36.29694 35.39922 34.47446 33.59506 32.93993 32.54617 32.16787 31.87994 31.8766 32.05266 31.98798 31.8897 32.11782 32.44722 32.70879 32.50836 32.43676 32.46746 32.55425 32.55482 31.98874 31.15439 30.6083 30.7685 31.1429 31.03074 30.72794 30.32653 29.75925 30.12367 30.04849 29.77681 30.02509 30.91312 31.73917 32.32157 32.93681 33.65375 34.2163 34.77386 35.14659 35.24033 34.66996 33.74257 32.92498 32.30087 31.89166 29.89557 28.13179 26.90667 26.56999 26.58512 25.72469 24.40969 23.85046 23.65423 25.68003 23.34988 21.52911 22.70199 24.31198 23.67149 24.52837 25.70126 25.94269 25.69247 24.79069 23.97917 23.42952 23.21715 23.4228 23.23957 22.78081 22.70611 23.21679 23.53189 23.37407 23.02671 22.86097 23.00706 24.43278 25.76407 26.78629 26.75898 27.11957 28.83393 30.69979 30.89462 29.84723 28.00799 27.48603 27.93702 27.4575 26.20064 27.16816 30.34074 31.32758 29.33357 26.26508 26.89099 29.39533 29.54167 27.21611 25.29069 23.97805 22.78806 21.34148 19.99535 21.48314 23.77236 24.64587 24.54885 26.62337 28.17664 26.65501 24.61389 23.23931 22.37095 22.13532 22.30496 22.74492 22.07366 21.00908 20.95983 21.16543 19.73889 18.11141 17.12031 17.07753 17.56925 18.6424 20.61529 20.55026 20.37893 20.07105 19.8085 19.11004 18.42233 17.79211 17.41032 17.23649 18.31877 19.55828 21.39064 21.70506 21.89248 21.97571 20.16451 18.22834 16.83887 15.94141 16.23064 17.74209 18.82453 20.38225 21.01692 21.01374 21.06235 21.10833 21.21945 21.4108 21.67026 21.84609 22.03846 22.24467 22.49918 22.85309 23.19244 23.64394 23.88352 23.71634 22.88048 22.17726 21.39118 18.38145 15.71148 
16.75559 18.72503 21.37408 22.19291 23.71256 27.49758 27.52811 30.05379 29.81275 30.59054 32.22626 35.90652 39.37477 42.72982 44.86853 46.978 46.42282 45.22932 43.48368 41.32374 39.65271 38.76265 37.88743 37.02973 36.32886 35.31042 34.22472 33.26638 32.587 32.52134 32.94682 33.11091 32.88533 32.73133 32.55218 32.41383 32.58558 32.92162 33.11932 32.82956 32.85518 32.94218 32.97361 32.70509 31.92357 31.01539 30.42671 30.52497 31.0573 31.32086 31.53487 31.50438 29.9567 29.51687 30.10927 30.15052 30.72492 32.04071 33.10921 33.85995 34.43501 34.6931 33.47203 35.37669 35.51572 35.53794 35.26728 34.67549 33.86565 32.867 32.11347 29.22797 27.91512 27.05863 26.71433 26.28344 25.35211 24.16823 23.49577 23.23614 24.75019 23.10805 21.79467 22.30736 22.58989 23.25056 24.30138 24.91064 24.83115 24.99553 24.66112 24.12236 22.97386 21.69774 21.11197 21.04004 21.2762 21.79084 22.29346 22.44646 22.38195 22.53604 22.68743 23.04423 24.49713 25.21518 26.54192 28.23717 30.23846 29.48726 30.9182 31.25401 30.20208 28.16937 27.75708 28.25561 27.7272 26.48527 29.12185 31.75629 31.26093 29.67366 26.94224 27.80392 28.43237 26.69163 24.49455 24.18409 22.87951 20.41964 18.97557 19.64573 21.14245 23.09836 23.66797 24.70126 29.33908 28.46497 26.86328 24.92516 23.42452 22.29301 21.5876 21.18749 21.17761 21.59878 20.81433 20.73698 20.5171 19.43158 17.93877 16.76324 16.95842 18.02129 19.62914 21.37516 21.39341 21.22163 20.84374 18.96973 18.12736 17.08699 16.60415 16.36588 16.3986 17.53855 19.16188 20.35023 20.55679 20.75483 21.08979 20.05926 18.6353 18.05723 17.61692 18.05243 19.0335 19.33422 20.45952 20.65062 20.55755 20.6053 20.80914 21.14639 21.54567 21.93354 22.08603 22.16485 22.40287 22.65491 22.75497 22.75987 23.07682 23.39173 23.32847 22.67731 22.11489 21.40892 18.15708 15.62677 
17.06546 19.40596 22.26498 23.1359 24.37421 27.90907 27.82608 29.28305 29.54604 30.90777 33.0348 37.64743 39.78088 43.24536 45.32472 46.36735 46.76923 46.27416 44.26556 41.61762 40.29158 39.14878 37.92622 36.9481 36.29103 35.25723 34.14269 33.24284 32.7481 32.88256 33.75377 34.2982 33.87774 33.28534 32.89192 32.71128 32.77467 33.0328 33.15993 32.90052 33.04957 33.0935 32.87546 32.30118 31.44865 30.65552 30.11579 30.17883 31.05135 31.94927 32.70437 32.01122 29.7266 29.13595 30.0716 30.80222 31.57807 32.74477 33.83433 34.82139 35.38634 34.32607 33.42065 35.10983 34.90744 34.73414 34.48692 33.94132 33.00185 31.73924 30.78166 28.16562 27.67853 27.39396 26.59111 25.62574 24.68726 23.58095 22.71866 22.55526 22.76155 23.02101 22.3127 21.82086 22.20507 23.2275 23.88922 23.60752 23.48894 23.52421 23.54923 23.01577 21.64952 20.24794 19.82633 20.29955 20.90389 21.42788 21.5603 21.61815 21.83452 22.51443 22.81264 23.27228 27.73655 27.15971 27.90569 29.27514 28.90777 29.73982 31.04613 31.00401 29.34948 28.99081 28.68447 27.81046 26.91973 26.68365 30.88165 31.25575 30.23994 27.30648 26.43388 26.97244 25.36675 22.88245 22.94651 23.19247 21.24673 18.98955 19.02509 20.06093 21.75745 24.2933 27.44915 29.3567 29.3489 27.27178 27.06279 25.60017 24.40178 23.24193 21.91369 19.13868 17.86857 16.99173 17.13253 18.27406 19.96442 19.46958 18.85199 16.8477 16.88109 17.99672 20.05238 21.76328 21.9336 21.81085 20.04495 19.21466 17.70845 16.41718 16.057 15.70175 16.22742 17.20399 19.07538 19.52731 19.71955 19.96619 20.32946 19.78438 18.66644 17.97325 17.07217 17.08492 17.70389 18.16508 19.74287 20.40437 20.34057 20.43138 20.74419 21.20518 21.7447 22.15561 22.31261 22.1688 21.99877 21.87962 21.87161 22.19676 22.9334 23.37971 23.28574 22.68891 22.14548 21.44966 18.30603 15.61999 
17.60083 20.27601 23.17958 23.9389 24.96523 28.39911 28.04309 29.02172 30.07598 32.2264 34.91119 39.29955 40.21718 43.79922 45.93518 46.78696 48.07185 47.59478 43.39639 40.14275 40.62228 39.40327 38.01673 36.98328 36.37489 35.48258 34.53455 33.7428 33.4632 33.70383 34.55721 35.15861 34.7409 33.98973 33.40705 33.04781 32.85307 32.91281 32.95667 32.88815 33.16325 33.0112 32.3527 31.5368 30.78187 30.14392 29.55964 29.53214 30.63893 32.13714 33.40735 32.49231 29.67031 28.92611 30.02897 32.41084 33.65291 34.01314 34.81719 35.918 36.61827 35.00057 34.16862 34.49134 33.85971 33.43025 33.21402 32.97449 31.36035 29.96887 29.60834 26.8659 27.16393 27.34134 25.88827 24.67505 23.75896 22.69996 21.76246 21.86224 21.81301 22.7611 22.48503 21.78287 22.57751 23.33531 23.14939 22.45688 22.31748 22.29183 22.14041 21.38094 20.24643 19.59909 20.13525 20.90126 20.93629 20.87008 20.98215 21.46665 21.66743 21.74784 21.2242 21.66452 25.38691 28.27754 26.18302 26.08009 27.08975 28.59775 29.08728 28.84666 29.35344 32.74677 30.75891 28.31613 27.26686 27.43168 31.07811 29.75186 27.3301 24.91149 25.21917 25.08617 22.94053 20.28712 18.5752 19.84283 19.09098 18.3121 19.92852 21.03501 21.3013 21.16582 21.74111 20.64431 19.47542 19.29308 19.1376 18.0458 17.74025 17.55953 16.89845 15.97359 15.56637 15.53629 16.39337 18.18717 19.48862 19.16364 18.85921 16.54189 16.3705 17.31911 19.82902 21.37644 21.52459 20.84418 20.28628 19.39181 17.89098 16.79647 16.30774 15.74501 16.17368 17.03861 18.69732 18.86676 18.94798 18.9904 19.19187 19.50337 18.7992 17.98892 16.96258 17.06528 17.78132 18.58652 20.16833 20.18471 20.27122 20.48671 20.84983 21.29503 21.70611 21.9133 21.7546 21.34748 21.0599 21.05358 21.34774 22.09181 22.97148 23.2274 23.01708 22.50476 22.08568 20.81401 17.66157 15.38104 
18.03569 20.89389 23.91023 24.48925 25.40574 28.93682 28.33473 28.87312 30.58711 33.28273 36.51976 39.50155 40.61341 44.44018 46.86861 48.24188 49.69757 48.23644 44.15437 40.1494 40.46928 39.50741 38.1977 37.24154 36.77739 36.07494 35.30775 34.63516 34.48529 34.77835 35.26841 35.53274 35.206 34.46038 33.70573 33.14291 32.77578 32.78984 32.78082 32.80904 32.975 32.57249 31.56044 30.65458 30.05951 29.63182 29.13983 29.1343 30.32352 32.32461 34.2456 33.32009 30.02502 28.81955 29.51414 31.84812 33.5321 34.02754 34.76403 35.6699 36.17161 35.57264 34.23771 33.08878 32.6088 32.51063 32.47305 32.25647 29.56873 28.53023 28.52031 25.95499 26.63561 26.65751 25.0073 23.85623 22.93683 21.91289 21.18799 21.45283 21.10057 22.06946 21.90458 21.97388 23.10445 23.07025 22.31568 21.64107 21.48869 21.40299 21.01286 20.26666 19.70497 20.08193 21.00325 20.91681 20.17506 20.33541 21.28975 22.13058 22.05768 21.38359 19.98254 20.77264 24.02621 25.87514 22.75002 22.28775 23.92187 26.70174 26.36751 27.84322 30.59842 33.09924 31.03807 28.56958 28.62255 28.42176 29.70041 28.37831 24.98914 23.7384 23.76132 22.61987 20.24569 17.96616 17.0277 19.16819 19.11086 18.04211 17.31743 17.91727 19.48782 19.57539 19.35709 19.24638 19.12342 18.62199 17.33315 16.03088 16.03855 16.31352 15.79958 15.0014 15.53991 16.50052 17.86174 19.02365 19.38448 19.05138 16.88559 15.86517 15.75981 17.16475 19.87348 20.50605 20.71155 20.99045 20.7376 19.87737 18.48662 17.52804 16.66581 16.18666 16.19871 17.12241 18.32376 18.41033 18.4814 18.51543 18.66329 19.00005 19.23653 18.46314 17.49681 17.65751 18.19934 19.19073 19.81109 19.94979 20.18167 20.47174 20.72004 20.90011 21.01561 20.97308 20.87049 20.80666 20.78061 20.84547 21.3163 22.23935 22.93807 22.90292 22.60494 22.28941 22.08788 20.68236 17.71073 15.61449 
18.04628 20.83991 24.43507 25.01392 25.96887 29.61404 28.57124 27.95016 29.9265 32.85373 36.3715 38.85441 40.60951 44.72301 47.41906 49.20717 48.71659 47.03841 43.31778 39.92031 40.35299 39.53654 38.28355 37.50124 37.4151 36.98392 36.49269 36.05341 35.94655 36.16714 35.79836 35.22192 35.15136 35.29124 34.58592 33.97574 33.59359 33.33935 32.91107 32.76153 32.70866 32.16571 31.19143 30.50906 30.1303 29.8619 29.50133 29.66431 30.8113 32.63702 34.19096 34.82837 30.83863 28.57244 28.64944 30.82781 31.52957 32.36806 33.25996 34.25433 34.82753 34.3293 32.97007 31.79623 31.64949 32.02625 32.08821 31.63169 28.78925 27.82772 27.34355 25.23066 25.86379 26.10758 24.71493 23.59485 22.43169 21.42439 21.0321 20.96331 20.53188 20.74696 21.16233 21.86678 23.18714 23.04911 22.42139 21.87299 21.36988 20.83442 20.2737 19.65872 19.65253 20.33364 20.55176 20.16704 19.8424 20.11576 20.65846 21.41868 21.53655 20.85397 19.74842 20.87976 23.82888 24.52569 20.72546 20.17536 21.78245 25.25885 26.92413 30.42071 30.63377 32.62508 28.57695 28.00866 27.7298 26.92381 27.41286 25.96027 25.04947 24.97038 24.26587 21.57743 18.68023 16.67896 15.94051 17.37954 17.12867 16.56441 16.47074 17.05564 18.45194 19.12207 19.29278 18.89898 18.48561 17.49195 16.02971 14.8297 14.77485 14.79608 14.30632 14.38768 16.28694 18.41967 19.68491 19.64856 19.36082 18.81569 16.56591 15.82478 15.6727 18.49048 18.9195 19.418 19.87775 20.14042 20.32469 19.79955 18.80381 18.09776 16.80959 16.825 16.69837 18.15102 18.23361 18.25141 18.33258 18.38826 18.54852 18.94257 19.28799 19.03427 18.15072 18.21975 18.53588 19.48645 19.51705 19.71262 19.87261 20.00412 20.10726 20.22169 20.33673 20.46231 20.61422 20.76391 20.83592 20.85983 21.32763 22.182 22.73263 22.62457 22.39763 22.2894 22.23998 20.4949 17.94178 15.95647 
17.70586 20.30425 24.13296 25.97765 27.16331 30.80361 28.22009 27.47493 29.67254 32.74924 36.38901 38.47459 40.70073 44.94508 47.14922 47.64574 46.82655 44.98749 42.58424 40.30158 40.61724 39.78474 38.47525 37.64355 37.63796 37.42726 37.22137 36.97009 36.78077 36.61066 35.34816 34.78866 34.91814 35.35283 34.8486 34.60152 34.45212 33.9509 33.0314 32.57821 32.34829 31.71025 30.8125 30.13781 29.71252 29.41534 29.11811 29.32033 30.26367 31.7512 32.76091 32.2905 32.04525 29.79408 29.17429 30.33731 31.76381 32.65259 33.32896 33.88768 34.03307 33.42957 32.28345 31.43998 31.7961 31.99387 32.50885 31.57192 28.60521 27.83231 25.38347 24.64338 25.84701 26.07756 25.13151 23.95357 22.44312 21.37686 21.12158 20.47924 20.16037 20.30544 20.93754 21.99831 23.63076 23.75251 23.38048 22.59691 21.4082 20.45347 19.76179 19.34977 19.265 19.28229 19.68854 20.23159 20.6908 20.82616 20.64179 20.79196 20.66371 19.83887 18.98642 20.64202 21.65496 21.22208 19.52261 19.66824 21.02377 24.61987 28.21952 32.4431 31.54988 28.95802 27.66357 26.98019 24.73849 24.25171 25.35846 25.14688 25.41909 25.32723 23.95288 20.83679 18.38431 16.84532 16.03609 16.8626 16.27618 15.81238 15.97411 16.23809 17.69375 18.7062 18.27138 16.98583 16.28135 15.50852 14.51819 13.94929 13.58093 13.31344 13.13745 14.0061 15.65053 16.66316 17.99506 19.50632 19.42038 18.01521 16.38547 15.72343 16.84971 18.46471 18.26066 18.46653 18.95463 19.18423 19.40467 19.36254 18.85114 18.28886 17.36367 17.56734 17.46066 18.63335 18.42985 18.47182 18.60825 18.70019 18.90014 19.29711 19.64863 19.81872 18.76437 19.60082 19.46775 19.30856 19.27487 19.34234 19.35279 19.42683 19.6025 19.83944 20.08146 20.34784 20.65936 20.86929 20.86518 20.80664 21.1444 21.81618 22.41839 22.66746 22.77419 22.81775 22.79538 21.19878 18.53439 16.58075 
17.17218 19.47445 23.99739 27.25057 28.82447 32.4217 28.27801 27.47197 29.9264 32.93156 36.77006 39.35384 40.81377 42.62642 44.87221 45.49001 44.75674 43.05296 41.7053 40.55471 40.46569 39.98868 38.8494 36.62344 37.683 38.04113 38.12436 38.08507 37.80898 36.44037 35.1878 34.91276 35.84051 36.06108 35.83195 35.80357 35.56333 34.61804 33.35635 32.65406 32.14725 31.53101 31.06335 30.89889 30.68085 30.37534 30.06509 30.14571 30.76566 31.70563 31.91003 30.95702 30.61068 30.25572 30.4533 31.71181 32.77693 33.13406 33.46225 33.4507 33.10152 32.4402 31.73123 31.54563 30.9894 31.38252 31.82587 31.76056 28.98295 26.91417 24.74525 24.93517 26.2488 25.94557 24.59837 23.91468 22.68415 21.6823 21.19759 20.39214 20.16211 20.42933 21.1299 22.39826 24.31621 24.01457 22.90948 21.55382 20.58904 20.14451 19.71253 19.08886 18.49719 18.67489 19.68881 20.95189 21.69714 21.24472 20.24625 20.11811 19.7474 18.65962 18.37712 20.56284 20.37568 19.27883 19.15244 19.31843 19.78379 22.48543 26.87776 30.94306 29.15842 27.12903 27.30804 24.79157 21.86815 23.25238 25.22738 25.21675 25.22926 24.39118 21.63702 19.30893 17.87239 16.81977 16.18138 16.06209 15.42539 15.7045 16.03165 16.3515 18.03187 17.98276 16.78407 15.66334 15.01239 14.33008 13.87425 14.06137 13.61792 13.27218 13.36869 15.12206 17.48318 19.10115 19.49269 19.59882 19.58151 17.67354 16.44343 16.12151 17.96298 18.48003 18.14225 18.14186 17.94994 18.31046 18.62959 18.5464 18.49123 18.5644 18.3217 18.29505 18.00023 18.75389 18.6382 18.70989 18.84353 18.92859 19.14269 19.57012 19.93394 19.9987 19.09575 19.48219 19.31235 19.15034 19.00551 18.95627 18.95679 19.13648 19.42845 19.71071 19.92551 20.18783 20.52351 20.70109 20.63899 20.62092 20.87597 21.49972 22.38443 23.0815 23.52626 23.62259 23.6194 22.06558 19.43148 18.00671 
16.70753 18.68447 24.44091 28.19043 30.13829 33.75909 29.12622 28.29406 30.80455 33.2626 37.09439 39.43348 38.34886 39.93107 40.96566 41.94318 41.56844 41.14719 41.05877 39.62258 40.40579 40.04782 37.87252 35.38674 36.1032 38.65638 38.83668 38.85563 37.1891 35.34135 34.36429 34.68378 35.75366 36.81242 37.73158 37.7117 36.7856 35.9401 34.56576 33.60701 32.63826 31.80334 31.43619 31.50043 31.57752 31.27989 30.92053 30.93919 31.33975 32.09781 32.49756 31.00596 31.19236 31.8727 32.8117 34.32567 34.02272 32.43006 31.76188 31.43805 31.08042 30.72565 30.43609 30.67803 30.86148 30.94449 30.20184 30.76177 29.53929 26.07636 24.92993 25.41225 26.50713 25.55124 24.07045 23.86667 22.88643 21.91218 21.13919 20.46153 20.38564 20.93452 21.8252 23.10853 24.81905 23.76372 22.05483 20.67526 20.19456 20.10245 19.4682 18.74672 18.69747 18.92524 20.01052 21.45859 22.02166 20.74055 19.7324 19.16617 18.28441 17.38648 18.88006 21.26458 20.14522 18.82071 19.80281 20.99974 20.67558 22.42181 25.51936 27.03426 25.75724 25.07868 25.02814 22.00598 21.40712 23.89396 25.9467 25.74386 24.49088 22.19609 19.76608 18.1587 17.21469 16.65097 16.21386 15.74231 15.34284 15.90211 16.14338 16.55035 17.24557 16.47445 15.47259 14.69569 14.01332 13.56429 13.66692 14.23679 14.04416 13.96149 14.56917 18.01841 19.39924 19.55292 19.63134 19.50673 19.24747 17.74075 16.94483 17.55589 18.8826 17.64564 17.76573 17.8153 17.66168 18.11384 17.92402 17.88308 18.07327 18.39671 18.64994 18.27489 17.86995 18.765 18.76079 18.74239 18.67592 18.62886 18.8795 19.43443 19.89355 19.98502 19.72393 19.40492 19.21255 19.02955 18.8641 18.81243 18.89301 19.12052 19.38506 19.61372 19.76419 19.99611 20.28046 20.41194 20.39324 20.40874 20.65886 21.31961 22.43042 23.53142 24.35304 24.62473 24.76826 23.03203 21.46499 20.22405 
16.48469 18.16693 24.86056 28.54546 30.27376 34.49282 30.67189 29.73508 31.99671 33.9523 37.50342 38.90634 37.76403 38.39291 38.63851 40.28821 39.29478 38.76572 39.61646 38.82907 39.02911 38.57167 37.02637 35.01195 35.57365 39.01687 39.14919 39.01129 36.96507 35.249 34.73838 35.75602 37.30076 38.01581 37.46913 36.91079 35.96809 34.65216 33.71259 33.17829 32.513 31.98598 31.92094 32.29783 32.99738 33.18619 32.68457 32.70489 32.1188 31.73241 31.41396 31.64082 32.53878 33.87109 35.14025 35.61991 33.78629 31.45049 30.12324 29.77454 29.74909 29.88196 30.0926 30.53002 30.66298 29.98869 28.463 29.54774 28.01542 25.94496 25.47846 25.92106 26.81684 25.28249 23.9442 23.93277 22.80704 21.82096 20.98602 20.48686 20.60356 21.29955 22.2209 23.82597 25.40838 23.84218 21.95135 20.76648 20.5151 19.76717 18.84824 18.9528 19.21395 19.33402 20.6467 21.82389 21.54878 19.7635 19.18054 18.51099 17.40203 16.81527 20.12843 21.78569 20.51037 19.99833 22.25925 24.04538 22.41339 22.69551 23.81575 23.94295 23.15708 22.4319 21.43011 20.66476 23.40937 25.7738 25.89159 24.25142 22.05956 20.22767 19.01003 18.03206 17.49504 17.20195 16.45397 15.60838 15.10417 15.56725 16.05346 16.26025 16.21005 15.42258 14.50259 13.8997 13.35482 13.22104 13.53251 14.04009 14.62265 14.96882 16.73429 19.62046 19.66366 19.69625 19.36614 19.07804 19.13166 18.22505 18.0281 19.04678 18.88138 17.95223 17.65522 17.63241 17.84405 17.91425 17.46662 17.30848 17.60843 18.11295 18.31274 17.6946 17.61782 18.4115 18.61975 18.51504 18.29845 18.22797 18.54212 19.12049 19.59708 19.31567 19.45568 19.25784 19.14459 -9999 18.98021 18.98262 19.08885 19.29413 19.47362 19.62672 19.71023 19.84651 20.00424 20.06205 20.18192 20.28005 20.50693 21.111 22.33054 23.79546 24.92691 25.35459 25.55815 24.98068 23.65852 21.34297 
16.56485 18.03607 24.99183 28.65139 29.14132 34.85432 32.22703 30.66538 32.38816 34.12704 37.02298 37.83994 37.41501 38.08426 38.16282 39.43053 37.7379 37.12756 37.83207 37.97877 37.37136 37.56374 37.12804 36.0631 36.79028 39.45966 39.12554 37.19267 36.68402 34.01774 32.80118 33.42648 34.82871 36.00574 37.02221 36.52032 35.39276 34.14344 33.58072 33.37847 33.00417 32.67804 32.74888 33.37292 34.35003 33.68604 33.41782 32.9637 31.96347 31.576 31.96973 32.65582 33.49851 34.54805 35.27925 34.83182 33.10835 30.65984 28.94881 28.46413 28.59957 28.94096 29.39816 29.90208 30.0132 28.44197 27.08948 28.58982 26.9516 25.79966 25.97791 26.7292 27.51425 25.69139 24.15279 23.87944 22.64179 21.53047 20.79675 20.46404 20.70596 21.43497 22.49449 24.78929 26.1335 24.2457 22.24387 21.1412 20.26288 18.92492 18.27105 18.83203 19.19115 19.87199 21.51801 22.69309 20.64197 18.61736 18.37842 18.2998 17.76427 17.89385 21.55827 21.36391 20.30367 21.14559 24.95165 25.85481 23.25918 23.22852 23.05504 22.77564 23.12621 21.56355 20.15861 21.59644 26.82687 28.45267 26.35187 22.69597 20.37948 19.41346 18.94588 18.5276 18.39744 17.70831 16.2233 15.09458 14.65839 15.32616 16.76787 16.78494 15.91869 14.75223 13.90452 13.7121 13.39094 13.41051 13.66369 14.87835 16.36176 16.67123 19.23893 19.37282 19.59163 19.54821 19.30963 19.28749 19.70375 19.19124 19.33487 19.31282 18.5229 17.54313 17.19185 17.17639 17.87433 17.99233 17.53236 17.17105 17.31284 17.79246 17.95942 17.87573 18.19748 18.32015 18.18056 18.03504 17.90487 17.96368 18.3504 18.87461 19.00478 18.72784 19.08451 18.97421 18.99149 -9999 19.15295 19.25817 19.41633 19.54561 19.59189 19.56948 19.48755 19.54252 19.69613 19.85341 20.13455 20.29234 20.39062 20.85852 22.05563 23.62513 25.17759 25.91768 26.27127 26.14756 23.95748 20.16065 
16.77572 18.26601 25.09139 29.00382 28.6879 34.60984 33.57933 30.83105 32.06605 33.85297 36.10887 36.86733 37.68781 40.05206 38.86513 38.98835 36.59883 35.9067 36.84856 37.47231 36.75306 37.7109 37.84834 37.34529 38.10527 38.99872 37.43516 35.86358 34.37161 32.39981 31.54045 31.65627 32.46105 33.51872 35.18803 35.73505 34.86963 33.72213 33.28875 33.18638 32.98972 32.93336 33.21602 33.86194 33.68708 33.0476 33.3223 32.76793 32.63374 32.65018 32.58728 32.62326 33.06279 33.60253 33.66124 32.77471 31.19628 29.39416 28.06689 27.54895 27.69832 28.03265 28.4556 28.98333 29.50343 27.33619 26.9062 29.10805 26.13026 25.18824 25.99864 27.62604 28.29364 26.38151 24.27356 23.79014 22.79235 21.57429 20.78918 20.55367 20.82962 21.55493 22.71386 25.75033 26.65652 24.50773 22.12483 20.40785 19.35528 18.19509 17.84847 18.72559 18.98363 19.65713 20.33331 21.56608 20.11844 17.8127 17.95916 18.41661 18.56196 19.6309 22.08338 20.65799 19.75732 20.13136 23.73639 22.98893 22.37962 23.29538 22.63254 23.39656 24.51183 21.99129 20.87694 22.32726 25.15832 25.30477 22.4678 19.75355 18.52838 17.99047 18.19464 18.74302 18.70436 17.46702 15.79587 14.98295 14.92431 16.01873 17.50335 17.19506 15.43742 14.10821 14.05779 14.15602 13.96242 14.00716 14.30497 16.52716 18.19714 17.27375 14.61505 15.34851 17.29467 19.52598 19.47763 19.66945 19.90385 20.03452 20.02043 19.57684 17.7348 16.6432 16.35106 16.73566 18.0427 17.92653 17.62675 17.37268 17.31599 17.57409 17.86907 18.03402 18.06747 17.94163 17.73458 17.59521 17.52013 17.60635 17.99158 18.48706 18.63983 18.40402 18.91103 18.70893 18.73928 18.90866 19.08113 -9999 19.56299 19.71814 19.62644 19.36801 19.1929 19.27588 19.49404 19.78198 20.16239 20.29191 20.1946 20.70338 22.15792 23.93149 25.53591 26.32117 26.70417 26.70411 21.91104 18.60913 
16.80988 18.50914 25.32585 29.60507 29.18117 34.20118 34.72472 30.50436 31.54048 33.5193 35.51043 36.53586 38.69252 40.47356 40.09471 38.26754 35.53403 35.13681 36.68885 37.76404 36.83033 38.19956 38.3906 37.81361 38.1028 36.92757 35.77627 34.5028 33.00994 31.7449 31.00839 30.84256 31.2012 32.34967 34.31421 35.33449 34.94944 33.94897 33.23934 32.72955 32.45744 32.45605 32.66489 32.9435 32.94643 32.73504 32.98145 33.57995 33.93725 32.91216 32.28177 32.10695 31.9225 32.3858 32.13369 31.11864 29.83936 28.71072 27.92324 27.52138 27.48444 27.76242 28.13593 28.68136 28.72573 27.11333 28.26941 30.53708 26.03046 25.02259 26.31078 28.09062 27.91578 26.5048 24.21659 23.9517 23.37444 22.02605 21.24187 21.00208 21.17357 21.70017 22.66988 26.16119 26.39775 23.4886 20.26858 19.09901 18.59564 17.79863 17.69837 18.59288 18.7571 19.26497 19.46563 18.94344 18.38379 17.71559 18.21295 18.48818 18.13805 20.55048 21.63384 20.38135 19.91785 20.38025 21.64257 22.5925 23.07948 22.39104 20.64945 21.35393 22.80662 20.60603 22.24559 23.63304 24.5355 23.64159 24.10834 22.3592 20.04931 18.11302 18.086 17.98977 17.25332 16.29359 15.80797 15.93349 16.49426 17.55545 16.67203 14.91067 13.86017 13.54317 14.27385 14.66235 14.79631 14.70607 14.67974 15.33736 15.49716 15.33807 15.56863 16.66897 17.93073 19.60665 19.65163 19.73089 19.9952 20.11405 19.88563 19.43698 17.77015 16.71631 16.52048 17.06562 17.89545 17.81556 17.74122 17.73855 17.76963 17.74019 17.74358 17.77833 17.74588 17.58321 17.39931 17.26917 17.15188 17.19528 17.58471 18.10987 18.29371 18.23304 18.76467 18.57614 18.57156 18.69828 18.84022 19.05406 -9999 19.38786 19.26339 19.03951 18.90589 19.02278 19.308 19.70515 20.10798 20.07985 19.99183 21.01994 23.01987 24.96751 26.42064 26.97601 27.09661 23.8904 20.43081 18.201 
16.5702 18.52746 25.57367 29.96078 30.2318 34.36566 35.84389 30.10593 31.11275 33.25637 35.39983 37.12806 39.32972 39.38404 40.18726 36.65252 34.40593 34.96812 36.99734 38.50834 37.23124 38.19967 38.41524 37.62074 36.98666 35.3681 34.59226 33.80278 32.69155 31.48991 30.6228 30.30876 30.5813 31.99846 33.87854 34.74397 35.48421 34.63421 33.64134 32.76488 32.45794 32.64951 33.03884 32.83307 33.10063 33.30669 34.1474 35.14548 34.38005 31.63785 30.24446 29.82912 29.79784 30.68212 30.63485 29.57694 27.37005 26.20281 27.01756 27.16451 27.46204 27.84345 28.23767 28.77663 26.98274 26.57257 29.21487 31.00898 26.54577 25.89434 27.50583 28.18056 27.86853 26.17863 24.38015 24.16155 23.60554 22.34655 21.72269 21.46102 21.4754 21.74341 22.53793 26.30873 25.30507 21.42609 18.81851 18.8144 18.84374 18.57137 18.7723 20.04622 19.32106 18.8726 18.3175 17.07441 17.09634 17.33027 17.68402 17.74507 17.66674 21.32298 22.09438 21.90166 21.31016 21.42117 22.32012 23.47774 23.115 20.38826 18.64038 19.23125 23.51387 21.48891 22.91207 22.59837 22.89619 20.95874 20.85439 22.6767 20.43667 18.45112 17.35145 15.85855 14.87935 14.94549 16.24574 17.49271 18.3522 17.82829 15.46813 13.38364 12.89912 13.16991 13.84776 14.39359 14.36613 14.33418 14.75534 15.45452 16.30657 16.85478 17.33883 18.47881 19.16113 19.54695 19.89752 19.89853 20.00931 19.90729 19.52428 19.08049 18.64063 17.79834 17.45055 17.72731 17.76162 17.88582 18.06987 18.25584 18.36831 18.27416 17.46233 16.5418 17.5113 17.28217 17.19426 17.17286 17.0916 17.0879 17.38262 17.88124 18.20439 18.19156 18.67969 18.55955 18.48235 18.55264 18.62107 18.6926 18.74479 18.81077 18.81634 18.74772 18.72841 18.91689 19.2874 19.71579 19.96633 19.79169 20.1918 21.86681 24.25617 26.15122 27.24451 27.52138 25.42123 22.29615 20.05585 18.13301 
16.25506 18.41445 25.68674 30.28022 31.28013 34.97065 36.65841 30.26357 31.1883 33.23882 35.63956 38.0634 39.52587 38.80037 39.75134 35.14437 33.8901 35.48915 37.45672 38.45495 37.73018 37.61174 38.16493 37.27691 35.95462 34.16272 33.67513 33.3239 32.62143 31.50166 30.6198 30.45755 30.78956 32.18363 33.91748 34.46528 35.00307 35.39735 34.4125 33.5158 33.16636 33.49943 33.8618 33.01179 34.52698 35.23238 35.87666 35.25683 32.34236 29.46304 28.31498 28.23669 28.39384 29.28783 28.77231 27.00112 25.22528 25.10273 26.44364 26.69305 27.19895 27.51763 27.73153 26.83358 25.10316 25.63815 28.4463 29.90396 26.43781 26.93951 28.67789 27.78947 27.61282 25.48369 24.18372 23.81951 23.33632 22.38443 21.56525 21.03955 20.65136 20.58776 21.36861 25.2564 23.27389 19.76932 18.17224 18.95247 19.48455 19.77385 20.21707 20.98443 19.06033 17.56952 16.47044 15.61314 16.14161 16.49331 16.39066 16.42853 17.53072 21.18456 22.96309 23.64611 21.42102 21.01516 20.56613 21.53288 20.99196 18.09039 17.6323 19.13996 23.537 22.60761 22.13027 20.46892 20.07383 19.28354 20.91467 23.73457 20.91793 18.45669 16.31501 14.25952 14.24527 14.94496 17.17238 18.78446 18.50768 15.85415 13.30313 12.24057 12.59571 13.14837 13.74322 13.52894 12.8694 13.26607 14.61267 16.59919 18.204 18.4454 18.62313 19.73513 20.1896 19.92645 20.30064 19.99826 19.88414 19.69734 19.32682 18.94174 18.59864 18.28219 17.77288 17.61621 17.83598 18.09673 18.43999 18.71755 18.90407 18.71603 16.91716 16.87073 17.46383 17.28744 17.42489 17.66692 17.76342 17.72574 17.7946 18.06561 18.39975 18.53878 18.40612 18.46769 18.3112 18.34559 18.41962 18.45533 18.47942 18.54726 18.61222 18.65322 18.68766 18.8968 19.31768 19.71324 19.79953 19.72556 20.67344 22.6233 25.05796 26.95531 27.77084 27.04009 24.56314 22.12992 19.9294 17.97855 
16.07524 18.39724 25.70083 30.43317 32.15714 35.86653 36.91835 30.71638 31.83856 33.69317 36.09044 38.51839 39.49876 37.97409 38.68565 35.29503 34.63635 36.48433 37.67137 37.98253 37.50246 37.06782 37.81451 37.35177 34.98319 33.30674 33.01821 33.04862 32.70671 31.77189 31.42028 31.9911 31.44964 32.10404 33.17763 34.29329 36.68329 35.81449 35.04 34.59247 34.61752 35.12923 34.47272 36.63653 36.93348 35.39697 34.27317 32.61731 30.00582 27.77092 27.12666 27.18393 27.34684 28.13793 27.04083 25.36378 24.25705 25.0999 25.92628 26.63881 27.33695 27.31853 27.4354 25.71054 24.13236 24.91974 27.03985 28.98805 26.68472 27.89595 28.90368 26.74629 25.87287 24.32536 23.68078 23.71326 23.68447 23.18733 22.087 21.02394 20.16772 19.67239 20.26831 24.54622 22.14063 19.39312 18.44994 18.9136 19.36782 20.02893 20.63958 19.93078 18.3144 16.84032 15.66029 14.91008 15.13983 15.21607 15.1237 15.59164 18.68834 20.93875 22.74148 23.47931 20.11352 17.99723 17.19942 19.02485 19.40824 18.15896 18.42412 20.40126 22.45505 21.24718 20.618 18.7359 18.00477 17.56447 22.26354 22.84694 22.1431 18.24693 15.99856 14.70687 14.96207 15.3528 17.43623 17.59698 15.05081 12.69083 11.6654 11.63176 12.46718 13.13138 14.02739 13.42653 12.98662 13.76056 15.76911 18.64617 18.877 19.58486 19.76698 21.14392 21.65219 21.21524 20.50839 19.92304 19.67866 19.54977 19.3133 19.02699 18.8031 18.5708 17.73132 18.03061 18.09279 18.30199 18.55675 18.76329 18.98182 18.7139 17.2155 17.79457 17.38384 17.46552 17.97923 18.53709 18.78795 18.6896 18.51801 18.47086 18.54061 18.60338 18.53363 18.26515 18.07137 18.1115 18.21896 18.3177 18.40843 18.50124 18.58016 18.65568 18.71868 18.94812 19.36771 19.77315 19.96252 20.258 21.50664 23.52438 25.80035 27.55237 28.3206 26.64511 24.88073 22.51375 20.02743 17.73383 
16.08479 18.53318 25.71937 30.61113 32.84059 35.48651 37.6388 30.86791 31.68417 33.72407 36.55692 38.20738 39.33802 37.12729 37.16864 34.27986 34.42277 36.28188 36.94237 37.00482 36.8294 36.10787 37.1782 36.26627 33.88818 32.58193 32.49384 32.71544 32.33071 31.30555 31.13462 32.64691 31.99984 32.43245 33.24968 34.52434 36.01522 35.72669 35.58049 35.71072 36.25286 35.7204 32.90183 36.89031 35.62014 34.06839 32.17046 30.21205 28.11955 26.62002 26.52361 26.85452 27.01545 27.61849 26.16541 24.95065 24.68096 25.72149 25.92678 26.95111 27.5837 27.31363 27.41292 25.26299 23.91001 24.53888 26.24407 28.28495 27.11851 28.21505 27.81703 25.14603 23.34064 22.12278 22.45442 23.52379 24.01653 23.88878 22.41326 20.85808 19.75071 18.95905 19.86347 24.86766 21.12814 18.75475 18.36138 18.33679 18.80525 19.7049 20.29235 19.06765 18.30111 17.13713 15.84058 14.71707 13.80696 13.82471 14.4972 15.66206 19.39385 22.08826 21.48662 18.94391 15.89247 15.15846 15.85865 17.95567 19.40012 19.46638 20.30334 20.78549 20.99026 19.53987 19.99592 17.93996 16.53916 16.23738 17.2808 18.30398 20.59718 17.08255 15.36721 14.88344 13.42408 13.26046 15.92 14.70031 12.11569 11.22736 11.59233 12.69994 13.70591 14.14287 14.6136 14.58777 14.99039 16.41539 19.21899 19.11378 19.22832 19.95857 20.94721 21.59397 21.5892 20.96246 20.13941 19.58004 19.42191 19.3282 19.1602 19.01359 18.94654 17.88585 17.79871 18.41307 18.40069 18.46772 18.50927 18.48077 18.54534 18.33358 17.92943 17.49961 17.2831 17.61879 18.3842 19.09669 19.3508 19.17722 18.88559 18.69447 18.63832 18.59344 18.45045 18.12755 17.95123 18.00732 18.10534 18.2018 18.33674 18.45059 18.49975 18.52633 18.62528 18.90711 19.34555 19.78442 20.27523 20.93217 22.11929 23.77818 25.36243 26.54399 27.55428 27.24368 25.92358 23.55376 20.54434 17.73765 
16.17102 18.72813 25.78933 30.89491 33.08661 34.76164 37.65418 31.08025 30.99759 32.53078 35.6102 38.17374 38.93729 35.37501 34.90286 32.50004 33.58882 35.60814 35.86238 35.77333 35.96028 35.39576 36.91367 35.1655 33.20358 32.01808 32.16013 32.54096 32.11799 31.08864 30.38522 31.02141 31.52481 32.96096 34.19055 36.04758 37.65063 37.63348 37.51551 35.6669 34.84962 33.58925 32.64294 34.63628 33.25752 31.57153 29.54586 27.77904 26.41898 25.97219 26.55709 27.20046 27.38912 27.6495 26.26583 25.69696 26.34292 27.04701 27.13553 28.47584 28.56557 27.5978 27.41858 25.29822 24.2102 24.84516 26.43107 27.58381 26.61426 26.70887 25.73413 23.39531 21.3226 20.47428 21.39824 23.0764 23.96619 24.4055 22.82808 20.79159 19.71925 19.16304 20.20506 24.98669 20.28002 18.26215 18.27353 18.11226 18.62576 19.21077 19.23171 18.244 18.59544 17.5896 16.38415 15.10356 13.8667 14.13677 15.11506 16.28613 18.81656 21.84687 21.03805 19.74611 15.73042 14.1883 15.65515 18.5056 21.38335 23.16845 20.56614 18.52971 18.00042 17.25549 17.41226 15.78489 15.70792 17.78781 19.35697 20.42071 18.33552 15.9508 15.21428 14.59412 14.03811 14.46036 15.48424 12.97584 11.27867 11.15675 12.48048 14.32859 15.28705 15.42498 15.37685 15.43913 16.54212 18.66712 20.03632 19.73837 19.72864 20.32005 21.02798 21.28104 20.83338 20.00675 19.19494 18.88609 18.917 18.84236 18.70917 18.73158 18.88592 18.8724 18.68022 18.50765 18.53278 18.50134 18.41334 18.14671 18.05014 17.78452 17.52163 17.32085 17.01711 17.19218 18.27933 18.9091 19.1696 19.03461 18.78226 18.64426 18.6104 18.51766 18.33146 18.07121 17.9317 17.98941 18.07802 18.18415 18.29278 18.33959 18.29839 18.29666 18.48102 18.88971 19.33796 19.75509 20.39085 21.19957 22.19927 23.25946 24.24824 25.28061 26.88223 27.10808 25.97391 23.66606 20.45396 17.43917 
16.20647 18.85117 25.82888 31.12029 32.80456 33.95239 36.92165 30.88729 30.19132 31.3581 34.43229 37.55375 37.05822 32.24916 31.03753 31.33578 33.32073 35.23596 35.10528 35.21594 35.56651 36.00825 37.49971 35.41216 33.43683 32.16664 32.34704 32.78677 32.42016 31.60382 31.07925 31.78487 32.53579 34.29071 35.54245 37.25614 39.17866 37.22006 35.17024 33.60323 33.29746 32.96666 32.77686 32.32364 31.07602 29.19059 27.31435 25.97858 25.39756 25.89123 26.78508 27.44068 27.33938 26.91553 25.62903 25.55376 26.40296 26.18647 26.64117 28.2561 27.62024 26.25369 26.08861 24.7114 24.56701 25.07366 26.2091 26.24457 25.33098 24.20151 23.19632 21.80549 20.37051 20.16527 21.27258 22.41222 23.10105 24.06792 22.88565 21.07796 20.17363 19.56363 20.1936 24.29262 20.46114 18.86847 18.94086 18.38964 18.67118 18.72163 18.26311 18.09288 19.20923 18.09602 17.23631 16.04916 14.55791 14.77712 15.99233 17.57802 18.64228 18.93442 17.54714 18.05096 22.16754 16.63088 15.39515 18.45965 21.20897 20.8103 19.35036 17.45547 15.95647 15.19333 15.46168 15.57098 16.61797 19.47153 19.86967 18.31237 14.93982 12.91244 13.26187 14.36148 15.09744 15.60643 14.18606 13.43356 12.58331 12.09544 13.32003 15.16847 16.24776 16.71192 16.4619 16.5456 17.16885 18.44192 20.16324 20.12027 19.98266 20.49882 21.04748 20.82748 19.94494 18.87783 18.15935 18.1084 18.30062 18.34141 18.36618 18.58945 18.82953 18.78074 18.52362 18.41378 18.48329 18.42481 18.38215 18.1156 18.00763 17.71207 17.49697 17.40257 17.31571 17.41294 17.80893 18.35354 18.66581 18.62532 18.46349 18.38181 18.4233 18.39744 18.29242 18.14411 18.087 18.19506 18.3173 18.35385 18.28968 18.17849 18.12646 18.25888 18.60564 19.06847 19.47029 19.87967 20.56199 21.40222 22.18434 22.73466 23.32425 24.42372 26.37201 27.30682 26.08693 23.46281 20.01601 17.04205 
16.17924 18.85865 25.74013 31.11555 32.18509 33.22746 35.58058 30.07342 29.26248 30.55226 33.8278 36.39451 34.59936 29.46011 28.50573 30.14294 33.89293 36.16598 35.62434 35.96 36.44891 37.61097 38.8311 36.92999 34.27007 32.73648 33.2909 33.53924 33.42484 33.39497 33.87247 34.01637 34.31475 35.32375 35.48099 36.75989 36.49979 34.61696 33.08673 32.51817 32.55635 32.6562 32.09505 30.84184 29.35639 27.41514 25.99843 25.10905 25.07973 26.07945 27.0143 27.74115 27.58379 26.90466 26.06291 26.62736 27.20361 26.19355 26.93856 27.98133 26.67838 25.26538 25.25471 24.73394 25.11746 24.66441 25.20072 24.95433 24.46964 22.34354 21.53393 21.0286 20.38071 20.7281 21.63664 22.01381 22.58004 23.94746 23.3076 21.87688 20.44628 19.48569 19.82357 23.31084 21.19954 19.53304 19.85108 19.02637 19.47286 19.40129 18.7144 18.91311 19.95311 18.58982 17.71218 17.72802 16.41446 15.81594 17.09792 19.09817 18.98553 17.71595 16.01033 15.89606 20.55396 21.23649 15.70255 17.12506 19.68688 20.4431 18.89619 15.95335 14.49442 15.26252 15.87788 16.06897 15.66333 14.90634 13.76487 12.57981 12.08407 12.79376 14.25554 15.42002 15.92947 14.5259 12.97152 13.05668 13.6728 14.37821 15.16992 15.96919 16.52671 16.7764 16.89901 17.14445 17.54766 18.23778 19.19378 19.99648 19.77683 20.33637 20.6846 20.2063 19.10155 18.01555 17.45725 17.54156 17.82414 18.01138 18.23027 18.62681 18.92179 18.76866 18.4668 18.39066 18.49783 18.49547 18.61042 18.49134 18.39104 18.09628 17.9033 17.79745 17.57313 16.95793 17.32826 17.93212 18.23269 18.22234 18.09532 17.54863 17.58251 18.31935 18.35112 18.02809 18.36685 18.58837 18.64761 18.5089 18.30524 18.20615 18.25872 18.52321 18.97744 19.40098 19.73481 20.14941 20.86361 21.61445 22.07182 22.21782 22.72639 23.95076 25.74437 26.949 25.66061 22.68044 19.59257 17.03486 
16.10161 18.71561 25.5029 31.01838 31.50413 32.43923 33.81178 28.88407 28.32365 30.13836 33.78107 35.57888 32.21553 27.48366 27.53031 30.55608 35.4606 36.7916 37.02884 37.47127 38.05241 39.65783 38.23254 36.17853 35.00448 34.992 35.58853 35.13282 35.37778 36.80356 37.12096 36.17173 35.67761 34.75423 33.91819 34.88169 33.82556 32.77956 33.60018 32.33084 31.94301 32.02068 31.08827 29.49985 27.89872 26.3654 25.54826 24.97791 25.14354 26.04599 26.85144 27.57104 27.3586 26.6378 26.04229 27.11749 27.28183 26.41578 27.157 27.35063 25.83027 24.7814 25.411 25.63575 25.19688 23.83085 24.17377 24.22754 23.73674 21.05176 20.0984 20.39273 20.38406 20.95713 21.47047 21.20465 22.14893 23.94835 23.77435 22.0653 20.07606 19.04357 19.34159 22.52421 21.90052 20.03819 20.88021 20.17888 21.12567 21.15732 20.23467 19.81056 20.82358 19.39005 18.44444 18.79865 17.99322 17.06906 18.68875 20.64133 19.79315 18.02045 16.83124 16.9557 18.34183 23.22685 17.72563 19.00419 21.39214 21.28982 20.15527 16.71298 15.5596 16.3352 16.64296 15.46645 13.69274 12.40416 11.82134 12.07841 13.31032 15.10395 15.75874 14.93671 14.20534 13.71755 13.37784 13.31777 14.64012 17.31204 18.38196 18.14473 17.60322 17.46609 17.53547 17.42961 17.32603 17.45554 17.62254 18.55965 19.11354 19.70927 19.94367 19.45441 18.45455 17.55173 17.12902 17.2509 17.53984 17.77745 18.0564 18.48961 18.84354 18.79738 18.59476 18.64032 18.80059 18.80444 18.95344 18.95471 18.85073 18.5691 18.37422 18.18269 17.66359 17.10776 17.78281 18.04722 18.18576 18.07264 17.34909 16.90709 17.24966 18.25972 18.40099 18.51732 18.71537 18.90656 18.86903 18.63173 18.4155 18.35986 18.50037 18.86888 19.36527 19.75092 20.09135 20.49377 21.0309 21.49034 21.64758 21.67718 22.34512 23.68488 25.14228 26.0548 25.17811 22.56444 19.92133 17.3023 
16.0129 18.4581 25.23603 30.94079 30.9656 31.52756 31.97818 27.65339 27.68124 30.36809 34.33899 34.99877 30.03134 26.55714 28.23947 32.73941 37.3174 38.33324 38.56494 39.27374 39.82811 38.39927 36.64306 34.9408 35.60387 37.66502 36.89071 37.13993 38.75499 40.54147 38.34219 37.44572 35.19754 33.04838 32.05937 32.58504 32.03606 33.79668 36.42775 31.35567 30.98174 30.80316 29.5154 28.16967 26.82899 26.0225 25.5638 25.08221 25.0587 25.72035 26.27422 26.77518 26.68899 25.9763 25.44364 26.93663 27.21055 27.0836 27.52047 26.78546 25.18376 24.68012 26.00622 26.32769 24.38071 22.86319 23.33525 23.53493 22.90474 20.66107 20.06421 20.37703 20.49895 21.09153 21.422 20.75035 22.35214 23.60659 23.83417 21.66578 19.42475 18.50705 18.95447 21.94772 21.81142 19.66761 20.60137 20.03197 20.99572 21.00233 20.07096 21.1205 21.92416 20.02194 19.6314 19.00715 19.98713 19.37289 21.60204 22.57509 20.49109 18.50264 18.59341 19.77095 19.74679 24.56296 20.84946 23.242 24.96105 24.5043 22.88415 18.72578 17.79545 18.705 17.12586 13.7441 11.59688 11.26226 11.98085 13.17011 14.98168 16.6462 15.84909 14.1665 13.64234 13.41841 13.1673 13.21994 15.40594 17.95053 17.98822 17.26493 17.31734 17.78982 17.46994 16.97274 17.02442 17.47053 17.78879 18.26128 18.33114 18.90299 19.0652 18.63542 17.89904 17.26324 17.01254 17.1522 17.37219 17.59428 17.91921 18.4902 18.96367 19.17774 19.17341 19.30168 19.36092 18.98037 19.25373 19.17568 19.01162 18.73486 18.54231 18.30928 17.86265 17.91175 18.36259 18.56997 18.50813 18.25849 18.02373 17.91704 18.05995 18.31334 18.53505 18.75198 19.01234 19.15013 19.12901 18.98322 18.78463 18.72514 18.93974 19.40889 19.88753 20.14127 20.26061 20.43947 20.82936 21.18691 21.29357 21.35858 22.00721 23.34417 24.77708 25.8046 25.0556 22.48565 19.56418 16.71503 
15.95581 18.22545 25.1039 30.65213 30.47909 30.44712 30.19024 26.62831 27.59899 31.25442 35.1118 34.60107 28.39105 26.92532 28.59521 33.15245 38.96421 36.61752 37.55382 38.87409 38.73927 37.00349 35.75186 34.72851 37.00229 39.36314 38.57817 39.2205 40.59932 39.39071 36.62564 36.10332 33.65569 31.63675 31.30042 31.48585 31.63991 36.19697 33.45901 30.18834 28.95202 29.24671 28.25082 27.15704 26.31745 26.07178 25.7875 25.2681 24.72068 25.02121 25.39345 25.90604 26.05113 25.31246 25.00949 26.97808 27.85699 28.11146 27.66341 26.09653 24.85711 24.96046 26.72506 26.23708 23.38053 22.25063 22.60548 22.53239 22.1148 20.91349 20.64416 20.50465 20.52999 21.37022 21.83084 21.10718 23.50885 22.76751 22.96865 21.16718 19.07294 18.22667 18.75896 20.97726 20.62847 18.71277 19.84586 19.57096 20.14569 20.47751 20.80897 24.26941 23.42075 22.03474 20.94056 17.80673 17.46784 21.03087 25.00695 23.9564 19.5997 17.20252 18.47263 21.17386 23.3092 26.1137 23.77238 26.68323 27.11471 25.75156 22.28911 19.80875 19.65882 19.20406 16.24619 13.60678 12.8792 12.98078 13.60855 14.78091 16.39566 16.99907 15.27076 13.85734 13.33786 13.64237 14.09368 14.45429 15.71209 16.86552 17.19357 17.61371 18.02254 18.24984 17.78682 17.036 16.8574 17.18712 17.75765 17.50836 17.71898 18.15431 18.22845 17.8877 17.37735 17.0015 16.92785 17.06544 17.25128 17.54967 18.01618 18.66407 19.27494 19.66594 19.88791 20.0265 19.94189 18.97674 19.41915 19.10942 18.80485 18.51194 18.32381 18.1349 18.06248 18.34567 18.79409 19.00146 18.82072 18.47883 18.1911 18.04984 18.1881 18.50058 18.80975 19.08578 19.29974 19.37601 19.30826 19.16375 18.97887 18.96226 19.22803 19.60276 19.88174 19.9248 19.93679 20.09321 20.5365 20.98384 21.20654 21.31447 21.81995 23.04572 24.63891 25.68781 24.09282 21.78574 18.73378 16.23223 
15.86907 18.03963 25.0231 29.90527 29.86002 29.23141 28.55201 25.89489 28.01305 32.4431 35.52115 33.1255 26.98199 26.68839 27.82372 30.99821 37.77637 35.80823 35.78226 36.80475 37.10486 36.31289 35.97865 35.27074 36.49451 37.84623 38.59954 39.03084 40.91349 36.93331 34.37936 34.97693 33.66874 31.8924 31.70103 31.70944 33.81367 36.51216 30.25591 28.43832 27.39945 28.66453 27.67786 26.49787 26.11696 26.15804 25.90253 24.98478 23.92752 24.21938 24.75858 25.46017 25.79921 25.22359 25.44189 27.91555 29.12673 29.12248 27.19443 25.46283 24.49215 25.09913 26.9635 25.36049 22.77134 21.94098 21.8333 21.55856 21.61197 21.12642 20.70108 20.46061 20.71315 21.89557 22.30069 21.31871 24.47857 22.60343 22.15584 20.70268 19.0766 18.34387 18.26455 19.18473 19.18303 18.09947 19.49312 19.25332 19.42715 20.57151 23.40375 28.95842 25.26446 24.78037 20.23501 16.88494 15.93707 17.44014 20.27579 20.05989 16.96102 15.85634 17.52272 19.97444 24.98139 27.77866 29.02243 26.85482 24.69486 21.95713 20.71074 19.06975 16.81015 15.87426 15.29031 14.42702 14.09311 13.63794 13.20179 13.40039 13.89953 13.24083 11.93938 11.25434 11.29093 11.81608 12.22756 12.44147 13.02164 13.69322 14.69536 15.56331 15.94202 16.21826 16.44574 16.47399 16.92514 17.54602 17.38229 17.32591 17.61229 17.85074 17.80956 17.51282 17.14515 16.94828 17.02903 17.17213 17.25191 17.45821 17.95703 18.71678 19.54205 20.17481 20.53566 20.61696 20.3285 19.86906 19.4099 18.78774 18.3128 17.97286 17.78873 17.70671 17.8259 18.22045 18.59952 18.70813 18.50259 18.19236 17.98311 17.90565 18.0987 18.47038 18.88485 19.196 19.38033 19.41496 19.27558 19.09098 18.90635 18.89837 19.12532 19.36093 19.50052 19.50366 19.60941 19.87525 20.34575 20.85092 21.24251 21.48555 21.87415 22.84986 24.28678 25.12375 24.63967 22.12654 18.79705 16.68865 
15.64434 17.85092 24.88659 28.7823 29.22946 28.00709 27.19656 25.41278 28.73042 33.60532 35.38902 31.20586 25.93054 25.96081 27.14397 30.30423 36.52567 35.20301 35.27416 36.15836 36.36622 36.40735 36.98979 35.91502 35.64907 35.98565 36.31772 35.64845 35.37683 34.0778 33.40418 34.44793 33.5713 31.79853 31.89812 32.90332 37.89076 32.86248 28.06948 26.92502 27.2061 28.1109 26.80949 25.4004 25.1274 25.36521 25.16348 23.98287 22.95947 23.91354 24.86756 25.60531 26.17218 25.99479 26.65385 28.74615 29.84493 29.5026 26.65545 24.94857 24.2606 25.53991 26.78574 24.33438 22.32828 21.41898 20.83308 20.64242 21.24152 20.63224 20.35196 20.42328 20.79172 22.27667 21.97835 21.26058 25.17133 23.36199 22.16657 20.40413 18.59723 17.8867 17.41336 17.99783 18.53136 18.04343 19.4403 19.19266 19.12902 20.59132 23.5312 27.81934 26.44348 21.82479 18.01053 16.46359 16.97026 17.21141 18.76772 18.92387 17.27833 17.2244 18.48146 19.49539 23.04383 27.27369 24.97954 23.9759 23.07004 22.21825 20.42983 17.13368 15.47309 18.71548 20.13987 19.21508 16.79091 14.57824 12.76581 11.91329 11.53221 11.17855 11.43715 11.91054 12.19392 12.10324 11.80085 11.64069 11.90308 12.78497 14.72577 16.05554 16.65685 17.03799 17.62022 18.00513 18.02838 17.4203 17.30738 17.68009 18.08145 18.10547 17.87069 17.57096 17.33467 17.31916 17.41335 17.40836 17.27316 17.27339 17.72853 18.63819 19.75913 20.48351 20.61261 20.58503 19.97123 19.42364 19.12258 18.35732 17.76619 17.4013 17.25781 17.28133 17.5061 17.92791 18.2415 18.29443 18.10864 17.85197 17.71842 17.67982 17.88624 18.32623 18.88059 19.28798 19.4826 19.50079 19.34291 19.11677 18.87567 18.83163 19.02274 19.24754 19.43796 19.51567 19.74127 20.05511 20.47876 21.027 21.5631 21.78036 21.88146 22.42286 23.54091 24.13884 24.66731 23.01806 19.81164 17.82946 
15.33691 17.71792 24.86812 27.9842 28.80153 27.01659 26.18147 25.24763 29.67789 34.55252 34.66643 29.0707 25.27434 25.59224 26.93879 30.63922 33.5449 33.97187 35.17495 36.43561 36.539 36.67715 37.16574 35.61873 34.05545 33.45255 33.84102 33.80116 33.59466 33.3605 33.06937 33.55854 32.79956 31.04956 32.80344 39.81216 35.5622 30.15471 26.9803 26.11177 27.3285 26.60034 25.20189 24.14701 24.3502 24.93677 24.75507 23.41068 22.7798 24.45008 25.60978 25.89418 26.35998 26.49083 27.09365 29.54374 30.29914 28.51028 25.67611 24.2475 24.28547 26.28336 26.15333 23.50488 21.71088 20.58224 19.85709 20.08385 20.57418 19.88206 19.84027 20.12104 21.00204 22.51882 21.26386 21.44463 25.07205 23.67981 21.88848 19.82719 17.97586 17.59967 17.37501 18.12808 18.97486 18.89179 19.92624 19.79698 20.15267 22.5408 24.02553 26.4589 25.34657 21.67068 19.29074 19.38845 18.74753 18.80793 19.82486 19.68185 18.57241 18.92359 19.881 20.08707 21.3479 22.36901 21.96251 24.65449 25.08772 23.23635 19.9808 17.19792 15.37369 14.25923 14.37108 14.72327 14.40665 13.50319 12.54958 12.09299 11.98065 12.53518 13.34231 13.83656 13.51886 12.69511 12.03955 11.9088 12.33071 13.49974 17.24262 18.90512 18.9194 18.49181 18.43184 18.2329 17.69281 17.23625 17.40695 18.10526 18.63397 18.56084 18.16053 17.84831 17.75239 17.65223 17.17909 16.35415 15.90648 16.91257 17.54605 18.65101 19.79407 20.52982 20.76646 21.3152 20.56957 19.51282 18.67276 17.96655 17.49923 17.28806 17.31951 17.48109 17.7636 18.10271 18.28092 18.20254 17.88605 17.50794 17.25368 17.15629 17.42018 18.05392 18.83027 19.34318 19.54021 19.54322 19.39268 19.19368 18.98919 18.97247 19.14703 19.43151 19.66674 19.78198 20.00513 20.27199 20.63909 21.12162 21.47205 21.42485 21.31121 21.68533 22.72363 23.45464 23.97688 23.10393 20.83856 18.94787 
15.23335 17.88674 25.18613 28.36085 28.98109 26.74077 25.71709 25.65964 30.94004 35.31495 33.49483 27.10922 25.0069 25.79783 27.70743 29.80746 31.15949 33.60383 35.78772 36.85104 36.26186 35.76956 36.16933 36.05412 32.77887 31.85505 32.69768 33.36805 34.62679 33.50389 33.33849 33.57195 32.96553 33.0792 38.87206 36.63074 32.60023 28.20497 25.69333 25.30083 26.62331 24.88859 23.80557 23.54473 24.50727 25.01166 24.46575 23.26095 23.23294 25.24468 26.46644 26.29828 26.73 26.58665 26.23717 28.09693 29.02172 27.02659 24.73204 23.85028 24.61641 26.41941 24.89116 22.39169 20.74959 19.66039 19.01332 19.53115 19.31149 18.89402 19.10149 20.19782 21.93828 22.55093 21.78367 22.12513 24.07541 22.72829 20.88917 19.44118 17.92345 17.886 17.96141 18.94729 20.61664 20.92668 21.56371 21.39594 21.85941 23.85252 21.90444 23.1895 22.84477 22.20968 22.48129 24.2108 23.86391 21.20491 21.09785 20.25611 19.60699 20.77525 21.70739 21.70303 22.07006 24.12735 25.35217 25.82155 24.08143 20.81632 17.57116 17.04567 17.09066 16.00153 15.60158 15.38521 13.99789 12.81555 12.2407 11.96036 11.98401 12.53351 13.04486 13.42323 12.98805 12.15872 11.7299 12.02554 13.03049 14.67168 18.78215 19.6901 18.7057 18.20138 17.99187 17.68421 17.30354 17.14261 17.52297 18.28735 18.76624 18.61433 18.22691 17.56743 16.687 16.699 16.33389 15.6128 15.37687 16.47369 17.67153 19.03456 20.60066 21.45237 21.24976 20.67386 19.59606 18.97867 18.18154 17.63541 17.50076 17.62924 17.89156 18.16782 18.49298 18.73876 18.66685 18.12384 17.32682 16.76543 16.73464 16.74138 17.22948 18.11176 19.01357 19.52273 19.63746 19.5844 19.44781 19.32396 19.25755 19.33708 19.55496 19.83066 19.94793 19.93634 20.06078 20.25959 20.4801 20.74006 20.9025 20.82457 20.83574 21.29395 22.32216 23.07186 23.38337 23.2991 22.5633 20.09028 
15.5796 18.44257 25.86266 30.28754 29.992 27.50768 26.09974 26.83443 32.75636 37.18065 32.68531 25.95022 25.14083 26.4236 28.26778 29.73729 31.4786 34.53363 36.2809 36.44682 34.93485 34.55731 34.46151 33.87431 32.08089 31.37819 32.51654 33.39166 33.72269 33.58215 34.03008 34.25821 33.82845 35.44699 36.49481 31.97045 29.52411 25.84538 24.04616 24.88545 25.81257 24.46515 23.82854 24.21081 25.4109 25.43341 24.72058 24.04829 24.48624 26.46512 27.75569 26.963 27.04616 26.76494 25.14665 26.78912 27.35538 25.91827 24.31767 24.11325 25.25032 25.83237 23.76593 21.58871 20.10356 19.03058 18.29829 18.63576 17.8828 17.8344 19.32824 21.84478 22.69071 21.93196 20.81939 20.33266 21.44623 20.61554 19.55317 19.36812 18.14781 18.15914 18.4338 20.20327 22.55989 22.69048 22.70759 22.59287 23.04449 22.72236 19.89126 20.38927 21.19613 22.0552 23.95108 26.95741 26.68261 22.96222 21.25662 20.04824 20.38433 21.94121 22.28529 22.00143 23.40503 25.19555 23.2632 20.61173 18.52428 16.43307 14.80193 14.61272 15.22965 15.90739 17.04193 16.29217 14.22172 12.83755 12.30526 12.32616 12.7467 13.16043 13.4767 13.80028 13.24612 12.39118 12.22424 13.06728 14.7523 16.83731 20.74838 19.59951 18.58274 17.85954 17.39682 17.10315 17.00013 17.1382 17.57751 18.17925 18.50027 18.29817 17.21515 16.16364 16.18722 16.41371 15.97429 15.42828 15.63465 16.98254 17.96725 19.64161 21.29934 22.32748 21.85287 20.82651 19.50683 18.65288 17.95908 17.67543 17.8735 18.25304 18.63602 18.91388 19.16637 19.18617 18.76908 18.09395 17.31384 16.75938 16.5512 16.77214 17.4922 18.45465 19.26884 19.60347 19.6038 19.55121 19.49594 19.4864 19.54225 19.6903 19.91296 20.08848 20.03704 19.86929 19.83265 19.89207 20.08134 20.35701 20.54149 20.54911 20.65091 21.12115 22.14099 22.93448 23.03169 23.05199 23.55756 20.88659 
16.22762 19.12675 26.61316 31.54458 31.37903 28.92501 27.08264 28.54528 34.50181 35.91919 30.26585 25.7596 27.62966 28.46706 29.85431 30.95841 32.48202 34.93349 36.06265 36.00753 33.32936 33.49391 32.9607 31.42901 31.15382 31.547 32.89021 33.87179 33.76854 33.75766 34.243 34.62329 34.43824 34.45515 32.60891 29.39506 26.89414 24.69038 24.31199 25.84611 26.13803 25.35031 25.03586 25.45438 26.14229 25.81598 25.35353 25.14708 25.40264 26.92438 28.49648 27.25172 27.13828 27.1104 24.45284 25.6467 25.53936 24.63371 24.20013 24.84951 26.08963 25.53643 23.3957 21.35267 19.88084 18.76618 17.91469 17.99239 17.18855 17.7789 20.52549 22.48151 21.59861 20.10396 18.79812 18.27865 19.236 18.91631 18.69468 19.33714 18.50886 18.47096 18.77701 20.76353 22.70111 22.5373 22.62692 22.22606 23.81989 20.3208 18.27883 18.81782 19.27633 21.07191 22.70885 21.87471 22.21893 22.1419 20.96336 20.02656 20.43958 21.33242 21.36326 21.48663 21.66472 20.0511 17.95894 17.06995 17.10176 17.3771 17.77136 17.40351 16.69271 17.82324 17.53844 15.35858 13.29165 12.24333 12.07231 12.97147 14.9607 16.19346 16.13042 15.91708 14.96997 13.84442 13.8575 15.40368 17.31923 18.72116 20.07901 19.2021 18.28145 17.57592 17.11687 16.98981 17.08924 17.35928 17.7526 18.10613 17.27071 16.998 16.13113 15.96458 16.45233 16.72874 16.45358 16.36098 16.77621 17.20036 18.29876 19.82453 21.18804 21.86991 21.5883 20.90412 19.55581 18.4575 17.91925 17.89019 18.19665 18.56603 18.89142 19.05013 19.08479 18.81575 18.24238 17.67299 17.0106 16.69392 16.73691 17.14272 17.89972 18.69973 19.24287 19.43744 19.48118 19.57077 19.6809 19.76034 19.8099 19.94226 20.12707 20.22264 20.05595 19.8027 19.66928 19.69437 19.87733 20.04551 20.17479 20.31012 20.63873 21.2304 22.23494 23.02849 22.97672 23.13577 23.6183 21.03402 
16.81837 19.52784 26.86801 31.47421 32.38292 30.43373 28.22855 30.37958 35.96088 34.70116 28.61999 26.33141 28.0806 28.70577 31.85433 34.29881 33.66247 34.63744 34.76011 33.82964 31.90992 31.6984 31.8595 31.22261 31.685 32.48811 33.5629 34.23796 33.76284 33.02737 33.48088 35.00346 34.03359 33.40466 30.99058 27.7627 25.75805 25.40422 26.02765 27.30178 27.13016 26.68936 26.52275 26.55216 26.69028 26.26715 25.91617 25.82771 25.53267 25.78957 27.19374 26.2337 26.63136 27.47726 24.50246 24.92253 24.43626 23.93833 24.19284 25.09655 26.02961 25.28196 23.0201 20.77835 19.20565 17.97087 16.9825 16.77161 16.67901 18.17633 20.04991 21.51862 20.44475 19.00246 18.10227 18.27851 18.60828 18.43063 18.7905 18.95719 17.98981 17.72122 18.64853 20.59411 22.48394 22.8072 23.88038 23.36262 25.26401 18.72544 17.13033 18.11826 17.31844 18.69652 19.89833 19.69323 20.18793 19.81544 19.42378 19.49656 20.11961 20.68315 20.94875 21.20278 20.22662 18.3962 16.96569 16.20892 15.9137 17.31844 18.58608 17.18205 17.49555 18.29132 17.07925 15.19723 13.75792 13.05463 12.99273 13.988 17.18197 20.58403 17.66975 16.29894 15.32974 14.25191 15.04325 17.00946 17.50017 19.18978 18.98455 18.33619 17.71668 17.21464 17.09959 17.2485 17.49555 17.82042 17.69044 17.22576 16.36989 16.57606 15.71084 15.75229 16.82541 16.87712 16.93377 16.88721 16.92622 17.37296 18.22489 19.30796 20.25287 20.6392 20.20697 19.50162 18.62116 18.09516 17.90503 18.03242 18.30004 18.51757 18.67941 18.63179 18.37341 17.9382 17.60423 17.413 17.14521 16.94529 17.03637 17.41781 17.98066 18.50882 18.88251 19.19521 19.49615 19.77808 20.038 20.1679 20.18728 20.22494 20.3167 20.35156 20.22313 20.01548 19.80089 19.63959 19.68757 19.7585 19.8734 20.11989 20.71023 21.52918 22.51755 23.25094 23.28374 23.51263 23.84377 21.1726 
17.03633 19.34763 26.16238 30.52895 32.53854 31.58838 29.31635 32.09219 36.97458 33.5867 29.29675 27.05075 26.9024 27.88392 30.28273 31.8934 33.34035 34.51217 33.81426 32.45868 31.18424 31.25 32.04486 32.29386 32.86956 33.29466 33.53746 33.54405 32.94173 31.92991 32.74618 35.00191 33.4914 32.64897 29.82693 27.0981 26.28595 26.85125 27.80013 28.56037 28.17306 27.84373 27.82126 27.61928 27.12462 26.36238 25.71945 25.43083 24.9419 25.107 26.99281 26.29992 26.66254 28.03753 25.08659 24.61142 24.22583 23.85072 24.18988 24.56868 24.87811 24.37134 21.95059 19.41528 17.90862 16.84045 16.17138 16.15703 16.86539 17.88321 18.88338 21.82139 20.75941 19.00895 18.6201 19.65833 18.95374 18.67376 19.05125 18.53687 17.17994 17.0797 19.27099 21.01365 23.23559 25.51097 26.74346 20.96749 19.06994 16.21711 15.50727 15.44032 15.53115 16.99728 17.91687 18.39286 18.70788 17.66999 17.92088 18.57945 19.72484 20.29822 20.555 20.34482 18.98308 17.16287 15.27028 13.74905 12.91296 14.47805 15.64221 16.2627 17.43099 18.31052 17.45495 15.75103 14.33038 13.51105 13.15183 13.25337 14.09596 15.23618 14.7934 14.54301 14.07251 14.13589 15.28934 16.41585 17.20438 18.13099 17.7527 17.32742 16.97756 16.88588 17.19307 17.61062 17.94504 17.79485 16.50873 17.12993 17.23931 16.85437 15.76147 15.77323 16.61977 16.73242 16.97882 17.09052 17.2212 17.49985 17.95256 18.58944 19.1727 19.43327 18.98991 18.49166 18.12765 17.95886 18.03247 18.26221 18.42807 18.46472 18.42477 18.20171 17.7751 17.40842 17.34831 17.37838 17.27414 17.13354 17.12332 17.35605 17.72044 18.05831 18.43476 18.93998 19.46148 19.8389 20.15421 20.34098 20.40283 20.41358 20.43807 20.46106 20.39374 20.22246 19.95772 19.66399 19.63849 19.70793 19.84244 20.11576 20.82441 21.824 22.85137 23.49762 23.85068 24.09122 24.26168 21.76721 
16.84442 18.71113 24.70794 29.04449 32.05371 32.31239 30.31211 33.64537 37.25493 31.92738 29.22097 27.47883 26.09326 27.59389 29.78801 31.35338 33.50929 34.50889 33.30426 31.93294 31.04269 31.79879 33.01385 33.20272 33.21171 32.99595 32.47385 32.29822 32.43444 31.80184 32.6447 34.05939 32.48314 31.47392 29.3747 27.63803 27.16677 27.84723 28.83947 29.11131 28.5837 28.07766 27.98886 27.93632 26.9467 25.75524 24.89533 24.47553 24.19191 24.83469 27.1289 26.49051 26.60953 28.02589 25.15647 24.08886 24.1721 23.99487 24.21642 24.24817 24.09639 23.40287 20.84011 18.13499 16.83762 16.12769 16.00259 16.67498 18.00701 18.26017 19.39487 22.22568 21.53206 19.77421 19.59897 20.77855 19.08453 18.45964 18.61827 18.08819 16.93448 17.21843 20.35015 22.06508 23.0209 26.08406 23.83824 17.89855 16.75818 15.71203 15.38765 16.04095 16.46916 18.06528 19.35397 20.48191 18.83201 16.62965 16.32693 17.72263 19.96634 21.00418 20.98509 20.11004 18.80371 17.0848 15.28797 13.93151 12.98872 13.34529 15.60167 17.47844 17.41632 16.77775 15.90806 14.88801 13.96401 13.25384 12.6513 12.41632 12.51877 12.48365 12.45798 12.4308 12.68442 13.58843 14.68873 15.47267 16.00154 16.53474 17.07952 16.92074 16.86372 17.16463 16.87093 16.96589 17.18061 16.75635 16.70487 17.72753 17.88403 16.11627 15.06274 15.44131 16.96234 17.10326 17.28137 17.36767 17.46339 17.51981 17.58855 17.82448 18.10823 18.35909 18.4728 18.49524 18.48831 18.5475 18.67471 18.76772 18.73024 18.61199 18.46712 18.20207 17.85191 17.65485 17.73321 17.84059 17.46643 17.214 17.19236 17.34059 17.53065 17.72343 18.09014 18.67166 18.61399 19.12483 20.06113 20.32148 20.44492 20.45094 20.42573 20.4313 20.4241 20.32702 20.11643 19.86435 19.80607 19.90155 20.06041 20.35573 21.04889 21.94174 22.71829 23.49395 24.46498 24.80789 24.71609 21.08884 
16.5191 18.07807 23.22652 27.78344 31.5035 32.8137 31.43794 35.33024 37.0516 29.71791 26.18196 25.31738 25.39114 28.83165 31.35519 32.21532 33.78996 34.34892 33.24803 32.09546 31.78164 32.99247 33.59347 32.81731 32.49076 32.56205 32.05051 32.07092 33.27118 32.141 32.25357 32.42705 30.99046 30.71578 29.59559 28.17842 27.69337 28.46042 29.35843 29.29126 28.64734 28.12601 27.66459 27.01142 25.91457 24.92832 24.34232 24.04382 24.14778 25.13315 27.38303 26.75921 26.50184 27.92454 25.1606 24.53768 24.68648 24.38722 24.20617 23.91919 23.32718 22.2481 19.89922 17.44403 16.32213 15.98261 16.4407 17.89904 19.5115 19.76058 20.82513 22.25849 21.55677 20.04095 20.02407 21.1132 19.5968 18.68583 18.41896 17.74362 16.891 17.95821 21.45642 24.0459 22.74326 22.72402 20.38126 17.76297 17.57235 15.95473 15.53975 15.97338 17.52515 19.09419 20.36227 20.75708 17.54418 15.9012 17.24491 20.34072 22.90733 -9999 21.73694 19.34859 18.20111 17.43294 16.35481 15.17258 14.45318 14.68231 15.84736 17.92769 17.2822 16.25951 15.50003 14.65852 13.55848 12.42042 11.54583 11.42912 12.04053 12.63539 12.9592 13.30922 14.04705 14.99553 15.6992 16.07358 16.50845 17.21036 17.28691 17.41462 17.67443 18.21716 18.96602 19.4458 19.49603 18.35411 17.8222 18.309 18.01286 16.6676 16.3069 16.1809 17.45242 17.52731 17.57865 17.61962 17.69269 17.69447 17.63034 17.65596 17.87156 18.19279 18.55429 18.94227 19.2505 19.44213 19.40523 19.21913 18.98369 18.81033 18.05447 17.34401 17.89051 18.31874 18.24119 17.70574 17.10562 16.86957 17.07585 17.46556 17.44812 17.47095 17.80086 17.658 17.62304 18.58451 19.98835 20.24701 20.32146 20.28434 20.25772 20.29947 20.40663 20.42778 20.32846 20.17951 20.05824 20.1084 20.36887 20.75698 21.40692 22.12175 22.65777 23.22901 24.7012 25.36527 23.0954 20.06075 
16.26655 17.69938 22.08863 26.97623 31.11576 33.19514 32.83894 36.86643 35.42472 27.46955 24.64548 24.47551 25.49841 29.39503 31.02563 31.6889 33.70759 34.5013 33.79452 32.77373 32.76065 33.52608 33.11869 32.23562 32.76672 33.41114 32.88262 33.4394 34.83542 31.98169 31.47943 30.58827 29.47231 30.32497 29.41991 28.11338 27.99196 28.9108 29.66952 29.58516 29.06151 28.52761 27.58155 26.26789 25.08558 24.34325 24.04908 23.75767 24.19966 25.45921 27.27187 26.68154 26.00948 27.2563 25.7506 25.53383 25.39591 24.8749 24.42824 23.85221 23.17561 21.7174 19.42223 17.1641 16.11408 16.17893 17.24101 19.25642 20.99115 21.29814 21.85033 21.99666 21.13104 20.06013 20.10725 20.95063 20.33792 19.07558 18.35036 17.56154 17.40205 20.86362 22.21732 24.7497 21.44415 20.01484 19.87232 17.48106 16.45382 15.39923 15.71167 17.02515 19.61446 19.97337 19.30385 17.96222 16.27306 15.88584 17.39331 19.21892 19.92852 19.13021 17.04996 15.53297 15.6518 16.75651 16.47853 15.25205 14.17158 13.6175 14.50702 15.08747 14.57885 14.37704 13.98252 13.44128 12.62321 11.66797 11.26439 12.15184 13.89588 14.70025 14.83062 15.20776 15.93563 16.73579 16.98689 16.8955 16.76447 16.5193 16.93729 18.12432 18.75328 19.59267 20.3131 20.54774 17.86447 16.00846 15.87046 17.17733 17.3274 17.79435 17.59568 17.60381 17.66085 17.77674 17.92642 18.09347 18.19459 18.19209 18.13768 18.08449 18.18077 18.39322 18.6969 19.24004 19.83197 20.10154 19.96335 19.64177 18.84592 17.89774 17.24173 16.93789 17.70871 18.31934 18.31925 17.80124 17.09574 16.70065 16.92674 17.50037 17.27809 17.19611 17.24361 16.70201 16.69304 17.74315 19.74177 20.07753 20.09662 20.05398 20.06882 20.18255 20.37976 20.52868 20.55082 20.4609 20.29591 20.30662 20.63192 21.12663 21.71279 22.304 22.8579 23.36267 24.75828 24.45665 21.78532 19.54427 
16.11895 17.53964 21.19777 26.21543 30.5521 33.302 34.41306 37.96581 33.10159 26.15919 24.42388 24.42916 25.4464 27.01641 28.83815 31.40669 34.19592 34.84383 34.38346 33.53215 33.10788 33.84554 33.46768 32.85346 33.68281 34.24757 33.94511 35.08545 35.27702 30.79439 30.14363 29.60442 32.60001 30.60606 28.53703 27.57728 28.1617 29.10611 29.62888 29.68266 29.28934 28.46616 26.94725 25.2378 24.12265 23.64776 23.58099 23.45384 24.35474 25.77657 26.39514 26.26794 25.95725 26.58661 26.68312 26.3627 26.04286 25.54571 24.69908 23.79709 23.14384 21.1931 18.79249 16.85926 16.12004 16.74431 18.30954 20.42019 22.47689 22.58172 22.38639 21.67153 20.49186 19.86197 19.69973 20.02735 20.18549 18.45881 17.69492 17.41129 17.82634 20.3248 22.14859 24.35387 20.74821 19.7841 21.03527 16.59917 15.57312 15.86024 17.48049 19.26734 20.97279 20.27277 19.09484 17.48146 16.13648 15.99739 17.89453 19.42133 19.11187 17.3748 15.08922 14.09238 13.74276 13.44533 13.23556 13.05347 12.91491 12.60753 12.84726 14.75397 15.21454 14.14669 12.53569 11.89736 12.27249 13.6025 15.70203 16.37925 16.78542 16.69409 16.47888 16.74198 18.04231 18.89415 18.45455 17.29646 15.67633 14.22544 16.62198 18.63479 19.62763 20.25697 17.42057 15.49484 15.06481 14.01898 14.0966 15.60143 16.09877 16.1418 17.10253 17.71765 17.811 18.04288 18.39145 18.61584 18.59991 18.41413 18.25284 18.2182 18.32189 18.52439 18.84352 19.40641 20.05906 20.42608 20.2796 19.17729 18.51168 18.18814 18.33922 18.09931 18.55758 19.08518 18.95125 18.07331 16.90038 16.35495 16.68946 17.42104 17.24836 17.14387 16.16804 15.71193 16.07458 17.51301 19.43106 20.06131 20.0304 20.01648 20.08648 20.21257 20.40408 20.58477 20.62647 20.56458 20.62243 21.06361 21.7782 21.63186 22.38777 23.94317 24.29234 24.22326 24.22263 22.67789 21.09449 19.67848 
16.05507 17.51437 20.41263 25.20098 29.81118 33.92772 36.38782 38.09399 30.63989 25.51837 24.2432 24.32489 25.35641 26.87987 28.88321 31.80318 34.55299 35.0898 34.94067 34.29947 33.64293 33.3986 33.13628 33.70466 35.8018 35.02336 35.08783 35.96494 35.14536 29.89286 29.2789 29.67207 30.38676 28.58761 27.232 27.27612 28.49082 29.3382 29.7365 29.88365 29.47171 28.20423 26.16582 24.35825 23.42575 23.1854 23.16584 23.24733 24.43054 25.54016 25.98434 25.92332 25.78285 26.26012 26.2928 26.09598 25.87695 25.93519 24.65183 23.54014 22.9992 20.94784 18.74796 17.3881 17.13884 18.28818 19.91632 21.61291 23.63983 23.18238 22.78993 21.62671 20.17197 20.17304 19.85493 19.81917 20.46265 18.41073 17.37814 17.24574 18.0286 19.99236 20.99977 22.8491 20.37554 19.81487 21.76868 17.48097 17.22191 18.2556 19.46891 20.16826 21.79967 20.33556 19.29632 17.91293 16.62642 17.23465 19.95209 21.19505 20.06463 17.38022 15.03276 14.41654 14.30598 13.89434 13.38426 12.95433 12.65338 12.36754 11.99308 11.5411 10.93116 10.36307 10.21628 10.57094 11.93409 14.13416 16.57961 17.20264 16.96474 16.75883 17.00372 17.96502 19.30861 19.7265 18.99765 16.90068 14.13348 12.24561 17.31724 18.17399 15.89585 13.99806 13.19702 12.32253 11.98803 12.43429 13.883 15.3775 17.32206 18.23341 17.9801 17.91586 18.00142 18.20306 18.37589 18.38307 18.28238 18.20146 18.21768 18.33039 18.48958 18.71359 19.04817 19.59338 20.22474 20.5938 20.1206 19.50902 19.2848 19.65723 20.07554 19.47973 19.49813 19.96955 19.79361 18.58473 17.0297 16.25273 16.27874 16.48231 16.19485 16.24811 15.30242 15.09782 15.61201 16.97067 18.71414 19.91907 19.88599 19.91268 20.00988 20.1507 20.32239 20.45962 20.45603 20.37928 20.52476 20.71894 21.41435 21.39904 21.86982 23.90727 24.13614 23.83348 22.83481 22.36754 21.53939 20.40428 
16.08264 17.6084 19.82368 24.11496 28.8825 33.58573 36.18011 36.86925 28.47119 25.1132 23.82958 23.92831 25.10768 26.65277 28.70093 31.71782 34.20506 34.64378 34.97382 34.78462 33.55653 32.62469 32.84689 33.58549 34.83972 36.00304 36.46882 37.4614 36.49004 30.2729 29.72764 28.9591 27.87283 27.37092 27.1549 27.67668 28.60736 28.91379 29.10092 29.19987 28.70457 27.25336 25.15372 23.62574 22.90483 23.02688 23.12672 23.3335 23.94355 24.15168 24.68536 25.13747 25.6581 25.97594 25.83879 25.68651 25.55378 24.40405 23.06207 22.41117 22.05209 20.33504 18.77936 18.3117 18.6698 20.09673 21.25386 22.49451 23.59785 22.88593 23.01143 21.75865 19.98987 20.46597 20.24332 20.22606 21.12315 19.82981 19.51583 18.04707 18.30957 19.72053 19.03168 19.86636 18.59646 18.16038 18.24486 18.23048 20.05016 21.08399 21.69222 21.955 21.94254 19.33785 17.73127 16.55027 15.84098 17.47741 20.71656 21.38984 19.36229 16.35555 14.78007 14.35111 14.20126 14.06602 13.69205 13.01174 12.26823 11.63167 11.00711 10.34424 9.878639 10.11914 10.69769 10.79837 12.33759 14.96848 16.98043 17.5356 17.36949 17.32613 17.15173 16.81452 16.20404 16.06345 16.49801 14.94804 12.65064 11.22588 10.38902 10.52206 10.81037 10.73903 10.85395 11.66329 12.65973 13.75022 14.99917 15.50966 16.51204 18.70296 18.20899 17.95132 17.79718 17.6945 17.61807 17.65294 17.85789 18.1638 18.4207 18.56976 18.66565 18.93408 19.37689 19.95971 20.58197 20.54835 20.44738 20.46849 20.67018 21.22961 21.45815 21.27115 20.82466 21.05923 20.73312 19.18366 17.21794 15.97959 15.64093 15.65737 15.59367 15.95808 15.18376 15.17038 15.62735 16.68541 18.40032 19.53037 19.73088 19.96692 20.09402 20.12007 20.15718 20.2056 20.13904 20.07511 20.24573 20.08452 20.90039 21.32049 22.40297 22.91838 23.12426 22.84625 23.61214 23.53701 22.60969 21.16322 
16.25978 17.84308 19.58243 23.35441 28.11528 32.65542 35.25548 34.63818 26.86866 24.89301 23.47634 23.29773 24.53064 26.17128 28.22166 31.17492 33.47092 34.43261 35.39244 34.37547 32.90445 32.18721 32.52689 33.47107 35.2715 37.11574 37.71396 36.73687 33.99009 28.41508 28.25332 27.97518 27.28868 27.4167 27.74983 28.24137 28.61027 28.53089 28.54216 28.55795 28.0739 26.76382 24.95628 23.92625 23.61711 24.37897 24.30549 23.69453 23.31469 23.21643 24.11482 25.17449 26.09362 25.96558 25.64981 25.32405 25.05885 24.04835 22.65871 22.34787 21.76124 20.12887 18.6664 18.60522 19.52653 21.11831 22.00611 23.07723 23.01748 22.63147 23.10823 22.27403 20.43443 21.02906 21.11583 21.61674 23.2127 26.20655 23.98326 20.3858 18.36124 19.04542 18.23039 17.74469 16.44534 16.04728 16.75476 18.01731 18.32317 19.20245 19.11246 18.29816 16.57063 14.81385 13.89118 13.75015 15.00324 18.45781 21.70057 20.7315 17.39287 14.81256 14.06001 13.97082 14.11507 14.11735 13.51541 12.38016 11.23919 10.38011 9.748367 9.314702 9.466278 10.60815 11.0352 11.47104 12.2389 13.12592 14.5778 16.03101 16.79053 17.194 16.80829 15.24605 13.41864 11.9115 11.04757 10.65784 10.26627 9.882155 9.672185 9.603792 9.95916 10.32768 11.52594 13.27187 14.24264 14.88961 15.06983 14.75059 14.95883 15.6531 16.62352 17.50975 17.16867 16.9158 16.85582 17.13354 17.65943 18.22017 18.58863 18.73255 18.80048 19.06931 19.54569 20.21916 21.04267 21.05086 21.1318 21.20527 21.44524 21.62005 21.44492 21.77275 22.25032 21.74416 20.91414 19.15386 17.1166 15.83469 15.57826 15.8484 16.05181 16.56995 15.8247 15.72448 15.9826 16.72571 18.46656 19.1061 19.52668 19.89155 20.0807 20.11205 20.08034 20.04979 20.00092 20.02412 19.89647 20.00286 20.86967 21.30558 21.75489 22.13296 22.39577 22.29997 23.26111 24.25627 22.92551 21.21708 
16.61146 18.18309 19.65693 23.09377 26.92764 32.51604 34.23107 32.25915 25.92753 25.08365 23.75265 22.77027 23.97918 25.8085 28.71001 31.96133 34.11171 34.95435 34.88513 33.09843 32.34554 31.92073 32.21694 33.29997 35.60269 37.62331 37.33764 35.51712 32.37196 27.53709 27.64461 28.08508 28.02488 28.22524 28.45199 28.71445 28.72719 28.37053 28.35783 28.5706 28.408 27.436 26.13451 25.33073 25.06985 25.80597 25.39339 24.17017 23.56418 23.3353 23.86136 24.76242 26.07654 25.88519 25.5125 25.10195 24.80319 23.77461 22.29222 21.66362 20.64582 19.08085 17.47831 17.46719 19.08437 20.84016 21.65418 22.21323 21.25373 21.37366 22.07528 22.26073 20.6641 20.99754 21.99756 24.92959 26.76075 25.26785 23.0669 19.30913 17.61556 18.13817 17.61978 16.66358 14.87887 14.59532 15.99709 16.60011 18.31039 18.6305 17.98752 16.46877 14.5118 13.19612 12.94521 14.43359 17.66139 21.31196 21.51508 18.40277 15.16407 13.8583 13.58571 13.59291 13.69597 13.32767 12.27287 10.96959 9.950945 9.356975 9.074959 9.063571 9.52555 10.62728 11.61889 12.711 13.55335 14.09251 14.41211 14.90295 15.72523 16.4 15.62271 13.71358 12.01731 10.91024 10.31672 10.02164 9.663329 9.312526 9.125913 9.146406 9.739916 10.68603 13.11172 15.29475 14.66179 14.46657 14.57762 14.64738 15.43274 15.82404 16.4003 16.93757 16.6243 16.4363 16.55546 17.07751 17.79416 18.4061 18.70383 18.78042 18.85209 19.11542 19.54915 20.32425 21.35419 21.97963 22.11227 22.0176 21.99433 22.10662 22.40641 22.55872 22.47011 21.85691 20.29317 18.4601 16.82954 15.8951 15.7934 16.2922 16.57975 17.18734 16.33318 16.11512 16.25933 16.94771 18.54355 18.98311 19.26627 19.43531 19.51656 19.60177 19.66731 19.74978 19.87943 20.07315 20.28126 20.52802 20.89833 21.41191 21.98743 22.37742 22.62053 22.70938 23.63412 23.54346 22.30213 20.65248 
17.10778 18.59974 19.94672 23.3119 26.38666 31.69177 33.50948 30.60703 25.63594 25.61852 25.23388 22.8344 23.7804 25.89448 28.51532 31.64624 34.04179 34.80161 33.92722 31.982 32.00521 31.98562 32.43082 33.83764 36.13477 37.89832 36.94139 35.28338 31.37626 27.70657 27.6651 28.36313 28.27663 28.03998 28.11589 29.02345 28.88049 28.46487 28.80661 29.32746 29.34529 28.40109 27.10053 25.67262 24.83166 25.2938 25.14791 23.92914 23.50727 23.15416 22.95947 23.77679 25.77992 26.69765 26.22416 25.66447 25.27036 22.97182 20.95762 19.73594 18.52041 17.2415 16.34983 16.96679 19.72294 21.50263 22.41406 20.81708 19.18964 20.04801 21.49211 22.68502 21.41588 22.06871 24.89056 27.04384 25.16776 22.01853 19.51384 18.7984 16.63313 16.77626 16.84907 18.6188 15.49127 14.94981 16.33667 17.13791 18.37888 18.35367 16.98391 14.81762 13.03914 12.26564 12.49808 14.28703 16.98911 19.06645 18.59548 16.26465 14.22083 13.3079 12.76545 12.37778 11.92682 11.05379 9.981457 9.194237 8.868604 8.821484 8.949037 9.359905 10.19141 11.50023 12.94318 14.04536 14.4555 14.32762 14.11211 14.45467 15.43882 15.81635 14.92393 13.26943 11.85673 10.73452 9.855895 9.198916 8.656005 8.533691 8.845209 9.22731 10.14451 11.49236 12.07015 12.46723 13.04802 14.00285 14.20075 14.52692 16.79185 17.19968 16.71264 16.5193 16.30979 16.30413 16.60215 17.24456 17.98365 18.42306 18.57814 18.65891 18.83614 19.13655 19.51501 20.22075 20.83439 21.1812 21.77985 22.08963 22.66021 22.23615 21.98786 21.80204 21.54168 21.16158 20.29491 18.53384 17.24855 16.41308 16.27282 16.95088 17.13597 17.48175 16.35505 16.02074 16.17292 16.96041 18.26498 18.4312 18.47952 18.49522 18.55922 18.72282 18.94497 19.2012 19.53062 19.85287 20.15314 20.58012 21.13777 21.72502 22.28267 22.67798 22.92963 23.06476 23.717 23.07956 21.68738 20.18065 
17.7551 19.21192 20.44889 23.46362 25.96454 30.5384 32.42182 29.64142 25.5861 25.93739 27.05477 23.77676 24.39377 26.75446 29.1676 32.16161 35.39973 35.25077 33.42515 31.44402 32.04957 32.52864 33.18666 34.74619 36.36773 37.58281 36.52432 35.41639 30.39587 27.71708 26.86648 27.13634 26.98119 27.15354 28.36673 30.26142 29.53289 29.12102 29.57377 29.7205 28.87219 27.26198 25.64923 24.08707 23.49268 24.40944 24.78597 23.74611 23.32917 22.58178 21.80002 23.112 25.40893 26.27617 26.93201 26.60393 24.93233 22.49154 20.25713 18.82045 17.92117 17.23645 17.0783 18.2123 21.81826 22.63812 23.2077 19.173 17.65094 19.29429 21.37069 23.30023 22.12628 22.33475 24.93139 26.4078 25.14182 20.78756 17.83616 17.27492 18.88069 16.95738 17.38302 18.68118 17.78991 16.80067 17.70922 18.93437 19.46667 17.91595 15.19636 12.48137 11.03527 10.92774 12.4484 15.45145 18.05552 18.73689 16.9918 14.84448 12.93064 11.65801 10.8471 10.3233 9.81779 9.135715 8.631964 8.579262 8.804111 9.095759 9.553412 10.41722 11.67519 12.90167 13.68435 13.93104 13.77515 13.21038 12.79775 13.39008 14.36362 14.63981 13.94567 12.63891 11.33507 10.06066 9.017969 8.340149 8.039716 8.426622 8.927536 9.763397 11.25737 12.63095 12.93022 12.84616 13.20768 13.80679 13.45212 14.21529 16.59797 16.26012 16.02013 16.34111 16.25949 16.36726 16.7551 17.35755 17.93262 18.19277 18.28609 18.43582 18.69289 18.97631 19.32284 19.86846 19.8529 20.52064 21.38407 21.69428 22.02432 21.61494 21.34192 21.07948 20.76052 20.4586 19.86917 18.70366 17.75309 17.11739 17.02558 17.7847 17.77076 17.41054 16.54929 16.40199 16.73788 17.29189 17.61506 17.70478 17.69992 17.76625 17.91707 18.15459 18.53243 18.98871 19.42426 19.70357 20.01825 20.495 21.04449 21.56426 22.04609 22.52929 23.02354 23.21828 23.00484 22.28359 21.31672 20.34119 
18.521 20.12724 21.27775 23.36793 25.58534 29.4252 31.40295 29.52914 25.73505 26.00373 28.38486 25.56211 25.58656 27.74099 29.93551 31.97187 33.60612 33.12819 32.32188 31.28293 32.50484 33.46918 34.31476 35.36267 35.83398 36.52135 36.17783 35.26945 29.90919 27.2955 25.99197 26.22371 26.53748 27.79212 30.33943 31.4126 30.00694 29.4328 29.39989 28.79123 27.51549 26.11084 24.65334 23.55398 23.34566 24.73883 25.46714 24.53396 23.58563 22.40939 21.56312 23.25399 25.13165 25.38055 24.95118 24.08115 22.49174 20.71579 18.32253 16.85489 16.52085 16.69426 17.51057 19.56267 22.79847 22.93105 21.93983 18.39294 17.53198 18.85305 21.07826 24.20582 23.72166 23.49814 25.35816 24.06435 21.00327 19.86963 17.59289 17.47614 16.5929 15.91389 17.10743 19.32436 19.32531 18.0597 17.60686 17.60053 16.90454 15.23583 12.84622 10.90105 10.16833 10.8779 13.33712 16.48252 17.89559 16.68959 13.98137 12.5198 11.04254 10.09206 9.497854 8.997403 8.471606 8.10074 8.202267 8.734056 9.342843 9.952637 10.75562 11.72531 12.48289 12.7423 12.56764 12.38312 12.29049 12.21479 12.74504 13.85422 14.57844 14.14012 12.9425 11.63262 10.48645 9.456313 8.677364 8.19634 8.417675 9.341117 9.921889 11.26595 12.50253 12.94069 12.65336 12.51347 13.11107 13.26465 12.54551 13.00289 13.87435 14.64763 15.96199 16.20941 16.2945 16.52406 16.8613 17.25078 17.57662 17.74537 17.87645 18.017 18.20615 18.44368 18.83809 19.20696 19.56133 20.6479 21.45619 21.53022 21.54761 21.23804 20.96153 20.79935 20.71615 20.70659 19.54894 18.45322 17.37071 16.57908 16.28395 16.85798 17.10726 16.97917 16.52329 16.51714 16.60684 16.85417 17.09826 17.23034 17.30884 17.48952 17.74546 18.03867 18.40537 18.80304 19.0976 19.37487 19.77145 20.25452 20.73969 21.19166 21.68888 22.28118 22.90952 22.62067 22.23569 21.95773 21.61966 21.18056 
19.19132 21.1441 22.40652 23.80205 25.46273 28.75905 30.96154 30.30026 26.4775 26.12336 29.07188 27.45261 26.83443 28.30705 30.16195 31.75361 34.06505 33.38245 32.35348 31.63345 33.01026 34.21731 34.91364 35.00998 34.71331 35.58193 36.08103 34.00165 29.4082 26.6088 25.46138 25.99036 27.27994 29.67342 32.36061 31.67053 30.1084 29.54618 28.68149 27.52139 26.07835 25.00447 24.13469 23.27136 22.54024 23.70862 24.2578 23.2994 22.25364 21.63413 21.1633 23.14372 24.85824 24.82325 23.49716 22.23451 21.16621 19.71846 17.43232 15.87449 15.79054 16.74925 17.85052 19.90645 20.78056 20.60759 19.5249 18.39429 18.86908 19.08943 21.99993 24.35378 24.84292 26.06898 26.99906 24.74635 21.99377 20.68328 19.21359 21.18815 17.71066 16.64323 18.17532 19.92788 20.24228 20.13505 18.05389 15.85063 13.52455 12.05728 11.12396 10.45021 10.42527 11.84874 14.47432 16.44393 15.85314 13.30228 11.25111 10.91127 10.35517 9.986959 9.653231 9.085227 8.500751 8.351431 8.923632 9.921804 10.65584 11.19589 11.68414 11.7843 11.43018 11.01455 10.85214 11.01768 11.44558 12.47929 13.8654 14.63754 14.33871 13.22318 12.27645 11.57639 10.68206 9.831205 9.17279 8.92285 9.783876 11.15511 12.09531 12.00325 11.60221 11.49777 11.65152 12.2659 12.99234 12.68912 12.63978 14.27252 14.17961 14.32614 16.0847 16.21198 16.39258 16.7026 17.02134 17.2348 17.35097 17.49621 17.65126 17.73939 17.78952 17.89959 18.29027 18.61813 19.44267 20.50967 20.98027 20.99664 21.13612 21.05542 21.06417 21.22811 21.41837 20.9159 19.77707 18.63843 17.30664 16.31599 15.66762 15.77628 16.27002 16.4165 16.35711 16.30602 16.4212 16.65362 16.94943 17.17016 17.29512 17.49495 17.7477 18.0268 18.27721 18.49958 18.74524 19.09703 19.56317 20.08479 20.55 21.01243 21.62759 22.34365 22.62293 22.06662 22.57793 23.09481 22.83862 22.16343 
19.54138 21.82858 23.41592 24.68167 25.85152 28.64927 31.01665 32.05276 28.09414 26.59407 29.26345 28.94372 28.0642 28.6375 30.20505 31.84418 36.33666 35.32963 32.64461 31.94291 33.28352 34.4782 34.74676 34.23116 34.13829 35.31103 35.81432 32.3783 28.96341 26.3395 25.6067 27.10324 32.16487 33.22517 33.79012 31.99716 30.56479 29.52504 27.46343 26.16296 25.16333 24.51625 24.22942 23.46222 22.60875 23.49958 23.44053 22.21429 21.17372 20.66971 20.65011 22.7727 24.4157 24.28391 22.36022 20.78982 20.01536 18.59143 17.36587 15.90623 16.17357 17.89466 18.39469 19.28936 18.55115 17.59069 17.39793 18.07718 19.71867 19.74989 22.47354 24.23274 24.83412 25.60944 23.28255 21.445 19.20689 17.82661 17.9082 18.16413 15.74601 15.00458 15.43981 16.62569 17.29875 18.44919 16.14222 13.56311 11.58081 10.83228 10.90679 10.62811 10.9702 12.7908 15.01263 15.60773 13.85307 11.61872 10.72316 11.15814 11.28496 11.05627 10.561 9.801662 9.323674 9.587871 10.47067 11.31822 11.63448 11.49865 11.07627 10.53772 10.09661 9.87726 10.16647 10.5825 11.48486 13.10217 14.03134 13.64215 12.67386 12.55007 12.72397 12.59787 11.9888 11.10818 10.24635 10.34081 10.93711 11.23098 10.77282 9.308983 9.246088 10.14802 11.37288 12.56967 12.67668 12.41784 12.81734 13.72615 13.83735 14.06197 15.74762 16.47593 16.57259 16.83485 17.18313 17.45773 17.52467 17.55945 17.67013 17.80704 17.86429 17.8891 18.22596 17.88823 18.27983 19.02902 19.55115 19.76897 20.37019 21.33502 21.65063 22.09563 22.461 20.92535 19.79295 18.78351 17.45812 16.31455 15.48712 15.46218 16.29484 16.44187 16.26762 16.33559 16.51333 16.77073 17.08908 17.31602 17.41311 17.54752 17.72371 17.91066 18.11577 18.37065 18.71347 19.19816 19.73714 20.26822 20.70872 21.20591 21.88632 22.65165 22.47355 22.20402 22.90108 23.50993 23.45164 22.19264 
19.49176 21.86164 23.84801 25.51497 26.66084 29.02758 31.28849 34.14331 30.47815 27.61221 29.12548 29.93657 29.5067 29.47557 30.63495 32.33086 38.03228 36.92374 32.85515 32.32326 33.76255 34.79014 34.75143 34.28155 34.30758 35.36338 34.19814 31.36395 28.80541 26.86127 27.12345 28.74008 32.02166 34.64028 34.4675 32.00715 30.24816 28.75252 26.23449 25.24133 25.06123 25.12614 25.19837 23.90611 23.10903 23.64587 23.10118 21.76332 20.88616 20.59672 20.89843 22.86032 24.36699 24.05157 21.89154 20.17803 19.3744 17.74252 17.55298 16.54954 17.38425 18.58606 18.41433 17.87334 16.52881 16.05738 16.43884 17.91994 20.09494 21.60524 24.02639 24.17728 25.02455 25.97261 20.93628 19.40746 17.1536 16.0522 16.09047 15.48158 14.65473 14.01836 14.07098 14.58262 15.35583 17.46509 15.78901 13.02557 11.54638 11.49724 12.33301 12.46252 13.2236 15.13766 16.39315 15.46394 13.09205 11.59497 11.20235 11.88911 12.09477 11.37805 10.47246 9.844741 10.03592 10.9983 11.94789 12.19064 11.76359 11.2711 10.78119 10.48909 10.16279 10.05489 10.173 10.72308 12.10265 13.15302 13.16116 12.56686 12.1148 13.57769 14.16577 13.94297 13.35519 12.29647 11.02053 10.08667 9.359595 8.257538 8.487962 8.086994 8.695251 10.38328 12.32618 13.19041 12.9105 12.96833 14.11269 15.39799 14.49745 14.81736 16.60288 17.00423 17.01973 17.20494 17.55207 17.87931 18.00504 18.03476 18.12149 18.2813 18.42015 18.46245 18.0651 17.89284 18.49333 19.3804 19.90614 19.86854 19.98395 20.87605 22.20222 22.93382 22.48923 20.96723 20.05018 19.08428 17.74382 16.40497 15.44757 15.47177 16.50329 16.32218 16.29446 16.44975 16.30225 16.48824 17.36827 17.55206 17.59574 17.60217 17.67087 17.83639 18.0395 18.34422 18.7822 19.33231 19.89969 20.40934 20.87788 21.39808 22.06406 22.05169 22.20863 22.65943 22.63154 23.03638 22.91274 21.3483 
19.2216 21.37133 23.59651 25.68 27.27887 29.62281 31.81933 34.82129 33.20048 29.01307 28.87097 30.58606 31.20957 31.06799 31.62482 32.75977 38.20727 37.31989 33.18211 33.12496 34.70307 35.50471 35.30174 34.97063 34.81634 34.92487 33.06354 30.98595 29.05339 28.09821 29.54044 31.36195 33.48742 35.74677 35.67632 31.74134 29.16708 27.71041 25.32364 24.70014 25.28946 25.93343 25.64445 23.56034 22.90428 23.4655 22.67094 21.7345 21.24133 21.26859 21.75229 23.13586 24.02634 23.30345 21.29967 20.24477 18.92289 16.94052 17.29055 17.37278 18.73679 18.94236 17.94793 16.63281 15.03101 14.91886 15.72236 17.73142 20.61663 23.2696 24.27019 24.05471 24.98198 23.09215 19.53141 18.42237 16.75343 17.49593 15.52457 14.97666 14.33938 13.73408 13.71191 13.96415 14.76645 16.86185 16.05211 13.43548 12.3995 12.92906 14.43315 15.65851 16.98509 19.03004 19.15155 16.60332 13.71233 12.23173 11.83199 12.4177 12.65756 11.42858 10.64351 10.87087 11.44976 11.74577 11.54045 11.02329 10.69014 11.06244 11.76875 11.49001 10.80401 10.52337 10.63881 12.93639 14.6676 14.18729 13.11763 12.22491 12.00311 13.52296 14.05419 13.52356 12.68966 11.52385 10.08308 8.791653 7.829104 7.099272 7.067926 7.79241 9.256216 11.70171 13.72135 13.69993 14.15643 14.30024 14.97112 14.91035 14.77093 16.14895 17.75663 17.82437 17.84947 18.0231 18.39059 18.77656 18.97871 19.0445 19.07491 18.9611 18.79558 18.23167 17.93269 18.36448 19.26992 20.15257 20.50421 20.0186 19.15116 18.89287 19.53279 20.89881 19.97639 18.5765 17.53024 16.65939 15.7989 14.99323 14.47835 14.6588 15.73406 16.07944 15.70913 15.40743 15.4904 15.98578 17.64684 17.71532 17.65723 17.61323 17.6389 17.76659 18.00095 18.35922 18.82961 19.3303 19.85667 20.36693 20.85498 21.34126 21.93828 22.40402 23.01405 22.61953 22.35157 22.63736 22.15786 20.59587 
19.05843 20.87991 22.72168 24.993 27.06815 29.75114 32.16513 35.18198 35.38266 30.90658 28.83264 30.98163 32.48638 32.60544 32.76216 32.86999 37.05145 36.82641 33.76476 34.13395 35.70553 36.43594 36.1716 35.66672 34.8638 33.88336 32.60374 31.04996 29.09044 28.83924 30.68856 33.69169 34.27372 33.79702 32.53832 29.80289 27.75257 26.59318 24.74877 24.67692 25.94227 26.69023 25.53592 23.5827 23.48319 23.98342 23.07611 22.96175 22.38621 22.22698 22.47191 22.97893 23.02081 22.0502 20.4025 19.89388 17.95226 16.2163 16.95625 19.39318 20.18952 19.53362 17.80194 16.32316 14.76644 14.73325 15.46906 17.44681 21.47803 24.14028 23.49661 23.70813 24.86604 21.54266 18.68699 16.89207 15.38612 14.87726 14.08572 13.44952 12.99958 12.78826 12.92015 13.01413 13.63813 15.40374 15.44423 13.32962 12.10942 12.36359 13.84958 15.97906 17.21183 17.19031 15.20028 12.65406 11.37209 11.03275 11.1541 11.70707 11.56019 10.34496 10.3974 11.22607 11.92791 11.96794 11.52884 11.20513 11.67063 12.75316 13.15348 12.61286 12.16079 11.85252 12.89568 14.70446 13.82229 11.32234 9.658875 9.650897 10.55242 11.07128 10.82302 10.08133 8.995854 8.024474 7.45419 7.05801 6.972328 7.003795 7.550407 8.661358 10.42643 13.17749 14.49545 14.70244 16.30073 14.99577 14.19028 14.78173 16.28296 18.77661 18.93493 18.92014 18.86878 19.05469 19.49344 19.95917 20.2802 19.96271 19.21329 19.13632 18.98951 18.54999 18.55986 19.60887 21.06764 22.03116 21.60007 20.18914 18.43419 17.1812 17.16697 18.35921 17.91852 17.29507 16.52874 15.6783 15.00741 14.57092 14.23555 14.33161 15.20779 15.37637 14.86143 14.86427 15.47478 16.54663 17.86427 17.78332 17.71355 17.69524 17.7412 17.9225 18.28979 18.76723 19.2958 19.78528 20.26849 20.74012 21.23552 21.74672 22.2864 22.79908 23.07187 22.65858 22.40032 22.53758 21.85664 20.47683 
19.14707 20.5839 21.98691 24.00121 26.18998 29.15585 32.13358 35.31197 36.73079 33.41763 29.36918 30.84455 32.58415 33.25773 33.60767 32.65493 35.29007 35.77246 34.08049 34.75173 36.23388 36.92427 36.77359 35.92456 34.34439 32.86842 32.29998 31.21924 28.26371 28.32323 30.842 34.27969 33.7209 31.78112 29.57318 27.92478 26.17498 25.48417 24.64106 24.65786 25.85496 26.11513 24.61147 23.37181 23.31441 22.71652 21.21501 21.29646 20.14459 19.88564 20.23516 20.48358 20.33431 19.60391 18.26424 17.60028 16.21295 15.40143 16.81925 22.25883 20.80882 19.20284 17.41981 15.27415 14.58241 14.22625 14.56757 17.46416 22.5175 23.26946 22.43277 22.97291 24.30694 21.13255 17.95953 16.05113 14.82818 13.95197 13.14855 12.56777 12.36866 12.26045 12.19103 12.48177 13.63254 15.23186 15.74655 14.76721 13.58025 12.70019 12.71844 14.66232 15.83075 15.13872 12.79402 11.24244 10.84187 10.86664 10.55196 9.788141 9.304638 8.571477 8.361718 8.340785 8.189313 8.155915 8.782521 9.569509 11.92215 13.86565 13.62275 12.63092 11.86243 11.52205 12.25132 11.86526 10.32966 9.02787 8.678514 9.402331 10.72255 11.19137 10.32108 8.983382 7.849921 7.143381 6.866468 6.713946 6.911869 7.458969 8.536654 9.881991 11.51696 13.73797 14.27313 15.44192 14.74376 14.32411 14.69476 16.27575 18.49428 20.2507 20.06561 19.8453 19.75734 19.94404 20.41352 20.93192 21.45722 20.90685 20.35912 20.24999 19.93218 19.32641 19.01802 19.61297 20.23039 20.26677 19.14087 17.79876 16.52223 15.71296 15.98698 17.26712 17.22772 17.15265 16.61475 15.70173 15.24047 15.21196 15.13979 15.10222 15.53848 15.56253 15.10609 15.52446 16.55566 17.95475 18.07845 18.04715 17.96507 17.95387 18.0667 18.33515 18.77485 19.29536 19.84674 20.32569 20.70881 21.04731 21.50087 22.04405 22.61634 23.10391 23.37581 22.94059 22.60719 22.55335 22.02618 20.73315 
19.42598 20.59243 21.65586 23.22615 25.19019 28.19648 31.62742 35.11137 37.50141 35.39305 30.67977 30.27133 31.89494 33.20547 34.2497 32.37828 33.80284 35.04603 34.60878 35.15443 36.27272 36.82516 36.94682 35.68338 32.90738 31.60168 31.24854 30.6208 27.15911 27.32645 29.18733 31.71754 30.57979 29.21752 27.95279 26.71831 25.43464 24.79484 25.19126 24.89531 26.94378 27.10278 25.98775 24.40377 22.8624 20.92416 19.9419 20.54525 19.35748 19.28756 19.80893 19.7759 19.48237 18.80394 17.4214 16.30354 15.7399 15.76428 18.41899 23.52445 20.65044 17.84439 16.12467 15.01818 14.59236 13.68127 14.60469 18.94535 22.16463 21.38537 21.29739 20.90636 20.8747 19.05607 17.71262 17.79659 15.96621 13.94391 13.11681 13.06051 13.35841 13.02131 12.17316 12.05402 13.63372 14.96394 15.46449 14.2096 12.38445 11.6763 12.54715 16.21632 16.76593 14.17906 11.66924 10.81698 10.39425 9.894349 9.07213 8.391171 8.245913 7.702664 7.214928 7.182587 7.486692 8.034784 8.489877 8.648091 9.167044 9.763407 10.69186 11.39716 10.95194 10.63778 10.21378 9.636171 9.08549 8.81636 9.076534 10.06483 11.03838 10.90876 9.640079 8.256085 7.353952 6.8614 6.686063 6.698994 7.326611 8.367552 9.824804 11.01816 12.1811 13.51967 13.76151 13.88163 13.75573 14.52212 15.9161 17.96322 20.12157 20.93933 20.55828 20.3202 20.31659 20.50914 20.94717 21.40281 21.87881 22.30545 22.00618 21.91356 21.43788 20.51434 19.43742 19.3268 19.12042 18.55267 17.30026 16.42844 16.03196 15.98305 16.43182 17.51921 17.55709 17.59367 17.28309 15.96699 15.52448 15.52141 15.30495 14.96261 15.24775 15.6714 15.72509 16.47596 17.75837 18.38987 18.61012 18.70098 18.69485 18.74104 18.92462 19.22645 19.60698 20.02059 20.43572 20.77335 21.01279 21.22543 21.60239 22.08739 22.55163 22.95565 23.25694 22.90991 22.64359 22.48137 22.46569 21.204 
19.76201 20.83713 21.62178 22.75802 24.36782 27.17614 30.75889 34.64788 37.17753 36.65649 32.8635 30.2681 31.41015 33.05894 34.61641 32.66487 32.91654 34.73804 35.50991 35.52163 35.74788 36.05425 35.71585 33.74065 30.40995 31.71571 31.66395 31.34609 27.15171 26.99455 28.305 31.26835 28.81209 27.74137 27.07666 26.30565 25.23636 24.06482 26.63532 26.37475 25.68915 24.631 23.67027 23.43372 22.23236 20.36645 20.67998 20.87922 19.47819 19.53717 19.9944 19.64888 19.24461 18.53961 17.05861 15.73887 15.66896 16.53196 20.15933 20.15699 17.87933 14.8793 13.83386 14.04003 13.02799 13.48919 15.87649 20.90275 20.59666 20.5253 21.14738 18.41599 18.2705 18.25794 16.32175 15.8844 14.79264 14.09133 13.88476 14.42002 14.71996 13.44972 11.79067 10.81746 10.13923 10.10636 10.99378 12.22643 13.00514 13.11374 13.65049 15.90637 15.1354 12.52911 10.98257 10.03174 9.063087 8.23575 7.756938 7.477791 7.180328 6.643504 6.271212 6.864912 7.828849 8.574762 8.648154 8.517342 8.62838 8.9782 9.365024 9.619971 9.701818 9.70169 9.600758 9.620277 9.679214 9.802507 10.61046 11.55429 11.77329 10.94755 9.489011 8.180462 7.378228 7.027778 6.976998 7.234036 8.214837 9.562347 11.07663 11.93636 12.74685 13.54144 13.97885 13.91543 14.44418 16.01859 17.79625 19.43137 20.69164 20.85308 20.00599 20.1665 20.93479 21.1596 21.43745 21.74243 22.08746 22.64983 23.00433 22.86509 22.29053 21.13543 19.36751 18.60051 17.84746 17.07024 16.01842 15.60628 15.94174 16.75466 17.55143 18.72496 18.91206 18.84325 18.09534 15.95002 14.81142 14.31522 13.95808 13.86106 14.63147 16.04985 17.00677 17.99225 18.35378 18.65997 19.04408 19.37876 19.57881 19.69624 19.859 20.10745 20.35523 20.56906 20.77172 20.92358 21.04719 21.22803 21.64381 22.23288 22.72301 22.97295 23.09221 22.66072 22.32056 22.05458 21.9641 21.44345 
20.00751 21.06014 21.67046 22.49312 23.71227 26.13249 29.64577 34.04882 35.8894 36.03537 34.72848 30.95644 31.21522 32.85398 34.3906 33.77408 32.70544 34.54448 35.95169 35.51172 34.97511 34.06833 33.12338 32.09159 29.17546 33.35986 32.52437 33.09357 28.39809 27.67657 27.54985 28.55876 27.79268 27.16694 26.88743 26.24175 24.97709 23.35559 26.38289 24.83823 24.03314 23.20123 22.9716 23.3495 22.28118 21.49463 23.12179 22.11584 20.25429 20.21294 20.12946 19.37045 18.93775 18.01822 16.59094 15.43546 16.06165 20.5057 18.90875 16.4777 15.22909 13.0436 12.12812 12.85315 13.73151 15.07211 17.85514 19.5731 19.56785 20.18526 19.43417 16.70643 16.3956 17.35555 15.69401 15.5578 15.02933 14.93126 15.43055 16.06594 14.82605 12.56462 11.05266 9.817879 8.933647 8.95644 10.35603 13.14956 13.94024 13.27886 13.89344 15.71532 14.29646 11.65868 10.12324 8.747996 7.598788 7.012184 6.800395 6.422472 6.060842 6.265823 6.562356 7.437064 8.278481 8.599647 8.447951 8.456357 8.683076 8.682731 8.72665 9.269094 9.532892 9.851939 9.986312 10.04006 9.930806 9.945786 10.64888 10.7927 10.17071 9.289422 8.484245 7.926816 7.66996 7.577912 7.592969 8.047771 9.210092 10.71165 12.12887 12.62485 13.09978 13.76402 14.199 14.57571 15.64081 17.57254 19.13628 19.98503 20.22194 19.63114 18.97206 19.2797 21.39407 21.68408 21.89925 22.17377 22.5109 22.97157 23.22886 22.97152 22.41264 21.26545 19.21109 18.16942 17.25037 16.55532 15.77753 15.51376 16.02588 17.2807 18.37162 19.96505 20.74922 20.97436 19.57095 16.72232 14.76294 13.76904 13.41002 13.6929 15.02083 17.31713 18.6369 18.57303 18.65473 18.85832 19.21774 19.6472 19.99869 20.22032 20.39797 20.60775 20.76159 20.82737 20.8833 20.93698 21.03873 21.26927 21.65754 21.19163 21.76693 23.24861 23.2251 22.57396 22.05119 21.69256 21.51501 20.89838 
20.11751 21.22552 21.78954 22.45451 23.34444 25.28171 28.50172 33.31786 34.49833 35.37113 35.52483 31.86589 31.32776 32.77029 33.81926 34.69863 33.27353 34.64663 36.04581 35.34544 33.55441 32.3341 31.97325 31.71059 28.75759 32.77775 30.71419 32.22831 28.51753 27.71865 26.95452 27.24549 26.62288 25.77784 25.36221 24.51043 23.26135 22.22491 25.1111 22.4569 22.27159 22.11115 22.09748 22.04528 21.04388 21.37078 22.75695 20.41388 18.41715 18.87609 18.83474 18.21546 18.11403 17.00761 16.35426 15.99269 19.92963 17.72456 14.7876 14.93658 14.32822 12.62101 13.92873 15.74873 15.81535 16.47938 18.88437 18.88291 19.24038 19.74154 18.20061 16.13684 15.34015 15.98486 15.30954 15.83631 15.61221 15.9637 17.57067 15.99839 12.64973 11.02336 10.50619 9.691358 8.867256 8.842163 11.85815 15.6891 15.06444 13.96823 14.17711 15.05316 13.31808 10.58615 8.707075 7.435912 6.638417 6.271878 6.093241 6.102464 6.464047 7.385809 7.711121 7.943789 8.274071 8.396182 8.562453 8.761327 8.422228 8.249432 9.000358 9.886949 10.37639 10.50997 11.07248 10.68729 9.685076 8.886164 9.121026 9.974742 10.28309 9.80162 9.031783 8.371033 7.922287 7.677835 7.809372 8.450076 9.752137 11.12155 11.99107 12.43545 13.13436 14.01773 14.77866 15.61608 16.85188 18.41158 19.19766 19.89459 19.78614 19.13514 19.23379 21.17447 22.12558 22.4786 22.69411 22.90461 22.98032 23.07574 22.85776 22.81106 22.84526 22.06112 20.04438 18.87397 18.00016 17.54995 17.01559 16.69147 16.9497 18.0176 18.98114 20.78145 22.00292 22.34082 20.14718 16.78121 14.41971 13.40047 13.37545 14.08609 15.77246 18.52085 19.14983 19.11443 19.16225 19.29452 19.54687 19.89497 20.23343 20.49709 20.69952 20.87143 20.99157 21.00256 20.99198 21.02737 21.18376 21.00915 20.14284 20.18081 21.20441 23.14304 23.29764 22.56349 21.99071 21.55446 21.3131 19.83663 
20.14243 21.3942 21.99787 22.66004 23.39177 24.97257 27.7882 31.63769 33.28688 34.81192 35.6298 32.79284 31.76571 32.66491 32.99298 34.48913 34.05947 34.77902 35.37019 33.97713 32.82074 32.63558 33.02827 31.53077 28.39873 29.67965 27.85628 30.46641 28.12569 27.12841 26.03814 26.1243 25.4108 25.07114 24.4998 23.13033 22.02952 22.08873 23.8096 21.33283 21.35553 21.56588 21.63614 20.88517 20.04359 21.73195 21.99186 19.61238 18.2023 19.16841 18.61372 18.42169 18.00663 16.47132 17.38418 19.37508 17.15222 14.32137 13.238 14.18729 13.69667 13.56083 16.50668 17.46508 17.58991 17.64703 18.92546 19.08413 19.67568 18.24478 16.92575 15.36702 14.8994 15.63873 15.25526 15.85515 15.51475 16.43258 16.96191 12.39119 10.28008 10.09222 10.49001 9.967484 9.101373 8.574979 8.097834 9.209672 10.90403 12.71522 13.46858 13.68087 12.13753 9.17321 7.340548 6.514558 6.099147 6.171473 6.971269 8.052518 8.673344 9.044302 8.790736 8.457646 8.482621 8.75775 8.976001 8.437707 8.201895 9.058372 10.41986 11.32818 11.63201 11.46794 10.73176 9.756328 8.61806 7.574628 6.911829 6.886186 7.255168 7.608148 7.692818 7.590818 7.562694 7.819055 8.473634 9.248185 10.34373 11.2175 11.53161 12.14294 13.50738 15.02505 16.15323 16.84913 17.522 18.36971 18.88064 21.47466 22.59579 21.97075 20.42965 20.56569 22.62118 23.06442 23.37733 23.59352 23.20674 22.87777 22.76906 23.47574 24.44123 24.01444 22.06925 20.91421 20.10856 19.60043 19.14854 18.66118 18.61178 19.27387 19.85066 21.47632 22.65446 22.60129 19.68468 16.29894 14.13618 13.4082 13.68873 14.56772 16.5355 19.40574 19.44184 19.45387 19.51631 19.66928 19.90724 20.16689 20.42426 20.68337 20.87781 21.00956 21.06508 21.02592 20.99384 21.0612 20.41234 19.36987 19.12435 20.0535 21.77013 23.55795 23.68492 22.97588 22.29134 21.7339 21.38829 19.54366 
20.16953 21.67617 22.28648 22.99309 23.71741 25.1881 27.71168 30.5862 32.58464 34.62617 35.73227 33.77237 32.43296 32.41789 32.03864 33.41068 34.6345 34.26937 33.91482 33.60633 33.3999 33.05688 32.08176 31.36548 29.26338 27.92727 26.67636 29.38519 27.85841 26.44503 25.14898 24.71802 23.9057 23.68075 22.9393 21.98122 21.39109 22.45202 22.49604 20.72401 20.88994 21.25963 21.19341 20.15987 19.93646 21.59192 20.33998 18.84565 18.34723 18.85801 18.01151 18.29614 17.29397 15.8906 15.27703 14.13901 13.59101 13.13609 12.58498 13.75135 13.81521 15.54233 18.36873 18.54746 19.20197 19.09769 19.09488 19.49809 18.86388 17.02703 15.59105 14.66159 14.65023 15.45374 14.9587 15.04935 14.26701 13.61174 11.25086 9.562117 9.703344 10.93619 11.47027 10.43322 9.171463 8.254999 7.626729 8.352338 10.34452 12.45524 12.46219 11.91457 10.83512 8.291505 7.22409 6.168856 6.582131 7.961207 9.417648 9.63464 9.688312 10.09101 9.89768 9.218921 8.839401 8.481725 7.532171 7.324854 8.397106 9.967688 11.15734 11.38981 11.88983 12.35013 11.56783 9.80651 7.887239 6.52878 5.964471 6.170835 6.909982 7.641019 7.995677 8.308523 8.664207 9.159124 9.911929 10.403 10.91446 10.98995 11.26622 13.30315 15.57658 17.09616 17.62467 17.58077 17.98699 18.775 19.22618 20.69538 22.77109 21.53131 20.7709 20.98647 22.57043 23.04812 23.50108 23.86507 23.62394 23.34668 23.83175 25.3802 26.8959 26.36691 24.22141 22.82021 21.72529 20.8715 20.33912 19.79428 19.60347 19.99743 20.41866 21.87053 22.81784 22.25994 19.01575 15.9951 14.35714 14.02878 14.47376 15.47018 17.4917 19.60583 19.61253 19.59745 19.61637 19.76733 20.0245 20.26578 20.48648 20.74825 20.9643 21.05213 21.1235 21.22488 21.48578 20.2186 18.87102 18.47351 19.20986 21.13071 23.40651 23.56766 23.72884 23.22858 22.76138 22.30079 21.94277 20.24729 
20.22791 22.05101 22.6817 23.27752 24.02544 25.59142 28.06351 30.31181 32.56327 34.99856 35.64317 33.77003 33.33175 32.42947 31.49272 32.52145 33.31285 32.71842 32.92569 33.1637 32.99863 32.06006 31.48834 30.67975 30.48836 28.55222 27.76481 29.69442 28.30966 26.0597 24.33418 23.8467 25.08446 24.8166 23.11671 21.52053 20.9737 22.61404 21.31104 20.40257 20.72036 20.9862 21.04761 20.22545 20.58352 20.38266 18.92363 18.2606 18.35586 17.36374 16.13651 15.42915 14.86559 14.28867 13.66213 13.24871 13.5527 13.39983 13.09993 13.61871 14.51421 17.42783 19.18187 19.2495 19.59457 19.48161 19.52807 18.38651 15.91 14.65323 14.19608 14.1048 14.3301 14.93236 14.085 13.48599 12.63284 10.37699 8.874354 9.472039 11.58948 12.06276 11.2802 9.786535 8.661241 7.867964 7.381998 8.353082 10.4389 11.70795 10.75948 9.793165 9.766573 8.685701 6.740273 6.627404 9.428726 10.65187 9.632798 8.863935 8.673458 8.559636 8.489362 8.309889 7.87333 7.064652 7.106794 8.286628 9.347743 9.587902 9.029458 8.256575 7.664254 7.424267 7.361383 6.998984 6.216877 5.544728 5.461504 6.224907 7.316792 8.122505 8.726995 9.657927 10.19965 10.35432 10.7517 10.93258 11.0461 11.0019 12.14377 15.93094 18.36462 19.09855 19.1453 19.62341 19.81461 19.45737 19.00532 19.80063 21.92272 21.16493 21.63961 21.76559 22.02144 22.60342 23.23262 23.77851 24.11245 24.15773 24.95063 26.35351 27.50787 26.81117 24.33676 22.36591 21.27702 20.79704 20.33536 19.87883 19.69408 19.87704 20.24299 21.50598 22.23407 21.38293 18.13287 15.55135 14.51012 14.59579 15.20733 16.33654 18.01544 19.57486 19.56172 19.56435 19.62383 19.79339 20.05405 20.34046 20.61784 21.0333 21.48247 21.69289 21.72856 20.6856 19.50922 18.53666 18.18922 18.91677 20.59741 23.28317 23.53367 23.68218 23.91345 23.57723 23.36945 23.12908 22.25412 20.20114 
20.30662 22.14307 23.38764 23.70031 24.33605 25.99953 28.54168 30.69901 32.68906 34.40286 34.88812 32.97247 33.26272 33.30532 31.76563 32.24179 32.52155 31.75326 31.70267 31.64526 31.5533 31.24818 30.47537 29.3323 28.98648 28.95449 28.69474 29.01163 27.4212 24.52174 23.24445 24.64611 24.13915 22.95288 21.5015 20.35602 20.58194 22.26373 20.33267 20.14309 20.45571 20.76827 21.36922 21.01195 20.70758 18.7816 17.81674 17.41582 17.43332 15.94725 14.65557 14.14314 13.89935 14.15032 14.54833 14.69008 14.83874 14.54158 14.13269 13.92697 15.35396 18.10393 19.79628 19.78982 19.65339 19.71076 20.06559 18.15179 14.40329 13.44655 13.6927 13.72378 13.82936 14.10202 12.92503 11.86684 11.42087 9.549372 8.77006 10.30356 11.30491 11.11712 10.21044 8.898179 7.968117 7.398362 7.401447 8.890181 10.51302 10.26214 8.522966 7.726061 8.565335 7.911759 6.736264 8.973267 12.09286 11.86618 10.77921 10.16483 9.865199 9.553129 9.142162 8.259568 7.205601 7.00557 8.121231 9.413288 9.507524 8.65126 7.905857 7.671614 7.610061 7.548833 7.172527 6.520386 5.844023 5.63454 6.102685 7.072276 7.900231 8.307431 8.924045 10.31866 11.55969 11.71438 11.29293 10.879 10.64684 10.70309 11.72977 15.42998 19.29387 21.13387 22.28143 22.42057 22.46265 21.91296 21.12561 22.19291 21.79037 21.39392 21.03486 21.02795 21.50628 22.29007 23.07182 23.70761 24.23093 24.91959 25.19841 25.55872 25.98199 25.59494 23.49567 21.27246 20.57042 20.63352 20.09318 19.55173 19.31205 19.30423 19.59653 20.64544 21.22348 20.35515 17.42566 15.34354 14.72191 14.9916 15.68746 16.61457 17.6527 19.01722 19.51616 19.56001 19.73646 19.8977 20.07595 20.30814 20.59407 20.94087 21.32221 20.41388 18.98527 17.97552 17.51729 17.58816 18.37663 20.04964 22.35378 23.16066 23.42896 23.71436 23.99296 23.72691 23.65017 22.93032 21.10867 19.19651 
20.36303 22.23438 24.03008 24.58282 24.95042 26.45209 28.88475 32.09931 32.29571 33.32288 33.79303 32.07946 32.53885 33.89666 32.65684 32.35953 32.04799 31.12511 30.64701 30.36638 30.23018 30.05827 29.48702 28.4866 28.1106 28.71235 29.54959 28.31287 26.02556 23.10061 21.37093 21.23613 21.50183 21.28745 20.36407 19.93026 20.88309 21.75883 19.83872 20.11238 20.38233 20.51206 20.73384 20.43899 19.05911 17.48804 16.62293 16.37176 15.81945 14.32906 13.41719 13.27686 13.76459 15.15029 16.5209 17.14019 16.92241 15.71528 15.35291 14.43869 15.64237 18.68516 19.88483 19.52145 19.49086 19.67981 20.12804 17.81071 13.8545 13.07332 13.46015 13.23251 13.16867 13.26037 12.00107 10.6646 10.7538 9.990099 9.852528 11.27786 11.20679 10.31754 9.227649 7.947347 7.11822 6.941519 7.793923 9.596009 10.17245 8.6768 7.003511 6.69683 8.349338 9.030123 8.343392 12.18415 16.86559 14.92514 12.60451 11.5453 10.61685 9.552635 8.517069 7.560067 7.205998 7.73735 9.022425 9.650985 8.879814 7.980285 8.018358 8.362597 8.259007 7.583653 6.648038 6.212442 6.644752 6.920158 7.250381 7.603122 7.926569 8.202568 8.484003 8.919507 9.412978 9.717412 10.06159 10.41718 10.77369 11.63621 12.75166 15.70557 20.65927 22.44149 23.74546 23.28771 22.6672 22.11051 21.73015 21.32522 20.91578 20.60562 20.51215 20.82713 21.49329 22.32367 23.15718 23.89661 24.46623 24.16709 23.64407 23.24684 23.36216 23.48521 22.3442 19.95699 19.14457 19.13534 18.38171 17.92599 17.96205 18.12242 18.63693 19.81641 20.54893 19.93799 17.55601 15.91205 15.34732 15.4174 15.84765 16.26469 17.04726 18.95776 19.60546 19.71891 20.01916 20.23102 20.33309 20.44352 20.65267 20.88725 20.08499 18.70408 17.83483 17.59496 17.801 18.48227 19.65429 21.20241 22.96369 23.57532 23.97613 24.36189 23.84482 23.28478 22.14715 20.90049 19.52207 18.05036 
20.37106 22.32046 23.91848 24.7135 25.23199 26.6577 29.21972 31.94375 32.45303 32.80748 33.29696 31.65174 32.12836 33.67666 33.41251 32.54589 31.69629 30.44171 29.70169 29.3828 29.25784 29.21128 28.96511 28.32201 28.02112 28.3779 28.85991 26.92293 24.36887 22.11743 19.94974 19.10201 19.84496 20.02349 19.76819 20.14541 21.63089 21.36052 19.78101 20.13087 20.23199 19.88482 19.17162 18.03199 16.88686 16.12379 15.31753 14.9776 14.47234 13.79412 13.25347 13.24526 13.45053 14.9836 16.80113 16.52323 16.15868 15.26078 15.60206 15.09921 15.95302 18.82244 19.72647 19.40971 19.38037 19.75317 19.79664 17.46481 14.41047 13.34738 13.24026 12.64177 12.63859 12.73706 11.44771 9.892182 10.13529 9.875429 9.547687 9.414474 9.140449 8.764673 8.008142 6.8645 6.297553 6.876573 8.638753 10.19791 9.654826 7.663548 6.46996 6.674653 8.635471 9.660101 9.545956 11.87337 13.64968 13.17641 12.78022 11.10648 9.776766 8.702806 8.24467 8.028305 7.968738 8.56716 10.33123 10.24096 9.069744 8.665384 9.210743 9.468366 8.699511 7.350399 6.21376 6.485158 8.682742 8.975929 8.093435 7.618594 7.829204 8.317039 8.818838 9.268954 9.431736 9.530005 10.17863 11.04981 12.79832 14.32901 13.96509 14.55679 16.53791 18.7106 22.91949 22.35352 21.70279 21.14859 20.77619 20.45906 20.25979 20.26221 20.52667 21.09181 21.82987 22.65512 23.49426 23.45969 23.20695 22.90772 22.37984 22.1806 22.6559 23.16531 22.83212 20.00847 18.77712 18.69679 17.87022 17.3382 17.365 17.57698 18.2891 19.67633 20.56464 20.17096 18.05975 16.47233 15.58914 15.35518 15.60128 16.09713 17.56908 19.99057 19.90833 19.99902 20.30371 20.56026 20.69518 20.71901 20.77841 20.06405 18.79078 17.98375 17.83045 18.13353 18.81975 19.71995 20.60405 21.60805 22.90086 23.3238 23.90247 22.86601 21.82279 20.60783 19.83333 19.06222 18.00769 16.76232 
20.35199 22.45724 24.31931 25.41257 25.60269 26.50903 29.04669 31.75496 33.00446 33.40033 34.20713 32.61744 32.95866 34.28595 34.28367 32.8792 31.47604 29.89972 29.08562 28.68762 28.52423 28.57891 28.51474 27.94399 27.48063 27.44512 26.90469 24.87284 22.65277 21.17702 19.03481 18.66016 19.498 19.77542 19.83632 20.76226 22.47107 21.21383 20.00436 20.11292 19.64009 18.62717 17.42834 16.56604 16.05657 15.28424 14.43382 14.14742 14.22879 13.77295 13.4399 13.41566 13.6387 13.61112 13.95629 12.25614 11.79754 11.99604 14.13267 15.56728 15.75621 17.09026 19.92288 19.52701 19.46871 19.91729 19.239 17.65211 15.28864 13.80687 12.97569 12.3584 12.41961 12.44222 11.24513 9.707806 10.12793 10.31018 9.935114 9.360692 8.465634 7.706266 6.936069 6.100667 6.119514 7.686759 9.956727 10.68275 9.18253 7.14844 6.396345 6.857393 8.256029 8.946502 10.36769 13.18731 16.43821 16.3793 13.31533 11.02481 9.769685 9.187922 8.827986 8.488396 8.026642 9.776196 12.39836 11.68419 10.50741 10.69454 10.68261 9.712597 8.05978 6.648197 6.015803 6.136871 6.764565 7.328037 7.341794 7.580212 8.330087 9.128876 9.688409 10.25049 10.52441 10.43462 11.14169 12.25392 14.09562 14.84918 14.75649 16.13169 18.16778 19.78958 20.9032 20.88682 20.97058 20.53208 20.22638 19.97755 19.95738 20.25299 20.77486 21.41171 21.99775 22.58271 22.39722 22.11562 21.7068 21.41112 21.30523 21.62168 22.40997 22.86135 22.91949 19.45477 17.80936 17.99089 17.39804 16.81771 16.57675 16.54944 17.23578 18.78258 19.82637 19.63696 17.65652 16.05928 15.17325 15.13696 15.67343 16.86619 19.40615 20.93218 20.71713 20.59929 20.69745 20.83253 20.88674 20.86693 20.04703 18.64234 17.88265 17.94751 18.5445 19.23782 19.8774 20.43714 21.01521 21.9576 22.38025 22.69812 21.35048 20.09468 19.45139 18.50803 18.10749 17.62174 16.76234 15.75457 
20.34742 22.54582 24.65033 25.88514 25.91068 26.62749 28.62689 31.54029 33.65109 34.7109 35.65443 34.53035 34.81502 35.55398 35.3113 33.64668 31.72206 29.55996 28.45375 27.88172 27.73674 27.90394 27.8195 26.90891 26.01448 25.7202 25.45712 24.36284 22.0142 20.27332 18.42806 18.72861 19.51802 19.75908 20.09308 21.54995 22.74385 20.78382 19.7814 19.64316 18.86933 17.67886 16.83489 16.41556 15.6954 14.60399 13.97721 14.29229 14.21996 13.50728 13.45687 13.22331 13.92565 14.61849 14.8779 13.28369 11.43313 10.59172 11.7436 13.06153 13.94346 16.42316 18.66868 19.73264 19.7727 19.54836 17.68466 15.98706 14.26901 13.24187 12.18424 12.03661 12.12751 12.23173 11.49253 10.23736 10.56644 10.82475 10.16324 9.15212 7.958303 6.937454 6.21588 6.156954 7.045963 9.226528 11.23515 10.95062 8.929752 7.161738 6.615525 6.937788 7.4688 8.528895 12.07749 16.28326 17.20534 15.10021 13.14391 12.8151 11.91287 9.95304 8.545684 7.775059 7.263538 10.10514 10.21911 8.900769 8.882462 9.223072 8.998924 8.223073 7.062729 6.296203 6.431779 7.377882 7.776491 7.816924 7.923006 8.551533 9.644607 10.60735 11.5344 12.20755 12.68807 12.45463 12.41359 12.28215 13.01485 15.91678 17.62751 19.8989 21.52225 21.43691 20.64499 19.70174 20.2985 20.14761 20.00473 19.83152 19.82692 20.16016 20.71467 21.29162 21.67992 22.08362 21.86282 21.3675 20.69749 20.50368 20.81121 21.25792 22.01253 22.34448 22.8955 18.95902 17.17875 17.7991 17.55333 17.04452 16.42229 15.8274 16.10784 17.4342 18.31779 18.37059 17.06676 15.92168 15.53267 15.95081 17.056 19.28779 21.82496 21.67053 21.37896 21.104 20.97736 20.90682 20.83253 19.54374 18.34735 17.6462 17.92063 18.73639 19.42756 19.86459 20.19983 20.5907 21.23205 21.71984 21.14328 19.9662 18.74516 18.03035 18.35335 18.09105 17.96679 17.4679 16.59405 15.65388 
20.36026 22.59345 24.738 25.90224 25.87 26.65612 28.25007 30.9304 33.71277 36.2325 36.98159 36.5993 37.1109 37.45894 36.36329 34.76459 33.02811 30.19369 28.72439 28.03229 27.85935 27.74464 27.09305 25.79817 24.84274 24.5101 24.83093 23.78227 21.87762 19.77821 18.10526 18.59339 19.50285 19.79757 20.51322 22.30084 22.65922 20.23821 19.50757 19.27888 18.47545 17.55418 17.06648 16.33945 15.40176 14.62678 14.63402 14.98952 13.61318 13.15504 14.00868 13.7757 15.3179 15.02752 14.39973 13.19678 10.90627 9.743586 10.13551 11.07982 12.33066 14.6894 15.72719 19.11019 18.30808 16.82502 15.22487 14.17924 13.40765 12.88965 11.53441 11.37789 11.69475 12.05152 12.03619 11.13006 11.05967 11.10603 9.94785 8.441455 7.166645 6.197652 5.811134 6.508184 8.215707 10.73024 12.45801 11.99663 10.05873 8.292807 7.554733 7.46431 7.889096 10.13349 12.24424 12.67899 12.10575 10.11125 9.235263 10.4918 9.718744 8.30033 7.369768 6.429001 6.509144 7.067333 6.855967 7.141486 7.860637 8.08432 7.886563 8.298582 7.404541 6.783327 7.389816 9.219167 9.556611 9.427859 9.961564 10.2065 10.88173 12.14037 14.55102 14.75723 14.50391 13.67569 12.95943 12.89521 14.32988 17.54227 19.60887 21.80261 21.39091 20.83912 20.31626 20.08017 20.01016 20.05915 20.1006 20.06587 20.01793 20.13159 20.49559 20.91654 21.13784 21.37768 21.66702 21.59767 20.7728 20.81341 21.35138 21.44502 21.9056 22.27371 22.93011 19.09127 17.27745 17.97719 17.69858 17.20246 16.38714 15.50757 15.51773 16.52733 17.23856 17.85912 17.703 17.00568 17.0979 18.04643 19.8143 21.80139 22.09326 22.06923 21.91939 21.78054 20.79412 19.3731 18.44866 17.65915 17.18842 17.6424 18.60297 19.226 19.40652 19.4926 19.79048 20.45889 20.98135 20.23929 18.59176 17.02719 16.09788 16.30093 17.71891 17.77294 17.65414 17.16826 16.402 15.62857 
20.38958 22.76441 25.02235 26.12895 26.12553 26.89881 28.06139 30.26956 33.19708 35.64569 37.28812 37.46885 38.48779 38.95709 37.43345 35.70402 34.82226 31.6729 29.87905 28.93175 28.20097 27.4057 26.41998 25.17488 24.27912 23.83138 23.98388 24.28389 23.0112 20.36663 19.04504 20.09518 20.80509 20.52902 21.07832 22.60427 22.29748 20.06143 19.63286 19.34162 18.53152 17.73699 16.97465 15.56884 14.78773 14.34953 16.30905 15.33419 13.52433 14.12754 15.68106 15.24309 15.44992 13.74578 12.88416 12.03957 10.52484 9.598378 9.799397 10.59153 12.04812 13.90124 14.21894 16.31456 16.03095 14.3365 13.08166 12.7529 12.51689 12.28959 11.31272 10.66745 11.12776 11.77521 12.24605 11.6111 11.36788 11.12359 9.395213 7.657107 6.631092 6.056921 6.387733 8.111904 10.57988 12.82518 13.65334 12.85508 11.39001 10.10157 9.163047 9.06649 9.925126 9.932245 9.06275 8.683105 8.04812 7.416719 7.021112 7.812195 7.938623 7.163743 6.270656 5.849877 5.942468 6.252063 6.784636 7.48705 7.879172 7.945266 7.973718 7.529932 6.733866 6.854195 7.6473 8.966753 9.666672 9.572684 10.28145 10.62121 11.33565 12.64532 14.1969 14.02344 14.20616 14.05591 14.52251 15.22919 16.5831 16.16903 14.89525 16.07153 18.2251 19.46917 19.90302 19.79346 19.79551 19.89495 20.07466 20.26037 20.35691 20.37207 20.51448 20.76025 20.87033 21.00662 21.22341 21.06854 20.30939 20.65257 21.25031 20.8197 21.04787 21.74378 22.37723 19.41808 17.81548 18.15517 17.31542 16.76044 16.23849 15.72497 15.70802 16.27709 16.53939 17.43759 18.23028 18.44957 18.85736 19.96469 21.35234 21.91279 22.20489 22.13207 21.77615 19.11867 17.8961 17.54996 17.14234 16.88111 17.36139 18.3946 19.05842 19.11006 18.95292 19.11649 19.80318 20.33543 19.81818 18.17699 16.35002 15.16311 14.91025 16.01914 17.8421 17.68853 17.2732 16.74655 16.11356 15.51438 
20.54545 23.20119 25.75332 26.97202 27.27235 27.92388 28.52962 30.02962 32.64914 34.23434 35.16365 36.7134 38.31185 39.46114 38.14705 36.03125 35.0624 32.99385 30.84433 29.37078 28.18534 27.2938 26.49358 25.28959 24.30045 23.66274 23.58364 22.58719 21.65904 19.47577 18.65517 19.59454 20.44701 20.36276 20.98671 22.41175 21.933 20.14771 19.8207 19.42156 18.37705 17.33442 15.91762 13.98253 14.3266 13.65981 15.69973 14.94228 13.70474 15.02384 16.57009 16.24696 15.14624 12.90647 12.00529 11.59867 10.83965 10.00856 9.934128 10.6503 12.15428 13.89634 14.57545 15.6964 15.08014 12.93663 11.56265 11.61835 11.6883 11.76473 11.36106 11.16095 11.58964 12.33914 12.83543 12.10819 11.83427 11.24768 8.96032 7.018546 6.023146 6.201049 7.888429 10.44928 12.36329 12.35949 11.27038 10.80588 10.89438 10.17758 8.875593 7.814332 8.318681 8.792003 8.103195 7.789601 7.978265 7.751118 7.027936 6.567879 6.331344 6.370914 6.283557 6.225912 6.400302 6.995495 7.671633 8.087402 8.857344 10.01517 9.448455 7.253829 6.730213 7.030685 7.398942 8.436558 10.14512 9.550636 9.095915 9.472976 10.73288 12.09634 12.94776 12.7528 12.49731 11.96664 11.44185 11.39522 11.9382 12.62645 13.66068 16.37472 18.97652 19.90992 19.75646 19.69582 19.70772 19.81698 20.0575 20.39716 20.74318 20.93497 20.94693 20.89981 20.93527 21.09806 21.28589 20.28368 19.46722 19.84993 20.38109 19.50828 19.49416 20.54869 21.89355 19.52036 18.22233 18.00585 16.81129 16.76805 16.9568 16.70851 16.23242 16.2886 16.42815 17.63628 18.91016 19.75643 20.07352 21.09412 22.23329 22.63282 22.78554 20.72267 18.25769 17.23425 17.13285 17.06832 17.01755 17.46754 18.3965 19.10268 19.1312 18.84604 18.98142 19.74009 20.30957 19.68712 17.99547 16.10375 14.77959 14.2663 14.70763 16.31285 17.71948 17.159 16.6137 16.22232 15.7736 15.28224 
20.89591 24.01332 26.86336 27.86421 28.67265 29.35637 29.55382 30.32557 32.43665 33.25365 33.16203 33.95591 35.57209 37.60789 38.29615 35.85614 34.66838 34.23885 31.58628 29.53765 28.18356 27.43227 26.74152 25.57032 24.51122 23.82162 21.89894 20.2179 19.47148 18.00797 17.6548 18.72993 19.76366 20.23621 20.88855 22.00774 21.61515 19.94719 19.53278 18.95563 17.34233 16.02434 14.67145 13.08356 13.66847 13.95975 15.01808 14.44683 13.68446 14.58243 16.08884 15.91986 13.82963 12.0884 11.84346 12.28362 11.79917 10.63967 10.15478 10.9084 12.8061 14.32806 15.18978 16.20833 14.31636 11.04911 9.685935 10.37041 10.9329 11.41019 12.37519 13.02614 12.99985 13.58225 13.1414 11.44626 10.11036 8.808802 6.795511 5.480674 5.164624 6.935231 10.55193 12.40444 12.1508 10.42385 8.310536 8.086058 8.474225 7.943543 6.520349 6.334116 9.198092 9.872418 7.938428 6.340312 5.679984 5.349395 5.4595 5.544209 5.608927 6.631482 5.907097 6.826238 8.377024 8.796825 8.473491 8.455963 10.00202 8.711514 7.122562 6.682085 7.212333 7.673591 8.017003 8.809887 10.34558 9.452209 8.806122 11.22517 13.92236 14.85663 14.37496 13.53405 12.71269 12.04583 11.96415 12.34177 12.66527 13.11472 14.53196 17.93315 20.00094 19.98643 20.02523 20.03501 19.97276 19.91739 20.09303 20.53114 21.04019 21.40631 21.42383 21.18751 21.14166 21.30462 21.42142 20.09068 19.15192 19.33455 19.86747 18.87262 18.62149 19.9238 21.04317 19.59673 18.26494 17.67428 17.06541 17.71424 17.57817 16.98652 16.60761 17.04334 17.42221 18.41239 19.47939 20.36853 20.9266 21.53083 21.91569 21.32977 19.81388 18.53921 17.58639 17.28349 17.24583 17.39843 17.8828 18.6826 19.37558 19.58885 19.36811 19.48432 20.15272 20.57808 19.85469 18.02641 16.04337 14.7437 14.12774 14.08541 14.75665 16.27634 17.01966 16.40898 15.96029 15.64911 15.23972 14.82377 
21.22064 24.74214 26.78125 27.89428 28.83938 29.85629 30.26999 30.67195 32.46007 32.86832 31.85371 32.02929 33.55512 35.80661 37.69324 35.75607 34.31829 33.95412 32.20889 30.09816 28.57298 27.88983 27.15409 25.94788 24.52795 22.2585 19.94643 18.74477 18.38067 17.62013 17.30567 18.28501 19.50515 20.62038 21.19656 21.60184 20.89778 19.25921 19.00144 18.14676 16.26187 15.2789 14.24545 14.61466 16.46095 15.58985 14.74428 13.90541 14.10003 15.07857 14.58958 12.94118 11.64711 11.52083 12.30216 13.63054 13.20474 11.49279 10.4104 11.02708 12.75251 12.95992 12.84949 12.67415 11.40836 8.941233 8.005647 9.503654 10.66745 11.14373 12.30128 13.34236 13.24473 12.14357 10.196 8.651225 8.041371 7.571463 6.426121 5.33154 5.646809 8.445749 13.56706 14.03148 12.59813 10.54167 8.687116 9.202993 8.766801 7.974442 6.599281 6.42978 7.490673 7.709625 6.372799 4.899508 4.528952 4.724022 4.941408 5.209122 5.849288 8.162056 7.724569 10.34905 12.88199 10.59969 7.572361 6.206986 5.795252 5.9345 6.573568 7.091014 7.608511 8.062456 8.265845 8.880309 10.21636 10.0184 9.29594 10.10052 11.87819 13.08971 13.45538 13.21142 12.73346 12.36946 12.45146 12.87002 13.32896 14.36687 16.38451 19.83071 20.14229 20.39919 20.55214 20.44366 20.16146 19.99882 20.21854 20.78392 21.36572 21.83481 21.9838 21.75729 21.63197 21.71358 21.77628 20.47002 19.6126 19.67567 20.23282 19.53442 19.39992 20.6456 20.42416 19.84473 18.63445 18.08902 17.83213 18.30872 17.77052 17.34864 17.38587 18.03205 18.26607 19.01178 19.86228 20.91415 20.80974 20.58024 20.23722 19.69884 18.95759 18.39574 17.82748 17.71873 17.96621 18.37187 19.01047 19.62307 19.74883 19.83376 20.13372 20.57122 20.62226 19.51306 17.57434 15.78096 14.63962 14.11473 13.86392 13.86552 14.64363 15.93002 16.34831 15.9591 15.67217 15.47044 15.17155 14.79846 
21.38138 25.01883 26.34765 27.44315 28.46294 29.90351 30.89219 31.13991 32.43825 33.01701 31.67278 31.47772 32.71259 34.75603 36.60069 36.22446 34.42642 33.70027 31.65413 30.23975 29.83811 28.91676 26.59238 24.67571 22.57189 20.33539 18.55332 17.9242 17.69046 17.12787 16.78284 17.98817 19.6657 21.39184 21.32371 20.95947 20.16382 18.91775 18.67364 17.31741 16.58354 14.53062 11.99335 10.61247 10.26444 11.26042 12.65904 15.64489 15.83768 15.515 14.16793 12.57942 11.64793 11.60973 12.76099 14.65537 14.34635 12.2726 10.56013 10.68146 11.71632 11.06581 10.46438 10.19795 9.564371 8.690139 8.006333 9.378296 10.53283 10.37614 9.832738 9.324697 8.768306 7.897616 7.464131 7.260945 7.108772 7.206232 6.786716 5.876632 6.389976 8.523716 11.94144 13.62748 13.06673 11.03775 9.579967 10.52612 8.453005 6.655166 5.154155 4.540324 5.310555 5.65642 4.650177 3.856313 4.040243 4.605465 5.094243 5.755465 7.29935 10.57413 10.86911 13.3261 13.1964 8.934319 6.324867 5.62376 5.525183 5.963523 7.466031 8.922119 7.74042 7.506999 7.296718 7.92614 9.587213 11.10837 11.08451 11.73714 12.37991 13.02197 13.46853 13.38929 13.00575 12.60592 13.25362 14.71971 16.17965 17.79347 19.64279 20.17521 20.43482 20.68605 20.74978 20.5637 20.31191 20.30628 20.69667 21.32304 21.98324 22.5489 22.41618 22.55993 22.3762 22.13511 22.22002 20.77044 20.12049 20.50922 20.8696 20.39541 20.30331 20.30761 20.32116 20.3416 19.73539 19.17176 19.07032 19.44798 18.86378 18.4057 18.33446 18.76619 19.01218 19.75988 20.12081 20.5155 20.15215 20.22862 20.20258 19.79451 19.12041 18.65017 18.49443 18.80768 19.14453 19.52024 19.90963 19.97436 19.93568 20.29523 20.94759 20.48006 18.81566 16.70609 15.14134 14.40546 14.00905 13.68984 13.43118 13.53008 14.74094 15.98389 16.18685 15.92493 15.63105 15.36798 15.09783 14.8453 
21.77298 25.24777 25.95351 27.02196 28.20214 29.87596 31.75954 31.81059 32.40279 32.48653 30.79127 31.88012 32.45048 33.87835 35.25587 36.34687 34.89981 33.29087 30.9881 29.87881 30.91597 29.76155 26.4854 23.68018 21.15787 19.47847 18.38203 17.83325 17.32396 17.0264 16.31643 17.72746 20.12816 20.97484 21.05815 21.24666 21.04752 19.60178 18.81904 16.55529 15.07721 11.62985 10.83596 11.78278 13.91181 13.51782 13.67421 16.56323 16.69385 15.86104 14.45712 12.95909 11.90147 11.51626 12.67717 14.70615 14.32723 12.03526 10.08134 9.859384 10.45057 9.943446 9.665924 9.67338 8.836399 8.733355 8.720109 9.616998 10.08483 9.260338 8.723197 8.36134 8.198038 7.568501 7.139498 6.791763 6.702967 7.33056 7.57569 6.76514 7.011658 8.945242 11.68605 12.99524 11.88827 10.11143 8.303859 7.992571 5.914166 4.955902 4.167247 3.830628 4.849181 5.945366 5.277972 4.470723 4.523897 5.257904 6.131274 7.24459 10.45163 13.95122 13.24168 12.76746 10.62507 7.485785 5.777579 5.31496 5.388733 6.160855 8.164871 10.00685 8.497508 6.93485 7.020584 7.766915 9.06625 11.3505 12.27081 13.09721 12.98714 13.3995 14.21664 14.24405 13.57377 13.579 16.49039 19.48548 20.61714 20.38136 20.22839 20.36919 20.59583 20.79693 20.87824 20.81349 20.74676 20.9526 21.4644 22.14272 22.72128 23.22927 22.31655 21.3592 21.06653 21.47481 21.757 20.48554 20.2946 21.44351 20.89329 20.44229 20.32808 20.28501 20.31275 20.51572 20.68796 20.70142 20.60044 20.49899 20.38154 19.64881 19.26786 19.47076 19.71345 19.97209 19.76753 20.16815 20.73343 21.21671 20.92892 20.06037 19.42261 19.40459 19.65158 19.94534 20.16662 20.35127 20.32724 20.26501 20.57816 20.92148 20.74767 18.74209 16.11325 14.73369 14.273 14.06306 13.72923 13.33078 13.14946 13.65774 15.31474 16.54576 16.67681 16.38913 15.94778 15.44498 15.04538 14.8525 
22.36319 25.08239 25.80202 26.97466 28.30608 30.03888 32.25644 32.8971 32.8654 31.97223 30.25219 31.2099 32.33268 32.65553 33.1683 34.04514 34.40483 32.8957 30.65884 29.9188 30.85361 29.9446 26.8513 23.83979 21.47038 20.23685 19.17177 17.8375 16.69766 16.74939 16.32919 18.06527 21.18142 20.9324 21.44101 22.09031 22.1883 20.18128 18.56414 15.46136 13.34302 10.82726 11.13065 13.13406 16.86701 16.82787 16.35947 17.72007 16.86857 16.00067 15.53369 13.64095 11.88368 11.12718 12.07476 13.83065 13.1244 10.97218 9.307823 8.84408 8.879429 8.797812 9.086092 8.792208 7.881085 8.218574 8.782232 9.442488 9.449597 8.402275 8.015618 7.90571 8.072855 7.783022 7.136979 6.43924 6.390437 7.459413 7.753762 7.408426 8.010437 10.14163 12.33569 12.75683 10.987 8.670384 6.883295 6.749219 5.513958 4.581454 3.830936 3.509932 4.606255 6.309661 5.915684 5.173355 5.479995 6.512084 7.5831 9.279638 13.65326 16.00863 12.61298 10.09678 7.83509 6.03707 5.103676 4.934241 5.272291 6.093724 7.597847 9.0663 10.08746 8.231113 8.695623 10.7445 12.87997 15.33109 15.44189 15.1856 14.21829 14.98195 15.95334 15.52839 14.51645 17.7602 20.27564 20.67385 20.83631 20.69724 20.65633 20.77011 20.86915 20.94135 21.03099 21.10937 21.26028 21.67381 21.78384 20.37769 22.11773 22.16679 20.86516 20.32986 20.45 21.25397 21.6285 20.72319 21.06772 22.03562 21.236 20.64166 20.31094 20.18138 20.26465 20.67041 21.07128 21.10835 20.98025 20.97568 20.94745 20.7025 20.62685 20.13559 19.78264 19.49667 19.54602 20.64343 21.3774 21.65812 20.86923 19.92738 19.86006 20.11241 20.23756 20.32232 20.39841 20.42521 20.41462 20.64462 20.90647 20.14265 18.53005 16.33487 14.86856 14.28193 14.08281 13.77329 13.42426 13.23165 13.41979 14.49851 16.21399 17.32702 17.43999 17.15703 16.57081 15.75074 15.0895 14.81873 
23.51014 25.11408 25.96133 27.34146 28.73062 30.2409 32.35754 34.16655 33.5844 31.88897 30.08826 30.49508 32.41371 31.55687 31.1028 31.59655 32.22708 32.70802 30.8639 30.60751 31.03449 29.64574 26.92537 24.19241 22.44342 21.20143 19.82114 17.46509 15.70391 15.87682 16.64593 18.16802 19.52847 20.67823 21.48506 21.89729 20.99844 18.66773 16.29903 13.63998 12.77779 11.44215 11.70117 13.61173 16.97546 18.48615 18.56443 17.56122 15.87484 15.54578 14.96411 13.22148 11.34229 10.57976 11.47451 12.81645 11.94652 10.34871 9.039979 8.186336 7.625936 7.690097 8.089936 7.530207 6.898962 7.336095 7.968717 8.613046 8.79764 7.965047 7.525651 7.516263 7.803157 7.602523 6.8462 6.357649 7.632046 8.428733 7.800035 8.413744 9.609579 11.88398 12.86944 12.07287 9.231763 7.366389 6.401644 6.446951 6.253184 4.613396 3.729663 3.566912 4.552751 6.653668 6.658854 6.477918 7.179218 8.362309 9.228076 11.49617 14.26956 14.21474 9.630851 7.254187 6.278052 5.915508 5.108476 5.126519 5.787129 6.617992 8.094746 9.627227 11.99994 12.53467 12.19427 15.93713 19.178 21.09555 19.86679 18.84687 16.85504 17.59158 17.51886 17.31727 18.42976 19.85931 19.83963 20.54598 21.28679 21.06326 21.10716 21.13773 21.07163 21.02868 21.16121 21.45235 21.93178 22.48083 19.58532 19.04441 20.43255 21.45222 20.07808 19.02711 19.90132 21.03372 22.32766 21.6104 21.6454 22.27351 21.42277 20.70333 20.18076 20.01885 20.28455 20.92099 21.48242 21.61236 21.56061 21.71962 21.73608 21.43707 21.00932 20.39457 19.37008 19.53814 20.51124 20.97708 21.2996 21.54817 20.95446 20.12763 20.17951 20.19881 20.20365 20.34334 20.49651 20.64311 20.8304 20.72546 19.66169 17.41941 15.83923 15.12308 14.76773 14.0436 13.48115 13.127 13.0087 13.1049 13.80453 15.26208 16.74729 17.71556 17.90644 17.75078 17.23675 16.34572 15.47306 14.96396 
24.08131 25.29801 26.3068 27.88787 29.29 30.51617 32.44289 34.98396 33.86219 31.97873 30.19628 30.13849 31.46889 31.01367 29.80787 29.87244 30.54549 31.38213 31.53196 31.41433 31.12912 29.25356 26.94777 23.75566 21.95717 20.69662 19.50303 17.06573 15.33123 15.82346 17.05961 18.13977 19.42696 21.01536 21.22813 21.05221 19.52549 16.66142 14.48967 12.06717 11.68453 12.12909 12.4984 13.97826 16.2529 18.50778 19.75841 16.64158 15.41986 15.19766 13.81691 11.91336 10.52103 10.28317 11.37445 12.19633 11.33791 10.21665 9.287433 7.968585 7.024596 7.010845 7.291689 6.759937 6.076705 6.228057 6.669124 7.406734 7.977507 7.550483 7.12601 7.205838 7.543086 7.472362 6.885226 7.323044 10.40873 8.57439 8.032418 10.11327 11.84624 13.54664 12.94898 11.34679 8.598211 7.162989 6.408923 6.289012 6.982948 5.100309 3.987808 3.960569 4.878408 7.370633 7.851149 8.813538 9.712968 10.26485 10.11412 12.61541 14.71704 12.31947 7.385541 6.125584 6.394957 7.216379 6.341914 6.109554 6.407939 8.047914 10.89422 12.43228 14.82904 17.58571 16.03824 22.09937 22.29267 20.82188 22.07372 19.39812 18.56559 19.72253 20.19744 18.77305 18.5794 19.44219 20.41418 21.56723 21.77252 21.57374 21.52627 21.43428 21.33458 21.34915 21.64986 22.28784 23.18673 21.13895 17.97313 16.86896 17.06091 17.576 18.35657 18.20327 18.80216 20.15781 22.30826 22.099 21.26218 21.20297 20.45007 19.68915 19.53969 20.31629 20.66632 21.45208 22.12652 21.52172 21.27391 21.34426 21.65897 21.81116 21.1464 20.55249 20.01806 20.26852 20.63382 21.07098 21.38268 21.694 20.54372 19.75643 19.62869 19.59942 20.07802 20.7946 21.25656 21.46129 21.13282 19.65836 17.20922 15.2874 14.99781 15.1682 14.90741 14.00443 13.52622 13.38935 13.38843 13.68277 14.71099 16.04003 17.10933 17.94174 18.2269 18.19257 17.83225 17.04384 16.0973 15.32627 
24.4025 25.59678 26.73335 28.43802 29.83867 30.89808 32.66286 34.49269 33.89939 31.94029 30.06 29.99866 31.0329 31.21594 29.30161 28.85579 29.3707 30.30916 31.68472 31.96163 30.80657 28.77277 26.10367 22.0388 20.70072 20.28129 19.29441 16.91477 15.48062 16.41882 18.11122 20.00661 21.49254 21.48567 20.94791 19.90884 17.74722 14.74265 12.81112 10.95117 11.18827 12.60151 13.37049 14.30333 15.74209 18.47451 20.79909 17.20188 15.26338 13.9871 11.99796 10.56157 10.06226 10.42013 11.35593 11.32568 10.41636 10.11827 9.698073 8.006516 7.008942 6.871548 6.824603 6.113971 5.277219 5.29053 5.673815 6.469344 7.16444 7.050295 6.808051 6.975785 7.295869 7.31946 7.222583 9.736042 12.38778 8.541062 9.108344 12.38958 14.46805 15.31451 12.9584 10.9997 8.180052 6.877925 7.005232 6.941011 8.583723 8.111672 7.664126 6.543459 5.168082 8.00499 8.652007 9.904538 11.80078 10.50277 8.283917 8.095958 9.970757 9.458184 7.138772 7.583138 8.117184 9.07252 8.135658 7.12653 6.764064 10.61677 15.1193 16.26243 17.85695 19.69216 20.23785 19.14497 17.68897 16.36886 21.69052 19.6449 20.32797 21.7438 19.90902 19.14151 19.82538 20.47195 20.59818 20.66603 22.19577 21.95078 21.84296 21.79728 21.87759 22.12547 22.65369 23.39667 23.10172 20.21306 17.49612 15.99066 16.16004 16.84915 18.09091 18.56444 19.44215 21.88924 23.43334 22.30473 21.19524 21.05583 20.05081 19.39546 19.51259 20.28658 21.5464 22.0845 22.2485 21.18879 20.41689 20.3947 20.55941 20.93139 20.73394 19.7204 20.15155 20.48481 20.87352 21.40074 21.79395 20.66058 18.87115 17.99697 17.94595 18.70803 20.32537 21.53943 21.84901 21.33985 19.71996 17.29353 15.40279 14.86577 14.90074 15.06912 14.89243 14.29261 14.03535 14.12252 14.30059 14.94491 16.0063 16.89359 17.56593 18.32021 18.65693 18.6352 18.29041 17.53416 16.52085 15.51951 
25.03127 25.99905 27.20266 28.91594 30.29235 31.30828 32.96519 34.13858 33.99984 31.67247 30.21576 30.16176 31.22112 31.60754 29.40107 28.39707 28.44409 29.14771 30.51374 31.85565 29.53304 27.75018 24.82043 21.13081 21.00616 21.12343 19.31466 16.55275 15.52522 17.41228 19.86095 22.24318 22.16541 21.37609 19.58708 17.5886 15.08788 13.05266 11.84924 10.64416 11.02302 12.75674 14.1741 14.65638 15.43087 18.68931 19.23308 16.153 13.52902 11.59224 10.16949 10.01393 10.19606 10.41121 10.4762 9.582313 9.085065 10.47167 10.36705 8.17132 7.198733 6.833181 6.275159 5.27276 4.541091 4.672479 5.13677 5.885185 6.501089 6.639514 6.670671 6.887403 7.208769 7.450003 8.436007 11.88633 9.639148 8.669838 10.57291 14.47833 16.37016 16.41586 12.71085 10.35569 8.034757 6.715688 5.967813 6.228702 8.387549 8.928315 9.705256 7.056161 6.28936 9.249504 9.748346 10.45335 11.51795 8.555636 6.660408 6.339828 7.74481 8.834146 9.07029 10.38307 9.359177 10.45117 10.00425 8.367597 7.6989 12.6678 17.62403 20.01036 20.94598 20.77494 19.15382 17.90895 15.96279 16.65526 22.40316 21.01557 19.15001 18.60895 18.48798 19.65039 20.42626 20.28852 19.95561 20.29947 21.52277 21.82434 21.36812 20.88065 20.38466 20.02308 21.18348 22.66802 21.27449 18.49904 16.37375 15.70761 16.16603 16.63699 17.23651 19.5658 23.00225 23.17605 22.60139 21.6575 21.09122 21.63581 20.88388 20.43037 20.36016 20.58807 21.6321 21.91055 22.45069 21.76621 20.79923 20.2651 19.53503 19.70312 20.10277 20.17268 21.15636 21.30958 21.66919 22.05955 20.81963 18.5892 17.1049 16.73902 17.8238 19.83566 21.75566 22.20327 21.19763 19.24203 16.95495 -9999 14.85199 15.17192 15.12503 15.27832 15.36913 15.19657 15.15108 15.3306 15.71148 16.63413 17.53992 18.13401 18.71972 19.50079 19.84413 19.71271 19.22701 18.3577 17.19812 15.64459 
25.71507 26.4432 27.67438 29.31593 30.66593 31.77056 33.40258 33.98052 33.69604 31.89574 30.68524 29.91415 31.02622 31.17898 29.73729 28.34988 27.72364 27.91294 29.16158 30.74537 27.44896 25.0921 23.33862 21.20958 21.63095 21.99061 19.60992 16.75237 16.592 19.21914 21.52278 22.55395 22.42034 20.71429 17.80421 14.75793 12.80656 12.07071 11.29266 10.34103 10.49397 12.20921 14.40251 15.43605 15.74733 17.39591 15.70807 13.0935 11.01628 10.12118 9.532189 10.47049 10.64875 10.15602 9.472832 8.633881 8.886087 11.29309 11.24209 8.312368 6.963115 6.385592 5.590079 4.606202 4.217 4.477564 4.90749 5.475406 6.056484 6.413888 6.63047 6.993132 7.746851 8.784462 10.57921 9.525387 8.665356 9.837311 12.12517 15.13473 15.98407 15.64809 11.89341 9.90633 8.89936 8.156595 7.373194 6.885492 7.433421 7.350056 8.842213 8.092544 7.909551 10.06955 9.921556 8.296148 7.90722 6.577975 5.990345 5.963792 6.532927 8.218938 9.920487 8.35141 8.422046 11.82057 11.88283 9.718478 9.765637 13.90256 16.15247 16.84282 15.96714 15.95209 17.37238 18.41851 14.8703 15.50592 20.80661 21.89898 21.28894 18.80962 19.05292 19.61097 19.83142 20.10653 20.61213 20.81311 20.18536 19.06956 18.10712 17.71831 17.70976 18.07413 19.09166 20.47172 19.78297 17.58859 15.46962 14.95063 15.6364 15.75054 15.84051 18.23847 22.62891 21.93252 21.16944 20.76296 20.97429 22.17847 21.86217 21.50267 20.89945 20.72052 21.33996 21.46922 22.25867 23.0178 21.80645 20.57671 19.50952 20.02077 21.13876 21.48814 21.3958 21.61861 21.92401 20.71064 18.23253 16.68875 16.2879 17.51794 20.0892 22.08916 22.75412 21.53579 19.02375 16.49983 14.89149 14.33683 14.46974 15.16275 15.10893 15.32852 15.57274 15.65648 15.74374 15.95698 16.63018 17.62731 18.36027 18.93993 19.69726 20.59945 21.02734 20.74958 20.06937 19.06825 17.76675 15.30667 
26.1389 26.91689 28.11826 29.61538 30.94294 32.31187 33.90155 33.6087 33.15683 32.15601 30.99893 29.73669 30.92926 30.87941 30.11166 28.46407 27.24778 26.9386 28.0727 29.64654 25.87826 23.41181 22.45222 21.47396 22.03024 21.91828 19.36722 17.33485 19.43678 21.81014 23.0976 23.39479 23.01525 19.45108 15.35909 12.27525 11.69879 11.63864 10.87056 9.835422 9.647272 11.27925 14.21175 16.79689 17.04715 15.09599 13.38733 11.32646 9.59714 9.878725 10.33382 11.80554 11.0477 9.847164 9.357885 9.362493 9.243295 11.97801 11.68181 8.258273 6.535954 5.790745 4.962471 4.285387 4.30444 4.638311 4.992766 5.460417 6.348361 6.770625 6.980402 7.831012 9.742074 11.17686 10.69716 9.670263 10.10355 11.90405 13.50699 13.84574 14.16398 16.1214 12.3855 11.41102 11.62831 10.61781 8.8756 7.289358 6.693288 6.236201 7.826995 9.043112 8.36915 9.510468 8.976977 7.262191 6.446854 6.203379 6.344474 6.404271 6.041277 6.939467 7.345684 6.665768 6.829414 9.217268 10.68064 9.864143 12.01557 16.71137 18.28501 17.01106 13.80139 12.45258 14.65919 16.40602 14.11447 16.85705 21.41776 23.44866 24.13903 20.81142 20.89398 21.41724 21.5211 21.50607 21.54105 20.07254 17.84281 15.9946 15.15892 15.53307 16.43173 17.04087 17.42942 18.39847 18.46527 17.47393 15.24752 14.4458 15.40016 16.3373 16.44921 18.58651 21.22244 20.39259 20.04196 20.28454 21.03076 21.79513 21.69352 21.80081 21.42086 21.49785 21.51446 22.42475 23.24145 23.46587 21.85121 20.661 20.1944 21.48481 22.40671 21.87594 21.67463 21.72813 21.13992 18.70045 16.96198 16.62339 17.72363 20.42199 23.0978 23.30239 21.88234 19.04852 16.17967 14.48447 13.86694 14.07449 14.71477 15.37637 15.20721 15.26881 15.41648 15.54047 15.72158 16.13075 17.15154 18.22646 18.98576 19.70511 20.59824 21.41555 21.71777 21.10222 20.01948 18.77639 17.49511 15.27377 
26.29002 27.36575 28.44202 29.71064 31.00068 32.75637 33.98299 33.21622 32.5211 31.71156 30.47879 29.57134 30.67514 30.96701 30.32854 28.72206 27.30218 26.64359 27.44194 28.62203 24.61817 22.259 21.84789 21.36803 21.94282 21.02264 19.51961 19.10964 23.16953 25.24592 24.89832 24.31498 23.50864 17.05833 13.06214 11.32501 11.87946 12.01043 10.94116 9.388038 8.965839 11.15171 14.5404 18.04513 16.71438 14.72931 13.09367 11.21095 9.648349 10.29525 11.23978 12.68345 11.59665 10.25494 11.10468 10.73378 10.02532 11.66166 11.44715 8.259442 6.280813 5.385872 4.64887 4.246945 4.393466 4.712324 5.205302 6.233268 7.807111 8.135732 8.150005 9.729556 12.39288 12.77194 11.68654 11.19387 12.04387 13.40641 13.58315 11.9683 11.77995 16.58961 14.92144 14.20564 14.72443 12.06441 9.064496 6.979074 6.029885 5.695064 7.101492 9.232723 9.610585 10.41963 10.13172 9.159639 8.493811 7.471246 6.691779 6.266593 5.973009 6.365249 6.545885 6.190537 6.336044 7.371921 8.399857 8.890914 10.57018 13.37448 15.12643 15.92809 14.98057 14.98618 15.93562 15.70232 13.86448 16.16465 18.52414 19.59589 22.46915 23.19274 24.34128 24.65079 23.41612 21.73905 19.90706 17.34802 15.09109 13.59432 13.91066 15.45673 16.14877 16.36824 16.29383 16.61191 16.87937 16.75356 15.40991 14.76961 15.38929 16.80696 17.9277 20.49668 19.75004 19.57504 19.74106 20.39344 21.20001 21.69589 21.78494 21.99237 22.09695 22.60295 21.78428 23.13027 23.67988 22.6815 21.09588 20.52617 21.26274 22.866 22.05267 21.36042 21.07847 20.80331 19.0591 17.72231 17.04667 18.05689 20.34962 22.66309 23.19674 22.8177 19.54903 16.42061 14.44198 13.72179 13.69144 14.29386 15.0838 15.39866 15.10303 15.05743 15.04652 15.0595 15.2588 16.02896 17.29831 18.46986 19.4366 20.4481 21.4851 22.05384 22.01152 21.01547 19.61847 18.24734 17.13867 15.39908 
26.14852 27.50966 28.37448 29.36584 30.5854 32.68384 34.0535 32.68513 31.592 30.50954 29.24462 29.16019 30.68653 31.69666 30.55462 29.24235 27.77899 26.78045 27.02236 27.1321 23.75421 22.27183 22.08378 21.38471 21.6301 21.18702 21.13818 22.53698 25.84219 26.10234 25.74556 25.39866 22.83995 16.36122 12.19304 11.76753 13.19038 13.67034 11.83235 9.455975 9.130697 12.22686 15.07168 16.93671 16.3156 15.17242 13.20422 10.99233 10.1847 11.15707 11.86829 13.0454 12.21105 10.69098 12.05609 11.26966 10.86992 11.11748 9.995139 7.253601 5.682604 4.984964 4.519136 4.361749 4.461861 4.757983 5.290761 6.851098 9.173546 9.926279 9.859555 10.89383 12.40049 12.40369 11.97303 12.16799 13.15502 13.46432 12.52689 10.77576 10.35493 14.84166 15.14779 15.15013 14.42561 10.93223 7.656679 6.119835 5.375528 5.452788 7.101137 10.42802 13.68776 15.38364 16.61621 14.04322 9.905685 7.538619 6.449301 5.968588 5.958628 6.087331 6.250546 6.35204 7.008286 8.291426 8.975348 9.788424 11.89435 14.46725 15.61452 15.71656 15.53064 17.74363 17.18495 14.67387 13.10151 12.76981 14.69648 16.98282 22.76901 25.74989 26.76045 26.18088 23.57872 21.0127 17.76803 15.00288 13.34593 12.85754 14.54857 16.45721 16.3465 15.75122 15.02335 14.88618 15.41817 16.17255 16.07396 15.82324 16.6132 18.61883 20.43171 20.78626 19.53825 19.87261 20.34155 21.06713 21.36261 22.0244 21.91616 21.91715 22.73771 24.03037 23.50311 23.94949 23.78225 21.87827 20.6862 21.42724 22.72412 22.00501 21.26142 20.62272 20.30447 18.68355 17.75822 17.55135 17.81021 19.85448 22.06375 22.4142 22.87054 20.20609 16.76643 14.71486 13.90656 13.91917 14.21453 14.75973 15.41669 15.33522 14.85337 14.74076 14.70958 14.68659 14.94847 15.83069 16.97592 18.07319 19.16484 20.3492 21.46353 21.89368 21.75389 20.80498 19.54692 18.36605 17.44011 15.79253 
25.87126 27.29875 27.94897 28.72239 29.90026 32.24534 33.25412 31.91272 30.50509 29.20228 28.24677 28.76247 30.87899 32.00934 30.9458 29.98848 28.41162 26.8037 26.48645 25.89852 23.29484 22.51806 22.08348 21.16276 21.79748 22.60906 24.67857 26.44205 26.57871 26.80609 26.3285 23.72246 21.1305 17.09737 12.78612 13.25621 14.61195 13.36498 12.06268 10.36661 10.33964 11.13296 13.50029 16.69996 16.11534 14.96033 13.17568 11.37912 11.23719 12.20488 11.6577 12.07506 10.05534 8.591735 10.94202 12.31288 12.47245 11.81465 8.996087 6.439806 5.195951 4.597804 4.152355 4.076929 4.307384 4.523825 4.67108 5.240694 7.026618 8.369545 8.927335 9.956364 12.80455 13.60119 12.92173 12.96518 13.37768 12.46714 11.17911 9.816303 9.60252 11.20701 11.94345 11.21121 9.943704 7.620975 6.011095 5.516695 5.371643 5.90526 8.065307 12.79519 18.32498 21.81458 19.0883 12.51727 9.06358 8.408539 7.904723 7.714534 7.326161 6.592104 6.739484 7.490349 9.666924 11.22792 11.00293 11.25398 13.19213 14.97569 15.78459 15.73759 16.32539 19.89299 18.83993 14.75442 13.82939 13.91355 15.87918 18.63027 23.18407 25.90658 26.45921 24.61448 21.44879 19.49816 17.14816 14.88269 13.67131 13.70793 15.94458 18.43162 17.63542 16.1219 15.19972 14.96652 15.25403 15.97277 16.78682 17.22901 19.48406 22.28284 22.27028 20.86184 20.0662 20.66455 21.26949 21.80057 21.96405 22.36619 21.69199 21.75072 23.78075 25.0868 24.98207 24.49923 23.75874 22.0807 21.72219 22.93378 22.21652 21.12912 20.26518 19.81282 19.48402 18.06007 17.80841 18.62356 19.69117 22.03748 22.51302 22.74082 21.30031 17.38842 15.22857 14.54732 14.56242 14.81421 14.93183 15.14668 15.59912 15.3118 14.76784 14.67314 14.71915 14.74347 15.0805 15.84531 16.65206 17.7682 19.05137 20.2662 21.01823 21.01424 20.39244 19.43405 18.52472 17.70208 17.05962 16.43968 
25.57828 27.08974 27.67903 28.40851 29.61947 32.13412 32.64269 31.17434 29.51235 28.20458 28.03116 29.14405 31.45155 32.41867 31.43167 30.62759 28.91516 26.83545 26.05067 24.39216 21.26516 20.35639 21.86856 22.56297 23.78048 26.05561 28.31189 27.61246 27.44827 25.70759 23.63364 22.51173 20.20585 18.03826 14.94617 14.53953 14.52561 13.958 14.09812 11.87171 9.778723 9.675795 12.72869 14.6168 13.73822 13.25032 12.73366 11.96084 11.39492 11.67333 10.0811 9.682728 7.606247 7.360299 11.29469 15.33046 15.58604 13.25069 8.948423 6.238787 5.01732 4.344214 4.003797 4.127676 4.531273 4.817785 5.066303 5.780311 6.889983 7.851045 8.773263 10.84337 13.12657 13.53719 13.03938 13.39313 13.13099 11.29232 9.823631 9.23945 9.172106 9.584439 9.134775 8.327847 6.528426 5.607764 5.385536 5.512984 5.778328 6.570064 8.835671 12.8535 17.33539 21.46689 19.20766 12.52641 8.0134 6.408298 6.187953 6.721723 7.230528 7.867114 9.042201 10.46783 13.38703 13.91678 12.18379 10.96839 11.67493 12.69732 13.49345 14.8348 17.70274 21.2073 21.42079 18.50502 18.28218 19.41237 21.40559 23.01293 24.69117 25.12757 24.29896 22.21509 18.99005 16.95653 15.33774 13.88876 12.87859 12.90543 15.31103 18.49384 17.57302 15.75148 14.61666 14.27343 14.58363 16.20805 18.37331 19.25561 21.05696 22.03436 20.93722 20.43682 20.64304 21.63041 22.32185 22.8551 23.23774 23.03706 22.17795 22.29255 24.57258 25.79308 25.31876 25.00413 24.74283 23.83005 23.64496 23.13845 21.95732 20.73942 20.0288 19.97632 19.62646 18.94192 19.11334 20.70214 22.17174 23.45699 22.97998 21.11231 18.21237 15.73083 15.1058 15.27868 15.4808 15.52697 15.42645 15.51237 15.83309 15.59748 15.17181 15.16549 15.30961 15.46889 16.0044 16.9458 17.61282 18.87757 20.2326 21.11044 21.22598 20.97801 20.17006 18.34768 17.49014 16.77153 16.20745 15.91195 
25.09301 27.0101 27.68535 28.52763 29.77382 32.32627 32.27505 30.66992 28.80161 27.56531 28.35891 30.43822 32.8149 32.62276 31.97834 31.12718 29.4485 27.3445 26.29523 23.53227 20.53658 19.62156 21.10423 23.35531 26.11983 29.16917 29.98534 29.05082 28.58965 23.30275 22.08325 21.92827 20.8074 19.92468 18.03492 17.97582 18.161 15.9238 13.411 9.682368 8.987555 9.477041 11.13811 11.59676 10.93531 11.27413 12.13476 12.08764 10.33 10.82669 10.12223 9.462728 7.67459 8.070394 12.80656 17.39418 17.68767 14.29132 8.715005 5.897436 4.729574 4.287117 4.147078 4.245788 4.65314 5.046523 5.648611 6.792771 8.009898 9.24375 11.69103 15.03634 16.81992 16.44986 14.81535 14.07999 12.92403 11.01331 9.628499 8.729622 9.213204 9.746356 9.817196 7.50888 6.101531 5.992267 6.259347 6.470938 6.583692 8.332496 12.58646 16.21574 15.6886 14.52289 12.62187 10.49568 7.711759 6.459612 6.836694 7.531269 8.524584 10.72655 13.5502 14.54411 14.57941 13.95062 11.92624 10.94503 11.76712 12.77857 13.54871 14.71708 15.89648 20.90151 21.43985 19.98407 20.1186 21.84204 22.82193 22.55219 23.16273 23.56275 23.11202 21.96262 19.45335 17.00967 15.90983 15.61465 15.2794 15.39496 17.41633 20.20232 18.82524 17.94425 16.51274 15.38386 16.06925 17.59588 18.47605 18.65456 20.50518 20.24982 19.96031 20.19285 20.44116 21.18487 21.91783 22.60979 22.74058 22.96557 22.44154 22.09723 23.05826 24.96433 24.92534 24.81919 24.64752 24.39941 23.86708 22.92797 21.88671 20.90727 20.45224 20.61261 20.37447 20.10469 20.90746 23.22268 23.93761 22.66529 19.95875 18.11469 16.47298 15.40987 15.40897 15.51622 15.43077 15.3572 15.38776 15.60116 15.91921 15.80645 15.49373 15.54513 15.73032 16.01224 16.65405 17.74592 18.51624 19.73514 21.12602 21.62327 21.66593 21.26977 20.92746 18.23278 17.30274 16.79919 16.32293 15.95837 
24.53595 26.36057 27.69266 28.73339 30.02558 32.49264 31.86298 30.08177 28.26613 27.51056 29.1863 32.25428 32.98164 33.42663 32.23371 31.37298 29.95715 28.14872 26.31488 22.47527 19.17711 18.45855 19.76458 23.49161 28.8094 32.78843 32.32942 31.40061 26.82389 21.4764 21.3436 20.94983 22.35631 22.47576 20.0857 18.10632 17.31932 14.54778 13.02233 10.7345 10.8746 10.9932 12.19072 11.80526 10.41087 10.85098 13.18916 13.28062 10.87472 11.63773 11.67055 10.05537 8.083125 8.119386 11.91256 14.72148 15.00009 12.62641 8.234626 5.737899 4.847965 4.899196 5.205193 5.55665 5.886111 6.684597 7.559703 8.663035 10.05871 10.86303 12.6196 14.1389 14.53776 14.12193 13.86939 13.71586 13.11797 11.8564 9.343529 7.559916 8.03672 8.548038 8.199832 6.731529 6.34774 6.972443 7.504592 7.555639 7.486505 8.922241 12.08617 13.0263 11.94264 10.24117 9.36948 9.477416 8.408503 6.736692 6.024308 5.836613 7.504106 11.41489 14.75822 15.17716 14.2872 13.97333 12.81872 12.27105 13.56001 15.2716 14.6834 13.1328 12.6346 18.16985 21.60863 21.8688 22.55326 23.5939 22.11816 20.06464 20.69658 21.93255 22.59696 22.66301 21.62883 19.92064 18.51992 17.81478 18.53819 19.69316 20.49998 21.64735 21.13 22.35633 20.7612 18.51721 18.14919 18.87605 19.51299 18.11798 18.88211 20.63154 20.49591 20.52742 20.7076 21.46885 21.81779 21.9657 22.03264 22.53088 21.64322 20.59922 20.64398 22.35529 23.24229 24.55132 24.38986 24.08652 23.45948 22.50282 21.66168 21.04081 20.90438 21.24029 21.09685 21.90083 23.34749 24.81233 22.95836 19.45025 17.02579 16.99538 16.13176 15.36383 15.19417 15.17185 15.15893 15.31386 15.72265 15.85567 16.07025 15.93576 15.77176 15.84884 15.97996 16.28066 17.03378 18.50186 19.92691 21.24256 22.57986 22.52964 22.41693 21.82669 21.70978 18.6578 17.569 17.15839 16.6354 16.08082 
23.93727 25.39457 27.49344 28.86861 30.26625 32.43904 31.43207 29.43662 27.82883 28.08849 30.28676 33.32144 33.23324 33.46547 32.52698 31.70802 30.64397 29.30058 26.61477 22.07079 18.38491 17.98684 20.44776 26.51175 32.73603 35.3167 35.10938 32.28354 24.59408 21.26319 20.52759 20.21267 21.47168 21.19038 19.50604 20.23368 19.82069 17.97138 17.2406 16.22153 14.72377 14.14558 14.50964 13.41207 11.21041 11.08593 14.5953 15.26411 14.30411 14.6906 14.41611 10.91647 8.146064 7.963934 10.99716 13.54497 14.10846 12.17554 9.325093 6.619693 5.267792 5.542831 6.653065 7.800379 9.127755 10.57599 11.03817 12.32574 13.75925 13.67109 14.31007 14.95399 14.12605 13.69807 14.15292 13.5398 10.94003 8.295671 7.150086 6.717247 7.82145 8.841002 8.913567 8.700707 9.233547 9.812621 9.445859 8.710269 8.480029 10.16239 13.17356 11.5525 11.03103 10.41861 9.62508 9.625217 9.178592 6.657297 5.317159 5.821793 8.231766 10.39255 11.86846 12.09384 11.69576 13.14966 12.43056 10.95006 12.90116 14.9614 14.17988 12.15196 12.41704 17.73966 22.03939 22.40729 23.11297 23.32463 19.92179 18.27843 18.91257 20.21422 21.67494 24.03018 25.81757 23.34872 18.38002 16.80506 17.87979 18.50087 18.37889 20.5272 24.49612 25.46109 24.67335 23.35529 20.54022 20.91766 20.32602 18.76094 19.3985 21.88611 21.316 21.23074 21.37963 21.81441 21.8082 21.7634 21.80225 22.03415 21.40242 21.07601 20.04538 21.63401 22.78002 24.19858 24.41896 23.95909 22.7101 22.18424 21.60102 21.30613 20.85107 21.96102 22.60316 24.16649 24.9588 23.75635 19.89656 16.84116 16.2376 17.28194 16.15824 15.18512 14.93082 15.11777 15.39264 15.82552 16.61854 16.43298 16.54264 16.38537 16.37125 16.52627 16.48656 16.65243 17.46897 19.2125 21.07755 22.33573 23.61845 23.09134 22.67027 22.00966 21.79189 18.93243 17.76522 17.4095 16.98327 16.38008 
23.72107 25.01924 26.80814 28.93217 30.16992 31.52516 31.4177 29.20542 27.72638 28.82634 30.68094 32.29259 30.61272 32.1259 32.82751 32.11473 31.25416 27.91716 27.03927 23.72444 19.46013 18.65891 22.28484 29.65918 35.42364 36.64209 32.63895 27.49307 23.55262 20.73562 19.91134 19.63746 20.42219 20.0633 21.95338 25.05391 24.45598 22.32384 23.14296 23.6271 20.63387 18.20482 16.51803 14.60569 12.1631 12.24227 16.52444 18.77157 18.48145 17.65634 16.29388 13.18561 8.401809 7.632866 10.02045 12.87704 13.82685 11.99737 10.57028 8.756223 6.178009 6.112477 8.094302 10.33529 12.8832 14.45853 14.14994 15.19098 16.55202 15.7746 15.21577 14.27321 13.3744 13.91114 14.40748 12.542 9.214809 8.03837 9.699884 9.70217 7.730884 8.210196 9.236471 9.747579 10.69816 11.90103 11.58622 10.18848 9.119316 8.481616 8.926056 9.652998 11.33677 11.52526 9.811984 8.913486 9.038381 6.798244 5.223315 6.061511 7.331144 8.161134 9.100296 10.06156 9.411079 10.19878 10.40826 10.64013 13.43239 15.06929 14.01075 11.92161 12.62219 18.84937 22.63557 22.81015 21.87643 19.75478 17.16545 16.00252 16.61568 18.23 19.99725 21.9248 22.97537 22.13179 18.97432 16.76608 16.96552 17.25097 17.83785 20.57977 25.84761 26.27014 24.98056 23.51963 22.15478 21.25776 19.81053 19.65694 22.24502 23.35513 23.04447 22.8964 22.54223 22.26495 21.90685 21.62466 21.29227 21.19314 21.56238 22.17936 21.21841 22.55536 23.08425 22.93044 21.79551 21.84603 22.28112 22.0587 20.89302 20.37917 20.69486 22.93474 23.70251 24.60543 24.32938 20.72335 17.70958 16.41705 16.66764 17.48503 16.0954 -9999 15.2023 15.61001 16.05996 16.83062 17.25567 16.96254 17.14893 17.16796 17.14162 17.2415 16.925 16.9882 17.96992 19.81087 21.5627 22.57267 23.95108 23.19695 22.64392 22.02694 21.44188 18.84142 17.68678 17.45267 17.2316 16.70819 
24.35962 25.5263 26.54105 28.58209 29.77375 31.10929 31.6618 29.43059 28.03039 29.32249 30.3713 30.49432 28.38001 31.08573 32.9545 32.41449 28.98323 24.67452 24.3183 24.12548 20.88282 19.81421 22.27822 29.26972 35.04084 33.36972 29.50077 24.92863 20.30934 18.44104 18.19105 18.69319 19.27841 19.51414 23.62376 25.40168 25.40961 25.39223 25.38597 25.5167 25.41204 20.82346 16.99997 14.64294 12.67292 14.08014 19.44078 23.29905 21.99981 19.79078 17.9026 16.27988 9.821402 7.38888 8.959384 12.40968 14.74829 13.25042 12.2972 11.06478 7.780409 6.872663 8.911606 11.43686 13.14674 13.42848 14.00441 16.37406 17.98675 16.32558 14.20095 12.12766 10.77761 11.87827 12.07547 9.834124 7.610356 8.757649 9.674231 7.542859 6.70236 8.216122 10.73868 10.71478 11.03901 12.40014 13.29861 12.08515 9.802117 8.00797 7.718775 7.713645 7.795207 7.824054 6.780832 6.372997 7.538355 7.480141 6.469939 7.124907 7.975036 8.150314 8.177271 9.076887 8.810116 9.506958 11.00105 12.00035 13.49419 14.72278 14.71214 13.96314 14.54128 19.20571 22.9489 20.77412 18.00918 16.40036 15.50159 14.92329 15.76051 18.08267 19.38584 19.684 20.41597 22.05579 22.41625 19.88144 18.16622 18.39073 19.45479 21.05025 24.91486 26.51536 24.84759 23.58657 22.6854 21.73577 21.26363 22.53992 24.3724 24.89138 25.29918 25.06327 24.33451 23.36177 22.3304 21.51194 20.86057 20.76575 21.62597 22.78691 22.39169 23.23465 22.75684 21.59461 20.52011 20.96048 22.10099 21.69974 20.72564 20.57272 21.99349 23.77281 24.56438 25.06016 21.24125 18.35287 17.29711 16.81775 16.97882 17.30895 16.03383 15.42307 -9999 15.95609 16.68738 17.80125 17.71759 17.62086 17.97889 17.97201 17.85125 17.9435 17.64243 17.95184 19.18891 20.791 21.99207 22.62424 23.9736 23.41687 22.94961 22.36453 21.26929 18.86795 17.7643 17.5814 17.48514 17.04636 
23.50591 24.84184 26.00186 27.90784 29.57712 31.02026 31.77697 29.79053 28.55701 29.62369 30.01625 29.09965 28.06441 30.36216 32.7272 31.99757 26.69522 22.19275 21.13081 21.77866 21.65542 22.79827 24.48027 29.1961 34.0603 31.9367 29.37712 24.46546 18.94063 17.84523 17.47358 17.08246 18.1158 19.35084 23.0769 25.46881 25.42836 25.48171 25.61368 25.96281 25.7013 20.82099 16.61639 14.76629 13.56899 16.55337 23.63267 26.17828 24.09605 20.83569 18.01321 16.10844 11.1456 8.685243 8.864758 13.01295 17.00988 15.59563 13.55323 11.27398 8.400411 7.434159 9.313945 11.04875 12.23689 13.26527 15.3177 18.76206 20.04703 16.57065 12.97324 9.964715 9.136205 9.949351 9.387856 7.795656 8.595018 9.62283 7.394785 6.125844 6.41063 7.398064 8.483368 8.280758 8.039761 9.064419 10.72228 9.850495 8.037094 7.446548 7.858843 7.690584 6.98105 6.691007 6.173875 6.207881 8.103677 11.07523 11.70201 10.31853 8.643847 7.564653 6.976221 7.55071 8.704389 10.14388 11.60915 12.02214 12.8797 15.20265 16.80935 16.84712 16.30376 17.88611 21.51361 18.9046 15.18892 13.64456 14.08611 14.32173 16.19606 18.28061 18.63783 18.67495 19.8118 22.88132 24.91051 23.72896 22.11684 21.09808 20.71227 20.6415 22.82231 24.69142 24.71649 24.44423 23.75023 23.2953 23.22712 23.5704 24.39486 26.40185 27.39692 26.90483 25.80779 24.29977 22.74672 21.63684 20.95561 21.08913 22.03826 23.26638 22.82913 23.02382 22.15467 20.98488 20.84026 21.88827 22.5553 22.45014 22.90048 23.09719 23.84529 24.70361 25.04543 22.06805 19.50357 18.24664 17.97114 17.5933 17.62507 17.52494 16.46716 16.07738 16.24403 16.78825 18.30921 19.08957 18.66401 18.6673 18.97117 18.77057 18.47208 18.7287 18.90186 19.7748 21.19563 22.42845 23.05132 23.23985 24.21531 24.05549 23.73687 23.05371 21.61698 19.54057 18.4298 18.23266 17.94514 17.41138 
22.02266 23.83693 25.53432 27.20195 29.51409 31.11946 31.63776 30.33843 29.45749 30.05865 29.67069 28.2164 28.18535 29.4196 29.79459 29.40657 24.69201 20.55955 19.07339 19.28016 20.06099 22.27185 24.61873 27.47828 30.17619 29.11768 29.78277 25.07854 19.93968 19.08988 17.01949 16.32444 17.78191 18.95522 21.78829 23.84126 21.83339 22.97141 23.71822 24.67616 23.31542 19.12483 16.72542 16.89913 16.31594 18.8288 24.85294 25.79573 23.03019 20.1252 17.01259 14.796 11.9303 11.44774 10.95305 12.58173 15.70015 14.60354 12.48268 10.2162 8.655132 8.402177 10.22527 11.63392 12.65662 13.73447 16.24631 19.19926 20.31158 16.81319 13.14342 10.40434 9.536274 9.05421 8.684461 9.161592 10.67229 9.278299 7.306265 6.227271 5.604459 5.669546 6.345754 7.300354 7.724611 8.40906 10.88947 10.87809 9.805608 10.99958 10.45627 8.614964 6.804838 6.193524 6.326036 6.956939 8.49305 12.20128 14.21624 12.71229 9.664811 7.833676 6.674838 6.749289 8.813232 9.867586 10.66996 11.21538 12.43502 14.64635 16.58563 17.87403 16.95758 16.69844 19.13324 16.42459 13.19679 12.67339 14.85511 16.21709 16.4691 16.79985 17.29946 18.16203 20.21884 24.27006 25.93871 26.03938 24.90084 22.46549 20.92377 20.47465 21.9772 24.95344 27.33242 26.67845 25.33465 23.80417 22.93708 23.12389 23.55535 25.17921 26.52405 26.71443 26.01047 24.76385 23.30379 22.13875 21.58531 21.88505 22.84019 23.6359 22.85681 22.80228 22.08552 21.68864 22.93975 22.9691 22.90803 23.32053 23.74815 23.96861 24.7659 25.65834 22.96601 21.07301 20.60677 19.93651 19.63844 19.3683 19.27162 18.70119 17.69107 17.42063 17.55496 18.24684 20.52452 20.76384 20.37322 20.29999 20.36493 19.90312 19.38459 19.84806 20.571 21.91612 23.51782 24.52975 24.6078 24.28032 24.81192 25.09776 24.9306 24.18802 22.13496 19.41942 18.54544 19.25866 18.66916 17.79623 
20.80522 22.92878 25.09506 26.97267 29.57616 31.31576 31.35536 30.91591 30.38488 30.01002 28.46007 27.52446 27.74127 28.11468 27.36903 26.5749 22.95947 19.41181 17.75284 17.47744 18.46016 20.52645 24.2708 27.93336 28.77933 27.45594 28.29712 27.7253 22.78665 20.3445 18.05987 17.32021 17.1409 17.36887 19.27384 20.41557 20.16557 21.74636 22.44514 23.23389 21.28162 17.82284 17.34382 19.10622 16.45146 16.29914 20.67848 22.86738 19.23027 17.88349 15.68824 14.03029 12.88507 13.41657 12.82386 11.74498 12.77875 12.27632 11.11231 10.13802 9.733735 9.818646 10.86498 11.75253 12.67174 13.96654 16.58015 18.32979 19.25924 17.90911 15.47178 11.81631 9.399277 8.349186 10.70713 15.11803 15.58964 12.90228 10.59158 8.205208 6.080126 6.268669 5.714759 7.222455 8.956017 8.296058 10.59731 12.08824 12.03789 14.1992 11.87553 8.41992 6.38276 6.281027 7.048616 7.819663 9.024601 11.56302 13.37526 12.7579 10.19823 8.779809 7.807757 7.285361 8.095079 8.892918 9.989148 11.34538 13.37938 17.22506 19.90551 18.50295 15.72565 13.75175 14.86142 13.52227 12.0635 12.39481 14.33256 15.73715 16.09704 16.20515 17.00024 19.16921 22.49599 25.67447 25.31705 25.80161 24.97291 23.11753 22.17646 22.69631 23.86605 27.02379 29.84716 28.17623 26.26373 24.57576 23.57342 23.63515 23.48527 24.42591 25.83959 26.75716 25.99506 24.73796 23.76854 23.32043 23.32411 23.57826 23.97182 23.51941 23.23127 23.20198 22.89251 23.37621 23.07677 22.88591 23.10703 23.99495 24.7979 25.11841 25.82946 25.75715 22.66093 22.13727 22.45061 21.90286 21.56634 21.59309 21.5261 20.82589 19.93124 19.78699 19.86274 20.62304 23.22884 23.58422 22.93488 22.4568 22.30344 21.67865 21.00178 21.59929 22.60905 24.21959 26.09184 25.57533 26.60132 25.73275 25.97007 26.52326 26.29856 23.06766 20.81526 19.19554 19.28178 20.26903 19.65377 17.65919 
19.93128 22.12194 24.72286 27.17109 29.45179 31.05075 31.32366 31.68821 31.1693 29.27486 26.84109 26.74597 26.56754 26.48711 25.3542 24.0731 21.66675 18.44145 16.68744 16.13006 17.30856 19.6857 23.24898 26.75436 27.41283 25.694 23.72974 29.0464 25.57013 21.82826 20.16519 18.84047 17.62142 17.44041 18.9992 19.80933 20.1121 20.6787 20.34348 20.43752 19.28747 16.68912 16.83034 17.38437 15.05362 16.93651 19.28375 18.18196 16.45557 15.93929 13.49389 12.46516 11.70907 12.78838 11.86201 9.799664 9.938236 10.36312 10.46399 11.29005 11.73425 11.54826 11.62602 11.59562 12.23594 14.674 16.85091 17.91839 18.90854 19.41898 18.71994 15.02234 12.00059 10.38895 11.943 13.91985 13.56915 13.53459 13.43101 12.83367 9.776241 8.401631 6.784029 8.044592 10.75804 9.837404 10.07187 11.85665 9.5151 8.0794 7.166597 6.571869 6.291214 6.545147 7.36198 7.95884 8.993322 10.2139 11.38257 11.67434 10.606 9.474194 8.708184 7.998174 8.203159 8.985342 10.34563 13.3861 16.91612 20.12299 21.25242 16.17175 14.10128 12.12065 11.99866 11.9333 11.72526 11.70222 13.1346 15.26236 16.2539 16.21509 17.3778 21.25169 25.19875 25.46263 24.32576 24.05972 23.55151 23.35501 23.93243 25.327 25.14245 26.36964 28.46442 29.10801 26.68066 24.00051 24.74746 23.9506 23.9555 24.16879 24.94727 27.01096 26.0767 25.32286 25.07965 24.60469 24.26952 23.95629 23.5089 22.98811 22.78052 23.00144 23.32827 23.44123 23.13913 23.0874 23.78111 25.10343 26.12176 26.31758 26.71614 25.38301 24.11575 24.21172 24.62665 24.01557 23.49449 23.67502 23.7833 23.29585 22.5292 22.38171 22.42047 23.27703 26.47481 26.67395 25.4937 24.77009 24.42216 23.64898 22.87333 23.53286 24.70172 26.56997 28.1955 26.4239 27.15406 27.4637 27.34747 27.87951 25.10442 21.71131 20.14002 19.65895 20.53522 21.12739 19.82567 17.58 
19.46521 21.79329 24.34062 26.80758 29.37857 31.35781 31.76811 32.50833 31.07159 27.68662 25.61665 25.87407 25.23092 24.95957 23.84302 22.06099 20.54892 17.50683 15.6724 15.30009 16.57763 19.47044 22.46706 24.68856 24.87007 22.8869 19.68869 27.15281 26.69287 24.16551 23.27826 21.52226 19.60886 19.36665 20.00366 19.65869 19.30485 17.92467 16.80723 16.89115 17.59797 16.43997 17.04203 17.40205 16.58638 17.33876 15.11184 11.94228 12.09546 12.79073 11.58765 10.69576 10.55091 13.20141 10.7454 8.041366 8.300823 9.998802 10.96599 12.23854 12.49384 12.25556 12.36474 11.62214 11.78724 14.18527 15.60342 16.61689 17.52375 19.52954 21.63896 20.75829 16.06265 15.63943 16.40018 14.87139 13.99383 15.09562 15.89394 16.15339 14.16864 11.15929 9.40686 9.575815 11.51839 11.93828 11.43221 13.7923 12.15956 10.55134 9.384091 8.581609 8.048079 8.348191 9.03896 8.659129 8.758692 9.127435 9.823938 10.56744 10.5941 9.660408 9.124785 8.717206 9.173712 9.856059 11.92145 17.40476 20.93928 20.01457 18.23095 13.79107 12.47424 11.2571 11.17511 11.88642 12.65107 13.14504 14.66408 15.94427 16.79449 17.08307 19.00165 23.7056 25.54513 23.65562 22.86121 22.38347 22.08372 22.73513 24.06928 25.3581 23.71404 23.20636 24.17352 24.17036 22.75978 22.01602 22.26717 22.05197 22.97927 24.12856 23.79918 26.19531 25.36559 24.39223 24.38018 24.03193 23.63479 23.31457 23.03066 22.72357 22.71977 23.15183 23.56254 23.72971 23.5306 23.86204 24.9708 26.32397 27.14018 27.06711 25.56254 25.24897 24.77923 25.19308 25.8618 25.32486 24.58275 24.77033 24.89173 24.44336 23.55724 23.21843 23.23322 24.3056 27.37627 27.32685 26.289 25.98784 25.73672 25.06508 24.40936 25.32391 26.83803 29.05508 29.57294 27.85949 27.75561 28.62325 28.31212 29.0435 25.35221 21.9922 21.08763 21.27136 21.90904 21.47369 19.8018 17.93648 
19.38866 22.08055 24.40646 26.27738 29.21674 31.29662 32.63348 32.83144 30.13847 25.93583 24.80991 25.07994 24.19993 23.8635 22.64001 20.41245 19.34382 16.67219 14.98165 15.04994 16.391 19.4037 21.80569 22.15994 20.90102 17.70786 17.37987 22.52852 25.12313 25.36511 25.12436 23.45146 21.21464 22.18099 22.07009 20.5259 19.17853 17.24935 16.15384 17.58028 20.20711 19.92552 21.8864 20.21782 17.9289 14.50647 10.8101 8.741252 9.648425 10.34742 9.343994 8.454388 9.386681 10.72658 8.552937 7.385722 8.433859 10.70262 11.58416 11.94786 12.35077 13.22228 13.87962 11.82563 9.758392 9.716203 12.17058 14.45589 15.29673 16.10782 18.24111 19.43224 18.06674 15.9136 15.20114 13.2576 15.13397 18.44836 21.02782 20.19072 16.76149 13.43946 11.05976 10.3046 11.43954 14.39904 14.68133 16.55874 15.01321 12.91463 11.51569 10.46415 9.708551 9.355541 9.320492 8.756234 8.523647 8.605185 9.07654 9.910284 10.38441 9.762607 9.634346 9.614826 10.46665 11.90753 15.40464 19.02236 16.21983 13.88519 12.76994 10.90107 10.87322 11.22855 12.61938 14.08084 16.04299 17.32434 16.70804 16.41298 17.22752 18.03395 20.73765 24.81267 24.25494 23.23255 22.88855 22.01817 20.92285 21.51423 22.51033 22.69988 20.97656 20.84957 21.97165 21.92525 21.35314 21.13543 20.51164 22.39681 22.46492 24.5114 22.44589 24.96853 24.40878 23.90182 23.68747 23.4831 23.39628 23.20809 22.96774 22.77664 22.9173 23.46093 23.994 24.3662 24.37983 24.9402 26.02487 26.93098 27.30535 25.05387 24.10873 24.19094 24.18863 24.72176 25.43931 24.9538 24.26565 24.49104 24.58974 24.16191 23.21462 22.77892 22.68299 23.61897 25.97631 25.91956 25.29522 25.51152 25.70559 25.52017 25.30321 26.88712 28.92407 30.78008 29.60471 27.62713 26.81314 27.91037 29.16643 27.91568 25.65554 23.77099 23.90769 24.2403 23.75904 22.2484 20.28586 18.66802 
19.57421 22.55555 24.62354 25.88937 29.10897 31.18374 33.41629 32.53759 28.85917 24.87054 24.05099 24.3288 23.2847 22.83289 21.66623 19.40827 18.37541 16.14357 14.65032 14.92985 16.28197 18.9746 21.14063 19.70247 16.97395 15.19874 17.30075 18.83224 21.95754 21.74861 20.75653 19.71198 20.81135 24.58968 24.70367 22.32366 20.4127 17.86367 17.85775 20.30018 21.66553 20.82727 20.80317 15.85513 14.94532 12.17638 10.02288 8.113993 8.101377 8.098014 7.311599 7.17733 9.616826 10.8441 8.492189 8.079107 9.216592 10.74206 11.68141 12.96416 15.11408 16.38181 16.55578 12.41025 9.249928 8.294189 8.554295 10.79424 12.23967 14.09358 17.43242 22.18395 26.04712 23.93777 19.5102 15.54486 14.95888 16.82582 17.6328 16.60268 15.59734 14.43983 11.60475 10.20234 11.85838 16.77972 16.21274 15.43333 13.45557 11.56905 10.22823 9.756836 9.495068 9.060816 8.588318 8.530862 8.771859 9.030431 9.323783 9.727904 10.05459 9.869077 10.29435 11.02898 12.84044 15.60893 16.33393 14.75261 12.91585 11.54937 10.72651 10.58811 11.83703 13.14896 14.76894 17.19514 19.82046 19.6258 16.99481 16.54683 18.81901 18.38847 21.52302 23.40302 23.27417 23.56019 23.55431 22.43912 20.57874 19.66483 19.15497 19.01971 18.69414 19.57629 20.78983 20.6513 20.22947 20.30547 19.82478 20.38161 19.1928 20.14396 19.93843 22.486 23.53754 23.78698 23.23012 23.02862 23.21808 23.3697 23.22663 23.08045 23.23026 23.73929 24.29871 24.83694 25.06398 25.67339 26.47795 26.99122 24.3952 23.03129 22.99542 23.33678 23.47591 23.80697 24.34376 23.97908 23.54039 23.74485 23.79219 23.5257 22.8577 22.51756 22.3108 23.24324 25.1022 24.94644 24.41187 24.74578 25.26552 25.57326 25.96489 28.22256 30.43932 31.53675 29.89865 27.4343 26.5502 27.29816 27.24725 25.70728 25.84055 25.54921 26.56306 26.8619 25.73783 23.53525 21.14464 19.643 
19.96964 22.96712 24.77286 25.72167 29.01895 31.25649 33.57927 31.98681 27.19298 24.04229 23.52842 23.52995 22.23957 21.40121 19.89893 18.14902 17.15458 15.46324 14.28479 14.74377 15.96721 17.94502 19.66682 16.97101 13.96208 13.09968 16.3302 17.29956 19.26847 19.72726 18.57821 18.19895 20.33732 24.68107 24.76716 21.66133 19.39198 16.62688 15.12637 15.52265 15.67522 14.28372 16.06765 13.36102 11.67885 10.34676 9.505478 7.942156 7.538564 7.052343 6.302169 6.740261 10.43994 11.81897 9.003219 8.276875 8.958559 11.24002 13.99061 17.61394 18.58233 17.39194 15.78471 10.9899 8.198797 7.948202 8.518713 10.87319 12.28597 13.4238 16.73123 23.92818 26.98721 26.35088 22.46716 15.08549 12.6201 12.40952 14.95396 15.73682 15.21955 14.06474 11.17826 10.59904 11.9591 15.20103 13.29908 11.72189 10.89029 10.38903 10.13822 9.996022 9.498327 9.08577 9.340805 9.195286 9.639868 9.744114 9.368301 9.101496 9.503802 10.19509 11.37667 13.32782 16.07595 17.75693 16.48406 14.09813 12.19213 11.32454 11.28029 12.20167 14.25802 16.08777 17.09808 17.78153 17.53548 16.32071 15.2369 16.61033 21.72537 22.30962 21.81325 22.21458 22.7494 23.08167 22.82737 21.17202 18.59316 17.38621 17.32646 17.7608 18.06405 18.97147 20.30005 20.3573 20.29155 20.82189 21.74279 19.58535 17.93109 18.93221 20.08167 22.9182 24.5662 23.87933 23.31426 23.09607 23.32897 23.6426 23.71274 23.63615 23.67338 23.96552 24.39166 24.87799 25.32594 26.04146 26.72682 24.36108 22.06665 21.53039 21.96662 22.40764 22.63753 22.85626 23.37853 23.29091 23.08705 23.12165 23.02787 22.90174 22.45879 22.13543 21.91446 23.00919 24.83944 24.53019 23.93925 24.15543 24.7587 25.30731 26.05758 28.48493 30.34937 30.68462 29.52563 27.77962 27.2072 27.93285 27.05683 25.65243 27.10916 28.35612 29.23533 28.47505 26.81417 24.38745 21.95203 20.75551 
20.62214 23.45892 25.16544 26.1657 29.17924 31.54499 33.21534 31.35518 26.09542 23.61897 23.37417 22.90845 21.4214 20.38039 18.71279 17.75687 16.51205 15.10289 14.18952 14.79529 15.6854 16.61837 17.51863 14.90737 12.91566 13.35691 17.5525 18.64749 20.72776 21.5426 19.35519 17.88081 20.12588 24.0063 23.62293 20.21339 17.82357 15.19892 13.57416 13.39421 13.16081 12.37479 15.11087 13.69121 12.04199 10.57166 9.561776 8.359594 7.442546 6.384153 5.732786 6.559594 10.54967 12.16045 9.691555 9.542269 11.16612 15.14319 17.57686 18.61703 18.604 15.53298 11.75534 8.190984 7.436202 8.607872 9.868969 13.18861 14.92715 14.35751 16.36588 19.36852 19.90529 19.85081 20.01248 14.59801 12.23787 12.83774 15.17441 16.03286 14.48423 12.54053 10.67903 10.68678 10.80473 12.14889 10.69133 9.556816 9.895765 11.22374 11.80293 11.15961 10.52413 11.19018 11.96312 10.81339 10.53394 9.715219 9.065583 8.876006 9.981974 11.52464 13.08319 14.58781 15.18614 15.15156 14.1144 12.78748 11.9066 11.82118 12.05627 12.89738 14.50291 15.62306 15.22145 14.30754 14.88581 15.88985 16.24253 17.6429 22.98663 26.08585 23.15409 21.30198 21.11596 21.05944 20.60658 18.98287 16.6851 16.02186 16.56588 17.27345 17.64957 18.37634 19.53631 20.28735 20.56289 22.03228 21.28829 18.22828 18.81008 19.9342 20.537 23.014 24.74532 24.21822 23.81783 23.62292 23.48569 23.36487 23.92387 23.87809 23.88655 23.97123 24.26253 24.78686 25.57396 26.53813 24.82241 22.41388 20.98196 20.8682 21.2995 21.55562 21.68326 21.78483 22.25185 22.30448 22.08876 21.84497 21.53178 21.37675 21.11304 21.00904 21.04912 22.2857 24.22363 23.82976 23.53752 23.92383 24.54125 25.05415 25.58395 27.4193 28.55541 28.8589 29.19978 29.96005 29.45029 29.48977 28.19606 27.16159 29.29284 32.38063 32.45619 29.93142 27.68188 24.93435 22.62705 21.67494 
21.6011 24.1708 25.92825 27.417 29.96399 31.73584 32.68936 30.5198 25.59207 23.52912 23.21671 22.36082 20.83765 19.92441 18.2286 17.56248 16.01501 14.69088 14.39614 15.49531 15.68869 15.24469 15.1595 13.85111 13.62523 18.42937 18.84295 18.70628 21.40631 23.04386 21.8047 19.18959 20.2098 23.74524 23.14508 20.93077 18.54873 15.24865 12.79415 11.92974 11.62534 12.03208 15.37216 15.02811 12.99736 10.93003 9.606855 8.539361 7.133314 6.317352 6.377865 7.380065 10.33796 11.73343 11.18918 12.27239 15.4823 18.52603 16.77485 16.81361 16.05756 12.14259 8.696667 7.111416 8.229499 10.28199 11.47368 14.32087 16.36655 15.40449 15.37321 17.99656 18.70628 17.72871 17.71946 15.43662 13.39815 12.90211 13.65722 15.11264 14.75165 14.18721 13.46501 13.68571 12.9428 12.12712 10.82076 9.498314 10.21889 12.79612 14.82677 17.32701 16.14314 14.21072 13.99136 12.93075 11.62319 9.968433 9.550067 10.52052 12.49542 14.23715 15.16311 14.96832 14.05171 13.62261 12.97883 12.14702 11.68664 11.84235 12.1582 12.30337 12.44496 13.30028 14.17292 14.53585 16.96085 18.83531 18.29805 18.73261 21.61936 23.97091 22.98724 20.06358 18.82951 18.46467 17.85749 16.63194 15.35249 15.29868 16.02691 16.6225 17.0408 17.51909 18.1414 19.53374 21.19253 23.42435 21.31411 19.5848 20.45492 19.94131 20.17772 22.45155 24.34428 24.08826 23.94254 23.02746 22.1008 22.06718 23.41257 23.79257 23.95951 24.28366 24.62946 25.18239 24.66721 23.46946 22.96548 21.43214 20.43919 20.49751 21.17842 21.95803 21.88927 21.66557 21.79288 21.67093 21.31452 20.9671 20.47379 20.16262 19.93706 20.02048 20.2727 21.56149 23.56529 23.50525 23.98915 24.68075 25.14833 25.24639 25.09887 26.05813 26.62943 27.39782 29.08186 31.37297 32.41654 31.7443 29.44484 28.42906 30.60272 35.08294 35.55831 32.28683 28.98069 25.30084 22.92937 22.08041 
23.06264 25.37609 26.91844 28.61212 30.78047 31.92933 32.44781 29.56453 25.62674 23.70211 23.07645 21.86689 20.32211 19.68066 18.10223 17.14525 15.63911 14.65955 15.4322 17.16949 16.23797 14.43758 14.12264 13.97406 17.65888 23.93244 18.89592 19.35362 22.09611 23.33259 22.9503 21.24554 21.65866 23.97151 24.24215 23.61414 19.67324 15.07515 12.0792 11.00227 10.93119 13.50429 15.71637 14.67342 12.51164 10.33325 9.348047 9.142302 8.125955 7.622865 7.677962 8.595886 10.56446 11.60847 12.64112 15.16513 18.55423 18.35458 14.00732 13.19829 12.10258 9.214768 7.894956 8.580678 10.1315 10.50012 11.45198 14.50761 16.26494 16.37403 16.95566 17.80614 18.24039 17.34575 17.03878 15.97992 15.06366 14.98312 14.51867 15.23063 15.25914 17.15679 17.47749 16.45773 13.94951 12.15033 11.402 10.20212 11.11001 14.54928 20.62705 21.59497 22.05961 19.28091 16.16452 13.92603 11.41701 10.06468 11.26464 14.07378 16.40263 17.05858 16.65684 14.97101 13.4688 12.7154 11.88608 11.36998 11.19161 11.66199 13.09359 12.97916 12.60407 13.56937 15.6011 17.61029 19.81186 19.0669 17.03893 19.39264 19.70624 21.22867 23.40729 19.89013 17.27885 16.32608 15.78326 15.20423 14.72556 14.8476 15.41397 15.82067 16.13186 16.43064 16.84054 18.46373 21.58267 23.92125 22.02486 21.26105 21.24755 19.33181 19.88302 22.14757 23.6589 23.2178 22.83156 21.8501 21.11814 21.57605 23.48297 24.07086 24.38481 24.97013 25.33373 23.40863 21.99334 21.57575 21.70349 20.44595 19.42681 19.50133 20.22453 21.46233 21.75678 21.52935 21.53343 21.54334 21.21469 20.78951 20.23463 20.01593 19.98011 20.27789 20.51919 21.51517 23.42292 24.23863 25.72983 26.5922 27.03075 26.7488 25.69519 25.74435 26.15998 27.19842 28.97124 31.03884 32.3698 32.02989 30.23544 29.4506 31.30697 36.1384 38.22303 34.15149 28.82849 24.34208 22.30677 21.6685 
23.02657 26.39651 27.87002 28.97832 30.93397 32.03415 31.48657 28.90289 26.07504 23.99226 22.78848 21.38442 19.82632 19.34743 18.0255 16.71691 15.89898 15.59673 16.85085 18.58487 17.0551 16.05055 18.80289 20.96825 23.76974 22.69979 21.28883 21.77146 21.84914 21.35101 22.06761 22.48923 22.94623 23.65626 24.00474 23.73814 19.3657 14.15802 11.3038 10.73319 13.22805 15.31551 14.46617 11.63685 9.26577 7.847035 8.205384 8.831779 7.916976 6.705233 6.516193 8.324386 10.12857 10.99234 12.78571 15.20076 15.35042 13.38654 11.61876 11.44652 9.878495 8.457727 8.856009 11.35753 12.39434 10.65973 9.989178 10.84335 14.18438 16.85957 16.83204 17.05719 18.61206 19.86708 18.75574 17.11841 16.88667 17.01528 14.86777 14.80297 15.2017 18.02903 18.68001 15.90308 13.80139 12.49997 11.71093 10.89338 12.42626 18.10288 20.60622 20.97095 21.72486 20.91365 18.29846 13.89881 11.92655 12.80012 15.60478 18.49072 19.42437 18.56186 17.75592 14.97908 12.94014 12.42082 12.30665 11.31654 11.10702 12.48681 15.52046 15.634 14.34811 14.96671 17.9527 19.43641 19.01574 16.65056 16.06293 19.62731 19.51457 20.96302 23.51538 20.11019 17.14689 15.76729 15.22124 15.00027 14.6583 14.50385 14.74962 14.96169 15.26451 15.96559 17.08483 18.64521 21.30526 22.94389 22.21012 21.50788 21.02603 19.97626 20.84052 22.67908 22.66969 22.02925 21.50545 20.66432 20.39068 21.49525 23.78439 24.66892 24.94103 25.44897 22.80508 20.86909 20.29836 20.53511 20.93656 19.92341 18.88171 18.9126 19.55052 20.60653 21.3674 21.63033 21.75628 21.86209 21.72739 21.55915 21.18411 21.02909 20.97734 21.35778 21.5798 22.29459 24.28527 25.95535 28.44162 29.74246 28.96597 26.87486 27.45125 26.46527 26.1682 27.51583 28.95745 29.88212 30.17349 29.92585 29.9791 30.95348 32.98307 36.77734 39.54089 34.67289 27.89491 23.22891 21.34027 20.77279 
22.7822 25.45812 27.70683 29.16646 30.59876 31.30436 29.80468 27.74307 26.08919 24.4191 22.64254 20.94215 19.23569 18.79061 17.77087 16.31465 16.12705 16.32565 17.53872 18.7576 19.40256 22.0816 25.54552 26.36585 26.70852 24.61938 20.98149 17.08815 16.48867 18.17556 20.6804 22.29045 22.79209 24.66002 25.82841 23.30218 15.86504 11.50914 10.20104 11.92098 15.20976 14.13265 11.06139 8.955787 7.120283 6.219028 7.009066 7.805774 7.386921 6.580336 7.106519 9.238171 10.38503 10.58756 12.42327 13.30288 11.97657 12.03058 12.03932 11.46844 9.977925 9.089871 8.983811 12.7415 14.37243 12.30583 11.05267 10.85605 13.43478 14.84568 13.80318 12.86481 12.57356 12.4644 12.2776 11.60495 11.62439 13.39393 13.84584 17.38997 20.21959 20.83412 18.96952 16.0414 14.5349 12.42149 11.52441 12.53485 15.20568 20.10129 19.25072 19.18406 19.49213 19.39781 17.70844 15.20809 15.90956 18.96117 20.97251 20.45502 19.44463 19.19337 18.63568 16.29017 14.72587 13.68862 14.25933 13.43499 13.9201 16.05347 18.51554 20.43093 17.21449 17.59398 18.53156 17.58135 16.33984 15.25291 17.00847 20.36212 19.7928 21.17 22.50305 20.1966 17.81843 15.60689 14.70913 14.73451 14.41171 13.89494 14.05498 14.65771 15.57614 16.74488 18.27338 19.69114 21.68563 22.56207 22.09661 20.27039 21.49431 22.17065 22.63587 22.95954 22.51221 21.70272 21.12963 20.47396 20.44308 21.59778 23.22531 24.22756 23.29268 21.92862 20.69559 19.48841 19.50304 20.08327 20.53695 19.87465 18.97744 19.04339 19.73798 20.67236 21.67149 22.37794 22.88972 23.02246 22.75022 22.68236 22.32474 22.058 21.81997 22.14177 22.35882 23.11867 25.1739 27.19539 30.35667 31.93672 30.54526 27.61568 27.06292 25.39501 24.81177 27.02753 28.6864 28.99442 29.11153 29.58024 30.64754 32.63466 34.97336 37.43895 39.6615 33.80991 26.19384 21.55439 19.92663 19.68076 
22.79073 25.54346 27.68737 28.91324 30.15769 30.09911 28.17145 26.57449 25.56116 24.72043 23.26706 20.60868 18.64984 18.11657 17.27123 15.88599 15.84553 16.41386 17.75119 18.31698 21.55802 23.38367 25.17202 29.11872 25.74161 18.89533 13.60194 12.0661 15.53882 19.77116 21.54949 23.00425 23.40998 23.01795 23.48264 19.18962 15.22615 -9999 11.02874 11.79704 11.88368 11.75723 10.39413 8.773472 7.095285 6.731761 7.029846 7.319094 7.803789 7.159881 8.175188 10.12621 10.62156 10.49829 12.18312 14.42274 14.24155 12.6325 11.64298 11.74497 10.76218 8.456997 8.924139 12.84582 15.58795 16.67997 15.81547 14.96557 15.52757 15.93718 14.24646 12.01802 11.14447 11.07499 11.43598 10.50216 11.01525 16.02734 16.58473 16.93602 17.81815 16.83466 18.76866 17.94392 13.79994 11.64447 13.17606 14.2366 15.23123 18.86296 19.57762 19.07318 18.92916 19.13303 19.65673 20.28701 19.89956 20.92274 21.88181 21.21904 20.9468 20.51007 19.16433 17.01077 16.36863 16.212 17.65975 17.60605 18.28349 20.68013 22.2248 24.51154 18.91336 18.00342 16.35472 14.96809 14.7932 15.72011 18.70746 20.50944 19.59852 19.81902 20.137 19.96849 20.22873 16.15886 14.06567 13.89282 13.92707 13.73452 14.32349 15.37257 16.53837 17.7742 19.61292 21.35036 22.94632 22.79926 21.22266 18.73888 21.76119 23.02677 23.16426 22.92755 22.31286 21.63071 21.35089 21.13908 21.22587 21.73078 21.81002 21.36449 20.22361 19.19461 19.4385 18.67027 18.88533 19.68115 20.18301 19.91912 19.24654 19.36747 20.10833 20.90704 21.82443 22.56677 23.08637 23.235 23.0035 22.86747 22.35558 21.94717 21.64326 21.91513 22.36713 23.75264 26.20992 28.40936 31.38803 32.94557 31.87642 29.09092 27.82254 24.77366 23.25265 24.88211 27.36744 28.90657 30.6377 32.18156 33.50179 35.00939 36.04126 36.38389 36.69554 30.97025 23.93814 20.00526 18.86902 18.85586 
22.88835 25.51307 27.60659 28.7021 29.44662 28.8156 26.98922 25.77388 25.16353 25.06361 24.19027 20.65321 18.02076 17.25122 16.53543 15.48163 15.41014 16.3487 17.99663 17.94311 18.82722 22.02166 25.80188 26.68696 20.85319 16.052 12.66796 13.28222 18.56204 20.28593 21.08704 24.19984 24.3534 21.84962 21.42369 18.76537 16.23348 -9999 -9999 9.888154 9.760931 10.84224 10.39556 9.305675 7.002108 6.078295 6.343308 7.020944 8.444881 8.793303 10.61298 11.34798 10.3009 9.650075 11.53666 15.62798 16.62601 13.13842 10.86392 11.39249 10.74502 8.770554 9.852253 12.77691 20.19443 20.28513 16.09652 14.2691 14.01601 13.31976 12.41299 10.82153 10.01939 10.15183 9.55042 8.451846 10.23326 14.48325 17.78564 21.4775 22.08557 20.23863 20.27363 18.03503 15.97381 14.69783 15.25038 13.93667 14.56748 15.89969 16.89528 18.52015 15.82143 16.54274 20.23262 22.45417 21.84927 21.36135 20.72697 20.35003 20.24356 19.34 17.51819 16.19166 17.02484 18.37907 19.70718 19.4854 20.46308 22.72746 22.1743 22.42159 18.65192 15.77777 13.82819 13.4459 14.0896 16.12799 19.0383 19.21909 17.77872 17.07607 17.32605 19.44362 21.79597 16.47811 13.67045 13.39889 14.1347 15.00057 15.99655 16.84789 17.79394 19.11961 21.68198 23.72986 23.96416 22.39427 18.90815 17.7761 21.74887 23.0234 23.25611 22.5534 21.82732 21.40956 21.64532 21.90393 21.65444 21.01194 20.03397 19.36135 19.02794 18.10899 18.55089 18.23902 18.5942 19.41859 19.93169 19.9369 19.37626 19.34053 19.95464 20.4726 21.10017 21.84806 22.25633 22.23022 21.95045 21.6671 21.06832 20.52856 20.16549 20.50136 21.45249 23.81384 26.97598 29.35531 31.87111 33.0608 31.6975 29.92039 28.78165 25.51062 22.97782 23.16716 25.81766 29.12723 33.24149 36.14181 37.21494 36.85277 35.35969 33.69148 32.82757 28.65728 22.6991 19.264 18.28796 18.25254 
22.95995 25.44884 27.03568 28.45104 28.52715 27.38387 25.92374 25.23369 24.94139 25.34764 24.85929 21.13668 17.58811 16.28287 15.80427 15.16504 15.03106 15.68239 16.00018 14.01981 12.80677 14.49 18.30285 20.80232 19.55086 17.54432 15.77022 14.47203 14.04215 16.43973 20.24113 24.73178 24.82892 22.65839 22.58992 19.7637 18.08448 -9999 -9999 9.892807 10.25442 11.43765 11.7429 9.708165 7.038868 5.960651 6.398976 7.496823 9.140643 10.68011 11.00759 9.615868 8.16798 8.125591 11.39524 16.49664 16.25628 12.86181 10.37944 9.648987 9.289557 7.982265 9.147569 11.70163 17.03072 17.12375 13.71628 11.01276 9.387401 8.749905 8.346368 8.984671 9.82317 10.45296 8.96733 9.808081 12.70242 15.60809 17.30335 20.93167 20.50218 19.52343 18.84093 17.07109 16.42672 16.14959 16.27328 17.10042 17.87714 17.22078 16.1529 15.09123 13.85166 14.82155 20.00257 23.30222 22.49555 19.07522 16.1732 14.90602 15.52692 15.34889 14.68727 14.58041 15.93379 17.94204 19.6864 18.77948 19.05043 21.97982 22.73223 22.80107 20.02965 15.18185 13.6208 13.34352 13.52997 15.91272 17.74165 17.01059 15.38985 14.63328 15.15303 17.89639 19.65572 15.61935 13.65716 13.81916 15.11833 18.10751 17.74107 17.9769 18.61419 20.16017 23.00944 22.81639 22.09535 19.41931 17.16896 18.03357 22.01936 22.04014 21.7232 20.92145 20.45386 20.73682 21.62501 21.92983 20.9215 19.64902 18.75011 18.45954 18.76692 17.84566 17.92784 18.07989 18.73785 19.43941 19.95683 20.29749 19.80456 19.61136 20.03788 20.28939 20.56848 21.03126 21.13933 20.95527 20.70788 20.4867 20.08075 19.74879 19.5299 19.72935 20.85717 23.63016 27.22237 30.13743 31.89426 31.83584 30.08016 29.41437 28.86914 26.36708 23.56428 22.69147 24.73038 29.0426 34.78254 38.03176 38.33586 37.0585 34.52245 31.71134 29.61332 26.18953 21.27883 18.53136 17.86319 17.80852 
23.07753 25.25792 26.77367 27.84921 27.49338 26.10769 24.94126 24.76449 24.71482 24.86543 24.73943 21.64794 17.49888 15.68639 15.45171 15.05951 14.76497 15.12969 15.75169 14.49665 12.61869 13.57901 15.38468 17.86697 18.41638 17.55734 14.29406 11.8687 12.32191 17.18968 22.89224 26.75901 25.91635 24.01698 24.30741 20.15731 19.1519 14.18544 12.18895 12.45781 13.67783 13.72803 12.00871 8.930857 6.282607 5.58032 6.624538 8.242392 9.202258 9.248832 8.105392 7.073271 6.69577 7.481426 11.42134 17.42603 14.25804 11.36934 10.27362 9.796494 8.729696 7.346251 9.086312 11.95557 12.91053 12.12675 9.767466 7.616152 6.297799 5.952091 6.197889 7.681037 9.674142 10.63785 9.906635 12.37005 14.31464 15.82078 16.1569 16.55113 16.87811 17.40698 17.41227 16.56781 16.23452 16.06186 16.87427 18.10827 18.5594 17.651 15.53563 14.15193 14.7071 16.67072 17.67126 18.36284 15.60287 12.3196 10.69134 10.81947 13.2087 14.56055 14.94707 13.98666 13.90727 15.23337 16.78271 16.01587 16.48191 20.80975 20.81414 21.30779 20.52067 14.93797 13.21542 14.19025 13.59894 14.77627 15.2844 14.65144 13.45741 12.89208 13.94049 16.77957 16.40231 14.67392 14.37934 15.23432 16.80586 20.84745 18.75029 18.49499 18.89068 20.52222 22.03681 21.36852 20.99235 17.51563 17.11646 19.44423 20.81139 20.96964 21.09849 20.48748 20.21149 20.97959 21.66082 21.30386 19.96917 19.07953 18.78634 18.85722 19.6254 18.64247 18.32845 18.61452 19.54892 20.22139 20.76323 21.67532 21.08494 20.62549 20.7054 20.70768 20.72403 20.94585 20.943 20.79899 20.59054 20.31733 19.96237 19.6876 19.51094 19.7413 20.91124 23.91116 28.03348 31.90619 32.85064 30.29756 28.45419 28.56895 28.69936 27.26062 24.83838 23.36561 24.41384 28.41927 34.03487 38.00605 40.98389 42.41837 37.61358 31.91975 27.70673 23.58167 19.6153 17.76762 17.53177 17.538 
23.3134 25.2774 26.7034 27.29648 26.74896 25.22227 24.05065 24.20558 24.28917 23.90204 23.71815 21.4668 17.6277 15.7027 15.59048 15.28278 14.53486 14.40769 15.38391 14.91118 13.32472 13.02978 12.70588 12.68732 13.42036 15.05742 13.99402 12.59422 13.57184 18.80587 25.53863 28.54944 25.80936 22.82555 21.67538 20.05859 20.31034 17.20084 16.70332 16.97642 15.07831 12.0113 9.070615 7.255702 6.007624 5.910319 6.618933 7.97385 8.42797 7.954904 6.967797 6.427585 6.513556 7.363511 11.4336 18.64896 13.36545 9.897203 9.736992 9.59353 8.667282 7.838439 10.29564 14.55725 15.23711 12.84943 9.452385 7.626229 7.305638 7.405616 7.313372 8.115111 9.241622 10.01828 10.787 15.31895 14.82573 13.61109 11.92206 12.62433 14.67052 14.78316 14.41912 14.73566 14.07147 13.48101 14.13082 15.38116 16.28988 15.82891 14.66395 15.27966 16.32449 16.99614 15.71305 13.5263 10.92955 9.284081 9.123937 9.998126 12.75397 14.97915 17.2964 16.73161 14.21719 14.09442 15.06774 14.55504 15.0738 17.85045 17.97574 19.13621 17.07556 13.27213 12.2181 14.85662 16.49417 15.72429 14.03382 13.01686 12.49491 12.20854 13.52388 17.54075 15.88763 14.98589 15.93807 17.2158 18.23958 20.06593 19.06066 18.54037 18.58153 19.45644 20.58666 20.54965 19.42393 17.90896 18.81155 20.39034 20.49012 20.77601 21.45503 21.40199 20.8966 20.98591 20.46122 19.62868 18.82381 18.56804 18.73339 19.13367 20.49798 19.65026 19.01288 19.13624 20.11404 20.86079 21.32357 22.76017 21.93166 21.28172 21.33693 21.44464 21.46195 21.56379 21.36616 20.9802 20.5151 20.03077 19.73564 19.7267 19.93033 20.37009 21.50776 24.34088 28.5573 33.46035 31.90855 29.58125 28.07674 28.44735 28.90223 27.98269 26.84525 24.95544 24.18757 27.07026 32.65152 38.2347 43.54723 46.69312 42.43512 34.02622 26.80818 21.43513 18.11909 17.00051 17.12989 17.27615 
23.57856 25.29866 26.6383 27.15712 26.38505 24.66924 23.51297 23.79559 23.7156 22.90652 22.57902 20.91193 17.83277 16.02239 15.88322 15.74049 14.49718 13.78517 14.77745 15.12803 14.1216 12.39794 11.28708 11.01017 11.64123 14.19545 14.41683 13.78027 14.47625 18.80858 23.66258 25.03246 21.63971 17.5834 16.72317 17.55258 20.01974 18.5847 14.92796 10.94796 8.299283 7.14159 7.007859 6.765494 6.368439 6.379492 6.849595 8.216667 8.628286 7.813397 6.703725 6.231116 6.42576 7.392151 10.60954 15.8156 12.46726 8.711195 8.681841 8.897254 8.62232 8.619517 11.2529 14.01034 13.62355 11.66621 7.948233 6.106796 6.736333 6.980886 6.263652 6.985713 8.002357 9.641189 10.5017 10.15728 8.843638 9.037166 9.255095 11.67406 14.06357 12.38469 11.33549 11.50209 11.30584 11.18894 11.76727 12.12932 12.31599 12.49548 14.4877 17.25612 17.5496 15.59486 12.61662 10.54738 9.256395 8.851475 9.216671 10.38632 13.09486 15.7253 18.99261 18.81203 15.30008 13.69225 14.06646 13.656 13.71616 14.51088 15.03436 14.65428 13.01442 11.37635 11.31573 14.84908 18.46292 18.14928 15.02074 13.0318 13.10117 13.01168 13.73938 18.18284 18.73386 17.37146 17.84204 18.8444 19.11094 19.23523 18.68491 18.37065 18.2754 18.37635 20.81115 20.62224 19.3661 19.56787 20.05188 20.57001 20.88673 21.16917 22.1047 23.05429 21.70042 20.36444 19.10417 18.58644 18.41216 18.54393 18.95399 19.5437 21.09506 20.56158 19.89365 19.75498 20.53495 21.15782 21.44999 22.88975 22.16932 21.68722 21.8664 22.10088 22.09221 22.00121 21.55245 21.01932 20.49429 19.98993 19.81621 20.02501 20.54898 21.1677 22.17406 24.68124 28.74731 32.245 30.95935 29.91207 29.22573 29.71921 29.87138 28.09714 26.56061 25.10277 24.04361 27.06461 33.21331 38.9873 42.87569 44.07756 41.18362 33.90487 26.23631 20.24378 17.30816 16.61906 16.92872 17.09013 
23.80229 25.31601 26.59074 27.04909 25.88797 23.86513 22.86039 23.1699 23.00493 22.14003 21.6009 20.20283 17.93244 16.27151 16.01633 16.37886 15.52492 14.43455 14.76001 15.21418 14.55082 12.47512 10.37961 9.849133 10.44969 13.13166 14.15579 14.27174 14.75886 18.09896 22.02439 22.40314 19.72458 16.7989 15.67407 15.55893 13.92733 11.02026 9.197234 8.707705 7.756199 6.678561 6.457103 6.607876 6.771308 6.792506 6.83111 7.267755 7.614987 7.166164 6.264187 5.975206 6.255569 6.963725 8.876535 11.69773 10.8149 7.83698 7.471652 7.637455 7.733519 9.378064 12.34174 14.71187 12.94848 10.89271 7.855268 6.650997 7.930647 8.158562 6.093211 5.849617 6.854409 7.220819 7.119884 6.888952 6.520114 7.383924 8.488182 11.09185 14.11223 11.81518 9.54191 9.23 9.156886 8.813307 8.552307 8.47249 8.950797 9.72501 10.38733 10.90999 11.80202 12.03024 11.07522 10.15616 9.513809 9.563323 9.747341 10.78858 13.41378 16.10196 18.23197 17.77465 16.18203 13.81356 13.32427 12.76509 12.62671 12.7112 13.7854 14.24271 13.2062 11.3243 10.84757 13.82535 17.4647 18.2269 16.13998 14.04293 14.83756 15.46231 15.85733 19.06875 22.84779 21.18053 19.84766 19.88195 19.35019 19.10358 17.98078 18.01175 17.95222 18.98019 20.22962 20.12314 20.5741 20.22123 19.53931 19.89091 20.25642 21.28667 22.72411 23.84351 21.57108 19.61441 18.54701 18.37532 18.52969 18.91667 19.49045 20.19262 21.34669 20.98198 20.5368 20.3984 21.03653 21.40495 21.66866 22.85667 22.30495 22.02437 22.23662 22.46277 22.39384 22.31604 21.8664 21.26657 20.79071 20.45604 20.51571 20.9692 21.68577 22.43618 23.48918 25.89911 29.92766 30.93325 31.08863 31.76534 31.51991 31.51761 31.24656 28.66187 25.76603 24.68283 24.49154 27.79054 34.64713 39.54505 40.49894 38.98698 36.29854 31.20016 25.36378 19.91768 17.50799 17.06274 17.17146 17.02715 
24.16341 25.45699 26.58404 26.54458 24.94261 22.88578 22.18839 22.52872 22.44404 21.61272 20.78602 19.39844 17.62358 16.13891 15.78924 16.74728 16.90151 16.22366 16.06653 15.37628 14.56635 13.00226 9.797001 8.908808 9.454706 12.0226 13.61835 14.58779 15.36709 18.00254 21.11571 20.62121 18.25131 16.36748 16.13325 14.72586 12.02731 9.555901 9.064619 10.37142 9.600774 7.971752 7.105284 6.690897 6.258682 5.988593 6.080699 6.436455 7.085491 6.894098 6.120881 6.134435 6.026452 6.19857 7.155499 8.520178 8.894866 7.159145 6.461329 6.400702 6.784618 10.42391 14.93986 16.87341 13.5505 10.51548 7.687592 6.68253 7.870416 8.484821 6.593412 5.35849 6.161742 6.612278 6.735323 6.755346 6.508018 7.125401 8.421184 10.39983 13.52002 12.80301 10.02025 8.669071 8.44502 8.126293 7.923309 7.7882 8.592516 8.329057 8.560676 9.864803 10.52179 11.603 13.23646 -9999 -9999 10.29873 10.17145 10.92965 13.17313 15.59993 17.56922 17.86984 16.50297 14.61521 13.28452 12.12905 11.82065 11.85447 12.85993 14.06937 14.94499 13.4071 11.18569 12.55674 14.90966 15.61071 14.93722 13.81128 15.17364 17.52966 19.23492 21.12713 24.94754 24.67976 21.36987 19.77876 18.28782 18.07097 16.40471 16.59572 17.8068 19.69058 17.55503 18.9083 20.45554 19.55197 18.85279 19.24387 20.23804 21.16853 22.94509 23.27053 20.9131 19.31394 18.65321 18.53931 18.67657 19.08674 19.70294 20.52765 21.2584 20.99824 20.70065 20.75946 21.67594 22.25606 22.47001 23.65894 23.5494 23.28994 23.42701 23.66433 23.43977 23.1611 22.70801 22.19554 21.78276 21.63021 21.9048 22.47445 23.22726 24.11959 25.4336 28.15597 30.38454 30.84095 32.1128 34.34624 34.55643 33.64753 33.21793 30.85092 26.97179 25.11978 25.56302 29.08621 35.59359 39.67949 38.23917 34.45926 31.16008 27.52572 24.33474 20.55992 18.61276 17.98783 17.62724 17.05956 
24.73973 25.77311 25.93984 25.58551 23.77314 22.07897 21.73515 21.91895 21.9896 21.24742 20.20291 18.67537 17.05704 15.63713 15.19471 16.28072 16.96962 16.85801 16.93976 16.4386 14.54441 12.51461 8.981707 8.18466 8.847857 11.40498 13.20068 14.70298 15.7448 17.73885 19.60942 18.30254 15.77662 14.97778 17.03563 15.2344 12.23306 9.284156 8.917884 10.62607 10.11472 8.017817 6.58959 6.018123 5.615217 5.527835 5.721262 6.094355 7.038945 6.849941 6.170774 6.837015 6.318702 5.929879 6.336102 7.212425 7.907726 6.838297 5.957621 5.596712 6.305738 11.51957 17.37604 18.62957 14.95865 11.73676 8.763444 7.242743 7.358108 7.713906 6.657089 5.443219 5.718218 5.931695 6.128944 6.371422 6.44382 6.936684 7.846718 9.242149 11.80013 13.00517 11.66844 9.563539 8.178515 7.611575 7.618394 7.804492 9.267041 9.011691 8.678089 9.775133 9.982711 10.93026 16.15563 13.03186 -9999 10.53899 10.11167 10.7995 13.07081 15.02227 16.8973 17.34821 16.127 15.57014 13.63666 11.42019 10.95908 11.26002 12.22091 13.98196 16.32619 16.24984 14.10372 13.69912 14.19394 13.90009 13.65499 13.69703 15.9638 20.02496 22.3826 22.89388 24.79635 26.14373 23.50575 19.99303 17.10166 15.03829 14.33103 15.46233 18.5634 19.20859 16.54908 17.6188 19.41744 19.47633 19.07023 19.59904 21.22346 21.94282 23.18761 23.32955 21.38795 20.04394 19.33708 18.93585 18.81223 19.117 19.849 20.94107 21.69542 21.76602 21.51825 21.98569 23.3237 24.07962 24.12297 25.28306 25.35431 25.45761 25.65604 25.50948 24.6603 24.0155 23.44921 23.10173 23.0324 23.18927 23.4859 23.87561 24.55764 25.75506 27.59335 30.5276 30.65591 31.54724 33.20791 35.55111 36.37051 35.46247 34.09252 31.8353 28.26192 26.0222 26.1106 29.03743 33.44642 35.49282 33.60284 29.78728 27.26736 25.36032 24.27143 21.67336 19.78794 18.82358 18.0561 17.1604 
25.33271 25.02214 24.94073 24.19731 22.53045 21.31785 21.32647 21.56472 21.55414 20.79712 19.66473 18.08396 16.47173 15.05316 14.42753 15.13694 15.79547 15.99833 16.69214 17.47 16.38869 13.02923 9.385881 8.518576 9.069013 11.49098 13.11215 14.5483 15.61519 16.76821 17.44879 15.86204 13.34144 13.76669 17.26395 15.80859 12.73878 10.21915 10.09037 11.42897 11.68453 9.278141 7.086279 6.139941 5.712338 5.585412 5.692862 5.954525 6.897199 6.975475 6.712207 7.391894 7.698301 7.257818 7.502308 8.955028 9.386825 7.965531 6.530249 5.808288 6.861145 11.77976 15.03604 16.63613 14.52575 11.2355 7.943963 6.15002 5.78897 6.098011 5.953899 5.371225 5.400178 5.395245 5.616254 5.930227 6.115549 6.435279 7.257463 8.634922 10.42787 11.97245 12.09157 10.75995 8.79008 7.325892 7.073233 7.457346 9.07152 11.20272 10.01459 10.49385 10.79539 10.73356 15.85956 15.56321 13.06938 11.28268 10.21085 11.32943 13.20242 14.87587 16.30898 15.76579 15.57438 -9999 12.47696 10.65586 10.81444 11.99199 12.87068 14.00234 15.98135 16.84163 16.37635 15.54108 14.83502 13.74688 13.5105 14.50115 17.43461 21.12369 22.69327 22.39893 23.61067 26.10277 24.38443 19.97936 16.23589 14.18701 13.80416 15.12347 18.71374 18.34769 17.11439 19.24632 20.3138 20.17383 20.26423 20.62456 21.55272 22.52549 23.00854 22.62001 20.96077 19.91014 19.34845 19.08031 19.08152 19.58348 20.65358 22.00782 22.82703 23.09132 22.61527 22.44185 23.88953 25.39937 25.71702 28.20321 29.69173 28.71378 27.54086 26.88428 25.78238 25.14022 24.64747 24.508 24.65845 24.7506 24.7974 24.81312 25.32493 26.74078 29.27436 30.83204 31.45184 32.44767 33.49977 34.93285 35.76371 35.52384 33.49987 30.68737 27.70922 25.82699 25.38113 27.42456 30.6276 31.83379 29.6397 26.40829 24.64954 23.33304 23.33859 22.02788 20.412 19.23747 18.26938 17.26292 
25.29624 24.36489 24.123 23.10167 21.55307 20.66004 20.93339 21.28413 21.12704 20.33973 19.10954 17.52056 15.938 14.5703 13.81446 13.95822 14.29454 14.76082 16.31512 18.38167 17.68176 14.33002 10.62711 9.457091 9.854123 12.01356 13.38325 15.04022 15.40256 15.47638 15.4431 13.94726 11.78781 13.63358 17.54284 17.04367 15.91636 12.84819 11.1712 11.48791 12.81679 10.41835 7.76945 6.863727 7.54422 7.82201 7.566332 6.785288 6.292672 6.740606 7.010595 6.665567 7.691573 7.282931 7.292997 9.040326 8.714087 6.619011 5.269422 5.046062 7.122799 10.62127 11.25506 12.84703 13.9446 11.42957 8.772109 6.868674 6.104163 5.718287 5.518892 5.302576 5.326102 5.342501 5.523003 5.705888 5.726153 5.821019 6.69818 8.001637 9.470008 10.71905 11.33742 11.1491 9.972204 8.193463 6.987572 7.279463 8.538855 13.37112 12.21316 11.51744 11.88008 11.99796 14.19449 16.34202 14.6409 12.76425 11.02099 13.5242 14.59602 14.82282 15.27782 14.61832 14.54226 -9999 11.06069 10.26834 11.76573 13.2272 13.71144 13.72531 14.44617 15.68627 16.83557 16.60974 15.71323 14.55877 14.80858 16.31923 18.74908 20.88374 21.53406 20.83484 21.07171 24.30507 23.35379 19.4561 15.61579 13.60519 13.38556 14.82327 18.0996 17.47714 17.31326 19.67878 19.3025 19.65921 20.21088 20.54712 21.00667 22.55156 22.58392 21.79957 20.50364 19.91179 19.71788 19.69781 19.9581 20.63092 21.66346 22.7495 23.37345 23.64966 23.30784 22.92697 23.61447 25.15336 25.99497 28.24636 30.98068 31.55415 29.79326 28.67168 27.8217 27.07003 26.47235 26.17788 26.21902 26.11125 25.87498 25.63465 25.96822 27.62289 30.72116 31.1597 32.37906 32.92586 33.00401 33.7362 34.3006 34.25872 32.51844 29.36114 26.04089 24.4009 24.41386 26.76985 30.18895 31.5116 29.04732 25.23969 23.12562 22.51214 22.67342 21.85149 20.44932 19.24335 18.31722 17.40181 
24.65185 23.59848 23.19515 22.0439 20.55769 19.98344 20.47632 21.02917 20.84781 20.02863 18.67764 16.98269 15.35789 14.05446 13.29044 13.01428 13.08879 13.84924 16.08806 18.75427 18.75263 16.4493 13.67545 12.91695 13.11463 14.73773 15.90608 17.74162 16.62035 14.80027 13.82092 12.33 10.83589 13.25386 15.55506 15.75216 17.31885 13.9328 11.18336 11.02386 12.94908 10.85668 8.170085 6.792573 7.482707 8.384039 8.345801 7.994371 7.258872 7.598948 7.252788 6.256483 7.380964 6.893463 6.812625 8.38881 8.727522 6.629207 5.454565 5.558615 7.415226 8.970922 8.544788 9.505719 13.14881 11.99237 9.29819 7.237933 6.735379 5.767584 5.301135 5.338784 5.448378 5.61139 5.773834 5.805089 5.710215 5.75661 6.341643 7.464701 8.802784 9.722444 10.12963 10.34299 10.21377 9.346256 8.231899 9.031156 9.912042 14.85297 14.73479 12.98143 12.19643 12.32925 12.61581 15.50662 15.80727 13.90795 11.77575 14.55449 15.25536 14.37426 14.34012 13.61093 13.03073 11.62045 10.22742 10.05655 11.57215 12.32685 12.53524 12.33823 12.46396 13.96789 16.38801 17.45153 17.01764 16.10353 16.83243 17.8516 19.22401 20.02342 20.13241 19.56112 19.41903 21.29464 21.30659 18.80801 15.40713 13.39225 13.16215 14.78368 17.51302 17.09511 17.28612 19.31779 19.82984 19.72484 19.84129 19.92628 20.24221 22.3578 22.57578 21.41718 20.06905 19.5992 19.66961 19.6229 19.82005 20.40445 21.03798 21.817 22.38917 22.9687 23.0066 22.80606 23.22628 24.51044 25.27153 25.58093 26.98099 29.71397 29.37406 28.35419 27.12248 26.17338 25.43437 24.71952 24.38284 24.21269 24.18477 24.33368 25.25621 27.77066 29.95867 31.37005 33.11142 33.50701 33.51587 34.0178 33.75097 33.06951 31.5318 28.53102 24.87231 23.05071 23.61929 26.4946 30.49016 31.63894 28.67199 24.78194 22.53152 23.13503 22.72474 21.47394 20.14342 19.12192 18.37987 17.56351 
23.96627 22.76356 22.02731 20.76303 19.57952 19.2592 19.83759 20.70438 20.83501 20.03648 18.46617 16.63461 14.97211 13.6825 12.851 12.17979 12.18883 13.42385 15.6329 17.73431 18.74317 17.55429 16.16206 14.25974 12.89836 14.43747 16.6136 18.28229 17.96381 15.03704 12.99783 11.7904 11.86447 14.57626 15.81942 16.28653 18.51304 15.72785 11.79813 11.13055 12.95595 10.96189 8.005901 6.578188 7.543945 8.902407 8.240367 7.394667 7.533541 8.789285 7.612053 6.368835 7.349439 6.530489 6.353555 7.712407 7.578957 6.059429 5.580011 6.426109 7.380082 7.740451 7.36814 7.700928 12.47064 12.89002 10.61005 8.350187 7.18516 6.020445 5.421054 5.547734 5.599221 5.885398 6.22304 6.327201 6.317653 6.366023 6.406544 7.215242 8.304231 8.895219 9.009562 9.177756 9.700586 10.05783 9.878608 11.35395 12.57477 15.70349 16.37054 14.28405 12.06156 11.46345 11.07571 13.65924 16.02195 14.39201 13.042 13.01564 14.15691 14.13847 14.85379 13.65187 12.37767 11.08749 10.37813 10.67104 12.50322 12.70315 12.39239 11.97042 11.78818 12.85362 15.75921 18.21426 18.55318 17.71573 18.36168 18.86063 19.15388 18.90183 18.70636 18.90828 19.08599 19.4208 20.54723 18.77784 15.6164 13.80515 13.4692 15.5458 18.29429 17.48855 17.45084 18.52231 19.62855 19.72946 19.33501 19.25379 19.9093 21.89064 22.72199 20.9989 19.16701 18.41337 18.41763 18.22162 18.2652 18.87598 19.2397 19.9575 20.97581 22.4889 23.13519 22.66656 22.60872 23.52006 24.25845 24.03922 23.41643 24.23472 25.50285 26.39968 26.16425 25.99887 25.4994 24.60934 24.17874 24.23646 24.43778 25.1375 26.95454 29.41368 29.09832 31.09546 33.24595 34.83882 35.98805 35.30474 32.64938 30.51332 28.89239 26.65992 23.79666 22.23423 22.70233 25.14593 29.09994 30.27031 27.91753 24.67005 22.64443 23.091 22.61906 21.07985 19.83801 19.07983 18.5015 17.70458 
23.151 21.74352 20.72918 19.6157 18.84927 18.78801 19.29533 20.29273 20.77626 20.24374 18.48629 16.46809 14.81429 13.57928 12.78394 12.16415 12.29182 13.08712 13.61378 14.4843 15.42211 15.27547 16.03511 15.31312 14.27164 14.82388 16.07786 17.02121 16.74066 13.81028 11.94029 11.65361 13.62133 15.05707 15.72332 15.84031 17.32207 14.91442 11.26442 10.52042 11.71813 10.35394 7.936531 5.932441 6.354063 7.513163 6.899612 6.20921 7.621692 9.635607 7.468076 5.30926 6.21668 6.206083 6.159897 6.656142 5.807957 4.944199 5.079367 6.30975 6.645235 6.590486 6.333118 6.394322 10.44868 12.09482 10.73177 9.096377 7.136281 5.961184 5.612902 5.792676 5.725607 5.961425 6.492811 6.766966 6.788228 6.720725 6.486397 6.906158 7.665952 8.032726 8.156983 8.365862 9.070574 10.05697 10.53301 12.14644 13.68569 14.97563 15.22916 13.46211 11.18978 10.37424 10.16981 12.49018 15.70657 14.50111 14.13101 12.33329 12.3778 13.05292 13.87747 -9999 -9999 10.92588 10.62062 12.13553 14.6213 13.63683 12.16851 11.25919 11.00193 11.65158 13.99831 16.85953 17.89968 17.45994 17.72293 17.95699 17.45209 16.8277 16.72468 17.57064 17.95953 17.31037 17.45773 17.01432 15.05848 15.43779 14.65747 16.48195 18.64602 17.51056 17.06264 17.87823 18.04656 18.61446 18.2757 18.01959 18.48879 20.02051 21.61602 19.67045 17.6297 16.67297 16.58506 16.45783 16.42242 16.99264 17.30215 17.83529 18.74355 19.64214 20.10691 20.09272 20.11666 20.95527 21.87407 21.47322 20.89013 20.65535 20.663 21.24221 21.60699 22.52931 23.45523 23.60519 23.81988 24.39736 24.98087 26.02671 27.87018 27.53306 27.95592 30.23765 32.54231 34.38306 35.41746 34.20945 30.65416 27.89667 26.33625 25.03902 23.49205 22.35272 21.91702 22.96791 26.00792 27.21952 26.07678 24.09836 22.55835 21.7025 21.08658 20.1166 19.37091 18.89763 18.46836 17.76535 
22.18419 20.71536 19.61678 18.74867 18.40029 18.35928 18.79271 19.74696 20.44258 20.38705 18.77091 16.60167 14.99272 13.91685 13.18576 12.79793 13.14716 13.52398 13.02997 12.92174 13.27632 13.83803 15.70378 16.17105 16.04755 16.77746 16.82961 16.56384 15.61303 12.88051 11.56171 11.88659 14.05396 14.35348 14.68316 14.22638 14.86184 12.49617 9.872773 9.289916 9.68878 8.65194 7.152226 5.548154 4.945037 5.450974 5.119593 5.041748 7.096373 8.802957 6.735819 4.582969 5.293817 5.944405 5.899379 5.62642 4.630283 4.145504 4.365296 5.32306 5.559316 5.57331 5.478382 5.43622 7.94901 10.44151 10.13252 9.34036 7.674708 6.430028 5.997926 6.024352 5.853067 5.782846 5.952216 6.089713 6.228299 6.304824 6.206742 6.419178 7.013487 7.322293 7.498098 7.749362 8.36209 9.354562 10.15562 11.79007 13.07529 13.20448 12.68887 11.59573 10.05132 9.385571 9.322596 11.2642 14.19789 13.95442 13.61775 12.91964 12.02873 11.88322 -9999 11.46541 -9999 -9999 11.01373 13.24487 14.73192 13.52827 11.90494 11.05588 10.97798 11.57654 13.37074 15.79985 16.61559 16.78756 17.12734 17.07851 15.93109 15.31933 15.46976 16.39415 16.94567 16.62143 16.26258 15.87783 14.5838 15.11101 15.3029 16.81052 18.23603 17.64622 17.1972 17.22716 17.34981 17.40624 16.88584 16.22841 16.04199 16.7292 18.36995 17.5366 16.23273 15.70229 15.8517 15.91874 15.75492 16.04813 16.26721 16.55125 17.07459 17.57251 17.82863 18.10006 18.52308 19.48965 20.58234 20.16897 19.71025 19.31818 18.81236 18.83107 18.96566 19.61399 20.62283 21.33521 21.96412 22.62737 23.19068 23.99702 25.60957 26.40646 27.62694 29.87506 31.8546 33.24054 33.38648 31.89236 28.83284 26.40086 24.88675 24.16707 23.5192 22.65178 21.35379 21.14725 22.89483 23.76355 23.85036 23.25293 22.30871 21.23073 20.28056 19.49655 18.98188 18.72594 18.51103 17.99584 
21.10128 19.75276 18.88084 18.49322 18.20556 18.10117 18.40232 19.13977 19.77427 19.83749 18.63318 16.69396 15.23788 14.27727 13.38572 12.70126 12.60303 12.6128 12.26319 11.71851 11.74421 12.60542 14.53966 15.5949 15.89685 16.50326 15.89333 14.87522 13.75452 11.55568 10.51435 10.80637 11.65676 11.53707 11.60211 11.04997 10.84769 8.817406 7.372274 7.038733 6.859153 5.901307 4.907526 4.34488 3.710387 3.724133 3.615929 3.964399 5.72218 6.723312 5.220742 3.827007 4.199196 4.74524 4.792684 4.564311 4.015074 3.836433 4.008984 4.600911 4.801803 4.916341 4.931604 4.866867 6.075086 8.509017 9.134434 9.025387 8.268541 7.329748 6.617323 6.211317 5.86218 5.667746 5.622408 5.563426 5.653042 5.78947 5.822931 5.958552 6.428556 6.887619 7.243782 7.558516 8.04601 8.903961 10.00834 11.25992 11.81462 11.40123 10.61121 9.950465 9.12457 8.683886 8.615085 9.946404 11.89163 12.42744 12.37757 12.58438 11.86199 10.9057 10.49074 10.41831 10.34165 10.18981 10.86106 12.36899 12.93243 12.37807 11.5794 11.22953 11.33552 11.93129 13.35153 15.28255 15.4216 15.59182 16.11192 16.35681 15.29601 14.65196 14.84091 15.62125 16.24617 16.34533 16.28959 15.82907 14.76309 14.86935 15.63109 16.73096 17.34451 16.95096 16.78449 16.19718 16.42014 16.0242 15.28863 14.51204 14.03176 14.17951 15.29288 15.6591 15.22831 14.99454 15.20736 15.45581 15.38912 15.39557 15.48446 15.70833 16.22216 16.82594 17.27082 17.66062 18.04392 18.60655 19.3084 18.4532 17.65564 17.15666 16.79906 16.89492 17.09467 17.51685 18.11083 18.61025 19.19724 20.00957 20.93283 22.33276 24.52882 25.58355 27.00361 28.8082 30.12835 31.02072 30.9607 29.6805 27.48882 25.67384 24.22946 23.53141 23.14806 22.49235 21.08329 20.3045 20.80766 21.17323 21.76395 22.07194 21.77712 21.0816 20.19042 19.49669 19.11973 18.98296 18.88144 18.41246 
20.09378 19.10869 18.78837 18.43097 18.12908 18.04191 18.26059 18.74995 19.11987 18.94002 17.87213 16.18179 14.72378 13.62696 12.51821 11.44484 10.74262 10.49118 10.37103 9.923278 9.938416 10.67877 12.22666 13.53413 13.99603 14.12963 13.41643 12.37679 11.2572 9.624189 8.645135 8.966102 8.853322 8.581311 8.435104 7.994285 7.432815 6.077092 5.233629 4.843004 4.38204 3.590602 2.935853 2.819136 2.588835 2.572887 2.641776 3.138362 4.278393 4.769538 3.914401 3.221848 3.397767 3.7211 3.879511 3.926391 3.870381 3.934803 4.10979 4.453085 4.59769 4.68452 4.708729 4.676033 5.181341 6.777614 7.693222 7.977083 7.912364 7.456774 6.805265 6.24413 5.836589 5.648808 5.55117 5.40842 5.41546 5.541421 5.662543 5.82998 6.186271 6.717199 7.263527 7.730431 8.21664 8.961405 10.00664 10.65731 10.63879 10.1227 9.479464 9.033115 8.624282 8.362736 8.287167 9.026838 10.02189 10.59033 10.87126 11.24667 11.10121 10.6204 10.48184 10.41822 10.27775 10.11878 10.59818 11.27396 11.60846 11.64713 11.58939 11.65535 11.84999 12.40105 13.5154 14.90714 14.66643 14.43408 14.69568 15.18095 14.71652 14.40449 14.78784 15.58719 16.25948 16.68927 16.94037 16.58086 15.70624 15.59266 16.0734 16.43384 16.2549 15.73499 15.70619 15.16035 14.78006 14.24025 13.63321 13.04766 12.68634 12.77566 13.47169 14.17016 14.2229 14.06751 14.05452 14.1305 14.10892 14.17749 14.45272 14.94081 15.58539 16.21251 16.57568 16.71329 16.72966 16.78014 17.0537 16.5188 16.14525 16.07102 16.12721 16.43283 16.79077 17.17262 17.62504 18.05201 18.61332 19.47582 20.59372 22.20409 24.55317 24.7727 25.73579 26.79757 27.39242 27.96495 28.24461 27.96786 26.96629 25.63367 24.1848 23.18653 22.64991 22.15669 21.24618 20.4828 20.08828 19.94695 20.48865 21.22009 21.49567 21.24292 20.64664 20.17628 19.99845 19.83705 19.49353 18.79433 
19.40793 19.08373 18.7453 18.35651 18.12035 18.12948 18.33489 18.62498 18.72583 18.23291 17.07828 15.42908 13.84187 12.51141 11.19763 9.898901 8.858939 8.477063 8.510716 8.542984 8.83769 9.610739 11.03668 12.48615 12.94014 12.4917 11.6423 10.71906 9.555614 8.157111 7.066568 6.96503 6.681346 6.490501 6.233882 5.791199 5.153872 4.368093 3.821799 3.409869 2.956339 2.425832 2.050977 1.991079 1.984989 2.045677 2.168335 2.584076 3.211413 3.496603 3.223799 3.025336 3.180851 3.453046 3.698732 3.906452 4.086152 4.261424 4.431377 4.613506 4.712476 4.792564 4.845653 4.889491 5.110352 5.809561 6.432651 6.778878 7.005433 6.922672 6.569118 6.147222 5.82667 5.69411 5.588629 5.454873 5.47793 5.634563 5.841719 6.114238 6.476459 6.97098 7.55123 8.115606 8.638236 9.210273 9.859201 10.08308 9.892292 9.510066 9.094782 8.777061 8.537789 8.383223 8.359507 8.710738 9.19707 9.496423 9.754876 10.10524 10.41875 10.61768 10.82358 10.86221 10.73275 10.61207 10.83104 11.18825 11.5584 11.88759 12.17472 12.42062 12.6125 13.03534 13.70768 14.44052 14.13279 13.71218 13.67797 14.11253 14.18599 14.31758 14.92012 15.85338 16.65625 17.26302 17.57567 17.32669 16.70962 16.46101 16.45252 16.06439 15.31668 14.78265 14.60747 13.91534 13.43454 12.98124 12.58836 12.31334 12.25376 12.47479 12.942 13.40627 13.51962 13.44213 13.48351 13.68809 13.93343 14.23858 14.68532 15.24879 15.78473 16.20717 16.37319 16.35963 16.27302 16.11838 16.03651 15.73143 15.5946 15.68936 15.9225 16.27411 16.65605 17.03115 17.42958 17.81457 18.32536 19.16709 20.40587 22.22618 24.36982 24.34269 24.56712 24.72968 24.80127 25.35143 26.12337 26.75342 26.50979 25.45291 24.11156 23.09984 22.54863 22.16584 21.60136 20.92664 20.21561 19.90451 20.34641 21.17578 21.73028 21.7486 21.41933 21.09417 20.85023 20.44247 19.76367 19.006 
