# Supplementary material for: Exploring the Distribution of the Spreading Lethal Salamander Chytrid Fungus in Its Invasive Range in Europe – A Macroecological Approach
Source: PLoS One. 2016 Oct 31;11(10):e0165682. doi: 10.1371/journal.pone.0165682 (PMC5087956; doi:10.1371/journal.pone.0165682)
Supplement: S2 ZIP Archive — (ZIP) [file pone.0165682.s011.zip › BIOCLIM_full/bio_15.asc]

ncols         200
nrows         200
xllcorner     3.31330001355
yllcorner     -1.12269991115
cellsize      0.0117999315
NODATA_value  -9999
50.87379 51.07937 51.0742 51.12176 51.57899 52.39185 52.94278 53.56108 53.94761 54.16892 54.29027 54.23376 53.92699 53.66426 53.50641 53.46155 53.44952 53.2719 53.11026 53.0158 52.68658 52.12693 51.41042 50.68334 50.3094 50.17633 49.63979 48.76214 47.75677 46.98521 46.36912 45.47934 44.18938 42.94815 42.35515 41.90101 41.32479 40.87224 40.45347 39.8107 39.29709 39.30169 39.36769 39.60551 39.83785 40.0154 40.06301 39.55754 39.04181 38.62009 38.30845 38.07645 37.90005 37.76887 37.73301 37.53835 37.20753 37.33718 38.08308 38.60761 39.26407 39.8269 39.78923 39.19984 38.15314 36.89843 36.05568 35.52639 34.87489 33.75732 32.91792 32.85796 33.51493 34.52542 35.51873 36.34922 37.09305 37.58153 37.89799 38.81608 39.37945 39.7206 40.23289 40.38925 41.23746 41.65607 41.66299 41.77642 42.25478 42.85322 43.21664 43.60653 44.29219 45.41785 46.64708 47.64768 48.45304 49.19385 49.90982 50.27755 50.66668 51.74646 53.05059 54.13648 54.91755 56.02576 57.22707 58.0006 58.34189 58.48885 58.51258 58.77132 59.44754 60.28188 61.06454 61.53984 61.42959 60.71601 59.90318 59.48 59.38546 58.90216 58.33194 57.86095 57.7629 57.8794 58.16357 58.42545 58.5894 58.67031 58.86688 59.21728 58.7294 58.99792 58.96281 58.73983 58.78209 59.18665 59.29411 59.27736 59.35841 59.43827 59.51673 59.71254 59.82546 59.392 58.56187 57.57094 56.63567 56.05112 56.03038 56.58908 57.59029 58.89983 60.03583 60.83077 61.51314 62.27402 63.14269 63.96368 64.87689 65.58184 65.29658 64.09798 62.56969 61.263 60.0708 58.70417 56.88846 54.74577 53.08623 51.66408 49.78094 47.61407 45.62867 43.81101 42.70594 42.711 43.45969 44.10957 44.27544 43.87286 42.88651 41.88365 40.95129 40.18136 39.52701 38.74786 37.90047 37.18645 36.25112 35.41218 34.93493 34.70658 34.62415 34.83097 35.11826 35.34626 35.56745 36.13066 
51.03517 51.56137 51.41971 51.12543 51.13495 51.7363 52.41696 53.29345 53.61822 53.67154 53.61086 53.60886 53.53871 53.50715 53.34564 53.2004 52.99552 52.84978 52.59963 52.59538 52.26304 51.4247 50.31104 49.40425 49.09508 48.84207 48.10313 47.32649 46.47058 45.80067 45.08913 44.22142 43.04277 41.73581 41.11598 40.30524 39.39878 38.67432 37.98471 37.43114 36.95723 36.8478 36.7564 37.22302 37.54472 37.54617 37.37503 36.76233 36.06874 35.43499 34.97142 34.73772 34.61655 34.42847 34.38049 34.28175 33.92065 34.01468 34.63515 35.12113 35.97047 36.50935 36.44785 35.79258 34.77821 33.6701 32.99599 32.54514 31.85242 30.73762 29.89017 29.62266 30.21495 31.09982 31.88841 32.543 33.14322 33.63089 33.96367 34.79029 35.39959 35.9409 36.46379 36.72087 37.85792 38.32976 38.50182 38.76738 39.27667 39.87384 40.13845 40.42402 41.03552 42.17323 43.32267 44.08549 44.48804 45.07938 45.95642 46.57157 46.99894 48.05717 49.49704 50.53988 51.22541 52.45817 53.80518 54.45527 54.42006 54.38245 54.41692 54.9921 56.17247 57.19971 57.70606 57.55106 56.89234 56.31877 56.01516 55.77348 55.49023 54.59377 53.79183 53.54544 54.15588 54.61539 54.76037 54.79383 54.96102 55.08371 55.33167 55.74109 55.11881 55.26468 55.2436 55.12046 55.34387 55.65789 55.37783 55.02863 54.88397 54.65819 54.44178 54.55332 54.78238 54.54423 53.82472 52.64204 51.65297 51.27514 51.59311 52.15244 52.82293 53.93007 55.04485 56.12038 57.26041 58.49027 59.53923 60.21217 60.8018 61.14555 60.76905 59.89409 58.48365 57.01361 55.57029 54.34243 53.11655 51.25433 49.10909 46.78125 44.6523 43.09042 41.69419 39.87001 38.69889 38.61536 39.38231 40.29877 40.48615 39.70614 38.73989 38.43494 38.68773 38.86187 38.64909 37.99424 37.29385 36.64084 35.41133 34.5948 34.26667 34.2221 34.09796 34.01367 33.65672 33.35736 33.41603 34.48219 
51.04667 51.67118 51.69645 51.12584 50.59502 50.74605 51.71544 52.82655 53.03117 52.92008 52.55349 52.41773 52.54118 52.80469 52.74494 52.53102 52.20042 52.24117 51.94569 51.88185 51.41316 50.26316 48.89185 48.06901 47.7026 47.00414 46.17951 45.6987 45.20828 44.62065 43.80991 43.00095 42.02207 40.6511 40.00835 39.05391 37.93615 36.81957 36.03915 35.71785 35.29039 34.99249 34.9565 35.5737 35.90429 35.75046 35.49037 35.00166 34.14202 33.27377 32.68391 32.3685 32.14194 31.86066 31.82249 31.81204 31.49666 31.48796 31.84929 32.37827 33.38488 33.72388 33.53108 32.82843 32.0051 31.08615 30.51781 30.19865 29.68851 29.07125 28.43794 28.1665 28.74928 29.31993 29.81824 30.38891 30.77392 31.13389 31.57708 32.17832 32.6935 33.16659 33.5825 34.06112 35.25867 35.95712 36.34893 36.59512 36.96639 37.4855 37.65018 37.81652 38.39993 39.28302 40.10945 40.64768 40.75998 41.28375 42.43358 43.46387 43.94034 44.96601 46.31586 47.20007 48.0724 49.60555 50.86548 51.3142 51.09247 50.88345 50.83656 51.33721 52.37506 52.95812 52.9158 52.40728 51.88779 51.90587 52.21642 52.15163 51.66618 50.63561 49.90045 50.16015 51.06646 51.49441 51.37324 51.24678 51.51157 51.9181 52.45361 52.65935 51.67335 51.42987 51.55652 51.71267 52.11716 52.0194 51.37647 50.93392 50.84268 50.83041 50.86945 51.01206 51.10859 50.93782 50.42927 49.35617 48.36603 47.98409 48.27662 48.51542 48.52826 49.21809 50.32655 51.77962 53.26495 54.45903 55.26332 55.72084 56.01209 56.03485 55.93914 55.85513 54.87693 53.13454 51.29663 50.03299 49.415 48.47876 46.11082 42.93177 40.77078 39.99508 40.03188 39.14702 37.64006 37.06448 37.59622 38.41583 38.58722 37.62712 37.03057 37.13973 37.79732 38.45358 38.41645 37.64427 37.01478 36.2539 34.96628 34.44085 34.37976 34.4849 34.82431 34.28911 33.19451 32.51184 32.57974 33.59641 
50.84091 51.53049 51.64186 51.06087 50.08043 49.7836 51.01722 52.21253 52.31205 52.16822 51.58483 51.20395 51.21236 51.54197 51.69589 51.48819 51.1671 51.35273 51.12624 50.80891 50.02539 48.68287 47.3685 46.68056 46.09652 45.12746 44.52539 44.25689 44.06156 43.58356 42.79501 41.93132 41.00712 39.66182 38.97633 38.08406 36.81166 35.41661 34.65858 34.18699 33.84461 33.59553 33.70021 34.35509 34.74839 34.59629 34.35085 33.79499 32.7851 31.81296 31.27944 30.98592 30.74946 30.48133 30.46869 30.62134 30.44557 30.225 30.30323 30.7982 31.98299 32.40863 32.24517 31.47624 30.75059 30.06597 29.53786 29.12561 28.93797 29.20692 29.03812 28.84709 29.17956 29.26022 29.31796 29.64616 29.74847 29.98166 30.58573 31.15282 31.61675 31.95434 32.22935 32.77503 33.92276 34.74989 35.12586 35.30071 35.56207 35.96111 36.09025 36.24571 36.61903 37.07593 37.423 37.7872 38.06253 38.73772 40.15282 41.40481 41.77343 42.63818 43.84122 44.6783 45.72469 47.30371 48.13724 48.1805 47.88797 47.5988 47.73824 48.13734 48.59568 48.56208 48.34195 48.1231 48.19212 48.84325 49.52719 49.56495 49.11338 48.26979 47.8968 48.30734 48.91979 48.89176 48.34441 48.24556 -9999 49.27288 49.97557 49.85337 48.85988 48.37251 48.71664 49.15425 49.68825 49.41949 48.76423 48.44981 48.61879 49.01528 49.55853 49.8161 49.57106 49.12526 48.44522 47.35381 46.27314 45.66154 45.66502 45.62244 45.4431 45.75759 46.56769 48.03724 49.59616 50.55001 51.00458 51.38777 51.72445 51.84526 51.88821 52.14869 51.51588 49.70745 47.78807 46.56953 46.23002 45.80742 43.67405 40.61445 39.16669 39.38911 40.59392 40.80694 39.59166 38.85319 39.17453 39.63008 39.31438 38.25363 37.98951 37.60903 38.00701 38.6784 38.37774 37.36086 36.89889 36.1133 34.87366 34.60721 34.59381 34.43045 35.65045 34.60486 33.26168 32.2918 32.10464 33.05029 
50.54104 51.23272 51.40937 50.87811 49.69886 49.13977 50.28925 51.415 51.50156 51.37861 50.80111 50.21957 49.89323 50.03793 50.3252 50.0704 49.90817 50.15762 50.01787 49.4653 48.44765 47.09334 45.85808 45.00861 44.48349 43.81345 43.4657 43.1242 42.87662 42.60116 41.8977 40.9195 39.86212 38.56464 37.70393 36.90528 35.68887 34.20546 33.3488 32.65778 32.74862 32.50925 32.57753 33.29365 33.82763 33.8387 33.54928 32.78152 31.79281 30.89409 30.5613 30.64436 30.66781 30.54091 30.58964 30.7998 30.61565 30.17493 30.08468 30.59148 31.77158 32.14357 31.84772 31.16044 30.67385 30.40791 29.95353 29.40271 29.48638 30.11878 30.1114 29.89784 29.85427 29.56252 29.28664 29.3664 29.32467 29.60729 30.11069 30.85192 31.3104 31.46943 31.55457 32.05989 33.15721 33.94893 34.3765 34.62305 35.10398 35.70142 35.8839 35.96411 36.09796 35.95082 35.8143 36.01703 36.69622 37.59311 39.04068 40.24114 40.71831 41.3482 42.12293 42.7701 43.63729 44.81492 44.96894 44.68543 44.50867 44.75728 45.3678 45.49815 45.41305 45.21181 45.14931 45.61106 46.44411 47.13424 47.62077 47.70074 47.53336 47.05001 46.68066 46.85848 46.94399 46.58643 46.11176 46.37867 46.81763 47.33556 47.8956 47.6848 47.19931 46.93198 47.48 47.81406 48.21488 48.03461 47.83145 47.98866 48.50897 49.27814 49.95091 50.13739 49.72204 48.8348 47.47184 45.98792 44.93113 44.10396 43.8119 43.71524 43.88551 44.11172 44.46336 45.41578 46.55316 47.16462 47.47975 47.83531 48.37407 48.86677 49.03948 49.05166 48.45683 47.02518 45.45525 44.28187 43.57042 43.01619 41.91159 40.23447 39.39518 39.75338 40.98351 41.41952 40.95103 40.90269 41.74967 42.43294 40.50816 39.44064 38.6886 37.92247 38.07526 38.24508 37.41105 36.52381 36.40702 35.84548 34.77807 34.82756 34.53664 33.82931 35.00879 34.53721 33.13919 31.9022 31.66663 32.91681 
50.24684 50.91241 51.13022 50.68748 49.51935 48.82651 49.63488 50.49903 50.7094 50.47173 49.83888 48.95153 48.4955 48.52222 48.82056 48.37332 48.45087 48.78436 48.30924 47.86091 46.92341 45.61705 44.2477 43.00601 42.94865 42.81901 42.35063 41.81549 41.55029 41.32902 40.69912 39.74177 38.58179 37.50922 36.64955 36.05267 35.11233 33.78141 32.9809 32.60048 32.52639 31.95954 32.15422 33.01334 33.72061 33.80141 33.22622 32.31678 31.64309 31.04008 31.0735 31.52497 31.7391 31.72925 31.98164 32.47808 32.53887 32.07262 31.89034 32.50447 33.36987 33.42718 33.10201 32.76325 32.50641 32.3623 31.91734 31.1625 31.13896 31.61469 31.48927 30.99132 30.92051 30.68326 30.39453 30.34016 30.2847 30.2952 30.68092 31.55088 32.06158 32.19055 32.27146 32.95414 33.9721 34.82577 35.62586 36.31104 37.26384 38.02585 38.08254 37.7016 37.48122 37.06623 36.62166 36.63088 37.26348 38.06388 39.1718 40.02826 40.61345 41.14544 41.43816 41.66007 41.88042 42.52956 42.55841 42.67118 43.21275 43.82211 44.29841 44.06335 43.83806 43.70211 43.89905 44.72718 45.73793 46.32115 46.58601 46.75135 46.70224 46.30605 45.75634 45.54572 45.29549 45.11549 45.2422 46.00096 46.21741 46.26947 46.55449 46.71521 46.98741 47.15417 47.64249 47.73825 47.85648 47.82679 48.43462 49.49903 50.45115 51.2815 51.37544 50.88092 50.25266 49.1912 48.06572 46.23414 44.87683 43.70761 43.18676 43.27028 43.48468 43.69209 43.87935 44.18164 44.54446 45.05463 45.41268 45.75623 46.6078 47.55642 47.70311 47.4424 46.75855 45.78476 44.61784 43.51627 42.30458 41.78925 41.61521 40.63874 40.09064 40.26225 40.55994 40.88436 40.76167 41.7712 43.55883 43.7914 42.16367 40.12552 38.78026 37.80635 37.26077 36.68285 36.11671 35.66702 35.85479 35.58496 34.66755 34.97108 34.79161 34.07276 35.04274 34.40742 32.78442 31.46741 31.57628 33.33489 
50.04291 50.5778 50.85516 50.56399 49.50629 48.6785 49.01691 49.47795 49.92698 49.54111 48.77692 48.00677 47.65921 47.7438 48.05773 47.84842 47.71049 47.79913 47.18066 46.66386 45.88161 44.68068 43.40314 42.35925 42.60271 42.26683 41.4709 40.85557 40.5306 40.34498 39.8876 39.035 37.88433 37.17181 36.77967 36.44242 35.46492 34.25213 33.66475 32.64392 31.77627 31.37997 31.75967 32.44591 32.88859 32.57719 31.54727 30.73967 30.49906 30.41774 30.75486 31.14403 31.40508 31.63348 31.75418 31.93131 31.88074 31.32303 30.97341 31.42496 31.70503 31.36047 31.00723 30.96788 31.1268 31.41978 31.46284 31.05162 31.29325 32.2438 32.38443 31.95421 31.56823 30.75637 30.7215 30.72435 30.38979 30.31836 30.74053 31.56355 32.24206 32.25904 32.04902 32.41569 33.10955 33.97268 35.02543 36.14522 37.36894 38.23343 38.20098 37.53888 36.93236 36.43079 36.39566 36.63367 37.07365 37.70625 38.69638 39.64161 40.40317 40.77609 40.9904 41.33916 41.50107 41.63967 41.76685 42.64453 43.80381 44.21373 44.04792 43.79913 43.91153 43.82268 44.29445 45.21367 46.01604 46.37441 46.54535 46.63551 46.37173 45.75255 45.07543 44.79128 44.63618 44.98655 45.65099 46.47002 46.44111 46.21344 46.39577 47.0606 47.75983 48.23648 48.82362 48.93519 49.02863 49.02153 49.85759 51.06548 52.26242 52.72899 52.25998 51.70047 51.1523 50.37774 49.89856 48.53556 46.99425 45.34078 44.35215 44.26594 44.44476 44.64434 44.87894 44.74687 44.33884 44.29859 44.63478 45.37237 46.37447 47.19411 46.93693 46.42538 45.66525 44.88833 43.98605 42.81703 41.56101 40.91507 41.22822 40.80112 40.43454 40.74316 40.88926 40.91413 40.85892 41.89383 42.63569 42.32657 42.15678 41.12906 40.06193 38.58176 37.46658 36.72466 36.53666 36.02992 36.24055 35.12149 34.20497 34.70815 34.79897 33.99445 35.07728 34.4796 32.91224 31.72825 32.12398 34.15921 
49.91214 50.24384 50.50845 50.34015 49.44851 48.4936 48.3345 48.38768 48.94797 48.69927 48.01197 47.28248 46.88516 47.01479 47.3199 47.44137 47.2429 46.96744 46.32487 45.70637 45.2755 44.1287 43.10356 42.3101 42.52002 41.80036 41.09101 40.44551 40.01614 39.85093 39.43676 38.51646 37.37417 36.85095 36.63826 36.26017 35.39049 34.62414 34.27252 32.75185 31.78804 31.61641 31.92655 32.15182 32.1103 31.61294 30.65993 30.26193 30.31326 30.04073 29.9096 30.28169 31.02518 31.53834 31.48691 31.67119 31.98637 31.57167 31.03676 31.11053 30.92734 30.3825 30.02225 30.05004 30.32985 30.59041 30.71152 30.78902 31.44363 32.37969 32.4459 32.06549 31.58446 30.5048 30.2475 30.11357 29.7234 29.57229 30.06934 30.80708 31.71639 32.10914 31.76085 31.74175 32.26396 33.05959 34.0458 35.20381 36.50795 37.41566 37.41051 36.89223 36.22789 35.7488 36.2768 36.88596 36.75964 37.1712 37.61129 38.97379 39.93456 40.18995 40.59602 40.79466 40.94316 41.1913 41.77396 42.86145 43.56725 43.62035 43.19345 43.33684 43.74361 43.80943 44.32244 45.01689 45.61366 45.95316 46.02787 45.69958 44.94221 43.97022 43.27076 43.10488 43.1445 43.9732 44.86649 45.3581 45.3255 45.16729 45.28137 45.84692 46.55138 47.00746 47.51127 48.05127 48.48218 48.88716 49.32676 50.18673 51.25112 51.77307 51.61836 51.46331 51.32907 50.79553 50.40299 48.98063 47.70712 45.81445 44.84 44.52092 44.47011 44.79009 44.78918 44.24796 43.58765 43.49802 44.02991 44.73439 45.75004 46.44912 45.93248 44.88114 43.65117 42.69009 41.90689 40.98369 40.13193 39.42121 40.32293 40.31337 40.03157 40.66623 41.03653 40.66491 40.06697 40.38393 40.43618 40.35695 41.8266 41.33197 40.06647 38.4785 37.34936 36.98951 37.06807 36.59047 36.5587 34.99977 34.03815 34.16064 34.04446 33.53846 35.33875 34.73069 33.04245 31.77236 32.14985 34.51765 
49.837 49.95063 50.0577 50.01352 49.27311 48.35197 47.89482 47.66036 48.21605 48.2268 47.70761 46.99068 46.45206 46.57057 46.67308 46.58349 46.28696 45.54444 44.59527 43.9215 43.79898 43.11499 42.56296 42.12835 42.18876 41.31885 40.82035 40.07421 39.57232 39.4341 39.05339 38.15472 37.30442 37.11879 36.88483 36.25168 35.56166 35.22987 34.9441 32.98751 31.95697 31.75841 31.86279 31.59873 31.27926 30.77742 30.00899 29.92849 29.99671 29.38493 28.91914 29.42695 30.5225 31.17407 31.31967 31.55558 31.80161 31.28628 30.57596 30.32315 29.96169 29.33434 28.84414 28.64047 28.79312 29.00098 29.35088 29.79481 30.67113 31.60912 31.50842 30.96487 30.44185 29.74485 29.53293 28.9908 28.90507 29.30868 29.85685 30.13137 30.88241 31.75619 31.73179 32.04984 32.59341 33.05239 33.80089 34.87783 35.81944 36.17019 36.10288 35.7739 35.42384 35.23681 36.25484 37.13371 36.39918 36.70378 37.03391 38.55094 39.71738 40.06424 40.35697 40.13219 40.17324 40.97255 41.84054 42.57808 42.89769 42.63784 42.43952 42.72237 43.48681 43.78904 44.1374 44.67078 45.11792 45.22673 44.89103 44.19258 43.24043 42.32001 42.14832 42.6397 43.34849 44.18892 44.40671 44.60837 44.83487 45.09877 45.57116 45.96568 46.16093 46.17673 46.82323 47.9131 48.66846 49.1538 49.30278 49.2958 49.45619 49.05051 48.31905 48.19319 48.68092 49.14615 49.62533 48.74389 47.51095 45.99141 44.29037 43.73265 43.46827 43.7997 43.77199 43.56614 43.58253 43.72751 44.58929 45.4203 45.8676 46.50558 45.88013 44.45331 42.5766 40.88353 40.31903 39.44487 38.94284 38.94576 39.20636 39.26246 38.84504 39.27562 40.1157 39.94548 39.32453 39.11753 39.35044 40.7515 41.60253 40.4473 39.3074 37.88239 37.12304 37.34853 37.96881 37.74608 37.05506 35.61475 34.97652 34.64802 34.26113 33.63636 34.92138 34.19243 32.53981 31.43977 32.18489 34.96788 
49.71673 49.71531 49.50382 49.54089 48.90947 47.99906 47.37087 46.98961 47.44117 47.64919 47.21991 46.64754 46.25296 46.3504 46.357 46.26445 45.79728 44.89919 43.93108 43.34708 43.47733 43.20596 42.88552 42.57197 41.95086 41.03241 40.49024 39.65841 38.81303 38.65473 38.56332 38.19658 37.88063 37.85348 37.66519 36.9627 36.12354 35.20192 34.32692 32.52475 31.77904 31.63658 31.73005 31.29153 30.97229 30.81389 30.49895 30.60315 30.56161 29.74126 29.15763 29.55466 30.45219 30.82959 30.96445 31.10606 31.0901 30.25164 29.45044 28.92853 28.66092 28.2655 28.10116 28.20403 28.5416 28.77775 28.79253 28.99563 30.00217 30.90302 30.9858 30.56865 30.2156 29.89974 30.06541 29.86919 30.16007 30.65764 31.03082 30.52473 30.97433 31.7215 31.98646 32.7178 33.50708 34.04263 34.4564 34.83268 35.07034 35.10894 34.9917 34.70448 34.38459 34.523 35.74344 37.22396 36.04399 36.41276 37.00353 37.99046 38.67428 38.93546 39.51285 39.76815 40.14143 40.37306 40.91457 41.14339 41.39417 41.30797 41.05046 41.2688 42.04781 42.508 42.97943 43.88192 44.31527 44.23383 43.70801 42.92325 42.1399 41.67855 41.53574 42.43106 43.20543 43.51687 43.64478 43.98318 44.3812 44.95015 45.55359 45.85982 45.5285 45.18697 45.67934 46.46794 47.11398 47.92894 48.68394 48.64076 47.93971 46.88826 46.5743 47.20454 48.31372 48.98658 48.7771 47.97458 46.58446 45.05011 44.00255 43.82202 43.79886 43.84362 43.54024 42.91566 42.53951 42.76913 43.26603 44.02896 44.63457 45.10379 44.51352 43.60922 41.97687 40.02106 39.20891 38.83557 38.62566 38.55938 38.12616 37.95324 37.4426 37.41721 38.50416 39.32689 39.61983 39.95142 40.18303 40.5843 39.98076 39.15577 38.23972 37.12163 36.76937 37.42506 38.40849 38.69857 37.93449 36.44127 35.25216 34.30066 33.69168 32.932 34.29841 33.85656 32.48116 31.58431 32.63076 35.4556 
49.58681 49.62671 49.13359 49.08175 48.42072 47.3717 46.64427 46.22564 46.48827 46.82622 46.46874 46.09744 45.7965 45.76267 45.61472 45.58265 45.17122 44.30777 43.47473 42.98727 43.30976 43.47776 43.26918 42.58717 41.78239 40.76434 40.14223 39.42085 38.70037 38.47445 38.16778 37.77972 37.31841 36.79576 36.36441 35.88591 35.01781 33.59912 32.65762 31.74475 31.62076 31.93012 32.24525 31.91405 31.71667 31.7045 31.38572 31.27988 31.13822 30.29553 29.60437 29.88537 30.81919 30.80866 30.83556 31.04238 30.78763 29.8259 29.18194 28.70295 28.73561 28.62399 28.73392 29.06348 29.39795 29.49013 29.1913 29.04481 29.67422 30.20098 30.13711 30.06694 30.19638 29.98177 29.94627 30.25008 31.18054 31.80458 31.80556 31.04413 31.06102 31.13334 31.2643 32.10387 33.03419 33.66541 34.1763 34.64119 34.92246 34.79544 34.41403 33.69722 33.43862 -9999 35.2448 37.28919 35.92313 36.67212 37.61242 38.39838 38.58423 38.47863 38.87518 39.48936 39.7206 39.64528 39.96368 39.91325 40.05145 40.07182 39.61163 39.75636 40.03176 40.79008 41.66262 42.57876 42.96313 42.79042 42.1508 41.50425 41.00717 40.76572 40.8951 41.81482 42.34602 42.77397 43.19635 43.67133 43.98733 44.52319 45.21715 45.29541 44.55722 44.04029 44.25944 44.73614 45.5668 46.20843 47.05966 47.49332 46.31905 45.01282 45.09199 46.25001 47.76718 48.38172 47.60167 46.28949 44.50082 43.21735 42.99438 43.22812 43.75876 43.94178 43.68587 42.61367 41.97449 42.08333 42.8312 43.25572 43.13214 42.54075 41.6366 41.45566 41.11216 39.79723 38.29031 37.34581 37.10911 37.27633 37.17107 37.04627 36.76759 36.39737 37.57004 39.06111 40.01157 40.86639 40.92846 40.37537 39.11906 37.81331 37.14499 37.16369 37.52572 37.93402 38.51556 38.69553 37.95398 36.07018 34.7395 33.56437 33.30595 32.70631 33.70433 33.55542 32.52845 32.06567 33.44883 36.16706 
49.37906 49.46727 48.94246 48.71514 47.94032 46.71385 45.93345 45.56374 45.53229 45.75164 45.52743 45.25361 44.84693 44.54119 44.26805 44.36427 44.33692 43.8663 43.21265 42.88429 43.49581 43.76178 43.30754 42.34939 41.14865 40.41043 39.87045 39.08259 38.2603 37.83512 37.8217 37.54564 36.86514 36.03131 35.45071 34.86734 33.74211 32.43008 31.86046 31.30456 31.65323 32.57009 33.10184 32.75714 32.51886 32.4256 32.18663 31.78549 31.3612 30.51039 29.73878 29.99353 30.77787 30.39349 30.29193 30.48294 30.22235 29.4038 29.08554 29.21233 29.51672 29.37236 29.18424 29.45952 29.98042 29.96731 29.7343 30.09915 30.92112 30.80807 30.37376 30.36736 30.44142 30.13201 30.14738 30.88752 31.76171 32.18686 31.81155 31.37045 31.45852 31.38791 31.17094 31.78814 32.48347 32.82979 33.1752 33.70996 33.89604 33.6873 33.27185 32.67801 32.73687 33.29413 -9999 36.86563 36.18759 37.11481 37.93892 38.29812 38.3515 38.96383 38.82187 38.49912 38.40614 38.32523 38.6017 38.49435 38.62904 38.40712 37.99549 38.59813 38.51812 39.59838 40.5437 41.25821 41.74581 41.46862 40.77333 40.34374 40.18973 39.87111 40.339 41.31598 41.78777 42.70497 43.2155 43.31592 43.32714 43.93621 44.60044 44.29347 43.39964 42.95362 43.21809 43.36123 44.31938 44.92512 45.82153 45.95453 44.72945 43.69596 43.86766 45.22234 46.65473 46.64828 44.99968 43.63599 42.396 41.79011 41.33141 42.24824 43.1677 42.9477 42.41169 41.90955 41.4244 41.14098 41.60818 41.63876 41.0491 40.27337 39.51062 39.69894 39.93523 38.99874 37.43843 36.14453 35.55153 36.09167 36.87749 36.88004 36.98065 36.83169 38.16964 39.39388 40.1461 40.86531 40.42534 39.67619 39.41273 38.60781 37.70895 37.97524 38.80075 39.46978 39.42997 38.56488 37.14439 34.7049 34.24156 33.6718 34.26204 34.55983 34.51225 33.12813 32.34737 32.56874 34.42897 37.11592 
48.95577 49.02432 48.66142 48.35745 47.57262 46.2674 45.48033 45.22736 45.00986 44.95638 44.93797 44.59985 44.08468 43.7033 43.41771 43.51085 43.7883 43.81377 43.29057 43.06287 43.64758 43.48634 42.74192 42.19139 41.02172 40.08778 39.00194 38.24292 37.86972 37.31869 36.93032 36.56367 36.10253 35.43123 34.81476 33.96636 32.5876 31.32572 30.87621 30.57176 31.25985 32.3917 33.07274 32.82604 32.70838 32.49925 32.28564 31.8815 31.44661 30.61746 29.88165 29.92667 30.12144 29.51462 29.4273 29.80814 29.58974 28.85364 28.62172 28.90256 28.93595 28.77571 28.84481 29.38342 29.78349 29.59052 29.25772 29.65534 30.35462 30.21858 30.05225 29.95087 29.59868 29.48134 30.00196 30.72305 30.99968 31.39467 31.35729 31.81408 32.35075 32.54893 32.2606 32.58442 32.82185 32.79914 32.93062 33.22052 33.30998 33.36695 33.34161 33.31385 33.81567 34.49977 35.78398 37.90267 38.15879 39.1202 39.03443 38.73323 39.48415 40.03386 39.51668 38.55468 37.7693 37.34589 37.52069 37.3487 37.64428 37.51929 37.71484 37.49739 37.7517 39.01916 39.82512 40.59491 40.96059 40.43794 39.81674 39.68279 39.86829 39.68494 40.60468 41.81705 42.23667 43.0166 43.25421 42.99281 42.79258 43.18104 43.51258 42.83022 42.01027 41.73676 42.10426 42.24176 43.28745 44.53788 45.41954 45.35545 44.52204 43.80861 43.52616 44.69985 45.71648 44.82604 42.88043 41.97178 41.61441 41.66551 41.46438 41.65978 41.78077 41.27649 40.72874 41.07541 41.27282 40.78336 40.23668 39.7162 39.26324 38.8811 38.7294 39.33843 39.44134 38.60728 37.57804 36.17289 35.48198 35.89074 36.67034 37.01807 37.29276 37.3833 38.71442 39.57509 40.12099 40.39834 40.14009 39.54146 40.2494 40.48536 39.27065 39.32305 39.83855 39.9532 39.33957 38.41399 36.75223 34.44717 34.61485 34.88387 35.96033 35.95463 34.4284 32.9436 32.19711 33.02137 35.38366 38.31476 
48.45628 48.41596 48.11963 47.79291 47.11958 45.8812 45.10226 44.93901 44.50773 44.3055 44.46461 44.1744 43.72038 43.40385 43.01962 43.00549 43.32529 43.78771 43.60079 43.65683 43.83913 43.21523 42.3059 41.27143 40.72726 39.58593 38.35147 37.68716 37.28925 36.64642 36.0433 35.58577 35.16991 34.40444 33.65377 32.55573 31.37296 30.39102 29.96651 29.92349 30.96935 32.28857 33.03822 32.94998 32.88718 32.60427 32.5069 32.11474 31.79014 31.42687 30.58399 30.16528 29.27557 28.36505 28.33751 28.79716 28.72323 28.14408 27.84875 28.22911 28.2267 28.15635 28.58463 29.23356 29.60493 29.37883 29.06827 29.07985 29.35889 29.32327 29.53398 29.19459 28.58421 28.65417 29.4163 30.01596 30.32849 31.04175 31.623 32.04984 32.44599 32.51907 32.30795 32.65318 32.72458 32.36269 32.24533 32.66645 33.18636 33.48857 33.3722 33.58474 34.43388 35.38486 36.65741 38.99747 39.72113 40.77528 40.21886 40.09211 40.28556 39.96135 39.13059 38.06174 37.37358 36.75451 36.69045 36.68158 37.48108 37.72336 37.78379 37.13418 37.90141 38.98803 39.59296 40.01928 40.20775 39.55373 39.21654 39.43817 39.66018 39.56226 40.64037 41.35511 42.11239 42.82557 42.45337 41.84074 41.4089 41.46799 41.46468 40.89684 40.42627 40.35245 41.15535 41.6814 42.88587 43.9784 44.7559 44.437 44.0221 43.92547 43.58218 43.81593 44.55144 43.77899 41.95601 41.44337 41.49769 41.53444 40.9822 40.43088 40.32523 40.3941 40.27599 41.06078 41.81936 41.65493 40.48344 39.18209 38.41317 38.4911 38.71498 39.08364 39.30929 38.77009 38.2077 37.39278 37.09451 36.78384 36.85748 37.18921 37.28245 37.29513 38.51345 39.22938 39.56445 40.07417 40.48198 39.62972 40.01817 40.67257 39.76346 39.56641 39.26695 38.37738 37.73231 36.91948 35.74882 34.99228 35.7929 36.89336 37.63926 36.74501 35.10466 34.10431 33.04028 33.69226 35.91102 39.34349 
48.01993 47.96231 47.66951 47.19563 46.611 45.47357 44.6001 44.42741 43.88148 43.41203 43.47712 43.35809 43.0302 42.87763 42.62646 42.55398 42.84354 43.46385 43.42283 43.71322 43.79026 43.32197 42.59431 41.4257 40.23647 39.14962 37.9925 37.3797 36.61419 35.73807 35.08286 34.8513 34.55536 33.67832 32.47362 31.16996 30.48288 30.28199 30.38245 30.43286 31.34492 32.57269 33.38996 33.41842 33.32122 32.8518 32.58337 32.58879 32.25921 31.91434 30.85353 30.28672 29.04194 28.52814 28.57994 28.71494 28.66547 28.29057 28.07832 28.47891 28.73236 28.61173 28.87671 29.19106 29.33169 29.30231 29.32566 29.27357 29.27199 29.39999 29.8862 29.4895 29.05045 29.14062 29.14373 29.62005 30.67435 31.70615 31.80594 31.75661 31.66915 31.3988 31.09241 31.59411 32.02064 31.95535 32.04301 32.78298 33.6037 33.66978 33.27287 33.27903 34.36878 35.80445 37.70074 40.71822 41.19549 42.10269 41.37633 40.84021 40.16399 39.11978 38.19108 37.27349 36.93194 36.45246 36.16239 36.65034 37.2552 37.64721 37.06205 36.84595 37.55918 38.28621 38.59748 38.76785 38.86676 38.53921 38.54004 38.941 39.09247 39.16528 39.91519 40.7023 41.27668 41.741 41.15619 40.38698 39.96246 40.00262 40.19318 40.03713 40.09214 40.42587 41.85522 42.62801 43.13818 43.6655 43.93717 43.86175 43.56802 43.13861 42.72013 42.57786 43.07799 43.40134 42.47943 41.96894 41.64391 41.73408 41.44581 40.84448 40.24565 40.1791 40.76786 41.70647 42.51553 42.51665 41.42845 40.03836 38.72349 38.7396 39.19183 39.63828 39.59745 38.81814 38.52037 38.46093 38.18354 37.72236 37.51223 37.4027 36.99154 36.79894 37.81702 38.36814 38.61797 39.21163 39.58015 38.85799 38.50104 38.60307 38.74727 38.99472 38.5344 37.56716 37.49182 36.92725 36.72814 37.52247 38.13979 38.35761 37.55197 35.85107 34.98915 34.22775 33.24977 33.65774 35.99619 40.49113 
47.54418 47.43529 47.18959 46.74646 46.30017 45.25703 44.11226 43.84285 43.37629 42.97616 43.17554 43.11438 42.65876 42.50734 42.23647 42.10985 42.18551 42.55284 42.46723 42.74813 42.82697 42.65065 42.15844 41.08617 39.6921 38.61335 37.67001 37.25171 35.93598 34.73293 34.19284 34.16837 34.28833 33.5605 31.97591 30.68459 30.88665 31.24292 31.20849 31.31904 31.89493 32.97255 33.7905 33.7682 33.48338 33.18186 32.85207 32.76715 32.82287 32.97632 31.18584 30.30701 29.38598 29.70792 29.99576 29.7665 30.03628 29.78215 29.49664 29.99946 30.54037 30.52908 30.48612 30.4875 30.37601 29.92152 29.61072 29.53389 29.22802 30.0091 30.62298 30.39497 30.04119 29.64112 29.46428 29.45333 29.9431 30.4687 30.32445 30.28768 30.37831 30.13943 29.96107 30.38489 30.84505 31.19577 31.84961 32.86229 33.20899 33.10144 33.27931 33.5249 34.9968 36.74554 38.74434 41.49902 41.70088 42.49487 41.42864 40.66597 39.59019 38.50711 37.14714 35.72994 35.2907 35.15714 35.08912 35.75367 36.27052 -9999 36.90482 36.45827 36.63422 36.87682 37.25309 37.76358 38.04458 38.08589 38.66936 38.92704 39.3828 39.04187 39.2085 39.42895 39.50822 39.60981 38.90943 38.70439 38.77797 39.28342 39.60098 39.52982 39.60538 40.44147 41.99485 42.96369 42.66025 42.47976 42.95475 42.56219 42.22455 41.65281 41.46685 41.59678 42.06422 43.33424 43.27126 42.73708 42.16032 42.30512 42.57933 42.4488 41.91455 41.5661 41.99117 42.72222 43.09146 42.92997 42.4433 41.3145 39.22437 38.61209 38.9832 39.48955 39.26471 38.76802 38.97378 38.98716 38.70623 38.32921 37.70864 37.03104 36.12451 36.10549 36.97429 37.8033 37.48153 37.65255 37.79991 37.75283 37.61668 37.86871 38.62635 39.3241 38.77962 37.6059 37.30028 36.60305 36.88565 37.9366 38.13936 38.0615 36.91205 35.3697 34.71698 34.09301 33.64593 34.37344 37.0621 41.87461 
47.15791 47.12331 47.00258 46.54512 46.01197 44.96986 43.48194 42.39771 42.53893 42.76988 42.90894 42.64451 41.94497 42.02481 41.71478 41.735 41.70667 41.82713 41.69824 41.51537 41.25974 41.19243 41.16066 40.39235 38.96643 38.01991 37.15007 36.77571 34.7897 33.72412 33.56148 33.64482 33.80215 33.14837 32.20239 31.48981 31.38198 31.38381 31.39333 31.73923 32.21968 33.07652 33.88579 33.95926 33.77908 33.8143 33.64368 33.19897 33.50587 34.00995 31.28456 30.0191 29.55195 30.24329 30.42777 30.23017 30.80412 30.68459 30.38462 30.81408 31.28465 31.22387 31.11756 31.06408 30.76473 30.06768 29.41688 29.60916 29.47219 29.97941 30.34239 30.2018 30.04151 30.02326 29.78547 29.5746 29.75333 30.3445 30.42039 30.42814 30.24191 29.9896 29.60741 29.8538 30.3096 30.71287 31.77906 33.11293 33.47896 33.41887 33.60342 33.90952 35.16867 36.7033 38.27951 40.38548 40.66085 41.24472 40.21741 39.65243 39.28638 38.4155 36.62983 34.76149 34.27645 34.11358 34.29052 34.80358 -9999 35.58218 35.73425 35.58471 35.31056 35.32642 35.8634 36.4192 37.11989 38.98708 38.88575 38.84269 38.13882 37.95034 38.05787 37.88259 37.95965 37.87516 37.64148 37.93188 38.29082 39.13066 39.59112 39.72031 39.93705 40.84788 42.70088 43.09135 41.77037 41.42057 41.67157 41.18041 41.16584 40.95292 41.20991 41.15443 41.77301 42.95428 43.59937 43.09959 42.91666 43.33794 44.00293 44.09894 43.49546 42.77492 42.91415 43.36103 43.59707 43.63397 43.67874 42.47693 39.99855 38.90497 39.00119 39.20379 38.96905 38.85497 39.17238 39.21404 39.03701 38.56122 37.53251 36.54398 36.00517 36.01808 36.64828 37.27555 36.59654 35.92612 35.91711 36.42078 36.54171 37.18646 38.7671 39.98424 39.34093 38.01317 37.68237 36.44598 36.35686 37.06462 37.39952 37.98351 38.36082 36.45663 35.55888 35.36858 35.35047 36.11023 38.77874 43.29378 
46.71463 46.72124 46.58604 46.00122 45.32549 44.32671 42.75559 40.19012 41.5781 42.6166 42.51725 42.11074 41.12873 41.38479 41.38897 41.46203 41.41012 41.28959 40.84808 40.27882 39.99999 39.97119 40.05386 39.70958 38.39768 37.69959 36.86074 36.30868 34.6615 33.7452 33.59327 33.54004 33.27809 32.70832 32.54517 32.27507 31.88082 31.85398 31.81145 32.05462 32.26695 33.04617 33.86276 33.88234 33.83348 33.85048 33.38099 32.76461 32.89925 33.07363 30.93216 30.15546 30.19475 30.64936 30.74853 30.79991 31.34506 31.32839 31.33499 31.74183 31.8756 31.69894 31.37817 30.91329 30.3369 29.77344 29.16342 29.53538 29.62864 30.08726 30.50706 30.66866 30.51578 30.83155 30.83859 30.49094 30.27256 30.78809 30.94699 30.56598 30.18598 30.24845 29.65979 29.91896 30.39465 30.87733 31.85345 33.01989 33.6454 33.55865 33.33118 33.54306 35.02573 36.74829 37.73607 38.87957 38.73689 39.17765 38.63954 38.25785 38.1352 37.25249 35.74967 34.2722 34.1594 34.18698 33.96032 34.14205 33.36228 33.78827 34.34061 34.76444 34.97654 34.91829 35.62448 36.42618 38.19804 38.45226 38.86578 37.72691 37.80697 38.02267 37.8693 37.44671 37.51546 37.84626 38.21729 38.80733 39.29037 39.69526 40.16637 40.6464 41.09788 41.98623 43.45281 42.60356 40.91004 40.64178 40.67921 40.06496 40.30771 40.84249 41.71191 41.86113 41.87854 42.47838 43.29552 43.5547 44.1128 45.10408 46.01295 46.02192 45.23217 44.31241 44.09971 44.68346 45.25339 44.89358 44.61253 42.97003 40.98343 40.19028 40.09286 40.05623 39.33604 39.17397 39.53268 39.81499 40.10218 39.64754 38.64982 38.18699 37.92664 36.72499 36.54979 36.96967 36.25989 35.55446 35.58804 35.81995 36.13059 37.15866 39.00616 40.30398 39.97111 38.87719 37.95815 36.49711 36.43674 36.72818 36.73789 36.29372 37.78691 36.63032 36.44753 37.15832 37.0516 37.80498 40.42238 44.68485 
46.18724 46.27975 46.1184 45.33473 44.51617 43.54601 42.32069 40.91056 41.5087 41.9139 41.07663 41.32192 38.97082 40.32986 40.86798 41.04868 40.88213 40.53333 39.95535 39.48293 39.31793 39.29825 39.26939 39.15945 37.88791 37.32113 36.53563 36.18654 34.9776 34.09355 33.89935 33.85085 33.27728 32.74741 32.65625 32.42915 31.99383 32.27814 32.05407 32.04616 32.21543 32.64192 33.0826 33.03656 32.87179 32.7723 32.51445 32.17724 31.91583 32.12702 30.76106 30.33007 30.64498 30.74889 31.18106 31.43398 31.69767 31.3741 31.20664 31.71101 31.82984 31.60808 31.04894 30.48109 30.00596 29.86633 29.78342 29.83795 29.58982 29.6408 29.97759 30.04914 29.97339 30.58512 31.10769 31.06405 30.54964 30.66851 30.82432 30.31284 29.96711 29.9537 29.58935 29.68581 29.88751 30.57286 31.7558 32.94726 33.60383 33.04886 32.64783 33.14927 34.97706 37.01937 37.65454 38.17536 37.60359 37.48016 37.22948 37.12468 36.84636 35.89581 35.01077 33.77706 33.54067 33.60258 32.95574 32.30408 32.16267 32.55738 33.5136 34.23111 34.82169 34.64407 35.59453 36.03489 37.60474 38.80486 38.18297 38.39508 38.81894 39.11971 38.15577 37.35537 37.54761 38.16215 38.97162 40.01213 40.57345 40.68551 41.00762 41.38753 41.76407 42.13681 42.63019 41.05743 39.88743 39.83209 39.9122 39.36891 39.93589 40.90587 41.87577 42.69568 42.63885 42.58572 43.16949 44.04999 45.36514 46.42158 46.97977 46.52459 45.66695 45.10063 45.25724 46.04863 46.42981 45.40541 43.98317 42.8573 41.73262 41.42854 41.20034 40.79599 39.31846 38.30037 38.60042 39.39534 39.61009 39.71538 39.88061 40.59899 38.95607 36.7861 36.07401 36.97921 37.5808 36.77083 36.21989 35.82754 36.49142 38.05313 39.65869 40.5753 40.68773 39.89279 38.46416 37.42721 37.26431 36.57978 36.04171 35.97326 38.05802 37.20333 37.61706 38.15486 38.03567 39.06021 41.66293 45.79076 
45.70086 45.89256 45.81036 44.91297 43.92222 43.29434 42.11061 41.37052 41.31717 41.06344 40.01912 40.68517 39.37372 38.25748 40.09976 40.61494 40.35656 39.84026 39.31628 39.21303 39.13602 38.98175 38.7389 38.07453 36.67271 36.026 35.48925 35.70145 34.87119 34.0716 34.00692 34.06454 33.81747 33.75832 33.40456 32.69537 32.23788 31.92778 31.50519 31.17233 31.40697 31.79863 31.88103 31.4649 31.56664 31.99999 32.12074 31.91375 31.74161 33.20704 31.5126 30.61867 30.49687 30.5217 31.11889 31.59274 31.57788 31.02834 30.63755 30.65461 30.81185 30.86623 30.40497 30.13819 29.84553 29.7134 29.755 29.51899 29.24708 29.27763 29.50732 29.76637 29.90859 30.69876 31.29299 31.48471 30.94296 30.86106 30.66498 30.05223 29.73023 29.59327 29.27305 29.19549 29.35531 29.8868 30.97019 32.09421 32.3386 32.17157 32.42677 33.60793 35.60303 37.29712 37.60895 37.65805 36.71695 36.32331 36.26786 36.16545 35.32648 34.63581 34.38169 33.25607 32.89286 33.00638 32.46525 31.97351 32.33255 32.96116 33.86915 34.87122 35.17391 35.001 36.54044 36.85796 37.83076 38.51028 38.05743 38.79901 39.31607 39.24649 38.10481 37.83831 38.25021 39.07446 40.08948 41.30595 41.89529 41.95475 42.2463 42.51305 42.46392 42.17207 41.51349 40.44067 39.69504 39.58912 39.77296 39.58923 40.42178 41.12717 41.81919 42.95374 43.88603 44.18827 44.63501 45.1818 45.83801 46.3591 46.57484 46.0946 45.62226 45.56071 46.26782 46.61286 46.10544 44.81436 43.03182 42.28666 42.14231 42.30382 41.9033 41.1061 39.1133 37.83195 37.78526 39.11336 39.69289 40.12251 41.14775 41.71389 39.5124 37.3491 36.72888 37.82862 39.10989 39.55179 37.79409 36.78144 37.25552 38.94558 39.44582 41.11915 40.98218 39.79564 38.42995 38.29214 38.63288 37.84545 37.17588 38.39954 38.81155 39.1355 39.50469 39.45607 39.22861 40.05355 42.64023 46.66941 
45.49219 45.71609 45.79624 45.06668 43.88375 42.81046 42.08205 41.27554 41.14337 41.30227 40.36341 40.43214 40.2429 39.37778 40.12367 40.3252 40.1767 39.87989 39.31147 38.68746 38.96743 38.82659 38.58597 37.7387 36.35758 35.16769 34.25454 34.45516 34.42963 34.33221 34.51344 34.88785 35.39309 35.54746 34.65826 33.6886 33.03078 32.25192 31.55391 31.39717 31.25219 31.64995 31.74492 31.17765 30.74697 30.98382 31.27916 31.4123 31.94715 33.71841 31.55004 30.42379 30.05635 30.68321 31.64338 32.23106 32.22136 31.73579 31.18701 30.74974 30.5825 30.39668 29.9215 29.79881 29.5765 29.28937 29.06037 28.66171 28.4921 28.90318 28.98895 28.76896 28.98004 29.89331 30.70994 31.07989 30.71854 30.98222 31.20206 30.93191 30.36339 29.83017 29.04653 28.62424 28.50777 28.64495 29.62651 30.51299 30.95461 31.37008 32.16623 33.68454 35.43239 36.44209 36.22646 -9999 34.26541 34.05203 34.02588 33.83281 33.54448 33.73682 33.84733 33.27511 32.82752 32.80597 32.57705 32.40981 33.18333 33.9652 34.42786 35.22513 35.73774 37.36967 38.10795 37.41578 38.27378 37.87815 37.94122 38.74416 38.98088 38.40327 37.64096 38.04218 39.07031 40.2548 41.28944 41.83455 41.89867 41.86379 42.29114 42.47358 42.18378 41.65556 40.65204 40.07844 39.93352 40.29356 40.66216 40.65543 41.36888 42.05033 42.50554 43.75611 45.4783 45.46753 46.18146 46.10604 45.48966 45.41605 45.56778 45.70727 46.24754 46.96881 47.18021 46.57979 45.28865 43.82113 42.76984 42.43448 42.86789 43.27052 42.57352 41.40549 39.60791 38.46635 38.18422 38.96784 40.16542 41.45022 42.57691 41.96489 39.88486 38.43106 37.91661 38.87132 40.01667 40.31372 39.19262 37.97602 37.88873 39.09695 39.8806 41.90894 41.44912 40.50586 39.11798 39.41586 40.43628 41.20467 40.56201 41.42973 39.83924 40.42258 40.5462 40.23407 39.67132 40.70232 43.30567 47.21867 
45.43443 45.56718 45.70375 45.21029 44.221 42.75139 41.45906 38.72858 38.09377 40.89103 40.49329 39.72358 40.25223 40.21276 40.14972 39.97087 40.10745 40.12615 39.20706 37.81865 38.5096 38.30007 38.42482 37.98149 37.23293 35.85605 33.86687 32.5088 32.99667 34.516 35.89233 36.46944 36.6968 36.63733 35.34053 34.35605 33.73112 32.87163 32.16819 31.5158 31.81848 32.27859 32.66 32.41566 31.29302 30.67893 30.12453 30.33689 31.33964 32.91447 30.68119 29.9998 29.82756 30.88885 31.652 32.07071 32.17353 32.08372 31.80454 31.29656 31.04401 30.68323 30.42692 29.86617 28.95557 28.28259 27.834 27.172 26.97982 27.57223 27.66199 27.68628 28.44501 29.5658 30.06478 30.26209 30.01151 30.45852 31.10916 31.36642 31.16487 30.85017 29.89479 29.05149 28.80953 28.948 29.64643 30.30716 31.02188 32.03658 32.84615 33.78723 34.51563 34.9954 34.06018 32.6262 31.79939 32.40258 33.02077 32.69933 32.50598 32.65892 33.13072 33.08071 33.13765 33.00644 33.00356 33.10528 34.22427 35.2816 35.58326 35.79826 36.72282 39.34665 38.65033 37.54173 37.2911 36.92595 37.48965 38.20237 37.88278 37.09868 36.71119 37.65329 39.17601 40.76002 41.70488 41.96426 41.63886 41.58677 41.70119 41.52609 41.45736 41.04312 39.95172 39.56279 40.22369 41.25661 41.666 41.93842 42.54058 43.3008 43.71935 44.60644 46.22604 46.75462 46.53862 46.13282 45.04058 44.62584 44.8392 45.7031 46.92491 47.41603 46.98332 45.86933 44.37243 43.37884 43.28952 43.61682 44.32846 44.67677 44.01389 42.42797 40.92397 39.82314 38.9932 39.58411 41.25213 42.43392 42.62366 42.13026 40.47409 39.03512 38.50785 39.33453 39.8106 39.38799 38.91731 38.13797 38.46313 40.27867 41.10191 42.04082 41.69223 41.66723 41.18718 41.59898 42.38652 44.62866 43.55486 41.62633 40.37229 40.45501 40.66712 39.92431 39.50399 40.86864 43.598 47.50292 
45.38719 45.29956 45.32418 44.97987 44.228 42.90023 42.08465 40.03642 36.7118 38.91522 39.66046 38.94244 39.55272 40.09646 40.02894 39.60819 39.84872 39.99416 38.79923 37.10991 37.34611 37.10825 37.80396 37.88762 37.60862 36.73768 35.13454 33.67468 33.34198 34.13336 36.42692 36.92469 36.91927 36.69665 35.63624 34.61734 33.80015 32.92589 32.85764 33.01887 32.36937 32.22363 32.94381 33.20834 32.44915 31.74892 30.64396 30.1295 31.90018 33.25903 31.35346 30.83375 30.8216 31.43884 31.75513 31.66907 31.52265 31.29076 31.00064 30.71214 30.54153 30.02309 29.95582 29.84435 28.98028 28.24297 27.80291 27.16079 26.93881 27.19182 26.99758 26.52443 27.1139 28.48125 29.00134 29.03002 28.57044 29.03931 29.84561 30.46071 31.25344 31.89859 31.60903 30.81054 30.3131 30.02589 30.19602 30.77999 31.49166 32.38292 32.86353 33.07391 32.93965 33.24283 32.16318 31.20792 30.91079 31.94135 32.56441 32.58182 32.1059 32.16496 32.82021 33.37983 33.76698 33.61166 33.5477 33.69727 34.77246 36.13729 36.72309 36.58636 37.68037 40.26373 39.80887 38.61314 36.87735 37.03466 37.17504 37.22185 36.68618 36.70587 37.13947 38.46672 40.00191 41.11481 41.59759 41.66224 41.32968 41.10607 41.03292 40.87328 41.09933 40.98537 39.98983 39.56813 40.1034 41.37379 41.93697 42.54261 43.67432 44.60813 44.67236 44.98359 45.86116 46.19419 46.01036 45.73716 45.20611 44.71078 45.16685 46.15351 47.12362 47.19405 46.49498 45.24952 44.20983 43.13311 43.38862 44.62936 45.56669 45.72911 44.87178 43.46909 42.20247 41.12225 40.14935 40.75469 42.19364 42.81168 42.5455 42.31149 40.27674 38.2914 37.62712 38.14644 38.69401 38.42992 38.60949 38.43811 39.02947 40.78337 41.14672 42.5893 43.23034 43.53822 43.76274 43.73249 43.66091 45.07975 44.76664 42.1174 41.03047 40.3342 39.83211 39.71053 39.62777 41.00556 43.68196 47.5126 
45.36693 45.00106 44.80914 44.48591 43.86416 42.7507 42.1745 41.71299 40.44558 38.553 37.9644 38.6362 39.68152 40.28313 40.30226 39.73397 40.00246 40.24847 39.03016 37.33067 37.04421 36.81021 37.79397 37.98033 37.65308 36.93143 35.8834 35.64297 36.73895 36.95681 35.90507 35.65517 36.21804 36.34689 35.86663 35.3926 35.06515 34.07545 33.80402 33.64854 32.39379 32.3915 33.57015 34.28027 33.98032 33.43474 32.16932 31.54203 33.95106 34.16502 32.27782 31.81612 31.55424 30.95571 31.30153 32.15391 32.19359 31.70699 31.23067 31.16298 31.02693 30.36604 30.19211 30.27085 29.7049 28.66265 27.85259 27.29329 27.16258 27.21182 26.67373 25.92592 26.80541 28.36292 29.51492 29.96816 29.23358 29.04556 29.44603 29.26356 29.73779 30.77548 31.58578 32.12986 32.20333 31.64451 31.0356 30.64102 30.97728 31.77321 32.13745 32.36134 32.25898 32.65785 32.05763 31.15672 30.86594 31.83931 32.35144 32.42096 31.93134 32.01415 32.47879 33.32967 33.66599 33.6316 33.76673 34.45478 35.86432 37.12217 37.48738 37.37764 37.82713 39.22453 39.12291 38.58066 37.40435 37.64573 37.15102 36.66925 37.10158 38.60328 38.41994 39.92483 41.2387 41.56931 41.38958 41.21428 41.23109 41.37304 41.32434 41.10057 41.09979 40.96052 40.57585 40.09018 40.17965 40.75431 41.37202 42.51878 44.08977 45.14879 45.04078 45.03682 45.65691 45.74442 45.8646 45.69981 45.26002 44.9056 45.36414 45.9328 46.19849 45.8933 45.1709 44.45048 44.05514 43.18235 43.64447 45.21269 46.01345 45.82201 45.34421 44.36075 43.26542 42.13818 40.81467 41.3964 42.22129 42.66743 42.61936 42.09002 39.35845 37.39933 37.0133 37.42817 37.92653 38.59417 39.77196 39.91573 40.56163 41.91692 41.89669 42.16989 43.18841 43.81873 44.85506 43.97895 44.73598 46.25541 44.9015 42.82706 42.35537 40.66218 39.26117 39.91343 40.0468 41.16356 43.52868 47.20541 
45.44876 44.91679 44.48456 43.99789 43.32442 42.32398 41.8333 41.68038 41.7095 40.78121 38.93435 39.59536 40.20021 40.78105 40.72542 39.98153 40.02077 39.43035 38.25707 37.63384 36.94342 36.77958 37.39993 36.92085 36.6714 35.77547 35.66161 35.54763 36.45968 36.91208 36.46271 35.58722 35.73445 35.65115 35.15176 34.9986 35.00617 34.53833 34.45668 34.15482 33.2145 33.1832 34.05696 34.49869 34.1469 33.6975 32.73512 32.62869 34.9864 34.2426 32.83568 32.9128 32.3131 30.90056 30.5268 30.85431 30.96404 30.79572 30.84998 31.03386 30.83902 30.60406 30.5612 30.74135 30.34935 29.252 28.18787 27.5281 27.19206 26.64681 25.96023 25.18041 26.19229 28.22452 30.26058 31.6434 30.97304 30.31324 29.90704 28.89963 28.86335 29.29716 29.98284 31.1286 32.03504 31.94795 31.13879 30.25286 30.40954 31.60996 32.13583 32.1894 32.35744 32.68964 32.15854 31.30524 31.27274 31.75679 31.34902 31.19391 -9999 31.46676 31.85488 32.46527 32.66781 32.94379 33.73545 35.10521 37.12009 39.01266 38.86797 38.4844 37.93927 38.26579 38.34674 38.07799 38.41985 38.16936 37.79758 37.45857 39.05923 40.44379 40.24747 40.97413 41.50962 41.3343 40.76793 40.5502 40.73656 41.29367 41.49518 41.03492 40.65876 40.42152 40.79493 41.30537 40.85624 41.10814 41.59458 42.25604 43.10603 44.08248 44.58191 45.37064 45.92352 46.04159 46.33667 46.1006 45.34152 45.23241 45.54767 45.76836 45.75574 45.69871 45.31393 44.6046 44.28516 43.60343 43.81594 44.97843 45.18666 44.72128 44.41211 43.73335 43.38856 42.74091 41.73174 42.00252 42.35449 42.89083 42.969 41.6911 39.28834 37.99397 37.64311 37.5676 37.79463 39.18763 40.40879 40.93305 41.51435 42.65973 42.13207 41.36891 41.87386 42.76632 43.82581 43.71372 45.38019 46.28679 45.15088 43.71489 42.95679 41.2821 39.02474 39.45897 39.64742 40.78731 43.26503 46.98315 
45.41947 44.85022 44.2997 43.72969 42.91467 41.85281 40.81799 38.82505 40.48677 41.29022 40.16181 40.23759 40.38531 40.91246 40.91065 40.00991 39.91824 38.93425 38.08713 38.2907 37.60287 36.6597 36.91604 36.418 36.16618 35.77955 35.7874 35.39417 35.45412 35.74997 35.68044 35.51997 35.66976 35.4745 35.19876 35.208 35.10625 34.68436 34.55526 34.20241 33.64865 33.86922 34.889 34.98511 34.26712 33.78868 33.25221 33.31818 34.53164 32.24211 30.99467 31.37151 31.22121 30.1993 29.81623 29.4843 29.37115 29.77069 30.12719 30.05828 29.78773 29.74081 30.2583 30.1696 30.01139 29.40512 28.59321 27.83348 26.91399 26.59348 26.80831 27.01171 27.47016 29.20382 31.08673 32.13237 32.09819 32.4442 31.62195 29.67321 28.89854 28.45004 28.96505 29.96001 30.29603 30.73898 30.80055 30.19569 29.97461 31.21302 32.15989 31.89142 31.80082 31.78845 31.48618 31.23847 31.38731 32.0086 31.55839 31.54034 31.44885 -9999 31.21503 31.44288 32.0797 32.70393 33.87357 35.40771 37.15507 39.47618 39.59704 39.07743 37.71954 37.33246 37.15905 37.79036 39.20215 40.00875 39.89746 39.24099 40.45723 40.32875 40.7363 41.26225 41.47338 41.18999 40.14708 39.79885 39.73749 40.42225 41.03613 40.55165 39.64086 39.43508 40.3623 41.36579 41.29055 41.53924 41.95052 41.7292 41.82502 42.57132 43.62555 45.18914 46.15041 46.55817 47.07629 46.75109 46.02975 46.1857 46.5008 46.7068 46.60632 46.59821 46.53376 45.74069 45.17325 44.29058 44.50002 45.38413 44.9577 43.84823 43.11238 42.59069 42.72231 43.02656 42.45799 42.13354 42.81061 43.44355 43.13836 41.34144 39.29158 38.50457 38.42747 38.76987 39.38242 40.31359 41.39786 42.21637 41.93431 41.67888 41.13335 39.81749 40.0167 41.19024 42.72814 42.8903 43.94127 44.11716 43.26656 42.85926 42.10004 41.36979 40.37243 39.26196 39.022 40.08017 42.67138 46.49313 
45.3746 44.89056 44.32393 43.71758 42.77608 41.599 40.97709 40.69607 41.14446 41.60744 40.81621 40.81978 40.54699 40.6054 40.37183 39.60984 39.61482 39.11134 38.64238 38.76561 38.00914 36.77645 37.69247 37.55244 37.10705 36.52314 35.77334 35.38744 35.37711 35.36605 35.27057 35.13729 35.00384 35.52626 35.49195 35.22303 35.22426 34.89325 34.7507 34.42947 34.06487 34.52905 36.143 36.41711 35.47955 34.7937 34.36329 34.44034 34.91405 32.53569 31.13897 30.4771 29.94062 29.05964 28.6423 28.11342 27.29422 28.2572 28.96329 -9999 27.92882 27.6584 28.19364 28.71616 29.03499 28.67286 28.10788 27.33015 26.59411 26.37988 26.52204 27.59974 28.84781 30.25587 31.69923 32.69763 33.00308 33.58314 32.90872 31.30769 29.9937 28.93382 28.88377 29.26614 29.34086 29.8422 30.20362 29.99616 29.50198 30.22405 31.91777 31.26644 30.6337 30.49258 30.94723 31.11673 31.1663 31.47664 30.91918 30.57508 29.79826 29.17769 29.58327 30.40084 31.64188 32.92168 34.10866 34.894 36.05555 38.49903 38.58434 37.24792 35.83669 36.55677 36.13215 37.53412 39.17769 41.32033 42.08847 40.94424 40.55851 39.97725 40.4213 41.22222 41.67515 41.82731 40.83483 40.10321 39.62451 40.02183 40.37817 40.17352 39.89029 39.92666 40.75211 41.05391 41.41111 41.36963 41.21483 40.79003 40.86773 41.65657 43.10479 44.76234 45.77374 46.58916 47.35926 47.20819 46.89333 47.19398 47.50589 47.53853 47.24327 47.20849 47.21784 46.60672 45.917 45.09192 45.2918 45.8615 45.07338 43.89146 43.32575 42.72631 42.8976 43.22861 42.86185 42.59715 43.13414 43.43449 43.24807 41.69485 40.17743 39.7492 39.65372 40.11511 40.80358 41.11028 42.90038 42.84434 41.65916 40.5523 39.94989 39.25332 39.01767 40.23714 43.62189 42.76816 43.12913 42.86594 42.36661 42.91609 42.24632 42.1646 41.97868 39.83348 39.05659 39.99919 42.57864 46.28296 
45.34863 44.9581 44.46537 43.85627 42.89528 41.68312 41.21234 41.41686 41.80322 41.70817 40.99551 40.81688 40.33587 40.0967 39.68846 39.09699 38.96737 39.13271 38.96445 38.49102 37.54517 37.40161 38.05807 37.92732 37.22634 36.35917 35.45731 34.90949 35.11898 35.06736 34.91432 34.84437 35.38785 36.04359 35.74171 35.39095 35.41753 35.46417 35.44423 35.2688 35.3046 35.95067 37.42522 37.73265 36.67554 35.9475 35.4739 35.68201 35.33075 33.85736 32.73179 31.82195 30.73618 29.57743 29.18974 28.21475 26.79719 26.82782 28.03872 28.11663 27.23013 26.60061 26.73649 27.22068 27.9193 27.75921 27.43622 26.89037 26.56645 26.02171 26.03224 26.75616 28.24248 29.96549 31.1526 32.44833 33.55592 33.60617 33.15141 31.6413 30.3039 29.47002 29.04876 28.98429 28.97146 29.17942 29.23326 29.05335 28.67028 28.7266 32.02359 30.91547 29.775 29.45974 29.95572 30.40207 30.24158 30.33006 29.88129 29.45218 28.46445 28.22178 29.21573 -9999 32.17273 32.96819 33.33159 33.4609 34.17715 36.2006 36.8448 35.57445 35.0025 36.01108 36.39068 37.77695 38.86321 40.69996 41.91144 40.51761 40.51701 40.25007 41.17199 41.69472 42.02031 41.84524 40.878 40.41582 39.82748 40.01908 40.40826 40.71917 41.04881 41.37109 41.35482 40.43383 40.25998 40.21056 39.74013 39.73606 40.38367 41.3273 42.61323 43.9239 44.67178 45.82055 46.87442 47.17731 47.30296 47.89906 48.31239 48.12572 47.79959 47.76047 47.63196 47.17615 46.65584 45.88348 45.83109 45.99532 45.31253 44.66151 44.51522 43.72331 42.89948 42.6258 42.40566 42.48738 43.04792 44.23714 44.72539 43.20753 41.76078 40.95181 40.57444 40.53743 41.59906 42.16481 41.94554 41.89791 39.87758 40.08667 40.35552 39.42701 39.81339 41.6146 44.30483 43.53861 42.76146 42.53454 42.68464 44.42339 43.12381 43.01975 43.13005 40.31664 39.19915 39.82823 42.27126 45.84128 
45.36898 45.01023 44.6384 44.10859 43.18555 41.82444 41.34114 41.36955 41.78063 41.24264 40.41714 40.08522 39.62337 39.22776 38.59702 37.87829 37.87589 38.41702 37.63627 36.96165 36.8609 36.77508 37.21539 37.20138 36.48265 35.62044 34.60281 33.83313 34.09568 34.62373 34.97333 35.58982 36.25967 36.27116 36.1339 36.24622 36.29789 36.67564 36.66442 36.44324 36.19645 36.78529 37.62796 37.40186 36.25005 36.05059 35.84682 36.38512 35.74749 34.72223 33.73201 32.79944 31.72907 30.72826 29.79019 28.72047 27.03328 26.1234 27.03844 27.7214 27.14719 26.21604 26.09587 26.1584 26.77887 26.67744 26.33233 25.89075 25.83732 25.40358 25.26448 25.68022 26.96414 29.13832 30.42987 32.10613 33.31856 33.51171 33.50238 32.08784 30.83355 29.85655 29.05508 28.57289 28.1401 28.15025 28.19555 28.38735 28.77276 29.04035 31.18898 30.74611 29.2484 28.5636 28.71836 29.18173 29.13528 29.70948 29.33975 29.06297 28.74609 29.01801 30.0873 31.068 -9999 32.00264 32.34933 32.53627 33.3743 35.31577 35.28341 34.11566 34.2166 35.44699 36.53658 38.11764 38.97161 40.02024 39.93791 39.26817 39.65723 40.63397 42.66272 43.26221 43.23315 42.36523 41.57251 41.17012 40.21387 39.98898 40.38394 40.96868 40.97986 41.26019 41.68517 40.51753 39.67653 39.78297 39.5258 40.07788 40.77629 41.72173 42.69707 43.3836 43.51502 44.25198 45.55024 46.53621 47.34055 48.14832 48.51472 48.16764 47.91768 47.61683 47.10543 46.77074 46.73425 46.14843 46.08554 46.11264 45.88114 46.00348 46.10734 45.1908 43.4691 42.6728 42.36739 42.64155 43.55159 44.79971 44.478 42.58938 41.15982 40.38987 40.09766 40.09716 40.78574 40.29876 39.01948 38.3931 38.59773 38.81804 39.38524 39.41541 41.43039 42.7784 43.39101 42.94263 42.28792 42.42375 42.7132 43.68647 42.77592 42.69505 42.93952 40.48749 39.26573 39.73748 41.94624 45.20137 
45.42615 45.06096 44.6587 44.02724 43.01107 41.41721 40.93966 40.76956 40.7036 40.27635 39.60623 39.07864 38.69017 38.14612 37.17027 36.51117 36.93875 37.2194 36.31502 36.33204 36.03374 35.69945 36.01089 36.18289 35.63605 34.38254 33.16132 32.34523 33.31437 34.7233 35.2739 35.4637 35.58755 35.49013 35.73098 36.09272 36.29905 36.99426 37.31226 37.29473 36.80247 36.90222 37.18934 36.47243 35.58988 35.81579 36.19356 36.81981 36.31646 35.8542 34.93314 33.84389 32.88153 32.19987 30.91546 29.68904 28.2051 27.11482 27.79943 28.55864 28.31856 27.4405 26.77944 26.34881 26.45043 26.157 25.45711 24.9242 25.18882 24.91823 24.34753 24.21601 24.9892 27.0607 28.80293 31.03036 32.29483 33.54964 34.43004 33.804 32.84073 31.48902 29.87955 28.47699 27.56931 27.25557 27.14573 26.83947 26.54349 26.61778 28.20795 29.23582 28.93795 28.74066 28.65352 28.40085 28.60901 29.80333 29.76237 28.84226 28.02202 28.32559 29.45039 30.30119 30.5734 -9999 31.19671 31.83584 33.56375 35.09621 34.33854 33.67463 34.28669 35.81404 37.07061 39.0834 39.4934 39.06942 38.58765 38.48357 38.90941 40.10186 42.70371 43.86554 44.2344 43.51173 42.68304 42.25082 40.71704 40.29734 40.68354 40.69786 40.8344 41.26392 41.1913 40.19105 39.37803 39.68439 39.96907 40.52252 41.56774 42.5645 43.07235 43.23135 42.77834 42.95884 44.29145 45.84411 47.2481 48.13288 48.19741 47.89379 47.73796 47.05553 46.40592 46.48894 46.45585 46.16637 46.14613 46.33216 46.70496 47.09956 47.23795 46.20802 43.992 42.73562 42.34394 42.24887 42.84324 43.46892 43.25314 41.6624 40.2476 39.40134 39.55549 39.67641 39.50243 38.51068 37.69006 37.11273 37.38334 37.93357 38.24798 38.66891 41.26443 42.36137 41.96723 41.08131 41.77733 42.6255 42.50741 42.52623 42.36348 44.12234 44.69416 41.1908 39.39236 39.44574 41.26888 44.13139 
45.35253 44.93995 44.41172 43.63528 42.61602 41.01023 40.82597 40.65386 40.36378 39.86138 39.27718 38.44155 37.24142 36.65602 35.82576 35.45571 35.99705 36.43929 36.48 36.3655 35.41995 35.10136 35.11007 35.49928 35.08172 33.44512 32.36014 32.04706 32.9623 34.25273 35.22632 35.14026 34.81897 34.80952 35.23294 35.62392 35.79784 36.63807 37.39182 37.85299 37.6232 37.26744 36.63621 35.78648 35.16077 35.28674 35.66674 36.23578 36.05904 36.56769 35.91934 34.78906 33.64766 32.80501 31.57369 30.43306 29.17547 28.40506 28.98763 29.68968 29.64074 28.84602 27.83751 27.11836 26.72552 26.04281 24.95085 24.26493 24.97659 24.7754 24.10163 23.83664 23.93744 26.0228 27.551 29.60189 30.92441 32.69156 33.27177 32.76585 32.10197 31.25035 29.89986 28.32378 27.42812 26.666 25.8117 24.88441 24.71 25.16118 26.65786 27.38971 27.8146 28.45846 29.05823 29.22335 29.43602 30.14865 29.94751 29.20612 28.70031 29.20008 29.96093 30.08833 30.01576 30.15693 30.63186 32.25587 34.56733 35.89667 36.1651 36.14347 36.89354 37.62831 37.66927 39.48646 37.9158 38.22467 38.49902 38.35146 38.21503 39.73455 41.77483 43.27752 44.29339 44.0135 43.21483 42.46505 41.05964 40.64499 40.80685 40.85983 41.26173 41.5646 41.21325 40.56489 40.28225 40.5181 41.16671 41.69643 42.24315 43.10905 43.27738 43.00962 42.27404 42.35004 43.63573 45.26558 46.68588 47.45586 47.36778 47.26218 47.11245 46.09533 45.69433 45.90926 45.90767 45.78789 46.02025 46.15008 46.5834 46.75082 46.48069 45.62352 43.76718 42.64091 42.14189 41.78284 41.95929 42.55129 42.53328 41.1001 39.77123 39.27586 39.5424 39.73766 38.71274 37.65626 36.44447 35.51014 35.44534 36.38423 37.41861 37.99479 39.4093 39.81977 39.39745 39.99145 41.39612 42.03792 41.40351 40.1837 39.59136 41.99925 44.30674 41.09627 38.96453 38.90467 40.47179 43.21349 
45.44132 45.02089 44.33551 43.35293 42.31097 40.78764 40.98341 40.93095 40.18663 39.66887 38.9343 37.90576 36.3023 35.93616 35.13128 34.85646 35.59927 36.60848 36.63956 36.24952 35.12511 35.33694 35.36416 35.2647 35.07264 34.21938 33.08824 32.72447 32.97193 33.57355 34.33912 34.49591 34.55426 34.75231 35.02772 35.26436 35.42607 36.13411 37.035 37.79939 37.92833 37.53101 36.58596 35.45068 34.70618 34.95865 35.277 35.60199 35.35566 35.82965 35.66561 35.09589 33.77885 32.96204 32.15865 31.36902 30.28737 29.46197 29.80521 30.36658 30.64089 29.91324 28.64823 27.61003 26.68423 25.87875 24.50848 23.98797 24.82737 24.7345 24.45601 24.58683 24.42675 26.29376 27.30499 28.97237 30.78155 31.58728 31.15136 30.30873 29.71119 28.91741 27.618 26.41809 26.01523 25.19375 24.36204 23.86999 24.14526 24.35442 25.33416 25.59051 25.53468 26.37841 27.41833 28.00788 28.21111 28.73686 28.7703 28.41653 27.79321 28.00442 28.49489 28.3793 28.6357 29.16575 29.75703 31.79051 33.39943 34.92337 35.6577 34.74015 35.56128 38.15282 38.39275 37.3005 36.50669 37.17339 38.70024 38.12216 38.43423 40.2766 41.5594 42.31969 42.82277 42.68069 41.97668 41.16596 40.34705 40.46928 40.50898 40.92791 41.55336 41.51076 41.45127 41.20048 41.80939 42.35356 42.5086 42.15122 42.25084 42.78682 42.78896 42.72668 42.45024 42.5864 43.59503 45.00193 46.15784 46.45502 46.23962 46.17901 46.03343 45.336 44.92963 44.94503 45.10775 45.51215 45.92589 46.03974 46.07545 45.86741 44.96691 44.47276 43.37998 42.73286 42.07511 41.53709 41.73182 43.24817 43.29579 41.94293 40.39279 39.61636 39.51256 39.14187 37.40764 36.00549 34.96894 34.66161 35.19669 36.79608 38.29451 39.00699 39.25842 38.63336 38.89032 39.4612 40.80677 41.26025 40.48352 39.00991 38.80058 40.47097 43.04901 41.56308 39.1456 38.62358 39.98378 42.80865 
45.71186 45.38618 44.62766 43.51394 42.43393 40.85123 41.05146 40.87728 40.16153 39.85169 38.90152 37.7302 36.41243 35.45476 34.28446 34.33161 34.9825 35.39602 35.77163 35.50712 34.16828 34.90281 35.59216 35.09432 34.89943 34.58949 33.55581 33.24726 32.98723 33.35529 34.1432 34.34632 35.0589 35.43158 35.57555 35.57688 35.42358 35.87146 36.56446 37.18913 37.14785 36.89477 36.20732 35.09351 34.33195 34.7839 35.15157 35.20416 34.75049 35.22659 35.37971 34.83635 34.17653 33.80104 33.50979 32.92699 31.90182 30.91131 30.85262 31.18614 31.66491 31.21869 29.57494 27.86604 26.6493 26.17714 25.26762 24.74123 25.08788 25.33455 24.44841 24.75409 24.44682 26.29913 26.52619 28.10344 29.78205 29.72239 28.94006 28.4904 28.55845 27.89734 26.58619 25.95636 25.80317 25.10378 24.50944 24.28598 24.81525 24.27735 24.59746 24.61191 24.25027 24.89965 26.02028 26.85662 26.9809 27.1505 27.40914 27.26939 26.60946 26.56891 26.96031 27.24233 28.15819 28.89099 29.62868 31.68968 33.16664 34.97198 36.49067 34.92057 35.40782 36.16471 36.1849 36.12722 36.05093 36.20967 37.39717 38.36589 39.54905 41.0728 41.58139 41.33271 40.50126 40.28768 40.03139 39.95345 40.32979 40.37668 40.66521 41.16111 41.69113 42.06031 41.9392 41.63989 41.83372 43.16436 42.37636 41.67729 41.31274 41.63986 41.93447 42.25927 42.58726 43.12934 43.73418 44.68682 45.62528 45.63451 45.26572 45.15371 45.11382 44.67041 44.06679 43.91759 44.25003 45.00713 45.63644 46.18097 46.20234 45.80686 44.5556 43.94114 43.17421 42.92013 42.26986 41.67394 42.41073 43.5375 43.02248 41.74499 40.2611 38.8111 38.21656 37.77584 36.62975 35.57229 34.8646 34.67191 35.65512 37.73932 39.43375 39.39484 38.29193 37.55411 38.78581 40.10896 40.22177 40.6688 39.51933 38.45151 38.35413 39.23115 40.59468 40.09833 38.58311 38.13633 39.72209 42.72271 
46.039 45.85413 45.14925 43.98086 42.7604 41.02184 41.10603 40.9052 40.13948 39.8992 39.38398 38.02292 36.38927 34.83917 33.86866 34.21796 33.99095 34.33459 35.01484 34.89129 33.51941 34.88457 35.38558 35.16838 34.93394 34.52327 33.23221 32.51012 32.26289 33.09397 34.39897 34.60606 35.44099 35.93139 36.35974 36.24327 35.78606 35.57476 35.75758 36.17324 36.4199 36.26225 35.99195 35.37632 34.91355 35.2123 35.58397 35.76739 35.21893 35.15203 35.09466 35.10453 34.80975 34.79742 34.54109 34.19007 33.48793 32.82326 32.56302 32.73684 32.37012 31.55899 30.10519 28.37197 27.10257 26.7896 26.32378 26.39123 26.52649 26.35114 24.28003 24.82448 24.82403 27.02716 28.06329 29.10434 28.65779 27.42177 26.82577 27.24541 27.70685 27.12742 26.22088 26.19637 26.17202 25.23849 24.11577 23.39044 24.26493 23.59209 23.66137 23.49268 23.06858 23.47681 24.66828 25.7973 25.87959 25.9321 26.27644 26.36535 26.10802 26.16691 26.78153 27.01142 28.21728 29.07345 -9999 31.05914 32.78606 35.12992 37.08342 35.22023 34.53142 35.67478 36.40911 36.10499 35.4026 35.27526 36.06579 36.32458 38.33308 40.37572 40.48295 40.49747 38.45424 38.03294 38.17443 39.12806 40.54216 40.90494 41.32209 41.89164 42.35788 42.76816 42.54831 41.92203 41.75862 42.70486 43.02929 41.29701 40.77203 41.07598 41.72463 42.59206 43.36285 43.55901 43.78981 44.3143 45.00328 45.05234 44.66898 44.23408 44.12342 43.76338 43.4164 43.31469 43.58577 44.26416 45.13379 46.08486 45.94731 45.88987 44.48735 43.51989 42.74057 42.92682 42.54983 42.00645 42.38648 42.55376 41.62357 40.43322 38.89263 37.86371 37.23354 36.93814 36.47245 35.7462 35.23358 35.42131 36.48175 38.27643 39.26276 38.82264 37.73013 36.93847 38.31398 41.08879 42.49834 42.28012 39.68602 38.63049 38.87978 39.04773 38.76326 38.2379 37.42133 37.41695 39.44217 42.62527 
46.26215 46.1048 45.35923 44.21799 42.90264 41.17012 41.12837 40.85979 40.25034 39.96264 39.84817 37.91164 36.31465 34.76317 34.38362 33.52428 33.3955 33.83666 34.25457 34.38194 33.61689 35.1686 35.42962 35.09505 34.43068 33.67984 33.03473 31.71634 31.71012 33.28135 34.75128 35.02799 35.96715 36.37046 36.935 36.45947 35.73611 35.3814 35.48298 35.87018 36.44043 36.73442 36.77896 36.4505 35.68529 35.72832 36.0713 36.57196 35.77647 35.0612 35.15416 35.57194 35.83885 35.895 35.84664 35.10958 34.28068 34.1276 33.83103 33.51298 32.84028 31.53173 30.35951 -9999 27.7172 27.09947 26.62847 26.35331 26.49817 25.77385 22.91423 24.18636 26.20337 28.98363 30.47911 30.24891 28.18764 26.53085 26.12809 26.44608 26.74582 26.21265 25.65704 25.98324 26.04271 25.07099 23.55711 22.58478 23.27985 23.05458 23.18878 22.7977 22.69171 22.83883 23.8218 24.9045 24.98347 25.27254 26.0981 26.45365 26.54379 27.14477 28.31152 28.29895 28.92938 29.07807 29.10278 29.94816 32.09724 34.3282 35.85077 35.80469 34.98556 36.3345 36.12867 35.18557 34.88424 34.18335 34.77121 34.46022 36.39373 38.39875 38.85595 38.85068 37.16305 36.58784 36.99576 38.57429 40.61011 41.04753 41.46079 42.20322 42.57642 42.83521 42.19487 41.38803 41.13197 41.27191 41.68936 40.85069 40.50187 40.79583 41.65156 42.67856 43.55745 42.91491 42.97941 43.31231 43.96996 43.6767 43.24464 42.90257 43.04613 42.66683 42.63145 42.77431 42.53212 43.07048 44.23187 45.03171 44.91569 45.05748 44.17284 43.28675 42.12784 42.29613 41.5889 40.99191 41.14965 41.1536 40.59803 39.42503 38.22976 37.42037 37.02431 36.58998 35.78433 34.67795 34.52315 35.79235 37.47404 38.47808 38.64777 37.78128 37.29395 37.01535 38.59214 40.47996 40.52317 40.48309 40.02736 39.09841 39.58833 39.4516 37.91893 36.87575 36.58728 37.39129 39.6073 42.65179 
46.36409 46.10698 45.34096 44.32977 42.98722 41.28484 41.11944 40.60616 39.88937 39.83921 39.99123 37.63284 36.17176 35.40249 34.53315 33.52499 33.48736 33.5513 33.67942 33.92293 34.10276 35.44748 35.45506 34.59506 33.53532 32.81385 32.88416 32.25407 31.98926 33.63044 35.14102 35.44106 36.48574 36.55993 36.71959 36.47556 35.70604 35.56907 35.78827 36.37945 36.96189 37.39299 37.28781 37.00232 36.08037 36.04883 36.74127 36.97829 35.87808 35.27824 35.89318 36.72417 37.34406 37.22716 37.39027 37.51332 36.89426 36.19459 35.58179 34.70899 33.86543 33.22745 -9999 -9999 -9999 28.19236 27.07375 26.28684 26.26913 25.46749 23.44668 23.78795 25.45775 28.91232 30.41814 29.58761 27.37553 25.91809 25.89739 26.38396 26.21732 25.41386 25.09698 24.97601 25.12133 24.43701 23.58183 23.23353 23.45542 23.61368 23.35294 22.97564 23.35932 23.52244 24.10966 24.69418 24.54628 25.03716 26.16098 26.55493 26.78733 27.24881 28.6229 28.88669 28.85605 28.67427 28.56913 29.54523 31.89597 33.54865 34.58245 35.01228 35.5703 36.28286 35.85503 35.12354 34.16207 33.03934 33.51611 33.66202 35.41734 38.05936 38.63543 38.51635 36.70484 36.20489 36.97264 38.8302 40.47223 40.5309 40.9052 41.54698 41.86844 41.99516 41.74847 41.54556 41.22459 41.3487 41.31463 41.23354 40.95861 41.09822 41.82034 42.60804 43.39387 42.91277 42.61914 42.87197 43.09541 43.0711 43.29604 43.37791 43.31594 42.56393 42.38104 42.85453 42.66903 43.24374 44.04258 44.19376 43.59376 43.07532 42.58624 41.98999 41.23713 40.54132 39.54244 39.00861 38.59599 38.77362 39.30737 38.75734 37.94705 37.56842 37.14974 36.51215 35.32051 34.43656 34.07001 35.54361 37.23957 37.98591 37.63542 36.6552 36.66648 36.82181 38.10033 39.37757 39.38438 39.04999 39.99162 39.64798 40.0333 39.22666 37.8194 37.08235 37.02083 38.07648 40.14463 42.91702 
46.34736 46.0082 45.3063 44.44839 43.17751 41.37249 40.99073 40.24085 39.45251 39.12801 39.31765 37.0789 35.80761 35.33876 34.52465 33.80025 33.79838 33.27526 33.35572 33.92551 34.33048 35.11088 34.57225 33.48318 32.55399 32.12687 32.64495 32.85107 32.96616 34.46345 35.42167 35.52243 36.40715 36.57374 36.41759 36.66438 36.05348 36.0777 36.58698 37.11012 37.15622 37.25709 37.4077 37.04644 36.36042 36.68581 37.32584 37.82507 36.52588 35.92526 37.04419 37.94422 38.4537 38.23769 38.41008 38.89211 39.0292 38.53255 37.32132 35.94274 35.38766 -9999 -9999 34.32892 31.67866 29.55265 28.04828 26.84534 26.42841 25.21866 24.03557 24.01001 25.12021 28.19031 29.76295 28.63544 26.69849 24.98298 24.53975 25.56274 25.33949 24.66629 24.72561 24.62534 25.12741 25.53055 25.69769 24.65219 24.26393 24.20373 23.58147 22.92937 22.89013 23.08661 23.75909 24.38142 24.43009 24.75849 25.80506 26.30015 26.57767 26.75588 27.86758 28.83665 28.66802 28.04506 27.60577 28.8601 30.76882 33.10147 35.00034 34.57761 34.57743 35.90476 35.54712 35.53689 33.7462 32.37091 32.78706 33.36662 34.64584 38.00679 38.25996 38.09592 36.58016 36.49654 37.32843 38.65771 39.26611 38.95313 39.2754 40.09496 40.56393 40.7402 40.83855 40.84695 40.96137 41.20393 40.96133 41.32209 41.25573 41.31099 41.75113 42.45499 43.14654 43.14381 42.58309 41.93974 41.63525 42.0303 42.81748 43.1902 42.65279 41.71746 41.50097 42.26191 42.15744 42.99763 43.42849 42.82327 41.74956 40.75634 40.59255 40.38966 39.78162 38.57877 37.776 37.44912 36.90461 37.26191 37.73215 38.17924 37.85197 37.20601 36.72532 36.84158 35.17836 34.21431 34.21859 35.86566 36.71881 37.34412 37.88955 36.95338 36.8534 36.91431 37.75284 39.24638 39.43186 38.62931 39.9296 40.06513 39.67433 39.0739 38.24814 37.48771 37.63755 38.84702 40.85002 43.45068 
46.31816 45.98288 45.33935 44.50949 43.29741 41.50767 41.02975 40.16209 39.39831 38.69043 38.22371 36.72618 35.40477 34.90567 34.16447 33.53111 33.71556 33.37295 33.32166 33.08657 33.38725 33.38884 32.82652 32.5713 31.85415 31.27656 31.95524 33.13046 33.56258 34.63939 35.45682 35.54256 36.17727 36.39025 36.26965 36.67649 36.40239 36.53587 37.12098 37.11818 36.9265 37.20562 37.74998 37.61185 37.01205 37.48587 37.74902 37.80059 37.20634 37.15912 37.89767 39.16422 39.73949 39.64724 39.89088 40.43465 40.52165 39.91311 38.46592 36.97354 36.81496 37.86787 -9999 -9999 32.50433 30.0595 28.28609 26.69039 26.07912 25.13825 24.79449 24.91319 25.19119 26.50653 27.01805 26.81869 26.19486 24.37864 23.57286 24.77469 24.55381 23.8793 23.88465 24.09272 25.74422 27.39339 26.7555 24.54503 25.53069 24.94561 24.29721 23.38506 22.27441 22.25558 22.72253 23.79675 24.25883 24.04584 25.2639 26.3228 27.11046 27.18139 27.69876 28.31203 28.06335 27.27155 27.1926 28.12809 30.51337 31.00725 32.55517 33.44853 34.13739 35.68391 35.43773 35.34182 33.77998 31.93493 32.3758 32.76361 33.889 36.96189 37.69844 37.75535 36.59733 36.77905 37.47484 38.32445 38.42868 38.22528 38.41842 39.22332 40.01531 40.65349 39.85586 39.43533 39.98161 40.54658 40.79205 41.04517 41.1998 41.34211 41.69926 42.60413 43.18956 43.16687 42.34974 41.33071 41.58202 42.25362 42.79757 42.9335 42.26042 40.96278 40.69457 41.48067 41.84463 43.2332 42.96444 41.9481 40.80849 39.50211 39.18032 39.16191 39.00059 37.98462 37.38406 37.05059 37.09922 37.28589 37.22853 37.71039 37.64346 37.18239 37.10579 37.44046 35.98891 35.38968 35.87135 36.16852 36.43152 36.36894 36.91963 37.34769 38.22708 38.47636 37.99855 38.37589 37.96025 38.0789 39.22505 39.87174 40.27871 39.20162 38.56376 37.98859 38.43679 39.85002 41.81915 44.26224 
46.34581 46.0213 45.34659 44.3603 42.93702 41.19736 40.98805 40.32156 39.76173 38.93303 38.00448 36.93052 35.59631 34.91138 34.27197 33.55424 33.58949 33.34979 32.85215 31.9601 31.54079 31.05894 31.12215 31.49324 31.03113 30.48417 31.68107 33.59385 34.25122 34.71235 35.02644 34.97425 35.55215 35.64635 35.94902 36.40097 36.79121 36.72237 36.97395 36.87122 36.5668 36.89416 37.43858 37.72715 37.77277 37.80498 37.56004 37.55799 37.20198 37.27588 37.80534 39.2103 39.8994 40.25945 40.94518 41.666 41.56703 40.86298 39.62399 38.2924 38.31554 39.15799 38.42075 35.57258 -9999 29.62035 27.73642 25.91699 24.82298 24.44995 24.92341 25.84375 25.99199 25.97968 25.88223 26.36206 26.6253 25.5669 24.27163 24.72545 24.5718 23.71889 23.29472 23.87179 25.76574 26.40338 24.32676 24.04461 25.10884 24.6584 23.68116 22.87082 22.20059 22.42109 22.19683 23.63974 24.42171 23.88023 25.17918 26.65046 27.60977 27.29757 27.76492 27.9699 27.74543 27.23717 27.83138 28.13433 29.11628 29.65579 30.89009 32.44797 33.86453 35.01937 35.29864 35.27919 32.84544 31.33642 31.87254 32.3439 33.56271 36.25595 37.23592 36.94524 36.62316 36.93336 37.32581 37.96801 38.24596 37.91275 37.96709 39.05065 39.86007 40.38004 39.60451 39.43789 39.67075 39.46452 39.83907 40.24432 40.70536 41.13327 41.41742 42.29624 43.05088 43.05262 42.26512 41.44997 42.27085 43.17575 43.51603 43.64798 42.80307 41.25894 40.34692 40.7851 41.6229 42.83194 42.35302 41.26847 40.20497 38.82207 38.275 38.50521 38.60563 38.31078 38.10239 37.53582 37.49354 37.70091 37.37461 36.98667 36.91262 37.0258 37.76178 37.77852 36.59144 36.28917 36.5678 36.11512 35.60632 36.16219 37.46466 38.64103 39.30713 38.81983 38.32257 39.24719 39.3299 38.92062 40.25211 41.01819 40.47023 39.56082 39.01616 39.04007 39.71338 40.93826 42.65204 44.87604 
46.18943 45.77254 44.92506 43.70376 42.06069 40.56778 40.47073 40.04253 39.93432 39.22201 38.09479 36.90883 35.92116 35.2413 34.45528 33.78621 33.664 33.10747 32.20771 30.99357 29.81927 29.23956 29.73516 30.41337 30.50072 30.92865 32.05174 32.87889 33.73648 34.41191 34.83055 34.81052 35.26608 35.52263 35.84438 36.05987 36.66491 36.68842 36.94921 36.95574 36.83845 37.0168 37.30486 37.75307 37.85489 37.85988 37.63516 37.8791 37.69971 37.99402 38.67593 40.00476 40.70786 41.17374 42.0075 42.6729 42.31272 41.60637 40.61522 39.63254 39.46052 39.53007 38.01965 35.64174 33.07885 -9999 29.48728 27.53182 25.38355 24.76236 25.3041 26.17136 25.93838 25.38844 25.33072 25.77285 25.92533 25.32703 24.72599 24.49115 24.26443 23.49844 22.93149 24.01429 25.74705 25.09275 24.03857 23.93888 24.67509 24.00257 22.01286 21.61289 22.7048 22.67017 22.17228 23.38362 24.33374 24.13191 25.09458 26.08006 27.07352 27.04739 27.50163 27.89111 28.32306 28.04399 28.19859 28.3281 29.1572 29.11387 29.97077 31.85337 33.81988 34.75634 35.34605 35.81421 32.4107 31.76027 31.95303 32.05711 33.39137 36.16776 36.38494 35.90559 36.60596 37.05028 37.19136 37.81598 38.14654 37.70432 37.84282 39.12961 39.51204 39.43502 38.97966 39.3427 39.36809 38.68299 38.53864 38.99678 40.01131 40.99332 41.21167 41.76664 42.51471 42.36026 41.86528 41.74007 42.80025 43.70189 43.85158 43.98602 43.39312 41.87493 41.00674 40.72557 41.44931 42.32845 41.66308 40.596 39.59265 38.65432 38.86344 39.29415 38.87761 38.86365 38.85027 37.73082 37.26896 37.47058 37.15067 36.64097 36.41576 36.93924 37.52683 37.58379 37.08662 36.67818 36.62367 35.9066 35.50974 36.16563 37.15012 38.15324 38.6965 38.43784 38.34433 39.76442 39.30893 39.31091 39.50817 40.45617 39.67248 39.74269 39.88053 40.42144 41.1268 41.91578 43.36911 45.37552 
46.03829 45.50347 44.49671 43.20517 41.55933 40.01065 39.92802 40.04878 39.78127 38.97851 37.76547 36.6261 35.89016 35.42075 34.60391 34.03036 33.15024 31.86034 31.38224 30.70916 29.64773 29.26447 29.83228 29.91494 30.13357 30.64669 31.81626 32.96661 33.33187 33.97055 34.63714 34.83795 35.33311 35.73814 35.44271 35.24908 35.78402 36.62231 37.07987 37.25891 37.27932 36.99582 37.16521 37.41636 37.49443 37.56877 37.90105 38.45554 38.64467 39.04936 40.05743 41.42615 42.36802 42.87999 43.59505 44.00865 43.10619 41.94621 40.88791 40.07862 39.96686 39.88674 38.17317 35.90433 33.84753 32.56232 31.75101 30.08037 27.50413 25.97304 25.72109 25.84039 25.58427 25.50144 25.53119 25.55209 25.08139 24.2356 23.94751 23.83222 24.25878 23.69597 23.56886 25.11116 26.07081 25.08718 24.50086 23.70901 23.98985 23.24812 21.41294 21.34313 22.24466 22.34608 22.21087 23.58429 25.04701 25.1261 25.46848 25.73663 26.96804 26.89481 27.12446 27.93096 29.73155 29.25082 28.57693 28.9593 29.50048 29.36036 30.37944 32.4123 34.41069 35.24484 35.62386 36.33792 33.37214 33.5779 33.12888 32.80724 35.08317 35.88628 35.41899 35.14192 36.36111 37.14204 37.34964 38.16659 38.55513 38.09647 38.246 39.2819 39.2895 39.04796 38.85744 38.71092 38.61178 37.95692 37.42325 37.67074 38.90662 40.724 41.06479 41.25108 41.71882 41.4339 41.32084 41.60548 42.8295 43.66481 43.91813 43.84011 43.00283 41.65819 41.16581 40.66357 41.01148 41.41879 40.42241 39.42994 38.75363 38.91347 40.13738 40.59208 39.75241 39.54486 39.27658 37.9903 37.1975 37.02789 36.86382 36.66435 36.24398 36.69419 37.25616 37.52228 37.19476 36.3905 35.72607 35.46838 35.50985 36.43425 37.32483 38.21364 38.64035 38.75832 39.23403 41.93671 41.07122 40.32311 39.58043 39.44956 39.40177 40.13791 41.15268 41.63822 42.00029 42.55055 43.83828 45.69129 
45.80615 45.13909 44.11478 42.80971 41.29535 40.30339 40.24623 40.22787 39.8154 38.66157 37.2218 36.29531 35.72944 35.29637 34.40115 33.19289 32.25953 31.03677 30.67519 30.65583 30.29714 29.37998 29.29369 29.38177 30.33928 31.81623 33.27223 34.23177 33.84505 34.21479 34.70696 34.80371 34.92877 35.1572 35.1163 34.89088 35.29691 36.54671 37.1555 37.28062 37.25585 36.74731 36.60446 36.83358 37.18609 37.40331 38.23339 39.16633 39.62052 40.06521 40.9058 42.32914 43.64522 44.11316 44.51433 44.5126 43.4026 42.0789 41.38216 41.03192 40.74717 40.04484 37.9801 35.78589 33.88319 32.72511 32.45571 31.81343 29.77944 27.87087 26.97658 26.03438 25.93777 25.70919 25.81193 26.00933 25.15354 24.06957 23.81568 23.81675 23.98721 23.37015 23.82788 25.47718 25.92715 25.54347 25.20031 24.20396 24.28036 23.57113 22.03875 21.82845 21.87569 22.39612 22.96911 24.20811 25.67929 26.2367 26.19904 25.46503 27.10996 27.97234 28.00032 27.98186 29.35308 28.55922 28.24191 28.94087 29.98597 30.38706 31.70519 33.3028 34.74633 35.35978 36.21802 37.46388 34.2353 34.5857 34.0083 34.58386 35.89698 35.17316 35.04143 35.03898 36.00275 36.81908 37.40694 38.28477 39.12571 39.13532 39.02458 39.27765 39.29915 39.26981 38.68105 38.16805 38.11893 37.67236 37.07821 37.33461 38.77388 40.67921 41.24576 41.15561 41.15894 40.92168 41.13228 41.66256 42.34538 43.27612 44.15136 44.0225 43.36533 42.33918 41.98465 41.32872 40.72438 40.73473 39.53975 38.43599 38.3954 39.60678 41.25752 41.31226 40.77693 41.00981 40.73152 39.59109 38.52381 38.03451 38.04826 38.00611 37.62988 37.60451 37.75138 37.97747 37.56283 36.89436 35.91206 35.33168 35.23256 36.47118 37.70786 38.76118 39.10711 39.45967 40.0891 42.80535 42.46558 41.52892 41.17346 41.24661 41.33618 41.79132 42.93583 43.04975 42.65065 42.90786 44.04787 45.86797 
45.51954 44.62827 43.74892 42.89514 41.87099 40.94414 40.66135 40.18862 39.60284 38.49908 37.04707 36.3157 35.45083 34.63342 33.77332 32.4954 31.72946 31.18225 31.25926 31.33289 31.35687 30.50229 30.4127 30.69683 31.82899 33.10784 34.44413 35.08472 34.37609 34.46316 34.65851 35.01748 35.23401 35.43756 36.04559 35.98225 35.9097 36.46024 37.42657 37.47539 37.29374 36.79038 36.43792 36.70743 37.22479 37.67566 38.64624 39.53561 40.20472 40.96305 41.93328 43.26838 44.85308 45.424 45.19384 44.78188 43.50265 42.22116 41.43024 41.03426 40.1053 38.38026 36.71963 35.48699 34.17454 33.38948 33.51149 33.44145 31.96229 30.3963 29.51292 27.54601 26.63175 25.89563 26.11733 26.22557 25.5079 24.69311 24.35787 24.16997 24.21401 24.16705 24.83753 25.6993 26.14169 26.47197 26.47669 25.49116 24.62633 24.4153 23.73489 23.17827 22.29297 23.17539 24.42626 25.71259 26.47936 27.12021 27.19256 25.55842 26.76881 28.46885 29.01816 28.70034 28.7709 28.92309 28.2083 28.60674 29.91919 30.81979 32.53615 33.6168 34.77494 34.80353 35.4245 36.43015 34.15184 33.91393 33.89046 34.51015 35.61374 35.40617 35.37463 34.93281 35.27706 35.93614 37.077 37.96005 39.13548 39.81091 39.83303 39.24303 39.34624 39.32416 38.57541 37.87359 37.63001 37.43149 37.20622 37.96437 39.17385 40.0604 40.58154 40.55877 40.48962 40.54379 40.88054 41.43225 41.93877 42.96798 43.58426 44.3127 44.11687 42.74411 41.75135 40.92074 39.95417 39.64673 38.81757 38.00216 38.29168 39.68433 41.14748 41.08967 41.08059 41.76157 42.04134 41.80268 41.14347 40.33854 39.75174 39.91472 39.5473 38.85752 38.35144 38.65902 38.69896 37.90342 36.53286 35.27761 34.79069 35.9927 37.6804 38.07431 39.33308 40.196 40.12864 42.29197 43.02316 41.83777 42.39204 42.63704 42.58308 43.27284 44.11354 44.30978 43.58325 43.49636 44.27896 46.04447 
45.51164 44.45832 43.5416 42.93173 42.30697 41.56592 40.63657 39.56182 39.00528 38.3032 37.15445 36.34674 35.20821 34.31833 33.73671 32.63221 31.66133 31.27269 31.64452 31.87168 32.09044 31.95534 32.54605 33.05709 33.42586 33.67999 34.21835 35.27624 34.68138 34.54059 34.57734 35.14104 35.43183 35.56397 36.56851 37.04059 36.37557 36.10405 37.06023 37.6234 38.12983 38.32817 38.29152 38.58569 39.22435 39.86792 40.75768 41.36973 42.13482 42.98835 43.97362 45.27532 46.6642 47.25944 46.60733 45.48538 43.80405 42.56562 41.40204 40.58544 39.13151 37.32439 36.17302 35.76175 35.35755 34.90308 34.98004 35.70776 34.52326 32.56398 32.29402 30.28562 28.19635 26.91806 26.88795 27.0006 26.48896 25.57839 25.20884 24.90577 24.94987 25.17928 25.63707 26.04317 26.73353 26.61796 26.35246 25.47275 25.23882 26.0114 25.67723 24.96277 24.39902 24.85462 25.50829 26.87121 27.60318 28.18186 27.96731 27.33965 26.94405 28.65103 29.25374 29.10259 29.15791 29.36411 29.06354 29.48897 30.59942 32.16507 33.44518 33.98097 35.0364 34.53539 35.24611 36.06555 34.53307 33.66182 34.28103 35.21128 35.58664 35.29538 34.96123 34.37974 34.06085 35.1748 37.31661 38.20656 39.52374 40.39392 40.05228 38.85125 38.48114 38.49002 37.99589 37.12326 36.81152 37.05426 37.58088 39.21399 40.18476 40.03134 39.98569 40.53598 41.12386 40.93598 40.68355 40.55364 40.68746 41.36765 41.81494 42.24375 42.17836 41.08797 40.59248 39.79102 39.69021 39.50292 38.15684 37.27809 37.53943 38.27516 39.38187 39.75297 40.3722 41.43594 42.44048 42.59616 42.68106 42.33031 41.73653 41.59865 41.37635 40.51382 39.53001 39.21338 39.35424 38.96368 37.54937 35.93139 35.04316 35.72075 36.99495 37.73232 38.60487 39.20706 39.71378 41.50562 42.14173 41.81606 43.07855 43.61797 43.9962 44.75603 45.31813 44.83123 43.95886 43.85006 44.48709 46.14797 
45.49754 44.49754 43.56894 42.85304 42.25567 41.44555 40.2324 39.14878 38.50093 38.08945 37.42924 36.65499 35.55284 34.73439 34.32122 33.17584 31.87193 31.23643 31.90325 32.66847 32.68904 32.82441 33.31023 33.85818 34.08666 33.74982 33.88083 34.98052 34.46835 34.26939 34.32484 34.91846 34.91952 34.84727 36.27097 37.35983 36.8737 36.1455 36.69704 37.76706 39.21685 40.09871 40.28135 40.28519 40.76092 41.63057 42.6004 43.46933 44.60962 45.72335 46.67631 47.47294 48.24099 48.54345 47.41742 45.66552 43.76771 42.46608 40.81551 39.32956 38.1696 36.60564 36.07775 35.90715 35.84914 36.02858 36.03125 36.38643 34.62524 32.51442 31.72123 29.98623 28.67994 27.59187 27.30691 27.16398 26.83329 26.43706 26.19579 25.73538 25.72085 26.16915 26.53632 27.26854 27.84935 26.89283 26.05544 25.7954 26.25395 26.80294 26.57537 25.57671 25.78391 26.45055 26.95182 27.98532 28.97296 29.13426 28.63059 28.40625 28.05869 28.74368 29.32187 29.47974 30.18973 30.47673 30.42048 31.11964 31.8414 33.22538 33.65847 34.11325 35.31789 34.89522 35.38688 36.59712 35.69337 34.5719 34.35264 34.55759 35.19736 34.88157 34.46208 34.1309 33.64839 34.84161 38.07386 39.08261 39.46924 39.32175 38.34354 37.93396 37.58897 37.47543 37.14594 36.67246 36.55285 37.0235 37.8148 39.24311 40.08942 39.35307 39.18503 40.27657 41.66388 41.08578 40.12273 39.37473 39.73333 40.55104 40.73055 40.92931 40.95853 40.50821 40.17065 39.36218 39.92261 39.6249 38.36756 37.96956 38.38097 38.76646 39.08361 39.88564 40.85843 41.77701 41.56306 40.90419 41.44855 42.14342 42.95102 44.11532 44.68653 44.40507 43.48927 42.99315 42.65374 42.11806 40.76278 38.67268 36.53672 36.83432 37.76717 38.59426 39.04074 38.84604 39.46112 40.11864 40.94763 42.11402 43.66143 44.46418 45.08851 45.30247 45.5438 44.7779 44.10468 44.07643 44.62127 46.15031 
45.44367 44.58174 43.61137 42.52783 41.50932 40.46098 39.70646 38.77444 38.20157 37.94509 37.75158 37.15707 36.19956 35.54379 35.24391 34.07516 32.85503 32.24767 32.38081 33.09536 33.4181 33.25356 33.35733 33.78739 34.2011 34.18015 33.77105 34.52393 34.33369 34.3568 34.4383 34.97849 34.7355 34.59426 35.91311 37.06663 36.71703 36.04462 36.24141 37.28103 38.88449 40.177 40.73781 41.08794 42.0303 43.39331 44.48844 45.46728 47.01792 48.22992 48.78816 48.946 48.88331 48.3343 46.96042 45.08284 43.3838 42.27143 40.55766 39.00706 38.08512 36.80952 36.08564 36.11169 36.09512 36.02475 35.89404 35.87343 33.6537 31.10317 30.04979 29.06611 28.56192 28.05687 27.82401 27.41462 26.96342 26.39991 26.07986 25.82127 26.32307 26.61392 26.47246 26.85795 27.47508 27.13602 26.57767 26.92715 26.79589 26.57313 26.66665 27.77718 28.43022 28.32509 28.22032 28.06991 28.61733 28.61352 28.73096 29.09276 29.34722 29.68092 30.31708 30.0512 31.39265 32.51797 31.90109 31.88093 32.30147 33.42086 33.18184 33.85782 35.2384 34.92631 35.09662 36.79255 36.66326 34.40594 34.4727 35.18643 35.26301 34.51971 34.49296 34.96291 34.7237 35.52072 39.03589 39.13052 38.11447 37.63499 37.53632 37.68785 37.3111 36.70989 36.27295 36.25298 36.31712 36.9502 38.34385 39.59568 39.94512 38.84401 38.79103 39.49377 40.51077 39.50944 39.11603 38.54252 39.33208 40.19427 40.24958 40.349 40.97097 41.18708 40.86425 40.81192 41.00226 40.16141 38.91074 38.32352 39.11403 39.86163 40.48127 40.9995 40.94523 40.98875 39.97441 38.77764 38.74997 39.71447 41.48326 43.24448 43.90798 43.65178 43.2853 43.60835 43.98803 43.01444 40.84257 39.10179 38.60418 38.62728 39.1462 39.27599 39.47517 39.04823 39.26633 39.75759 41.0876 42.63684 44.02722 44.63339 44.93459 44.99493 45.6978 45.19939 44.71342 44.50926 44.81691 46.3617 
45.28844 44.52457 43.4983 42.28875 41.22874 40.0756 39.59106 38.77702 38.03397 37.5106 37.53975 37.41099 36.72741 36.09423 35.69636 34.75502 33.84299 32.89565 32.40923 32.80087 33.37355 32.93203 33.2126 33.90612 34.73676 34.96325 34.1055 33.99867 33.7852 34.08055 34.00556 34.58085 34.42458 34.20085 35.04669 35.65336 35.78027 35.89952 36.29543 37.17263 38.71172 40.1296 40.9183 40.89584 43.08892 44.90274 46.18758 47.33213 48.9357 49.89178 49.96808 49.75438 48.87817 47.81166 46.40887 44.89439 43.5177 42.43278 41.47748 40.25136 38.99359 38.05121 37.24375 36.99685 36.99009 37.05383 36.59055 35.58012 33.07263 30.54754 28.84919 28.64762 28.45341 28.40142 28.47253 27.83919 26.91519 26.2551 26.13418 26.16126 27.01775 27.2034 27.38264 27.62139 28.18156 28.4119 27.52563 27.1125 26.8366 26.74933 27.2013 28.32666 28.48597 28.25565 27.72614 26.65256 26.81547 27.60596 29.05841 30.14245 31.4312 31.6559 31.65192 30.95417 32.55051 34.31161 33.39452 32.36219 32.33316 32.82801 32.62542 33.70198 34.74032 34.62657 34.97253 36.92463 37.66406 35.45566 36.39376 36.98337 35.33979 34.33981 35.00876 35.41728 35.0392 36.47314 40.10957 39.3981 36.89263 37.17057 37.80553 37.85528 37.45964 36.66082 36.25899 36.24743 36.20295 36.69737 38.34013 39.68812 39.74702 38.75729 38.54629 39.01512 39.1312 38.33267 38.13179 37.93118 39.29091 40.17421 40.03553 39.82579 40.66612 41.24466 41.54728 41.31041 41.75366 40.93107 39.98845 39.37473 39.33676 39.77378 40.23418 40.31395 39.4477 39.13821 38.34556 37.33508 37.28387 38.15258 40.50374 42.34217 42.79589 42.03778 41.8265 42.7617 43.36224 41.86162 39.76634 39.0877 39.91761 40.28488 40.31504 39.52576 39.15564 39.73523 40.62468 41.64532 43.21532 44.23697 45.2542 44.80868 44.44468 44.67347 45.62567 45.44786 45.12768 44.62322 44.98346 46.871 
45.22489 44.45977 43.31128 42.0928 41.11292 39.86926 39.60901 39.28868 38.39524 37.7605 37.97419 38.10705 37.7977 36.7505 35.89817 34.56916 34.08855 33.69736 33.03388 33.4248 33.03888 32.28099 32.9609 33.88504 34.94572 35.31186 34.64032 34.22747 33.64829 33.69824 33.54655 34.12011 34.41151 34.41932 34.79863 35.11701 35.37989 35.93909 36.31093 37.37622 38.74469 39.93501 40.66747 40.59588 42.45027 45.23842 47.35056 49.21284 50.38519 50.93146 50.80909 50.39145 49.22139 47.50528 45.9831 44.52062 43.30615 42.43516 41.89976 41.03164 40.21435 39.33453 38.63314 38.31636 37.97194 38.02123 37.8674 36.67487 34.08745 31.15264 29.30655 28.57875 28.32839 28.31293 28.21985 28.0069 27.34909 26.78781 26.25752 26.43379 27.73375 27.95663 28.89012 28.41823 27.67019 26.89457 26.235 26.38632 26.59248 26.77674 27.24351 28.14399 27.33124 27.57523 27.04957 26.20703 26.38318 27.62526 30.04925 31.35792 32.37457 33.00252 32.25021 31.98039 33.4503 34.87153 34.39466 32.86303 32.3374 32.46003 32.95835 34.69857 35.07097 35.35605 36.00895 38.06698 39.23725 36.85855 38.37387 38.89193 36.57061 35.44273 36.16937 35.18966 35.28497 38.39178 41.5847 38.59339 36.90022 37.66881 38.56665 38.38952 37.5639 36.6229 36.48509 36.3424 36.39996 36.80917 38.22324 39.28506 39.09841 38.28217 38.10652 38.69657 38.74419 37.92574 37.40676 37.29759 38.40363 39.46254 39.82698 39.89263 40.29168 40.58924 40.7013 40.3006 40.06314 40.07399 40.03775 40.07515 40.12959 40.45604 40.31303 39.63196 37.92576 37.24422 36.605 36.11659 36.31936 37.33027 39.5592 41.03572 41.86803 41.78909 42.16604 42.87606 42.62706 40.99142 40.16474 40.86291 41.9613 42.20834 41.55795 39.96103 39.63007 40.12305 40.76178 42.05973 43.82144 44.48667 44.56596 44.17564 44.21562 44.91046 45.78302 45.58124 45.10847 44.64885 45.26774 47.41456 
45.46958 44.59941 43.37031 42.22733 41.52283 40.57986 40.3606 40.1114 39.09388 38.43818 38.73174 38.70535 38.34957 36.82018 35.79969 34.27794 34.04942 34.18052 34.06604 34.0872 33.3074 32.83236 33.09491 34.07887 35.27449 35.40954 34.68657 34.1287 33.47618 33.17802 32.98859 33.56625 34.24971 34.35331 34.38761 34.93303 35.50433 35.89857 36.5682 37.78331 38.95319 40.09983 41.21564 42.15867 43.57704 46.12749 48.49531 49.992 50.86927 51.56924 51.57278 51.11862 49.62589 47.74374 45.95739 44.7632 43.8032 43.12771 42.62532 42.12105 41.59898 40.79628 40.08647 39.99624 39.66571 39.17093 38.9325 38.23188 35.23076 32.05429 30.12234 28.89584 28.61434 28.77322 28.82346 28.44788 27.68785 27.12864 26.52091 27.38444 29.78939 29.63713 29.91301 28.68579 27.33499 25.76519 25.6857 26.06539 26.62735 27.12186 27.41209 28.48125 27.87107 28.09025 27.64237 27.21597 27.38864 28.44864 30.54038 31.81982 32.18318 32.86848 32.72303 33.04094 34.22168 34.88154 34.09401 32.59106 32.69514 33.22908 34.2319 36.01672 36.34183 37.30109 37.43161 40.21191 42.52384 39.82904 40.58984 41.29981 38.52143 37.5866 36.62465 35.1865 36.25671 41.16341 40.78651 38.03973 37.8236 38.5266 38.85472 38.02815 36.6857 36.03705 36.39392 36.42648 36.55114 37.18729 38.06947 38.66455 38.19718 37.73634 37.82173 38.61605 38.98363 37.95911 37.30122 37.06053 37.83123 38.87761 39.73699 40.39265 40.46947 40.67559 40.93674 40.55117 39.50489 39.0151 38.99252 39.1753 39.7065 39.85445 39.67908 39.23886 37.7802 36.4721 35.57081 35.37298 35.65347 36.82655 38.51235 39.84831 41.17799 41.62782 42.7581 43.3444 42.79888 41.84809 41.9105 42.87957 43.87299 44.01347 43.34007 41.74285 40.72899 40.67505 41.49634 42.26125 43.24752 44.47552 44.49492 44.47837 44.65304 44.67598 45.04476 44.73064 44.36684 44.45375 45.48443 47.71076 
45.73703 44.70921 43.3334 42.25941 41.7899 41.20124 40.96067 40.5891 39.22324 38.16244 38.24001 38.00517 37.68117 36.72893 35.6188 33.92628 33.15704 33.43767 34.21944 34.35767 34.00805 33.9959 34.23321 34.99026 35.67272 35.53317 34.94045 34.363 33.52274 33.09768 32.90368 33.68706 34.66067 35.18684 35.2971 35.96544 36.40563 36.87662 37.56228 38.47489 39.68012 41.01109 42.01613 42.83396 44.87483 47.0405 49.13571 50.22157 50.98685 51.68945 51.94007 50.87701 49.61142 48.29674 46.56726 45.45741 44.54322 43.75809 42.77647 42.9599 42.9544 42.40744 41.80297 41.63892 41.19783 40.46266 39.83309 38.9555 36.45641 33.47477 31.22814 29.60102 29.32455 29.6058 29.86594 29.04021 28.03605 27.28512 26.94354 28.71847 31.05381 29.67829 28.98351 27.83828 27.26814 26.18653 25.98626 25.75629 25.83431 26.67474 28.30193 30.16825 29.51782 29.34467 28.97921 28.80629 29.44455 30.67831 32.16253 32.56169 32.78055 33.16231 33.19163 34.41087 35.21414 34.8825 33.67048 32.83989 33.01578 33.74774 -9999 36.67191 37.73828 38.24197 38.48679 42.29316 45.74479 43.30419 42.86826 42.41175 39.38191 38.15308 36.92524 35.64899 37.66487 40.2127 38.23223 37.94659 38.52563 38.92743 38.75226 37.55721 35.68702 35.42235 36.0408 36.46157 36.86471 37.45255 37.83348 37.72534 37.27882 36.98356 37.44906 38.44125 38.55506 37.75879 37.08239 37.09901 38.11776 39.13364 40.24068 41.02589 41.08411 41.37304 41.68035 41.52199 40.79644 39.53608 39.22188 38.73503 38.71497 38.59749 38.36258 38.25831 37.78944 36.59205 35.51336 34.78506 34.91771 36.1531 37.36924 39.03474 40.79094 41.35227 42.66696 43.18816 42.91522 42.74403 43.22704 43.82483 44.47413 44.6132 44.00113 43.12289 41.28312 41.36003 42.8182 42.25701 42.79012 44.39013 45.37694 45.18253 44.69011 44.35652 45.01054 44.8492 44.51721 44.71583 45.80999 47.88404 
45.5395 44.39062 43.07842 42.34217 42.25184 41.97658 41.61757 40.56256 38.89188 38.19266 38.50198 38.3973 38.01756 37.3626 36.46352 35.11742 34.14235 32.5891 33.71259 34.19883 34.13817 33.94526 33.98658 34.20173 34.6919 34.69979 34.63584 34.15134 33.2614 32.90803 33.17169 34.23637 35.31606 35.99731 36.32198 36.88104 37.28003 38.08119 38.83652 39.69151 40.9084 41.93873 42.70485 43.02593 45.68771 47.61374 48.85891 49.27692 50.30293 51.12044 51.055 49.7611 48.6393 47.68279 46.62874 45.78888 45.13617 44.44921 44.02255 43.98383 43.7378 43.64422 43.23667 42.77004 41.78727 40.99166 40.19469 39.04156 36.70647 34.80357 32.87538 30.96171 30.41336 30.36975 30.34464 29.57985 28.60962 28.08148 28.48668 29.82339 29.98644 28.41661 28.01124 27.74747 27.44207 26.9737 27.47066 28.04749 29.59651 31.01296 31.94954 33.18866 32.00685 31.04085 29.83737 29.45236 29.8906 31.39712 33.28301 33.40547 34.19547 34.30922 34.44217 35.88624 36.5669 35.58219 33.57578 32.35755 32.73138 33.80854 -9999 -9999 38.006 37.40916 38.41005 42.74308 46.25218 45.48682 45.00088 43.13225 39.69845 37.08395 36.22823 35.56656 36.98027 37.28417 36.61966 37.22973 38.51575 -9999 38.54366 37.87769 35.89748 35.65364 36.18449 36.9906 37.76253 38.38821 38.1498 37.30781 36.88866 36.75682 37.50629 38.74405 38.63284 37.94603 37.42892 37.49775 38.89024 40.57191 41.84431 41.84018 41.25566 41.77938 42.73602 43.02343 42.30936 40.81076 40.2751 39.15606 38.33401 37.99437 37.68484 37.64647 37.377 36.46796 35.44056 34.93074 35.35974 36.09111 37.06809 39.15154 41.09359 41.96403 42.67352 43.02948 43.10101 43.09333 43.65877 44.36835 44.68961 44.44499 43.79571 42.72735 42.08292 42.87711 43.50138 42.62508 42.88313 44.44641 45.3698 44.85333 44.22806 44.279 45.23467 45.25733 44.96102 44.9882 45.82483 47.7583 
44.97622 43.94296 43.07285 42.84384 43.01809 42.63109 42.12891 41.02882 39.50406 38.83836 38.91338 39.061 38.72759 37.60697 36.85967 35.39808 34.53535 33.26752 33.51106 34.30508 34.44967 34.73708 34.36888 34.81025 35.16162 35.26461 35.12376 34.46778 33.39346 33.29883 34.10781 35.19205 36.31715 36.99988 37.49914 37.90114 38.20312 39.36404 40.4495 41.50501 42.35651 42.82687 43.12313 44.83635 47.06559 48.21529 48.50831 48.74667 49.32738 49.44835 48.57504 47.6398 47.24736 46.8123 45.9288 45.54501 45.33802 45.20028 44.88744 44.84071 44.15022 43.93362 43.89894 43.5157 42.58457 41.73092 40.52834 38.96053 37.47229 36.64422 34.61118 32.66257 31.43811 31.12481 31.06128 30.47627 29.64433 28.99398 28.75393 29.29134 29.00041 28.39771 28.09709 27.94555 27.44655 26.95986 27.83031 27.32477 27.88918 27.75813 28.73739 31.11655 31.44868 30.27836 29.94352 29.89896 30.43871 33.10339 34.11254 33.15667 34.03013 34.5467 35.15497 35.91126 36.14791 35.28542 33.51131 32.13682 32.4041 33.57289 35.79824 37.80618 37.33036 36.66486 38.49678 41.74072 45.31141 46.17375 46.12852 43.88019 40.14869 36.32665 35.72479 35.47638 35.26279 35.75595 35.49339 36.57918 37.66417 38.31117 38.4846 38.00649 36.05934 35.86316 36.51142 37.5666 38.43964 38.81994 38.33556 37.75841 37.49127 37.59988 38.17133 39.32218 39.10966 38.179 37.73961 38.07065 39.27919 40.08171 40.05674 39.7236 40.05476 41.39212 43.02713 43.52524 42.72247 41.92028 40.81727 39.58076 38.70523 38.41541 38.07219 37.97282 37.53788 36.72088 35.6435 35.96487 36.76744 37.15287 38.29198 39.7832 41.12162 42.23504 43.06551 43.57137 43.86048 43.5718 44.14531 45.33073 45.70416 45.4272 44.21544 42.96458 42.34377 43.10992 44.12592 43.66783 43.7513 44.71646 45.08393 44.71905 44.36176 44.65499 45.80194 45.90925 45.65527 45.34616 45.77119 47.72394 
44.5474 43.96734 43.69454 43.71042 43.7821 42.88339 42.26745 41.48141 40.22052 39.29393 39.18309 39.18756 38.87499 37.44083 36.80237 35.29215 34.81223 34.31475 34.34647 35.09795 35.29168 35.26465 35.23705 35.30226 35.7082 35.99715 36.0881 35.35382 33.84866 33.79228 34.93931 36.20098 37.61959 38.40222 38.84676 39.16275 39.26826 40.43895 41.38967 42.18806 42.74884 43.57984 44.36926 46.23766 48.37205 49.07247 49.15845 48.80181 48.54089 48.42005 47.80076 47.24332 46.941 46.43356 45.53591 45.44157 45.73003 45.89945 45.66888 45.35173 44.6508 44.0538 43.65202 43.26312 42.91085 42.2166 41.18948 40.08908 39.16239 38.15014 35.92033 33.95671 32.86689 32.55075 32.16953 31.46791 30.70183 29.99391 29.36696 29.38983 29.44331 29.27562 29.0042 28.60672 27.61288 27.0649 28.19383 27.12963 26.9358 26.43112 27.67954 31.11886 32.09325 31.17499 31.34334 32.11408 32.49147 32.76206 33.43144 33.47694 33.6404 34.70956 35.54388 35.71391 35.74169 34.91956 33.79457 32.87627 33.21621 34.26451 35.26056 37.07779 37.84311 36.9134 37.978 41.04057 44.43921 46.05046 46.44209 43.81397 40.34367 35.66209 35.06491 34.85601 34.86538 35.78117 35.61144 35.87333 36.97663 -9999 38.25187 37.75078 36.16849 36.23921 37.04357 37.99527 38.46374 38.44533 38.08211 38.02239 38.45033 38.85786 39.1752 39.83055 39.76394 39.02031 38.6417 38.96607 39.5233 39.14896 38.37533 38.04963 38.39481 39.03559 39.75926 40.51902 41.04081 41.58412 40.83505 39.78078 39.22364 39.10723 38.99363 38.60527 37.94968 37.15499 36.43129 36.54257 37.43103 38.07447 39.85087 40.34468 40.88463 41.79373 42.88577 43.44549 43.84592 44.09787 45.266 46.98725 47.67486 47.10475 45.92734 44.65053 43.53512 44.18848 44.82269 44.9705 44.84544 45.17387 45.27375 45.05634 45.27823 46.10374 47.26433 46.67249 45.68785 45.03081 45.55471 47.84664 
44.66454 44.40992 44.43301 44.39713 44.0788 42.715 41.99117 41.08694 40.22255 39.28098 39.07579 39.06591 38.957 38.11676 37.52639 35.96471 35.43088 35.03685 34.8706 35.62555 35.89738 35.8607 36.28649 36.06945 36.12164 36.38696 36.67749 36.30883 34.88277 34.4598 35.45704 36.99621 38.70867 39.54903 39.98412 40.35852 40.41128 41.06404 42.38399 42.82608 42.94267 43.39318 44.55738 46.42916 48.13889 48.64896 48.80008 48.55551 48.28604 48.42426 47.99722 47.41026 46.74035 46.05195 45.44942 45.83953 46.59423 46.49798 45.79236 45.45988 44.81372 44.23208 43.7607 43.81092 43.25126 42.57104 41.64429 40.9638 39.83038 38.6426 36.26982 34.64676 33.93311 33.65716 33.14849 32.42768 31.53708 30.66458 29.89311 29.88567 30.12395 30.04221 29.45705 28.81973 27.98152 27.27078 28.58902 27.64246 27.6404 27.31404 28.12966 30.67883 31.50006 31.54342 31.28883 31.80576 33.05648 33.30039 33.46141 33.76653 34.43748 35.23097 35.43583 35.36433 35.27563 34.58587 34.01755 33.65694 34.28736 34.71988 35.45938 37.58031 38.80201 36.89352 38.20682 41.55959 44.83249 46.30943 46.56024 44.00861 41.27252 36.58556 35.78856 34.74592 34.98334 36.4118 36.28137 35.93636 36.46785 37.28376 37.73087 37.39972 36.62197 37.04973 37.65149 38.34732 38.49271 38.29281 38.19251 38.49337 39.23166 39.98492 40.26625 40.50322 40.3544 39.89553 39.32272 38.91438 38.36306 36.96099 35.9283 35.7458 36.40155 37.02588 37.56656 38.76177 38.84646 38.69608 38.34879 38.3247 38.20527 38.12946 37.91959 37.54265 37.42159 37.43879 36.87 36.90777 37.69682 38.98585 40.41396 40.27948 40.51339 41.13326 42.24376 43.13226 43.89359 45.0191 46.59455 48.51094 49.38581 48.86277 47.58644 46.52449 46.03975 46.25908 46.9344 46.70974 45.97747 45.65203 45.6244 46.0106 46.94065 47.68684 47.97715 46.53243 45.11526 44.44531 45.32162 48.19376 
45.2208 44.9023 44.93683 44.77956 44.01258 42.17342 41.70039 41.09137 40.15037 39.08228 38.89802 38.89049 38.94894 38.82429 38.52561 37.19592 36.65503 36.2121 35.89861 36.62333 36.66365 36.73244 37.28588 37.08361 37.29148 37.40039 37.42756 37.18098 36.1244 35.3217 35.53808 37.08203 38.87276 40.33417 40.88503 42.03707 42.22353 41.42817 42.11412 42.47736 42.62472 43.29435 44.81611 46.24302 47.11673 47.58213 47.78856 47.67609 48.02364 48.55389 48.51608 47.56479 46.54294 45.98975 45.95517 46.76706 47.55402 47.11265 45.99682 45.88892 45.41179 45.05628 44.68526 44.644 44.08829 43.36021 42.34597 41.64754 40.34656 38.7837 36.76266 36.05927 35.46329 34.82531 34.12263 33.45615 32.42107 31.51351 30.80109 30.9457 31.54762 31.8215 31.0645 29.59456 28.05616 27.87128 29.72712 29.31215 29.98016 29.47092 29.43899 32.4639 32.35707 30.94649 31.25706 33.01658 33.62519 32.99458 32.9373 33.35473 34.35411 34.95253 35.41895 35.21539 34.79804 34.73707 34.81767 34.98963 35.6311 36.22897 37.37495 38.34839 38.07236 36.5938 38.8047 42.11736 44.6879 46.08771 46.21865 43.98386 42.18105 35.87188 33.97446 33.62997 34.60632 36.93489 37.50949 36.8899 36.88017 37.19303 37.60111 37.99573 37.68759 38.16846 38.41667 38.55191 38.24772 37.71128 37.75995 38.49198 39.46475 40.36204 40.9705 41.02488 40.45921 39.83526 39.12864 38.10654 36.66416 35.18626 34.32123 34.10254 34.79874 35.87914 36.91397 38.43864 37.92129 36.80207 36.47651 36.7582 37.31207 37.55286 37.55383 37.26213 37.40346 37.33145 36.75787 36.80207 37.60651 39.33309 40.24043 40.32879 40.72912 41.34845 42.24504 43.19078 44.13139 45.7935 47.43255 48.86507 49.39977 48.97431 48.38918 47.80348 47.70669 47.95695 48.39419 47.41225 46.04786 45.42243 45.75327 46.41872 47.14786 47.5859 47.38062 46.18365 45.23904 44.66975 45.61489 48.93843 
46.21155 45.67249 45.29659 44.86561 43.81615 41.89084 41.73539 41.3677 40.47128 39.51461 39.46685 39.25809 39.26284 39.33654 39.23235 38.03031 37.68537 37.54041 37.31163 37.92281 37.89919 37.88384 37.83353 37.54177 38.16475 38.46037 38.39588 38.23243 37.208 35.79034 35.70542 37.06905 39.30501 41.24321 42.56954 43.30323 42.09371 41.67063 42.00742 42.07802 42.66475 43.84336 44.88396 45.38231 45.96619 46.64514 47.27224 47.41072 47.81956 48.2729 48.08783 47.22449 46.34414 45.93369 45.90088 46.46639 46.94942 46.6545 45.91017 46.17627 46.03529 45.6077 45.03426 44.95073 44.27634 43.45567 42.48245 41.65786 40.43023 39.05489 38.11098 37.21716 36.68106 35.60328 34.81677 34.29708 33.25655 32.58479 32.11174 32.22578 32.53461 32.76019 32.37184 30.82761 29.27775 29.14089 30.72137 30.71492 31.32294 31.52884 31.56337 33.25078 33.51973 31.66742 32.2537 33.16317 32.27826 32.80101 32.58737 32.65104 33.5071 34.47228 35.26913 34.5132 34.39625 34.86766 35.43103 35.76786 36.68701 37.46306 39.65062 38.28517 37.88345 36.96937 38.94233 41.03709 42.88977 44.94415 45.31419 43.27876 40.90923 35.89401 34.51529 34.86094 35.66499 37.14529 37.07828 37.1455 37.12819 36.99578 37.3636 38.42862 39.03234 39.07127 38.74114 38.08817 37.57001 37.25058 37.58171 38.23042 39.36835 40.64423 41.21156 40.73972 39.52589 38.59898 37.82111 37.08214 35.36747 34.05434 33.45745 33.38766 34.23263 35.48468 36.50206 37.24584 36.54874 35.90978 35.66134 36.67036 37.39664 37.71695 37.28163 36.94954 37.33946 37.43419 38.27309 38.86769 39.33928 40.22606 40.47428 40.53034 40.78515 41.35367 42.13461 43.08723 44.58879 46.36223 47.59486 48.06697 48.13594 48.28992 48.78317 49.34412 49.58757 49.42966 48.84658 47.32515 45.60198 45.29937 46.17048 47.26788 47.83067 47.7157 47.45183 46.62651 45.7831 45.08654 46.04084 49.58537 
47.36243 46.61729 45.90509 45.28519 44.02255 42.31646 42.22866 41.964 41.16788 40.57728 40.75852 40.52729 40.44061 40.16769 39.88544 38.57132 38.42561 38.71333 38.78934 39.36973 39.66666 39.58969 38.64124 38.42231 39.11167 39.32832 39.28593 39.06471 38.31019 37.49999 36.75266 37.1605 39.08107 40.82248 42.16917 42.87917 42.22463 41.56903 41.73495 42.71072 43.68885 44.20918 44.17883 43.97872 44.49226 45.56567 46.49512 47.20296 47.58842 47.62884 47.05288 46.66809 46.08649 45.56255 45.31815 45.88661 46.491 46.15424 45.53248 45.58111 45.41428 44.86346 44.30403 44.67847 44.23721 43.24835 42.11547 41.4179 40.41704 39.64937 39.07819 38.24432 37.37518 36.34544 35.4614 34.86949 34.2096 33.79276 33.42634 33.69793 32.80273 32.71172 32.68154 32.15484 31.40858 31.32792 32.15012 32.1554 33.19591 32.89812 32.60873 33.35752 32.81547 31.71699 32.47973 32.67575 32.39479 33.17751 34.33544 33.69057 34.29699 35.24748 35.99757 34.92059 36.0413 35.94305 34.78225 35.07154 35.34898 37.04042 37.86457 37.68185 37.39539 37.49921 38.33182 38.73441 40.38595 42.8709 43.3725 40.75508 39.86492 37.51485 37.33127 37.31598 37.38282 37.62141 37.17826 36.91205 36.62963 36.7324 37.07072 38.2555 38.8356 38.12164 37.38853 36.63242 36.59938 37.00603 37.56521 38.10647 38.80778 40.29226 40.68097 39.45581 37.77134 36.61332 35.87383 35.52635 34.57115 33.4164 32.99569 33.20715 34.07235 35.10165 35.79678 36.48499 35.7444 35.12964 35.48306 36.99217 38.15408 38.32664 37.47463 37.26037 37.32842 37.56197 39.26507 40.97924 41.80315 41.77225 41.48698 41.38599 41.52308 41.8704 42.27192 43.114 44.55006 46.18702 47.33289 47.57104 48.01341 49.04725 50.18736 50.75514 50.52929 49.50528 48.47748 47.05696 45.58283 45.36502 46.47846 47.56547 48.26188 48.36355 48.23776 47.03238 45.86518 45.16425 46.4109 50.19629 
48.38931 47.55308 46.66949 45.96045 44.6289 42.85279 42.72925 42.37767 42.03963 42.06154 42.37728 42.43118 42.07845 41.16272 40.61179 39.14329 39.27347 39.93663 40.18254 40.31037 40.70556 40.89893 39.8737 39.32682 39.71731 39.83829 39.91806 40.02707 39.5904 39.38667 38.62675 37.70547 37.70262 38.57081 40.15659 41.53462 42.02571 42.25008 42.89287 43.42205 43.57026 43.54368 43.19479 43.10279 43.79609 44.94625 46.05194 46.87581 47.50564 47.68719 47.02336 47.05472 46.87339 46.32442 45.43204 45.78374 46.77584 46.80025 46.4334 46.03817 45.63657 45.01403 44.25775 44.31894 44.23112 43.37671 42.33612 41.87967 41.22915 40.72415 40.31553 39.42125 38.45031 37.25224 36.14006 35.31458 34.63569 34.36365 33.88096 33.64737 32.86539 32.7953 32.81899 32.85944 32.88042 32.64906 33.03201 33.11805 33.73876 32.82822 32.98752 33.07978 30.93912 30.86174 31.11336 31.19462 31.18579 32.87928 33.61107 33.844 34.90438 36.73326 37.85164 37.66339 37.96043 36.16726 34.90196 34.36126 34.65299 36.51683 38.23381 38.85617 38.65602 38.9404 38.16735 38.53285 39.7598 41.13019 41.90982 40.38333 41.1237 39.54987 39.02129 39.25841 39.01724 38.15872 36.81984 35.91555 35.52346 -9999 36.346 37.87921 37.84784 36.86863 35.88561 35.00496 35.48995 36.31829 37.13573 37.91387 38.78104 39.84866 39.53531 37.97686 36.6769 35.75287 35.0629 34.53796 34.19497 33.78878 33.35134 33.67557 34.28932 34.87341 35.38038 36.23797 35.79363 35.3222 35.48495 38.14318 39.23869 38.7557 37.42332 37.09536 36.78137 37.73938 39.82694 41.48805 42.37878 43.18611 43.28189 43.32201 42.87109 42.54573 42.4761 43.10251 44.2971 45.68991 47.14234 48.08637 49.36901 50.80959 52.21037 52.34839 51.217 49.25541 47.75606 46.84895 45.67038 45.47553 46.34626 47.26942 48.15913 48.65266 48.17918 46.86948 46.11977 45.74868 47.11931 50.74648 
49.11833 48.32338 47.36385 46.45334 44.93197 43.17525 43.10324 43.027 43.02368 43.41661 43.86207 44.24376 43.46572 42.32646 41.6457 40.3727 40.51668 41.12537 41.49112 41.35364 41.57472 41.647 40.71009 39.70803 40.10204 40.48062 40.83926 40.94721 40.73301 40.77695 40.43036 39.32678 37.86667 37.899 39.56797 41.19371 42.14221 42.81578 43.22043 42.59744 42.22676 42.78878 42.91693 43.43009 44.04816 44.43442 45.37109 46.17618 47.13779 47.65648 47.55771 47.73143 47.59558 46.93307 45.55659 45.64676 46.88902 47.36157 47.2091 46.26781 45.58569 44.80879 43.84667 43.91056 44.26226 43.63832 42.78188 42.18021 41.4341 41.56513 41.50073 40.83162 39.5451 38.22615 37.27377 36.61139 35.68554 34.96401 34.05852 33.18426 32.78544 32.94793 32.98594 33.37009 33.92012 34.1717 34.68712 35.04547 34.06578 32.1729 31.74043 30.91958 30.78925 30.87722 30.91757 31.15372 31.34378 32.97081 33.5412 34.51777 36.23069 37.1622 37.50124 37.13643 36.96962 35.76989 34.17451 33.31741 34.27467 35.95896 38.58577 40.15197 39.64747 38.78045 37.72375 38.96173 39.66835 39.9819 40.51328 40.11453 40.7106 39.50116 40.20081 40.17583 39.96643 38.78522 36.96607 35.64418 35.21164 35.34224 36.26788 37.45791 37.2215 36.69364 35.09378 34.44109 34.83976 35.50291 35.92667 36.95748 37.90237 38.38377 37.563 36.84206 36.72441 36.03994 35.1456 34.43452 33.68126 33.71631 33.97014 34.45683 34.82013 35.21291 35.80273 36.7935 36.86834 36.52546 36.18573 38.35411 39.08614 38.37803 37.14228 37.08617 37.31418 38.67378 40.51585 42.21127 43.67865 44.15745 44.26219 44.67321 44.28345 43.12052 42.73788 43.32109 44.50481 45.87761 47.37661 49.53995 51.35352 53.38686 54.20856 53.5306 51.87678 49.57145 47.98256 47.25397 46.24699 46.15024 46.45786 46.79441 47.49361 48.29343 47.57323 46.44225 46.12766 46.03883 47.46934 50.79174 
49.80536 49.17604 48.29218 47.37904 45.68836 43.83828 43.93069 44.12251 44.35633 44.64258 45.19912 45.52185 44.43217 43.53193 43.08353 42.21994 42.11604 42.19368 42.65272 42.33859 41.86609 41.60156 41.22558 40.52907 40.4781 40.76562 41.38991 41.70223 41.73768 41.87385 41.53302 40.44034 39.27754 38.97665 40.42253 42.07303 42.97504 43.32691 42.97609 42.17982 42.15389 42.64704 43.41249 44.52925 45.15371 44.46426 44.98323 45.80224 46.91734 47.62107 47.90794 47.99348 47.44219 47.00722 46.68508 46.66006 46.7513 47.66976 47.76134 47.29953 46.95672 46.31629 44.96032 44.49408 44.7384 43.93871 42.90174 42.2558 41.35472 41.51853 41.54031 41.06545 40.0482 38.96095 38.42943 37.90402 36.79189 35.65396 34.20906 33.37225 33.25307 33.25733 33.74472 34.13549 33.97053 34.3139 36.49172 36.46166 34.60557 32.93079 33.17656 32.73417 33.23303 33.02037 32.19438 31.94824 32.15719 33.55212 34.35284 35.42159 36.73432 37.58313 37.25979 36.79763 36.54996 35.53078 34.21665 32.92835 32.01614 34.5775 37.48529 39.95748 39.30439 37.54705 36.90641 38.48568 38.8511 38.5065 38.76733 38.78625 40.20874 39.38713 40.36922 40.21169 39.33724 38.22632 36.02278 34.73695 34.12852 34.82326 36.2365 36.8674 36.33368 36.50275 34.89806 34.03469 34.37491 34.80512 35.00909 35.8045 36.45443 36.29933 35.73543 35.81742 36.4256 36.11567 35.04332 33.80285 32.78125 32.83795 33.71921 34.69189 35.41653 36.08406 36.74063 37.72757 38.30764 37.95674 37.39942 38.94138 38.44428 37.33598 36.49874 36.93993 38.02572 39.7376 41.21734 44.02295 45.33378 44.37163 44.12125 44.48957 43.97005 43.28996 42.98957 43.75142 45.12263 46.49294 46.75547 50.36567 53.35969 54.97024 54.88807 53.66243 52.00257 50.31828 49.04648 48.51265 47.71717 47.41481 47.07169 47.05609 47.49516 47.96642 47.47946 46.60819 46.29063 46.16666 47.39267 50.54722 
50.56893 50.11686 49.33289 48.42818 46.83304 45.3308 45.38386 45.60324 45.84468 46.08151 46.81559 46.39227 45.04917 44.63087 44.76847 44.23032 43.78831 43.28781 42.99952 42.57209 41.76843 41.41854 41.0353 40.94027 40.67864 41.05298 41.98602 42.63028 42.94491 42.65809 41.7745 40.6822 39.87386 40.44827 41.66729 42.91077 43.65083 43.67279 42.5814 41.60751 41.75913 42.21276 43.60838 45.07199 46.13071 45.63723 45.38095 45.49053 46.51964 47.2346 47.88074 47.89119 47.02729 46.34486 45.94669 45.91235 46.65002 47.77338 48.39126 48.50523 48.41874 47.52271 45.12645 45.24083 45.28236 44.19366 43.40678 42.87687 41.96152 42.05752 41.98353 41.73412 40.90314 40.12931 39.59835 39.25718 38.14008 36.42385 34.45367 33.75376 34.15485 34.11615 34.22227 33.70849 33.44734 33.97285 34.59267 33.64079 33.4258 33.39796 33.5773 33.72962 34.32083 33.42567 32.56553 32.23315 33.44776 34.9087 35.81929 36.8558 38.57347 38.28698 37.2674 37.34609 37.43579 36.321 35.25951 34.68884 34.15936 34.25867 35.30252 38.63815 38.07468 36.72673 36.23921 37.79227 38.76802 38.23592 38.16606 38.16151 39.46133 38.52359 39.0591 39.32078 38.46367 36.8643 35.5574 34.45269 34.02844 34.74385 35.69967 36.05394 36.04197 36.6195 35.53148 34.30985 34.32109 34.72809 34.89657 35.31182 35.51413 35.08858 34.74573 34.60051 35.28244 35.27553 34.51006 33.23367 32.52064 32.63925 33.63247 35.02289 36.36938 37.29293 37.74319 38.888 40.16724 40.15792 39.79802 40.23825 39.63242 38.03012 37.70453 38.33712 39.54437 41.05656 42.60408 44.75023 44.94156 43.90931 43.86412 43.71879 43.03458 43.02748 43.50788 44.61994 45.62472 47.05344 48.9439 51.47271 54.01407 54.89067 54.35104 53.17484 51.8046 51.03524 50.19011 49.67889 48.7834 48.30352 47.7266 47.46458 46.99072 47.29544 47.75574 47.49123 46.79585 46.37228 47.3774 50.47139 
51.14312 50.7091 50.09157 49.42781 48.16777 46.84553 46.75923 46.90496 47.16676 47.37411 47.80159 46.81014 45.63697 46.19316 46.63026 45.82688 45.13087 44.27436 43.44365 42.5703 41.6893 41.23238 40.71248 40.64201 40.73963 41.23467 42.39458 43.47859 43.79253 42.65737 41.13031 40.66641 40.5825 41.60289 43.05766 43.88306 44.25895 44.46278 43.69584 42.7646 43.12261 43.23044 44.48254 46.00677 46.67666 46.49122 45.99406 45.83926 46.4133 47.08814 47.96698 48.11504 46.94135 46.00506 45.6217 46.21732 47.06525 48.11257 48.54515 48.75222 48.81628 47.85383 45.94915 45.28299 45.07313 44.68224 44.27026 44.16762 43.59804 43.53491 43.49477 43.07688 42.25777 41.64025 41.00588 40.47276 39.37845 37.62364 35.74099 34.91741 34.88031 34.5583 34.34431 33.68932 33.6714 33.85255 33.78204 33.32032 33.6242 33.6652 33.88555 34.06726 33.99609 33.54346 33.3307 33.6698 35.67159 36.5739 37.12923 37.56955 38.70388 37.9985 37.0619 36.8879 36.93567 35.83259 35.28944 35.24717 34.77835 34.77441 35.52489 36.34519 36.64108 35.5715 35.83743 38.85489 39.69114 37.92405 37.38434 37.19383 37.85956 36.9537 37.35138 38.01689 38.12664 37.02209 36.13887 35.08156 34.76332 34.89499 34.9798 35.09758 35.71216 36.01118 34.70675 33.66895 33.73745 34.21012 34.6222 35.08731 35.16756 34.64108 34.4249 33.94279 34.13813 34.20647 33.76392 32.87732 32.78211 33.12142 34.05429 35.70392 37.5248 38.62008 39.14706 40.12794 41.24208 41.41599 41.16381 41.10596 40.81464 39.16753 39.05252 39.47815 40.96103 42.38071 43.18465 43.99157 43.50603 43.04243 43.50352 43.34475 43.12008 43.39716 44.20407 45.0763 45.69897 46.98776 49.41585 52.07281 53.67295 53.6463 52.88127 52.06559 51.01689 50.91018 50.76728 50.36207 49.56258 48.97125 48.2023 47.66896 46.84711 47.48112 48.53768 48.01395 46.8458 46.29681 47.32261 50.50891 
51.59768 51.12365 50.54662 49.94586 48.8887 47.51868 47.48962 47.88774 48.48538 48.7074 48.61752 47.35561 46.60226 47.60617 47.7499 46.97882 45.62029 44.81118 44.26258 43.209 42.04813 41.44759 40.6587 40.47197 40.52948 41.2489 42.60224 44.12682 44.58519 43.38767 42.052 40.7774 41.17456 42.58824 44.0389 44.57019 44.66544 45.15028 45.17974 43.9356 43.62664 43.8905 45.04584 46.60551 47.38958 46.78189 46.21157 45.75245 45.71212 46.41876 47.6803 47.81474 46.65355 45.87819 45.72442 46.15054 47.07507 48.01099 48.36137 48.51384 48.3763 47.29991 45.49547 44.13598 43.67145 43.16413 43.85582 44.81664 44.73168 44.65879 44.2215 43.72731 43.04652 42.41764 41.82601 41.36472 40.66022 39.37104 37.65649 36.45375 35.61626 34.79879 34.13197 33.26326 33.08373 33.23674 33.35525 33.61733 34.13923 33.69345 33.57008 33.58477 33.70042 33.89579 34.12055 35.50875 36.95879 37.19852 36.87582 36.85806 37.72877 37.9357 37.04227 36.68793 36.00588 35.4966 35.21204 35.57849 35.55795 36.25882 36.72801 36.35717 36.11761 35.03588 35.40631 37.56223 38.4309 37.08362 36.42469 36.10291 36.33038 35.30663 35.71048 36.6623 37.25006 36.1567 35.38651 34.83812 34.78326 34.83491 34.66973 34.46019 34.58835 34.12149 33.04169 32.46598 32.88778 33.58431 34.30748 34.66557 34.65803 34.37467 33.93201 32.98653 33.00688 33.35135 33.18074 33.02691 33.55577 34.18182 35.0529 36.67252 38.40091 39.40458 39.91545 40.672 41.22097 41.47535 41.69641 41.49345 41.29673 39.90678 39.74663 40.53919 41.84574 42.82578 43.81585 43.67753 43.2947 43.1722 43.76364 44.11522 44.12331 44.04325 44.56748 44.83998 45.43357 46.38136 48.681 51.16402 52.12088 51.57901 51.29853 51.02261 50.2705 50.88081 50.76392 50.01778 49.36387 48.91209 48.38843 47.96533 47.21974 47.39263 48.00893 47.79811 46.70446 46.07276 47.07446 50.30775 
52.17809 51.75782 51.1357 50.32087 49.17968 47.95416 48.15295 48.63422 49.09444 49.0382 48.85633 47.71817 47.54835 48.60309 48.28824 46.65551 44.83551 44.75648 44.48788 43.73677 42.31025 41.46164 40.81762 40.41338 40.15726 40.89116 42.20334 43.65164 44.44172 44.10387 43.45857 43.01826 43.25735 44.25307 44.75022 44.87641 45.42082 46.35149 46.27082 45.24356 43.64995 43.44564 44.79467 46.59972 47.18924 46.85191 45.94065 45.50101 45.76518 46.46644 47.2576 47.18708 46.10114 45.91786 46.11989 46.19933 47.06856 47.93049 48.39314 48.10734 47.45774 46.50225 44.89454 43.55327 43.12638 43.18824 43.72746 44.35026 44.81637 44.62167 43.81832 42.93431 42.23734 41.9395 41.85081 41.82161 41.68816 40.94089 39.44737 38.05807 36.73679 35.44548 34.50033 33.69419 33.22904 33.06271 33.3535 33.91814 33.98153 33.12676 32.84843 33.09733 33.8022 34.2739 34.60032 35.53052 35.97898 36.03884 35.66765 36.09499 37.40844 37.77147 36.42326 36.06012 35.81863 35.44859 35.55719 36.17117 36.9345 38.44599 38.42033 37.17463 36.65934 36.75269 36.50853 37.29347 37.79062 36.90725 36.63064 36.03171 35.65273 34.35113 34.45188 35.18806 34.97898 34.60682 34.19045 34.16133 34.4534 34.58841 34.62215 34.30407 34.01308 33.51985 32.76917 32.73985 33.13722 33.59354 34.54778 34.80996 34.93539 34.50621 33.86703 32.53185 32.33847 32.59556 33.00209 33.52959 34.33616 35.22466 36.35905 37.69851 38.96765 39.89161 40.59556 41.31881 41.47293 41.72351 42.2578 42.19443 42.35662 41.51453 41.04539 41.7606 42.76413 43.13426 44.23735 44.74754 44.25475 43.91417 44.13612 44.7753 44.57151 44.13784 43.99003 44.21033 45.18032 45.85189 48.11617 50.05635 50.48593 50.15327 50.48306 50.03964 49.64142 50.41698 50.02565 49.49768 49.32213 48.91194 48.48151 47.80118 47.18451 47.07455 47.92359 47.61898 46.60917 46.14221 47.06879 50.14245 
53.1755 53.04752 52.5799 51.64097 50.31944 49.03149 49.15734 49.70515 49.99142 49.61043 49.2083 47.90779 48.00911 48.59261 47.41571 45.45155 44.16191 44.75818 44.61285 43.93111 42.49528 41.64587 41.00121 40.17399 39.38464 40.19101 41.85832 43.63799 44.92125 45.29431 45.01171 44.6927 44.59383 44.99681 45.26857 45.62009 46.747 48.12011 48.2871 46.63344 44.25816 43.11274 43.59212 45.38303 46.03666 45.90148 44.88877 45.15061 46.02216 46.72722 47.02715 46.64858 45.34811 45.08031 46.19407 46.28592 46.84138 47.38219 47.54195 46.85688 45.99018 45.30211 43.6945 42.58522 42.44987 42.73804 43.90988 44.79323 44.73632 44.66735 43.47612 42.44262 42.08228 42.35066 42.7714 43.07598 42.82479 42.02785 40.62077 39.05278 37.36008 35.59084 34.32989 33.61555 33.11619 32.90415 33.14732 33.72543 33.39956 32.9659 33.24243 33.90313 34.65196 34.78831 35.14008 35.27494 35.15116 34.99868 35.12896 36.06246 37.34926 36.89878 35.87522 35.68577 35.37529 35.43277 35.68982 35.91346 36.97148 38.33606 38.16808 36.73813 36.4359 37.56767 37.75889 38.38043 38.68478 38.52202 37.34157 35.0436 34.19129 33.57674 34.0469 34.38743 33.69298 33.04614 32.27633 31.99086 32.16919 32.6129 33.6035 34.12144 33.76889 33.35919 32.66634 33.04639 33.2477 33.75397 34.85715 35.41076 35.37587 35.05741 34.22393 33.2843 32.82339 32.67227 33.01359 33.74483 34.49974 35.48059 36.74874 38.14929 39.522 40.78376 41.68298 42.47549 42.27426 42.56084 42.89924 42.51931 42.71409 41.97392 42.36449 43.11808 43.99872 44.19001 44.90397 45.67499 45.23249 44.42297 44.07216 44.28575 44.0074 43.71286 43.85652 44.26166 45.1043 45.32852 47.1832 48.5358 48.55002 48.67537 49.66996 49.46653 49.50004 49.93222 49.40766 49.02451 49.07034 48.68234 48.13632 47.49019 47.10781 47.26783 47.81779 47.27702 46.41831 46.3617 47.36839 50.06678 
54.21443 54.24749 53.90677 53.16756 52.04145 50.80858 50.83594 51.21334 51.05373 50.23331 49.69259 48.59691 48.86956 48.67224 46.86721 44.63536 43.70169 44.45166 44.24747 43.60936 42.53111 42.02024 41.62352 40.72159 40.12702 40.40007 42.30836 44.41986 45.78386 46.54831 47.06668 47.07442 46.68048 46.27141 46.40347 46.8863 48.36986 50.06195 50.16952 48.62529 46.41905 44.57661 44.45031 45.27605 45.69699 46.16906 46.3815 46.59664 47.16 47.48762 47.2658 45.9963 44.71392 45.14308 45.66056 45.96207 46.44701 46.52205 46.07911 44.95418 44.27563 43.8214 42.39975 42.14939 42.43133 43.11225 44.64404 45.53463 45.5997 45.04882 43.4099 42.41619 42.48026 43.31085 44.20083 44.22658 43.22105 42.12841 40.71227 39.43564 37.90889 36.24746 34.86985 34.21994 33.415 33.6075 34.09814 34.70412 34.7559 34.70018 35.15608 35.57085 35.68671 35.51556 36.20607 36.02986 35.11023 34.60134 34.73423 35.649 36.19064 35.68643 34.67733 34.67447 34.89451 36.03942 36.17265 36.42427 37.4022 38.18187 37.30545 36.11895 35.89042 35.82656 35.74542 37.85675 38.15983 37.7306 35.39286 33.45739 32.89302 32.7347 33.32858 33.28678 32.84097 31.80604 30.74598 30.27364 30.35838 31.47557 33.02864 33.5096 33.83459 33.4205 32.57613 32.92805 33.55529 34.46644 36.00998 36.41708 35.74593 34.57062 34.44474 33.71882 33.25923 33.39835 33.17291 33.75047 34.53689 35.6768 36.93952 38.62188 39.99476 41.19423 42.17899 43.14096 43.44237 43.86128 44.02654 43.73969 43.86958 43.73516 43.61411 44.16435 44.20177 44.19869 44.79033 45.85603 45.63122 44.46225 43.92755 43.81002 43.56751 43.70053 43.94922 44.1749 44.66592 44.95377 46.19071 47.35032 47.7206 48.92458 49.55204 49.27823 49.13137 48.96368 48.39819 48.3237 48.7391 47.80928 47.23443 46.73756 46.82962 47.07276 47.81414 47.22218 46.73717 46.90979 47.84275 50.08351 
55.19548 55.32909 55.1609 54.73888 53.93723 52.7904 52.65461 52.72915 52.35631 51.673 50.64739 48.93348 48.6685 48.68729 46.52388 43.72983 43.55454 44.29134 43.76336 42.82602 41.96032 41.88075 41.92513 41.5642 41.48483 42.29826 43.55309 45.09857 46.44258 47.61773 48.82591 49.61434 49.47527 48.17828 47.50174 47.81161 48.80746 50.10872 50.25688 49.63134 48.02803 45.6153 44.72678 45.12974 45.46067 46.58241 47.39314 47.93314 48.13153 47.84593 47.23383 45.71465 44.36659 44.84378 45.65599 46.42849 46.96368 46.51624 45.50463 44.06062 43.52533 42.88198 41.83854 41.91399 42.69384 43.71849 45.10193 45.42936 44.92313 44.33381 43.27671 42.86741 43.36527 44.34441 44.88708 44.37342 42.75135 41.67818 40.6753 39.92128 38.91043 37.42763 35.94607 35.03814 34.21768 34.77506 35.50079 36.08111 36.46905 36.40598 36.55655 36.62683 36.67045 36.57876 36.76769 36.06889 34.84188 34.29834 34.65123 35.22772 35.59976 35.32707 34.97753 35.04897 35.39781 36.1675 36.78095 37.16205 37.88566 38.3557 37.04114 35.79172 35.54916 35.07405 35.50656 37.64165 37.34637 36.18713 33.55243 31.68049 31.20365 31.13034 31.534 31.89872 31.59143 30.94901 30.66398 30.47171 30.50035 31.47384 32.68198 33.60349 34.42337 34.05418 33.14527 33.11412 34.05255 35.38158 36.80989 36.54615 35.06213 34.15482 34.80263 34.01064 34.10816 34.19318 33.71174 34.26515 34.98383 36.06367 37.46617 39.50717 40.66881 41.24357 41.96037 43.41505 44.25203 44.38577 44.30483 44.29155 44.80245 44.605 44.51531 44.52396 43.98061 43.76767 44.64729 45.74301 45.31824 44.59927 44.34924 44.23138 43.55978 42.87281 42.65995 43.22105 44.01596 44.71785 45.81373 47.22834 47.74096 48.37774 48.88799 48.80126 48.92897 48.3835 47.7916 47.82698 48.36203 47.45953 46.67525 46.53425 47.16958 47.17681 47.53936 47.21968 46.96179 47.07001 47.82233 49.73713 
55.94387 56.12356 56.15304 56.13752 55.81963 54.87873 54.35741 53.68194 52.69358 52.34324 50.74267 48.91167 48.33661 48.19669 45.8602 43.93922 44.0769 44.01113 43.30315 42.39237 41.39856 41.59967 41.98521 42.17648 42.24365 43.19343 45.18275 46.77343 47.83839 48.68196 49.98336 51.42023 52.09262 51.19073 50.23919 49.36457 49.61839 50.2061 50.48355 50.38094 49.51957 47.08048 45.55621 45.60381 46.58392 47.87565 48.79293 48.86511 48.30291 47.34426 46.40236 45.13501 44.24518 44.74997 45.4161 46.19005 46.55286 45.9677 45.07261 43.91605 43.44263 42.29717 41.24519 41.82545 43.06035 44.02993 44.7019 44.50381 43.80047 43.5087 43.20988 43.38197 43.73278 44.27361 44.48426 43.95583 42.53389 41.41231 40.50789 39.91805 39.41785 38.20113 36.81009 35.66888 34.91425 35.27613 36.25674 37.29704 38.11937 38.13634 37.78447 37.45127 37.47378 37.37946 37.14067 36.20823 35.54691 35.35902 35.52607 35.76369 35.85743 35.74511 35.51237 35.04665 35.05191 35.8234 37.00931 38.00941 38.88433 38.66628 37.64856 36.75264 36.72205 36.41102 36.89782 37.77192 37.39246 36.27272 33.80432 31.62638 31.56847 32.08847 32.43653 32.27492 32.16578 32.0196 31.98911 31.82105 31.66332 31.487 31.92505 33.09025 34.19769 34.24045 33.53862 33.05347 33.57808 35.35802 36.31521 35.70858 34.26124 33.87181 34.41722 33.58413 34.00725 34.23317 34.14995 34.86937 35.45715 36.68183 38.20768 40.16381 41.04006 41.13398 41.74298 43.51846 44.38907 44.25585 44.34958 44.84626 45.0238 45.41716 45.3173 45.12598 44.56871 44.24314 45.30535 45.23597 44.40279 44.11434 44.45983 44.62303 43.93155 42.99858 42.71613 43.33761 44.42741 45.09894 45.54346 46.40588 47.47511 47.83999 48.12178 48.36215 48.52287 48.53018 48.51322 48.21969 48.41279 47.12191 46.58594 47.06393 47.69325 47.45474 47.48008 47.06633 46.70924 46.68629 47.2824 49.03862 
56.51431 56.73098 56.93475 57.18128 57.0316 55.86835 55.09332 54.3844 53.61705 52.78247 50.67775 48.55559 47.71689 46.77478 45.08995 44.04415 44.15094 43.34866 42.55875 41.89066 40.89254 41.23213 41.9033 42.24669 42.59436 43.98661 45.78198 47.6662 48.80088 49.86237 51.17651 52.86543 54.22454 54.10446 53.09108 51.70525 51.54544 51.62276 51.73547 51.8763 50.89133 48.32816 47.01959 46.77741 47.41563 48.393 49.14683 48.59171 47.55633 46.35943 45.62143 44.52774 43.69375 43.65771 44.19926 44.61515 44.50054 44.16414 43.86327 43.22384 42.90768 40.9968 40.32373 41.76118 43.21562 43.78445 43.68501 43.31757 42.84607 42.9968 43.27503 43.4214 43.12037 43.07389 43.26291 43.23515 42.69173 41.66028 40.74215 40.20633 39.91345 38.99661 37.74218 36.33237 35.32223 35.77899 36.95465 38.4692 39.47021 39.18087 38.66906 38.30391 38.11847 37.97845 37.7442 37.40744 37.24596 37.04616 36.76108 36.76013 36.84794 36.86355 36.47867 35.74167 35.39554 36.15338 37.40572 38.83809 39.72062 39.43719 38.73771 37.9601 37.63838 36.98793 37.23711 37.36929 36.83411 35.66472 34.08104 32.59204 33.02067 33.77608 33.87501 32.52495 32.45699 32.31486 32.10056 32.40298 32.34959 32.04254 32.38379 33.10906 34.80233 35.27665 35.25116 34.63977 34.28461 35.34237 36.09239 35.72763 34.32657 33.74831 34.42019 32.85899 32.89197 33.48921 34.22987 35.50175 36.21193 37.52262 39.11857 40.5727 41.20689 41.43434 42.31501 44.04335 44.72533 44.7192 45.00932 45.48417 45.45279 45.6211 45.85933 46.04212 45.80934 45.15751 45.16401 44.16658 43.47633 43.65375 43.87713 44.14794 43.84797 43.11411 43.01631 43.6065 44.79489 45.63247 45.31404 45.64958 46.86287 47.19574 47.52539 48.34344 48.50266 48.62015 48.30519 48.55004 47.56696 46.45541 46.5691 47.39461 48.00529 47.65932 47.10523 46.65079 45.96926 45.80569 46.29025 48.02316 
57.08277 57.38356 57.7569 58.06725 57.59868 55.86317 55.11355 54.65926 53.77903 52.68898 50.4295 48.02281 47.33513 46.38413 45.10849 43.93428 43.57505 42.83555 42.54399 42.2822 41.20929 41.22563 41.74672 42.14806 43.0452 44.66458 46.37834 47.84316 49.45999 50.71435 52.28282 54.10003 55.24098 55.27092 54.32494 53.12047 53.01461 53.1518 52.96687 52.31152 51.0084 48.66882 47.83251 47.54242 47.92144 48.40344 48.42813 47.58945 46.75105 45.91715 45.33243 44.42082 43.97697 43.90996 43.97925 43.5948 42.98426 42.62831 42.41615 42.61822 42.04016 41.10638 40.57505 41.78849 42.69 42.65101 42.09537 42.00782 42.09183 42.82345 42.8716 42.61658 41.96849 41.71104 42.07536 42.89971 43.0364 42.23729 41.38937 40.63062 40.14354 39.35205 38.36089 37.11847 35.96833 36.26945 37.54562 39.20518 40.03002 39.62154 39.24966 39.15936 38.97056 38.74208 38.48296 38.46177 38.53436 38.50267 38.49378 38.48136 38.30547 38.29056 37.66483 36.96396 36.59115 36.97289 37.6695 38.15491 39.11663 39.14173 38.77217 38.44553 37.91611 37.11719 37.15067 37.1857 35.88064 34.07453 33.379 33.20287 33.97061 34.66915 34.47332 32.53663 32.21719 32.25457 32.20524 32.86093 32.88989 32.78106 33.00687 33.65217 35.73883 36.40125 36.32262 35.77969 35.1126 35.01332 35.47252 35.41481 34.49545 34.65766 34.83026 32.27209 32.13998 33.10656 34.60111 35.83212 36.90379 38.17427 39.29659 39.90725 40.28756 41.49455 43.05905 44.25646 44.6475 44.93071 45.55042 46.42667 46.31154 45.92102 46.57208 47.00864 46.52408 45.29573 43.81594 42.4504 42.42962 43.1823 43.29833 43.5967 43.26649 42.82604 42.68582 43.06018 43.97849 44.98235 44.58656 44.54681 46.13475 46.92557 47.73528 48.34533 47.92964 48.18478 47.85483 46.35727 45.56387 45.70509 46.67609 47.4697 48.0076 47.40238 46.24092 46.01637 45.4764 45.40567 45.81694 47.45424 
57.67746 58.24282 58.73326 58.78306 57.5673 55.31127 54.79813 54.14595 53.13131 52.01041 49.61957 47.51704 46.93236 46.8223 45.83848 44.42899 43.66624 42.91523 42.80829 42.50759 41.16878 40.97259 41.60424 42.25546 43.45778 45.22134 46.49149 47.42633 48.77047 50.68024 52.74817 54.42313 54.50672 55.38675 55.27051 54.85443 55.06307 55.07137 53.93333 53.48912 51.74269 49.74295 48.87531 48.26234 48.34388 48.14156 47.35404 46.09804 45.08046 44.47308 44.20696 43.94353 44.18428 44.3167 43.91494 43.12178 42.16936 41.4876 41.41673 41.31157 40.78064 40.50512 40.29084 41.02402 41.49994 41.09198 40.42884 40.52641 40.78807 41.3744 40.95647 40.46264 40.0023 40.16846 41.10316 42.39848 43.10748 42.87524 42.19549 41.07362 40.05317 39.05354 38.14915 37.5547 36.94491 37.40453 38.65401 40.18509 40.76853 40.44585 40.20462 40.27095 40.04776 39.42771 39.16367 39.53729 39.72239 39.84784 39.9209 39.7047 39.25144 38.33363 37.95487 37.55624 37.58253 38.12173 38.48765 37.91877 38.25549 38.71206 38.42318 38.05418 37.39368 36.38008 35.67562 35.27187 34.39964 33.12211 33.33258 33.88783 34.44594 34.63692 34.59983 32.6627 31.94617 31.6654 31.93959 32.80816 33.17797 33.39284 33.63229 34.22705 36.12806 36.37654 36.68714 36.20244 35.88292 35.70173 34.90067 34.35007 34.56584 34.936 34.78681 32.08492 31.89655 32.6318 34.13754 35.5104 37.00935 38.22487 38.95577 39.16872 39.68192 40.97303 42.46976 44.52858 44.99035 45.55685 46.47858 46.98174 46.34818 46.08041 46.81614 47.02118 46.1587 44.09314 41.69602 40.1414 40.84453 42.05068 42.65459 43.27909 42.813 42.44524 42.50451 43.04061 43.76382 44.4257 43.87452 43.75946 45.1461 46.21457 47.47503 47.6725 47.16376 46.96462 45.99115 45.05089 45.12368 46.23208 47.52949 47.38773 47.07017 46.31894 45.58453 45.81568 45.10769 44.83935 45.26107 46.93546 
58.0644 58.619 58.85126 58.52196 57.01277 54.46749 53.89622 52.95825 51.95831 50.83114 48.54206 47.72108 47.51154 47.38475 45.7588 44.57173 43.43997 42.54237 42.65111 42.25625 41.17088 41.41658 41.90182 42.21631 43.46092 45.29588 46.44785 47.08429 47.81785 50.51713 53.05546 54.74047 55.17598 55.94336 56.13414 55.52712 54.92411 54.56772 54.31137 53.67567 52.17345 50.14631 48.87925 47.91625 47.54518 46.86671 45.96838 44.70298 43.56144 43.11948 43.0529 43.25786 43.89834 44.28027 43.46532 42.21698 41.19967 41.11522 41.31276 40.41182 40.00923 40.17046 40.30518 40.42629 40.3436 39.94515 39.43467 39.29494 39.24834 39.53714 38.89821 38.79545 38.79631 39.40635 40.70385 41.97023 42.61672 42.60408 42.1048 41.00845 39.70726 38.35873 37.76564 37.79415 38.0569 38.93055 40.01791 41.04451 41.29633 40.99416 40.79379 40.68423 40.184 39.60043 39.50632 39.95435 40.20012 40.37792 40.28108 39.73374 39.36081 38.70769 38.0782 37.99669 38.45095 39.70099 39.23473 38.25517 38.03835 38.43797 37.63949 37.2199 36.27459 35.49179 34.82734 33.96257 33.0712 32.43514 33.02881 33.9326 34.50454 34.0265 33.59675 31.79731 30.95148 30.53465 31.19831 32.27349 33.12868 33.68948 34.0361 34.68922 36.54324 36.14058 36.61914 36.67176 36.72625 36.76215 35.96518 34.88498 35.08886 35.11614 35.0905 32.62742 32.33454 33.00894 34.28918 35.93777 36.88607 37.78059 38.654 39.02858 39.35559 40.55513 42.15587 44.47931 45.29549 46.12834 46.62613 46.26182 45.88209 45.94472 46.35883 46.27896 45.24136 42.92146 40.57182 39.29351 40.05654 41.13206 42.20004 43.29737 42.64446 42.03054 42.75552 44.12384 44.21254 43.7331 43.19238 43.90597 45.05827 45.51504 46.74172 46.63094 45.73335 44.92255 43.75238 43.63195 44.46082 46.50797 47.27899 46.70111 45.99175 45.44911 44.9862 45.32293 44.46263 44.18484 44.79972 46.45016 
58.22095 58.50119 58.3055 57.76217 56.2515 53.85177 53.44842 52.50307 51.26037 49.27452 47.72032 47.62563 47.49096 47.23855 45.60882 44.15973 43.62539 43.13488 43.04037 42.33382 41.53278 42.14476 42.57433 42.49235 43.3871 44.88504 46.30492 47.88363 48.60123 51.06323 53.87708 55.71808 56.19741 56.06422 55.92502 55.30039 54.70725 54.38137 53.91515 52.94234 51.73707 49.65483 47.95853 46.56704 46.2242 45.622 44.83901 44.11048 43.75789 43.56685 43.17319 43.15804 43.67191 43.90991 42.98751 41.82212 41.09007 41.04071 41.43707 39.33414 40.08203 40.40186 40.39587 40.11022 39.70647 39.09795 38.26391 37.60246 37.21891 37.43713 37.35308 37.95834 38.61432 39.83109 41.0845 42.03469 42.42388 42.36663 42.00699 41.08971 39.68937 38.52205 37.97462 38.22329 39.16171 40.0513 40.57488 41.15062 41.3525 41.18959 41.10369 40.82681 40.15347 39.58623 39.72276 40.23651 40.66434 40.71635 40.36297 39.7333 39.08322 38.47965 37.94628 38.01305 38.82341 39.68075 39.79271 39.50868 39.40451 39.55656 37.82101 36.82458 35.74836 35.22594 34.79751 33.94588 33.0582 32.67022 33.26934 33.91032 34.44181 33.6376 32.95397 31.17938 30.47098 30.32954 31.48796 32.73832 33.52813 34.37809 34.82934 35.55729 37.23401 36.12486 36.64798 36.9903 37.64591 38.11451 37.62402 36.58777 36.22195 35.78083 35.42315 33.7497 33.42513 34.06739 35.31704 36.72641 36.77662 37.49848 39.38839 39.64101 39.81839 40.77519 42.47237 44.36357 45.57941 46.47287 46.6624 46.22794 45.63745 45.66079 45.32714 44.28561 42.6917 40.98826 39.52532 38.8815 39.86046 40.94258 42.75037 43.90499 43.10085 42.34109 43.29877 44.74818 44.4071 43.33793 43.18827 44.10761 44.67091 45.23653 45.62339 44.99657 44.38604 43.62115 42.74802 42.9552 44.10536 46.53114 46.74749 45.98715 45.26992 44.78725 43.89755 44.13367 43.76617 43.70621 44.58451 46.10657 
57.88764 57.70828 57.11805 56.86015 55.75626 53.67164 53.27695 52.38242 51.09673 49.17791 48.74574 48.70036 48.0675 47.27464 45.80866 44.58132 44.45192 44.34803 43.51592 42.32079 41.97184 42.727 43.12376 42.98673 43.6761 44.75089 46.72745 49.48663 51.0153 51.98866 54.18337 55.63378 55.95786 55.97222 55.93128 54.68163 54.52184 53.86267 52.71035 51.36401 50.17773 48.27368 46.55228 45.24137 45.04156 44.578 43.99991 44.20924 44.83677 45.02714 44.2663 43.85179 43.79218 43.51149 42.95606 42.22419 41.93059 42.05445 40.32039 40.7234 41.70658 41.77471 41.02155 40.15457 39.38305 38.46606 37.43645 36.8244 36.47433 36.61272 36.7001 37.57555 38.79566 40.21909 41.15235 41.84097 42.11897 42.11938 41.74387 40.72921 39.22149 38.18931 37.73689 38.66043 40.2603 41.12189 41.38068 41.79082 41.99859 41.15861 40.89696 40.73828 40.0841 39.6868 40.10695 40.67683 41.1413 40.99697 40.47609 39.71445 38.8489 38.11124 37.9848 38.54031 38.64297 39.02993 39.41121 40.0458 40.44336 40.14543 38.15996 36.87558 35.7672 35.27266 34.94542 34.36649 33.88905 33.6423 33.70909 33.76425 33.81792 33.13604 32.55358 30.88815 30.48188 30.7945 32.10021 33.22868 34.01119 34.92226 35.77153 36.46901 37.28119 36.85062 37.54429 37.7661 38.8264 39.20525 38.84499 37.84541 37.30993 35.96893 35.41552 34.27887 34.3555 35.07801 36.77587 37.54906 37.28352 37.68277 40.17789 40.49346 41.07203 41.60551 42.49868 43.74002 45.38899 46.61682 46.98815 46.78028 46.15075 45.48909 43.92442 41.78167 39.94086 39.1575 38.64168 38.87726 40.04525 40.87698 43.03952 43.90295 43.17064 42.60483 42.49667 43.27438 42.94477 43.2654 44.24941 45.1297 45.56487 45.55902 44.44688 43.58204 43.04489 43.09024 42.7584 43.14029 44.63599 47.12611 46.66727 45.12982 43.79109 43.30409 42.30538 43.00087 43.19349 43.3562 44.32492 45.75317 
57.2949 56.8088 55.70966 55.71376 54.69946 52.84451 52.46644 51.82492 50.98911 49.78252 49.89598 49.96549 49.0481 47.35537 46.12896 45.39587 45.58459 45.24376 44.49615 42.86526 41.80161 42.78723 43.43915 43.69446 44.41502 45.34896 47.69166 50.06667 51.55096 53.19078 53.95399 54.68818 55.04557 54.94267 54.29631 53.62563 53.59658 52.79383 51.51385 49.95558 48.60457 46.82087 45.4632 44.2674 44.46708 44.34261 44.23426 44.60347 45.61901 45.82533 45.12537 44.5388 43.82026 43.0584 42.15702 42.07984 42.03543 41.38037 40.82785 41.99855 42.19699 41.68813 40.7694 39.7264 38.57524 37.67823 37.24592 37.33612 37.34312 37.21727 36.8466 37.42108 38.60407 39.87806 40.82119 41.60649 41.94383 42.0352 41.66698 40.65822 39.31623 38.58251 38.59547 39.8716 41.59771 42.63047 42.93375 43.17961 42.4894 41.3376 41.14988 41.18685 40.55857 40.377 40.63988 40.79191 40.98374 41.04401 40.69973 39.86532 38.51928 37.98887 38.45331 38.91199 38.72909 38.53434 38.41525 38.99539 39.55963 39.27735 38.16872 36.88859 35.29144 34.11222 33.58622 33.16597 33.21119 33.37661 33.21116 32.75355 32.26622 31.83124 31.55011 30.61333 30.77178 31.52757 32.572 33.56305 34.42849 35.34908 36.22908 37.25035 37.70492 37.924 38.62561 39.10114 40.17373 40.17236 39.32801 38.25622 37.64719 36.39662 35.88638 35.4132 36.0245 36.78327 38.28304 38.35814 37.86334 38.12112 39.73406 39.94424 40.6586 41.01462 41.66439 42.90911 45.22767 46.25984 46.75244 46.91813 46.35065 44.94073 42.88927 41.2268 39.94353 39.53759 39.32197 39.56445 40.65272 42.1043 43.6961 43.92867 42.80939 42.27678 41.49699 41.30637 41.32088 42.70717 44.22625 44.61282 45.51027 45.02191 43.76106 42.82056 42.89712 43.44937 43.40503 43.69889 45.2841 46.61414 45.07541 43.04753 41.83589 42.53399 42.09423 43.18473 43.2864 43.19312 44.07983 45.37601 
56.68324 56.31207 55.08232 55.02755 53.71209 51.79458 51.37473 50.73977 50.30914 49.78504 49.82737 50.01382 49.37382 47.59815 46.51722 46.31757 46.19744 45.90843 45.3066 43.7781 41.80284 41.75068 42.34158 43.34604 44.65732 45.92216 48.17248 49.81886 51.3474 52.57802 53.64471 53.52919 53.28421 53.66727 54.03004 53.64703 53.35186 51.96111 50.44926 48.87936 47.56558 46.03005 44.84229 43.83709 44.17826 43.96611 44.07795 44.51167 45.30584 45.19324 44.90037 44.79716 44.04326 43.05638 42.11705 41.67063 41.11151 40.58247 42.07935 42.80967 42.5745 41.57908 40.32706 39.16086 37.67301 37.12045 37.68086 38.43552 38.50637 37.76039 37.15221 37.52162 38.43213 39.54442 40.51532 41.44599 41.96455 42.18826 41.98557 40.89586 39.87585 39.73997 39.85719 40.98813 42.73178 43.65041 44.11009 43.60371 42.8616 41.86502 41.78191 41.43895 40.90056 40.90476 40.87569 40.70127 40.54915 40.60625 40.15937 39.00351 37.5963 37.36552 38.20335 39.1865 39.2847 38.69532 37.94326 37.75712 37.55635 37.26368 36.9168 36.01754 34.40604 32.84886 32.04917 32.03346 32.56224 32.96489 32.83664 31.99003 31.27029 31.13376 31.22832 30.86971 31.18139 32.1361 33.01532 34.00229 35.15063 35.89437 37.1875 38.00954 38.36293 38.96691 39.49543 39.98658 40.59133 40.43581 39.77761 39.41232 38.73433 37.22789 36.93378 37.62286 38.35077 38.62445 39.34657 38.35509 37.79458 38.24643 39.09005 39.0568 40.10886 40.69664 41.27034 42.86762 44.84435 46.41013 46.99412 47.05684 46.28081 44.77045 42.87251 41.76174 41.12897 40.96413 40.86744 41.24503 42.36699 43.45716 44.11677 43.55533 42.16911 41.568 39.89697 39.55338 40.62703 42.51782 44.2376 44.87542 45.41782 44.31908 43.12499 42.80285 43.269 43.48219 43.26998 43.60717 44.96357 44.75813 43.28681 41.95919 41.36001 42.28167 42.96663 43.94025 43.18029 42.90815 43.92495 45.23974 
55.9486 55.82555 54.83224 54.20177 52.43638 50.58713 50.30834 49.77418 49.62098 49.36563 49.37405 49.57356 49.33268 48.08565 47.41826 46.96148 46.47233 46.00585 45.03815 44.69091 42.87241 42.03341 42.09915 43.14481 44.81326 46.17698 47.81398 49.02536 50.41737 51.47372 52.07742 51.69603 51.82253 51.9207 52.20816 52.29344 52.31544 50.71208 48.58989 47.33885 46.22199 44.95319 44.37706 43.67063 43.96082 43.94912 44.12101 44.62867 44.98934 45.00421 45.00677 45.05367 44.22296 42.92189 41.48123 40.75941 39.76763 41.04488 42.68201 43.14883 43.02499 41.88588 40.54771 39.28194 37.51689 37.11581 38.13677 38.89852 38.80862 38.19888 37.97599 38.32711 39.00309 40.01346 40.79565 41.46428 42.09066 42.52661 42.28209 41.06821 40.60853 40.45238 41.02057 42.46901 43.65586 44.39827 44.33134 44.06954 43.54255 42.72953 42.06328 41.3853 41.12323 41.44288 41.50689 40.97377 40.4868 40.24144 39.69489 38.87135 37.94572 37.8784 38.67314 39.66286 40.27961 39.83722 38.65324 37.49574 36.36244 35.69031 35.46136 34.74099 33.1561 31.52864 30.80288 31.41056 32.4438 33.13055 33.02408 32.0842 31.51837 31.57566 31.92747 31.98461 32.27125 33.05024 33.71902 34.77756 36.09809 37.03087 38.31443 38.82816 39.30779 40.15175 40.55775 40.43145 40.62706 40.48619 40.38616 40.4296 39.26736 38.1186 38.37147 38.98872 39.12414 39.13876 39.52875 38.24216 37.88572 38.24167 38.95039 39.49071 40.80267 41.16223 41.60286 43.41787 45.01842 47.03722 47.3574 47.37486 46.66892 44.96912 43.36604 43.05352 42.77763 42.5236 -9999 42.71948 43.91108 44.75141 44.7764 43.58281 42.16262 41.61417 39.82093 40.64735 42.13805 43.57504 45.00048 45.59524 45.06548 43.70718 42.76136 42.84402 43.2981 43.41582 43.54973 44.1828 44.7606 43.88351 42.98981 42.51116 42.38823 43.52627 44.66599 44.27665 42.6016 42.33751 43.47598 44.94725 
55.20971 55.10623 54.27709 53.13055 51.02054 49.46687 49.25576 48.99234 49.06882 48.88046 48.9016 48.89376 48.70962 48.07001 47.72112 46.8374 46.34376 46.14813 45.83095 45.23584 43.68512 42.62432 42.29586 42.76799 44.12601 45.11381 46.55653 47.88233 49.78726 50.8244 50.87436 50.89227 51.23354 51.28019 51.30564 51.64558 51.5641 50.55322 48.48147 46.5756 45.50232 44.9994 44.95454 44.38776 44.3087 44.359 44.74382 45.34793 45.38826 45.40368 45.41569 45.29239 44.44818 43.09092 41.04819 39.69585 40.03881 41.47585 42.66983 42.89505 42.97193 41.95988 40.34547 39.19562 37.55817 36.98811 38.04554 38.55787 38.59285 38.79345 39.31153 39.75231 40.06711 40.70779 41.22474 41.70763 42.32185 42.84179 42.72295 41.88731 41.39734 41.0665 42.03901 43.87268 44.72309 44.85775 44.78138 44.70893 44.21474 43.16909 42.1002 41.33347 41.41573 42.03865 42.29977 41.71735 41.01166 40.33855 39.78674 39.35724 38.60712 38.11482 38.29456 39.05373 40.21595 39.93977 38.97313 37.64851 36.24835 35.10438 34.37678 33.29622 31.8563 30.86885 31.04453 32.27692 33.42072 33.96829 33.72034 32.95321 32.34965 32.16794 32.40187 32.78318 33.18 33.56538 33.96009 35.08424 36.53481 37.63924 38.76083 39.4384 40.07678 40.59253 40.25114 40.5568 41.17622 40.66619 40.81482 40.78201 39.51225 38.75379 38.88601 38.8904 39.373 39.59435 39.88454 39.30731 39.21234 39.37346 40.24187 41.20753 42.18549 42.22124 42.27465 44.11719 45.25497 47.07424 47.17555 47.03123 46.06302 44.49778 43.726 43.97297 43.70191 43.66019 -9999 -9999 44.39731 45.12936 45.16106 44.0554 42.759 42.18467 41.09246 42.70129 43.79654 44.68208 45.81743 46.00507 44.26773 42.49622 41.77127 42.15626 42.89857 43.19669 43.49085 43.92906 43.71622 43.7115 43.97055 44.11926 44.27923 45.40332 45.28932 43.3632 41.69925 41.53688 42.59434 44.20582 
54.45852 54.19957 53.24923 51.93242 49.62896 48.5643 48.34341 47.72826 48.57474 48.39599 48.25638 47.72628 47.49098 47.53943 47.49684 46.99813 46.68124 46.71597 46.90434 45.99674 44.30972 43.47916 43.23508 43.12196 43.6684 44.41344 46.04001 47.6614 49.31804 50.04879 50.07965 50.29611 50.73483 51.03973 51.00554 50.78631 50.86819 49.86259 47.49316 45.69345 45.3345 45.26442 45.49175 44.85277 44.27857 44.4645 45.13318 45.47825 45.26706 45.27149 45.30001 45.05159 44.25782 42.70475 40.21718 39.47438 40.36039 41.40701 41.92147 41.91214 41.82836 41.10571 39.90468 38.98631 37.40839 36.64218 37.23188 37.83036 38.54726 39.6707 40.59723 40.7014 40.49995 40.87388 41.39778 41.95748 42.66898 43.57991 43.5621 42.66055 41.92918 41.8016 42.89541 44.62537 45.23954 45.09415 45.04786 44.74799 44.52215 43.60687 42.43689 41.56701 41.69592 42.2469 42.5886 42.07238 41.30065 40.59086 39.99927 39.42443 38.64494 38.05869 37.73783 37.87395 38.36886 39.05093 38.18443 37.33739 36.09337 34.78019 33.67664 32.43464 31.55263 31.43419 32.05257 32.96006 33.669 34.0317 33.77826 32.8418 32.3409 32.38086 32.62766 33.2957 33.72512 33.81873 34.35998 35.63783 36.67662 37.54428 38.66536 40.07305 40.16282 40.10118 40.15225 40.97585 41.35412 40.318 40.28769 40.19714 39.17974 38.79226 39.34158 40.05955 40.99478 40.82153 40.7308 40.27421 39.99934 40.22158 41.66459 42.89277 43.23457 42.88341 43.24459 44.98816 45.71736 47.16946 46.74822 45.92297 44.62349 43.76155 43.88395 44.17719 44.18666 44.20636 43.97505 43.52795 43.75266 44.42501 44.63274 43.95247 42.88206 42.78411 42.54976 44.50754 44.45703 44.65991 45.81982 45.13227 42.78214 41.38734 41.01985 41.37786 42.04207 42.22736 41.96245 41.96407 42.45012 43.32224 44.00291 44.04419 44.01137 44.28461 42.48931 41.02832 40.05754 40.15443 41.43925 43.38958 
53.79886 53.51627 52.51579 51.20674 48.93008 48.1568 47.79202 46.8059 48.06937 47.98984 47.65743 47.07327 46.9588 46.69844 47.03423 46.96269 46.85747 47.1222 47.46206 46.74433 45.25892 44.53709 44.09552 42.90244 43.87074 44.85373 46.22364 47.71449 49.19894 49.85971 50.18399 50.72731 51.26031 51.20712 50.91067 50.29602 50.03118 48.99448 47.20441 45.67134 45.24447 45.47869 45.82525 45.16904 44.19997 44.46059 45.01276 44.66308 44.85844 44.82684 44.9309 45.09423 44.62035 43.02998 40.81411 39.6729 40.28912 40.92869 40.96355 40.48869 40.05173 39.57122 38.86794 38.33776 37.25658 36.59048 36.83965 37.54922 39.07708 40.655 41.62914 41.64611 41.4579 41.74659 42.29774 42.86678 43.68726 44.68885 44.5023 43.20143 42.60991 42.72071 43.44634 44.73233 45.45556 45.31017 45.26349 45.29541 45.18373 44.39702 43.292 42.28455 42.02137 42.41135 42.63224 42.24973 41.47757 40.53072 39.64809 38.97768 38.56528 38.18138 37.59914 37.13659 36.82634 36.26117 35.91245 35.62235 34.70962 33.75218 33.07646 32.26763 31.83648 32.27206 32.8937 33.38281 33.67418 34.22465 34.28725 33.4398 33.10932 33.30472 33.68536 34.24475 34.40782 34.49076 35.46968 36.48678 36.87402 37.45895 38.54395 40.42265 39.37409 38.58429 39.97091 41.54261 40.85489 39.41321 39.24979 39.5612 39.42333 39.36618 40.36796 41.97897 42.83001 41.98783 40.9133 40.1545 39.91892 40.66954 42.43433 43.23555 43.11105 43.82234 43.80202 43.78237 44.43967 45.23901 -9999 43.63045 42.97435 42.7885 43.31082 44.07459 44.65104 44.44368 43.84513 43.37668 43.63401 43.85324 43.84693 43.62518 42.28052 42.27006 42.89598 45.50651 46.00652 44.92595 45.23289 44.66097 42.46294 41.36049 41.36883 41.8931 42.43983 41.96011 41.2975 41.26984 41.59238 42.07071 42.67714 42.93176 43.20416 42.34923 40.40071 39.70242 39.0996 39.21188 40.819 43.20588 
53.32983 53.0835 52.23809 50.96378 48.66839 47.44269 46.97476 46.30807 47.66763 47.73819 47.2268 46.77298 46.84831 47.2709 47.71265 46.73886 47.059 47.03767 48.39288 48.3864 46.7782 45.56425 45.10262 44.12452 45.00462 45.71254 46.79338 47.95461 48.94154 49.39651 49.88889 50.44118 50.83668 50.59431 49.94814 49.31833 48.70976 48.04615 46.61578 45.24516 44.83396 45.30618 45.93381 45.19428 44.05577 44.40889 44.63811 43.89819 44.0038 43.90846 44.21321 44.73516 44.32821 42.95206 40.35433 40.27961 40.08495 39.62224 40.21576 39.53778 38.82048 38.23641 38.03236 38.30733 37.98914 37.6272 37.55637 38.38905 40.05137 41.57191 42.48833 42.88642 42.76558 42.79077 43.25978 43.83387 44.69985 45.71764 45.30041 44.08126 43.52379 43.56858 44.05505 44.87881 45.33044 45.11528 45.01545 45.31465 45.46444 44.73513 43.65117 42.72902 42.2392 42.26012 42.18914 41.72428 40.82269 39.68796 38.79055 38.31532 38.11185 38.08941 37.7712 37.39568 36.96606 36.26665 35.73069 35.2257 33.92604 33.16404 32.7831 32.40222 32.64819 33.62281 34.03725 33.87362 33.51114 33.99636 33.85571 33.32071 33.56382 33.71855 33.9271 34.53165 34.91759 35.46088 36.41965 36.79903 36.92124 37.52754 38.64208 39.6285 38.6721 38.22411 40.64932 41.49435 40.26403 39.1357 38.94442 39.51929 40.10937 40.66372 40.63023 41.50457 41.92934 41.53649 40.76936 40.61202 40.67492 41.07165 42.06575 42.94499 43.41934 44.05679 43.9012 -9999 42.91239 43.11335 42.74959 41.85662 41.68624 41.78757 42.05211 42.81561 43.0967 43.51957 43.73849 44.62034 44.58561 44.0439 43.90152 43.86274 41.3886 41.12123 42.52108 45.14316 45.99937 45.0255 44.80935 43.868 41.32296 41.17456 42.02448 42.59635 42.30513 41.49612 40.78005 40.65512 40.67984 41.41385 41.8601 42.16342 42.39871 41.41014 40.22731 39.79144 39.06752 39.08609 40.86726 43.52963 
53.12102 52.8245 51.93924 50.69096 48.68926 47.06324 46.43212 46.44364 47.83965 47.58028 46.68018 46.1478 46.30779 47.8022 48.87147 48.03295 48.48442 48.93152 50.3021 50.25512 48.45792 46.50935 46.02005 45.52008 46.61689 47.11013 47.85244 48.63066 49.25833 49.13715 49.28982 49.49134 49.79314 49.95272 49.41819 48.47932 47.44214 46.63404 45.5361 44.82331 44.67924 45.52763 45.71903 44.721 43.74112 43.70913 43.8104 43.28121 43.02582 43.37926 43.68175 44.61607 44.24212 42.49348 41.12754 40.71588 40.2366 38.72742 39.54864 38.52077 37.62905 37.11581 37.61329 38.59193 39.22843 39.24584 38.95993 39.45488 40.56216 41.66708 42.72336 43.62017 43.69631 43.77164 44.2177 44.72114 45.73198 46.60044 46.13294 45.19935 44.98037 45.26292 45.694 45.56705 45.18495 44.69412 44.6954 45.26344 45.45645 44.48812 43.29753 42.51479 41.95071 41.63071 41.49641 41.08926 40.30857 39.37652 38.6557 38.02841 37.73922 37.80684 37.84501 37.85453 37.70491 37.35582 36.59749 35.84053 34.35481 33.50413 32.95862 32.59298 32.89967 33.72435 34.02948 33.77319 33.53154 34.21897 34.16558 33.56388 33.79696 33.91209 34.00132 34.54171 35.39905 36.06723 36.29225 36.14949 36.37474 37.03959 38.3206 39.17036 38.40338 38.73397 40.5793 41.1456 40.85315 40.5881 40.34535 40.41141 40.59214 41.11081 40.20008 39.6953 39.84164 40.67371 41.13809 41.22721 41.02326 41.19834 42.07452 42.49206 43.04179 44.04307 43.79808 42.42086 41.42871 41.75295 42.05585 42.08967 42.24096 41.73811 42.26512 42.88007 43.2035 43.95852 44.96598 45.89929 45.33376 44.41316 44.35364 -9999 41.37106 41.26208 42.96951 45.21667 46.51884 46.03978 44.93557 43.97101 41.59152 41.89111 42.96539 42.95883 42.30755 41.05779 39.56425 39.28688 40.29464 42.00712 42.83518 43.30598 43.66335 42.5492 41.09395 40.28251 39.5027 39.67281 41.38666 43.92914 
53.40152 53.14631 52.51228 51.54494 50.36054 48.61139 47.65942 47.41103 48.48363 48.49165 47.98039 47.27806 47.53084 48.6402 49.51394 49.39585 49.9608 50.74371 51.59301 51.44032 50.17508 47.95115 47.42134 47.23177 48.17051 49.02599 49.05507 49.09663 49.24781 49.02272 48.85094 49.21219 49.75632 49.996 49.59487 48.05319 46.39089 47.03773 46.80403 46.64114 46.85626 46.89428 46.05917 44.67344 43.71822 43.68964 43.86551 43.05256 42.92364 42.90736 43.30794 44.02013 43.50024 41.81231 41.13727 40.87212 40.46347 39.44551 38.28501 37.2296 36.64738 36.79459 37.65008 38.96071 40.43877 41.37226 41.5113 41.66416 41.75652 42.19356 43.14583 44.1227 44.24896 44.43577 44.77271 45.36493 46.54907 47.45779 47.11231 46.26928 46.18831 46.68827 47.18888 46.55252 45.57727 44.93723 44.84703 45.27357 45.29411 44.47449 43.29234 42.28131 41.59913 41.14249 40.92298 40.56091 40.06735 39.50625 38.80327 38.02409 37.58702 37.46872 37.54352 37.7639 37.61753 37.08384 37.28712 36.96734 35.77179 34.48321 33.24928 32.61023 32.81111 33.86456 34.48792 34.43029 34.10893 34.5004 34.86829 34.24688 34.20235 34.19195 34.33554 35.07458 36.0149 36.3722 36.04188 35.75669 36.123 36.47308 37.71819 38.939 38.48239 39.63121 41.26795 42.40931 42.75383 43.12428 42.33433 41.57409 40.6118 40.23099 38.86751 38.15626 38.36491 40.19928 41.64664 42.11971 40.95412 40.30138 40.63498 40.88543 42.26231 -9999 -9999 42.12223 41.17348 42.56791 44.38683 44.44695 44.29813 43.19725 43.10117 43.74652 44.21594 44.71022 46.00219 46.16118 45.21671 44.44161 44.44434 43.64115 -9999 42.49084 44.49704 46.33463 47.16682 45.95651 44.92968 44.64907 42.41008 41.68943 41.28199 40.59144 40.08006 39.25696 38.24713 38.36343 39.6483 42.07106 43.24945 44.27645 45.76518 44.66992 42.457 41.51115 41.35004 41.36845 42.38851 44.3001 
53.90412 53.38138 52.6999 52.16304 51.54882 50.19331 49.1539 48.50544 48.96763 49.2787 48.59259 48.2181 49.52645 49.96646 51.15564 51.84457 52.25994 52.31618 52.65245 52.378 51.35179 49.48729 48.92496 48.64275 49.269 49.43639 48.90117 48.45549 48.40922 48.41052 48.53611 49.03405 49.76319 49.79658 49.12021 47.64296 46.58093 46.89104 47.2914 47.83289 48.26055 47.61241 46.36884 45.11753 44.12867 44.10069 44.24899 43.59233 42.61032 42.12423 42.34886 43.85381 43.6086 41.89794 40.98832 40.60226 39.87564 38.52 37.34777 36.82113 36.76645 37.33617 38.20836 39.48564 41.28594 42.9779 43.90227 43.96981 43.10553 42.83092 43.63356 44.62717 44.92895 45.21393 45.75414 46.48274 47.61306 48.37795 47.8894 46.86003 46.53259 46.95324 47.33908 46.60804 45.6403 44.89677 44.61132 44.75474 44.70588 44.08664 43.16475 42.18956 41.38771 40.89975 40.52143 40.19114 40.23766 40.2621 39.58213 38.65627 38.04366 37.7465 37.61314 37.59637 37.38299 37.68211 38.11001 37.92126 37.17347 35.5135 33.70335 32.61826 32.72529 34.08792 35.0007 35.13124 34.96482 35.29151 36.0298 35.58596 35.55354 35.3633 35.56342 36.38984 37.11678 36.846 36.26768 36.48517 36.94766 36.60748 37.84446 38.99549 39.49916 40.69761 42.28521 43.40438 44.01609 44.80758 43.83851 42.58607 40.96851 40.13976 38.73636 37.9751 38.22616 39.43748 41.15507 42.45444 41.37421 -9999 -9999 -9999 41.21135 43.15239 43.47001 41.9791 41.34428 43.74446 46.05366 45.29425 44.99765 44.84449 44.12532 45.02809 44.88779 45.34308 45.84485 45.3988 44.38848 43.67738 43.61025 43.31918 43.29016 44.22161 45.72303 47.02622 47.61201 46.55269 45.26715 44.64597 42.62014 39.5654 38.76391 38.71336 39.27433 39.07398 38.119 37.81585 38.50899 40.785 43.6212 45.68993 47.2494 46.09733 44.28049 43.86341 43.42118 42.54331 42.6228 44.20152 
54.71749 54.34121 53.59279 52.81496 52.16529 51.01392 50.33171 49.57813 49.91459 50.60366 50.41855 50.25089 50.91172 51.87069 53.27321 53.91564 54.08441 54.08327 54.65949 54.72662 53.17448 50.99453 50.332 49.85887 50.10322 49.89501 48.77913 48.11481 47.95488 48.14139 48.85575 49.36214 49.86127 49.53813 48.24809 47.15965 46.77959 46.81656 47.53773 48.51979 48.83095 48.19793 46.69085 45.63096 44.77943 45.02284 44.8963 44.08314 43.04382 42.95616 42.99482 44.16397 43.93162 42.73527 41.84729 40.90407 39.62128 38.11003 37.21397 36.99697 37.43529 38.38452 39.42771 40.44185 41.88449 43.42613 44.94492 45.27427 44.13679 43.24966 43.92147 44.55864 44.82764 45.37599 46.06451 46.52708 47.03494 47.34402 46.75776 45.76862 45.14962 45.47456 45.89656 45.50566 44.82743 44.10519 43.69801 43.65943 43.66676 43.57702 43.30101 42.55589 41.44625 40.55779 39.96417 39.80363 40.36879 40.90564 40.51073 39.58005 38.84814 38.3274 37.71958 37.50384 37.45954 38.3042 37.85196 37.59812 37.2346 35.99805 34.38945 33.22899 33.35178 34.52891 35.48359 35.68166 36.0509 36.41979 36.96325 36.7706 36.65332 36.41478 36.93248 37.81762 38.32796 37.52235 36.8396 37.24331 37.39974 37.90539 39.31284 39.79671 40.20223 41.19118 42.63931 43.62366 44.90496 45.65054 44.80713 43.4392 42.05128 40.92906 39.69548 38.75387 38.27967 38.47662 39.21157 40.51819 40.48985 40.3871 39.74662 39.78866 41.4379 43.21235 43.41815 42.33119 41.95193 44.20186 45.73005 44.56048 44.81076 44.82222 45.33246 45.94443 45.35837 44.80912 44.76049 44.47151 43.52726 43.04833 43.36868 43.83583 44.13287 -9999 45.43586 46.34697 47.00362 46.57438 45.69993 44.1263 41.81171 39.05664 38.41029 38.31482 39.18991 39.22501 37.79391 37.18241 37.93444 40.18978 43.64045 46.02148 47.57711 46.96339 45.42038 44.6367 43.47692 42.25321 42.27325 44.22467 
55.65509 55.6903 55.04012 54.01397 52.8998 51.76948 51.86322 51.23499 51.22942 51.65386 51.89248 52.32931 52.99464 54.18929 55.19767 55.73244 55.54567 55.6853 56.66681 56.61224 54.7077 52.71993 51.96397 51.13453 50.87083 50.57824 48.94927 47.93747 47.78185 48.20337 49.10048 49.59749 49.67408 48.94917 47.38393 46.53814 46.3271 47.10195 48.33452 49.30104 49.13882 48.3367 46.88336 45.80403 45.15054 45.37337 44.88927 44.05847 43.34423 42.89692 43.08789 44.15512 44.21772 43.20265 42.33821 41.00062 39.35038 37.9902 37.21868 37.22762 38.07835 39.13567 40.15082 40.95446 41.66396 43.17627 45.18906 45.83629 45.10822 44.38151 45.01125 45.31214 45.51752 45.90781 46.13901 46.13698 46.08656 45.76623 44.9087 43.96751 43.1567 43.54333 43.85059 43.35902 42.84079 42.90254 42.97065 43.01144 42.94531 42.91119 42.7178 42.1665 41.2477 40.33698 39.63223 39.65519 40.2565 40.74416 40.57998 40.17302 39.67183 38.5849 37.9354 38.05972 37.72118 38.25983 37.62556 37.37395 37.01085 36.14574 35.21233 34.75024 35.15452 36.04902 36.37977 36.53056 37.017 37.33272 38.12257 37.63536 37.22963 37.245 38.12154 38.78315 38.943 38.23236 38.16109 39.1394 39.24833 40.43871 41.04913 41.01655 41.19828 41.70294 43.4325 44.53308 45.50664 46.42437 45.85095 45.10611 44.03757 42.4164 40.69101 39.0041 38.45765 38.34863 38.29999 38.82275 39.0739 40.27831 41.16648 41.36061 42.40483 43.69639 43.9359 43.04799 42.01108 44.48552 44.99905 43.65856 44.34021 44.55122 45.28327 45.87029 45.92294 45.26902 44.95953 44.52784 43.50636 43.08499 43.99554 44.36442 44.22293 44.53559 -9999 44.9674 45.33134 45.39524 45.11597 43.37777 40.99674 39.60893 39.61161 39.42614 39.89163 39.15528 37.89332 37.74102 38.66893 41.34054 45.00791 47.46342 48.79694 48.0029 46.21486 45.0877 43.4676 42.19733 42.50471 44.8809 
56.78835 57.06969 56.46836 55.23982 53.767 52.19203 52.67413 52.34258 52.16362 51.89735 52.75711 53.69154 55.08644 55.93105 56.41666 57.1343 57.09455 57.6006 58.20151 57.72361 55.7381 54.12748 53.48354 52.52411 51.89214 51.43839 50.06621 49.08027 49.18174 49.37997 49.71687 49.92038 49.74508 48.64795 47.48722 46.48888 47.07125 48.4183 49.64154 49.9861 49.12298 48.12164 47.05776 46.0465 45.62053 45.89874 45.40884 44.40584 43.56968 42.76368 43.36014 44.53279 44.55983 43.66724 42.74421 41.42391 39.47367 38.21055 37.62043 37.92728 38.42209 39.69915 40.80707 41.23595 41.65136 43.24862 45.12954 45.85391 45.42611 44.89513 45.37978 45.70048 45.78636 45.96848 46.04828 46.03948 45.72813 44.89219 43.7493 43.07559 42.26734 42.91458 43.26904 42.67945 42.25257 42.60071 42.54421 42.29159 42.05009 41.69764 41.45148 41.29298 41.14863 40.90574 40.54265 40.46111 40.63345 40.70186 40.69843 41.05885 40.82115 39.29078 38.27179 38.01772 37.08102 37.36897 37.02666 36.85947 36.31779 35.87994 35.45041 35.55083 36.42609 37.36666 37.61438 37.61554 37.72342 38.10302 38.67118 38.09292 37.58961 37.8698 38.53639 38.69533 38.49743 38.75086 39.63905 40.86451 41.3669 42.01706 42.32721 42.15082 42.04759 42.07959 44.01041 45.6703 45.97318 45.21642 46.33265 46.32044 45.6007 43.42857 41.12245 40.0872 39.54889 39.2191 39.0975 39.14692 39.71716 41.7519 42.57846 42.41852 42.88264 43.70254 44.0182 43.04778 41.91763 45.53245 45.81318 45.18389 45.07919 44.15927 44.69506 45.22894 45.93373 45.75628 45.81329 45.1193 44.01418 43.81189 44.77013 44.45265 44.34538 44.62341 44.29486 43.67693 43.4083 43.26852 43.03633 41.5317 40.34276 40.24833 40.85686 40.86263 40.09444 38.30618 38.09056 38.80092 40.75616 43.59093 46.64243 48.66943 49.92706 48.97401 47.32858 46.00229 43.86023 42.62864 43.57928 46.31258 
58.04833 58.11362 57.09014 55.50692 53.89119 52.10752 53.12264 53.06561 53.16632 53.34508 53.95271 54.60217 56.09992 56.72909 57.14953 57.86075 57.74349 57.96599 58.521 58.22819 56.40541 54.74273 54.11005 53.13222 52.39917 52.16864 51.35664 50.75497 50.63884 50.7267 50.56054 50.188 49.95614 49.23989 48.58427 47.60773 48.6343 49.66423 50.37368 50.33387 48.9545 48.1213 47.42855 46.24987 46.40535 46.79483 46.11917 44.31294 43.47039 43.03709 44.03469 45.18418 45.24025 44.24482 43.27557 41.90151 39.69812 38.32735 37.8274 38.14978 38.5659 39.83065 41.1894 41.43601 41.87485 43.30219 44.62307 45.21138 44.46779 44.5674 45.23299 45.66959 45.77255 45.76981 45.77288 45.66735 45.20641 44.11225 42.8682 42.17449 41.54483 42.09533 42.47348 42.18526 42.03784 41.89892 41.64292 41.44992 41.16895 40.66435 40.52785 40.74291 41.35266 41.83154 41.69531 41.20714 40.76812 40.34888 40.37603 41.28403 41.52243 39.4698 37.97058 37.48868 36.7295 36.95814 36.9012 36.45352 35.36146 35.33998 34.85638 34.91007 35.9141 37.23387 38.08773 38.43567 38.50322 38.93085 39.02379 38.00404 37.68229 37.74923 38.06229 38.126 38.52139 39.32246 39.96124 40.62622 41.71931 42.87202 42.90798 42.40471 42.57405 43.47474 45.70491 47.00595 46.45526 44.58986 44.35862 44.30587 44.5196 43.57002 42.42337 42.2025 40.8396 40.07985 39.56641 39.76497 41.24873 43.2828 43.77245 43.67126 43.81821 45.02156 45.85626 46.1134 44.36677 46.75808 47.97672 47.77607 46.85023 44.74828 44.44709 44.5137 45.59336 45.56216 46.16317 45.58644 44.65191 44.6644 45.21807 45.07379 44.95486 44.64268 44.00484 44.04848 42.80254 41.99395 41.23446 41.10954 40.8541 40.41699 40.82386 41.27831 40.5556 38.87718 39.16857 40.27778 43.18458 46.13163 47.83905 49.01542 50.30305 49.42686 48.28769 46.29098 43.4914 42.71622 44.53032 47.62153 
59.05626 58.59807 57.30428 55.74133 54.40886 53.02341 54.26787 54.03963 54.04251 54.76984 55.17062 55.41331 56.65475 57.09267 57.58649 58.46943 58.24631 58.18805 58.88171 58.77224 56.97997 54.71124 53.87372 52.93731 52.30173 52.40809 52.47076 52.15167 51.51076 50.95509 50.65464 50.21954 50.49548 50.61655 50.70939 50.61814 50.92401 50.84103 50.65297 50.33033 49.30156 48.72771 48.11457 47.67995 47.10944 47.02949 46.43638 44.02217 43.79766 43.13917 44.59773 45.92348 46.22614 45.23571 44.10725 42.38703 40.23751 38.53394 37.78621 38.33685 39.40175 40.52436 41.27825 41.66521 42.01891 43.24794 44.08095 44.57558 43.54662 44.37326 45.25194 45.59393 45.48679 45.20755 45.2588 45.08274 44.43683 43.16911 42.00175 41.26395 41.18538 41.30808 41.76616 41.90472 41.65157 41.34227 41.1228 41.01441 40.79115 40.62797 40.71059 41.12523 42.04111 42.8576 42.52316 41.67656 41.11105 40.59834 40.50623 41.03154 41.2384 38.9938 37.28915 36.82418 35.67232 36.19957 36.34742 35.70259 35.19769 34.50347 33.92052 34.15885 35.35432 36.34786 37.47461 38.85012 39.57024 40.00537 39.6205 38.47943 38.45039 38.30241 37.77507 37.70623 39.38049 40.25745 39.86596 40.1523 41.74529 43.22043 43.26917 43.10898 43.42365 45.06433 46.29001 46.70918 46.37234 46.16105 45.45428 45.31118 44.36906 43.87204 44.60773 45.36154 43.79614 42.75321 41.9107 42.28255 43.68121 43.27706 42.96009 43.5648 43.84709 45.62724 47.18547 47.63702 46.44487 48.85358 49.68269 48.26776 47.20935 45.51147 45.23872 44.55633 44.7888 45.22532 46.68576 46.52225 45.74879 45.64058 46.24007 46.35629 46.03662 45.18469 45.32704 44.35408 43.1022 42.82154 41.54397 40.93019 40.50601 39.90188 39.83472 39.73871 39.15924 38.87509 40.20225 42.41496 45.79565 47.65551 47.32257 47.4051 48.49633 47.69501 47.57399 44.92898 42.62243 42.63581 45.00439 48.61744 
60.29561 59.60684 58.3099 56.92527 55.76122 54.36035 55.35328 54.67511 54.7179 55.36869 55.73602 56.02023 57.08725 57.52161 58.24483 59.09416 58.85207 58.80074 59.93367 60.14809 58.1044 55.21974 53.89199 52.852 52.53147 52.58127 52.60935 52.29645 51.55044 50.60704 50.32489 50.29695 50.75954 51.33504 51.92115 52.01373 51.59591 50.92 50.04978 49.78144 49.17536 48.20429 48.43602 48.32946 47.44724 46.55026 45.93338 44.38229 44.40144 44.68592 45.13949 46.3434 47.05765 46.22196 44.54443 42.63612 41.15091 39.81927 39.2722 39.68251 40.60994 41.7869 42.7589 42.73573 42.79556 43.44574 43.82603 43.89641 42.69481 43.94867 44.8875 44.84388 44.18141 43.70538 43.97216 43.9071 43.34509 42.36729 41.58262 41.15396 41.404 41.325 41.63355 41.76438 41.42282 41.25143 41.1819 41.11717 41.07818 41.2293 41.5664 42.16512 43.02158 43.36673 42.74727 41.85025 41.46511 41.08966 40.85733 40.72877 40.56003 39.22306 38.14807 37.77636 36.61613 35.85711 36.6184 36.24292 35.34821 34.42778 34.08571 34.45428 35.01139 35.00204 36.86581 39.15242 40.6077 41.31532 40.70715 39.89745 39.89494 39.52944 38.64042 38.66467 40.06384 41.09467 41.55017 41.42705 42.50128 43.76675 43.84355 43.97548 44.99079 47.3835 48.56251 49.06668 48.7718 48.13234 47.72977 47.77526 47.21289 46.25048 45.98847 46.98025 45.16718 44.37165 43.87589 44.12363 43.46175 42.29402 43.6487 45.48623 45.6793 46.24791 47.05899 47.07502 48.76281 51.21426 50.67284 47.80017 46.40458 45.27769 46.1473 46.16714 46.12325 46.66664 47.84858 47.26947 46.6887 46.73832 47.36655 47.34401 46.97173 46.42497 45.55717 43.84728 43.56172 44.16371 42.31433 40.79934 40.08861 39.51295 38.96163 38.04828 37.75098 38.99492 41.24161 43.50908 45.95804 46.94284 45.91269 45.62197 47.32821 47.21416 47.25884 44.69632 43.065 43.23021 45.69511 49.48276 
61.41718 60.78415 59.67012 58.36735 57.09988 55.31746 56.39868 55.88681 55.62201 55.80159 56.09159 56.23066 57.44876 57.56583 58.30634 59.17474 59.1706 59.26728 60.78533 61.13213 59.00783 55.9931 54.30787 53.07925 52.97345 52.93253 52.4022 52.21133 51.72898 51.14084 50.85642 51.32589 51.89032 51.91866 51.95142 51.55241 50.62555 49.60777 48.49237 48.46696 48.32276 47.98446 48.35039 48.11568 47.29838 45.93382 44.34352 44.43895 43.59549 43.54696 43.81827 45.43574 46.60038 46.45172 44.86634 42.99731 41.91223 40.76834 40.39709 40.6571 41.74706 43.41607 44.60692 44.2494 43.69664 43.48359 43.49004 43.3086 42.33878 43.76514 44.70331 44.47451 43.17939 42.50608 42.91462 42.91966 42.54085 41.93446 41.45323 41.31249 41.67238 41.51223 41.55058 41.47062 41.25115 41.52348 41.8053 41.90869 41.9889 42.15929 42.48479 42.92861 43.3652 43.22458 42.64912 42.33248 42.15302 41.64291 41.02245 40.50198 40.0938 39.69016 39.29187 38.71935 37.20748 36.25176 37.38258 37.09834 36.31134 35.39801 35.47764 35.56901 35.62415 34.88533 37.53181 39.74354 41.0693 41.95839 41.5062 40.95537 40.91458 40.50009 39.89743 40.15445 40.8514 41.95433 42.81928 42.55909 43.15033 44.47379 45.49191 46.22051 47.4074 49.01957 49.62874 49.12592 48.49727 48.2327 48.66686 48.86715 48.07646 46.91585 46.19555 46.8975 45.10864 44.32379 43.94406 43.57129 43.02173 43.2525 45.584 47.57489 47.12728 46.23035 44.94563 47.2226 50.73824 52.44347 50.5394 46.73616 44.976 44.37814 46.93578 48.48859 48.81063 48.44107 48.4699 47.67977 47.16856 46.76598 47.23654 47.11689 47.29912 47.54741 45.56205 43.80742 43.98016 44.60836 42.92211 40.33837 39.18029 38.87431 38.34107 37.5602 37.76554 40.1636 41.41654 43.70027 45.95792 45.76279 44.45971 44.29561 45.9681 46.75986 46.74383 44.68415 42.96474 43.22597 46.03179 49.90019 
62.65773 62.10703 61.14374 59.68843 58.49514 56.79517 58.11945 57.14642 56.62875 56.56167 56.73484 56.60639 57.59618 57.37405 57.96424 58.8941 59.67174 60.55125 61.80467 61.78435 59.90409 57.30022 55.75263 54.47987 53.77979 53.52991 52.91255 52.80464 52.58984 52.44955 52.57889 53.27024 53.88211 53.56899 52.87682 52.20605 50.86703 49.81514 48.89421 48.50839 47.94106 47.65967 47.85892 47.38848 46.70396 45.31884 42.68915 43.18871 43.2006 43.31565 43.58586 44.07741 45.4503 46.23128 45.5173 44.06886 42.66043 41.60059 41.35446 41.58956 42.62049 44.25544 45.24282 44.65748 43.62887 42.92694 42.60709 42.66124 42.46049 43.92222 44.63339 43.90335 42.61934 41.80366 41.97076 42.05479 41.95577 41.7588 41.84524 42.29989 42.78755 42.85619 42.40288 41.99811 41.70531 42.00368 42.37496 42.59751 42.69001 42.74251 43.05723 43.51959 43.74596 43.49577 43.18547 42.98753 42.59373 41.80636 41.08295 40.54273 39.88213 39.51024 39.39834 38.81446 37.08946 36.29682 37.14119 37.61447 37.56741 37.03159 36.68024 36.12322 36.86044 37.19349 39.25244 40.6782 41.78124 42.44001 42.25338 42.13055 41.56408 40.95358 40.59797 40.98725 41.7753 42.99905 44.69329 44.72892 45.2937 45.70879 46.36133 47.69479 49.15501 50.42756 50.08584 49.37382 48.85606 48.95009 49.35804 49.46267 48.70171 47.77922 46.61189 46.10075 45.2957 44.49888 43.67737 42.99823 43.0937 44.46174 46.60984 47.67496 48.64286 46.69237 46.07182 47.2847 51.31658 52.77535 50.58936 46.40199 44.60846 44.05936 47.03436 50.27614 50.63647 49.12574 48.58888 47.80587 46.84589 46.57948 46.83485 46.626 47.12331 47.97168 45.12429 43.56805 44.17804 44.33413 42.33125 39.61532 38.61089 38.40835 38.18418 38.02673 39.12171 40.17237 40.49602 42.4979 44.5143 44.94088 44.90682 44.30519 44.35113 45.49512 45.25691 43.61097 42.44342 43.28252 46.31049 50.09661 
64.05326 63.56791 62.57961 60.72609 59.69027 57.87343 59.41266 58.67197 58.01641 57.45185 57.3779 57.01685 57.61502 57.69389 58.41572 59.3264 60.6454 61.3797 61.9066 61.37865 59.95039 58.17965 57.23058 55.98094 54.54622 53.85599 53.50515 53.7069 53.81349 53.7841 54.36407 55.36785 55.82155 55.04141 53.83234 52.77535 51.10571 50.14741 49.28673 48.64767 47.81957 47.63489 47.64231 47.09887 46.07753 44.50401 43.64672 43.33561 43.19684 42.82157 42.71572 43.14398 43.91201 45.21915 45.77562 44.96212 43.2781 42.0428 41.83055 42.4245 43.56793 44.75109 45.04306 44.2945 43.01131 41.93145 41.6951 41.98816 42.90631 44.24339 44.44736 43.54068 41.65318 40.60481 40.63801 40.85623 41.21455 41.52136 42.34177 43.56843 44.25549 44.28363 43.43636 42.73407 42.32716 42.5344 42.89213 43.0734 43.18453 43.36877 43.89071 44.46019 44.79998 45.0041 44.36156 43.39877 42.83658 42.18201 41.511 40.75734 39.90276 39.57909 39.58458 38.42 37.39967 37.40623 38.00484 38.57493 38.99205 38.58939 37.57475 36.22718 37.90825 39.49784 40.88657 42.14841 43.4566 43.73491 43.51964 43.4202 42.57037 41.56981 41.45632 41.95402 42.5487 43.67122 45.93626 46.24661 46.69542 46.4541 47.01511 48.16256 49.189 50.32683 50.04589 49.81912 49.56898 49.40916 49.43401 49.10049 48.86484 48.12754 46.82573 46.12278 45.79614 45.10771 43.8084 43.28326 43.99552 46.04808 46.78814 47.02615 47.28672 46.77399 48.89359 49.74113 53.06292 53.89021 51.00409 46.79711 45.35662 44.68464 46.8093 49.51522 50.29397 48.80666 48.01365 47.44537 46.03117 45.49149 45.45263 45.18596 46.14939 47.31898 44.75761 43.10345 43.41668 43.07782 41.43785 39.06385 38.88142 39.43089 39.86816 39.98854 40.4809 39.69038 40.25234 41.88614 43.6951 44.84913 45.2324 44.3143 43.65852 44.04589 43.96024 43.07992 42.53249 43.68253 46.78241 50.4795 
65.25831 64.84597 63.66792 61.56565 60.74018 59.11674 60.29359 59.73438 59.15536 58.71584 58.7322 58.61301 59.32859 59.42138 59.8662 60.31312 61.48392 61.81663 61.8008 61.12733 59.81504 58.72865 58.32879 57.53791 55.85116 54.43745 53.96462 54.35675 54.62191 55.04387 55.94294 56.32521 56.53513 55.66437 54.1916 52.86813 51.37034 50.01889 49.0931 48.37388 47.67582 47.31717 47.11605 46.06545 44.80662 44.24148 43.86726 42.86407 42.91483 42.11236 42.14693 42.72969 43.50378 44.62279 45.52039 45.19003 43.87362 42.72879 42.92151 43.90525 44.77086 45.01061 44.56829 43.76426 42.52248 41.42299 41.26014 41.40825 42.88826 44.23818 44.20168 43.07159 41.30393 40.18437 40.16879 40.46436 41.1564 41.92133 43.1724 44.40108 44.91674 44.82424 44.04902 43.09419 42.51299 42.7372 43.22528 43.38756 43.37076 43.66596 44.45395 45.39859 46.12145 46.54063 45.33704 43.5972 42.95427 42.58934 42.15781 41.39251 40.76963 40.23299 39.86871 38.55721 38.34986 38.78817 39.16311 39.96437 40.83246 40.51241 39.1102 38.49775 39.68448 41.20079 42.37594 44.17799 45.62528 45.45853 45.04185 45.03218 44.24631 43.28483 43.2511 43.51762 43.82117 44.66275 46.712 47.40468 47.55354 46.9768 47.35951 47.70948 48.31256 49.37722 49.68053 49.82896 49.41164 48.86686 48.21799 47.76076 48.16368 47.4115 46.52174 46.12307 45.36453 44.23182 42.49965 42.6992 44.75599 46.81445 47.1041 47.7948 46.74761 47.97392 50.02103 51.37829 54.17031 54.42703 51.14487 47.73519 46.62861 46.03547 47.45545 49.25728 49.60901 48.51233 47.67913 46.44465 44.94845 44.1228 44.35876 45.15425 46.17471 46.26597 44.08334 42.50516 41.94134 42.11248 40.69963 38.6842 38.81727 39.12819 39.75545 39.86349 39.67815 39.47334 40.83034 42.39047 43.89651 45.35497 45.63603 45.11145 44.4712 45.4282 44.28028 42.92906 42.82034 44.36194 47.55468 51.16304 
66.2393 65.89497 64.36597 62.26167 61.47916 59.8534 60.74927 60.19563 59.61319 59.33548 59.42807 59.71875 60.45742 60.55634 60.9389 60.8875 61.88012 62.38626 62.34573 61.76496 60.41257 59.39943 59.22399 58.8145 57.11005 55.04647 54.5297 55.24465 55.88956 56.59686 57.10652 56.73444 56.46046 55.54166 53.78083 52.44377 50.84405 49.1629 47.98711 47.49991 47.24169 47.14796 46.09807 44.97902 44.25464 43.92584 43.64911 43.18533 43.08117 41.71796 42.47318 43.16071 43.61196 44.03532 44.26894 44.2881 44.27181 44.15526 44.30028 44.54293 44.72952 44.24329 43.66845 43.34629 42.64371 41.89245 41.51926 41.40241 42.86309 43.81373 43.64561 42.7529 41.60793 40.91859 40.75663 40.72057 41.40833 42.43196 43.637 44.44484 44.58376 44.35355 43.86063 43.2413 42.63557 42.90967 43.39334 43.56256 43.56231 43.93769 45.03093 46.11767 46.58077 46.8861 45.59713 43.66324 43.14561 43.08915 42.79134 42.29386 41.54227 41.11776 40.45592 39.45712 39.85575 40.3857 40.58009 41.14534 42.30876 42.2279 41.14175 41.11578 42.22695 43.48288 44.73154 46.5793 47.50032 47.36116 47.24668 47.35551 46.65594 45.77414 45.57518 45.57274 45.44004 45.63628 47.23896 48.34413 48.34121 47.60707 47.49362 47.29119 47.72748 49.25259 49.9366 49.4324 48.65257 47.73521 46.7886 46.65023 46.81625 46.1526 45.94627 45.47921 44.35739 43.46146 42.9035 43.37515 44.99117 46.13702 46.90983 47.78431 47.28571 48.56951 50.59659 51.72275 53.61576 53.82388 51.56215 48.39231 47.10016 47.40669 48.39706 49.69133 50.28806 48.94366 47.36111 45.77611 44.75676 43.52354 43.90376 45.44644 46.32537 46.03939 43.48463 42.8945 43.11989 41.00109 39.29327 37.50313 37.31331 37.7081 38.68168 38.87387 39.28433 40.25508 41.73885 43.31505 44.93983 45.44526 44.79066 44.11666 43.44926 43.89853 43.50193 43.04295 43.53378 45.27287 48.55325 52.35672 
67.22469 66.88566 64.9697 62.96988 62.16919 60.24 60.78377 60.29892 59.97752 59.985 60.42304 61.04343 61.48437 61.43204 61.42138 61.32819 62.12714 62.91262 63.0145 62.30658 61.08733 60.08266 59.67405 59.33429 57.83809 55.84751 55.19542 56.09132 56.7682 57.47515 57.52443 56.69965 55.90858 55.14859 53.53522 51.95805 50.4287 48.74117 47.39827 46.75933 46.50571 46.45076 45.59232 44.9315 44.40243 43.78443 43.39318 43.03601 43.0368 42.90691 42.91676 43.39887 43.5778 43.52144 43.64436 44.09353 45.07103 45.59829 45.65678 45.32608 44.58099 43.57159 43.08523 43.19494 42.72044 42.32537 42.08085 41.11984 42.70912 43.07513 42.86595 42.18272 41.47366 41.46918 41.12096 40.57115 41.15606 42.18935 43.28423 43.88805 43.96659 43.83906 43.68365 43.34545 43.00919 43.44077 43.86238 43.99498 44.09943 44.77983 46.04301 46.7265 46.74857 46.85776 45.15471 43.64388 43.56809 43.85327 43.65221 42.82515 42.29366 41.94082 40.63009 40.09534 41.43436 42.39913 41.83237 42.02068 42.8078 43.12696 43.3079 43.76099 44.81745 46.04028 47.28435 48.35243 48.50249 49.00929 50.12545 50.8301 50.50175 49.29517 48.40921 47.83067 46.98629 46.60822 48.13349 49.8539 49.53592 48.24962 48.34969 47.88354 48.31437 49.71429 49.74271 48.7771 48.0128 46.82858 45.98526 46.0009 45.62877 45.36665 45.06713 44.33536 42.81821 43.12698 44.36724 44.80205 44.82712 46.12304 46.94849 46.75658 47.0799 47.5734 49.59795 51.15781 53.64575 53.708 53.55647 50.68712 48.32526 48.14619 49.05339 50.1077 50.44164 48.6086 46.4586 44.95973 44.28292 43.98469 43.99302 45.44113 45.68918 45.41206 42.12616 42.55948 43.50687 -9999 39.02472 36.55755 35.28497 35.68186 37.11553 37.77689 39.21717 40.7201 42.23863 44.10218 45.01069 43.24691 42.21589 41.7196 41.17861 42.03856 42.80454 43.11332 44.34975 46.15505 49.776 54.05814 
68.20621 67.90528 65.85534 64.01101 63.30359 61.03626 60.99668 60.63604 60.70444 61.19175 62.06428 62.74244 62.64704 62.24569 62.41715 62.65655 63.35299 64.06651 64.19162 63.16827 61.95449 61.02333 60.31155 60.0663 58.95069 57.32539 56.55402 57.39075 57.97036 58.19387 58.16297 57.42744 56.49113 55.19795 53.36501 51.92429 50.74292 49.04244 47.6265 46.67326 45.78824 46.05703 45.87037 44.99574 44.0659 43.38958 43.28912 43.77378 44.41692 44.18978 43.67509 43.67316 43.44537 43.38604 43.63734 44.30162 45.55558 46.65982 47.14396 46.52396 45.09921 43.90122 43.72016 43.54522 42.7678 42.56907 42.61767 41.23643 42.40301 42.42353 41.68352 41.3364 40.99961 41.11423 41.05454 40.74384 41.31271 42.11849 42.87862 43.29493 43.42482 43.27286 43.26476 43.01744 43.01131 43.75764 44.28215 44.4945 44.98093 45.93839 46.94197 47.05729 46.55637 46.00394 44.2355 43.7566 44.57406 44.90754 44.39896 43.45926 42.76999 42.35003 41.34062 41.72391 42.94752 42.47838 41.86034 42.32815 43.47531 44.15688 44.90419 45.53854 46.3256 47.48085 48.40458 48.70363 48.36877 49.662 51.92792 53.33118 53.30838 51.9628 50.22544 48.71572 47.88366 47.88214 49.42342 50.78947 50.03995 49.41683 49.56021 51.25617 49.5253 50.1738 49.92434 48.20286 47.59606 46.76477 46.27369 45.2373 44.47163 44.93063 44.82155 45.44743 45.00692 45.6027 46.15707 45.05457 45.2045 45.92362 46.3325 46.41613 46.54629 46.83741 48.81529 50.60962 52.68027 52.55688 52.00472 51.23778 48.96604 48.53962 48.85446 49.83035 50.54303 48.98706 46.79531 45.23318 44.32805 43.13314 43.58127 44.79355 46.38617 46.70273 43.39535 43.42162 44.58105 -9999 38.21161 36.25937 35.08663 35.36222 36.57839 38.12668 40.22899 41.72766 43.22052 44.42982 43.11949 40.37267 40.17163 40.53681 40.51331 41.61621 42.40114 43.69888 45.12147 47.14369 51.17878 55.84015 
69.06425 68.81409 67.01647 65.51012 64.68089 62.05273 61.51108 61.21257 61.45243 62.01188 62.8491 63.54103 63.12066 62.59351 63.33887 64.02454 64.61454 65.04836 64.96019 63.93011 62.76175 61.65902 60.95247 60.87155 59.92694 58.52046 57.66833 57.93477 58.39339 58.24499 58.05522 57.08216 55.99953 54.95298 53.5162 52.59954 51.85864 50.11026 48.4541 47.17041 45.84981 45.52697 45.56531 44.85356 44.3796 44.28498 44.33642 44.72748 44.98491 44.57923 44.14563 43.96803 43.82965 43.89555 44.00026 44.6543 45.8789 47.10472 47.59523 47.07603 45.91902 44.58614 44.03938 43.33422 42.37525 42.35928 42.68543 41.81594 42.68958 42.30177 41.03193 40.33209 40.24149 40.59992 40.69674 40.4856 41.20508 41.92022 42.40037 42.93348 43.35127 43.23494 43.1821 42.9533 43.29753 44.23767 44.85891 45.19849 45.93226 46.84531 47.51315 47.2709 46.27621 45.68809 44.89373 44.36782 45.13393 45.09787 43.96607 42.82503 42.12895 42.17052 42.62089 42.70646 42.60754 42.6259 42.76744 43.91829 44.98214 45.64784 46.52433 46.89807 47.06475 48.05223 48.7816 49.23529 49.8287 51.71287 53.87022 54.78583 54.66423 53.43077 51.53557 49.43147 48.81963 49.39473 50.18128 50.7457 49.91651 49.48176 50.04993 49.83135 48.50293 49.25594 49.34074 47.50802 46.88488 46.55875 46.24185 44.82965 44.60522 45.56601 47.09237 47.6794 48.12225 48.8194 48.14371 45.91153 45.39645 45.36904 45.1885 45.99643 46.54717 47.37051 48.75248 50.34941 51.42384 50.36592 49.67521 49.50646 47.56123 47.20115 47.35627 48.96346 50.87153 50.07659 47.33867 45.28614 44.1162 42.67032 43.13999 45.94384 47.07984 46.80043 44.52398 45.33904 44.82155 42.02369 38.74914 -9999 36.83549 36.50636 37.68959 39.83539 41.70353 43.05083 43.56496 43.23916 40.95985 39.77711 40.20879 40.37291 40.11466 41.31231 42.56135 44.86113 46.0044 48.66329 52.55035 56.92527 
69.9396 69.75446 68.24463 66.98219 66.01864 63.26207 62.43464 62.32315 62.72881 62.97656 63.31427 63.70045 63.32381 63.39603 64.53656 65.16773 65.40423 65.47115 65.04649 64.35139 63.56097 62.31473 61.6904 61.7619 60.97082 59.86375 58.5803 58.00634 58.01826 57.67848 57.34876 56.56914 55.70291 54.78829 53.40803 52.42123 51.70761 50.23169 48.50838 46.73889 44.8951 45.03293 45.1128 44.77507 44.58352 44.86317 44.68406 44.74038 45.0012 45.28077 45.62846 45.69613 45.43907 45.04843 44.7522 45.24032 46.19073 46.74905 46.6179 46.05853 45.25054 43.94352 43.12867 42.21346 41.62132 41.8287 42.12802 41.86599 42.93245 42.22991 41.13201 40.13307 39.98341 40.41653 40.61271 40.50071 40.96555 41.71491 42.30037 42.95835 43.55614 43.74118 43.6954 43.23853 43.80975 44.97003 45.83055 46.03991 46.68844 47.42186 47.95952 47.18784 46.25649 45.71193 45.40892 45.08599 45.49723 44.94255 43.61976 42.83331 42.88533 42.9787 43.753 42.92675 42.92938 43.8464 45.00209 45.96906 46.60428 47.35291 47.99506 48.13627 48.0331 49.11362 49.59789 50.7438 52.45662 54.22194 54.51421 54.50733 54.52079 54.37022 52.83533 50.78214 50.23839 50.06519 49.85143 49.48658 48.46821 48.24215 49.72525 48.5704 47.63549 48.19855 47.89761 45.8718 44.87924 44.6746 44.88356 44.7331 45.69201 46.54096 46.92384 47.87846 48.99658 48.53648 47.99615 45.76308 44.06676 44.26354 45.65614 47.23083 47.99715 49.14083 51.16762 50.93344 51.41755 49.49453 47.73153 47.33298 46.05614 46.58532 47.86028 49.55133 49.20213 48.77311 46.50562 44.3961 43.49938 42.87186 44.0371 46.97936 46.16793 46.88569 45.84772 46.46533 44.20482 43.13971 40.57334 39.59076 -9999 38.15028 39.87226 41.78849 43.06085 43.0335 42.40948 41.32267 41.12671 40.65998 40.60416 40.27868 40.23507 41.93112 43.83841 46.14149 47.7075 49.95606 53.15963 57.14873 
70.90926 70.68977 69.16453 67.90497 66.90366 64.34648 63.57132 63.589 63.94944 63.90507 63.75607 63.90548 63.92628 64.47699 65.42055 65.89116 66.00178 65.75204 65.22038 64.5637 64.04417 63.09683 62.52768 62.56181 62.00472 60.71703 59.29409 58.04463 57.62115 57.25847 57.32345 56.99333 56.4034 55.05408 53.45343 52.50988 51.74194 50.12411 48.29736 46.63274 45.53561 45.81855 45.87266 45.70747 45.36177 45.25274 45.10883 45.36554 45.93272 46.95126 47.73134 47.77334 47.17132 46.35649 45.80748 46.06777 46.54434 46.22031 45.16977 44.51231 43.90946 42.88022 41.87481 40.92833 40.89458 41.33198 41.43605 41.28425 42.31153 41.97412 41.22646 40.82436 40.65612 40.80048 40.77712 40.78893 41.1657 41.759 42.45654 43.15361 43.5956 44.13937 44.63155 44.05536 44.63831 45.86844 46.57605 46.72313 47.1636 47.36321 47.51487 46.24021 45.53475 45.27566 45.26912 45.14228 45.01117 44.41593 43.86349 43.66223 43.79084 43.09855 42.95743 42.78135 44.02459 45.29531 46.57019 47.16932 47.59946 48.51678 48.88649 49.05848 48.66304 50.15615 51.33393 53.63855 55.70784 56.67054 55.91771 54.39438 54.15168 54.40347 53.63321 52.69282 51.72384 50.25071 49.1114 47.82372 46.81931 47.26952 49.36746 49.32557 48.31914 48.56583 47.22784 44.81879 43.96492 43.80812 44.07778 44.60095 46.31557 46.79979 46.75587 47.2142 48.20442 47.55508 47.14646 45.26639 43.59937 44.12327 46.3879 47.84402 47.6147 47.63143 48.67465 50.49465 51.45918 50.1524 47.66236 46.46391 46.15402 46.53547 48.18862 48.1225 46.18545 47.0314 45.91161 44.41861 44.06181 43.41307 43.07101 43.30554 43.83733 45.85989 44.75724 45.26652 42.99432 42.21468 40.40654 40.46537 40.86285 41.00448 42.76 43.86534 43.67079 41.91235 40.96859 40.97492 41.31556 40.88741 40.64089 40.47977 41.23568 42.98031 44.9832 47.50403 48.87093 50.36021 53.35897 57.46315 
71.98788 71.73002 70.1466 68.7501 67.62042 65.32003 64.62602 64.98548 65.16048 64.91958 64.8251 64.8193 65.07505 65.35393 65.7183 66.08878 66.33984 65.87341 65.37249 64.92912 64.50443 63.78934 63.17927 63.01396 62.48055 60.88574 59.47458 58.16066 57.94425 57.5474 57.56351 57.36647 56.49981 54.66532 53.05075 52.28157 51.37979 49.29463 47.1917 46.35531 46.18533 46.09494 46.31466 46.39486 46.22732 46.22506 46.53119 47.38765 48.19085 48.98276 49.39312 48.9767 48.05754 47.12435 46.48898 46.37969 46.19567 45.00661 43.52996 43.07332 42.53852 41.65848 40.78218 40.41807 41.02025 41.28548 41.23138 40.93379 41.81027 41.82773 41.68448 42.07039 41.7679 41.41991 41.12833 41.1459 41.72466 42.23968 42.99099 43.76956 44.4156 45.29932 45.90833 45.19931 45.75195 47.05902 47.64848 47.37105 47.06255 46.63134 46.62799 45.8014 45.75765 45.75774 45.66474 45.13174 44.68302 44.18731 43.90593 43.76424 43.4623 42.79515 42.9081 43.56431 45.37135 46.71523 47.80418 47.9079 48.24246 49.23728 49.69892 50.06069 50.07193 51.89198 54.11305 57.02277 58.37114 57.66383 55.87457 53.9766 53.67083 53.87891 53.64 53.55441 52.33418 50.66393 48.43541 46.67474 46.34563 48.13238 49.90858 49.73978 48.84988 48.97678 48.7228 45.80691 45.07827 44.61535 44.63436 45.22759 46.92991 46.68132 45.72208 45.48516 46.36882 46.15357 45.83973 45.71941 44.49898 44.27281 45.37975 46.34443 46.45496 46.19857 47.37051 49.82517 51.15971 50.27006 47.3214 46.09379 46.3884 46.25474 46.47581 46.051 44.08054 45.47637 45.87954 43.93178 42.68042 42.61599 41.94075 41.34371 42.9846 45.1345 43.97425 43.75719 41.61547 40.93828 40.06392 40.4678 41.94115 43.23682 44.51766 44.77081 42.96234 40.70774 40.96783 41.69 41.4241 40.99644 40.9543 41.2004 42.32664 44.33323 46.07504 47.9445 48.90834 50.40536 53.92941 58.84175 
73.03062 72.73555 71.08529 69.52716 68.23292 66.31694 65.83971 66.45133 66.21821 65.69146 65.61783 65.72451 65.83373 65.76231 65.35145 65.69258 66.16451 65.83975 65.68221 65.44454 64.89063 64.29481 63.67955 63.08395 62.43405 60.87825 59.73222 58.79522 58.84797 58.52818 57.93084 56.89083 55.77692 54.25043 52.89574 51.78367 50.4007 48.15704 46.66178 46.40988 46.56353 46.40666 46.70364 45.94328 46.61696 47.59297 48.72274 49.88733 50.31861 50.25274 49.88038 49.17846 48.16839 47.17675 46.44513 45.91616 45.30754 43.93032 42.78804 42.07832 41.22647 40.52547 40.25203 40.90004 41.84394 42.03988 41.65091 41.08103 41.84923 41.96138 42.20273 43.03067 42.74334 42.16873 41.761 42.06072 42.76863 43.25449 43.72653 44.5014 45.4784 46.60694 47.09034 45.86311 46.31468 47.56104 47.90799 47.34001 46.75127 46.53979 46.64342 46.57307 46.63211 46.69463 46.35563 45.72827 45.32278 45.12793 44.91563 44.3872 43.26203 43.03947 43.64384 44.74816 46.8508 48.54601 49.4159 48.93261 49.12032 50.00967 50.7745 51.55292 52.69644 55.20442 57.60628 59.64393 59.42106 57.83465 55.4169 53.95071 52.76825 53.20996 52.92923 52.67791 51.71936 50.37643 48.36341 47.85573 48.61132 51.12689 51.09074 50.24732 49.32466 49.29403 49.54621 47.78543 47.10319 45.88914 45.56683 45.96254 47.31285 46.45958 44.93555 44.50222 45.68705 46.17853 46.20108 47.16319 45.71012 44.40053 44.50135 45.09201 46.10006 46.73273 46.92932 47.47881 47.93431 49.01976 47.3913 46.30894 45.87236 45.08917 44.66935 44.25068 42.96702 43.20497 44.47703 42.99986 41.11135 40.09296 40.20532 40.62699 42.09473 43.44415 42.46863 42.67794 41.43316 40.80684 40.5261 41.91254 43.70579 42.125 41.9506 42.16225 41.16199 39.92096 40.92461 41.43053 40.77247 40.70101 41.25488 42.28159 43.87903 45.68132 46.48771 47.24864 48.17524 50.12095 54.43302 60.50626 
73.85433 73.57516 71.89818 70.11353 68.52813 66.84926 66.45378 67.1205 66.78354 66.22851 66.13953 66.4612 66.43884 66.17345 65.43215 65.76144 66.20937 66.12436 66.1701 65.72096 64.83671 64.11142 63.57043 63.29148 62.68488 61.48507 60.77114 60.1602 59.94235 58.91386 57.71231 56.4005 55.22567 53.91921 52.64639 51.53369 49.84259 47.84167 46.59795 46.46115 46.29664 46.51146 47.43609 47.35883 48.3589 49.65368 50.97821 51.79163 51.5331 50.4775 49.4283 48.5589 47.65876 46.66538 45.83632 45.23755 44.44268 43.02034 42.19005 41.25573 40.57088 40.32344 40.38494 41.54795 42.69007 42.86484 42.21847 41.46047 41.8844 41.79001 42.21585 43.20194 43.54667 43.14899 42.48087 42.74278 43.42326 43.56266 44.08205 44.95179 46.02493 47.22742 47.54296 46.10999 47.13973 48.33745 48.4977 47.89037 47.17023 46.79716 46.54611 46.7873 46.62179 46.65347 46.35594 46.30269 46.49512 46.39484 45.63147 44.87533 43.5377 43.05561 44.26184 46.24274 48.45731 49.88028 50.18774 49.67282 49.97231 51.21706 52.53019 54.18261 56.14388 58.70243 59.8965 60.50137 59.13039 57.43569 56.43309 55.29158 53.35451 53.07021 52.46827 51.89922 52.01283 50.95584 49.47352 49.37104 50.26842 51.00832 50.45574 49.57788 49.31396 49.7445 49.02949 48.13459 47.58789 45.96883 45.15601 45.60585 46.73169 46.09114 44.86263 44.24263 44.86102 45.29739 46.05701 47.81618 46.56713 44.62794 44.18576 45.10242 46.72006 47.83806 47.39905 46.30272 45.97093 47.06545 46.42724 45.88392 44.44315 43.15386 41.85777 41.49383 41.67029 42.56369 43.2354 42.55307 41.41716 40.37372 40.46179 40.47144 41.49631 41.81627 41.70109 42.72223 44.05183 42.55151 43.1415 45.90865 43.17774 40.19839 39.55325 39.96296 40.18144 40.41926 40.86893 40.96898 40.29573 40.60458 41.71841 43.45141 44.81348 46.28765 46.19915 46.48727 47.84893 50.36969 55.52608 62.67594 
74.47498 74.21989 72.52921 70.54641 68.76144 67.11751 66.51928 67.12496 67.03907 66.63631 66.5183 66.63457 66.64556 66.6879 66.2542 66.45918 66.82294 66.65403 66.35674 65.55095 64.33144 63.57932 63.06736 62.99249 62.63109 62.26784 61.81441 61.01998 60.28931 58.75126 57.20189 55.74481 54.63882 53.75225 52.65958 51.44108 49.91603 48.43769 47.30893 46.95787 46.88684 47.24581 48.11227 49.03894 50.44548 51.38686 51.80305 51.58157 50.68551 49.32304 48.31611 47.65027 46.95377 45.90216 44.87718 44.11101 43.19817 42.03088 41.47008 40.85122 40.49391 40.6621 41.18515 42.50298 43.48803 43.44234 42.66729 41.86031 41.82267 41.61891 42.0601 42.93443 43.50218 43.2855 42.58987 42.49549 43.06385 43.29494 44.16816 45.32021 46.22556 47.11354 47.50083 46.58255 47.99219 48.64828 48.42738 47.80994 46.91776 46.00751 45.76615 46.21619 46.30844 46.93457 47.01521 47.31211 47.86887 47.6979 46.81257 46.30502 45.34485 44.85103 45.85722 47.44701 49.98627 51.44754 51.22206 50.89528 51.41503 52.55616 54.97145 57.46132 59.68871 61.62823 62.02378 61.25139 58.947 56.62418 55.63343 54.87436 54.53188 53.21624 51.65382 51.54823 51.77159 51.11807 50.74591 51.42806 51.859 51.20568 50.49621 49.53908 49.23298 49.29283 48.39446 47.82317 46.812 45.74898 45.26398 45.53989 45.99743 45.4387 45.50381 45.09989 46.46883 46.41711 47.05671 47.79221 46.80191 45.18936 44.88957 45.35325 46.37775 46.55685 45.96926 45.12479 45.27869 46.65111 46.37161 45.25983 44.39788 44.18374 43.69032 43.50239 43.76236 43.53309 43.41766 41.70931 40.26801 40.00109 40.00179 39.74051 40.31044 40.52478 41.1666 43.30569 45.16612 45.56419 42.25198 41.8768 41.0411 39.74561 39.52612 38.91978 39.54609 40.71405 40.97638 40.81278 40.05825 40.3706 41.65439 43.97613 44.84733 46.2878 45.64062 46.36062 48.67574 51.72395 57.37936 64.47352 
75.12798 74.84959 73.10168 70.99449 69.25095 67.59939 66.83997 67.21671 67.51362 67.44939 67.32143 67.13062 67.12958 67.42274 67.36494 67.59692 67.85145 67.34081 66.61146 65.66595 64.81618 63.94844 63.23119 62.97834 62.78415 62.69327 61.96407 60.81836 59.70139 58.07271 56.44938 55.26423 54.61946 53.91422 52.7118 51.27244 49.90963 49.15968 48.45077 48.15282 47.91221 48.46872 49.52879 50.86544 51.97437 52.24807 51.51459 50.44366 49.2245 48.12638 47.2746 46.79495 46.10604 45.09311 44.23493 43.58343 43.00248 42.39992 41.91977 41.04283 40.55758 41.07493 41.99093 43.12134 43.58617 43.44035 42.84431 42.57608 42.74801 43.02694 43.23972 43.46568 43.77985 43.63129 42.82055 42.57874 43.03691 43.31519 44.43708 45.65131 46.38086 47.03988 47.48802 47.15323 48.48515 48.69577 47.92663 47.19552 46.20554 45.28179 45.25966 45.61625 45.84916 46.73022 47.29422 47.98743 48.8141 48.60033 47.90073 47.59923 47.82556 48.61455 49.93563 50.5391 50.15857 52.11716 52.69437 52.42819 52.80035 54.70985 57.08108 59.98023 62.27244 63.47482 62.95129 61.36985 59.12791 56.58149 55.56812 55.5537 55.53893 54.20623 52.72172 52.64016 52.53464 52.54591 53.68848 53.46237 52.84382 51.51927 50.82969 50.25277 50.09952 49.51495 48.59249 47.6765 46.70542 46.13108 45.96835 46.07911 46.06882 45.26094 45.80732 46.05188 47.60109 48.34049 48.67661 48.14679 46.59751 45.54696 45.25039 44.90641 44.72549 44.38877 45.16866 45.81697 46.13971 47.34459 47.17575 45.70217 44.88899 44.42592 44.13416 43.96849 42.88361 42.61691 42.52765 42.05022 41.18579 40.68753 40.05126 39.42928 40.02942 40.66599 41.42643 42.44818 42.5023 44.87904 45.20523 41.95151 39.48499 38.00951 37.62443 38.06052 39.37061 40.77446 40.83568 40.93156 40.8707 41.41143 43.11626 45.13079 46.89772 46.84537 46.16301 47.36384 50.0195 53.04496 58.54429 64.86509 
75.8098 75.50925 73.65918 71.42738 69.9194 68.4413 67.76662 67.71105 67.8717 68.23707 67.92535 67.70578 68.03382 68.56273 68.50797 68.84041 68.6213 67.94265 67.09434 65.82079 65.18671 64.57796 64.05699 63.51049 62.9554 62.80949 61.66877 60.26625 59.19645 58.01241 56.69948 56.0621 55.48361 54.33175 52.94219 51.72823 51.08561 50.69032 50.27645 50.11433 50.11205 50.29611 51.15553 52.36174 52.99456 52.60152 50.97647 49.57384 48.35437 47.44816 46.69294 46.15713 45.37217 44.69949 44.1661 43.5936 43.14139 42.99615 42.25525 41.21657 41.10279 41.97947 42.65667 43.27224 43.12046 42.82337 42.40789 42.49179 42.77909 43.44989 43.18877 42.75505 42.77496 42.61091 42.29976 42.34623 42.5905 43.15015 44.38084 45.36108 46.19347 47.06506 47.82783 48.02449 48.75827 48.49686 46.96483 46.09845 45.34192 44.98255 45.14281 45.20876 45.52032 46.54385 47.52409 48.09843 48.84293 48.9053 48.27675 48.43119 49.56476 50.99938 52.46698 53.09134 52.39419 52.8918 54.37163 54.4228 54.67459 56.34239 58.79161 62.01912 63.86494 63.79026 62.7032 61.36027 59.73359 58.2061 57.48472 57.11282 56.13025 54.73821 53.89008 54.26688 54.88435 55.9948 56.69629 55.02335 53.50607 52.30127 51.95345 52.01529 51.25047 50.5058 49.59555 48.49662 47.53508 47.06239 47.11242 46.8776 46.28615 45.4016 46.1465 47.31148 48.55839 48.58149 47.96155 46.87594 45.25276 44.42795 44.346 44.35966 44.03646 43.84818 45.06363 46.525 47.52376 47.6806 47.13871 46.34396 46.3411 44.54954 43.39469 43.37172 43.19392 43.43491 43.84003 43.26803 42.6883 41.64722 40.40697 39.82984 40.4743 41.44419 41.54195 41.46712 41.03588 42.59427 42.6647 40.39864 38.67854 36.66815 37.77431 38.74319 39.58316 40.78416 40.82255 41.22654 41.52121 42.43084 44.07021 45.60865 46.70359 46.57047 47.0048 48.12544 50.40911 52.88601 57.91699 63.79233 
76.31841 76.00068 74.06654 71.75651 70.52258 69.46407 68.87136 68.76518 68.97826 69.09068 68.50003 68.53261 69.29881 69.658 68.79266 68.66379 68.48193 67.9657 67.22195 66.04844 65.16786 64.90907 64.54743 63.56057 63.08581 62.36438 61.35809 60.23185 59.47816 58.7059 58.21666 58.16538 57.24709 55.69012 54.37362 53.27385 52.94909 52.63918 52.02205 51.96674 52.02377 51.94632 52.55222 53.15186 52.9577 52.02026 50.38772 49.19189 48.30695 47.61565 46.9192 46.43924 45.67642 45.12472 44.67828 43.84286 43.28008 42.88036 41.93515 41.19132 41.58218 42.40352 42.73254 42.86419 42.67801 42.38272 41.91594 42.02701 42.54783 43.60727 43.47016 42.77892 42.3467 41.78842 41.76147 42.2817 42.32642 42.59626 43.34619 44.34217 45.548 46.84827 48.15303 48.36101 48.49329 48.09849 46.09089 44.95243 44.24914 44.37444 45.05504 45.17772 45.24295 46.11124 47.24322 48.06612 48.79214 49.21392 48.97987 49.21806 50.34815 51.67666 53.1007 54.27629 55.10863 54.79711 55.87332 55.24555 55.29875 56.93956 59.25438 61.83363 62.64012 62.1827 61.7313 61.26826 60.53957 59.43347 58.41975 57.1959 55.69071 54.61415 54.99611 56.19252 57.31618 58.1075 57.509 55.71802 54.15293 53.12263 52.89077 52.86425 51.91917 51.31573 50.94168 50.14537 49.57586 48.96575 48.72108 47.6125 46.18785 45.54145 46.21592 47.35398 48.19826 48.29885 47.3415 45.82957 44.75338 44.20555 43.91522 43.51167 42.91417 43.47218 44.65992 46.42664 47.92686 47.70649 47.13493 45.9959 45.59986 43.62653 42.39018 42.57784 42.98164 43.67246 44.17646 43.36729 42.27674 41.93885 41.11673 40.15232 40.20212 41.22848 40.78936 40.2291 41.15128 42.83357 41.48822 39.21161 37.939 36.97516 37.63585 38.18773 38.62222 39.53382 40.38783 41.34289 41.96478 42.561 43.51237 44.15842 44.76389 45.60087 47.58034 48.5594 49.9948 51.82588 56.76137 62.42828 
76.62334 76.36985 74.43824 72.06216 70.84625 70.03625 69.85158 70.28458 70.27595 70.03999 69.28689 69.64008 70.46099 70.22655 68.93883 68.16386 68.04685 67.8512 67.117 66.17202 65.86111 65.62965 65.0016 64.0452 63.31892 62.17559 61.59625 60.83547 60.36714 59.80659 59.55624 58.81102 57.62648 56.12706 55.15013 54.44151 54.33787 53.71239 53.00995 53.51993 53.2631 53.03343 53.39994 53.37492 52.58957 51.65384 50.7454 50.05058 49.502 48.58855 47.67727 47.15865 46.16325 45.60048 44.92802 43.75642 43.33394 42.63547 41.82657 41.66438 42.39124 43.01308 42.88654 42.71396 42.80718 42.47574 41.89658 42.19593 43.00991 44.0387 43.89271 43.00584 42.14182 41.53251 41.50992 42.53083 42.75648 42.59566 42.83429 43.91589 45.22176 46.58772 48.26856 47.79086 47.13284 47.11708 45.64186 44.72579 44.19524 44.32937 45.19423 45.20252 45.21982 45.6319 46.35231 47.65221 48.54078 49.66895 49.71618 49.85271 51.0201 52.46886 53.66125 54.75007 56.11092 55.80014 56.16154 55.42644 55.95386 57.63985 59.64595 61.10213 61.48584 61.38918 61.62303 61.93108 61.72126 60.43427 58.83502 57.13372 55.64022 55.07166 55.88617 57.27303 58.06589 58.25873 57.47801 56.02776 54.57864 53.61244 53.27689 52.78996 52.00837 51.44216 51.48717 51.82949 50.32514 49.7311 49.57118 47.87753 46.46361 46.391 46.96113 47.73435 47.86202 47.74154 46.63308 45.05995 44.06214 43.37864 42.57839 41.95864 41.39533 42.10116 43.97121 46.91515 48.83183 48.4654 47.21011 45.94758 44.78974 43.27611 41.94981 42.05273 42.14337 42.71982 43.80633 43.41907 41.59476 41.52444 40.90744 40.35159 40.93498 41.23055 40.18761 38.98893 40.00424 40.60995 38.71869 36.61534 36.24268 36.51529 37.17122 37.39869 37.81757 39.65538 41.18012 41.7244 41.82567 41.97472 42.36737 42.4943 42.91697 44.11755 46.7157 48.07684 49.59249 51.34312 56.21681 61.80413 
76.86429 76.73985 74.91576 72.68156 71.56628 70.63944 70.60989 71.30651 71.10899 70.83173 70.41253 70.68822 70.644 69.89314 68.89147 68.22232 67.7321 67.97993 67.52966 66.34007 65.9565 65.35352 64.52804 63.63317 62.67804 61.77214 61.42266 60.86348 60.79958 60.74177 60.14663 58.7902 57.54359 56.37709 55.70227 55.44112 55.30796 54.16008 54.2991 54.13937 53.82604 53.37325 53.51601 53.26598 52.40484 51.62521 51.11121 50.75765 50.22985 48.84476 48.10431 47.39655 46.37686 45.85506 44.98818 43.89833 43.63048 43.0094 42.70263 43.07716 43.73499 43.74214 42.97853 42.86436 43.48748 43.43133 43.14273 43.54352 44.0294 44.48727 44.26588 43.61515 43.00339 42.61945 42.67629 43.76437 43.55678 43.54326 43.50306 44.38862 45.60239 46.87989 48.38287 47.24824 45.87012 46.20238 45.52417 45.01246 44.57229 45.01164 45.47527 45.03536 45.78717 45.42741 46.24889 48.77159 50.64399 51.07958 50.76777 51.41873 53.11686 54.7136 55.51274 55.67392 55.56038 55.56049 56.13721 56.23561 57.43593 59.37066 61.22863 61.64655 61.84108 62.2058 62.60314 62.56594 61.72398 60.08858 58.43961 56.83286 55.71735 55.39917 56.09555 57.02237 57.35586 57.06422 56.18309 55.15209 54.50082 53.81626 53.00722 51.98104 51.44662 51.28183 51.26018 50.88585 49.34396 47.75386 47.1246 46.81545 46.59745 47.03438 47.56413 47.59302 47.02381 46.78376 46.13728 44.98147 44.00175 43.1884 42.65987 42.51395 42.01687 41.7024 42.95634 45.99683 48.67278 48.82165 47.80317 46.69432 45.08653 43.60188 42.12427 42.07969 41.98934 42.76395 42.66902 42.40128 40.59931 40.99874 41.09303 40.75505 40.93909 42.00794 40.13456 38.62953 38.7956 38.4654 36.79839 35.77845 35.33659 34.63533 34.73753 35.29318 36.38857 38.82454 41.53609 40.87395 40.65266 40.46375 40.83247 41.18124 41.8462 42.83968 45.1894 46.99208 49.32624 51.74013 56.34741 61.21659 
77.10383 77.10561 75.38527 73.33642 72.55746 71.92295 71.88999 72.05655 71.16952 70.57422 70.51516 70.7111 70.29872 69.84724 69.32936 68.71719 67.70058 67.57133 67.21188 66.13365 65.6965 64.66402 63.77964 63.3516 62.79305 62.29594 61.42016 60.47527 60.18768 60.45168 59.94929 58.66222 57.56571 56.66164 56.08535 55.97352 55.39829 54.38019 54.96012 54.59397 54.32401 53.66612 53.5178 53.03987 52.0724 51.17245 50.72683 50.55642 50.09384 48.48286 47.92596 47.06956 46.21972 45.888 45.04707 44.11547 43.82091 43.57788 44.06408 44.43856 44.54779 43.97635 43.18148 43.56803 44.52502 44.81734 44.76218 44.92617 44.89503 44.9389 44.75331 44.23609 43.74277 43.36636 43.77858 44.66595 43.98635 44.17345 44.33847 45.26932 46.13838 46.97431 48.01514 47.28829 45.47881 45.14119 45.03284 45.42655 45.24487 45.23351 45.32185 44.2416 45.62676 45.62829 47.69344 50.32683 52.24334 53.48793 54.14615 55.47116 57.26752 58.21204 58.23449 57.63655 56.18118 55.86025 56.25978 58.01007 60.0261 62.09068 62.69874 62.84459 63.33848 63.72828 63.44565 62.5475 61.03849 59.45768 58.6004 57.73182 56.8387 56.6258 56.97386 57.21954 56.83337 56.15435 55.439 55.11657 55.01524 54.44027 53.38447 52.22189 51.76785 51.5754 51.19319 50.18068 48.12732 46.62197 46.05322 46.66991 47.69635 48.082 48.02132 48.21195 47.53442 46.72886 45.89987 44.95247 44.23458 43.23587 42.56266 42.24492 42.25793 42.14606 43.57254 46.05984 48.05245 48.84478 48.48032 47.84669 46.57826 45.00229 43.29329 42.73919 42.36581 42.17041 42.06562 42.3988 41.57849 41.68156 43.05428 42.37324 41.04551 41.00628 40.29627 38.68916 37.36318 37.5662 36.21584 35.71828 35.19345 34.30521 34.13103 34.61239 36.08306 38.13275 39.86421 39.54313 39.12093 39.08775 39.7537 40.11064 41.19041 42.60365 44.25564 46.75652 49.69297 52.31203 56.31098 60.08004 
77.21368 77.21409 75.44392 73.36105 72.66532 72.34808 72.2569 72.32737 71.0517 70.4814 70.12233 70.55973 70.47849 70.26192 69.75691 68.80039 67.3569 66.91084 66.42286 65.59999 65.21659 64.06017 63.26249 63.03841 62.99317 62.70842 61.59201 60.5354 60.31762 60.21784 59.71799 58.63117 57.62681 56.79166 56.13328 55.82504 54.76804 55.28519 55.57853 55.04343 54.42273 53.77847 53.34602 52.72276 51.7674 50.90015 50.51473 50.35569 49.58979 48.13711 47.59795 46.78908 46.12249 45.87006 45.13858 44.43441 43.83475 43.7713 44.63139 44.91991 44.89487 44.38087 43.94363 44.62595 45.33482 45.80958 45.93984 45.73893 45.14745 44.97044 44.73209 44.30517 43.87953 43.64764 44.44674 45.14937 43.89106 44.0582 44.49254 45.37859 46.13218 46.38636 47.0465 46.79981 45.59974 44.60607 44.43046 45.50909 46.04918 46.15723 45.9115 45.10941 45.66434 47.36157 49.53315 51.20361 52.62491 54.85194 57.00795 59.09538 60.62476 60.48686 59.74424 58.98376 57.77102 57.07982 58.48923 60.32003 62.13658 63.50928 63.72227 63.97774 64.33945 63.96468 62.80866 61.32312 60.2676 59.2914 59.12077 58.73393 58.07499 57.44638 56.80516 56.28173 55.70023 55.203 54.9091 55.00638 55.12704 54.71103 53.23148 51.89822 51.26228 50.6202 49.44603 48.11935 46.45298 45.47702 44.82679 45.03362 45.7921 46.87695 47.68886 48.167 48.07553 47.62807 47.09134 46.61972 46.07452 44.84467 43.95036 43.30651 43.05916 43.04534 44.67917 47.00569 48.75415 49.11425 49.11077 48.7697 47.84075 46.50203 44.67555 43.76818 43.05424 42.61615 42.90808 44.38023 44.26085 43.75496 44.25717 43.11477 41.11653 40.76501 40.69918 39.18767 37.68095 36.82452 36.32217 35.79764 35.22914 34.52256 34.82414 36.36063 37.66596 39.00198 39.17624 38.69946 38.11106 38.11679 39.20711 39.50933 41.144 42.74213 43.87017 47.11013 50.46938 52.74125 55.982 58.87131 
77.23203 76.99367 75.03333 72.88517 72.19039 71.97393 71.98409 72.30869 71.28369 70.31671 69.75761 70.11391 70.24684 70.17643 69.60963 68.23533 66.91082 66.05996 65.37475 64.79581 64.5552 63.7675 63.20234 63.07695 63.28035 63.05544 61.84291 60.66396 60.38796 60.1552 59.66707 59.02619 58.33884 57.63125 56.85584 55.74723 56.43758 57.23422 57.1016 56.2529 54.91662 54.25709 53.51023 52.78746 51.99313 51.22696 50.88068 50.43734 49.14061 48.15005 47.68882 47.08606 46.53825 46.12671 45.38101 44.55057 43.75132 43.98344 44.97927 45.43859 45.60685 45.09052 44.97309 45.57903 45.88933 46.17861 46.24794 45.83306 45.13014 45.01188 44.86436 44.34401 43.94588 43.91097 44.91353 45.21577 43.61731 43.5172 44.17221 45.17048 45.85822 45.78473 46.22447 46.16577 45.35978 44.5777 44.38156 45.24869 46.50563 47.17887 47.56318 46.71626 46.94205 48.54775 50.4966 51.83833 53.74957 56.37059 59.06375 61.38419 62.35689 61.77373 60.73686 59.95 59.45485 59.63738 60.58094 61.61922 62.79189 63.65104 63.72037 64.4099 65.46061 66.05366 64.7346 62.7044 60.93908 59.55425 59.17978 58.78937 57.99982 56.9601 56.04863 55.64484 55.61692 55.64244 55.53152 55.40264 55.2107 54.84332 53.21923 52.07336 51.05724 49.68669 47.58431 46.21299 45.23754 44.97526 44.44795 44.2219 45.0452 45.68825 45.80943 46.21216 46.40702 46.83706 47.50518 48.03239 48.00154 46.95047 45.76531 44.49625 44.22159 44.35003 45.81679 47.70934 49.21617 49.90887 49.9649 49.15109 47.68699 46.49042 45.14766 44.2989 43.66384 42.7805 42.37537 43.70177 44.00498 43.52578 42.74942 41.76589 42.27507 41.10867 40.20644 38.79082 37.87517 37.18135 36.16235 35.05498 35.08224 34.62916 35.32556 36.67917 37.89287 39.01143 39.06414 38.54586 37.67649 37.70477 38.78603 39.3917 40.99207 42.76717 44.68543 47.82335 50.56838 52.50097 55.17988 57.57728 
77.02789 76.50473 74.44772 72.39761 71.58122 71.24947 71.24718 71.19286 69.80136 68.77591 69.01315 69.86112 69.68027 69.49901 68.91169 67.76857 66.58497 65.19694 64.47881 64.34151 64.41608 64.09341 63.507 63.31347 63.55334 63.05282 61.97696 60.98739 60.52212 60.41096 59.99122 59.61802 59.22167 58.51128 57.43383 57.90913 58.51177 58.96856 58.48115 57.18488 55.36725 54.66873 53.94962 53.43665 52.69143 52.07941 51.74001 50.84984 49.34794 48.23367 47.59132 47.16575 46.81066 46.49646 45.98178 45.07413 44.33258 44.60711 45.38552 45.7009 45.59029 45.06408 45.44316 46.00692 46.30523 46.5484 46.6184 46.00747 45.24623 44.80494 44.47092 43.99456 43.78514 44.19269 44.85928 44.77398 43.5028 43.27925 43.84974 44.81338 45.60917 45.41377 45.50258 45.57784 45.27996 45.12935 45.26315 45.98197 47.1695 48.15732 49.48368 49.227 49.34171 50.1919 51.62184 53.04641 55.23607 58.34483 60.93407 62.83786 63.40673 62.66307 61.60998 61.09956 61.07951 61.34189 62.16291 62.82676 63.56362 64.15029 64.54881 65.48882 66.3174 66.08495 64.41782 62.43433 60.88956 59.63199 59.16695 58.78311 58.03408 57.03852 56.31873 56.19973 56.96745 57.91777 57.95982 57.33818 56.64592 55.9276 54.41315 53.35544 51.83635 49.32064 45.91945 44.85552 44.97808 45.65865 45.33999 44.65064 46.05257 44.39717 44.62273 45.41312 46.12939 46.97034 47.75965 48.71707 49.3457 48.85656 47.2046 45.66693 45.14648 45.31007 46.63679 48.66247 50.53632 51.07965 50.38411 48.83617 46.86014 45.22754 43.83228 42.9304 42.692 42.3894 42.43029 43.67885 43.9382 43.54581 42.1548 41.16857 41.57786 41.17566 39.96288 39.08658 38.4043 37.28359 36.09737 35.58477 35.53449 35.02325 35.63749 36.35125 37.71049 39.02819 39.1458 38.68748 38.28138 38.2994 39.32592 40.21671 41.50041 42.64746 44.05059 46.19228 48.86141 51.11608 53.54677 55.99319 
76.16727 75.4583 73.47555 71.79709 71.12393 70.77882 71.11933 70.22554 68.22116 67.24139 68.01151 69.21384 69.00758 68.76414 68.30679 67.57297 66.56902 65.16534 64.51689 64.68761 65.02874 64.7851 64.21902 63.87098 63.53312 62.88754 62.09639 61.26015 60.99896 60.62063 59.95814 59.58928 59.60316 59.06209 58.94617 59.72743 59.77607 59.69074 58.84668 57.32951 55.83182 55.15878 54.71124 54.25761 53.29903 52.46294 51.60429 50.40913 49.15294 47.7695 46.93911 46.68531 46.77707 46.91573 46.79597 45.68415 44.96103 44.99667 45.31013 45.06572 44.53797 44.33942 45.22543 46.20034 46.78951 46.96035 46.89951 46.2944 45.71011 45.08577 44.24707 43.55601 43.75707 44.61295 45.20993 45.21189 44.36078 44.19487 44.65963 45.13917 45.89368 45.88155 46.12608 46.48232 46.62032 46.78671 46.82446 47.0194 47.65316 48.85913 50.69225 51.60846 51.75282 52.47047 53.64419 55.01355 57.22021 60.20305 62.75377 64.04877 64.06783 63.41137 62.80031 62.40224 62.1863 62.29459 63.41124 64.49604 65.31966 66.01485 66.94572 67.71706 67.68181 66.11723 63.73906 61.9379 61.01882 60.26941 59.87174 59.23311 58.36726 57.64687 57.46226 57.69437 58.74427 59.88983 59.84423 58.65373 57.42721 56.19651 54.83115 53.88875 52.59209 50.04956 46.29673 45.31574 45.22082 45.62609 45.57997 46.10759 45.49575 44.47517 44.72407 45.34032 46.38158 47.29726 48.05192 49.16995 49.86079 49.23931 47.15224 45.72167 45.42915 45.81365 47.07409 49.54026 51.75594 51.72062 49.98313 47.87407 45.46977 43.57608 42.52025 41.98716 41.44708 41.54881 42.14687 43.20479 43.53642 42.39981 40.35926 39.45271 39.83105 40.38927 40.49977 39.97394 38.57435 37.91454 37.16322 36.97866 37.06387 36.14853 35.87682 36.29419 38.161 39.4813 39.54292 39.05919 39.07123 39.38475 40.7207 41.50642 42.21969 42.8721 43.16798 44.11267 46.57911 49.34544 51.84661 54.92526 
75.06623 74.32136 72.45791 71.06619 70.53988 70.3346 70.6604 69.48589 67.44342 66.76781 67.73129 68.85563 68.4386 68.23817 67.76584 67.2671 66.68919 65.68411 65.04499 65.1725 65.51617 65.12132 64.73756 64.39854 63.78712 63.18962 62.63664 61.62654 61.11761 60.59521 59.84239 59.46548 59.40991 59.19282 59.60683 60.51403 60.74987 60.32941 59.23016 57.84892 56.88533 56.20816 55.72942 55.10908 53.89093 52.6129 51.32191 50.13578 49.19043 47.90152 46.68353 46.29198 46.47243 46.76209 46.9183 45.59395 44.8527 44.58063 44.43472 44.13513 43.70213 43.97117 45.16939 46.52423 47.30487 47.31784 47.32372 46.78956 46.17854 45.38586 44.19496 43.64497 44.15472 44.93403 45.56076 45.80063 45.65745 45.99576 46.48745 46.45649 46.79639 46.90199 47.40341 47.67483 47.19361 47.04783 47.18056 47.77643 48.01436 49.64586 51.50784 52.84876 53.89418 54.99715 56.24213 58.53194 60.326 62.27121 64.20644 64.82423 64.45217 64.17381 63.90676 63.42813 63.30404 64.10306 65.18725 66.14462 67.16504 67.57384 67.98572 67.91709 67.08665 65.00651 63.34127 62.29267 61.86309 61.3642 60.8756 59.90117 58.73072 58.03163 58.341 58.98839 60.01374 61.00747 60.83164 59.29349 57.74555 56.68573 55.93448 54.44584 53.251 50.71382 47.48137 47.60966 47.1494 47.16167 46.99517 48.55925 46.63827 45.3327 45.2408 45.77993 46.57022 47.38644 48.21241 49.21259 49.47191 48.50356 46.66483 45.52855 45.66098 45.46606 46.42017 48.14671 49.32047 49.12946 47.74047 46.20222 44.72835 43.28267 42.65932 42.12239 41.50826 41.64823 42.11141 42.91023 43.26524 41.81246 39.41443 38.75297 39.18118 39.39631 39.86903 39.25475 37.57581 37.66492 38.01118 38.35466 38.15549 37.18859 37.1268 37.51937 39.02926 39.61065 39.90784 40.12543 40.33464 40.75879 41.64902 42.19361 42.38149 42.78382 42.35981 42.92702 44.89731 47.99549 51.10641 55.00061 
74.56458 73.89769 72.16186 70.85529 69.9642 69.4875 69.57655 68.22658 66.31302 65.8167 67.09609 67.91943 67.67358 67.67549 67.04482 66.69241 67.06724 66.6441 66.08485 66.1982 66.17042 65.86996 65.45686 65.06332 64.53078 63.96251 63.37016 62.19854 61.64138 61.44913 61.07391 60.5357 60.20506 59.98327 60.60174 61.74609 62.0651 61.3798 60.14073 58.90192 57.84633 56.898 56.11583 55.38725 54.07768 52.84438 51.67436 50.62076 49.65212 48.46989 47.11531 46.51611 46.36598 46.21399 46.36469 45.19045 44.65703 44.40853 44.21357 44.21101 44.21008 44.79005 46.13342 47.4664 48.02108 47.79885 47.81145 47.03252 46.26978 45.42115 44.61758 44.28767 44.78364 45.2818 45.64728 45.97242 46.68281 47.77817 48.26883 48.06838 48.28475 48.52602 48.56978 48.12596 47.07697 46.85354 47.0474 48.04348 48.33955 50.33865 52.23068 53.90702 56.3067 57.99264 59.44965 61.43658 62.73778 64.19624 65.43076 65.24686 64.46542 64.60261 64.73655 64.54086 64.89143 66.02798 67.37559 68.60527 69.70839 69.666 69.18997 68.57118 66.77705 64.45007 63.21464 62.28307 61.92482 61.64481 61.24436 60.2193 58.6471 57.97589 59.45048 60.32413 61.21191 61.96232 61.54978 59.98548 58.75078 57.46901 55.67759 53.80023 52.58287 50.50932 47.94636 48.22247 48.01955 48.24179 48.40017 49.08852 47.76207 46.17855 45.87691 46.30104 46.91621 47.60141 48.16982 48.7696 48.72123 47.55175 46.03689 45.41672 45.51139 45.4032 46.2388 47.05329 47.44437 47.34425 46.52927 46.12113 45.88038 44.89973 44.67745 44.24604 43.22679 42.96447 42.87394 43.05188 43.21706 41.75723 39.57932 39.0024 39.15007 38.89207 38.53738 38.13845 37.40124 37.3273 37.58049 37.93232 37.68239 37.51229 38.06558 38.86097 39.83529 39.72846 39.46302 39.49549 39.53586 40.10717 40.94519 41.8353 41.9073 41.87298 41.36748 42.0253 44.21477 47.38365 50.95874 55.24512 
74.65202 73.9856 72.18429 70.6446 69.26801 68.51772 68.38477 67.0097 65.57958 65.61076 66.16318 66.60168 66.60989 66.49464 66.16754 66.10018 66.54601 66.41956 66.21059 66.42075 65.91855 65.44263 64.71616 64.31532 63.80573 63.16438 62.69276 62.27814 62.1973 62.3938 62.18048 61.35188 60.94189 60.94198 61.93882 62.99532 62.96374 61.79334 60.17812 58.99039 57.93612 56.89819 55.90999 54.93243 53.87889 53.07079 52.18644 51.21548 50.00192 48.35514 46.5175 46.14163 45.97349 45.42541 45.65752 45.0594 44.73812 44.55079 44.48991 44.71059 45.03383 45.66813 47.01287 48.40171 48.74059 48.48462 47.9003 46.99839 46.28738 45.72335 45.14011 44.46394 45.14588 45.66817 45.82877 45.92551 47.18862 48.81395 49.52633 49.54759 49.80029 49.59644 48.68413 47.78237 46.73151 46.21693 46.68336 49.28332 50.55253 51.62687 53.54126 55.98958 58.59301 60.50062 61.90029 63.18616 64.29289 65.67847 66.77694 66.43688 65.06993 65.16296 65.57825 65.83272 66.29784 67.27496 68.94006 70.61256 71.74681 71.757 70.98853 69.43851 67.00972 64.85056 63.27385 62.37809 62.09179 61.78139 61.53155 61.05062 60.50151 60.54498 61.583 62.23471 62.89282 63.25924 62.66951 61.06141 59.7172 59.04249 58.57988 55.11466 53.02662 51.41025 49.9388 48.9363 48.48291 48.22906 47.98679 48.30056 48.0367 47.01405 46.79669 46.92635 47.12045 47.60343 47.9703 48.17133 47.9421 46.69694 45.65097 45.38515 45.0826 45.52557 45.63519 45.48021 45.65909 46.11131 46.08571 46.45958 46.16306 46.36203 46.54384 45.77883 44.55853 43.72569 42.88358 42.50587 42.55397 41.86829 40.69936 40.28837 39.51765 38.88517 38.13632 37.7351 37.49624 37.05828 36.6864 36.57246 36.67004 37.03199 38.02274 39.74541 40.7121 40.02748 39.26961 39.11611 39.13622 39.47599 40.10035 40.87604 41.03046 41.08875 40.8296 42.02892 43.9569 46.84677 50.85484 55.33839 
74.72392 74.00052 72.06649 69.99545 67.90625 66.80785 66.72964 65.55716 64.78493 65.51659 65.425 65.46316 65.42991 65.56522 65.47016 65.48164 65.90119 66.23576 66.11733 66.07728 65.54108 64.7849 63.77383 63.34003 63.10109 63.05236 63.19396 62.91631 62.84959 63.09945 62.91248 62.51917 62.45465 62.46275 63.05622 63.46476 62.96603 61.60777 60.06908 59.28191 58.47317 57.35997 56.02263 54.75054 53.93735 53.34943 52.71695 51.82857 50.43481 48.47551 46.38545 46.03718 45.89392 45.16798 45.52792 45.2689 44.98674 44.78018 44.73174 45.33609 45.81869 46.53214 47.63364 48.96572 48.95435 48.55711 47.70682 46.75796 46.01608 45.96757 45.64252 45.10034 45.71544 46.2583 46.43011 46.67508 48.32215 49.94975 50.72589 51.07541 50.84887 49.96209 48.38346 47.31236 46.64326 46.20144 47.79074 50.5118 51.6462 52.98022 55.25515 57.39616 59.77326 61.52159 62.75749 63.34031 64.76814 66.28593 67.20711 67.10507 65.7182 65.59696 65.95217 66.31178 66.63869 67.50484 69.08299 70.73618 72.16144 72.39187 71.26035 69.19188 67.45721 66.40513 64.87573 63.4516 62.97173 62.82865 63.04538 63.28232 63.24596 63.5533 64.23912 64.62211 64.92161 64.78834 63.88534 62.16828 60.64886 58.91712 57.01259 54.66294 52.0352 50.64051 49.6497 49.15836 48.82627 48.55915 48.53831 47.99334 47.84335 47.9741 48.0402 48.03763 47.70586 47.50247 47.39132 47.21949 46.71438 45.85377 45.48161 45.40195 44.8308 44.3507 43.70728 43.48318 43.96502 45.19737 45.80088 46.50943 46.07071 46.08564 46.26369 45.69701 44.73289 43.60777 42.83257 42.98676 43.45001 43.01003 42.32493 41.30523 40.12329 39.51322 38.76995 38.1014 37.78537 37.27676 36.1022 35.62087 35.79191 36.54097 37.84815 40.14359 41.03496 39.689 39.07373 39.00378 39.10855 39.13708 39.39502 40.16195 40.64966 40.99244 40.9522 41.9075 43.70364 46.96991 51.3885 55.82358 
74.39735 73.73312 71.73801 69.1553 66.52188 64.83414 64.87299 63.92278 63.7464 65.0272 65.47036 65.813 65.91273 65.22485 64.81493 65.02544 65.34786 65.87131 65.79433 65.62112 65.02784 64.12454 63.30154 63.15236 63.20878 63.1993 63.32422 63.18844 63.14828 63.68387 63.79747 63.95152 63.96527 63.31796 62.75529 62.60536 62.10638 61.09696 60.01106 59.5747 58.93325 57.69532 56.17898 54.81071 54.0802 53.39062 52.65998 51.67482 50.32401 48.55855 46.69334 46.36295 46.14424 45.3741 45.69909 45.47814 45.2235 45.17065 45.23005 46.12088 46.71286 47.41546 47.93966 49.19798 48.9397 48.53782 47.84176 46.86008 45.88786 45.88464 46.02155 46.19075 46.80454 47.19137 47.25216 47.58212 49.15557 50.55555 51.33905 51.94536 51.41507 49.877 47.77305 46.26865 46.42996 47.26728 49.25075 51.26908 52.7447 55.32489 57.49076 59.19728 60.8314 62.17585 63.00418 63.21452 64.74027 66.11982 66.70639 66.76559 65.87268 -9999 66.29257 67.02315 67.31454 68.70986 69.52381 70.515 71.48331 71.57909 70.57841 68.62728 67.22279 66.21149 65.69775 65.08993 64.68587 64.89761 65.54664 65.91107 65.61465 65.47608 65.54221 65.80078 65.92754 65.60074 64.34207 62.44377 60.05372 56.94992 54.13596 51.93465 50.73962 49.60878 48.47247 48.1133 48.60175 49.33606 49.29277 48.55102 48.38163 48.43473 48.28365 48.2501 47.53127 47.1212 47.16183 46.48773 46.03617 46.19179 45.90557 45.51266 44.74334 43.20573 42.15551 42.27262 43.65855 45.62942 46.61056 48.01714 47.66253 47.51709 47.15063 46.03994 45.165 44.25147 44.00075 44.70749 45.53053 44.8324 43.80066 42.52936 41.17448 40.47609 39.79013 38.71441 38.12522 37.6828 36.71994 35.45174 35.73647 36.36894 37.33968 39.13228 39.57141 39.14326 39.03299 39.08815 38.90146 39.02095 39.35828 40.07793 40.5405 40.90188 41.23743 42.20594 43.94933 47.50264 52.11189 56.59072 
73.58332 72.95144 70.95821 68.01176 65.11051 63.17533 63.26577 62.43607 63.01273 64.51474 64.99432 65.55574 65.97263 65.6317 65.73967 66.12346 66.07297 66.19113 65.74144 65.39993 64.70155 64.10532 63.7212 63.76657 63.65026 63.26483 63.14647 63.1088 63.16345 64.10949 64.40595 64.53714 64.30939 63.01591 61.77603 61.2508 60.65668 59.97647 59.40643 59.1528 58.33189 57.05131 55.82887 54.72072 53.9607 53.2148 52.54659 51.66986 50.46558 48.96078 47.56042 47.24208 46.78916 45.85106 45.85924 45.49445 45.38316 45.50706 45.80906 46.53444 47.03329 47.83796 48.1686 49.1334 49.12335 48.76333 48.25891 47.35373 46.39979 46.31061 46.87754 47.62733 48.22474 48.10405 48.18814 48.56995 49.59001 50.8343 51.9108 53.02565 51.40652 48.86602 47.16345 45.7816 46.82167 48.5738 50.54108 52.84053 54.72775 57.35279 58.87079 59.72537 60.75499 61.85335 62.56104 63.35779 64.70627 66.2923 67.33184 67.8044 68.05436 68.28094 68.52855 68.56087 68.68378 69.53152 70.04693 70.54256 71.00726 71.29596 70.50401 69.22762 68.26476 67.21592 66.05943 65.55868 65.55268 66.10782 66.90914 67.11231 66.42076 65.93814 65.84808 66.33597 66.57727 65.74245 64.12627 61.97326 59.3904 56.47675 53.82906 51.64103 50.30584 49.28735 48.1747 48.44922 49.86577 50.5151 50.03492 49.13689 48.77579 47.64952 46.55971 47.51849 47.0886 46.6804 47.15534 46.8908 46.7183 46.72238 46.0054 45.16918 44.75816 43.74231 42.41281 42.76109 44.36427 46.45166 47.91853 49.48684 48.82628 48.38621 47.64845 46.97104 46.64818 45.86682 45.44254 46.108 47.14419 46.13206 44.66051 43.5038 42.35142 41.55346 40.61449 39.62181 39.23114 38.54713 37.65959 36.61287 36.35258 36.98999 37.16512 38.10914 37.85685 37.8247 38.35567 38.72107 38.9543 39.21367 39.39426 39.71542 39.98245 40.04365 40.73164 42.21295 44.52565 48.47558 53.12497 57.49751 
72.41573 71.78927 69.92149 66.99137 64.06549 61.94351 62.07962 61.36877 62.5342 63.95471 64.59762 65.33558 65.93211 66.0024 65.9671 66.2211 66.04481 65.97462 65.37905 65.13686 64.45823 64.03544 63.9656 63.94062 63.72639 63.41213 63.38657 63.27167 63.33205 64.21111 64.0181 63.76617 62.66465 61.88669 61.01251 60.48715 59.79914 59.31538 59.23693 58.89909 57.96959 56.98417 56.0482 55.0199 54.21102 53.43551 52.90071 52.07996 50.86074 49.37162 48.11335 47.56346 46.92067 45.91402 45.51329 45.17702 45.28345 45.58734 46.05521 46.69668 47.28299 48.39071 49.22524 49.5687 49.40516 49.05995 48.6633 47.95454 47.16351 47.25123 47.85917 48.60492 49.08687 49.31659 49.98285 50.61526 50.83403 51.97336 53.27971 53.51174 51.4984 49.26783 47.59188 46.40445 47.98801 49.91049 51.57201 54.23185 56.04333 58.01663 58.81236 59.13134 60.39775 61.52412 62.46109 63.81582 66.2104 68.51024 69.49153 69.72739 69.84732 69.9099 70.1124 70.11801 69.98136 70.39742 71.08556 71.12153 70.83167 71.19126 70.41879 69.22968 68.44918 67.53506 66.40813 65.49912 65.48038 66.01825 66.22947 66.50113 66.24847 65.9877 65.98936 66.28787 66.08771 64.66009 62.79255 61.06452 59.01163 57.07991 54.44142 51.867 50.30118 49.89821 50.17359 50.54488 50.6759 50.73701 50.28534 49.63403 48.98697 48.71268 48.37321 47.66436 46.74076 46.4488 46.95253 46.70851 46.42516 46.30076 45.71273 44.74048 44.11604 43.93003 43.02983 42.98371 44.98433 47.65167 49.75648 50.02675 48.91265 47.97788 47.01748 46.71904 46.79018 46.4812 46.25674 46.91822 47.63889 46.8588 45.56969 44.56458 43.85255 42.62709 41.56718 40.61972 39.51268 37.88749 36.79182 36.19853 36.52723 36.61408 36.62003 36.93805 36.57506 37.04652 38.18449 39.03749 39.23086 39.3038 38.99664 38.98065 39.42749 39.55391 40.76402 42.9604 45.78706 49.82361 54.16324 58.16679 
71.32494 70.70504 69.11212 66.31965 63.33377 61.05685 61.025 60.46948 62.02217 63.30965 64.20265 65.26669 65.53883 65.23742 65.20802 65.45719 65.32871 65.10151 64.37954 64.13651 63.69143 63.66471 63.90068 63.68298 63.25747 63.42108 63.47405 63.34771 63.3731 63.89238 63.28482 62.76886 62.17456 61.79523 61.19719 60.71091 60.22846 59.88808 59.43866 58.86978 57.92842 56.99129 56.09089 55.18417 54.62135 53.88567 53.33785 52.45216 51.11449 49.64228 48.50092 47.75981 47.02176 45.94381 45.30826 44.99589 45.19999 45.54271 46.05656 46.85604 47.62212 48.74932 49.51797 49.44262 49.04759 48.67247 48.42639 47.90796 47.47889 48.18326 48.97646 49.92666 50.62013 51.29672 52.17118 52.71161 52.0691 52.84955 53.47054 53.14095 51.74144 49.93097 48.61344 47.65327 48.46886 50.01495 51.02015 53.40948 55.31821 57.14636 58.34405 59.12743 60.27658 62.06749 63.79963 66.43726 69.22134 70.94606 71.16476 70.90803 70.44905 70.45731 70.41132 69.82443 69.18057 69.40903 70.31857 70.31226 70.52789 70.40892 69.70402 69.69006 69.28132 68.21461 66.8401 65.85141 65.281 65.20641 65.20924 65.76318 66.34113 66.77073 66.87453 66.51637 65.28699 63.50644 61.69297 60.44566 59.36453 58.22096 54.72295 52.5073 51.98549 51.86136 51.69244 51.56417 51.27225 50.86295 50.54789 50.10327 49.08234 48.17942 47.80787 47.30037 46.53751 46.23585 46.87715 47.15976 47.00913 46.96017 46.36907 45.53279 45.05823 44.79077 44.45372 44.63904 46.1584 49.01751 51.4432 50.30926 48.17017 47.15903 46.68415 46.63527 46.16345 45.51567 45.31182 45.96444 46.73209 46.48063 45.46609 44.81192 45.0268 44.74419 44.17046 42.01405 39.97626 37.94735 36.47914 35.4972 35.68705 35.64901 34.72439 35.27793 35.30077 36.18134 37.40549 38.17426 38.56106 39.00012 38.9557 39.0708 39.4625 39.69239 40.83656 43.3223 46.25402 49.88828 54.00742 58.1307 
70.18501 69.45537 68.0228 65.42156 62.66158 60.22996 59.86872 59.63747 61.1046 62.04453 63.02052 64.00451 63.94758 63.40326 63.36498 63.55037 63.58178 63.29264 62.63939 62.50359 62.55946 62.75517 63.02039 62.89021 62.71646 62.69222 62.58577 62.27761 62.1839 62.84515 62.35686 62.11419 62.10494 61.96659 61.50701 61.02797 60.5553 60.05087 59.33615 58.44542 57.3529 56.4374 55.63622 54.90172 54.5067 53.79794 53.36995 52.67846 51.60089 50.39314 49.33686 48.29773 47.45549 46.4633 45.71633 45.3821 45.59259 45.89127 46.52532 47.24934 47.74186 48.53156 48.92568 48.76177 48.42349 48.13662 47.97359 47.5862 47.56363 48.49396 49.5047 50.66422 51.57932 52.25917 53.04803 53.57687 52.23264 52.53541 52.73275 52.71824 51.63098 49.85535 48.8356 47.9907 48.95145 50.10004 51.12619 52.29913 53.87047 55.67887 57.2517 58.76236 60.56616 63.40019 66.40344 69.28464 71.14997 71.54773 71.17724 70.42784 69.90501 69.66312 69.01845 68.09222 67.83718 68.0115 68.63502 68.78518 69.0606 69.16811 68.88774 69.34142 68.89323 67.88063 66.70748 66.19447 65.44952 64.98812 64.87493 65.61228 66.71042 67.35394 67.48483 66.98804 65.65308 63.92726 61.97087 60.60951 60.01857 58.873 57.29249 55.2494 53.82231 53.16496 52.62468 51.94056 51.42719 51.12654 51.07408 51.15783 50.59023 49.13662 48.40585 48.08088 47.61729 47.22744 47.40481 47.10265 47.34522 46.96321 46.43813 45.97209 45.5162 45.3025 45.20284 45.54814 46.43183 49.10345 51.67743 50.22571 47.461 46.68616 46.29987 46.28628 45.67297 44.88992 44.2889 44.39772 45.73415 46.16494 45.49185 44.8652 45.4577 45.9755 45.53241 42.9262 40.38126 38.19481 36.61876 35.1588 34.30536 33.84604 33.71191 33.91135 34.6584 35.60693 36.81038 37.72941 38.64001 39.44179 39.5034 39.36797 39.21973 39.03621 40.36291 42.75513 45.40601 48.81536 53.18282 57.92756 
68.94314 67.94161 66.40446 63.89276 61.31327 58.55767 57.69801 58.14412 59.7215 60.4578 61.26202 62.06347 62.09105 61.40842 61.09068 60.66703 60.38223 60.1236 59.69323 60.05698 60.6168 61.09708 61.30059 61.34852 61.51226 61.74265 61.74341 61.7124 61.84799 62.45064 62.1832 62.21456 62.24427 61.83525 61.02499 60.49236 60.11499 59.44255 58.46619 57.4142 56.47617 55.85739 55.3453 54.77144 54.41322 53.95187 53.83078 53.35593 52.42943 51.38155 50.26424 49.09034 48.14487 47.01565 46.14309 45.87289 46.13308 46.55519 47.36655 47.57296 47.79108 48.28109 48.45033 48.3078 48.24862 48.09334 47.69226 47.35358 47.95531 49.14092 50.40854 51.54237 52.20689 52.3493 52.50463 52.73963 51.41871 50.60276 51.19431 51.67392 51.23602 49.63258 48.79951 48.76685 49.77066 50.60126 51.01408 51.86585 53.67148 55.83556 58.20444 60.3696 62.99821 66.1513 68.9981 70.40841 70.60885 70.05764 69.37942 68.99742 68.8713 68.74188 67.87947 66.95737 66.91036 67.31174 67.61639 67.73001 68.03831 68.63117 68.55045 69.01359 68.75945 68.05737 67.27213 66.70974 66.30366 66.08369 65.81061 66.02755 66.42651 66.62567 66.63331 66.47547 65.92464 64.9015 63.24607 61.50829 60.70149 59.23385 57.53732 55.96417 54.63231 53.60454 52.56623 51.7467 51.47495 51.24923 51.28625 51.43737 51.04357 50.41153 49.73515 49.10531 48.43499 48.05254 47.90042 47.19766 46.95973 46.60863 45.41108 45.13181 44.73963 44.01811 44.11695 44.47499 45.36814 47.25386 49.69202 49.8299 47.73223 46.08192 44.67909 44.22768 43.928 43.97408 44.97792 45.23691 45.66137 46.28178 45.76875 44.77005 45.06623 45.24611 44.81961 43.59292 41.72906 39.39711 37.03658 34.99902 33.8235 33.21518 33.41928 33.95164 34.64101 35.855 36.90174 37.71093 38.46315 39.05246 38.95513 38.3568 37.84954 37.64815 39.28527 41.33297 43.59357 47.1408 52.11863 57.63869 
67.62359 66.37221 64.48386 61.89759 59.49234 56.67541 56.00855 57.55401 58.69324 58.76741 59.28028 59.99505 59.88761 59.3494 58.95193 58.25341 57.57529 57.21026 57.50244 58.49401 59.20833 59.79085 60.00769 60.17994 60.74757 61.0714 61.22269 61.38478 61.7934 62.22748 62.07152 61.95065 61.56471 61.06022 60.58141 60.29366 60.00141 59.13923 58.09555 57.16376 56.48782 56.15673 55.84137 55.48662 55.25888 55.17442 55.16748 54.6473 53.87343 53.15595 52.35939 51.52871 50.77351 49.77241 48.914 48.48567 48.60227 48.76855 49.13136 48.95065 49.05008 49.27951 49.45245 49.49303 49.45899 49.28833 48.88438 49.09631 50.35397 51.73536 52.91605 53.29018 53.06999 52.49465 51.92616 51.41056 50.22531 50.81683 51.08582 51.77565 51.6402 50.59496 49.86264 49.79145 50.60284 51.07311 51.36331 52.56488 54.28688 56.94789 59.6797 62.43267 65.35764 67.52365 68.71454 68.91285 68.39743 67.44984 67.27924 67.93391 68.25569 67.39086 66.12992 65.31382 65.91115 66.80949 67.27445 67.65635 68.1884 68.41178 68.94796 69.44045 69.33232 68.51531 67.48169 66.73689 66.25193 65.91108 65.74776 65.81742 65.65407 65.53922 65.7364 65.96124 65.79147 64.85074 63.03218 61.52525 60.42887 59.00279 57.68919 56.77679 55.89003 54.34708 52.61754 51.26181 51.2611 51.12115 50.61625 50.19014 49.68893 49.50889 49.26994 48.85496 48.09753 47.92022 47.55984 46.81713 45.89276 45.71698 45.6474 44.91428 44.28548 44.01123 43.68778 42.89719 42.80064 44.55099 47.47285 48.46871 46.64843 44.42936 42.39862 42.06945 42.83328 43.33541 44.64864 46.84817 45.92124 46.38196 46.26149 45.12999 44.50381 44.15526 43.95844 43.3184 42.22439 40.04878 36.96349 34.5848 33.37757 32.95923 33.35267 33.78811 34.66844 35.70635 36.49512 36.94999 37.31306 37.72512 37.89318 37.65381 37.62809 37.56995 38.78975 40.33268 42.38033 45.92949 51.2011 56.97042 
66.49839 65.25162 63.07074 60.2721 57.87865 55.33852 55.4057 57.58081 58.19434 57.72357 57.64648 58.36419 58.00107 57.40794 57.24696 56.54882 56.08882 56.15305 56.76633 57.65355 58.09721 58.46816 58.83904 59.26646 59.80087 59.80981 60.32761 60.7191 61.50821 61.59164 61.00558 60.08603 59.68182 59.85132 59.67856 59.13791 58.64602 57.92219 57.38378 57.00921 56.64558 56.53453 56.24057 55.95838 55.7445 55.57134 55.34239 54.96828 54.43861 54.11129 53.72898 53.15811 52.32279 51.50671 50.58362 49.99347 50.00524 49.85859 49.77922 49.55298 49.63461 49.85356 50.20184 50.58398 50.52465 50.46928 50.52677 51.81771 53.35493 54.16483 54.62211 54.17189 53.36438 52.34432 51.28845 51.05611 50.7772 51.78663 52.1791 52.17841 52.29876 51.87236 51.14123 50.18746 51.18164 51.9739 52.72019 54.11146 55.9383 58.59366 61.60534 64.47683 66.67883 67.66306 68.03728 67.76972 67.14018 66.27248 66.50871 66.96303 66.98566 65.91969 65.10029 64.99511 65.81143 66.66473 67.12794 67.66367 67.97341 68.4188 69.1881 69.7305 69.24827 67.82149 66.3698 65.6478 65.44802 65.21468 65.14984 65.01989 64.71419 64.57473 64.57858 65.10626 65.00992 64.09014 62.86754 61.91034 60.82511 59.10789 57.60633 56.81158 55.83577 54.06732 52.60285 51.48249 50.81378 49.9841 49.32645 48.85054 48.20727 48.493 48.99714 48.90506 48.30491 47.78397 47.17247 46.35583 45.9424 45.68804 45.91525 45.08923 44.10883 43.6485 43.22168 42.17031 41.93721 43.03209 45.78359 47.54115 46.85584 44.3513 41.91799 41.7291 42.93921 43.94764 45.37981 46.65698 47.18055 46.85028 46.20972 44.24656 42.55374 42.0132 42.90806 43.66862 43.32184 41.00418 37.70872 35.44982 34.55227 34.35601 34.15184 34.11611 34.51313 35.34521 35.88629 36.4911 37.03924 37.43258 37.38673 37.21676 37.32162 37.04215 37.97723 39.53083 41.56622 45.07557 50.18153 55.57545 
65.67867 64.7461 62.5639 59.56522 57.02411 54.68526 55.42089 57.63665 58.04088 57.51011 56.93984 57.42825 56.90162 56.11372 56.03699 55.71654 55.64367 56.30819 57.06325 57.58909 57.54473 57.67732 57.99883 58.53726 58.97436 58.83759 59.49716 59.80814 60.42018 59.96132 59.34394 58.66348 58.72371 58.98969 58.53453 57.77891 57.62492 57.38985 57.51043 57.71282 57.776 57.82893 57.4268 57.15631 56.92833 56.39046 55.94111 55.85601 55.36567 55.24231 55.09214 54.20097 53.11295 52.48405 51.70915 51.09805 51.08819 50.92558 50.69606 50.31484 50.02625 50.19662 50.85025 50.83809 50.47623 50.81375 51.22993 53.17236 54.30412 54.51306 54.53188 53.60665 53.01673 52.33792 51.52411 51.62016 51.20213 52.42272 52.78085 52.37995 51.672 52.26084 51.8204 50.96381 51.39758 52.48967 53.7831 55.18958 56.66253 59.44288 62.39923 64.42396 65.70479 66.00957 65.60989 65.03289 64.73947 64.73666 65.59422 66.00621 66.24821 65.91942 65.60725 65.54772 65.67749 66.33051 67.17301 67.78125 67.79945 68.18967 68.50021 68.56776 67.52767 66.16684 64.73151 64.45516 64.75492 64.87132 64.86111 64.81435 64.63547 64.5451 64.54402 64.74026 64.57482 64.08125 63.47637 62.88008 61.7758 59.60541 57.60671 56.0871 54.38603 52.52585 51.22276 50.41066 50.07128 49.64565 49.27247 48.78147 48.26665 49.21177 49.81138 49.66911 49.22536 47.6373 46.37943 45.29 44.73996 44.50484 44.71671 45.03081 44.95045 44.31407 43.50767 42.77703 42.34758 42.38731 44.19592 46.15342 46.65339 44.83861 42.55917 42.85485 44.1135 44.85928 45.56134 45.6025 46.36007 46.9248 45.43462 42.99762 41.54058 41.55038 42.61905 43.54178 43.29577 41.38838 39.15519 37.35818 36.6021 36.14747 35.27792 34.73641 34.73477 35.05672 35.19703 35.84143 36.38276 36.65157 36.35722 36.02484 36.57381 36.94166 38.27188 39.69175 41.29886 44.41911 49.13626 54.0355 
65.37673 64.64095 63.1307 60.35648 57.40797 55.01726 56.0783 57.67887 58.0195 57.68225 56.91813 57.11417 56.50659 55.45151 55.42305 55.93931 56.6177 57.53656 58.29336 58.39693 58.00903 57.97753 58.19332 58.72132 59.04524 58.44279 58.37308 58.57912 59.07559 58.51683 58.53697 58.68834 58.91377 58.63742 57.96533 57.68097 58.00123 58.22466 58.6567 58.97659 59.11003 58.92097 58.41495 58.14394 57.86111 57.14123 56.64334 56.55645 56.01306 55.8238 55.58175 54.58032 53.91137 53.64873 53.31242 53.07019 52.98102 52.8539 52.6151 51.81314 50.99811 50.89498 51.347 50.79397 50.40546 50.85451 51.53329 52.96764 53.61375 54.17187 54.03232 52.78495 52.36917 52.05074 51.68522 52.60191 53.23085 53.18434 53.06183 52.13816 52.31582 53.13787 53.19392 52.23773 52.06476 53.17559 54.66777 56.02805 57.97177 60.04345 61.92897 63.08299 63.76365 63.91876 63.72687 63.56746 63.85211 64.3343 65.53526 65.91623 66.16395 65.8985 65.28732 65.11159 65.53271 66.69431 67.6637 67.89735 67.62489 67.50653 67.69176 67.33974 66.43857 65.33766 64.27023 64.61513 65.18909 65.5099 65.48232 65.21209 64.91328 64.806 64.80415 64.65034 64.36248 63.99619 63.51577 62.74836 61.2294 58.89935 56.75549 54.88016 53.06696 51.61372 50.84626 50.38121 50.36786 50.38184 50.42275 50.34687 50.29809 50.58448 50.78551 50.67164 49.467 46.83057 44.88431 43.61491 43.09918 43.44574 44.18499 44.57893 44.53054 44.28093 43.96562 43.56317 42.98706 42.45691 43.18122 44.43436 45.2683 44.68559 43.541 44.37319 45.14789 45.26136 45.29396 45.19465 45.39179 45.04361 44.12222 42.80243 41.47901 41.31164 42.02761 42.64306 42.45595 41.52303 40.21839 38.80087 37.37831 36.3272 35.62095 35.28854 35.35382 35.55142 35.4066 35.7561 35.81556 35.83589 35.63995 35.83438 36.65223 37.14948 38.22262 39.60917 41.18131 43.87269 48.12037 52.67066 
65.45271 64.36811 62.92558 60.74477 58.18413 55.77515 56.48128 57.05091 57.50027 57.62141 56.71011 56.56898 56.16184 55.70226 55.60131 56.39695 56.84837 57.81917 58.71574 58.97543 58.58738 58.51546 58.54004 58.69307 58.62991 57.89297 57.70949 58.18216 58.53912 58.08593 58.30865 58.42135 58.38255 57.73523 57.04782 57.047 57.60538 58.20634 58.81485 59.16715 59.36728 59.05026 58.57107 58.33524 58.09394 57.25372 56.74137 56.30481 55.46286 55.15548 54.82969 54.03741 53.70686 53.3909 53.28136 53.22701 52.96128 52.75529 52.58934 51.8441 51.12701 50.71359 50.55034 50.09231 50.33497 50.97563 51.85412 52.69399 53.11141 53.92824 53.50566 52.33196 51.83671 51.57922 51.45758 52.20348 52.83046 52.51699 51.80199 50.44578 51.56897 52.95442 53.31231 52.97252 52.84433 53.54968 55.04133 56.44121 58.36373 60.12514 61.14996 61.26925 61.61561 62.31742 62.93774 63.24399 63.81492 64.15875 64.80182 64.87743 64.72256 64.41555 64.2004 64.60545 65.69895 66.9289 67.54671 67.69254 67.61212 67.39618 67.02787 66.78838 66.37446 65.49603 64.87084 65.0283 65.55128 65.69802 65.36008 64.71989 64.43687 64.38409 64.28868 64.12086 64.06451 63.70725 63.05907 61.93819 60.11505 57.96618 56.03159 54.68058 53.45617 52.37857 51.61058 51.21861 51.25397 51.41145 51.39338 51.01929 51.38173 51.6087 50.58232 49.37461 47.82413 46.00823 44.12764 42.83947 42.87659 43.75885 44.41742 44.32839 44.28738 44.72322 45.10052 44.70826 43.83361 43.20615 43.55449 44.43843 44.61779 44.77999 43.8155 44.18557 44.53083 44.52684 44.0858 44.15672 44.33579 43.59117 42.71826 42.12553 41.77735 42.08868 42.297 41.57751 41.59119 41.44423 40.69558 39.44946 37.85606 36.34367 35.44471 34.98641 35.3112 35.69385 35.13541 35.22715 35.13103 35.32822 35.46639 36.02486 36.8114 37.27171 37.77674 39.03878 40.45114 42.62539 46.50341 51.52217 
65.45014 64.11338 62.64312 60.74306 58.51004 56.42405 56.91143 56.53423 56.91585 57.16197 56.0355 55.8784 56.15865 56.08851 55.81102 56.51101 56.19619 57.09406 58.36671 58.75812 58.15167 57.92216 58.02429 57.82372 57.43383 56.86833 56.78175 57.50248 57.81739 57.79288 58.15558 58.13052 57.06979 56.48198 56.19008 56.56844 57.37695 58.2933 59.10629 59.37143 59.44785 59.19848 58.7235 58.21176 57.37071 56.33761 55.87572 55.43414 54.86765 54.67003 54.29163 53.448 53.08344 52.83691 52.97429 52.97591 52.72594 52.59779 52.27966 51.7543 51.3445 50.64075 50.2303 50.16525 50.93678 52.14111 52.97181 53.33391 53.63196 54.04797 53.28798 52.23555 51.65409 51.82489 52.20212 52.5291 52.72571 52.38552 51.48033 51.06825 52.49951 53.94565 54.79172 54.89148 55.08031 55.2647 56.32251 57.66187 59.0694 60.30542 60.74418 60.94214 61.28653 62.0161 62.49658 62.522 62.6582 62.79805 63.06741 62.93984 62.70525 63.06959 64.01209 65.41281 66.72866 67.40397 67.48787 67.58327 67.73283 67.65009 67.41647 67.12124 66.68531 65.98695 65.24496 65.75977 66.28101 66.2234 65.94281 65.67739 65.26897 64.57217 64.03842 63.66836 63.47801 63.10463 62.34768 61.12941 59.38026 57.943 56.78529 55.92086 54.59388 53.17073 52.17945 51.53641 51.45908 51.67386 51.76223 51.88218 52.14849 52.10333 51.14809 49.62878 47.71619 45.91041 44.87019 44.43721 44.97771 45.84574 46.23979 45.97408 45.95848 46.24759 46.41782 45.90892 45.01035 44.45145 44.54804 44.77012 44.08035 44.32032 43.47902 42.86658 42.89801 43.39514 43.17842 42.7283 42.81895 42.59061 42.26273 42.11345 42.25179 42.25032 42.3008 41.92262 42.01205 42.14716 41.30882 40.01355 38.46182 37.08887 36.2049 35.80598 36.187 36.71978 35.84636 34.91271 34.37757 34.68471 35.12216 35.92982 36.69683 37.01229 37.39752 38.40559 39.65844 41.52516 45.17128 50.61454 
65.20903 63.66577 62.11557 60.15869 57.94198 56.63231 57.46125 56.48335 56.39759 56.40621 55.45014 55.50315 56.19616 56.56216 56.34074 56.67067 55.83105 56.62986 58.19421 58.29584 57.62238 57.45042 57.60265 57.27477 57.06715 56.7915 57.00665 57.89562 58.64514 58.9501 59.09214 58.76482 57.55064 56.57714 56.68311 57.35135 58.23632 59.09196 59.89909 59.91668 59.50656 58.85447 58.05514 57.32 56.66991 55.92788 55.45933 55.09351 54.69981 54.54953 54.25357 53.58642 53.08224 52.96649 53.4067 53.54072 53.14164 53.16948 52.46985 51.91195 51.28952 50.72751 50.58985 51.14565 52.35768 53.56532 53.894 53.68365 53.39836 53.43952 52.91462 51.75707 50.5972 51.27563 52.67278 52.85043 52.85127 52.443 52.09865 52.89511 54.44643 55.72671 56.41021 56.6157 56.64489 56.51324 57.23142 58.54768 59.24084 59.15289 58.58534 58.61565 59.28992 60.15863 60.6735 60.53983 60.89685 61.44404 61.86022 61.6988 61.70008 62.7802 64.46379 66.08371 66.89473 67.17592 66.81384 66.45919 66.82588 66.93893 66.79734 66.67137 66.49799 66.00146 65.72325 65.81473 65.96383 66.22754 66.48605 66.17073 65.32809 63.94167 63.28274 62.71482 62.63939 62.14579 61.37854 60.69899 59.90552 59.35599 58.17295 56.81451 55.11752 53.53861 52.40429 51.66648 52.01759 52.16673 51.84176 51.81354 51.99775 51.58184 50.36097 49.33291 48.32912 47.22446 46.41036 46.23701 46.96282 47.80612 48.00375 47.43752 47.0156 47.28132 47.42204 46.79355 45.76449 45.36369 45.46268 45.29308 43.93184 43.89777 43.56957 42.51841 42.3075 42.45828 42.24874 41.81782 41.96423 42.17125 42.44418 42.56454 42.56392 41.95683 41.90973 42.19585 42.99732 43.56075 43.2155 42.03714 40.0357 38.15073 36.96069 36.73896 36.61044 36.41542 35.44379 34.63626 34.1088 34.53993 35.21768 36.64706 37.5517 37.49594 37.64426 38.5859 39.77903 41.46816 44.66653 49.77667 
64.99716 63.07365 61.16304 59.09448 56.66402 55.89799 57.01392 56.13227 55.6156 55.70633 55.30101 55.43135 56.04188 56.43903 56.24005 56.15255 55.58817 56.3653 57.92777 58.29224 57.93455 58.16332 58.28465 57.77152 57.53703 57.78425 58.66645 59.59112 60.21058 60.39663 60.30816 59.86382 58.9021 58.03453 57.98985 58.79306 59.6156 60.16158 60.39891 59.72762 58.61427 57.61995 57.17461 57.70481 57.61024 56.91469 56.45362 56.02726 55.46122 55.21736 55.01448 54.69963 54.39443 54.37359 54.74093 54.50531 53.98038 54.25812 53.70175 52.97056 51.88059 51.22257 51.52839 52.42818 53.66551 54.52931 54.15072 53.56918 52.96348 53.10103 52.91461 51.7294 50.76475 52.02695 52.86839 52.91733 52.9168 52.31111 53.26479 55.03821 56.95852 58.00928 58.07755 58.00762 57.7607 57.07023 57.12544 57.87508 57.64142 56.11782 55.1449 55.40173 56.60183 57.62682 58.31969 58.90361 59.95253 60.77276 61.10667 61.12037 61.48445 63.10592 64.87677 66.07114 66.48022 66.27155 65.88474 65.54529 66.12058 66.56851 66.31368 66.39338 66.63309 66.48331 66.06191 65.35058 65.29007 65.79187 66.15108 65.90897 65.2629 64.04557 63.55143 63.2594 62.7259 61.92669 61.13202 60.77334 60.48074 59.91265 58.83348 57.23807 55.57366 53.87354 52.4571 52.03422 52.1768 52.42878 52.28864 52.3 51.59451 50.55648 49.66934 49.03754 48.48568 47.78824 47.36078 47.22139 47.75045 48.46471 48.81635 48.41184 47.92239 47.90124 47.90199 47.22909 46.05319 45.47094 45.45475 45.89619 46.1291 46.03676 44.53624 43.31789 43.13639 43.17603 42.92585 42.77626 43.01812 43.31918 43.43004 43.32343 43.03484 42.76909 42.66533 42.78004 43.0973 43.88815 44.51461 43.93312 41.82012 39.58353 38.0787 36.97501 36.31946 36.38941 36.10136 36.03495 35.88467 36.16523 36.78183 37.97581 38.5112 38.401 38.8338 39.50919 40.21201 41.60611 44.47802 49.10214 
64.78289 62.7688 60.21049 57.6348 55.06466 54.8075 55.81237 55.11337 54.30157 54.59274 55.01643 54.93546 55.05561 55.16248 55.04047 55.3625 55.17345 55.69985 57.31116 57.87885 57.88599 58.62717 58.71022 58.27766 58.06222 58.95868 60.12231 60.95565 61.28678 61.10724 60.69181 60.26366 60.26324 59.83773 59.70888 60.27038 60.87341 60.82637 60.25649 59.01359 57.63765 56.82691 57.22613 58.2696 58.33339 57.6855 57.4 57.07137 56.72829 56.84332 56.80884 56.62742 56.61579 56.66555 56.53993 55.70704 55.40906 55.42242 54.92425 53.60904 52.34704 51.67138 52.21919 53.05645 54.25606 54.76014 54.11636 53.49836 52.8051 52.60252 52.39424 51.34635 50.56421 51.69065 52.53628 53.05785 53.49506 53.84755 55.38413 57.68428 59.33951 59.51179 58.6192 57.92909 57.19632 56.32433 56.24028 56.3367 55.67844 54.47551 53.88518 54.04489 55.04768 56.41777 57.88271 59.03172 59.76045 60.35178 60.69403 61.06873 62.09805 63.81217 65.28302 65.99361 65.83738 65.32063 64.88211 64.62687 64.78764 65.08895 65.44466 65.94355 66.72472 66.61311 65.51469 64.89157 65.37518 66.36974 66.55785 65.89674 64.83704 64.44099 64.56466 63.78411 63.17677 62.11142 61.14283 60.76648 60.05183 59.05107 58.16423 57.04924 55.63538 53.82098 52.74546 52.2924 51.87724 52.11478 52.07469 51.55715 50.41595 49.12748 48.62508 48.36763 48.26273 47.67518 47.09723 47.35255 47.96497 48.3318 48.68861 48.78115 48.81005 48.66911 48.09379 46.81307 45.48618 44.66953 44.78642 45.70592 46.73769 46.92029 45.88904 44.32082 43.54591 43.38791 43.12697 43.17749 43.57553 43.93512 43.96914 43.58231 42.69086 42.48517 42.64313 42.71898 42.75628 43.66303 44.60035 44.41545 42.36822 39.76445 38.02172 37.0941 36.66545 36.79706 36.82899 36.77211 36.73653 36.82953 37.45166 38.46903 38.71995 38.76451 39.56471 40.21653 40.83309 42.23317 44.76137 48.87753 
64.43007 62.58567 59.88533 56.74285 54.06044 54.26481 54.8826 54.26076 53.45078 53.59904 54.50635 54.01869 53.66567 53.55408 53.69685 54.60664 54.76013 55.2984 56.43584 56.31511 56.52752 57.44435 57.46784 57.4565 57.96508 59.55978 60.25908 60.7714 61.62405 61.74309 61.14673 60.69221 61.17075 61.46138 61.40301 61.3458 61.27583 60.57361 59.54122 58.57732 57.80742 57.59004 58.55906 59.49716 59.61481 59.428 59.52139 59.21738 59.03956 59.3367 59.18335 59.0666 59.28917 59.48887 59.28512 58.3648 57.76361 57.31418 56.21428 53.76666 52.86705 52.4187 53.04124 54.13762 54.87307 55.00324 54.49392 53.53948 52.27526 51.81909 51.4119 50.64819 50.17581 51.27276 52.50652 53.51979 54.30154 55.28568 57.0424 58.85097 59.69424 59.25451 58.29236 57.58146 56.81018 56.13829 55.92445 55.45269 54.78332 54.48835 54.65796 54.84585 55.7818 57.01058 58.37793 59.15206 59.48782 59.90393 60.60928 61.76381 63.33606 64.91275 65.95557 66.30566 66.17226 65.9824 65.61786 65.00359 64.02911 63.70026 64.68711 66.16901 67.42945 67.20763 66.16307 65.88085 66.57755 67.18659 66.59467 65.41182 64.17879 64.09262 64.49026 64.13844 63.6171 62.46336 61.54892 60.77553 59.90098 59.01898 58.13717 57.0388 55.32088 53.15506 52.21693 51.37673 51.19601 50.95449 50.67704 50.20942 49.32911 48.19449 48.27368 48.70182 49.13721 48.57402 47.58652 47.36431 47.55914 47.31986 47.45514 47.62997 48.01628 48.35005 47.85892 46.65017 45.63949 44.98771 45.18538 45.75534 46.50305 46.36934 45.17474 43.41868 42.88198 43.03766 42.39557 42.64085 43.11372 43.47755 43.52172 43.18407 42.06293 41.61219 41.65099 41.90949 41.8257 42.52133 43.48223 43.31586 41.40286 38.65768 36.97247 36.67564 36.94626 37.72282 38.06449 38.37481 38.16481 37.97663 38.17514 38.59539 39.08054 39.51942 40.01393 40.49184 41.18063 42.66612 45.09109 48.94312 
64.0895 62.42025 60.00193 56.82445 54.19062 54.1293 54.11333 53.4947 52.91698 52.96796 53.87877 53.64848 53.32585 53.05379 53.22758 54.30392 54.53717 54.79903 55.13723 54.70691 55.0325 55.21696 55.60683 56.54913 58.03246 59.81149 60.41611 60.91066 62.06421 62.71401 62.61238 62.19514 62.74042 62.7513 61.89183 61.0761 60.80219 60.12167 59.1659 59.15637 58.97817 59.28985 60.06492 60.68091 61.07619 61.33903 61.21963 60.73647 60.56874 60.7091 60.71251 61.0373 61.56346 61.56893 60.92625 59.68161 58.89465 58.18095 56.61366 54.07634 53.47547 53.59943 54.24084 55.02004 55.50362 55.64656 55.05721 53.3417 51.74773 51.23874 51.22703 51.50628 51.32684 52.03621 52.70242 53.20338 54.35122 56.1734 57.75165 58.54448 58.52943 58.34987 58.75623 59.27151 58.87395 57.98484 57.08743 56.29314 56.096 56.16494 56.55431 56.33469 57.2134 58.36403 59.2887 59.73936 60.09651 60.70695 61.72693 62.71079 63.36218 64.1774 64.88255 65.0901 65.24442 65.35559 65.12637 64.63885 64.15647 64.20496 65.03812 66.59643 68.05476 68.03396 67.2014 66.69592 66.62878 66.52559 65.60904 64.2952 63.17938 63.28363 64.2534 64.73452 64.20206 63.28556 62.22856 60.93286 59.89112 58.9511 57.97889 56.6609 54.71456 52.51896 51.47472 51.02063 50.93718 50.67184 50.43815 50.06585 49.53259 48.79702 49.32994 49.87529 49.72152 49.20841 48.1734 47.78503 47.74036 46.73413 46.59367 46.88333 47.53647 48.5318 48.9588 48.42655 47.54343 46.58735 46.30193 46.15735 46.03079 45.40134 44.4141 43.32772 42.61644 42.62537 41.99195 42.77576 43.76368 43.64182 43.19852 43.18069 42.69257 41.60468 41.23852 41.55609 41.15961 40.66481 40.44804 39.33317 37.32264 35.88783 35.41644 35.87554 37.01612 38.36015 39.74305 40.92672 40.46872 39.53874 39.04046 38.59163 38.9254 39.79946 39.89386 40.1626 41.02322 42.68976 45.15812 48.96065 
63.91579 62.33207 60.13483 57.20369 55.03928 54.36537 53.73018 53.12851 52.91936 53.20326 54.17834 54.67745 54.55722 53.96574 53.72846 54.42553 54.75326 54.51336 54.59379 54.63818 54.72624 54.83454 55.46979 56.85166 59.19234 59.94594 60.44706 60.86626 62.36771 63.511 63.95982 63.18151 63.06599 62.23771 61.29955 60.88361 60.75003 60.38363 59.72966 60.1361 60.90215 61.52947 61.80624 61.72512 62.0059 62.38326 61.96237 61.53813 61.19294 61.21781 61.59909 62.10012 62.07197 61.09576 60.09302 59.46017 59.15977 58.47879 56.6838 55.32197 54.85584 55.39764 55.76552 55.76448 56.19793 56.27145 55.48475 53.36121 51.95166 51.7421 52.16682 52.65294 52.21367 52.17788 52.72368 53.28041 54.70274 56.71668 57.90146 58.20634 58.39914 59.84083 61.33471 62.81634 63.18661 61.56274 59.08573 57.06905 56.61528 56.86342 57.66193 57.81221 58.35491 59.00586 59.32352 59.84042 60.61373 61.11647 61.28727 61.91287 62.61629 63.4998 64.29742 64.40824 64.46223 64.52689 64.46385 64.25711 63.78231 63.67279 64.11246 65.7435 67.26966 67.56864 66.91283 65.73122 64.84314 64.59299 63.81168 62.75367 62.30896 63.00743 64.26827 64.99599 64.42984 63.32207 61.96275 60.56332 59.25136 57.97104 56.56441 54.98918 53.11304 51.69878 51.26671 51.26792 51.11092 50.87592 50.71058 50.79747 50.61241 49.90412 50.46664 50.51695 50.52963 50.03927 48.63325 48.10822 47.79178 46.85785 46.85192 47.41549 48.16774 49.36805 50.34958 50.18423 49.48111 48.32579 47.54207 46.85263 45.92039 44.56362 43.34787 42.45969 41.92892 42.32528 42.5687 43.68382 44.79096 44.8563 44.41217 44.06781 43.42879 42.20596 41.31932 41.15587 40.65678 39.4686 37.82267 36.2378 34.93185 34.8468 35.09164 35.61618 36.96964 38.93319 41.6098 43.57443 42.99811 41.23717 39.87886 39.30313 39.24385 39.78796 40.65362 41.18293 41.71301 42.9016 45.12905 48.76742 
63.94079 62.42872 60.29512 57.64017 56.04081 54.79069 53.91471 53.37928 53.26619 53.66264 54.76805 56.0583 55.98065 55.12749 54.35171 54.29234 54.71503 54.35835 54.37852 54.79466 55.13257 55.41771 56.33783 58.0107 59.74718 59.23789 59.94294 60.58134 62.18182 63.42662 63.68436 62.62879 61.8344 60.98622 60.74294 60.84502 60.94107 60.9871 60.60909 61.78777 62.57161 62.97084 62.88391 62.6653 63.16985 63.4236 62.77149 62.41549 61.73643 61.41901 61.4397 61.59608 61.18063 60.39024 59.5573 59.35893 59.31775 57.7179 57.36496 56.81043 56.49512 56.97031 57.06814 56.55832 56.18648 56.19612 55.18872 53.82281 52.97524 52.7484 53.14455 53.68169 53.28257 53.04923 53.53692 54.10975 55.77858 57.90127 58.92976 59.25546 59.92105 61.35103 62.47827 63.5447 63.68992 62.27107 59.68751 57.36949 56.9081 57.37519 57.96618 57.8099 57.94576 58.06217 58.20818 59.0545 60.18881 60.36557 60.58151 61.64687 62.83181 63.6702 64.18095 64.0829 64.141 64.3555 64.44942 64.29368 64.17925 64.2692 64.23665 65.21593 66.25544 66.36737 66.03276 65.08278 64.1454 63.7935 63.19204 62.94219 63.07065 63.90395 64.72417 65.0425 64.14301 63.09411 61.97392 60.40752 58.4019 56.63035 55.02047 53.64511 52.50801 51.88768 51.97984 52.03282 51.81861 51.64484 51.87293 52.30937 52.21442 51.24637 51.48252 51.47128 51.19092 49.71274 48.31926 48.11695 48.04806 47.62226 47.48969 47.81329 48.7642 49.89201 50.88034 50.89896 50.27284 49.09025 48.10202 46.8871 45.4017 43.70526 42.64022 41.95095 41.74585 42.6391 43.50793 45.00282 46.04758 45.9379 45.0653 44.28731 42.86271 41.06747 40.19192 39.928 39.75984 39.03421 37.82774 36.55966 35.82133 35.89577 36.0976 36.11131 36.82378 38.02385 39.76562 41.31138 42.12368 41.5666 40.51329 40.42046 40.6325 41.12227 41.33885 41.52579 41.8642 42.94342 45.18235 48.80037 
63.98402 62.40897 60.14568 57.64347 56.36874 54.74806 53.96231 53.3273 53.02757 53.41344 54.51684 55.93727 55.6164 54.6154 54.08443 53.89762 54.28906 54.00855 54.22628 54.9009 55.32847 56.1374 57.10993 58.25244 59.35439 58.90416 60.14782 60.77895 61.95513 62.62805 62.58434 61.33316 60.75988 60.24824 60.65089 61.20527 61.52879 61.98936 61.92866 63.32101 63.8491 64.11757 64.01712 63.69188 64.02208 63.91668 63.35862 63.44883 62.89295 62.56504 62.54548 62.36052 61.82178 61.15037 60.4305 60.30558 59.71213 60.203 59.94346 58.77966 57.81443 57.76446 56.7961 55.81099 55.4701 55.17291 54.27505 53.76412 53.23446 53.12899 53.67448 54.31981 54.07504 54.11399 54.90276 55.57041 57.20936 59.22692 60.01092 60.67681 61.65426 62.16505 62.72241 63.06656 62.68571 61.56678 59.04477 57.08449 57.31654 58.03092 58.47691 57.97976 57.65471 57.70144 58.37078 59.70547 60.03569 60.20587 60.7115 61.66623 62.64758 63.15505 63.40938 63.37029 63.43563 63.54409 63.42827 63.25461 63.55175 63.81561 64.16017 64.78569 65.36945 65.02966 64.4901 64.10473 63.73984 63.45042 63.11748 63.00098 62.77916 63.31026 63.29451 62.98724 62.41432 61.76054 60.84745 59.21627 57.00007 55.09878 53.99062 53.24378 52.71713 52.40047 52.55924 52.52275 52.35363 52.20083 52.66838 53.03276 53.18793 52.20581 51.95805 51.45807 49.91606 48.77279 48.36457 48.28013 48.30045 48.24139 48.24269 48.80198 49.14899 49.79558 50.64704 51.01507 50.61803 49.6165 48.32854 46.60615 44.899 43.36717 42.46148 42.24874 42.37619 43.12329 44.65248 46.29456 47.65115 47.35599 45.75059 44.10803 42.17188 39.68799 38.41347 38.39845 38.47997 37.96971 37.04372 36.34784 35.82122 35.55249 36.22352 36.03749 36.38305 36.94 37.57109 38.47015 40.29543 41.38599 41.29457 41.2219 41.35129 42.0606 42.14126 41.8385 42.10059 43.33356 45.42601 48.56979 
64.09293 62.4185 60.00974 57.65772 56.64316 55.15402 54.39117 53.59395 53.00248 53.30468 54.25365 55.23939 54.9486 54.06594 53.6841 53.49747 53.76337 54.08537 54.69452 55.15031 55.40171 56.20827 56.88889 57.62039 58.71717 58.92584 59.77176 59.84727 60.51845 61.01798 61.18238 60.3142 60.29386 60.15752 60.73776 61.42628 61.57998 62.27588 63.05247 64.26458 64.43163 64.08173 63.72933 63.84056 64.12067 63.99113 64.16663 64.59088 64.14929 63.58382 63.42125 63.12537 62.46986 61.94665 61.17969 60.77752 61.88425 62.86003 61.60035 59.80516 58.45566 57.40153 55.61416 54.61454 53.99144 53.55162 53.09053 52.60397 52.32179 52.52232 53.11879 53.79718 54.10804 54.65357 56.01932 56.94276 58.07815 58.95932 59.50635 61.01374 61.53436 61.56662 61.33437 61.24344 61.1055 60.94518 60.3452 59.59761 59.13337 58.8294 58.54815 57.75352 57.16528 57.6777 58.57037 59.48536 60.08084 60.152 60.14973 60.61148 61.34829 61.78831 62.00182 62.22676 62.41619 62.23299 62.25949 62.70094 62.7712 62.91061 63.37058 63.97778 64.61127 64.61848 64.54369 64.51175 64.20626 63.61871 63.53921 64.13806 64.60436 64.40675 63.75143 62.66972 61.59196 60.42694 59.22933 57.72448 55.83685 54.08019 53.31467 53.19303 53.15926 52.91325 52.98821 52.82311 52.53492 52.57183 52.87668 52.19569 52.01223 51.85493 52.02399 51.88335 50.55844 49.47325 48.70777 48.21243 48.22444 48.22741 48.38997 48.71903 48.99112 49.73029 50.28379 50.24899 50.01974 49.24205 47.90579 46.43069 45.25572 43.61104 42.71024 42.06895 42.19444 43.44729 46.25264 48.65693 49.3551 48.1151 46.00879 43.94957 42.028 39.19061 37.52426 37.30426 37.52886 37.37101 36.48745 35.85096 35.4753 35.60179 35.84535 34.66319 34.72652 35.09601 35.90358 37.24783 39.2824 41.42548 42.52721 42.74819 42.76294 42.71699 42.51217 42.33481 42.59956 43.77134 45.52239 48.22832 
64.52612 62.78057 60.22918 58.09885 57.25823 55.924 54.99345 54.00433 52.98217 53.10119 53.90355 54.64825 54.50701 53.9365 53.47065 53.27111 53.51731 54.53411 55.2664 55.83822 56.07386 56.44406 57.12472 57.59007 58.39568 58.86886 58.99828 58.41542 58.72853 59.32484 60.0474 60.0213 60.24077 60.61507 61.63043 62.46455 62.71039 62.63943 62.73961 63.27167 62.89551 62.53885 62.54959 63.47045 64.21656 64.29588 64.72592 64.65318 63.65916 63.05445 63.13572 62.84098 62.34777 62.06196 62.20624 63.07401 64.1829 64.17461 62.81324 60.51825 58.61252 56.45571 54.41141 53.62242 52.80629 51.94894 51.59602 51.54752 51.8269 52.33688 52.78732 53.29897 53.62518 54.20967 56.08006 57.6111 59.02338 60.22639 61.10423 61.0012 60.71048 60.22771 59.84353 60.07296 60.58007 61.3089 61.52464 60.95697 59.65455 58.12693 57.39869 57.21721 57.05236 57.57728 58.35395 59.34506 59.52042 59.12889 58.84798 59.34503 60.02479 60.34037 60.33209 60.78813 61.44462 61.64801 62.23733 62.76255 62.35852 62.62835 62.93802 63.47726 64.25124 64.48466 64.77615 65.05593 65.0141 64.71362 64.77995 65.2113 65.29897 64.45661 63.46729 62.10253 60.36444 58.98201 57.64629 56.3001 54.70681 53.4822 53.11846 52.84871 52.82424 53.19408 53.49146 53.47388 53.34395 53.22173 52.83605 52.12728 51.90236 52.34154 52.35035 51.94582 50.93114 49.65823 48.6501 48.0314 48.24149 48.50205 48.46178 48.36476 48.60454 49.44126 50.28278 50.43066 50.05544 49.05977 47.77999 46.80906 45.71711 43.75205 43.05661 42.39848 42.54413 44.54563 47.80466 49.46629 49.29207 47.80585 45.68925 43.78079 41.15042 38.52293 37.2278 37.1995 37.00894 36.08288 35.23064 34.68966 34.40382 35.26738 34.70948 34.04332 34.19185 34.60859 35.69829 37.58091 39.73658 41.66022 43.03243 43.25761 42.77759 42.44775 42.48124 42.79593 42.95284 43.5676 44.88236 47.54705 
65.20215 63.59376 61.19204 59.40635 58.53403 57.08994 56.04468 54.85355 53.37023 52.94529 53.55106 54.1182 54.05722 54.08989 54.07175 53.8571 54.11428 55.19213 55.78281 56.50517 56.6021 56.86832 57.27745 56.94598 56.7669 56.95649 56.77744 56.24237 56.73666 58.06627 59.69117 60.37866 60.60361 61.04891 62.01677 62.69369 62.62303 61.75323 61.63345 61.82127 61.89214 62.31179 62.70624 64.10347 64.61813 64.82192 65.22727 64.94772 63.89881 63.42795 63.56315 63.24535 62.77963 62.56848 63.18302 64.09084 64.79475 64.53695 63.09842 60.87386 58.58751 56.31621 54.66617 53.48946 52.48009 51.81421 51.43253 52.11017 53.2258 54.16295 54.35418 54.17888 54.01821 54.00293 55.43069 57.18211 59.15334 60.75405 60.93458 59.98426 59.3978 59.05329 59.36578 60.36359 61.13956 62.04563 62.19187 61.35486 60.00871 58.79571 58.31141 57.8138 57.57491 58.32539 59.30586 59.29381 58.27035 57.86005 58.2972 58.94502 59.45779 59.78567 60.07605 60.67676 61.26737 61.83828 62.18137 62.21778 62.1147 62.65108 63.20972 63.86021 64.97117 65.69314 65.7651 65.62685 65.6553 65.66914 65.88968 65.70793 64.85733 63.46757 61.91393 60.13124 58.66856 57.76495 56.27524 55.14159 54.34596 54.16623 54.2235 53.32272 53.26168 53.57888 53.76753 53.65485 54.04222 54.09967 53.77508 53.35392 53.06424 53.12368 52.88997 52.45999 51.37543 50.04688 49.04787 48.50297 48.87765 48.98854 48.58328 48.77262 49.25853 49.82558 50.49492 50.58103 50.13071 49.46756 48.8088 48.04994 47.0751 45.92354 44.44417 43.43547 44.00131 46.10645 48.87861 49.98792 49.64897 47.96607 45.34425 42.89991 40.16653 37.9292 36.94815 36.65645 36.41019 35.59416 34.50182 33.68277 34.09198 34.83264 34.32983 34.0094 34.15255 34.9697 36.46619 38.29726 40.03454 41.00508 41.1815 40.40618 39.71078 39.77722 40.51459 41.59409 42.04103 42.61642 44.02188 46.87105 
65.73428 64.28153 62.30894 60.99141 59.99693 58.35959 57.08579 55.87318 54.28682 53.37783 53.43549 53.71076 53.9058 54.42118 54.88675 55.09575 55.21269 55.88491 56.69211 57.56264 57.48137 57.51324 57.56406 57.09457 56.36078 56.17906 56.00414 55.87198 56.46535 58.33601 59.79603 60.2782 61.07031 61.54845 61.75297 61.62562 61.29701 60.67808 61.0437 61.51418 61.90859 62.35906 62.50819 63.51562 63.84294 64.27135 64.44121 64.43034 63.99265 63.71897 64.05193 63.60306 63.06743 62.83966 63.18709 63.72322 64.29758 63.98538 62.76822 60.93016 58.86049 57.18847 55.16101 53.96548 52.70264 52.09694 51.83183 53.30172 55.18324 55.77584 55.32056 54.9464 54.58485 54.2261 55.06948 56.52705 58.21342 59.52784 59.12181 58.69245 58.61518 58.73583 59.75996 61.78865 62.09145 62.47827 62.24177 61.39881 60.69708 60.61376 60.28532 59.50657 58.82603 59.39555 59.72491 58.63183 57.24256 57.11172 57.37654 57.83281 58.3169 58.87992 59.62252 60.35878 61.14276 61.43812 61.3481 61.24921 61.69965 62.76306 62.96798 63.55439 64.5744 65.00763 65.12354 65.33746 66.00523 66.40109 66.20301 65.39844 64.186 62.90879 61.22319 59.38333 57.95199 57.09826 56.12986 55.14761 54.57242 54.6846 55.01651 54.15708 53.36355 53.3314 53.50002 54.07354 54.63171 54.51326 54.01802 53.42267 53.7942 53.65329 53.40594 53.17846 52.00288 50.67591 49.73524 49.23201 49.52408 49.44382 49.24402 49.69732 50.36673 50.48959 50.93808 51.28093 51.07203 50.68801 50.00755 49.3667 48.59431 47.8223 46.575 45.14292 45.50201 47.01031 49.02143 49.50386 49.24459 47.19614 44.28645 41.80802 39.47949 37.52301 36.76995 36.60899 36.60818 36.07742 35.31154 34.64408 35.02472 35.58134 35.6568 35.64644 36.13813 37.26933 38.61517 39.63231 40.30644 41.00441 41.09745 40.53106 40.01737 40.45861 41.38132 42.06863 42.30846 42.73894 44.02674 46.56672 
66.23685 64.86503 63.3874 62.59827 61.73793 60.07988 58.61356 57.07445 55.42863 54.41334 54.05758 53.71399 53.98101 54.58714 55.25602 56.1315 56.17788 56.77103 57.66876 58.1251 57.89488 57.78609 58.11908 58.21472 57.36673 56.54706 56.02596 55.99911 56.54244 58.02288 58.93211 59.75545 60.55016 60.69861 60.63181 60.45772 60.3758 60.40798 61.01404 61.23969 61.46499 61.69511 61.99007 62.50931 63.24683 63.59444 63.6635 63.84846 63.90819 64.10866 64.46962 63.76294 62.79338 62.17932 62.15832 62.49194 63.18166 63.22071 62.27842 61.16913 59.74359 57.50106 54.92796 53.85838 53.08709 52.58854 52.57586 54.11365 55.74158 55.58128 54.64635 54.48224 54.30667 54.20541 55.1082 56.21635 57.18053 57.80514 57.72329 57.44544 57.8177 58.70465 60.62418 62.65901 62.01782 61.94323 61.44547 60.52317 60.27138 60.48384 60.22004 59.54848 58.96669 59.05835 59.35756 57.88736 56.30169 56.63166 57.01947 57.28438 57.62425 58.17991 59.16893 60.12478 60.61603 60.32138 60.08437 60.35048 61.21074 62.29644 62.47216 62.9541 63.35564 63.57369 64.1509 64.80653 65.33915 65.55626 65.17419 64.26555 63.17456 62.35299 61.31308 59.90796 58.52395 57.32931 56.06367 54.61329 54.03344 54.37617 55.14978 54.70899 53.27783 53.0395 53.30267 53.97102 54.38066 54.01881 53.59793 53.42059 54.03297 53.73909 53.31725 53.1426 52.09673 51.21527 50.7014 50.30212 49.88885 49.39468 49.30312 49.64459 50.18546 50.62115 51.28952 51.84925 51.57113 51.23443 51.06391 50.64561 50.1209 49.54285 48.43088 47.05782 46.20752 46.71323 47.6722 47.92827 47.50838 45.6405 43.31852 41.41791 39.62805 37.57801 36.75024 36.61606 36.57753 36.0612 35.9771 36.41958 37.61508 38.54542 38.45718 38.25385 38.4468 39.04922 39.90096 40.58337 40.8969 41.38115 41.80444 41.21089 40.43749 40.69704 41.40829 42.03032 42.22786 42.65112 43.95326 46.17288 
66.91523 65.67539 64.49182 63.95898 63.27597 61.70744 60.51039 58.06851 55.87541 54.76612 54.41183 54.08746 54.15583 54.66658 55.65572 56.6399 56.72581 57.54387 58.6157 58.99357 58.86454 58.74612 58.64946 59.03406 58.14125 56.85239 56.01637 55.66318 56.094 57.27821 58.25641 58.96047 59.61236 60.10457 60.2492 60.11385 59.90955 60.12626 60.60324 60.56347 61.11814 61.60721 61.96437 62.70964 63.43893 63.68145 63.76962 64.014 64.22374 64.38503 64.34161 63.28265 62.30751 61.57723 61.2874 61.7973 62.56017 62.53314 61.68272 60.97754 59.63211 56.90165 54.30732 53.18796 52.92142 52.4219 52.48464 53.36655 54.31054 54.37429 53.85603 53.90672 53.87571 54.38251 55.16383 56.06622 56.65344 56.93883 57.2031 57.65021 58.22041 59.0639 60.53417 61.76414 61.37815 60.61072 59.89738 58.91511 58.75779 59.3176 59.77012 59.65607 59.36639 59.56633 59.65464 58.64445 57.81194 57.37315 56.79708 56.99474 57.42412 58.11188 59.18043 59.62888 59.4355 59.02299 59.1252 60.13722 61.30153 62.09865 61.9362 61.78959 61.9697 62.73602 63.67089 64.18187 64.08096 63.95168 63.61743 63.12745 62.63112 61.69946 60.51147 59.10874 57.77392 56.62644 55.53346 54.4086 53.77937 54.25368 55.53807 55.8876 55.08026 54.21988 53.32402 53.31714 54.30875 54.55117 54.12111 53.55126 53.64586 53.59375 53.21315 53.20746 52.22642 51.50102 50.96089 50.07574 49.00211 48.4009 48.22343 48.25341 49.19558 50.13156 50.82288 51.78175 52.2716 52.57245 52.63902 52.16294 51.40042 50.30227 48.56221 46.76535 45.55699 45.74104 46.32522 46.65735 46.25473 44.70926 42.86518 41.33076 39.31697 36.95198 36.37867 36.55395 36.86708 36.7878 37.10068 38.27504 39.35013 39.58367 39.49419 39.52342 39.52764 39.61545 40.09064 40.48047 40.90607 41.60013 41.96207 41.51851 41.19757 41.55396 41.7162 41.96386 42.19883 42.83729 44.28784 46.31023 
67.53217 66.28697 65.25217 64.43207 63.86346 62.93837 61.79838 58.63502 55.47271 54.18196 54.16302 54.3856 54.80336 55.53331 56.5108 57.27729 57.87599 58.88723 60.06983 60.50866 60.23071 59.72441 59.03529 58.94253 57.87762 56.55157 56.0611 55.95662 56.08682 56.32655 56.87099 57.33895 58.08449 59.05881 59.58705 59.35049 58.70286 58.98079 59.81813 60.18736 60.90577 61.552 62.44065 63.4691 64.09518 64.46475 64.61494 64.78831 64.84436 64.89787 64.30585 63.17786 62.14907 61.76532 61.90335 62.82588 63.22559 62.69156 61.48139 60.27432 58.93951 57.16035 54.64874 53.19031 52.72679 52.02454 52.27914 52.66024 53.35356 53.72978 53.82781 54.01062 54.24131 54.91563 55.86397 56.74078 56.81459 56.64053 56.95354 57.52781 58.18514 59.19423 59.98605 60.32991 60.24791 58.87683 58.23256 58.39026 58.91906 59.83217 60.55442 60.7748 60.6727 60.5738 59.55661 57.73071 55.99817 55.2096 55.43083 55.93425 56.61596 57.82027 59.21836 59.58973 59.49526 59.19842 59.32636 60.4885 61.45856 61.47109 61.05309 60.99177 61.45353 62.26582 62.91149 63.42411 63.57466 63.22057 62.88677 62.35555 61.37771 60.16873 59.27177 58.32099 57.34053 56.36967 55.22705 54.29375 53.94913 54.6446 55.69968 55.75267 54.86323 54.17444 54.16779 54.83838 55.18465 54.1267 52.74072 52.0953 52.27411 52.63549 52.73956 53.18707 52.67632 51.76004 50.42585 48.59055 47.72796 47.39564 47.86531 48.05353 49.11924 50.06224 51.37219 53.29046 54.13293 54.06846 53.60483 52.63605 51.35637 49.70381 47.88206 46.08776 45.06333 45.11328 45.66795 46.04864 45.54326 43.84799 42.10968 40.5817 38.34629 36.28545 36.16472 36.56017 36.89127 37.00306 37.69495 39.29473 40.06037 40.69443 41.30756 41.40516 40.93008 40.29294 40.02625 39.86886 40.09861 40.82255 41.07427 39.65089 39.69078 40.965 41.89339 42.35264 42.56631 43.19746 44.65265 46.5843 
67.6469 66.48251 65.38086 64.26608 63.55958 62.95313 62.32229 59.1971 55.7374 54.53489 54.99858 55.46833 56.30592 57.2055 58.21468 59.24435 60.06384 61.51797 62.12264 61.96849 61.18977 60.00419 58.9826 58.71759 57.96419 57.13401 56.82264 56.65095 56.72126 56.68682 56.96903 57.42467 58.26949 59.19909 59.67699 59.267 58.60858 59.2734 60.10547 60.74356 61.04058 61.67199 62.63999 63.47359 64.36145 65.01764 65.36228 65.34425 65.15015 64.58816 63.55677 62.7181 61.7636 61.4651 61.74656 62.59153 62.97898 62.50968 61.61318 60.32874 59.25248 57.30149 55.52906 53.89216 53.27647 52.81119 53.00656 53.18617 53.45193 53.58772 54.0821 54.29015 54.92198 55.74543 56.47338 56.86941 56.54118 56.17172 56.56414 57.03485 57.89865 59.00688 59.72567 59.99739 59.58511 58.53851 58.76847 59.45205 60.09573 61.05124 61.69178 61.70349 61.33724 60.46008 58.55582 56.39638 55.20736 54.75038 54.59965 54.74847 56.01804 58.18837 59.81705 60.36008 60.63912 60.27547 60.94955 61.78334 61.85378 61.2933 60.85643 60.99607 61.39577 61.8056 62.02295 62.05068 62.1729 62.07328 61.76217 61.03593 60.00811 59.29105 58.8235 58.47676 57.42458 55.83908 54.59702 54.55479 55.20856 55.17014 55.10833 54.37634 53.38495 53.14301 53.65488 54.42758 54.81235 53.03559 52.02753 51.79322 51.95831 52.22149 52.56803 52.97831 52.84127 51.77851 50.07361 48.52024 47.92181 47.97898 48.31789 49.26188 50.10123 50.87709 52.23177 54.14496 54.7587 53.87387 52.69112 51.68068 50.47499 49.0641 47.39479 45.86079 45.22104 45.10903 45.21745 45.19392 44.46663 42.80598 41.03188 39.31007 37.01878 35.5401 36.14445 36.89059 37.34088 37.99158 38.77251 40.09494 40.40459 40.66166 40.92299 40.08346 38.70399 37.91315 37.94736 38.22165 38.25748 38.51917 39.3943 39.66918 38.49523 39.32773 40.61893 41.78676 42.29245 43.06812 44.60214 46.53698 
67.47353 66.43871 65.31433 64.32114 63.62051 62.8325 62.07729 59.16161 55.89843 55.21441 55.86119 56.69703 57.65252 58.3419 59.5789 60.79153 61.23145 62.69364 62.54325 61.88828 61.64259 60.27943 59.52716 59.12717 58.2221 57.45494 57.42147 57.46468 57.52259 57.57964 57.71021 57.87258 58.37077 58.79597 58.91506 58.50285 58.3611 59.62096 60.15883 60.42264 60.47815 61.24197 62.50975 63.65366 64.8934 65.67755 65.86266 65.40762 64.88732 63.49661 62.56891 62.27879 61.53547 61.79365 62.27173 62.93967 63.28122 62.7939 62.14406 61.42578 60.07183 57.97293 56.55328 54.7438 54.18449 54.04988 53.82187 53.44025 53.16992 53.32462 53.98764 54.51934 55.39767 55.92656 55.94317 56.06353 56.00706 55.93838 56.39605 56.84916 57.9101 58.87254 59.53912 59.74135 59.54356 59.34397 59.41595 59.63961 59.92086 60.7481 61.43514 61.60685 60.82505 59.17167 57.53847 56.54064 55.81319 55.67315 55.66645 55.74437 57.25732 58.95812 59.91348 60.43592 60.88964 61.14093 61.54081 61.70019 61.17422 60.70548 60.67822 60.77302 61.33314 61.63141 61.31982 60.60167 60.46031 60.43986 60.21449 59.85306 59.30491 58.85706 58.3155 58.23822 57.12952 55.45198 54.57079 54.95896 55.66753 55.12513 54.22598 52.98353 51.80203 51.55457 52.42492 53.21432 53.71069 53.49829 53.7239 53.60126 53.05893 52.80733 52.80719 53.07457 52.68522 51.46368 49.67254 48.57158 48.14409 48.48042 48.80969 49.19315 49.73158 51.02296 52.08716 53.78129 54.02002 52.67233 51.32703 50.47095 49.74537 49.00121 47.52442 46.28974 45.56952 44.81432 44.24588 44.01956 43.42204 42.29233 40.71583 38.61268 36.23302 35.03132 35.59437 36.96742 38.38781 39.38399 39.69025 40.36941 40.55861 40.07315 40.06391 39.4417 38.57584 38.15999 38.44709 38.55938 38.26446 37.89657 38.7606 39.48038 39.00111 38.83561 39.70887 40.9007 41.6891 42.78345 44.43437 46.25234 
67.20493 66.24852 65.25599 64.4837 63.74501 62.41505 61.46363 59.14263 56.86309 56.68446 56.96276 57.84929 59.10175 59.8325 61.01796 62.01759 61.90392 62.62685 61.69497 62.2453 61.48601 60.55097 60.06188 59.2296 57.95895 57.30659 57.01458 57.12841 57.27322 57.50129 57.65222 57.87203 58.2106 58.53214 58.57903 58.49219 58.7831 59.93797 60.35056 60.02602 59.83969 60.77475 62.49228 63.84856 64.81337 65.27409 64.45722 63.92787 63.32261 61.87686 61.07113 61.06742 61.32628 61.99496 62.56762 63.42012 63.59781 63.24186 63.1703 62.66989 60.9691 58.88494 57.66991 56.33667 55.66823 55.47055 54.86417 54.01695 53.59625 53.6828 54.08594 55.19551 55.91515 55.9371 55.63766 55.76573 55.70301 55.77746 56.53091 57.23344 58.10288 58.8463 59.41975 59.67864 59.61285 59.2601 58.89732 58.84779 59.12068 60.2654 61.42038 61.52217 60.20451 58.7258 57.66548 56.80515 56.44717 56.5132 56.74261 57.04568 57.91868 58.90343 59.53924 59.96257 60.38521 60.65565 60.8119 60.68964 60.19486 60.09883 60.32027 60.86097 61.29417 61.31956 60.92799 60.28457 60.12544 60.39212 60.47801 60.40295 59.97428 59.47143 58.95145 58.5654 57.11568 55.54551 54.64609 54.84507 54.9175 55.05083 55.05367 54.1941 53.23149 52.91214 53.1898 53.00276 53.18964 53.39917 53.81361 53.73439 53.25238 52.83345 52.6748 52.97405 52.38336 51.23901 49.87611 49.19291 48.79432 48.83194 48.58167 48.80096 49.67633 50.79209 50.98058 52.1349 51.82128 50.91204 50.39093 49.67888 48.92578 48.40535 47.14811 46.15746 45.32518 43.95966 42.85473 42.38664 41.87207 40.81723 39.11143 37.18658 35.51189 34.93658 36.05516 38.15385 40.42633 41.50036 41.32723 41.16668 40.57628 39.67078 39.6105 39.31805 38.78705 38.31596 38.08155 37.68768 37.25491 37.03639 37.80684 38.79892 39.72749 39.47327 39.48475 39.90991 40.76566 42.1884 44.06734 45.87861 
67.00867 66.17208 65.29955 64.44662 63.36884 61.78453 60.83656 59.09455 58.08998 58.44648 58.57742 59.13265 60.11883 60.60727 61.80375 62.38869 62.06871 61.7442 60.91366 60.71397 60.26375 59.95904 59.76449 59.19254 58.16155 58.12974 57.73232 57.31553 56.96833 57.20065 57.57733 57.88847 58.20839 58.72412 58.77711 58.62537 59.26542 60.331 60.76487 60.24965 60.4236 61.5245 62.82774 63.52768 63.76358 63.999 63.10965 62.56649 62.07584 61.15446 60.24648 60.18053 60.99463 61.89521 63.0341 64.03095 64.46567 64.38893 64.28729 63.25097 61.60014 59.62751 57.99221 56.56009 55.80449 55.44915 54.91547 54.09796 53.82464 53.87719 54.02835 54.97858 55.0927 54.91407 54.80449 54.99869 55.0859 55.36428 56.64879 58.21336 59.39334 59.83884 59.95345 59.90003 59.8031 59.80647 59.49639 58.82764 58.70908 60.00518 61.47982 61.81531 60.55457 58.97263 57.92793 57.30445 56.77729 56.40527 56.71521 57.41573 58.12167 58.38056 58.40738 58.68973 59.16837 59.50608 59.60992 59.54046 59.19777 58.94765 59.2445 60.00696 60.05308 60.19526 60.30294 60.20426 60.16287 61.02028 61.6253 61.50257 60.91876 60.12246 59.02653 58.29571 57.3435 56.43386 55.95325 56.09171 55.99269 55.78556 55.67858 54.88762 53.5916 52.96598 52.79628 52.11557 52.11886 52.47313 52.574 52.52465 52.57851 52.60453 52.46698 52.64537 51.89765 51.05938 50.39394 50.47761 50.13199 49.55481 49.1979 49.5174 50.01587 50.07429 48.98457 50.01878 49.84745 49.62025 49.31708 48.66967 47.72467 46.65588 45.73541 44.74366 44.16008 42.82858 41.36318 40.70996 40.14454 38.92836 37.38087 36.4329 36.19989 36.00554 36.73355 37.88068 39.46321 40.12672 39.70206 39.51071 39.25602 38.85175 38.61733 38.30215 38.15233 37.57564 37.07194 36.81227 36.80755 36.98652 37.65712 38.19928 38.91805 39.43881 39.29208 39.82732 40.78715 42.17203 44.00162 45.72961 
66.75427 65.67144 64.47828 63.37394 62.02545 60.31146 60.08855 59.05213 58.6524 59.79482 60.25167 60.27316 60.4599 60.59426 61.54098 61.64414 61.29541 60.43878 59.71096 59.61893 59.49332 59.56473 59.72987 59.69085 58.61729 58.78764 58.42523 57.56987 57.06405 57.34862 57.83176 58.08802 58.20759 58.56941 58.34076 58.31268 59.43182 61.17494 61.8656 61.50161 62.25416 63.20997 63.78759 63.91712 63.63962 63.38106 62.63031 62.11208 61.76761 61.31104 60.60064 60.27374 60.97855 61.55394 62.71126 63.66217 64.6596 64.81041 64.53349 63.63903 61.91379 59.72796 57.48724 55.58781 55.16478 55.1488 54.78925 54.20272 54.35629 54.19159 54.14021 54.58872 54.84334 54.55725 54.55578 55.31086 55.9932 56.70982 58.49017 60.24009 60.94876 60.43097 59.65748 59.39158 59.58033 60.01205 60.03921 59.46453 59.46431 60.70683 61.89365 61.59878 59.5011 58.10685 57.92418 58.31231 57.88979 56.87276 57.00469 57.36007 57.85153 57.54547 57.83608 57.99406 58.21426 58.62992 58.6277 58.44944 57.93871 58.50971 59.09447 59.36539 59.09918 59.18319 59.52165 60.04832 60.58887 61.5651 62.02614 61.09699 59.92642 59.07307 57.97066 57.21413 56.75452 56.81357 56.71635 56.89502 56.7007 56.47342 56.29839 55.10253 53.56495 52.7951 52.27805 51.58936 51.69414 51.91381 51.37529 50.63387 50.96233 52.03298 52.52518 52.52031 52.34323 51.91167 51.13654 50.54452 49.62435 48.84581 48.27547 48.64605 49.10591 48.91388 47.69376 48.33964 48.15175 47.76468 47.14562 46.427 45.70561 44.7583 44.26027 43.83641 42.95295 41.56555 40.13701 39.59319 38.95952 37.88207 36.99036 36.76381 36.57287 35.99456 35.90859 36.21989 37.06284 37.25682 37.11506 36.70664 36.39007 36.65894 36.50236 36.77607 37.44413 37.32969 37.17856 37.05743 37.19741 37.36418 37.78249 38.16323 38.60865 39.08462 39.27668 40.0709 41.22227 42.72398 44.32377 45.66265 
66.6051 65.22832 63.77686 62.60131 61.84672 61.09212 60.72435 59.53928 59.25675 60.1742 60.85477 60.85605 60.209 59.64106 59.9968 60.22617 60.02345 59.37258 59.10263 59.27052 58.92081 59.10514 59.65858 60.09731 58.93888 58.98256 58.55886 57.6287 57.11892 57.51545 58.35999 58.25808 58.21021 58.18624 58.13882 58.91084 60.20918 61.93821 62.92231 62.81318 62.92301 63.14837 63.45615 63.13758 62.50869 62.63476 62.10636 62.28347 62.25383 61.89269 61.83458 61.43668 61.75842 61.94523 62.09436 62.89782 64.03497 65.02722 65.47106 64.60207 62.47372 60.1014 57.70953 56.01588 55.21949 55.20182 55.24247 54.92008 55.20702 54.81259 54.87082 55.01876 55.57841 55.65859 56.38981 57.31259 58.11163 59.16079 60.22161 61.24365 61.76919 60.80613 59.13172 59.04008 59.30656 59.65341 59.92137 59.59332 59.784 60.70097 61.50247 61.00972 59.56691 58.46037 58.28924 58.70002 57.47114 56.52501 56.64586 56.89967 57.15128 56.55927 57.1666 56.91847 56.54927 57.22968 57.83736 58.32682 58.84114 58.92762 58.68719 58.76812 58.40571 58.55012 59.2261 60.0808 60.82184 61.32896 61.68076 61.27122 60.2498 59.04906 57.81371 57.16701 57.0029 57.34421 57.74171 58.10969 57.87166 57.06551 56.23613 54.54785 52.76596 52.01023 51.56804 50.84262 51.00587 51.59853 51.32836 50.04947 49.86604 51.1474 51.82311 51.8199 51.48881 51.14906 49.85505 48.73991 47.92269 47.4185 46.94545 47.32917 47.71 47.31182 46.04018 46.59425 46.6331 46.32883 45.62956 44.93318 44.32776 43.28148 42.80682 42.62307 42.45479 41.03139 39.48159 38.83303 37.91913 37.11124 36.39259 35.69216 35.01729 34.68565 34.7051 34.48355 34.94906 35.40001 35.45837 35.04949 34.91795 35.45374 35.83563 36.72799 37.56846 38.39217 38.36117 37.79457 37.76548 37.81421 37.99461 38.31023 38.86954 39.16042 39.18624 39.31798 40.46111 42.15668 43.76143 45.06303 
66.90601 65.53448 64.10341 63.11698 62.69011 62.22538 61.9189 60.77795 60.20071 60.78104 60.99746 60.53057 59.49055 58.65257 58.85741 59.40747 59.63425 59.21002 59.16025 59.45214 58.97388 59.17318 59.8609 60.29796 59.16698 58.99128 58.33601 57.60331 57.26959 57.76176 58.87494 58.48696 58.33575 57.9679 57.97446 58.62241 59.84861 61.32441 62.18561 62.27916 62.22252 62.78268 63.51123 64.27256 64.25883 64.31339 63.59259 62.98558 62.83855 62.42545 62.16071 61.76707 61.73198 61.70815 61.44324 61.81244 62.75789 64.0402 64.78868 64.19042 62.30072 60.37101 58.17988 56.41648 55.56301 55.39826 55.5325 55.34249 55.50177 55.43665 55.83734 56.43007 57.28976 57.83307 58.55353 59.46444 60.52051 61.24301 61.23898 61.62926 62.05167 61.13997 59.61784 58.84399 58.73633 59.10183 59.56606 59.47511 60.18993 61.01323 61.60369 61.42619 60.26207 59.15529 58.7098 58.40794 57.47825 56.64067 56.30806 56.11498 55.90447 55.37018 56.3395 56.28898 56.42471 57.72594 58.5596 58.78312 58.69237 58.43223 58.2208 57.90188 58.44422 59.1882 60.00534 60.732 61.20197 61.04431 61.54192 61.77023 61.41904 60.33082 59.04509 58.42369 58.24472 58.31211 58.4347 58.35835 57.65629 56.24506 55.11789 53.34085 51.35562 50.43423 50.3774 50.05825 50.37661 51.26294 51.82769 50.91302 50.29989 51.36853 51.94577 50.97706 50.97543 50.81316 49.72681 48.40531 47.29468 46.56566 46.00592 45.8619 45.75624 45.42577 45.03296 46.07639 46.15529 45.33611 43.89676 43.43088 43.03321 42.1057 41.59843 41.34317 41.16088 40.15728 38.86113 38.34324 37.59204 36.98809 36.26143 34.77777 34.12599 34.3434 34.80885 34.61607 34.35416 34.26392 34.87961 35.84522 35.66471 35.66195 36.85447 38.3541 39.31829 39.44197 39.04239 38.18826 38.37015 38.87995 39.30412 39.59321 39.95616 39.92308 39.40812 38.88016 39.79877 41.45075 43.07471 44.48811 
66.83889 65.51813 64.1943 63.40345 63.25709 62.6635 62.29111 61.43809 61.38916 61.98211 61.82193 60.85012 59.68444 58.88803 58.94849 59.20604 59.64806 59.57338 59.65486 60.04449 59.63066 59.56761 60.16798 60.86089 60.07725 59.59143 58.59338 57.86745 58.19 58.78996 60.09052 59.6583 58.8588 58.13374 58.02713 58.23346 58.96662 59.95678 60.79349 61.49968 62.27835 63.78317 64.52601 64.27619 63.58601 64.2831 64.56448 63.65622 62.89906 62.12679 62.16738 61.96121 62.16101 62.55034 62.05574 61.66628 62.00261 62.92596 63.82524 63.39387 61.71756 59.9148 57.93731 56.74168 56.34463 55.98251 55.78867 55.80986 55.47795 56.10107 56.99202 57.77986 58.34077 58.61055 59.13387 60.06455 61.23788 61.74294 61.37489 61.718 61.93063 60.65435 59.17419 58.37888 58.31472 58.68267 59.57434 59.95284 60.7994 61.16063 61.23347 61.03624 60.15705 59.13508 58.68574 58.32508 57.86189 57.18477 56.58506 56.18499 55.53629 55.07961 56.29473 57.14993 57.81143 58.91014 59.67789 59.72023 59.34695 58.82753 58.52879 58.18155 59.22814 60.38553 60.92392 61.23547 61.51505 61.28475 61.52518 61.61016 61.69185 60.87726 59.73047 59.0278 58.69168 58.34905 57.24297 56.15155 55.41722 54.64841 53.73238 52.07412 50.23326 49.31721 49.68297 49.78109 50.04915 50.63961 50.94427 50.58084 50.21878 50.05889 49.66765 49.15857 49.25737 49.22166 48.35106 47.44434 46.50175 45.53471 44.59076 44.2086 44.22436 44.27166 43.97424 44.63984 44.45206 44.06332 42.92537 42.6656 42.25833 41.54597 41.32985 41.13966 40.5104 39.49434 38.68262 38.17996 37.62671 37.42508 36.20534 34.40354 33.78857 34.01965 34.69281 35.06519 34.77623 34.46373 35.89592 40.16576 36.78029 36.18577 37.56355 39.63181 40.6589 40.31507 39.87922 38.98273 39.07995 39.76818 40.18382 40.2836 40.2889 40.0627 39.44553 39.13572 39.81633 41.15602 42.65163 44.10323 
66.63167 65.31095 64.07138 63.3993 63.29837 62.47083 62.08709 61.63439 62.2541 62.88274 62.62338 61.43112 60.14162 59.34742 59.29361 59.55863 60.00446 60.0345 60.3312 60.78803 60.6517 60.63705 61.2207 61.92128 61.11898 60.4731 59.77949 59.11816 59.80744 60.19809 60.85032 60.16381 58.67053 57.87106 57.44421 57.13142 57.52578 58.69856 59.85115 61.13482 62.36943 63.90593 64.92287 64.9172 63.60877 63.67821 64.09296 62.83049 61.67709 60.88803 61.35183 61.69533 62.48653 63.08334 62.49501 61.39043 61.19899 61.89656 62.79572 62.21783 61.03143 59.70631 58.03266 57.22374 56.64981 55.74062 56.03458 56.07661 55.76453 56.8169 58.07856 58.4542 58.29941 58.49226 59.20078 60.34919 61.68824 61.98824 62.17406 62.35762 61.59767 59.73246 58.24092 57.61292 57.83302 58.71152 59.94293 60.35328 61.01151 61.53339 61.37587 61.13309 60.63551 59.70149 58.95259 58.45395 58.04648 57.43605 56.82299 56.54302 55.67774 55.66927 57.40229 58.39281 59.11224 59.95744 60.57026 60.77053 60.33107 59.74714 59.47336 59.51768 59.72223 60.64484 60.97074 60.7401 60.53695 60.42334 61.0912 61.67975 61.66967 60.58723 59.62661 59.61228 59.57329 58.21218 57.06637 56.34374 55.72597 54.36316 52.89346 50.94633 49.34486 48.51015 48.17504 47.88653 48.15961 49.24084 49.83922 49.98302 49.64304 48.90125 49.04856 49.28899 48.86491 48.1565 47.15748 46.51755 46.0833 45.19701 44.50863 44.27669 44.09558 43.94609 43.1613 43.123 43.1604 43.70752 43.42838 42.56942 42.42791 41.93135 41.36064 40.90508 39.77829 38.67945 37.89677 37.26475 36.81267 36.86741 36.11583 34.02579 33.236 33.55177 34.47506 36.19386 36.18657 35.38981 36.83868 42.46879 37.55322 37.46563 38.03706 39.61177 40.6144 41.15056 41.57951 40.80694 40.26912 40.44882 40.80553 40.5567 40.14721 39.61089 39.19974 38.9925 39.80219 41.30157 42.7034 44.02059 
66.43111 65.01509 63.72031 63.18126 63.30017 62.59921 62.22782 62.02975 62.89818 63.7873 63.88428 62.60507 61.09475 60.07874 59.79499 60.12928 60.24655 59.72427 60.2533 60.77836 60.9893 61.61472 62.42395 63.10003 61.93791 61.40319 61.0605 60.56708 61.5351 61.72593 61.35952 60.28967 58.93734 57.93612 57.01704 56.56827 57.36967 58.80267 60.14055 61.49421 62.43183 63.59776 64.84333 65.08294 63.21493 61.85594 61.59098 61.43522 60.59545 59.81108 60.81356 62.06608 63.27536 63.45101 62.68129 61.66085 61.45385 61.85027 62.14582 61.62539 60.93042 59.63621 58.5057 57.71392 56.70161 56.26469 56.44798 55.9821 55.8992 57.15822 58.19921 58.28475 58.04958 58.68719 59.94014 61.47081 62.18574 62.12666 62.28639 61.80082 60.65465 59.09133 58.26834 57.99109 58.45214 59.13601 60.32304 61.02395 61.30902 61.95263 61.93835 61.64139 61.12972 59.70207 58.42406 57.91193 57.65283 57.31076 56.97609 56.53782 56.32348 56.90545 58.60253 59.18971 59.39114 59.62852 60.12569 60.73092 60.63035 60.32284 59.95071 59.5428 58.82636 58.73273 59.29187 58.83541 58.47054 58.55779 59.48738 60.44299 61.11111 60.3317 59.5989 59.09257 58.24227 57.48456 57.03686 56.12584 54.94097 53.11241 51.69575 50.18896 48.82234 47.97426 47.82087 47.62965 47.69921 48.71917 49.16787 49.8399 50.14546 49.70355 49.61916 49.35739 48.39911 47.24571 46.57716 46.2677 46.46903 46.15059 45.84633 45.31377 44.7569 44.24493 43.36403 43.09638 43.05539 43.22294 42.69458 41.74215 41.47849 40.7926 40.16221 40.13791 39.25686 38.06713 36.73573 35.42979 34.80787 34.81865 34.56075 33.44185 32.77008 32.90984 34.00254 35.68181 35.63738 35.04303 36.32495 40.17519 40.25342 40.0512 39.20544 39.69209 40.45783 41.4978 42.81617 41.9776 41.14285 40.86288 40.92946 40.44124 40.24067 39.81736 39.55401 39.27621 39.72382 41.13909 42.54917 43.82433 
66.54804 65.12382 63.60078 62.96358 63.23137 63.01152 62.68692 62.65044 63.63551 64.67731 65.06486 64.343 62.937 61.47147 60.50972 60.26719 60.07466 59.19326 59.54947 60.08591 60.94669 62.18537 63.09034 63.73924 62.8082 62.14769 61.72006 61.72876 62.92244 63.01198 62.2459 61.00703 59.21516 57.16165 56.28623 56.28426 57.35586 58.908 60.40049 61.96226 62.68444 63.38105 64.45272 64.38276 62.67854 61.05743 60.14401 60.45579 59.68382 59.20084 60.95567 62.63985 63.49977 62.91073 61.76187 60.88736 60.61859 60.68317 60.96859 60.96661 60.47981 59.40599 58.37681 57.60881 57.22775 56.69544 56.2188 55.11789 55.49812 56.99558 58.0077 58.21237 58.37502 59.15934 60.4917 61.72206 61.38245 61.74263 61.46808 60.18007 59.31873 58.68077 58.5043 57.63218 58.1832 58.91201 60.14539 61.17276 61.21862 61.7519 61.85189 61.47817 60.74448 58.78791 57.33445 56.61423 56.57094 56.61107 56.85359 56.60754 56.51379 57.44451 58.67185 58.62673 58.32279 58.30099 59.11501 60.09086 60.55104 60.21332 59.08359 58.19626 57.0457 56.33408 57.33042 56.5718 57.17751 57.91365 58.24802 59.6809 60.00928 58.92632 57.98343 57.78289 57.28643 56.61348 55.80591 54.61234 53.54394 52.20784 51.59121 50.85327 50.01952 49.66315 49.48598 48.72063 48.15623 48.65782 49.46125 50.73382 51.49729 50.87008 50.1169 49.35802 48.2645 46.79336 46.30048 46.80301 47.78027 48.3678 47.6454 47.02649 46.13224 45.27137 44.44288 44.19959 43.93811 43.60043 42.41265 41.12588 40.33678 39.83879 39.41112 39.58452 38.92896 37.43847 35.52521 34.18036 33.56703 33.66182 33.5635 32.8767 32.61365 32.83865 33.6077 34.47802 34.32278 34.16309 35.06904 38.88413 40.87136 41.55422 39.55938 38.99842 39.23689 40.009 42.09852 42.27908 41.44166 40.94709 40.76868 40.41177 40.02313 39.26287 39.05111 38.7672 38.91232 40.26101 41.90366 43.44775 
66.83703 65.44639 63.77958 62.92743 63.22956 63.49231 63.50399 63.59368 64.58602 65.61922 65.86083 65.45235 64.39706 62.83363 61.55418 60.57245 59.67544 58.41269 58.56303 59.60853 60.95349 62.34686 63.16789 63.87594 63.61092 63.09791 62.69973 63.07327 64.0322 63.41683 61.94155 60.26007 58.47305 57.03934 56.67476 56.88102 57.62748 58.91184 60.37111 61.71435 62.0967 62.28763 62.44144 62.29785 61.32727 59.83083 58.7477 59.02038 58.80559 59.08455 60.58583 61.60011 61.87897 61.10574 59.9833 59.36913 59.43938 59.59372 60.1901 60.62062 60.29632 59.36337 58.49665 58.03056 57.59195 56.75764 55.6709 54.78729 55.17334 57.08119 58.20148 58.40083 58.59655 59.12489 60.08753 59.99791 59.51987 60.76084 60.30654 58.86591 58.16566 57.95651 58.26056 57.49221 58.41873 59.15151 60.10148 61.34962 61.17258 60.97821 60.42992 60.20139 59.93599 58.10133 56.79072 55.8046 55.57504 56.78863 58.0718 58.56835 58.1013 57.76576 57.76154 57.05507 56.9002 57.54351 59.11427 60.52496 61.09117 59.77561 57.85023 56.9169 56.13176 55.54878 55.85622 56.78089 57.74905 58.51106 57.75378 58.65461 58.41301 57.3381 56.97794 56.62696 56.04164 55.63684 55.23288 54.50422 53.81683 52.71099 52.11816 51.45297 51.07208 51.23373 50.97252 49.78003 49.55418 50.02525 50.82862 51.43584 51.52182 50.67702 49.54729 48.52595 47.54954 46.58596 46.37539 46.60389 47.37131 48.67978 49.74821 49.71638 48.58416 47.27703 46.11864 45.21394 44.12084 43.26791 42.0833 40.68065 39.61123 39.2723 39.20259 39.20177 38.44481 36.82158 34.89845 33.95345 33.96095 34.32874 34.41218 34.18579 34.18037 34.172 34.3471 34.32347 34.36674 34.94089 35.87226 38.3715 39.17228 39.22381 37.89441 37.4994 38.30769 38.76026 40.0801 40.97268 40.83981 40.97783 40.7651 40.44011 40.00961 39.10844 38.63292 38.36555 38.62103 39.74458 41.37012 43.17563 
67.02362 65.65186 64.01553 63.01459 63.01557 63.51205 64.0399 64.24435 64.96397 65.87538 65.92125 65.64744 64.7784 63.16734 61.76299 60.5714 59.23735 57.43341 57.76212 59.47771 61.2089 62.72704 63.65116 64.20712 64.03384 63.69809 63.80207 64.17635 64.3 62.89985 61.07722 59.45708 58.25709 57.81276 57.827 58.2525 58.77555 59.13382 59.70374 60.40158 60.255 59.86652 59.49528 59.20971 59.21054 58.06224 57.48394 57.35575 57.57113 58.42688 59.73616 60.17005 60.21008 59.77108 58.98349 59.0661 59.59106 59.47448 59.88051 60.44583 60.03167 59.2483 58.68306 58.24717 58.01162 57.04543 55.60897 55.42001 56.33293 57.41114 58.01681 58.03408 57.99336 58.4402 58.75219 58.10988 59.1824 59.8931 59.32516 57.6121 56.74787 56.54674 57.17109 57.25163 58.05627 58.90975 60.37379 61.36346 61.38475 60.95467 59.29809 59.08065 58.99123 57.64907 56.46725 55.80634 55.82956 57.58784 58.72881 59.21708 58.54372 57.56993 56.97178 56.66463 57.98863 58.89811 59.89464 60.73445 60.80043 58.70204 56.47044 55.17296 54.81776 54.86823 55.44468 56.51159 57.54359 57.48785 56.23477 56.86097 57.51012 57.36967 56.84196 56.07742 55.60205 55.67833 55.75154 55.12402 54.64245 53.85468 53.40673 53.31638 53.60836 53.31716 52.42913 51.06041 51.19501 51.82852 51.99513 51.46157 50.68079 50.39906 50.07688 49.01036 47.60057 47.38759 47.51616 47.16537 47.22849 48.15891 49.8503 49.95165 48.73803 47.40007 46.07456 44.45481 42.72243 41.88517 41.22927 40.54904 40.67108 40.63166 39.79023 39.06585 37.67567 35.93028 34.53556 34.33641 34.87938 35.28259 35.29225 34.58329 33.72448 33.24446 33.40963 34.28114 35.19365 36.09212 37.28943 -9999 38.50892 37.36174 36.59636 36.41959 37.40258 37.95112 38.54116 39.50052 40.3758 40.66788 40.294 39.9397 39.2057 38.11697 37.72968 37.87312 38.52274 39.58105 41.1777 43.07384 
66.96523 65.50995 63.80437 62.60604 62.29129 62.98767 64.0018 64.18885 64.32592 64.83686 64.9113 64.88342 64.13486 62.50057 61.23047 60.16965 58.71336 56.69071 57.1546 59.27888 61.27483 62.97988 64.10384 64.11676 63.82505 63.68261 63.89867 64.04918 63.53074 61.82984 60.34711 59.22076 58.48801 58.71105 58.90459 59.61453 59.60654 58.98165 58.62228 58.7464 58.60689 58.17486 57.78222 57.57306 57.73064 57.29808 57.2535 56.9282 57.29103 58.00467 59.62891 59.49952 59.69673 59.72682 59.26933 59.38184 59.77354 59.57984 59.50149 59.7654 59.45414 58.90363 58.45976 58.23525 57.92053 56.89399 55.9234 56.22068 56.93863 57.2427 57.16507 56.79237 56.74281 57.04341 57.26998 58.34307 59.26832 59.18771 58.28247 56.73201 56.07491 55.83499 56.4429 56.71017 57.46342 58.76476 60.55064 61.4852 61.30245 60.68103 58.88908 58.19093 58.15388 57.20355 56.48647 56.75413 57.27996 58.33005 59.28708 59.7179 59.04649 57.88227 57.3245 58.36092 59.29737 58.94974 59.0401 59.58274 59.53811 58.1669 56.85909 55.86903 55.82713 56.04974 55.61123 55.55453 56.66751 56.25427 54.89682 54.90499 55.2114 55.96741 55.83218 55.58411 55.8451 56.30872 56.24974 55.41226 55.21957 54.75418 54.52094 54.55379 54.68291 54.36117 53.91197 52.92659 53.00378 53.29613 53.05797 52.16725 50.97732 51.07826 51.10051 50.32117 48.82054 48.58936 48.92927 48.61415 48.31281 47.75043 48.57315 48.57581 47.86227 47.12628 45.74173 43.48858 41.19438 40.38968 40.23043 40.41764 41.09958 41.21 40.30452 38.60094 36.30542 34.96988 34.65039 35.3156 36.13676 36.51759 35.99335 34.53973 32.94066 32.49051 33.16578 34.89032 36.63793 37.68716 38.3028 38.82322 38.96761 37.73213 36.82636 36.22314 37.22911 38.47933 38.80003 39.32809 40.50057 41.70391 40.91844 40.05836 39.06026 37.66046 37.19299 37.51082 38.2818 39.42928 41.31426 43.21254 
66.76155 65.20923 63.35477 62.14099 61.86913 62.48495 63.58121 63.77491 63.51716 63.87337 64.22363 64.44279 63.67086 62.00768 60.99788 60.06643 58.7347 56.83285 57.1404 59.12749 61.11609 62.63185 63.68141 64.09527 63.76967 63.52249 63.69166 63.69676 62.56055 61.18992 60.51131 59.84433 59.46975 60.12296 60.50649 60.6048 59.74855 58.59949 57.79105 57.61614 57.5531 57.24725 56.75429 56.20541 56.42809 56.96907 56.84638 56.94079 57.26132 57.47631 58.4661 58.18091 58.85139 59.11495 58.78747 58.63369 59.25014 59.01557 58.99712 59.53577 59.50497 59.32065 59.20731 58.94958 58.35489 57.09872 56.35962 56.47503 56.28508 55.85296 55.5274 55.07777 55.05788 55.87281 56.96326 58.14671 58.71604 58.22399 57.27698 56.56274 56.10281 55.02356 55.58634 55.9535 56.64438 58.0666 59.49086 60.50783 60.48149 60.29322 59.03695 57.87719 57.87779 57.18137 56.89386 57.52988 58.3205 58.81433 59.92051 60.30884 59.38375 58.58335 58.50861 59.05793 59.49143 58.9767 58.54888 58.87429 58.60271 57.34811 56.25983 55.83993 56.37638 57.13371 56.417 55.58813 55.9138 54.96992 53.45686 52.98769 52.99768 54.25343 54.77213 55.37898 56.12656 56.53933 56.25817 55.89699 56.09358 55.96619 55.67416 55.35536 55.2016 54.8806 54.84193 54.31356 54.09724 53.83096 53.42464 52.71019 51.35297 50.57975 50.57807 50.34945 50.36797 50.15765 49.94474 49.33524 48.81543 47.64707 47.15255 47.1311 46.99742 46.20831 44.60293 42.11421 40.056 39.63845 39.65341 39.98643 40.76576 40.47952 38.95624 36.88931 35.33398 35.31763 35.96462 36.8146 37.27073 37.23154 36.3085 34.11003 32.26936 32.46579 33.66088 35.54052 37.35334 38.15297 38.231 38.28622 38.37796 37.8966 37.3505 36.73273 37.04749 38.61267 39.48411 39.97957 40.84665 42.22457 42.00046 40.67712 39.24418 37.70556 37.10394 37.47552 38.16395 39.72657 41.6919 43.4019 
66.31912 64.84834 63.1028 61.80426 61.41236 61.65918 62.38029 62.84991 63.1586 63.84053 64.48629 64.67736 63.98285 62.45728 61.52485 60.26583 58.79984 56.94632 56.94519 58.3955 60.35403 61.88253 63.05354 63.69594 63.42028 63.49847 63.59616 63.40134 62.02512 61.19511 61.31705 61.11291 60.94791 61.53444 61.25907 60.54577 59.19461 57.76984 56.86168 57.01129 57.17972 56.32707 55.58969 54.98301 56.01272 56.48494 56.75016 57.17834 57.55195 57.55882 57.78289 57.71518 58.32272 58.45152 57.47894 57.41145 58.34723 58.49273 59.00327 60.01788 60.46407 60.54616 60.28473 59.75765 58.79168 57.59127 56.76798 56.01276 54.84739 54.21403 54.22781 54.38857 54.8961 56.06051 57.00848 57.99582 58.15998 57.49115 56.83348 56.49455 55.68943 53.55107 53.84816 54.71005 55.33774 57.12645 59.11656 60.57454 60.75219 60.54663 59.69003 58.69395 57.80089 57.15615 57.14397 57.69101 58.32059 58.90173 59.9097 60.9956 59.87152 59.66535 59.72612 59.93964 59.76155 59.45033 59.27034 59.42982 59.16242 58.04719 56.78176 55.91018 55.84978 55.66659 55.05193 54.42644 54.63984 54.42512 53.80386 53.48095 53.22355 53.93234 54.48093 55.03405 55.57137 56.20729 56.51859 56.87416 57.41613 57.02296 56.11961 55.23609 54.77475 54.36866 54.50951 54.91878 54.75083 54.01322 53.30563 52.57631 51.24323 50.34708 50.71836 51.52333 51.26986 50.41602 49.50422 48.4702 47.55478 46.39384 45.9045 45.86282 45.76863 44.35561 43.17851 41.24672 39.73679 39.43973 39.58916 39.78095 40.20222 39.28211 37.50167 36.56656 36.39176 37.04919 37.4896 37.96299 38.20149 37.67749 36.3517 34.33471 32.70753 33.1644 34.53174 35.8867 36.84836 37.52935 37.82874 37.49201 37.96848 38.42174 38.34704 37.47144 37.0716 38.18046 39.35597 40.0831 40.68358 41.88534 41.70018 40.31608 38.15824 36.44822 36.07241 36.70868 37.97177 39.93423 41.74849 43.24415 
65.76896 64.36182 62.75737 61.60041 61.25553 61.19884 61.62986 62.07882 62.99821 64.20415 64.98765 65.08658 64.34592 62.72915 61.65983 60.88177 59.49422 57.63646 57.3541 58.10208 59.73462 61.12293 62.48422 63.22944 63.37255 63.59025 63.4907 63.11642 61.96587 61.22672 61.41627 61.42665 61.18403 61.547 61.24148 60.14487 58.46386 56.98169 56.57066 57.28082 57.58288 55.91156 55.16538 55.11802 55.71661 56.02898 56.51683 57.15689 57.18515 57.0026 57.49971 57.65029 57.90978 58.20134 57.60197 57.97394 58.77586 58.85643 59.89921 61.23043 61.50697 60.99908 60.55137 60.06371 59.05885 57.75509 56.64899 55.23388 53.68008 53.30649 53.92775 54.86388 55.86586 56.55889 56.97636 57.49554 57.31684 56.79993 56.22319 55.55232 54.68252 53.07323 53.42707 53.98658 55.08479 57.36528 59.53359 60.40228 61.07412 61.17551 60.46034 58.6775 56.971 56.37243 56.26005 57.48375 58.94155 59.72994 61.25517 61.55368 60.94649 61.17592 61.18995 60.84951 59.91911 59.70563 59.29758 59.30551 58.578 57.46806 56.93641 56.55239 55.7841 54.37052 54.15013 54.24563 54.98725 56.09346 55.70478 55.15274 54.00788 54.2122 54.71032 55.26736 55.93787 56.77633 57.42668 57.65965 57.67135 57.17664 55.992 55.09668 54.77081 54.38919 54.891 55.67451 55.36074 54.02727 52.69223 51.56488 50.81104 50.25394 50.34355 51.17081 50.6376 49.00912 47.5837 46.87159 46.23295 45.23303 45.16864 45.1671 45.00252 44.30496 43.68269 42.09035 40.82278 40.30688 40.16521 39.67886 39.63668 38.61618 37.55686 37.67244 37.95532 38.39378 38.47641 38.54757 38.54314 37.70695 36.6949 34.9844 33.7706 34.44367 35.46434 36.06831 36.45727 36.86834 37.25498 37.52571 37.66301 38.17391 38.40139 37.75577 37.43747 38.22398 39.5527 40.44245 40.83398 41.43163 41.25609 40.34912 38.32753 36.28786 35.72226 36.63839 38.30785 40.37868 41.96054 43.20525 
65.19869 64.0031 62.51927 61.43997 61.08071 60.82028 61.18659 61.79471 63.12932 64.73728 65.41032 65.27047 64.43588 63.11143 61.99432 61.70837 60.42739 58.37757 57.90778 58.09474 59.51942 60.79831 62.27818 63.09135 63.33442 63.40275 62.7766 62.40447 61.55522 61.27393 61.22726 61.03078 60.48646 60.23677 60.12555 58.89038 57.45359 57.00117 56.88659 57.47739 57.12374 55.92221 55.40903 54.87916 55.18275 55.2306 55.63844 56.0664 55.71302 55.26288 55.81352 56.13421 57.10538 58.31937 57.93688 58.0228 58.07996 58.25239 60.01992 61.47231 61.54723 60.94159 60.66215 59.84779 58.51673 57.31297 56.50445 55.57872 54.44677 54.08093 54.60229 55.37133 55.17461 55.21631 55.95469 56.6101 56.5093 56.06883 55.47282 54.84784 54.47921 54.37853 55.06725 55.78158 56.64216 58.14061 59.28092 59.85991 60.47626 60.77634 60.03232 58.15454 56.40268 55.77014 56.82982 58.83644 59.62154 59.8367 61.33231 61.46959 61.47873 61.59568 61.12055 60.14889 58.98425 58.27946 58.11557 57.83097 56.89112 56.00878 55.96779 55.9199 55.22575 53.60293 53.42862 54.64816 55.14529 56.20007 56.3486 55.94449 55.11348 54.92103 55.28085 56.0827 56.75668 57.2827 57.40371 56.96726 56.51615 56.24704 55.48881 54.9031 55.2303 55.36862 55.62916 56.10182 55.60649 54.21018 52.84469 51.63684 50.11184 49.02814 48.84436 49.27572 48.34487 46.37886 45.0956 44.63394 44.35238 44.206 44.98019 45.53403 44.94753 44.14408 44.16203 43.33081 42.52224 41.5787 40.77581 40.29391 39.84679 39.16799 38.9095 39.08134 39.15736 39.13365 39.23806 39.34354 38.9827 37.6829 36.42811 35.21094 34.98533 35.75615 36.48769 37.04453 37.1857 37.24151 37.39511 37.35525 36.61145 36.78283 37.32833 37.14189 37.67535 38.80014 39.97267 40.53811 40.77068 41.20366 40.79812 40.14722 38.51264 36.88993 36.5904 37.64861 39.35667 40.94408 42.12513 43.30432 
64.71962 63.81762 62.53861 61.4453 60.87455 60.4257 60.94827 61.80205 63.40584 64.84827 65.25568 64.78982 64.1894 63.63583 62.68094 62.4129 60.7022 58.22319 58.15365 58.55084 60.24636 61.47184 62.29543 62.55119 62.67786 62.52974 61.64059 61.35464 61.30163 61.40131 61.23997 60.67441 60.12592 59.42507 59.16231 58.44762 57.76248 57.07838 56.43684 56.99687 57.02718 56.29901 55.51836 55.37122 55.85328 55.55314 55.45927 55.44646 55.1301 54.6557 55.48294 56.26677 57.48626 58.38789 57.74002 56.95504 56.7944 58.01651 60.27814 61.87287 62.44465 61.96743 61.03875 59.34681 57.79915 57.12909 56.49042 55.58297 54.76364 54.29482 54.30381 54.24986 53.70793 53.90767 55.16437 55.75403 55.62865 55.46999 55.28432 54.70565 55.00371 55.48435 56.27348 56.71966 57.1669 57.92984 58.51892 59.32364 60.38645 61.04628 60.58662 59.24738 58.18617 57.53283 58.32478 60.24697 61.36977 61.63603 61.86997 60.96557 60.72152 60.29437 59.00521 57.97663 56.63041 56.17251 56.60946 56.71335 56.13521 55.25037 54.9553 55.00523 54.23897 52.30321 51.97942 53.57212 54.45031 55.04646 55.19319 54.96784 54.56744 54.70254 55.48878 56.54076 57.63522 58.28196 58.29131 57.80929 57.28392 56.95639 56.44791 56.02032 56.66502 56.7176 56.514 56.55185 55.98416 54.63969 52.87063 51.51506 49.81377 48.32026 47.31646 46.43803 45.10542 44.07235 43.53545 42.89137 43.45671 44.51817 45.46147 46.13935 45.43586 44.20962 43.78767 43.20439 42.70411 41.3184 41.12732 41.62759 41.5368 40.8301 40.13711 39.52921 39.25638 39.19803 39.3087 39.07688 38.32825 37.10019 36.52841 35.93563 35.92363 36.53619 37.03836 37.57097 37.69343 37.39778 37.18512 36.73988 36.06746 35.7702 36.34767 36.93466 38.29012 39.37766 40.18023 40.35497 40.72292 40.84022 40.1442 38.99297 37.51114 36.75745 37.83562 39.64165 40.79211 41.56612 42.52866 43.88777 
64.50819 63.50801 62.19881 61.04517 60.33452 59.70266 60.43313 61.37381 62.91422 64.29492 64.71753 64.32146 63.80841 63.74994 62.87146 62.34259 60.4124 58.12218 58.31895 59.41865 61.10566 61.97506 62.10864 61.44305 61.23 61.28972 60.97163 60.66344 60.82182 61.55685 61.29584 60.59926 59.82465 58.91316 58.72594 58.09244 56.77869 55.82784 56.18389 57.17247 56.77591 56.24386 56.10915 56.64172 57.26009 56.78715 55.94158 55.61028 56.25823 56.06853 56.51723 57.17041 57.90231 58.36743 57.64114 56.72432 56.70008 58.04218 60.2152 61.44481 61.99922 61.43769 60.26824 58.76603 57.74936 57.5344 56.74522 55.5285 54.37115 53.49268 52.96698 52.4254 52.18575 53.22059 54.51336 54.77807 54.6946 54.97561 55.50428 56.15853 56.59256 56.68421 56.06162 55.99068 56.02154 56.60371 57.4626 58.5456 60.09875 60.9611 60.42239 59.83398 60.10453 60.23191 60.33301 60.57438 60.71121 60.48001 60.20008 59.90699 59.61668 58.57099 56.92929 55.88977 55.29756 55.32958 56.06247 55.99753 55.24225 54.55 54.57595 54.84287 54.7178 53.24603 53.05479 54.21286 54.83081 55.05542 54.97511 54.94946 54.73943 54.84674 55.83787 57.25141 58.60222 59.36773 59.22634 58.47849 57.82994 56.93182 56.40337 55.97086 56.31481 56.00066 55.74921 55.65196 55.07734 54.27034 53.39544 52.39496 50.45285 48.07457 46.44093 44.93928 43.49137 43.06573 42.72269 42.38595 43.74662 45.3345 46.12526 46.64403 45.88375 44.13449 42.98085 41.90431 41.14451 40.50249 42.46591 43.57014 43.25198 41.87596 40.67846 39.73242 39.38425 39.20235 38.77057 37.95396 37.61327 37.67147 37.90046 37.50995 37.17231 37.40035 37.95969 38.3725 37.89456 37.49192 37.48406 37.29336 36.97492 36.70463 37.18462 37.60677 38.51575 39.59865 40.3124 40.90284 41.16655 40.4394 39.50714 38.41597 37.33363 37.31942 39.10408 41.22318 41.74003 41.82773 42.78365 44.42552 
64.65029 63.28305 61.77282 60.59166 59.95477 59.23569 59.97649 60.74875 61.98787 63.22275 63.87218 63.85094 63.69276 63.47797 62.57371 61.93213 60.36335 59.34663 59.53728 60.5677 61.81091 61.92438 61.74004 60.40294 59.78221 59.99088 60.27827 60.35126 61.41444 62.38583 62.05512 61.45918 60.09609 58.81277 58.37571 57.99571 56.34082 55.13389 55.24383 55.40193 54.96587 54.98493 55.40693 56.19789 56.99724 56.70242 55.5544 55.24312 56.3622 56.10412 56.33721 56.83857 57.28941 57.4729 56.79768 56.20553 56.28542 57.22794 58.67195 59.37097 59.64602 59.15482 58.28055 57.3199 56.76712 56.35439 55.52911 54.43729 53.14792 52.67562 52.75861 52.60086 53.07543 54.09708 53.99204 53.4208 53.3109 53.95101 55.4992 56.71973 57.30654 56.06853 54.72203 54.70285 54.91261 55.41167 56.42554 57.71547 59.53686 60.97332 61.00447 60.85182 60.71553 60.73302 60.4712 59.98132 59.89804 60.12205 60.03207 59.85577 59.16576 57.6907 56.02499 55.36299 55.11762 55.03187 55.32613 55.18443 54.66976 54.29519 55.00553 56.28249 57.37177 55.67801 54.15995 53.70411 53.0942 53.50355 54.50654 55.65546 56.10816 56.07395 56.71749 57.77053 58.58705 58.69083 58.60685 57.92853 56.64428 55.38039 54.7951 54.47591 54.65643 54.14651 54.07872 54.32352 54.43889 54.25772 53.76737 52.91387 50.80088 48.20168 46.19302 44.66941 43.73773 43.60159 43.6576 44.10805 45.55301 47.39624 48.1297 48.63216 47.72337 45.52889 43.56701 41.65198 41.55301 42.3347 44.51836 45.01857 44.28858 42.693 41.31607 40.08103 39.43364 38.55265 37.5012 37.00204 37.71135 38.70631 38.902 38.20166 38.04033 38.37681 38.77796 38.69073 37.88905 37.52634 37.76959 37.93647 37.94992 37.89081 37.93053 37.88281 38.17271 38.86079 39.82296 40.76575 41.01702 40.22201 39.32624 38.80875 38.22799 38.62474 40.4517 42.11412 41.96233 41.91391 43.12487 44.8383 
65.06691 63.48605 61.70123 60.44567 59.75352 59.08835 59.66238 60.35358 61.49742 62.47481 63.08982 63.18406 63.58519 63.62373 62.95528 62.67297 62.08076 61.37807 61.23623 61.86613 62.81403 62.29792 61.61248 59.83761 58.82734 58.5961 59.02666 60.54185 62.40498 63.14507 63.00246 62.4479 61.19586 60.64288 59.77759 58.21763 56.4498 54.65582 54.00124 53.37933 53.56531 54.02074 54.88281 55.88407 56.94135 57.04117 56.0208 55.93141 56.1038 55.52626 55.71933 56.72158 57.27255 57.02189 55.96854 55.00526 54.85271 55.7292 56.76164 57.57958 57.97835 57.62991 56.85838 55.92554 55.13892 54.27001 53.3899 52.05804 50.89727 51.14109 51.72702 52.80836 53.72898 53.83845 53.21724 53.02995 53.60352 54.60912 55.5276 56.40752 56.68617 54.67793 53.58037 53.63687 54.08768 54.96097 56.34999 57.9825 59.43055 60.16561 59.67308 59.69959 59.31343 59.44532 59.74413 59.62523 59.40646 60.15682 60.32476 59.46306 58.46262 57.70459 56.88491 56.15469 55.44854 54.27777 54.09087 54.39566 54.04887 53.5159 54.19226 55.68995 56.58553 54.86646 52.80112 51.46838 50.84697 51.73299 53.42675 54.92701 55.67176 56.35701 57.1291 57.05735 56.0922 55.9451 56.66029 56.19326 54.90063 53.95819 53.67301 53.43493 52.96704 52.39431 52.4928 53.40387 53.90135 53.25611 53.02037 51.92162 50.19933 48.55445 46.87413 44.67424 43.41533 43.43268 44.26273 45.625 47.2561 48.59761 48.9204 49.0102 48.31614 45.86332 43.87136 42.37003 42.89435 44.20199 45.28783 44.89199 43.71999 41.92402 40.41491 39.22377 38.39478 37.1175 36.46539 37.27031 38.95919 39.80995 39.43079 38.55508 38.53551 38.65294 38.95624 38.83691 38.44043 38.29982 38.34272 38.53197 38.71029 38.91319 38.69921 38.51 38.42908 38.94712 39.68491 40.42516 40.76014 40.35438 39.30657 38.57578 38.06471 38.67445 40.99228 42.04657 41.80831 42.3776 43.51043 44.75428 
65.49125 64.0887 62.16795 60.78049 60.04212 59.45011 59.97047 60.68923 61.77444 62.60708 62.90522 62.8881 64.09845 64.44061 63.77581 63.51836 63.43412 62.84036 62.17104 62.21491 62.84435 62.30117 61.14674 59.2112 57.80708 57.53567 58.85488 60.86391 62.73144 63.67855 63.56234 63.02348 62.0962 61.50744 59.98217 58.12749 56.86599 55.19587 53.59232 52.27446 52.48287 53.51922 54.85399 55.84689 56.76443 56.80869 55.80502 55.16627 54.70044 54.63866 55.0982 55.86074 56.89914 56.66508 55.61073 54.51367 54.38052 55.76292 56.92652 57.48035 58.04866 57.63384 56.3742 55.02391 53.60695 52.11515 51.22676 49.84125 49.03888 49.9594 51.61671 53.04217 53.53559 53.18723 52.66277 53.51711 54.42376 54.75835 54.54501 54.74849 54.67952 54.30404 53.68801 53.90416 54.28186 54.89993 56.34476 57.95207 58.69138 58.88691 58.64376 58.12495 57.47163 57.74671 58.8281 59.26741 58.89586 59.47139 59.93444 59.16503 58.5778 58.37511 57.99636 57.00832 56.13435 54.80619 54.13736 54.07435 53.73981 53.81681 54.49582 55.58245 55.6821 53.36391 50.89764 50.05841 50.18752 51.29812 53.29585 54.95113 55.91312 56.75812 57.02026 56.16256 55.02405 54.54385 54.75544 54.55853 53.89316 53.66992 53.31921 52.96014 52.36877 51.78825 51.59304 52.38907 53.13779 53.00386 52.64668 51.01833 48.81283 47.5697 46.32842 44.92591 44.21272 44.22582 44.76044 46.3242 48.04072 48.68762 48.45179 46.98006 45.62431 44.01382 43.21801 43.14605 43.79276 44.74084 44.89154 44.09367 42.90424 41.37357 39.84404 38.24249 37.16067 36.5888 37.45288 38.93532 40.17726 40.52096 40.00445 39.23385 39.08905 -9999 38.8784 39.02592 39.0458 38.73537 38.798 38.74109 38.39923 37.86521 37.75643 38.08015 38.80224 39.46945 39.0903 39.43823 39.78327 39.83543 39.09115 38.66391 38.61966 39.29818 41.0472 41.81369 42.23027 42.91226 43.53648 44.50449 
65.85999 64.93724 63.2853 61.70537 60.90538 60.45754 61.06496 61.70296 62.60818 63.12478 63.39122 64.01022 65.43198 65.3832 64.72361 64.27838 64.3247 64.0552 63.35161 62.41061 62.49381 62.08954 61.15091 59.22194 57.44013 57.66486 58.9638 61.18587 63.6482 64.76315 64.70036 64.09794 63.6271 63.20432 61.60558 59.63256 58.3633 56.43599 54.02221 52.22879 52.0513 53.4638 54.7958 55.48318 56.0237 55.64495 54.63824 53.62894 53.34885 53.43937 54.09586 54.95839 56.07545 56.09481 55.04731 54.04217 53.89603 55.67231 56.90236 56.99744 57.32255 56.77676 55.36518 54.36866 53.99979 52.65826 50.61921 49.00821 48.3884 49.58953 51.80064 52.51925 52.93922 52.85145 53.75692 54.43061 54.63268 53.89262 53.16216 53.40107 54.22297 54.66376 54.29317 54.45112 54.44682 54.21999 54.2136 54.91306 55.70332 56.39059 56.96064 57.40606 57.72853 58.08874 58.55623 58.72467 58.45783 58.57449 58.96835 58.51612 58.20951 58.0607 57.95155 57.41821 56.78733 55.69931 54.4726 53.79002 53.66306 53.58022 53.3388 53.31912 52.6958 50.60053 48.81283 48.96288 50.05095 51.32014 52.86532 54.57975 55.68174 56.13722 56.29139 55.76872 54.58201 53.21989 52.52969 52.60541 52.91196 53.11123 53.11506 52.58883 52.1843 51.93764 52.01501 52.04742 51.97955 51.86647 51.07698 49.0539 47.11848 45.49912 44.40271 44.88116 45.20713 45.22951 45.06001 45.98593 47.06439 47.06187 46.44811 45.29548 44.45535 43.57402 43.21917 43.2052 43.9737 44.3 43.98326 43.60213 42.85792 41.49368 39.84061 37.48702 36.7822 37.22396 38.68578 40.01848 40.8794 41.14717 40.75799 39.91996 39.49077 38.80061 -9999 38.70465 38.69618 38.44613 38.5666 38.28498 37.82204 37.63698 37.81328 38.10086 38.51886 38.87813 39.20014 40.12362 40.17051 40.03273 39.39005 39.43044 39.65439 40.05498 41.25116 42.61295 43.30167 43.37533 43.59819 44.40977 
66.90517 66.21613 64.81339 63.14367 62.04354 61.63398 62.16488 62.75731 63.77524 64.00286 64.33697 65.59949 66.78291 66.48397 66.0653 65.38685 65.05166 64.94621 64.53159 63.33183 62.75205 61.85854 60.93125 59.11927 57.36897 57.68177 58.66298 61.03431 63.76066 64.87974 65.2028 65.02469 64.55917 64.4145 63.05094 60.74003 59.39758 57.10983 54.78673 53.07356 52.71589 54.23123 55.57906 56.02627 56.0844 55.21253 54.11228 53.40646 53.39244 53.19041 53.58461 54.15998 54.55261 54.82628 54.58781 53.98203 53.95125 55.24027 55.94406 55.91785 56.0677 55.5194 54.30834 53.8899 54.0773 52.93473 50.20512 48.59601 47.86617 49.22529 51.3218 52.72553 52.41336 52.08025 52.87079 53.06724 52.2705 51.85708 52.55968 53.29578 54.16031 54.60893 54.6022 55.03073 54.7711 53.82233 52.90876 53.49858 54.50468 55.11616 55.90873 56.90324 57.29102 57.25153 57.61464 57.87806 57.63602 56.74287 56.59673 57.05212 57.77861 58.05011 57.93187 57.81736 57.27832 56.3939 55.29654 54.68148 53.95513 52.09809 50.78042 50.20728 50.16913 49.4769 47.88943 48.48375 49.92874 51.19834 52.439 53.80975 54.8142 55.31529 55.65081 55.16683 54.07506 52.60322 51.5141 51.48613 51.86976 52.05336 52.25029 52.02784 52.23723 51.9289 51.44171 50.69041 50.27434 49.99728 48.7224 46.99141 46.01833 44.6286 44.28978 45.49611 46.94438 47.98569 47.94422 47.96511 47.99384 47.3623 46.24578 45.21575 44.30576 43.39067 42.8315 42.64556 43.25921 43.40601 42.98556 42.32745 41.56107 40.54373 38.94892 37.41 37.40577 38.366 39.48644 40.18036 40.83267 41.12205 40.57633 39.76057 39.49345 38.81004 38.3159 38.00343 37.52007 37.65884 37.95666 37.60559 37.4705 37.83607 38.353 38.89323 39.33058 39.65668 39.83401 40.71323 40.98846 41.0284 40.26969 40.46177 41.09933 41.53679 42.41945 43.52318 43.93725 43.76431 43.83495 44.59612 
68.23357 67.51169 66.30511 64.84721 63.43107 62.84805 63.33679 63.87806 64.62547 64.81254 65.0245 66.3693 67.59502 67.47426 67.18118 66.21965 65.61956 65.82429 65.43108 64.25702 63.57845 61.99919 60.61557 58.81441 57.48753 57.43307 57.72522 60.04866 62.64199 63.59842 64.46086 64.54957 63.98595 63.62933 62.1195 60.67074 59.99974 57.60393 55.46614 54.16639 54.0703 55.58804 56.5292 56.38741 56.2556 55.37187 54.45672 53.80468 53.48979 53.52047 52.92213 53.39235 53.47221 53.31012 53.74126 54.16111 54.45149 55.10652 54.99222 54.73067 54.60134 54.28142 53.5505 53.1612 52.89884 51.99807 50.01197 48.97237 48.61552 50.59336 51.62684 51.36523 51.06017 51.25266 51.2065 50.5212 50.18696 51.01111 52.0554 52.91042 53.67843 53.91012 54.0465 53.91842 53.54622 53.00424 51.96563 52.48103 53.58877 54.00309 55.30423 56.68066 57.374 57.51787 57.32234 57.51919 57.15694 55.91822 55.64383 56.23498 57.2523 57.6637 57.86893 57.83434 57.0353 56.18124 54.94083 53.61868 51.82813 49.77254 48.45219 47.89554 48.38261 48.61715 47.66619 48.90345 50.09837 51.23748 51.86398 52.76145 54.00724 54.80726 54.71088 53.88406 52.38812 50.86539 50.61732 50.656 50.67552 50.64192 51.17553 51.51057 51.58786 50.79879 49.5061 48.48197 48.4657 48.48949 47.25415 46.37872 46.48639 46.01236 46.22068 47.34647 48.73119 49.86683 50.26129 49.77632 49.55326 48.91353 46.99168 45.28706 44.01074 42.72264 42.22886 41.98361 42.17295 42.16282 41.74239 41.21196 40.36009 39.28505 38.18518 37.81969 38.70587 39.361 39.72818 40.25875 40.38973 40.27417 39.60864 39.03093 38.77346 38.2462 37.87643 37.4383 36.61667 36.96377 37.33744 37.13358 37.2089 37.72558 38.17741 38.68423 39.3016 39.55959 39.81785 40.98543 41.53117 41.89661 41.46745 41.86583 42.49696 43.2205 44.13261 44.73238 44.77914 44.37439 44.20982 44.90226 
69.25231 68.57771 67.41838 66.03728 64.5316 63.85793 64.22412 64.5236 64.86875 65.27879 66.02724 67.04764 68.24288 68.25018 67.74968 66.64888 65.97935 66.19726 65.9263 65.14257 64.28042 62.26991 60.24229 57.89341 56.94398 56.86526 57.01128 58.22837 60.40263 61.45273 62.30011 62.77406 63.08184 62.92462 61.7207 60.74923 60.22824 58.66757 57.01449 56.09218 56.42922 57.5626 57.59592 56.61126 56.49577 55.68422 54.11185 52.70755 52.63354 52.05182 52.00555 52.60061 52.68045 52.37948 53.08449 54.42603 54.72452 54.6818 54.35632 53.81408 53.07433 52.57085 52.35958 52.16724 51.61282 50.52441 48.96959 48.28819 48.0395 48.71851 48.85658 49.72376 50.67807 51.3638 50.30548 49.10497 49.41215 50.64484 51.49336 52.50449 53.52083 53.50002 53.73022 53.06419 52.31152 52.95735 52.76527 53.15285 53.92902 53.96408 55.65705 57.54253 58.80229 58.76048 57.91008 57.02945 56.54199 55.66329 55.87188 56.65911 57.28116 57.45054 57.46272 57.1378 56.4212 55.46444 54.19043 52.91933 51.5139 49.93468 49.25253 49.21986 49.65722 49.81396 49.14936 49.74283 50.81831 51.03489 50.81445 52.00059 53.4184 53.81429 53.25343 51.93132 50.3842 49.65905 50.31004 50.30538 50.43835 50.70712 51.10383 50.97998 50.18525 48.15548 47.04391 46.22381 47.11966 48.29937 47.78368 47.59905 47.48884 47.1981 47.38348 48.20203 49.61759 50.21177 50.06387 49.03001 48.2076 47.84346 46.61718 44.68835 43.50611 42.23941 41.38226 41.09691 41.00341 41.07127 40.7254 40.12044 39.0617 38.21679 37.89751 38.2082 39.22717 39.72651 39.70394 39.68732 39.30189 38.69976 38.04626 37.8601 37.86211 37.46993 37.12024 36.68761 35.52525 35.60944 36.15867 36.83193 37.0065 37.41261 38.02934 38.28257 39.10789 39.62251 40.01025 41.02261 41.54171 42.09205 42.05276 42.55814 43.14304 44.3189 45.28309 45.54208 45.3767 44.93829 44.85325 45.53962 
69.75507 69.39043 68.28513 66.84959 65.34948 64.51467 64.66035 64.6431 64.89187 65.65513 66.80884 67.56732 68.57072 68.51685 67.75712 66.31573 65.23302 65.45988 65.63026 65.24887 64.21135 61.74381 59.66714 57.6498 56.60482 56.52197 57.20138 57.14061 58.83114 59.95139 60.61628 61.77765 63.14143 63.50172 62.63029 61.97483 61.73353 60.78612 59.45166 58.93522 59.11724 59.01688 58.01318 56.92072 55.96096 53.719 51.83044 50.8418 50.52099 50.03638 50.79011 51.55284 52.00788 51.95834 52.7999 54.29113 54.42177 54.15936 53.69677 52.62784 51.80701 51.38659 51.43415 51.06223 50.09512 48.15697 47.60189 47.11029 46.60656 46.53009 46.74953 48.09548 49.56602 50.85841 50.97346 50.58957 50.56086 50.48581 50.31046 50.64092 51.84816 52.32166 52.70745 51.9734 51.21619 52.76942 53.69452 53.82533 55.14926 56.52057 58.03963 59.08596 59.5769 59.11327 57.96454 56.48341 55.3494 55.46473 56.54743 57.11911 57.15971 56.79219 56.3609 56.00097 55.52334 54.8355 53.66444 52.01028 49.93273 48.24158 48.55742 49.94866 50.14636 50.61668 50.55257 50.82532 51.44385 51.62016 51.71384 51.7809 52.06181 52.24946 51.8277 50.94313 49.95106 50.02444 50.79905 51.12245 51.0491 50.67144 50.10204 49.09711 48.11261 47.94873 47.44047 46.66928 47.47073 48.4622 48.11887 47.36737 46.20678 45.68953 46.17221 46.73771 48.1173 47.88705 46.9976 46.08705 45.70125 46.04607 45.85797 44.48866 42.64508 41.19465 40.12362 39.45086 39.33593 39.77008 39.30323 38.60493 38.08528 38.31886 38.29027 38.34772 38.69455 38.90436 38.77673 38.64863 37.97634 37.19998 36.42879 36.52332 36.59529 36.22646 36.05469 35.86761 34.56091 34.21647 34.79544 35.86053 36.69136 37.33145 38.26741 38.42036 38.84853 39.32771 39.8958 40.7775 41.41275 41.90104 42.0697 42.75813 43.93095 45.41235 46.04157 46.2436 46.0784 45.84117 46.02208 46.5082 
69.77858 69.64278 68.76302 67.52361 66.11375 64.927 64.53023 64.09652 64.3601 65.58477 66.87801 67.10517 67.80525 67.70126 66.56978 65.25131 64.17879 64.83107 65.54327 65.51763 64.49629 61.92371 59.97387 58.46434 57.07025 56.7282 57.81499 57.15295 57.9847 58.94841 59.88922 61.37217 63.14282 63.76004 63.64367 63.78511 63.7346 62.79347 61.5889 61.32094 60.81717 58.9449 56.8874 55.19051 53.58794 51.37275 50.62588 50.44043 50.00365 49.6767 50.08413 50.57192 51.18034 50.83538 52.14912 53.82339 54.20456 53.88253 53.51654 52.55145 51.75838 51.10905 50.61278 49.84385 48.60229 46.90293 46.4285 46.22176 45.75895 44.99315 44.91011 45.49836 47.94618 49.27448 49.80521 50.50413 50.61353 49.93338 49.50063 49.55744 50.32129 51.22507 51.68508 51.66715 51.60307 53.26496 54.65219 54.54781 55.46395 56.792 57.94183 58.51847 58.51817 58.03655 56.72895 56.19589 55.97015 56.19689 56.75993 56.55029 56.23261 55.98255 55.89066 55.48202 54.86425 54.60817 53.81701 51.67603 49.52249 49.0607 50.31386 51.45958 51.37267 51.59622 51.77093 51.82362 51.725 52.04573 52.48198 53.1558 53.47998 53.42584 53.14628 52.30794 51.28621 50.92504 51.34453 52.15545 52.32803 51.28433 49.60858 48.24017 48.05161 48.29723 47.82129 47.1654 47.3307 47.74483 47.86713 47.27763 46.11075 45.44406 46.32553 46.23307 46.76904 46.11007 44.51313 44.01683 44.37965 45.06704 45.07932 43.8255 41.93339 40.05017 38.90299 38.38249 37.64056 37.81858 37.55684 37.18869 37.55945 38.55048 38.63028 38.17121 38.46051 38.42638 37.87237 37.5353 37.17807 36.43106 35.5199 35.22644 35.31522 35.05611 35.02782 35.234 34.30732 33.89809 34.18809 34.9762 36.20914 37.13963 37.99388 37.98301 37.89988 38.19525 39.17045 40.29598 41.43497 41.99261 42.32056 43.30363 44.85013 46.37606 46.57403 46.65341 46.54517 46.57739 46.77073 46.94793 
69.31023 68.81049 68.23967 67.39663 66.05194 64.55559 63.71467 62.98589 63.30616 65.0353 65.83195 65.94411 66.61437 66.63294 65.89684 64.96725 64.38592 65.3204 66.25391 66.22666 65.17027 62.98566 60.75755 59.36201 58.10935 57.94807 58.29238 58.11276 58.29079 58.84078 59.59787 61.05178 62.90174 63.54007 64.45704 65.48 65.26072 63.62472 62.06913 60.69715 58.79621 57.34705 55.02739 53.19313 51.66563 50.73914 50.88153 50.5198 49.94309 49.46307 49.568 50.25733 50.85189 51.05986 52.42534 53.82556 54.05344 53.65061 53.65937 53.38017 52.82805 51.22609 49.67651 49.1635 48.70329 47.93457 47.11636 46.46845 45.6871 45.27405 44.88914 45.40947 46.87918 48.67305 49.63295 50.97364 50.43874 49.02861 48.32545 48.97818 50.13236 50.53174 51.17384 52.03654 52.74072 52.93633 53.9593 53.95742 54.79711 55.60583 56.33146 57.14621 57.2537 56.94304 56.51025 56.90026 57.08167 56.50642 56.49628 55.75862 55.14272 54.93242 55.56306 55.40188 54.24834 53.66776 53.23245 52.06961 52.53645 52.81251 53.07539 53.48489 52.92902 52.2467 51.59098 51.36827 51.22573 51.71891 53.10355 54.0727 54.13599 54.00753 53.55751 52.58429 52.11615 52.09727 52.41455 52.18394 52.04828 51.18971 49.99895 49.29142 49.2074 48.74153 47.86595 47.58782 47.44854 47.3852 47.52595 46.75967 46.11155 45.33133 46.31889 45.89341 45.90799 45.01922 43.57187 42.85462 42.86218 43.03971 43.25696 42.48141 40.68263 38.97601 38.02961 37.63697 36.849 35.97897 35.6869 35.9638 37.10771 38.29688 38.58295 38.13318 38.1677 37.88931 37.05948 36.6605 36.43156 35.86613 34.94018 34.68904 34.66228 34.40939 34.8154 35.62033 35.20922 34.89358 34.96919 35.29405 36.13924 36.99665 37.81667 37.62602 37.3524 37.80497 39.15284 40.55044 42.33118 43.1454 43.45737 44.46038 45.73536 46.69598 46.58069 46.71115 46.99368 47.34518 47.45131 47.43852 
68.47014 67.09567 66.84012 66.40312 65.13364 63.37254 62.6473 62.49683 63.13482 64.90378 65.23698 65.4108 66.13935 66.50652 66.10066 65.5127 65.30061 66.05929 66.8317 66.84438 65.68957 63.67271 61.4733 60.29208 59.42959 58.85902 58.24546 59.37114 59.23436 59.59032 60.3413 61.55283 62.31959 62.13612 63.08517 64.63519 64.62092 63.2078 61.33345 59.64412 57.82874 56.31808 54.75852 54.27213 52.38818 51.3712 51.09103 50.5955 50.05985 49.85091 50.0948 50.99675 51.47311 51.64481 52.89228 54.15905 54.13779 53.71772 53.45763 52.72682 51.26896 49.54937 48.26355 48.60943 48.93897 48.98954 49.12104 48.20979 47.08891 46.63399 45.88591 45.30046 44.99702 46.3392 48.52481 50.15222 50.48233 50.00042 50.15887 51.16945 51.54596 51.57576 52.25108 53.18677 53.14476 52.35877 53.5791 54.5172 55.51025 56.00972 56.56314 57.37692 57.17192 57.07736 57.18695 57.23569 56.55165 55.91645 55.60652 54.9314 54.73765 54.89162 55.16666 53.99881 51.95283 51.69875 52.82618 53.28373 53.64456 53.85798 53.87148 53.64191 52.91866 51.89408 50.78028 50.28645 50.37055 51.52369 53.50964 54.73807 54.66618 54.76612 53.72313 52.9966 52.46809 52.01525 52.01343 52.25878 52.70282 52.3189 51.40743 50.61168 49.86593 48.51143 47.45407 47.32617 47.0485 46.84794 46.56122 46.39204 46.5522 46.18464 46.30726 45.28505 44.76519 44.08455 43.15058 42.60434 42.02436 41.22657 40.96188 40.333 38.6316 37.3948 36.88193 36.6438 36.07141 35.17117 34.8102 35.71333 36.88152 37.98897 38.28294 38.05442 37.67489 37.16945 36.72144 36.47852 36.15184 35.49397 34.62183 34.29189 34.35022 34.30444 34.72383 35.49735 35.27169 35.30821 36.23722 36.86903 37.28621 37.57198 37.99676 37.79694 37.25589 37.55489 39.2161 40.90266 42.98212 44.10999 44.44807 45.43032 46.23138 46.25724 46.15981 46.52417 47.1344 47.80722 48.05714 47.99306 
67.45997 65.50567 65.37189 65.04539 63.85803 62.20593 61.88329 62.40873 63.69753 65.12212 65.35973 65.48733 66.24047 66.9324 67.14001 66.84956 66.56953 66.93994 67.37894 67.22018 66.34203 64.80508 62.74688 61.8364 61.15517 60.35989 59.55795 60.43545 60.37823 60.36253 60.84647 61.36362 61.383 60.56267 61.21705 63.19441 63.92204 63.5846 62.72601 61.65579 60.06883 58.59559 56.48355 55.43396 54.03921 52.70243 52.02123 51.47272 51.37203 51.84401 52.25809 52.75813 52.84261 53.50157 54.94024 55.96268 55.53016 54.18351 52.91705 51.53854 50.56633 49.58301 48.73006 49.31887 49.67584 49.85704 50.24156 48.60236 47.45963 47.20544 46.76321 45.74761 45.33353 46.31934 47.96841 50.47131 51.47397 51.59759 50.57432 50.77053 52.25573 53.31689 53.76477 53.87815 53.82588 53.7275 55.13051 56.02758 56.3807 56.14208 55.86391 56.23451 56.15326 56.2667 56.35431 56.25932 54.99129 54.10564 54.13994 54.27923 54.18029 53.97878 53.77292 53.2272 52.24772 52.10535 52.72797 53.30482 53.7536 53.66315 53.04594 52.20316 51.38902 50.19437 49.42209 49.76375 50.75244 52.18546 53.70425 54.06299 53.03645 52.79157 52.71755 52.4301 52.00116 51.82535 51.8326 52.52591 53.6735 53.8143 52.88433 51.72924 50.72796 49.78907 48.39514 47.7191 46.98328 46.24278 44.71099 45.22557 45.98055 45.85103 45.45644 44.05405 43.52929 43.17946 43.02823 42.42946 41.39839 40.46024 39.47741 38.18344 37.19596 36.85859 36.67191 36.4011 35.83008 35.14766 34.89595 35.8028 36.57644 37.04504 37.42763 37.4474 36.99168 36.77956 36.93784 36.97898 36.56169 35.44991 34.27911 33.8688 33.96351 34.3567 34.90594 35.2337 35.14104 35.35764 36.12097 37.29312 38.08006 37.9115 37.63785 37.45384 37.51538 37.70407 39.48731 40.82864 42.69367 43.8732 44.37835 45.16397 45.80164 45.77905 45.56502 46.54556 47.82494 48.8508 49.02031 48.81601 
66.95454 65.10559 64.32188 63.79985 62.74924 61.49699 61.63932 62.52161 64.00337 64.78997 65.20666 65.66228 66.52816 67.47284 68.10218 67.8562 67.62734 67.78423 67.79475 67.52621 66.98079 65.9544 64.25508 63.36528 62.65546 61.66693 60.13062 60.41936 60.08541 59.78743 60.20396 60.58475 60.71175 59.73347 59.91481 61.80997 63.18214 63.61613 63.29678 62.32436 60.96746 59.50232 57.22113 56.08274 54.88512 53.68227 53.03514 52.37205 52.49366 53.07394 53.64265 54.10513 54.81527 55.43514 56.93774 57.20601 56.00866 53.8303 52.54193 52.15605 51.57421 51.00789 50.48536 50.71685 51.01921 51.23394 50.70021 48.56923 47.59504 48.43332 48.95033 48.88046 49.28652 49.68432 50.09545 52.26059 53.35225 53.49592 53.20105 53.94599 55.44424 56.11455 55.92902 56.35772 56.95099 57.4254 58.67013 58.95712 58.40936 57.33148 56.60904 56.74916 56.88358 56.80655 56.39604 56.50501 55.46632 54.82047 54.88569 55.11178 54.88583 54.52687 53.90699 53.73163 53.66518 53.88484 54.3631 54.9692 55.1591 54.6349 53.8452 52.67435 52.01674 51.10606 50.90974 51.31437 51.61869 52.57451 54.07615 54.52394 53.2157 52.3931 53.06861 53.64901 53.44515 53.26453 53.1097 53.73005 55.46309 56.2692 55.50668 53.77805 52.01777 50.51422 48.95066 48.36624 47.84302 47.06086 46.54122 46.814 46.18491 45.5447 45.15077 44.08382 43.82557 42.78825 42.51234 42.20587 41.36998 40.23893 38.71597 36.83966 36.25903 36.63072 36.63822 36.4251 35.91849 35.33045 35.19931 35.87228 36.44406 36.69651 36.83768 36.82223 36.53701 36.51141 37.31985 37.75026 37.3316 36.12074 34.83921 34.10336 34.08698 34.2952 34.87375 35.11757 35.29581 36.13347 37.08135 37.67674 38.1258 37.90058 37.4816 37.17228 37.91111 38.27166 39.71516 40.69275 41.9376 43.0185 43.47008 44.29906 45.06528 44.8717 45.00698 47.08112 49.08278 50.24141 50.19368 49.85288 
66.92443 65.54542 63.53443 62.8784 61.89443 60.96703 61.31998 62.24436 63.49614 64.1047 64.74416 65.70196 66.73805 67.89931 68.76259 68.87556 68.68738 68.50883 68.0631 67.50498 67.16794 66.65415 65.49369 64.34832 63.25547 61.33205 60.49025 59.89687 58.77409 58.13515 58.10589 58.58507 58.89341 57.76903 57.59641 59.05011 60.4706 61.53308 61.96208 61.82281 61.05537 59.57338 57.53318 56.09672 55.06091 54.11778 53.36856 52.56824 52.8982 53.4801 53.69072 53.86802 54.69078 55.50447 56.64879 56.17243 54.21772 52.479 52.72508 53.08248 52.91866 52.34801 51.81478 51.92376 52.12524 51.8679 50.63758 48.65578 48.01588 49.01869 49.82009 49.10898 49.31652 50.11107 50.13659 51.867 53.3243 54.5291 54.9864 55.45795 56.03434 56.24532 56.08601 55.8824 56.09869 57.35697 58.50147 58.89361 58.43547 57.39015 56.20399 55.51383 55.90636 56.50496 56.39846 56.31806 55.73293 55.40501 55.29169 55.05821 54.67637 54.41788 53.96829 54.05834 54.45949 54.84033 55.30351 55.76667 55.6844 54.93284 53.92645 52.90492 52.83624 52.31425 51.24097 50.89592 50.54671 50.99165 52.77681 53.82879 53.38249 53.29522 54.16397 55.55359 55.75035 55.51058 55.32879 55.75403 56.74183 57.47396 56.51154 54.31282 52.28589 50.18506 49.14361 48.4849 47.51075 46.55076 46.2339 45.63932 44.71578 44.65415 44.77776 44.27571 43.77481 42.40253 41.22159 41.08302 40.89151 40.1058 38.59916 37.0682 35.68543 35.91039 35.79848 35.99387 35.73413 35.55684 35.84932 36.43102 36.55946 36.81322 36.70879 36.03294 35.74107 35.99937 37.16042 37.86576 37.39898 36.22163 34.97191 34.32173 34.49679 34.59968 34.95677 35.19275 35.50477 36.69563 37.85902 38.22636 38.49333 38.6045 38.2767 38.01939 38.92756 39.22306 40.03849 40.84175 42.04645 43.52257 44.65328 45.21417 45.86103 45.72754 46.1125 48.82678 51.02824 51.98375 51.6343 51.23339 
66.75639 65.75387 63.53666 62.55951 61.6006 60.69417 61.06088 61.75318 62.65925 63.51558 64.29911 65.34559 66.3996 67.5922 68.81143 69.31772 69.12865 68.76374 68.03445 67.15531 66.9084 66.90833 66.33755 65.04525 62.90451 60.78952 61.35525 60.01854 58.25423 57.42004 56.94621 56.81132 56.58435 55.59509 55.61373 56.65395 58.37778 59.92528 60.74968 61.52081 61.15952 59.60918 57.60089 56.37475 55.41283 54.47259 53.33467 52.25155 52.63421 53.18774 53.56565 53.88958 54.52141 55.08833 55.91746 55.17772 53.21 52.49549 53.41125 53.95701 53.83609 52.86861 52.91967 52.56868 52.35004 51.63697 50.4972 48.51168 47.5835 48.20787 48.62839 48.3797 48.86056 49.72102 49.54367 51.38363 52.47683 53.76096 54.13029 53.84304 54.21358 54.18565 54.3147 54.36889 54.96559 55.69169 56.25141 57.01233 56.82351 55.99885 54.1182 53.27906 54.21031 55.5165 56.51628 56.65681 56.81225 57.00628 56.59141 55.53159 54.52608 54.08627 53.88064 54.42268 55.0792 55.39014 55.76483 55.88171 55.44575 54.59467 53.40372 52.70579 52.86424 52.77202 51.57717 50.76155 50.17251 50.82083 52.54429 53.13907 54.38086 55.01719 55.26774 56.80659 57.50731 57.4085 57.21856 57.42844 58.11249 58.16186 56.84284 54.76442 53.14067 52.12962 51.42506 50.57461 48.77165 46.89088 46.07164 45.2849 44.61772 45.01396 44.73713 44.18393 43.77882 42.473 40.72734 40.49712 40.74009 40.09214 38.74353 37.53492 35.77193 34.81138 34.79708 35.73653 35.98519 36.13203 36.43137 36.94614 36.92482 36.75545 36.30511 35.54371 35.48037 36.11364 37.01202 37.53044 37.04443 35.7244 35.05931 35.19623 35.56493 35.59835 36.07286 36.39317 36.54247 37.18963 38.13282 38.96872 39.29943 39.48242 39.33912 38.87807 39.04235 39.0959 39.07934 40.16732 41.80031 43.55967 45.16623 45.81033 46.82983 47.06529 47.66114 50.76218 53.33974 54.28055 53.67946 53.0432 
66.48735 65.86148 64.17433 62.47002 61.43254 60.56232 60.98222 61.48767 62.09299 63.01607 63.82722 64.89805 65.96638 67.40992 68.43681 68.72929 68.52065 68.32264 67.56278 66.57452 66.50874 66.61058 65.26099 62.9941 61.47591 61.44722 60.9815 59.40446 57.69025 56.88145 56.15382 55.49395 54.74048 54.26928 55.12409 56.35121 57.97714 59.29486 60.05243 60.87663 59.93342 58.3576 57.17586 56.70345 56.2825 55.46408 53.88654 52.8868 53.43207 54.2119 54.64047 54.66164 54.76233 55.0063 55.46674 55.34435 55.07003 55.16682 55.56495 55.73015 54.97306 53.92412 53.88448 52.92735 52.41449 52.22236 51.4481 50.09082 48.71748 48.14441 48.42177 48.71018 48.88504 49.3801 50.15603 52.04897 53.16729 53.69594 54.26896 53.83715 53.81513 53.14239 53.32946 54.27625 54.68863 54.92839 55.75533 56.53991 56.17203 54.55959 52.29704 51.68088 53.19609 55.11863 56.4323 57.05983 57.11684 56.76831 56.00648 55.06188 54.35929 54.04827 53.90917 54.69798 55.06615 54.74132 54.26223 54.00294 53.41129 52.71618 51.92442 52.06911 52.52118 52.40594 51.45905 50.25134 50.75108 52.30027 53.98982 54.29755 55.41557 55.71914 55.29436 56.14222 56.58679 56.82985 56.93837 56.88399 56.77182 55.58814 54.53248 53.58117 53.1593 52.67559 51.73299 50.61164 48.84894 47.03773 46.22638 44.86053 43.96842 43.91497 43.76706 43.31923 42.6372 41.76503 40.38816 40.4845 40.88385 39.66798 37.86573 36.8472 35.86624 34.87683 34.41061 35.34342 35.99484 36.14648 36.36792 36.74474 36.64792 36.52533 36.17709 35.88406 35.70691 36.4431 37.14653 37.29058 36.64686 35.66882 35.44053 35.55812 35.89212 36.30251 37.17 37.80637 37.86697 37.69664 37.96056 38.7185 39.73999 40.46156 40.76965 40.75805 40.28107 39.49446 39.19897 39.89539 41.25181 43.04039 44.77076 45.65424 47.32869 48.16124 49.21554 52.55528 55.294 56.20199 55.60018 54.7601 
66.19701 65.81541 64.42595 62.29815 60.92244 60.23417 60.85353 61.60885 62.26477 62.85857 63.28806 64.2886 65.73174 66.86594 67.48375 67.91229 67.90031 67.60709 66.83832 66.21514 65.73306 64.57063 62.58215 60.99567 60.18071 59.91381 59.8719 59.72327 58.4213 56.79772 55.30776 54.5155 54.01157 53.45261 54.21499 56.0484 58.52592 59.89055 60.3738 60.43719 59.22314 58.36702 57.86912 57.65221 57.40807 56.50509 54.89742 53.98047 54.11812 54.47136 54.55502 54.33716 54.608 55.07578 55.53365 56.13308 57.11874 57.17294 57.00817 56.26458 55.69075 54.77611 54.87146 53.45269 52.29607 52.56801 52.07391 51.17564 49.88706 49.70613 50.11477 50.52596 51.00738 51.40268 52.13716 53.53252 54.81787 55.23817 55.68939 54.26919 53.16556 52.35447 52.53697 53.41119 53.99701 55.21755 56.78241 57.09231 55.75723 53.71416 52.66606 52.85597 54.71508 56.10163 56.32748 56.43295 56.0573 55.24007 54.52837 54.4837 54.33495 53.84008 53.54991 53.91311 53.64476 53.21458 52.78054 52.78312 52.45791 52.09673 51.7223 51.12648 52.0704 52.14545 51.90734 51.46904 52.07156 53.44511 54.50037 54.33221 54.94711 54.94196 54.77798 55.20712 55.49657 55.91655 55.27534 54.62983 54.66106 53.95913 53.73807 53.27432 52.85737 52.21567 50.51045 48.35313 46.59751 45.11065 44.69754 44.3962 42.87616 42.22777 42.10202 41.81658 40.86791 40.74109 40.14677 40.28321 40.07933 38.95887 37.29904 36.35809 35.83531 35.41406 35.46007 36.47826 36.29044 35.91809 35.97167 36.11574 36.04084 36.03656 35.95768 35.91919 35.85183 36.45343 36.77795 36.64354 35.70815 35.03507 35.02945 35.34957 35.97173 36.63615 37.62316 38.53538 38.80802 38.38099 37.81755 38.16897 39.50073 40.74597 41.60439 42.15346 41.86469 40.29014 39.21853 39.02131 40.02924 41.92898 44.00735 45.38204 47.56627 49.30152 50.41551 54.14162 57.02551 58.0755 57.40644 56.27348 
65.70118 65.13921 63.84609 61.93243 60.26829 59.81034 60.65417 61.67567 62.56116 62.84612 63.00309 64.13982 65.30984 66.07262 66.61745 67.18721 66.99591 66.66056 66.0775 65.74847 64.66966 63.52261 61.53326 59.58742 59.93717 61.27819 62.30617 61.88916 59.5136 57.10513 55.75477 55.17192 55.10101 55.33423 56.32066 58.78853 60.72467 -9999 62.83472 62.37069 60.80763 58.8036 57.49028 57.55699 57.57865 56.60771 54.99868 54.00448 53.60191 53.94453 53.8271 53.49134 53.56332 54.50081 55.32722 56.22191 57.28428 58.05865 57.67472 56.18107 55.64951 55.11222 55.01456 53.51065 52.11034 50.74433 50.05621 49.85271 49.42616 49.47903 50.04839 50.53538 50.71249 50.59625 50.91886 52.09294 53.28843 53.49191 54.72568 54.4588 54.17929 54.52927 53.90993 54.19956 55.28327 56.48828 56.5999 56.34971 55.90813 54.8251 54.85322 54.20819 54.94349 55.30844 54.60172 54.3747 54.71921 54.78561 54.21789 54.18264 53.93061 53.92915 53.84534 53.54657 52.67488 51.84862 51.30066 51.74652 52.2007 52.25046 52.27696 51.13493 52.39642 52.91241 53.48081 54.27407 54.14764 54.4385 54.44349 54.17483 54.1624 53.88864 53.86568 53.49818 52.51592 53.34181 53.99345 53.96478 53.98615 53.57798 53.22841 52.96827 52.66554 51.66267 49.07764 46.81805 44.86889 43.94186 43.96999 43.77507 41.64275 40.35964 39.71956 40.03688 39.75735 40.20657 40.0909 39.68978 39.11845 38.41047 37.03699 36.14477 35.70551 35.24562 35.16954 36.32428 36.24892 35.34518 35.19159 35.39 35.49276 35.87214 36.09885 36.17477 36.19175 36.42931 36.58101 36.11856 35.00206 34.70131 34.81945 35.29069 36.16785 36.96895 37.86436 38.33879 38.86171 39.11611 38.27707 38.14846 39.33365 40.65205 41.98547 43.38407 43.6326 42.16345 39.88267 38.81757 39.36875 40.91832 43.39279 46.04604 48.88565 51.28441 52.15687 55.68975 58.57021 59.52217 58.62012 57.32238 
65.05788 64.38001 63.45452 62.08658 60.44725 59.66462 60.43748 61.5222 62.51311 62.92293 62.99456 63.95559 65.32553 65.99866 66.4157 66.60258 66.10149 65.6246 64.91415 64.72931 64.19979 62.77602 61.03194 60.04155 61.19028 62.5108 63.34066 62.37054 59.45726 57.98363 57.00388 56.20919 56.49903 57.73199 59.26127 61.37693 62.80369 -9999 -9999 63.69221 61.33654 58.78064 57.45329 56.89142 56.83422 55.90911 54.55067 53.68042 53.18221 53.75031 53.50513 54.05621 55.19575 55.83972 55.30151 56.69604 57.7938 59.02021 58.80174 57.691 56.80585 55.94058 55.29519 53.53235 50.2613 49.0143 49.95145 50.2296 49.89939 50.00695 49.97198 50.10999 50.35863 50.27841 51.54298 52.77632 53.21881 53.24547 53.08495 52.99354 53.17562 54.17993 54.35997 54.90384 55.67549 56.15606 55.91397 56.24178 56.01073 55.33513 54.7022 53.92487 54.50763 54.58046 53.45867 52.66314 53.52422 54.37144 54.32537 54.26193 53.66983 53.60187 53.75872 54.0273 53.3634 52.41336 51.76907 52.0398 51.92218 51.43513 51.48908 50.69411 51.86448 53.33187 54.43847 55.40052 54.96437 54.56946 54.57106 54.77374 54.99104 54.90021 54.66313 53.92258 52.46897 53.41239 53.78013 53.2372 52.54205 51.86307 51.12338 51.66528 51.44537 50.62728 48.45719 46.52528 44.91676 43.89881 43.55041 43.06438 40.76336 39.43274 38.85288 39.33271 39.04036 39.25094 38.80207 38.11022 37.46976 37.13047 36.59083 36.02147 34.89074 34.31683 34.38594 35.52542 35.21454 34.38121 34.64559 35.07142 35.40533 36.35775 36.67324 36.48098 36.20632 36.23777 36.68005 36.24908 35.53762 35.16588 35.22932 35.91432 37.28364 38.15958 38.70898 38.50309 38.6096 39.15421 39.08465 38.94112 39.84541 40.94852 42.4564 44.48822 45.56451 44.47379 41.72857 39.70742 39.75348 41.58016 44.63675 48.41834 51.3273 53.87457 54.41211 57.53544 59.97528 60.39254 59.22369 57.96234 
64.48495 63.74508 62.91071 61.95741 60.93671 59.70562 60.41475 61.40395 62.27004 62.81065 63.33158 64.3139 65.46935 66.22838 66.43002 66.17197 65.45846 64.90129 64.57545 64.68446 64.51861 63.82588 62.80555 61.82408 62.1529 63.16979 63.49936 62.67698 61.00789 59.05422 57.46326 56.838 57.92443 59.021 60.08449 61.86073 62.83997 -9999 -9999 62.48984 59.83265 57.62618 56.01023 55.50328 55.36853 54.7754 54.12067 53.85959 54.00683 54.29287 54.817 55.81425 57.14118 58.27423 58.16893 58.28493 59.39439 60.60984 60.66082 59.7142 58.77184 57.75406 56.67401 54.71439 51.78629 50.96774 51.39178 51.89342 52.35851 52.4484 52.13379 51.57504 51.05095 50.38512 52.58331 53.76051 53.89355 53.5515 53.73224 53.70462 54.30735 55.13157 55.84781 56.85421 57.28493 57.08461 56.52481 56.06965 55.18493 54.62883 54.272 54.30731 54.33641 53.96825 52.75592 52.41828 53.60662 54.55474 54.82628 54.56414 54.30669 54.51102 54.70005 54.64217 54.11594 53.30265 52.51991 52.33364 51.87031 50.77895 50.83362 50.32679 52.04259 54.16232 55.36933 56.02227 55.91953 54.83369 54.24896 54.58933 55.8054 56.01352 55.67295 54.83134 53.66638 54.19898 54.1561 52.99007 51.96161 51.06063 51.2321 51.77937 51.78172 50.94617 48.13876 46.39808 45.24817 44.68777 43.53145 42.06775 40.2876 39.67487 39.24925 39.71782 38.88141 38.16523 37.05317 35.97047 35.63474 35.90019 35.89903 35.20995 34.49203 34.25215 34.1001 34.71671 34.63434 34.28089 34.26498 34.4461 34.9359 35.88215 36.46416 36.31288 36.07578 36.44486 36.85055 36.23075 36.11906 36.11594 35.96502 36.39355 37.69876 38.82007 39.16312 38.50975 38.18864 38.95023 40.00462 40.74942 41.63683 42.27047 43.15157 44.82544 46.693 46.57561 44.12035 41.38751 40.90848 43.26332 46.94226 50.44427 53.92474 56.40063 57.2872 60.01715 61.63881 61.43327 60.05534 58.72884 
63.98102 63.36542 62.74889 62.07922 61.17388 59.90009 60.59287 61.32597 62.01081 62.8148 63.30048 63.88241 65.13514 66.23646 66.07542 65.34701 64.80684 64.48659 64.22465 64.1044 63.97874 63.87914 63.59293 63.19501 63.21874 63.77105 64.34625 63.68211 61.75097 59.27469 57.01373 56.40215 57.71327 58.58841 59.38172 61.12521 61.86037 63.18544 62.61931 60.35654 57.89717 56.69627 56.29973 56.11188 55.92728 55.45704 54.85012 54.59887 54.84569 55.98705 57.04615 57.9678 58.57458 58.90301 58.7857 58.70931 61.14032 62.44311 61.55699 60.45798 59.62342 58.49918 57.26064 55.57539 54.20923 53.78163 53.83947 54.27633 54.65123 54.80601 54.39821 53.29766 52.49263 52.27009 53.41167 53.83055 54.26872 54.26914 54.59731 54.86838 54.94889 55.23214 55.86271 56.67221 56.72351 56.47091 56.13703 55.334 54.40919 54.14176 54.32394 54.80123 54.70795 54.39795 54.73969 55.01305 55.66886 55.9398 56.19172 56.21854 55.22204 54.20119 53.70327 54.09179 54.29925 53.75571 53.03178 52.86055 52.66265 51.07863 51.0361 50.45684 51.81038 54.11232 55.02118 54.71357 54.56426 53.77688 53.39765 53.62149 55.78866 56.40945 56.29951 55.37249 54.82175 54.36904 53.4784 51.98944 51.66125 50.34846 51.38885 51.92961 51.86631 51.04041 48.30566 46.42212 45.66967 44.29968 42.23963 40.44102 39.58418 39.38472 38.88298 39.01912 38.09993 36.74713 35.2933 34.1387 34.01277 34.32016 34.52865 34.09563 33.85051 34.42094 34.72933 35.04393 34.4393 33.87484 33.60018 33.70646 34.4998 35.60843 36.47661 36.50057 36.27782 37.00977 37.18657 36.40885 36.72066 37.20094 37.25047 37.36158 38.21977 38.86338 38.85346 38.0504 37.42768 38.12351 40.03259 42.21504 43.71741 44.13398 44.56566 45.66581 47.29755 47.94538 46.31521 43.21421 41.63541 43.64511 47.6323 50.98707 54.4497 57.79236 59.6929 61.99083 62.76078 62.14969 60.76375 59.37456 
63.50858 63.07539 62.63467 62.02952 61.18781 60.2109 60.64911 61.04112 61.70874 62.83615 63.55358 63.68378 64.6076 65.61694 65.19328 65.08034 64.92672 64.44852 63.78071 63.56988 63.80449 64.37476 64.90359 65.14964 65.0726 64.60652 64.24435 63.00196 61.25875 58.71922 55.65963 54.88747 56.74879 58.20364 59.24991 60.13084 60.20602 60.61298 59.45497 56.69601 55.43661 56.20464 56.83584 56.55404 56.29015 55.94932 55.67009 55.59883 56.21553 57.28911 58.10388 58.49108 58.81562 59.15133 59.20317 58.73246 61.29457 62.12032 60.76755 60.02262 59.24077 58.01073 56.77436 55.0742 54.06989 54.27636 54.94187 55.23862 55.2944 55.4591 55.41198 54.63337 53.37851 53.36931 53.3993 52.76094 54.06173 54.9704 55.85007 55.72583 55.28385 55.87627 56.96468 57.53358 57.32169 56.95177 56.17669 55.39606 54.84011 54.68231 54.93076 54.99471 54.44498 54.71334 55.45935 55.79691 55.61674 55.12423 55.08842 55.1228 54.46945 53.09743 52.00662 52.47225 53.51869 53.57569 53.24973 53.23191 53.07037 52.14935 51.9551 51.64234 52.41693 53.77472 54.17159 53.25729 52.61509 52.94102 54.03133 55.11496 56.02684 56.54709 56.47889 55.06689 54.46613 53.22795 52.93192 51.62898 52.13991 51.63265 52.28649 52.73316 52.57718 51.71058 48.94509 47.1283 46.27598 44.25 41.75611 39.84848 39.04997 38.88033 38.53282 38.28717 37.53153 36.22586 34.94775 33.90638 34.0412 33.79124 34.06629 34.25263 34.45679 35.12664 35.19849 35.18446 34.43485 33.83282 33.64896 33.46652 34.20585 35.36092 36.28095 36.27096 36.62321 37.1477 37.07735 36.62503 37.09516 37.9692 37.89557 37.70367 38.20986 38.31463 38.12726 37.53634 37.50259 38.07504 39.78296 42.32627 44.24295 44.92557 45.41345 46.37984 47.75528 49.38487 48.96868 45.93658 42.63777 43.10832 46.6986 50.88386 55.08125 59.45219 61.69821 63.37878 63.91179 63.30898 61.87018 60.26351 
63.30435 63.06347 62.59057 61.85302 61.19476 60.45181 60.84245 61.15039 61.77305 62.86145 64.04334 65.04607 66.59827 67.65403 67.28969 66.56564 65.93368 65.65305 64.93054 64.49932 64.61685 65.39782 65.88981 66.15676 65.98405 64.60397 63.72675 62.92931 61.71267 59.25938 56.05571 55.07235 56.76005 58.71155 59.90442 60.05248 59.29386 59.12172 59.20724 58.6195 58.08469 57.48965 56.55091 55.9226 55.95705 55.96234 55.78997 55.61923 55.91982 57.05633 58.19909 58.79643 59.64993 60.00567 60.02979 59.70464 61.09915 61.63417 60.77214 59.92316 58.82618 57.62133 56.65683 55.74981 55.46926 55.66389 56.55225 57.09565 57.06815 57.26848 57.40332 56.57358 55.69035 55.15979 54.31884 54.63752 55.86234 55.8958 56.24794 55.62504 55.10902 56.41364 57.79422 58.29549 57.75822 56.57578 55.08924 54.72545 55.26936 55.44766 54.63341 53.49763 52.68776 53.06209 53.85449 54.32939 54.46373 54.29578 54.56731 54.73831 54.04696 52.78584 51.40197 51.71882 53.36785 53.97073 53.80735 53.82483 53.85795 53.57049 53.24389 53.15606 53.45943 53.87184 53.74384 52.48072 51.32331 51.75168 53.31247 54.56308 55.05025 55.48678 55.61565 54.0289 53.50333 53.61073 53.37907 52.42568 52.70307 52.84349 53.21747 53.13187 54.02813 53.24967 50.12359 47.9336 46.24556 44.47091 42.25196 40.24316 39.26338 38.68074 37.75874 37.03835 36.2817 35.49607 34.6119 33.89166 33.72657 33.9804 34.48408 34.62511 34.89063 35.42709 35.14926 35.34157 34.78527 34.20829 34.07585 33.85981 34.3001 34.85802 35.21124 34.9058 35.71684 36.76034 36.86666 36.43015 36.45197 37.34658 37.66805 37.60823 37.8401 38.19336 38.43404 37.95119 38.0018 38.2641 39.97279 42.42915 44.34038 45.50184 46.39889 48.02579 50.28262 53.12911 52.69578 48.03141 43.23208 42.83367 46.47346 51.4515 56.7816 60.92456 62.64038 64.26163 64.90136 64.50294 62.92359 61.27209 
63.14066 62.96471 62.27578 61.22049 60.82999 60.91628 61.99693 62.72159 63.16789 64.3342 65.08424 65.79121 67.0221 67.91555 67.77489 67.3984 67.14905 66.97028 66.1796 65.35379 65.2199 65.82138 66.22308 66.13664 65.7507 64.55631 63.5309 63.05138 61.72701 58.91467 55.68549 54.65448 55.66067 57.59838 59.24299 59.75171 60.34587 60.66202 60.22703 58.76987 57.41174 56.66638 56.18958 55.87724 55.93602 56.04274 55.96811 55.6134 55.56821 56.61543 57.98983 58.85116 59.64246 59.88945 60.08143 60.1066 60.41581 60.61837 60.58152 60.43965 59.69965 57.5634 55.94334 55.37545 55.99643 56.61545 57.69529 58.30175 58.11413 58.37408 58.82833 57.97455 56.4996 55.69284 55.71997 55.75591 55.80962 55.88748 56.22968 55.46758 54.84686 56.20255 57.51778 57.72728 57.24799 56.11984 55.18197 54.7328 55.17949 55.2258 54.91223 53.85493 52.88786 52.84012 53.07848 53.31268 53.40636 53.34958 53.83359 53.91206 53.44802 53.05772 52.58931 52.70911 53.73458 54.40812 54.39132 54.49047 54.56932 54.73167 54.48775 54.21601 54.15571 54.58314 55.08258 54.21998 52.83781 52.14732 52.38873 53.10462 53.19696 53.52972 53.94084 53.10412 52.4007 53.11796 53.47814 52.94168 53.10082 53.91738 54.39247 54.41441 55.51035 54.00157 51.07693 48.56153 45.92738 43.18078 41.21834 39.85362 39.28033 38.30186 36.48222 35.6388 35.3371 35.36194 34.79317 34.49135 34.62468 34.91207 35.12516 34.80055 34.85379 35.3467 35.11266 35.23669 34.61213 34.47095 34.53386 34.21957 34.2519 34.29184 34.26286 33.8987 34.39964 35.11417 35.31362 34.38331 35.09941 36.36435 37.23691 37.22454 37.55358 38.32003 38.82465 38.44051 38.4446 39.03465 40.29544 41.92076 43.95197 45.7972 47.14973 49.41592 53.79947 57.25386 55.69777 49.67268 44.2028 43.97956 47.50143 52.78183 58.30863 61.63806 62.39469 63.76029 64.55028 64.36753 63.14474 61.97851 
62.97248 62.78763 61.9281 60.89291 60.91871 61.54456 62.71989 63.19866 63.79313 64.61721 65.47662 66.16772 66.56447 67.07153 67.26653 67.43844 67.47034 67.3 66.62827 65.6431 65.05422 65.19978 65.86102 65.84523 65.56618 64.88575 64.31042 62.49152 60.32191 58.01941 55.23766 54.30467 55.16123 56.81384 58.14054 59.22718 60.3418 60.6646 60.16337 58.34894 57.04039 56.93032 56.55038 56.48182 56.65672 56.74893 56.56152 56.20929 55.91237 56.48023 57.66546 58.28648 59.5673 60.69682 60.99048 61.16228 60.87236 61.03513 61.39724 61.71756 61.13206 57.91257 54.84871 53.97094 55.3875 56.89571 58.16573 58.9586 59.43349 59.62169 59.75331 59.43004 58.33357 57.71503 57.21019 56.74782 56.25356 55.55416 55.67624 55.62362 54.94424 55.44653 56.39815 56.56212 56.46149 55.81645 55.0226 55.05326 55.06673 54.92768 54.67672 53.67995 52.69669 52.42379 51.75309 -9999 -9999 53.15801 53.62664 53.81749 53.54222 53.25673 53.01689 52.78858 53.55906 54.10305 54.52197 54.93315 55.29724 55.74707 55.82508 55.64859 55.15707 55.26634 56.30127 56.04337 55.09911 54.44545 54.09626 53.95137 53.11074 52.61506 52.66004 52.4302 51.98363 51.90956 52.7009 52.88099 53.80483 55.15725 56.07412 56.11879 55.68835 53.27555 51.32501 48.3549 45.18738 42.64957 40.87529 39.61852 38.6439 37.15136 35.54167 35.20753 35.31748 35.66362 35.54541 35.25551 35.18517 35.26368 35.35509 35.0434 35.01773 35.10001 34.58663 34.41634 33.84325 33.77022 33.93173 33.52481 33.45255 33.48762 33.47905 32.9859 33.14136 33.36587 33.94844 33.79375 34.40561 35.42944 36.22318 36.82544 37.91492 38.86676 39.25844 39.11839 39.11622 39.54291 40.4776 42.01564 44.13501 46.59906 48.6966 52.09355 57.28735 61.25583 59.37961 52.31817 46.64592 46.57374 49.45863 54.04013 58.94687 61.98473 62.33692 63.18195 63.72749 63.57756 63.25054 62.60387 
62.65223 62.50638 61.87021 61.23021 61.50221 62.11026 62.99163 63.22987 63.63932 64.15263 64.94485 65.59161 65.88326 66.36549 66.96757 67.5849 67.89302 67.66022 67.02002 65.90841 65.0825 65.17654 65.88816 66.06036 66.07217 65.42482 64.68512 62.89997 60.56109 58.13124 56.22537 55.80856 56.56464 57.61811 58.16347 59.54399 60.56166 61.14039 60.846 59.50539 58.80958 58.87247 58.27824 57.75761 57.39075 56.94949 56.74566 56.42636 55.89445 56.39668 57.32775 57.62898 59.06662 60.29239 60.65976 60.43603 60.75161 61.4848 61.91455 61.58552 60.76306 57.17672 53.63128 52.96862 54.24701 55.70233 57.46855 58.8195 59.59959 60.00343 60.72503 60.75501 59.84985 59.15956 58.3225 57.31623 56.76075 56.11959 55.86414 55.52736 54.68637 54.34733 54.69576 55.15675 55.37113 55.13655 54.54372 54.51183 54.70846 54.96351 54.53012 53.92715 53.55698 53.20372 51.14862 52.17287 -9999 53.10114 53.51362 53.69522 53.39378 53.28988 53.13475 53.26476 53.65688 53.78826 54.7474 55.80596 56.3964 56.74467 56.7467 56.30562 55.46001 55.27662 55.98215 56.29079 56.06924 55.60333 55.03207 54.2645 52.95984 51.87902 51.66442 52.04241 52.08311 51.70992 52.56187 53.75686 55.51513 57.21871 57.78751 57.37494 54.51715 51.81081 50.1912 47.42943 44.32752 42.11096 40.73101 39.2955 37.72487 36.30532 35.29412 35.22303 35.55755 35.98111 36.0367 36.1568 36.06739 35.68844 35.3509 35.03564 35.02509 34.90091 34.31865 33.82014 33.18586 33.08146 33.19973 32.71048 32.81566 32.86323 32.88187 32.59218 32.87403 32.91038 33.28872 33.70321 34.63126 35.69526 36.64416 37.25762 38.13303 38.52393 38.80844 39.03041 39.13057 39.38367 40.50403 42.48188 45.14035 48.14501 51.2291 55.3233 59.86129 63.63272 62.60518 56.29185 50.28177 48.97173 50.71843 55.07775 59.68078 61.92102 62.25874 62.56562 62.92768 63.08251 63.14511 62.48391 
62.29292 62.2786 61.92709 61.64034 61.93712 62.08362 62.65055 62.81855 63.27597 63.83768 64.53534 65.05946 65.44069 66.25568 67.22388 68.27039 68.8075 68.70956 67.88744 66.55963 65.53643 65.58161 66.10731 66.3002 66.30821 65.89168 65.63576 64.30362 62.48809 59.77655 58.56371 58.45708 59.09143 59.37279 58.99574 59.89293 60.62725 60.87034 60.42019 59.43315 58.56486 58.59233 58.36815 58.22166 57.80107 57.53373 57.28106 57.00208 56.43379 56.5001 56.87518 56.72648 57.29091 58.06928 58.34793 57.89893 58.76421 60.4317 61.60841 61.2301 59.90391 56.48498 54.13755 53.30563 53.73204 55.52789 57.90444 59.09799 59.64716 59.11254 59.91089 60.15971 59.98282 59.41856 59.07352 58.28283 57.62334 56.61026 55.70214 54.94327 54.3293 54.1852 54.06532 54.17155 54.53482 54.85434 54.90245 55.03238 54.65807 53.87025 54.15425 53.82139 53.27893 53.2574 51.3666 51.59771 52.65947 53.61479 54.34738 54.33722 54.03867 53.93997 54.14435 54.78462 55.10709 -9999 56.6156 57.26226 57.1657 57.03025 56.75865 56.61566 55.82345 55.61411 55.73137 55.80622 55.6826 55.28539 54.72086 54.04548 52.92996 52.00052 52.07604 52.83134 53.11373 52.51844 53.3377 54.78803 56.77103 58.1246 58.25818 57.48895 53.6488 50.90681 48.75338 45.7571 43.28309 41.46725 40.1873 39.1717 37.66188 36.30238 35.9542 36.18161 36.86835 37.28501 37.3106 37.25401 36.84328 36.07905 35.41232 35.05564 35.04562 34.73765 34.01658 33.60196 32.76662 32.30127 32.44384 31.74286 31.60965 31.97242 32.27021 31.96952 32.02613 32.20692 32.90705 33.74778 35.16677 36.33612 37.01872 37.43874 37.99263 38.06299 38.25132 38.82819 39.18454 39.66894 41.0296 43.28664 46.75219 50.63383 54.58185 58.81299 62.67852 66.01864 65.67007 60.59984 54.27581 51.37967 52.00595 56.06487 60.44625 62.33021 62.27589 62.63681 62.60496 62.72328 62.72597 61.95524 
62.16002 62.27429 62.0975 61.94472 62.04169 61.68626 61.71237 61.78311 62.90601 63.6162 64.28987 65.02296 65.8875 66.76293 68.25401 69.46412 70.06388 70.05346 69.2114 67.81937 66.88093 66.45042 66.47718 66.55118 66.58641 66.32967 66.46693 65.2589 63.27096 61.73067 60.32235 59.69473 59.93125 59.21986 58.06483 59.12344 59.5443 59.97843 59.9384 59.62274 58.72437 58.99523 59.11905 59.16795 58.10526 57.47131 57.15055 57.23156 57.10174 56.59008 56.277 56.39426 56.4446 57.21796 57.95686 57.45234 58.26814 60.4399 61.31712 60.88872 59.48296 56.93974 55.81201 54.81067 54.18309 55.46214 57.22336 58.07162 58.71276 58.26183 59.62374 60.36641 60.72758 60.59356 59.98006 59.07689 58.33662 57.3119 55.86338 54.89782 54.11296 53.97517 53.93109 54.06104 54.01712 55.17611 56.06541 56.20565 55.80281 53.73188 53.62215 53.53195 53.07976 53.12428 52.65508 52.47132 53.35201 54.11858 55.24557 54.86799 54.81766 55.09254 55.51181 56.25744 56.71257 -9999 58.77782 59.15587 58.50036 57.86465 57.502 57.47157 57.27357 56.78592 55.75478 55.00787 54.84926 54.95271 54.53883 53.55414 52.82316 52.39868 52.94378 53.74444 54.08521 53.45795 54.46738 56.10592 57.66856 57.40218 58.76627 57.2466 53.40789 50.26427 48.27581 45.43914 42.76577 40.78313 39.57943 38.72312 37.10691 35.79116 35.82826 36.67754 37.77187 37.94851 37.64001 37.38402 36.77344 35.83429 35.34157 35.22281 35.10857 34.60652 33.74758 33.47417 33.2028 32.71439 32.60085 31.73774 30.62715 30.6457 31.02771 31.18129 30.97137 31.25758 32.36152 33.48574 34.99002 36.09678 36.91223 37.51324 38.07323 38.06574 38.1458 38.7527 39.60851 41.13245 43.04441 45.37477 49.58074 53.62881 57.74936 61.92102 65.80164 68.63936 68.09119 63.26499 56.99249 53.52846 54.22946 57.02185 61.35566 63.09209 63.11222 63.1871 62.56237 62.64471 62.34244 61.38243 
62.25163 62.39167 62.14101 61.80926 61.70923 61.52098 61.70798 61.95274 62.73764 63.79576 64.7577 65.53858 66.37836 67.42696 69.26027 70.42716 71.20766 71.3702 70.74162 69.47469 68.21845 67.35586 66.90894 66.64148 66.43983 66.03297 66.07124 65.02118 64.04784 63.11121 61.92234 61.11721 61.00252 60.14782 59.84572 60.3847 59.99655 60.671 60.88924 60.48928 59.53866 60.05339 60.68923 60.55507 59.21883 57.8976 57.14353 56.66579 56.33641 55.52868 55.30746 56.09192 56.60073 57.44467 58.71495 58.15399 58.64768 60.56327 60.86377 60.11367 58.99829 57.74355 57.12613 56.17476 54.62448 55.11712 56.12947 56.95802 58.0769 59.15585 59.59331 59.60353 59.84884 59.71575 58.5834 57.77628 57.72773 57.3851 56.61451 55.48681 53.83722 53.86667 54.38123 54.56689 54.56664 55.30856 55.97688 55.85227 55.68654 53.59374 53.09901 53.29373 53.36435 53.79999 53.98469 53.45832 53.79188 54.3976 55.85313 55.62849 55.79483 56.32581 56.86675 57.73298 58.36807 59.53081 60.66744 61.00758 60.31627 59.6038 59.09765 59.00333 58.97557 58.28908 56.74609 55.06538 54.2307 54.4319 54.34209 53.86056 54.16373 54.29481 54.92041 55.19865 55.23574 54.84552 55.60368 56.69437 57.44577 57.42208 58.69014 56.03464 52.10646 49.06796 46.99487 44.85057 41.79577 39.69455 38.71001 38.63858 37.24854 35.78774 35.12115 36.39594 37.70041 37.72147 37.2612 37.16719 36.64004 35.85467 35.87901 36.0687 35.7723 34.85487 33.89795 33.71083 33.35447 33.10246 33.02393 33.13183 32.76739 31.80007 31.63631 31.82852 31.96172 32.44995 33.59034 34.71239 36.27521 37.32522 38.0577 38.65512 38.99134 38.8922 38.92832 39.43686 41.08567 43.88062 46.65424 49.64873 53.65361 57.34427 60.94265 65.06419 69.31392 71.35718 70.11287 64.42248 57.90171 54.90688 55.51806 57.314 60.60643 62.47712 62.89285 63.17797 62.862 62.84303 62.27291 61.15981 
62.45874 62.61474 62.20676 61.56856 61.28039 61.12618 61.07175 61.11001 62.56082 63.73844 64.85012 65.68665 66.64926 67.88042 69.6728 70.90269 71.81607 72.12807 71.66383 70.60742 69.10603 67.99606 67.32874 67.22044 66.9314 66.60966 66.01379 64.87997 63.7042 63.28968 62.5182 61.46081 60.4647 59.23002 59.32341 59.79654 59.29541 59.77182 60.59722 60.54992 59.68324 59.94351 60.29289 59.94605 58.51543 57.13826 56.68348 56.55669 56.18152 55.07793 55.00124 55.52135 55.34435 56.05211 57.0745 56.65641 57.02624 58.522 58.18771 58.28172 58.31186 57.99818 57.66106 56.95717 54.85856 54.53161 55.49352 56.72738 57.79251 58.73307 58.8871 58.50947 58.77427 58.59574 57.73516 56.94902 56.71092 56.16759 55.68132 55.19216 54.69466 54.50514 54.82589 55.28344 55.37315 55.71395 55.85855 55.39805 54.94913 53.58611 53.09975 53.5567 54.32014 55.00235 55.49105 54.83523 54.62083 55.31216 56.2901 57.01994 56.98846 57.00588 57.20157 58.31215 58.87385 59.80511 60.58811 60.71836 59.95385 59.49902 59.26897 59.34495 59.28156 58.51515 57.09742 55.68507 54.40633 53.87459 53.38202 53.62716 54.94804 55.64401 55.76969 55.11343 54.6867 54.76915 54.7767 55.40737 56.53341 56.84036 56.16318 52.87214 49.13291 47.85739 45.65665 44.67301 42.56333 40.37468 38.16483 37.50421 36.62746 36.20135 36.19418 36.40553 36.99302 37.0692 36.80495 37.27547 37.21613 36.48847 36.77704 37.47414 37.12669 35.74866 34.49265 34.28436 34.12372 33.91418 33.77375 34.12346 34.61513 34.38861 34.09274 33.98045 34.08185 34.34591 35.27974 35.9892 37.09249 37.68629 38.17888 38.65911 39.01717 39.38366 39.66766 40.1746 42.5976 46.0693 49.89279 53.36314 57.2614 61.19202 64.87511 67.9968 71.15205 72.88052 71.24053 66.17273 59.88601 57.10259 55.83813 57.16013 59.27143 61.136 61.84734 62.77221 63.08159 62.95921 62.33195 61.31496 
62.69311 62.92549 62.51668 61.89835 61.71906 61.58286 61.39972 61.38137 62.65232 63.70052 65.07529 66.25049 67.5696 68.85625 70.49768 71.70061 72.45767 72.86414 72.89573 72.15816 70.79023 69.80315 69.03079 68.45117 67.97324 67.73465 67.02528 65.99195 65.01949 64.88828 64.0703 62.35972 60.17505 58.91328 58.81219 59.07918 58.89156 59.83825 60.88915 60.80756 60.04668 59.89779 60.06309 60.11365 59.20899 58.24595 58.00734 57.82396 56.90284 55.40341 55.58587 56.24713 55.7925 56.14616 57.0011 57.51388 58.73025 59.4738 59.45515 59.20467 59.09277 58.98625 59.02265 58.82883 57.17406 56.70176 57.44584 58.14204 58.98776 59.23811 59.07356 58.77099 58.81943 58.41833 57.4214 56.47658 56.14614 56.15285 56.33192 56.08152 55.74473 55.68083 56.07084 56.51217 56.43723 56.42891 56.4401 55.95113 55.43932 54.89083 54.81149 55.38675 56.10456 56.84749 57.28292 56.5633 56.012 56.77599 57.19277 58.02809 58.12257 57.89005 57.93116 -9999 -9999 60.25254 60.45318 59.94143 59.11814 59.28916 59.43781 59.52724 59.3272 58.67209 57.69385 56.65688 55.42204 54.28475 53.40579 53.74142 55.55052 56.74487 57.09482 56.32564 55.92085 56.05058 55.8163 55.767 56.88745 56.40337 56.00177 54.51289 51.5654 49.84328 48.25261 46.34085 44.77392 43.2708 40.63927 39.21172 38.68796 38.42523 37.84598 37.94161 37.85894 37.66137 37.52988 37.65366 37.70219 37.32946 37.7159 38.27643 37.82931 36.62179 35.68541 35.49439 35.18973 34.9685 34.83485 35.41053 36.18476 36.46214 36.69527 36.80013 36.91897 36.98668 37.33891 37.5948 38.12482 38.30567 38.65977 39.28506 40.07985 41.26565 42.36598 43.44178 46.67484 51.47407 55.84623 59.79512 63.95572 67.53909 70.0611 71.91599 73.58955 74.69486 74.0328 70.7876 65.06342 61.51948 60.05235 60.31023 61.70131 63.39348 64.25082 65.06718 65.40677 65.0606 63.97761 62.51438 
63.02078 63.33992 63.15965 62.88723 63.05134 62.98161 62.90554 62.87407 63.46589 64.22437 65.53167 67.0732 68.67951 69.90578 71.55051 72.51637 73.09845 73.4571 73.59312 73.13586 72.16817 71.46129 70.56394 69.70319 69.31945 68.86942 68.31037 67.65716 67.08289 66.84003 65.61629 63.39392 60.83761 59.67458 59.22817 59.4693 59.31584 60.28613 61.20309 61.21383 60.58167 60.41636 60.40657 60.42085 60.17046 59.54506 59.32224 58.92262 57.67965 56.3294 56.53915 57.17363 56.63329 56.56827 57.34747 58.41323 59.72121 60.48902 60.56395 59.90667 59.35495 59.31271 59.85667 60.0847 59.11328 58.43499 58.99043 59.50872 60.13793 60.196 59.78196 59.29667 59.10625 58.53689 57.72042 57.02558 56.69086 56.65342 56.92441 57.07784 57.06289 57.14703 57.4631 57.75394 57.6493 57.54531 57.48678 57.03862 56.69622 56.68769 57.05429 57.4822 58.13608 58.71235 58.99369 58.31407 57.55117 57.91874 58.34123 58.69637 59.00465 59.16813 -9999 59.92919 -9999 -9999 60.11245 59.2484 58.8352 59.36669 59.75159 59.59758 59.11498 58.46872 57.89064 57.23365 56.51634 55.49877 54.49482 54.8103 56.62713 57.91721 58.2385 57.83707 57.64654 57.57669 57.39898 57.31321 58.35695 58.84004 58.92471 57.00891 54.00905 51.44235 49.62811 47.6092 45.69209 44.1178 41.85891 40.05828 39.58831 39.77591 39.16296 39.27985 39.46725 38.51586 38.04552 38.34233 38.59908 38.52055 39.04249 39.37952 39.13866 38.25404 37.65379 37.44099 36.92286 36.60651 36.18942 36.50788 37.16784 37.59015 38.03137 38.34106 38.74558 39.06541 39.32661 39.27404 39.37055 39.42139 39.88065 40.76589 41.84304 43.23334 44.50854 46.15997 50.19106 56.03318 60.79692 64.3675 68.19976 71.79919 73.96127 74.72362 75.11005 75.74725 76.54935 75.25957 70.70087 65.59841 63.09647 62.38031 62.80935 63.92977 65.02489 66.08672 66.5267 66.10456 64.82841 63.23075 
63.56922 63.92938 63.94511 64.00028 64.46415 64.70699 64.8781 64.89377 65.07757 65.5856 66.68043 68.24273 69.78827 70.98387 72.49299 73.23665 73.65925 73.70906 73.59953 73.3219 72.79076 72.38738 71.47488 70.71841 70.60603 70.36598 70.13225 69.7542 69.14363 68.46971 67.14309 65.20636 63.26096 61.94399 61.031 60.96857 60.81053 61.45638 61.75549 61.4358 61.01481 61.15827 61.34502 61.27787 61.26965 60.85866 60.42785 59.83219 58.6231 57.65677 57.94202 58.48167 58.28983 58.38463 59.08937 59.90915 60.66505 61.25381 61.0807 60.2107 59.62515 59.62979 60.20577 60.65842 60.35777 59.63443 59.68358 59.89513 60.2508 60.28091 59.91943 59.4535 59.17426 58.63331 58.03529 57.6427 57.31821 57.09589 57.1929 57.50653 57.87123 58.15714 58.45338 58.59413 58.47291 58.28849 58.12494 57.92671 58.02206 58.45414 59.03017 59.37729 59.72258 60.0576 60.28766 59.87677 59.27307 59.21294 59.44075 59.54122 59.8468 60.39016 60.74504 60.94517 61.07654 61.03558 60.46017 59.7822 59.61113 59.80763 60.03631 59.89985 59.40452 58.84058 58.27668 57.72974 57.5548 57.06972 56.46891 56.74868 58.07158 59.17083 59.66911 59.69504 59.60001 59.33591 58.91864 58.56234 59.68863 60.85182 60.36451 58.25744 55.45613 52.93626 50.79114 48.9333 46.90375 45.29201 44.04029 42.81701 41.8765 41.64672 40.78265 40.38691 40.59837 39.89317 39.25871 39.26849 39.53704 39.59661 40.05967 40.08487 39.75931 39.02718 38.53253 38.33107 37.85986 37.68311 37.1485 37.39362 37.9826 38.42184 38.93532 39.38748 39.93228 40.46498 40.83281 40.78828 40.7153 40.78119 41.35838 42.29062 43.29222 44.58192 46.02258 48.51867 53.50652 59.93296 64.94646 67.84942 70.43317 73.41518 75.61105 76.35917 76.42056 76.60459 77.42535 77.06634 74.02216 69.35278 65.60623 64.19024 63.86312 64.40939 65.36536 66.40064 66.78126 66.2067 64.84788 63.22881 
64.43576 64.72745 64.80688 65.18724 65.81849 66.20679 66.60893 66.85361 67.09313 67.48331 68.23102 69.36418 70.53316 71.62579 72.69171 73.24931 73.50394 73.35712 73.12143 73.01798 72.92081 72.86512 72.30807 71.87748 71.90193 71.9605 71.8979 71.47013 70.63709 69.60989 68.30286 66.6807 65.35038 64.0081 62.86617 62.42408 62.16501 62.17719 61.74787 61.04661 60.68214 60.9526 61.46889 61.82421 62.01386 61.70529 61.16024 60.45516 59.41645 58.7072 58.82987 59.12207 59.22226 59.5981 60.20996 60.68801 60.95989 61.12411 60.73702 59.91497 59.16161 58.8974 59.34082 59.99391 60.2389 59.91341 59.70782 59.65901 59.74544 59.76003 59.54099 59.15826 58.80032 58.41078 58.10691 57.9334 57.68809 57.41521 57.3303 57.4854 57.80663 58.08767 58.30046 58.3475 58.33586 58.36008 58.42997 58.67564 59.16816 59.73883 60.27427 60.58776 60.7679 60.99696 61.17696 60.92433 60.49425 60.2425 60.18104 60.13998 60.26413 60.63002 60.85357 60.99408 61.12746 61.19738 60.92894 60.64762 60.51623 60.39936 60.38398 60.37612 60.25944 59.94924 59.3871 58.80832 58.82194 58.90769 58.90037 59.18859 60.07057 60.94414 61.54204 61.74409 61.54048 61.08176 60.51977 60.08896 60.87601 61.7662 61.32452 59.70296 57.49664 55.09056 52.65832 50.47219 48.13509 46.28962 45.16892 44.39503 43.59115 43.10174 42.14529 41.53158 41.50057 41.21609 40.71621 40.3591 40.30907 40.34291 40.53593 40.29759 39.80225 39.1165 38.72083 38.6123 38.40061 38.40097 38.0159 38.11778 38.44529 38.7737 39.27063 39.76935 40.3433 40.93107 41.34122 41.39108 41.27693 41.32127 42.02333 43.22517 44.38931 45.86351 47.61726 50.76468 55.91671 62.20693 67.46252 70.32236 71.63669 73.25311 75.12679 76.43034 76.85488 76.78281 76.66149 76.13758 74.54523 71.78448 68.41266 66.06519 64.88103 64.87128 65.50552 66.13839 65.99703 65.08694 63.82411 62.51541 
65.59279 65.59822 65.81628 66.35603 66.90099 67.23511 67.65494 68.02746 68.38806 68.77724 69.21725 69.86253 70.62446 71.40855 72.10117 72.60931 72.93278 72.93165 72.85797 72.85765 72.93277 73.09069 72.86973 72.57786 72.52887 72.6556 72.54439 71.92939 70.92892 69.73418 68.51694 67.12735 65.9677 64.85716 63.95579 63.29532 62.70191 62.0205 61.06556 60.12318 59.64804 59.83492 60.53028 61.41269 61.81309 61.63466 61.24702 60.73533 60.05864 59.50561 59.3541 59.39285 59.5435 59.92827 60.32628 60.54523 60.53657 60.33376 59.69571 58.80009 57.98788 57.68478 58.02069 58.72879 59.40723 59.79814 59.85925 59.67262 59.40936 59.16089 58.84863 58.4433 58.07378 57.86549 57.84341 57.85618 57.69382 57.46119 57.26327 57.15984 57.19429 57.28773 57.4576 57.62396 57.8564 58.22819 58.69973 59.30368 59.89563 60.37159 60.74663 60.98884 61.06967 61.14064 61.14168 60.93819 60.70069 60.57368 60.54534 60.51478 60.48467 60.45216 60.37445 60.37645 60.52542 60.79949 60.9992 61.0499 60.88822 60.63778 60.49785 60.62288 60.84017 60.80587 60.44817 60.03072 60.14325 60.56582 60.97744 61.35013 61.96803 62.70833 63.33771 63.46675 63.1342 62.60151 61.87347 61.38375 61.68238 61.99084 61.56558 60.39265 58.67139 56.55294 54.02435 51.56289 49.21519 47.14976 45.61415 44.55286 43.68818 42.86477 41.97033 41.63399 41.73352 41.80132 41.53682 41.05966 40.65094 40.34774 40.07327 39.57886 39.08523 38.51799 38.20988 38.14939 38.09855 38.12305 38.01392 38.16521 38.45335 38.81383 39.30111 39.82782 40.42047 40.99536 41.44219 41.6261 41.57853 41.62215 42.3898 43.67527 44.90219 46.79793 49.47301 53.20414 58.07232 63.249 67.83635 70.92149 72.08536 72.66333 73.83494 75.17837 75.73003 75.39459 74.56261 73.88567 73.66294 72.83593 70.61997 67.90009 65.95901 65.32259 65.40633 65.3267 64.5359 63.41667 62.37308 61.51209 
