# Supplementary material for: Exploring the Distribution of the Spreading Lethal Salamander Chytrid Fungus in Its Invasive Range in Europe – A Macroecological Approach
Source: PLoS One. 2016 Oct 31;11(10):e0165682. doi: 10.1371/journal.pone.0165682 (PMC5087956; doi:10.1371/journal.pone.0165682)
Supplement: S2 ZIP Archive — (ZIP) [file pone.0165682.s011.zip › BIOCLIM_full/bio_16.asc]

ncols         200
nrows         200
xllcorner     3.31330001355
yllcorner     -1.12269991115
cellsize      0.0117999315
NODATA_value  -9999
205.7943 211.7867 217.3334 222.2173 226.4459 230.0618 232.8505 234.8951 236.3752 237.3929 237.8985 237.9069 237.4945 236.8055 235.8386 234.6019 232.9082 230.6364 227.8343 224.694 221.5216 218.2303 214.8351 211.3981 207.9429 204.6131 201.4928 198.6301 195.8874 193.1661 190.5463 188.1474 186.006 184.2186 182.8302 181.8192 181.052 180.2698 179.5837 179.8668 180.1465 180.4356 180.5819 180.6049 180.3952 180.0131 179.4451 178.6943 177.9828 177.4368 177.2584 177.3324 177.5686 177.8239 178.0346 178.1604 178.2463 178.2261 178.0771 177.5381 176.6823 175.4857 174.023 172.3511 170.4282 168.4532 166.8464 165.6988 164.9976 164.435 163.9947 163.661 163.715 164.2532 165.0889 165.9259 166.7085 167.5026 168.4414 169.6308 170.8659 172.1618 173.5154 174.8967 176.5436 178.678 181.2492 184.1813 187.6089 191.4684 195.8844 201.2844 207.6043 214.8493 222.8469 231.6124 241.2012 251.3101 261.3945 271.8845 282.7342 293.6109 303.6345 312.9439 321.1008 327.839 333.061 336.814 338.6637 339.1041 339.4895 340.4322 342.4187 345.6331 350.021 353.8603 354.9841 352.967 350.197 348.5557 347.8351 346.6947 344.9033 343.5647 343.5617 345.2185 348.6227 353.2145 358.2599 364.5015 373.2932 383.4073 392.2325 398.2379 401.014 401.0661 398.8752 394.7455 389.0104 382.0435 374.7744 368.1171 362.5526 357.519 351.8024 344.833 338.4778 333.989 331.8998 332.3286 336.5461 345.2538 356.8273 370.938 386.8271 404.0653 421.248 434.0062 438.0468 435.5639 429.8745 420.4934 403.6642 381.0655 358.5385 339.1202 322.369 306.049 289.2593 274.0547 261.537 250.9285 240.4449 229.3384 219.9205 213.3624 208.2349 203.3855 198.9886 194.6017 189.9161 184.9097 179.0513 172.2291 164.9808 158.8873 154.4659 150.9678 148.2409 146.2063 145.1319 144.7145 144.5389 144.3217 143.9868 144.2514 145.4715 146.523 146.4231 145.6707 
205.1398 212.559 219.1627 224.9997 230.0024 234.3962 237.8718 240.5329 242.5641 244.1587 245.1749 245.5506 245.4751 245.1935 244.6518 243.6544 242.0569 239.8294 237.086 234.0073 230.8023 227.4727 223.7586 219.7802 215.7344 211.8861 208.3812 205.1354 202.0052 198.8805 195.9013 193.1733 190.7776 188.6993 187.252 186.1915 185.3658 184.5283 183.9081 183.9756 183.9995 183.9667 183.6941 183.2542 182.5374 181.5961 180.6272 179.5417 178.5121 177.6635 177.281 177.2919 177.5455 177.863 178.274 178.724 179.0669 179.1729 179.0851 178.5138 177.7189 176.6759 175.4637 174.1118 172.5773 170.9182 169.4483 168.1591 167.1036 166.0258 165.1894 164.759 164.9462 165.6299 166.6741 167.742 168.6742 169.8837 171.1823 172.6531 174.0659 175.4249 176.694 177.9562 179.3663 181.106 183.2623 185.7212 188.5258 191.8441 195.8185 200.7353 206.3723 212.6933 219.8489 227.8375 236.6348 245.8277 255.3832 265.8607 277.5698 289.752 301.6687 311.9578 320.3242 326.8251 331.9637 335.6252 337.0402 337.6497 339.107 341.7615 345.7003 350.1679 354.1201 355.6393 354.3291 351.7603 349.7635 348.6278 347.4515 345.5562 343.9101 343.9581 345.6342 348.3499 351.7326 355.6913 360.4586 366.3267 374.4159 384.7639 395.2655 403.8105 409.0976 411.0971 409.9724 406.3025 400.5627 393.5126 386.2647 379.5281 372.9792 365.5868 356.5775 346.43 337.0304 330.2616 327.2681 326.9096 329.6612 336.3192 346.3177 360.2659 377.714 398.3125 420.0843 438.2507 447.3137 448.12 444.4465 435.1125 418.4033 396.5122 373.7464 352.7148 333.5514 315.3634 297.6708 280.6555 264.5946 250.4085 238.4363 228.0332 218.7812 211.0865 206.4338 203.0082 198.5442 193.547 188.4086 182.8018 176.5904 170.1666 164.1975 159.2494 155.2327 151.4862 148.3843 146.0289 144.6266 143.8632 143.6028 143.7931 143.7064 143.9071 144.6109 145.0949 144.7161 143.4157 
204.0827 211.2599 218.952 225.7001 231.46 236.5735 240.7992 244.164 246.8508 249.0911 250.7839 251.7316 252.0657 252.114 251.8742 251.0328 249.4365 247.0644 244.3616 241.4509 238.3361 234.9251 231.1792 226.8529 222.2484 217.9751 214.1781 210.5952 207.1347 203.6809 200.318 197.2826 194.6703 192.5627 191.099 190.0941 189.25 188.3925 187.6692 187.4441 187.1796 186.8669 186.3757 185.593 184.4859 183.1236 181.6945 180.313 178.9757 177.728 176.9512 176.7258 176.8397 177.1679 177.588 178.2004 178.805 179.1996 179.2778 178.8265 178.1 177.122 176.0365 174.9754 173.8705 172.6802 171.5194 170.2252 168.7544 167.2014 165.9493 165.3272 165.6228 166.5669 168.0321 169.5784 171.1182 172.66 174.3997 176.1812 177.6536 178.9018 180.0194 181.0671 182.1577 183.3876 185.0153 186.9085 189.06 191.7504 195.2797 199.7533 204.7885 210.2473 216.5208 223.8124 232.1082 240.8391 250.0275 260.2613 272.5012 286.4081 299.96 310.7745 318.8657 325.0462 329.8426 333.2643 334.2614 334.608 336.8136 341.2965 347.1895 352.3526 355.6059 356.9924 356.6568 355.4316 354.0103 351.7826 348.4294 344.949 342.9096 343.2913 345.4145 348.2462 351.894 356.3225 362.1169 368.8038 376.4723 385.2352 394.2318 402.9662 410.6387 415.2374 416.0457 413.3468 408.3727 401.9363 395.5642 389.3491 382.2693 373.2124 362.1634 350.2125 339.0978 329.8879 324.5719 322.6467 323.6402 327.333 333.698 346.3102 364.8035 386.3821 406.903 423.8355 436.655 444.8028 447.4387 443.0691 431.8944 414.8889 392.2353 367.7516 345.3608 325.6149 307.8385 290.1003 270.6631 252.9649 239.013 228.1453 220.0137 212.1694 205.4582 200.8487 195.811 190.1913 184.5756 179.0783 173.8955 168.8994 164.251 160.4817 156.9485 153.1659 150.9708 151.9001 151.7639 152.1971 153.3364 152.3923 150.8668 144.7708 144.1908 144.2502 143.1021 141.6843 
202.0813 209.1696 216.6559 224.2295 230.7861 236.6538 241.6639 245.9345 249.4395 252.4161 254.7914 256.4222 257.1934 257.4637 257.3721 256.5583 254.94 252.4361 249.6423 246.937 243.9933 240.5575 236.7675 232.2686 227.4035 222.876 218.7982 214.8146 211.0523 207.4106 203.7556 200.4383 197.7191 195.6924 194.2405 193.157 192.2183 191.3547 190.5743 189.6284 189.1466 188.6376 188.0785 187.2681 186.234 184.7877 183.1693 181.5825 180.0477 178.6111 177.5505 177.0146 176.9043 177.043 177.3698 178.0915 179.0603 179.8401 180.1158 179.7158 178.9608 177.8705 176.7137 175.7298 174.8942 174.1527 173.4133 172.1665 170.511 168.7546 167.3591 169.7989 171.0048 168.2041 169.7129 171.7516 173.8694 176.1573 178.3498 180.1942 181.3722 182.2151 182.9945 183.6766 184.2333 184.9232 185.9977 187.466 189.2654 191.6707 194.9243 198.9495 203.4357 208.0923 213.5013 220.1654 228.077 236.5609 245.65 255.7816 268.1072 282.4919 296.3337 307.1322 315.0123 321.1992 326.0452 328.8079 329.5444 330.3429 333.8107 339.971 347.2488 353.2628 358.47 362.8204 365.3827 365.8413 363.9081 359.5735 353.6582 348.393 345.1673 344.3041 345.0486 346.7976 350.0859 355.5033 -9999 370.9606 379.885 388.8371 397.0067 404.7629 412.2152 417.5024 419.262 417.3323 413.0246 407.4923 401.6227 395.7566 388.8016 379.7131 368.5548 356.1671 343.5875 331.8602 323.5627 320.1797 320.3635 322.0673 325.1728 333.8144 349.3766 368.2251 385.9967 401.7764 417.7968 434.212 447.0304 450.7812 445.5498 432.696 409.6939 381.7025 356.5898 335.3373 316.7532 298.5758 277.2431 256.8054 241.8128 230.7652 222.8473 215.6804 207.3532 202.3115 206.579 206.6302 204.671 200.3133 193.0215 182.2385 172.0152 166.1254 162.8135 161.6995 163.0274 163.0732 160.295 160.6218 161.5879 160.6423 164.8353 158.7948 151.4522 142.9124 141.2059 139.616 
199.6442 206.5886 213.9688 221.395 228.5781 235.3176 241.174 246.3741 250.7336 254.3581 257.2697 259.4159 260.6237 261.1002 260.9369 260.0488 258.3936 255.9521 253.3865 250.9132 248.1965 244.6523 240.6004 235.8727 230.9061 226.2657 221.9617 217.7694 213.8641 210.1707 206.5144 203.2316 200.511 198.5019 196.9684 195.6891 194.6233 193.689 192.6601 191.4481 190.3683 189.4308 188.8738 188.2399 187.4074 186.3075 184.9117 183.4254 181.9517 180.584 179.5889 179.1138 178.8621 179.9617 184.7297 188.6788 188.7262 188.3974 188.5809 184.3342 181.4443 181.8063 183.5663 182.8041 177.8686 176.4174 175.8524 175.2206 174.5902 176.331 179.5773 182.8071 183.5668 181.521 181.6672 181.3163 178.8397 180.1746 182.2839 183.7486 184.262 184.2757 184.2504 184.3708 184.5403 184.9671 185.8919 187.3132 189.1079 191.4717 194.532 198.2523 202.1409 206.21 210.9541 217.0707 224.5172 232.7895 241.7811 251.5379 263.0255 276.0838 288.6129 298.799 307.3321 314.6307 319.9478 322.3838 323.7641 326.6383 332.0744 338.7103 345.3801 353.1632 362.3649 369.9948 374.0924 374.5691 371.9103 367.133 361.0904 355.4093 351.0268 348.2461 346.7779 346.9239 349.6098 354.7622 362.3627 372.1865 383.2557 393.7116 402.8793 409.9446 414.4665 416.4486 416.8126 415.4215 412.2498 407.5704 402.2012 397.0417 391.4933 383.7042 373.3089 360.4103 346.2284 332.6631 322.8298 318.8803 319.3644 320.8506 322.0881 325.8797 334.7467 348.4954 364.0544 380.5204 399.1145 420.1089 439.9641 451.0628 450.4378 439.2675 417.5535 389.248 362.1234 339.0328 318.3895 299.8563 280.1728 259.8401 244.3107 235.1218 229.0823 218.7057 214.7001 220.0718 228.6227 231.3793 222.7018 215.4634 203.4602 191.2774 182.9046 177.8625 173.5675 172.3275 173.9718 174.2528 171.4487 171.9762 169.9271 166.3399 170.6041 165.8022 156.315 142.785 138.5022 137.2221 
197.4046 204.1722 211.3648 218.6727 225.7351 233.5929 240.064 245.7933 250.7017 254.7925 258.0005 260.461 262.0756 262.6306 262.4047 261.4539 259.8752 257.7957 255.7911 253.8013 251.2731 247.6608 243.3312 238.3146 233.1984 228.3771 223.9349 219.8633 216.1791 212.7417 209.4576 206.4502 203.9303 201.8209 200.0028 198.5113 197.3703 196.4631 195.3452 194.2647 193.4518 192.6981 191.9996 191.161 190.1972 190.4403 197.4128 199.6579 198.9497 197.0492 196.6079 195.0582 193.3554 195.3691 202.4901 207.7284 205.6261 206.1862 207.8139 204.617 200.1059 198.1881 199.6641 201.5727 200.3735 198.1153 197.7115 195.8128 194.2424 194.3079 195.4535 196.8807 199.2438 200.7938 204.0614 204.2928 202.7137 197.939 193.7716 192.4606 190.8928 193.7883 190.3305 185.4755 185.7154 189.0066 192.9117 198.056 205.7713 210.5022 211.4373 213.9988 217.1495 217.4791 215.9542 217.8777 226.5894 231.463 239.867 249.0237 259.5457 271.2911 282.7642 293.2477 303.3239 312.3864 318.2202 321.566 324.4805 329.2283 335.7387 342.1779 348.8367 358.092 368.747 377.2315 381.8171 383.0981 381.5093 377.8885 373.0461 368.2322 363.4727 359.1491 356.3419 355.6153 357.3646 361.3923 368.0034 378.5599 392.1576 406.269 418.0537 424.4806 424.8419 421.1982 417.764 415.7926 413.6584 410.067 405.2931 400.7313 396.5013 390.0353 380.5527 367.7463 352.9069 338.8279 328.5031 323.8156 324.127 326.0528 327.0787 328.2426 331.7111 339.9552 352.8833 369.3868 389.0201 411.3147 433.7339 449.511 452.5582 442.5439 422.1609 394.6808 365.5994 339.7802 317.9619 299.709 283.3156 266.5434 251.756 245.528 236.0429 229.3904 231.4851 240.7136 251.1041 251.1541 240.4965 225.8871 210.5464 200.2696 194.7731 191.1777 188.3922 187.3909 188.6391 190.2964 187.9532 186.4344 179.8593 172.8265 174.5567 166.9118 157.9195 141.3678 136.6025 135.7588 
195.6358 202.1007 209.0386 216.1162 222.9899 230.5902 236.8169 242.2599 247.0491 251.32 254.6295 257.0817 258.7534 259.4212 259.1844 258.4533 257.2266 255.7263 254.2602 252.4526 249.8757 246.3755 242.032 236.9537 232.0036 227.4726 223.2541 219.6646 216.4057 213.2126 210.1673 207.4512 205.0412 202.8523 200.7524 198.964 197.7031 196.6337 195.3158 194.366 193.6683 192.9115 192.09 191.1938 190.3866 189.3988 191.3519 194.1952 195.871 197.4447 199.8544 197.8459 192.6971 191.1194 195.1189 197.1995 193.501 193.6648 195.6887 194.0558 190.3917 188.5387 189.6043 191.2827 193.1955 194.0322 194.6027 193.0755 193.5067 195.6404 197.1302 196.7677 197.8843 200.618 205.0908 206.7786 205.4672 201.7203 198.8466 195.4203 192.3679 194.4198 187.1946 184.6748 185.1977 187.5878 190.3332 191.6883 196.8797 202.2753 202.9474 203.8672 206.407 208.8776 210.855 214.616 219.562 226.0522 233.3934 241.5258 250.7083 260.7739 271.1313 281.857 293.0378 302.9039 309.3591 313.5805 317.3881 322.7869 329.4042 335.9229 342.7009 350.0107 357.4312 363.526 367.5681 369.161 368.8459 367.3994 364.8668 362.1555 359.4072 356.9685 355.5549 355.4568 356.826 359.8148 365.3567 374.8476 388.2879 402.7458 413.2832 416.8391 414.1498 408.5001 403.537 400.8114 399.2104 397.2273 394.4097 390.9611 387.4252 382.2395 374.5864 364.5756 352.7491 340.9587 331.3508 325.5404 323.5182 324.1264 325.1953 326.5599 329.5555 335.5312 344.9347 358.0844 374.6789 393.7043 412.2133 425.1464 427.5531 418.3491 399.2448 374.5352 348.6699 325.3713 306.4283 291.1583 278.6231 267.2068 256.9893 247.849 239.2559 230.1913 237.9652 247.7404 252.4593 250.0708 241.4117 227.8762 210.6342 200.3807 196.515 194.7365 192.9463 191.3662 194.2369 197.457 191.3401 189.0728 179.5107 170.7921 172.3587 168.3316 156.7654 138.6918 136.6235 135.9745 
194.0048 200.108 206.6423 213.369 219.8932 226.9649 232.7135 237.6848 242.2099 246.4757 249.9857 252.7752 254.5815 255.5867 255.7824 255.5043 254.8189 253.9606 252.9171 251.281 248.8505 245.502 241.2802 236.2938 231.6538 227.5482 223.8243 220.6695 217.7202 214.6495 211.8293 209.2847 207.0345 204.8025 202.4721 200.4391 198.9102 197.5163 195.9428 194.8642 194.0445 193.2851 193.0986 193.1456 192.9134 191.5909 192.6811 197.0793 200.0491 200.4579 200.4971 197.5186 191.1637 187.0686 187.6761 188.0011 188.3731 190.0085 191.531 191.111 188.8602 187.0105 187.132 187.9318 189.6259 191.4311 192.711 193.1591 196.3304 199.3334 199.6226 197.0454 195.4713 197.5952 202.0596 204.1306 202.7371 198.8988 198.0271 194.9769 193.1552 195.8852 186.2184 182.327 184.0618 185.8685 186.8535 187.9064 193.3272 198.6295 199.358 199.9876 202.1668 207.5702 214.8108 220.4924 217.3241 220.217 225.913 233.4571 242.0137 251.4762 261.7611 273.4676 285.6679 295.8117 302.864 307.7687 312.0244 317.6896 324.0309 330.6591 337.2415 343.3652 348.9593 353.4215 356.3001 357.4621 357.3286 356.9685 356.0529 355.1717 354.8952 354.9875 354.9793 355.1089 356.3479 359.3872 365.2502 374.2883 385.2485 395.1791 400.7188 401.0702 398.1357 394.4646 391.0809 388.5119 386.6344 384.7564 382.2165 379.2787 376.2166 372.1299 366.5437 359.2045 350.4965 340.6527 331.6029 325.1484 321.5441 320.5488 322.0205 324.903 329.3478 335.2332 342.6292 352.6224 365.5488 380.8858 395.0572 403.0841 401.3056 389.7691 370.2957 348.2905 327.9213 311.3177 298.4075 287.5449 278.7011 270.9807 264.6366 258.9034 251.6842 241.0435 235.8686 245.89 248.3441 244.9487 241.9533 229.0363 209.5204 199.6179 196.2834 194.5692 193.463 194.7957 198.8682 203.0794 192.5941 192.6541 180.0503 170.761 175.6628 170.7223 156.884 140.008 138.0985 137.646 
192.1155 197.9323 204.0933 210.4379 216.4999 222.9976 228.2586 232.8534 237.2358 241.5487 245.2845 248.4083 250.3525 251.5789 252.1891 252.3295 252.0314 251.6239 250.9577 249.5393 247.1875 243.9874 239.8067 234.9673 230.5684 226.9735 223.9449 221.4482 219.0339 216.3732 213.8154 211.3488 209.1861 207.0082 204.6898 202.5198 200.6801 198.8688 196.9414 195.311 193.8339 193.3215 193.5255 193.7595 193.3701 192.2412 192.8541 196.7112 199.7429 198.4428 196.7116 193.8187 187.9677 184.8789 185.492 186.1017 189.9422 192.2246 190.0264 186.2142 184.3591 182.8997 182.7659 182.8818 183.5821 184.5802 186.8293 189.8445 194.445 197.9604 197.2919 191.8593 188.5852 190.6735 194.3692 196.6024 197.6312 196.4926 197.5505 194.6781 193.6225 196.4769 187.7061 186.1418 188.4021 189.7572 190.1712 191.1869 194.5546 196.1137 195.6074 195.7404 198.756 207.4872 216.9122 223.2567 217.1936 219.1744 221.4462 225.2227 232.0858 241.025 251.3456 263.613 276.1806 286.6486 294.2583 300.1404 305.4358 311.7111 317.9535 324.6447 331.566 337.9805 343.3373 346.823 348.4681 348.5404 348.0723 348.0646 348.0295 348.798 350.9597 353.4297 354.9666 356.1794 358.3529 363.1183 370.3546 378.2768 384.4726 387.2021 385.9904 382.9081 380.3867 379.508 379.4298 378.4666 376.3201 373.5992 370.7479 368.9922 368.5753 367.065 363.036 356.6777 348.7352 338.883 329.0846 322.0042 317.7864 315.6586 315.5887 317.7484 322.3144 329.2366 337.8262 347.6611 359.2938 371.974 382.0177 385.1227 378.9259 364.4217 344.943 325.3667 310.1953 300.0481 293.1468 287.3996 282.5276 277.9379 273.7343 269.8704 264.0627 252.9427 238.757 239.5432 241.8584 241.6123 237.5704 224.7337 208.1763 199.2535 194.4743 192.4995 193.4128 197.6172 200.4507 201.7919 195.4276 191.2429 177.2357 170.6958 176.9009 171.0488 156.4341 142.3083 140.8679 140.6107 
190.0411 195.5854 201.4629 207.4285 213.1155 219.1229 224.0329 228.4209 232.7936 237.2186 241.1966 244.3625 246.3154 247.6706 248.3909 248.6852 248.7639 249.0918 248.9505 247.6694 245.3231 242.3017 238.2559 233.6107 229.3602 225.8372 223.1909 221.1962 219.335 217.1999 215.2521 213.3141 211.5889 209.9819 208.4245 206.7912 205.0338 202.7857 200.9824 198.9206 197.451 196.9929 197.2806 197.3932 196.7093 195.3817 194.966 197.4132 199.7178 197.5265 194.4475 189.4889 184.3519 183.731 183.632 184.3224 186.705 187.9533 185.5833 180.9367 181.5022 182.3248 183.9823 184.6744 184.4279 183.5782 184.7373 187.3906 192.9266 196.1678 195.5307 189.7896 185.5663 187.1278 192.03 196.1481 199.7487 201.5501 204.2531 201.4738 200.504 201.0267 194.5304 192.2588 193.4095 194.2175 193.1455 193.0701 194.6152 192.7753 191.9001 191.8014 194.9731 204.3139 214.1159 222.5164 216.0639 218.8127 222.9677 224.9993 227.1386 233.1296 242.8211 254.2365 265.3555 274.3226 281.1382 286.8471 292.3435 298.8114 305.4756 312.6242 320.0849 327.3201 333.3171 337.0001 338.5153 338.984 339.4425 340.3919 341.6355 343.6529 346.5832 350.0102 352.9693 355.8497 360.394 367.8128 375.9717 381.8856 383.5526 380.6111 374.925 370.036 368.3058 370.0305 372.9152 373.6242 371.219 366.6743 362.561 362.7978 366.2398 367.5644 364.439 357.653 348.2316 337.5591 327.5853 320.9953 317.3461 315.1235 313.6605 313.3351 314.4274 318.7464 326.2629 335.9933 346.1569 354.5151 359.5094 359.5804 353.5563 342.1837 326.472 309.8007 298.2959 292.8453 290.2155 288.8498 288.0164 286.1893 282.9667 278.6622 272.8677 262.5983 248.5919 241.344 240.1805 232.2157 224.3757 215.0922 204.8045 197.0422 190.7471 189.4954 191.67 196.3917 202.1762 204.1197 197.3019 186.3826 174.0512 171.9605 182.2629 176.3916 159.9304 147.0724 146.0668 145.4722 
188.1346 193.412 199.0009 204.62 209.9417 215.5783 220.0797 224.3559 228.5714 232.8958 236.7487 239.6132 241.4546 242.8775 244.0517 244.9866 245.9025 246.8743 247.3517 246.3494 244.1829 241.3791 237.5768 233.1943 228.929 225.3189 222.8239 221.2988 219.8201 217.788 215.8333 214.0671 212.463 211.1919 210.407 209.7177 208.678 206.8589 204.7512 203.2088 202.6592 203.1239 203.9332 204.178 203.1831 201.111 199.0375 200.3689 202.2645 199.2478 194.2356 187.2727 184.5204 183.9675 183.1152 183.1428 182.2501 181.9805 182.5688 180.396 182.5007 185.1408 188.3242 190.6499 190.7991 188.1265 188.2573 189.9046 192.6501 193.5014 191.6598 186.641 182.3268 182.0844 185.7188 191.5414 198.6818 202.8816 208.8028 208.1442 206.3309 202.279 196.9818 194.2146 193.7015 192.1434 190.2323 191.4239 194.9722 192.5167 191.2134 190.3842 193.6408 -9999 212.428 222.1411 216.1747 220.2289 225.6056 227.7722 227.1691 227.6512 236.2007 246.1562 255.7345 263.7437 270.3479 276.3888 281.4942 287.1275 292.9249 299.3897 306.6638 314.0643 320.1509 323.8779 325.7121 326.8257 328.2567 330.4415 332.7533 335.5378 339.0519 343.1409 347.5784 352.6534 359.0336 366.648 373.0405 375.7889 374.2009 368.7283 362.5152 358.3729 357.6463 360.5134 364.6024 365.733 362.4539 355.9587 351.0089 353.1219 358.6637 360.5797 357.0427 349.8317 340.0477 330.2703 322.2801 317.7126 315.8942 314.96 313.9053 313.4452 313.1292 315.0447 319.8336 326.3305 331.797 333.9092 333.2643 330.9464 327.1147 320.1126 309.2919 296.9686 287.6205 283.9914 284.9202 287.5523 290.4107 291.0166 288.7732 284.2871 277.6564 268.0807 254.9232 243.513 239.3309 229.0892 219.5297 209.1091 201.1236 196.1012 192.2225 188.8342 189.5131 195.4849 204.5923 204.6562 195.9875 182.4492 176.4521 179.513 189.6243 180.7619 161.226 154.4429 153.4321 151.9236 
186.2921 191.3302 196.576 201.8162 206.7568 212.0179 216.2352 220.2581 224.4467 228.4988 231.8588 234.336 236.1354 237.8658 239.7209 241.6786 243.4862 244.8327 245.512 245.0532 243.2405 240.746 237.2985 233.1618 228.9205 225.508 223.4463 222.6486 222.0278 220.7401 219.2833 217.7166 216.0065 214.5011 213.5879 212.9732 211.9893 210.4518 209.1042 208.439 208.3013 208.6426 208.8724 208.5403 207.3398 205.5979 205.2 206.4449 206.8449 203.0754 197.9897 192.7281 190.7767 187.3745 185.7615 185.6542 184.7094 184.4736 185.879 185.0134 187.3826 189.8634 191.9123 195.5387 196.8892 193.73 192.8961 193.8909 195.9165 195.5118 192.7922 187.038 182.2985 181.1019 183.508 189.3822 195.9634 199.2505 203.6533 206.1703 206.3678 202.4355 197.1882 194.5283 194.2937 192.5415 190.1821 190.5957 194.0838 192.2281 192.1386 191.6579 193.9722 201.251 -9999 221.0924 218.6393 223.3528 227.7398 228.6616 227.6046 227.285 232.332 241.4516 249.8948 255.3883 262.3464 268.0736 273.72 279.012 284.4491 290.6848 297.7506 304.7679 310.1027 313.699 315.798 317.321 319.2311 322.1848 325.6733 330.1133 335.3419 340.7134 346.4581 352.3736 358.1189 362.9579 365.3359 364.9225 360.9312 355.63 351.2214 349.0749 348.7208 350.55 353.2779 353.8509 349.9669 343.0339 338.2459 340.1226 344.7513 346.1927 343.7697 338.9387 332.8105 325.991 319.4645 314.2293 311.0624 309.1951 308.1557 308.8252 310.7621 313.3771 315.6663 316.5177 315.2799 311.982 308.7857 306.6541 304.7851 300.0949 291.1557 281.7131 274.5554 276.4719 278.4846 282.3487 287.9733 290.3625 289.1753 284.9695 277.9511 267.4537 254.5046 242.6521 234.0177 228.9501 223.936 214.0178 203.8677 198.1792 195.3756 191.4776 189.51 195.3381 203.794 200.7735 192.2478 188.7756 195.0232 202.9604 206.5711 187.4127 164.8672 162.8378 161.5029 159.0924 
183.9307 188.7678 193.7122 198.5789 203.1971 208.2457 212.4076 216.404 220.3237 223.8883 226.6662 228.8658 230.9008 233.1794 235.7752 238.4135 240.7831 242.4791 243.3081 243.1622 241.7605 239.5013 236.3423 232.4771 228.5428 225.6638 224.1909 223.8397 223.6784 222.9889 221.9809 220.5527 218.5785 216.7265 215.2934 214.3446 213.5186 212.4291 211.597 211.1161 211.1525 211.5011 211.4628 210.7468 209.8105 210.291 215.0395 215.499 213.337 210.2635 208.0606 204.3476 198.2989 192.2392 191.9377 193.0469 191.265 188.4972 186.8845 184.4243 184.7702 188.3943 193.0791 198.0019 199.4742 197.2702 194.5976 192.8859 194.329 195.0312 194.5373 188.8187 184.2713 182.2057 181.9829 184.4952 188.4828 191.1614 195.6254 200.0915 204.3145 205.387 202.4007 201.8272 201.147 198.1241 194.6624 194.9959 196.5314 194.0733 193.1551 193.3991 196.9672 204.029 213.5448 225.9304 228.4353 232.4683 231.8638 230.6351 231.7061 231.9577 235.7094 242.9532 248.0746 250.6536 257.1995 262.3813 267.6571 273.1585 278.5995 284.7927 291.5086 297.9461 302.9464 306.919 309.8704 312.0301 314.5728 318.2832 323.4141 330.4446 338.3987 345.5636 351.3356 355.0718 356.2865 356.419 354.9598 351.7656 347.2077 342.5617 339.7852 338.7484 338.334 338.1469 338.2489 338.0576 335.4742 330.7495 326.9653 326.8762 328.8284 330.2152 343.6152 341.2509 329.311 326.2306 321.351 314.6435 308.3073 304.052 302.653 305.1307 310.0349 313.7945 314.3219 309.5269 301.0499 292.461 287.7855 286.5721 285.5226 280.8528 271.7996 264.14 270.0835 275.8753 273.9939 273.6609 279.9228 283.0036 282.4106 277.9558 269.6776 258.5157 246.0277 237.6757 233.2836 232.9322 230.3986 220.4577 208.0486 199.6807 194.9641 189.5874 186.6681 194.5734 201.58 194.973 194.3922 197.653 207.0518 214.1393 213.3998 197.437 176.2403 170.0328 169.0168 166.2365 
180.9418 185.7135 190.4993 195.2155 199.7009 204.6225 208.8175 212.794 216.2978 219.2127 221.4736 223.6868 226.1274 228.9289 231.8573 234.7427 237.3554 239.3447 240.5908 240.8627 239.8042 237.553 234.6078 230.7975 227.0778 224.4325 223.3359 223.5313 223.9501 224.2249 224.0891 222.9384 220.7417 218.2417 216.13 214.5978 213.8515 213.4809 213.4616 213.5474 214.0028 214.3403 214.07 213.0937 214.2966 218.7429 222.7746 220.8571 218.0765 218.8993 216.7592 211.59 200.1461 192.6774 194.4743 196.4941 194.5044 190.5945 186.3661 183.9132 184.3864 187.6676 193.0943 197.5728 201.0409 201.6407 199.9381 196.259 196.3068 196.3683 198.077 193.0623 187.5074 184.8281 183.5622 184.7141 188.9087 191.7601 193.4939 193.4241 196.5012 202.5938 203.511 205.6244 205.5516 202.6057 198.2418 198.4233 197.6425 193.8875 192.2912 193.34 196.7869 202.8713 211.7949 226.0701 231.8516 236.4667 233.476 232.0856 233.6354 233.4601 235.4685 241.5387 246.8608 251.843 258.6015 264.3592 268.2405 272.3441 276.3162 280.6822 286.3737 292.0728 297.2657 302.3386 306.1957 308.9218 311.9717 316.4691 322.6894 330.5379 338.9309 345.7087 349.0681 348.5492 345.5103 343.4106 341.8863 339.7946 336.558 332.6589 329.6728 327.8557 326.143 324.0928 321.7385 320.3736 321.6208 316.9469 314.0792 312.8034 313.8225 324.9215 339.3549 339.0147 326.5387 325.974 321.8762 314.3175 306.3322 301.4518 300.9156 305.596 313.0931 317.5539 317.3026 307.7913 292.5152 278.3231 270.8004 268.297 265.5158 259.2737 256.6952 260.61 262.6135 261.4082 263.9281 263.9209 266.6608 269.0879 267.8828 262.5311 254.7106 245.6679 239.9215 242.3168 241.5726 238.5959 231.5203 221.5567 209.2659 198.3899 188.1688 178.3099 176.8276 184.531 194.4555 198.0435 200.9182 206.6111 215.1169 219.7562 222.0574 209.5859 188.4874 174.6982 174.3868 172.2884 
177.857 182.6134 187.4429 192.1738 196.6552 201.5576 205.6432 209.3693 212.3217 214.5776 216.4993 218.7499 221.438 224.5071 227.5245 230.3202 232.8354 235.0075 236.7003 237.3949 236.6254 234.643 231.8855 228.4418 225.0812 222.9212 222.2684 223.4096 224.8107 225.939 226.3322 225.422 223.1709 220.4107 217.8102 215.542 214.0781 213.4852 214.3041 214.9905 215.1932 215.6372 215.5271 214.9727 217.9099 220.7677 223.2328 225.3885 222.4879 221.6025 216.8502 211.895 199.6357 195.6141 191.8604 190.5802 189.2188 186.5977 184.333 185.3027 187.4209 188.1511 191.3646 194.2366 198.5234 201.8334 204.496 203.7424 204.8737 203.9058 205.335 202.3409 195.6328 193.0151 189.0284 189.5787 193.9939 195.6111 193.2101 187.7918 187.4681 194.8477 200.979 204.0249 204.8756 203.8796 201.5441 201.5283 200.4315 199.0004 196.3479 196.0794 199.8288 206.9759 216.9176 231.1718 234.1237 237.7385 233.4255 233.9034 235.7399 235.1025 234.7925 240.1966 247.3382 252.8683 258.4155 266.9185 269.9535 274.3478 273.6172 276.7292 281.0994 285.8686 291.1141 296.5215 301.0401 304.3055 307.5661 312.0327 317.7589 323.9153 329.5453 332.929 332.821 329.4387 325.5382 324.7713 326.3371 327.5666 326.7107 323.6223 319.5666 315.9576 323.9083 318.645 307.1 305.9724 309.8763 306.1601 304.5363 303.5674 305.6488 317.8139 330.4883 329.6192 323.8867 324.2651 320.9677 314.5128 307.8644 304.6281 305.1815 309.6546 317.7431 322.4186 320.0273 308.7626 289.9627 272.0926 260.822 254.5826 248.9813 245.3714 251.5547 256.7272 257.6161 255.4249 257.3516 258.3652 257.805 254.9356 251.2554 246.4917 241.8774 235.8586 234.1252 238.3616 235.9993 227.6201 216.9478 207.5634 199.6481 191.7263 182.2217 175.2007 183.2441 195.6358 207.5464 211.6136 211.9888 212.9925 218.5883 220.1425 223.9431 212.0277 192.0213 178.3321 178.026 176.58 
175.1571 179.9229 184.8115 189.6627 194.191 199.0869 203.0628 206.3528 208.7893 210.5351 212.1505 214.1946 216.6594 219.5198 222.2662 224.7889 227.0687 229.2279 231.2016 232.2352 231.898 230.5648 228.2678 225.2656 222.6217 221.0907 221.1613 223.1024 225.4206 227.2068 227.9572 227.2993 225.5898 223.5112 221.0303 218.3376 216.6559 216.1118 215.448 215.618 216.745 217.8608 216.6941 216.2984 215.4748 221.1037 226.1977 229.5195 228.0846 227.8563 217.5812 210.7805 203.8571 200.5054 196.5433 192.5635 188.912 185.303 184.5799 189.9797 191.6236 191.4636 193.5984 195.6415 199.7169 203.2097 206.322 207.8746 210.3765 209.4044 209.2448 208.5086 203.2511 197.1027 192.4579 191.9966 193.1623 192.2019 186.8177 180.5046 180.7972 189.8639 197.4943 201.1274 201.2683 201.8856 202.7992 205.1184 204.9902 204.8767 202.2173 201.2461 204.9607 212.0328 220.4029 231.3091 232.8521 237.5904 233.957 234.7773 234.8282 235.9113 235.3965 239.0682 243.6762 248.7306 255.1919 266.8495 271.2126 -9999 277.2025 271.8365 275.4913 280.0338 285.7982 291.863 297.3267 301.9604 306.221 310.2944 313.7304 316.1689 317.4799 316.4959 312.7089 307.6306 304.3112 305.722 310.6097 315.0892 316.207 313.4652 308.3054 303.4343 310.0686 311.4988 296.75 297.3061 300.2609 302.2103 302.7917 302.1435 303.7973 311.0155 318.4585 320.9305 322.2101 323.7731 322.9375 318.8171 314.0333 311.6756 311.8836 315.5522 319.9261 320.8229 315.9966 304.7668 287.8098 269.992 255.2887 244.3368 236.3007 240.7443 242.6854 245.3262 248.0954 247.9793 250.8913 254.8419 254.0844 249.2737 244.6163 242.3748 242.8092 238.1998 231.9986 228.3341 223.5565 216.206 207.6229 203.8387 198.9995 192.112 182.3493 177.988 184.6747 197.8922 210.7816 211.891 209.2326 212.671 222.3831 223.5268 224.3238 209.7744 191.505 182.8763 182.435 181.114 
172.991 177.7131 182.552 187.32 191.7457 196.5735 200.2845 203.1636 205.2399 206.8009 208.2091 209.9107 211.804 213.9816 216.0671 218.277 220.5082 222.7346 224.9438 226.276 226.3785 225.9325 224.3926 221.9116 219.7703 218.6451 219.2623 221.7462 224.713 227.0697 228.2894 228.2758 227.501 226.5169 224.7572 222.3696 219.8095 218.333 218.2386 219.0741 220.1959 220.8944 220.8535 220.0227 218.2894 225.1636 231.5779 232.3541 231.5948 232.6213 219.6093 209.936 207.8692 204.6817 200.4993 195.9653 191.6571 187.4455 187.5461 193.7598 193.2759 192.4994 194.284 195.3867 197.4201 199.7308 201.7511 204.2549 206.1204 204.7921 204.2505 204.0364 199.7366 195.8174 193.6512 192.5457 192.1695 193.1246 188.2251 182.3178 182.7487 192.3265 193.5855 195.5059 197.9217 199.3512 201.8834 206.2023 206.6882 207.822 206.6561 204.9268 206.0056 210.7643 216.7092 224.6438 227.281 235.6069 235.8505 235.4348 237.8539 241.3941 239.4387 238.7268 240.3109 243.061 250.7888 263.0467 -9999 269.1022 265.7466 264.2229 268.2979 273.3828 279.8453 286.4086 292.1519 296.9937 301.1436 304.2887 305.6895 305.1096 303.5092 300.9005 296.9378 292.2239 289.0581 290.5665 295.9553 301.4579 303.6017 301.2943 296.4392 297.3899 306.3934 307.6496 291.745 294.5434 298.8589 304.1786 308.3552 309.98 310.6158 312.7844 316.9848 321.3293 324.9728 328.7083 331.3787 331.0208 328.2249 324.616 322.2173 323.3705 323.5227 320.5653 313.69 302.0237 286.1518 269.3299 253.5292 240.136 229.1167 232.6696 235.0457 235.4986 238.1598 243.3225 247.7863 250.805 247.9604 242.0431 241.515 245.9585 248.4371 245.3759 235.0301 226.0929 220.9418 216.2095 208.0367 202.038 197.919 193.7654 185.9505 183.5033 188.5394 196.7545 203.4837 205.5728 208.3512 219.7768 234.1443 232.5069 228.1548 214.3097 197.9055 187.2983 187.55 186.5078 
170.9483 175.6474 180.4896 185.1445 189.3421 194.0014 197.5185 200.2076 202.1693 203.7699 205.1169 206.588 207.9041 209.2517 210.7368 212.48 214.5296 216.8302 218.9941 220.261 220.5185 220.5419 219.5413 217.6707 216.1975 215.6366 216.8024 219.7056 223.2813 226.2195 228.0148 228.8099 229.0232 228.9639 228.1113 226.83 225.6759 225.1942 225.4068 226.2883 227.4783 228.2097 227.6724 225.8802 224.1741 228.4357 229.9009 228.0147 227.5872 229.6986 220.6152 213.3551 211.1943 207.9086 203.7387 199.4897 196.416 193.0007 194.4509 200.6053 202.1037 199.7032 198.8866 196.3512 194.7444 195.5623 197.1397 200.5971 203.7325 203.8604 204.737 204.8992 199.7237 196.6265 195.1758 193.9354 193.5572 195.9194 193.3788 186.8712 183.839 190.4565 186.8098 187.5338 191.5329 194.1932 197.6235 200.7482 202.4598 204.2631 202.7578 200.6213 201.5892 206.4106 210.8513 216.9845 219.7829 227.5867 231.3598 232.6735 236.8987 239.7737 239.5991 238.6716 240.486 242.0938 246.052 259.2093 253.6128 255.1003 261.2341 257.7964 258.1721 264.0912 271.4179 278.9359 285.4746 290.1465 292.9251 294.0656 293.6443 292.024 291.2562 291.6226 291.2864 289.6585 287.9262 287.2741 288.6176 290.7084 291.6643 290.0549 286.9363 298.5765 305.766 301.4624 290.7724 295.0554 300.5445 307.8849 316.0382 322.8392 326.6797 327.1832 326.9991 328.8639 333.566 339.9901 345.5311 348.2349 347.5609 343.1558 337.505 333.7217 329.6287 324.0283 315.2093 301.9084 285.7455 269.2905 253.8428 240.0563 227.8581 225.8872 225.2633 227.4486 233.8193 243.2017 246.1519 246.2279 243.9713 247.076 250.6832 247.9285 246.365 244.3557 234.9443 225.729 221.4272 215.3345 207.2611 202.5353 200.9797 198.2673 193.6825 191.3282 192.4555 196.5428 202.7216 207.4534 210.0356 213.9942 229.1469 226.9759 227.7603 219.4291 202.2758 191.0753 192.4173 192.0727 
169.2551 173.9069 178.6418 183.2249 187.2238 191.5796 194.9436 197.7483 199.9366 201.7366 203.3148 204.7611 205.8032 206.655 207.6315 209.0556 210.9082 213.2695 215.3368 216.4039 216.6619 216.7621 215.9088 214.4356 213.3772 213.3087 214.7865 217.9221 221.9715 225.4142 227.7779 229.2448 230.2345 230.8073 230.7264 230.8023 231.4701 232.334 233.0856 233.8716 234.5299 234.6447 233.6794 231.7022 229.0998 226.325 223.4402 221.1577 222.4844 226.6225 218.8035 217.9007 215.77 212.1797 207.5517 203.5117 200.1831 196.0753 195.8669 199.4383 203.0634 200.2641 197.5137 194.3219 192.0342 193.9753 196.6936 198.7369 200.0298 200.8161 202.2478 199.9729 194.3356 191.6909 192.1691 193.7782 193.8614 194.2986 192.8043 184.637 180.3202 181.3355 179.8198 181.1274 184.849 189.925 194.3281 196.501 195.8156 194.7836 194.1134 192.805 195.4813 203.8453 209.3844 214.6599 215.1188 219.6769 226.441 230.067 232.9034 234.2179 236.588 235.7353 237.7733 241.0836 241.1636 242.2519 242.5616 247.4788 254.1131 252.7044 254.9313 261.062 264.2072 267.3884 276.8542 284.1111 281.0447 281.7126 281.4634 281.2896 283.2962 286.9051 289.9506 292.5967 294.4988 294.0268 291.4239 288.4187 285.7493 283.5422 282.7436 293.0651 297.611 291.6024 292.4901 298.9475 306.2491 315.9378 328.0919 339.0584 346.8434 349.6808 347.1036 344.2916 345.7915 352.2064 359.712 364.5414 365.8154 362.9198 356.792 349.6509 342.3281 334.0187 322.6416 307.4642 290.231 273.2504 257.7124 244.0374 231.1959 218.766 215.6861 219.2093 227.5097 235.6256 237.9702 239.7608 245.0144 254.708 251.4555 242.3342 239.4618 240.8656 238.3609 228.1678 219.2114 210.4993 205.3996 206.4267 207.7388 206.9906 204.342 201.4628 200.1234 202.4386 207.9789 210.1093 208.2169 209.87 221.879 220.2143 225.2353 217.7823 201.3929 194.7919 197.1158 197.4039 
168.0836 172.714 177.2909 181.6733 185.5513 189.6993 192.9197 195.7974 198.2372 200.3774 202.2367 203.8181 204.7524 205.4413 206.3208 207.7291 209.649 211.9862 213.7782 214.5697 214.6726 214.6932 213.7967 212.4907 211.4713 211.5723 213.4188 217.105 221.8117 225.8334 228.8339 230.9096 232.3611 232.8251 232.6968 233.2805 234.4615 235.6243 236.2056 236.2954 236.0973 235.7691 235.0483 233.6247 231.8796 229.7804 227.6121 226.0331 224.4743 230.2544 222.4856 221.3001 219.1507 215.7707 211.1714 205.8673 200.385 196.3646 194.0394 194.4684 197.0658 196.3995 193.9496 192.7151 190.6983 191.3812 192.393 191.9804 193.7559 196.0441 197.3704 195.9666 192.4829 191.5695 192.8108 194.7334 192.7759 191.743 188.7741 181.4561 177.3408 174.1058 176.3972 177.2775 181.3735 186.2883 190.2179 191.0055 188.3144 187.5035 189.359 191.4162 197.304 206.6004 211.3451 214.448 213.3644 217.4247 224.5389 229.0463 229.5957 230.7596 234.3772 233.1934 235.9145 240.5276 238.569 234.8751 238.0451 245.6987 251.0769 253.3024 259.8839 262.0324 269.162 272.7635 278.9322 278.6232 276.2551 280.7962 281.2317 284.3654 286.5875 292.5263 294.7133 295.2411 299.274 299.6142 296.7036 292.0461 287.327 285.9056 285.7649 288.458 290.6074 286.0872 294.0921 302.9952 312.2867 323.2952 337.0715 350.7463 360.7565 366.2462 366.3674 361.9927 357.8826 359.053 365.1629 372.1159 376.8111 378.1488 375.1727 368.431 360.2193 349.1052 333.5492 315.1863 296.8575 279.5759 264.0324 250.0385 236.2879 222.0475 211.8324 214.457 219.955 228.2084 232.5978 237.3704 247.3307 253.3347 247.5718 238.0526 234.7572 235.9503 235.9602 231.9543 218.7301 208.0326 204.4803 212.1759 214.5981 217.2595 213.6956 207.7209 203.3098 205.7447 210.4547 211.1438 208.5979 215.3448 220.5341 223.9821 228.2659 218.0488 200.9157 198.2196 200.9267 201.5978 
167.4858 172.1017 176.4647 180.5216 184.1503 188.3632 191.6072 194.5529 197.0602 199.3385 201.4574 203.2399 204.2818 205.0464 206.0282 207.7478 210.0262 212.3004 213.6943 214.0723 214.1109 213.9169 212.9239 211.7606 210.8287 211.0599 213.4929 218.14 224.5779 230.0144 233.5355 235.0764 237.128 237.7473 237.4918 237.7696 238.4145 239.0276 239.4389 239.3689 239.4282 239.6741 239.6001 238.4107 235.9596 233.0367 230.5167 228.5706 227.0192 237.4433 227.082 223.5289 221.7519 219.3071 215.7546 211.2828 206.4053 201.5934 197.1757 197.8849 198.3148 196.1275 190.0459 188.7232 188.7185 187.6613 185.47 183.7298 187.7731 191.5627 191.6935 189.122 187.4197 187.7411 188.8212 189.4306 187.1402 188.2581 187.6805 183.2305 180.0862 175.5835 174.7984 173.9474 176.7434 180.5123 185.5447 186.341 184.9171 186.2105 189.8048 194.1111 199.0458 205.4478 208.1645 -9999 206.051 210.2085 216.5135 220.4915 221.8848 225.0256 229.3273 230.2073 233.3262 237.9106 238.8902 236.3146 241.878 249.6603 252.9387 255.6886 263.7921 275.608 280.7453 279.6104 282.8255 273.8247 274.9686 281.9768 282.3672 285.5415 290.1095 295.3424 300.7253 302.0707 300.211 299.87 296.8751 292.7927 289.4504 286.9735 284.524 281.6114 280.7762 285.2932 295.2022 307.431 319.058 330.4243 343.9621 359.5753 372.7808 380.6385 383.1754 380.9905 375.6419 371.8279 373.1346 379.9135 388.9397 395.0392 395.3183 389.8657 380.6042 365.5844 346.4781 326.59 308.0054 291.2224 276.0056 260.4774 243.9077 227.1441 211.8405 212.186 214.3806 220.7743 231.0939 241.784 253.3092 253.4712 245.7253 236.3934 229.2955 228.8398 229.6999 227.5803 219.3148 210.8537 208.4743 217.663 223.6649 226.3807 219.3839 212.6113 206.7533 206.0819 208.4693 214.0975 217.4332 227.4106 226.4109 230.2644 233.1722 220.0105 198.6168 201.5383 203.77 204.4039 
167.335 171.768 175.9831 179.7355 183.1431 187.3858 190.7843 193.838 196.3601 198.7289 200.9918 202.856 204.0254 204.7965 205.8756 207.773 210.2401 212.2614 213.1978 213.3326 213.5012 213.4189 212.496 211.4343 210.6598 211.1469 215.7491 222.2448 228.107 232.2768 235.5044 239.0323 241.6211 242.517 242.2758 241.6419 240.7836 240.151 239.9005 240.5461 242.0622 244.0856 245.2324 244.8191 242.0967 238.0571 234.1169 231.026 228.7392 237.1841 226.8613 223.7562 223.2147 222.7655 217.8209 214.8903 211.4391 208.0654 204.5975 203.3217 198.8077 194.9501 190.7557 185.5775 181.104 177.7799 174.0704 171.4108 177.1942 181.1676 180.9299 180.0987 181.4462 184.7846 184.6255 184.6292 183.2721 184.6698 184.8082 183.1154 181.7676 177.7582 174.441 172.9434 174.8051 178.636 184.3406 187.4653 190.3426 194.7083 197.4487 199.4109 199.2715 203.5284 204.1718 200.9144 199.9716 206.4926 213.2731 215.3676 217.6983 220.8444 227.6729 229.006 232.8432 236.2323 240.0043 242.0974 251.581 259.8089 263.0687 263.4685 273.9325 293.0165 291.049 283.8044 277.3446 266.9731 276.0301 285.5669 287.4074 289.3999 289.5959 289.072 292.6344 296.1873 301.6728 296.5568 293.9523 291.4994 290.0852 288.9049 286.6875 282.9546 280.0341 282.0339 291.4577 305.5921 319.2591 331.4954 344.4583 359.2955 373.3986 383.3181 388.2636 389.1698 386.47 382.8593 382.3728 387.9526 398.3644 406.7493 408.6453 403.8343 392.9251 376.7425 357.3203 338.5427 322.4303 307.0789 290.8728 272.5402 253.1159 234.4676 218.0284 214.5501 215.5579 223.7408 237.0729 248.5872 253.1701 254.4191 245.5663 234.6518 225.2639 225.2397 226.595 222.8714 216.1738 209.6449 210.96 222.6908 227.9404 226.2939 218.2516 216.0485 213.1649 208.9718 211.7853 224.4864 230.1367 232.4907 232.5418 234.7075 238.0306 218.6456 201.8887 204.2997 205.5497 205.74 
167.2637 171.4839 175.4313 179.0144 182.2115 186.3967 189.8911 192.9077 195.4465 197.7957 200.0055 201.747 202.7172 203.2246 204.0394 205.6641 207.8075 209.4978 210.2645 210.5305 211.1227 211.2721 210.6647 209.7221 208.9069 210.0724 214.5189 219.6378 224.7435 231.4706 235.8795 240.4814 244.0526 245.4438 245.5524 243.8569 241.3856 239.5048 239.0913 240.2674 242.7232 245.7683 247.6415 247.8952 245.7272 241.7505 237.3369 233.9038 231.6619 237.5572 228.5316 226.6737 228.0221 229.0695 221.7266 219.5958 216.4178 212.8589 209.5484 206.7069 203.9464 200.9962 197.0763 191.6679 184.9294 177.7785 171.3602 167.468 171.1813 172.3465 172.226 172.447 175.7311 180.8488 181.3149 181.2629 180.7243 181.0471 179.8198 179.4516 180.5578 180.8948 179.1139 176.8358 177.3149 179.9801 185.4841 190.7804 195.5602 200.1073 201.5316 201.3692 199.4114 202.3978 200.8361 196.4218 196.5967 204.8895 212.7155 217.2996 217.6966 221.4541 230.1897 235.4758 239.02 243.0956 246.551 250.1977 259.2842 269.0495 274.258 276.9857 286.3904 304.53 301.7215 292.6194 273.4785 269.371 278.4567 286.8332 291.0017 294.8249 291.0584 291.071 293.5989 293.9272 292.9624 291.1286 289.3768 287.8982 286.5603 285.2581 283.8292 281.8353 279.6588 279.2872 284.203 295.8181 310.4314 325.2193 339.4756 353.0192 365.2391 375.7271 384.84 390.8385 393.0713 393.5483 395.5813 401.7083 410.4435 416.311 416.011 409.7919 398.2558 382.9438 366.3846 350.3403 336.1773 321.2553 303.9767 283.8015 262.9625 243.7345 226.6305 216.6043 221.6792 233.6638 242.3697 250.734 251.5791 252.006 241.4766 228.7223 220.098 221.1736 223.2525 217.908 213.2816 210.6788 213.8331 221.6993 221.5336 219.4641 215.9435 219.3215 221.7501 216.876 218.9639 230.8731 239.2305 236.8814 237.8289 237.0841 234.9318 214.7768 203.6954 205.6423 205.9749 205.7505 
166.9503 170.8364 174.6205 178.1505 181.3764 185.5946 189.1356 192.1625 194.8389 197.3199 199.6518 201.7035 202.9422 203.6338 204.7083 206.2644 208.0952 209.6156 210.3975 211.0567 212.1741 212.606 212.4778 211.8591 211.0441 211.0967 213.6607 218.7962 228.5312 236.8184 237.1653 242.1912 246.0469 247.5376 247.4452 245.5723 242.9421 241.0518 240.4923 241.7653 244.464 247.8614 250.0159 250.6854 249.643 246.2513 241.625 237.5117 238.5336 238.4503 231.0114 229.1537 227.7696 227.321 227.8737 227.6703 225.7969 222.0116 217.834 214.6547 212.4675 209.8449 205.5449 198.708 189.7006 180.1693 171.717 168.1196 167.7634 166.7128 165.3604 167.0059 171.3651 174.9868 176.2109 177.8177 178.2062 177.9299 176.3448 175.0911 175.7748 178.4149 179.9875 182.3523 185.0871 186.58 189.1476 190.9185 194.9812 201.2049 203.9848 205.5428 206.5903 209.9467 207.6223 199.905 197.1139 204.5103 213.3108 217.2645 216.5143 221.1249 229.0302 238.7332 243.9211 249.6457 251.2812 256.2211 266.5304 275.1147 280.0581 283.89 285.6525 294.3917 293.2901 289.6426 278.4718 276.2502 280.2189 286.1305 295.1715 302.7279 293.073 295.7131 294.709 291.5358 288.3144 285.6661 283.5717 281.5815 279.3133 277.8261 277.7379 278.5312 279.3192 279.5594 281.0709 286.6918 297.017 310.5659 325.637 341.7126 356.2234 368.5188 380.1265 391.0679 399.2439 404.285 408.6957 414.017 419.1417 421.2958 418.8676 411.8961 401.2807 388.5535 374.9319 361.3685 347.8812 332.6296 314.6584 294.7922 275.3518 257.5523 240.0593 223.1723 224.0069 235.2751 242.8637 253.5356 247.7154 242.7914 231.5333 222.2036 218.4543 219.1687 219.5328 217.0354 216.4727 215.9194 216.6018 219.1275 215.3606 210.3713 210.3366 213.9871 220.0504 218.6303 224.5394 238.0733 239.7428 236.9317 238.5597 233.0723 229.417 212.7569 202.974 204.3613 204.3416 204.0415 
166.9875 170.6654 174.4169 178.1156 181.5612 185.9776 189.675 192.774 195.3326 197.5568 199.659 201.8257 203.5174 204.7282 206.2754 208.296 210.2671 211.75 212.451 213.3099 214.7629 215.127 214.9111 214.0124 212.8899 212.3822 214.2204 218.6586 226.8403 233.7592 237.5476 242.7238 246.3511 248.0226 248.2667 246.9788 245.2792 244.2774 244.3562 245.4507 247.4206 250.1156 252.0704 253.0007 252.4368 249.755 245.4637 241.5959 239.4196 237.7687 235.6946 233.4706 231.6356 230.6945 231.3156 232.0301 231.5594 228.8482 225.1887 222.4038 220.3476 218.3049 214.9721 208.4046 198.1782 186.1283 174.9208 172.0682 171.1408 166.9268 162.9665 163.4832 167.4517 171.108 174.4535 179.1203 178.9312 179.2728 177.5668 174.5724 174.6268 175.0531 177.0479 182.0014 187.4756 189.7921 189.0478 187.6255 192.0074 201.5537 206.8183 209.147 213.8338 217.6938 213.9915 203.1625 198.5275 202.6689 208.2295 210.1319 -9999 218.0131 224.1163 235.3624 243.2541 250.4332 255.4702 262.025 271.7546 282.2101 285.8023 289.5619 283.47 280.1335 279.4035 282.3881 286.2464 280.5195 285.9928 290.176 299.0555 301.1912 293.8272 295.0699 292.3947 287.9556 283.9869 280.7142 278.1786 275.9577 273.6161 271.9433 272.6374 274.6583 278.0364 280.9846 283.017 285.4731 290.4867 298.8163 311.6898 328.5728 345.5782 361.3879 376.1579 390.2067 401.6725 409.2859 414.2235 417.7278 420.2045 420.8117 418.636 413.5779 405.8493 395.7217 383.6546 370.1006 355.7119 339.4355 321.3186 302.9893 285.6839 269.9064 253.8141 235.9036 220.0302 231.3775 239.008 245.7062 239.8328 232.8335 225.0982 221.6296 220.2267 217.9346 215.8503 214.8816 214.2264 216.5169 217.6029 218.0103 210.9261 201.7568 200.8802 205.6455 212.9023 215.8442 225.9983 238.7685 239.1025 234.0718 231.5957 225.4928 222.6978 208.0062 198.446 199.6594 200.0097 200.3154 
167.522 171.2577 175.0823 178.9337 182.6293 187.3652 191.2545 194.2451 196.3958 197.9925 199.4259 201.0918 202.7029 204.2077 206.5811 209.331 211.8686 213.8016 215.1947 216.7072 218.2371 218.1409 217.2543 215.6995 214.2427 213.5681 214.879 218.7498 224.6848 231.5373 237.6373 242.2718 245.6066 248.1028 249.4674 249.5846 248.3757 247.5322 248.8213 251.1705 253.7879 256.6127 258.9081 260.4529 260.098 257.6149 253.7857 249.6691 246.3678 243.9468 241.2153 238.5368 236.5317 234.9415 235.1819 235.8419 235.8859 234.308 231.4813 228.9879 227.2251 225.3282 222.5397 216.8731 206.7341 193.7453 180.8854 176.2777 172.3132 169.887 166.9344 168.1667 168.8861 171.4808 174.8168 179.4992 181.4759 185.7528 185.0164 180.2434 178.2237 175.4016 176.3119 179.1497 182.7438 185.8365 185.2464 183.8544 187.7416 198.4044 205.9028 207.4709 212.2894 215.1363 211.7816 203.9641 200.5429 204.9146 211.6729 213.9938 215.3051 -9999 218.0829 225.7926 236.9627 247.6188 257.413 264.6239 272.6217 284.8721 289.3238 294.0557 278.5187 270.5458 269.8712 277.1712 286.3385 288.3742 298.4614 291.393 291.508 283.9096 287.5226 287.6044 284.963 281.2193 277.5764 274.5883 272.2954 270.9018 272.6479 270.9434 269.0072 271.0009 275.6516 281.3317 285.8838 289.0788 292.2787 297.3188 305.6449 318.3254 334.7696 352.9782 371.2457 387.663 399.824 407.2605 411.8029 414.6393 416.5538 417.3471 416.4974 414.304 410.3909 403.214 392.3858 378.758 363.7619 347.1977 328.7642 309.787 292.456 277.5956 263.564 247.3037 229.8851 227.0658 235.3374 237.401 232.4489 226.2538 221.849 218.9423 216.0996 211.3041 209.959 210.5455 210.7311 211.6552 210.7133 207.0113 202.4207 192.0014 191.3029 197.2546 205.9989 209.4713 218.6889 228.7223 230.6272 227.6841 224.4252 219.8057 217.3284 202.4247 192.0583 193.3958 194.5094 195.526 
168.3556 172.3089 176.2416 180.1026 183.818 188.6555 192.4844 195.1653 196.8676 197.9912 198.909 200.0955 201.5914 203.243 205.7189 208.6881 211.6211 214.1331 216.0028 218.0334 219.5751 219.1863 218.0964 216.4865 215.1825 214.7886 215.6311 218.6071 223.8785 229.8997 235.0808 239.2539 243.3877 249.0476 253.2255 255.0742 254.4237 252.9287 252.7959 255.5269 259.1399 262.9143 266.274 268.5251 268.4219 266.0808 262.4353 258.4526 255.0756 252.523 250.1479 247.8246 245.7988 244.2002 244.3634 244.2667 243.1576 240.7343 237.1316 -9999 232.9559 231.1521 227.86 222.5071 213.4845 200.6137 187.4107 177.3699 174.4368 173.5882 170.2077 172.7755 175.0085 175.2439 176.6358 181.0042 184.5775 189.7912 190.3773 187.3549 184.6457 179.1899 175.9052 176.6304 179.264 181.9797 181.772 181.9876 184.9337 192.9196 202.4181 202.6479 204.9787 208.2246 210.0919 207.0553 205.0233 208.567 214.1476 215.3065 212.1448 208.3738 209.8567 215.8173 227.4637 243.6635 259.242 267.5416 276.3604 287.9013 288.6639 283.3351 266.2233 267.5746 265.3675 272.5502 278.4046 289.9221 306.6232 287.7386 276.7016 275.2855 276.6308 276.2513 274.529 272.1339 269.7357 268.0058 267.1421 271.1305 271.4479 270.9688 270.549 271.2838 274.531 280.4923 286.5721 291.8526 297.9507 303.9476 309.6844 317.1374 327.3533 341.8994 360.633 378.7108 391.7614 399.751 404.8812 408.6025 410.8235 411.5679 410.93 410.0222 408.5364 404.1394 395.4803 383.344 369.0319 352.8718 334.7206 315.7783 298.6377 283.6326 269.5573 254.7811 238.1522 228.2714 232.6003 231.3865 227.8433 222.4217 220.2897 215.3624 210.9104 205.3693 206.0582 205.7157 209.932 207.4655 202.6205 194.2233 192.3218 186.8751 188.5072 198.7424 210.0419 207.7348 214.5945 222.1187 224.8439 226.7932 223.6152 218.0602 216.0511 197.2804 186.7561 187.814 188.9596 190.2169 
169.6768 173.7237 177.7074 181.4456 184.9325 189.3637 192.8148 195.1633 196.7303 197.7271 198.4967 199.3756 200.6839 202.3235 204.6671 207.3003 210.0684 212.7101 214.6841 216.843 217.9143 217.6911 217.1917 216.5268 216.2376 216.5166 217.4074 219.935 224.504 229.6258 234.2688 238.8465 247.1697 253.6896 259.5027 263.3134 264.1437 262.547 261.5302 262.6216 265.715 270.0349 274.3638 277.8556 279.1859 278.1764 275.074 270.8167 266.5385 263.034 259.5338 255.8302 252.9473 249.8685 248.9836 248.0484 247.5216 246.8042 244.9234 242.5546 240.9202 239.7698 236.4784 230.0302 220.763 208.706 194.6592 183.7335 183.0906 178.8303 174.1434 174.7894 178.323 180.1529 179.8186 184.1833 189.8199 191.821 191.2442 186.2393 182.0373 177.7613 175.3722 176.0103 177.1761 178.6217 178.7313 179.8556 182.898 187.3067 202.0848 201.5294 200.9627 204.2198 206.3546 205.4347 205.5146 209.8052 214.2351 215.5872 210.5756 207.0052 209.0807 -9999 222.9778 238.0206 255.1153 265.9567 275.279 282.9851 280.2964 271.4442 262.777 268.6498 268.5103 271.1717 271.1171 285.5009 297.3156 277.2373 270.6078 266.4814 271.9852 271.6201 270.6238 264.9002 263.7085 263.3293 272.3622 277.562 273.5613 273.04 274.9064 276.0676 277.278 280.0023 284.6444 291.1122 301.1672 311.0556 319.5482 325.1384 328.7271 334.3085 346.2483 363.232 378.5869 389.368 396.209 400.7475 402.7632 402.6352 401.7419 401.6956 401.854 399.5104 393.0297 383.021 370.1504 355.0543 338.3265 320.6312 303.734 287.8461 271.6393 256.3474 241.3272 230.5324 229.3508 229.0172 227.4497 221.4401 217.1854 210.8279 204.14 201.1048 205.8495 205.4718 203.3913 203.3653 195.6346 187.5624 188.2458 187.3146 193.296 203.3398 208.1521 209.5867 215.2412 221.8221 224.8277 230.1227 223.5712 217.6902 216.1452 196.2043 183.3554 183.6986 184.1671 185.1373 
171.404 175.4481 179.3076 182.832 185.8019 189.463 192.2197 194.2433 195.798 196.9153 197.7752 198.5905 199.8029 201.3009 203.2788 205.3755 207.5335 209.6166 211.6204 214.3346 215.8578 216.3389 216.7396 216.8892 217.5207 218.4229 219.7016 222.374 226.7501 231.5285 236.538 244.8083 253.4754 260.7956 268.1473 273.6459 275.7814 274.1273 270.8819 268.8425 269.6509 273.5518 278.9169 283.7636 286.5239 286.8242 284.7881 281.2263 276.978 272.4341 267.6804 263.0001 259.4764 255.1097 251.8024 249.7564 249.3952 249.8845 249.9909 248.8174 247.1381 245.418 241.2398 234.424 224.2763 211.5999 197.2506 191.0285 191.7518 184.5928 178.0831 176.2273 180.876 184.2885 185.3662 189.7068 193.3404 192.8985 190.4089 184.4101 180.8614 178.2664 176.0341 174.9541 173.618 174.6442 177.0947 181.1048 185.8709 187.8743 197.1324 197.9247 195.1111 197.5627 197.8037 200.184 203.3284 209.9264 213.4025 216.0784 214.9164 215.3893 216.7787 217.1468 -9999 228.5177 245.8532 260.3243 273.1542 280.9806 271.1119 261.3842 260.0727 266.8651 267.3134 268.5291 268.1256 280.5445 280.9121 269.4389 267.2204 273.6384 285.7731 285.5051 280.4171 269.8735 269.7433 269.6064 274.7048 275.3686 272.8241 274.0635 279.1611 282.2563 283.5074 284.0024 285.9336 292.7916 305.1966 319.3102 330.7347 336.832 337.51 336.3078 339.4898 350.4381 365.4358 378.6697 386.9592 391.2468 392.2185 390.7704 388.8703 388.8535 390.4267 390.316 386.4893 379.237 368.3516 354.7848 339.9303 324.2075 307.5634 289.8381 271.6616 254.9055 240.786 235.5494 232.827 229.8975 223.8572 213.817 204.464 199.7839 195.1283 197.458 202.3551 196.7609 190.8787 189.0928 187.9979 183.0452 182.9032 186.7813 197.3337 202.002 205.3433 208.0911 213.2421 221.4151 224.8956 224.4982 217.7878 213.2813 213.1003 195.2891 179.6246 179.695 179.6313 180.0544 
172.9729 176.9064 180.5534 183.7413 186.2049 189.1236 191.3611 193.2462 195.0202 196.3965 197.4695 198.3898 199.6466 201.2266 203.0475 204.6913 206.2897 207.9641 210.0693 213.3536 215.32 216.6805 217.9567 218.8285 219.9006 221.0057 222.5358 225.3191 229.7303 234.77 242.1217 248.8073 255.4131 264.4059 272.7554 279.3701 283.0762 282.6596 279.0968 274.977 272.735 274.4145 279.5569 285.3875 289.5442 291.4342 291.1317 289.0692 285.846 281.3893 276.101 271.0715 267.877 263.7401 260.907 259.264 259.7113 261.7078 262.9948 261.9911 258.8239 254.7686 249.2398 241.5858 229.6957 212.5675 196.3498 195.179 198.4892 189.5125 181.233 177.2939 180.128 182.5181 185.7108 189.9741 192.4137 195.4272 195.1035 191.6133 189.6465 186.093 181.4018 177.0408 174.3674 174.5154 176.2632 178.307 179.5628 180.1104 186.351 190.8314 192.6879 196.4941 196.4791 196.8473 201.2186 212.1988 216.3142 214.3709 210.7322 213.9283 216.6701 216.152 214.621 -9999 234.089 250.7477 269.2214 276.4726 264.6403 258.9089 264.2648 269.5934 268.5357 270.7756 268.3163 271.381 270.7965 266.6381 267.9556 277.6224 291.7039 293.1023 287.3184 276.883 279.6236 278.2258 276.0606 273.5354 272.1433 274.0971 281.0463 285.7525 288.0082 288.8169 290.4929 298.0309 311.3841 327.4492 339.8251 345.8625 346.4029 343.428 341.8969 346.9655 357.7054 369.1622 376.7983 379.5487 379.0201 376.5755 374.0615 373.1024 374.6516 376.5478 376.2001 372.3304 364.0201 352.0074 338.3633 323.391 307.6835 290.2921 270.9921 253.1037 238.8691 237.0586 233.4368 227.8979 219.9274 207.89 197.3219 194.9194 192.3442 194.1141 194.1218 186.5383 183.7403 181.8248 181.1847 179.7368 178.8374 183.9938 195.7451 201.5488 204.3314 206.4234 213.9405 220.6464 220.9575 216.9244 212.9242 215.2921 217.0944 196.4619 176.6742 175.2885 175.0156 175.0242 
174.2196 178.0224 181.4102 184.3451 186.5267 189.1581 191.2306 193.1296 195.0253 196.6565 197.9126 199.0653 200.5386 202.4402 204.4945 205.9908 207.1651 208.7002 211.0741 214.6097 216.6768 218.14 219.5841 221.2173 223.1338 225.1779 227.4636 230.004 233.6669 238.6622 247.3257 251.4518 260.3094 269.577 277.9257 284.5005 288.8568 290.4359 288.6178 284.6045 280.3771 278.4647 280.2379 284.4087 288.4931 291.0584 291.7582 291.0544 289.2715 286.458 282.3318 278.2925 276.1626 272.8787 271.1182 270.609 272.2259 275.9566 278.8111 278.1207 273.4706 267.0324 259.1281 249.0628 234.8728 216.1968 197.7611 193.5889 201.7772 193.2633 184.5587 180.7795 181.269 182.9894 183.0516 186.3883 190.1262 195.292 194.7668 191.7914 190.4177 186.9206 181.8054 176.3873 175.2863 174.5945 174.123 173.4406 174.688 175.7291 180.0009 182.1492 185.0689 188.8574 191.7958 195.5236 201.6485 212.2519 215.0684 212.5242 209.5698 213.0822 216.3358 215.9244 215.6481 218.6505 225.9615 242.843 261.5889 271.0601 269.1929 270.3199 278.9608 279.4544 270.4193 271.0745 259.4424 263.4688 267.914 266.929 267.2572 278.6308 287.1645 289.7346 287.5649 279.729 282.9919 281.324 277.539 272.467 267.7339 271.3812 278.458 283.8403 287.7061 291.605 297.5259 305.892 318.0132 332.0156 343.1304 348.9112 350.1384 348.6468 347.6017 350.1546 356.301 362.7774 366.1927 366.1426 364.4141 361.6409 358.2939 355.6606 355.3654 357.7932 360.5505 360.2303 354.2881 343.2169 329.5621 315.0123 299.7086 283.6838 266.0827 249.2479 239.2154 239.0933 233.956 226.9873 218.2473 206.2891 196.3037 192.2069 192.7126 194.2749 189.9104 184.5582 182.0188 178.8204 177.076 176.8884 178.6259 183.0269 189.9919 194.6114 199.9527 212.1375 215.5379 215.9188 212.2945 204.2933 200.6435 205.5941 212.1941 194.094 175.6568 170.7474 170.45 170.4922 
175.608 179.2619 182.5516 185.3816 187.6038 190.2605 192.3535 194.1618 195.997 197.8205 199.4028 200.8887 202.876 205.1915 207.4961 209.3461 210.7227 212.6262 215.3129 218.8938 220.5629 221.5814 222.6478 223.8667 225.4536 227.7065 230.3281 232.6912 235.879 240.7681 247.2675 254.5485 264.1398 273.0277 280.7629 287.3072 292.3083 295.4114 296.0905 293.872 289.5376 285.4044 283.7734 284.732 286.7817 288.8631 289.915 290.5335 290.458 289.2278 286.8887 284.3303 284.0135 282.2693 282.6695 284.4793 288.4373 293.9677 297.6063 297.2791 292.4253 283.4553 271.2013 257.2241 240.9905 222.094 203.1587 194.1931 203.2685 196.5072 189.241 186.9961 185.6779 187.1753 184.1913 185.7637 190.2876 192.1355 189.9866 186.4582 184.6996 181.029 174.6993 170.2826 171.1759 170.7159 170.64 170.1832 172.8919 173.4218 174.7733 174.8667 175.8357 179.5306 183.6821 189.257 195.461 203.0442 207.8757 208.0663 205.7377 207.4676 210.3233 211.0977 213.5577 215.0189 216.782 229.9629 241.8668 257.0061 265.502 266.1519 271.7547 280.7232 274.6432 262.9593 255.5409 258.0225 267.1797 265.0191 268.097 276.827 279.2872 280.3151 279.4797 274.9145 277.3203 276.7224 272.8241 265.6368 259.2973 266.6445 272.7526 278.1387 283.5045 291.5415 300.9397 310.7003 320.579 330.3594 338.8311 344.6196 347.5111 348.6183 349.9203 352.2626 354.2984 354.9015 353.3676 350.4306 347.5619 344.8047 341.1393 337.0427 334.0605 334.4475 338.31 340.3375 336.3556 327.1147 313.496 298.6698 284.4972 270.3802 256.252 242.0535 236.4517 236.4329 233.9982 226.8643 218.9056 206.632 198.6061 196.6938 197.0035 192.6005 185.8378 181.747 182.6592 184.1071 184.0953 184.9974 188.3515 191.782 192.2678 194.3497 199.2447 208.1967 213.0528 209.9638 205.3129 198.0002 196.8141 199.4067 205.6729 192.3278 174.2551 166.852 166.4718 166.595 
177.1658 180.8176 184.1075 186.9931 189.192 191.8062 193.8731 195.6461 197.4885 199.4063 201.1768 202.7799 204.7956 207.1101 209.0956 210.7132 212.3171 214.3725 216.8954 219.8002 220.9588 221.9005 223.3048 224.8171 226.6925 229.1656 231.8398 234.5338 238.3124 243.4671 249.3951 257.1487 266.1461 274.4116 281.7114 288.7846 295.2979 300.2905 302.8444 302.2589 298.5009 293.4067 289.2789 287.4756 287.3828 288.4777 289.9049 291.5569 292.9851 293.3832 292.2565 291.0486 292.5089 292.735 295.5291 299.9747 306.0355 312.4902 315.9508 315.9214 310.7002 298.6729 281.5164 263.7669 246.3816 228.5751 209.9991 193.6342 202.8905 200.3718 191.4719 192.0233 190.4449 191.8704 186.2773 185.6727 188.4855 186.4796 182.5941 180.3664 181.2149 177.8133 171.0453 168.8157 170.8153 170.8168 172.6406 174.1538 177.0888 174.58 173.1569 172.5257 171.4374 172.8636 176.7853 183.6359 189.3298 194.7732 200.2854 201.6392 199.9371 201.6074 204.5783 206.915 211.2333 211.4722 212.0291 220.3335 232.813 252.43 268.3332 269.5023 274.4905 273.637 263.8644 258.0077 255.5026 254.1594 260.5615 267.9622 276.6068 281.1168 278.4051 276.8997 270.1796 267.532 269.6182 271.0306 271.1397 261.6026 255.0185 260.5034 266.1385 270.9647 276.1455 284.6371 296.1922 307.5289 317.0746 324.7226 331.2493 336.9818 341.5446 344.7556 347.4011 349.5977 349.3153 345.6414 340.1185 334.7704 330.6581 327.5139 323.6725 319.1146 315.2253 313.7127 315.9546 318.1393 316.0471 309.0273 296.6108 281.6792 268.8388 256.8646 245.1004 233.6496 225.6254 223.6279 224.5359 223.0513 214.1671 204.4701 202.788 205.1187 203.4387 193.6507 188.4493 188.8123 191.1272 193.8324 197.9424 196.1535 198.1756 195.7919 192.3504 192.3182 199.1766 205.1526 205.2585 204.6386 199.3397 192.8492 190.6151 189.764 194.0569 185.1973 170.3677 163.5228 162.9823 163.1528 
178.9736 182.667 185.9632 188.8566 190.9572 193.4931 195.4877 197.2297 199.0215 200.8569 202.4686 203.9786 205.8513 207.9728 209.6774 210.9928 212.7721 215.0915 217.8664 220.5911 221.7742 223.1053 224.7655 226.7094 228.8161 231.17 233.7678 236.9202 241.6336 247.6324 253.315 260.9565 268.4011 275.3342 282.1544 289.7263 297.1515 302.9001 306.1929 306.4718 303.6586 299.096 294.785 292.258 291.5161 292.1926 294.0594 296.2513 297.7731 298.4503 299.1541 300.5829 305.0655 307.3634 312.3708 319.6029 327.4757 333.7971 336.3472 334.0596 323.9566 306.9443 286.8318 267.8585 250.2834 233.4493 215.3041 199.3122 205.265 203.3846 193.7086 198.9018 197.0045 197.3881 193.4527 191.0034 187.1261 180.6671 175.7229 177.3407 180.7609 178.1203 173.1559 172.5276 174.6145 172.9503 173.0785 173.8398 178.4406 175.5293 173.2908 171.9901 170.3369 170.0694 173.8883 181.1729 185.443 189.7925 194.5502 195.5756 195.1745 198.6433 203.5516 205.8051 209.9802 210.2328 -9999 212.7512 230.4595 251.8676 271.6353 274.4548 275.2094 275.8701 268.9645 260.3939 252.5573 250.1969 256.2624 263.1286 277.1369 284.6502 281.3358 281.3418 267.5324 263.4684 263.7233 265.2569 266.8693 258.8987 254.5385 254.5144 259.7159 263.9556 267.7009 273.9065 285.0798 297.6151 309.0161 317.8593 324.8941 331.1095 336.4232 340.3292 342.387 342.6015 340.4036 335.4535 328.2095 320.7915 315.0147 311.2281 307.4294 303.6143 300.3236 298.4117 298.8441 299.7679 298.2953 293.1903 282.6685 270.4047 257.5844 245.3699 234.3773 224.5274 217.2478 217.553 220.7142 216.9633 208.5799 201.1722 201.5447 201.6257 196.5944 192.2193 188.9162 189.9095 193.6087 197.4171 200.6923 203.0877 202.5542 196.7355 191.553 190.8362 196.8597 206.2601 211.1381 209.456 199.9867 193.6545 191.3928 188.3976 190.2955 181.9871 167.3915 160.412 159.8587 160.1862 
180.9872 184.6585 187.9075 190.6569 192.6866 195.1876 197.2134 198.965 200.6445 202.3306 203.9202 205.5555 207.5558 209.6969 211.1241 212.3682 214.1725 216.5971 219.8826 222.527 223.6299 224.6922 225.6351 227.1876 229.409 231.7059 234.6628 239.1132 245.7079 253.4183 260.3614 267.9594 273.9048 278.6968 283.7536 290.4306 297.8335 303.7335 307.3525 308.2766 306.4632 302.9397 299.4489 297.5228 297.3979 298.6833 300.8821 303.9442 306.9715 309.5518 312.5238 316.5225 322.8672 326.4128 333.233 342.0585 350.6443 356.4074 356.8932 350.2378 334.8182 314.2164 293.1968 -9999 255.4032 236.9401 218.6105 202.1415 206.3341 204.9032 198.3253 206.563 207.6749 207.1351 203.3669 197.9292 190.208 182.1411 177.2617 180.0745 183.7182 182.5097 179.4888 179.3952 180.3073 176.939 174.7901 174.5267 179.5452 178.0993 177.6628 176.6796 176.4534 175.2396 177.8563 182.7112 184.8131 188.6971 193.3688 194.1664 194.7152 200.5851 208.1075 207.9757 208.2794 205.0331 202.253 205.0823 226.1706 243.7213 260.4995 273.6547 277.6486 282.7872 273.3079 259.8234 251.6435 244.0004 249.5123 257.9154 271.0558 281.4542 283.4806 283.2299 272.1344 265.2978 260.3479 260.3398 262.2202 257.6962 256.9878 255.8651 255.1628 254.4922 257.6162 261.9168 271.225 283.353 296.1567 307.4063 316.6595 324.3458 330.2899 334.2192 335.2035 333.02 328.2091 321.9822 314.7319 306.8615 299.1754 293.9714 290.8548 288.6683 286.6951 285.2102 284.7019 284.5892 282.9675 278.8244 271.2019 262.058 250.5472 237.9823 226.7038 217.5378 213.8528 214.2425 217.8924 212.9113 208.0007 202.3668 199.8149 202.9496 197.2184 194.6881 190.9377 190.288 195.0106 203.8061 210.5679 210.4207 205.1277 195.0776 189.0271 189.8002 196.2273 203.1005 203.8056 204.0755 202.0983 196.9761 194.9796 191.6965 192.359 182.7237 166.08 158.0367 157.4738 157.7966 
183.1478 186.7275 189.8621 192.4501 194.3324 196.803 198.917 200.7834 202.429 204.0414 205.5715 207.2056 209.3207 211.315 212.5397 214.0049 216.1755 218.8809 222.4673 224.9349 225.5488 225.5318 225.0737 226.257 229.0465 232.5834 236.998 243.2844 251.8738 261.5905 270.1655 276.8354 281.9441 284.7666 287.4929 292.659 299.4529 305.3907 308.8001 309.5028 308.284 305.9102 303.33 301.9942 302.478 304.6956 308.1264 312.5409 318.3228 325.1993 332.4981 339.3707 346.6812 350.4029 358.0994 367.4006 374.3726 376.356 371.7827 360.5436 343.0626 323.6336 -9999 -9999 -9999 239.3908 221.5224 210.8658 213.6982 211.0031 206.8724 210.5389 209.9532 210.7194 207.3196 200.911 191.7638 183.9585 181.8884 186.1694 186.9052 185.0798 183.1549 181.8929 183.2759 181.6319 181.1763 182.6549 185.2538 185.3743 185.1764 184.2747 185.5033 184.4765 184.5408 185.4628 185.2687 188.6554 192.6893 193.0222 194.2266 197.9884 203.6957 203.1283 202.087 198.5497 195.2899 199.7398 219.3446 231.4195 244.1647 257.8134 270.4727 278.2398 272.3442 260.7721 249.036 235.4381 241.3469 256.6653 266.3836 280.607 285.0248 286.2407 275.2392 267.7569 263.7457 262.5985 262.29 257.5095 257.3756 256.2129 253.0975 248.6475 247.7832 251.6812 258.1566 268.3815 280.8123 293.3948 305.2578 315.9003 323.7798 328.6217 329.26 325.1974 317.9658 310.0097 302.9189 296.0754 288.3154 280.748 275.4746 273.4205 273.011 272.928 272.2211 271.6181 270.1367 266.7224 261.7946 255.4911 246.6586 235.1637 223.9839 214.8425 209.8292 209.7094 211.4061 208.6992 207.2721 200.0808 199.6338 200.4869 197.547 197.5793 197.0984 194.2784 197.3129 208.4756 216.3342 213.3293 203.1342 190.3875 185.2538 189.6811 199.2344 201.5322 198.5108 199.3764 202.7538 199.0734 197.8903 193.282 194.1813 183.8663 166.5687 156.737 156.0745 156.1564 
185.2324 188.6642 191.755 194.2992 196.2403 198.7101 200.9466 202.9275 204.7345 206.4877 208.0691 209.4935 211.3175 213.079 214.3711 216.4406 218.971 221.7075 224.6802 225.8436 225.2602 223.9926 223.023 224.7015 228.9148 234.7285 241.3857 249.5272 259.8528 270.9314 279.9395 285.4851 288.437 290.1524 291.4414 295.0585 300.7827 306.1461 309.167 309.6636 308.8233 307.6093 306.3122 305.8502 307.2193 310.8591 315.5773 321.5512 329.6837 340.0157 350.8073 360.0668 368.6049 373.4656 381.7986 390.6025 395.093 392.1595 381.6086 366.0292 348.559 -9999 -9999 288.7442 261.7861 241.2789 226.4358 222.0203 223.2059 215.861 211.4145 211.2842 209.2393 211.2907 210.2531 201.319 191.7138 183.9563 184.3802 189.9833 187.3548 184.272 184.5804 184.1123 187.6633 191.0684 194.067 193.5972 193.0653 192.1183 191.5874 190.4796 190.5815 189.5454 188.0069 187.6015 186.6405 187.004 189.1804 190.2086 191.595 192.5103 193.4992 195.3118 195.3607 192.998 188.8349 192.7223 206.3755 217.3745 231.5561 241.7546 252.8906 265.0089 263.7183 259.0288 244.8027 229.5045 235.8207 253.8894 260.8647 278.1117 285.637 287.6335 277.2292 270.0353 265.1855 263.2159 257.9069 249.2145 246.8986 246.9854 244.764 241.9549 239.8745 243.4678 248.3094 255.9869 266.5611 279.0779 292.4322 305.6196 315.8514 321.8811 322.5333 317.6313 309.3578 300.7148 293.7561 287.7523 281.1143 272.1225 264.6678 259.7262 258.2 258.4321 258.2466 257.4258 255.9219 253.4262 250.7764 247.4752 242.0663 233.5633 223.7017 214.8791 208.8442 208.8014 209.5351 206.3056 203.7323 199.166 198.8101 197.1735 196.0876 202.29 204.5455 200.7909 204.622 217.1306 219.5781 212.5901 202.7618 189.1653 183.5308 190.0259 191.4501 198.3188 197.7511 196.5384 200.1216 196.8221 193.8163 190.8966 193.4678 182.8123 167.2309 156.141 155.537 155.3018 
187.1418 190.5808 193.6627 196.3136 198.4552 201.0991 203.5529 205.6101 207.3707 209.0879 210.7487 211.9706 213.3981 214.7665 216.364 219.0786 221.6172 223.3019 224.3605 223.2619 221.0944 219.6713 220.3936 224.1743 230.7003 238.491 246.8227 255.9804 266.1762 276.4008 284.7641 289.7548 293.3629 295.4847 297.043 299.6451 302.8744 305.825 307.5111 307.7618 307.4321 307.2482 307.558 309.0162 312.0557 316.7744 322.9705 331.1528 341.308 353.1132 365.6537 376.8804 387.4147 395.1844 404.8238 411.6362 411.9292 403.5866 388.1662 370.8944 353.9753 338.5414 -9999 -9999 263.5446 245.1158 232.9261 229.6746 230.9924 220.371 213.8068 210.4597 205.631 205.842 205.0754 198.9925 194.3253 187.6313 188.117 193.3075 189.5345 184.9631 185.4235 185.7501 194.19 200.5539 201.6532 197.2926 201.0085 198.107 198.2931 197.2937 193.6593 191.4484 187.958 190.3914 188.5956 183.6904 186.6775 189.2064 190.2344 187.6748 183.9077 184.0706 185.2705 183.8648 183.6348 186.6589 197.6187 199.4187 212.112 227.1713 241.1993 253.4147 254.3766 252.3678 240.7234 226.8029 234.4028 248.2792 255.4458 272.7905 286.6737 288.0923 276.9049 269.1376 265.5629 263.8456 256.7923 246.2116 241.0344 238.7223 238.3511 235.9291 237.1104 239.3419 242.4707 248.5197 257.0826 267.9946 280.7712 294.3344 305.5482 312.0074 312.482 307.3629 299.1352 290.9366 285.0117 280.1121 273.9566 264.9278 255.7195 248.3739 245.1139 244.4691 243.8661 242.8389 241.435 239.9196 238.889 237.5464 234.4553 228.9074 221.4404 213.8271 209.2154 208.9308 210.7078 207.6883 203.9915 200.9335 197.7204 195.5057 199.3742 208.8772 208.4769 212.1157 219.9449 222.8721 223.8133 211.0218 198.7925 189.7459 190.7387 199.1044 192.2692 194.514 190.7917 190.2452 193.1944 192.604 193.6091 190.9671 192.6315 181.4389 166.7983 155.8099 155.4418 155.0199 
188.7265 192.2902 195.6105 198.4564 200.8723 203.846 206.5713 208.7632 210.4221 211.856 213.3211 214.7639 216.1836 216.9587 218.2686 220.5337 221.9784 221.9636 220.6573 217.3761 214.4027 214.9908 219.03 225.5781 234.4055 243.4455 252.3006 261.1668 269.8651 277.4863 284.4269 290.2817 294.4332 297.0735 299.1027 301.3162 303.4091 304.5305 304.7657 304.2522 304.326 305.4525 307.59 310.9257 315.4674 321.1575 329.2234 339.8269 352.0824 365.2022 378.7303 391.3979 404.1342 414.8747 424.6951 428.4808 423.6606 410.4986 393.2126 376.0799 359.6033 341.8602 317.3504 289.6591 -9999 251.9598 241.1247 232.2081 226.951 218.7518 214.201 212.0816 204.5711 202.0878 202.4944 202.3703 202.5251 197.1576 193.5867 197.5818 194.5604 188.7537 186.8234 188.3648 197.8558 201.4104 197.0252 197.7296 203.3154 200.8158 200.6706 200.0258 196.796 195.579 191.0354 194.0452 192.6298 186.1311 189.1681 191.8895 191.2665 185.0263 179.9019 176.9282 179.1011 179.0209 182.7363 183.6237 185.8647 187.1567 198.116 215.3134 231.7172 241.7166 246.2858 246.3661 234.2822 225.643 232.1355 243.2066 253.4588 270.8525 284.9855 278.9337 266.9394 261.0117 260.8281 260.3484 253.0168 246.0893 242.7987 239.4717 237.5513 237.3135 237.8605 238.9225 240.8793 245.1985 252.0437 260.7643 271.3036 282.7828 292.5783 298.1234 298.3832 294.0805 287.366 280.5236 275.1655 270.5591 264.3115 256.0678 246.6926 238.7124 234.2377 232.4738 231.7026 231.2442 230.2312 228.8803 227.9921 227.0488 224.7871 220.9331 215.655 211.5811 211.7906 208.9491 209.2161 210.4188 209.1062 206.5411 201.887 199.6701 205.7115 212.5419 215.7418 221.5382 226.8655 223.0959 214.8299 209.0029 203.3257 198.4297 195.0632 194.6229 191.2164 198.9471 194.7897 190.3007 194.0071 195.6366 195.6493 195.3996 195.6501 184.3459 170.1141 155.2531 155.1568 154.5095 
189.7573 193.5804 197.213 200.427 203.0951 206.3623 209.2104 211.2192 212.6126 213.8957 215.607 217.5268 218.842 218.9421 219.1337 219.4615 218.9282 217.3819 214.557 210.48 208.8204 212.3178 218.9851 227.7426 237.587 246.3917 254.0924 261.1673 268.68 276.5357 282.8047 288.1281 292.3938 295.6252 298.0532 300.3347 302.2187 303.2584 303.4674 302.6565 302.3533 304.2491 308.4635 313.9231 319.8764 327.299 337.8723 351.2547 366.0051 381.3427 396.5276 411.1466 425.8925 436.5994 442.6955 440.7189 430.0101 413.0292 394.5091 377.27 360.1184 340.3743 315.1923 290.5963 272.1252 -9999 249.0721 239.044 229.3898 220.7138 217.8812 214.6539 201.3275 195.8834 199.6839 206.3737 205.357 199.1496 195.0536 198.5489 197.3701 193.495 189.8692 194.4224 203.9818 203.1607 201.5362 202.6458 206.7144 204.5686 197.7989 198.2377 200.8052 199.0465 193.2077 194.3241 193.5345 187.8403 189.3668 189.6488 188.1791 182.2535 177.4735 177.0197 181.0066 181.4316 181.4836 180.589 182.2867 183.106 191.2278 206.34 221.3214 230.1095 238.8929 245.233 231.8837 228.819 228.533 234.2277 246.9302 265.2667 275.8728 266.7713 256.9159 251.7575 254.5904 255.6366 249.0183 242.9565 241.0505 238.9196 237.4053 237.1007 238.0409 239.065 240.4398 243.0593 247.9952 254.764 262.5032 270.465 277.0405 280.7394 280.9969 278.3859 274.3745 270.05 265.8956 261.0581 254.6788 246.4197 237.4152 229.9926 226.1975 226.5868 222.5942 222.3206 221.131 219.322 217.8916 216.6386 217.2643 218.9146 217.2152 217.7997 215.3412 206.9839 205.7989 209.3295 211.8914 212.5065 209.6638 206.3706 206.9517 211.6291 217.5335 222.8544 225.5236 221.4207 215.6914 212.9627 208.8478 204.6342 199.0406 193.3542 189.5455 199.6613 192.3803 189.8226 190.9491 196.4713 197.4338 200.538 201.6969 189.3329 174.236 155.9729 154.5007 153.7137 
190.3752 194.4042 198.2875 201.7561 204.557 207.8828 210.5581 212.1628 213.175 214.3803 216.5992 219.0494 219.9842 219.0059 217.6596 216.0124 213.7523 211.4466 208.7827 206.1694 206.7129 211.4389 218.8716 228.8499 239.244 247.2695 253.2589 258.5655 264.3637 271.7309 278.3018 283.6176 287.4751 290.3376 292.5124 294.713 297.3303 300.0306 302.2166 303.3246 304.1193 306.6858 312.5883 320.8542 330.5134 341.748 354.9767 369.7184 385.3403 401.8199 418.3682 434.6167 449.8174 457.9487 458.1896 449.5711 433.1774 412.631 392.3365 373.7987 356.1724 337.4349 314.9612 293.7701 277.7812 266.4182 256.7354 245.936 234.2504 224.2584 218.584 212.4716 201.1094 195.0922 203.1042 209.2355 205.8586 197.6763 195.1787 197.6497 201.8632 200.2301 199.1491 204.435 212.3109 211.5682 211.6473 206.1775 205.8512 202.9142 197.9975 198.5189 199.3918 196.2726 189.8884 191.3081 192.3981 185.7436 186.0075 186.3636 186.7358 180.9681 177.2092 182.4379 191.9258 191.3785 184.5175 181.7862 183.4993 186.4396 193.6393 203.9338 213.3729 221.4865 232.1119 242.9742 233.0735 232.373 224.7194 225.2579 242.5139 252.5624 256.7322 250.309 247.9272 245.9262 248.2303 250.0179 245.2974 237.1129 236.8616 236.1954 235.5059 235.6635 237.3962 240.0284 242.6635 244.686 247.0067 250.5378 254.554 258.4567 261.6871 263.5905 263.768 262.6729 260.8221 258.7815 256.3618 252.5971 246.1338 237.8295 228.9825 221.8296 222.4188 221.3199 218.9848 214.0117 212.7065 210.7475 209.0916 214.9838 223.1683 225.3534 220.5727 221.2003 217.9544 206.7086 204.6077 206.4463 210.8445 216.3352 215.3922 211.057 209.4432 213.3178 213.6686 213.6907 215.903 219.6695 221.4005 222.9837 219.5059 215.4866 207.2017 197.864 195.6291 207.1603 198.0979 191.7878 190.7217 195.02 200.3456 204.0776 207.0021 193.3492 176.0481 156.6402 153.5619 152.6212 
190.7391 194.8084 198.7506 202.2811 205.0728 208.4704 211.0589 212.4861 213.2236 214.1704 216.095 217.9875 217.8489 215.9492 213.2193 210.6577 209.056 208.1427 207.2879 206.9451 208.8237 212.9333 219.217 228.1973 237.4716 244.5815 249.812 254.5188 259.696 266.6228 273.8549 279.2875 282.4247 284.1527 285.6921 288.0472 292.0128 297.2317 302.8513 308.184 312.8015 317.644 324.6752 335.4158 348.6069 363.1776 378.3649 393.1591 407.8054 423.2938 440.2849 457.0574 469.9411 472.7939 466.483 452.1935 432.1134 409.913 388.7337 369.9926 352.8992 335.9882 316.7701 298.2496 284.4697 273.6425 264.0787 253.3027 240.2124 227.8862 218.6588 210.9405 204.1641 202.1178 210.2072 216.1124 211.2297 199.3424 195.1044 197.9162 202.1695 199.8959 202.6198 208.7201 215.6268 221.5396 224.4693 216.2623 210.4289 205.2794 201.2936 201.7979 197.229 194.8917 190.485 189.4251 188.3943 183.5973 183.5048 186.4014 190.1936 188.7711 185.8436 189.2277 197.1717 196.1745 187.0566 183.0314 186.3107 191.9869 198.4799 202.595 205.6928 211.3525 224.8451 240.0674 232.9607 235.0164 229.3541 229.0048 236.061 236.2427 238.0956 237.172 239.6608 240.68 243.5305 244.3625 243.142 238.7652 235.4737 234.1062 232.5622 233.9927 237.2066 241.8824 246.418 249.2814 250.0141 250.3281 250.8323 251.0096 250.948 250.9061 250.6901 250.1888 249.2213 250.5808 248.4403 244.098 238.9271 231.1401 222.5254 218.8966 219.0281 218.7321 216.9476 211.0909 206.1402 205.4491 210.4536 221.4096 231.2637 231.6462 227.4598 227.1038 223.0982 216.3503 214.9442 212.7841 216.2296 221.5803 219.5502 218.3261 218.8042 220.295 215.1467 214.0395 211.6961 216.6122 224.5276 231.1349 231.0896 227.8987 215.1398 201.4684 195.5347 204.682 198.976 193.3886 197.5372 203.6406 208.6474 209.8447 211.2792 196.0912 176.7923 157.1379 152.3895 151.4288 
190.7246 194.6562 198.72 202.395 205.3512 209.022 211.8029 213.461 214.0053 214.2422 214.8148 214.8961 213.3316 210.9226 208.296 206.7959 207.8633 210.3185 211.909 213.1228 215.2747 218.172 222.3165 228.2783 234.6723 239.981 244.7737 249.486 254.6629 261.3812 268.6341 274.1055 277.2087 279.2762 281.4312 285.1343 291.0611 298.6126 307.1004 315.7284 323.4612 330.7075 339.2381 351.6774 367.6592 385.1561 402.4431 418.3856 432.6383 446.3357 461.0076 474.6868 482.8523 480.18 468.0993 448.5671 425.2928 402.5351 382.6523 365.3462 349.3516 334.2227 319.2702 304.8431 291.9687 280.9272 270.8344 260.0774 246.6491 233.1958 222.8389 215.5389 209.5759 207.2649 213.072 217.4925 213.8644 204.4044 200.849 201.3088 204.9687 204.7146 207.3037 211.5458 219.2542 230.3474 236.3839 226.3123 215.7991 208.6776 206.7368 205.016 196.7858 196.106 194.2891 190.5404 185.683 183.4488 184.3005 189.1161 196.5158 198.4382 196.2637 197.4986 201.0994 199.4613 187.7677 182.2494 185.7222 192.8831 198.6325 199.0001 199.2335 201.1551 212.9455 228.2148 228.0973 230.7632 229.8089 228.382 227.7808 224.4444 223.0382 222.8547 227.544 233.1212 240.1781 239.0744 239.1669 239.0838 239.1723 236.2726 234.6338 235.725 238.5546 244.2033 249.9559 254.0334 254.3441 252.1675 248.9802 245.6634 242.8102 241.031 241.2974 245.0766 248.5827 247.0886 245.8207 243.6908 235.4802 230.9051 226.9424 215.7525 212.7353 212.0958 212.2396 212.3761 207.9809 210.0369 219.2325 226.1264 233.9262 231.7819 227.6416 227.4778 228.832 233.0188 231.259 224.6287 221.9809 223.5651 222.5037 224.6675 227.9956 228.3334 224.7504 220.9488 212.0538 211.8722 219.5109 229.3025 233.2414 219.7316 213.8012 205.2632 195.7809 201.1711 202.913 197.5739 203.5437 208.9769 212.1723 214.1242 214.4857 199.9004 180.9629 161.0677 150.6864 149.8754 
190.0349 194.0027 198.2782 202.181 205.3333 209.3306 212.4248 214.3296 214.5923 213.9778 212.9075 211.1146 208.9906 207.3324 206.8472 208.1537 211.939 216.7756 219.7753 221.3977 223.1243 225.4268 228.4045 232.0728 235.8874 239.5702 243.2823 247.221 251.9864 257.319 262.5504 266.7942 269.434 271.9545 275.9724 281.6572 289.1048 298.5679 309.4612 320.8404 331.3243 341.924 354.7067 370.9568 390.2281 410.3924 429.4572 445.5954 458.6679 469.8261 480.0759 487.8097 489.413 481.5356 465.0531 441.6132 416.8356 395.1089 377.2036 362.0243 347.7884 337.6627 325.7775 312.3902 299.7092 287.991 276.5857 264.5313 250.5541 237.0903 232.6556 226.616 215.5914 210.4722 212.3051 215.593 214.3536 206.874 205.89 207.0943 209.5642 210.2978 210.6081 213.6006 218.8968 228.4957 233.6084 223.8204 214.5716 212.675 209.4729 207.5981 202.8387 200.0102 195.0647 191.1195 186.947 187.6214 189.6601 195.8818 202.8279 206.3454 204.9409 203.3964 202.036 199.416 189.3416 184.3888 187.199 194.9656 199.2027 199.6361 200.1535 198.6142 207.0836 218.5251 221.4066 224.6308 230.2285 229.3808 224.2954 215.7057 207.5101 206.016 213.2055 224.553 237.0777 237.739 238.6753 241.396 244.4544 239.2919 235.4749 238.7601 240.4506 246.5646 252.7026 257.1693 258.1755 255.5898 250.5009 244.7144 239.6763 240.257 245.0629 246.8851 243.5584 239.0427 236.1533 234.92 226.9596 220.1559 213.6507 203.325 205.0466 205.5542 210.3174 208.4127 206.7224 208.5145 214.0517 220.9035 228.1618 225.8498 222.5378 228.2197 237.9177 244.1237 241.0114 232.9307 226.8438 224.497 226.6209 231.0387 235.3537 231.7904 229.0879 225.9325 217.9284 214.5828 220.5388 224.1576 219.6929 204.9527 200.6685 197.3963 196.106 199.3889 202.0318 201.2248 206.4284 208.5735 210.54 211.1385 210.5332 197.0738 181.2283 162.0357 148.7111 148.0692 
188.5371 192.7421 197.3795 201.4384 204.6881 208.5892 211.3009 212.6404 212.3589 211.4917 210.2842 208.8364 207.9251 208.932 210.2319 214.1755 219.9535 224.8074 227.3576 228.5955 229.4539 231.4771 234.6585 237.8175 240.1138 242.0015 244.2579 247.5049 251.3025 255.4443 258.9947 261.7064 263.3365 266.4797 272.5903 284.4144 291.0227 298.8029 310.4059 322.9464 336.3599 351.6679 369.8917 391.616 415.9725 440.6156 462.1266 478.0518 488.5465 494.7161 498.4108 498.4888 493.1294 479.9833 459.7244 434.6576 409.8512 389.014 372.4329 360.7457 351.5908 342.3994 330.9578 318.5916 306.6147 294.1569 280.4145 265.7452 251.0098 239.0269 230.323 224.047 218.9733 214.4509 209.7012 209.3292 212.6804 210.5615 212.7919 213.0085 214.1427 216.9744 214.8245 219.0588 220.4651 223.0692 225.5346 218.9484 213.4652 212.3748 207.2724 206.6943 204.6906 202.3925 198.0645 194.1506 193.9921 196.7683 199.2024 204.1604 207.9046 208.8054 211.0028 209.3395 205.9751 201.4 193.2968 190.3346 189.5255 192.9667 196.2125 199.9006 203.1322 201.8508 204.9384 211.4949 213.9295 218.4659 223.6724 222.7293 217.2785 205.1409 196.3815 194.7504 201.7302 213.2471 228.5227 234.3374 236.6129 240.3586 242.2034 239.2204 235.1759 238.0488 241.8917 250.5953 259.2205 264.3596 264.794 261.4507 255.1514 247.7927 240.532 236.3512 244.1044 240.8614 232.7797 225.6632 223.1635 224.0633 215.9058 209.2666 202.5964 200.6238 203.1797 204.4276 211.977 210.2111 207.9974 212.218 218.9113 224.0358 227.1541 225.4022 225.0566 231.8837 239.7249 239.5823 236.7849 235.5061 236.1389 237.0107 239.7523 243.7331 245.1067 243.6152 244.0685 241.9252 236.0699 231.2984 227.849 225.0928 209.5823 198.1609 194.0683 190.673 194.7016 191.7619 195.8898 200.7663 205.523 206.2229 207.2701 205.7204 205.9905 194.2012 180.1463 160.6712 147.1997 146.6955 
186.9998 191.4378 196.1517 200.1512 203.1912 206.5206 208.2132 208.7503 208.61 208.7408 209.3184 210.3614 212.0276 214.468 217.972 222.7183 228.5883 232.2338 232.8423 232.4363 232.1097 233.8754 237.8179 241.6568 243.7486 245.7331 247.5713 249.2736 253.1032 257.8709 261.7609 263.7936 264.0541 266.2603 272.7284 287.9684 290.9766 300.7101 311.7425 324.0859 339.681 360.0167 384.466 412.7243 443.6513 474.5742 500.0633 516.4178 522.8557 522.247 517.6989 509.2027 496.0978 477.1187 453.2391 428.1635 405.6246 386.9094 374.8301 365.6794 357.1183 347.9876 336.9171 324.9828 312.9497 299.7754 284.1631 267.2538 251.9537 240.8075 233.0785 228.0652 224.0326 220.2419 215.9524 211.7691 209.7128 208.9231 211.1807 213.0055 217.7428 221.619 216.2085 215.0433 215.9232 217.2625 215.8488 211.388 205.2829 202.8795 201.5109 206.4403 206.4498 203.2447 199.5433 193.5235 196.5353 200.0715 202.9442 207.5857 209.8222 211.0233 217.1745 215.8462 214.4269 210.9603 199.7656 192.2355 187.9246 190.1786 192.1896 197.2807 201.8282 201.1973 202.0293 205.8859 205.6852 206.494 212.6732 215.0187 207.6386 194.7839 187.7216 188.0124 191.9844 200.7176 216.2551 224.4679 229.1121 233.2446 237.1843 236.7461 232.3938 235.6457 245.0902 257.2015 268.1954 275.211 276.7634 271.582 262.3625 252.852 243.0725 234.8081 238.1802 229.1799 221.2797 219.034 216.029 215.5074 208.3508 203.0644 197.1301 199.2902 203.3054 207.5889 212.5255 210.4613 208.6561 211.8152 218.7265 223.5797 227.2879 226.5806 224.3815 229.3763 234.1663 230.3251 227.3869 229.8725 237.669 240.9493 242.5864 242.3867 240.7422 242.5528 248.38 245.2516 237.4867 231.4845 230.5183 222.0038 206.135 198.0744 192.866 187.7674 189.4714 189.0807 195.9481 202.4817 206.2613 204.3125 202.6466 200.9667 204.6699 194.2792 179.7077 159.2441 146.5614 146.4217 
185.5374 189.8057 194.2089 197.8892 200.4027 202.9005 203.9035 204.3316 205.3154 207.8644 211.4705 215.1934 218.8064 222.4722 226.3031 230.412 234.6053 235.9823 234.23 231.366 230.1444 232.4996 237.7254 242.6391 245.3106 249.3297 251.2107 252.9566 257.2834 263.2535 268.2025 270.5797 269.9019 270.2647 274.946 283.7312 294.4171 305.5692 317.229 329.9562 345.3838 366.9859 396.1813 430.8063 468.9516 505.4503 533.3275 549.437 553.4133 547.4313 535.5794 519.0898 498.4456 473.9329 448.0828 423.8847 404.1157 390.9005 380.865 372.8804 364.337 355.0938 344.3466 332.2416 319.2609 304.7158 288.2458 271.2586 255.8169 244.9012 237.5177 233.0202 229.9892 225.338 220.8409 216.9009 213.2792 209.0868 206.8618 211.3604 217.9146 220.2519 217.0595 215.9095 218.1785 216.6564 208.18 201.5015 197.3775 196.9563 198.0184 204.4624 203.7438 198.9237 193.25 186.0715 190.1835 196.863 204.779 210.0431 216.2858 220.4417 225.0616 225.5896 225.2101 220.396 204.4723 192.8979 187.8569 189.1483 190.9231 196.5046 199.0571 199.5074 202.7432 205.6776 203.6077 198.3803 202.0275 202.3422 191.6687 181.0019 179.0625 179.4612 180.8091 189.6826 206.0615 215.2017 218.0382 224.8676 231.3253 230.7452 227.0949 234.4482 246.8407 262.9942 276.9753 285.5601 288.0139 282.5025 271.0605 257.8589 245.6493 236.7815 235.3593 225.3576 220.7433 218.5193 215.1124 214.8326 204.8277 198.7498 192.3595 194.7359 201.3487 208.1654 209.3301 209.3014 209.2213 211.4534 215.4617 218.4941 222.3176 222.7783 219.34 223.32 225.7285 220.6601 220.5906 226.7193 240.2028 248.7798 247.6701 241.5948 236.3319 236.4928 240.4176 237.1355 228.3782 223.9396 222.0785 214.5295 206.7471 201.637 197.5404 194.768 197.4599 201.9567 209.0806 211.1464 212.1237 204.2923 198.9687 198.2155 202.757 192.338 176.8725 155.4272 147.6879 147.5805 
184.4819 188.192 191.9484 195.175 197.359 199.476 200.7101 202.0998 205.3152 210.7979 216.6055 221.5456 225.9467 229.9337 233.6327 236.5345 238.5916 237.8634 233.7633 229.5143 228.1399 231.0247 236.972 242.7259 246.8724 251.8114 254.9862 258.1376 263.9184 271.365 277.6179 281.0091 280.6985 279.3229 282.1054 290.4005 302.3161 314.8829 327.457 340.8282 355.7503 376.2602 406.9495 445.8132 488.0657 526.2676 554.5882 570.2286 573.1081 564.6784 547.9886 525.7741 500.0755 472.644 446.5959 423.8016 408.4657 396.5942 387.0004 379.3473 371.2302 362.1086 351.7379 339.9092 326.7708 312.3586 296.564 280.0806 263.941 251.6823 243.3344 238.2365 235.1292 230.6266 225.429 221.2791 217.4215 211.7745 208.2575 207.8402 216.5583 215.4525 215.7763 213.9165 211.002 200.8514 191.0068 188.9814 188.9415 189.9959 191.2644 197.3489 193.0093 187.2403 182.9747 180.9316 186.4555 195.2854 209.6613 219.1665 223.9041 229.3351 228.8873 228.0496 225.8177 218.7371 205.5923 194.4142 189.2642 190.3303 195.6676 203.5012 202.6457 202.7525 207.9383 210.4768 207.3667 196.3313 195.6249 194.0786 185.0401 175.7206 176.3367 174.0156 176.4447 188.7801 204.731 205.1343 210.8804 220.1675 229.5177 228.0274 223.9566 230.2969 244.4385 263.3398 281.004 290.7381 292.6239 287.2258 275.985 262.0157 249.1379 243.9907 241.2458 228.2713 220.8512 217.9174 215.4963 212.0661 203.7921 196.8204 189.6639 191.442 199.0939 206.0704 206.1809 209.1923 210.6815 211.8818 215.9073 218.4422 220.0486 219.6535 214.8878 216.0132 215.8972 213.595 217.7777 227.1284 242.8241 248.9722 245.592 239.8777 234.1823 231.0795 231.5975 228.3377 221.1073 226.9558 220.915 215.92 210.7383 205.7992 202.6492 204.0394 209.9861 214.655 218.8062 214.7792 208.3954 200.3866 197.1368 198.2137 201.2561 189.2772 172.437 150.7133 149.5313 149.1529 
184.9504 187.6517 190.4346 193.1952 195.5788 198.056 200.2196 203.4591 208.9919 215.696 221.79 226.5168 230.3061 233.3479 235.7754 237.633 239.0072 238.0736 234.1344 230.6945 229.8304 232.0376 237.321 243.0759 247.6084 252.3147 256.5745 261.0679 267.9734 276.5929 284.3418 289.7654 291.3922 290.8039 293.1102 301.2922 313.8012 327.5088 340.3431 353.2552 368.8612 390.0375 419.6191 456.368 495.2829 529.9262 556.2309 571.1316 573.8029 564.8503 546.5198 522.0574 495.3331 469.429 446.665 428.4094 414.3591 402.6109 392.8679 384.9637 377.0182 368.339 358.5434 347.6685 335.5643 322.3971 307.8911 291.6644 274.459 260.265 250.375 244.1343 240.0145 235.4397 229.8697 224.6554 220.4562 214.6519 210.5244 208.5278 219.2431 216.1668 213.6216 206.3334 199.2772 188.5289 183.121 181.0402 184.5241 186.4182 186.7444 192.888 187.8596 184.2755 183.9719 186.8547 191.1289 197.9009 212.8113 225.9891 228.3513 230.4529 228.3843 228.0182 223.9104 214.4933 201.639 191.5458 189.6188 193.1947 202.0452 211.7839 210.0686 210.3758 212.8666 218.503 217.8109 202.8596 195.4856 191.5414 182.5943 177.3517 175.6353 174.5826 181.4026 197.8086 200.5972 197.055 204.8462 215.9047 227.224 222.6549 219.3097 225.1699 238.8142 255.6821 272.6252 283.0749 285.0652 282.1295 275.2923 264.6708 253.4362 249.3033 238.4267 225.3674 220.9665 219.5545 214.5946 209.481 203.3401 195.2727 190.3155 195.5548 205.1801 211.366 210.3685 208.9774 208.7679 208.6366 212.4881 213.7686 216.2078 217.4314 215.05 212.479 209.8862 211.2577 219.0571 233.5994 246.1628 247.226 240.3686 235.0989 232.3687 229.5379 226.6355 223.2937 220.9377 226.6829 221.0899 219.6186 222.539 216.0589 213.4203 220.2115 228.4938 225.3053 220.3168 216.3473 206.8177 201.7189 200.4923 198.3348 197.6119 184.2267 167.8972 152.5454 151.1015 150.1405 
186.5747 188.2038 190.2541 193.0205 196.2188 200.0076 203.8637 208.7768 215.0246 221.2164 226.2717 230.0177 232.6518 234.342 235.3404 236.0555 236.5215 236.0421 234.7143 233.6627 233.342 235.0111 239.0823 244.2492 249.2215 253.7418 258.4534 263.0732 269.8283 278.8316 287.8208 294.8342 298.8205 300.9516 304.7859 313.117 325.6175 339.6321 353.2461 367.4377 384.6657 408.3451 435.6182 465.5412 495.0965 520.7785 540.6248 552.3547 553.8209 544.6909 526.8902 504.4848 481.6488 460.8411 443.4258 430.2613 418.4045 407.4645 397.9824 389.953 382.2286 374.4012 365.7289 356.1597 345.4265 333.2846 319.1429 302.9708 285.6468 270.0862 258.7745 251.0331 245.6508 240.518 234.7105 228.4026 222.5348 216.9348 213.1656 210.5395 215.9937 209.3454 203.7682 197.1709 192.8346 187.8324 181.9893 176.7359 179.8315 183.8941 190.1706 196.7672 191.4357 190.3697 194.6849 200.5599 206.2527 213.2764 224.2465 233.6262 236.0708 234.4033 226.5232 225.6288 221.1924 212.3808 202.2093 192.8728 192.8362 196.1843 -9999 213.4514 213.0076 213.7045 213.4031 219.4292 222.676 208.9746 198.0269 191.0392 182.1632 178.3578 175.7376 173.489 181.5836 191.2756 189.5869 193.3801 199.8278 209.2469 221.5292 216.4237 213.4746 220.8305 233.8024 246.1625 257.8073 266.5312 271.3168 273.0814 271.8497 266.7318 259.1016 249.6251 238.293 228.4429 222.1156 218.2727 216.9753 211.6119 202.9825 194.3103 196.4659 204.6999 214.8526 221.3806 223.1027 219.3617 214.7083 209.3296 208.1786 206.5459 208.7108 210.3188 214.2033 211.9597 211.1838 211.6292 222.7671 239.0056 244.9179 241.801 232.6892 229.8586 231.2122 229.2156 226.8479 224.2342 225.9074 223.8289 220.1522 220.72 223.4254 223.7266 222.4729 233.0899 244.3408 231.0663 219.8385 215.9959 213.5451 208.2676 203.9042 198.3555 196.3693 182.2411 166.6962 154.8616 152.7354 150.5886 
188.3297 189.589 191.7512 195.555 200.4698 206.4252 211.7535 216.8839 222.1357 226.8906 230.7323 233.5787 235.3989 236.1857 236.1893 236.5542 237.2242 237.331 237.1051 236.8893 236.6096 237.8047 241.1037 245.468 250.2534 254.7047 259.1595 263.5653 270.2044 280.6927 292.0062 300.787 306.4458 310.9279 316.2211 324.2891 336.0777 351.1545 367.853 384.9416 403.6665 424.7819 447.4813 469.6714 489.2498 504.6237 514.6432 518.9395 517.2195 509.0334 494.9863 478.5997 462.631 448.8947 438.7563 431.015 422.381 412.4324 402.9005 394.76 387.3779 380.6283 373.4321 365.1175 355.0878 342.7701 328.1273 312.4426 296.05 280.0337 267.0166 258.0059 251.6801 245.8859 239.8216 232.9678 224.9766 218.3553 214.767 211.6337 207.7296 204.6698 200.0562 195.6658 191.6794 187.2619 184.882 185.0413 197.4392 206.5069 209.2592 212.6793 203.9807 201.9954 204.6863 210.4517 213.8797 218.3787 226.8953 232.681 237.0341 232.3518 220.7582 218.1797 216.6371 210.7342 202.4436 195.5912 194.8593 197.4845 -9999 -9999 210.2839 206.9159 206.6746 212.91 218.1746 211.1422 201.3387 193.1047 184.7341 176.9766 173.8052 172.1378 177.3018 181.653 182.7467 187.07 192.4167 -9999 213.2368 212.7951 212.0008 220.268 231.7747 242.2657 249.5327 255.014 261.5062 267.6903 270.387 269.79 264.4873 255.6869 242.6075 230.7281 222.4935 216.8319 215.2075 212.3243 204.8332 199.1889 202.0933 213.7382 227.1753 234.9146 235.4278 229.7586 221.3727 210.9736 204.9639 201.847 202.8453 204.2662 204.6169 205.386 208.4597 214.785 230.1202 241.8981 244.4784 240.7008 237.6025 235.8506 234.5977 231.9397 230.5331 228.3487 227.5782 224.03 223.7583 223.351 224.139 220.58 229.2716 241.1302 244.1409 228.0427 215.6396 211.986 212.9395 209.4984 204.4815 197.9272 195.536 181.8368 167.5108 157.001 153.8505 150.6876 
190.1523 191.9839 195.1545 200.3216 206.9245 214.5282 220.1609 224.1315 227.622 230.9942 234.1083 236.5712 238.149 238.7262 238.6602 239.0206 239.9525 240.5872 240.8177 240.7713 239.8194 239.7259 241.767 245.3968 249.5593 253.476 258.1215 262.3858 269.5407 281.9962 296.4313 308.2883 316.3378 322.6394 328.4172 335.6512 347.3022 364.4975 384.4093 404.4779 421.4114 435.0519 448.8352 463.6702 476.2255 483.9886 485.5436 482.0002 476.1818 469.9605 461.5443 452.2296 443.473 436.0807 432.7665 428.819 422.5598 413.6829 404.8591 397.4961 391.324 386.011 380.3084 372.9942 362.705 349.7916 335.1054 320.2828 304.5769 288.3996 273.9955 263.7576 256.1055 249.4485 242.9337 235.8234 227.2267 219.4166 214.249 210.7591 206.3075 202.3206 197.3286 193.2818 189.9361 186.4506 182.75 177.5171 185.7843 189.5151 196.6132 207.5683 203.9564 195.788 199.8081 209.8883 215.5403 223.2172 225.4838 226.4272 229.2265 226.2714 217.725 211.2056 207.3371 202.7866 198.0523 195.3323 196.6842 196.3808 202.7696 209.9475 204.2778 198.7534 198.9131 201.6113 209.3746 208.4079 202.5575 196.0585 188.651 178.7208 176.3845 176.0024 175.3481 178.2072 178.2533 181.1819 184.035 192.2546 203.1869 208.7667 211.5205 220.7407 231.0228 241.8669 247.7197 250.8043 256.7852 265.6917 271.4471 272.9069 268.8206 259.3509 245.5265 232.5621 222.5475 215.0714 208.4222 205.4307 201.3686 200.887 207.2373 219.3575 232.924 238.8453 234.584 230.5675 219.9451 209.4877 202.1615 198.904 198.8605 199.9258 199.1091 197.7213 201.5966 215.9714 234.5201 243.7766 247.2286 247.119 245.1721 245.1914 244.035 241.1032 240.7262 234.4096 231.1939 227.4226 226.1682 228.301 226.3688 218.4346 219.8073 225.5389 232.9617 220.5873 209.5839 205.3898 207.2153 204.6287 201.4564 196.0511 196.2355 185.0861 171.6371 158.5407 154.825 151.2341 
192.8286 195.9629 200.2523 206.0572 212.8193 220.498 225.5999 228.5742 230.9541 233.5583 236.613 239.3909 241.1111 241.872 242.2153 242.7639 243.653 244.1913 244.044 243.3999 242.3827 242.5698 244.0548 246.6818 249.755 253.9227 258.6485 263.1107 269.8679 282.4653 299.3161 315.0504 327.839 337.2672 343.5385 350.7854 363.1702 380.9769 400.1739 416.3093 425.7754 431.124 437.2636 445.8799 453.2176 455.76 453.1145 447.9788 443.0572 439.5304 435.6582 430.7182 425.8702 422.9364 422.6765 420.5851 415.8423 409.0081 402.6049 397.7683 394.0518 390.4231 385.9835 379.5342 369.7373 357.4101 343.5845 329.4745 313.7487 297.3445 282.0533 270.3496 261.4841 253.6318 245.9127 238.0246 229.4505 221.2273 214.3713 209.6962 205.4061 201.2334 195.8984 191.775 188.8682 185.8693 181.0135 174.2583 176.1812 181.0051 192.7281 209.8469 208.5232 200.045 204.3672 218.7308 225.8618 225.0133 224.2651 223.2835 220.3499 218.7699 214.0386 208.0883 203.9197 199.8811 197.1367 197.2274 201.18 201.0259 203.4351 207.1098 201.4561 192.0708 190.0855 194.5393 203.0549 205.1724 202.9857 198.3116 193.2909 183.0633 183.6034 183.1873 179.5962 180.9458 178.0168 176.5438 179.7364 -9999 203.5319 209.8635 212.8235 221.0124 229.2791 239.9498 245.3985 248.4835 254.0117 263.175 270.68 272.3475 268.2802 259.257 247.1166 234.7171 223.5124 213.7797 204.3944 200.5847 203.6554 205.8233 210.5272 215.9168 223.9817 229.7718 228.0354 226.8905 215.8172 209.5886 203.8303 200.5452 203.3211 203.5673 202.3394 197.1499 199.1233 211.0747 228.7143 239.4399 249.3321 252.9535 254.818 251.9699 255.4836 255.358 253.4283 251.3635 249.858 247.2992 242.1335 234.8942 227.694 221.7925 219.1611 218.6883 219.3883 214.3076 208.5392 200.0384 200.1174 198.4543 198.7142 197.2422 200.0609 188.8653 175.0554 160.5908 156.709 152.9777 
196.7635 201.1055 205.921 211.1705 216.6612 223.3081 227.9529 230.7597 232.9617 235.3248 238.2543 241.4261 243.7921 244.9997 245.7076 246.1 246.4581 246.4949 245.5278 244.2318 243.6632 245.1392 247.219 249.7861 253.7401 259.5762 265.2063 269.8028 275.1895 285.8401 303.7735 323.8233 341.3971 354.1798 361.4345 368.8739 381.2868 396.5483 409.1445 414.5885 414.6372 414.5811 416.9468 420.3257 421.8773 420.34 417.9085 417.7759 419.3308 420.1105 418.4962 414.7478 412.2277 411.6104 411.3112 409.2797 405.566 401.0589 397.3696 395.3189 394.1766 392.4901 389.3056 383.9418 375.097 363.7418 350.5567 336.6562 321.2795 305.2943 290.0413 276.6876 266.5728 257.2156 248.2457 239.8479 231.9535 223.2119 216.187 210.8391 206.5736 202.4626 196.2074 190.9271 187.6704 184.4927 179.2673 172.5994 177.4037 183.3101 191.9918 204.1068 202.4445 197.4041 198.0465 208.1426 220.5571 226.8237 229.2772 227.7923 224.1079 217.9313 210.034 202.3719 197.3424 195.574 195.051 196.8375 202.9258 203.9344 205.7726 206.3454 198.9965 184.6906 184.3673 192.1783 201.3099 204.8943 204.9896 199.9297 198.7306 191.1053 193.7361 190.6286 185.9485 187.2387 181.3296 175.1668 177.7614 186.3918 205.7242 210.5804 213.3736 221.8326 223.321 232.7649 238.4205 242.5732 247.7368 254.9991 261.7577 264.1212 260.8284 253.6566 245.1623 235.0009 224.2663 213.5305 203.2117 196.3153 202.6992 207.1678 211.73 211.7321 215.4864 223.4061 220.5023 216.6239 207.7364 206.0577 202.6125 200.4516 203.4019 203.8698 202.2986 200.4736 199.854 205.524 218.1279 230.4388 241.1355 245.7549 251.4314 257.5019 265.3691 269.6214 271.0379 271.4808 272.3977 272.3029 267.3151 256.9645 244.8526 235.1275 229.5834 225.7265 221.4849 215.3523 206.7572 197.7837 195.3969 196.0468 199.5295 201.0589 203.0594 190.7198 176.3934 163.0029 159.225 155.6698 
202.0506 206.9926 211.6085 215.5942 219.3083 224.7272 229.0093 232.0368 234.4376 236.6411 239.2822 242.4409 245.3385 247.2653 248.4428 248.4319 247.6716 246.5332 244.733 243.4357 244.4205 247.8913 251.6187 256.4691 262.4016 269.1681 275.803 280.6331 284.3938 292.1537 309.4805 333.5996 356.1647 372.7176 382.0831 388.06 394.955 400.8338 402.8031 400.0563 396.3774 394.9048 395.0077 394.1308 391.2618 388.2753 388.5097 394.133 401.9471 406.7733 406.9148 404.4137 402.028 401.7461 401.5633 399.5168 396.6299 393.7829 392.3397 392.1131 392.6533 392.9139 391.5116 386.9472 378.7466 367.6311 354.2205 339.7693 324.4287 309.0284 294.2086 280.5682 269.1013 258.6183 249.6239 241.7407 234.3159 225.177 218.1588 212.9335 208.5105 204.3096 197.7094 191.3492 186.6966 182.6162 180.8628 180.5214 187.8298 190.066 192.6359 206.1629 202.8872 192.4013 195.4708 212.1154 221.8587 229.7205 230.4983 227.9065 222.7646 211.2094 201.787 194.9345 190.8896 196.2069 195.9797 198.769 206.6016 210.0706 210.7199 203.8906 193.2076 180.0701 184.6567 193.4284 200.9905 205.8104 208.1399 203.9633 205.7326 193.7898 191.7161 190.7427 191.5521 192.3856 186.4999 179.2144 181.4251 186.6854 206.4004 213.517 217.4775 222.6963 215.6361 221.2269 225.4939 229.9055 235.024 240.7982 245.9656 248.5439 247.22 242.7034 237.1722 230.9364 223.6553 215.2416 206.0933 198.1733 205.9232 211.4706 215.0231 213.4717 213.5613 222.1172 217.4571 211.0738 204.9782 204.5275 203.3619 203.5686 205.5032 204.6336 201.0243 195.2008 192.0047 196.4143 206.5556 219.6492 230.979 241.7885 250.0719 262.3985 273.5026 281.6377 287.3763 291.924 295.775 296.4709 289.119 274.8264 260.1463 249.1541 241.1995 234.0328 225.6135 215.5826 204.881 196.1197 192.2573 192.0285 194.2364 195.9801 199.3573 189.5264 177.276 164.8846 161.293 158.2 
208.0593 212.925 216.9136 219.9204 222.4357 226.6855 230.2905 233.1048 235.6104 237.8454 240.3307 243.252 246.1426 248.3686 249.9137 249.6075 247.9915 245.7934 243.33 242.8825 246.3609 252.1623 257.7251 265.3271 272.8818 280.8008 288.385 293.3596 295.8311 299.9648 313.7102 339.1815 366.7009 385.9727 394.3753 394.6589 391.522 387.495 384.5891 382.0425 379.1577 376.5513 373.1059 368.955 365.187 364.0622 368.0112 376.8941 386.5961 392.4477 393.8776 392.3799 389.822 389.0278 389.4231 388.9815 388.0842 386.9289 386.4764 387.2495 389.0179 390.9154 391.3245 387.8068 379.5779 366.9582 352.5146 337.412 322.1714 307.4305 293.6626 281.7144 269.7729 258.9326 250.3885 243.1871 235.3424 226.771 219.6594 214.3404 209.7916 206.0243 200.8391 195.0279 189.2865 183.7034 188.3457 187.6497 192.3024 195.4794 198.3643 207.8615 208.7325 198.0466 201.7992 210.9935 211.5927 220.7125 220.111 218.1004 213.2545 202.4787 194.9021 188.0489 187.9828 196.4305 197.1308 203.3491 213.3319 214.6589 216.2227 199.734 188.3891 178.7045 184.2067 189.5221 195.1425 205.0068 212.1952 209.8208 209.1575 197.9429 193.7876 191.7006 192.2742 192.8075 185.6073 184.5742 188.0559 190.5662 204.5527 213.2856 220.4463 222.7924 218.1133 212.2834 216.662 220.1832 224.2752 228.4304 231.7549 233.5199 232.4099 229.3504 225.9268 223.3492 220.7994 216.8179 210.6155 203.3284 209.8181 214.9814 220.3438 219.0137 213.4212 212.5919 207.7549 207.1997 206.8565 210.0754 208.8041 207.9822 206.0551 204.1846 199.5065 193.8806 194.6732 200.7944 206.7877 217.0298 228.2025 239.9376 248.2631 262.8492 277.7278 288.8699 299.5582 309.813 316.2236 315.4166 305.3234 290.5645 276.3278 264.3227 252.902 241.0734 228.0744 215.1027 203.8561 195.6778 189.9486 192.1334 193.6909 194.315 200.0828 191.5543 178.8493 166.5732 163.1361 160.1153 
214.2589 218.575 222.0391 224.6405 226.6471 230.1324 233.023 235.4746 238.0062 240.4543 242.9811 245.6285 248.0173 249.8522 251.2241 250.5711 248.6613 246.2887 243.9191 244.5714 249.7106 256.7437 263.7603 273.5823 283.5241 293.5071 302.6517 308.2382 310.1024 310.9029 317.4156 336.5589 361.7354 379.2008 383.5368 377.4027 367.8732 364.1691 366.0752 367.3448 365.5721 360.7718 353.9936 348.3011 346.2256 348.268 355.0477 364.4587 372.4243 377.2611 379.394 380.0461 379.6296 378.4893 379.26 380.9576 381.934 382.2162 382.0226 382.9123 386.1225 390.0335 390.9231 386.2134 375.9362 361.2715 345.9994 331.1438 316.7451 303.5956 292.7743 282.5977 271.1294 260.1767 251.7094 244.4353 236.8611 228.9917 221.9228 215.7863 211.0025 208.2207 204.9261 201.0055 195.4331 188.7027 192.3618 191.5301 197.5807 198.3767 200.6384 208.9114 209.816 202.1723 206.7443 210.5693 206.9997 210.0389 212.2138 207.6477 203.8483 197.7188 194.5313 189.0179 195.5274 199.4138 195.656 200.0836 202.7121 205.3923 201.535 192.3062 184.809 181.7751 183.5067 183.9141 188.2822 202.1579 211.885 207.9133 208.9898 203.3413 200.0939 193.4405 191.5833 192.6026 191.4373 195.0619 197.4262 195.8196 199.7519 206.7324 215.9023 219.7831 219.7383 215.8588 214.2876 220.1057 224.1917 225.7234 225.7042 224.6935 221.6492 218.1023 216.0154 218.8264 216.1005 215.3166 212.5948 207.6133 211.2537 216.8563 222.5335 220.7639 212.4932 207.2007 200.356 203.1611 210.5414 217.6234 216.0182 212.9564 208.0779 204.5788 199.3073 194.4112 196.1698 204.6351 212.463 220.5668 230.8651 239.7093 248.4751 256.8826 275.3491 292.0793 309.1705 323.6866 331.9285 330.947 321.9484 308.4858 293.0352 276.755 259.8887 243.0685 227.4032 214.0405 203.3243 195.854 190.2102 193.7631 195.9287 197.5833 205.0869 192.7114 176.5433 167.7173 164.5267 161.1662 
219.9324 223.8254 226.9507 229.4095 231.3256 234.6082 237.2155 239.5939 242.2115 244.9502 247.4874 249.561 250.9706 251.9035 252.6374 251.6673 249.876 247.8177 246.2755 248.0937 253.3333 259.3006 266.2155 277.1561 289.3058 302.0233 313.6293 321.2842 324.1793 323.7617 322.7321 328.4761 341.3792 350.6458 351.4516 345.3432 339.0409 340.7317 346.9366 350.4125 349.874 345.5023 339.1298 334.2476 334.0051 339.1568 346.0343 353.1221 359.6104 363.7275 365.9052 367.39 368.7314 368.3891 368.6886 371.3727 374.8516 377.5574 379.0071 380.1633 383.439 387.0464 386.4064 379.5452 367.425 352.8515 338.05 324.4224 312.1051 301.7305 293.6441 284.5645 273.4414 262.1204 253.173 245.7553 239.1329 232.309 225.5816 218.9824 213.9503 211.1986 208.5659 205.9819 201.3411 194.3327 195.6288 197.135 199.6432 195.9721 202.0421 210.1183 203.7267 202.6786 206.6263 209.391 202.4839 203.2276 199.3027 196.9511 196.3298 197.2057 196.853 196.7686 199.0905 197.5802 194.6583 193.1953 192.9071 196.5267 198.1192 194.3661 190.4514 189.3957 184.2973 183.5177 187.4692 200.5583 210.4328 207.1361 210.9463 207.3195 200.4486 193.6943 190.9202 193.1295 198.1784 204.1866 206.5329 -9999 197.7974 201.5745 209.3961 215.6789 218.0447 216.7607 221.3916 226.6667 227.8436 230.492 229.128 224.9967 219.2216 213.7417 217.0105 216.2214 212.1434 211.1499 210.9792 209.3751 212.7173 218.5027 223.0553 219.1402 209.4157 206.3202 200.4866 203.5211 211.1924 226.3752 226.8971 220.1182 210.8704 204.2011 198.7451 196.0008 197.7142 202.3285 208.5747 222.3851 235.2016 242.0076 245.6396 252.445 269.8242 293.8757 317.4469 334.9392 345.6375 347.9182 341.2193 326.0518 306.0079 283.9474 261.9779 242.222 226.2769 213.8801 203.8783 196.6532 190.7819 194.0745 196.8406 199.1742 203.0295 187.0436 171.4567 168.8073 165.6727 161.6558 
224.8505 228.6397 231.7912 234.3102 236.3703 239.8158 242.4834 244.9806 248.1017 251.2847 253.6427 255.0163 255.3063 255.2815 255.4603 254.143 252.2958 250.4783 249.7816 252.2741 256.4632 260.145 265.9466 276.6594 290.8589 306.9875 321.68 331.4405 335.7668 335.5029 331.0963 326.9208 326.2762 326.9163 325.967 322.4935 319.4722 321.5815 327.2381 332.0406 334.1731 333.9771 331.4072 327.3582 326.5193 330.0475 335.6474 341.382 346.9349 351.9966 355.2336 356.5309 356.4828 355.7754 354.8372 356.9107 363.0608 369.9118 374.4984 376.7844 378.8769 380.0846 377.0023 368.6695 357.2211 344.8608 332.0387 320.7688 311.4184 304.2169 297.4712 288.3741 277.3355 265.6984 256.45 249.2674 243.7206 236.6578 229.561 222.6136 217.36 214.2133 211.1412 208.7812 205.0922 198.9875 204.8951 208.5992 202.1737 191.7136 193.6842 196.5085 201.9348 205.8468 208.7257 210.6816 201.4739 199.9843 195.3804 196.8365 198.7238 195.6161 192.8559 192.8126 192.3541 191.5134 189.0149 185.8077 185.5072 188.725 194.4511 196.7601 196.0812 193.9895 185.7155 185.9087 188.8663 197.9377 204.2131 202.1619 203.8348 200.1045 197.9089 192.5629 192.7152 196.9863 201.4956 208.1912 213.6835 208.8929 200.3542 202.2531 208.188 216.3189 216.7726 219.5707 225.5954 230.7684 231.4451 230.1024 230.3761 225.886 218.6974 213.6262 220.8274 218.4916 215.8862 217.0217 215.961 215.9156 218.3665 221.8641 223.2089 218.1688 209.1616 208.9868 205.0402 205.3568 209.457 224.2585 227.9303 224.1664 215.6354 210.0204 205.7966 204.4307 205.6889 207.5103 213.8171 225.4651 235.0246 241.3148 244.9113 247.0263 265.0785 294.9355 324.488 345.9705 359.2016 364.0435 356.075 336.1084 311.7113 286.5068 262.5201 242.2692 226.7799 214.7529 205.1119 197.7794 191.9624 192.0574 195.1606 197.5222 198.3059 181.4397 172.2602 169.616 166.3803 161.799 
229.134 233.1258 236.6182 239.5687 241.8539 245.416 248.0088 250.6166 253.9945 257.4104 259.6533 260.562 260.2584 259.7752 259.4844 257.794 255.7064 253.6182 253.0838 255.2973 258.4485 261.5608 267.7187 278.497 294.2845 313.114 329.9923 340.6974 344.7978 343.0291 337.0921 330.082 323.8799 319.8336 317.6766 315.4701 312.3819 310.2679 311.7815 317.0042 323.4929 328.6521 331.1819 329.99 326.0941 325.5683 327.7401 332.1369 336.6837 340.75 342.9076 343.015 341.5703 340.1819 340.0241 342.5663 349.8061 359.8334 367.5661 370.6852 371.2348 369.8383 365.4487 357.5943 348.1987 338.6076 329.5254 321.7109 315.0771 309.3329 303.0052 294.4289 284.047 273.7352 264.4233 256.0663 248.9726 240.2525 231.4379 223.453 218.0415 215.1483 212.1533 209.3709 206.048 201.1842 217.8489 217.947 205.4732 190.9027 190.615 190.959 203.8148 211.2207 214.0131 214.6909 205.3554 198.1657 195.3235 195.2716 197.7723 194.8765 189.3487 187.2122 184.6097 181.9217 181.3175 180.8297 182.1441 186.2333 191.3336 196.392 196.5576 192.4389 185.3559 186.7652 187.5992 190.971 192.103 189.2207 192.3789 189.5929 191.2472 190.8295 194.3069 200.1919 201.6196 206.9404 213.2726 214.3354 210.77 205.0978 203.9416 213.1961 213.2101 217.1219 224.072 228.4722 228.3307 224.6936 225.2076 221.1205 215.5194 213.7259 218.9784 217.8576 215.9418 217.2962 218.0612 219.033 221.3075 221.6764 220.0316 215.1937 208.8037 209.4262 206.8895 204.9588 206.1453 217.6162 220.2666 219.6059 216.8578 214.9512 212.2134 211.3425 211.1617 219.0427 224.1329 226.5422 229.6891 234.2824 238.3099 245.8717 261.8973 293.9212 327.2611 351.2601 363.5916 367.1041 356.3705 334.3883 309.4816 285.0483 262.7743 243.9476 228.9227 216.8814 207.1738 199.6675 193.8493 196.9127 200.0847 200.2307 198.0862 181.0987 172.6854 169.8206 166.4207 161.7552 
233.327 237.7502 241.6882 245.0808 247.5773 250.9172 253.171 255.6859 258.9037 262.0289 264.1272 264.9049 264.9444 264.9388 264.1364 261.7986 258.9345 256.0998 254.5793 255.9205 259.1511 263.7086 270.6302 283.0003 300.7041 321.541 338.9865 349.2118 351.6744 346.3885 338.6163 332.2312 326.8318 322.6008 320.1694 318.3829 315.0967 309.1882 305.273 308.6965 317.5117 326.701 333.4962 336.2603 333.8414 329.3011 326.8871 327.471 330.0804 332.7437 334.4081 333.3936 330.1726 327.1102 327.1687 331.1006 339.0227 349.4905 357.9469 361.4763 361.383 359.0372 354.5381 348.333 342.2995 336.7501 332.0499 328.1071 323.8171 319.0713 312.9281 304.6206 294.8125 285.1206 275.8283 265.7753 255.3514 243.036 231.6135 222.5434 217 214.2836 211.5112 208.5681 204.8419 200.5995 203.1637 195.4945 192.305 190.5843 188.6758 190.6569 201.9802 201.2085 204.224 205.6194 204.7922 201.6524 198.7966 199.9327 204.7086 196.681 186.6065 185.208 182.5961 179.2981 177.4994 177.3932 179.9063 184.943 188.8553 192.8567 193.9958 189.8389 183.4473 185.2293 186.9116 185.9172 184.529 182.1716 185.5102 182.5296 185.4888 191.2439 201.5463 207.1333 209.4407 212.2145 216.0466 216.2001 211.8362 200.4598 198.3828 208.2872 214.5078 221.0041 226.4152 229.0843 226.4825 220.1335 216.3609 212.2427 207.6004 210.5566 215.2836 215.0145 212.9581 214.1502 219.4042 223.2208 224.3839 221.1888 217.0026 212.4948 207.943 207.4931 207.5386 209.523 212.0051 217.5821 218.7195 219.3334 224.262 225.1284 219.1111 214.9185 217.6934 228.016 228.9844 225.0907 225.1919 227.8887 231.9091 243.476 259.5334 288.1912 319.3685 340.9394 350.5536 350.6337 339.433 320.7199 299.7308 279.1525 260.6627 244.4475 230.6652 219.0879 209.5567 202.1536 196.3498 201.8702 202.0071 199.8129 198.0574 184.1164 173.1726 170.1312 166.4756 161.804 
237.2961 242.43 246.9396 250.5279 252.8681 255.9913 257.954 260.3273 263.2569 265.86 267.4026 267.9895 268.4897 269.063 267.9259 264.5723 260.5279 256.799 254.4872 255.1236 258.8922 265.1987 274.4313 287.9366 307.9284 330.0534 347.1179 356.2154 355.6455 347.1201 339.5514 336.8492 335.3368 333.118 330.8051 327.9037 322.5141 314.4503 307.9392 308.4414 316.6234 327.5398 336.4278 340.3627 338.9442 333.4835 329.0871 327.365 329.5326 331.6428 332.3133 330.4209 325.9587 322.0096 321.981 326.9585 334.2556 341.5334 346.5828 347.7774 346.5039 343.7358 339.9924 336.1502 334.4427 334.6511 335.9793 336.8105 335.1942 331.303 325.4406 317.7618 308.4105 298.5924 288.4189 276.5716 263.0173 247.3763 233.2549 222.7653 216.6786 213.4212 210.1907 206.8011 202.8855 201.9348 197.2033 194.7314 194.2023 195.3907 196.8602 197.2596 196.7286 196.5789 200.5824 203.3492 209.2871 205.8531 201.6715 199.1579 200.4193 190.6379 181.098 183.679 184.027 181.2815 178.7467 177.6303 177.3773 179.0299 184.4508 187.4577 188.7538 185.8912 181.8069 187.3123 186.5226 180.2816 177.6326 178.4004 182.7872 180.7233 185.1107 196.4835 214.429 222.6766 223.8089 222.5401 221.8273 216.6996 208.9192 194.1261 192.0461 199.8346 209.7947 221.7476 228.4731 229.9536 226.0087 218.795 210.3451 206.1348 209.7086 210.4872 211.4947 211.1143 208.8864 209.7062 218.3748 224.8061 226.6661 222.8767 216.5605 211.7497 210.6996 208.6396 208.4825 213.1146 215.7124 218.7364 221.7238 224.593 234.2248 233.5379 225.9907 219.4408 220.0848 226.0389 226.0462 220.6501 220.9624 224.5369 229.2357 237.3457 255.1452 278.2602 300.6435 315.7682 323.1113 321.4179 312.4713 299.0371 283.7986 268.7896 254.8389 241.7966 230.058 219.7411 211.0353 204.2336 198.5576 198.3295 201.2334 201.8453 202.6207 188.8862 173.4897 170.1348 166.3302 161.9484 
241.1069 246.6749 251.5127 255.0803 257.2267 260.4008 262.6245 265.0862 267.6253 269.5004 270.2609 270.2167 270.0738 269.7578 267.5822 263.6333 259.2325 255.7847 254.5474 255.8012 259.1809 265.7994 276.2376 290.7858 312.5714 335.6413 352.339 360.4432 358.3655 348.6184 342.3494 343.238 344.723 344.1994 341.2884 336.8253 330.3745 322.2115 315.2881 312.5462 317.6822 329.6889 340.926 345.1636 343.0484 336.1963 329.8076 327.8283 329.8713 332.3821 332.6138 329.8186 324.9674 320.7114 320.1886 324.8453 331.3512 335.4089 335.3818 332.7768 330.5857 328.3125 325.6041 323.4585 324.8192 329.3133 334.7032 338.7417 339.3631 336.6228 331.5804 324.8979 316.4362 307.1075 296.7748 284.4749 269.8418 252.5641 236.9026 225.6576 219.07 214.9237 210.9676 207.0119 203.2147 200.3626 198.6223 199.0219 202.2075 205.0824 206.7062 206.5705 205.5724 204.7126 205.3104 210.8833 216.8379 214.1622 206.5733 197.368 194.5062 188.692 182.9056 184.3974 183.1572 186.6532 185.0998 184.6523 179.4901 177.7747 180.8358 184.6095 185.6202 183.3288 179.8971 180.9193 179.314 173.8518 172.6384 176.4364 180.9435 179.9599 185.6953 199.7754 219.1446 226.1059 225.2447 221.6597 218.6026 209.4749 200.9377 188.3421 187.5418 195.3158 207.0685 218.2076 225.1061 225.7704 221.9959 212.0458 203.8429 203.5721 204.0891 201.143 199.8028 201.5075 200.1661 203.8369 215.098 225.626 229.7025 226.7768 221.4506 217.8645 211.892 211.816 210.6749 213.3311 216.1036 218.5374 223.2228 227.1515 237.1161 240.6372 232.5014 222.4452 222.1277 221.3264 222.3131 222.192 224.4082 226.3045 231.2696 238.2748 249.6683 264.2572 277.6105 287.1457 291.3694 289.9579 283.8133 274.8915 264.9943 255.1553 245.5023 235.473 225.9086 217.305 210.133 204.2818 199.4781 203.3399 205.3957 204.0978 203.7135 190.6542 173.4838 169.7652 165.895 161.7978 
244.634 250.3524 254.9885 258.4785 260.7426 264.5948 267.3728 269.8493 271.4849 271.9315 271.487 270.4448 268.6485 266.0849 262.1884 257.9246 254.9521 254.0293 256.0563 259.172 262.1312 267.3153 276.7625 291.8366 313.682 337.8917 355.6595 363.9639 363.5842 355.7368 348.8394 348.4633 349.5866 348.9125 346.4582 343.3923 339.0591 332.7247 324.7098 316.6609 317.1675 329.2659 342.7671 348.0061 345.5947 337.3049 329.5649 328.0267 330.755 332.9728 331.5844 326.7141 321.4798 318.9563 319.9124 323.5994 327.4297 328.0809 324.1281 319.3974 316.5848 315.6034 314.9967 314.9983 318.7373 325.9079 333.9825 338.6923 339.7238 337.0603 332.4306 326.2708 318.697 310.071 299.5477 286.4543 271.7098 255.6603 241.0954 229.9201 222.4692 217.4015 213.1151 209.6161 206.4876 204.2305 203.3276 206.2496 210.7875 214.4714 216.1349 215.2029 213.2126 211.4175 210.6251 211.406 213.2054 209.7542 202.9813 196.5652 191.5396 189.2768 187.6881 186.7125 187.5875 192.9728 196.8297 195.1811 189.0482 186.3667 184.4433 187.4449 190.8115 188.3691 180.5935 178.0223 175.763 172.6496 174.6524 178.6097 180.925 178.8779 183.6976 197.1223 211.495 219.1506 218.2612 214.1394 209.039 201.1832 196.0223 189.8812 194.6058 203.1806 212.0786 218.1626 220.5544 219.9343 220.4421 215.8543 212.7146 206.1476 200.6121 191.7401 188.9105 192.245 194.8855 201.0875 213.5567 226.2969 234.6734 233.0097 230.7432 229.6861 223.403 214.9884 212.3693 214.1881 219.0501 224.7468 232.9971 237.9063 242.4921 243.3068 237.757 230.1802 229.6163 226.5252 222.4982 223.5503 227.6142 231.6749 234.883 238.3614 243.6504 250.4841 257.2762 262.9879 265.5204 264.575 260.644 254.6176 248.307 242.0332 235.3004 227.5511 219.9892 213.1901 207.6144 202.8238 201.5886 205.337 204.3785 200.445 201.7031 188.577 173.8756 169.6421 165.3381 161.2376 
247.8414 253.4401 258.0015 261.6244 264.3708 269.0038 271.931 273.6349 273.672 272.1849 269.9305 267.1331 263.5272 259.393 254.8852 251.2517 250.0962 252.439 258.2902 263.3058 266.4114 270.3437 279.0835 293.6872 314.4404 338.9513 358.8137 369.0825 371.7196 367.5744 359.8551 354.0944 351.0142 349.9173 350.8963 351.8021 349.8505 344.217 333.9404 320.28 316.7705 326.3886 339.0281 344.1683 342.4223 335.5784 329.3026 329.1656 332.3347 332.9097 328.7277 321.7022 315.7146 314.189 315.6401 317.4386 317.7212 315.671 311.0358 306.8793 305.478 306.8077 309.4685 313.0721 319.0712 327.9994 336.6931 340.7546 339.9944 335.0522 328.9267 323.4469 317.5784 310.497 300.0851 286.4725 272.1018 257.7299 244.54 232.8605 223.5791 217.2212 213.2701 211.2375 209.3573 208.0938 209.7863 213.8465 218.4349 222.1793 223.3761 221.1617 217.9039 215.2547 214.0027 213.5282 211.7563 207.9193 202.7858 197.8909 194.609 193.2823 192.9458 192.9715 195.7175 205.168 207.045 199.3345 192.7918 190.626 187.6636 188.6229 193.0472 192.0509 183.3289 181.9106 181.8987 184.395 183.9802 180.0283 176.6885 174.6284 181.0157 192.7403 204.663 209.2302 206.3827 202.1054 198.7458 196.0212 195.6187 195.8018 200.6311 209.4377 213.5845 214.9083 210.5561 208.3796 214.6316 218.4207 214.7202 207.1723 197.755 188.4396 184.3438 187.0453 188.651 197.181 211.7072 224.8021 235.6174 236.9801 237.0092 239.2673 234.6233 224.483 215.9566 218.3925 227.0571 236.5944 245.9862 247.709 250.0725 243.5351 242.4527 243.5726 244.2583 237.2465 233.5217 232.7971 233.3322 234.4961 235.5875 236.858 238.3965 240.3561 242.9369 245.7068 247.1013 246.8161 244.2456 239.831 235.3218 230.8951 225.9533 220.2415 214.5203 208.981 204.2874 203.8173 203.4221 204.8083 202.7843 199.3249 200.1507 185.4054 174.8126 170.194 165.5151 161.1105 
250.6052 256.2196 261.1266 265.3473 268.6367 273.4687 275.6269 275.7238 273.8346 270.5022 266.1844 261.4458 256.7503 252.6868 249.0556 246.4414 246.8249 251.636 259.7265 265.8771 269.4945 275.7377 284.5551 298.3642 318.5959 342.1362 362.8034 375.5908 381.6225 381.3933 375.2991 365.6552 357.526 354.6713 357.5765 360.6791 358.782 352.1754 340.0984 324.9966 319.2287 324.1625 333.2513 338.1397 338.622 336.2288 334.8591 337.0033 338.699 335.5311 327.7744 319.0545 312.2646 308.6109 308.0576 307.7296 305.647 302.0901 297.9639 295.8846 297.0104 300.9977 306.8274 313.7159 322.3042 332.3522 339.8937 341.746 337.5653 329.5964 322.7551 318.8976 315.0669 309.4569 299.5938 285.7307 271.3628 257.8691 246.0275 234.854 224.7455 217.4945 214.2496 213.7715 213.7423 216.1908 218.9427 222.0548 225.178 227.381 227.173 224.191 220.6275 217.76 215.9318 214.0358 210.9515 206.8657 202.9073 200.1027 198.4093 197.6051 197.4893 197.8214 203.9153 214.9971 209.5821 200.5016 195.9366 193.4041 187.547 185.1506 184.983 179.6701 173.1588 178.1149 179.7444 183.5945 181.1503 176.19 173.3806 173.1226 180.1728 188.7708 199.3122 200.7846 197.022 196.0879 198.5393 203.7041 205.0993 200.8824 205.4258 209.3351 206.5289 205.4169 200.2552 200.1613 210.7435 216.4594 213.6305 202.8559 199.254 189.476 184.203 187.415 185.5759 195.005 210.1348 221.7372 231.0934 235.1221 239.2441 243.3273 241.9259 233.8066 222.9977 225.7124 236.0819 250.2154 259.1554 258.6548 253.3058 244.7031 242.6409 248.8505 253.4305 246.9398 242.8737 241.7704 238.3889 234.9456 232.9414 232.3262 232.3289 232.596 232.8844 233.4855 233.8809 233.6282 231.6421 228.6751 225.3331 222.1048 218.4007 214.071 209.6727 205.0838 204.542 202.5098 198.8896 197.3434 194.705 191.8258 195.659 180.396 175.7161 170.9749 166.1401 161.5281 
253.277 259.1097 264.7497 269.6472 272.9194 277.091 277.686 275.7574 272.0939 267.3517 261.9334 256.1945 251.1712 247.617 245.0927 243.6562 245.4162 251.054 259.3786 266.0692 272.6684 280.6262 291.0151 305.8371 326.4559 349.5136 370.1585 384.692 393.0591 395.9892 393.4719 385.4493 374.9894 366.7686 364.6309 365.025 361.5959 353.9423 342.4376 329.3158 321.8686 322.0669 327.0124 332.3167 336.4288 338.5398 339.7715 340.1689 336.9793 329.2965 320.1014 311.076 303.4347 297.8432 294.3761 292.8667 291.1789 289.0069 287.6771 288.614 291.2469 295.4286 302.0146 310.7232 320.894 330.4063 335.1724 334.3594 328.1885 320.3751 315.5301 314.0618 311.673 306.5309 296.3926 282.1607 267.6444 254.9222 244.43 235.0591 226.0931 218.6086 215.5163 216.9431 220.3442 225.0318 228.899 230.938 231.6115 230.9981 228.5425 224.9735 221.7285 219.082 216.5691 213.1524 209.0872 205.4615 203.1564 202.2075 201.7863 201.3649 200.874 200.9348 207.4781 211.3755 206.2688 196.4133 193.1728 191.0063 183.2655 178.2736 176.8735 170.9776 168.5206 174.971 174.5871 176.5598 173.3508 169.0711 170.1552 173.0644 178.2762 184.4182 190.3795 191.1918 191.9945 197.1503 207.303 216.9068 213.9566 208.1323 209.0632 205.0997 195.5617 193.0872 191.7579 194.3083 202.085 206.1336 202.2683 197.088 203.0204 191.4724 185.8205 189.3466 188.8286 197.4416 208.9939 219.0792 225.6208 232.4489 237.5742 241.5907 241.9006 237.4078 232.5766 232.9532 239.9512 255.4404 264.9955 261.6696 252.3553 243.3846 242.277 250.7233 257.6808 252.462 247.5504 245.6172 239.4052 232.4628 227.6705 225.5276 224.9649 224.9396 224.5976 224.2562 223.9116 223.0442 221.21 219.1581 217.0641 214.7089 211.6065 207.8623 204.3492 202.8345 206.9314 201.1633 194.0389 192.4013 190.5297 188.1118 192.046 180.9743 176.3817 171.4045 166.5304 161.8711 
255.4437 261.5519 267.7052 272.6756 275.4091 278.4103 277.0651 273.5859 268.785 263.5715 258.2205 252.5546 247.5676 243.9776 241.9478 241.6533 244.6032 250.4274 257.9317 264.9343 274.4977 284.5613 297.7959 315.7473 338.2722 361.6711 382.2445 396.9919 406.6519 412.1849 413.3405 409.8497 401.5266 389.6899 378.992 371.9761 365.1221 356.2354 345.359 334.5826 325.516 321.6127 324.2285 330.8811 338.0831 342.4876 342.4801 337.9545 329.5317 319.2065 308.3673 298.655 291.5657 286.8463 283.8619 282.394 281.6226 281.9926 283.6809 286.1248 287.7937 290.3883 296.8707 307.0406 317.024 323.1738 323.5874 321.1657 315.0444 309.0264 306.3946 306.3891 304.6567 299.1815 289.034 275.6713 262.47 250.9865 242.444 234.9091 227.8491 221.6935 218.4783 220.4923 225.5152 231.909 237.0478 238.9689 237.5921 234.0132 228.9955 224.9896 222.7522 220.6986 217.4076 212.8464 207.9517 204.7261 203.7194 203.9894 204.117 203.1366 201.1045 198.5055 202.3827 204.9513 201.424 197.5884 197.9846 189.8206 182.2089 178.7709 177.2574 171.1785 169.1586 172.1069 172.2401 174.0977 170.5158 165.6163 168.6659 174.7817 179.1081 181.4884 183.85 185.6837 191.2479 202.8203 218.3175 226.3418 223.6324 218.5306 215.6346 205.8295 188.4618 182.9333 187.2763 192.3569 193.4417 194.7823 192.1203 192.5836 197.9603 185.9056 186.8532 194.8199 194.766 204.1436 211.3945 217.1207 218.9297 227.1868 234.9105 238.0103 238.0444 239.3471 239.0671 237.5674 244.006 256.6407 260.4798 260.127 251.5919 247.0363 246.0735 247.6266 251.1387 245.5492 245.617 241.223 234.2555 226.9113 221.665 219.2413 218.82 219.0911 218.9851 218.2594 216.9307 214.9613 212.4789 210.5862 209.0042 207.1973 204.6041 204.6543 205.1938 205.907 205.6536 198.0216 193.0975 192.086 190.7948 188.7806 190.3324 182.118 177.4619 172.2139 167.0928 162.387 
257.1759 263.1449 268.8565 273.2758 275.1841 277.0547 274.5726 270.3122 265.423 260.5027 255.3921 250.2662 245.558 241.7388 239.6816 239.7648 243.7028 250.4219 257.9099 265.468 276.0493 287.9591 304.3141 326.291 350.8857 373.9708 392.6617 407.2233 419.493 429.144 434.5716 435.3384 429.7745 417.1326 401.7529 388.1953 376.6219 365.0849 354.0585 342.834 331.9796 324.3753 326.0222 332.3293 338.6052 340.6444 336.687 327.9958 317.0386 306.5484 296.2502 287.4563 280.8761 276.6818 273.7858 271.3847 271.1096 273.5378 277.1108 279.7971 281.0901 283.7233 290.9084 301.1265 308.9168 311.5295 309.52 306.4724 302.1017 298.4518 296.9328 296.8094 294.3716 288.3527 279.653 269.906 259.5813 250.2982 242.3028 235.7432 230.5205 226.5865 224.6333 226.1308 230.451 236.9749 242.6618 244.3376 241.1944 234.811 227.4944 224.1313 223.546 222.1842 218.7144 213.9376 208.9628 205.5279 204.4951 204.676 204.4994 202.6512 199.2186 195.365 194.6007 198.3598 199.2479 202.548 203.5332 192.7999 185.4191 181.8214 179.0432 173.3944 173.2097 173.535 172.7098 173.439 172.4943 170.9903 175.8646 181.2164 182.6821 182.1207 185.3992 188.7966 194.2784 208.4239 220.6241 226.4066 226.9084 227.2058 226.2863 211.3796 190.9144 182.8022 185.7846 188.5004 187.9196 188.6891 184.6553 182.8223 191.6788 183.1758 188.8587 199.8238 200.9579 211.0991 213.4256 213.7228 217.4308 223.1274 229.1645 234.8066 237.4257 240.6725 238.0682 235.6588 243.4862 253.4475 253.4374 252.8118 249.1015 247.5924 245.285 242.0293 238.5963 239.1311 235.9404 230.6795 224.6313 219.0084 215.2653 214.3062 215.1963 216.2428 216.3538 214.843 212.0263 208.3863 205.2277 203.0414 201.5213 202.8419 207.3027 208.7997 209.3741 208.9575 201.9628 193.9084 192.6383 195.0442 194.2078 194.1438 196.9703 184.2022 177.5984 172.2711 167.1351 162.6231 
258.4445 264.04 268.8738 272.3483 273.4818 274.8247 272.4121 268.4692 263.7759 258.7218 253.6163 249.0047 244.9193 241.3509 239.2306 239.1361 243.3901 251.5146 260.3922 268.683 279.2216 291.3049 309.3847 333.9901 359.935 382.1235 400.0157 416.9077 434.4921 449.9319 459.864 462.3025 456.3328 442.3033 425.1514 408.7314 393.6764 379.4664 366.3538 352.6831 339.9462 331.103 329.1853 332.573 334.3048 332.3362 325.8885 316.1167 305.8061 296.5931 288.6996 281.6358 275.4938 270.4657 266.6799 263.7556 263.0173 264.6131 267.2632 269.7064 271.5894 275.5948 283.4585 291.7175 296.4006 296.3915 294.7723 292.441 289.7075 287.3156 285.7155 284.7243 281.9254 277.5253 272.9891 267.7798 260.7767 253.0949 245.694 239.1518 234.4417 231.9988 231.6911 233.3875 236.8185 242.6401 247.137 246.8506 241.1445 232.6289 226.054 223.8092 224.3132 223.8234 221.2367 217.1658 212.4109 208.3986 206.3593 205.5705 204.6531 202.7342 199.9944 196.559 193.344 191.2644 195.6178 198.0919 199.4008 191.0636 185.2621 181.6852 177.6649 173.3477 174.6928 176.7595 174.0361 172.308 173.7259 175.9324 181.6036 185.0448 184.7403 183.7289 188.7926 195.8593 202.4827 214.3339 219.8073 222.6805 223.8092 229.4654 233.8566 216.4043 195.6397 186.2705 183.8758 184.2643 183.8563 183.1143 178.4246 182.2694 190.5489 182.1726 188.9493 200.9153 205.2191 211.0715 212.0237 211.0561 214.9708 216.7816 218.5575 227.9793 236.6828 238.122 235.6745 234.3903 241.2386 253.5353 255.7085 254.1753 251.7533 246.5104 237.8221 232.0383 230.3697 226.3124 221.6053 217.4682 213.3131 209.4866 207.4113 216.1807 213.7606 212.8658 213.0197 211.2357 206.5223 201.6984 198.0742 195.7615 199.499 208.1999 209.3907 210.6719 209.0747 201.3363 193.7904 190.6852 193.9999 198.1331 201.5022 200.5395 199.9633 185.5292 178.0029 172.9803 167.9436 163.4826 
258.9816 264.2769 268.6031 271.5291 272.6099 274.1789 272.349 268.7368 263.723 258.1455 253.0241 248.9846 246.0542 243.7211 241.9741 241.317 244.8841 253.3664 263.8445 273.4427 284.3593 296.1886 313.7939 338.4062 364.1816 386.2596 406.0128 428.1472 452.2013 473.0139 485.4189 486.7034 478.0102 462.5581 445.0184 427.5266 410.3433 394.8026 379.2458 362.9505 347.9279 336.9793 331.0888 329.7647 327.0485 322.1552 315.2918 306.5001 296.5236 287.925 281.6486 276.0566 270.6122 264.9483 259.9417 256.4884 255.1535 255.3656 257.0223 259.2586 262.0842 267.2113 274.2427 279.2792 281.4691 281.0012 279.0607 277.4617 275.3307 273.0098 271.3134 270.6866 269.4699 268.2601 267.4684 266.0031 262.8588 258.2616 251.5476 243.4658 237.307 235.2531 237.0254 241.1838 245.3395 249.5927 251.2218 248.4705 241.6046 233.3085 227.0426 224.6021 225.0752 225.2415 223.7819 220.4906 215.8963 211.5917 208.712 207.1939 206.0468 204.8627 203.6848 201.655 198.8351 195.7319 192.2529 187.5908 184.9933 182.0161 176.577 175.1498 173.0523 169.9751 168.7053 170.6093 171.6327 172.5884 176.7525 179.8361 183.536 184.1891 185.0135 183.9929 189.9752 197.5357 205.9739 214.5496 217.3674 219.0652 221.1767 228.0288 234.0575 216.6351 199.1884 188.8229 183.6845 182.2075 175.8387 172.3999 173.6245 180.5429 185.7988 179.4874 186.0729 197.2486 202.7817 208.0102 210.5455 207.9049 209.5539 208.9993 212.4618 219.2301 228.7183 237.0334 236.3427 235.7229 243.751 255.7223 258.5147 257.2283 251.3639 238.8803 230.0568 224.7478 217.9995 211.689 207.118 204.1106 201.4632 200.3198 208.7784 218.6338 216.3251 213.313 207.74 205.6816 200.9716 196.0986 192.3999 193.0314 201.4207 207.3646 205.8007 205.8172 200.0414 191.9437 188.1604 191.9852 198.1546 200.6688 204.5157 204.9706 206.9583 192.5163 178.8977 174.1673 169.2978 164.7893 
258.6418 263.8513 268.1736 271.3635 273.0584 275.2886 273.438 269.5343 264.1015 258.4909 254.0541 251.1544 249.7207 249.1369 248.5895 247.3411 249.0319 255.697 266.0621 276.6714 289.5678 302.6087 319.6026 342.3735 367.1723 390.1941 413.4334 440.022 468.4804 491.5427 503.1906 502.2556 491.705 475.9147 458.1746 439.2827 420.6152 404.3082 387.549 370.0107 353.0477 339.0626 329.7389 324.5821 320.0704 314.3608 306.9487 298.4884 289.1597 281.0043 275.1132 270.9667 266.4186 260.9286 255.1261 251.0562 249.7191 249.9685 251.0137 252.8547 256.3555 261.4487 266.5532 269.6476 269.3125 266.5952 263.722 262.2306 261.3107 260.8023 259.9527 259.8901 260.5974 262.3562 264.1563 264.8297 263.9807 260.7698 253.8239 245.0249 239.1152 239.0462 243.3644 249.5221 253.9582 255.6871 254.0339 249.5263 242.7877 235.3566 229.5985 226.5513 225.9676 226.0683 225.4598 223.2352 219.332 214.9332 211.2687 209.0532 207.8479 207.4678 207.3785 206.4176 204.5228 201.2826 196.0119 188.7998 181.0803 176.6632 170.6121 170.1538 166.6489 164.0174 163.3107 165.069 168.8539 174.0235 178.9611 181.4556 184.3859 182.0246 181.8695 179.627 185.3542 192.1272 202.369 210.6561 213.7025 216.1106 218.5986 226.4066 234.0943 214.2405 201.4243 192.0251 187.9082 180.0215 170.998 166.4568 169.8273 177.0401 182.395 179.2238 186.1806 194.537 200.6446 207.3347 204.8879 203.1931 206.6895 206.9591 206.8043 211.9907 221.7424 233.0327 237.7365 240.7123 245.3528 249.2075 252.2159 251.3225 241.787 231.1703 224.012 213.6049 204.3354 198.0088 194.235 191.8497 189.9044 195.4129 203.5459 210.5413 213.3555 215.8506 206.841 198.4116 194.8131 190.9389 187.7055 189.2607 197.4916 202.4568 200.9672 199.5041 189.994 181.8507 182.3578 193.8707 200.0903 201.1474 203.7354 204.5324 207.1138 194.1838 179.058 174.7301 170.2082 165.7573 
256.9723 262.178 266.9289 270.91 273.3115 275.6801 273.5726 269.291 264.2581 259.7318 257.0274 256.1697 256.4047 257.6221 258.6767 257.8658 257.265 259.5443 266.4961 277.2856 292.5363 309.0988 327.3313 348.8393 372.3706 396.0818 421.7307 450.2191 478.0504 498.519 507.403 504.6148 493.969 478.8014 461.2352 442.2223 423.2714 406.3361 389.2543 371.782 354.1428 337.953 325.7194 319.1203 314.3321 309.243 302.6448 294.6519 285.7383 277.5083 271.3282 266.7653 262.3392 257.1525 252.2232 249.1349 248.8517 249.7837 250.6427 252.0258 255.0394 258.475 261.5822 262.1269 258.5816 253.3639 250.06 248.6639 248.6769 249.2374 249.8294 251.3592 254.5919 259.4418 263.7449 265.9485 265.3361 261.1021 253.4774 245.6569 242.7663 244.6698 249.9101 256.0881 259.4763 258.7008 254.1214 248.0951 242.0401 236.3593 231.6241 228.528 226.6687 225.8379 225.7887 225.256 222.76 218.4382 213.8389 210.5901 209.291 209.5617 209.6826 208.7383 206.6481 203.2917 198.5767 191.4832 183.2875 175.6993 169.8274 165.6898 163.3334 161.9754 160.8929 163.9485 169.322 175.8564 180.8209 181.6139 185.1366 183.1633 183.2033 179.4463 183.7571 190.0496 202.6354 211.8911 212.6391 216.4282 218.6241 226.1918 233.7698 212.4735 204.5558 196.9016 189.2333 179.6921 168.7922 166.1926 172.2954 177.7242 183.3785 182.8554 188.7841 193.9716 199.6234 202.6701 196.9269 200.1121 210.5735 211.1909 210.5222 213.684 222.5502 231.287 238.421 242.4175 243.1586 242.9694 245.0931 242.9375 232.2504 221.5344 212.0147 200.635 191.5848 185.7351 182.6244 180.9158 187.0895 195.4442 199.5964 202.7455 207.0309 212.3822 209.1197 200.6736 192.7104 189.828 187.2661 190.1229 195.1319 198.0907 198.3736 197.0898 189.1082 184.0626 187.6305 200.3208 203.2323 201.8909 203.8034 205.1123 207.6487 195.2504 178.7282 174.8971 170.7811 166.5364 
253.9995 259.6082 264.8172 269.1719 271.7334 273.901 271.9012 268.3224 264.7479 262.0851 261.5196 263.2658 265.6706 268.6428 271.1506 271.0819 269.498 267.5312 268.6794 276.4654 292.4358 313.5989 335.498 357.6172 379.4562 402.3969 428.1435 455.4432 478.4011 492.2245 496.6004 492.9994 483.8853 470.5518 453.97 435.0932 415.6997 397.8904 380.6901 364.2538 347.9984 332.5062 321.5164 315.1981 310.7537 306.6965 301.7285 295.27 287.4179 279.3083 272.0835 265.7667 259.7578 254.2885 250.5516 249.9297 251.7834 254.0764 255.4755 256.3534 257.1448 257.925 258.1495 255.854 250.7467 246.6551 243.9852 242.9083 242.9765 243.132 243.4919 245.507 250.5609 257.6538 263.3712 265.5912 263.9985 258.8618 252.2951 247.6955 247.0301 249.9836 255.4884 260.9474 262.777 259.9463 253.5741 247.0663 241.8099 237.7314 234.4118 231.4303 228.1899 225.9154 225.7543 226.3377 225.3279 221.8097 216.6295 212.2286 210.7335 210.9797 210.792 209.0355 205.7108 201.6638 198.089 194.0894 188.1383 180.7413 174.2598 169.5435 167.0699 165.7148 164.6085 166.1417 171.4529 177.8319 181.3147 180.413 184.4751 183.9712 184.8495 182.0531 185.4486 192.2371 204.692 212.5877 213.5176 217.8273 223.2513 229.5476 231.9415 220.2523 214.2682 198.7509 187.6806 178.5842 171.29 170.1074 174.6897 175.8299 182.4671 183.7912 189.9691 192.3452 199.622 199.0043 195.8169 199.9713 214.5554 218.3021 219.9787 220.5316 225.4345 232.6184 240.6543 242.2664 238.0285 234.7184 235.6007 228.9345 220.1789 210.0513 197.8965 188.7453 181.1949 175.6054 172.7757 176.1612 186.0936 195.0167 196.2624 195.9159 197.6978 202.0558 200.8588 198.5955 195.0687 191.6945 190.7243 192.5697 192.5213 194.3142 195.0139 196.7145 191.9095 191.0216 198.0278 209.9474 208.5988 202.5918 201.2038 204.2677 207.7379 196.4366 179.3863 175.061 171.2329 167.241 
249.4617 255.3159 260.4249 264.4489 266.9657 269.5432 268.9422 267.4375 265.7108 264.8452 266.5396 271.1603 275.9455 280.3 283.5977 284.1933 282.2104 277.9364 273.6049 275.3311 288.762 311.7664 337.9784 362.5208 383.2569 404.2833 427.7326 450.066 465.6929 472.4456 471.6902 467.103 460.2822 450.4264 436.7323 419.6166 401.34 383.6129 366.7095 351.3176 337.1586 325.1409 316.6702 311.4302 307.7126 304.4554 301.003 296.2886 290.079 282.8692 275.2186 267.6156 260.0369 253.7548 250.6765 251.6423 255.4696 259.354 261.9833 262.6566 261.4113 258.5166 254.8368 249.9615 245.6006 242.7395 241.944 241.9897 241.6177 240.8782 240.196 241.8504 246.7097 253.5039 259.2193 261.4249 260.0605 257.2538 252.3682 249.1864 250.4485 255.4216 260.8105 264.9031 264.9278 260.4798 253.834 247.7929 243.0677 239.4948 236.8092 233.8535 230.2257 227.1942 226.2321 226.6811 226.388 223.987 219.3698 214.6762 212.382 211.8497 211.1917 208.6246 204.053 199.4566 195.6826 192.9588 189.7562 184.5359 178.3655 173.4278 170.6133 168.7325 167.2191 166.6947 168.9332 171.1531 173.3481 175.3226 181.2698 183.2884 185.8651 185.1331 188.0053 195.8963 205.2915 212.8588 215.6541 216.6585 222.8006 231.0847 233.4545 227.3119 219.0637 201.4265 192.023 182.3761 177.021 176.3049 176.2432 173.6904 176.749 182.0083 189.2742 189.4552 194.126 194.4937 194.8097 199.9385 210.8063 215.0287 218.4518 221.1525 226.9636 235.1739 244.876 240.7442 234.3371 229.1773 223.9816 217.4836 209.0452 204.2523 193.7391 181.3246 172.978 167.5984 168.9778 176.9391 187.628 193.4768 191.1825 188.34 189.6438 189.2988 187.856 189.1829 190.0243 188.4796 193.0709 194.0766 194.1049 195.0878 196.2702 197.6228 195.1405 198.8058 209.6307 218.4953 212.1392 202.0407 201.1188 207.3486 209.0398 197.9168 181.7926 175.1377 171.5762 167.7378 
243.3507 249.1015 253.7884 257.4989 260.5904 264.5828 266.1624 266.9068 267.0575 268.0696 271.9924 279.1075 285.7334 290.1757 293.1563 294.1405 292.4442 289.1073 283.2588 279.7087 285.2096 302.8036 328.5783 355.4754 377.3923 396.4043 415.277 431.2745 440.4134 442.271 438.8496 433.5787 427.863 421.0777 411.6076 398.3969 382.52 365.9555 349.9259 336.3762 325.2467 316.4716 310.1399 306.1586 303.9376 302.1179 299.8519 296.3126 290.5064 283.4834 276.1914 268.6461 260.4687 253.9291 251.3374 254.3939 259.6859 264.2643 267.3726 268.2118 265.4915 259.1972 252.0426 245.234 240.9344 239.5516 240.3838 241.0732 240.4266 239.2571 238.5633 240.1641 244.3275 249.9827 255.2258 258.3781 259.0021 256.334 251.6528 249.7725 254.2541 261.1424 266.6633 269.6316 267.4752 262.2358 256.2315 250.6698 245.6717 241.5326 238.7355 236.4055 233.7119 230.8142 228.7691 227.9314 227.1739 225.1198 221.2726 216.9541 213.9893 212.741 212.3242 210.4232 205.3997 199.5616 194.9 192.3738 190.0324 185.7391 180.3302 175.5318 172.4938 170.7507 169.7506 170.3619 172.4756 175.2918 177.3884 178.3882 180.0842 185.5769 189.741 189.017 190.1707 199.038 206.8835 215.181 220.1379 216.7077 223.6307 229.544 231.3432 230.7078 221.8079 206.0565 197.5032 192.1486 188.4707 187.1031 181.245 173.8583 176.6749 183.9235 190.1378 186.3133 186.3121 185.1909 189.3776 198.2434 206.5948 208.5513 215.5006 223.4892 230.4815 236.5011 238.2859 231.5326 227.899 218.9112 217.1663 210.9645 201.5968 193.8451 184.0561 176.267 174.6632 174.1288 177.0777 181.8104 188.6358 190.379 187.0981 183.5052 182.1303 179.547 180.1934 185.2299 189.057 192.3835 198.8012 199.2664 197.6712 197.176 197.5387 197.3692 196.0477 200.9197 211.3906 215.1464 210.7571 205.3208 207.2483 211.6723 215.7915 204.7498 185.3078 175.7909 172.367 168.4705 
236.4518 242.0686 246.6376 250.7052 254.7803 259.9978 263.3053 265.8328 267.8183 270.6068 276.2196 284.5208 292.0184 296.3665 298.8495 300.0654 301.6599 299.7635 294.7562 289.3998 287.1194 294.202 311.8338 335.0668 356.8468 374.9166 389.6129 400.6464 406.5945 407.1572 403.9717 399.3221 394.0262 389.0864 383.4096 374.5785 362.2887 347.4263 332.4551 321.1222 313.2792 307.5531 303.486 300.824 300.1002 300.1448 299.0442 295.7849 290.2284 283.7977 277.3652 270.1824 261.8033 255.314 254.0675 256.8156 261.3849 265.8305 269.445 270.4058 267.3672 260.4498 251.8885 243.6481 237.5854 236.6015 238.2027 239.6699 240.0606 239.1063 238.6561 240.5495 244.4866 249.7339 254.7061 258.0493 258.3526 255.7076 251.5926 251.8463 258.381 266.4636 272.4352 274.583 271.2679 266.1611 260.9949 255.5063 249.6994 244.3587 241.1266 239.3851 237.4983 235.1211 232.5837 230.3933 228.6423 226.2502 223.052 219.7567 216.8396 215.2286 214.6178 213.2705 209.0037 202.1181 196.7479 193.4794 190.6129 186.1277 180.8418 176.3693 174.2077 174.343 175.2459 177.2213 179.4718 181.9097 183.5072 184.1306 184.3658 190.3093 195.7057 195.8468 196.0428 203.4568 210.0344 218.3293 223.568 221.7285 227.1674 228.1337 229.3443 231.5158 230.7909 216.4883 208.7106 203.1768 200.4861 195.167 182.5921 173.2421 175.8126 181.8244 183.5128 178.3208 178.3406 177.4626 186.2648 197.0964 203.4855 207.4256 216.0994 224.0136 228.5609 233.3407 223.9289 221.8164 214.6334 211.4761 212.0915 201.5981 189.0229 180.9051 174.0938 168.6783 -9999 171.8344 177.4476 183.1342 186.9856 185.4626 182.4006 183.4649 182.7367 181.5737 183.4338 188.5311 193.8452 199.0647 201.2359 198.7184 193.8763 192.2957 193.4115 195.8333 198.2705 203.1447 210.0564 212.5397 213.2552 214.1093 216.8862 220.5839 228.4725 213.9158 189.8087 176.6743 173.2318 169.188 
229.6136 235.1955 240.0069 244.7377 249.6618 255.5817 259.7015 263.4648 266.8932 270.7065 276.8596 285.5764 293.825 299.0991 302.2607 306.2649 309.5759 309.2135 305.4479 300.0894 294.5388 293.1243 299.683 313.2677 329.662 344.8702 357.0154 365.8763 371.4565 373.1317 371.5405 368.0101 363.413 359.737 356.5309 350.9413 341.8379 329.88 317.7905 309.1183 304.3176 301.3406 299.1996 297.5025 296.9977 297.4126 296.6714 294.3268 290.2134 285.2798 279.5504 272.1086 263.3466 258.3179 256.8679 258.2723 261.1418 264.4766 267.6065 268.1921 265.4694 259.8275 252.2457 243.728 236.424 233.4308 235.4515 238.5275 240.6811 240.6497 240.3755 242.8826 246.4452 250.8548 254.9321 257.7365 258.6126 256.8715 253.8431 255.1206 262.4725 270.5445 275.8144 277.5264 274.6783 270.5841 266.1166 260.4167 253.512 247.0925 243.3169 241.6199 240.1629 238.3231 235.9516 233.0549 230.1798 226.9671 223.7995 220.938 217.9915 215.8802 215.0043 213.8969 210.3566 204.5744 198.7757 193.6626 189.4971 184.8574 180.9897 178.8219 178.7782 180.3698 182.5739 185.5499 188.2593 189.9711 190.6526 190.7519 190.5699 190.8838 194.6782 197.3065 198.6423 202.5358 207.4833 213.1873 216.8584 220.1063 227.0866 228.91 231.8022 234.5909 230.3652 226.2634 223.7749 212.6168 207.8801 200.53 184.9031 173.2285 172.4283 175.1693 175.7974 173.5139 175.0507 178.4308 187.7303 199.2902 208.342 214.7347 220.2726 222.1583 221.129 222.2744 210.0315 204.6633 197.9471 203.8142 200.8382 188.5286 177.6703 173.2347 169.1141 167.2813 -9999 -9999 177.0271 182.5936 184.3391 183.8089 184.1094 187.3443 187.9361 188.3364 189.6585 194.7109 200.9706 205.0329 198.8283 189.7515 183.2297 182.3286 186.413 192.1069 196.2665 200.8794 203.541 207.5891 212.4524 217.242 220.7716 225.0216 229.2676 209.8145 185.494 176.6046 173.1331 169 
222.9359 228.3889 233.5458 239.0174 244.4337 250.9943 255.9674 260.2767 264.2844 268.7432 275.1949 284.1446 293.2769 300.6667 306.5221 313.5895 318.4962 319.5519 316.5463 311.0461 304.8229 300.0545 299.0511 302.8476 309.9407 318.901 327.9167 335.9052 341.9425 344.48 343.4555 340.5135 337.3873 335.3663 333.6466 330.1034 323.4932 315.2276 307.4036 302.7133 301.2784 300.8815 299.6116 297.0205 294.4008 293.2757 292.8423 291.8885 289.3849 285.3786 279.8524 272.2621 264.219 259.2715 257.5525 258.2373 260.3591 262.6073 264.4254 264.6122 262.5903 258.7968 253.0293 245.19 236.8947 232.2158 234.0893 238.7552 242.927 244.5699 245.8488 246.4862 247.4382 250.2946 254.6336 258.2932 260.0233 259.4387 257.7266 259.721 266.642 273.8139 277.8558 279.1022 277.6274 274.7565 270.3703 264.0373 256.4521 249.4073 244.705 242.3363 240.9999 239.6402 237.5827 234.3716 230.5163 226.3611 222.7607 219.9146 217.1779 215.101 214.1359 212.8002 209.3989 204.5949 199.5496 194.0445 189.059 185.378 183.9368 184.6163 186.2631 187.5616 189.5836 192.6484 195.7434 197.5937 197.7337 196.9414 196.2154 196.6198 197.8768 201.0298 200.9583 200.1437 203.6168 206.6885 207.2297 212.9982 222.0698 230.4645 233.2948 235.8362 235.4854 232.8918 227.7451 214.0779 209.9822 203.3131 186.4848 171.7149 169.0577 171.0322 173.836 175.012 180.0925 184.2933 189.003 198.8843 211.6389 219.8226 220.0613 212.0129 206.4493 202.7084 193.4181 193.2424 191.8414 192.6128 185.2567 174.6549 170.4447 170.6136 169.0297 167.7073 168.6739 168.2428 171.6468 175.8755 179.3103 182.004 185.9527 192.2247 193.0764 193.3619 191.1503 195.2413 200.4813 198.7709 188.9445 180.8141 177.9718 179.2472 184.9556 190.8149 193.4464 196.9635 200.6541 205.5352 211.5433 215.4519 218.4836 219.564 219.5228 200.0353 179.5999 176.7642 173.083 168.7437 
216.7141 222.196 227.3277 232.742 238.9007 246.5252 252.7236 257.8624 262.5188 267.7173 274.9886 284.4687 294.4923 304.2602 315.41 324.6511 331.0229 333.0482 330.4716 324.4212 317.0408 310.7502 306.6073 304.7468 305.1511 307.1541 310.7469 315.4973 319.9361 321.7394 320.6336 318.4222 316.9673 316.1872 315.369 312.9094 308.5146 303.9607 301.0882 300.326 301.1172 301.7776 300.7391 296.9562 291.9626 288.4189 287.2138 286.8263 285.5577 282.9302 278.6584 272.6856 265.9742 261.0482 258.5405 258.446 259.5816 260.5198 260.9808 260.8651 260.0525 258.068 254.1458 247.9607 239.7708 234.152 235.2173 241.2148 247.6487 251.1499 251.1355 248.8503 247.7476 249.6924 254.2601 258.9895 261.7478 262.1716 261.3462 263.1154 268.7991 274.7034 277.9103 278.8636 278.2242 276.3837 272.5382 265.9794 258.0087 251.0582 246.0008 242.59 240.9001 239.3414 236.9565 233.6183 229.5561 224.9701 220.9352 218.094 215.9982 214.6148 213.5547 212.0211 208.9265 204.4607 199.345 193.9326 189.5153 187.692 188.7729 190.6422 193.0046 194.6919 196.624 198.9941 201.6855 204.0443 205.1289 204.4051 202.8119 202.3205 202.8237 203.3521 202.8793 201.9276 200.3173 200.7666 199.8814 207.2711 216.8646 227.5727 227.8164 231.2146 234.3883 233.6688 227.0506 215.8238 214.047 207.1666 190.2248 178.9683 173.4989 177.1783 180.3099 181.2259 184.8083 185.5379 185.7778 194.856 209.5355 214.1997 206.3359 196.8434 185.1767 179.8179 173.8807 175.9658 -9999 177.0555 169.4029 163.6038 167.1818 172.3858 173.5643 170.7276 167.3311 162.9353 163.8258 167.039 172.1824 177.5177 182.3563 186.6916 186.7453 189.5095 193.8975 194.7579 195.8563 194.1833 185.4841 180.0426 182.0839 187.484 192.9708 194.1933 193.6965 195.711 197.8687 200.3472 205.7527 209.926 214.0645 212.9844 212.5767 196.5387 179.2328 176.6529 173.1016 168.8811 
211.5797 217.1957 222.6024 228.0636 234.3443 242.5566 250.2052 257.0564 263.2986 269.8919 278.2814 288.9502 302.0049 315.5434 328.6046 339.6345 347.1101 349.5429 346.6112 339.2452 329.9621 321.5816 315.4172 311.3327 308.4114 305.9006 303.9926 303.3719 303.9734 304.0002 302.5015 300.5717 299.6737 299.5244 299.456 298.5346 297.0638 296.2235 297.2282 299.2592 300.412 299.9315 298.0612 294.2068 288.9817 284.1823 281.4318 280.4764 280.3225 279.8648 278.1636 274.3717 268.4048 262.834 258.6333 256.9492 257.1377 258.124 257.8362 257.3951 258.0618 257.914 256.3067 252.5473 245.7242 239.4997 239.7343 246.2799 253.2884 257.61 257.6314 253.4922 249.7826 250.3974 255.2069 260.7833 264.2719 264.5113 263.3457 264.7379 269.3648 273.6543 275.6817 275.903 275.8614 275.145 272.3271 265.9557 258.3044 251.0844 244.9921 241.0842 239.1498 237.3786 234.6256 230.9127 226.5915 222.5678 219.6951 218.1249 217.5685 217.5737 217.2687 215.1656 210.817 204.8372 197.8332 191.0524 187.3639 187.8255 191.2415 194.9722 198.1738 201.1947 203.0173 204.5883 206.6774 209.0757 211.1721 211.7911 210.3318 207.8146 205.9251 205.0102 203.5856 201.2054 201.2256 201.7503 201.7456 208.305 216.7309 222.3589 223.0739 226.185 232.799 230.1115 224.074 219.4736 217.4944 208.0418 199.4359 196.1904 190.9947 190.921 187.2921 183.3248 183.4643 182.4579 183.7371 190.8324 198.7858 199.7263 190.2046 180.8432 169.9305 -9999 159.4328 163.3815 166.258 167.722 163.8495 163.9819 170.0761 174.8298 174.3377 172.7046 167.7222 164.1731 163.2979 167.259 172.805 175.2788 173.9537 175.3092 177.6545 184.3929 191.0598 193.0141 192.928 190.7199 182.1707 183.2665 192.3009 199.0256 198.8258 196.2152 195.1365 195.739 196.0782 199.7029 204.3513 208.2491 211.1789 211.1341 214.8106 201.7466 181.2816 177.119 173.7343 169.6215 
208.0988 214.0824 220.4975 226.924 233.2793 240.9559 249.173 257.8967 266.5349 275.5869 287.307 301.4397 317.369 333.165 347.1569 358.7402 366.7883 368.977 364.7828 355.259 343.0923 332.43 324.6384 319.446 314.9115 309.407 303.592 298.7016 295.152 293.1755 291.6291 290.451 289.7127 288.9239 288.3138 288.1453 288.6604 290.3402 293.3721 296.5098 297.6649 296.1684 293.1603 289.3748 284.9922 280.2053 276.1678 274.6562 276.171 279.0464 280.2233 277.5549 271.1113 264.4089 258.8005 255.549 255.4783 255.0603 254.1126 254.5003 256.5532 258.6782 259.4529 258.4069 254.2394 248.2277 245.4957 248.9525 254.8994 260.9146 261.5977 257.188 252.7316 252.893 257.7719 263.1805 265.9243 265.2855 263.7173 265.0738 269.0714 272.1001 272.7045 271.7225 271.6611 271.8504 269.6842 264.0579 256.996 248.6242 241.5567 237.3354 235.3534 233.3205 230.5048 227.6461 224.7031 222.1508 220.4941 219.7888 220.0905 220.9845 220.9007 217.9613 211.6232 202.8917 193.5956 185.9154 183.0476 185.083 190.5851 196.4849 201.0616 204.9044 206.9703 208.1148 210.0287 212.596 215.3895 216.6704 215.584 212.2613 208.9868 206.3193 203.8268 200.0541 198.7041 201.4329 202.754 206.6955 214.0393 217.824 217.3787 222.1999 224.9117 222.3094 221.9697 224.2527 221.4988 212.1837 208.1431 213.8036 211.177 204.8122 192.1016 181.9184 175.3257 172.457 176.7262 184.3315 188.7761 186.9005 178.6651 173.5571 163.3591 153.4643 152.5591 158.9984 165.4386 171.1802 174.6396 176.4585 178.9879 180.2478 178.2635 175.6754 170.7385 167.373 167.1989 171.3813 176.9781 -9999 171.202 170.3028 173.382 182.4945 191.5452 195.6795 195.7209 195.143 188.1855 191.4346 199.829 203.196 200.5692 195.4383 191.9059 191.7548 196.7827 204.6569 209.9137 214.2298 217.444 216.242 217.2119 206.3967 187.2902 177.6206 174.3165 170.1969 
206.9007 213.3514 221.2117 228.9586 235.6652 242.5796 250.1159 259.7047 270.7505 283.9341 298.9954 316.7181 336.389 355.2284 370.9482 382.2845 388.5464 388.1785 381.2466 369.0874 354.3961 341.455 332.4798 325.8853 319.5799 312.3158 303.9059 296.2399 290.8091 288.0652 287.1831 287.0257 287.0145 286.356 285.4641 285.205 285.8956 287.7388 290.2265 292.4541 292.9534 291.3248 288.1833 284.831 281.7814 278.6466 275.01 273.3669 276.1411 280.7378 282.6321 279.207 272.2243 264.679 258.8696 256.2333 254.4757 252.3077 251.2462 252.9212 256.6551 260.1706 262.8285 263.8288 262.8524 258.6678 253.8125 252.1929 255.7481 260.7318 261.3544 258.1718 254.7263 254.7047 258.3988 262.297 263.7191 262.2877 261.429 262.9304 266.3568 269.0924 269.2905 267.6348 266.9673 266.5486 264.4229 260.0021 252.8779 244.2099 236.4854 231.5152 229.149 227.4362 226.0038 225.4024 224.5374 222.893 221.3053 220.6213 220.646 220.7638 219.5123 215.1706 207.678 198.3169 188.9146 181.6746 178.5928 179.7767 185.2664 192.9147 199.9607 204.7738 207.6669 209.5676 211.8158 214.7182 218.4821 218.3327 217.2432 214.9133 212.1632 208.6973 204.4259 199.1358 194.2242 199.9947 204.3053 207.9262 213.2165 216.701 213.4138 218.9927 220.4221 219.827 220.7944 225.8378 222.716 217.1855 214.916 221.2907 218.8505 209.5917 191.8215 177.812 170.9841 166.797 168.5758 171.9788 173.9705 171.1741 166.796 -9999 -9999 152.875 153.7315 164.6294 177.4925 186.5195 191.9492 188.5392 185.0363 183.2027 180.6168 177.606 175.007 172.3651 173.5734 178.094 180.2723 174.2162 -9999 169.3365 176.1215 187.4314 196.4082 195.9253 195.3914 196.9784 190.8763 189.981 190.3106 190.3401 189.2906 187.9715 186.5246 188.7074 196.3535 207.7556 214.6899 222.851 229.9433 226.0833 220.1948 206.934 191.1855 178.1995 174.7371 170.4056 
208.51 215.0882 223.7097 232.6655 240.2056 247.0089 253.787 263.0195 275.9184 292.0193 311.0014 332.9722 356.4547 378.4611 396.5112 407.7896 410.838 405.8279 394.2377 378.6747 361.9128 347.5468 337.3227 329.3012 320.9932 311.9612 302.1767 293.5734 288.6393 286.7444 286.5452 287.5255 288.728 288.8421 287.9999 287.3999 287.3628 288.1696 289.3499 290.6753 290.7009 288.4232 284.748 281.4345 279.1066 277.3399 275.2271 274.7348 278.1516 281.4788 281.8909 278.0698 270.4143 262.9985 258.1798 256.1614 253.8053 251.0091 251.3649 254.6713 258.9935 262.8681 265.6581 267.1088 268.3284 268.2319 264.9264 259.9624 259.1001 260.4706 260.2752 257.9088 255.0048 253.8411 255.1671 256.8221 256.7406 255.9285 255.7429 257.2959 260.4384 263.568 264.0244 263.5172 262.6225 261.3871 258.6226 253.6574 246.7696 238.9172 231.4612 225.9213 222.7448 221.6045 222.1808 223.7945 224.3098 222.7861 220.2338 218.4779 217.3524 215.6098 211.9254 206.216 199.8344 193.466 187.2281 182.3794 179.4513 178.5158 181.5145 188.312 196.4686 202.9187 206.9117 209.6849 212.438 215.6146 218.5269 219.2067 217.856 215.9462 213.48 209.7231 204.4492 197.5066 193.5598 201.0378 207.4535 209.5625 212.0883 215.6716 216.0987 220.3361 223.7748 223.2746 222.0911 224.6695 221.5981 217.7698 213.2842 218.0106 210.538 199.0441 184.27 179.0182 172.9385 163.2978 157.8926 -9999 -9999 -9999 156.737 158.8501 157.4602 153.0769 156.4957 172.0962 187.9309 195.7253 200.8991 197.5367 186.767 183.3941 179.7813 178.8251 176.3683 173.256 173.328 175.0043 176.3024 173.8851 174.516 176.9891 182.4706 190.1471 197.0771 197.7482 196.7614 196.7336 191.1626 177.8193 176.55 181.6102 186.6486 189.1778 187.5784 188.3818 194.5088 208.1134 220.9226 231.7221 240.743 236.354 229.2873 213.2654 193.9671 179.0773 175.4095 170.9019 
212.9777 219.6746 227.75 236.804 245.306 253.9197 261.1025 269.9514 283.0762 301.2013 324.2266 351.0292 378.221 402.3479 420.9417 431.1829 431.9023 423.9993 409.1543 390.1983 370.732 354.1743 342.0956 332.5701 322.8625 312.4327 302.0136 293.9521 289.9287 289.1846 289.4632 290.3186 291.5972 292.3994 292.0431 291.53 291.0725 291.503 292.6718 293.7502 293.2258 290.1013 285.6499 282.4965 281.1163 280.1032 278.4993 277.6023 279.9807 281.7636 280.4709 275.0974 266.8447 260.7168 257.7733 255.7035 253.4621 251.5493 252.3081 255.8384 260.2607 263.7829 266.2433 268.4388 271.8484 274.4309 274.5892 269.8786 264.6156 261.2838 259.03 256.2505 253.1646 250.9064 249.7861 248.8664 247.6149 246.1736 246.2263 248.3982 251.7435 254.8662 256.5374 256.6677 255.5224 253.1913 249.6758 244.7031 238.5153 231.7943 225.1535 219.5761 215.9182 215.2864 217.4878 220.3378 221.0833 218.7713 214.6685 210.9885 207.6056 203.5941 199.1725 195.1613 192.7156 195.2497 188.8418 186.7605 185.7873 185.5301 186.6533 190.2371 195.6016 200.7744 204.3707 207.3705 210.8832 214.2182 216.5283 216.8972 215.5803 213.5703 210.8161 206.8163 201.1082 197.166 198.2945 206.4181 208.4563 206.5895 208.7116 213.5039 215.7926 220.6474 227.2317 227.5407 227.189 225.5522 220.5346 213.9615 204.6063 204.6057 195.5246 186.2455 180.021 172.8709 166.3468 159.7389 152.9532 152.3542 154.349 152.6045 152.0011 155.988 157.7891 158.9273 166.4388 181.1254 194.4307 196.2561 195.6685 190.8695 187.5718 185.491 180.3835 176.4726 174.127 174.1769 174.7517 176.1492 180.379 182.045 179.5834 -9999 183.723 189.6546 196.1963 199.7427 199.7036 194.7752 186.7888 174.4306 175.1862 178.8327 184.4185 188.7995 187.4182 189.4517 196.4681 208.356 224.1041 235.0468 243.7783 241.6557 237.0883 221.0588 197.3083 180.8246 176.8369 172.2191 
219.7619 227.0737 234.5833 243.4488 252.3696 261.3032 269.4404 278.8696 291.5347 309.1454 333.5957 363.7119 393.9595 419.6884 438.059 447.0876 446.7046 437.9132 421.5958 400.6651 379.2181 360.9818 347.0395 336.0938 325.8336 314.8028 304.2592 296.9593 293.8491 293.489 293.8841 294.1487 294.4594 294.8306 294.2078 293.7454 293.8625 294.8371 296.2259 296.4025 294.6588 290.8694 286.5292 284.153 283.7721 283.0364 280.8528 278.5589 278.7026 278.7512 275.9861 270.3285 263.261 258.1906 256.1239 254.802 253.0286 251.0424 251.1807 254.2591 258.4539 262.1637 265.3943 269.5093 275.084 279.5573 281.4769 277.6849 270.2173 262.9778 257.5877 253.308 249.7821 247.4678 245.2153 242.4946 239.3054 236.7648 236.9148 239.6027 242.8924 245.339 246.0478 245.1964 243.3824 240.8821 237.7238 233.6673 228.5848 223.1308 217.5274 212.5798 209.5621 208.9559 210.7227 212.6435 211.9831 208.635 203.7325 198.684 193.8852 189.6647 187.3484 187.7613 189.8473 196.4057 190.3139 189.9218 191.1478 193.4463 195.9528 198.2989 200.489 202.3661 204.1487 206.8206 210.0863 212.3069 213.1688 212.7033 211.1895 208.9415 205.7997 201.3045 201.5941 202.4728 203.8498 210.2815 206.5124 205.8574 209.4886 211.2684 215.0485 220.6626 230.2162 233.4668 232.9184 230.9184 223.4978 212.9173 197.962 190.6396 184.475 178.2195 171.1681 164.1308 158.181 156.8853 153.1447 153.9105 154.8652 153.869 153.9724 159.6155 162.6143 167.1393 178.4196 191.751 193.5565 184.7271 182.8239 181.4274 182.2346 183.6844 181.6219 175.912 173.6754 176.3216 178.2166 180.5134 186.6005 185.9179 180.9328 181.6133 -9999 183.5939 186.5489 191.5244 195.1272 190.4506 182.3547 178.2907 180.6738 182.046 185.361 188.5364 190.7497 195.1326 201.9527 212.8854 228.5074 240.6452 248.5073 247.7724 242.0538 220.7536 193.7534 184.0868 179.6881 174.8605 
228.8832 237.6533 246.343 254.1573 261.6628 270.11 279.0783 289.6683 302 317.4518 339.3948 368.7947 400.4719 427.8097 446.5984 455.294 454.7635 445.8457 429.0132 407.2961 385.12 366.4325 352.184 341.2095 331.4067 321.2206 311.3953 304.2334 301.3573 301.1659 302.1026 302.6474 301.9367 300.8417 300.0807 300.3234 300.9773 301.3984 301.1089 298.921 295.3697 291.2009 287.8222 286.8347 286.8284 285.1744 281.1101 276.6545 274.8896 274.0591 271.9914 268.6994 263.1829 257.923 254.9696 252.7316 250.022 247.9429 248.7127 252.3541 256.9317 261.1673 264.8988 269.8451 276.7922 282.2743 284.2161 280.5589 272.4829 263.0881 255.6281 250.2089 246.3313 244.0263 241.5278 238.1534 234.4148 231.3024 230.7555 232.7861 234.7881 235.3727 234.23 232.2739 230.5523 228.8995 226.522 223.1694 218.9697 215.0195 211.354 208.0966 205.7656 204.3181 203.7827 202.9564 200.6436 196.8856 192.0939 187.3356 183.4625 181.3994 182.1685 185.6867 189.0931 190.0433 189.541 189.4635 192.4961 197.1011 200.9928 203.6801 205.5859 206.9196 208.6644 211.1475 212.7799 212.7726 211.5985 209.3913 206.5403 203.3391 199.6716 194.6985 195.9371 200.5084 203.6466 209.2215 208.5815 208.2189 208.8399 208.6383 214.1363 221.3068 232.3795 236.8844 234.6501 226.0636 219.0527 206.7035 195.8674 187.5354 179.6009 172.9981 165.8725 160.288 156.8259 156.3057 154.8024 157.4023 156.5867 156.5473 157.6371 165.562 171.9935 177.1553 183.9781 191.0665 190.9458 180.7513 177.87 174.2122 176.1078 177.2485 178.6651 174.8138 174.3804 178.9967 183.5878 188.1442 191.7012 186.8058 182.3667 182.2402 178.553 175.5642 175.3142 177.8324 182.8502 181.0556 178.3351 181.2893 186.3808 189.281 189.3016 188.6252 195.016 201.5524 208.5538 219.1205 232.8309 246.0937 256.3078 256.8864 247.7923 223.7646 194.9416 189.139 184.5084 179.0537 
240.6668 249.9541 258.6077 266.2762 273.364 281.5547 290.903 302.3402 314.9568 329.2729 348.2511 374.2678 404.3314 431.2926 449.3718 457.7464 457.332 448.4828 431.9705 410.4105 388.0395 369.0175 355.2868 345.4232 337.4933 329.4316 320.7395 313.4485 309.5725 308.9854 310.2696 311.9422 312.3713 312.164 311.9146 311.5372 310.4601 308.1702 305.088 300.8789 296.5993 292.7144 289.8807 288.5435 287.3891 284.2457 278.1087 271.1198 268.3976 268.3419 268.8445 269.0038 265.7593 260.1149 254.7692 249.9378 246.327 245.9086 249.1354 253.788 258.222 262.2467 265.8449 270.643 276.6449 280.7188 280.5943 276.2643 268.3118 259.5271 251.8743 245.7322 241.7663 239.6161 237.5354 234.7939 231.5205 228.387 226.8285 226.6888 226.1894 224.739 222.6879 220.9111 219.9485 219.0346 216.8931 213.8911 210.7859 208.6844 207.3845 205.8924 203.8312 200.6523 197.0264 193.5488 189.9847 186.3084 182.4624 179.7705 178.4751 178.9799 181.2029 184.3298 186.3603 186.287 185.4524 185.4908 189.1767 195.0747 200.0159 203.1224 206.1409 209.5391 213.4951 216.541 217.2577 215.8006 212.8382 208.3937 203.423 198.8201 194.501 189.5468 189.1609 195.5335 199.0188 203.4349 206.6777 209.023 209.8015 209.8712 215.8426 226.1318 240.7791 239.9154 235.2406 220.794 208.2845 203.6666 195.662 186.7235 178.257 173.705 166.2323 158.4656 155.5413 156.1218 158.7331 159.9741 156.6475 159.7973 165.1054 178.237 190.1317 200.319 201.56 198.3533 197.3859 188.3593 181.9178 173.3423 172.1215 171.1826 176.8298 172.1256 176.8354 182.9386 187.7643 190.7539 190.8232 186.557 183.8051 182.0472 176.5214 175.1329 171.1779 170.9924 172.2919 176.8518 179.7609 183.3595 189.4169 194.9684 196.0311 195.1992 202.6826 209.0701 218.6106 228.753 236.2022 249.6412 260.5123 260.2879 252.928 227.692 198.9683 195.6955 190.7638 184.3871 
253.9266 262.1078 270.3576 278.6217 286.7432 295.3019 304.3135 315.7329 329.2154 344.1958 362.3333 385.6716 412.452 436.3192 452.1949 459.1304 457.7464 448.8094 433.0492 412.2025 389.3302 369.9314 357.0413 348.7965 342.905 337.1874 329.4968 321.6201 316.3891 314.6339 315.7747 318.9632 322.2325 324.4301 324.9704 323.0598 318.6203 312.624 306.9806 302.4135 299.0681 296.0003 292.5595 289.1917 285.8263 280.5896 272.714 264.7866 261.5406 262.5813 265.8026 269.0699 268.4704 262.9378 255.483 249.1824 246.1295 246.8819 250.8652 255.6472 261.089 266.427 268.9129 270.5966 272.642 273.2685 271.1237 266.6328 260.0907 253.4329 246.4442 240.515 236.4039 234.3365 232.8735 230.867 228.1117 224.9483 222.1019 219.796 217.608 215.6376 214.2224 213.5379 212.9943 211.9218 209.7512 207.2608 205.4456 204.7873 204.5762 203.6259 201.1152 196.8875 192.2652 187.9902 184.2078 181.0452 178.5662 177.6504 177.7109 178.5227 179.8497 181.2561 182.0283 182.3375 182.2044 182.7847 186.0862 191.7504 197.5634 201.9604 206.1087 211.3715 216.8065 220.0178 220.3312 218.4022 214.5408 208.5196 201.6253 195.1207 189.5673 184.3517 182.163 188.7414 192.6414 197.4394 203.4946 207.8829 210.8467 215.6729 222.7943 233.0175 243.3832 241.8653 228.9541 212.4455 207.6767 200.7467 195.6739 186.573 179.6539 179.471 166.0585 157.9941 156.5084 160.1526 164.4369 159.9343 154.8436 159.8046 168.5269 185.823 202.2325 213.5238 208.4794 204.0588 200.506 191.0867 183.6023 174.8492 173.9722 171.5344 173.3072 168.5287 178.7681 187.6561 193.5102 195.2746 195.1205 191.8618 187.7119 181.7254 177.5502 172.0564 168.4706 171.3693 173.7237 178.0947 181.9823 186.7167 191.272 193.3367 194.5048 197.5174 207.3468 216.7712 227.5429 236.6898 240.5105 251.6009 262.3006 258.6738 256.9419 229.1334 205.4097 201.9352 196.699 189.8644 
266.4508 273.6943 282.4197 291.9278 301.0772 309.6725 317.2992 328.132 342.7867 359.4093 377.6776 398.759 421.3996 441.2862 454.9529 461.0604 459.4793 450.6687 435.8853 415.6888 391.9227 371.088 357.8079 350.7868 346.8553 343.3024 337.6168 330.4069 324.081 320.5567 320.8705 324.2461 328.8083 332.2071 332.1127 327.8808 320.9203 312.8832 306.2661 302.1057 299.4839 296.7374 292.6001 287.0737 280.706 272.9678 263.9401 256.5741 253.4086 255.6417 260.8626 266.1431 269.174 265.851 258.2293 252.0169 249.6284 250.3631 253.8919 260.1182 267.4077 271.6357 272.1257 270.1889 267.5461 264.6934 260.8795 256.3282 251.3084 245.714 239.5667 233.9153 229.5963 227.3401 226.1643 224.8461 222.7969 219.9904 216.9825 214.2586 212.0368 210.3478 209.1198 208.5358 207.7877 206.6112 204.9048 203.322 202.4356 202.2749 201.9399 200.6575 197.8909 194.7504 191.4478 187.589 183.6559 180.487 178.8965 178.6444 178.5357 178.0992 177.8412 178.729 180.5299 182.712 184.236 185.486 188.2752 192.9401 198.1551 202.9679 207.7375 213.4568 219.1518 222.5072 223.0574 220.8898 216.1596 209.0467 200.7318 192.4005 185.6359 180.2429 179.4733 183.9435 190.3894 195.8545 201.2345 205.6648 211.6116 220.7014 228.6653 236.6012 242.6922 238.7202 222.6421 213.2536 206.2005 199.6538 196.993 189.5224 183.0638 187.3266 168.1235 160.3655 161.3301 166.7258 166.911 159.8819 160.3419 169.6741 176.8205 186.6062 199.3924 209.4896 208.5679 206.4005 200.5593 190.261 182.9089 175.3613 176.8608 173.5873 173.4109 171.278 180.3772 188.7941 196.4607 199.0484 199.6908 197.2823 192.6514 185.982 176.3887 168.1993 169.1421 177.9462 178.7934 178.0162 180.7331 184.6138 186.8179 187.3868 190.6359 199.925 210.7598 218.1659 228.4349 237.8381 242.2764 248.401 259.9457 255.0397 251.654 226.8714 209.2068 206.3709 201.4284 194.8626 
277.973 285.5363 295.5733 306.3847 316.0387 323.9199 329.5916 339.0169 353.4725 370.0552 387.3425 405.874 424.8809 442.2281 455.6001 462.7955 462.2187 453.6512 438.7929 418.9636 395.5474 374.085 359.7764 352.8858 349.6449 347.1838 343.8442 339.1867 334.1636 330.6557 329.8174 331.5627 333.972 335.0423 333.1122 327.5666 320.4169 312.5315 305.736 301.353 298.6586 295.904 291.0333 283.7454 274.8818 264.7956 255.1021 247.7072 244.4759 246.7885 253.7893 261.8682 267.9796 266.9126 259.6524 253.6363 251.5765 252.7251 256.7277 264.3691 271.5061 274.8122 273.1994 267.3425 261.1823 256.5839 252.3837 247.8957 243.4801 238.9272 233.8066 228.5736 224.3514 222.0522 220.9174 219.7699 217.9078 215.4273 212.8226 210.6089 208.7001 206.8827 205.2934 204.6777 204.4034 203.9499 202.9314 201.609 200.6055 200.3023 199.6705 197.9398 195.828 194.5336 192.983 190.1102 186.2088 182.5902 180.7012 179.9016 182.1898 179.1655 179.5524 183.865 183.8537 185.3423 188.3779 190.4381 193.1551 197.2001 202.0719 207.2221 212.5336 218.3116 223.3811 225.5382 224.9601 221.7807 215.9546 207.8751 198.5201 189.4052 182.4738 177.5346 179.4036 182.0693 187.8286 192.3732 195.5628 201.4532 210.3225 219.4817 229.079 234.287 236.1895 228.0266 217.3222 210.9281 203.0418 202.1503 196.3445 190.8566 185.1529 187.0718 167.2441 161.435 163.0397 162.8941 165.1632 163.8325 169.9303 177.6337 177.5592 180.5616 191.4561 200.4591 205.7658 203.4192 197.1965 187.6602 179.2596 173.3834 179.6836 180.1724 178.3732 183.0895 187.2611 194.1704 199.0747 196.3053 195.4668 194.654 196.247 192.9335 177.8275 170.9011 174.6633 184.0168 182.7679 175.9525 176.0706 180.6059 183.2756 184.666 190.4564 202.982 209.9749 219.4704 231.8076 237.5992 238.8902 239.7872 249.2203 249.2621 244.9722 227.2449 212.2297 210.1432 205.9211 200.167 
289.9449 299.1028 309.0844 320.2952 329.3434 336.1694 340.0775 347.0603 358.5699 371.8835 385.7969 401.2128 418.1245 435.4713 450.7558 459.9563 460.0898 451.0948 435.776 416.9298 396.9452 378.2538 364.2834 356.2829 352.4469 350.4659 349.0573 347.4804 344.782 341.9286 340.1549 339.3127 337.9906 335.2637 331.7676 327.6824 322.0891 314.5594 306.4412 299.9933 295.7721 291.6889 285.6409 277.3147 267.2166 256.3275 246.74 239.5326 237.1307 241.1152 250.5333 260.2165 266.5541 267.5851 261.6964 254.746 251.9967 253.3433 257.5105 264.6541 270.5525 272.1244 268.1544 259.4974 252.4004 247.9913 244.2955 240.5475 237.1434 233.3591 228.9432 224.1593 220.2469 217.6971 216.4684 215.8003 214.9916 213.5007 211.6109 209.6815 207.5302 205.2566 203.5388 203.3232 203.8378 204.2039 203.5634 202.541 201.5235 200.8428 199.9148 198.1394 196.7426 196.1475 195.0371 192.5947 189.1442 185.2556 182.1075 185.8503 185.6834 183.3881 185.8599 191.0914 191.5061 191.5158 190.7131 193.8227 197.4141 202.429 208.7163 215.1611 220.6502 225.1828 228.3042 228.4621 225.8922 221.5175 215.2927 206.5667 196.5199 187.3685 180.825 177.2564 179.8862 180.375 182.4142 182.671 185.6935 193.5154 204.3206 215.7952 227.4439 234.0714 230.4245 220.1593 211.8456 204.6356 200.1787 200.6392 194.7762 190.2731 179.1335 173.7646 166.3132 163.373 161.4002 158.486 164.6489 169.7513 178.2701 180.8658 182.7078 182.4514 189.3623 195.1886 201.1301 199.9245 193.7331 183.8728 176.2808 171.7699 179.4719 187.3984 187.3993 187.8908 190.9092 196.4999 196.5352 192.8167 190.997 190.3791 195.4861 195.4972 177.1449 172.9627 180.7068 187.0739 183.5494 177.0615 178.0182 181.3571 183.8426 186.8306 194.5649 202.1974 205.988 216.4003 228.5894 233.6393 235.7601 232.9196 234.9116 241.3549 238.7728 220.1655 215.3742 214.3054 211.1853 206.4362 
302.4864 312.1522 322.2201 333.065 341.1456 347.7454 351.2996 356.3881 364.3915 373.7236 384.0155 396.459 411.402 428.4789 444.1548 453.098 452.4919 442.7322 427.8193 411.7991 397.092 383.7838 371.7415 362.172 356.756 355.1032 355.4919 356.2805 355.8696 353.7402 350.6974 347.377 343.304 338.4557 333.8706 329.8422 324.6591 317.0438 307.4784 298.281 291.1527 285.303 278.0075 268.5763 258.3703 248.6514 240.656 235.4402 235.2431 240.7397 250.1945 259.2964 264.9571 267.5266 264.6832 258.0067 253.4555 252.7179 256.4599 261.8721 265.2755 264.0817 257.6932 249.1405 243.0437 240.0095 237.8571 235.4345 232.6167 228.5309 223.9768 219.3459 215.4279 212.588 211.5937 212.215 213.0493 212.9192 211.617 209.9347 207.8757 205.8523 204.7861 205.2197 206.2685 206.9269 206.8771 206.3053 205.6234 205.0433 204.0333 202.0443 199.6818 197.5192 195.4398 193.3091 191.4949 188.6809 186.8637 187.1053 185.8821 186.6999 189.4897 190.5764 190.9151 194.3268 195.7614 198.5353 203.4595 209.2318 216.4087 223.6547 229.1015 232.574 234.0784 232.9504 229.1584 223.5964 216.545 207.5134 197.5051 188.794 181.9658 177.6478 177.6565 178.1547 183.11 182.8409 186.3504 194.5689 205.7111 215.2205 223.9116 229.5149 223.6522 211.4021 202.111 197.011 199.1703 199.8718 197.4976 191.4693 175.8106 165.5951 165.4446 163.1598 159.1704 161.0499 169.8317 178.2923 179.5759 180.0221 181.2544 187.2212 193.03 196.5957 201.3764 199.1886 189.1537 177.591 172.32 170.6221 178.8267 189.7888 193.0634 190.3091 189.9688 192.5361 188.1889 184.1743 184.9388 186.3337 193.4359 197.0762 182.3724 179.333 185.8033 191.1138 187.162 180.2188 181.4329 185.4468 189.2001 194.0546 200.3275 200.6254 204.2198 211.2344 221.2182 227.8991 230.7291 228.3368 229.0728 232.2698 232.3331 218.8797 221.0938 221.0422 218.65 214.33 
312.9902 322.55 332.9758 343.5031 351.5611 359.0123 363.1603 367.4875 372.6214 378.9114 387.4935 398.5612 411.3828 425.1934 437.6302 444.0588 442.362 433.1422 419.7773 407.3668 397.4594 388.761 379.2884 369.7025 362.8519 360.507 361.9117 364.1218 364.2426 361.5243 356.859 351.877 347.0812 342.3204 337.3595 331.9535 325.9706 318.3785 308.4208 297.012 286.506 277.7028 268.8954 259.9088 251.5366 244.1168 238.0678 234.8097 236.3955 241.6341 249.1726 256.9926 262.778 266.7721 268.8922 265.5204 258.92 254.3562 254.841 256.9535 256.6654 252.7257 246.2553 239.7639 235.3297 234.005 233.3282 231.4541 228.2232 223.6801 218.8957 214.0712 210.336 208.1266 207.8339 209.4563 211.5081 212.3128 211.5867 210.5838 209.5768 208.5318 208.18 208.8992 209.8524 210.0972 209.8756 209.6792 209.7569 209.5975 208.3356 205.4212 201.1604 196.9295 194.0275 193.0047 200.8645 204.1984 198.7783 191.8333 190.9495 187.4032 186.3132 184.7406 187.9513 193.6056 199.815 206.4372 212.2144 217.7372 224.4195 231.1741 235.9118 238.6766 239.9917 239.3541 235.7308 229.4223 220.8973 211.7116 202.1113 192.7599 184.5962 178.6525 174.402 175.1813 182.5553 186.0576 190.7832 199.1771 208.6931 213.6626 218.7575 219.753 210.5381 199.8826 193.7348 191.6745 193.7801 196.0235 197.3183 188.8505 173.6013 166.1067 165.047 165.7354 159.7409 162.2557 173.4437 182.3536 182.0534 184.8183 181.8898 186.1427 191.2261 195.4646 198.8693 197.9521 186.7351 173.8756 169.8988 170.5841 179.2407 189.3808 193.3993 189.8767 188.631 185.5487 180.6839 177.5739 178.913 184.2775 191.8141 192.4355 182.2991 180.745 183.1483 187.102 185.7316 178.5182 180.6152 182.2811 185.4391 190.878 195.2882 200.3072 207.4846 214.3414 222.5245 229.938 232.5025 234.6306 238.7251 246.5264 243.1201 228.2944 231.5286 231.9535 229.6136 224.9937 
321.094 329.6772 340.0628 350.3868 359.1528 367.8864 373.0792 377.5713 381.6641 386.7932 395.1765 406.1414 417.1298 426.7068 434.2883 437.8592 435.6694 427.9196 416.9271 407.2269 400.1274 393.7234 386.323 378.2747 371.401 367.8768 368.144 369.0386 367.7106 364.1371 358.998 353.4933 348.4543 343.8842 338.9286 332.3736 324.4703 315.423 305.3233 293.8776 282.335 272.1159 262.9029 254.7999 248.2917 242.6085 237.6198 236.2723 237.9848 242.1979 248.0671 254.8787 261.1014 266.2118 269.5371 269.7892 264.7851 257.1708 252.3265 250.0874 246.6913 241.5863 236.1148 232.0567 229.8229 229.245 228.4829 226.2781 222.7937 218.423 214.0233 210.1304 207.2609 205.702 205.9078 208.3728 211.046 212.1005 211.992 211.8587 211.9249 211.8247 212.2397 213.1687 213.7241 213.3979 213.0602 213.2879 213.6974 213.4333 211.1847 206.8263 200.8826 195.6723 192.7328 204.4112 217.1459 218.6588 211.4516 202.2918 192.1263 185.5925 186.4861 189.5242 197.2057 203.5966 211.6205 218.7345 224.8776 230.4771 235.7979 240.3408 243.3923 245.5404 247.1966 247.6189 245.8552 240.0162 230.7303 220.1395 208.8675 197.3825 187.4361 180.6888 176.7037 174.3616 181.1755 189.5038 196.6104 202.9949 206.9541 206.0113 211.4604 211.689 204.5313 194.4792 189.2476 186.7208 188.7163 193.4391 191.9279 182.6075 172.0122 167.7314 167.0914 166.1286 163.1351 166.1064 173.6852 178.4034 181.2765 186.4122 184.9212 185.6252 189.3184 190.951 195.4791 197.9925 193.0724 176.9924 170.4111 174.4703 183.2767 191.5465 195.7034 189.0558 185.9229 181.2607 179.2217 175.8413 178.262 187.3846 190.1553 186.7946 179.7299 179.7582 185.175 182.6501 180.7772 174.616 174.7023 176.5098 180.9126 186.235 192.9837 203.0283 213.2533 222.6602 231.1734 234.075 233.5207 235.9309 241.5187 245.8121 248.0602 238.5542 242.8883 244.1408 242.1234 237.786 
328.7787 336.3578 344.9946 354.3469 363.5227 373.4178 380.0843 386.1932 391.6554 397.5731 406.0465 416.5977 425.8385 432.1696 435.9386 437.1343 434.5062 427.9292 418.882 410.2118 403.7052 398.2061 392.3826 385.7935 379.0895 374.0064 371.3086 369.105 365.7399 361.6287 357.263 352.6701 347.784 342.7762 336.8656 328.9539 319.0909 307.9444 297.035 286.7881 277.3149 269.0045 261.1258 254.3112 249.2751 244.86 242.0849 240.9923 241.5818 243.653 247.2047 252.5861 258.5001 263.6964 267.8733 269.5263 266.4553 258.1164 249.5335 243.3985 237.6266 232.3999 228.8144 227.1373 225.9626 224.4802 222.0915 219.0628 215.89 212.9402 210.2703 207.4516 204.8682 203.4868 204.319 207.5328 210.5007 211.7588 212.1424 212.2774 212.6048 213.1994 214.5639 216.3985 217.4899 217.5403 217.5036 217.9018 218.1929 216.7964 213.37 207.6676 201.1668 196.4755 196.1016 215.6787 224.7892 226.6275 221.8703 208.5295 196.9506 190.854 194.8952 198.8417 214.4832 225.1864 226.2978 233.4654 239.6904 244.8722 248.453 250.6552 252.045 253.6121 255.7276 258.8105 257.9365 252.4397 243.2659 230.9622 216.821 202.5613 190.6936 183.3341 179.7279 177.7514 186.9294 194.2933 194.97 195.032 199.7247 197.9608 201.2703 202.8624 196.823 188.976 185.4131 185.4747 186.1379 188.3886 184.688 177.7609 169.8253 164.926 162.8444 163.0008 169.2106 172.8314 172.7453 178.9781 183.5682 183.9272 181.05 178.5406 181.7564 184.928 194.5564 200.164 205.4665 192.8649 182.6482 182.396 187.8813 194.7057 195.7648 188.4299 182.2348 178.453 177.9858 178.74 180.0745 190.4201 192.0948 189.1136 180.2387 179.1014 183.698 -9999 176.4347 171.7791 167.7746 169.0725 175.8759 183.9959 195.8574 204.9824 212.0325 221.5719 227.9964 223.0021 222.7012 225.2157 231.6053 238.5109 249.0207 248.7693 254.1062 256.7165 256.1372 252.6816 
336.6563 343.2166 350.2866 358.1383 366.2262 376.2416 385.1808 394.0079 401.8298 408.7627 416.3239 425.5198 433.825 439.7605 443.0367 443.3277 440.4438 434.5244 426.2997 417.5177 410.2697 404.7419 399.8659 393.8886 386.6091 379.1366 372.6754 367.3419 362.4052 357.6837 353.3415 349.1662 344.5582 339.0904 332.0939 322.7793 311.6063 299.2254 288.4625 280.1835 273.1807 266.804 260.5415 255.2543 252.4606 250.6571 249.836 249.7865 249.4745 248.4482 248.5828 251.177 254.704 258.881 262.9302 264.5082 262.0422 254.674 244.9265 236.345 229.756 226.1865 224.9271 224.442 222.999 220.5493 217.1178 213.9775 211.6308 210.151 208.9311 206.8785 204.8115 203.8661 205.0384 208.395 211.4179 212.8978 213.1239 212.7935 212.142 212.7522 214.8236 217.5884 219.5394 220.4399 221.6803 222.2034 221.6726 218.9855 214.1386 207.2661 200.5544 196.9106 203.2983 222.2468 228.5644 226.6948 222.7352 214.2635 205.352 200.5918 208.2855 216.1974 230.7048 232.2837 241.8879 248.9405 253.9905 257.4802 259.3708 260.1071 260.9779 263.9125 268.3083 270.8145 269.1412 263.9925 254.5962 240.3234 223.4088 207.1451 193.8202 185.6992 182.2736 184.8663 188.8033 189.2864 182.9144 183.9677 192.5859 202.5479 194.5304 193.1214 189.397 180.7616 183.0142 183.8716 182.643 178.0094 173.4185 170.4043 165.6632 163.7435 164.3294 167.4764 175.0017 175.0503 177.4092 181.1828 183.8803 182.7718 176.696 172.321 175.8448 180.8503 190.3392 195.544 198.9445 198.8022 190.7876 189.8686 191.669 196.2367 197.6552 193.2818 187.5992 183.5472 181.7465 178.7013 183.2809 192.307 198.3625 200.9014 190.0724 183.8399 184.5302 -9999 173.8428 171.2937 171.3596 171.7509 175.6111 186.2581 198.4696 205.698 210.8077 216.9354 215.3488 205.7957 208.6943 217.0049 230.0422 239.4206 250.4814 256.8707 264.4087 269.1932 270.8841 268.0513 
344.7728 350.6759 357.4155 364.5059 370.9219 379.6785 390.0473 401.9436 411.6945 418.9622 425.1851 432.6031 440.9475 448.2922 453.0301 453.8243 450.6015 443.9179 435.0671 425.9497 418.1356 412.5417 407.4937 400.5331 391.4124 381.588 372.5999 365.6793 360.2183 355.3202 350.2729 345.0253 339.4204 332.7224 324.6988 315.2653 305.1849 294.3103 284.2213 276.7289 271.2965 266.1707 261.4376 258.2846 257.6164 257.9902 258.9317 259.5917 258.797 256.36 253.869 252.8863 253.2376 254.5384 255.7183 255.2038 252.0367 245.39 237.0691 229.0674 223.514 221.061 220.606 220.1422 219.0175 217.7912 216.3005 214.8129 212.9224 211.2145 210.0459 208.1757 206.1233 205.1388 206.1815 209.5808 213.007 214.9633 215.0086 213.812 212.0935 211.8563 213.6404 216.6646 219.5238 221.8233 223.9169 224.3279 223.2295 219.7316 213.1882 205.1339 198.6918 196.8165 209.9921 220.55 224.0116 220.2167 217.8228 216.2569 211.876 211.8166 225.1686 231.4208 236.5546 246.6695 256.6177 262.7664 266.0497 267.5331 267.9055 267.9297 271.3606 277.0319 282.3203 283.8897 281.0176 274.2568 261.975 245.6221 227.664 210.9859 196.6393 186.981 183.7507 189.233 185.1484 180.5081 173.2636 175.3064 185.3053 188.0146 179.8293 179.1871 180.3306 175.9918 179.0691 179.9977 177.5557 173.1777 172.6803 171.6465 166.8891 168.0162 170.4993 175.7951 179.2524 177.0828 179.3816 183.4081 183.0936 181.0714 175.3008 172.6121 174.4776 179.9203 186.7272 187.7215 190.7659 193.7409 187.2601 187.5833 187.4727 192.8678 199.0565 196.1773 188.5359 185.5468 183.6994 179.6351 186.3671 197.789 198.9751 200.0047 190.9996 189.7883 186.8388 184.4143 185.5501 -9999 182.1019 184.0794 189.1615 196.5018 202.0175 206.4823 205.9009 206.6267 199.7036 197.6575 203.8473 213.2022 229.6675 241.7996 256.1527 267.8133 276.4582 282.296 285.3329 282.0708 
352.8869 359.6499 365.981 372.8355 378.6411 386.3371 396.461 409.6506 421.0641 428.9721 434.6025 441.113 449.8677 458.869 464.9148 466.0053 462.1763 453.8456 443.897 434.5584 426.9926 421.2711 414.3647 404.7036 393.3081 382.0918 372.2336 364.3192 358.3974 353.3007 347.9313 341.7371 334.2713 325.7296 317.3357 309.1815 301.0863 292.174 283.0113 276.2216 270.8047 266.4013 263.8431 262.946 263.6079 265.8162 267.7046 268.5939 268.5783 265.6279 261.6728 257.8598 254.7422 252.387 249.693 245.8845 240.9813 234.5438 228.2794 222.7409 218.1018 215.1257 213.9598 213.8219 214.5815 216.263 218.0545 218.9894 218.0786 215.5764 213.028 210.3324 207.7128 206.6674 208.0025 211.5713 215.2859 217.4226 216.8791 214.4864 211.6144 210.1687 210.9842 213.9672 217.7083 221.0441 223.459 223.9509 222.0214 217.1964 210.2517 202.7775 197.0303 200.6957 209.4691 214.3995 216.9935 217.7064 218.9144 224.6509 225.7189 230.625 240.2485 241.8917 249.5752 261.8355 269.6353 272.5904 272.5359 271.543 270.624 273.508 280.2492 289.3309 295.5903 296.7343 293.1029 281.6393 264.1723 246.19 229.7015 215.1898 201.3162 189.9977 183.1785 185.1827 178.4865 174.1726 170.6503 174.0772 181.2741 177.5613 170.9082 170.7761 171.2789 167.0359 167.1901 167.1207 167.9096 168.3633 172.6425 172.9406 167.0458 169.8963 175.6577 176.1567 178.8481 176.5966 177.2423 183.7036 190.0118 190.8504 184.3053 183.0261 189.2081 187.6446 192.9153 189.6056 187.536 188.5691 182.1667 185.432 190.1589 195.6159 192.227 187.5518 180.4182 175.8117 173.9593 176.2584 187.1406 200.4241 201.396 203.2274 196.818 198.7849 190.9842 189.754 185.665 188.1499 -9999 188.7879 195.6224 200.4042 206.6296 204.1194 200.7545 197.3288 198.2032 198.7522 202.4141 214.9347 231.9959 249.0248 268.3892 280.0084 287.5328 293.8037 297.6484 293.6915 
360.4224 367.9831 375.1595 382.1511 388.1053 396.0591 405.247 417.7045 429.8338 439.0999 445.615 452.0481 460.3179 469.0706 474.7495 475.4047 470.3661 461.3877 451.3788 442.5227 435.2883 428.1996 418.7083 406.5064 393.4545 381.5499 371.4883 363.1707 356.3831 350.9728 345.1988 338.2472 330.2097 321.6407 313.6773 306.3156 299.334 292.4112 285.6239 279.4953 274.0293 270.2272 270.0873 271.2231 273.3368 275.7709 277.019 277.764 277.2773 274.4753 269.4704 262.6588 255.7094 249.8967 244.4553 238.1871 232.3048 226.5738 221.7481 217.1962 212.9081 209.8293 208.3374 208.5311 210.828 214.8721 219.0011 221.3242 221.2059 218.7758 215.6403 212.9459 210.7509 209.9918 211.3552 214.4353 217.1073 218.3927 217.54 214.8289 211.4846 209.1065 208.8 211.1756 214.9859 218.3999 220.3765 220.0502 217.3508 212.863 207.9109 202.827 197.453 200.7543 203.0427 206.1046 208.4885 211.8642 219.5845 230.9013 235.9898 242.3131 245.0306 250.7578 264.1215 272.7332 275.9484 274.8069 272.0066 270.3511 271.9163 278.3513 289.8847 301.5299 307.7126 307.6782 299.9233 282.4575 261.9403 243.7202 229.6311 218.0513 206.3799 194.5643 184.7254 177.5424 171.687 168.1292 165.1714 169.7675 179.6273 182.2964 172.6919 169.84 163.0793 155.3926 154.5351 154.266 157.9215 162.1875 170.3165 171.4705 166.0739 170.9486 176.7337 174.6201 174.4942 171.3398 172.9706 181.8882 195.774 198.1015 189.1875 182.9889 185.6737 194.0576 200.7713 198.3391 190.4404 185.0664 181.6768 181.6688 185.2207 183.4545 176.5728 180.2308 178.023 175.7525 176.722 179.686 185.3211 191.6439 199.2486 205.6508 200.8474 200.2753 187.9802 184.9883 181.1256 183.5029 189.1802 193.5019 202.4836 209.5979 208.9482 200.6108 198.7166 199.5792 199.4725 196.4333 205.434 220.5727 239.5739 259.9732 278.6587 287.8863 294.9068 302.9663 307.431 303.3077 
367.9141 375.9819 384.5392 392.4786 399.3773 408.2773 416.6549 427.2968 438.8255 449.0056 457.0341 463.2686 469.1064 474.4594 477.5399 476.9052 471.856 463.8907 455.3159 447.6301 440.6979 432.2461 421.3553 408.2532 394.849 382.4646 372.0897 363.584 356.0959 349.1456 342.8048 336.6548 329.8345 321.8284 313.3741 306.8662 301.5456 295.7227 290.3376 285.917 281.991 279.8007 280.9132 283.9629 287.5189 288.8079 288.8917 288.6258 286.6031 281.7969 273.8625 263.9231 254.3913 247.0995 240.505 233.4873 226.9387 220.9502 216.4681 213.1547 210.3664 208.3763 207.6374 208.0927 210.0761 214.0523 218.3483 220.8917 221.4781 220.2303 218.0055 216.0055 213.5175 212.1574 212.9352 215.5012 217.7354 218.8434 218.6852 217.0841 214.0119 210.6315 208.5152 209.4755 212.2046 214.4828 215.058 213.5644 210.7633 208.3568 206.6702 204.1608 199.4405 199.0132 198.1155 197.5611 200.6283 203.2225 210.6941 223.5331 232.685 242.8653 247.2177 260.8849 269.9131 273.5103 272.4417 270.3405 268.7195 269.8341 275.9809 287.6389 301.6207 312.4833 316.3753 312.6049 299.4645 280.0732 259.7342 242.5573 229.3728 218.8278 209.064 198.9048 188.2884 178.3735 171.3822 167.9523 164.7374 167.5233 173.0999 172.2078 162.35 157.9028 156.9317 149.4063 148.4159 150.8692 157.2464 162.9721 170.437 170.0645 168.8468 172.7743 179.4555 176.764 173.1642 173.8428 172.7499 178.9947 190.4367 193.7596 190.8246 183.2637 184.7674 195.0596 202.572 200.2845 189.1179 185.0012 186.0668 183.8676 181.6563 178.9915 171.9666 177.9211 181.581 177.9335 174.9582 178.1251 180.6506 183.8325 194.7161 201.6783 194.9864 190.8038 181.4805 180.1947 181.0281 186.0958 194.7374 203.7652 211.4625 213.8996 205.8478 197.7234 202.6022 203.9969 198.8756 196.5175 207.4796 224.339 245.3453 264.899 278.571 286.0197 296.5017 307.8006 313.7664 312.7417 
376.5582 384.6942 393.8093 402.7857 410.933 421.1074 429.3131 438.4343 448.6258 458.4969 466.2899 470.9869 473.1234 473.4271 472.6925 470.9507 467.1674 461.4905 454.5286 447.9644 441.2579 432.9288 422.6183 410.4554 397.8857 386.1675 376.0496 367.0526 358.512 350.742 344.2211 338.3703 331.8421 323.9693 315.4842 310.1923 305.0454 300.0857 295.7415 292.6714 290.9081 291.0944 294.2232 298.7181 301.9618 302.7492 301.1663 298.0979 292.1391 283.2299 272.2602 261.3977 252.4237 244.3535 236.9628 229.8196 223.6557 218.1647 214.6123 212.456 210.9541 210.2352 210.5123 211.1626 212.3353 214.4284 216.8844 218.6674 219.6278 219.225 217.4665 214.9715 211.6396 210.0194 211.2348 214.6649 217.5634 219.8499 221.1856 221.1542 219.0709 215.2845 211.3431 209.3816 210.3047 211.4338 210.4426 207.281 204.3089 203.7637 207.0894 209.5374 207.1481 201.9559 197.189 194.6284 196.2128 197.4104 205.0465 215.7755 226.695 235.1205 250.469 259.8767 264.0196 264.421 263.7544 264.1803 267.523 275.2387 287.6048 302.3672 315.0159 322.1559 321.4801 311.1935 295.244 277.5615 260.0184 244.0442 230.1837 218.4361 208.7241 200.1864 191.2097 181.1252 175.2951 174.754 168.4384 172.5925 173.7797 165.1409 157.2504 154.9124 154.9536 147.8834 147.403 148.8929 156.2502 163.9382 171.5986 170.55 170.3038 178.15 187.2143 185.1118 179.7621 181.4238 176.8117 177.0833 183.1228 186.4273 191.7708 192.0813 187.4085 188.4247 192.3241 195.3192 190.4914 187.9571 184.1417 182.3577 177.8621 175.0768 170.5777 172.5625 184.5536 180.4263 176.5132 173.1216 173.6702 175.8849 184.1021 189.3363 184.3493 185.2489 181.3902 180.2709 182.7159 190.1225 199.9034 200.5678 202.7245 204.8279 200.3233 199.0316 203.2846 201.9018 197.0196 200.1331 211.901 227.0991 243.858 258.1313 267.8235 279.4988 296.3685 310.1609 317.0732 320.2938 
384.604 393.3654 403.1937 412.9723 422.0602 433.2882 441.5457 449.5144 457.8138 465.902 471.8521 473.8502 472.4749 468.7774 465.1808 462.7693 460.1908 455.7603 449.6752 443.8821 437.9131 431.1679 423.2639 413.6932 403.3189 393.1843 383.4643 373.9402 364.5785 355.7593 348.3425 341.7556 334.7561 326.8273 320.4142 315.1017 310.0302 305.4084 301.5147 299.4846 300.0389 303.0958 308.0314 312.2692 313.7236 313.0538 308.6048 301.0104 290.4956 278.9697 267.7287 258.2312 249.3862 240.9259 233.7235 227.934 223.545 219.5202 216.5256 214.0328 212.8427 213.601 215.2032 216.3961 217.2974 217.3543 216.0508 214.5856 214.4996 214.7618 213.6537 210.9673 207.4696 206.1521 208.215 212.9603 218.1737 221.4628 223.1338 223.3571 221.9259 219.0447 215.3633 211.8615 211.5911 210.6281 206.8278 201.5335 198.6467 199.7279 211.989 215.9899 208.4764 201.2089 197.3215 194.8069 196.9745 198.4345 202.8785 214.8387 220.3173 231.7603 243.1036 250.3352 253.1979 254.4135 256.7695 262.2896 272.977 288.4396 305.3947 319.9003 328.7 330.332 322.1221 307.0258 290.8412 276.2249 262.3322 247.5651 232.1431 218.2406 207.5428 199.3359 191.998 183.9411 176.1035 168.6805 167.5629 171.218 172.1739 166.5937 164.9489 160.5096 152.6727 149.1051 150.437 149.4821 153.7127 159.4011 168.0555 172.7346 175.7612 182.1525 185.0031 180.9029 178.2422 183.9663 181.0268 178.8137 179.9571 185.7337 196.5559 203.1511 196.2281 188.2392 185.3461 189.979 187.8051 188.563 183.2697 179.4662 172.9542 168.1107 166.6739 171.5256 179.177 180.0425 179.7158 174.2315 171.4434 171.0185 175.6798 178.2366 176.1308 179.2806 184.0252 180.1526 186.4619 200.5227 197.7342 191.9917 192.4353 196.3139 197.8224 203.1888 204.9508 204.1943 200.1667 204.6785 212.7012 223.1087 235.1734 245.8536 259.1399 278.0302 299.552 314.1689 321.9111 328.9324 
392.4949 401.9835 412.2217 422.3182 431.7306 443.2762 451.3032 458.1174 464.583 470.358 473.8396 473.2258 469.1944 463.2465 458.7679 456.5937 453.9922 449.2577 443.8068 438.738 434.6693 431.1731 426.7343 420.6376 412.7256 403.6817 394.1633 384.2849 374.0256 363.7682 354.5341 346.6551 339.4538 333.1761 327.4338 322.0044 316.5564 311.7876 308.8104 309.0351 312.1316 316.2023 319.4029 319.9288 319.1093 314.5876 305.8317 294.2686 282.358 272.2289 263.7653 255.6978 247.0004 238.6303 232.414 228.4335 225.5983 221.8962 218.4208 215.732 215.6792 218.2767 220.9035 221.5256 220.4526 218.0966 214.7755 211.2766 209.2538 208.7875 208.1013 205.9938 203.2662 202.6117 204.8313 210.0864 215.8344 220.103 222.6261 223.3877 222.8413 221.3125 219.0485 216.634 214.0407 209.9562 204.323 198.7845 195.2612 193.8521 203.7541 209.4706 206.3539 206.1711 202.3093 203.2964 206.7515 211.1047 215.978 220.9714 226.9574 233.9091 240.8042 246.0095 249.1944 252.2163 257.4666 267.583 284.2913 304.1115 322.3556 334.3166 338.9752 334.4107 320.5824 303.5672 288.6769 276.7189 265.0301 250.974 234.6619 219.32 207.6614 199.1763 191.9989 184.8723 177.2237 172.5392 176.6714 176.5938 180.274 175.2808 169.7638 163.74 158.8595 156.5952 157.2208 159.2009 159.6727 162.1436 168.4703 174.6054 182.027 184.599 186.7371 179.6133 176.3048 180.5743 185.7185 183.7813 184.8984 190.6324 201.1985 204.1419 197.4023 187.644 183.5602 188.0651 186.2875 183.7709 182.0533 179.069 174.1649 169.3836 169.0368 170.3041 177.4028 175.0965 172.7099 172.6255 167.8458 162.5521 164.7105 166.0547 167.5667 174.8409 182.3715 185.5227 182.4183 186.7436 186.8886 185.9811 185.6393 187.1851 195.9244 207.0714 209.0052 209.0856 203.0142 202.09 207.2602 217.3077 227.3652 239.7153 258.2076 280.9074 303.8918 317.4623 325.2847 334.132 
398.7921 409.3086 419.6917 429.4826 438.3923 449.3787 456.5716 462.1018 466.7573 470.4768 471.805 469.2986 464.007 458.0994 454.3203 452.1793 448.9654 444.6255 440.2756 436.9529 435.5407 435.2026 433.5707 429.4761 422.5375 413.7489 403.942 393.7049 382.8736 372.2625 362.618 354.3678 347.7498 341.7737 335.1743 329.6357 325.543 322.7639 321.874 323.2251 325.6758 326.653 325.1172 322.0654 317.7313 309.0755 297.5273 285.8856 276.3192 268.5942 261.3225 253.5818 244.9774 237.098 232.1473 229.2908 226.6969 222.547 218.7881 216.7486 217.8619 220.8997 222.7191 221.9519 219.5696 217.0852 214.606 211.6371 208.4911 206.2231 204.5073 202.792 202.6551 202.4734 202.867 205.7474 211.1147 216.5782 220.3553 222.1628 222.6278 222.4051 222.222 220.2098 215.3858 209.2133 204.0587 200.0232 196.1732 192.5341 191.1635 197.2925 203.5783 209.0158 209.5081 212.6805 217.3064 222.6249 228.9162 236.1181 243.1119 248.7151 252.8969 255.6578 257.2299 259.4597 265.3281 278.4658 297.5045 317.7577 333.9797 343.4567 344.7625 335.5302 318.8817 301.7121 288.344 276.8095 264.3413 250.9009 236.6417 222.4092 209.8351 200.3082 192.6593 187.2281 186.6049 184.3634 184.4303 174.4971 173.8652 171.8974 170.9198 166.949 164.5029 161.9442 160.4932 162.4027 162.1207 163.5235 168.0654 175.5027 186.7454 189.1386 189.4582 183.9025 179.6121 181.3004 189.7993 190.6191 192.0681 195.9776 201.0841 201.4788 203.22 196.8438 189.4002 191.379 192.2891 187.8847 186.0483 181.1398 177.5952 175.1811 165.9737 165.3643 168.2713 170.0404 169.7633 166.6562 161.1635 157.1369 160.0969 163.5239 166.1967 169.3556 172.1484 186.0226 193.5247 187.2487 179.4417 177.2056 177.3878 183.8048 196.3671 207.1707 207.3889 209.3323 204.5313 200.2197 207.0689 215.3274 227.8985 242.3418 261.678 284.943 304.6806 313.7295 319.6422 329.778 
403.0006 414.0516 424.3719 433.1872 440.9095 450.6974 456.9133 461.4437 464.8816 467.2302 467.271 464.3599 459.8548 455.3642 452.0944 449.2935 446.269 443.3346 440.9091 440.4087 441.808 443.0764 441.7819 437.0606 429.382 420.1862 410.4077 400.747 391.3196 382.1888 373.719 365.8717 358.0004 350.1312 343.5249 338.8726 337.125 336.5098 336.3357 336.0766 334.4332 330.0799 324.247 318.1161 310.1331 299.8538 289.939 280.5079 272.3411 265.4267 258.4253 251.0744 243.0077 235.8858 231.1018 227.5633 223.9783 219.6547 216.7196 216.2059 218.379 221.4512 222.5173 221.1404 218.4989 216.3159 215.1899 213.5182 210.5949 208.7317 206.4059 205.4247 204.9392 204.0133 202.8499 202.6483 205.7965 211.6733 216.9917 220.2797 221.9264 223.0591 223.6168 221.972 216.7574 210.0773 205.4665 202.8129 200.1661 197.8443 197.0106 199.4176 208.7431 218.4803 220.9931 223.6336 227.9604 233.6387 241.4399 250.2447 258.5302 265.0773 269.3972 271.2676 271.8539 273.7637 280.6555 294.9244 312.7259 329.9812 342.0107 347.8786 344.7426 333.1584 317.3368 301.7909 288.3499 275.2119 261.474 248.9086 237.8507 226.5436 214.8974 205.1083 202.5321 200.9771 197.4608 189.6465 181.3568 177.4506 175.0695 173.783 172.4615 170.8105 168.6258 166.7738 166.0025 165.7083 167.4025 168.5753 171.6637 178.5226 185.7699 188.7589 186.516 180.3824 177.183 179.5484 185.05 186.8428 191.3638 199.7047 203.688 201.0641 202.5442 199.529 194.5596 193.7267 194.3886 192.1132 195.6975 183.1032 174.6689 173.8832 168.0621 166.3203 167.7277 166.5384 166.4951 161.1692 157.875 155.9626 159.9067 165.1005 167.2262 168.2957 170.1846 182.2803 187.6543 182.9847 178.2986 173.3854 182.5412 191.5914 198.6086 204.232 202.2108 202.5053 198.0951 199.2995 206.522 213.9712 231.3169 250.0943 270.0826 282.2784 294.6102 299.319 305.9475 318.6767 
405.0582 416.61 426.2115 434.12 440.8166 449.4044 454.9227 458.8139 461.8339 463.8466 463.8531 462.4488 460.3312 456.9123 453.1284 449.7241 447.4293 446.2418 446.6188 448.4073 450.6805 450.8595 447.2695 440.5567 432.3265 424.1699 416.4208 409.201 402.1931 395.2346 387.9505 379.8626 370.6679 361.3117 353.6135 350.0711 349.04 348.4303 347.1086 343.9485 338.2343 330.1304 320.8544 311.2301 301.4974 291.8013 283.1228 275.0393 267.7155 261.4262 254.8766 247.3448 239.0115 231.4321 225.5612 221.1974 218.3368 216.3588 216.1691 217.7653 220.6539 223.0939 223.3376 221.589 218.7243 216.5121 215.9757 215.3772 214.441 213.9476 212.4159 210.945 209.3117 207.0819 204.4259 202.353 203.3267 208.1115 214.9892 218.9533 220.4883 221.0132 221.1346 219.2674 214.9083 209.5677 205.7052 204.1445 203.9408 205.5075 207.9944 211.3275 219.0858 228.526 230.5356 236.0109 242.0692 248.2181 255.2919 263.2482 270.7888 276.9738 281.2774 284.1976 287.4314 292.6909 301.5011 314.3878 329.597 342.6653 351.2055 352.3061 344.5521 331.6076 317.6017 302.8961 287.43 272.0944 258.0679 246.7444 237.4575 228.5026 220.5864 212.9893 205.799 200.6314 197.0772 193.5986 189.5593 185.3647 181.6841 179.1953 177.2767 175.2955 173.139 175.5993 175.9689 170.5104 166.6697 165.3168 169.7327 178.0748 179.6628 182.6847 180.1691 177.4524 175.0747 174.8123 177.4492 180.9906 188.254 194.8632 194.7354 195.2413 195.0876 197.5698 199.7991 200.5768 202.3293 196.6818 196.8109 182.0702 173.3311 173.1708 169.9725 168.8078 170.6414 169.2303 164.6292 161.3702 160.5088 156.7515 158.0809 163.3791 165.0469 164.978 171.8931 182.2138 182.1855 178.0646 177.5875 178.1623 185.8684 190.1421 192.79 196.5568 196.087 196.5283 195.5059 196.1696 202.6171 210.4258 230.4189 251.3908 276.6303 271.6993 279.3439 284.9356 294.2707 308.2261 
405.8779 417.0356 425.8961 433.4896 439.7715 447.3859 452.3043 456.519 460.303 463.4672 465.2726 466.1794 465.6423 462.2666 457.6019 454.1501 453.013 453.8941 455.7972 457.4793 457.3816 453.9617 447.4977 439.8962 432.9229 427.2522 422.756 418.6838 414.0093 408.1143 400.9424 392.6441 383.4725 373.7033 366.032 361.611 358.8131 356.2145 352.1477 346.0365 337.6249 326.7317 314.3552 302.4548 292.1189 283.4477 276.0063 268.5712 261.3114 254.3358 246.9137 239.0244 231.0228 224.1169 219.2194 217.1371 218.5981 220.0681 220.7919 222.3288 224.1687 224.9849 224.1047 221.7426 218.5137 216.1698 215.8817 216.5289 217.9541 218.6561 218.0939 216.0483 213.6434 210.6252 206.9879 204.2652 203.83 207.9685 214.648 218.8444 219.427 217.3779 214.4701 211.1835 208.8168 207.0578 205.2643 204.8401 206.8576 211.6047 217.6471 223.1288 231.1967 236.0502 242.9108 251.6967 260.4554 266.4496 270.5662 275.3922 281.4347 286.7395 290.3618 293.9158 300.4109 310.686 322.5812 336.1379 349.912 360.2849 365.3124 361.6353 350.6569 336.8114 322.0468 305.5062 287.9292 270.8293 256.1001 245.1682 237.1573 230.8979 224.9489 219.2873 214.0189 210.6079 207.6275 203.6277 198.8345 193.6696 189.103 185.5223 182.503 179.8226 177.1138 184.5454 176.0205 172.7171 172.59 169.7092 173.9061 183.9541 182.9296 184.589 178.5334 174.6992 171.0826 168.8273 169.4966 175.1267 181.9758 188.0558 187.2901 189.4134 195.2506 203.1978 204.8303 204.7007 205.3209 199.4639 193.9837 185.1992 177.5672 177.0735 172.6626 173.081 180.7653 178.3449 166.437 163.0311 160.3712 161.8791 165.9556 167.1228 166.267 161.9075 168.9942 176.2654 175.0012 170.9857 174.9606 181.2984 186.9115 188.2025 189.6741 198.5943 202.5568 201.6935 198.8984 197.7436 200.8905 207.9258 224.5547 242.8111 268.2823 263.9534 272.373 279.0295 288.38 301.4532 
405.2179 415.9691 424.4047 431.3493 437.44 444.5176 449.5335 455.2691 461.4851 467.3277 471.7769 473.9131 472.4488 468.4255 464.5904 462.4806 462.2894 463.4739 463.9102 462.2699 457.8094 451.0501 443.818 437.2998 432.5218 429.7459 428.2478 426.5229 423.2662 418.1126 411.4908 404.0079 395.7722 388.3777 380.7731 374.1089 367.8741 360.5891 352.0435 342.8357 332.3553 319.8723 305.9423 293.0649 282.4622 273.9887 266.8055 259.1569 251.1909 243.5054 236.5145 230.3898 224.9679 220.47 217.8525 218.3596 221.8983 224.2017 226.0616 227.3656 227.4285 226.2173 223.972 221.317 218.971 218.142 219.3082 221.2835 222.2437 222.1332 220.604 218.2077 215.5761 212.5383 209.0101 206.2073 206.3749 209.8715 215.5646 219.1334 218.1467 213.4654 207.0128 202.726 202.8568 204.5254 205.5015 206.4579 209.8259 216.591 225.3293 233.3974 240.1872 248.2213 258.3467 270.5654 282.2279 288.1766 289.4662 290.6179 293.3058 296.8158 300.3303 305.1677 314.2287 327.3383 342.6232 358.8823 371.809 379.6526 380.2832 373.1038 360.5131 344.39 325.6192 306.198 287.8137 270.9687 256.0655 245.1785 237.6208 231.1601 226.4957 223.418 221.3844 219.8569 217.4614 213.9331 209.1424 203.5612 198.2474 193.6216 189.5331 185.7189 181.9298 177.7578 172.7078 166.9239 163.3697 168.2621 178.3808 189.5016 188.4644 189.5774 180.1615 175.4162 174.0311 171.2101 168.5956 172.6493 181.1673 192.3337 195.3603 194.2159 198.0716 205.5772 207.1039 203.7602 203.2276 197.2594 188.646 183.0148 176.8416 178.6649 175.7609 179.7829 181.9585 178.659 166.8117 165.5378 163.4293 164.7912 168.8799 172.3117 166.724 161.8958 166.6431 170.5466 169.7316 169.8018 172.9823 174.5161 176.9955 178.9516 183.5249 195.3169 207.2178 201.3394 198.1472 195.8595 197.8599 205.3175 215.6155 229.5154 247.6202 261.6673 271.2347 277.3755 285.5318 297.2478 
404.832 414.4111 421.3518 427.6108 433.5031 441.237 448.2458 456.669 466.3476 475.4557 481.2589 482.9051 481.1846 478.0716 475.194 472.8058 470.9292 468.9205 465.5072 460.4384 454.191 447.6799 441.9372 437.0349 433.8767 432.4337 431.9268 431.1552 429.0316 425.193 419.7967 415.0222 409.6111 402.6652 394.5508 385.561 374.7207 361.9514 349.1371 337.1673 324.7814 311.2479 297.2108 284.4815 273.2513 263.8654 256.2638 249.1125 242.4321 236.6498 231.9201 227.882 224.2382 221.2167 220.061 221.7015 225.7172 228.5403 230.2458 230.5875 229.5883 227.85 226.2035 224.6278 223.744 224.0785 225.4484 226.4411 225.5805 223.035 219.9663 217.405 215.5247 213.8207 211.9022 210.1005 209.1633 211.0844 215.1736 217.2129 214.4794 208.2003 201.0936 197.8578 199.6318 203.4745 206.8754 209.9256 213.9122 221.0384 230.81 240.862 251.6873 262.9532 276.2501 290.9769 303.2209 309.9994 311.4914 311.0315 310.9478 312.2244 315.6827 322.0959 332.7042 346.6947 363.6644 379.9668 390.5822 393.9418 389.7914 380.2393 366.17 347.0886 325.1803 304.5883 286.8586 271.5076 259.3149 248.0442 238.8455 232.6786 230.5492 230.6422 230.1385 228.5768 226.1136 223.3618 219.4656 213.8219 207.7068 201.6815 196.0383 190.8089 185.7743 180.079 173.4513 166.9922 164.1351 173.7249 187.771 196.3347 193.9799 197.2941 190.2547 182.7695 179.0103 171.9485 168.139 172.5772 179.4768 187.1733 194.3959 196.8616 204.5673 212.8507 210.6736 201.3132 198.2812 193.7122 187.0408 181.8446 177.2526 176.5963 170.8978 169.2655 175.8493 176.1624 169.487 167.4552 169.1057 167.2013 164.8481 166.7765 167.2809 162.7106 161.3173 168.2136 168.3271 170.2032 173.9662 173.4093 173.1355 173.0725 178.8623 190.529 201.9337 200.2768 197.3195 194.7094 196.2498 203.9593 213.0024 225.869 244.8739 260.6721 270.615 275.6947 282.4123 292.8185 
404.2161 412.3061 417.7059 422.9847 429.3185 439.0615 449.12 460.5763 472.6729 483.0949 489.8728 492.5832 491.7567 488.2975 483.4713 478.2029 472.8557 467.7339 462.7871 457.6253 452.5357 447.6245 443.3537 439.7408 437.2653 435.5593 433.9758 432.1304 429.8681 427.8032 426.649 423.5475 418.0905 410.9112 401.5391 389.3271 374.2161 357.8639 341.9008 326.9424 313.2071 300.4289 288.0893 276.6765 266.1187 257.3027 250.4382 244.1761 238.8207 234.699 231.217 228.0167 225.1167 222.8584 222.7002 225.4562 229.4063 231.27 231.9781 232.065 231.5234 230.6434 229.7021 228.6632 228.1032 228.2392 228.431 227.4973 224.8248 221.4537 218.4272 217.0028 216.6569 215.77 213.7905 210.9066 208.7366 209.5126 211.8147 211.7872 208.0874 202.1725 197.8992 197.4698 201.4889 204.6986 210.0486 215.6465 221.4918 228.3836 237.6718 250.1988 264.6226 279.9936 296.4283 312.1642 324.2907 331.9951 335.2024 334.7295 333.1362 333.0462 336.521 344.2801 355.4276 368.7901 383.4852 395.4746 400.544 397.9966 389.7278 377.6102 361.8197 342.2865 320.585 301.0323 284.8294 273.3757 262.1312 250.9935 242.5949 239.0521 239.9634 241.8886 240.8754 237.7361 234.2521 231.0607 227.389 222.2203 215.6693 208.3221 200.8937 194.0845 187.8504 181.2504 174.3882 168.3985 165.0212 174.8392 189.4802 198.6438 196.7171 195.8582 190.7815 185.175 179.7108 172.7974 171.7101 173.4998 178.8848 186.5339 195.3141 198.5713 207.7436 217.1759 216.0291 201.6156 194.1694 192.5305 190.8257 186.4193 178.7763 172.1022 163.2289 161.5163 168.4997 174.487 168.8586 166.841 169.1461 168.9487 163.0054 165.0182 169.6133 166.0932 163.6896 166.1919 169.0933 170.6324 173.7877 172.3632 172.9426 176.9893 183.8808 193.0649 197.8935 196.9894 193.1015 191.02 195.58 202.8297 210.2452 222.4903 241.3171 256.8853 265.7684 269.5796 276.3232 287.2445 
405.3087 411.4199 416.4387 422.5332 430.1443 441.7194 453.2716 465.7373 478.0554 489.2568 497.6815 501.4759 500.3213 494.8704 487.1463 479.1111 472.106 467.0304 463.5018 460.0579 456.1414 451.6615 447.8635 445.2156 443.2153 440.8564 437.7057 434.5467 434.1707 434.1169 432.7948 428.7933 421.9231 412.7844 400.0612 383.9151 365.8224 347.6562 331.0007 316.5807 304.2137 293.2649 282.6705 272.4532 262.8677 254.7948 248.5713 242.9996 238.4243 235.1718 232.6296 230.1998 227.8628 226.0654 225.8931 228.189 231.4175 232.7725 233.4617 234.1354 234.2968 233.877 232.9599 231.8752 230.8125 229.6862 228.0157 225.4951 222.4229 219.4174 216.9192 215.7578 215.1595 213.9993 211.4417 207.9516 205.1917 204.9266 205.5195 204.0885 200.7821 197.6667 198.2369 203.7547 206.0548 210.0438 215.9194 222.4562 229.3896 236.6907 246.6093 261.628 278.6031 296.9165 315.8992 333.1413 345.7088 352.9375 355.3242 354.2968 352.1955 352.0187 356.4615 366.4421 379.5403 391.4824 400.605 404.8463 402.7154 395.1499 384.3035 370.6869 353.6007 334.4065 314.8498 297.462 284.187 273.5411 263.1714 254.1255 248.7964 247.9392 250.3863 252.8904 252.1799 248.6272 243.7967 238.7359 234.0822 229.3175 223.3732 215.2008 205.932 197.0102 189.1967 181.9823 175.7383 171.2207 169.2851 177.6692 193.8504 197.6721 187.6525 185.5728 183.9175 184.1469 183.6561 180.0393 179.6127 181.6981 187.868 191.8889 202.7465 208.1262 215.3467 220.4177 217.0799 205.3868 194.4049 189.8157 187.0619 187.1973 181.9816 173.8609 165.6768 159.5931 158.7086 160.1644 158.4712 159.8682 159.4099 161.8154 167.4183 167.0138 167.9455 164.4024 164.6932 167.5947 167.6694 163.8168 169.5846 170.012 173.7361 180.0753 188.5894 196.9363 200.0156 196.9156 191.0808 190.1007 194.4055 201.7942 208.462 219.3709 235.7758 248.5282 255.6917 260.0618 269.4323 281.6211 
405.247 411.3111 418.5423 427.8775 437.7597 449.5158 458.9563 469.1011 480.0833 490.8583 498.6508 501.8009 500.45 495.1087 486.8191 478.2098 471.3938 467.3657 465.1864 462.8203 459.3815 455.0174 451.4604 449.0277 446.8987 445.1389 443.1113 441.0061 439.6392 438.244 435.2427 429.5236 420.3795 407.312 390.412 372.3096 355.0966 339.2628 325.6478 313.6522 302.1131 290.604 279.484 269.8246 261.9065 255.9374 251.285 246.3993 242.2468 239.263 237.1754 234.9845 232.8354 230.708 229.5062 230.893 233.8819 235.486 236.2459 236.5338 236.2194 235.5065 234.3818 233.1084 231.6354 229.5739 226.7404 223.5326 220.4682 217.7222 215.1017 212.8287 210.8907 209.001 206.4884 203.7239 201.3308 200.0743 199.0598 197.6234 196.3942 197.414 201.3303 210.7478 213.8678 219.1641 224.7743 230.0772 236.8554 245.8987 259.7896 276.8783 295.4452 315.4319 336.1168 354.0619 365.4033 369.2972 369.1299 367.4404 366.5279 368.2911 374.9303 387.9699 403.0604 413.308 417.0232 412.9961 403.8864 393.2516 381.3898 366.3491 348.8199 330.0905 313.0097 297.7928 286.3568 275.9541 266.5618 259.9373 256.6416 256.8386 259.1741 261.2414 260.7194 256.9534 250.8161 244.3996 238.8979 233.7744 228.0156 220.0737 209.9152 199.3186 189.8979 182.3522 177.1936 174.1343 178.3322 182.8772 197.9513 185.0034 177.1058 179.7592 185.1743 188.2532 185.914 185.214 186.1257 190.0903 193.1885 198.4062 208.7305 216.6234 221.9086 220.6724 213.6259 204.1234 196.6074 192.2346 188.6261 184.9315 177.9572 171.0988 166.5844 159.9399 155.9791 156.465 154.4381 153.0414 152.4247 156.473 166.6805 171.0403 170.1341 169.7656 169.5848 168.234 164.9531 163.0303 164.7255 165.4946 173.8814 181.5775 191.751 198.7529 200.6854 197.971 196.1968 195.5234 195.7733 201.1059 208.7309 216.9017 229.0895 238.6833 245.5155 252.6879 264.8583 277.727 
400.6764 410.4097 422.7313 436.9854 449.4716 461.2932 467.1665 472.2997 479.7998 488.7299 495.2261 497.8931 496.5235 491.5441 484.054 476.5338 471.0154 468.6105 467.6322 465.299 461.4214 456.8313 453.2484 451.3747 449.613 447.1848 444.1307 440.9112 437.6029 433.6948 428.615 421.5947 410.6543 396.0245 379.7475 364.0361 350.1916 337.0454 324.9771 313.479 301.9252 290.7487 280.8316 272.8741 266.4605 261.4575 257.0883 252.2474 247.8306 244.8223 242.7017 240.4307 238.0599 235.308 233.0223 233.1973 236.0496 237.9232 238.5538 237.9928 236.9974 236.2169 235.3363 234.2922 232.6472 229.998 226.5292 222.7213 218.9628 215.5734 212.4995 209.5692 206.792 204.5238 202.8953 202.0737 201.2412 199.8728 198.0733 197.0789 197.7726 200.2675 207.0289 221.2826 225.6498 226.0966 231.5571 235.9536 242.1476 254.1583 272.1702 292.8724 313.477 334.4629 354.9582 370.686 378.5144 379.5874 378.5912 377.8549 378.8153 382.3914 390.6382 405.0107 419.3078 426.7171 426.6146 418.3125 405.7142 393.1942 379.6193 363.3647 345.5157 327.8807 312.6241 301.3933 290.9176 281.4949 273.257 267.8196 265.3885 265.601 267.381 268.4988 266.5062 261.7456 254.8517 247.6462 241.6793 236.4904 230.9202 223.3986 213.2642 202.2748 192.5398 185.3272 181.1758 179.0435 177.5815 185.6566 184.5393 177.5633 179.7123 183.3754 187.4516 190.96 190.3774 189.8732 189.3827 189.0505 190.2926 196.4631 206.1543 215.6422 222.2891 221.5054 212.5821 200.0267 191.9212 187.6273 184.8137 181.8264 178.4642 173.5746 165.7199 158.8595 155.8508 154.1847 150.7265 147.3213 145.8873 150.7902 160.246 168.4108 171.9593 174.566 170.8872 170.4578 168.6551 168.5734 169.3678 167.3862 170.2112 177.838 190.2665 197.5959 198.4799 194.8124 194.3069 195.8738 200.5331 201.2581 208.3786 214.4108 222.6631 230.9841 239.3462 249.5988 262.884 276.9255 
395.2132 410.5657 428.1075 445.9287 459.4184 470.4468 472.958 473.4313 477.4142 484.4892 489.6413 491.163 489.0208 484.5323 479.4039 475.0498 472.092 470.7755 469.7043 466.8603 462.4427 457.3874 452.763 448.8825 444.801 440.2724 435.1165 430.1012 425.4107 421.1113 416.6878 409.9167 399.2575 386.4032 373.1361 361.1259 350.4644 339.3299 327.8868 316.6462 306.4369 297.7591 288.8943 281.5387 274.9689 269.6082 264.7998 259.6069 254.7263 250.6396 247.2347 244.1388 241.2189 238.226 235.4175 234.6679 237.0106 239.0352 239.5743 238.9879 238.5108 238.4426 238.1065 236.8417 234.4845 230.8091 226.3182 221.3728 216.6592 212.8239 209.9337 207.3263 204.6053 202.7767 203.2137 204.8149 205.7056 205.0309 203.5875 202.4682 202.3028 203.4229 210.2948 219.4825 221.475 229.9743 236.7621 242.854 250.1628 263.3806 283.9926 307.8995 331.2572 352.492 369.3855 380.042 385.2646 387.1144 387.2533 388.0087 390.6649 394.9568 402.8296 414.8371 425.7771 430.7104 429.8847 422.1536 408.8523 393.5044 376.972 359.0663 341.4448 326.0466 315.1539 305.3933 296.2174 288.0924 280.9788 276.2389 274.0685 273.3212 273.3604 272.5719 269.0293 263.3214 256.0809 248.6075 242.5659 237.4893 231.3483 222.9562 213.0338 203.5234 195.7796 190.0355 186.4561 184.2498 184.9489 192.6945 181.1977 181.3313 183.7599 188.0562 191.7604 193.9395 194.2515 193.3065 192.097 191.553 193.0918 199.0015 207.496 213.5224 215.0387 212.8078 205.2855 194.5927 189.0471 185.5148 184.2851 184.1021 182.2772 175.3162 164.8921 158.0045 155.0584 152.2726 149.3413 146.2551 144.1779 148.3848 154.8639 160.0333 164.5831 167.7617 164.3271 167.7189 172.4928 176.286 175.9357 173.0007 176.1932 181.6523 190.7444 194.9147 197.9288 197.5041 197.0283 198.9793 201.7352 200.7057 206.8708 211.9218 218.9989 226.5734 237.0023 249.0484 262.9214 278.2802 
394.4981 412.5437 431.6242 448.9232 460.395 468.7884 469.2165 467.7473 469.4384 474.1109 477.8396 478.5203 476.5896 473.8759 472.0898 470.8222 469.9302 468.7348 466.6557 462.9088 457.6823 451.0672 444.1117 437.7289 432.028 426.5179 420.7172 416.3902 412.8777 410.3181 407.1322 400.8299 391.5035 381.5609 372.1418 363.9507 355.7724 345.9865 335.7032 326.228 317.4743 309.0554 301.0641 293.6175 286.4988 280.0979 273.7224 266.914 260.2806 254.3176 249.4649 245.8773 242.9022 239.884 237.211 235.8794 237.175 238.9536 239.5113 239.4881 239.5371 239.9345 239.7589 237.7531 233.7442 228.3836 222.7126 217.4327 213.2427 210.0767 207.5626 205.4562 203.8111 204.4447 207.7496 210.6361 211.7452 211.3766 210.0394 207.8955 206.053 205.6157 207.3701 213.1679 223.0256 233.6397 244.0067 252.8257 261.3472 273.9815 294.8372 320.7321 345.856 364.9126 376.9529 384.3625 389.8136 393.4616 395.0624 397.1248 400.9255 405.7203 411.8169 419.3342 427.2662 432.8891 433.2724 426.6178 412.4419 393.7901 374.0025 355.1598 339.2628 327.4221 317.3588 308.4833 300.7476 294.258 288.3155 284.128 281.7326 279.8896 277.7522 274.7437 270.1552 264.1682 257.2156 249.4545 242.2491 235.4673 227.7382 218.4509 209.6037 203.1028 198.6644 195.2753 192.2128 189.8143 191.4738 194.0755 187.841 187.3864 188.9345 192.5473 195.5025 197.1834 197.3595 195.9446 194.4108 193.7066 194.7875 199.2341 204.6966 207.6699 206.5699 201.7956 195.0602 193.0372 191.8058 191.2477 193.8767 192.235 187.2299 178.6827 167.3946 160.4995 157.9416 155.4269 153.6535 151.4272 147.977 147.7919 149.9934 152.3617 154.3158 158.3038 159.194 164.4657 170.2458 174.9642 174.981 175.0863 181.0142 188.5546 196.3982 196.5603 195.4957 192.1286 189.3791 191.76 194.4596 199.1643 204.7836 210.0566 217.8094 225.7097 236.4831 249.5934 263.0355 278.0846 
393.8996 410.1619 425.7191 438.4134 446.4998 453.4146 454.8093 454.5912 456.1264 458.8633 461.0181 461.5883 460.5737 459.463 459.8892 460.8831 461.2962 460.0854 457.0185 452.1693 446.136 439.9176 433.5879 427.2888 421.3988 415.7921 410.2816 406.0514 403.6277 401.6615 398.0471 392.3559 385.4584 379.3834 373.6107 368.1658 362.2249 354.6826 346.1387 337.2111 328.3983 320.2023 312.2469 304.146 295.535 286.8506 277.5259 268.3235 260.0184 253.047 247.8334 244.4188 241.718 238.6968 235.8549 233.9825 234.1128 235.3862 236.7152 237.9353 238.7409 238.8989 237.8558 234.7901 229.6802 223.7375 218.3561 214.0413 211.0097 208.6762 206.7825 205.8588 206.4669 209.9184 214.4973 217.5757 218.5063 218.0101 215.9037 212.5412 209.5831 208.5681 211.2502 217.9355 228.5086 240.7463 252.4046 262.9108 272.6168 284.9942 304.6079 329.9241 353.1753 368.2354 377.6937 385.9706 394.075 399.5994 402.3771 405.1109 409.449 414.0309 418.2802 422.6202 428.5241 433.9157 433.6311 425.48 410.1475 391.1322 370.7438 353.1288 339.1782 328.0262 318.5293 310.9788 305.1739 300.2583 295.567 292.2043 290.1436 288.2448 285.5533 281.6194 276.2761 270.0675 262.2042 252.6051 242.6928 233.0539 223.569 214.8299 208.0355 204.3369 202.9235 201.6647 199.2865 197.001 196.4569 196.4083 195.6235 194.7312 195.3312 197.4935 199.2229 200.0345 199.6463 198.216 196.8007 195.3634 195.024 196.6968 198.4425 198.2419 195.4234 191.0135 189.6567 194.1005 195.8152 196.2433 193.0257 189.9895 183.96 175.9751 169.2297 164.1177 159.7757 156.6207 157.4168 156.4176 152.0401 148.8709 146.7681 146.5771 147.0573 151.3987 155.3734 161.8587 165.603 167.6764 169.6872 172.3987 180.4217 194.5189 204.0559 202.1191 195.8209 189.0321 184.6409 187.5696 192.6416 197.8467 203.4999 209.2932 217.4913 225.4924 236.5532 250.4174 263.5052 277.6842 
385.3264 397.9748 408.8029 416.3829 422.1367 430.0543 435.309 439.132 442.0199 444.5699 447.177 448.8911 449.356 449.5362 450.4318 451.3143 451.5097 450.3096 447.1159 442.9418 438.3077 432.8942 427.1942 421.5488 416.1411 410.9072 405.9973 403.7106 401.5891 398.7124 394.6465 390.2256 385.4457 381.3801 377.9093 374.8127 370.1784 362.9126 354.3349 345.4143 336.6301 327.7805 318.332 308.1897 297.21 285.9649 274.8448 264.9163 256.4603 249.5528 244.82 242.2572 240.3884 237.6709 234.7686 232.3171 231.6589 233.2731 235.9079 238.2259 238.9335 237.9457 235.75 232.1445 226.7498 221.1619 216.6905 213.6754 211.8739 210.5896 209.6624 209.8633 212.0053 216.3482 220.9856 223.7987 224.6306 223.7549 220.4957 216.097 212.8639 213.0612 217.817 225.7775 237.4146 250.5586 262.376 272.9548 283.2716 296.5326 314.2576 335.1512 352.9415 366.3027 378.0434 389.1573 398.8814 405.2669 408.8327 411.5433 414.7733 417.8369 420.7143 424.3051 428.3444 429.9041 425.7065 415.3358 400.9948 384.7333 367.8006 351.9963 338.9829 328.6302 320.6071 315.0313 310.9521 307.2317 303.3376 300.6144 299.1831 297.86 295.7982 291.8172 285.7497 278.1113 268.0192 256.0972 243.8583 232.1906 222.0227 214.2403 209.246 207.2919 207.3885 207.4812 206.1911 204.4799 203.6987 203.5874 202.566 201.2703 201.0274 201.7819 202.3009 202.3673 201.6982 200.5141 199.1061 196.9527 194.8192 193.3176 191.664 189.4371 186.8085 183.8025 185.6018 191.4016 195.59 194.3036 185.8246 177.8851 172.205 168.2 168.9 167.1092 162.0168 158.8859 157.2208 155.849 153.0455 149.8364 147.159 147.4298 148.4054 150.5602 156.7884 161.5646 162.7618 163.0031 165.5034 170.6734 180.4695 197.5188 205.9014 199.4324 192.2656 187.7367 185.0885 187.7153 192.0253 197.2835 203.2638 209.4065 218.2461 226.7311 238.3531 252.3876 265.6473 279.1318 
369.1566 379.1574 386.9915 392.4833 397.9504 406.7899 415.4184 422.5531 428.2438 432.8755 437.5652 441.4521 444.1875 446.2159 447.442 447.8719 447.3351 445.9343 443.6136 440.3207 435.6148 429.8212 423.8446 418.2027 412.6864 407.9161 406.256 404.1656 401.1251 397.5999 393.7665 390.2083 387.3966 385.604 383.2208 379.9316 375.1088 368.9418 361.8925 353.6183 344.247 333.3504 321.1024 308.2057 295.3405 283.2627 272.0698 263.1008 255.7981 249.9895 246.1622 244.2194 242.4402 239.3045 235.5263 232.0544 230.7921 232.5885 235.7812 238.344 238.6965 237.0993 234.3031 230.6267 225.8691 221.6565 218.7574 217.047 216.0814 215.5853 215.6076 216.4967 218.6974 222.5998 226.6429 229.1558 229.9738 228.7799 224.672 219.7732 217.1337 218.7665 225.021 235.6202 248.4017 261.3441 272.7988 283.1722 294.7592 309.5266 324.7933 340.6622 356.6333 372.3903 386.7647 397.9684 406.6755 412.4503 415.9375 417.4802 417.5408 -9999 417.8224 419.9686 421.7269 420.1104 413.9244 404.4696 393.2437 380.3067 366.5178 352.7923 340.6795 331.4899 326.0354 323.2541 321.189 318.3195 314.7294 311.8629 310.1628 308.4854 305.6885 301.1942 293.8593 283.8182 271.1894 257.1402 242.8947 230.2479 221.1454 215.8602 213.5321 212.9184 214.1354 215.3392 215.1311 213.355 211.241 210.0933 208.4748 206.5842 205.8505 206.0569 206.2422 206.4447 206.2512 205.1665 203.0648 199.8221 196.0289 192.1132 187.9933 184.5703 182.2559 180.91 185.065 193.9783 196.7494 195.3512 184.2485 174.2347 169.5812 167.9775 173.1542 173.7495 169.3921 165.2036 161.5018 157.648 155.9635 154.0034 151.9116 153.1274 153.7702 153.2767 157.5003 162.4511 165.3207 165.6258 166.7595 169.7266 175.8857 190.7225 197.1274 192.4423 188.9151 186.9635 183.5968 187.7394 192.1793 197.5057 203.5754 210.1254 220.1201 229.4922 241.591 255.0389 268.8184 281.8358 
349.8769 358.9369 365.738 372.4289 379.2754 388.8673 398.6201 407.6769 416.6918 425.0935 432.6485 438.7347 443.6352 447.6996 450.4382 451.807 451.7816 450.0795 447.9469 444.2354 438.9164 432.5796 425.5801 418.7182 413.0007 411.0121 408.5276 404.696 400.2783 396.5526 393.7288 391.6557 390.0139 388.5851 385.846 381.9514 377.5443 372.3349 366.3601 357.9788 346.844 333.3609 318.8908 304.7579 291.6687 280.3345 270.871 263.8569 258.0946 253.2493 249.569 246.7268 243.6756 239.3524 234.4626 230.2485 228.6143 230.5195 234.2275 237.6249 238.9371 238.0678 235.3639 231.4815 226.886 223.623 221.9952 220.9687 220.4926 220.4507 220.8669 221.8968 224.2639 228.2197 231.9588 234.3309 234.5131 232.4489 228.3987 223.7649 221.652 223.7459 231.925 245.0327 259.1868 272.3476 283.9085 294.6425 306.2108 319.9234 334.9826 351.8157 369.9185 387.7161 402.1572 412.4665 419.4126 422.8726 423.8504 422.4343 418.4042 414.0737 411.4009 411.1312 411.5534 410.2206 405.9587 398.8938 389.7425 379.1006 367.5539 355.7664 344.8866 336.8461 333.1986 332.4824 332.6343 332.2507 330.2993 327.0928 323.7616 320.4653 316.3437 310.5288 300.5158 287.1126 271.9279 256.3561 241.2778 229.2536 222.9407 221.0956 221.222 221.899 223.1936 223.9939 223.2028 220.4142 216.7924 214.2972 212.19 209.997 208.8048 208.5212 208.5659 208.8645 209.1479 208.5572 206.1411 202.1093 197.1768 191.7853 186.3641 182.4263 180.5623 181.3553 191.1736 198.9911 198.7674 195.343 183.0126 174.4782 171.7633 172.962 180.8207 181.2834 174.7078 170.1033 165.3309 159.0265 157.6579 158.46 158.2656 157.674 157.0186 157.2775 160.198 164.2182 168.4417 169.1388 170.451 171.2664 172.6694 182.4137 182.8139 180.4909 180.9995 179.6175 182.4438 187.0141 191.966 197.7235 203.7146 210.2229 220.6252 231.2018 244.2285 257.3076 272.0436 285.0285 
329.8121 338.1364 345.3117 352.4436 360.0396 369.6636 379.0563 390.1394 402.7791 415.1198 425.5906 433.3992 439.1638 444.2859 448.3624 451.1711 452.1216 450.6311 447.2503 443.5426 439.3289 434.0516 427.332 422.0635 418.5428 414.8272 409.6753 404.2693 399.4478 395.4546 392.2886 390.2078 388.3308 385.6938 381.7856 377.7026 374.0109 369.607 363.2176 353.4068 341.0191 327.3221 313.2527 300.2232 288.6892 279.2941 271.7902 265.8738 260.538 255.3257 250.2012 245.358 240.7577 235.845 231.1077 227.2355 225.5335 227.2694 231.3226 235.6846 238.2056 238.1476 235.726 231.6773 227.0616 223.6382 221.92 221.4547 221.8465 222.3019 222.0196 222.7495 225.7763 230.9642 236.4072 241.8604 236.6075 232.8936 229.3118 225.8573 224.0999 225.9746 234.4828 248.8031 263.3646 275.8299 287.7411 298.5141 311.4365 328.6232 348.2115 368.1578 387.9965 406.3498 421.4874 431.6213 435.2397 433.0133 427.6093 421.2202 413.7725 406.0079 400.4109 398.9202 400.7047 402.3326 400.5785 395.1599 387.1725 377.7699 367.7422 357.5836 347.9684 340.5378 337.9055 339.6262 342.3469 344.331 344.0932 340.8323 335.7797 330.5537 324.181 315.0359 301.1216 285.2535 269.7644 254.7513 240.6663 230.2971 225.9577 225.9246 226.7775 227.3481 227.9854 228.0148 227.0399 224.6052 220.928 217.6902 214.9908 212.3773 210.3814 209.1287 208.6268 208.9764 209.9272 210.3062 208.2012 203.8767 198.495 192.7113 187.1753 183.2685 181.7385 182.2896 190.5596 201.3213 203.9769 195.0563 183.4159 179.271 175.7466 175.0324 181.4951 183.0944 177.1972 172.2738 166.3499 161.6845 161.6187 164.0815 164.8235 162.6422 162.3829 163.245 162.6189 161.8763 163.6739 164.7801 167.6112 168.7451 169.2466 175.3179 173.4489 172.7053 176.2817 177.4116 180.8015 185.7854 190.9573 196.6571 202.4112 208.6316 218.7425 229.6271 243.3982 257.2774 273.3618 286.9549 
310.326 317.5615 324.6532 332.0482 339.3954 348.4053 358.3783 371.2357 386.1187 400.3472 411.4605 419.8534 425.8288 431.4254 437.0042 441.9695 445.0068 444.8969 442.5161 439.7252 436.4514 433.1586 429.7978 426.61 422.5239 416.9926 410.9507 405.2688 400.3167 396.4797 393.5913 391.3814 388.3252 384.2863 379.7029 374.9494 370.2424 363.9968 355.4299 344.7852 332.9997 321.0681 309.236 298.8235 290.3152 283.3481 276.9068 270.7489 263.8907 255.7628 248.076 242.065 238.116 234.4709 230.9454 227.5259 225.6269 226.7092 230.1683 234.681 237.9224 238.4803 236.4389 232.2697 227.6826 223.7135 221.3317 220.3044 219.7677 218.8696 218.2903 219.7823 224.5942 232.316 243.422 246.3004 238.5985 235.9663 232.8326 229.8118 228.2101 229.8278 237.6313 251.2009 265.3592 279.0182 291.1403 304.189 321.979 344.5723 368.2864 389.6974 409.0332 427.3167 442.3485 449.1417 445.9431 435.4284 422.3477 411.5486 402.5698 395.3988 390.6306 390.1461 394.4013 398.5067 398.1199 393.6827 384.9526 374.675 364.794 355.894 348.1706 342.2976 340.9086 344.2321 348.3821 351.219 352.2133 349.9976 344.7869 337.388 326.8223 312.732 295.8766 279.8692 265.0829 251.1333 238.9995 230.3071 226.3841 226.2735 227.0344 227.416 227.9069 228.3043 228.6854 228.2489 226.1572 222.7667 218.6692 214.6463 211.3195 209.0874 208.1182 208.6122 209.8075 210.2362 208.4068 204.4714 199.3682 194.0277 189.1082 185.7752 184.4472 184.7545 188.9008 204.3034 211.7643 202.9234 191.4608 188.9829 183.6205 182.8318 185.3421 185.0551 178.2652 170.8461 163.4967 160.1537 159.876 163.3651 169.0177 172.7666 175.3918 171.7324 167.2313 163.3359 161.5755 160.7534 162.9301 162.7676 161.8501 165.9716 163.4965 167.2501 171.0491 174.2652 178.6267 183.6358 188.8217 194.6396 200.7525 207.3661 216.6977 226.602 240.0805 254.9133 273.644 288.4654 
290.8816 297.4908 304.5875 311.5506 318.4842 327.3675 338.533 351.2809 365.1713 377.9414 388.7097 397.3756 403.864 409.7588 416.0149 422.2672 426.8408 428.5286 428.2732 428.0973 427.805 427.4303 426.4276 424.155 419.9211 414.6206 409.5582 404.9088 400.6538 397.0113 393.6555 390.176 386.0653 381.8487 377.1852 371.1661 363.4987 354.3034 344.5824 334.6199 324.497 314.4343 304.8377 296.8041 290.3934 284.5847 278.3181 271.4044 262.9482 254.3513 247.3842 242.4457 239.2455 235.8373 232.1986 228.9757 227.2289 228.1568 230.4568 233.9515 236.8852 237.3102 235.1228 230.95 226.789 223.2849 221.0665 219.8378 218.7272 217.7265 217.4581 219.9678 225.6544 236.0946 247.7056 250.9442 242.1742 239.8858 236.3751 232.7753 231.3867 233.0111 239.9796 251.9329 265.901 281.2107 295.4016 311.9847 334.9655 362.2123 388.3084 409.9074 427.877 443.7364 452.669 450.8828 439.1685 421.084 405.2629 393.5552 386.0438 381.6979 380.4429 383.3128 389.3386 393.8416 393.907 388.4644 379.0693 369.1694 361.1024 355.021 349.9577 345.51 343.4468 345.0918 348.4384 351.8291 353.1729 351.16 345.6516 336.0943 322.0225 305.6743 289.2026 274.4153 261.1575 249.4742 239.9783 233.2852 229.3578 227.6555 227.1868 227.3716 228.5669 230.3105 231.9526 232.3832 231.1108 227.6284 221.9939 215.829 210.495 207.05 205.7549 206.2014 206.8553 206.3938 204.5833 201.9488 198.4882 194.5805 190.6664 188.0392 186.75 186.4749 186.7918 203.9422 217.3658 211.5072 197.4102 194.5475 189.7522 193.7018 197.6968 196.7926 186.9045 172.4985 164.7376 158.7069 156.7705 160.94 171.0663 180.5628 183.9884 178.5005 171.4512 165.9678 163.1784 159.9354 158.1738 154.2607 154.6159 157.7997 161.2474 165.479 168.9962 172.6395 176.7681 181.1479 185.9389 192.0859 198.4885 205.0496 213.377 221.6806 235.1058 251.9827 273.0925 289.0894 
274.4769 280.6206 287.5658 294.5988 301.7525 311.1302 322.0584 332.9828 343.4587 353.3674 363.4766 372.2207 378.1766 382.6626 387.4616 393.0188 398.1273 401.786 404.8304 408.4229 411.7706 414.032 414.7905 413.7179 411.2038 407.6584 403.8471 399.9384 395.6916 391.0623 386.0713 381.2372 377.2594 374.1241 370.0435 363.3681 354.2596 343.6022 333.7747 325.1425 317.0888 309.0297 301.3964 295.197 290.2759 284.9425 278.0489 270.3441 262.3105 254.8598 248.5899 243.7495 240.3396 237.1789 234.4707 232.1326 230.3965 230.0827 231.0828 233.0415 234.2319 233.4079 230.7668 227.2619 224.393 222.5544 221.7652 221.1478 219.7142 218.2916 218.315 221.1183 226.9197 235.1103 243.3794 249.222 243.4624 241.5945 238.4815 235.8045 235.3606 237.4961 243.9229 255.4697 271.4685 288.2516 304.3055 323.1982 349.2199 378.8438 405.6402 425.958 439.1778 445.5165 443.1164 431.8081 415.706 398.705 384.1884 374.0613 368.8416 367.471 369.015 373.8106 380.1736 384.3094 383.6893 379.2847 373.0373 366.4489 360.8725 356.2104 351.8479 347.5882 344.6272 344.214 345.6806 347.7706 347.7886 344.3429 337.2263 326.1776 312.5291 298.3943 284.2572 271.4609 259.8023 249.8642 241.8559 236.5125 233.0661 230.6903 228.8987 228.4633 229.7238 231.4948 232.4614 231.9169 229.7218 225.9913 220.1627 213.5025 207.2204 203.0185 201.1456 200.5471 199.7556 198.4448 197.2426 196.0092 194.0767 191.4541 188.7509 186.9767 186.0146 185.7335 186.5024 202.4434 219.747 219.6499 205.3427 197.689 191.847 196.0813 198.8644 198.9684 196.0947 183.3971 167.309 161.3588 160.1655 163.147 173.9989 182.5314 184.8407 183.8588 178.9899 172.5165 166.6468 160.3333 154.9068 150.9023 154.7988 158.3374 161.3323 164.4866 167.9889 171.9595 175.7871 179.5449 184.2174 190.6524 197.1285 203.3459 210.4292 216.5839 228.655 246.5775 268.9982 285.6381 
263.3295 269.039 275.5829 282.6915 290.2283 299.8611 310.0188 319.63 327.8066 334.8276 342.5798 349.7215 354.3754 357.8754 361.9661 366.9898 372.3886 377.7834 383.4102 388.864 393.2239 396.207 398.4001 399.2021 398.4371 396.0921 392.9117 389.1779 384.2729 378.1652 371.7284 366.4822 364.1203 363.6575 361.9675 356.5424 348.0499 337.861 328.4192 320.6302 314.2986 308.3492 302.8689 298.0434 293.3892 287.6092 280.4033 273.1809 266.2205 259.7958 253.8055 248.6339 244.8473 241.548 238.6448 235.6943 232.9584 230.9759 229.6935 229.5975 229.8672 229.3807 228.0381 225.9909 224.4625 223.848 224.1854 223.9899 222.2977 220.484 219.9934 222.0018 226.8641 234.0749 240.1146 245.521 242.682 242.2349 241.8341 241.9299 243.731 246.6167 252.0593 263.2759 280.2345 297.9822 314.4725 333.6631 360.0223 389.3036 413.493 427.6839 431.4727 427.3709 416.8021 402.75 388.0333 373.3989 362.3639 355.5137 352.5721 352.5457 354.3267 358.8283 365.1025 370.2755 372.4421 372.3563 370.5531 367.3239 363.2335 358.0782 352.3212 347.0535 343.8972 343.1304 343.1789 342.3626 339.1127 332.7188 323.516 313.2174 302.9272 293.113 282.5571 271.7843 261.3497 252.0961 244.642 239.8007 236.9527 235.0672 233.24 231.554 230.8974 230.7397 229.7714 227.2713 223.4456 218.7773 213.2403 207.6992 202.4809 198.2375 195.5042 193.7243 192.2421 191.2475 191.1635 191.161 190.4103 189.1006 187.5659 186.6393 186.0399 186.2796 188.2423 196.2447 215.1212 215.0679 199.3038 190.4022 187.9622 193.8554 197.3221 196.1264 192.9652 189.8053 173.1819 168.6172 171.025 174.9999 180.5608 185.9684 189.1438 188.7205 184.9809 178.2169 167.9768 159.2769 153.2799 150.5012 154.4355 157.8909 160.3672 163.2958 166.8309 171.0497 175.0701 178.6706 183.9318 190.6408 196.8118 202.2388 208.0794 212.5688 222.6467 238.6959 259.3033 275.0857 
258.0464 263.2398 268.8345 275.5599 283.1146 292.6993 301.8162 310.8678 318.3309 324.0769 329.5746 334.8749 339.5667 344.0765 348.8244 353.8437 359.7828 366.2649 372.1792 376.1723 378.1567 379.5151 381.5103 383.4195 384.0425 382.58 379.7868 375.7258 370.1464 363.2887 356.7292 352.761 352.5059 353.7025 353.0983 348.849 342.0464 333.787 326.0711 320.0061 315.4222 311.315 306.5049 300.9054 294.9186 288.6063 282.0925 276.1756 270.6125 265.1728 259.8788 254.9408 250.8187 246.6334 242.46 238.2447 234.2395 230.8775 228.1267 227.1107 227.3152 227.6114 227.6222 226.9518 226.2171 226.0349 226.6834 226.4105 224.4154 221.861 220.1956 220.9214 224.7835 231.5977 238.0146 241.5908 243.3344 245.2796 248.3386 251.3023 255.7436 258.2091 262.0982 272.5851 290.2675 308.4462 323.8112 340.3288 363.4759 386.5032 402.7527 409.2598 406.4534 397.5451 386.405 375.4614 364.122 352.9897 345.1761 341.248 340.0997 340.4333 341.6819 345.1263 351.3537 358.4162 364.2058 367.8092 368.7947 366.9915 362.1047 354.4577 345.8772 339.3051 336.6685 337.088 337.1195 334.8507 329.5737 321.3215 312.982 305.6709 298.8442 291.9619 283.9242 275.0071 265.8315 256.8728 248.8564 243.1082 239.6847 237.4364 235.1018 232.1784 229.2644 226.3158 222.7097 218.4541 213.8496 209.3024 204.7838 201.1402 198.2001 195.4227 192.6786 190.5765 189.4362 189.1332 189.4469 189.7586 189.4024 188.5495 187.4243 186.5796 186.4186 187.7539 190.9657 194.6373 199.4885 202.7248 197.3668 190.6109 186.8399 191.2239 192.2769 189.6488 185.7858 183.4905 180.0223 172.0163 174.0121 175.9922 176.3343 179.9088 186.4807 191.8047 191.8681 184.0842 172.2224 163.1353 158.9535 157.1238 155.2296 156.8802 159.6256 162.7585 166.5672 171.2956 175.5114 179.0694 185.1266 191.5186 197.0903 201.6689 206.5579 209.882 217.3857 229.5222 247.4341 262.8016 
256.493 262.0094 266.9018 272.4539 279.1016 287.6364 295.811 304.0664 311.2275 316.7405 321.2238 325.8249 330.9692 336.5563 342.6921 349.0199 355.3617 361.2503 365.0609 365.7071 364.4898 364.0239 365.6745 367.9995 368.7101 367.2223 364.3264 360.1852 355.1604 349.757 345.6677 343.8886 343.7717 344.0699 343.6005 341.2727 337.2961 332.0273 326.6316 322.0069 318.2664 314.2755 308.7148 301.8032 294.9963 289.4623 284.7742 280.6392 276.2093 271.6282 266.6483 261.4947 256.295 250.921 245.6126 240.5116 235.5569 231.1552 227.6734 226.0398 226.0016 226.9168 227.6901 227.6178 227.2554 226.5793 226.2032 224.9645 222.3976 220.6372 223.9184 220.9151 223.1493 230.8414 238.6339 244.1716 247.8807 251.8088 257.0496 261.6434 266.1708 269.0991 272.2491 281.756 297.2012 313.0269 327.0206 341.236 357.2633 370.6067 376.9472 375.567 370.0236 363.2691 357.0407 351.4266 344.1402 336.6185 331.5281 329.7149 330.5659 333.0612 336.2112 339.9986 344.9909 351.0264 356.5043 359.7299 359.985 357.1136 350.7702 341.7619 332.0089 325.7379 324.4859 326.3075 327.151 324.6449 319.1483 312.4775 306.9357 301.8953 296.581 290.7886 284.2399 277.1005 269.2666 260.5605 251.6945 243.9762 238.9077 235.6131 232.4606 228.8159 224.786 220.5877 216.4142 212.2595 208.0016 204.0128 200.6913 198.4702 196.8448 194.9281 192.5028 190.4541 189.4673 189.0136 188.6579 188.4302 187.9093 187.2412 186.6217 186.4207 187.1324 189.2769 192.5697 195.5479 196.4052 195.0575 194.3707 189.8851 187.7544 188.3886 187.547 182.6183 179.4715 176.0188 177.816 177.2519 176.1705 173.1484 171.8118 175.9065 181.8621 188.4596 189.5118 183.6934 177.1752 171.2135 168.5994 165.5956 162.1011 158.9335 159.9077 163.3642 167.5209 172.2044 176.2405 180.5302 187.41 192.4955 197.5372 201.7745 206.2249 208.034 212.4742 220.9964 238.1162 254.2989 
258.4827 264.9386 270.7763 275.7477 280.6706 287.2315 293.4785 300.4961 306.9774 312.324 317.2275 322.7374 329.3086 336.7682 344.3592 351.3834 357.3289 361.703 362.983 360.9975 358.0121 356.515 356.9235 357.4779 356.3567 353.6298 350.3184 346.6015 342.934 339.5675 337.1582 335.8343 335.1668 334.3265 333.3992 332.1689 330.5825 327.6346 324.2438 320.7621 317.0822 312.6262 306.7924 300.4208 294.8841 290.664 287.1885 283.83 279.915 275.381 270.3642 265.0479 259.7493 254.1122 248.5334 242.9675 237.2879 232.3923 228.5934 226.5161 226.006 226.7649 227.8828 228.2626 228.1188 226.8455 225.0072 222.4859 219.671 221.3405 222.5582 220.4121 225.6216 235.3308 245.0593 252.3207 256.9075 260.9878 266.4535 272.7285 278.4255 282.1804 284.8736 290.5643 300.9518 313.0382 323.9674 332.6389 340.6561 345.2622 345.1474 342.2178 338.5195 335.5234 333.3272 331.423 327.8636 324.7372 322.7393 322.9566 325.9401 330.3645 334.5999 338.1998 341.4397 344.9191 347.7332 348.1842 345.9828 341.1443 334.358 326.3388 318.5619 313.4646 312.7018 314.5497 315.6811 314.0121 310.2249 306.5728 303.7963 300.5079 296.0822 290.7077 284.6657 277.8477 269.9457 261.3291 252.2589 244.1193 237.836 233.4239 229.0227 224.5143 220.2301 216.4141 212.8215 209.2261 205.4966 201.9716 199.112 197.3413 196.0602 194.6788 193.0239 191.6932 190.7375 189.658 188.3075 187.3172 186.8826 186.8666 187.0818 187.688 188.9275 191.0309 193.4847 195.2274 195.3933 193.9902 192.1197 190.8477 190.0425 188.8206 186.8175 184.3011 182.0882 181.5029 175.3617 172.1034 174.091 172.1853 170.8416 174.6712 180.3661 185.4066 185.7433 183.6672 180.7999 178.0255 172.4412 166.5905 164.3896 162.7788 164.4642 168.5414 169.534 172.7068 177.1834 182.6528 187.8382 191.741 196.4326 201.1745 206.3062 206.6893 209.0766 215.5567 233.5476 250.8512 
262.4206 270.1855 277.6362 283.5961 287.8272 292.3641 295.8779 300.3129 305.3718 310.8435 316.9639 324.1603 332.0137 339.8039 347.0392 352.8025 357.4778 360.3964 360.5028 358.4961 355.6715 353.3882 351.6333 349.2134 345.4167 341.2823 338.0157 335.2762 333.0793 331.2157 329.5928 328.458 327.6597 326.9248 326.3713 326.1996 326.182 325.0381 322.6378 319.0832 314.8888 310.3091 305.4176 300.661 296.3148 292.1044 287.8076 283.3255 278.3267 272.8302 267.2949 262.0674 256.9141 251.3274 245.893 240.3569 234.7617 230.0581 226.2366 223.7452 222.6166 223.2024 224.7513 225.7222 225.7717 224.7885 223.0723 220.4845 217.6024 219.0663 218.8669 220.7188 228.9336 239.5557 249.3797 256.8098 261.5039 265.8981 271.6625 279.335 286.4564 290.4991 291.6856 293.558 298.4617 305.3695 311.2076 314.6467 317.2782 318.4317 318.8152 318.7519 317.9464 317.4137 317.5686 317.5197 316.2124 314.6427 313.8693 315.4635 320.1862 326.5178 331.8827 335.5162 338.1578 340.2339 341.0746 339.7449 336.3088 331.0548 324.1649 316.7613 309.9745 305.0049 303.4822 304.851 306.1895 305.6815 303.2989 301.7112 301.0948 299.4113 295.8285 290.6999 284.6095 277.6334 269.6631 261.5265 253.1378 245.109 238.0541 232.3016 226.9179 221.9927 217.7615 214.0305 210.5009 207.1942 204.246 201.7711 199.7818 198.2513 197.0137 195.7773 194.6372 193.4033 192.1191 190.6651 189.1667 188.1298 187.7858 188.0823 188.6588 189.5878 190.9689 192.4867 193.8992 194.5827 194.3745 193.1848 191.6776 190.7847 190.2504 189.5065 187.8748 185.7343 187.2255 190.6294 180.4468 172.4987 168.3071 166.6884 170.699 178.3288 183.0626 182.5534 182.3155 182.6673 182.4609 181.1959 174.8665 165.9664 162.0475 160.3364 163.8032 168.4361 168.8719 172.2769 177.1833 182.1228 185.7506 190.2699 194.9502 200.0416 205.4123 205.0834 206.1572 211.7532 230.1351 249.4807 
265.0303 274.2131 283.4238 291.1605 296.3493 300.7207 302.4717 304.692 308.2889 313.7746 321.3095 329.8152 337.1487 342.593 347.0275 350.552 353.532 355.875 356.6819 355.6425 352.7395 349.2492 345.9535 342.4161 338.9426 336.1301 333.9206 332.2835 331.2456 330.3506 329.5107 328.8216 328.4612 328.4507 329.0008 329.8277 330.0291 328.4107 325.1166 320.6367 316.2778 312.2467 308.6702 304.5954 299.8748 294.5052 288.6909 282.623 276.3019 269.9312 263.8191 258.1233 252.7386 247.4662 242.6539 238.0314 233.4552 229.3966 225.8339 223.0761 221.544 221.3532 222.3922 223.4992 223.8537 223.7496 223.0575 221.0387 221.233 217.8396 216.8351 221.9399 230.4346 240.6088 250.2052 258.3987 264.7029 270.5403 276.9639 284.6931 291.1041 293.7702 293.0529 292.0843 293.0278 295.1251 296.239 296.2838 296.8899 298.2275 300.0896 301.5738 302.7264 303.8764 304.8143 305.1362 304.9571 304.9238 306.0357 309.2303 315.1662 322.4892 328.4807 331.8274 333.699 335.0172 335.7631 334.754 331.4057 326.1237 319.5466 312.5244 306.2575 301.1547 299.1508 300.675 302.7164 302.8972 301.2561 300.4984 300.6648 299.587 296.5013 291.3696 284.6846 277.1317 269.1847 261.2444 253.1567 245.3062 238.2223 231.987 226.2183 220.5956 215.5561 211.2046 207.6421 204.8525 203.0806 202.0106 201.1338 200.0463 198.7641 197.6151 196.7751 196.0669 195.4453 194.8828 194.0934 193.2699 192.9294 193.4193 194.4152 195.2224 195.9845 196.533 197.0524 197.4047 197.1809 195.8504 193.7637 192.3976 191.8784 191.2747 189.8491 187.6141 187.7542 186.554 179.9261 171.3686 165.4897 165.2035 172.2689 179.7704 185.5414 185.2921 184.7531 184.6214 182.6597 181.1291 175.9968 168.3591 163.6621 162.168 165.1926 171.8494 172.2064 171.3883 174.4614 178.7484 183.5396 188.3594 193.0466 198.2906 203.6764 202.764 203.104 208.0357 224.3208 243.1689 
264.3153 273.1878 283.9106 293.7588 301.0176 306.8259 308.4486 309.7101 312.8084 319.0503 328.2074 337.1786 343.1369 345.9722 347.5349 348.6474 350.0623 352.028 353.0941 352.1013 348.6548 344.129 339.8889 337.1235 336.2985 335.8331 334.9424 334.193 334.2563 334.719 334.6914 334.2743 334.2818 335.7151 338.5818 340.8882 340.7888 337.9551 333.3731 328.437 324.5062 320.9869 317.2491 312.9712 307.766 301.5891 294.402 286.8064 279.1743 271.7671 264.7278 258.3113 252.6835 247.8669 243.8935 240.0392 235.8649 231.5498 227.424 224.0449 221.9088 221.0566 221.2938 221.8568 222.3453 225.999 227.3019 224.0546 220.4424 216.6694 218.1717 224.2323 233.5363 243.6015 253.339 262.4928 270.2538 277.1909 283.8484 289.4358 292.0046 290.7036 287.3773 284.9027 284.2057 284.2641 282.8704 280.9217 280.0308 280.9937 283.9497 287.6894 291.5044 294.4352 295.7386 296.0448 295.8817 296.2131 298.1436 302.6077 309.3906 316.7325 322.078 324.1656 324.7446 325.789 327.3815 327.8051 325.9296 322.5417 317.7549 311.7001 305.4856 300.1832 297.8623 298.9002 300.3715 300.0246 298.6078 298.5054 299.1931 298.6982 295.8926 290.4307 283.1976 275.6454 268.2419 260.7068 253.2141 246.2586 239.6716 233.393 227.1862 221.1677 215.876 211.6753 208.6602 206.9048 206.1589 206.0781 205.997 205.2271 203.966 203.0004 202.773 203.0158 203.3933 203.5606 203.2551 202.656 202.3449 202.7189 203.3965 203.43 203.013 202.6224 202.6042 202.843 202.5641 200.717 197.5004 195.1797 194.2437 192.9037 190.9137 188.5426 188.0588 184.7079 182.2731 171.9888 167.5079 167.9674 172.1101 174.7504 179.7927 182.0172 184.9541 186.428 187.5233 186.6197 180.0654 172.1961 166.9113 165.9318 168.7663 176.0792 175.5016 171.5511 173.8566 178.6378 183.407 188.0069 192.742 197.9359 202.8368 201.4818 201.3828 205.2528 216.9714 232.1115 
261.9998 267.8156 277.8162 289.6203 299.1642 307.0339 309.6743 310.9445 313.9004 321.1864 331.44 339.8787 343.9113 344.633 344.7778 344.9205 345.1789 346.1096 346.8198 345.8394 343.0713 340.0335 337.4728 337.739 340.4836 342.9095 343.7174 343.682 344.274 345.4021 346.4652 347.467 348.7172 351.4542 355.5143 358.1178 356.8331 351.8017 344.6924 338.3799 334.968 332.8723 330.1575 326.2262 320.8796 314.1046 305.9565 297.1888 288.3513 279.7097 271.6697 264.7255 258.7016 253.7593 249.6196 245.6839 241.378 236.9861 232.4371 228.4497 225.3292 223.3389 222.0073 220.7779 224.896 231.3618 231.0698 223.9412 219.4184 218.206 220.2643 227.0977 237.0734 247.7914 258.0595 267.9572 276.5355 283.5315 288.9482 291.2563 289.7361 285.3443 280.535 277.8956 276.8195 275.6471 272.6951 269.6634 267.9095 268.7655 273.0164 279.3801 285.8528 290.6436 292.8098 293.3934 293.3174 293.8259 295.8811 300.3731 306.7788 312.9349 316.5808 317.3239 317.1304 317.9665 319.4521 320.4293 320.5805 319.6681 317.149 312.0151 305.4834 299.5374 296.4526 296.1129 295.9649 294.5324 293.4688 294.9979 297.3824 298.5082 296.8361 291.4932 284.01 276.5757 269.5463 262.4393 255.1416 248.13 241.6206 235.2745 229.2211 223.6933 219.4309 216.5432 214.9476 214.3063 214.1745 214.1986 213.9818 213.264 212.2167 211.5426 211.6824 212.5452 213.5697 214.2271 214.2029 213.8628 213.6875 214.0929 214.5323 214.0418 212.7279 211.2036 210.1972 209.4785 208.3627 205.804 201.6235 197.8064 195.2942 192.7458 189.951 187.125 185.9451 182.1978 177.499 170.7435 166.081 167.7069 171.6561 174.5829 178.615 183.1731 187.0558 190.0405 194.9033 195.0139 187.2705 178.9849 172.6969 168.3799 167.3838 171.331 171.5237 170.7352 175.163 179.9568 184.4151 188.5985 192.9556 197.6526 202.0025 201.1145 201.3781 204.0938 210.6103 221.55 
259.7397 262.8894 268.9555 279.4767 290.0911 299.3892 303.684 306.3828 308.8961 314.8191 323.0973 330.0013 334.0481 336.2098 337.8802 338.8974 338.9047 339.2443 340.0739 340.3831 339.935 339.2867 339.5867 342.7237 348.7434 354.197 356.934 357.9829 358.8715 360.2697 362.275 364.0467 365.3039 366.8961 369.0181 369.4434 365.7144 358.5822 350.7802 345.5006 343.9511 343.5967 342.2868 339.3636 334.5079 327.4258 318.7077 309.0987 299.156 289.614 280.9845 273.5334 266.8436 260.9478 255.8959 251.2517 246.6665 242.0215 237.0032 232.2341 227.9776 224.9041 222.514 220.4216 221.6777 226.5558 225.4869 220.5894 219.8198 219.5123 222.3664 230.24 241.5053 253.627 264.5936 274.7388 283.6605 289.8564 292.9189 291.9144 287.3361 280.3624 273.7994 270.1785 268.0566 266.095 263.6439 261.9903 261.7331 263.4944 268.2911 275.5778 282.7669 288.0467 290.9929 292.1906 292.583 293.6431 295.7358 299.7708 305.1022 309.3828 311.1201 310.753 310.0419 309.8429 309.8344 310.4062 312.0718 313.3284 312.4774 308.0545 301.6051 295.5162 291.8552 290.2858 289.0742 287.7294 288.0213 291.5564 296.0905 299.3442 298.7174 293.2393 285.4146 277.8613 270.7142 263.2986 255.6312 248.535 242.3412 236.6551 231.4879 227.6494 225.3631 224.3683 224.2718 224.4244 224.6686 224.5758 224.0045 222.9826 221.7333 221.0051 221.3102 222.4736 223.9571 224.8409 225.0583 225.2071 225.717 226.6225 227.1124 226.1027 223.7524 220.6504 218.0293 215.6984 213.0859 209.4951 204.7994 199.7005 194.8737 190.5377 186.8136 187.407 188.9726 183.2222 176.8108 170.4544 166.0704 165.8755 168.1199 172.8533 178.0811 184.2614 190.078 195.4783 200.9556 202.4269 194.1791 182.7276 175.3796 172.9681 170.664 170.8677 171.147 172.565 176.8888 181.3805 185.5285 189.3911 193.3993 197.2968 201.151 201.1008 201.9199 203.7868 207.0338 214.5752 
257.6175 259.8843 263.1819 269.8364 279.218 289.1051 294.7888 298.7091 301.6859 305.2389 309.7279 314.5171 319.0523 323.5167 327.3377 329.2205 329.2921 329.07 329.0447 329.5101 330.1732 332.0338 336.5318 344.3199 354.0437 361.8885 365.9231 368.1976 370.3494 372.115 374.2964 375.7661 375.89 375.2818 373.8493 370.8182 365.3608 359.0713 353.7385 350.7397 350.5544 351.438 351.5058 349.8473 345.8777 339.4014 331.0701 321.5392 311.5413 301.7451 292.8143 285.1798 278.2761 271.9673 266.0972 260.3337 254.5164 248.6883 242.8909 237.4232 232.2448 228.0421 224.5622 221.7819 219.3019 220.3952 220.599 219.6023 219.7761 220.6973 224.5785 233.1555 245.0041 257.8128 269.5067 280.4365 289.2663 293.6859 293.756 290.0309 283.5569 275.9347 269.0033 264.187 261.1681 259.7442 259.617 261.0873 263.445 266.0287 269.6472 274.4079 279.2372 283.0192 285.2228 286.2685 286.7592 288.4154 291.346 295.2475 298.8849 301.2951 302.2108 302.8105 303.3545 303.3492 302.7825 303.0148 305.1956 307.2667 307.2878 304.3056 299.38 294.213 290.4774 288.2588 287.0502 286.576 287.8463 292.3892 298.1801 302.2112 302.1712 297.0911 289.1822 280.5489 271.8577 263.2916 255.2832 248.5853 243.0965 238.6769 235.2153 233.1039 232.2453 232.1089 232.3318 232.9039 233.6579 234.0583 233.7386 232.5847 230.8791 229.7312 229.8644 230.9255 232.3392 233.2408 233.9165 235.356 237.2588 238.5565 238.6809 236.954 233.5562 229.2153 224.9744 220.8846 216.527 211.2218 205.2948 199.3621 193.4631 188.3565 184.7092 186.6046 187.6756 183.2969 177.3672 170.3662 168.1295 169.1407 171.8853 175.2646 178.4181 183.3684 188.5604 194.4712 199.86 203.0534 196.1629 184.298 177.3342 176.2972 174.0009 174.2912 174.9956 176.952 178.2683 182.1758 186.1657 190.1026 193.8772 197.1868 201.2126 201.9399 203.025 204.2757 205.9322 209.8095 
255.9711 257.9733 260.305 264.0702 270.2507 279.3831 285.8106 290.4816 293.9553 296.9882 299.5574 302.5978 306.1114 309.986 313.4701 315.742 317.1482 318.4889 319.4378 320.4606 321.7852 325.1165 331.815 341.418 351.4396 359.4646 365.4778 371.5819 376.9344 380.0021 381.6898 381.4082 379.5238 376.5227 372.2343 367.2738 362.6043 359.2389 357.417 356.8586 357.6075 358.8908 359.7769 359.032 356.0015 350.6875 343.4269 334.7526 325.4227 315.7846 306.1755 297.7776 290.2485 283.2082 276.2603 269.041 261.6355 254.2895 247.183 240.5024 234.8366 230.27 226.4636 223.0812 220.1058 218.6285 218.8938 219.2809 219.9005 221.3583 225.5278 233.4296 244.3083 256.9158 269.6495 281.6819 290.7307 294.4339 292.8411 287.7387 281.5372 275.65 269.6274 263.8939 259.9752 259.0197 260.829 265.0194 269.0133 271.4218 272.5836 273.3192 274.7141 276.3942 277.4284 277.7546 278.2069 280.344 283.8269 286.5896 288.1143 289.1656 290.7557 293.3319 295.6675 296.9377 297.2945 298.0777 300.3968 302.7981 303.5931 302.3679 299.373 295.0779 291.0497 288.0474 286.2572 285.5987 286.9955 291.835 298.4306 303.0164 303.6271 298.9485 290.2998 280.4038 270.8352 262.1393 254.7389 249.0074 244.8594 242.1236 240.5193 239.7832 239.5915 239.6879 240.1408 241.2852 242.8392 243.8822 243.618 242.203 240.1126 238.5854 238.3935 239.1208 239.9908 240.6872 241.9828 244.6753 247.8463 249.1888 248.9904 247.2455 243.7497 238.7703 232.8016 226.4558 219.9656 212.9564 205.6141 199.1292 193.735 189.9669 187.866 188.9055 186.6731 184.4 181.4454 173.783 164.6485 172.5782 179.6412 179.7124 179.4775 183.5044 187.0123 186.9611 188.3622 187.0031 180.3861 177.4683 176.3063 177.0611 179.2773 182.4956 187.8909 192.3456 189.7072 183.1739 185.7286 189.5671 193.2601 197.0042 202.0954 203.5151 204.2086 204.3693 204.7305 205.8011 
254.9997 256.898 258.7819 260.7679 264.2711 271.3434 277.9709 283.4696 288.1378 292.2538 295.3706 297.683 299.7108 302.0682 304.5434 307.3437 310.6863 314.2885 316.7422 317.8504 318.5562 321.0923 326.5376 333.9358 341.6694 349.8633 358.8372 368.2959 375.6383 379.3312 379.1823 376.8858 373.493 369.327 365.3641 362.1615 360.6013 360.6771 361.6647 362.6497 363.6672 364.6882 365.7823 365.8155 363.9731 360.115 354.2199 346.7913 338.5447 329.0266 318.831 309.5838 301.1855 293.4111 285.8177 278.0138 269.4243 260.3265 251.2634 243.2682 237.3724 232.8515 228.6778 224.896 222.3469 220.9568 220.5717 220.5439 220.6636 222.2076 226.7125 233.8674 242.8817 253.6894 265.8845 278.0178 287.0466 290.7991 289.2776 285.5836 282.4414 279.5076 275.3583 269.6744 265.0084 263.3319 265.1295 270.3479 274.4914 275.4561 273.8539 271.5698 270.8065 271.0403 271.1471 270.5772 270.1956 271.5727 273.6831 275.1617 276.0841 277.812 281.224 285.7163 289.6794 292.1363 293.4652 294.6588 296.3316 298.0797 299.2072 299.515 298.4106 295.6219 291.8099 288.3386 286.008 285.5707 287.9172 293.1672 299.5402 303.3089 302.8137 297.0984 287.7462 277.6706 268.5285 261.0167 255.3343 251.229 248.6421 247.4835 247.2847 247.6674 248.0749 248.2448 248.5254 249.4378 250.8235 251.7862 251.4867 250.0349 248.0424 246.6833 246.3385 246.4381 246.5668 246.9957 248.7831 252.5233 256.9445 259.0053 259.1157 257.4978 253.9358 248.5482 241.4301 233.5618 225.6454 217.5317 209.2218 202.0939 197.2265 195.0461 195.2229 196.0046 195.6025 193.5632 189.8386 181.2254 170.3229 174.181 181.7656 181.8668 181.3632 185.6098 186.7972 184.6843 184.3657 183.9867 179.345 179.3561 181.7626 183.4846 185.8251 190.5787 201.3325 210.5193 208.0009 196.666 185.7218 189.2681 193.2852 197.5648 203.2726 204.7357 204.6138 203.7076 202.8183 201.9635 
254.7302 256.5629 258.0775 259.0016 260.4992 265.1384 270.9121 277.0808 282.9004 288.4402 292.7018 295.7727 298.0576 300.5596 303.36 306.6448 310.2931 313.542 315.2518 315.5518 315.3588 316.4034 318.9493 322.8591 328.085 335.7441 346.2056 357.0166 364.5588 367.8808 367.4698 364.8427 361.6357 358.6706 357.2329 357.2791 358.5416 360.1344 361.8658 363.3642 364.9933 367.302 370.4053 372.5001 372.3934 369.7179 364.9116 358.5547 350.596 341.1392 331.1308 322.1655 314.0134 306.1687 297.8963 289.0596 278.6662 267.4372 256.6589 247.8378 241.7737 236.7608 231.7083 227.5263 224.4256 222.1294 220.4782 219.0008 218.7938 220.9186 225.6498 232.0353 239.2627 247.7459 257.6934 267.9252 276.4282 281.1046 281.5175 281.2769 281.8543 281.6588 279.1743 274.5705 269.6724 266.2391 265.731 269.3425 271.8463 270.8549 268.0288 265.4301 265.0247 265.8123 266.2021 265.5062 264.763 265.4489 266.8701 268.6132 270.4833 272.92 276.3599 280.6137 284.6389 287.5803 288.9803 289.618 290.3083 291.7091 293.9435 296.1999 296.8923 295.5266 292.8759 289.9907 288.3158 288.8468 292.1409 296.8271 300.9445 302.3127 299.5276 292.6538 283.2298 273.8558 265.956 260.097 256.6107 254.7111 253.8191 253.7046 254.6875 255.8442 256.3579 255.9234 255.2133 255.4909 256.832 257.9726 257.7814 256.4437 254.6658 253.5274 252.9728 252.5062 252.2383 252.8377 255.2637 259.7158 264.3328 266.8428 267.4944 266.4401 263.3598 258.1149 251.0387 242.9794 234.4592 225.4273 216.3031 209.1636 205.4699 205.1304 206.5638 208.6263 209.1245 206.6826 201.878 190.8005 177.1504 178.3114 182.6337 180.8449 180.6817 184.8211 189.7459 190.8923 189.0195 184.7446 181.3482 181.7126 182.7152 182.0404 180.343 181.1956 189.4989 197.8227 201.4259 199.1372 192.7693 190.1136 194.2702 198.6622 204.0962 204.9384 204.2793 202.8444 201.046 198.9507 
255.612 257.1423 258.1909 258.3323 258.3734 260.5923 264.5881 270.3503 276.7708 283.1459 288.5602 292.6618 295.9597 299.0993 302.5484 306.5419 310.3197 312.7177 312.8734 311.701 310.9002 311.382 312.8041 315.2643 318.9868 324.9794 333.1367 342.021 349.4131 353.785 355.1824 354.3182 352.6294 351.6454 352.9898 355.9135 358.6957 360.0482 360.7447 362.22 365.4781 370.4987 375.8476 379.1294 379.3043 376.6785 372.3259 367.0119 360.1799 351.305 341.3677 332.386 324.3271 316.2136 307.2216 297.5499 286.1375 273.8431 262.6033 253.4108 246.3434 239.7276 233.6677 228.5687 224.1964 220.349 217.3596 215.4367 215.7733 218.6958 223.7018 230.3898 237.6233 245.1456 253.1258 260.978 267.5157 272.0898 273.8781 275.4511 277.979 279.7993 279.0545 276.3172 272.8114 268.7942 265.7744 266.517 267.04 265.2932 262.7573 261.036 261.2945 262.5443 263.1157 262.7195 262.4503 263.4849 265.2382 267.414 269.7203 272.3033 275.0538 278.1257 281.0652 283.0414 283.6428 283.7587 284.263 285.9038 288.8097 291.9919 293.9433 293.9545 292.4149 290.049 288.4743 289.0431 291.357 293.8891 295.4954 294.5621 290.4379 283.544 275.433 267.9729 262.3328 258.8908 257.3015 256.9786 257.1858 258.2309 260.1252 261.6066 261.5218 259.901 258.4907 259.0602 261.3078 263.1042 263.0603 261.5809 259.3647 257.8438 257.1468 257.0024 257.4069 258.5705 260.872 264.5342 268.4312 271.4601 273.6184 274.5349 273.1182 268.5601 261.3837 252.6427 243.2358 233.8894 225.4166 219.5462 217.5055 218.1048 219.8215 220.4242 222.0596 220.5074 213.2066 198.0089 181.773 181.5463 182.4685 178.7572 176.2401 179.9668 185.2757 188.586 186.6361 182.4902 178.7206 177.681 180.1529 179.149 176.7516 174.1466 174.9921 180.7437 188.4984 194.221 193.3764 191.4345 195.8955 200.3601 205.0561 204.9325 203.8067 201.9479 199.523 196.5023 
257.7784 258.605 259.0682 258.7569 258.1552 258.8877 260.9731 265.5146 271.6396 278.1744 284.3971 289.7348 293.6959 296.6434 299.7806 303.5922 307.25 309.6639 309.5317 307.4262 305.5034 305.1701 306.4937 309.0279 312.1457 316.1655 321.3886 327.5462 334.0302 339.3087 342.5838 343.5618 343.6186 344.3743 347.2377 351.1494 354.2733 355.6666 356.9301 359.2082 362.7356 367.0003 371.0714 374.1613 375.8662 375.9203 374.0606 370.1378 363.5355 354.3142 344.219 335.5189 328.1757 320.8442 312.4753 303.2902 292.1467 279.8661 268.6021 258.659 249.401 240.9445 233.7 227.5323 222.0142 217.4286 214.3975 213.1094 214.2975 217.8656 223.271 230.0105 237.0854 244.2883 251.2755 257.4755 262.235 265.7932 267.7036 269.2193 271.646 273.9024 274.5263 274.2576 273.0765 270.1127 265.3081 262.7372 260.8921 258.757 256.5067 255.301 255.9282 256.2983 256.2156 256.2767 257.4854 260.424 264.1593 267.3863 269.8885 272.0318 273.9399 276.0753 278.1938 279.7825 280.6856 281.3934 282.3815 284.1866 287.0295 289.9989 291.8543 291.8477 290.2164 287.5903 285.4338 284.7639 285.2507 285.7527 285.4723 283.8413 279.9615 274.3802 268.4847 263.2492 259.5498 258.0051 257.9581 258.7983 260.2981 262.3153 264.0428 264.5771 263.5013 261.4622 260.5402 262.1258 265.1434 266.9371 266.737 264.9809 262.6578 261.0769 260.3233 260.6278 261.8025 263.4739 265.4099 267.8421 271.1318 275.299 279.4936 282.22 282.0414 278.0598 270.5633 261.058 251.4075 242.9173 236.2579 232.1838 230.9913 231.627 231.8061 231.7566 232.6343 229.5009 218.1941 200.0223 186.5362 187.5774 186.0784 178.4906 174.4419 176.5901 182.4567 186.8554 185.2661 182.2119 179.0368 179.1949 179.1663 173.5554 172.676 174.6012 176.7589 179.4111 182.29 189.9225 193.6918 193.1915 198.0539 202.242 205.8166 204.5095 202.5869 200.5247 197.7935 194.3282 
261.4679 261.5207 261.2082 260.6258 259.9856 260.405 261.1034 263.7776 268.5678 274.7835 281.4713 287.4563 291.7338 294.1281 295.6071 297.4127 300.1733 302.9052 303.6917 302.2458 300.1982 299.3127 300.612 303.4504 306.5455 309.4731 312.7122 316.5894 321.5909 326.6509 330.2938 332.0471 333.1163 334.9809 338.3388 342.3801 345.6871 347.8835 350.0637 352.5493 355.6202 359.4479 364.2202 368.907 372.0769 372.5687 370.1146 365.1904 358.407 350.0205 341.6106 334.5835 328.7972 323.0196 315.8979 307.3572 296.5893 284.3433 272.6843 261.1246 250.0358 240.0453 231.6227 224.8002 219.3247 215.0255 212.3717 211.6582 213.4134 217.2993 222.6618 228.7243 235.357 242.2746 248.9056 254.2923 258.1591 260.9271 262.0827 262.517 263.6706 265.4972 267.58 269.6783 270.5518 268.8248 263.4363 257.9974 253.726 250.9665 248.8965 247.2745 246.4365 245.9099 246.0806 247.3759 250.7467 256.0598 261.3222 265.3372 267.9197 269.7315 271.7237 274.2717 276.8707 279.1044 281.2285 283.3551 285.3755 287.6887 290.1081 291.7823 292.0344 290.5565 288.1264 285.7326 283.6076 281.7756 280.1695 278.5643 276.757 274.3621 270.6604 266.2157 261.8658 258.1271 256.3164 257.0114 258.909 260.91 262.7787 264.5706 265.6404 265.5127 264.3311 263.0877 263.2927 265.5399 268.6777 270.4327 270.232 268.2752 265.4801 263.5219 262.814 263.7285 265.3252 267.0156 268.8381 271.3385 275.361 281.1626 286.5901 289.7382 290.3057 287.2243 279.5458 269.4991 260.2343 253.1678 248.148 245.042 243.7078 243.487 242.4124 241.4323 239.5933 233.1757 218.1937 199.1476 191.6147 192.9228 186.2792 179.6147 177.6539 181.6859 184.1112 182.3526 179.6264 178.083 178.1255 179.5346 172.4844 172.5447 174.2251 176.6292 179.1317 181.8389 184.5453 190.749 194.5266 195.5706 200.039 203.1639 205.5641 203.5046 201.1413 198.704 195.992 192.692 
266.5367 266.5009 265.7572 264.8733 264.2813 264.7688 265.0691 265.9441 268.5597 273.0701 278.953 284.8352 289.5772 292.3952 293.2214 293.1277 293.8408 295.6753 297.3331 297.572 296.6906 295.8224 296.513 298.9006 301.7717 304.3296 306.9373 309.7062 313.1116 316.8632 319.4891 320.9481 322.0781 323.9735 326.8082 330.3199 333.8643 337.4517 341.2058 345.1786 349.2173 353.4514 357.7759 361.0075 362.0606 360.8224 357.9879 353.8914 348.5834 341.8307 335.2184 329.8695 326.0318 322.258 316.65 308.8606 298.1943 285.6906 272.9974 260.3856 248.799 238.5902 230.012 223.3084 218.0603 214.2833 212.1149 211.8536 213.9551 217.9918 223.0366 228.5358 234.489 240.4345 246.1682 250.8813 254.0692 255.9812 256.3821 255.8245 255.851 256.9676 259.3669 262.2813 263.7829 262.1048 257.2116 251.4889 246.3541 243.2838 241.2921 239.5635 238.0024 237.2515 237.9604 240.4173 244.2156 249.3314 254.2998 258.3301 261.6933 264.5436 267.481 270.7142 274.2996 278.3503 282.7916 286.8071 289.7523 292.0468 293.7867 294.0935 292.7828 290.2479 287.7123 285.6347 283.4967 281.0155 278.1367 274.624 270.752 267.0034 262.8405 258.6431 254.9309 252.9232 253.2868 255.81 258.9239 261.265 262.6819 263.7564 264.2957 264.1156 263.5684 263.6064 265.0624 267.7287 270.6553 272.0319 271.3882 269.0708 265.8239 263.585 263.0555 264.4333 266.5585 268.4534 270.5072 273.8798 279.2647 286.4847 292.7723 295.7195 295.4438 292.0209 285.2256 276.5298 268.5979 262.6045 258.5017 255.7381 253.9445 252.1029 248.9417 246.1792 241.1409 231.7161 214.9863 197.1593 184.8708 183.3615 177.8722 175.2058 175.7215 177.821 179.2397 177.1311 171.8783 168.8723 171.8056 173.4115 173.2058 174.369 176.2551 178.9607 181.6815 184.4143 187.0471 190.0542 193.8116 197.9813 201.1337 202.7341 204.1207 201.7008 199.2087 196.7324 194.2145 191.3443 
272.0286 272.9739 272.959 272.3518 271.4618 271.8726 271.629 271.2109 271.482 273.5839 277.9053 283.262 288.2381 291.8347 293.3523 292.7766 291.7476 291.7136 292.6435 293.5536 293.6417 292.7021 292.1138 292.7617 294.4666 296.1945 298.0667 300.1985 302.5399 304.8059 306.4619 307.8495 309.0616 310.8221 313.364 316.975 321.8218 327.3725 332.8452 337.7949 341.8466 344.8692 347.2932 348.7556 348.9577 348.222 346.711 344.1577 340.1909 334.9815 330.0655 326.7586 324.7274 321.8665 316.2664 307.7671 296.3439 283.4881 270.8556 258.6116 247.3779 237.4361 229.1644 222.5806 218.0255 214.9913 213.7814 214.3122 216.4147 219.753 224.0207 229.1487 234.5797 239.8059 244.4231 247.9673 250.1469 251.0514 250.8224 249.7859 249.2275 249.5412 251.0057 252.8624 253.3851 251.9071 249.1478 246.2236 242.6302 239.8495 237.6093 236.0002 234.5698 233.7392 234.1606 235.9395 239.0004 242.996 247.106 251.1685 255.2309 258.9686 262.1362 265.6021 270.6644 277.4499 284.2177 289.3026 292.533 294.6838 296.2307 296.4563 295.521 293.2908 291.0102 288.9198 286.4287 283.1823 278.7554 273.0479 267.0652 261.7696 257.0999 253.3945 251.1023 250.6188 251.9048 254.3623 257.1765 259.619 261.4242 262.2686 262.7542 263.0521 263.5378 264.43 265.8431 267.8386 270.2184 271.299 270.3296 267.5546 263.8903 261.6274 261.7771 263.9964 266.6216 268.8573 271.493 275.9579 282.5934 290.1692 295.9259 298.0828 296.7782 293.135 288.0824 281.69 275.0703 269.4281 265.2423 261.752 258.6021 254.7989 249.8072 244.8092 237.7459 226.2564 210.1642 194.5275 183.1285 175.7567 171.8769 168.4977 169.6632 173.8637 178.0437 174.5137 169.1704 171.9948 173.9185 174.9166 175.565 176.6734 178.7625 181.3237 183.9539 186.535 189.18 192.565 196.3861 199.543 201.1869 201.5731 202.248 199.9246 197.6832 195.1828 192.4095 189.7864 
278.1408 280.3423 282.1932 282.8155 282.0426 281.8144 280.1579 278.1068 276.4785 276.6015 279.1296 283.3893 288.1716 292.0667 294.324 294.3407 293.043 291.7534 291.2514 291.387 291.7118 291.3681 290.4545 289.665 289.6069 290.2197 291.0984 292.4953 294.045 295.2763 296.3123 297.6095 299.2577 301.304 304.257 308.5017 313.9411 319.8806 324.8253 328.7562 331.6354 333.9322 336.2097 338.4374 340.0578 340.8203 340.3212 338.3921 335.105 330.7202 326.8999 324.6649 322.7618 319.4662 313.3504 304.1588 292.6875 280.71 269.1228 257.2905 245.8354 235.737 227.4284 221.5261 217.7771 215.7633 215.5875 216.7831 218.6186 221.1647 224.6415 229.099 234.1625 238.9785 242.6745 244.9761 245.9074 245.8385 245.0689 243.7124 242.756 242.4566 242.6705 242.9357 242.6746 242.8758 243.7569 244.131 242.6847 239.9811 237.1881 235.2717 233.5496 232.335 232.104 232.9266 235.1344 238.2259 241.9387 245.8313 249.5779 252.5419 254.4692 257.7365 263.8604 272.2837 280.0146 285.2664 288.2364 290.3929 292.5285 293.959 294.3271 293.5865 292.175 290.2157 287.3853 283.0662 277.3652 270.4779 264.067 258.8726 254.4693 251.449 249.9459 249.9164 250.9852 252.9247 255.728 258.5926 260.7211 261.8577 262.3183 262.9306 263.8014 264.4701 264.9826 265.9489 267.6432 268.2693 266.9196 264.11 261.3911 260.1349 260.9249 262.9097 264.9905 267.1147 270.1819 275.3656 282.4092 289.2882 294.3164 296.3767 295.1906 292.3941 288.7671 284.0589 278.3368 271.8185 265.9122 260.6989 256.0472 251.2325 245.4026 239.3134 231.2968 219.0053 204.5412 191.5782 182.295 176.203 172.0285 169.0749 167.9571 173.6465 177.0564 171.4552 172.3077 175.3136 176.9204 177.5244 178.0629 179.0904 180.7603 182.726 185.0824 187.7283 190.5374 193.8355 196.7814 198.5671 199.1349 199.0592 199.9823 198.4113 196.6393 194.1125 191.2011 188.7408 
284.5481 288.3099 291.9648 294.2661 294.0575 293.1325 289.6305 285.8774 282.9731 281.9581 283.2628 286.4297 290.7133 294.4716 296.7412 297.1666 296.0974 294.2069 292.3027 291.0922 290.8547 290.8457 290.4759 289.2465 287.5028 285.7996 284.63 284.0246 284.2607 284.7967 285.8734 287.4875 290.0624 293.4585 297.3431 302.0648 307.1426 312.0088 315.7122 318.8279 321.5604 324.458 327.6944 331.3426 334.4333 336.2444 336.4792 334.8435 331.6067 327.0647 323.1864 320.8808 318.7421 314.9419 308.867 300.2542 289.7531 278.7497 267.6474 255.9864 244.3234 234.2534 226.3409 221.0832 217.7364 216.2701 216.4625 217.883 220.0007 222.5757 225.6748 229.647 234.2296 238.4722 241.3859 242.5803 242.4984 241.7063 240.6295 239.4285 238.4509 237.7903 237.2301 237.3081 238.1931 241.0047 244.7574 246.9688 246.1126 243.4966 240.1903 237.5077 234.9914 233.0072 231.9089 232.1604 234.1907 237.5718 241.1327 243.917 246.3529 248.2231 250.0636 253.6678 259.8927 267.9494 275.1568 280.317 283.6271 286.0221 288.1991 289.7884 290.0765 289.2939 288.1988 286.756 284.134 279.7429 274.2044 268.3249 263.4046 259.3416 255.5042 252.4193 250.8303 250.959 252.2629 254.3804 257.206 259.8866 261.2115 261.4479 262.5316 264.2496 265.0112 264.7973 263.9136 263.3131 263.4653 262.9237 261.6089 260.1267 258.9185 258.4084 258.711 259.7513 261.2161 263.1726 266.1846 271.1149 277.7896 284.2725 289.2848 291.9139 291.0485 288.8304 285.7764 281.2788 275.3884 267.5056 259.6812 253.3543 248.7411 244.2623 238.6632 232.403 223.7341 211.4348 198.9502 188.7091 181.4897 176.3631 172.6747 170.0735 168.5722 173.2692 175.3397 172.8459 175.4501 177.7993 179.1875 179.8727 180.5222 181.3832 182.4386 183.5926 185.1928 187.5498 190.4278 193.3055 195.0537 195.8667 196.5048 197.1333 199.0706 198.3814 196.9804 194.5132 191.6253 189.0445 
290.1011 294.9922 299.5982 302.2491 302.0065 300.8346 296.5031 292.0514 289.216 288.6869 290.6035 294.3677 298.7986 302.3256 303.4874 302.9998 301.369 298.8849 295.9613 293.4284 292.061 291.5091 290.9084 289.5403 287.1017 284.2505 281.3121 278.5269 276.5478 275.753 276.4506 278.8069 282.8593 288.0029 293.1624 297.6525 301.2376 304.1273 306.8101 309.6391 313.0153 317.078 321.8517 327.1237 331.5704 334.3488 334.903 332.7853 328.7051 323.248 318.9529 316.4017 313.9805 310.3027 304.9361 297.3559 287.4824 276.3691 265.1625 253.8989 243.2717 234.2353 226.8871 221.8456 218.749 217.6838 218.065 219.295 221.2374 223.5919 226.588 230.466 234.79 238.579 240.9022 241.6403 241.2353 240.178 239.1398 238.3485 237.5428 236.6703 236.0456 236.4968 238.7 243.5125 249.0195 251.9783 251.2447 248.5326 244.6228 240.9554 237.4675 235.018 233.5067 233.2357 234.6068 237.2478 239.9823 241.6469 242.8365 244.4635 247.3131 252.0267 258.0968 264.7973 271.1603 276.1384 279.1115 280.8466 282.1564 282.9344 282.936 282.4106 281.7581 280.9367 278.98 275.2092 270.656 266.5915 263.3485 260.2973 257.0797 254.2856 253.2543 254.3309 256.1777 258.1219 259.894 260.7831 260.5241 259.9741 260.9316 262.5911 263.2909 262.7494 261.352 259.9413 259.1674 258.2729 257.4227 257.0081 256.8452 256.4463 255.9683 256.0869 256.9266 258.3426 260.5854 264.4485 270.4295 277.2126 282.884 286.9255 286.7995 283.454 278.9423 273.6981 267.0395 259.1174 250.6962 243.4333 239.5341 235.1107 229.72 223.8415 215.1597 203.9731 193.9898 186.4124 181.1445 176.8381 173.4906 171.2447 171.8458 173.7036 173.6573 175.7641 177.3512 178.6436 179.6395 180.3806 181.0067 181.5192 181.8946 182.5042 183.6543 185.9288 188.8007 191.2657 192.6635 193.7767 195.0683 196.5553 199.299 198.8081 197.1587 194.6087 191.9676 189.3817 
292.7737 297.9307 302.2101 304.2775 303.9352 303.414 300.5879 297.7164 296.6431 298.149 302.3244 308.34 314.2176 317.4718 316.7076 313.4769 309.627 305.6398 301.6237 297.6843 294.5482 291.9998 289.7126 287.3278 284.5881 281.489 278.1485 274.7945 271.823 270.334 270.6284 272.8152 276.893 282.1849 287.3829 291.3227 294.1235 296.2051 298.6953 302.6252 308.0434 313.873 319.5011 324.7412 329.1323 332.1588 332.5028 329.2103 323.6947 317.3805 312.9511 310.3485 308.0235 304.6765 299.6655 292.7233 283.3008 272.754 262.2825 252.133 243.2774 235.4812 228.7302 223.7229 220.8245 219.8669 220.2258 220.9176 221.8557 223.843 227.0636 230.9608 234.7364 237.5098 239.0888 239.7152 239.96 239.7232 239.3088 238.8526 238.024 237.5281 237.6657 238.5155 240.9921 246.1822 251.9598 254.6353 254.2487 252.199 248.3174 243.998 239.9232 236.8147 234.4236 233.3541 233.5786 234.739 236.2723 237.7604 239.7435 243.0023 247.5716 253.338 259.1236 264.2991 268.6508 271.5741 273.2075 274.2985 275.0411 275.198 274.9243 274.5877 274.3831 274.2532 273.4394 271.2487 268.4562 266.3302 264.8828 263.1892 261.1301 259.1549 258.0888 258.497 259.2407 259.7978 259.9775 259.2107 258.4036 258.2813 259.4528 260.4274 259.8961 258.4971 256.9734 255.6159 254.7145 254.081 254.0669 254.7118 255.1496 254.6983 253.6676 252.9163 252.74 253.0262 253.8064 256.1314 261.4358 268.9114 275.2287 279.781 280.1024 274.8705 267.7092 261.9125 256.2102 249.5918 242.6356 235.2038 230.6706 225.4294 220.4787 215.4692 206.7573 197.5544 190.4666 185.3828 181.5659 177.863 174.7572 174.9569 178.6846 178.4096 176.9554 177.528 179.2392 177.8065 178.1821 178.8288 179.4641 179.8606 180.4168 181.3897 182.9066 185.1353 187.4417 189.4037 191.111 192.82 194.5136 196.2845 199.0651 198.3593 196.3487 193.9486 191.6775 189.0409 
292.8965 298.0747 301.5862 303.0541 302.761 303.1313 302.9099 302.7219 303.9361 307.8954 314.919 323.7558 331.5266 335.0704 333.2426 327.0934 319.8925 313.1425 307.4279 302.1847 297.2826 292.4264 287.8063 283.4827 279.7451 276.68 274.0326 271.726 269.6111 267.994 267.2612 267.9463 270.5055 274.714 279.5562 283.936 286.936 289.0724 291.7064 296.3119 302.9277 309.8779 315.7919 320.4154 324.052 326.3628 325.6475 321.6212 316.0688 311.1733 308.6699 307.4871 305.8651 302.6909 297.7231 290.9182 282.2064 272.5316 262.874 253.5441 245.5442 238.5159 232.1671 227.2629 224.1945 222.9652 222.755 222.4072 222.4112 224.0581 227.337 231.054 233.9584 235.2746 235.7272 236.5601 238.0067 238.7207 238.4412 237.7223 237.1483 237.6255 239.3025 241.1448 243.537 247.5594 252.4203 255.2239 255.7621 254.7202 251.2832 246.9894 242.7771 238.7278 234.6541 231.8938 230.8857 231.227 232.3721 234.3182 237.2566 242.311 248.6205 254.714 259.3893 262.5772 264.4893 265.5905 266.6597 267.9798 269.162 269.8773 270.1191 270.133 270.2275 270.5183 270.6558 270.2229 269.1434 268.1886 267.3318 265.9698 264.1674 262.3526 260.5294 259.5725 259.005 258.3744 257.5842 256.8234 256.5494 256.9741 257.693 257.4614 255.8645 254.2559 253.1114 252.5694 252.3258 252.2776 252.9362 253.9318 254.3785 253.6814 252.218 250.5658 249.1796 248.1288 247.5474 248.379 252.4009 259.3589 265.5773 269.2234 268.9681 263.3329 255.463 249.6719 245.013 239.8972 235.1413 229.9234 224.7434 219.5771 215.5293 209.8391 201.1773 193.803 189.0446 185.2963 181.7051 177.8225 174.8015 174.8517 175.1918 177.3439 180.2493 187.0229 189.5152 185.0221 180.3881 177.5847 178.3997 179.0555 180.1029 181.71 183.266 184.7533 186.0359 187.5379 189.598 191.807 193.5979 195.34 197.9933 197.2108 195.3257 193.1228 190.6518 187.5469 
290.9436 296.2896 300.0591 302.0409 301.9644 302.5065 303.9241 306.6428 309.9249 314.9029 323.0484 333.5781 342.792 347.2479 345.2661 337.9493 328.4793 319.5753 312.3411 306.1009 299.7947 293.3325 287.0167 281.2065 276.2137 272.2879 269.6297 268.002 266.9859 265.8576 264.6554 264.3925 265.8326 269.3504 273.7262 278.3613 282.0618 285.14 288.509 293.8358 301.0732 308.3021 314.0486 317.8595 319.83 319.9381 317.5251 313.4159 309.5472 307.0437 306.9365 307.6393 307.196 304.6546 299.9172 293.052 284.4873 274.9464 265.5151 256.3791 248.4381 241.4122 235.2713 230.1444 226.7455 224.7556 223.7631 223.349 223.4973 224.9143 227.7573 230.7908 232.7424 233.2847 233.5909 235.031 236.9769 237.8247 237.1593 236.1549 236.085 238.1977 241.5197 244.2638 246.4991 249.3337 253.4078 257.05 258.3055 257.6945 254.5174 250.0144 245.0334 239.908 234.5251 230.5802 228.8986 228.828 229.3921 231.359 235.3931 241.6063 247.9913 252.7487 255.5785 257.1687 258.1991 259.24 260.7539 262.7777 264.8692 266.64 268.2188 269.7809 271.0228 272.0178 273.0551 273.7238 273.4321 272.2538 270.58 268.6069 266.7007 264.7831 262.3547 260.1367 258.3871 256.9696 255.934 255.5792 255.5965 255.5624 255.1779 253.7397 251.7876 250.6614 250.7621 251.5005 252.6554 254.0149 255.5032 256.4033 256.0991 254.3812 251.7947 249.071 246.5903 244.4664 242.8292 242.4742 244.8048 249.6623 253.9961 255.6975 254.1805 249.7108 243.888 239.0501 235.0276 231.0306 227.5794 224.5255 221.1367 217.5209 213.5457 206.485 198.4366 192.2443 188.2355 184.4744 180.3306 176.3005 174.086 174.5376 175.246 179.2699 188.2627 200.0755 204.6427 196.6338 189.0483 183.4518 179.874 178.2844 179.7968 181.6172 182.6357 183.1453 183.8633 185.4515 187.6584 189.8972 191.7751 193.4538 196.0394 195.4236 193.9959 191.7525 188.7225 185.4135 
288.4247 294.3363 299.4058 302.8575 303.5887 304.0656 304.8219 307.6038 311.8542 317.1015 324.1747 333.7792 343.1187 348.7034 348.5245 342.897 334.0325 324.6228 316.3915 309.3954 302.6043 295.7031 288.9811 282.421 276.4829 271.4946 267.8283 265.7698 264.7953 264.0705 263.3735 263.3932 264.6043 267.0707 270.42 274.2698 278.399 282.7074 287.6631 294.1093 301.6101 308.3771 312.8948 314.4481 313.8979 312.1297 309.3695 306.2014 303.7186 302.6584 303.7684 305.7528 306.8174 305.8704 302.6281 297.0737 289.1593 279.5831 269.6964 260.1694 251.5381 244.076 237.4321 231.8113 227.6496 225.0329 224.5033 225.0096 225.9363 227.0014 228.5811 230.4652 231.9295 232.8224 233.8396 235.5307 237.363 237.9544 237.1144 236.1232 236.3743 239.1193 243.2966 246.8967 249.9994 253.0425 256.3115 259.6581 260.5741 259.1191 255.5277 250.7221 245.3887 239.7689 233.78 229.1552 226.7411 226.304 227.0431 229.0979 232.954 238.0267 242.8167 246.1305 248.1351 249.5293 251.1479 253.4306 256.2288 259.1168 261.8446 264.6216 268.1076 271.9203 274.9938 276.9373 278.3349 279.2334 278.807 277.1677 274.4553 271.2927 268.9327 267.076 264.6179 261.9723 259.3097 257.2069 255.9028 255.4999 255.1954 254.6409 253.4153 251.3967 249.5867 249.164 250.1941 252.1649 254.7664 257.3062 259.1806 259.7759 258.8816 256.2744 252.6736 248.8309 245.1629 242.058 239.6761 238.5711 239.3623 241.4154 243.0569 242.7113 240.4527 237.2956 233.8185 230.5222 227.0648 223.8461 221.2534 219.3618 216.9454 214.5727 211.4022 204.5157 197.168 191.5323 187.4429 183.3181 178.7497 174.994 174.4041 174.461 174.8085 175.9731 180.9857 187.3929 190.733 189.4078 185.3284 183.0862 185.0856 185.5293 187.7532 185.6001 182.2918 181.7093 182.6492 184.4184 186.5685 188.7064 191.1046 193.0729 195.6283 195.2747 194.0561 191.3039 187.6736 184.0886 
286.2219 293.1805 299.7973 304.9871 307.0458 308.1714 307.6774 308.0586 310.3365 314.388 319.701 326.5922 334.5693 341.5238 344.3627 342.064 335.83 327.3879 319.2192 312.3001 305.9449 299.3595 292.471 285.3692 278.6686 272.7654 268.1163 264.8484 263.04 262.3235 262.2167 262.3456 262.7635 263.8711 266.2084 269.75 274.3658 279.8974 286.4718 293.5762 299.9435 303.8901 305.095 304.3532 303.0829 301.7456 300.4243 298.9779 298.4484 298.7795 300.4071 302.9207 305.1059 305.9404 305.0003 301.6723 294.9504 284.9713 274.5127 264.2768 254.5997 245.7796 238.0751 231.7423 227.4052 225.3041 225.3343 226.5964 227.8235 228.4018 229.1151 230.7856 232.8056 234.4891 236.1491 237.674 238.6987 238.7692 237.9852 237.3197 237.921 240.7307 245.4167 250.5026 254.9893 258.3054 260.4199 262.0796 261.4272 258.497 253.5682 247.8883 242.0744 236.5892 231.1405 227.0141 225.0769 224.9085 225.5871 226.8826 229.1145 232.1323 235.4421 238.3276 240.6246 242.5533 244.563 247.2302 250.6539 254.6152 258.9415 263.8275 269.4159 274.7681 279.0595 282.257 284.3251 285.3874 284.7408 282.4028 278.6205 274.4362 271.4012 268.9862 266.3988 263.7581 260.8087 258.455 256.9814 256.1243 255.0993 253.7095 252.0897 250.5923 249.7094 249.8427 251.0582 253.0165 255.7048 258.3922 260.205 260.7842 259.8979 257.3891 253.6682 249.2687 244.5886 240.1722 236.3119 233.5755 232.5907 232.7041 232.9385 232.5436 230.8924 228.7771 226.6275 224.4159 221.5538 218.7667 217.3527 216.0835 213.6033 210.618 207.3817 201.8278 195.7359 190.8542 186.7572 182.2671 177.3879 174.2249 173.023 172.9248 173.7056 174.6203 174.9582 174.9872 176.9505 181.2851 180.6014 181.9761 184.6236 190.1767 196.4135 192.2739 185.8097 181.9046 183.3299 185.0323 187.0227 189.3185 192.0696 194.2919 196.6864 196.0533 194.2745 191.3229 187.551 183.6706 
284.6494 292.7155 300.6594 307.2161 310.5307 312.9095 312.3797 310.6233 309.5219 309.836 312.2578 317.4746 324.9973 333.3499 338.8709 339.3698 335.3664 328.4267 320.9491 314.5367 308.7885 302.6936 295.8336 288.4556 281.3918 275.0957 269.7662 265.5186 262.6374 261.2181 260.7241 260.5718 260.692 261.4733 263.0678 266.075 270.9669 277.2734 284.5017 291.0728 295.4172 297.1265 297.36 296.7733 295.5742 294.231 293.7201 294.0893 294.8368 295.4317 296.7921 298.9468 301.7656 304.4081 305.5351 303.7122 298.12 288.7674 278.8384 268.458 257.7978 247.3781 238.4358 231.7931 227.6841 225.913 226.0231 227.407 228.9722 229.9342 230.9649 233.1592 236.0402 238.639 240.4772 241.3999 241.5842 241.2552 240.8329 240.7824 241.9134 244.9906 250.0271 255.8848 260.5491 262.7542 262.9942 262.2803 259.6574 255.433 249.6722 243.5284 237.8594 233.2624 229.337 226.7545 225.3399 224.8719 224.7551 224.8566 225.6674 227.3918 230.0795 233.0712 235.6424 237.5545 239.2654 241.9136 246.0699 251.386 257.2872 263.7147 270.3441 276.494 281.7885 286.3184 289.8437 291.8829 291.5855 288.9482 284.4479 279.5429 275.735 272.2306 268.9335 266.197 263.2172 260.5407 258.4198 256.4675 254.3123 252.2804 250.9391 250.3508 250.2484 250.5948 251.5798 253.3907 256.0021 258.5578 260.1454 260.5552 259.7767 257.756 254.3707 249.7038 244.0447 238.07 232.6591 228.8144 226.8366 225.9373 225.9129 226.025 225.5976 224.3051 222.6761 220.6767 217.9129 215.5697 214.3217 212.5423 209.9355 206.5406 202.8538 198.3977 193.4642 189.2669 184.9607 180.2064 175.9708 173.3067 172.1095 172.3492 173.456 174.2388 174.3962 174.3297 173.8708 178.7865 181.319 184.9608 189.711 197.1835 199.6176 196.7003 189.2485 183.4116 185.3067 186.7359 188.2616 190.3621 193.0066 194.8143 197.1184 196.0715 194.2129 191.4282 187.706 183.7364 
283.3354 292.1385 300.4788 307.2951 311.3599 315.2118 315.6658 313.6458 310.3187 307.1383 306.0781 309.4685 317.704 327.8935 335.4016 337.7187 335.3835 330.2633 324.0797 318.2301 312.7744 306.9995 300.2421 292.9269 285.8725 279.4828 273.7 268.4756 264.0547 260.9273 259.5425 259.2771 259.6454 260.3574 261.7592 264.5332 268.8285 274.1498 279.6995 284.3697 288.3884 291.233 292.5079 292.276 291.0714 289.6414 289.2458 290.3751 291.3575 291.7979 292.0827 293.2946 295.2211 297.937 299.9562 299.1612 294.6353 286.9524 278.4149 268.912 258.5498 248.1054 239.1836 232.6618 228.4085 226.0686 226.0017 227.7069 229.7696 231.3353 232.9434 235.9948 240.0634 243.7946 245.9289 246.5016 246.4602 246.1106 245.9349 246.0386 247.0552 249.9669 254.9563 260.3595 263.642 263.8149 262.0286 259.3548 255.4194 250.7152 245.3922 240.0035 235.5731 232.7408 230.3869 228.5782 227.1335 226.0296 225.0829 224.6867 225.3232 227.1804 229.6908 232.3049 234.7236 236.8167 238.6602 241.1066 245.1721 250.7339 257.059 263.9604 270.8552 277.4571 283.4972 289.019 293.8219 297.0866 297.7685 295.8914 291.1902 285.7402 281.0891 276.5736 272.6836 269.3902 265.6768 261.9172 258.4369 255.0695 252.0234 250.2848 250.0442 250.5741 250.9226 251.3273 252.0221 253.4593 255.7663 257.9475 259.2509 259.6504 259.0971 257.4234 254.0743 248.9309 242.6072 235.9386 229.911 225.6366 223.2809 222.0416 221.7064 221.8268 222.411 222.1284 220.6091 218.5582 215.9791 213.9814 212.375 210.1101 207.8358 204.7907 200.4782 195.7822 190.9501 186.7265 182.4044 178.3581 175.8331 173.6793 172.5246 172.5241 173.4711 174.0811 174.0827 173.8466 174.4811 182.4846 186.6167 187.807 193.1005 195.2417 196.0486 193.9342 189.9122 185.4662 187.7088 189.048 190.1661 191.7142 193.7562 195.2018 197.695 197.3148 195.66 192.5961 188.6337 184.5822 
281.1839 290.2846 298.4017 305.094 309.9614 314.9539 316.9878 316.1311 312.6367 307.8589 304.5068 306.0038 313.5378 323.8946 331.8237 335.0539 334.415 331.9993 328.6054 324.3549 319.7418 314.0322 307.4134 299.9644 292.5696 285.4281 278.7622 272.517 267.024 262.8612 260.5504 259.8977 260.1289 260.862 262.2427 264.4796 267.1666 269.9854 273.9959 278.8338 283.7296 287.3079 289.1411 289.4107 288.5846 287.7227 287.054 287.6715 288.384 288.6884 288.9572 289.87 290.8867 292.1193 292.7758 291.3006 287.5193 282.0541 275.3196 267.2073 258.0956 248.4679 240.1646 234.0458 229.8097 227.2937 227.4551 229.4978 231.8058 234.0844 236.7852 240.4322 244.4677 247.6676 249.287 249.9125 249.9087 249.5122 248.8378 248.8355 249.736 252.1077 256.3503 260.309 261.6408 260.4737 258.1969 255.179 251.2393 247.1825 242.9987 239.3821 236.762 235.0766 233.3774 231.6935 229.9887 228.4807 227.6966 228.252 230.1562 232.6881 234.9361 236.9638 239.4363 241.9347 243.8067 245.7403 248.8988 253.3451 258.7956 265.0406 271.6434 278.2584 284.6025 290.719 296.4925 300.4554 301.5309 299.4559 294.4173 289.0115 284.4788 279.8644 275.5288 271.231 266.4829 261.8238 257.5881 253.4774 249.9217 248.1035 248.3138 249.237 249.6052 249.896 250.375 251.6035 253.6666 255.6769 256.9678 257.4203 256.8284 254.9634 251.2985 246.2187 240.7232 235.1248 229.5028 225.0375 222.0631 220.0927 219.0935 218.7426 219.1214 219.1847 218.2911 216.8965 215.1601 213.6162 212.1847 210.0027 208.2668 205.2341 200.0532 194.0807 188.5935 183.9903 180.5013 178.3944 176.4107 174.6215 173.228 172.5046 172.785 176.0537 178.9402 180.0148 186.3385 201.3902 193.9742 191.8536 194.3648 194.6248 189.7122 188.0634 188.4235 187.659 189.6763 190.9282 191.9801 193.2119 194.6137 196.1305 199.8629 200.6612 199.3564 195.6051 190.7836 185.9921 
278.4527 287.6517 296.1696 303.3377 308.8959 314.7902 317.8553 318.4019 316.0437 311.3302 306.5376 305.2701 309.6405 317.7524 325.045 328.9298 330.1147 331.3194 332.0189 331.4263 328.9625 324.0101 316.8762 308.7464 300.4699 292.3922 284.7362 277.5616 271.0549 265.8287 262.3076 260.8832 260.8526 261.4544 262.2001 262.8976 263.9802 266.0291 270.3348 275.3693 280.1084 283.523 285.6333 286.5769 286.3181 285.3185 283.9783 283.1736 282.9186 284.111 285.8146 286.9107 287.0339 286.146 284.2132 281.5148 278.8723 275.793 270.879 263.9938 255.8331 247.2247 239.9428 234.2403 230.0614 227.8751 232.0606 230.147 232.245 234.7567 238.2543 242.9565 247.5697 250.6549 252.1784 253.0641 253.5486 253.7055 252.5491 251.081 250.3968 251.373 254.1381 256.9828 258.4075 258.246 257.2177 254.7775 251.5415 248.5056 245.5038 242.9176 241.1869 239.6246 237.7446 235.7221 233.86 232.712 232.8327 234.5001 236.9039 239.3454 241.6046 244.1583 247.4837 250.5843 252.6414 254.3784 256.5836 259.4391 263.3754 268.416 274.2284 280.3086 286.3701 292.2126 297.4352 300.6982 300.9254 297.998 293.2225 288.9216 285.3303 281.2079 276.5498 271.3445 265.6625 260.31 255.7991 251.6867 248.1296 245.9484 245.5002 246.064 246.7166 246.9781 247.5647 249.3588 252.0876 254.7462 256.6086 257.3282 256.3395 253.4283 248.8818 243.9507 239.6765 235.8522 231.7069 227.3638 223.4946 220.2002 217.9185 216.8405 216.7968 217.0809 217.0814 216.7353 215.9244 215.0253 213.9962 211.8581 209.8232 206.1725 199.9937 192.9717 187.0468 182.6405 180.6401 178.8881 177.1753 175.3619 173.419 171.9191 172.3844 183.1116 187.8643 187.7874 194.542 210.0274 195.7585 197.2151 196.9893 195.5831 189.803 189.1243 192.0811 189.6537 191.3724 192.8927 194.3048 195.3705 196.1228 198.0669 202.9854 204.203 202.8756 198.9087 193.2081 187.3781 
276.1584 285.634 294.9229 303.3499 309.7647 316.2164 319.6733 321.014 319.9948 316.3486 310.9833 306.348 305.8831 309.8472 315.837 320.8486 324.2705 327.5707 331.071 333.9749 334.7626 331.898 325.4616 316.9401 307.9911 299.1357 290.5876 282.4847 274.9804 268.907 264.4779 261.9941 260.4949 259.4653 258.8562 259.2171 260.8907 263.6641 268.138 272.7946 276.6832 279.3434 281.1111 281.9586 281.6904 280.8383 279.2692 278.3024 278.3597 280.0554 281.9577 282.4637 281.5801 279.868 278.1585 277.2009 276.6497 274.4112 269.6467 262.5357 254.3649 245.9192 238.7566 233.0602 229.2267 227.1239 227.0937 228.7654 231.485 234.9669 239.581 245.1163 250.3638 254.0244 256.0621 256.9727 256.7977 255.9469 254.5109 252.5379 251.1068 251.1972 253.3479 256.6312 259.1615 260.2051 259.8438 257.9416 254.8103 251.8767 248.8505 246.0475 243.8893 241.8204 239.725 238.0109 236.6996 235.9054 236.1642 237.9127 240.4719 243.0946 245.6475 248.8784 253.6677 258.2909 260.7925 262.7135 264.5915 266.3596 268.3581 271.326 275.6358 281.0897 287.0801 292.4149 296.0786 297.4915 296.1314 292.6619 289.0725 286.5558 283.9904 280.5048 276.0433 270.6794 264.6763 259.1913 254.8019 251.1209 248.1724 245.9712 244.5884 244.2116 245.2097 246.8596 248.0128 250.0405 253.1516 256.6136 259.1319 259.6934 258.3902 255.108 249.794 245.1284 241.9341 239.4389 236.3589 232.0259 227.4321 223.2106 220.4207 218.5104 217.4682 217.2487 217.4618 217.5595 217.0256 216.3808 215.1021 212.6882 210.2298 205.7408 198.8438 191.5426 186.2486 183.5089 181.9503 180.166 177.9801 175.5035 173.1462 171.5914 176.2276 187.3688 189.2528 186.72 192.1747 201.5147 201.9039 202.982 201.4161 202.0543 199.4294 196.9703 198.023 196.6397 196.0965 198.6498 196.5176 197.4848 198.6352 201.3138 206.4662 207.1844 205.5133 201.5886 195.4277 188.5965 
274.5095 284.3842 294.532 304.4491 312.2499 319.6497 323.2827 324.8325 324.4141 321.7675 316.7404 310.3383 305.8557 305.196 308.5371 313.4319 318.2099 323.266 329.0809 334.5526 337.1685 335.7106 330.2795 322.3344 313.7152 304.938 296.1024 287.361 278.9321 271.9594 266.3284 261.9123 258.2529 255.9663 255.0722 255.7757 257.903 261.1521 264.8598 268.4913 271.6013 273.722 274.6637 274.8879 274.0371 272.2731 270.2597 269.478 269.9672 271.2143 271.7998 270.9639 269.895 270.4804 273.2342 276.4786 277.9086 275.5654 270.0523 262.5082 254.3108 246.0875 238.6982 232.5203 228.2516 226.1323 226.3014 228.2884 231.6553 236.101 241.6597 247.9428 253.6376 257.5437 259.5399 259.7857 258.5977 256.6654 254.7894 252.9796 251.9361 252.4544 255.2372 259.1178 262.6074 264.5557 264.6185 262.8051 259.3921 255.5327 251.2769 247.3424 244.5772 242.4973 240.8845 239.9496 238.8565 237.9574 237.975 239.3123 241.3815 244.0329 247.4006 251.7104 256.6115 261.0142 264.4247 267.4112 269.601 270.4167 271.1573 272.9326 276.0256 280.425 285.5981 289.954 292.3197 292.446 290.6428 287.7782 285.8655 284.6434 282.8646 280.2155 276.4985 271.5598 266.0085 260.5757 256.3063 253.1743 251.2162 249.861 248.1968 246.8801 246.3275 246.9258 248.5517 251.1949 255.485 259.8019 261.4187 260.7928 258.7768 255.9409 251.745 248.0201 245.6387 243.9444 241.8771 238.1511 233.6525 229.0911 225.8471 223.6429 222.0228 220.8796 220.1853 219.3454 218.254 217.1578 215.5073 212.845 209.9531 204.3408 197.1402 190.6763 186.5458 185.2368 183.8251 181.5673 178.5048 175.7029 173.5808 172.426 178.1288 184.8618 184.8259 183.6788 186.3673 195.031 198.4601 206.5385 204.2255 203.1453 200.2608 195.7081 196.5668 201.7245 202.9097 202.2742 198.6353 199.9829 202.1529 205.3429 209.9528 209.8585 207.7 203.3637 196.8223 189.4314 
273.6001 283.682 294.4134 305.4834 314.6534 323.4174 327.8243 329.3129 328.77 326.4293 321.9571 315.7627 309.7674 305.7239 305.3965 308.4487 313.3071 319.3876 326.4316 333.1488 336.9294 336.2523 331.7165 324.8466 317.2383 309.1567 300.8129 292.3802 284.1352 276.2119 268.9301 262.6911 257.834 254.7557 253.3587 253.4633 255.2112 258.1196 261.4994 264.1659 265.8513 266.3851 266.1337 265.1626 263.726 262.1423 261.3193 261.6489 262.4968 262.741 261.804 260.7344 261.9009 266.8929 274.396 280.433 282.2477 279.089 272.7871 265.1554 256.6704 247.9037 239.6394 232.6483 227.6872 225.3027 225.8082 228.7243 233.1598 238.526 244.419 250.5568 255.9438 259.6934 261.5068 261.3762 259.1829 256.0008 253.7682 252.9173 253.239 255.0254 258.6507 263.5372 268.1945 270.4802 270.2454 267.8838 263.5356 258.3434 252.875 248.2796 245.3026 243.4593 242.1651 241.44 240.7863 240.4429 240.773 241.447 242.7075 245.5807 250.062 255.3268 260.5827 264.9476 269.0025 271.5697 271.7784 271.804 272.1866 272.7563 274.0853 277.0199 281.0747 284.4591 286.1806 286.321 285.3741 284.24 283.6814 283.4251 282.5267 281.0872 278.5013 274.6196 269.7391 264.4095 259.9256 256.8622 254.7888 253.1 251.3471 249.97 249.0474 249.069 250.3049 252.5797 255.9298 258.8148 259.6877 259.3551 258.2001 256.53 253.7796 251.0377 249.253 248.2193 247.4007 245.4397 241.4665 236.8754 233.0354 230.1601 227.4578 224.4598 221.9577 220.3228 219.5913 218.6502 216.9736 213.4024 209.8636 203.7205 196.7527 191.2627 188.9394 187.7218 185.8124 182.9613 179.6787 177.2545 175.5619 174.7925 178.3085 180.5889 181.9811 184.0278 188.6311 191.8112 192.2929 192.5857 194.7536 194.7884 196.2785 195.1725 196.0372 201.0347 200.5134 199.739 200.8629 202.3861 205.0204 208.1047 211.9875 210.8653 208.2225 203.5226 196.9627 189.8615 
273.6838 283.7242 294.5263 306.0239 316.0768 325.9095 331.0061 332.3762 331.2271 328.6771 324.5833 319.1552 313.0304 307.1736 303.7177 304.1269 308.0957 314.467 322.0475 329.5338 334.6255 335.2988 332.0496 326.2229 319.1488 311.4172 303.3001 294.7964 286.3267 278.1999 270.7329 264.4976 259.3101 255.218 252.4585 251.3195 251.7916 253.4289 255.485 256.8267 257.3349 257.0875 256.574 255.8114 254.8779 254.3172 254.4072 255.021 255.0073 254.4892 254.0172 254.7773 258.6163 265.9947 274.9105 281.1588 282.5002 279.743 274.372 267.0258 258.3027 249.2309 240.7529 233.811 228.8359 226.3803 226.8075 230.2592 235.5668 241.362 246.9471 252.2298 256.7304 259.9837 261.4177 260.7736 258.2282 255.1232 253.3094 253.3218 254.9075 258.4252 263.4602 268.9132 273.3257 275.3906 274.9207 271.9724 266.6186 260.5653 254.6575 249.8059 246.5334 244.6447 243.5283 242.9799 242.7614 242.8013 243.3063 244.0106 245.763 249.6727 254.8968 259.9582 264.1467 266.7346 268.1792 268.8182 267.9523 266.788 265.7784 265.0036 264.497 265.1939 268.0688 271.6128 273.6897 274.6241 275.4402 277.3784 280.2302 282.2369 282.9996 282.8984 281.0609 277.7633 273.405 268.4338 263.7776 260.4191 258.6223 257.4984 256.2125 255.1022 254.0875 253.6485 253.7507 254.2454 255.1858 255.8812 256.5219 257.2924 257.8205 257.7267 256.3349 254.2932 252.6 251.5599 250.6416 249.1286 246.4721 242.5587 238.5237 234.2749 229.7452 225.2811 223.0575 222.9317 223.3665 222.8715 220.5818 216.7583 212.3486 205.6576 198.8401 193.4003 191.6144 190.2483 187.8879 184.893 181.9269 179.9459 178.6186 178.2652 178.9635 181.3391 185.5486 190.7219 195.1914 -9999 196.9042 196.2116 196.4864 197.23 197.8262 198.407 199.2044 200.4888 201.6544 202.2837 203.2356 205.0107 207.9875 210.865 214.8328 212.1718 209.0196 203.9228 197.3761 190.5235 
273.7746 283.4532 293.7627 304.9688 315.1434 325.3817 330.7914 332.0801 330.5592 327.7879 323.8973 318.9877 313.1867 307.0168 301.9187 299.8484 301.7366 307.1653 315.0256 323.75 330.8982 333.8342 332.4334 327.9654 321.4202 313.4453 304.7157 295.8027 287.1578 279.1412 271.7653 265.7592 260.6804 256.3192 252.6795 250.1302 248.7041 248.3008 248.5664 248.9197 248.9975 248.8352 248.7551 248.9052 248.877 248.6437 248.6024 248.685 248.5272 248.5943 249.6714 252.3588 257.4409 264.8296 272.5208 277.7325 279.3893 278.2332 274.389 267.7565 259.5739 250.6958 242.6595 235.9773 231.3436 228.8877 228.9971 231.8309 236.744 242.2779 247.4903 251.9565 255.311 257.787 258.9157 258.4978 256.8997 254.8816 253.9614 255.0413 258.3174 263.3664 269.4151 275.1342 279.0858 280.8104 280.0102 276.4714 270.8149 264.3216 258.1709 253.2735 250.0854 247.9881 246.391 245.2998 244.8163 245.0678 246.0186 247.5515 250.2679 254.9175 260.0577 263.6736 266.0986 267.7903 268.6186 267.9117 265.8875 263.4124 260.9957 258.8992 256.9958 255.9249 257.0298 259.7511 262.2998 264.6602 267.8141 272.8123 278.1278 282.039 284.0414 284.1259 282.1237 278.5017 274.1539 269.6545 265.8902 263.5947 262.8777 262.5758 261.8706 261.2174 260.2378 259.0178 257.7755 256.2957 254.7045 253.4362 253.5009 254.61 255.9053 256.917 256.6604 255.1385 253.1359 251.3084 249.6688 247.6743 245.5282 242.7888 239.2029 234.4581 229.5637 226.1181 226.1804 227.5497 227.8345 226.9253 224.0164 220.108 214.6159 207.4998 200.6441 195.3049 193.6597 192.2195 189.7631 186.9839 184.7634 183.2208 182.3336 182.597 184.2685 187.7745 192.6746 197.6304 200.6331 201.4704 200.7083 200.2114 200.3947 200.9408 201.3465 201.6327 201.953 203.0109 204.1557 205.0266 206.2291 208.3472 211.7294 214.6418 217.1523 214.4532 210.3223 204.5775 197.9421 191.3893 
273.351 282.4559 291.987 302.3806 312.3617 322.8716 328.8712 331.0684 330.4861 328.2036 324.4943 319.6821 313.8738 307.6359 301.8618 297.8903 296.9795 299.9789 307.1492 317.3675 327.0099 332.6215 333.4193 330.0758 323.7473 315.4191 306.1384 296.9837 288.5815 280.9189 273.8185 267.7084 262.4809 257.8054 253.3621 249.3487 246.1616 243.9799 242.8341 242.3121 242.1331 242.1583 242.3129 242.6129 242.8359 242.9313 243.5772 244.4212 244.91 245.9173 248.4189 252.3628 257.9488 264.7179 271.3459 276.0765 278.3137 278.1398 274.9401 268.8602 261.5012 253.4035 245.9906 239.8397 235.665 233.3037 232.8524 234.7499 238.4189 242.8125 247.0736 250.6478 253.6352 256.005 257.4375 257.7928 257.1612 256.4923 257.1044 259.3269 263.4635 269.2112 275.5632 281.4017 285.5296 287.2864 286.0811 281.9284 275.8047 269.361 263.5528 258.9363 255.3087 252.8312 250.7083 249.1888 248.5383 248.8675 249.9678 251.6587 254.647 259.0104 263.0969 265.4972 266.9862 268.1065 268.415 267.257 264.8909 261.5864 257.7016 254.1449 251.583 250.6354 251.4447 253.3258 255.8998 259.558 264.5495 271.2169 277.5055 281.9879 284.2872 284.42 282.3639 278.9207 274.9409 271.3496 268.9925 268.07 268.1062 267.8521 266.8983 265.3741 263.3019 260.9626 258.4978 255.8165 253.355 252.1389 252.3829 253.3567 254.4614 255.3543 255.1124 253.4431 250.7984 247.7708 244.8451 242.7985 241.1587 239.9296 238.5268 235.4868 231.6789 229.6243 230.6112 231.8705 230.7607 228.2593 224.5298 220.436 214.898 208.1717 202.0331 197.4076 195.1404 193.4883 191.2035 188.9606 187.2974 186.2613 186.1938 187.4275 190.1796 194.3883 198.9138 202.0166 203.01 202.84 202.7358 202.9969 203.4916 203.9656 203.9864 203.8296 204.0059 205.2145 206.6632 208.0492 209.653 211.9653 215.4002 218.2148 220.6052 217.1518 211.9752 205.651 198.8977 192.4673 
272.685 281.3725 290.2683 299.7278 309.4839 320.4463 327.6551 331.4313 332.3234 330.9068 327.8084 323.3271 317.6088 311.1139 304.6862 299.0972 295.509 295.7058 301.3356 312.0756 323.3387 331.0861 333.5188 331.0653 325.0625 317.0752 308.0918 299.163 291.1255 283.9818 277.4076 271.1472 265.0117 259.055 253.2033 247.9496 243.7409 240.7523 238.9316 237.8065 237.3871 237.2402 237.4557 238.0061 238.8607 240.0865 241.7717 243.0645 244.118 246.2718 250.278 255.2544 261.1531 267.4844 273.232 277.564 279.959 280.0205 277.4393 271.9449 264.9832 257.4443 250.4006 244.6094 240.4018 237.5544 236.151 236.9481 239.6994 243.6247 247.6971 251.3316 254.1665 256.4402 258.0042 258.5874 258.2322 258.5035 260.2988 263.5261 268.2289 274.0582 280.3813 286.2809 290.6306 292.7166 291.8385 287.5915 281.3822 275.0239 269.4936 265.048 261.4945 259.4266 258.0562 257.2874 256.8797 256.9401 257.3251 258.1044 259.5171 261.7221 263.8385 264.941 265.8466 266.5798 266.2222 264.601 262.1015 258.9102 255.1901 251.6495 249.4389 249.0993 250.4043 252.6844 255.7947 260.4726 266.4767 273.2754 279.2872 283.5392 285.6936 285.5759 283.6402 280.8923 278.1416 276.0063 274.9181 274.451 274.1916 273.2577 271.0585 267.8965 264.2142 260.6636 257.4375 254.8147 253.4013 253.6869 254.6035 255.373 255.7667 255.3755 253.6857 251.0978 248.0163 244.642 240.9535 238.8219 238.2144 238.6446 239.6425 239.3289 237.3831 235.4475 234.9273 234.3124 231.5092 227.7047 224.1054 220.5257 215.3994 209.9357 205.1269 201.7052 199.4773 197.6189 195.8911 193.807 192.0958 190.7357 190.281 192.2736 195.6598 199.6647 202.7124 203.8882 204.0226 204.4153 205.1847 205.7841 206.3067 206.4195 206.1005 205.9064 206.2503 207.5291 209.119 211.1457 213.3079 215.5467 218.0305 220.0412 222.1936 218.6726 213.1078 206.2301 199.1523 192.6947 
272.0085 280.6988 289.3091 298.1508 307.5573 319.0592 327.788 333.4082 335.8401 335.385 333.1706 329.3742 324.0196 317.3926 310.2856 303.4771 297.9072 295.7586 299.168 308.5408 319.6196 328.1659 332.0347 331.0092 325.9236 318.5049 310.4184 302.47 294.9718 287.8271 280.8824 273.8359 266.8391 259.9488 253.2355 247.2769 242.4642 239.1114 237.0912 235.8721 235.5393 235.5782 235.9061 236.6308 237.7995 239.2007 241.0538 242.674 244.8262 248.5276 253.9474 259.846 265.8047 271.2448 275.9819 280.0971 282.4991 282.6185 280.4805 275.4408 268.471 260.7423 253.7879 247.9373 243.1725 239.5283 237.2948 237.6183 240.6808 245.3738 249.9217 253.2406 255.1561 256.4443 257.5815 258.2339 258.3281 259.1781 261.1938 264.6983 269.937 275.9999 281.5929 286.5554 290.9356 293.6145 293.5888 290.2986 285.1827 279.8906 275.3636 271.6637 268.8522 267.5103 266.3815 266.0093 266.0148 265.9059 265.3924 264.5337 263.6289 263.1748 262.9957 262.7152 262.6773 262.3719 261.2883 259.7894 257.7756 255.3409 252.8619 250.6933 249.4833 250.0018 252.2238 255.3829 259.3856 264.796 271.1318 277.461 283.1151 286.9803 288.6629 288.3246 286.7825 284.9174 283.2727 282.2036 281.7056 281.2242 280.2824 278.1047 274.6088 270.5537 266.1647 261.9483 258.1252 255.5892 255.0414 255.8648 256.6363 256.7305 255.8444 253.9883 251.076 247.9299 245.2308 242.7911 240.0245 238.6534 239.105 240.7746 243.0194 244.8434 245.0068 243.4946 241.225 237.941 233.3732 228.8876 225.3077 221.8635 217.0788 212.798 209.0853 206.4186 204.6004 202.8118 200.9731 199.1075 197.3238 195.7328 194.7128 197.1105 200.46 203.7324 205.6835 206.1156 206.2946 206.8219 207.624 208.4403 208.9973 209.0188 208.9458 209.1046 209.6518 210.7613 212.3623 214.8699 217.6306 219.7367 220.8313 221.1468 222.3739 218.9223 213.7341 207.0143 199.9714 193.3772 
271.4877 280.4477 289.2296 298.053 307.3575 319.493 329.6711 337.0142 340.8813 341.6969 340.1659 336.7075 331.581 324.9635 317.5301 309.9955 303.2985 299.4342 300.2432 306.3361 315.6862 324.5758 330.1471 331.0598 327.2199 320.4486 313.0374 305.6424 298.2047 290.5319 282.6203 274.562 266.7545 259.2444 252.1784 245.9727 240.8978 237.2731 234.8759 233.2814 232.6581 232.8723 233.5669 234.3817 235.5531 237.1388 239.0913 241.2651 243.9119 248.052 253.3495 259.1051 265.0679 270.1465 274.4088 278.4459 281.1751 282.0402 280.874 276.6676 269.7803 261.7699 254.3719 248.0992 242.8492 238.8558 236.5538 237.1988 240.7282 245.5699 249.3917 251.5263 252.5718 253.5427 254.5905 255.5741 256.1707 256.7343 257.9006 261.5502 267.0988 272.726 277.4748 281.6793 285.7966 288.569 289.2421 287.9934 285.7324 282.7951 279.7073 276.9019 274.7449 273.7275 272.5019 271.7546 271.2434 270.1752 268.2557 265.6903 263.0766 261.3961 260.4171 259.4457 258.4533 256.7287 254.5957 252.8312 251.2534 249.7789 248.9715 248.5956 248.6111 249.6389 252.3415 257.6187 261.3486 266.9245 273.3644 279.4166 284.3246 287.8043 289.3541 289.5951 289.0842 287.7283 286.299 285.4372 285.3251 284.9677 283.4014 280.5299 276.7515 272.5464 268.0095 263.2642 258.6873 255.808 255.2601 255.6472 255.7078 254.9808 253.2689 250.8502 247.9115 245.0648 243.4411 242.9006 242.5669 243.0381 244.1417 246.6248 249.7735 251.8714 252.5958 252.1413 249.8356 245.4774 240.3329 235.4302 230.718 226.0722 221.0633 216.756 213.0929 210.3997 208.5943 206.9561 205.2388 203.2674 201.3562 199.6611 199.8379 202.9138 206.4199 208.9103 209.6558 209.2228 209.031 209.4434 210.4233 211.4271 211.9925 212.4241 213.0664 213.934 214.7859 215.7577 217.3213 220.1556 223.2041 224.951 224.3011 222.274 221.7748 218.0529 213.1407 206.8334 200.1932 193.9497 
271.0862 280.5811 289.9549 299.2618 308.6977 320.9993 332.1035 340.5915 345.873 348.0547 347.203 343.7168 338.5198 332.0794 324.8821 317.0905 309.5811 304.2451 302.2154 304.428 311.9802 321.4758 328.3338 330.8433 329.013 324.0712 317.474 310.2251 302.4335 294.0239 285.4403 276.8315 268.4961 260.4483 253.0209 246.556 241.3659 237.3289 234.1694 231.9202 230.6676 230.4137 231.0679 232.5777 234.4413 236.3305 238.3658 240.7745 244.0404 248.8401 254.6845 260.7934 266.6579 271.042 274.2583 277.5423 280.2473 282.0702 282.2611 278.903 271.7025 262.6311 254.1871 247.4487 242.1381 238.4121 236.4586 237.1288 240.217 244.5307 247.747 249.5424 250.778 251.6859 252.9816 254.0762 254.6167 254.457 255.0491 258.1071 262.3433 266.2063 270.1567 274.2135 278.5028 282.3427 285.4184 287.6556 288.9196 288.3689 285.9486 282.7289 279.9166 277.8131 275.3617 273.1788 270.9833 268.1434 264.671 261.1715 258.6143 256.9326 255.554 254.1285 252.4886 250.2512 247.7418 245.736 244.3667 243.7789 244.1427 245.0201 246.0087 247.2348 248.9615 253.2806 259.1317 266.1133 272.7788 278.6459 283.4875 287.2797 289.1283 292.1114 292.5121 290.4484 288.4961 287.8254 288.2574 287.9532 286.0188 283.0381 279.1475 274.5801 269.4975 264.3127 259.5592 256.3696 255.1349 254.5302 253.4383 251.8227 249.5842 246.8968 244.4688 242.9458 243.0796 244.7748 246.8765 249.1089 250.7679 253.4806 256.9492 258.3273 257.821 257.569 256.2831 252.9242 248.9577 244.1399 238.3497 232.145 226.2297 221.2052 217.1855 214.1798 212.0686 210.1829 208.3968 206.4335 204.717 203.7457 206.8034 210.0861 212.5194 213.1778 212.3899 211.2578 211.0473 211.8463 213.1642 214.5415 215.795 217.205 218.7572 220.3376 221.4252 222.3264 223.719 226.145 228.6469 229.4756 227.4984 224.3221 228.0558 218.4524 213.1861 207.177 200.8174 194.833 
271.0828 280.5664 290.6017 300.3592 309.7552 321.311 332.1183 341.4825 348.3595 352.2608 352.6429 349.3972 344.1664 338.1591 331.5612 324.1477 316.1707 309.9881 305.3086 303.4402 307.6998 316.1732 324.4839 329.791 331.51 329.5955 324.3247 316.8501 308.2731 299.251 290.1087 281.2194 272.6527 264.6114 257.1456 250.2256 244.0104 238.9322 235.0993 232.6903 231.1944 230.6392 231.392 233.2911 235.5815 237.7676 240.3378 243.1489 246.5458 251.3257 257.1266 263.0428 268.4405 272.3415 275.2681 277.8255 279.841 280.9636 280.6515 276.6814 268.6324 259.0981 250.6939 244.6808 240.6534 238.0663 236.4247 236.7777 239.1589 243.0205 246.1982 248.3464 249.6682 250.4941 251.735 253.3716 254.5383 255.1621 256.1228 257.674 259.2423 260.9921 263.5894 267.374 272.3853 278.4144 284.4126 289.4623 292.9161 294.0464 292.3828 288.8684 284.8008 280.418 275.3943 270.718 266.7631 263.0789 259.8343 256.9255 254.9259 253.4827 251.9333 250.1327 248.2694 246.4035 244.7685 243.9763 242.9695 242.2596 242.8232 243.9753 245.3261 246.6774 248.5223 252.2223 258.1117 265.1933 271.6786 277.2712 282.6284 287.2497 290.0179 291.9838 292.0878 290.9239 289.8453 289.3546 289.1991 288.2757 286.287 283.7786 280.1172 275.7908 271.1741 266.298 261.611 258.2102 256.0691 254.5203 252.4489 249.4347 246.3072 244.0887 243.3921 243.9675 245.8472 249.2269 253.2751 256.8255 259.052 261.2624 262.5849 261.6071 260.351 260.3102 260.3416 259.2228 256.548 251.4746 244.7119 237.5468 231.1178 225.695 221.3842 218.0311 215.3746 213.2408 211.707 210.3176 209.0763 211.2345 214.3525 216.7679 217.4873 216.2653 214.261 213.161 213.6066 215.0061 216.8054 218.5908 220.4741 222.5118 224.5347 226.0901 226.8013 227.6798 229.6525 232.9972 236.1309 236.5946 234.0332 230.0184 234.1683 227.6267 213.8424 207.6455 201.5278 196.1604 
271.2629 280.2982 290.294 300.2146 309.1742 319.1684 328.5674 337.9965 346.4561 352.5258 354.9783 353.4558 349.251 344.085 338.376 331.7422 322.1334 313.9024 307.9986 305.1195 306.8899 313.3831 322.1701 330.0585 334.9315 335.7946 332.0137 324.5787 315.5739 306.0648 296.5439 287.306 278.0323 268.7488 259.8171 251.5644 244.0728 238.1436 233.9597 231.593 230.2481 229.4749 229.6675 230.78 232.3204 234.1521 236.8912 240.0303 244.0882 249.704 256.0777 261.9056 266.517 270.1959 273.7277 276.3203 277.089 276.0929 273.6791 268.636 260.7404 252.1713 244.8627 239.806 236.5979 234.6912 233.8083 234.2833 236.3358 239.9294 243.104 244.8782 245.7348 246.6514 248.5925 251.408 253.6779 254.7545 254.6518 254.0161 253.5585 254.2662 257.0463 262.2258 269.4885 277.8689 285.7058 291.718 295.1481 295.7722 293.4075 288.7701 282.9538 276.8685 270.6452 265.2849 261.2108 258.151 255.7711 253.911 252.6569 251.3322 249.4422 247.5981 246.2238 245.08 244.2014 244.0714 243.909 243.7514 244.2671 245.6053 246.9692 248.1986 249.5078 251.9431 256.1233 261.7124 267.4948 273.1206 279.3976 284.7632 288.3241 290.3371 290.7251 290.5592 289.918 289.0048 287.963 286.8216 285.1949 285.5125 281.98 278.1212 273.5918 268.4453 263.5039 259.7038 256.8259 254.3396 251.197 247.6089 245.05 244.6193 245.9408 248.3128 251.7396 256.668 261.8988 265.8292 268.4586 269.2365 266.9725 264.0618 263.8453 264.5262 264.9046 264.5993 261.6146 255.9562 248.9413 241.7909 235.3219 229.828 225.3744 222.1578 219.7902 217.9828 216.663 215.355 214.6711 217.9508 220.8335 222.1271 221.1098 218.7268 216.8337 216.5849 217.8011 219.6979 221.6018 223.3081 225.0847 226.9383 228.8924 230.4559 231.8851 234.6241 239.0327 243.5292 245.6378 244.1785 240.1415 235.2218 241.3906 232.2899 214.9773 208.2291 202.0618 197.648 
271.9037 280.3835 289.6943 299.2448 307.588 315.9648 323.7064 332.2889 341.7867 350.0624 355.0722 355.9136 353.602 349.749 343.8597 337.0227 329.0208 320.9276 314.2517 309.9547 309.2749 313.7339 322.5163 332.07 339.0969 341.533 339.088 332.8764 324.5408 315.0418 305.1995 295.3658 285.218 275.0459 265.3611 256.47 248.4896 241.8781 237.0676 233.8145 231.4805 230.0715 229.6522 230.1635 231.3856 233.1252 235.9762 239.3027 243.7465 249.7713 256.265 261.9999 266.5153 270.3946 274.045 275.8436 274.766 271.5812 267.4296 262.1626 255.3727 248.2044 241.9869 237.2428 234.1068 232.4318 232.0224 232.5881 234.4573 237.4258 239.5509 240.5429 241.7097 244.0004 247.8065 252.1864 255.1268 255.1978 253.631 252.4066 252.1267 252.9917 255.8159 261.5097 269.5973 278.3594 285.7628 290.9694 293.217 292.3033 288.2955 282.6127 276.6225 271.2049 266.2756 262.0028 258.6421 256.2426 254.4504 252.7466 251.5711 250.4336 248.7437 246.6395 244.9573 244.0538 243.1569 242.7932 242.4098 241.992 241.9771 242.7401 243.4498 243.83 244.326 245.7652 248.8027 253.6663 259.6093 266.1776 273.2492 279.1952 283.13 285.1971 286.2409 286.8596 286.7053 286.4445 285.9753 285.4465 284.7606 284.8445 284.3607 280.303 276.7958 271.1785 265.2136 260.2635 256.0209 252.0121 248.6845 247.3996 248.0565 249.8975 252.0584 254.8204 258.8595 264.4742 269.7096 272.8636 274.0403 272.6959 269.6649 268.3591 268.988 269.3145 269.1489 267.3701 262.5377 255.7773 248.8677 242.385 236.6305 231.8466 228.2727 226.0573 224.448 222.9316 221.6918 220.4415 220.7789 224.3052 226.5231 226.1805 223.4679 221.0216 220.4271 221.1816 222.5842 223.8268 224.9633 226.294 228.2868 230.6046 233.0951 235.1922 237.704 242.4952 248.9163 253.1588 253.3055 249.9439 244.863 239.1353 244.7937 229.2477 216.9184 209.8289 204.0341 198.4966 
273.1769 281.6655 290.1817 299.0437 307.0777 315.1436 321.9607 329.6158 338.8634 348.4062 355.3734 358.2416 357.1634 353.9072 349.5099 343.8818 337.2952 329.6094 321.758 315.6235 313.2287 316.1208 323.5613 332.1962 339.2962 343.332 343.4613 340.1223 333.6129 324.7755 315.0007 304.9808 294.6471 284.4159 274.7053 265.6671 257.2634 249.9619 243.7697 238.7802 234.7946 232.0616 230.5601 230.1888 230.9489 232.8251 236.3365 240.4507 245.5749 251.4559 257.3758 262.0478 265.8608 269.6012 272.7263 273.4705 271.3417 267.8674 263.3368 257.3363 250.4076 243.8718 238.7141 234.5966 231.6889 230.0709 229.6571 230.2708 232.0888 234.5583 236.0945 237.0441 238.9637 242.6265 248.3302 253.4775 255.4849 254.9387 254.2379 254.6157 255.5573 256.5033 258.0403 261.8773 268.0945 275.0237 280.4107 283.3263 283.619 281.1549 277.0693 272.4421 268.2921 264.9088 261.8299 259.1079 256.9498 255.3736 254.2269 252.8884 251.6078 250.4922 248.9809 247.1453 245.5238 244.8249 243.3562 242.7376 242.0774 241.3976 240.8863 241.0296 240.9829 240.5055 240.2938 241.2435 244.3516 250.2862 257.7542 265.3969 271.9623 276.5737 279.0892 280.3146 281.3979 282.6306 283.9685 285.1687 285.861 285.9688 285.3456 284.5415 282.5898 280.555 274.4155 268.2731 262.724 257.5172 252.7355 248.9965 247.7667 249.9779 254.165 258.2043 261.1114 263.3329 266.5274 271.21 274.8575 275.5517 273.4818 270.9286 271.0208 273.4751 274.8947 274.6706 272.5083 267.4512 260.1492 252.6311 246.2726 240.9213 236.6726 233.4974 231.3257 229.955 229.0368 228.0064 227.1695 226.3121 229.0032 231.6928 231.7812 -9999 226.5733 224.3154 224.062 224.9256 225.7012 226.4615 227.2507 228.7888 230.9538 233.4504 236.1409 238.7451 243.1219 250.2573 257.2292 260.1402 258.4369 254.2942 250.0625 245.1469 239.6028 230.3768 221.5511 214.3233 207.9173 200.8899 
275.3863 284.0239 292.1117 300.3433 308.489 317.3886 324.8209 332.2038 340.6476 349.952 357.6335 361.5479 361.3724 358.4204 354.4621 349.8374 343.8992 336.2711 327.8389 320.4881 317.0547 318.3355 322.9297 328.5089 334.7773 341.2304 345.317 345.3353 341.0505 333.5156 324.3042 314.4478 304.2325 294.1147 284.4666 274.9825 265.8993 257.7823 250.2291 243.5836 238.1222 234.0306 231.4336 230.3009 230.6283 232.6232 236.8275 241.2975 246.2477 251.2283 255.6311 258.9935 262.2226 265.3992 267.4141 267.4712 266.0737 263.9268 260.1043 254.0019 247.1844 241.0367 236.7298 233.1881 230.3432 228.1195 227.3651 228.0217 230.0555 232.5309 234.1344 235.5544 238.0165 242.321 247.8749 251.7774 253.0527 253.2142 254.0328 255.9055 257.8539 258.9671 259.3955 260.474 262.9724 265.998 267.9839 268.2019 267.3401 265.5648 263.2402 260.7654 258.6286 257.0448 255.9679 255.297 255.0731 254.6357 253.8348 252.6974 251.5446 250.4222 249.1671 247.7737 246.1867 245.2221 242.6955 241.4688 240.4436 239.6284 238.9494 238.6757 238.2411 237.7165 237.9582 239.9535 244.7075 252.5061 260.4644 267.1012 271.7581 274.3076 275.489 276.5111 277.8484 279.9998 282.5143 284.9789 286.7617 287.4256 286.4509 284.3487 281.0306 277.1381 272.179 266.8516 260.2679 255.0849 250.6201 248.0206 248.7755 253.1677 259.0063 264.2101 267.9265 270.2619 272.1201 273.8753 273.6092 270.8251 267.1221 266.5865 270.8019 275.1703 276.4727 274.3458 269.3784 261.8786 254.6992 248.5459 243.7511 239.8758 237.1475 235.377 234.2674 233.4502 232.8817 232.3538 232.0456 233.6754 236.6555 236.7082 233.9594 230.4569 -9999 229.2369 229.6878 230.5134 231.1274 231.6366 232.3289 233.3979 234.6163 236.7991 239.6349 243.6043 250.8719 260.0487 266.1782 267.4683 265.7903 262.3116 258.2757 253.4313 247.5663 238.0748 228.77 221.0657 213.9484 205.6362 
278.2889 286.9426 294.8108 302.7425 311.2601 321.407 330.0892 338.2264 346.387 354.798 361.8389 365.4585 365.3716 362.8619 359.1349 355.1868 349.6884 341.8656 332.8365 324.6201 320.0422 319.2336 320.5571 323.6023 329.2896 337.1595 343.7649 346.5052 344.7839 339.3208 331.282 321.9401 312.052 302.1732 292.4229 282.3971 272.4665 263.2387 255.0172 247.9356 242.3463 237.9595 234.8961 233.4751 233.7122 235.4279 239.2465 242.9049 246.7716 250.227 252.7387 254.4414 256.3934 258.8867 260.9862 261.8051 261.3514 259.6055 256.3925 251.1736 245.2008 239.8882 236.4509 233.5707 231.0655 228.9998 228.2297 229.068 231.292 233.7191 235.1217 236.1867 238.0486 241.0963 244.5766 247.2982 248.6559 249.6299 251.0543 253.2916 255.4863 256.7897 256.9573 256.421 255.8124 255.5536 255.4441 255.0526 254.3659 253.6246 252.8501 251.6511 250.876 250.8592 251.6138 252.5621 253.5218 253.8043 253.0453 251.8719 250.8263 250.0477 249.1472 247.9347 246.2824 244.9462 242.0067 240.4572 239.2468 238.1453 237.1247 236.4426 236.4035 236.9283 238.488 241.7791 247.9041 256.1334 263.1779 268.243 271.21 272.2192 273.0764 274.6766 276.6886 278.8149 281.2613 284.2242 286.8725 287.9002 286.7353 284.0195 280.1068 275.4487 270.0303 264.7741 259.5818 254.9931 251.2193 249.4021 251.0813 256.5165 263.1416 268.6398 272.8335 275.4034 275.8367 274.2529 270.0955 264.8888 261.273 262.8829 267.7339 270.7668 269.7218 265.9885 260.6599 254.7175 249.7731 245.7211 242.5003 240.0155 238.326 237.367 236.8985 236.6368 236.1656 235.2544 234.6827 237.8625 238.5981 236.4621 233.4596 233.1315 233.3602 233.5841 234.147 234.8195 235.487 236.3372 237.6415 239.1731 240.4118 241.6759 244.6526 251.1018 262.304 272.6694 277.7607 278.4988 276.5198 273.3991 269.6622 264.4115 257.9916 247.9696 238.2951 229.8695 221.7089 212.4546 
280.6855 289.2209 297.0927 304.8482 313.6696 324.906 334.9099 344.1414 352.687 360.3217 366.2057 369.6353 369.7109 367.1497 363.9983 360.4529 355.2551 347.7285 338.1738 328.5316 321.7471 318.4693 317.474 318.8508 323.1347 330.0285 337.0129 341.5287 342.4151 339.6041 333.9707 326.2393 317.4144 307.8234 297.9396 287.8173 277.7581 268.4863 260.1229 253.1468 247.5301 243.0567 239.8824 238.3049 238.1285 238.8796 241.3838 243.6368 246.3923 248.7986 250.4384 252.0645 254.2118 256.6168 258.3223 258.8502 258.2396 256.2076 253.1256 248.1647 242.5135 238.3559 235.7926 233.5675 231.5308 230.2231 230.4429 231.7755 233.9753 235.8835 236.3884 236.4518 236.8477 237.8554 239.5977 241.6846 243.3631 244.902 246.4098 248.2377 250.0348 251.1099 251.0835 250.4061 249.8001 249.2585 248.7377 248.3795 248.2904 248.5086 248.8127 248.8311 248.7574 248.9671 249.7767 250.8701 252.1997 252.8199 252.3612 251.1014 249.8839 248.8561 247.4922 245.8595 243.9619 242.2244 239.4125 237.8098 236.6542 235.8909 235.3248 235.3418 236.3311 238.1229 240.7182 244.5818 250.3084 257.6631 263.4386 267.051 268.5298 268.6171 270.0616 272.9947 275.5091 277.3296 279.3132 282.1607 285.5318 287.3959 286.9585 284.6183 280.4633 275.4327 270.5025 266.2949 261.9524 257.3691 253.2904 251.7163 253.6219 258.6607 264.7487 270.1014 273.8231 275.0332 273.8344 269.959 264.4481 259.2806 256.7597 257.7176 259.6617 259.6157 257.3728 253.9085 250.5124 248.2054 246.2377 244.2225 242.4497 241.2784 240.2166 239.0684 237.9604 237.0928 236.8435 236.7132 237.6553 238.4091 236.7559 235.5188 235.332 235.5817 235.9701 236.3676 236.6677 237.2422 238.3103 239.6648 241.6693 243.4761 244.5629 245.9413 250.4133 261.6138 276.4952 287.266 291.4103 291.8995 290.0889 287.6606 284.0635 278.3316 271.3275 260.9848 251.1247 241.8385 232.2162 221.8381 
281.805 290.6316 298.7638 306.5565 315.3842 326.9627 337.6089 347.6199 356.8564 364.6737 370.5311 373.9005 374.0167 372.1552 369.4678 365.9753 360.8706 353.0803 342.4687 331.2754 322.4841 317.3555 315.0026 314.7438 316.4799 320.6212 326.5962 332.5325 336.3214 336.6004 333.9417 329.0307 322.0491 313.565 304.5895 295.3323 285.7776 276.4759 267.827 260.1432 253.5276 247.9347 243.6076 240.7657 239.3931 239.0719 240.5475 241.4807 243.2491 245.7817 249.3181 253.2473 256.2426 257.8154 258.181 257.5974 256.2445 253.1548 248.7554 243.485 238.5946 234.6925 232.0519 229.7363 228.0969 227.5744 228.7005 230.8457 233.4896 235.478 236.307 236.7411 237.5425 238.6302 240.0812 241.6446 242.8822 243.7824 244.4242 244.8939 245.4114 246.0602 246.4998 246.9055 247.5052 247.9268 247.9887 247.9619 248.1954 248.855 249.623 250.0859 250.3328 250.1615 250.1849 250.5618 251.1664 251.3981 250.8111 249.4694 247.8982 246.2071 244.4036 242.2862 239.9959 237.9783 235.9306 235.0382 234.6068 234.5603 234.5788 235.3217 237.369 240.5255 244.1985 248.0387 252.7324 258.6038 263.0251 265.4546 266.0389 266.242 268.6723 272.1372 274.7639 276.7019 278.5438 280.8587 283.8467 285.9399 285.86 283.3096 278.813 273.8922 269.7127 266.2613 262.6211 258.4182 254.3938 252.789 254.5667 258.2568 262.3045 266.0386 267.5251 266.4735 264.0315 260.3669 256.2521 253.2013 251.9499 251.8153 251.3521 249.9288 247.4911 245.0347 244.1308 244.5625 244.4906 243.2054 241.5404 240.2391 239.1595 238.1336 237.2171 236.7455 236.8978 237.2369 237.8205 236.5858 236.028 235.9153 236.3984 237.0631 237.6697 237.8392 237.8939 238.3282 239.5093 241.3315 243.4073 244.9404 246.1399 248.6339 256.8069 272.7744 289.7848 300.1862 304.7068 305.9054 304.5169 302.262 298.3304 292.2145 285.2624 275.7173 266.3395 256.6312 245.7555 234.0814 
281.8217 291.6331 300.4269 308.2989 316.9145 328.109 338.6166 348.6995 358.2556 366.6963 373.2404 376.6031 377.2592 375.4304 372.1753 367.9928 362.1184 353.6532 342.6572 331.0617 321.481 315.3496 312.6572 311.5451 311.3344 313.3016 318.5004 325.7859 332.0837 335.2947 335.2213 333.2552 329.4203 323.1497 315.2093 306.3733 296.8825 287.1384 277.1582 267.6163 258.9705 251.5949 245.6706 241.358 238.764 237.5207 238.1584 238.4465 240.393 244.0368 249.3583 254.8787 258.4156 259.071 257.7912 255.5623 252.837 249.3102 244.6585 239.4082 234.7008 230.5667 227.0978 224.3342 222.9744 223.2923 225.5383 228.7912 232.0399 234.783 236.9056 238.8035 240.9051 242.9162 244.3505 244.8589 244.5329 243.4478 242.2402 241.3288 241.2213 241.9779 243.1168 244.5168 246.1787 247.5416 248.5549 249.3614 250.1814 251.1591 251.9239 252.386 252.5368 252.3848 251.927 251.522 251.0179 250.3062 249.1907 247.4564 245.2998 243.04 240.84 238.6976 236.7937 235.3106 234.231 233.8641 233.7303 233.7371 234.007 235.3617 238.3769 242.3218 246.3881 250.5787 254.8217 259.0073 262.0641 263.8161 264.601 265.9115 268.717 271.9616 274.5853 277.0216 279.2364 280.9883 282.7463 283.7332 282.5767 279.2108 274.6636 270.2488 266.72 263.8907 260.8307 257.1467 253.7952 252.1525 253.257 255.5517 257.7898 258.6142 257.0474 253.7694 250.93 249.266 248.0695 247.2552 246.589 245.1376 243.1864 241.2306 239.1207 237.9111 238.4633 239.7267 240.5206 240.436 239.9564 239.2685 238.2579 236.9634 235.8422 235.4403 235.5383 236.863 236.1676 235.464 235.3457 235.9443 237.1998 238.2498 238.6486 238.6217 238.7138 239.5235 241.0934 243.4124 245.5529 247.0218 248.6989 253.4358 266.0534 284.6744 301.6829 311.8492 317.8313 320.253 319.6214 317.5179 313.1908 306.914 300.496 292.4876 283.9525 273.9035 262.1336 249.37 
281.3201 292.2347 301.9883 310.2435 318.2057 328.3145 337.8235 346.8457 355.8019 364.4199 370.8623 374.8073 375.8602 373.9858 370.4332 366.0122 360.3755 352.5676 342.7435 332.0668 322.527 315.9402 312.5212 310.225 308.368 308.8655 313.4751 321.3433 328.7977 333.6346 336.0561 337.1268 336.972 334.1349 327.912 319.0264 308.395 297.1039 285.3679 273.7989 263.2455 254.0359 246.7221 241.4534 238.2335 236.7683 237.7173 238.6057 240.9527 244.7145 249.9987 255.4268 258.3663 257.8033 255.1436 252.2942 249.7488 246.7291 242.6133 237.9323 233.6483 229.6177 226.0696 223.3696 222.3631 222.9825 224.9548 227.4696 230.3665 233.7692 237.4256 241.3358 245.0832 247.9007 249.0074 248.3089 246.5545 244.6005 243.1862 242.5334 242.3989 242.8351 243.8502 245.639 247.8768 249.8715 251.3811 252.6746 253.7247 254.3378 254.4086 254.2445 254.142 254.0731 253.532 252.2274 250.242 248.132 245.9004 243.6441 241.5474 239.7206 238.24 237.1439 236.3329 235.6772 235.1649 234.9865 235.1203 235.4688 236.2321 237.8231 240.6242 244.3012 248.873 254.0366 258.5894 262.0525 264.2544 265.1954 265.9633 267.6864 270.2917 273.1781 276.0825 279.3616 282.1641 283.2381 283.2469 281.8743 279.1869 275.358 271.1552 267.3088 264.166 261.6597 259.1689 255.9811 253.3142 251.5985 251.3266 251.5637 251.0384 248.7254 244.8556 241.5792 240.4188 240.9107 241.5391 241.4399 240.4254 238.5118 236.6852 235.0971 234.0563 234.2157 235.2288 236.4164 237.2345 237.6216 237.6509 237.3692 236.5689 235.409 234.5118 234.2351 234.9291 235.6411 234.9577 235.1078 235.4104 236.47 237.7952 238.606 238.7569 238.6249 239.1162 240.5374 242.4828 244.9051 246.9475 248.5817 251.2352 259.3086 275.6826 295.6962 310.4292 321.3887 329.9044 334.3342 334.9341 333.1636 329.0492 323.6471 318.5609 311.8653 303.6963 292.9832 279.9218 265.7541 
279.5735 291.1853 301.5933 310.2213 317.4532 326.0804 334.2831 342.2226 350.2275 358.4518 365.5518 370.5188 372.7357 372.0582 369.3098 365.8155 361.1318 354.3239 345.3675 335.1626 325.0378 317.0873 311.6796 307.5657 304.7023 304.6715 308.8204 315.9124 323.2707 329.2532 334.2144 338.899 342.8519 344.2596 341.2164 332.7366 320.0915 306.176 292.3577 279.0485 267.1162 256.9729 248.8518 242.8838 239.1221 237.4283 238.6096 239.7046 241.737 244.6117 248.8404 253.3762 255.6907 254.8233 252.551 250.6393 249.95 248.6686 245.4005 241.0054 236.7632 232.5168 228.6446 225.5301 224.1574 224.2197 225.1929 227.0795 230.2603 234.2877 238.573 243.0929 247.2621 249.82 250.2636 249.1632 247.401 245.6693 244.3417 243.7981 243.8891 244.4056 245.2198 246.6371 248.6961 250.8705 252.8113 254.3583 255.2333 255.3116 254.9411 254.766 254.859 254.8137 253.8298 251.5385 248.1987 244.826 242.0127 239.7688 238.121 237.3568 237.2025 237.4955 237.7796 237.8136 237.714 237.8042 238.3285 239.1858 240.2935 241.5421 243.2401 246.213 251.0108 256.8256 261.99 265.5525 267.3017 267.2066 267.0299 268.1768 270.2039 272.9512 276.5123 280.485 283.4871 283.5716 281.9651 278.7584 275.0336 271.0367 266.9665 263.4382 260.7311 258.3667 256.04 253.0969 250.5957 248.6047 246.6404 244.3963 241.2593 237.4308 234.0073 232.4765 232.8158 234.1446 235.2594 235.4506 234.6361 233.0024 231.1929 230.0362 230.1864 231.3184 232.3918 233.1467 233.5979 233.7888 233.7831 233.5808 233.3203 233.0723 232.9573 233.0639 233.9838 234.0999 234.7756 235.4955 236.0582 237.0503 237.927 238.381 238.5818 239.06 240.3511 242.4647 244.7798 247.0692 248.9748 251.1616 255.75 266.7096 284.9008 305.311 320.3175 333.1353 344.7493 352.1695 354.2093 352.4944 349.3335 346.0531 343.5124 337.5704 328.4302 315.6787 299.8962 283.4808 
275.6937 287.5334 298.2815 307.4029 314.5915 322.5567 330.2473 338.0634 346.0707 354.2205 361.4736 367.0449 370.3023 371.0916 369.7277 367.17 363.0962 356.9724 348.3972 338.0268 327.057 317.4666 310.3796 305.239 301.9887 301.4384 304.2267 309.6554 316.3641 323.1655 329.8038 336.5391 342.9505 347.0191 346.9709 340.9042 328.8615 313.8581 298.6389 284.7504 272.4063 261.9587 253.3367 246.7505 242.1095 239.6048 240.1088 240.7536 242.2898 244.9427 248.8799 253.5763 256.4057 256.1996 254.6854 253.7779 254.218 253.344 249.5175 244.1818 239.2342 234.8741 231.1001 227.8172 225.9905 225.4989 226.2291 228.5895 232.4044 236.9449 241.3945 245.0415 247.8623 249.6501 250.0746 249.4612 248.3866 247.3038 246.6909 246.804 247.4455 248.1981 248.9289 249.708 250.7095 251.8092 252.7991 253.6277 254.2865 254.7391 254.9254 255.2524 255.2472 254.3492 252.3607 249.5395 246.2792 243.1429 240.577 238.7045 237.4491 237.234 237.9945 239.3603 240.506 240.9477 240.8513 240.9836 241.5628 242.689 243.9957 245.1788 246.5219 249.3173 253.9435 259.6687 264.543 267.7794 268.9362 268.2707 267.3742 267.8014 269.3342 271.695 274.7371 278.114 279.9902 279.1547 277.5473 274.565 270.8119 266.9962 262.5278 259.355 256.9568 254.9048 252.2033 248.5083 244.9405 241.8108 238.5093 235.2166 231.9191 229.0363 227.5026 227.3916 228.0672 229.3578 230.3635 230.5869 229.9946 228.8577 227.2929 226.5616 227.0052 228.0488 228.8541 229.1625 229.1306 229.0724 229.0776 229.1582 229.5842 230.3188 231.151 232.4319 233.1082 234.1849 235.1564 236.108 236.8039 237.4537 237.6763 237.6627 238.0126 239.1273 241.2179 244.1053 246.9674 249.4265 251.7688 255.3007 262.4844 275.2986 293.4431 313.7661 331.1366 346.8315 361.9951 372.4852 375.9992 374.7137 373.4071 373.4081 373.868 367.6316 355.9991 339.9976 320.9602 301.2989 
269.6596 281.3864 292.5513 302.4444 310.6769 319.3532 327.3796 335.6301 343.8529 351.8434 359.1688 365.5405 369.9207 371.4637 370.3618 367.6557 363.6344 357.8359 349.8648 340.0269 329.5671 319.7034 311.6094 305.7358 301.9995 300.6962 301.8394 305.4358 310.8098 316.9142 322.9411 329.2631 336.3232 342.6743 345.9197 343.8865 334.3894 320.1342 304.3417 289.7494 276.8176 265.4937 256.0046 248.673 243.7188 241.5017 242.5104 243.7986 245.934 249.6714 254.9505 261.1273 264.6311 263.5999 261.0571 259.3164 259.0757 257.4199 252.9146 246.818 241.2086 236.7173 232.8299 229.5569 227.6785 227.5568 229.1348 232.1448 235.943 239.7983 243.2563 246.0397 247.9669 249.4146 250.2228 250.3256 250.0574 249.5748 249.2671 249.6418 250.881 252.4911 253.9056 254.4389 254.179 253.6861 253.5796 253.8005 254.2908 254.9066 255.3687 255.6092 255.0156 253.3289 250.7241 247.9894 245.3197 242.9703 241.1735 240.0959 239.5775 239.9374 241.1557 242.9025 244.257 244.7149 244.6754 244.8409 245.3768 246.1807 247.3222 248.6227 249.9318 252.3741 256.7316 262.2681 266.6073 269.0712 270.0328 269.6118 268.9895 269.0704 269.7097 270.8478 272.6998 274.7694 275.7931 275.4033 274.6116 272.7346 269.6047 265.4781 260.4946 255.8307 251.9058 248.5869 245.2795 240.7707 236.6337 232.992 229.5417 227.024 225.4662 224.842 225.1694 225.4737 225.4513 225.627 226.0472 226.1938 226.0524 225.6912 224.8541 224.2632 224.2037 224.6376 224.9711 225.0399 224.9557 224.8485 225.0592 225.7175 226.7369 228.2579 230.084 231.789 233.395 234.7075 235.773 236.7097 237.1905 237.3862 237.2622 237.3247 238.185 239.8273 242.7362 246.3058 249.2136 252.1234 255.3001 259.9169 268.0865 279.9275 297.4099 317.5439 338.9932 360.2022 378.8077 390.6885 394.6516 394.9907 397.974 402.983 406.3106 398.7617 384.5457 365.3783 342.7154 319.5615 
263.7857 274.8139 286.0965 296.8248 306.4903 316.4232 325.0701 333.5988 342.1771 350.7283 358.9633 366.5103 371.7581 373.5502 372.6149 369.6264 365.199 359.342 351.8604 343.3228 334.366 325.0847 316.1297 308.9595 303.7963 300.7174 299.7419 301.0702 304.3355 308.6153 313.1625 318.3571 325.7741 334.533 340.2593 339.7997 332.4723 320.1554 305.9424 292.2163 279.5841 268.1021 258.2482 250.8034 245.9603 244.0624 245.0755 246.0856 248.7755 255.0832 260.5741 266.3924 269.5928 269.4371 266.4315 262.6697 260.7325 258.5067 254.2488 248.4678 243.0279 238.5466 234.7084 231.5994 229.9778 230.4476 232.2971 234.9106 237.6262 240.3905 243.2747 246.2533 248.5143 250.0143 251.1974 252.1524 252.803 252.9122 252.798 253.1546 254.6202 256.3548 257.6078 258.0317 257.9901 257.7434 257.6581 257.5166 257.2979 257.2748 257.5111 257.5863 256.4652 254.1345 251.1926 248.6448 246.5511 244.8904 244.0184 244.0029 244.4267 245.2901 246.2818 247.4211 248.1222 248.4532 248.8871 249.3894 249.7127 250.291 251.3493 252.6528 253.8589 255.8632 259.861 265.0731 268.7516 270.478 271.3088 271.1503 270.9687 271.0053 271.1118 271.5695 272.4075 273.6105 274.752 275.2146 274.9133 272.7763 268.6428 263.2599 257.516 252.2711 247.2333 242.4732 238.212 233.1838 228.8122 225.0291 222.0524 220.5542 220.5782 221.4784 222.3499 222.3917 221.8846 221.3387 221.3854 221.7522 221.9427 222.1065 222.0258 221.9199 221.8908 221.8527 221.5468 221.366 221.4323 221.8359 222.7345 224.1784 225.8896 227.834 230.0152 231.9232 233.6176 234.9382 235.9288 236.6427 237.0939 237.1803 237.3415 238.1659 239.9015 242.4436 246.5511 249.7867 252.2601 255.5326 259.2237 264.1982 270.9798 280.0125 293.4957 312.5525 340.0444 369.4624 391.0119 402.7131 407.1265 411.4446 421.5805 431.6657 436.1253 426.4945 410.1162 386.7872 360.1673 334.0233 
259.5968 269.7896 280.6913 291.9486 302.7316 313.7206 322.5394 330.6212 339.1978 348.6957 358.2347 366.6826 372.1363 374.0123 373.2482 370.4317 366.087 360.8132 354.7209 348.2565 340.9806 332.6557 323.4448 314.7638 307.3849 301.2474 296.8795 295.009 295.5107 297.3503 300.0074 303.9624 310.7406 319.8073 326.4053 326.4815 320.2798 310.3224 299.1187 287.8361 276.8936 266.6762 257.6961 250.7982 246.1684 244.1901 245.0643 246.6492 249.4471 255.7029 262.8933 268.693 271.0931 271.081 267.8385 262.1004 258.4248 255.9769 252.0055 246.8728 242.1931 238.635 235.8972 233.6214 232.5 232.8731 233.987 235.6273 237.4916 239.9774 243.2208 247.0025 250.4433 253.1203 254.9286 256.4434 257.6539 258.0433 257.5992 257.0778 257.728 258.9371 259.789 260.0315 260.0122 259.9743 259.961 259.6196 258.9141 258.3351 258.0392 257.6868 256.4048 254.6183 252.7262 251.2788 249.9806 249.1343 248.8186 249.2689 249.991 250.6239 251.1364 251.8009 252.1149 252.4485 252.9543 253.2672 253.3668 253.8893 255.0629 256.5618 257.9533 259.9197 263.6357 268.5624 272.1675 273.7535 274.5555 274.2325 273.2751 272.9088 273.1229 273.7988 274.8449 276.1768 277.3833 277.5954 276.6124 273.4948 268.1936 261.8596 255.6198 249.8878 244.0379 238.0514 232.2344 226.3592 221.8515 218.3898 216.139 215.4207 215.8344 216.9279 217.9368 218.3716 218.3042 217.9055 217.7203 218.083 218.3199 218.5243 218.5439 218.6685 218.8069 218.8775 218.8361 219.0538 219.7829 221.044 222.6843 224.579 226.4729 228.3766 230.3255 232.0487 233.5344 234.7539 235.9204 236.8136 237.5817 238.1023 239.0448 240.5632 242.6497 245.3982 249.695 253.3124 257.2876 261.8669 266.2016 270.1349 273.5467 277.37 285.3957 303.9724 336.9285 372.9056 395.6281 407.1522 414.4428 426.6082 447.1033 461.1566 463.646 452.6231 432.8421 404.2966 373.9672 346.5578 
256.6714 266.6019 277.3857 288.6669 299.9269 311.5927 320.3975 328.0407 336.5363 346.2868 356.3451 364.7001 369.6737 371.7207 371.5426 369.8295 366.6899 362.9918 358.7677 353.9813 348.0703 340.4933 331.6912 322.2381 312.7085 303.7544 296.492 292.2027 290.397 290.0978 291.0081 293.7496 299.4577 307.4105 313.2522 313.922 309.5755 302.4083 293.507 283.8802 274.231 265.4467 257.8141 251.9239 247.6871 246.1143 245.8284 246.9511 251.3645 258.0134 264.6744 269.8644 272.2314 273.2859 270.4987 264.3412 258.8836 254.91 250.3512 245.3966 240.8586 237.3654 234.6254 231.9294 229.8494 228.8367 228.6135 229.3855 230.858 233.2593 236.9617 241.7121 246.6507 251.0487 254.5516 257.1239 258.7692 258.9379 257.6379 256.0588 255.8786 256.6253 257.0072 256.6469 256.2658 256.3323 256.6399 256.3592 255.5355 254.6949 254.1367 253.9775 253.8051 253.6588 253.8211 254.3823 254.9412 255.2255 255.7211 256.3697 256.7253 256.8727 257.1049 257.5388 257.6872 257.5358 257.3954 257.1565 256.9866 257.7695 259.4041 260.9607 262.1761 263.9414 267.2143 271.9146 275.5037 276.7241 276.5797 275.7492 275.0169 274.5065 274.6503 275.4753 277.025 278.8035 279.8108 279.3513 277.0238 272.4578 266.3217 259.8349 253.8432 247.973 241.2219 233.8784 226.6604 220.2629 215.7803 212.6374 211.0124 210.8389 211.5356 212.7996 213.9849 214.7507 215.0631 215.089 214.7305 214.5574 214.4497 214.5925 214.7408 215.0943 215.8005 216.6938 217.3847 218.0992 219.2944 221.0552 223.0541 225.0185 226.7869 228.3804 230.0483 231.4974 232.8768 234.328 236.0894 237.5173 238.7654 240.0404 241.7678 244.1525 246.757 249.4119 252.9845 257.9291 264.8695 272.3297 277.6599 279.6555 279.3594 278.3274 281.6669 297.9728 330.8196 367.1297 388.969 402.3924 417.1493 441.9054 470.8593 485.1342 486.0904 473.4412 449.9164 418.0602 385.7531 357.4516 
254.323 264.6203 275.5758 286.7795 297.8286 309.6648 318.8142 326.6308 334.498 342.97 351.597 358.6725 362.9445 365.1628 366.166 366.7299 366.3757 364.8011 361.948 357.658 351.6394 344.5829 336.9327 328.3386 318.455 308.0627 298.8893 292.4208 288.3108 285.8545 285.4979 287.7007 292.832 299.23 303.3407 303.4504 300.304 295.3726 288.9079 280.8643 272.3657 264.5895 257.9918 252.9653 248.8958 246.6329 246.8334 249.3347 254.8864 261.123 266.4055 270.4897 273.0715 274.4774 274.0336 268.9854 263.255 258.1345 253.3383 248.421 243.1487 238.3109 234.265 230.8756 228.3778 226.8671 226.0259 226.1082 226.8627 228.7269 232.5577 238.3644 244.8499 250.7494 255.6854 259.0866 260.5809 259.9165 258.2466 256.5614 255.8491 255.8008 255.7049 255.3542 255.0914 255.1909 255.3703 254.9575 253.8007 252.5228 251.7076 251.5887 251.9738 252.6924 253.9871 256.1691 257.9588 259.4811 260.9899 261.8896 262.0705 261.9406 261.7615 261.5284 260.7789 259.9261 259.3361 258.8923 258.9533 260.4211 262.3979 263.6467 264.679 266.4514 269.5139 273.5387 276.4008 277.0379 276.2518 275.1734 274.4008 274.4564 275.0942 276.1164 277.5181 278.8498 279.2205 278.0684 274.8293 269.5643 263.3112 256.9797 251.0618 244.7967 237.1573 229.2267 221.8786 215.8139 211.5869 208.7592 207.4822 207.6389 208.4817 209.8953 211.1889 212.136 212.5215 212.6769 212.2151 211.5754 211.0833 211.1538 211.4516 212.0854 213.2038 214.574 215.6869 216.8646 218.5658 220.7025 222.8362 224.6268 226.1091 227.4879 229.1165 230.7451 232.5506 234.5614 236.631 238.5531 240.469 242.3507 244.7466 247.9034 251.235 254.3865 258.5583 265.1664 275.2345 286.0353 293.0925 294.267 291.4371 286.8665 286.2303 297.8926 323.8744 354.6199 376.1163 395.7295 422.2519 456.4981 486.4911 499.1478 500.9978 488.1152 463.3322 430.7288 397.4784 367.5863 
252.727 263.3084 274.3432 285.3625 296.0513 307.8098 317.7625 326.1247 333.4893 340.4058 346.8422 352.3576 356.3374 358.9555 360.5806 362.0487 363.0865 363.2902 362.002 358.3309 352.5211 345.8319 339.0963 331.4272 321.8612 311.1956 301.3929 293.8159 288.4995 285.4618 284.5582 284.9982 287.8092 292.2584 295.7666 296.4734 294.3475 290.1412 284.6468 277.749 270.7982 263.7602 256.6401 251.5249 248.3975 247.2397 248.5334 252.34 258.3213 263.9268 268.1535 271.6016 275.0522 277.7069 278.3056 274.4108 268.6151 262.743 257.2173 251.4107 244.9495 238.8557 234.0775 230.6405 228.2514 226.5627 225.2729 224.5518 224.5258 225.6507 228.94 234.8106 241.9859 248.4847 253.6099 256.9371 258.4625 258.1435 257.402 256.3264 255.3931 255.3206 255.9834 256.4045 256.3927 256.3489 256.0188 254.9137 253.1931 251.598 250.8017 250.9956 252.1771 253.7021 255.603 258.2982 261.002 263.102 264.3199 264.7602 264.6404 264.2245 263.4061 262.2322 261.1202 260.4121 260.3051 260.5894 261.5473 263.1426 264.3733 265.1836 265.9221 266.9956 268.7966 271.6147 274.0308 274.735 274.1201 273.1479 272.6176 273.3063 274.7672 275.7719 276.608 277.0802 276.2527 273.9871 270.2117 265.5955 260.3647 254.71 248.5087 241.2108 232.5941 224.4894 217.5653 211.8993 207.5683 204.663 203.4238 203.802 205.1975 207.225 209.1585 210.6118 211.1193 211.0112 210.1747 209.0875 208.3171 208.2884 208.7028 209.5598 210.7513 212.124 213.509 215.1272 217.3302 219.7956 221.827 223.378 224.8408 226.3856 228.1874 230.3336 232.7409 235.1684 237.3009 239.5101 242.011 244.5494 247.4693 250.9653 255.3064 260.4115 266.7609 275.0206 286.2859 298.7497 307.5377 310.3229 308.1763 302.5138 298.6189 303.8284 321.0606 345.9343 372.644 403.6044 438.3288 471.9355 497.8666 510.1032 512.8763 499.7968 474.9137 442.1876 407.408 375.477 
251.6034 261.7886 272.6336 283.3567 293.7762 305.6361 316.5051 326.2115 334.0236 340.2734 345.6222 350.1355 353.8129 356.4271 357.9419 358.774 359.0537 358.5745 357.0776 354.0397 349.921 345.4701 340.8161 334.7998 326.4883 316.5362 306.6769 298.738 293.0225 289.0559 288.0276 288.8669 291.4623 295.3005 298.5859 298.656 295.619 -9999 284.5615 276.9162 269.0478 261.3221 254.8549 250.6837 248.8009 249.1889 251.8342 255.5648 260.3694 264.7688 268.3802 272.4602 277.5639 281.2135 281.4991 278.0445 272.0346 265.4105 259.1674 253.0238 245.9391 239.3332 234.214 230.5503 227.8174 225.7486 224.0966 222.9844 222.4049 222.7333 224.9356 229.6535 235.7891 241.283 245.3023 248.4778 251.0315 252.7355 253.8804 254.5252 254.9591 256.0984 257.9678 259.1219 259.1332 258.4746 257.2568 255.5255 253.562 251.9907 251.526 252.4632 254.3723 256.4763 258.482 260.8031 263.1016 264.7023 265.1572 264.5716 263.5238 262.7252 261.8403 261.0669 260.7137 260.7846 261.6674 263.1339 264.7486 265.9219 266.5411 266.6181 266.7085 266.8886 267.5349 268.8313 269.9676 270.3315 269.7674 268.9749 268.8676 270.0533 271.9221 273.179 273.7686 273.4235 271.9167 269.4565 266.4121 262.9156 258.3117 252.8441 246.1973 237.7333 228.4707 220.6067 214.028 208.111 203.2381 200.1283 199.3099 200.3503 202.4476 205.0431 207.4824 209.2593 209.8108 209.2625 208.0597 206.8383 206.1487 206.3966 207.0304 207.964 209.0928 210.2089 211.5608 213.3741 215.8537 218.6425 220.7891 222.2873 223.8335 225.7419 227.8072 230.2649 232.9823 235.548 237.9884 240.554 243.6669 246.7786 250.0204 253.8225 259.4913 267.4109 277.3597 287.033 297.2976 309.1304 318.8598 324.2708 325.8228 321.9426 315.8488 315.1643 326.5875 352.8692 389.2226 427.5765 463.3564 493.4844 515.0971 525.4017 525.8867 511.3373 485.4283 450.101 412.6162 379.1851 
250.827 260.5661 271.1009 281.906 292.3555 304.2616 315.6446 326.5784 335.7341 342.4364 347.4077 351.1123 353.8204 355.2562 355.3177 354.4216 353.0994 351.6527 349.9644 348.1033 346.181 344.4865 342.3712 338.4385 331.8 322.7658 313.1939 304.7139 297.7812 295.3821 296.1238 298.1381 301.0273 304.5349 306.6825 305.0006 299.7502 -9999 -9999 276.6537 267.9848 260.0931 253.6539 249.7547 248.477 249.9577 253.4939 257.231 261.3065 265.0794 269.0371 274.6568 280.9722 284.8933 284.8802 280.9878 274.3576 267.0806 260.416 254.181 247.1032 240.4856 235.2221 231.311 228.2456 225.7107 223.5591 222.0533 221.1839 220.8023 221.6501 224.4658 228.778 233.1219 236.8175 240.4261 243.9889 247.5558 250.6137 253.186 255.8116 258.6135 261.2323 262.2188 261.3814 259.4576 256.9836 254.5117 252.2842 250.8189 251.0539 253.0669 255.7445 257.9908 259.6729 260.792 261.7599 262.3155 262.0011 261.1052 260.2383 259.9236 259.7939 259.8552 259.968 260.8244 262.5391 264.5073 266.0503 266.5753 266.2177 265.6892 265.4877 265.2952 264.8627 264.9478 265.2567 265.7066 266.2501 266.466 266.8028 267.5947 268.8034 269.6409 269.5557 268.2509 266.0593 263.646 261.2122 258.0709 253.4904 248.0711 241.0368 232.225 223.5645 216.649 210.2988 204.161 198.921 195.9219 195.4878 196.8536 199.0217 201.5181 203.7575 205.205 205.6608 205.2739 204.5651 203.8606 203.838 204.693 205.6415 206.6067 207.7949 208.9675 210.6423 212.8551 215.3104 217.7995 219.8422 221.5736 223.4313 225.6392 228.1111 230.6224 233.3553 235.9839 238.7886 242.0534 245.8833 249.3796 253.0777 257.4467 264.394 275.1146 289.2385 301.6432 310.6404 319.2026 328.8574 337.033 341.4748 341.2024 335.9754 331.6999 340.5078 370.9031 414.3679 458.3041 495.0994 524.0423 542.3264 547.093 541.8404 523.1576 493.1446 452.9172 412.7164 378.558 
250.3194 259.9195 270.4597 281.3442 291.902 303.8858 315.521 327.3527 338.0313 345.7292 350.3051 352.6044 353.3017 352.6069 350.7624 348.4712 346.1199 344.2413 343.1735 343.1185 343.5885 343.9175 342.9951 339.8165 334.4299 326.898 318.1736 309.2444 303.4458 302.3106 304.0015 307.0828 310.6849 313.4675 313.7782 309.8966 302.9096 -9999 -9999 276.6736 267.32 259.373 253.1298 249.7787 249.4394 251.715 255.1795 258.3244 261.7801 265.9553 271.2126 277.9523 284.5054 287.9818 287.4028 283.0814 276.6529 269.6619 262.8745 256.5246 249.8108 243.4405 238.1449 234.1002 230.9466 228.284 225.8538 223.9965 222.718 221.8621 221.7509 223.1211 226.0878 229.5015 232.9431 236.3671 239.8784 243.7604 248.0312 252.3801 256.871 260.6322 262.5097 262.5565 261.3382 258.731 255.3384 252.3329 250.1228 249.2243 250.266 252.9931 256.0222 258.2851 259.4919 259.7064 259.4685 258.7176 257.5914 256.6629 256.2497 256.7388 257.6711 258.7668 259.5309 260.5927 262.4114 264.0276 264.9515 264.6703 263.6385 262.7463 262.5473 262.4783 262.1991 262.1851 262.8221 264.1002 265.6773 266.7507 267.0082 266.824 266.4738 266.1325 265.6566 264.2168 261.909 259.1201 256.3029 252.8262 248.245 242.6761 235.2248 226.2309 218.1662 211.7567 205.7655 199.9342 195.2427 192.6357 192.2287 193.2048 194.6223 196.2298 197.713 198.7936 199.3148 199.6728 199.9793 200.4796 201.4884 202.9607 204.2566 205.3588 206.4932 207.795 209.6316 212.1321 214.9081 217.2876 219.4313 221.6152 223.8039 226.1447 228.9133 231.6776 234.4889 237.0438 239.8182 243.2634 247.355 251.4782 255.9433 261.1875 268.8872 281.6611 299.8402 316.4874 327.0906 333.1739 339.2986 349.2667 357.2373 360.4897 358.5933 354.1505 359.3506 386.2473 430.295 479.0238 520.4711 551.0655 567.6249 568.0348 559.0321 535.1716 498.2895 454.1448 413.6212 378.8424 
249.7964 259.5318 270.1641 281.2129 291.6996 303.5564 315.1216 327.0964 338.508 346.838 351.2259 352.7921 352.6095 351.0824 348.3491 345.091 341.8281 339.633 338.91 339.6202 340.7359 341.1376 340.2227 337.6479 333.2357 327.0999 319.6769 311.9028 306.8566 305.626 306.8337 310.1962 314.4652 317.0298 316.1707 311.1048 303.7645 295.5778 286.042 276.0354 267.1432 260.2502 255.3748 253.1276 253.863 256.4593 259.5154 262.0112 264.5507 268.3252 273.2598 278.8204 283.9064 286.7538 286.8754 284.0532 279.3027 272.9073 265.5422 258.8193 253.156 247.7616 242.8546 238.9054 235.9653 233.5046 231.0499 228.8227 227.1973 226.0916 225.6932 226.219 227.9144 230.1785 232.8935 235.6011 238.3125 241.6598 246.267 251.778 256.7249 259.3586 260.2366 260.1512 258.5328 255.8197 252.7761 250.3003 248.8903 249.172 251.1026 253.7023 255.8592 257.0683 257.5077 257.1829 256.2795 254.7206 253.1008 252.121 251.8563 252.7958 254.4781 256.56 258.0414 259.2924 260.9809 262.3185 262.8882 262.4543 261.63 261.1033 260.9683 260.9132 260.7395 260.933 262.0978 264.3148 266.5865 267.924 267.9879 267.0921 265.3593 263.6021 262.2884 260.4874 257.8608 254.8519 252.0264 248.7577 244.7833 239.585 232.0046 222.708 214.1465 207.2554 201.1092 195.561 191.3619 188.9435 188.2666 188.6932 189.4143 190.1857 190.9573 191.7965 192.8074 194.0988 195.6012 197.4724 199.5496 201.3159 202.7737 204.0388 205.3329 206.8714 208.9442 211.5084 214.1814 216.4731 218.8392 221.4483 224.1449 226.7837 229.8181 232.8629 235.7748 238.3676 241.0936 244.8294 249.2254 254.142 259.2346 265.0742 272.9172 286.4284 307.4944 328.4742 343.0992 351.4295 355.3038 364.2459 377.0314 384.8279 385.5461 381.511 379.2344 392.4634 425.5715 473.7255 524.4993 561.7563 580.2075 579.7563 566.9582 536.8353 495.4449 452.0954 413.6775 379.5624 
249.2846 259.1789 269.7523 280.8687 291.3049 302.8893 313.8959 324.8422 335.5218 343.7693 348.812 351.5874 353.0504 353.0561 351.0782 347.1553 342.5994 339.2743 337.6406 337.164 336.78 336.1342 334.9162 332.663 328.7211 323.3306 316.4021 309.5818 304.3167 301.3822 301.2231 304.523 309.7043 313.1268 312.5644 307.7854 300.5899 292.026 282.3302 272.5397 264.2857 258.6375 255.5266 254.8422 256.2973 259.2166 262.3019 264.4834 266.3784 268.8467 272.059 275.8927 280.1873 283.5892 284.9553 283.1684 279.0869 273.3447 266.0357 259.975 255.9154 252.029 248.001 244.6975 242.51 241.0466 239.2311 237.1136 235.0389 233.291 231.9398 231.1349 231.2025 231.9933 233.5689 235.3565 237.4669 240.6291 245.5064 251.2347 255.4808 256.9634 256.7129 256.4279 255.4323 253.6962 251.7224 250.1241 249.6356 250.8685 253.095 254.8138 255.2781 254.9061 254.3922 253.5795 252.3679 250.971 249.6742 249.0661 249.0704 250.2453 252.1669 254.5919 256.3502 257.8637 259.4854 260.6463 260.9518 260.7645 260.5923 260.7797 261.0131 261.1169 261.3056 262.0705 263.6214 265.6716 267.3955 268.1465 267.9904 266.8597 265.0611 262.9418 260.8894 258.647 256.14 253.5413 251.2602 248.631 245.4205 240.3605 232.1482 221.7101 211.7163 203.5452 196.8727 191.4867 187.7337 185.4884 184.4606 184.3721 184.61 184.9254 185.2299 185.9714 187.5593 189.678 192.0353 194.8389 197.8022 200.22 202.109 203.7294 205.1097 206.5344 208.444 210.7912 213.3211 215.7293 218.3071 221.3865 224.7117 227.8797 230.9226 233.749 236.4946 239.1786 242.3142 246.4754 251.5323 256.9265 262.6121 268.789 276.7117 289.9236 312.3601 337.2904 356.3679 369.1321 376.878 389.0086 407.8823 421.054 422.3276 417.4005 406.0972 405.6466 426.0324 469.8578 525.4631 566.5315 585.1441 582.8813 562.0267 525.0131 484.79 447.3067 413.1423 380.903 
248.8395 258.6365 269.0698 279.8892 290.2098 301.4488 311.5843 321.1287 330.619 338.6371 344.9928 350.0452 354.0438 356.3972 356.0667 352.9381 347.9706 343.3247 340.1562 338.1666 336.5227 335.1958 333.4663 330.6655 326.1064 319.7198 312.4829 305.4001 299.2642 294.7604 293.2267 295.8883 300.8448 304.6802 305.0381 302.0164 296.204 288.4183 279.606 270.7923 263.6925 259.1427 257.062 256.7071 257.4496 259.1802 261.7672 263.4957 264.5946 265.9858 268.364 271.8456 275.9493 279.0699 280.2132 278.6814 275.1907 270.3521 264.4901 260.2564 257.9263 255.2542 252.2674 249.9342 249.0758 249.1954 248.6996 246.9711 244.4678 241.5071 238.4014 235.5876 233.7566 233.0775 233.477 234.5953 236.312 239.396 243.9912 248.9214 252.0924 252.8024 252.3396 252.0846 252.0206 251.5575 250.6405 249.5714 249.4237 250.5535 251.8482 252.1597 251.2547 250.0967 249.1005 248.1585 247.0269 246.3689 246.2481 246.794 247.7607 249.5951 251.7268 254.0022 255.8392 257.7714 259.7128 260.9701 261.2412 261.1277 261.2656 261.7938 262.2879 262.8223 263.6541 264.826 266.3452 267.6789 268.3205 268.2108 267.8524 267.2681 266.1357 264.4333 262.399 260.1207 257.8961 256.023 254.4397 252.2835 249.3519 243.7413 233.9016 221.5836 209.9442 200.5522 193.2711 187.9459 184.4646 182.346 181.0911 180.7111 180.7865 181.3061 181.8431 182.3458 183.6846 185.8924 188.9227 192.4003 195.8375 198.8239 201.4549 203.4792 204.683 205.658 207.0065 208.9401 211.4524 214.2644 217.4063 220.709 224.2624 227.6003 230.6874 233.4287 236.2042 239.5082 243.4223 247.9608 253.2459 258.9578 265.3952 272.3586 280.7011 293.9835 317.6412 346.0214 370.3404 389.4166 404.9139 424.1572 448.4941 465.6192 470.6415 465.4335 442.9674 430.9144 443.3921 481.6798 531.8143 570.5956 584.5758 574.5269 542.6261 503.9045 469.9908 439.9323 410.6982 381.1568 
248.3255 257.8497 268.176 278.7873 288.7819 299.5762 308.9984 317.6583 326.5333 334.3659 341.3974 347.7044 353.5805 357.9539 359.7811 358.6449 354.6682 349.629 345.0959 341.8068 339.3204 337.3582 335.3056 331.9175 326.5803 319.3303 310.9561 302.2609 294.3693 288.7955 286.8906 288.7534 292.1301 294.8001 295.2728 293.5466 289.0527 282.5023 274.9251 267.7294 262.2484 259.0258 257.7798 257.408 257.2081 257.1274 257.8748 258.6792 259.7303 261.2259 263.623 266.7991 270.2094 272.4632 273.138 272.1994 269.6598 266.2164 262.258 259.3937 257.895 256.4188 255.3685 255.1877 256.1046 257.5615 257.8425 256.3052 253.0969 248.9058 244.1332 239.354 235.8069 233.9281 233.4448 234.0015 235.4699 238.3799 242.2426 245.7092 247.3005 247.2429 246.6015 246.6905 247.5336 248.1304 247.9241 247.2435 246.9077 246.9932 246.9108 246.1635 244.8591 243.8104 243.2557 242.9211 242.4729 242.4944 243.6526 245.2796 247.1366 249.3855 251.8544 254.5681 256.9865 259.4531 261.7532 263.2734 263.8228 263.942 264.0013 264.1028 264.4311 265.159 266.1953 267.2254 268.0896 268.572 268.2916 267.8786 267.9207 268.1826 268.1997 267.7881 266.4547 264.4121 262.6464 261.6281 260.4213 258.1671 254.3735 246.69 234.7656 221.3671 209.2049 199.2377 191.3772 185.7713 182.1955 180.056 178.6655 178.2313 178.2262 178.9927 180.1692 181.2698 182.685 184.5621 187.2322 190.5602 193.9233 197.0671 200.0082 202.0011 203.0636 203.8799 204.9627 207.0117 209.8601 213.1521 216.7121 220.11 223.5528 226.8044 229.8214 232.8693 236.4022 240.5426 245.2128 250.119 255.511 261.2823 268.2997 276.5419 285.8822 299.9622 324.1574 356.5501 388.6134 416.0139 440.6987 466.8271 494.8678 514.0495 526.3941 521.918 486.3489 461.7675 467.1446 501.6044 543.0238 572.1847 577.7706 555.3687 518.8577 486.213 459.3971 434.6522 408.8897 381.5706 
247.5406 256.8341 266.9112 277.2056 286.9695 297.2177 306.0236 314.2197 322.8932 330.9874 338.2399 344.9225 351.5948 357.6472 361.3729 362.0633 359.566 354.8053 349.5103 345.295 342.6714 340.842 338.606 334.8748 329.2025 321.1335 311.3316 301.0199 292.0396 286.1597 284.1392 284.8683 285.8879 286.1113 285.3075 283.4488 279.3694 273.6099 267.7329 262.6542 259.0676 256.9917 256.2108 256.098 256.0309 255.9885 256.002 256.3523 257.5035 259.1753 261.4128 264.2957 267.1152 268.9124 269.2858 268.4133 266.5117 264.0846 261.2974 258.846 257.0882 256.584 257.9848 260.5505 262.9962 264.5022 264.5401 262.9688 259.8433 255.7048 250.5158 244.9671 240.231 237.1335 235.4589 235.1656 236.0637 238.0745 240.575 242.3571 242.7074 242.3082 241.6439 242.0241 243.2829 243.9118 243.736 243.182 242.5143 241.7683 240.9127 240.0476 239.3939 239.1646 239.3947 -9999 -9999 240.9676 242.4526 244.7461 247.4663 250.1028 253.254 256.996 260.4945 263.3608 265.5281 266.7213 267.3288 267.623 267.6813 267.4001 267.3168 267.4379 267.8666 268.295 268.539 268.721 268.5352 268.304 268.8108 269.9515 270.9648 270.9547 269.6519 267.7216 266.7006 266.5275 265.2849 262.3203 256.1636 245.1157 231.0927 217.5733 205.7852 195.8299 187.9698 182.4583 178.9053 176.5751 174.4403 173.4301 174.2354 176.4268 178.9126 180.8501 182.3055 183.6803 185.7158 188.5592 191.5578 194.5108 197.188 198.9871 200.2605 201.5815 203.2846 205.8426 209.0206 212.4902 215.9185 219.2239 222.5295 225.7944 229.2208 233.1438 237.7105 242.6162 247.7562 253.1078 258.7021 264.553 271.972 281.3729 292.9289 309.1516 334.3709 370.5679 411.6385 448.9521 482.4709 515.0023 547.2334 566.9024 580.3106 576.9951 531.668 492.6307 487.1218 516.1463 544.0826 560.8414 559.6497 533.878 504.0049 479.0822 456.3779 433.778 409.2794 382.3474 
246.7555 256.0974 266.166 276.1718 285.5173 295.3026 303.7122 311.7434 320.1728 328.089 335.0955 341.7779 348.9802 356.2486 361.8494 364.2808 363.2567 359.0807 353.4502 348.5843 345.6476 343.711 341.2852 337.5096 332.0026 323.763 313.2399 302.1814 292.5872 286.4612 283.8662 282.9922 281.6687 279.8786 277.7866 275.3499 271.4773 266.5413 261.8953 258.295 255.8987 254.3011 253.3555 253.0831 252.9937 252.9155 252.7097 252.6518 253.4997 255.4272 257.8359 260.5625 263.0202 264.7525 265.3189 264.4207 262.8068 261.1691 259.5829 257.8727 256.4267 256.4713 259.6031 263.8908 266.6646 267.2894 266.7342 265.5898 263.4583 259.9855 255.122 249.3258 243.821 239.5349 236.5438 234.9173 234.4034 234.8531 235.7505 236.4561 236.7722 236.713 236.2835 236.5132 237.2933 237.381 237.1256 237.0075 236.8976 236.7696 236.6076 236.537 236.6196 236.98 237.6805 238.5372 -9999 240.3814 242.304 245.0437 248.1944 251.7324 255.8678 260.3828 263.9335 266.1387 267.8458 268.9863 269.4407 269.7809 270.1558 270.0878 269.7169 269.1295 268.8768 268.8952 269.014 269.2447 269.261 269.5371 271.2176 273.3422 274.4135 274.0301 272.2051 270.2856 269.9515 269.752 267.6348 263.713 255.4578 242.2991 227.5551 214.3308 202.9183 193.1431 185.3982 179.9117 176.0547 173.1506 170.9349 170.127 171.4559 174.6578 178.0734 180.552 182.0655 183.0022 184.2586 186.304 188.6763 191.0951 193.4782 195.1808 196.789 198.8286 201.3382 204.5209 207.9461 211.4905 214.7834 218.2187 221.8907 225.5641 229.6819 234.5047 239.6866 244.797 250.2598 256.0366 261.7613 267.4113 274.6801 285.3351 301.2202 322.3814 350.6157 389.3085 437.9282 485.8578 528.963 568.4603 601.0261 620.2496 631.5048 626.7733 578.4267 524.1698 498.3155 510.9552 526.4751 536.5245 535.1003 517.1228 496.9411 476.3079 455.5862 433.8042 408.5601 380.1326 
246.4828 256.0041 266.0325 275.7256 284.7176 294.5424 303.238 311.311 318.9173 326.1061 332.6049 339.5663 347.6282 355.8913 362.7141 366.6542 367.1259 364.1672 358.7617 353.0285 348.8441 345.7676 342.5961 338.6891 333.6091 326.0867 316.074 304.8735 294.7307 287.886 284.5478 282.4902 279.926 276.7921 273.5813 270.2748 266.3269 261.9352 257.7606 254.1423 251.2854 249.0888 247.493 246.7491 246.2364 245.7304 245.014 244.4929 244.7852 246.4901 249.4137 252.848 255.9465 258.2205 259.4084 259.3938 258.9554 259.1314 259.7708 259.798 258.839 258.5586 261.2712 264.9909 266.6003 266.4574 266.3914 266.9096 266.5921 264.2278 259.6892 253.4939 246.837 240.9323 236.3509 233.1367 231.2041 230.283 230.0731 230.3272 230.6789 231.0782 231.1026 231.3638 231.9315 231.9421 231.7591 231.8591 232.2146 232.7574 233.4079 234.0609 234.7339 235.4087 236.2736 237.3417 239.1067 241.4167 244.1518 247.1756 250.4966 254.6664 259.6251 264.1368 267.3985 -9999 270.2113 270.4505 270.4704 270.9034 271.6214 271.8652 271.3 270.3492 269.6321 269.4167 269.357 269.5201 270.1971 272.02 274.9395 277.096 277.4312 276.2959 274.447 272.8469 272.2644 271.1516 268.3618 263.6233 254.4173 241.0202 226.463 212.9572 201.2554 191.5656 183.9538 178.4666 174.4383 171.407 169.3982 169.0319 170.7858 174.2908 177.8563 180.403 181.8898 182.5016 183.0614 184.2021 185.7958 187.7241 189.9189 191.6397 193.5654 196.0903 199.0591 202.6496 206.2705 209.9684 213.5489 217.3671 221.5371 225.6609 230.2398 235.41 240.7924 246.1704 251.8929 257.6404 262.5981 267.6733 275.6817 288.9296 309.9618 338.0034 372.7934 416.1345 469.7048 527.1726 580.7105 625.2965 657.1053 675.0989 682.866 670.4621 620.4595 554.145 508.6457 499.8437 505.8022 516.706 519.841 508.9645 493.4607 474.3024 454.6886 431.9385 404.4725 374.1753 
246.7352 256.1048 265.9754 275.437 284.3174 294.3343 303.4923 311.7246 318.5487 325.1535 331.8882 339.7049 348.913 358.1141 365.6201 370.4518 372.1601 370.4511 365.4962 358.7734 352.7621 348.1456 344.0493 339.7393 334.3069 326.98 317.4284 306.413 295.5826 287.3004 282.2397 278.7794 275.3436 271.7845 268.5126 265.3967 261.9835 258.2042 254.8301 251.9157 249.2769 246.8612 244.6389 242.804 241.0902 239.5852 238.0363 236.749 235.9316 236.1981 238.1117 241.6468 245.4861 248.6333 250.7232 251.9675 253.3114 255.9158 259.2939 261.5978 261.8588 261.0884 261.698 263.3754 264.351 264.8057 265.9889 267.6205 267.7566 265.1272 259.9247 253.2432 246.4323 240.338 235.3623 231.5375 228.8554 227.3251 226.722 226.9698 227.476 228.164 228.7908 229.64 230.4975 230.7727 230.7654 230.6803 230.7511 231.1456 231.8636 232.6697 233.6742 234.9391 236.4837 238.2476 240.6002 243.652 247.1665 250.8097 254.6653 259.1403 263.9536 267.7971 270.6151 -9999 274.1516 273.8521 273.4546 273.6186 273.992 273.8571 273.2054 272.2542 271.2843 270.3564 269.8586 270.2174 271.7012 274.3201 277.4506 279.2658 279.7485 279.0982 278.1356 277.4871 276.8765 275.0928 271.3175 264.9829 254.9273 241.8589 226.9404 212.4789 200.1498 190.4083 182.9283 177.4311 173.2546 170.3186 168.9292 169.325 171.3588 174.3258 177.0216 178.8467 179.8739 180.4242 180.7616 181.3758 182.477 184.3186 186.5768 188.4433 190.7748 193.7189 197.1884 201.166 204.9598 208.7404 212.6116 216.8094 221.1634 225.5249 230.4122 235.8059 241.1754 246.0403 250.6675 255.668 261.0808 267.7271 277.247 292.4223 317.8618 354.3536 400.3192 453.6745 513.5261 578.0496 638.7329 684.4786 712.9343 727.3014 730.0094 705.5071 644.3287 572.5982 521.1851 502.558 501.2363 510.5583 513.6984 505.2629 491.4608 472.448 451.8296 426.8591 397.2283 365.782 
247.8791 256.8666 266.2224 275.3149 283.7979 293.5186 302.747 311.1353 318.2996 325.3098 332.7776 341.4184 351.1585 360.518 368.4576 374.0868 376.9751 376.2785 371.8643 364.9103 357.3252 351.0341 345.6182 340.1634 333.6463 325.785 316.3828 305.5685 294.8271 286.2045 280.3221 276.209 272.8495 269.7758 267.3785 265.2339 262.4565 258.8551 255.4796 252.4782 249.8137 247.0506 244.0269 241.1372 238.5419 236.1462 233.5666 230.9035 228.5325 227.2432 227.7598 230.8299 235.1183 238.64 240.8216 242.6266 245.3756 250.16 256.2612 260.5175 261.6209 260.6809 259.6971 259.817 261.208 263.202 265.3263 267.0254 266.5323 263.0019 257.1144 250.2125 243.3622 237.3462 232.4971 228.9062 226.5523 225.0979 224.3693 224.5052 225.3177 226.4884 227.9251 229.3773 230.583 231.0328 231.0475 230.8743 230.7464 230.8888 231.3448 232.1889 233.4963 235.4668 238.0437 240.6409 243.4176 246.3832 249.8621 253.7561 258.2334 262.7997 267.2239 270.7053 273.4839 276.1864 277.1227 277.0662 276.9758 277.0432 276.8896 276.0456 274.9118 273.3557 271.4318 269.3676 268.3494 269.3008 272.2972 276.542 279.9987 281.6555 281.7476 281.3646 281.5625 282.2361 282.4389 280.5811 275.5261 267.6563 256.839 243.2547 227.1563 211.6305 198.9376 189.3999 181.987 175.9158 171.408 168.8045 168.2767 169.4702 171.603 173.6777 175.1357 175.7639 175.9759 176.4527 177.0683 177.8619 178.9527 180.7217 182.99 185.1622 188.0592 191.5878 195.6043 199.9924 204.1169 208.0215 211.9006 216.0034 220.4676 225.0558 230.0989 235.1024 239.7947 243.908 248.2605 253.5099 260.0231 268.7269 279.8883 296.9117 326.9754 373.3976 433.2527 500.9341 571.6159 641.7695 700.3414 739.6894 759.1818 765.761 759.5926 723.413 652.6259 580.8496 531.339 513.1267 507.8447 509.9365 508.3455 499.7676 487.1719 468.075 445.6343 418.5369 387.7996 356.5789 
249.4537 258.1361 267.0131 275.8135 283.936 292.3155 300.5033 309.1067 317.431 325.86 334.1015 342.5521 351.7954 360.8829 369.0235 375.2775 379.053 379.2441 375.3825 368.4857 360.1299 352.3271 345.4477 338.5348 330.9013 322.5478 313.2992 303.0437 292.8672 284.0413 277.2317 272.3475 268.9107 266.8355 265.6435 264.6671 262.9593 259.9713 256.4183 253.1021 249.8262 246.0781 241.8863 237.8817 234.5139 231.4189 228.1654 224.7197 221.7956 219.8444 219.4671 221.4387 224.7505 228.23 230.8549 233.268 236.5982 241.9385 248.7647 253.7362 255.6193 255.6445 254.8286 254.6788 256.0658 258.1473 259.3174 259.2829 257.6265 254.2724 249.7582 244.3153 238.7353 233.5567 229.2369 226.4211 224.8775 224.0976 223.5916 223.4529 224.0194 225.2648 227.0651 228.8565 230.1967 230.8718 231.1509 231.3266 231.4744 231.6067 231.8738 232.6127 234.0353 236.1916 239.0308 241.9241 245.1044 247.9009 251.0453 255.1994 259.6708 264.0776 268.1129 271.0734 273.2054 275.223 276.227 276.4613 276.9113 277.3701 277.154 276.2497 274.5938 272.2185 270.0702 268.5569 268.3826 270.6384 275.2326 280.1454 283.4259 284.6389 284.4941 284.5703 286.1113 287.9389 288.8132 287.3912 281.8292 272.8255 260.7213 245.5472 228.1804 211.7723 198.5924 188.7478 180.9792 174.5722 169.6574 166.9958 166.9643 168.5262 170.3879 171.6923 172.2606 171.9942 171.8334 172.2793 173.1475 174.4264 175.9608 177.8967 180.2216 182.6205 185.9552 189.9618 194.4454 199.2524 203.431 207.3692 211.1694 215.1959 219.4341 223.6458 228.0691 232.3155 236.8996 241.3058 246.1352 251.7839 259.174 269.7121 283.2379 304.0155 339.6004 394.829 469.9982 555.4861 640.3076 710.7034 757.8393 782.1095 786.9344 778.1639 760.6888 721.9904 654.5361 586.1127 538.9553 522.6839 512.9126 506.3908 499.7326 490.4986 478.824 460.4822 437.3654 409.2676 378.8391 348.6796 
251.5939 260.3631 269.0081 277.2941 284.6667 290.6648 297.2199 305.1823 314.1284 323.2531 331.7168 339.6157 347.9291 356.1916 363.5388 369.4592 373.5776 374.5557 371.6363 365.542 357.5283 349.215 341.2426 333.3138 324.92 315.9934 306.7063 297.2495 288.1656 279.7817 272.3646 266.4275 262.5553 260.9474 260.6786 260.027 258.3637 255.809 252.8569 249.7092 246.1503 241.8545 237.1624 232.7223 228.8202 224.9938 221.0134 217.109 214.0777 212.26 211.6987 212.5639 214.5092 217.37 220.6368 224.1539 228.0201 232.5775 237.8932 242.5425 245.3929 246.6677 246.8065 246.6883 247.0853 247.598 246.6577 244.5872 241.8937 239.198 236.3967 232.987 229.2333 225.5135 222.7252 221.4713 221.43 221.968 222.3152 222.2465 222.2453 222.5512 223.6362 225.0792 226.4887 227.6435 228.6564 229.685 230.6279 231.4188 232.0603 232.7976 233.9875 235.8202 238.1225 240.479 243.2599 245.8506 248.4759 251.3586 255.3996 260.0464 264.1351 -9999 -9999 270.727 271.5027 271.9466 272.6106 272.897 272.0578 270.5072 268.6505 267.0866 266.4046 266.5791 267.716 270.6036 275.1234 279.2369 282.3477 284.4091 285.311 286.3318 288.3604 290.5841 291.4588 290.0556 284.4422 274.5907 260.9476 244.2181 226.2782 209.8295 196.231 185.6654 177.4368 171.1193 166.3548 163.6842 163.24 163.8781 164.6723 165.2692 165.5085 165.5176 166.0729 167.1526 168.5445 170.2461 172.507 174.9799 177.5091 180.1144 183.575 187.6252 191.9604 196.4798 200.3085 203.8497 207.38 210.8922 214.4649 218.1531 222.37 226.8479 231.4622 236.2442 241.5384 248.0836 257.2027 270.2968 287.1128 314.1616 357.0171 418.3213 504.8374 609.6976 707.6843 775.8103 808.7336 814.1607 800.5914 773.7479 743.5209 709.5158 659.0842 597.2793 543.394 517.8396 506.0904 495.8187 486.6048 476.7181 464.4346 448.6722 427.5788 401.2541 372.4946 343.9787 
254.4339 263.5958 272.4177 280.3349 286.1982 291.1804 296.5201 303.33 311.3274 320.08 328.3258 336.1617 343.8651 351.0298 357.0538 362.1413 366.1373 367.746 365.7337 360.4717 353.2263 345.1751 337.2441 329.3987 320.939 311.9368 302.6164 293.774 285.3684 277.2382 269.1146 262.1622 257.2217 255.1519 255.094 254.8279 253.1886 250.9608 248.7508 246.4651 243.1392 238.7763 233.9944 229.3717 225.0057 220.5345 215.8634 211.5027 208.3862 206.6083 206.0206 206.3228 207.5226 210.0149 213.8288 218.353 222.9126 227.3021 231.5801 236.0644 239.7169 241.3055 240.8588 239.5255 238.2097 237.1706 235.3417 232.7924 229.911 227.3353 225.1508 222.9633 220.652 218.4866 216.9988 217.0442 218.1253 219.6814 220.8871 221.3756 221.5217 221.6202 222.0249 222.9396 224.1244 225.4225 226.8595 228.4648 230.0402 231.4255 232.6028 233.5729 234.7734 236.4682 238.3326 239.9688 241.8289 243.5508 246.1591 249.343 253.2929 257.6931 -9999 264.0309 -9999 -9999 267.9965 268.461 269.0562 269.0964 268.2573 266.6632 265.1472 264.4398 265.0966 266.7243 268.9467 271.8444 275.5729 279.4499 283.2641 286.7332 289.237 291.3174 294.3787 297.9511 299.2996 296.903 290.7583 280.3532 265.1195 246.9335 228.4175 211.1814 196.3548 184.5004 175.5963 169.3398 164.8219 161.7908 160.1579 159.5263 159.3144 159.2448 159.5399 160.2605 161.7012 163.4892 165.4861 167.7256 170.5124 173.6348 176.5551 179.1949 182.5363 186.27 190.0674 193.9547 197.1573 200.0679 203.1426 206.3548 209.8026 213.5806 217.9468 222.4768 227.3488 232.2407 238.0476 245.4969 256.1501 271.5662 291.6112 323.7997 371.7863 438.14 532.3107 650.8622 760.1135 821.3427 846.3119 843.7389 816.4895 777.1874 737.2973 703.9159 667.7389 615.1875 555.0924 511.3036 493.298 482.6742 472.155 460.8213 448.8774 434.491 416.2486 392.7443 366.5845 340.7954 
257.9243 267.4223 275.9975 282.4945 287.6664 292.3555 296.8682 301.9071 307.5922 314.6324 322.1899 329.786 336.8454 342.3462 346.4325 349.9116 353.0715 354.4896 353.0977 348.7439 342.6017 335.7611 329.1224 322.5705 315.0948 306.7763 298.2659 290.2883 282.4405 274.2035 265.786 258.4511 252.8994 249.2324 247.6382 246.7704 245.5283 244.033 242.5239 240.7552 237.7569 233.7365 229.3941 225.0275 220.6258 215.7829 210.6367 206.1051 203.118 201.5923 201.141 201.4102 202.5284 205.0401 208.9346 213.7976 218.7563 223.5764 227.9326 232.3097 235.8096 236.6395 234.9693 232.629 230.1251 227.9616 225.6526 222.9645 219.9561 217.1328 214.8654 212.9608 211.4813 210.5846 210.5176 211.5725 213.4214 215.6316 217.2856 218.3224 219.073 219.7142 220.3993 221.3004 222.3619 223.5941 224.9987 226.6063 228.2739 229.7312 230.8399 231.7335 232.7743 234.1568 235.7361 237.3974 239.4364 241.3604 244.2049 247.6078 251.5032 255.4479 258.9413 261.1363 262.7191 263.9738 264.4407 264.8266 265.3127 265.1382 264.3028 263.2987 262.6797 263.2927 265.2375 268.1148 271.367 274.5508 277.9458 282.334 287.7353 293.2664 297.981 301.9196 306.385 310.6429 310.7018 305.1861 297.3918 286.8482 270.6017 251.3627 231.9176 213.6649 197.591 184.3528 174.5856 168.1251 163.3805 159.5329 156.8429 155.336 154.3448 153.9352 154.3355 155.5737 157.5344 159.8077 162.4141 165.283 168.5846 171.9394 175.0449 177.6255 180.5544 183.9044 187.2289 190.3493 192.8925 195.4283 198.2322 201.5325 205.3109 209.3761 213.8049 218.5467 223.6141 228.605 234.6119 242.7507 255.4603 274.207 297.0495 332.2741 382.395 451.1374 547.6643 669.2493 780.2068 836.5844 849.0682 844.6722 818.3515 778.8935 737.0237 701.5065 668.9089 625.094 567.8201 515.1334 483.6309 468.3216 455.8349 443.4498 432.3069 419.4376 403.0651 382.5357 359.3615 335.8405 
261.7994 270.9491 277.9103 283.6017 288.4443 293.1736 297.5838 301.4238 305.029 309.4403 314.9098 320.9465 326.3793 330.2582 332.8049 334.6561 336.3474 336.9483 335.9332 332.787 328.386 323.603 318.9399 313.9445 307.5635 300.4941 293.4626 286.4393 278.7394 270.0571 261.3041 254.2721 248.8178 244.3325 240.8695 238.6552 237.2943 236.2867 235.2001 233.4086 230.4131 226.8693 223.6059 220.2176 216.1795 211.1286 205.8253 201.5719 199.0366 197.7224 197.08 197.3398 198.81 201.7597 205.8199 210.5638 215.5604 220.3327 224.5022 228.073 230.4243 230.2444 228.0205 225.3495 222.6779 220.2318 217.9301 215.1624 212.062 209.3359 207.0269 205.1842 203.8743 203.5169 204.4256 206.2804 208.4303 210.5834 212.225 213.4408 214.4825 215.5744 216.6525 217.9783 219.5449 221.1698 222.6877 224.1716 225.7119 227.1202 228.3509 229.4845 230.7137 232.1001 233.4481 235.0458 237.0203 239.1315 241.9634 245.454 249.34 252.8923 255.7433 257.7957 259.0362 260.181 261.1958 261.9648 262.4419 262.2472 261.7812 261.8669 263.1171 265.4155 268.3507 271.5959 275.1727 279.041 283.2779 289.2208 296.6409 304.3474 311.6317 318.0749 323.7381 326.8682 322.9855 312.8068 302.9756 292.051 276.2456 256.7859 236.7724 217.4532 199.8904 185.2064 174.1787 166.4654 160.7489 156.4845 153.5937 151.8114 150.417 149.836 150.3435 151.815 153.9937 156.4321 159.2453 162.4664 165.8136 169.0676 171.9767 174.4002 177.1096 180.1984 183.3583 186.0953 188.3328 190.8913 193.9309 197.4924 201.5587 205.85 210.3776 215.1915 220.346 225.467 231.3502 240.0861 255.3707 277.8365 302.7636 338.8362 388.0714 454.6214 543.0417 655.5718 763.6909 824.2144 828.5038 814.3173 794.4329 768.4244 733.8831 695.3254 655.3171 613.1344 568.1083 523.0524 486.3616 462.5986 445.1792 430.1569 418.2644 405.5614 389.5302 369.8123 349.1758 327.783 
265.6139 272.1513 277.8882 283.0489 287.7267 292.1688 296.2239 299.4138 301.9359 304.39 307.2585 310.6777 314.0985 316.722 318.5411 319.6808 320.3382 320.3397 319.547 317.609 315.0714 312.2738 309.0887 304.9194 299.4349 293.7422 287.8517 281.2453 273.3853 264.3412 255.7578 249.0236 243.949 239.6448 235.9261 233.0078 230.7925 229.0215 227.4785 225.535 222.625 219.6936 217.3943 214.6029 210.7014 205.7353 201.1011 198.1036 196.599 195.4771 194.5611 194.5918 196.2417 199.4924 203.503 207.9222 212.4498 216.6209 219.875 222.3557 223.7238 223.2568 221.0652 218.4521 216.2661 214.3881 212.2018 209.3229 206.1091 203.2383 200.9189 199.0798 198.1079 198.3322 199.9846 202.3168 204.4031 206.0629 207.2052 208.0945 208.9873 209.9943 211.4126 213.2803 215.4069 217.4782 219.3809 221.1083 222.6526 224.0427 225.2679 226.5439 227.8719 229.1929 230.4993 232.1439 234.4577 237.0662 240.2888 243.926 247.6842 250.546 252.4215 253.6649 254.7914 256.5211 258.5381 259.8977 260.2812 260.3105 260.6806 262.4463 265.6727 269.2773 272.4925 275.4823 279.3643 284.3406 290.4195 298.483 308.1408 318.5822 328.8261 337.1257 342.2695 341.91 332.4214 318.7723 307.4547 295.721 279.9313 260.4928 240.43 220.3673 201.3975 185.4519 173.4106 164.5973 158.2599 153.7543 150.875 148.7437 147.1182 146.607 147.3688 149.0448 151.1783 153.5105 156.1731 159.1753 162.2489 165.1986 167.9481 170.4071 173.0758 176.1469 179.2347 181.8703 184.2109 186.9412 190.1904 193.9537 198.0439 202.2818 206.7379 211.5552 216.8083 221.9226 227.6689 236.8844 254.5023 279.6412 305.3827 341.5412 391.4443 454.9985 532.8359 627.3251 720.7815 780.8507 790.2567 768.9182 748.9448 733.7352 708.4822 669.5169 625.1353 584.9009 554.6254 527.0818 496.4897 466.5298 441.4402 422.0067 407.6668 392.8901 374.7928 355.1414 336.344 318.972 
