# Supplementary material for: Exploring the Distribution of the Spreading Lethal Salamander Chytrid Fungus in Its Invasive Range in Europe – A Macroecological Approach
Source: PLoS One. 2016 Oct 31;11(10):e0165682. doi: 10.1371/journal.pone.0165682 (PMC5087956; doi:10.1371/journal.pone.0165682)
Supplement: S2 ZIP Archive — (ZIP) [file pone.0165682.s011.zip › BIOCLIM_full/bio_17.asc]

ncols         200
nrows         200
xllcorner     3.31330001355
yllcorner     -1.12269991115
cellsize      0.0117999315
NODATA_value  -9999
60.85492 62.36385 64.01067 65.48464 66.71838 67.81145 68.68475 68.49852 67.98447 67.96506 69.55426 73.43114 77.73279 80.27608 80.48663 79.31185 77.81651 76.27348 74.18866 71.26495 68.4622 66.92871 66.54505 66.00428 64.80289 63.725 63.6613 64.46243 66.02005 67.37255 68.36602 70.31879 73.36464 76.74594 78.72916 80.03833 81.31054 82.74934 83.60337 85.45459 88.14758 89.42085 89.76762 89.3457 88.19673 86.26321 84.40496 83.75089 84.11391 84.70466 85.15497 85.96738 87.51566 89.38287 90.46523 91.46856 92.14905 90.67417 87.38475 84.18887 81.26243 79.28561 78.97711 79.76515 81.75759 84.40023 85.72061 85.81762 87.01146 90.09055 92.44336 92.48093 90.68853 87.95995 85.16993 82.80893 81.24779 80.93719 81.47285 80.84844 80.7599 81.22655 81.57489 81.35412 81.26516 82.37591 84.44472 85.97524 86.40492 86.17673 86.79896 88.13547 89.5581 90.71812 91.55541 92.46801 94.01186 95.80727 98.08754 101.0424 103.6749 104.992 105.207 106.0106 108.2524 108.958 107.4454 106.5932 106.6044 107.1139 108.0401 107.5459 104.9302 102.3386 101.2645 101.5969 102.681 104.3328 106.1375 107.9173 109.2655 110.9422 113.2046 114.1759 115.1432 115.781 116.1722 117.4627 118.9097 121.5965 125.7194 130.6426 137.0789 141.4035 144.088 145.359 146.4249 143.7216 141.6428 140.4536 138.6516 134.5669 131.4886 128.2575 125.2545 123.9348 124.9263 127.3211 129.7546 131.3217 132.2373 132.5241 133.0557 134.099 135.7117 138.4258 141.8451 143.0809 140.9 137.3437 133.2845 129.3611 126.7153 124.3585 121.6186 118.322 114.6856 111.7414 109.0689 106.7991 105.0665 103.2683 101.6627 101.0468 100.9397 100.4711 99.24215 96.9569 94.11924 91.08873 88.18869 85.72211 83.42843 81.05116 78.89309 77.45369 76.55076 75.93582 75.42003 74.81589 74.2642 73.95421 73.96585 74.10189 74.25236 74.73469 75.72211 76.70452 77.19082 77.29373 
60.48033 61.6152 63.58543 65.42391 67.26142 69.45675 70.88879 70.30347 69.74177 69.78173 71.41005 74.23264 76.39084 77.3341 77.56422 77.80074 78.40192 77.98399 76.68476 73.9634 71.72456 71.72863 73.01808 72.85756 71.34724 70.66479 71.03066 71.33563 72.65097 73.95118 75.316 77.32297 79.99563 83.40627 85.96761 88.29298 90.4238 92.69572 94.16791 96.09498 97.94096 98.62613 99.64689 98.73916 96.67926 94.89408 93.92973 94.47118 95.80918 96.75442 97.06419 97.54103 99.02166 101.5636 103.1968 104.2989 104.6479 103.6 100.003 96.54749 92.77418 90.77439 90.91267 92.53621 95.0785 97.6147 98.16104 97.42309 99.09757 99.332 99.02324 98.98531 98.78658 98.50228 98.24269 96.85732 95.20524 95.62221 97.42311 97.21351 96.57246 95.69167 94.76001 93.63247 92.8279 93.51951 95.20748 95.4352 94.30473 93.91664 94.49334 95.75786 97.02882 98.11134 98.81337 99.18568 100.7668 103.0369 105.7225 109.1023 112.5393 114.5823 114.9206 116.1055 119.4197 120.0247 117.5791 117.263 119.0836 120.4287 121.5415 119.9711 115.5608 112.1721 111.6813 113.2411 115.2486 117.247 118.9451 121.1719 123.3447 126.9121 131.7288 133.7664 131.572 130.6241 131.4052 133.413 134.1772 136.1555 139.0344 143.2469 151.2863 156.0452 158.1947 158.8803 157.3206 155.4912 155.2684 155.5734 152.576 149.1591 146.245 143.1866 139.7079 135.371 131.2406 129.2152 129.3881 131.0583 133.9003 137.5496 141.6398 146.6534 152.9983 158.2655 162.7347 164.5135 163.4701 161.3396 157.9608 154.3178 152.0497 149.56 143.8264 136.5647 129.9218 123.1927 117.2135 112.9944 109.2486 105.526 103.0506 101.9048 101.5434 101.2916 100.9893 99.85289 96.68139 92.60419 89.48748 87.79335 86.21535 83.76414 81.43399 79.87125 78.93517 78.23802 77.56559 76.7492 76.00443 75.72654 75.96697 76.35558 76.72467 76.98076 77.6293 78.39045 78.67108 78.3523 
60.25959 61.31754 63.2226 65.48524 67.87125 70.97758 72.75529 72.26237 72.09046 72.52758 74.69621 76.89026 77.32948 77.29193 77.58319 78.44233 79.84966 79.60136 78.6358 76.35719 75.45023 77.53073 80.36933 79.86827 78.42073 79.03145 79.8533 79.49574 80.21214 81.74358 83.76245 85.56078 87.44618 90.86378 94.14784 96.90567 99.36137 102.5976 102.8832 103.1258 103.2985 103.3269 103.0256 102.8048 102.7092 102.598 102.5945 102.8362 103.3717 103.7507 104.072 104.8795 105.7518 106.1363 106.3899 106.8182 107.09 106.9505 106.7427 106.6571 104.8509 103.3223 103.9931 106.3346 106.399 106.2437 105.5929 104.4673 103.1913 102.1124 101.8331 102.1546 102.1139 101.7921 101.2073 100.7932 100.9214 100.9462 100.606 99.79203 98.80058 98.11242 98.07697 98.22811 97.90029 97.58388 98.00351 99.08218 100.3558 99.66889 100.7987 102.8485 104.3117 105.6709 107.1237 108.0688 109.8669 112.6053 114.8632 116.2585 119.4861 123.4612 125.2706 127.4789 130.6055 129.9744 127.8394 128.4219 131.2682 133.0109 133.9516 132.1177 127.8172 125.9691 127.5679 131.2322 134.8513 137.8994 139.6333 141.7092 139.6712 138.2593 137.7056 138.0723 138.905 140.3531 142.6107 145.3851 148.3729 150.6316 152.1294 154.4986 159.1354 164.4749 168.5013 169.1534 169.0458 168.2596 166.4645 163.4358 159.3656 155.0959 151.5236 147.7571 143.3521 138.0108 132.8249 129.8156 129.0876 129.9545 131.9944 134.646 138.0235 143.2748 150.121 157.494 164.1219 170.7275 176.57 180.8403 182.072 180.0364 175.0259 166.1979 156.1377 146.6273 138.1482 130.217 122.4352 115.7792 110.8085 107.5441 104.8222 102.4414 100.8219 100.0784 100.4199 100.8756 98.84501 94.80811 91.81962 90.71386 89.5188 87.46865 84.99804 82.67828 81.16746 80.24815 79.54573 78.91997 78.13161 77.97359 78.26239 78.77784 79.01082 78.68573 79.0963 79.80339 79.46195 78.87961 
60.06032 61.09744 63.06873 65.49591 68.26557 71.77678 73.58935 74.03541 74.51353 75.46979 77.9695 79.80792 79.77741 79.77314 80.18963 81.31147 82.45185 81.89148 81.12503 79.88393 80.92784 84.60243 87.82194 87.21803 86.31131 87.45876 87.93946 87.39252 87.82435 89.88876 92.36596 94.08916 95.54577 98.56866 101.8244 104.258 105.1457 105.4966 105.989 106.492 106.8246 106.8888 106.767 106.6709 106.0592 105.3836 105.1117 105.245 105.5113 105.5793 105.9868 107.0153 107.803 108.1708 108.4823 108.8317 109.0852 109.2788 109.4589 109.5487 109.248 108.4673 107.7756 107.5958 107.9451 108.6315 109.1306 108.7335 107.0067 104.5459 103.7823 103.6905 103.6619 103.4386 103.0055 103.0662 103.4239 103.4617 102.7943 101.505 100.1723 99.52334 99.62091 99.32582 98.4579 97.80302 98.08572 99.37202 101.5114 103.5228 104.8282 105.6635 106.7305 108.1344 110.3748 113.3161 117.0492 118.8773 118.3501 119.1418 122.7402 127.2554 132.0615 137.0566 139.6822 138.7733 139.0589 141.1105 140.4114 140.1458 141.5086 144.327 142.4295 144.0385 149.1257 154.921 155.6871 153.1768 149.6461 145.6577 142.7347 141.0331 140.2807 140.4424 140.6409 141.875 144.6448 147.9536 -9999 155.5569 158.5303 162.218 167.0911 171.4373 172.9232 172.3848 172.5858 172.5231 171.1945 168.7467 165.175 160.8574 156.4947 151.7843 146.9041 141.1396 135.3745 131.1399 129.2396 129.8459 131.7881 133.5817 135.578 140.1319 146.6059 152.9616 158.5983 165.1752 172.4936 179.7953 185.2634 186.4335 183.5532 175.693 164.6573 153.9657 144.6692 135.6133 126.8059 119.3357 114.2066 111.6121 109.0155 105.8973 102.4715 99.2872 98.79544 99.70074 99.78231 97.27841 95.3712 94.32004 93.20518 91.88946 88.73297 85.67924 83.83811 82.84837 82.17504 81.93986 81.59958 81.71527 81.32344 81.45784 81.22701 80.41632 80.23207 79.82227 78.93761 77.93156 
59.88344 60.90536 62.97113 65.54835 68.36896 71.79596 73.93299 75.49503 76.79877 78.5086 80.77512 82.4108 83.18096 84.17008 84.90723 86.43887 86.57579 85.30326 84.89796 84.85824 87.10764 90.72338 93.90682 94.07179 92.87889 93.08487 93.30807 93.53001 94.44198 96.1683 98.56859 100.9927 103.2421 106.3607 108.5114 108.6618 108.8221 109.1996 109.6494 110.0267 110.2425 110.1404 110.1532 110.0648 109.3446 108.5747 108.357 108.4055 108.1744 107.9775 108.525 109.0684 109.101 109.0527 109.2468 109.6217 110.1483 110.7948 111.2477 111.2489 110.6642 109.6156 108.7546 108.4637 108.7277 109.3551 110.2394 110.6455 110.0962 108.886 108.2337 105.9239 104.8456 104.2677 104.416 105.4238 106.1285 105.7974 104.7516 103.4294 102.3185 101.6004 101.1892 99.93253 98.63638 98.0143 98.44926 99.83525 101.9383 104.0309 105.5544 106.393 107.481 109.4387 111.3778 114.2166 117.1794 119.6556 121.817 122.3311 125.4127 128.9921 133.4183 138.0274 140.9061 141.6181 143.2843 142.3654 141.5415 141.4415 142.8477 146.0828 150.3102 154.1777 157.4722 159.1703 159.3621 157.9838 154.2616 149.4651 146.2457 145.0913 144.9107 144.6484 143.9066 144.7581 147.2654 150.2034 155.1073 160.0831 163.1123 166.524 171.0593 174.7382 175.2878 173.879 173.7292 174.1791 173.2297 171.2475 168.1501 164.4358 160.7477 155.5006 149.9647 143.6917 137.4748 132.6642 130.2425 131.1066 132.8445 134.6432 135.3185 138.225 143.3246 148.335 153.3562 160.043 167.3762 176.204 185.3395 190.2918 188.983 181.1729 169.3712 157.77 147.8635 138.8047 130.4233 123.897 118.2102 114.1943 112.4409 110.8398 106.3815 101.2107 99.61032 99.33355 101.725 101.392 99.85728 98.59769 97.1266 95.06175 92.12304 89.95185 88.54417 87.58817 86.55897 86.25099 86.49088 86.69768 84.61245 82.93995 82.18139 81.2454 80.31794 79.09402 77.47359 76.00223 
59.68925 60.61604 62.72464 65.47836 68.2777 71.60926 74.32983 76.59232 78.67867 81.42799 83.76773 86.26043 87.98597 89.8168 90.93304 93.33788 92.12922 89.5854 90.21466 90.2874 91.89981 94.72482 99.01635 101.4299 98.98302 97.64409 98.38532 99.33832 100.4702 102.1475 105.1221 108.1246 111.3222 112.6033 112.6443 112.4679 112.4528 112.6604 112.6379 112.5155 112.4582 112.3613 112.3638 112.303 112.2305 112.0293 112.1299 111.9056 111.3786 111.3683 111.5488 110.7775 109.7954 109.4026 109.5785 110.0367 110.9074 111.977 112.6962 112.782 112.3478 111.64 111.0291 110.9699 111.1332 111.47 112.0508 112.1901 111.9267 111.917 113.243 112.0871 109.2731 106.4304 106.9569 108.4448 109.2863 108.9142 107.7143 106.3837 105.3744 104.4774 103.2204 101.1342 99.63265 99.08793 99.46254 100.2886 101.4341 102.9055 104.589 106.2818 107.7988 109.4244 111.3018 114.1041 117.0203 118.8191 120.2457 122.8746 126.6058 128.8801 133.0374 137.4802 141.663 145.2588 144.6479 143.6734 143.0667 143.6653 145.5993 148.9477 152.7164 156.0809 159.2147 160.6373 160.4693 159.6507 157.7002 153.4814 151.1723 151.1133 152.5306 152.8329 151.5206 151.2601 151.7791 153.075 157.8849 163.7712 168.2907 172.1752 176.0858 178.1569 177.3609 175.0721 173.8088 174.2724 173.235 170.9403 168.2322 165.445 162.5702 158.3412 153.6376 147.4623 140.3544 135.2364 132.7255 133.8104 135.4793 137.1277 138.6872 139.9021 142.4379 145.8167 151.1077 157.6517 165.7624 174.899 184.4636 191.3903 191.8216 184.5823 173.0639 160.6499 149.909 140.625 135.2468 130.9352 124.3524 119.5008 116.5943 116.3345 113.2469 107.021 106.0576 104.7642 107.9608 108.4854 105.9555 104.2163 100.8548 98.69709 97.03087 95.89698 94.8497 94.98703 95.25401 94.5099 94.67742 93.64357 89.53876 85.37603 84.21486 82.25472 80.66626 78.56105 76.17306 74.50751 
59.51152 60.35884 62.33326 65.16849 68.15955 71.54247 74.80536 77.15576 79.44523 83.0108 86.03413 88.52314 90.49569 92.16126 92.89297 94.92258 94.18298 91.68082 92.16554 92.70192 93.65623 95.83606 100.0408 102.5418 99.37924 98.58247 100.5051 102.992 104.7285 106.2195 109.6472 113.3866 113.3482 113.2763 113.2135 113.2298 113.352 113.2148 112.6297 112.2361 112.1527 112.2533 112.3359 112.536 113.0835 113.533 113.5562 112.8872 112.3312 112.2069 111.6212 110.0779 108.6227 108.0087 107.9728 108.2041 108.9324 109.8898 110.4916 110.6126 110.4036 109.9466 109.5665 109.6369 109.8814 110.0664 110.189 109.7441 109.0268 108.6976 110.2368 110.6134 110.182 108.647 107.1575 107.7167 108.3439 108.2574 107.3252 105.7387 104.225 103.0547 101.588 99.85162 98.47253 97.78105 97.63451 97.50391 97.80574 98.87121 100.8731 103.4221 105.5774 107.1924 108.5864 110.6943 112.868 115.5434 116.3571 118.1215 122.1556 126.2284 130.4814 134.3322 139.4317 142.147 141.6681 140.88 140.8267 142.3956 144.1916 146.4554 149.2789 150.9956 152.6743 153.5313 153.5169 153.2228 153.2042 151.8702 151.1632 151.7505 154.4284 155.7514 154.1713 151.7868 150.0452 150.4532 154.3264 159.141 163.3161 166.5821 169.1897 169.6694 168.4644 166.8666 165.4433 165.417 164.348 162.3408 160.4894 159.0663 156.6117 153.1494 150.9568 146.1834 139.2131 133.6958 130.942 131.8255 133.1161 134.3538 136.0697 137.3353 138.5179 140.2767 144.4679 149.7959 156.9055 164.8648 172.6916 179.0682 181.0731 177.1879 166.7198 154.9422 144.9861 136.9327 133.964 134.9733 127.2145 122.3659 119.2507 116.7673 116.3303 112.0486 113.1158 111.8006 113.3298 113.6097 108.8525 105.854 100.3136 98.55424 98.19159 97.41827 96.17155 96.09665 98.10022 100.8685 98.87708 95.94004 90.57156 85.95309 84.37583 82.25029 80.05275 77.39802 74.94767 73.55126 
59.56398 60.31559 62.09743 64.88485 68.13021 72.01466 75.75997 77.97828 80.21278 83.68014 87.04982 89.92177 92.44858 94.00915 94.37908 95.31449 94.49975 92.83839 93.05336 94.10971 94.52349 96.54191 99.64579 101.8198 99.84427 101.3889 103.8176 106.6891 109.2783 110.9119 113.7873 113.9378 113.9049 113.9372 114.1003 114.5163 114.6867 114.2021 113.4049 112.8963 112.989 113.1521 113.6047 114.3808 115.6053 116.6019 116.478 115.546 114.7738 114.3001 113.3204 111.4965 109.5636 108.2866 107.483 107.1319 107.1919 107.4442 107.6814 107.8143 107.7891 107.6995 107.756 108.2195 108.8429 109.2875 109.1811 108.2189 107.0886 106.0707 106.0477 106.2301 106.7701 107.9841 108.6462 107.4018 106.4109 106.5736 106.315 105.5911 103.9653 102.4434 100.8577 99.75008 98.72175 97.7555 97.24577 96.63313 96.81631 97.79879 100.002 102.6579 104.8973 106.184 106.9272 107.9716 109.3005 112.2911 115.2258 116.1427 119.5308 124.1785 127.4766 132.9351 137.1342 138.543 139.5639 140.3625 142.073 144.7925 145.7016 145.8747 147.2705 148.2911 149.2019 149.7811 149.7018 149.4737 149.6044 149.9395 150.5226 151.7767 154.7002 156.754 156.1319 151.6651 150.6214 151.7226 154.6564 157.9306 160.5192 162.191 163.6411 164.5017 163.7691 161.695 160.5567 161.147 160.5367 158.7329 156.1588 155.1531 154.6724 153.3796 152.7358 148.3205 141.6649 136.9686 134.2261 134.5042 133.4777 134.3383 136.0072 137.5904 138.2687 139.7202 143.6655 147.408 152.2004 158.7621 164.53 168.1548 169.5736 167.5229 159.8285 149.6135 141.0447 137.4449 136.1422 140.5285 133.3678 128.9784 126.9725 123.2386 122.0848 120.7953 122.5225 120.548 118.4455 116.0036 110.5205 106.4473 101.2441 99.56053 98.89325 97.5413 96.29334 97.15897 100.0043 103.5925 101.0041 97.61013 91.95329 87.62014 84.96363 82.25418 79.58167 77.02306 74.81739 73.55378 
59.72081 60.59246 62.34805 64.96223 68.15038 72.44405 76.08374 77.98483 80.0466 83.06915 86.423 89.42609 92.26446 93.52244 94.24931 95.11998 94.367 94.52322 96.45631 98.13759 97.30729 97.51149 98.75151 100.3492 100.7718 103.769 105.8687 109.1408 112.5939 113.8131 114.9626 115.2344 115.2355 115.3083 115.5671 115.9449 115.6497 114.8216 114.3864 114.6027 114.7978 114.9117 115.4757 116.4388 117.855 118.9912 119.0952 118.4234 117.7603 117.2625 116.0828 113.9081 111.4906 109.4244 107.7679 106.8476 106.391 106.2752 106.4542 106.7671 106.9273 107.0147 107.2156 107.7556 108.403 108.7757 108.2376 106.9051 105.2358 103.4755 102.3772 101.6259 101.5833 103.6672 106.5168 107.4135 106.2022 104.675 104.9665 105.4604 104.4832 102.8487 101.0494 100.0393 99.02961 98.04457 97.65797 96.89902 97.17833 98.21865 100.1604 102.2058 103.6872 104.4709 104.8032 105.2206 106.3838 109.292 113.465 114.6154 117.6564 121.5299 124.8704 131.3996 134.9606 136.1958 137.7621 139.6983 142.4312 145.656 145.1744 144.5399 144.9673 145.2025 145.7068 145.95 145.9562 146.0513 146.3269 147.0453 148.6989 151.1143 152.4941 152.7085 151.8923 149.8709 150.6898 152.5531 154.1652 155.1524 155.3885 155.1745 155.2826 155.6521 155.7186 154.9461 155.9503 157.239 155.1403 153.5609 151.2984 151.1657 152.469 153.0982 151.9238 149.2191 142.235 138.3176 137.2098 135.1315 133.2595 133.1736 132.9786 133.9588 135.9217 138.7529 142.4576 146.5671 149.4038 154.5445 158.4415 159.3658 158.4342 155.7554 151.0601 146.024 139.129 139.7686 141.873 146.6388 142.9701 137.4627 137.2163 133.0794 128.0941 126.3849 126.701 123.7711 120.5749 117.2542 111.2593 105.751 100.5805 98.64307 96.79307 95.00238 93.93279 95.71693 97.74176 100.4206 98.6852 95.42841 90.3623 88.1495 86.33848 83.55593 80.20642 77.05563 74.78065 73.62812 
59.84451 60.78545 62.48362 64.92577 67.86159 72.59177 76.4598 78.58287 80.92106 84.06591 87.35592 90.05194 92.59483 94.27955 96.11787 97.27295 97.6384 98.78584 100.7944 102.3863 101.294 99.97657 99.80935 101.1742 103.7836 106.1706 107.764 111.4393 114.868 115.5028 116.4769 117.1861 117.7766 118.3519 118.5817 118.2824 117.3085 116.4323 116.325 117.2972 117.7742 117.9281 117.9521 118.3704 119.1959 119.3433 118.7163 117.7807 117.0595 116.4052 115.0407 112.9989 111.0207 109.454 108.1399 107.2313 106.7407 106.7712 107.3563 108.0638 108.4457 108.5645 108.5391 108.6897 108.8296 108.4072 107.2687 105.8158 103.8249 101.5698 99.77236 99.04168 98.15908 100.363 103.339 104.8149 104.8974 103.6463 103.6651 104.8298 104.8448 104.3092 102.5728 100.5674 98.92424 97.96406 97.81271 97.6212 98.45709 98.84191 100.5198 101.5175 102.5118 102.5029 102.3197 102.6136 103.7396 106.2871 109.8256 112.2139 116.1164 121.3851 123.5147 127.8421 130.6148 133.8559 136.3559 139.6948 141.7863 143.1717 142.2273 142.7204 142.8266 142.4652 142.4085 142.3622 142.6581 143.4847 143.9976 145.0344 147.613 149.3797 149.9731 149.7238 149.1484 149.5794 151.8991 153.5831 154.4078 153.7884 151.9812 150.1144 149.3939 149.4453 150.7952 151.2089 153.4385 156.2349 152.6397 150.1658 148.7989 150.1535 151.5403 151.9728 150.7245 148.1299 141.9652 139.617 139.4615 136.8415 135.1198 133.6114 131.4502 131.5197 134.0755 137.8018 141.724 144.5366 146.8359 150.1565 151.5683 151.8629 150.559 146.8436 143.1996 141.6765 140.8423 141.9607 145.6978 150.263 150.5249 147.0121 148.2911 144.8457 135.8629 129.244 125.1999 122.6442 121.4692 110.36 106.066 102.8224 99.22396 96.39524 93.94921 92.5265 91.88587 93.40395 94.53305 96.4627 95.49989 92.53818 89.35918 90.09218 89.09728 85.22601 81.0269 78.03949 76.16838 74.9291 
59.80902 60.71044 62.47481 64.99406 67.69342 72.7981 76.97985 79.94 82.95058 86.00462 88.87211 91.04128 93.44075 95.67783 97.87838 98.87841 99.96181 101.6637 103.4774 104.6271 104.0968 102.197 101.931 104.0892 107.16 113.1667 114.6616 114.9665 115.624 116.7654 118.1503 119.3459 120.6083 121.6719 121.6275 120.6533 119.3351 118.5215 118.2659 119.216 120.0599 120.1559 119.677 119.589 119.7043 119.1381 118.2015 117.2558 116.966 116.5069 115.4292 113.5054 111.8104 110.5704 109.4798 108.5032 107.8813 107.9573 108.4969 109.0294 109.1772 108.7981 108.3968 108.5133 108.4688 107.5156 106.6209 105.5815 103.3469 100.473 99.08652 98.81405 97.38504 99.4206 100.9118 100.8956 100.7502 101.2397 102.6783 103.5845 104.5552 105.3094 104.5003 101.79 99.51969 98.64297 98.61572 98.59498 98.6195 99.24993 100.351 101.1568 101.6457 -9999 100.5858 100.9665 102.3171 104.4896 107.3079 110.3727 115.3262 119.7826 121.9229 126.3959 127.0487 130.017 134.1207 138.2494 140.3453 140.4172 139.7563 140.5401 141.4287 140.8969 140.3754 139.9225 140.2285 141.2536 142.3413 143.8818 145.9274 147.1967 147.6706 148.1099 148.1596 149.747 152.5434 153.4226 153.3053 151.2522 147.9362 145.3441 144.9736 145.1493 146.9365 148.2547 149.8676 152.7338 149.7795 146.5187 146.1537 149.6731 152.257 152.1816 149.8184 146.5861 143.2295 142.0762 140.9712 138.3951 136.5173 134.056 131.5619 131.9524 135.0015 139.2101 143.1681 143.9853 143.5631 144.3943 144.7341 146.008 146.1692 142.2102 137.8364 137.0932 141.8141 145.9471 149.0556 149.5784 151.0589 152.8028 154.724 152.0474 143.1559 132.7829 125.7999 120.709 119.4505 110.9458 106.2557 104.1666 99.03525 94.34545 91.35901 91.05178 92.51265 93.90461 94.70505 96.67367 93.55011 91.18207 90.21449 93.00928 94.11651 87.88825 83.73443 80.95764 78.76271 76.93105 
59.62439 60.47399 62.41972 65.22549 67.99915 73.01513 77.17297 81.16978 86.15736 88.91063 91.19061 92.99415 95.71316 98.99717 100.9514 101.8026 103.5404 105.3402 106.4596 106.2247 104.93 103.8913 105.4752 108.4235 111.3407 113.6544 113.9049 115.0804 116.7376 118.6068 120.4171 121.7645 123.0301 123.7388 123.1473 121.7836 120.4491 119.4893 119.1925 120.0114 120.7433 120.6956 120.5999 120.9022 120.8409 119.8946 118.9385 118.6171 118.8162 118.215 117.8394 115.8436 114.1489 112.8477 111.6661 110.4078 109.3742 108.8731 108.6789 108.4602 108.3792 107.9447 107.7922 108.0889 107.4809 107.0025 106.6022 105.1627 102.5457 100.5023 99.87736 99.24993 98.15538 99.74933 99.25515 97.47131 96.81378 98.08333 100.5952 102.0344 103.0374 104.3136 104.7147 102.5731 100.6532 100.1445 99.79354 99.24466 99.25768 99.65738 100.7672 101.4653 100.8428 100.1776 -9999 100.4627 102.0652 104.1958 107.035 110.3417 114.5769 115.8584 119.0053 124.9017 128.3635 129.3957 133.3841 136.1125 136.8893 140.0506 138.6826 139.8325 142.3578 141.2809 140.3798 139.4149 139.1971 140.4133 142.1966 143.7939 144.6082 146.2612 146.9374 147.0474 146.9488 149.0889 151.3042 151.9165 151.1552 148.1912 144.3568 142.095 142.5089 143.3133 143.9695 145.7919 145.8459 148.0105 145.8896 143.4834 143.9709 148.5134 152.2162 151.1827 150.2351 148.6544 147.5601 146.8466 143.8832 140.6353 139.0278 136.7624 135.3499 137.054 140.4827 142.934 145.6392 144.9712 141.7704 139.3661 139.5666 141.2961 142.4035 138.6773 134.142 134.2165 140.7746 145.9139 149.6416 150.2514 152.1304 156.1951 154.3857 151.2323 144.9849 134.8548 127.6996 119.4413 116.9528 117.4997 111.696 104.8488 98.72483 93.18197 90.25507 89.78593 89.41325 90.32783 93.83247 100.2922 94.4314 93.18028 94.16068 97.58194 100.6044 94.58796 89.02674 85.15452 81.94047 79.41118 
59.21052 59.94942 62.08543 65.17178 68.20424 73.06254 76.5723 80.43018 86.38078 90.14771 92.29723 94.07343 97.31926 101.2626 103.3706 105.1621 106.9731 108.0259 108.8781 108.0249 106.6599 107.8947 111.4796 113.6473 112.7605 112.8966 113.9631 116.1314 118.8349 121.4149 123.5809 124.9124 125.5213 125.7124 124.8968 123.7453 122.3902 121.4053 120.9959 121.1554 121.5511 122.0434 122.6038 122.8238 122.0857 121.4204 121.1095 120.9097 120.4761 120.3478 120.2965 118.1817 116.5371 115.0705 113.8632 112.6619 111.1407 109.491 107.8723 106.6275 106.5926 106.7712 107.0588 106.9351 106.8781 107.2161 106.6868 105.1026 103.2899 102.2236 101.8088 101.4743 101.1266 101.3943 98.88733 96.43885 95.4819 96.44311 98.09068 99.52486 101.0896 102.644 103.9901 103.257 102.2703 102.0833 101.2403 100.5947 100.5447 100.302 100.8008 100.5659 99.14101 98.75539 98.97778 99.75811 101.0488 102.7393 104.9666 107.6768 110.9974 112.7529 116.9701 121.8685 125.2562 129.6171 133.3158 134.8865 134.7027 137.5377 138.1107 139.2421 141.9568 140.4972 138.9644 137.7318 137.6045 139.1802 141.8271 142.5047 142.6608 144.7578 145.628 145.4195 144.6225 145.7198 146.986 147.2576 146.4569 144.2923 140.9498 139.2453 140.246 141.7551 140.3858 141.0062 138.1301 138.5786 139.1234 139.029 140.8693 145.4611 149.6968 148.3433 148.8846 153.5118 154.6551 152.2577 146.9877 143.2272 142.1082 141.0506 141.1419 144.2684 147.5701 147.8363 146.5592 143.5559 138.759 135.1266 134.5851 135.3882 136.4643 132.6379 129.5063 132.1273 137.1733 142.3014 146.7096 151.6786 153.1113 152.2624 150.4241 146.7127 139.8567 130.5049 122.3277 115.6935 112.7568 118.9574 113.2487 101.9947 97.52839 91.70708 89.96384 89.17619 88.52919 88.50465 91.48387 97.2148 93.85647 95.74227 98.11031 103.5525 106.7537 99.36573 94.23989 89.16595 85.08377 81.70123 
58.43332 59.13438 61.31121 64.6239 68.04562 73.00267 76.05662 79.42255 84.88361 88.85844 91.59108 93.37706 96.65525 101.1821 104.8663 107.4441 108.5331 108.2275 108.6238 108.0005 107.5869 110.081 112.9656 112.9509 112.6146 112.8073 114.7159 117.7818 121.1615 124.3564 127.2289 128.3878 128.1688 127.7826 127.1905 126.6032 125.3462 124.1987 123.2359 122.8806 123.2537 124.2849 125.1465 124.9928 124.0355 123.5048 123.4649 123.5216 123.1936 124.3158 122.7212 120.5777 119.4281 118.1618 116.93 115.4317 113.1795 110.5584 108.1556 106.493 106.3207 106.5891 106.4211 106.1227 106.4981 107.0952 106.4906 105.5138 104.6085 103.9057 103.5311 104.1271 103.8973 102.3537 99.14161 96.8863 95.36403 95.37081 95.51375 96.74215 98.75394 101.3954 103.8449 103.6347 102.705 102.5536 102.309 101.7194 101.6046 100.33 100.2475 99.39171 98.2687 97.96425 97.9114 98.08369 98.96079 100.3647 102.0812 104.3364 107.1397 110.5387 113.5238 115.4145 119.3244 127.3311 133.1618 134.7453 133.3368 134.6866 136.4766 137.8952 139.2823 138.1396 136.2201 135.9003 136.5985 139.6766 141.8582 140.3881 139.8471 142.1843 143.34 143.0496 141.7249 141.3811 141.4738 141.7143 141.4145 140.1302 137.7132 136.2113 137.2538 138.3212 135.9864 135.0305 131.8114 132.2065 133.6833 135.6638 137.9144 142.3589 147.3957 147.6645 148.635 152.452 156.6162 154.9191 147.6097 143.0723 142.8238 143.8504 145.5864 148.7721 151.7368 151.488 147.6697 141.188 135.4434 132.216 130.6591 129.3793 128.7843 125.0098 123.9576 127.2115 130.472 132.8413 136.8598 144.9238 146.4282 146.0307 144.0808 140.0247 133.5419 125.6544 119.6085 115.4723 113.1675 118.7518 111.9171 100.4575 96.24496 91.33409 89.54966 89.83892 89.15465 89.06414 90.22897 94.98163 95.97855 97.59042 99.57236 105.4211 110.1808 99.91808 96.62995 92.04375 87.50759 83.40637 
57.67023 58.36751 60.50723 63.85244 67.60052 73.06275 76.62482 79.87806 83.76905 88.56986 91.58063 93.06459 97.09774 102.2353 104.6255 104.3676 103.8736 104.2868 106.2659 106.6806 107.6268 109.4231 109.3395 109.8764 112.5298 113.3929 115.9407 118.7822 122.7497 128.2075 131.8243 132.0739 131.0134 130.0597 129.6393 129.2916 128.1031 126.6067 125.1875 124.5997 125.0357 125.9187 126.2148 125.959 125.4755 125.3458 125.32 125.0647 125.7955 127.3985 126.5344 124.5612 122.8133 120.4259 118.0546 116.1369 113.6677 111.2938 109.2114 108.0638 107.6166 107.4349 106.6416 106.3895 106.6538 106.8642 106.2308 105.9904 106.3875 105.9122 105.2249 106.779 105.7137 102.7056 100.2509 98.08141 96.01093 95.03043 94.44557 95.67533 98.11633 101.3174 103.6952 102.8941 101.5829 101.8585 102.6176 101.6312 101.7457 100.6077 100.2592 99.68052 98.47517 97.19308 96.31149 95.96435 96.53603 97.65387 99.39973 101.76 104.3191 107.4991 110.3689 112.1774 115.44 122.2469 128.6469 130.3144 130.4264 131.7023 133.5724 135.7559 136.8853 136.6704 134.7888 135.0446 136.3079 140.4682 141.2484 138.0526 136.7555 138.0105 138.6699 137.9486 136.2447 135.0976 135.0353 136.5575 137.5888 136.7892 135.1341 134.0841 134.7661 134.2131 132.7791 130.5582 129.2697 130.135 132.0364 134.748 136.8613 141.3749 147.2632 150.3073 150.1735 150.456 150.4986 150.2166 146.7241 142.7584 142.8495 145.5889 149.6822 153.9652 155.6162 154.5341 150.2383 142.2876 134.9177 130.7901 128.3452 124.6861 122.0805 119.3312 119.6479 122.6678 124.5994 124.2818 127.7732 134.4726 138.677 138.4713 137.1467 134.8522 131.9394 123.482 119.8205 117.2087 112.7695 110.3493 106.4853 101.297 96.16953 92.03974 89.75586 90.52693 90.70736 92.03898 92.23355 93.784 96.47929 97.50608 100.4111 105.1269 108.5177 100.6813 98.30808 94.43846 89.353 84.59537 
56.95104 57.68694 59.74314 63.16405 67.02603 72.86239 78.04688 80.89138 83.96577 88.28511 90.51923 91.95525 96.74823 100.4662 101.6007 100.1993 99.43063 100.6477 103.3645 104.5563 105.0518 104.9721 103.6952 103.6036 108.6196 109.8591 113.3631 114.9815 120.3249 126.6653 131.5069 135.4395 133.6134 132.8942 132.162 131.3562 130.2259 128.6915 127.2421 126.7892 127.3277 127.5487 126.9438 126.197 126.4179 126.7254 126.7171 126.0005 127.2322 129.6664 130.0947 128.4332 125.0407 121.576 119.1152 117.3829 113.8563 111.9535 110.8244 109.6991 108.7791 107.5443 106.2756 105.7693 105.519 105.6896 105.8034 106.3225 109.1218 108.0524 106.9399 109.0479 106.1801 103.353 101.1344 99.10172 97.0507 95.44772 94.89885 95.85194 98.39097 101.6916 102.6629 101.6724 100.9514 101.5183 102.6924 102.3363 103.7023 103.6672 103.6925 102.3679 99.09786 96.42616 95.15016 94.59521 95.22373 96.64573 98.58346 100.5886 102.8732 106.2059 109.6484 111.9096 115.059 120.3175 125.5796 126.8594 128.4729 -9999 131.0246 133.1973 134.9675 134.8559 133.6264 134.1747 135.515 137.031 137.4445 134.9373 133.081 133.3217 133.3353 132.0767 130.7154 130.2462 131.2569 133.6274 136.0271 134.9836 133.9761 133.9073 133.4679 131.1051 129.9163 130.1471 130.2877 131.6031 133.9151 137.1501 139.88 145.5593 150.4112 152.2972 150.6644 149.5381 148.431 147.8895 148.7811 146.7018 146.1587 148.8573 153.464 158.3887 158.1767 155.0466 150.6265 142.0406 133.923 129.9714 129.1487 124.2778 120.58 117.5133 116.4324 118.1607 117.9551 116.54 119.6792 125.6954 131.9787 132.3555 132.4095 132.5179 131.6071 123.2973 121.0489 118.6811 114.1216 107.9021 104.0825 102.2278 98.06798 93.70153 91.33892 94.0533 92.00404 92.14127 93.39082 93.77887 93.83241 94.42147 99.41167 105.5691 108.7449 101.471 98.80365 95.37399 90.22417 85.41819 
56.66129 57.19489 59.06642 62.60863 66.70516 72.72153 79.42467 84.27213 85.78963 87.93713 89.15575 91.54428 96.41577 97.79373 98.7386 97.01212 95.69078 96.48917 98.7585 101.3827 101.8299 100.8085 98.53356 98.63548 104.8949 106.2514 109.5051 111.3418 119.6956 127.0961 131.8724 134.4919 132.479 134.4377 133.9911 132.8007 131.7758 130.5123 129.4307 129.0672 129.2056 129.0665 127.727 126.1326 126.3313 126.6751 126.5763 126.5449 127.7267 130.4198 131.2347 129.2195 126.2385 123.7166 122.4719 121.1335 117.0893 115.0259 112.421 110.1169 107.8858 106.1244 104.8328 104.1002 104.2334 105.0769 105.6669 105.4506 108.0583 108.8933 109.8387 111.8141 107.8392 103.9918 101.4756 99.71567 98.01321 96.86951 96.42013 96.79102 99.06963 102.4942 101.2178 99.64779 99.24657 100.4218 101.8782 102.7662 104.6766 106.779 107.0493 104.5216 99.44382 96.06168 94.84634 94.13005 95.12106 97.19656 98.90175 99.87532 101.6274 105.1543 109.2158 112.0901 114.877 118.3442 121.8682 123.6003 -9999 127.5082 128.504 130.6195 132.3468 132.119 132.9621 134.8488 135.1551 134.345 135.2096 132.6297 130.5677 130.0516 129.7872 129.4289 129.423 129.6685 130.2451 132.1065 134.7572 132.9141 132.2183 132.6735 131.0593 129.0506 128.5023 130.1022 131.9133 134.0067 137.2236 141.6237 145.9186 151.834 151.1626 150.3761 149.3288 149.0372 149.0711 149.864 150.8453 151.56 150.8105 151.928 154.8177 159.0619 158.1564 153.1067 148.4024 140.8069 133.1736 130.0971 132.6698 128.8208 122.5016 116.9255 114.2016 112.7141 110.5035 110.7816 114.9062 122.0915 127.201 127.5224 128.8548 130.3746 130.6326 125.3813 122.1838 120.0352 116.9507 109.2753 105.2322 104.2118 99.92936 95.37498 93.82752 97.25203 92.40997 93.66325 95.34418 96.25846 94.43393 96.51974 98.40397 106.3935 107.8776 100.9101 97.82975 95.03846 90.60216 85.67933 
56.89445 57.19699 58.9557 62.54514 66.79323 73.0711 80.29498 90.12096 88.50239 88.33893 89.61401 93.5793 98.36245 96.93975 95.6624 93.64992 92.70584 94.74092 98.33588 101.8686 100.6397 99.02337 96.48968 97.05671 103.5166 105.2151 109.0026 112.1401 119.7553 128.9614 134.275 135.4053 134.6656 136.2219 134.3187 133.1719 132.1413 131.2365 131.0206 130.7754 130.8109 131.3519 130.14 128.486 128.1121 127.2353 126.5946 127.0474 128.2103 129.9871 130.5177 128.461 126.6797 126.0176 126.2709 125.9368 121.1761 118.2255 113.9211 110.3374 107.7841 105.9703 104.4653 103.568 103.7209 104.7003 105.8371 105.1816 106.7776 109.2482 112.2932 113.7414 109.9771 104.846 101.9977 100.4764 99.42551 98.93288 98.76099 98.91575 99.64097 99.54145 97.72116 96.6644 97.03396 98.68912 100.332 101.5767 102.4651 105.8163 107.5906 106.4695 99.92586 96.16363 95.44325 95.27425 96.13817 97.68564 99.13238 99.89374 101.6382 105.129 108.9185 111.8821 114.1922 116.2175 118.0413 120.6294 123.6965 125.968 126.6424 127.5105 128.1485 129.1818 131.9948 134.0289 132.6547 131.1966 130.9073 129.8187 127.7152 127.3596 128.6672 130.7108 132.4675 132.668 132.0518 132.483 132.02 130.0924 129.4848 129.8523 128.7038 127.6654 128.5576 132.2554 135.5812 138.3014 142.077 148.1795 153.9034 157.6547 154.9283 152.5505 151.0693 150.6689 151.4949 152.8499 153.8842 155.1912 155.7805 156.5827 157.3507 158.6195 157.589 152.3498 146.041 140.3335 134.3125 130.8023 130.8317 127.3434 120.5629 113.5572 111.5766 108.9164 105.9718 107.044 111.0522 116.1683 121.8376 122.141 123.6259 125.3575 126.4153 125.5758 121.4555 116.9064 114.6649 110.2628 108.4189 107.1756 101.9893 97.08427 95.79507 97.12626 93.40695 94.76951 97.73019 100.8093 97.0937 98.32421 99.49382 103.9567 106.498 99.02293 96.5108 94.06745 90.60366 84.79936 
57.71045 57.85719 59.65345 63.28186 67.48818 73.58086 80.33252 88.26239 88.95294 89.88954 93.1516 95.21988 101.3716 97.32209 93.91793 91.63859 92.09621 95.62578 99.4754 101.5305 99.2836 98.03418 96.81346 98.31932 104.6292 106.2146 111.0343 114.7282 121.2054 131.2806 133.8495 133.9348 134.9745 134.4057 133.6808 133.0291 132.4316 132.195 132.2356 131.7349 131.8871 133.1291 132.2389 131.8786 130.879 128.1528 126.8794 127.3485 128.3406 129.37 129.7457 128.6491 127.8405 129.0933 129.2162 129.5951 123.5351 119.0464 114.538 111.0633 109.3064 107.4904 105.6483 104.4867 104.3337 104.7258 105.0194 104.7172 106.5231 110.366 112.8959 113.339 110.7176 105.2089 102.2249 101.0852 100.7839 100.6103 100.0243 98.74197 97.36965 95.92806 94.86967 94.71113 95.65202 97.32317 98.74857 100.1708 100.7625 104.2468 106.5703 105.87 99.52899 96.45023 96.06385 96.32059 97.32581 98.74175 99.73402 100.4975 102.4418 105.4501 108.1985 111.1395 113.0963 114.5711 116.161 119.7111 122.2446 125.0693 124.9436 123.874 123.7688 125.6224 128.4787 129.6026 128.4946 127.499 126.9758 125.9999 124.9521 125.8189 129.3068 133.3261 136.4234 136.9612 136.3902 135.047 132.2982 129.9609 129.1593 129.0424 128.1431 127.8649 130.0394 135.3373 139.3456 143.3014 146.8626 153.8106 159.7405 162.0943 162.1856 160.1013 156.9798 154.2346 154.5854 156.4877 158.6582 161.1293 162.9867 164.0008 163.0752 160.625 157.3092 153.3611 147.167 142.0714 137.2506 130.7825 128.9826 124.8121 118.204 111.5526 111.597 111.4511 107.1465 106.5158 110.141 111.5869 112.818 117.5991 118.8414 120.5104 122.2423 122.5297 116.4734 111.8509 111.9121 113.778 113.5504 111.9593 105.9858 100.4272 98.4852 96.80137 94.92162 94.26759 97.73621 103.8009 100.14 100.396 99.08511 100.4773 104.0404 98.28092 96.16134 93.84012 90.95225 83.80149 
58.72078 58.82834 60.68949 64.39095 68.45941 74.05429 80.75908 87.0488 88.81664 89.79251 93.21982 93.33238 97.95592 101.0801 94.68778 92.12506 93.88444 97.55915 100.4348 101.0895 98.94976 98.45774 98.70293 102.0535 108.6888 110.8314 115.4781 118.0041 124.5915 128.4424 130.5685 131.7699 132.8276 132.7933 132.7276 132.6733 132.9932 133.5702 133.6554 133.2328 133.8904 135.6864 135.3414 135.125 132.9214 129.1973 127.6213 127.85 128.6337 129.5943 129.95 130.4217 130.6208 132.7133 134.5572 133.666 126.2569 119.9714 115.5949 113.5215 112.7942 110.9098 108.9395 107.2029 106.1332 105.4433 104.6731 104.3235 106.6499 110.2239 111.5075 111.1588 110.0908 104.8444 102.1566 101.0639 100.5123 99.96913 99.04019 97.56417 95.97719 94.82259 94.39725 94.80324 95.84078 97.33483 98.68842 99.91333 101.4081 103.8281 105.8251 104.9017 99.63882 97.4357 96.68457 96.71159 97.87182 99.32431 100.2998 101.0748 102.6252 104.3564 105.8775 108.9587 111.2466 113.2062 114.6517 117.2332 119.3136 122.3667 122.2596 120.9412 120.9133 122.9695 125.529 126.4574 125.9851 125.8886 125.8979 124.9091 124.303 126.1084 130.6272 135.2425 139.2071 140.4635 139.8247 137.055 133.9971 131.51 130.3172 129.9056 128.779 128.7788 132.0647 137.9758 140.9859 146.1736 149.2827 155.8389 161.4476 166.0566 168.1023 166.5591 163.9056 159.1832 157.5106 159.3288 164.1825 169.86 171.6886 171.9547 170.4581 166.2863 161.6838 157.2081 151.4292 145.6274 140.0624 132.7675 127.3997 122.0171 115.3791 110.718 113.1924 115.452 112.5846 109.5046 110.2521 108.3473 106.696 108.4965 110.9103 115.4736 117.3076 114.3108 111.2606 109.1268 111.5156 115.9848 114.8532 115.4581 111.7316 102.7497 101.2047 99.86557 96.20216 92.15531 93.90014 102.9949 103.4807 102.0784 99.33183 99.82763 100.9381 96.04964 94.5281 92.60932 90.23955 83.8307 
59.22207 59.33303 61.10856 64.77581 68.7139 74.92255 81.17918 86.27785 88.28913 86.4758 88.53107 90.45746 92.87401 96.27561 94.29421 93.43603 96.36847 99.20897 100.904 102.3442 99.94482 99.45009 100.0461 103.9865 111.2325 115.2649 121.107 123.2715 124.7136 126.7194 128.9004 130.8972 131.6536 131.5756 131.7622 132.1217 132.7665 133.4698 134.1406 134.4294 135.8963 138.8693 138.841 136.7013 134.8734 131.9588 129.7168 128.3699 128.7008 130.1268 131.4044 133.0198 134.1055 136.0267 138.447 136.5053 128.8059 122.5089 118.9381 117.7479 118.0585 116.4735 114.0208 110.8927 108.5717 106.7917 105.3123 105.2227 107.9695 109.1735 108.9512 108.7687 108.2406 104.7821 102.5125 100.7769 99.37699 98.45674 97.56173 96.44898 95.6634 95.14506 95.40267 96.14825 96.97598 98.59957 100.3708 101.9963 103.1332 104.3064 106.4486 103.9753 100.9247 99.5711 98.30881 -9999 98.83116 99.63175 100.4506 101.5639 102.6048 102.7172 103.4826 106.0226 109.0888 111.2265 112.4832 114.6329 116.4508 118.9399 120.8708 120.9175 121.1769 122.6577 124.7611 125.9406 126.8099 127.7939 127.5558 126.3223 126.8251 129.5762 133.8571 138.0002 141.0585 141.5266 140.7327 138.0995 135.5334 133.4017 132.1918 131.5521 130.6399 130.5391 134.2102 138.5466 140.5853 145.9268 150.2262 156.3103 161.2943 167.0309 171.0878 170.8636 169.205 164.3065 161.9189 163.8987 170.3121 177.603 178.7114 178.6085 177.239 173.7138 168.9535 164.2676 157.66 151.0289 144.4947 136.9544 128.5992 120.5713 113.9619 109.2843 108.5814 111.2821 110.7009 107.8805 108.0152 108.6325 108.9611 109.8415 109.2821 110.6288 109.2757 109.2932 109.1405 110.7298 115.4671 116.0726 116.5181 118.3867 116.1928 104.714 100.1372 99.16674 98.18029 91.3566 89.808 95.61156 101.6278 103.8964 102.596 100.8464 100.858 96.05428 94.43829 92.11349 89.58807 84.41939 
59.12523 59.24917 61.01449 64.44781 68.25843 76.17712 84.09042 93.20428 95.6744 86.3211 85.93563 90.48867 90.82621 92.05778 93.04533 95.66737 98.78135 99.79052 100.8301 103.6697 100.9274 101.2714 101.0505 103.9308 108.5999 114.0226 117.702 120.3292 122.5889 125.3401 128.4368 130.8659 131.3472 131.0164 131.0379 131.31 131.4689 132.0362 133.4967 134.2837 136.4357 139.6107 138.2573 134.7247 134.621 134.601 133.7143 130.9169 130.1072 131.4372 133.3497 135.1543 136.1315 136.1216 136.564 135.0287 130.8395 126.9635 124.6226 123.2552 122.7317 122.3284 119.9205 115.8274 112.532 109.9176 108.0062 108.2434 109.9499 109.4715 108.914 107.67 105.7408 104.1581 102.6192 100.9487 99.76921 99.03503 98.13499 97.25195 96.71382 96.24819 96.38144 96.80761 97.25613 98.92351 101.1663 103.1603 104.3562 105.0173 105.9999 106.5106 101.9505 100.2914 99.45963 98.5676 98.99158 99.09299 99.39206 100.2824 101.6673 102.1862 103.3555 105.0731 107.2548 109.178 111.6318 114.8152 116.7251 118.2187 121.4474 123.2294 123.4091 124.5639 125.8031 127.2914 128.5357 129.5353 130.0274 130.1707 132.896 136.0072 137.8298 139.1868 140.0791 139.1287 138.8743 137.5156 136.2148 134.8315 134.1693 133.9621 132.5103 132.4877 137.2148 139.0135 139.2986 142.6477 147.6231 152.4567 158.3889 165.0449 170.963 172.1598 171.4212 167.7953 167.1252 170.5958 176.6655 181.3352 183.7702 184.3007 182.4136 179.4708 175.4466 171.4288 164.7785 157.5024 150.4577 142.4765 132.9995 123.2488 116.1007 110.9045 108.2106 107.6492 109.7891 109.9587 110.7121 110.5206 111.1405 111.5793 110.6753 109.7259 106.8405 107.6805 110.4033 113.8814 116.6928 117.439 117.9093 116.772 110.9453 103.2558 98.06834 99.75255 97.69625 88.94058 88.37726 96.00377 102.8263 104.3923 104.6956 103.3042 103.2219 97.70439 95.59735 92.3517 89.21626 84.33773 
58.72872 58.96717 60.77106 64.00504 67.78666 75.27381 80.92452 87.64067 98.86591 90.68396 87.43172 92.64953 90.92379 90.29539 91.10663 94.89622 97.85026 97.96665 99.42987 103.155 102.3744 103.2425 101.5811 102.4088 104.2731 108.5127 114.1002 117.0238 120.1681 124.1728 128.7951 131.7878 132.2981 132.0893 131.5158 130.6633 129.8118 130.6046 132.8 133.6227 134.856 136.5832 134.6691 133.7985 133.8586 134.3814 134.7811 135.1194 134.2358 133.6268 134.8534 136.0606 136.0581 134.9256 135.7371 133.568 129.9574 127.5577 126.1772 125.4132 124.4894 123.7062 121.9546 118.3004 114.514 111.2492 109.4938 109.9314 110.5778 110.5252 109.7189 107.6404 105.565 104.3717 103.2402 102.5144 102.2574 101.7412 100.2047 98.84289 97.62665 96.98364 96.97816 97.21917 97.45818 98.60711 100.7965 103.1827 104.7334 105.3891 105.3447 105.192 103.0031 100.6838 100.6001 99.67002 99.24582 98.73747 98.47867 99.21584 100.6297 102.0288 104.3879 106.4212 108.9064 111.6219 114.2406 116.3132 117.8962 119.5535 123.1257 126.3187 125.8618 125.3451 125.9542 128.454 129.3101 129.8725 131.2522 133.405 138.4142 140.9712 140.2235 139.5256 138.4882 136.525 135.7192 135.7929 136.1012 135.7888 135.6288 135.5286 133.4256 134.3337 139.8297 139.6019 138.2767 138.4023 142.2079 148.428 154.246 159.9284 165.7325 168.3512 170.171 170.6041 172.4983 176.9193 182.1257 186.9978 190.6497 190.7691 187.6465 184.9067 181.9343 178.1023 171.1314 163.6061 156.4781 148.2656 138.6645 128.0098 120.4145 114.3867 110.139 106.8591 106.8495 109.0938 109.7939 109.1119 109.5835 110.2346 111.1521 110.5448 107.5397 108.744 110.7922 112.7414 113.6605 116.1986 113.6859 108.8367 104.2549 98.85021 94.30606 96.17877 95.76099 88.56032 89.7048 97.3772 103.9637 101.4274 102.3651 104.2789 106.2019 97.52933 94.94425 91.74765 88.74294 83.7933 
58.35321 58.8062 60.67649 63.71599 67.71699 73.97388 77.62741 79.86063 84.94387 90.53071 92.31287 94.70681 90.93789 90.40932 91.38091 95.69079 97.3223 96.58554 98.68123 103.2241 103.6335 104.2015 101.6155 102.0244 103.6068 108.0241 112.3106 115.1869 118.6973 123.273 129.1802 133.4721 134.7933 134.7363 132.6379 130.3465 128.6221 128.9154 130.4072 131.3268 133.0601 134.9765 135.0459 134.5528 133.7584 133.703 133.8913 134.7052 135.3065 134.1986 133.6449 134.1501 134.938 135.1173 136.2807 134.0763 131.6108 130.8416 130.6739 130.0627 128.7956 127.1511 124.7632 120.6861 115.9142 112.413 110.3054 109.985 110.0492 109.0265 107.098 104.5074 102.6425 101.5443 100.1339 99.20142 99.1607 99.42987 98.30775 97.84206 97.46812 97.45602 97.47841 97.83463 98.24939 98.73674 100.1533 102.2516 103.7912 104.7685 105.294 104.9669 104.3316 103.1097 102.2902 100.8391 99.87503 99.01633 98.84642 99.38189 100.1212 101.5445 104.6056 108.1033 112.3384 115.0073 116.1935 116.8928 118.1007 119.879 122.7779 125.7566 124.6958 123.3773 124.8032 127.5862 129.0577 129.8287 131.717 134.7748 139.8895 141.7197 140.6232 139.3461 136.5487 134.2664 133.37 134.4026 135.291 135.2164 134.7401 134.3888 133.1521 135.6509 140.4767 141.1813 138.671 137.966 140.4233 144.4967 148.2992 153.7297 160.2283 163.8327 167.0446 171.1356 175.3888 180.7352 185.9771 190.9323 194.4695 194.1349 191.3248 189.0172 187.4664 184.6207 176.1323 168.2378 161.5376 153.4898 143.9756 134.5294 126.8138 120.4922 114.9929 108.8665 107.1442 108.3912 108.4308 107.6299 106.5875 106.9022 110.1586 111.057 108.6608 109.7772 111.3386 111.197 109.665 110.4043 107.0204 102.1337 97.58342 94.49551 90.91179 90.51953 89.73531 88.22774 89.36268 93.99624 98.51667 98.2814 97.70788 101.0181 108.5066 95.75526 92.67692 90.19057 87.95105 83.67709 
58.13979 58.75094 60.5997 63.41206 67.66576 73.43455 77.18422 78.78829 80.3012 82.82534 89.45936 93.08338 91.28391 91.82557 93.32682 97.98354 98.82209 100.3007 102.6054 104.2623 106.3787 106.8188 104.6161 106.4422 108.2066 111.9682 112.6804 115.4803 119.1332 123.5046 129.116 133.2355 134.8201 135.1645 132.9583 130.0079 128.4706 127.999 128.5921 129.3611 131.3619 134.3934 136.7798 137.2576 136.2787 135.0672 134.3562 134.9281 135.5683 135.926 134.4062 133.5746 135.7134 138.2303 138.6632 137.2622 136.2817 136.6411 136.9711 136.2549 134.6388 132.2155 128.9068 124.2711 118.6508 114.8545 111.8645 110.5202 108.8614 106.3652 103.5887 101.274 100.0356 99.21236 97.92044 96.52746 96.53018 97.70612 96.96534 96.8193 97.4198 98.09312 98.64232 99.24848 99.35324 98.80927 98.91877 100.0227 101.3695 102.8037 104.4661 104.6742 104.8425 104.6441 104.1431 102.4508 101.4456 100.4338 99.99568 99.94024 -9999 101.3197 103.954 109.1215 114.8138 117.2681 117.4585 117.572 118.2523 120.2292 122.7854 125.0519 125.4176 124.4079 125.4231 127.6113 128.9052 129.9039 132.0148 134.1255 136.7322 137.765 137.2454 136.7485 134.1253 133.7851 134.5495 135.6008 135.4056 134.4772 133.0564 133.2798 133.5802 136.8739 139.2588 139.8202 138.6024 138.1519 139.7038 141.4162 144.698 150.8311 157.0393 160.2215 163.7099 169.7326 175.2547 181.1076 185.6063 189.3201 192.61 192.3981 189.9615 188.1474 188.2787 189.5297 181.1984 171.5548 164.3758 157.1501 149.0893 141.0856 133.6016 126.23 118.3808 111.3841 107.9727 107.7329 107.8352 107.429 106.3704 106.1903 107.51 108.5518 107.8095 108.7472 109.9641 108.3163 106.1565 104.467 100.2179 95.53038 94.15894 92.84027 89.52356 88.12557 87.20441 86.89458 87.0176 89.88495 93.10447 92.44813 92.55155 94.4932 105.572 93.63525 90.55433 88.3533 86.37128 81.27372 
57.96181 58.60155 60.33163 63.05543 67.49312 73.32109 79.76751 86.65557 83.57467 82.24589 86.76216 91.17839 91.76168 91.68035 93.46729 98.21882 100.6066 104.4449 106.6062 106.2657 107.3094 108.7737 107.4752 111.0643 112.7477 112.0734 112.5581 115.1223 118.8948 123.7908 129.4111 131.8833 132.1773 132.3403 131.2278 129.7163 128.2502 127.3502 127.9645 129.2898 131.1196 134.1276 137.4219 139.4621 139.0604 136.9718 136.1896 137.4694 138.929 140.5537 141.102 139.1302 140.541 141.4715 141.0889 140.9523 141.0225 142.0634 142.4955 142.2203 141.2372 138.8365 134.9279 129.4982 123.395 118.9623 115.0724 111.8584 108.1738 104.5824 101.9524 100.165 98.92794 97.91423 96.9233 95.61498 95.25787 96.42431 96.32118 96.87854 97.73048 98.83414 99.83821 99.99524 99.20718 98.13878 97.53776 97.82703 98.90032 100.7383 102.3931 103.4139 104.7062 105.642 105.8098 104.6167 103.7197 102.3339 101.4331 100.7841 100.6551 -9999 103.6194 108.0249 113.1835 116.8491 118.1829 119.1194 120.4526 122.5348 124.8339 126.5821 127.1581 126.7981 127.3554 127.6767 128.2017 129.3208 131.1324 132.209 133.4738 133.661 133.3249 132.0339 130.1841 132.0501 136.3668 136.2395 134.8231 133.6853 132.6462 133.6498 134.9727 138.1473 138.3515 138.4333 136.7229 136.9026 139.725 143.3438 146.8584 152.4222 156.134 157.7306 161.6012 167.9043 173.3099 178.8268 182.1551 183.9516 186.4224 186.8482 186.3124 185.7057 185.4504 187.8168 181.4035 173.314 165.3295 158.8226 152.4276 146.0615 139.1919 131.2049 122.6667 114.8888 108.8722 107.0212 106.9537 107.4642 107.0089 106.8123 106.2483 105.681 103.8402 103.9272 104.0012 102.5219 100.4853 97.48574 97.59146 93.0274 91.10337 94.21077 89.49213 85.81974 84.60378 84.78573 86.15871 88.99938 92.95664 90.48191 90.59223 91.70269 95.39929 91.03022 88.97355 86.96937 84.95895 79.67806 
57.59194 58.22483 59.79455 62.45049 66.97166 72.70338 77.14708 80.08583 80.86733 81.27652 85.55963 89.19164 91.44685 92.2816 95.48759 100.727 104.5546 109.6925 111.2087 109.616 108.6094 110.2559 108.4194 110.0214 111.5274 112.4179 112.8163 114.8381 118.0483 122.3254 126.3966 128.4093 129.9922 131.0726 131.5795 131.1877 129.7612 128.6712 129.4543 132.2236 134.5571 136.5849 139.5765 141.4982 141.1833 139.3775 139.4691 140.6455 139.9205 140.6391 142.2909 144.5918 146.1645 144.5064 144.0037 143.6128 144.5485 145.9965 147.0399 -9999 148.7177 147.2974 142.7332 136.017 129.643 124.2545 118.8709 113.4185 108.738 105.2722 102.796 101.2095 99.64277 98.08105 96.94133 95.26925 94.39347 94.49117 94.93868 96.11648 97.29424 98.29188 99.20575 99.19771 98.38147 97.51751 96.62344 96.5014 97.37048 99.34257 100.2936 101.9985 104.3714 106.0857 106.513 106.4647 105.1421 103.8389 103.9468 103.3015 102.689 103.1008 104.0445 106.4481 110.4976 115.2137 118.8171 122.4051 125.2485 127.3733 129.1223 130.1055 130.4075 130.2874 130.4233 127.9622 127.5337 127.8389 128.7892 128.9902 129.3541 129.2726 129.4685 128.8621 127.2172 126.4923 127.2939 128.6742 130.1414 131.2142 132.2678 134.2683 136.052 137.988 136.7654 138.1429 137.4411 139.0367 144.7047 148.9399 152.183 155.53 156.0634 156.1564 159.5382 164.4623 168.56 172.8296 175.4106 177.0155 177.8254 178.564 180.7292 182.7814 183.0318 183.573 180.546 174.2488 166.6031 159.6818 154.0506 148.2897 142.493 135.9045 127.3142 119.0088 112.1904 107.7096 105.9881 106.4937 104.2248 102.5804 101.9824 101.5715 99.00809 98.03293 97.27132 95.94815 95.14814 92.43122 91.78547 88.19642 87.75388 92.0825 92.12301 85.44119 82.96035 83.61366 85.4816 88.90429 92.80882 89.75543 89.80628 90.61002 93.03463 88.36693 86.36011 84.52158 82.61648 77.83272 
57.06678 57.76944 59.27168 61.81599 66.21333 71.71985 75.24548 76.60796 77.61206 79.31089 84.54642 88.71888 92.06075 94.91387 97.91945 102.0682 106.3968 112.2343 115.4388 113.4286 110.1747 110.7279 108.8677 109.4816 112.1426 113.4109 113.7318 115.3304 118.0879 121.8308 125.2322 127.1957 130.0677 132.4218 133.8677 134.0802 133.0279 131.6973 131.8641 134.1508 137.0741 140.0193 142.7611 144.0689 143.8218 143.3576 144.4329 144.8185 142.3696 141.7486 142.7704 144.6357 146.6193 146.9369 144.763 145.6516 146.6599 148.6434 150.744 152.3766 153.2236 152.6044 148.7529 142.3589 135.1864 128.8335 121.3364 114.5201 110.3351 107.1664 104.4701 102.8019 100.8914 98.87328 97.3975 95.40576 94.27123 93.564 93.48642 94.44034 95.90106 96.66509 97.53201 98.04677 97.6116 96.88514 96.35641 96.37759 97.27478 99.07382 99.59727 101.2069 103.3659 104.8121 105.6166 105.391 104.6555 105.8094 106.2102 106.3502 106.2447 106.0287 105.6755 -9999 108.1876 113.432 119.2448 125.3522 129.9076 132.2931 134.0383 134.5132 134.7093 134.3649 132.6152 129.5379 127.5217 126.6588 126.524 125.9637 125.8121 125.6884 125.8304 125.7839 125.201 124.3857 123.8002 124.3546 126.354 128.7627 131.343 133.7392 135.4705 136.7433 135.2666 138.9218 141.9453 144.5992 151.1128 154.7241 157.3971 158.4854 157.9904 156.0839 157.5891 161.1269 162.9875 165.7015 168.2784 169.9757 170.3312 171.2307 174.2197 177.912 178.1794 177.983 177.0643 173.1114 166.9053 159.8434 154.2136 148.6481 143.3954 137.9672 131.297 124.0989 116.9611 109.9176 104.7059 101.0956 99.09029 98.25161 97.84608 97.40531 94.46682 93.01424 92.46751 92.95215 94.03284 90.75098 88.34052 84.76696 84.40249 89.5265 91.92493 85.29802 82.28521 82.68584 84.52267 87.17441 90.45135 89.56407 89.55499 89.06788 90.02472 86.14239 84.53833 82.96054 81.09303 76.68002 
56.59855 57.43266 59.02953 61.48975 65.5009 71.01064 74.712 76.47075 77.54961 81.29914 87.48064 90.88725 93.18325 96.89779 99.0752 103.0218 108.4929 111.6003 112.7442 111.4969 110.9437 112.05 110.7262 111.5461 114.1449 113.7411 114.1462 115.813 118.4349 122.1842 126.517 127.3242 130.9644 134.0224 135.8957 136.4971 135.6851 134.2124 133.9461 135.4093 137.8855 141.3496 144.5668 146.4942 147.3127 147.405 148.1691 147.3601 145.1075 144.0752 143.8036 143.7226 145.0364 145.9009 147.2863 148.4804 150.4084 152.7231 155.4686 156.3338 156.6877 157.0265 154.3538 148.5477 140.382 132.427 123.6237 117.2904 113.3915 110.5196 107.8653 105.4725 103.1607 100.2665 98.26397 95.77136 94.3975 93.6751 92.87599 93.1576 93.7674 94.34605 95.30915 96.16614 96.02647 95.51885 95.92709 96.63942 98.04403 99.29428 99.84201 100.3806 101.3478 102.8346 103.0321 102.6272 104.1867 105.6345 106.5089 108.2924 109.5185 109.5228 108.3254 106.995 -9999 111.5963 117.9117 125.0654 131.5647 135.0607 137.2464 137.5571 137.6569 137.1666 134.6138 131.44 128.3767 126.4515 125.3717 124.3435 123.2867 122.4211 122.6339 123.04 122.6609 122.4996 122.1718 123.3784 126.3643 129.6781 132.439 134.4343 135.629 137.084 135.4688 140.7456 149.4062 149.8517 155.5566 160.8972 164.6094 164.4678 162.6834 159.3625 157.6259 159.8668 159.07 160.7144 162.4825 163.5626 164.2736 165.7918 167.7353 170.4839 171.0022 172.2966 171.9789 170.1584 165.1956 158.1724 152.5877 147.1466 141.5717 136.069 130.5283 124.4035 117.7207 111.3935 105.9722 101.6416 98.18885 97.09232 96.07327 95.07421 91.93218 89.92203 89.0474 89.09002 90.60707 90.17946 88.08609 84.58212 83.90791 88.63993 90.72025 85.75707 81.97947 81.8161 83.73404 86.79223 90.59929 89.0423 88.80487 87.99247 88.33484 84.99581 83.53752 81.8332 79.81005 75.50115 
56.28596 57.21815 58.98722 61.56685 65.54092 71.96251 77.27782 80.7424 86.25185 85.99342 91.10145 94.01412 94.09926 97.61836 100.8664 104.3212 107.4353 107.1324 107.3465 107.8271 110.5742 112.8756 113.2039 115.0965 114.1909 113.8572 114.6305 116.6224 119.1547 122.2284 126.2456 128.7536 132.6643 135.8703 138.3045 139.2107 138.4332 137.0764 136.2613 136.2515 137.0428 139.6139 143.4595 147.1136 149.6074 149.8705 149.3777 148.3852 147.1187 145.6281 144.0981 143.7398 145.7672 146.6727 149.2888 152.5294 155.0835 157.9391 159.9245 160.4229 160.2183 160.2057 158.2541 152.8346 144.2457 134.272 125.7049 119.9417 116.9149 114.5327 112.1453 109.4749 106.4538 102.2904 99.89698 97.20185 95.57832 95.27667 93.39848 93.00471 92.9038 93.58683 94.79241 95.06951 94.82552 95.31844 96.10573 97.29252 99.08825 99.91389 99.35378 98.95807 99.13845 100.5187 100.4857 101.6001 103.0607 104.4549 106.3954 109.171 111.7323 112.5992 111.173 109.0645 108.3445 -9999 115.9712 122.6968 129.6019 133.3721 135.6503 137.0224 138.3607 137.5077 136.0954 133.399 129.1614 126.2393 124.7337 122.9463 121.3079 121.124 121.7076 121.6521 120.5803 120.8544 121.3217 122.9764 126.1205 129.3609 132.1593 134.4423 135.7519 137.1749 138.1519 145.6924 155.6467 156.3477 160.4226 166.4002 171.1491 170.2251 168.3329 165.3612 162.3684 162.4503 158.4181 157.9244 158.1686 158.4389 159.6026 160.8508 161.1082 162.5886 163.2804 165.3037 166.1082 165.5855 162.0885 155.3919 149.7237 144.2641 138.3436 132.214 127.0946 121.8605 116.7414 112.2875 108.8102 105.4027 99.40867 97.02281 95.66021 94.51718 91.04365 88.51215 87.70248 87.4759 88.43402 88.04607 85.80902 83.24427 82.68612 85.68355 88.401 88.15109 85.18533 83.43187 84.14776 86.85027 90.42116 88.01648 87.75002 87.22377 87.31539 85.13279 83.84814 81.73693 79.40732 74.8123 
56.00803 56.95244 58.9114 61.87383 66.00458 72.76362 77.48902 81.73414 92.01136 88.43785 91.4037 95.21291 98.02727 101.4882 104.3518 106.2133 105.818 103.9817 103.0392 104.0792 110.1166 113.5715 116.1227 116.9977 115.0179 114.5424 115.6435 117.9849 120.8417 124.0826 127.7051 131.2283 135.0245 138.5625 141.1761 142.0033 141.6661 140.8636 139.5127 137.6894 136.6541 137.9397 141.8688 146.5625 149.5309 150.2422 149.8725 149.1799 148.4743 147.7566 146.5204 146.4222 149.334 150.8975 153.8255 156.8924 161.2055 164.885 166.5927 166.9482 166.4946 164.9506 162.0783 156.3547 147.3848 136.4853 128.3993 123.1149 120.9159 118.7899 116.6038 113.9983 109.9865 105.2847 102.2222 99.22258 97.24323 95.46785 94.31328 93.6059 93.46978 94.00684 94.75754 94.18945 94.62551 95.78464 96.98871 98.13187 99.13118 99.15399 98.95111 98.8406 98.85648 99.60251 99.88602 101.2726 102.5245 104.0718 106.2 109.321 112.6284 113.6882 112.9336 111.8104 111.4069 111.7224 114.3117 118.5388 123.8805 128.2379 132.2902 135.842 139.0345 136.8554 137.0941 134.8488 129.2565 125.4631 123.5717 121.6457 120.3681 121.3208 121.6841 120.747 119.703 119.7562 120.6835 122.7427 125.4869 127.7514 130.0525 132.4383 134.4081 136.6979 139.9766 145.3251 152.281 157.7711 161.0639 166.7566 171.9913 171.3426 170.7819 169.7776 168.0934 167.2596 161.1504 158.9056 157.1629 155.625 156.0665 155.4446 153.7516 154.531 154.7627 157.0318 158.6162 158.8817 156.4619 151.6668 146.4894 141.0932 134.8283 128.5613 123.0196 117.7928 114.4762 112.0971 110.035 106.9438 101.3583 98.77638 96.40415 94.02864 90.29894 87.97405 87.50343 87.98861 88.99536 87.839 85.42691 83.4371 82.68752 83.50113 84.36121 84.59841 86.75964 86.53099 86.04926 87.81357 91.03382 87.14772 87.12608 87.49895 88.14588 86.63083 85.08752 82.33829 79.32673 74.24979 
55.87168 56.77571 58.94234 62.36867 66.74075 72.88005 75.25277 78.02763 89.18668 89.60338 92.08199 96.12981 101.7095 104.2004 106.0055 107.288 106.5986 104.4147 102.5722 104.5558 112.3255 115.3834 117.8438 118.6493 115.862 115.478 117.0523 119.7186 123.182 127.1323 130.6026 133.7747 136.9989 140.1814 142.3935 143.5054 143.6858 143.3876 142.1415 139.8383 138.3586 138.351 141.2166 145.4828 148.8116 150.3364 150.9071 150.6233 150.5703 150.286 150.5486 151.5817 155.345 156.7725 158.8152 162.3021 167.8852 173.6901 176.7935 177.3166 174.6713 171.6058 168.8853 161.7735 151.7426 140.7559 137.1051 130.4404 125.7612 122.6053 120.3006 117.6475 113.0098 108.3088 104.2506 100.8154 98.95584 96.7962 95.97465 95.16972 95.17437 95.92027 96.30623 96.13832 96.13226 96.89727 97.79691 98.2539 98.93188 99.14796 99.45258 99.4606 100.5218 101.523 101.1289 102.1423 103.0103 103.9614 105.8714 109.3177 113.3862 114.0294 113.8048 113.736 113.695 112.7565 112.844 114.4988 118.7416 124.8623 131.4445 136.6996 138.8399 138.2021 137.459 134.7728 129.2404 124.9696 123.2637 122.059 119.7436 119.1805 120.0358 120.2973 120.2648 120.4985 121.6182 123.2206 124.8625 125.9327 127.7142 130.2379 132.7846 136.0043 139.7217 143.3484 148.3721 153.1028 157.1804 162.6897 169.0479 169.3 171.555 171.4001 169.9485 170.1767 164.0874 158.5144 154.4118 152.9084 152.8688 151.4791 148.9685 147.1591 146.546 147.6644 149.4977 150.2362 148.6311 145.0931 140.1709 135.2558 130.106 124.2325 118.5755 113.263 110.3004 108.6324 106.3497 103.4013 100.07 97.7617 96.04494 93.73363 90.77911 89.24272 88.70852 89.24342 89.75047 88.24517 86.38417 84.75601 83.51704 82.47764 82.36556 82.93767 84.5601 86.95547 88.53268 88.34676 89.15369 86.90769 86.46629 87.27731 88.60955 86.69143 84.02523 81.02367 78.13885 73.41024 
55.9795 56.88346 59.12725 62.83429 67.22767 72.44977 74.52853 77.96804 87.94983 93.2682 95.81375 98.40957 101.937 104.7035 107.5575 108.7802 109.1005 107.1668 104.8189 107.2743 116.8041 118.5919 118.4773 119.1864 117.244 116.8575 119.1631 121.9772 125.6411 129.2448 132.1322 134.7471 137.1405 139.4749 141.5479 143.5021 144.851 145.2816 144.5681 143.2457 142.5526 141.7031 143.1606 147.1009 150.3119 151.4492 152.143 152.1611 152.577 152.7309 154.2018 157.6053 160.9584 162.1162 165.0597 170.1284 177.0582 183.4877 186.7095 186.6389 179.4756 174.7963 172.1001 164.7265 155.2615 143.6309 137.7699 131.3644 127.4609 124.8216 122.9501 121.3064 116.9493 111.7189 106.8078 103.2859 101.4632 98.85968 97.55376 97.08051 97.12705 97.22227 97.03422 96.94435 97.68561 98.17715 98.39139 99.03441 99.88215 100.4962 100.7936 100.4658 102.1052 103.1382 102.3143 102.5243 102.8784 103.5515 105.3398 109.0404 113.8308 114.7559 113.9297 114.3332 114.6238 113.5608 112.546 112.489 115.836 122.6611 131.0901 136.4732 139.4555 140.0918 138.5372 134.5656 128.9166 125.7881 126.0786 125.4323 122.2111 121.1674 121.5261 122.1969 122.6786 122.873 123.317 123.6364 123.9212 124.0989 125.6661 128.6669 131.7311 132.4236 135.1685 140.1752 145.9008 149.6469 154.2638 159.7646 165.1651 166.747 169.5887 172.2577 172.1758 171.4151 167.2081 158.7995 151.2865 148.1776 147.4171 146.393 144.0586 141.2916 140.237 140.9139 142.6924 143.0104 141.3024 137.3875 132.0531 127.5049 123.5808 119.4827 113.7803 108.9082 106.1086 104.0165 101.434 99.23666 97.30613 96.07393 95.91586 95.67213 94.17431 91.66975 90.52891 91.76295 92.63292 91.66365 89.06717 86.28309 83.94753 82.46967 82.75681 84.44016 86.75512 88.59188 89.26146 87.55972 86.96761 86.67176 85.07427 85.49881 88.10975 86.10162 82.54329 79.67685 77.16136 72.25294 
56.11737 57.04084 59.18612 62.86072 67.16351 72.15328 75.05074 78.49318 86.71118 95.47014 98.28215 98.89121 101.8606 106.143 109.1872 109.9735 110.6958 109.2828 107.2162 109.7084 120.9524 121.6439 118.8702 117.5706 117.3567 119.3918 122.6747 125.8965 129.0168 131.4867 133.4253 135.5767 137.387 138.6889 140.4734 143.0598 145.572 147.1317 147.275 146.6255 145.7357 145.1936 145.934 148.6173 149.2159 150.2797 152.4639 153.9479 154.9339 155.9285 158.8191 163.4786 167.3846 169.8448 173.8656 180.1596 182.8786 186.8312 189.8686 188.1294 183.9719 180.1994 174.9212 166.4851 157.9846 148.7374 140.6714 133.6795 129.6093 127.8671 126.9044 127.0058 122.9487 115.9646 109.7014 106.3484 104.0414 101.5062 100.383 99.9835 99.77373 99.39659 99.07105 99.02377 99.63049 100.0495 100.4408 101.9737 103.1135 103.7139 103.8893 103.5557 104.2976 104.6752 103.4279 103.0393 103.072 103.8943 105.9717 109.0515 112.9331 114.061 113.4653 114.4483 114.9077 114.2386 -9999 112.3029 115.0029 121.4922 129.2619 135.283 139.9154 140.3532 139.2316 135.5664 130.0338 127.111 128.7361 130.0457 125.946 125.759 127.2069 127.8986 127.8034 126.9135 126.1061 125.2211 124.5317 124.1776 124.6949 126.763 127.1356 128.6814 130.9584 134.7625 140.2411 144.6319 150.4375 156.0151 160.5431 163.1581 164.9342 168.8728 169.9354 170.8193 168.537 159.7163 151.0253 144.5935 141.4856 141.3702 140.5113 137.7516 135.5864 136.5379 139.4667 139.39 137.0042 132.0755 126.3757 121.8712 119.0001 116.6573 111.4286 105.3895 102.7104 100.9185 99.56092 98.39445 96.90945 95.97144 97.53363 98.80591 97.90161 94.40854 92.63074 93.52226 95.11576 94.76008 90.80869 87.25082 84.90843 84.00292 85.08004 87.78355 88.76278 88.74696 88.32422 86.62285 85.88548 86.85036 84.74967 85.64225 91.12137 88.03827 82.72156 79.6616 77.12751 70.97742 
56.21301 57.14639 59.28049 62.77066 66.88554 72.11643 76.00112 80.00658 88.30017 97.60693 100.1177 100.5655 102.8532 107.7981 109.3698 111.5063 111.5032 111.1112 111.7774 114.7126 122.343 119.4051 116.5288 115.7041 117.3373 122.7698 126.9529 129.4986 132.2365 134.2377 135.4332 136.6759 137.7185 138.3045 139.4604 142.3461 145.5526 148.277 149.128 148.642 146.8569 145.5613 146.0424 147.1175 148.6154 151.7261 155.4002 157.6629 160.168 162.6854 166.3655 171.5978 175.6168 180.3181 182.1712 188.4447 194.1081 193.8548 195.6239 194.7416 189.9194 184.4994 175.7357 -9999 160.722 151.975 143.8661 136.652 133.5028 132.7082 133.172 133.0765 128.1729 121.5025 114.6967 111.429 108.4484 106.1082 104.9286 104.1535 103.6533 103.208 102.7854 102.5671 102.8176 103.7993 104.4238 106.2358 107.9509 108.6766 108.8994 108.7783 108.7014 108.0179 106.5213 105.9755 105.5292 106.1391 107.0411 108.6499 111.2968 111.4453 111.9368 113.6201 114.8719 115.1145 113.8224 112.4772 114.8664 120.56 126.8254 131.4591 136.6023 139.1097 139.4895 137.7117 132.9244 129.0502 130.6207 133.3839 131.3599 132.0243 134.6273 133.9601 132.8174 130.9208 129.244 128.1051 126.7696 125.2965 124.8354 125.1281 125.5437 126.1556 127.0412 130.1912 135.7092 139.8922 145.3274 150.7285 155.4546 159.098 159.5218 161.5984 164.0078 168.9606 166.4638 155.0784 146.8272 143.3706 140.5972 138.4801 136.0706 133.8697 132.0506 133.5271 138.2303 137.9848 134.72 129.38 124.772 121.3816 119.1229 114.8582 109.3147 105.2804 103.1537 102.2108 101.9025 100.7166 99.04891 97.84663 98.84598 98.0165 96.91301 96.52866 94.88507 95.79195 95.96873 95.11237 92.39634 89.75968 87.88425 86.77363 86.79269 88.56837 89.38784 87.21085 86.65792 85.76366 86.15939 89.57515 85.92472 85.18849 92.0924 89.74782 83.26215 79.8892 76.01598 69.75506 
56.39354 57.43538 59.57476 62.80435 66.67786 72.19117 77.06485 82.07469 91.36024 99.6191 101.7823 104.1422 104.67 107.9492 109.8095 112.5316 112.7597 114.0057 116.2779 121.8587 120.1897 117.448 115.0753 115.0901 118.3026 124.1492 127.7214 130.7008 133.7542 136.0597 137.3378 137.9075 137.7951 138.0501 139.3306 142.1998 145.4318 148.78 149.4445 148.1699 145.8219 144.5636 145.4369 147.2482 150.3135 154.6713 158.7954 161.8827 166.5997 171.0653 175.6465 181.854 186.046 185.5093 185.8127 189.2428 191.7316 193.7707 195.9854 196.234 191.3284 181.7844 -9999 -9999 -9999 151.7969 145.4917 140.2087 137.6501 136.5382 137.9656 137.5234 131.8762 124.8902 117.8479 113.324 111.7869 111.3607 109.4907 108.12 107.3185 106.7686 106.1007 105.3965 105.129 105.7826 107.143 109.4203 111.9054 113.2593 113.9161 114.0272 113.4707 112.173 110.2748 109.1986 108.491 107.8013 107.4983 107.9101 109.2335 109.2972 109.9576 112.1998 113.9831 114.5173 113.5545 112.5148 114.3634 119.0718 123.1493 127.3702 132.7634 137.3231 139.2913 138.9559 135.0606 130.1134 130.8636 135.0397 135.298 136.9451 138.4895 138.0175 136.6779 134.7709 133.1974 131.928 129.4357 126.8569 125.6756 124.8452 124.1891 124.4435 124.5551 125.9495 129.8032 133.1661 138.2785 143.697 149.4927 155.2202 156.508 156.7923 156.7515 158.9639 159.8778 150.7927 144.1453 140.6233 135.0205 129.884 124.3239 124.0117 124.6784 125.9976 126.6549 126.8314 124.9137 122.6735 122.3995 123.6138 123.3704 117.8001 113.0746 109.6593 107.4298 106.8979 108.2587 105.843 102.4592 99.44735 98.55327 96.72696 95.02863 96.9275 97.7745 98.44082 99.04316 97.42254 95.7035 93.65581 90.94312 88.49226 87.52235 88.66274 88.94408 85.42381 85.00615 85.24496 86.07643 88.53186 85.41308 84.6359 89.18574 87.08169 82.67248 79.65352 74.57485 68.76445 
56.85803 57.90618 59.89045 62.91209 66.75347 72.3594 77.99015 84.821 93.73593 101.7464 105.8294 111.1922 109.3797 110.5376 112.7203 116.0769 115.4406 119.1301 120.9271 120.4388 118.7828 116.6157 115.3065 116.3414 120.0599 124.675 128.2848 131.5114 134.7523 137.6521 139.3327 139.6225 139.1727 139.3861 140.9345 143.491 146.6974 149.5718 149.3396 147.3528 146.2027 146.8204 148.0081 150.5266 154.41 159.134 163.3061 167.2704 173.143 179.3718 185.451 192.6818 189.4375 190.3839 192.4044 192.9998 191.4941 191.3871 194.1556 192.9486 186.7928 -9999 -9999 161.3438 155.0831 150.69 148.8178 145.9854 143.2947 141.9478 141.3718 140.5366 133.5131 127.7524 119.6115 114.6925 114.2863 116.1599 114.0118 112.5539 111.4211 110.2608 108.7795 107.3411 106.7579 107.5339 109.2747 111.8745 114.8259 117.6537 118.976 119.6454 119.4721 117.6444 115.2229 112.7133 110.2976 108.4849 107.7428 107.9769 108.596 108.0314 108.2589 109.8449 111.3977 112.5907 112.5903 112.9543 114.5947 116.746 119.3813 122.9142 128.5376 134.8903 139.7234 139.7173 133.8754 128.8163 128.5572 132.8732 137.0871 140.57 140.9252 139.5507 138.5116 137.5622 136.8254 135.6513 133.0596 129.5744 126.578 125.0691 123.9506 124.6516 123.304 123.4729 126.0635 129.5832 132.8805 137.3059 143.7736 150.094 153.886 153.6994 150.8222 149.1704 150.7336 149.4558 145.1912 141.0505 133.6163 126.5852 120.6269 118.1908 120.0757 121.7181 121.105 119.8982 118.3297 117.5992 118.75 121.7554 121.5988 118.093 114.3004 111.6374 110.2154 111.0661 114.483 109.5316 105.2593 101.8094 99.31993 97.32952 95.94979 97.72891 100.7342 101.8356 101.5483 100.9875 99.72033 96.66468 92.34477 89.40044 88.2685 89.36413 87.77041 85.79903 84.90922 85.59245 85.54702 84.89763 84.2077 84.14749 87.2041 85.41907 82.08385 78.92879 73.26556 67.58619 
57.45761 58.36747 60.15295 63.12737 67.04636 72.65309 78.47299 86.18472 93.34157 100.8011 106.0103 112.4312 113.2233 113.9502 114.9868 116.5686 118.332 119.8503 120.4342 120.3632 119.3518 117.3088 117.1314 118.4847 122.4541 126.8137 130.4747 133.6337 136.6563 139.4178 141.2674 141.8759 141.3642 142.1833 143.5769 145.743 149.1834 150.2002 148.4837 147.4108 147.7168 148.8005 149.5853 152.1112 155.4375 159.1668 163.8544 169.5954 176.9447 183.993 190.613 196.4148 197.4713 199.7926 201.0681 199.6881 196.2505 193.816 195.2722 194.0537 185.8172 174.6673 -9999 -9999 153.7333 152.7029 152.1084 150.825 149.5348 147.8807 144.1223 139.5132 134.108 129.8761 123.2859 117.7699 117.4311 121.4119 119.3327 117.823 116.5614 115.0169 112.9623 110.891 109.9087 110.6884 112.8196 115.9296 119.1556 121.8581 123.8582 124.8409 124.6097 123.0553 120.1679 115.7564 112.3391 110.3224 109.0544 108.5631 107.8452 106.3414 105.9676 107.0863 108.2447 109.5187 110.1028 110.8183 111.7115 112.1421 114.8239 119.0851 125.1743 132.8136 137.1316 137.9467 131.4539 127.0802 127.1214 131.1726 137.7017 140.5104 140.0631 138.95 138.4902 138.4202 138.7864 138.3804 136.7753 132.3021 128.4156 127.5507 126.4524 123.4443 122.1704 123.1195 125.3711 129.2825 130.0475 132.7301 138.9769 145.4037 149.9955 149.6031 146.0155 142.5592 143.2612 143.785 139.7183 136.898 130.8618 124.3128 119.1026 117.8567 118.9918 117.9222 115.4247 114.3288 113.2814 113.2019 114.3024 116.0534 116.086 114.7577 112.3033 109.7906 109.5016 109.6006 109.0653 107.7177 108.5955 105.3057 101.7726 99.20806 97.83861 100.7008 103.5315 105.9056 104.5439 104.3439 102.6504 99.39831 95.08294 92.00246 90.08109 90.24177 88.8148 86.86563 85.95247 85.48078 84.28653 82.89197 82.88549 84.17012 85.98639 83.92077 81.18665 78.06174 71.49068 66.15105 
58.08192 58.96354 60.87218 64.14899 68.74007 74.96101 80.14015 86.30707 91.5061 99.12001 107.1597 112.8222 113.7573 114.4784 115.2025 116.7389 118.3133 119.2226 119.0072 119.5816 118.9299 117.2531 117.756 120.281 124.9613 129.7489 133.6613 136.6174 138.9355 141.0789 143.2037 144.7551 144.1754 145.0148 146.1329 148.5581 150.535 150.291 148.7143 148.1354 148.8837 149.9988 151.4716 154.2051 157.5341 160.5339 165.7877 173.0928 181.5277 189.8425 197.3053 201.5574 203.6409 204.1568 202.8954 200.4889 198.5441 196.6552 193.8917 192.2449 185.7767 174.6873 164.0769 155.6584 -9999 152.2329 153.3994 154.9222 154.3723 152.0525 148.1552 142.4423 136.1626 130.241 126.432 122.843 123.388 125.8592 123.7825 122.3151 120.8149 118.895 116.3967 114.0472 113.073 114.3216 117.1821 120.546 123.4606 125.6519 126.8068 127.2489 127.2559 125.9898 123.54 118.8038 114.9646 112.8187 111.849 110.4732 109.0697 108.1869 107.4522 106.3578 105.3521 105.0318 105.774 106.8749 108.1463 108.8392 110.0937 114.0068 120.5152 128.2919 131.3698 133.1185 130.1655 127.1087 125.7982 129.3163 135.9103 137.8785 137.7026 136.8969 136.2528 137.1949 138.9452 140.1906 138.1917 134.3212 130.918 128.9499 127.193 125.2019 124.0275 123.766 126.3782 133.3744 130.1608 130.6332 135.614 141.1613 146.2814 145.4037 141.1778 136.7705 135.4288 136.9797 132.4319 127.9509 122.2305 115.8223 112.539 113.8913 117.0434 114.3752 111.5417 110.4664 109.8173 110.2068 111.7333 113.2537 114.1214 113.3349 110.4025 107.7088 107.3646 106.5793 105.388 105.5426 108.8421 109.6172 104.7765 100.6024 98.67326 101.2886 105.9732 107.8171 107.2784 106.0821 104.5248 102.8002 99.37647 95.85734 92.79162 91.85008 90.66474 88.60417 87.00512 85.06285 83.3024 82.10925 82.27496 84.48338 86.21011 83.21467 80.29918 76.96996 70.15045 65.13295 
58.76051 59.943 62.42415 66.45828 72.13093 78.64138 84.32873 89.52047 90.75978 97.67171 104.0637 112.6929 113.2899 114.1705 115.2372 116.7636 118.2093 118.7486 117.0799 117.3129 116.9325 116.4665 118.23 121.959 126.9986 131.9888 135.9008 138.4569 139.9519 141.0409 142.5238 144.3997 145.2711 145.8616 146.9942 149.4022 149.8963 149.2418 148.2228 147.9645 148.8532 150.7103 153.6438 157.2121 160.2899 164.2146 170.445 177.6096 186.7445 196.4739 204.6521 206.6145 207.5581 206.9667 203.2422 198.2623 194.1412 191.0606 187.7503 185.5756 182.7593 173.7367 163.1202 155.7135 152.8238 -9999 152.6518 153.2808 153.6635 152.0124 147.7068 143.0963 135.0289 129.744 129.6189 130.3244 132.0921 129.4812 127.3321 125.8763 124.2888 122.193 119.59 117.4521 117.4043 119.7663 123.1492 126.2119 128.2274 129.3333 129.6819 129.5753 129.1119 128.2432 126.5533 122.2381 118.4758 115.2193 113.3387 112.4337 111.1448 109.6245 106.5235 104.444 102.5442 102.3145 102.9191 103.9761 105.4644 106.7745 107.9009 110.4602 115.4327 122.1323 125.6058 130.1455 133.5762 129.791 127.1848 129.2707 134.0134 136.2224 135.7512 134.0607 132.9509 134.7061 136.276 139.1012 137.8636 134.2413 130.8212 129.2394 128.2122 127.5138 126.6898 125.9632 126.1809 128.9256 128.6843 130.0435 133.0436 136.4589 141.1411 140.0109 135.2037 131.6029 130.1091 130.9212 126.6964 121.5813 116.2645 110.4669 108.1119 109.028 110.3563 110.4915 109.0849 107.8176 107.0623 107.2269 108.6971 110.6384 111.4201 110.1064 108.291 106.5404 104.2188 102.6236 101.8985 102.6734 106.3988 108.278 106.6666 102.8162 101.1104 103.3332 106.4869 105.903 105.8364 106.2542 106.5072 106.5338 104.1568 100.4802 97.32099 96.16691 94.76937 91.90421 89.58215 86.1285 84.07771 83.30912 83.73501 85.24196 87.78841 83.98332 79.85224 75.48999 68.94798 64.20853 
59.60172 61.42163 64.73519 69.35546 75.53502 83.28053 88.34972 90.1067 94.19329 99.78993 105.9078 112.4139 112.5812 112.8625 113.4819 114.9274 116.85 118.1174 115.4393 114.5863 114.4122 115.3685 118.7478 123.2365 127.8975 132.3674 135.6235 137.3436 138.2234 139.0114 140.6263 142.9173 144.4928 144.4355 145.5316 146.9254 146.7961 146.3573 146.8593 147.9853 149.7005 152.8695 157.2264 161.6933 166.0778 171.4722 177.9654 185.3918 194.8104 205.1439 210.0287 209.3119 209.3253 208.8269 204.759 197.8618 192.6759 189.05 186.0782 183.4652 180.139 171.807 164.126 158.5156 155.524 153.6172 149.7091 149.4886 150.1868 149.5812 145.9214 141.4384 134.525 130.2617 133.1812 137.568 136.484 133.8895 131.4295 129.8469 128.2158 126.0405 123.6394 122.3394 123.8809 127.564 131.0242 132.5623 130.2354 132.4735 131.9818 131.2052 129.9159 128.1179 125.8223 121.0356 116.1868 112.9132 110.5797 109.9436 109.1065 107.6897 106.9937 104.9834 103.737 103.1934 102.9327 103.2455 104.7011 106.2128 107.3565 108.6064 111.0865 114.8421 119.3563 126.4254 130.8231 128.6188 127.1965 128.1211 130.6817 133.1762 133.4469 132.2947 130.3823 130.5494 132.3584 133.1963 131.7794 130.1832 128.7435 128.2002 127.8782 128.1024 128.2658 128.1259 127.8302 128.6476 128.7587 129.2912 129.6552 129.2947 131.5669 132.2421 128.8629 126.7523 126.2303 126.5101 123.3626 119.1348 114.9098 109.7987 107.2422 107.2783 107.6684 108.6037 107.9632 107.002 106.2164 105.6187 106.1888 107.2544 106.3997 104.2695 102.7719 102.763 102.8871 102.3725 101.462 101.8484 105.3099 109.6883 111.3656 107.5701 106.6692 108.7258 108.1691 107.4631 108.0705 108.4104 109.2264 109.985 107.7435 104.421 101.7334 99.10282 94.60405 90.8043 89.10198 86.09925 85.02784 85.44325 86.63601 85.7052 87.62854 85.20492 80.02239 74.28745 67.95861 63.37184 
60.61242 63.16447 67.16062 72.32633 78.3673 83.26023 86.59406 90.09685 94.39481 100.5608 107.9732 112.4356 112.6105 112.4922 112.7533 114.1229 115.8217 117.4001 117.0693 114.5412 113.0955 114.8823 119.4162 124.1277 127.4284 129.6574 131.4491 133.152 134.9888 136.6626 139.0694 141.066 141.4753 140.842 141.3852 142.4701 143.9181 145.0732 147.5282 150.4564 153.2793 157.3259 162.8052 168.7722 175.4531 182.456 189.4954 196.8012 204.4905 213.1116 215.899 215.0121 213.5964 212.1726 206.5963 199.5214 193.21 189.5472 185.836 182.1205 178.1566 171.7714 166.1532 161.7302 158.9204 156.5596 153.4549 149.8833 147.1026 144.0317 141.669 138.6059 134.3441 133.8357 138.6783 138.2464 138.2763 134.7081 133.5374 132.8995 131.1029 129.1506 127.2997 126.8026 129.2418 133.5002 137.0973 137.0732 134.3509 134.5125 132.9075 131.615 129.6222 126.9179 122.6747 117.6963 113.8476 111.1652 109.2642 108.9483 110.0727 109.9234 109.6916 109.8203 109.2365 107.2369 104.5786 103.2693 104.6977 106.7002 107.2338 107.6132 108.0348 109.0277 114.1653 123.2759 127.5777 129.5106 129.3926 127.6361 127.4416 129.4839 130.843 129.5988 127.9464 128.9485 129.6354 129.0114 127.6209 126.6391 125.9702 125.7333 126.1297 127.6456 129.3238 130.4269 130.2959 130.0019 129.0194 127.7819 125.4955 123.1269 122.1529 122.922 122.7233 122.1625 121.9875 121.9421 120.7189 117.7835 114.245 109.6987 106.5303 105.6836 105.623 106.6394 106.5231 105.7861 105.0079 104.1386 104.3317 104.7486 103.2108 100.9941 99.84029 99.70298 100.3781 101.8373 102.4101 103.4733 106.0775 110.8227 113.5492 110.1387 108.8649 108.166 107.3614 106.4866 106.5135 108.5418 113.1379 113.7286 110.7125 107.6647 103.8672 98.41749 93.86753 89.09386 85.03398 82.15203 83.34843 84.94341 86.27071 85.43402 85.74025 84.04413 79.64948 73.04246 66.92437 62.50628 
61.3732 64.44073 68.6334 73.29151 77.84074 83.11424 87.47186 91.90967 95.84074 100.8322 107.5652 110.3299 112.8346 113.5197 113.9673 115.2125 116.3588 116.9897 116.4622 114.7143 113.8096 115.9069 118.2097 120.7329 123.2839 125.4631 127.4054 129.3372 131.5718 133.7535 135.6455 136.1746 135.3897 134.6593 134.2515 136.2453 140.9413 145.3077 148.4998 152.6001 156.5627 161.1876 167.9344 175.7095 185.0243 194.2192 202.2923 209.3375 215.7062 219.182 218.8126 217.9149 214.5332 210.751 204.4738 196.9335 191.0266 189.4124 185.4447 182.3724 178.3115 174.044 169.3681 164.8284 161.3314 159.3068 155.199 150.9073 146.022 140.7019 137.1107 135.6247 134.0276 136.0352 138.9741 137.896 137.1718 134.3098 134.7415 136.3372 134.8995 132.9098 130.7918 128.5414 130.1878 136.9534 140.7163 138.833 137.054 134.8802 132.2053 130.1059 127.7366 122.7368 117.7096 113.5007 110.8787 109.8341 109.8608 111.7896 114.3958 115.4044 113.1298 114.1665 115.2144 111.9907 108.0812 104.6023 103.7389 108.1264 107.9277 107.0948 105.6888 105.4897 110.5705 119.5842 126.6601 129.4262 127.163 128.9877 127.396 127.2068 127.1223 126.9849 127.0413 127.9552 127.882 126.8081 125.6838 124.8793 124.4808 124.4065 125.1595 127.0382 129.3722 131.277 132.4693 132.6821 131.3003 127.609 122.9256 119.4295 116.9244 117.2178 120.5055 119.1765 117.8029 118.4578 118.6962 116.8088 113.3472 108.2692 104.0804 102.6544 103.0735 103.8144 104.2348 104.0538 103.7239 103.4106 103.8274 103.7531 101.5678 99.45433 99.32148 99.92721 99.7353 100.6567 102.0365 104.4904 106.1931 107.6077 109.9634 108.0373 107.7895 106.8149 105.7363 105.2662 105.5903 108.9633 115.6725 116.2117 112.2776 109.0592 104.4891 98.26523 93.08162 87.96623 85.5225 84.17054 83.40241 85.7313 88.23853 88.23601 88.67266 84.37016 78.13213 71.81379 65.96142 61.88667 
61.61805 64.86635 68.86125 73.0558 77.44086 83.57317 91.91834 98.37746 99.64528 102.8755 107.2641 107.0338 109.1768 111.9239 113.2838 117.2215 118.3969 118.765 118.1308 116.8953 116.0432 116.4089 117.3161 119.2911 122.0643 124.7066 126.2708 127.3639 129.4483 131.1848 132.4234 132.2536 131.0118 130.1221 130.6693 134.0005 139.8578 146.591 149.8154 154.1347 158.1114 162.6749 170.8397 181.2533 192.6822 203.8607 213.0532 219.4704 223.5506 221.5267 219.6219 217.3979 210.3579 204.8653 200.7117 194.9879 190.2133 187.6371 183.509 180.8771 180.0206 177.6153 173.16 167.601 163.3213 157.8466 151.865 145.3672 142.2358 137.4834 133.5968 131.9319 132.8492 135.8012 137.0343 136.2465 137.1369 135.1592 136.406 138.36 137.6154 134.0968 130.2238 128.1513 128.1372 134.7141 141.0035 137.6173 134.3829 131.6979 131.0696 127.8166 124.952 120.6968 115.4365 111.412 109.9995 110.9088 114.2867 117.2751 120.3674 118.3782 116.2336 115.0864 114.1877 112.3894 108.6658 106.1774 104.9964 105.5497 106.4407 106.7424 105.2762 104.9999 108.1095 114.2877 120.4125 124.934 124.9776 125.6312 123.5096 121.9166 122.5952 122.0569 122.8746 124.2548 124.7498 124.2141 123.2617 122.7688 123.3002 124.3892 126.2224 127.9606 130.1064 133.1338 136.0082 137.3717 136.4301 130.2168 123.2327 119.7361 117.2278 116.0411 117.0251 117.3502 115.7562 115.6687 115.9815 115.0635 111.2453 105.4797 100.7942 98.67812 99.08305 99.89235 100.303 100.8199 101.7919 102.862 103.7575 103.5336 101.8674 99.84814 99.55623 101.1913 100.9215 102.2047 104.6095 106.972 106.7181 105.5401 104.9331 103.6647 105.1146 106.1619 106.3614 105.6983 106.1015 108.9767 113.4446 114.1322 111.7436 108.0918 103.6613 98.47213 92.73627 88.49028 87.76897 87.0735 84.03919 83.65345 83.71708 82.89402 82.78867 81.92307 76.8917 70.70441 65.29085 61.07486 
61.45457 64.59994 68.45973 72.62697 77.68443 86.34052 96.24675 98.1477 98.57907 101.2153 104.721 104.8015 107.3209 111.8845 114.5877 119.3771 121.4516 122.1 121.2701 119.7268 118.6834 119.1865 120.4183 122.3596 124.563 126.3044 127.0159 127.6778 129.5679 131.0119 131.5723 131.2301 130.4997 131.0767 132.7814 136.1931 141.527 148.6526 152.0678 155.9766 160.3398 166.292 176.7792 190.4438 204.1586 217.4243 227.4544 232.0177 229.5634 224.6528 219.6317 214.2674 208.0982 202.7473 198.1276 194.4756 190.5924 184.4814 181.4269 179.9603 180.4872 178.7933 173.0931 169.4154 165.043 157.5172 149.6087 144.0384 142.1155 137.6103 134.8728 133.9232 134.3876 137.3485 138.1736 137.4129 138.6299 137.8849 139.1836 140.317 139.6048 136.342 133.4996 129.6649 126.3846 132.2336 138.7519 134.1507 130.4094 128.6621 126.1667 126.071 123.0182 119.6417 115.5781 111.9613 111.1601 113.75 117.5684 117.5571 118.3522 116.4456 116.6804 116.2269 113.5791 109.7229 105.1773 102.0226 100.4824 100.3462 102.6182 104.6786 104.731 104.4939 105.2011 107.5832 112.5009 117.7097 119.839 120.8184 119.2659 117.8875 118.2312 116.2384 117.2706 118.8521 119.3735 119.1388 119.3001 120.6586 122.9226 124.7897 126.1748 128.0169 131.9221 136.9135 140.5908 141.7917 140.4666 133.4512 126.4945 124.0433 120.6029 115.3973 112.2059 111.2222 110.1778 110.8269 111.1568 109.7177 106.3538 101.5959 97.89062 96.60182 96.83501 97.17867 97.1323 97.37729 98.77649 101.2164 102.7294 103.2118 102.8613 100.9786 98.95611 99.63152 102.8001 105.8658 108.6216 109.598 106.7209 103.0076 101.3252 99.57257 101.9428 104.3743 105.3443 105.4591 106.2853 108.3526 109.8756 109.6236 108.0527 105.9178 100.6813 96.63109 92.05524 88.62181 87.38918 85.0151 82.15036 80.85285 80.19227 79.72588 80.63126 81.16422 75.61938 69.5863 64.7627 59.78336 
61.2814 64.16016 67.95166 72.35066 78.2055 88.44852 95.09991 94.34726 95.20717 98.07772 102.715 103.5619 107.2095 113.7673 117.0777 121.7028 124.2218 124.9019 124.0604 122.1526 120.6798 121.5107 123.4119 125.8327 127.3391 128.1284 128.5371 129.3375 131.5527 132.976 133.1475 132.4827 131.8522 132.7742 135.3809 138.903 143.2872 149.2781 152.7541 156.1547 162.0299 170.548 183.9048 200.6568 216.5357 229.9175 236.1983 238.5708 234.2914 227.4649 222.6761 216.0695 209.5172 203.891 198.2341 194.0837 189.4815 183.8719 181.2308 180.3491 179.6001 177.2349 173.8561 170.8025 166.092 160.3201 152.9301 146.3445 142.9225 143.3059 141.491 139.1747 138.3804 140.116 140.9406 139.5346 141.027 139.8598 140.9097 142.2899 140.8751 140.4371 138.2901 131.9044 127.2095 130.5972 133.5721 128.7174 125.412 123.9642 122.4182 121.0846 119.2426 117.3232 113.7213 111.2683 112.4456 116.7007 116.6135 115.2254 114.1186 113.7764 115.6421 118.2483 115.3223 109.8819 104.7712 100.1393 98.09608 97.83112 100.1383 102.1746 103.0122 103.2588 103.2987 103.8054 106.3821 110.4535 112.5838 114.1186 113.8702 114.1452 114.1852 111.3656 110.8872 112.4303 113.7172 115.3297 117.5849 120.4924 123.2366 124.5587 125.047 128.332 134.1109 140.8712 145.2008 146.1688 142.5354 135.9252 131.974 131.3799 125.0072 118.989 112.4261 110.2112 109.2205 109.6957 108.344 105.9177 102.5392 98.60117 94.59904 94.08613 94.56239 94.32343 93.88259 93.82321 95.4463 98.63998 99.9967 100.1671 100.7076 100.2362 99.72107 100.8856 104.6787 107.9164 110.4107 110.4221 105.2794 100.8875 99.55335 97.78855 99.616 101.4411 103.3468 104.6173 105.8603 106.4107 105.982 105.8589 105.4376 104.251 100.0799 96.75255 93.36702 89.8887 87.94326 85.16318 82.6251 80.96078 80.27886 80.24971 81.34082 79.99874 73.63628 67.96014 63.84363 58.28874 
60.85218 63.37012 67.15056 71.68949 76.69831 85.70193 90.82735 89.47958 91.9622 96.99178 101.4833 103.3509 107.1596 112.9381 118.1216 124.8146 127.0156 127.4975 126.3083 123.4541 121.2114 122.1166 125.1435 128.0396 129.0867 129.7415 130.2297 131.8842 135.0343 137.1073 137.6258 136.6885 134.666 134.3816 137.1011 141.0454 145.2946 150.6099 154.681 158.8411 166.1501 176.3935 191.4572 209.3014 221.0893 231.8997 239.6691 238.9361 236.7423 227.6193 220.8243 217.4785 214.2253 207.833 201.1864 193.2495 188.2145 184.3589 182.2409 181.8288 179.6568 177.0836 174.6616 170.9171 166.6407 160.0733 152.1019 147.9183 145.8583 146.7209 148.3123 144.1983 142.7379 143.0851 141.4872 140.6785 141.9733 140.2664 139.1299 141.4418 139.684 139.2822 137.7162 133.6992 129.6232 128.5079 128.5892 124.3551 122.227 121.6121 120.4507 120.7732 118.4376 115.3608 112.3475 111.3882 114.1492 118.1453 115.3817 114.0414 113.4438 113.6325 115.4949 119.875 116.4256 109.6619 104.7271 100.6818 98.81292 99.22165 99.81088 100.2899 101.3374 102.7289 103.4217 103.2765 103.7144 105.3821 106.2123 107.2931 108.3383 109.5111 109.1592 106.3932 104.6719 105.5778 107.5815 111.1545 115.3123 118.9512 121.1256 121.6967 122.482 127.1189 134.1237 142.8875 149.0103 151.2705 147.703 141.1062 137.9267 134.5762 125.8724 119.2918 113.7162 111.931 111.2595 111.6442 108.7616 104.684 100.6268 97.98727 92.24959 90.57664 90.45932 90.13998 90.25061 90.68521 91.78706 94.28824 96.12865 94.86712 96.13874 98.17004 100.7146 104.0344 107.2661 108.9095 110.1275 109.6592 104.5612 101.5577 100.8419 98.74557 99.67614 99.81466 101.5471 103.6523 104.9856 104.4512 103.0639 102.5962 102.8711 103.9594 101.1148 97.47284 93.9242 92.75821 90.96528 87.87309 85.23526 83.50131 82.6505 82.09658 82.336 78.50287 72.36671 67.13933 63.19333 56.98204 
59.93463 62.04416 65.73582 70.27834 74.54468 82.68439 86.89178 86.25754 90.99357 97.96181 101.7546 103.3213 106.3709 113.3325 119.2132 127.4268 128.7872 128.6552 126.8629 123.1771 120.6018 121.9501 125.8862 128.8783 129.9427 130.8569 131.9027 134.7356 139.1948 142.5715 143.7966 143.1134 140.4772 138.8846 141.3434 145.9834 151.7799 158.097 162.824 167.4351 175.4806 185.9915 200.5612 217.6285 227.0967 235.6868 242.5912 242.235 236.5194 229.1749 223.5883 218.4457 211.2525 206.2346 198.8758 192.4712 189.0883 187.8789 185.2132 184.8952 182.3147 178.2313 174.6309 169.8495 166.6757 160.0624 152.66 148.0215 147.0104 148.4489 148.9681 147.5184 146.4744 146.8862 145.6213 142.8934 141.8772 138.1979 137.1277 138.1065 136.7396 132.3873 129.724 129.0874 127.9818 124.9209 123.1455 120.7335 120.1041 119.9588 118.7904 119.0055 116.2626 113.2461 111.4256 112.3205 115.727 116.1317 114.1133 114.3801 115.295 117.4022 118.6552 119.0798 115.6397 108.9868 104.6298 103.2549 101.5406 101.227 100.2176 99.46109 101.2829 102.5176 103.9063 104.9348 104.1066 103.514 102.535 102.1958 103.5658 104.7184 103.8465 101.7727 100.4092 101.0778 103.1742 107.2278 110.6166 114.2064 116.7807 117.7446 119.5505 124.2124 131.5748 141.4262 148.99 152.5737 150.3092 144.213 139.168 135.1549 127.1884 120.1624 115.1329 114.0007 114.188 113.0691 109.5146 104.2458 99.9015 96.31072 91.24274 88.8454 88.59249 88.96406 89.30877 89.48396 89.94992 91.66737 93.91966 92.7165 93.74805 96.86705 100.7271 104.2725 106.8068 109.1291 110.479 109.8935 107.597 105.2155 101.8967 100.3403 99.97977 99.78463 101.0525 102.2233 102.0797 100.7123 98.69503 98.13135 100.1412 102.3124 99.73846 97.47882 99.06425 95.87017 92.68285 90.15582 87.29079 85.06782 83.94602 82.98518 82.05402 77.59176 71.89736 66.66032 62.48886 56.78939 
58.7309 60.5087 64.13171 68.74046 72.94084 80.76925 85.16806 86.1933 92.45219 99.77216 102.8576 104.5425 107.1829 115.9226 119.9621 128.7554 129.3208 128.4783 126.2166 122.2878 119.9442 121.1986 124.8253 127.8573 128.5497 129.4203 130.8348 134.6555 140.6203 145.819 148.2737 149.2755 147.8397 146.006 148.2742 153.8367 161.5512 169.6223 174.9558 178.6178 186.3235 195.8962 208.148 221.17 230.8706 234.6065 238.3573 239.4399 235.6924 225.4993 219.7494 210.9781 205.0699 203.7356 197.0021 191.5865 188.3358 186.9086 186.2169 184.0486 182.2093 177.563 173.5444 169.392 166.6623 161.2791 154.2975 149.0108 147.8423 151.2299 151.5265 152.0115 149.6912 147.467 144.3065 143.1813 142.2099 138.1907 137.7422 135.7719 132.4596 127.9253 124.6134 122.6056 122.3944 123.594 121.06 119.151 119.5209 118.265 116.6489 115.6637 113.2872 111.8765 111.9575 114.5742 117.9396 115.8021 114.8681 117.0098 120.3156 124.1125 123.5905 120.4663 115.1673 109.1976 106.6904 107.3406 104.3667 101.8253 100.402 100.6924 102.4103 102.2172 103.9493 105.6724 104.5499 103.4952 101.54 99.88467 100.6269 101.1998 100.0149 98.93596 98.4646 99.65234 101.3549 103.6617 106.0269 109.321 111.9808 113.6478 116.912 121.8332 128.4619 136.9146 143.835 147.4064 146.9166 143.8221 140.6207 136.6067 130.4862 121.9716 115.8266 114.7444 115.4952 114.0185 110.8663 105.1834 99.70191 94.36402 90.09052 88.03608 87.87211 88.92424 89.64227 89.5451 89.51199 91.09883 92.81582 93.24413 94.5167 97.13476 99.70543 101.3499 103.596 107.475 112.056 114.0001 113.8139 111.6793 107.4116 105.8064 103.4786 102.3023 102.1866 101.9167 100.279 98.0377 95.70717 95.10167 97.63278 100.8385 100.7031 100.9765 103.1169 99.14792 94.75851 90.09703 86.42409 84.9005 84.43998 83.41559 81.83455 77.09326 71.79908 66.43202 62.0221 57.48499 
58.33779 60.0558 63.78463 68.44123 72.91072 80.83673 86.09147 88.17631 95.54645 104.2166 107.7694 110.2634 111.7436 117.1824 120.6977 129.4791 129.0959 128.0794 125.7407 121.8572 119.2406 120.0312 123.3028 126.4006 127.6698 128.3178 130.2528 134.3505 140.5117 146.3478 149.4687 151.5859 150.9705 149.6726 151.9841 157.6849 166.7562 176.6703 184.0123 188.4041 193.7394 202.5018 210.5337 218.3032 222.5624 225.9064 228.6562 228.4308 226.3278 213.8226 203.9705 202.8419 197.7567 196.9516 194.2809 190.3154 187.7529 186.5227 185.905 183.6689 180.7492 177.9539 174.999 172.5075 169.3488 163.9271 156.752 151.2954 149.7662 151.0829 152.8797 154.8689 150.8024 146.8518 143.0417 143.4817 141.984 137.9423 137.0428 132.9695 129.9633 126.7723 123.6173 121.0299 119.8703 120.723 119.2467 118.3724 118.4988 116.8201 114.5786 112.5778 110.3644 110.3012 114.6199 118.5504 118.7955 116.0583 115.3529 118.2501 122.7117 125.8588 123.2441 118.0176 113.1404 109.2349 108.13 106.9246 103.9572 101.1222 -9999 102.2493 102.8344 102.4563 103.6723 103.7761 103.3453 102.8874 101.1206 98.83011 98.42221 99.08523 98.08759 97.22778 97.48503 98.81303 100.156 101.7519 103.011 104.9116 107.5996 110.8904 116.1324 121.6687 126.6639 132.1862 136.9226 140.0071 141.4484 142.8112 142.9729 139.59 132.7463 123.1228 116.7545 114.5534 113.8035 112.0294 109.6404 105.4015 99.87529 94.22399 90.55575 89.31197 88.88559 89.76513 90.49736 90.92695 90.6638 93.06626 95.16931 94.81659 95.85732 96.36837 97.03198 98.14627 101.2435 106.9859 113.5235 117.3618 118.4919 117.0418 113.0773 113.5624 110.0371 107.5014 106.0236 105.397 102.4898 98.79258 96.07299 95.16657 96.1361 99.38016 103.6162 104.8807 103.9428 99.92454 94.90327 88.84076 85.26265 85.14726 85.2985 83.74837 80.97432 75.71692 70.96427 66.19955 62.08652 58.6076 
59.26371 61.44298 65.30999 69.87919 74.60489 82.61467 88.25634 91.94628 99.91248 106.9536 110.055 111.2872 111.9347 114.8793 118.0629 125.3439 130.0953 129.2232 126.7137 122.7328 120.098 120.3526 122.9576 126.1184 128.5558 130.3305 132.5722 135.8949 141.2094 147.9049 152.0273 154.0061 154.3662 154.836 157.2792 161.9049 169.471 179.055 188.8027 195.2465 197.6903 204.1454 209.8916 212.7425 213.0857 214.1918 214.7573 212.1062 210.5471 200.8408 193.379 194.8055 196.2025 193.0435 190.2504 188.8822 187.3433 185.3657 183.6105 183.6092 182.016 178.3718 175.8897 173.8355 173.5101 167.8913 160.1301 154.9543 152.5215 151.7622 152.0537 153.5437 150.7101 148.082 147.6457 147.2532 141.7491 136.0842 132.8308 129.9476 128.1099 126.9492 124.9836 122.6069 121.0502 120.7744 118.2579 116.7784 116.8972 116.0765 113.7775 111.7778 110.443 112.4426 117.8907 119.5688 118.764 116.0337 114.6716 116.5088 120.4676 122.9074 119.9485 115.1934 111.5019 108.969 108.2286 106.5726 103.0173 100.3556 -9999 -9999 101.1286 101.552 101.8631 101.3565 100.8563 100.6048 98.05704 96.51387 95.98955 96.92406 98.06612 97.12581 97.38603 98.68629 99.51355 99.91633 100.1473 -9999 104.8836 110.1749 117.3487 123.8346 128.0619 130.612 131.8884 133.9773 138.0263 142.4635 144.2238 143.5581 136.2464 124.9073 118.6256 114.7694 111.8327 109.3329 106.7945 101.9001 97.09978 93.90974 92.31593 91.16246 90.68377 91.60397 91.89381 92.45741 92.4756 94.23978 95.99864 94.54257 94.24837 93.6003 93.78676 95.63763 100.1383 107.0658 113.4692 117.8632 120.0783 120.9057 118.1772 117.2366 114.8604 112.8816 110.8279 110.1853 106.3074 102.0379 99.55703 98.28304 98.82275 102.247 105.3627 106.0653 101.8665 98.25299 93.22724 87.62823 85.45604 85.93315 85.5073 82.70229 79.07809 73.83152 69.90358 66.14153 62.54093 59.16527 
61.11045 63.69355 67.21662 71.12203 75.88875 83.95556 89.3358 92.79133 99.59949 106.073 110.2386 110.0052 110.5387 115.4098 118.3785 125.9539 130.9694 130.2304 127.6095 123.7788 120.7414 120.3006 122.198 125.5571 128.6174 131.4761 134.168 136.9569 142.1427 149.1073 153.8316 156.1331 158.3935 161.1384 164.0931 167.871 173.978 181.543 189.4566 196.5872 200.8949 204.504 207.7252 207.8038 205.8247 204.4985 203.1283 200.0773 197.1453 195.4898 196.7222 194.693 189.9016 186.6087 185.2001 184.387 183.581 182.5737 182.4227 180.7835 179.893 177.6021 172.7846 170.0934 169.5288 166.5822 164.7191 159.937 155.9596 153.1498 151.708 152.8785 151.7773 149.3866 147.1544 144.7923 137.6676 132.493 130.1419 128.2571 127.3594 126.6639 125.1402 123.1915 122.2431 122.3564 118.6515 116.6212 116.167 116.7384 115.9669 114.4863 113.4841 114.6181 116.4035 116.9382 118.5046 117.216 115.2831 116.4594 117.9225 119.0798 117.2797 114.287 111.0736 108.5086 107.541 106.3635 104.4076 101.6702 99.08324 97.6307 98.13312 98.52375 98.87479 99.25431 98.6398 97.44293 95.16136 94.55584 94.70312 95.79379 97.52516 98.86742 98.99367 99.53584 98.95351 97.6431 96.64892 97.34523 101.9623 109.9569 119.4585 126.832 131.3036 132.017 131.7451 133.3961 137.5922 141.607 143.2574 140.6968 135.7155 125.6347 118.7835 113.7059 109.6313 106.3384 103.7211 100.7319 98.80179 97.63585 96.75299 94.89676 92.61487 91.58635 90.82735 90.36481 92.22982 93.59188 92.2397 90.15864 89.53838 89.43849 90.55487 92.31866 97.05015 103.4498 110.2951 115.5527 119.3779 124.5244 122.3648 119.8189 117.4138 115.4355 115.377 114.8055 111.0926 107.0597 104.2855 102.3309 102.2762 104.9506 106.029 101.2977 97.67984 94.67478 90.88831 87.19005 86.0338 85.49139 83.85647 80.31852 76.88372 72.49775 69.53958 66.52679 63.16747 59.51035 
62.91424 65.37496 67.99742 71.18335 76.0856 84.50648 89.96776 93.24728 99.01967 106.1559 109.6418 110.633 111.9277 118.4305 121.7081 130.0866 129.9879 128.8868 126.4612 123.2599 121.0037 121 122.9143 126.2713 129.4489 132.4167 134.8577 137.7931 143.1895 149.981 154.9224 158.4132 162.6468 166.1637 168.321 171.4856 176.8385 185.0359 194.1078 201.5248 201.1493 197.6318 196.2275 195.1476 193.47 192.5729 190.1666 188.0382 188.337 185.8413 185.8226 184.5998 181.2875 178.7706 178.6738 178.1163 177.6822 178.3273 178.0106 176.0126 177.3659 177.4859 174.7462 172.8502 169.8992 166.967 165.5807 163.7395 159.0888 155.1138 152.1937 152.3508 150.9066 147.2055 145.1629 143.1406 138.443 134.3764 131.7272 130.5296 128.0808 125.9312 123.9702 123.0928 122.5117 121.4784 120.0928 117.7334 116.9508 117.8763 117.9883 117.5814 116.5243 115.3184 112.8314 113.4698 117.3867 119.013 116.3572 115.0805 115.2133 115.4738 113.7597 111.4276 108.1706 105.6902 104.8338 104.3121 103.342 101.1959 98.39188 95.24356 93.77683 93.57336 95.15898 96.89785 96.95716 95.44479 93.85942 93.78436 94.59863 96.09692 97.89027 100.0866 102.6974 102.1984 99.48352 97.11949 95.80119 -9999 102.1733 111.6661 121.4355 127.6321 130.4841 131.9618 132.9818 135.2393 138.0236 140.0558 140.1028 137.5457 133.0151 125.6942 118.6942 112.4428 107.3188 103.7132 102.3979 102.5456 103.2051 102.9267 101.5932 99.21199 95.75936 92.55794 90.91082 90.58127 92.34081 95.11155 92.37818 89.71383 90.25955 90.69032 91.18259 91.32838 94.30391 99.54201 105.5866 111.5951 117.456 124.8689 125.5875 123.3966 121.6059 120.9534 120.7136 118.3631 113.7986 108.6743 106.6258 106.3292 105.786 103.0747 102.6452 97.07892 94.00818 91.52811 89.4911 87.45899 85.5629 83.5574 81.0298 77.72724 75.3335 72.43565 70.84085 68.19753 64.43172 60.08837 
64.02567 66.02582 67.87742 70.5892 75.82987 85.18214 91.97755 96.56225 100.9268 107.2188 109.1118 110.3866 112.0683 116.4725 120.4963 130.0226 129.2788 128.0289 126.0651 123.5277 121.9382 122.6252 125.2239 129.2046 132.9665 135.5036 137.1383 138.9576 142.5572 148.4524 154.7878 161.3307 166.6369 170.1767 172.1845 175.726 181.4497 190.4303 195.0749 196.2596 192.1158 188.2707 184.5381 181.3351 178.2738 176.4165 175.4051 176.2405 179.8442 177.9396 176.5712 174.938 173.5864 172.4705 172.2488 171.6681 171.6476 173.7433 176.6306 175.5836 177.7913 178.8868 176.0112 173.1831 172.2291 169.5859 168.541 165.4718 160.5645 156.2375 152.6523 151.2389 149.3956 145.9795 142.6022 140.102 136.6561 133.6033 130.3936 127.041 124.5946 122.4269 120.4155 117.9823 117.3724 117.7466 118.3777 117.5694 116.8854 117.2291 117.9186 118.4727 117.2797 113.2113 108.5939 109.2643 114.2604 119.6827 119.0877 117.5633 115.3925 113.8225 111.5242 108.4553 105.1307 102.8362 101.9189 101.4398 100.7496 99.10349 96.15794 92.37416 90.16578 90.35416 92.89279 95.26317 95.5952 94.46391 93.95644 94.69108 96.0754 97.72705 99.27169 101.2645 103.6466 105.3365 101.814 98.6882 97.74255 99.80347 104.8334 112.9679 120.6038 123.5684 124.2421 124.7238 126.186 129.2793 132.7105 133.7492 133.7759 131.8634 128.0934 123.0335 117.4499 111.2692 106.2954 103.5493 103.8422 106.1106 108.6273 108.8243 106.0923 102.8067 98.71523 95.62099 94.68007 94.92094 95.41057 97.11747 95.42308 92.88144 93.32498 93.87017 92.7941 91.33655 93.3644 96.80628 101.3505 107.68 115.2949 123.0288 128.4966 128.2555 127.8978 128.2923 126.6493 122.401 117.1314 112.3548 109.17 106.4913 103.4866 99.21512 95.93541 92.38707 90.80777 89.89042 89.27669 87.64728 84.55336 81.19119 78.27608 76.01128 75.65961 74.42531 73.25595 70.25155 65.67291 60.05466 
64.77914 66.686 68.49362 71.25424 77.04567 87.83989 93.98402 98.18722 102.8722 109.1325 109.32 110.4399 112.3814 114.2069 118.2436 130.5295 128.8469 126.9465 125.0286 122.9046 122.3301 124.3949 128.2209 132.877 136.443 138.952 141.2678 142.5932 143.587 147.9671 156.5907 166.4879 173.8615 176.9028 178.0657 180.8152 185.9804 191.3404 191.7793 187.9098 182.0032 177.8719 173.2767 169.5892 165.9706 164.0927 164.9276 168.4413 171.7524 171.082 170.0533 169.4248 169.1207 168.2954 167.6984 167.3885 167.897 170.7857 174.3668 174.2095 175.5943 174.3902 172.6087 171.1325 171.5409 170.8225 170.7816 164.9927 160.6101 156.7347 153.0573 150.0525 145.9314 142.3248 140.2088 138.3369 135.3975 131.1042 127.6111 124.6749 122.6135 121.9844 121.3037 118.4416 118.6029 118.6086 116.87 114.8281 114.1082 114.9985 116.6891 118.4078 116.17 110.1004 106.0397 107.9964 113.9616 121.6286 122.9505 121.7018 118.05 114.2459 110.4404 106.5092 103.0525 100.6839 99.28941 98.3007 98.18007 97.15847 94.24157 90.90827 89.46341 90.53729 93.51581 95.0879 94.32018 93.3478 93.80611 95.77173 97.78852 99.54947 100.992 102.5709 104.3162 105.7451 105.5979 102.6923 101.5596 102.7003 106.6116 113.4935 116.9728 117.5 116.5394 116.4379 118.1887 121.3964 125.1303 127.125 126.846 125.6126 122.7624 118.9519 114.9136 110.8706 108.0061 106.4375 107.2241 109.3519 113.1019 113.6934 110.853 106.8656 101.2426 97.88886 98.435 99.96815 98.7594 99.00199 97.77751 96.42521 96.2498 96.4582 93.75161 91.81738 92.49184 95.54243 98.98014 104.793 112.5509 121.4371 129.6013 132.9125 134.4665 134.4245 130.9234 126.1157 121.5542 117.8939 114.2228 109.4338 103.4985 97.36911 92.74637 90.26192 89.76845 89.75357 89.57773 87.48636 83.54257 79.66416 77.0267 75.72274 76.93194 76.18828 74.20582 70.44615 65.4644 58.89402 
65.63449 67.94789 70.44898 73.71805 79.86636 90.66782 94.62212 98.227 102.7161 107.3878 106.0744 108.4115 111.1058 112.7707 117.0565 129.6794 128.3574 126.142 123.9891 122.0258 122.6958 126.8572 132.2621 137.2845 140.4656 142.8183 146.0238 147.5482 147.4657 149.3028 156.2988 167.4694 177.4887 181.8849 182.0075 182.2931 185.2308 187.4187 184.7459 179.054 172.5124 167.7996 163.6103 160.2072 157.1056 155.6825 157.1559 161.6441 166.1431 166.9181 166.4697 166.7694 167.2952 167.1004 167.2137 167.6519 168.5851 171.3686 174.3955 169.97 168.6623 169.3722 171.3604 171.1024 173.5002 174.1354 168.4541 162.6805 158.6326 154.5507 150.1903 147.1512 143.6013 141.1284 139.6234 137.5395 134.707 130.4866 126.8318 123.4839 120.7459 118.7269 117.8245 115.8757 114.4536 113.9359 113.3063 112.2346 112.2331 113.985 115.9372 117.6756 114.8827 108.7906 106.5723 109.0079 113.8013 120.1862 121.7359 121.3234 117.8416 112.5573 108.1783 105.1493 102.5271 100.3363 98.52123 97.66958 97.77644 96.59467 93.99162 91.80128 91.23132 93.01495 94.94244 93.79536 93.03999 92.328 93.68775 96.81707 99.68062 101.5667 102.6777 103.4945 104.1281 104.6833 105.7993 102.7328 101.2655 103.0185 106.828 110.7828 112.8829 112.8649 112.284 112.7768 114.2676 116.8296 120.1162 122.9019 121.4017 119.5986 117.2304 115.8619 115.1806 114.4109 113.1673 111.7604 112.3932 113.8641 118.6227 117.9073 115.3343 111.3196 104.1879 99.438 99.29629 101.2221 101.5111 100.3662 99.58026 98.41127 98.38376 98.93654 94.0396 93.19276 92.12054 94.49301 96.94247 102.4981 110.4829 119.5576 128.203 134.4738 138.1684 138.2262 134.0303 129.5279 125.9771 124.0821 120.3968 113.5023 104.5588 96.5507 91.1153 89.37127 89.74348 90.15075 89.26911 86.49826 82.16251 78.50112 76.29045 75.56958 77.21667 76.48384 74.31396 70.41383 65.39563 58.63059 
66.87033 69.77811 72.91176 76.41054 82.32467 91.64968 94.28588 97.66008 101.7283 104.165 102.8153 105.956 108.355 112.1367 118.0988 129.9512 127.7746 125.4329 122.9915 121.1672 122.9799 128.4323 134.4578 139.8024 143.5665 146.7974 150.7258 152.6977 152.3616 151.7552 154.8459 164.0906 174.7959 180.2845 179.4144 176.8377 175.5117 176.6997 175.2019 170.7963 166.2069 162.0781 158.336 154.9068 151.968 150.7177 152.2453 155.8989 160.396 162.828 163.3453 163.924 165.1064 165.8361 166.8219 168.3015 170.8337 170.2931 170.7743 166.6339 165.3978 169.5336 173.8616 170.9545 172.0837 172.1513 165.7336 160.6209 155.8605 150.9803 147.4572 145.7062 142.7099 140.0484 138.1049 135.7128 132.9288 130.316 126.9429 122.6224 119.8069 118.3719 117.7938 115.9285 113.4153 112.0685 113.1073 112.4682 112.5322 115.1146 116.8885 117.8305 114.1542 110.3245 109.7926 111.0431 112.9399 115.501 115.5209 114.8808 112.464 109.1391 106.0574 104.0664 102.1556 101.1889 101.3886 100.511 99.30009 97.08031 94.78503 93.84324 94.27017 96.81284 96.38969 94.56612 93.64124 93.46253 95.22856 98.52821 101.2663 102.5484 103.0322 103.2681 103.3127 103.6523 102.9922 102.4518 103.1722 104.3809 105.9681 107.9816 109.706 110.8341 112.1501 114.0766 116.3519 119.0505 121.8762 124.0031 121.2327 117.6724 114.9995 115.0935 116.4864 118.1377 117.6381 116.0341 116.6298 116.8787 120.8942 120.357 117.652 113.8781 108.4362 102.5116 100.5304 102.0607 103.5717 103.0264 100.3907 98.92448 98.88772 98.92956 94.92238 93.80712 92.37962 93.68242 95.78953 101.3849 109.4323 117.8868 123.4801 130.4373 135.8733 137.5851 135.6906 132.6173 129.3208 127.6583 123.4356 115.0276 104.1955 95.15756 89.62639 88.56531 89.41048 89.23942 87.69098 84.72332 80.81607 77.85892 76.07566 75.75825 77.04758 76.06786 74.35272 70.84023 65.82314 58.87995 
68.32036 71.33396 74.41051 77.58202 83.47955 92.71711 94.91849 97.24752 100.1634 101.0685 101.0252 103.0687 105.8383 112.228 118.5043 127.5175 126.743 124.1754 121.3228 120.2597 122.8631 128.0871 133.8128 139.2915 144.6646 149.9942 154.9174 156.4249 155.5884 153.9681 153.7795 158.1886 166.0387 170.0622 168.5617 163.6708 160.6727 162.632 164.173 162.8039 160.9812 158.319 154.8847 150.3345 146.6767 145.9281 147.8373 151.1016 154.9702 156.7997 158.4413 158.7662 159.9983 161.8315 163.6116 165.7859 166.0465 163.8802 163.9255 162.015 162.9897 167.2691 171.3098 170.8283 169.7923 166.8905 160.6785 155.2575 150.7515 147.5892 145.9215 144.4568 141.6168 138.2909 135.9699 133.9741 131.7822 129.3255 126.1006 121.8811 119.8863 119.2743 118.4076 117.2396 115.0201 113.3243 114.401 113.6075 113.3992 115.2188 117.0993 116.6254 113.774 112.9715 113.4857 114.0772 114.0281 112.7787 110.8395 109.6352 107.9344 105.7164 103.1629 101.4228 99.9755 101.2937 103.0884 103.5592 100.8971 97.65861 95.93595 96.0066 97.45139 98.52037 96.51087 94.45594 93.59433 93.76358 95.54785 98.87211 102.1085 103.2907 102.6908 102.0704 102.1444 101.0675 101.3647 104.3252 106.4414 -9999 104.9156 105.3069 107.8517 111.2773 114.8102 118.1071 121.4846 125.0432 127.9319 128.5241 125.0957 120.7017 117.8644 117.6193 118.2702 118.2186 118.9679 118.5561 119.8298 117.7436 120.2046 121.4443 119.953 116.6092 111.3026 105.1254 102.0883 102.8146 105.1774 104.3214 102.4856 100.6238 100.4658 99.29126 96.94866 95.41365 93.92578 94.04279 96.0236 101.578 109.2637 112.8371 117.6429 125.2028 132.457 136.0758 136.7957 136.2178 133.0699 130.1126 123.9635 113.6143 101.9936 93.24434 88.63665 88.38018 88.91525 87.97426 85.95464 83.14708 80.1982 78.04236 76.76861 76.4622 77.14571 75.59596 73.85693 70.79107 66.03323 59.18253 
69.72646 72.35991 74.98655 77.67641 84.14037 94.15962 95.63351 96.80382 98.29774 98.64544 99.66929 100.4507 105.3638 112.8266 119.6778 124.5058 125.1078 122.8659 119.8045 119.6125 122.5656 127.3252 132.1644 137.8397 144.9883 152.1873 158.216 159.7888 158.7452 156.9985 155.1143 155.2066 158.0021 160.1426 157.7657 152.0479 148.9321 150.6944 154.0279 155.7533 156.5113 156.0824 153.9731 148.6027 143.2727 141.9847 143.6952 146.3202 149.2916 151.5628 152.3248 152.3608 153.2265 156.1477 159.5468 161.5177 160.4234 158.5297 159.2227 159.4899 161.5406 167.5617 171.1245 169.1929 166.2766 160.2575 155.0251 151.7783 149.154 147.6573 146.349 143.6936 140.3476 136.5085 133.9541 132.6187 130.7699 128.0889 124.9338 121.6703 121.1764 121.6265 120.3645 118.4228 116.7803 115.7409 115.7731 116.3737 115.2706 115.5786 116.3357 113.7206 112.7156 114.1504 115.7457 116.4967 116.4156 114.0703 111.6264 109.4455 107.2703 104.8661 101.8352 99.46016 99.01445 102.1808 106.0387 105.8316 102.7433 99.1769 97.29682 98.12364 99.44307 99.59532 97.62035 95.23707 93.84285 93.77942 95.14237 97.85428 100.6092 101.3061 100.7838 100.3865 100.3059 99.87533 102.7484 107.5555 109.8827 108.4108 104.7437 103.1462 105.6375 110.376 115.8869 120.7097 125.0131 129.4887 132.506 132.17 128.3636 124.3608 122.3037 119.2647 116.7251 117.6862 120.3721 121.5087 124.2228 121.2414 121.9328 124.6491 123.2898 119.1013 112.6663 106.3167 103.1414 103.457 106.4394 105.9705 104.4192 103.5253 103.6339 101.9454 100.5044 98.81919 97.1554 96.55203 97.99497 102.3258 106.51 108.4314 113.6193 121.6467 129.4344 134.46 137.6235 139.1941 137.2982 131.6794 121.3382 108.9791 98.27736 91.25439 87.72883 87.61097 87.28127 85.76657 84.03122 81.70209 79.59842 78.45268 77.67483 76.981 77.69332 76.13846 74.25583 71.35265 66.68981 59.38897 
70.52059 72.722 75.00564 77.57704 84.56857 94.04837 95.07611 95.67273 96.14327 96.85052 97.15579 98.46104 106.7717 114.5019 116.948 121.8293 124.2078 121.6006 118.4959 119.0134 122.3756 126.9051 131.3626 137.36 145.8239 154.2076 160.4942 162.787 161.2608 158.5935 156.3684 155.761 155.5753 155.0028 152.4768 147.8944 144.5312 143.9433 146.0994 149.7732 153.3196 155.3186 154.6724 150.1684 144.6669 142.0194 142.6547 144.819 147.2487 148.2842 147.7279 147.1701 147.4429 149.448 152.1302 154.7696 156.6173 154.7847 157.1564 158.3327 158.0647 159.447 164.6242 166.262 160.335 156.1312 154.0839 153.5016 152.4816 150.8644 148.6234 144.4743 140.4624 136.9736 134.143 131.7762 129.5165 126.9015 124.4405 122.4576 122.4859 123.3379 121.3618 119.2934 118.4276 117.7567 117.2542 116.3382 115.8439 116.3466 113.9721 109.5229 109.9028 112.5182 116.0952 117.6487 117.6452 116.0438 113.7835 110.9644 108.1886 105.3803 102.1593 99.65309 98.63575 100.3626 104.2376 105.7349 104.4158 102.7783 100.1292 100.8987 101.1728 100.67 99.29009 97.86246 96.70182 96.29828 95.92752 96.94541 97.9851 98.00865 98.29827 99.90043 101.6596 103.6162 107.7121 111.8193 113.2656 111.0149 105.8816 102.3562 103.9163 108.9482 114.2475 119.6345 124.9634 130.1169 133.357 131.5952 127.0845 124.571 122.6879 118.6181 115.9516 116.8235 119.6589 122.7321 125.7309 125.3242 127.4824 129.0554 125.4243 119.3273 112.9702 107.1891 103.4171 101.9373 103.5615 105.1842 105.5435 105.5148 106.3471 105.3946 105.1441 103.7182 101.562 98.66117 97.42351 101.0748 103.2127 105.1791 111.6634 119.0944 126.0069 131.1999 136.0224 139.7177 146.6586 133.71 117.6017 104.3224 95.83947 90.70102 87.8198 86.43752 85.15652 83.95129 82.6046 80.53321 78.85709 78.09581 77.66807 77.69446 79.47304 78.19436 76.06968 72.7646 67.56904 59.42063 
70.93006 73.21215 75.61466 78.25397 84.86653 92.57105 94.1075 93.87554 93.85692 94.97141 94.53429 99.355 109.4654 114.4932 115.2367 117.3002 119.0392 121.0195 118.2508 119.0961 122.2431 126.3201 131.3612 138.1454 147.3162 156.575 162.4933 164.9965 162.732 158.8165 156.6022 156.1725 155.37 153.8659 152.607 150.1505 146.5443 142.7919 142.7135 147.3768 153.0691 156.7171 157.4507 154.6816 150.1524 146.7857 146.3278 148.2727 149.468 149.118 146.9503 145.2869 145.1701 146.7066 149.5052 153.1347 152.2231 151.2464 152.5004 153.6916 153.5035 155.7531 161.5293 159.2987 157.1257 155.9542 156.2974 158.5687 158.3284 155.5271 151.5524 146.097 142.3911 140.0598 137.1792 133.1938 129.8684 127.5836 126.0149 124.327 123.7563 123.4783 121.3002 119.571 119.2445 118.0343 116.5689 116.5516 116.894 117.082 112.3887 109.4157 109.6767 111.1519 114.5188 116.6458 116.4771 115.4336 113.5881 110.2847 106.9857 104.4383 102.4683 100.3665 99.41791 100.7187 102.9305 103.6937 104.7946 105.799 105.5614 103.9795 103.3234 101.9087 99.16384 97.4984 97.52729 97.89866 96.42889 96.028 95.65275 95.67305 96.78346 100.0309 105.981 110.9374 115.009 116.8576 115.8937 112.4735 107.4301 103.1643 103.0822 106.8114 112.2313 118.5203 124.105 128.7902 129.0278 126.4271 123.2884 120.8015 118.9246 117.448 117.0628 117.8688 119.4985 122.7641 126.401 127.9883 130.9381 130.3282 125.839 119.1288 113.0899 107.7768 103.4453 100.6233 100.6796 102.1234 103.4482 105.5963 108.4036 108.4607 108.8229 103.6069 101.1038 98.31681 98.25613 101.0025 101.8546 105.0605 111.6283 116.7019 121.8073 126.7948 133.202 135.8789 133.5985 125.3204 111.2577 100.0876 94.0602 90.77782 88.59452 85.75877 83.53255 82.51114 81.3155 79.5844 78.42052 78.46701 79.12023 80.15607 81.8578 79.99349 77.28335 73.35246 67.70863 59.26557 
71.52024 74.17402 76.58368 79.03704 84.78802 91.85199 93.24336 92.34674 92.17201 93.41915 93.94295 101.9005 112.394 112.2915 109.7872 112.1229 115.1925 119.0232 118.8658 119.4493 121.9783 125.8958 131.7344 140.2683 150.4893 160.6463 165.935 167.8413 165.1471 160.7684 158.9647 159.2587 159.1541 158.4442 158.0147 155.3902 150.5339 143.0955 139.6389 143.2823 150.3163 156.581 158.5474 156.4311 152.9595 150.5693 150.659 150.922 149.7444 149.8543 148.3033 146.5968 147.7577 148.0659 148.3895 150.6875 149.972 148.7885 151.0048 151.751 150.6293 152.2211 153.487 154.0187 155.173 156.6589 158.6747 160.815 160.8393 158.0948 153.3166 148.0272 145.1285 143.9201 138.7423 134.8445 131.8945 128.9321 127.1207 125.244 123.7783 122.6882 121.5031 121.1202 120.0528 117.9869 117.4164 117.5534 118.4732 118.2082 114.6998 113.7439 112.7404 112.1006 112.9235 113.971 114.0158 113.038 111.4087 108.0368 104.444 102.3213 101.3086 100.88 101.7555 103.7667 104.9661 104.3123 105.4647 106.9003 108.3793 106.5586 105.5626 102.6 98.89465 96.30242 95.65968 95.7077 96.01649 96.32666 95.63831 95.49062 96.79599 101.1484 108.7913 116.0989 120.5524 121.5354 117.8532 112.8646 107.9068 103.9537 103.1151 105.73 111.8565 119.9405 126.3947 127.4255 126.5295 123.7936 120.72 118.0964 115.4391 114.7685 116.1751 118.6364 120.6359 123.8327 128.1208 130.9321 134.4012 130.6313 123.2621 117.0674 112.5663 108.4019 104.3265 101.0866 99.86824 100.0365 102.1242 107.0565 113.0058 111.7718 107.4456 102.6629 101.0263 99.61676 100.7334 103.3512 104.2091 107.4239 111.199 113.7023 117.344 122.1386 127.9707 129.2454 122.9347 112.6143 102.494 96.01688 92.33466 90.10581 88.13307 84.86414 82.79895 81.81358 80.75005 79.52768 78.94731 79.82749 81.09476 82.26069 83.67443 81.28263 77.91731 73.21485 67.18651 58.71678 
72.26307 74.94695 77.08585 79.46124 84.63874 91.63494 92.55369 91.67199 91.33648 92.61022 95.68981 105.4973 111.9024 106.5156 104.0106 106.8045 113.4641 117.3247 119.0239 119.9911 122.3998 126.0591 132.0114 140.818 152.0015 162.3531 167.6297 168.8038 166.4969 162.0494 160.7469 162.1222 162.9993 162.8833 161.875 158.9483 153.216 145.3127 140.4421 143.049 150.7846 157.9743 160.2555 158.1871 152.5185 152.4505 150.2276 150.123 151.2044 151.3458 148.3577 148.7231 148.1977 145.8468 145.6245 147.5564 149.443 150.3391 148.7721 145.9949 145.2439 147.3337 150.9165 154.3979 156.685 157.7913 159.4014 159.6512 159.2 156.7333 153.4626 149.6694 147.7521 145.4984 140.7019 137.8361 133.3704 129.0537 126.5622 123.736 122.6603 122.1303 121.9946 122.1056 121.2489 119.8933 119.8487 119.9236 121.0001 120.8114 120.9235 120.8549 118.662 115.8973 114.3267 113.5204 112.8946 111.6464 108.8701 105.1584 102.3277 100.6037 100.8655 102.4088 104.6205 106.9971 107.859 107.0571 106.9932 106.9903 108.3705 108.0657 106.0817 102.8113 98.86599 95.60424 94.13291 94.28464 95.47006 97.39719 96.95996 96.67311 97.71483 102.7746 111.4873 119.0348 122.9368 122.4731 117.3555 111.8029 107.211 104.5983 105.1506 108.6936 115.1171 121.2688 125.1112 126.4275 125.0929 122.0473 118.6241 116.2942 114.1019 113.0208 114.1686 116.6608 119.658 123.3617 127.0169 129.5467 131.9423 128.4947 122.7561 118.2811 114.3286 110.363 107.2528 103.5227 101.7386 101.6298 104.6484 108.8206 113.0665 112.961 108.4763 104.4587 103.0474 102.2231 103.822 106.907 108.6516 110.1854 110.2228 111.168 114.4932 118.7416 120.6601 121.4231 113.5539 103.7634 96.68974 92.8729 89.85641 87.43027 85.9443 83.4991 82.43284 81.6461 80.37818 79.34684 79.74991 81.72701 83.20653 83.95476 84.4842 81.02112 76.81586 71.9991 66.417 58.37204 
72.69188 75.09174 76.98182 79.58668 84.4864 91.22558 92.1116 91.43429 91.00149 93.32326 96.53064 104.6052 105.8465 98.73166 98.22997 105.6502 116.6654 118.0724 119.2216 121.5825 124.4024 127.5249 133.1551 141.1503 152.2524 163.5513 170.4778 172.8287 170.4809 164.4915 161.6641 163.2376 164.7482 163.3945 160.6441 157.9196 153.9608 148.1832 143.6094 144.1706 149.7272 156.2925 160.2887 159.0741 151.7148 149.6627 149.8654 150.5459 151.4313 151.8309 149.0609 147.109 144.3255 142.2474 142.3242 143.8525 145.8977 146.4511 143.5307 140.7361 141.3873 145.0099 148.6654 152.0723 155.2757 158.0081 160.4185 159.3385 157.2958 154.6351 153.5608 151.6641 150.0636 148.2444 145.1344 140.1225 132.9742 126.9575 123.7462 121.028 119.8657 119.6074 119.9298 122.2107 124.1104 123.199 123.9792 124.0231 124.9866 126.4965 128.2204 126.7267 123.0316 119.2189 116.7373 114.8456 113.3181 111.2006 108.1242 104.6382 102.27 102.0967 104.0332 106.4414 108.1375 110.0654 111.1811 110.512 109.3031 107.8243 107.5039 107.9121 105.7744 102.8105 99.38745 96.28944 94.47633 94.82667 96.70535 98.21477 97.96195 97.70944 98.72342 104.2092 113.1546 120.8846 123.0049 120.7914 116.6521 112.0558 108.2712 107.195 109.5752 113.4661 116.8581 119.511 121.5225 122.8639 122.2403 120.6323 118.6334 116.3848 113.4487 112.3734 114.2735 115.4371 117.1351 120.002 124.4797 127.5702 129.6148 128.3849 124.9995 122.2126 117.4633 113.1373 110.1484 107.4326 104.8014 105.8914 106.8499 109.0317 112.7505 112.3882 109.5861 107.4061 107.1451 106.5996 107.7837 110.3311 111.9505 111.5563 110.2519 110.9221 113.7808 115.6204 113.98 114.7931 106.0151 97.52861 93.37177 90.57524 86.62929 84.68318 83.26213 82.26813 81.97635 80.33152 78.83734 78.91214 80.59663 82.81121 83.88824 83.88998 83.42435 79.16891 74.83862 70.53545 65.65873 58.86552 
72.37287 74.45007 76.44272 79.37961 84.14221 90.67389 91.94035 90.94436 90.68498 93.85197 95.6403 99.98988 98.11259 94.57406 99.58119 110.1438 115.4149 116.8162 120.3451 124.2112 127.5176 130.5238 135.2897 142.7435 153.2874 164.7155 173.1105 176.0424 173.2537 168.6729 165.5489 164.6119 163.2275 160.6847 159.3815 158.7255 156.9366 152.5914 147.3979 143.9251 146.9819 154.0591 159.9383 161.2321 154.834 150.9806 155.4855 154.8445 153.6129 151.139 147.1384 143.3768 140.6748 139.1101 139.5887 140.8305 142.023 141.1277 139.2707 138.9892 141.2138 145.5871 149.2002 152.6676 156.2442 159.4008 161.57 160.4326 157.1856 154.1147 154.7505 153.9683 151.7888 149.1492 144.8178 138.3343 131.2489 126.0433 123.2123 120.7984 119.5368 120.1607 121.5152 125.4084 127.5801 126.7936 127.8502 127.6792 129.0111 130.3971 129.1428 125.9639 122.5869 119.6705 117.4549 114.901 112.4809 110.4877 108.4459 106.4137 105.574 106.5078 108.4916 110.5118 112.0683 113.235 113.4887 112.4679 111.0719 109.1955 107.6258 107.515 104.6779 101.5124 98.43407 96.08067 95.70814 97.22495 98.06348 98.00797 97.5268 97.1335 98.56578 104.3442 113.0064 118.9243 120.8103 120.0691 118.4564 115.833 112.353 110.534 112.1599 115.6607 117.5327 118.8537 117.7637 117.6298 117.7557 118.1049 117.3997 115.4989 113.2871 113.3704 115.773 115.5205 115.1343 117.3548 122.7745 127.2683 129.7512 130.9714 129.8681 127.2246 122.149 116.5372 110.7658 106.5244 105.2802 108.186 109.978 112.3159 113.3071 111.2647 109.2026 109.4693 111.8875 112.7327 113.2805 113.3685 112.6373 110.9697 110.6585 111.8203 112.8562 111.3744 108.2489 109.2535 102.0336 95.74936 93.99398 91.05181 85.20094 82.08011 81.04161 81.52128 81.08493 79.47382 78.21986 78.70169 80.97006 83.30745 84.1767 83.11205 81.33573 76.88279 73.10134 69.4575 65.10818 59.74179 
71.35799 73.38276 75.81501 78.92871 83.3457 89.58531 91.15257 90.051 90.25207 93.18585 92.98389 96.03039 93.76688 91.8866 99.35419 113.8867 114.0725 116.7702 121.6529 126.7629 130.608 133.8184 138.1206 145.5376 155.5961 166.0082 174.7101 178.1654 176.7617 176.5753 173.2866 167.6121 162.7804 160.5184 160.7363 161.3595 160.0682 149.3904 145.7775 143.1405 144.3349 149.8566 155.0609 157.9996 153.4076 149.3941 149.5817 154.3234 152.7917 149.1911 144.8417 141.1999 138.8832 137.9213 138.199 138.2335 136.8471 135.2603 135.9081 137.3255 141.1443 144.8168 149.4242 153.887 157.8779 160.6098 160.1696 157.177 153.6121 152.017 154.8456 155.2539 153.0234 147.4794 141.91 137.0573 132.162 128.1007 125.71 121.6466 120.1548 121.1255 122.6744 126.8522 131.4541 131.1211 130.5067 128.8227 128.4391 128.7643 126.8615 124.3918 122.0194 119.4234 116.3135 113.2517 112.1715 111.9842 111.5106 110.9875 110.8542 111.4937 112.9641 115.0796 116.7227 116.1778 114.0533 111.9042 110.3558 108.7045 107.2474 106.7877 103.8768 100.6162 98.21015 97.12824 97.83029 98.47099 98.33264 97.96546 97.25295 96.94103 98.85838 104.1395 111.6102 118.2503 119.6484 120.1414 120.0612 119.3336 117.587 115.039 113.843 114.8157 116.9525 114.828 111.7422 110.7108 111.6726 113.4744 114.7251 115.4244 115.9412 116.8267 118.3107 116.1067 115.1865 117.6462 122.9925 127.8028 130.5496 133.3427 132.7409 128.4612 123.1328 116.1257 108.8826 104.6795 104.6764 108.7703 110.976 112.912 112.1465 109.2483 108.2687 111.1115 115.9231 117.7712 117.913 115.1424 111.2528 108.2699 108.5769 109.8664 109.2123 106.4355 103.9687 104.2878 100.8849 97.59555 94.69444 87.33275 82.67747 80.12831 80.05298 81.20659 81.01649 80.19942 79.30811 80.065 82.09373 83.94156 83.6627 81.47941 79.90107 76.44261 73.30071 69.82875 65.43954 60.64376 
70.3875 72.58661 75.36737 78.29692 81.91376 87.61752 89.15604 88.80704 90.22973 91.12655 90.81059 94.54532 92.56441 90.55454 100.7846 113.4476 114.7413 117.7269 123.3168 129.6928 133.6722 136.8722 141.7976 149.2332 158.4271 168.2305 176.6017 180.3158 177.6645 178.1518 178.3576 171.9352 167.3 164.036 164.0429 164.4697 159.0496 151.8067 147.2118 143.2596 142.7874 148.5515 153.0683 154.3178 153.4001 150.991 149.8735 148.797 150.4041 145.545 141.1385 137.7793 135.7193 134.465 133.7174 129.3494 125.2878 127.2187 132.584 136.2883 139.9627 143.2951 148.2787 152.9958 156.7747 158.7959 156.4147 153.0473 150.8083 150.5644 152.6988 152.1659 149.7141 144.8337 140.4797 136.6465 132.9763 129.2444 126.0424 121.6047 119.9055 120.8575 123.6451 128.6549 134.1695 134.3468 131.8234 128.6958 127.3671 128.1447 125.9485 122.6142 119.5163 116.2315 112.8799 112.3187 113.7705 114.4375 114.1958 113.7079 113.1029 113.4268 114.8119 117.048 118.2153 116.4699 113.0022 110.2235 108.615 107.3475 106.8651 106.0239 103.9882 101.1877 99.6357 99.34904 99.25451 99.038 99.5366 100.1332 100.8139 101.5246 102.9412 106.1817 111.1985 115.8555 116.5725 118.3761 121.2257 123.977 124.2895 121.9602 118.3877 115.1111 114.513 110.8755 107.1004 105.438 106.3279 109.2107 112.3048 113.9584 114.6554 115.7106 117.0148 117.8309 117.8173 120.0714 123.9353 127.612 130.6476 132.3205 130.0797 127.3518 123.0441 115.4814 107.9044 103.7784 103.7875 107.6086 109.1439 110.474 109.5526 107.992 108.5372 112.8853 117.8611 119.2709 119.182 115.3041 109.6263 105.5719 105.6137 106.132 104.3592 101.7681 100.1196 100.318 99.17831 94.30227 91.15568 86.64642 82.45838 80.40976 80.55771 81.20895 81.54883 81.80145 81.48224 81.9106 83.29103 83.89365 82.42717 80.60642 80.46879 77.63251 74.51934 70.82522 66.30033 61.57412 
69.91533 72.03963 74.59926 76.85947 79.6072 85.18705 87.4086 88.23431 90.64513 88.57352 91.18393 94.87844 93.04884 90.9621 103.2219 113.3767 115.982 119.9521 125.327 131.5469 136.1641 139.7503 145.7206 153.7876 163.4993 173.3822 181.3373 180.6333 181.1588 184.0283 180.9882 172.2272 164.9904 162.3545 158.9794 161.5524 158.6483 154.8353 149.0172 142.5544 138.9198 147.5474 151.7285 152.043 148.9517 146.471 144.5669 143.1179 144.1454 142.1608 137.9803 134.9412 133.3893 132.2133 131.1154 126.4296 124.2166 128.1871 132.4622 137.4415 138.7768 141.5096 146.0304 151.0862 154.4926 154.7876 151.9904 149.456 148.8808 148.6631 148.2695 148.0037 146.8646 144.1577 140.7088 135.8565 131.4486 127.8522 124.232 121.5058 120.779 122.1051 124.8613 129.1604 135.2597 137.2698 134.1434 129.8027 126.3662 124.8471 123.0268 119.7958 116.538 113.2937 111.7102 112.564 112.9027 113.2051 113.7349 113.6873 113.4097 113.3254 113.6803 115.2381 116.2391 114.8549 112.0911 109.9699 108.5355 107.2858 106.18 104.3608 102.0229 100.7402 100.421 100.5723 99.452 99.15958 99.52331 99.9651 100.1873 100.7295 102.1506 104.6726 108.2568 112.1128 113.8995 117.205 123.121 129.1306 131.5461 129.4015 124.0559 118.1157 113.9397 110.7589 106.2356 104.1504 104.951 107.9253 109.1373 110.6285 111.9995 113.2416 116.1203 120.4097 122.2706 123.9549 125.9683 127.6993 128.9624 127.9232 125.7285 124.9472 121.9121 115.1663 109.0818 105.202 104.6584 107.0059 107.3695 108.0516 107.6649 107.7505 109.3608 113.3764 116.0305 117.1395 117.8621 113.7303 108.1759 103.9268 102.6602 102.105 100.6099 99.09378 97.64751 98.81499 98.99574 95.31178 89.35589 86.45683 84.06422 81.77678 81.03894 80.65898 80.65058 82.08459 81.71254 82.85184 83.85548 83.78015 82.62973 81.68729 82.82607 79.71519 76.47902 72.51752 67.5871 62.51485 
69.81498 71.28401 72.86489 74.26831 76.82213 84.08034 87.42519 87.73767 88.29998 88.43205 92.59425 96.7454 94.39751 94.83982 104.3173 114.6924 117.2958 121.6654 126.5997 132.0392 137.5746 142.2815 149.1286 158.8493 169.6164 179.6392 185.5443 183.8883 183.5338 183.0995 180.3545 172.9755 165.0002 161.445 159.0255 161.6511 159.3878 156.6037 148.6296 138.6602 136.0156 145.0557 149.3989 149.1258 146.7082 144.0328 140.6882 140.3362 141.3459 140.1082 136.8569 134.1162 132.5038 131.8751 130.4337 127.3972 127.5212 129.1833 132.5472 136.6617 136.7247 138.6919 143.0768 148.4345 151.0273 149.3842 148.306 147.7997 147.3718 145.968 144.2705 144.4575 144.0966 142.5101 140.7697 135.4958 128.5295 124.5955 122.2664 121.6495 121.6506 121.9942 123.6934 129.5476 138.2124 140.546 136.1482 131.059 123.8974 122.5095 118.7745 116.4452 114.4001 113.1966 112.5764 111.8463 110.6765 110.316 111.4901 112.4652 112.4412 111.7921 111.142 111.7375 112.6857 112.5469 111.658 110.9011 109.5528 107.281 104.2768 101.5663 100.6037 100.6521 100.6854 101.3241 100.4695 100.4157 101.2737 102.3752 102.9414 103.3544 104.3667 106.4445 109.2881 112.5393 115.3473 118.1917 122.9391 128.6631 130.2832 130.4261 127.2436 119.432 112.0766 108.7145 103.7513 101.7648 102.4912 104.4168 106.174 106.8251 108.0335 110.8682 116.7365 121.3471 122.9 122.8916 125.5881 126.2917 125.4025 124.2874 122.5866 122.2591 119.5574 113.1632 107.9898 104.3334 103.5255 104.5086 104.7365 105.8888 106.1022 106.7042 108.337 110.8953 112.0945 114.065 114.3473 110.2643 106.1944 102.2861 99.82994 99.84433 99.8339 99.19938 97.4697 98.64651 98.8607 95.23041 88.42574 86.3524 84.01606 80.57036 80.37841 80.55868 81.48633 80.82004 81.48798 82.58236 83.42876 83.39198 82.68618 82.80186 85.26659 81.6356 78.33975 74.21203 68.87576 63.29966 
69.60099 70.09989 70.54361 71.53707 75.08159 84.83533 88.01607 87.38105 88.69304 89.21645 93.74606 99.44052 95.898 96.25166 102.69 110.7071 113.5269 121.8782 127.7163 132.7749 138.6312 144.835 152.4861 163.4628 175.3356 184.22 186.095 189.138 185.2891 185.5011 183.1702 177.7322 172.0626 167.7467 165.6604 166.6287 161.2215 155.8569 148.4342 139.6571 137.8308 146.4146 147.7262 146.752 143.387 141.0105 139.0472 139.1366 138.3523 137.765 135.5078 133.423 131.6316 131.3287 128.513 127.1719 128.9037 130.8724 131.8628 130.74 134.1593 136.2247 140.4346 145.3304 147.3613 145.8262 145.0689 144.5611 143.919 140.4607 139.3969 139.5827 140.0077 141.0665 141.9464 133.9851 127.3341 124.5007 122.6994 122.8245 122.6076 122.7253 125.6516 133.4519 142.0092 142.3887 136.6756 130.6854 122.7377 119.881 116.0227 114.471 114.8567 114.6603 113.7674 111.8592 109.3323 108.6366 109.6206 111.1119 111.6767 110.9592 109.8268 109.4501 109.6556 109.8682 110.2837 110.6382 109.6266 107.0271 103.4283 100.8039 100.7524 100.9949 100.9062 101.5917 102.1844 102.4231 103.5551 105.2112 106.2904 106.7626 107.3618 108.9246 111.6983 114.9505 117.8445 120.3889 122.7874 125.156 126.0841 128.0945 126.0531 119.2245 113.0398 109.9848 103.9751 101.4116 101.3234 101.2677 103.745 104.1248 105.6637 110.4028 117.5749 118.8874 120.5743 122.1259 122.8087 122.6475 120.685 119.3974 119.6363 118.9372 116.588 110.6755 106.9467 104.4423 103.1155 102.9122 104.182 105.9734 105.3558 104.9733 105.6162 106.6276 107.6777 110.2976 109.079 104.4274 101.8283 98.25449 96.87751 99.08548 100.3472 100.1345 98.77663 98.64472 96.72482 93.7121 86.17698 82.04328 78.76421 78.69481 81.00637 81.31365 81.1237 81.36748 81.10722 81.43775 82.3342 82.60098 82.90786 84.10356 87.1895 82.82936 79.31148 74.98658 69.5061 63.74394 
68.83903 68.63985 68.6546 70.32402 75.99442 87.47988 89.4679 89.76944 90.49074 89.89921 94.81884 99.60184 97.32162 96.69982 101.5169 107.3434 111.3365 122.4428 128.8214 133.9062 139.8466 146.8068 155.1458 166.997 178.1186 182.6092 188.5529 192.2878 194.9532 194.2108 189.0724 183.395 184.4752 174.1327 169.565 168.7214 160.7917 153.5559 153.2167 142.8219 140.2643 146.1183 145.8271 144.9006 140.1587 137.7517 138.144 139.8267 140.0336 136.8309 134.3773 131.9716 129.7107 128.0365 123.7684 122.699 125.2972 128.0501 127.5451 128.9506 131.664 134.1728 138.2041 141.525 142.3879 142.5293 142.2993 141.9828 138.4634 136.3022 135.9053 136.5231 138.2948 141.7207 140.0944 132.8866 128.7886 127.201 125.7079 125.3962 124.6823 125.8848 130.9944 139.0081 144.2511 140.9673 134.8038 130.1401 123.3627 118.6674 115.3601 115.2021 115.3481 115.1167 113.7876 110.8237 108.6017 108.6784 110.0119 111.8274 112.7329 112.3794 111.4093 110.4454 109.1539 107.969 108.2244 109.1865 108.4866 105.9304 102.9317 101.2889 101.1919 101.3431 101.8486 103.4914 104.803 105.5425 106.5849 108.2746 109.7265 109.6795 110.0601 111.8045 114.5696 117.7457 120.2977 121.9477 122.9324 121.5014 122.7032 124.9009 123.7188 119.5055 114.6681 110.7133 107.5775 103.7586 102.0379 100.475 102.0192 103.5932 105.7233 111.5559 117.1593 117.8084 119.3061 120.7085 119.8542 118.0615 115.2401 113.9802 114.7105 115.6596 114.7685 109.8894 107.9255 106.2767 104.6462 104.824 107.2798 107.9726 105.6484 103.0176 102.1633 103.3486 105.9656 108.3352 104.0099 99.09764 96.58856 93.82598 94.56966 98.18055 99.44834 99.24121 98.30662 96.14128 94.29033 91.36184 83.92339 80.3556 78.72031 80.944 82.78375 82.55854 81.7533 81.08365 79.91034 80.01923 81.20425 82.26066 83.88483 85.71902 88.60215 83.84397 80.38877 76.21587 70.55695 64.5506 
67.7935 67.77728 68.53753 71.39307 78.28198 91.1501 92.47308 93.18884 92.72592 92.01734 97.79832 97.69625 96.33646 96.69046 103.0353 107.1139 112.4823 124.3644 129.147 134.3775 140.2546 147.4906 156.4422 165.5466 175.1934 179.9595 183.9526 195.2568 208.6662 201.4933 191.9872 187.662 186.959 177.4953 170.1608 169.4218 165.2175 157.4104 150.7406 144.9572 141.5182 143.3807 143.4528 144.447 141.5314 139.8505 140.0554 142.3172 139.1604 135.7807 132.96 130.7999 129.0668 125.3569 121.9372 122.5876 125.5127 125.7186 125.9864 130.1672 130.6528 133.4184 136.3284 137.6864 137.7967 138.2555 138.8011 136.244 133.766 133.3154 133.9109 135.4531 138.7437 143.4129 138.9345 133.9747 132.1841 131.5491 129.8091 127.7765 127.2711 131.3002 138.0195 144.407 145.3787 139.9172 133.2765 129.5451 123.9074 119.8963 117.3353 116.5418 116.0788 115.9096 114.9436 112.69 111.3601 111.3132 112.0659 113.4067 114.3146 114.5377 114.3977 113.5034 110.9197 108.2568 107.2326 106.6915 104.8947 102.5864 101.0121 101.0921 101.9319 102.5951 103.8043 106.173 107.4216 108.6561 109.7919 109.9627 109.3299 109.0948 110.8877 113.7954 117.3308 120.0589 122.4371 123.0451 121.1462 119.7652 120.6604 122.067 121.2604 118.7791 114.4397 109.9821 105.6494 102.4633 100.7952 100.3679 99.87707 101.7742 105.0946 110.9949 115.5939 116.2692 116.4184 114.7336 114.3003 112.2035 110.2944 110.4573 112.5062 113.4152 113.8725 110.6814 109.4213 107.5853 106.6192 107.4452 109.0501 107.6365 104.1859 100.6108 99.02604 100.1125 102.797 103.5916 98.58287 94.86432 92.48007 90.99463 93.20802 96.72381 96.44014 95.17667 93.89537 94.40336 93.9408 87.98184 82.37167 81.5498 81.43355 84.47917 85.76901 84.53645 82.9541 81.33058 80.121 80.49396 81.84304 83.55533 85.99483 87.60924 90.10296 85.27459 81.88175 77.36962 71.33901 65.12309 
66.99828 68.07553 70.5569 74.33502 80.84529 92.00873 91.17395 90.5591 90.60332 94.83079 99.34768 98.24777 98.61788 98.95973 105.1224 111.0784 115.3057 123.6855 128.153 133.1797 139.9027 148.5036 156.5832 167.1609 178.1823 181.4911 186.1146 194.412 209.4338 204.3707 191.2256 183.9008 181.5253 176.8595 170.6841 167.4196 163.1324 154.2386 148.7005 145.9354 141.753 143.5372 144.8092 146.8895 143.3433 141.4264 142.1042 142.3786 138.3227 134.2687 131.36 130.4863 129.6427 124.39 122.3994 123.3992 125.7317 127.7904 127.9016 131.8668 132.0191 133.4696 134.1292 133.5621 133.1834 133.9858 134.235 133.45 132.8281 133.8372 134.9803 136.6395 139.7779 142.7587 138.5925 135.9772 135.5703 134.9588 132.2579 129.0824 130.035 136.2913 143.5013 147.2798 144.4365 138.7903 132.6173 129.0619 124.7794 121.5334 118.7109 117.9355 117.5788 117.5315 116.7066 115.1917 114.0501 113.2135 112.8095 113.249 114.0397 114.6972 115.2243 114.2604 111.0585 107.8514 105.3923 102.5506 99.57352 97.80056 97.89639 99.81029 102.0211 103.3307 104.6654 107.3099 109.5678 110.3568 109.2908 107.9359 107.6904 109.7987 112.1006 114.9628 118.6797 121.3064 122.0181 121.4227 119.5645 119.0462 119.6499 120.864 120.3103 117.8561 113.705 109.2749 103.318 97.84338 93.8981 93.22839 95.89439 101.0259 105.6143 110.8442 113.9657 113.8735 111.28 106.784 106.2119 107.8591 107.7503 109.8065 112.5052 112.8728 114.3861 112.7425 110.8374 108.5053 107.8529 107.8755 108.013 104.9965 101.995 100.34 100.0222 100.1687 100.1066 99.64848 95.45914 93.71806 91.40202 90.68333 92.39301 93.51837 90.90748 89.81412 91.78582 94.61782 91.93869 87.14464 84.46781 84.50588 86.07435 88.90407 88.25929 85.46861 82.99367 81.31138 80.8855 81.49968 83.30011 85.78627 88.36945 89.70781 92.08222 86.85697 82.86151 78.23543 72.28191 66.0967 
66.68091 69.04596 72.884 75.90056 81.01458 90.28289 89.81974 89.74964 90.79038 96.73372 98.22593 98.24146 100.6264 103.4874 110.1462 116.9593 119.5579 123.4013 128.08 131.4874 138.7608 149.0339 159.6816 172.5437 182.4658 183.8559 184.2536 186.5954 192.3877 197.4174 186.2712 179.7701 177.3029 169.8738 160.5001 160.7585 154.4196 149.818 149.2669 147.6261 144.5521 147.3657 146.441 146.5882 143.4674 143.7445 143.9521 141.3227 137.4514 133.0925 130.2704 130.8393 128.2789 124.274 122.4701 123.9602 126.1285 128.5776 135.2578 134.8911 134.227 133.3484 132.2199 130.8148 130.7192 132.3233 133.1194 133.8529 133.9434 134.9375 135.942 137.2448 140.7095 140.5202 138.3155 137.088 137.1554 135.9436 132.661 130.3849 134.058 141.8613 147.6839 148.0652 142.7679 137.2886 131.3287 127.7871 124.3744 122.8609 121.8048 120.8795 119.7735 119.0978 117.6996 114.7209 113.3197 113.4132 111.7725 111.3231 112.5728 114.5149 115.3856 113.3844 110.1005 107.8904 105.5159 101.6636 98.15382 96.90421 97.99297 100.4143 102.713 104.2655 105.9555 107.6247 108.6131 108.3301 107.5096 107.2555 108.6918 111.1187 113.2259 116.2841 119.219 121.0138 121.4035 120.7635 119.6905 119.6182 119.6789 120.4601 119.7992 116.738 112.2308 106.4896 99.23466 93.33116 89.42178 89.43904 93.46435 100.1809 105.6209 108.0555 110.3789 109.5758 104.3912 99.81867 100.1886 104.4538 107.4975 108.6304 109.8507 112.0996 115.5544 116.6924 114.0162 110.1082 106.9962 103.4765 101.1458 98.39455 99.23168 102.0575 104.1477 100.1286 95.91959 93.57251 93.04425 91.83587 90.04635 88.93576 88.63146 89.50733 89.26303 89.35575 92.45968 92.6822 89.57259 85.9067 84.18008 85.06298 87.85503 89.72305 88.22121 84.84799 82.08751 80.89542 81.34828 82.41385 84.59169 87.99245 91.6734 92.54563 93.99946 88.34109 83.69124 78.89859 73.25164 67.17919 
66.33763 69.09553 73.91713 75.02533 79.84235 88.82397 89.58533 90.48853 92.29684 98.33129 99.18057 99.15186 101.6703 109.2903 116.7404 122.6538 123.4137 126.084 128.2976 131.0683 138.1419 148.6546 160.8527 172.8916 183.8215 182.9622 180.5249 183.5397 184.27 176.0877 173.6178 170.6074 169.129 164.1804 158.2517 157.9554 151.6679 148.3054 146.6531 145.1427 144.6752 146.7377 145.0634 145.5594 142.8962 143.7029 142.8936 142.8574 137.5712 133.7644 130.9897 129.246 127.5686 126.2914 127.3167 127.4131 129.6371 135.5223 138.7599 135.3272 132.4393 133.3306 131.4599 131.4372 132.0597 133.1167 133.8677 134.967 134.3884 135.2039 136.5103 138.0606 141.5128 138.5459 136.7021 135.7669 135.6564 133.3438 130.2164 131.5112 138.864 146.7376 149.4749 147.0277 140.7156 134.3046 128.5813 125.7065 123.3595 124.6367 123.6593 121.838 121.0235 119.9826 115.5709 114.4762 113.9767 113.78 110.9218 110.6859 113.3435 115.8897 115.4187 111.9001 108.6044 107.1708 106.3219 104.1271 101.5068 100.3002 100.2561 101.56 103.6255 106.0782 108.3381 108.8178 107.9877 106.9844 107.0086 108.2295 110.8351 112.7133 114.3933 117.2418 119.2983 120.2765 120.6329 120.8681 120.9015 120.4091 119.2053 119.296 118.1736 114.3913 109.4641 102.9839 96.33913 91.45967 88.92638 89.77879 92.75518 98.48339 102.8207 104.397 105.9277 103.7537 97.96227 95.21922 97.40243 102.0947 104.9081 106.7135 108.6948 112.7276 118.4894 121.2618 116.9611 110.8281 104.9369 99.2866 96.44633 94.13947 95.5481 98.28806 99.40623 94.34849 89.47891 86.98812 87.90561 87.84687 86.8529 86.3177 86.29295 86.93905 88.36316 90.36 91.92723 91.39178 87.28233 84.98642 84.22418 85.50436 87.57249 87.29939 85.77913 83.09324 81.53735 81.77009 82.7987 84.55798 87.09859 90.28523 93.56902 93.43234 94.00936 88.97196 84.51262 79.6846 73.99703 67.90381 
65.61422 67.96123 73.02949 73.531 79.20584 88.76361 90.81611 93.13009 95.78818 100.4761 100.7044 101.0768 104.1793 113.3489 121.2023 124.0794 126.8848 129.2121 129.7663 133.8083 137.5853 147.2127 158.9927 169.5715 179.3551 177.9422 173.4064 174.4398 169.8507 163.9157 157.6522 158.7944 161.3383 155.7827 148.6368 147.4359 142.2285 140.6462 139.0646 140.0258 142.1288 142.3448 142.0189 142.4725 141.7396 142.4129 143.3539 140.4877 135.2184 134.1068 131.6389 128.8536 126.0591 125.0499 126.3534 129.225 134.2208 139.3038 137.4765 133.6 133.7216 135.1801 133.032 132.9643 132.88 132.8885 133.7873 134.1042 133.1193 134.122 136.8755 138.0997 141.1437 137.9923 135.2915 134.176 133.4042 130.6377 129.2797 134.8655 143.9723 150.5412 149.716 145.2547 137.7881 131.4707 127.1717 125.1952 123.5678 123.8477 122.4694 122.5252 122.9023 119.5217 117.0088 117.0422 116.3223 113.3552 111.9773 113.0902 116.1181 117.6378 115.9108 111.4618 106.694 104.3262 104.4417 104.6356 104.8743 104.1219 102.5038 102.095 104.1549 107.6817 110.1017 109.4965 107.8465 107.3158 108.0816 110.6664 113.6706 115.0951 116.0694 117.8234 119.164 119.6424 120.2332 121.2501 121.1326 119.5642 117.378 117.0404 115.0603 111.5358 107.2293 101.3467 96.39492 92.89148 91.17838 91.37959 92.61415 97.21158 99.73425 100.271 100.8842 97.92708 92.98225 92.81933 96.28016 100.6876 103.2701 104.9539 107.8518 113.4589 120.4113 122.5363 117.0159 108.4573 101.6525 96.38819 93.98613 91.62418 92.09265 92.37406 91.27084 89.04245 85.2257 83.28151 83.723 84.11129 83.78152 84.16721 85.08102 86.31012 87.56408 89.37344 90.80193 88.46595 85.36012 84.17265 84.33525 85.57278 85.89688 84.11053 82.603 81.10866 81.03976 82.06493 83.20705 85.26741 87.86043 91.06273 94.53299 95.50633 96.66836 91.73347 86.40761 80.47327 74.44485 68.43276 
64.68589 66.59389 70.81444 73.16033 80.11751 89.52431 92.35584 95.88617 99.73942 102.6006 102.2859 104.208 106.7393 114.1477 119.2732 123.1469 128.4599 132.593 137.592 137.8347 138.8104 144.4277 153.6443 162.9754 166.0996 165.8897 163.6215 163.428 159.2645 155.5811 151.1266 150.6176 150.6095 148.4851 145.1053 142.2019 135.2741 135.34 139.4483 141.4559 140.6639 139.6474 138.6837 138.8651 139.7678 141.4277 143.0179 139.2825 135.5242 135.5162 131.5876 128.1557 125.008 123.7422 125.1301 129.764 136.6738 141.8286 136.5054 136.8837 138.1492 135.4431 132.9448 131.7647 130.8176 131.0405 132.3626 132.7458 132.3456 133.8437 135.451 136.4949 139.4737 137.3618 134.2734 133.6906 132.9925 131.5559 132.7882 140.265 149.401 152.7711 148.1835 141.2226 135.2846 130.9493 127.423 124.6531 122.5539 122.3316 122.9359 124.151 124.1835 120.5523 118.6524 116.4489 114.8447 113.7186 113.465 114.5686 116.4041 116.6908 114.577 110.0674 105.0485 101.8602 101.4606 102.9199 105.1942 105.2271 103.4183 103.0558 106.5037 111.3281 113.3207 111.2218 109.2122 109.0376 110.4744 113.7241 116.1252 117.4075 117.9338 118.9227 119.5039 119.7615 120.4184 121.4744 120.2635 117.66 115.1307 113.8106 111.4353 108.5804 105.7897 102.1276 99.00352 96.23196 94.06033 93.28143 93.92834 96.84844 97.65403 96.38595 95.80681 93.98449 90.87668 92.38861 95.57948 99.68565 101.8081 102.4425 105.0815 111.3717 117.5101 117.8812 112.058 102.6448 97.84183 94.19088 91.74356 88.97401 87.99611 86.25605 84.50761 84.70624 -9999 82.31147 82.16625 82.41514 82.09228 82.76378 84.22665 85.91429 87.19058 88.74391 87.15248 85.34112 82.88349 82.05926 82.50628 82.99168 82.19643 80.73864 79.67178 79.90354 80.89106 82.49439 83.98237 85.64509 88.28408 91.91264 94.74324 96.13113 98.33003 93.92154 88.06687 81.83886 75.82076 69.72912 
63.81012 65.91273 69.6008 73.91483 82.19553 90.09234 93.3858 97.34747 102.0003 103.818 104.8746 108.0579 111.4983 117.1141 121.5503 128.1204 132.7793 135.7453 137.8675 139.7589 140.9254 142.3195 147.5385 154.5622 154.2509 156.705 156.3106 155.4207 151.7762 149.3347 146.7325 143.9559 140.8025 139.8858 140.1544 135.8473 130.7387 130.5116 136.1606 138.3748 137.5136 135.7086 134.2816 134.545 136.1647 138.4442 140.0343 136.6073 135.0925 136.0781 132.9636 129.6508 125.734 123.8722 125.8647 132.4252 139.5801 136.1929 134.5952 138.3359 136.9967 135.1912 133.5705 130.8842 129.0335 129.9686 131.9357 133.5353 133.9383 134.7766 134.0933 135.0479 138.3963 135.4498 133.8047 134.8458 135.1464 135.2619 137.2804 143.5756 151.3385 151.8171 145.0818 137.664 134.5225 131.4032 127.3279 123.6129 121.974 122.7348 124.1613 125.4068 124.2156 120.2246 116.7573 114.6646 113.5707 113.2385 113.5929 114.6127 115.4094 114.5847 112.2336 109.4731 105.963 102.0532 100.193 100.5816 102.468 103.6384 103.7109 106.2222 111.9199 116.6068 116.6748 113.6673 111.642 111.494 113.1992 116.0952 117.8664 119.1411 120.0539 120.5376 119.7615 119.6 120.4613 120.0769 117.4552 114.9107 112.9175 111.3415 109.5046 108.2457 107.2086 104.6655 101.1448 97.52306 94.74449 94.31303 95.76993 96.5219 96.0363 94.48281 92.96219 92.11697 90.98114 92.60489 94.93745 98.53996 100.3262 100.7619 103.2091 107.7876 111.955 110.8887 104.0836 95.26198 91.81071 89.75897 87.21845 85.05593 84.26418 82.97202 82.79633 83.13145 -9999 -9999 82.2048 81.8309 81.93735 82.69523 84.03488 85.68239 87.11533 86.69117 83.88313 82.96796 80.72363 80.32892 80.94764 80.63263 79.62567 78.55076 77.951 79.27243 80.33334 81.80024 83.18654 84.7067 87.80453 90.96196 92.66922 94.1109 97.70541 94.41102 89.38052 84.15074 78.28504 71.56297 
63.17164 65.57465 69.35072 74.42706 83.96191 89.86507 93.78094 100.4086 102.0607 104.0802 107.2947 111.6538 116.6044 121.519 126.1319 132.6545 137.1494 139.2926 139.0526 144.4745 142.1136 141.7474 143.8949 147.1021 144.6244 146.2594 146.2455 146.1985 144.1839 142.9929 141.9283 139.1928 135.3207 133.0678 134.1786 134.0739 129.4962 130.2477 137.362 137.1308 135.9644 134.3854 133.1615 133.307 134.636 136.194 136.0613 134.9877 135.3138 134.8685 132.9902 131.1795 127.1185 125.927 129.2208 135.1779 136.6226 135.4272 136.6467 139.2239 138.1524 136.7921 134.7479 131.1266 128.7531 130.1008 132.2531 134.7426 135.7661 135.9343 134.4772 135.1931 135.0441 133.9268 135.3366 137.7092 138.542 138.0377 139.6143 145.8454 150.3322 148.7373 143.6045 137.34 133.4484 131.0505 127.3246 124.0778 121.4149 121.8235 123.7518 125.0362 123.7523 120.4775 117.0363 114.4645 112.9248 111.9743 111.6453 112.0631 112.0099 110.1265 108.5726 108.1883 106.809 104.1813 101.9792 100.7891 101.733 104.1001 107.4949 112.9048 118.1801 120.4049 118.866 116.8566 116.084 116.8134 118.5116 120.8137 121.918 122.9238 124.4266 123.7512 121.7141 120.8786 120.2325 117.5615 114.7086 113.0334 111.7299 110.1339 109.4854 110.309 109.7057 105.8801 101.0891 97.19928 95.54663 96.49926 96.86559 94.46515 91.42685 90.18106 89.42967 90.2205 92.05425 94.3712 96.10287 98.30285 99.47682 99.97553 101.4316 102.4682 103.7781 101.1174 94.10324 87.73563 86.32255 86.28089 84.39806 82.95905 83.04872 83.70393 85.10819 83.83619 83.32538 83.02559 82.17044 80.78621 80.77518 82.02407 84.00121 85.281 86.8926 82.31088 80.84538 80.85053 78.65165 78.69896 80.04104 79.17376 78.27844 77.71561 78.59298 81.2704 82.83651 83.87933 84.61003 86.05417 88.67567 90.9482 92.21513 93.60834 99.04921 96.43863 92.31241 87.74344 80.85848 73.04428 
62.61575 64.84271 68.41803 73.57006 84.18797 89.40916 94.48112 103.7162 101.9919 104.3447 109.5292 115.1944 120.3295 127.3463 131.5913 138.1601 143.522 145.5222 145.0336 147.8124 144.2455 143.3929 145.3636 149.3891 141.9689 138.9395 137.8394 138.1775 136.1822 134.2413 132.4999 129.752 126.6625 126.0929 127.3641 129.2597 127.6949 128.5693 134.6452 135.8145 135.4813 134.6821 133.7845 133.5753 134.0633 134.5204 134.526 136.1815 134.705 133.6788 131.6086 128.4804 126.0697 126.3124 130.9644 135.9851 136.7527 137.9173 139.4833 140.2357 140.1371 139.2611 138.1069 134.7584 130.9099 130.9447 132.7184 135.3899 137.4469 137.209 134.4121 132.5484 131.6663 132.3066 136.2992 140.1675 140.5759 137.5662 137.095 146.3221 146.4607 145.0909 141.9707 136.028 131.765 129.9844 127.2411 123.6798 120.633 119.34 120.0499 121.9871 121.967 119.547 115.9847 112.6977 110.6344 109.8923 109.8796 109.842 108.3395 106.1106 105.4875 106.1712 106.8803 107.235 105.5639 103.5189 104.4703 108.4198 113.4982 118.8764 122.0218 121.9629 120.4542 119.9564 120.6715 121.7113 122.6123 123.491 122.9486 122.962 123.719 123.0689 121.659 120.3667 117.8095 114.9211 113.1014 112.1652 110.7401 109.1748 110.4314 113.2812 111.2194 105.4124 100.6837 99.05984 100.0685 100.0628 96.84025 92.78173 89.39787 87.40957 87.70965 89.99245 93.71373 95.68107 96.28243 97.18579 97.9367 97.90298 97.37588 95.2125 93.86049 90.42644 85.34307 82.09023 -9999 84.64283 82.94739 82.69607 84.75123 86.34347 86.79938 86.11523 85.38185 84.44682 82.23089 80.75061 80.0948 79.79745 83.80303 84.95833 84.05497 79.32184 78.40685 78.93974 77.21871 77.29476 79.09862 78.34555 77.56583 77.77429 79.71129 82.85918 84.75177 85.6614 86.65864 88.21516 89.74196 91.01749 92.27441 95.22573 100.9822 97.82566 93.20902 87.94809 82.65079 73.90429 
61.75049 63.73359 66.77258 71.66389 82.15714 89.477 95.98896 105.2682 103.2562 106.2599 113.1887 119.7068 123.113 126.178 131.135 144.8102 149.8351 156.801 150.7648 149.1686 147.5264 146.9896 146.5788 146.1167 139.0495 135.5125 131.2609 129.649 126.6069 126.4315 125.4115 124.1691 122.3762 122.6332 124.963 126.9728 127.9611 128.4342 133.612 134.7697 135.5553 135.6799 134.8579 134.1805 133.6651 133.9475 132.0377 135.105 133.822 133.6934 131.6786 128.0754 125.6739 125.637 132.8706 132.6329 136.8604 140.3178 139.6772 139.6398 141.9094 143.0449 143.1499 138.7599 132.1871 130.3572 132.5533 136.0609 139.0165 137.3256 134.1107 130.3811 129.558 132.3482 137.8943 142.3927 141.4847 135.0086 136.625 143.2061 141.9552 141.1628 138.478 134.1249 131.8882 130.9592 128.8229 123.9618 119.118 117.1262 117.313 118.6827 119.4749 117.9438 114.7226 111.566 109.9022 110.0548 110.519 110.0445 108.9125 107.8144 107.3789 107.2418 106.6437 105.9807 104.4366 103.4607 106.8251 111.9907 117.2356 122.1652 124.0831 123.3813 122.9961 124.4217 126.8027 128.442 129.7321 129.2919 126.6547 125.2199 124.5986 123.482 121.7133 118.8394 115.7797 114.3598 113.0586 111.4353 109.6598 109.2526 111.4363 113.798 110.0691 104.3344 101.2047 102.0762 103.7144 101.1255 96.49928 93.208 91.41972 90.88994 91.64469 92.53908 93.30869 93.21927 93.95981 95.4435 95.44682 93.69687 90.9686 87.62374 85.24565 -9999 81.15694 80.72838 83.49357 84.77719 83.03336 84.16752 86.11257 86.65033 87.73676 87.84989 86.96542 84.89678 82.73841 81.09498 79.81006 79.04275 84.13861 84.26758 81.57199 77.95927 76.58913 77.02631 76.17617 76.98785 79.7485 79.06085 78.7795 79.87474 82.33994 85.11062 86.89979 87.8219 89.15813 90.84421 92.15724 93.11578 93.93211 98.55553 100.6464 96.10227 91.37583 86.27013 81.33704 74.4425 
60.3234 62.41152 65.74215 70.54018 79.74883 89.72227 98.30531 106.0417 105.7518 111.7073 121.7426 129.7147 133.2407 129.8559 131.9728 145.7927 150.0425 154.9237 150.8301 148.332 151.3037 150.4151 147.5966 144.7591 136.6933 132.444 127.607 125.367 121.7473 122.8867 123.7209 124.6661 121.9498 120.988 123.0926 127.7249 130.6407 130.6904 131.4325 133.3572 134.973 135.224 134.1484 133.7139 133.3034 135.0524 131.1616 132.9289 134.4293 133.9321 133.5414 128.0747 126.008 129.0842 130.897 132.4132 136.736 137.5145 137.0419 138.8585 143.5521 146.5351 146.1224 141.1684 134.194 131.6977 134.1856 138.9134 139.8152 138.1971 135.2322 131.2434 131.9217 135.5968 139.9617 142.2604 140.3561 136.0412 137.3573 140.099 139.2838 138.2192 132.3448 129.6509 129.6673 131.587 129.4771 123.3595 118.2146 116.1364 115.728 115.9316 116.7481 115.8217 113.1745 111.0061 110.2891 110.6608 110.5689 110.7688 111.0508 111.0338 110.6097 108.7431 105.3734 102.3592 101.4141 101.911 106.1906 110.549 115.3404 120.9835 124.7263 126.39 127.7101 129.5983 131.3199 132.6931 134.8027 134.0268 130.8322 128.0865 125.5947 123.1701 119.7163 116.4022 114.5669 114.6847 113.1506 111.1277 110.5233 110.691 112.0647 113.1227 108.0673 102.722 100.8022 101.9819 102.4475 100.1844 97.72706 96.73952 97.98768 99.33495 98.75118 95.19085 90.55396 88.61892 90.79108 92.68825 91.18235 87.54823 83.85106 80.79494 79.34734 79.28908 80.81012 82.38546 83.9936 84.75216 85.03491 87.96009 87.20018 87.20829 88.1587 87.71343 85.94816 83.87228 82.65932 81.82087 80.67043 -9999 84.8234 82.96898 79.35541 76.08827 74.90947 75.71319 77.42474 79.23294 81.3164 79.72446 79.13625 80.77871 83.3754 86.0118 87.91955 89.575 91.45082 92.67502 93.12346 93.75151 95.34465 98.77086 98.96952 94.02575 89.43503 84.581 80.03938 74.29417 
58.72955 61.18756 65.29057 70.80994 77.73665 88.77006 97.76775 104.7375 105.5793 110.6354 118.3686 128.0026 132.6862 133.6532 137.4962 147.589 151.3351 154.3242 150.1886 146.5351 149.6272 153.1002 146.9663 141.8594 133.4253 125.7629 123.062 123.6923 122.0049 123.1479 125.2097 124.94 122.8865 121.0061 123.0867 129.5843 129.7818 130.5068 130.5649 131.5781 132.0147 131.5502 131.6862 132.2 133.0395 135.7783 132.6105 133.0801 136.293 137.4091 136.1266 132.5973 132.1371 136.3337 136.6286 137.4483 136.7388 135.4916 136.4597 140.8097 145.4111 147.2583 146.4455 143.2002 139.1153 137.1432 135.5018 134.81 137.8646 139.4917 137.5773 134.8679 135.2357 136.0242 136.4009 139.5362 139.8198 137.8524 137.0742 137.0667 136.7058 131.1633 124.9724 124.9119 128.3889 129.8308 127.2101 121.1176 116.2433 114.5908 112.84 111.9561 112.0502 112.4514 111.8767 111.1742 110.7906 109.95 109.7 110.7341 111.7483 112.4689 111.8238 108.7697 104.9115 103.1286 100.1728 100.1395 103.1749 106.3989 111.4549 118.0266 123.6401 126.8755 128.2433 129.3123 130.1408 131.6268 133.6471 132.8148 130.6829 127.7898 124.2953 120.0807 115.6538 113.4354 113.2468 114.0019 112.6355 112.5888 112.882 111.6116 110.1225 108.7252 103.6628 99.82774 98.61347 99.08578 99.69286 100.3431 100.9051 101.8732 104.1296 104.7198 101.7993 95.01806 87.81578 84.64748 86.89604 88.13639 86.01268 82.32827 78.86023 -9999 -9999 77.87304 80.77945 82.2794 83.88787 85.25703 86.34877 87.59411 86.08327 85.81665 87.59515 87.20842 85.22117 83.5385 82.48582 81.72722 80.87808 80.81406 -9999 79.83724 76.15781 74.43603 74.69993 75.68995 77.22748 78.53751 80.13113 79.55362 80.06329 82.3981 84.4452 86.77404 88.8853 91.59385 93.76714 94.70741 95.75484 97.0717 98.33859 97.06696 98.58857 92.77582 88.16713 83.70291 79.46803 73.43918 
57.62841 60.3539 65.06832 71.48997 78.35357 88.11832 96.02724 101.8881 105.168 111.2412 120.8976 129.3902 128.9015 136.3084 139.9706 147.8556 153.1204 154.3264 149.4075 146.1051 148.7165 150.4007 143.7939 138.2095 130.0355 122.8457 122.6715 124.5763 124.6564 125.901 126.9992 126.5374 124.417 123.0861 125.5396 132.3737 133.3069 131.8229 132.2783 131.4062 130.6348 131.1737 132.3113 132.3568 132.2245 132.3804 131.1486 132.42 136.9688 141.8446 142.4481 133.6913 131.4037 136.6102 138.9599 138.4824 136.8291 137.1664 139.6758 142.5274 144.7939 147.6988 146.73 145.3622 143.6996 140.8779 135.975 134.3587 138.1928 141.8541 141.3314 137.542 135.284 133.9756 131.6759 133.5821 136.4047 135.1291 132.4558 132.014 131.4516 125.9973 120.2553 123.2814 126.3649 126.8193 124.1935 118.6939 115.0934 112.2831 109.0482 107.2839 106.9296 108.3682 110.771 112.4876 111.563 109.4559 108.4872 109.0988 109.9952 110.2974 109.01 106.1004 103.3875 102.1827 100.1566 100.4324 101.5939 103.7753 108.8791 115.8024 121.6311 124.7489 125.37 125.5341 125.6405 126.3466 126.6391 125.6748 123.904 121.905 118.8375 114.6298 111.5049 111.1076 111.5957 111.6897 111.2656 114.0362 112.3155 109.1774 106.2135 104.3803 101.4137 99.86907 99.30354 98.74431 99.51514 101.9842 104.4775 105.7641 105.9196 104.7839 101.863 96.32213 89.08015 83.83917 82.42347 -9999 -9999 -9999 76.18384 74.121 74.47574 76.03389 78.58215 81.13046 83.90221 85.75261 87.23915 85.87418 84.91808 84.567 86.82921 86.02878 84.06608 82.33026 81.60148 81.3689 81.09388 80.38503 78.98445 75.65244 72.9565 71.99154 72.45392 73.55002 75.93087 77.74356 79.78968 80.54891 82.00764 84.53622 85.61794 87.36695 89.69143 92.39554 94.3667 96.56954 98.07825 98.55488 97.28034 96.7427 100.061 92.88774 88.33855 83.93467 79.67881 73.87563 
57.08118 59.72717 64.31421 70.99534 78.62006 88.80116 95.19231 100.4521 102.4739 107.2867 116.5367 127.0378 132.8718 137.0946 140.4025 149.4735 154.9929 154.178 147.8887 142.9917 145.1969 145.1874 138.9178 134.578 127.7687 121.8745 123.9543 125.9432 127.1946 128.9411 127.9856 127.2095 125.3563 124.8251 127.0218 132.2271 133.0629 132.9559 132.3846 130.6493 130.1584 130.4561 133.9054 133.1027 133.5821 131.9469 131.0841 132.775 137.6372 138.6866 138.4248 132.2838 129.0382 133.1941 135.6649 135.3039 134.1745 135.9326 137.601 139.0224 140.7187 142.9574 143.6441 146.1699 147.3674 146.3588 140.3276 138.4534 141.7141 143.8722 142.0227 138.1048 133.5787 131.3339 127.4577 128.1804 133.0352 127.501 124.9324 124.6603 126.6699 122.8442 120.2644 122.0824 121.9138 122.9708 119.9047 115.6732 112.6713 109.1386 105.366 103.0026 102.6985 105.1218 108.8715 110.8883 110.2321 107.8319 106.232 106.0625 105.9247 105.1377 103.874 102.5894 102.4667 103.0732 103.6636 104.1585 104.5922 106.3144 110.5062 115.6478 119.5122 120.7074 121.0472 121.7418 120.9138 120.6342 120.5644 119.2046 117.4663 115.7411 111.81 108.1037 107.2061 108.8737 110.3737 111.4341 111.5156 109.3262 106.0842 103.7593 103.1528 104.1838 104.3724 104.045 102.8655 101.5555 102.3562 103.8828 104.3491 104.9696 103.8857 102.0573 99.9237 96.63563 92.02432 86.57019 82.07403 80.00238 80.29269 78.84576 75.36843 73.55715 74.12246 76.11804 79.77822 82.18167 83.57572 85.23232 84.24018 83.30673 82.99835 83.30919 84.52344 83.0519 81.14686 80.41767 80.90511 81.16305 80.84845 78.90579 75.81464 -9999 71.87497 71.36764 71.95009 73.30506 76.02966 77.83961 79.93023 81.25453 83.28875 86.19637 86.91441 88.46181 91.48894 94.80411 96.98698 98.37556 97.97025 98.12566 97.91111 97.257 100.1598 93.9239 89.586 84.86984 80.25362 74.86649 
56.7653 59.05611 62.98846 69.06287 77.49561 88.12467 91.74701 95.58924 98.23938 104.7181 114.1442 124.3656 132.0463 135.1627 140.985 150.7668 155.1687 152.1378 145.2866 140.5182 143.1505 141.2252 135.5502 132.9537 127.8477 123.6487 127.4072 129.823 130.0747 130.373 129.1328 128.0174 126.4213 126.6311 130.4481 135.1754 136.0795 134.3978 130.9113 128.6731 130.0654 130.8791 134.5233 134.9896 134.5612 133.2472 133.1397 134.1721 136.4128 137.377 137.2476 130.0675 126.6588 130.099 132.9982 131.7709 132.1915 134.1394 135.2783 135.9825 138.2261 140.696 142.8307 148.0142 150.8048 149.6267 144.151 142.7845 142.9983 141.6833 138.6444 134.6499 128.6281 127.7272 126.5676 126.0743 126.2804 121.6866 119.7136 121.399 125.487 124.7759 120.9189 119.8756 119.6816 118.9809 115.194 112.1062 110.2563 107.7438 104.5386 101.7024 100.701 102.2097 105.2479 107.0515 106.449 104.5676 103.145 102.0133 100.7304 99.54295 99.40858 100.736 103.6926 106.2469 107.6287 107.7458 109.1231 111.9839 115.0809 117.0236 117.6463 117.2034 118.2355 119.3087 118.0101 117.2089 116.504 115.0296 113.3805 111.0244 105.8286 103.1927 104.0957 106.6622 106.5532 105.2717 102.6008 99.48852 99.51399 97.93506 99.62223 103.3251 105.5743 105.9958 105.0913 104.6943 105.1288 102.2456 99.72809 99.91261 100.2506 100.5548 97.62598 94.95007 92.23232 88.24612 84.46849 79.98118 76.87888 74.52462 72.92266 72.71729 73.71113 77.49359 81.93358 82.89691 83.06227 82.98133 79.68795 80.17339 80.48066 81.0292 81.29319 79.59896 78.11317 79.02037 80.38002 80.98729 80.13765 77.96523 75.43148 73.60612 -9999 71.61561 72.34023 73.83286 76.56308 78.44296 80.24203 81.55182 83.13079 85.90052 86.94855 89.35648 93.95722 96.46499 97.54071 97.285 97.61451 98.76759 98.67776 98.62087 100.4732 93.63131 89.76233 85.46742 80.60674 75.72185 
56.75357 59.01099 62.71687 68.19026 76.60153 88.45475 90.45764 94.61841 98.48338 107.2678 112.3426 120.1911 125.8259 133.2342 142.3288 150.3287 152.4113 148.0605 140.4328 137.4048 141.1791 139.1047 134.2662 133.1196 129.2448 126.0101 129.693 131.1034 129.5628 129.8065 129.6701 128.5475 128.2584 129.7235 133.2189 142.41 140.694 136.7079 131.9261 130.1202 131.5323 132.6818 135.3318 135.7129 135.4037 133.7106 132.0606 131.9979 134.0318 136.4379 134.6836 128.3525 125.5621 129.1334 130.1291 128.7673 129.7664 131.0132 132.1604 133.6644 136.8924 139.2802 141.4122 146.4189 148.7299 148.6044 146.1619 145.165 142.4967 139.1022 135.4084 128.8217 124.5632 124.255 124.9599 123.4897 122.7852 118.6723 118.4756 121.4816 125.791 122.061 116.9904 115.8729 116.8007 112.9674 111.2966 110.692 109.795 108.5421 106.2622 103.3746 100.6592 99.33379 100.5792 101.4894 101.2491 100.3599 99.26284 97.69927 96.25654 96.28974 98.73118 102.6298 107.1105 109.505 110.0357 110.1052 112.2995 115.7916 118.6025 118.8575 117.6355 116.3112 116.8743 117.9678 117.0402 114.7555 113.6282 113.935 111.9272 107.5618 102.5731 101.5005 102.8002 102.7772 100.273 98.70743 96.50002 93.95477 93.24803 93.29251 97.55269 103.0056 105.8752 106.0942 107.0199 109.865 106.3046 100.5752 97.42373 97.38436 99.40509 98.16443 94.71655 91.84982 89.24304 86.29548 82.55386 78.0358 74.12104 71.47197 71.22917 72.75667 75.28117 81.52847 82.98291 83.86497 84.14301 78.55014 76.57811 76.89458 77.02998 77.46907 77.02808 76.47104 75.9757 78.28475 80.51132 81.51055 80.24545 77.99407 75.91058 74.34882 72.835 72.14002 73.53541 75.03313 77.76187 79.16042 80.03611 81.40362 82.98553 85.7689 87.53361 90.83887 95.07311 96.37139 96.23935 96.62686 97.32318 98.34639 97.87379 99.52378 99.09586 94.41695 91.13023 86.49327 80.91317 75.85101 
57.13968 59.93837 64.18161 69.66026 77.27717 89.80977 90.39103 95.53625 100.5688 106.6402 111.832 119.5003 124.0948 134.3174 144.0524 148.2218 149.5045 147.574 139.4375 135.2754 139.1596 138.7188 134.7515 135.121 132.4573 128.5671 130.3629 130.8961 130.0785 129.309 128.3859 129.0309 130.7926 133.642 136.2937 145.8546 142.9502 138.6323 133.8779 130.2094 131.4996 131.7818 133.8587 135.9874 134.7283 132.0048 130.3946 130.082 132.4231 135.2136 131.3003 127.217 125.4754 128.1937 128.3952 127.411 127.7524 129.6113 132.6044 135.7403 139.2748 141.603 143.2465 146.99 149.2967 146.573 145.2766 143.7334 141.3874 137.3209 129.4199 123.0477 121.317 121.6813 123.1504 122.7374 119.0049 117.0261 118.2591 120.8012 122.3415 118.1626 113.9326 111.6127 109.1344 108.0344 108.3676 108.4245 107.6918 107.2501 105.8792 103.1876 99.19794 96.08249 95.57641 96.13497 96.80023 97.01893 96.18398 94.68707 94.15739 95.9656 99.82325 104.2773 108.0774 108.6077 108.2071 109.5253 113.3017 114.9366 118.3778 119.8476 119.3734 118.0017 118.1049 118.5751 117.0514 113.592 113.0473 116.0941 112.3601 106.3717 102.4711 102.1994 102.1903 99.9771 97.63861 96.99195 94.61293 91.64704 91.68483 94.91946 99.75393 104.0991 105.1573 105.0149 108.2971 111.943 109.9652 106.515 100.2965 96.69894 96.11569 93.492 91.91993 88.99399 86.8359 84.51074 81.17387 77.03978 72.57787 69.80029 70.64496 73.41497 77.27199 83.02925 84.12879 82.80787 80.26563 76.12768 74.41373 73.40602 73.36842 74.11189 74.3246 75.57811 76.1444 78.80799 80.96977 81.23048 79.60425 77.57291 76.18129 75.30376 73.9147 73.48626 74.78725 75.51723 77.99631 78.99373 79.6814 82.57156 85.06406 87.55373 88.96662 92.07499 95.32635 95.52845 95.79391 95.58754 96.13793 98.42174 98.36855 101.0292 99.69377 96.62186 92.87118 87.43291 81.51994 76.27751 
58.0648 61.73548 67.02241 73.43005 80.76461 92.01413 91.07948 97.97513 105.3879 108.3363 113.587 122.1343 126.7885 137.1497 145.2313 146.4374 147.8336 146.3588 138.9232 134.6315 137.4112 139.4174 136.5582 137.1827 136.1953 132.0326 129.7921 127.1297 126.7853 127.571 127.2478 129.8505 131.9194 134.4817 135.7219 139.5438 140.15 136.8024 133.0556 128.9369 130.2232 131.841 134.8389 135.231 133.6203 130.968 129.1248 128.2897 130.7436 134.4861 130.4355 127.1517 124.3269 125.9172 128.7382 126.7773 126.5348 129.5057 134.2878 138.6196 142.2179 144.4266 144.6203 143.293 144.2166 142.63 141.5458 140.0936 138.3415 134.2686 123.7694 118.4229 118.7376 120.5254 120.8224 118.0075 114.6752 113.5371 114.731 116.6645 115.5218 112.7885 109.2253 106.7198 105.646 106.0674 106.5218 106.056 105.2715 104.4293 102.9293 100.1895 96.55554 93.33425 92.95248 93.94078 94.53295 94.72514 94.14644 93.74773 94.96678 98.29721 102.2286 105.9759 111.5943 109.5675 108.0845 109.5047 110.4173 114.0631 118.6406 121.1411 121.0384 121.3339 120.4427 118.1086 115.1608 111.9356 112.8055 115.5713 109.0002 103.8402 102.325 102.6634 100.657 97.26558 96.61803 96.20642 93.70927 91.67841 93.61638 97.88392 102.2493 106.0168 108.8998 109.4122 108.9198 104.7382 102.7122 99.37829 98.65262 94.44535 88.80209 85.24856 82.58414 80.32577 79.74139 79.7353 79.54328 77.43612 72.96756 69.70639 70.5009 73.26761 77.99731 82.87174 83.94308 80.36229 77.34321 75.61313 73.08183 71.30217 71.42661 72.27946 73.36744 75.43192 76.2132 78.60189 80.51513 80.23996 78.65504 77.43522 76.86713 75.61977 73.11349 72.57447 73.1316 74.29822 78.15153 79.96335 81.80611 84.01041 86.74335 89.62952 90.95415 93.55333 94.71056 94.55399 93.76929 93.73816 95.68623 99.34175 100.1328 101.7015 100.4952 97.13466 93.30228 88.38353 82.76174 75.70561 
59.55943 64.05347 70.02214 76.60117 83.8135 94.57623 92.77805 100.979 108.4132 112.4655 117.4238 124.4104 129.2872 139.0241 144.1839 145.0145 147.6015 146.2512 138.3519 133.4141 135.5956 138.4121 136.2959 136.9185 135.4771 134.3713 132.2177 127.8411 126.0096 126.8599 127.103 129.6262 132.3504 136.7503 138.1749 139.2247 138.0875 134.3379 132.1648 129.0783 131.9147 139.1906 136.3293 132.2297 130.5791 129.2718 126.876 125.7181 127.0837 128.1144 130.772 128.1386 123.932 124.2579 128.5443 128.2612 128.1186 131.4243 136.937 141.6547 145.7009 143.0473 140.8898 140.6764 140.7227 138.17 136.7761 136.4858 135.8334 128.9996 119.6426 116.408 118.5023 120.0817 117.8829 113.9096 111.7057 111.1325 111.6105 111.7373 109.5341 108.5075 106.7795 105.2675 105.1954 105.2408 104.2706 103.0729 101.9811 100.5581 98.71506 96.304 93.58833 91.85915 92.34053 93.33003 93.0059 92.49934 92.89027 94.47275 96.29365 98.80871 101.2873 104.083 108.3826 110.1341 106.8144 106.957 109.8391 114.9056 119.3089 121.6201 123.1362 125.8969 121.7705 116.5028 112.4975 109.7722 111.1453 110.7857 104.8674 101.182 101.2411 101.6196 99.29456 95.9421 93.56281 93.95474 92.71457 92.58378 95.94579 99.39997 100.9682 101.3793 101.5142 99.01705 96.3055 94.55529 92.07457 88.55649 86.51286 85.20887 83.61532 80.66079 77.07303 74.75302 75.0973 76.61299 79.00208 77.73466 72.66166 69.66661 69.95664 72.2642 77.21149 81.56747 82.42957 78.3938 76.4808 75.25021 72.81556 71.29721 70.92812 70.7136 71.31646 73.5715 74.77592 77.49592 79.38998 79.13978 77.89895 77.21964 76.33768 74.14083 71.15897 71.49261 71.89477 73.90618 78.19467 80.57724 82.83304 85.45724 88.69142 91.4086 93.63768 94.13963 93.20424 92.08149 91.89398 93.18325 96.29269 100.5152 100.8453 100.9803 99.95108 96.71757 93.65752 89.46707 84.12743 75.32966 
61.33412 66.32456 72.50715 79.31056 87.28835 99.23872 95.18801 100.3131 108.029 114.1009 119.6648 127.6605 130.6553 140.3856 145.2534 148.1256 151.5729 149.4305 140.7904 134.8011 136.0374 138.4492 136.3089 137.5014 136.0975 135.2428 134.7457 130.0374 127.0036 125.9914 126.4417 127.4182 129.3738 133.0377 135.72 137.0819 137.3033 135.6334 134.8507 132.2745 135.0969 138.1714 134.0752 130.0791 127.2817 127.3182 124.6068 123.0837 124.9084 128.5933 135.0901 131.3635 126.0567 124.3607 127.4056 128.0941 128.4563 132.5851 137.4771 142.1043 145.0354 139.9245 135.7991 135.9067 136.3402 133.9462 133.0862 132.679 132.7028 124.467 117.3155 115.2634 117.7445 118.0118 114.3071 110.5664 108.9278 108.2459 107.8773 106.4821 104.0559 103.8908 103.3709 103.5558 104.3404 103.4125 101.1545 99.23199 97.49459 96.00216 94.63974 92.82014 91.46293 91.75074 92.72063 92.55817 91.303 91.04534 93.00787 95.73407 97.24101 98.08174 99.28767 102.0905 106.5437 108.9241 105.8447 105.959 110.1983 117.3059 120.0897 122.3145 124.4973 129.1667 120.7124 115.4629 112.7104 109.9987 109.7373 107.7744 102.792 99.65009 99.42185 99.10469 96.85986 93.6634 91.25194 92.14485 92.29173 92.28526 92.57434 94.46066 97.20765 97.88533 97.20451 95.41304 93.45528 91.10975 87.40737 83.95185 82.6847 82.57292 81.46304 77.95201 74.70511 73.33706 74.42975 75.7342 76.18546 73.69298 69.92732 68.46814 68.50105 71.124 77.73376 79.29901 78.82147 76.86904 76.122 76.07237 74.1719 73.27747 72.64221 71.80038 70.95177 72.69249 74.49928 77.51319 79.4229 79.58661 78.90403 77.94895 75.93552 72.9469 70.69745 72.34966 72.90683 75.21107 79.03716 82.60211 85.27177 87.03087 89.59766 91.72285 93.84728 93.08004 91.63898 91.27806 91.85342 93.13593 95.50403 98.44215 99.84668 100.4194 100.1602 97.66661 95.23141 91.21442 85.97723 75.81165 
62.99383 68.01393 73.97447 81.7551 89.35986 100.7809 94.55441 100.5694 107.0769 111.888 117.1703 126.7242 129.7794 141.2612 147.8933 150.8031 151.2487 148.0645 140.0929 135.2383 136.4241 138.7158 135.8507 136.8129 137.7896 136.6716 135.736 131.2599 127.744 125.6747 125.3933 125.8149 126.2414 127.8119 131.73 133.6558 136.3195 136.9714 136.1758 133.4748 135.1434 135.0897 130.6828 127.6986 124.0345 123.8379 123.6166 122.413 124.1708 128.6112 133.9169 134.7427 129.912 126.3768 126.2581 128.3539 128.7655 132.2477 135.7708 140.4145 143.0521 137.4865 132.6177 132.0894 131.7637 131.2188 131.4814 129.2896 128.5505 119.8283 115.1757 115.0182 116.5028 115.476 111.0917 108.1083 106.45 105.5817 104.0974 101.3674 99.32832 98.9144 99.90005 101.8186 103.6367 102.7931 100.3904 97.68116 95.15092 93.40587 92.33087 91.40243 91.44622 92.61187 93.17477 92.42664 91.81667 91.82193 93.20611 95.54987 97.05518 97.47059 97.71161 100.5323 105.9712 109.2265 106.9243 107.1904 111.1075 118.0082 121.5339 125.2358 124.0855 123.8982 117.8131 114.9436 112.213 109.4834 108.5719 105.8398 103.5244 101.4231 100.6121 98.4528 94.99685 90.80719 87.37143 87.58568 87.85152 88.07589 88.6158 90.40026 93.33424 94.28725 93.59003 91.66444 89.7174 86.89132 83.19934 80.22456 79.35159 79.32481 77.61473 74.71393 73.30433 73.76129 74.85901 75.71371 75.47659 72.52731 69.23764 67.63348 67.1354 72.39615 75.41127 76.67832 74.22808 74.05176 74.91465 75.984 74.98317 74.98183 74.37635 73.7926 71.92621 73.06972 74.84213 77.36624 79.5069 78.93993 78.23304 77.47265 75.19633 73.23861 72.43977 74.50037 74.84697 77.13945 82.1738 84.7208 85.39977 87.01392 88.77741 89.97921 91.86402 92.48016 91.85094 91.19862 91.05693 91.66159 93.28307 96.01556 99.4043 100.9896 101.3279 99.72216 97.59494 93.52931 88.04792 77.62938 
64.38105 69.18685 75.32256 84.92706 91.19486 103.0297 95.55124 99.58219 104.712 109.7749 114.6876 125.1382 130.4944 140.2865 146.9166 149.6035 146.3609 143.9645 138.0998 136.0635 137.8005 139.3421 135.1998 134.7373 137.5318 138.862 137.4432 132.9715 129.3461 127.1374 126.1255 126.7644 126.3894 127.1464 130.2773 133.3735 138.5606 139.0987 137.026 133.0304 132.0139 131.0996 127.5449 125.2773 123.6461 124.1399 122.5634 121.7668 123.0956 127.0555 131.5563 132.3542 132.805 128.8595 125.745 125.4993 129.6929 133.9302 136.3335 138.8568 136.4447 132.4215 129.2124 127.6948 128.328 130.248 129.9418 126.6704 122.9599 116.056 113.0498 112.802 115.8364 114.9563 111.0921 108.9171 107.1256 105.7342 102.6239 98.97025 97.30761 97.23296 99.23 102.1718 104.0102 102.7906 100.1976 97.26399 94.62109 92.76759 91.8382 91.41349 91.28241 91.28757 92.08894 92.81792 93.67905 94.52028 94.69677 95.40084 96.50248 96.83944 96.62878 100.2485 105.0302 108.4505 108.7038 109.4021 112.2559 117.8944 122.647 129.7208 124.1926 119.5059 116.3589 113.4563 108.8928 106.6791 105.9805 103.6385 103.3238 103.12 101.1483 97.6599 93.75409 89.54615 86.11074 85.97036 85.72467 85.88169 86.96542 88.96242 91.53299 91.70686 89.84833 87.18563 85.14915 82.89886 80.62694 79.21649 78.36496 77.33474 74.67803 72.11309 70.98617 70.76501 71.67413 73.52293 73.79308 70.7365 68.21994 66.74107 67.50571 73.65388 72.18133 72.5421 69.40439 70.20114 72.14621 73.66449 73.81807 75.12066 75.94872 75.85232 73.81913 74.79813 75.90799 76.71514 77.79613 78.72951 79.07756 80.15334 77.98973 75.42016 74.29464 77.0149 79.21041 83.64245 83.05928 82.85167 83.37396 85.02809 86.36837 87.45937 89.21243 90.77218 91.0756 90.6985 90.35944 90.90477 92.59812 95.4807 100.3809 102.4765 103.3882 102.5489 100.5492 96.30211 90.41601 79.79719 
65.30387 69.72626 76.85273 88.08774 93.38904 104.0749 97.82269 100.9392 105.893 110.6388 115.0736 122.3568 123.7168 131.4354 137.8289 142.1274 140.5629 139.853 136.8982 137.0776 140.008 140.4659 135.1983 131.958 133.9505 137.3842 137.5886 133.7405 131.0409 128.8304 127.2141 128.1451 128.2635 129.0651 131.9231 136.5081 140.192 141.4415 138.6552 132.3246 128.3151 126.6691 124.2525 124.5127 124.9367 122.0842 120.7717 122.8668 123.5471 126.8967 128.5824 129.6989 131.3874 129.6955 127.0699 125.7929 127.9443 132.9739 132.6294 130.3 127.4051 125.6026 125.5922 124.3905 126.2304 129.105 127.3093 125.3582 119.6242 113.1845 110.3758 109.9927 112.5335 113.2959 110.5594 108.8114 106.8032 104.4905 100.2491 97.03614 96.21642 97.14242 99.89513 103.0415 104.8559 102.4086 98.73313 95.73023 94.21697 93.30424 92.29606 90.82624 89.09794 88.5915 90.53298 93.96507 97.13648 98.57018 97.59472 96.83238 97.0385 97.23793 98.00549 102.9688 106.5746 108.5605 110.2439 111.4053 112.7301 116.1044 120.9547 124.4452 120.973 117.1374 115.6858 110.8986 105.196 104.0847 103.5117 100.9871 100.809 99.92823 97.02234 94.12471 90.94537 87.52367 85.02619 84.30988 84.15275 85.25605 86.69965 88.30937 90.26109 89.0452 86.59131 84.00661 81.92646 80.36246 79.79531 80.01735 79.08543 77.10678 73.67993 71.44657 71.2812 71.73969 72.73305 73.21034 71.9355 68.98859 67.27316 66.50541 68.03383 68.68203 67.97515 68.79192 66.28149 67.34333 69.60058 71.07327 72.24466 74.49862 75.98558 76.07719 74.47617 74.95519 75.31968 75.95821 76.9922 77.67563 78.28284 78.47246 78.26169 78.53 77.81503 80.37619 84.04015 82.98161 82.1489 81.95579 82.68136 84.03428 85.21945 86.47943 87.46325 88.7358 89.84481 90.86211 91.73655 92.2548 93.62908 96.63625 103.6296 105.3888 107.6549 107.0015 104.5983 100.1516 93.62489 81.91967 
65.8092 69.74192 78.416 89.89741 95.26228 106.6053 100.9271 103.9164 109.004 113.6566 117.655 121.7057 121.5314 127.2759 130.2275 136.1493 136.1129 135.6708 134.7985 135.6844 139.5946 140.1805 135.2482 130.5003 131.463 136.2979 137.063 131.808 129.029 127.0437 125.7545 127.6582 128.5901 131.1654 135.5208 138.5697 140.7915 141.8278 141.5125 135.3977 129.1603 125.3318 126.7982 126.9257 125.4517 123.144 122.8014 123.2777 122.8053 128.4043 127.0331 128.6644 131.6203 132.0822 131.6592 130.6786 129.9918 131.184 128.1873 126.5372 124.4123 124.5895 123.715 122.5514 123.5225 124.5794 123.7664 121.9823 117.0142 112.0953 109.0362 107.937 108.9788 109.4232 108.6962 109.027 107.4622 103.901 99.47169 97.32881 97.49243 99.32879 102.0636 104.547 105.684 102.2707 98.02574 95.26495 94.81422 94.55162 92.73082 90.14446 88.26366 87.85191 90.76123 96.0864 100.625 101.5182 100.1824 98.29255 97.24873 97.82186 101.7484 107.7356 110.0151 111.148 113.8867 116.2841 116.3502 117.6647 120.0033 120.3608 117.6632 115.608 113.9361 108.6981 104.9412 103.9362 102.4267 99.27327 97.86344 95.68312 92.24384 89.70084 87.19034 85.26713 83.74927 82.81733 82.63871 84.21466 85.87314 87.09144 87.34619 85.11134 82.62952 80.30796 78.69942 78.27209 79.09272 80.25654 79.76633 77.49096 73.90849 73.0417 74.91206 74.61919 73.67612 72.53922 69.94819 67.91662 67.0517 67.44554 68.365 66.24074 65.10212 64.70724 64.85764 66.13799 68.0023 69.26559 71.20917 73.98004 76.15355 76.45737 74.49644 73.76609 74.03195 75.38232 76.85095 77.6773 78.10476 78.40955 78.49557 77.63687 79.76875 82.02452 83.6861 82.9797 82.21355 82.48309 83.31119 84.00673 84.91319 86.03746 87.14106 88.76209 90.72999 92.39695 93.42001 93.83763 95.23159 99.72588 108.9457 109.4755 112.7139 112.0995 109.5765 105.1722 97.51762 83.59767 
66.42542 69.84541 79.39545 89.81457 95.50152 108.7315 104.5484 107.7915 112.4218 116.7519 119.8423 121.6228 122.0453 125.7355 127.7357 132.3864 133.187 132.2749 132.5354 134.3183 136.8034 137.5358 134.1081 129.9289 130.379 135.2375 136.1759 131.1981 128.9087 126.8364 125.5224 127.9551 130.2076 132.1823 136.2375 137.9204 139.4487 141.2321 141.3427 138.5973 133.2584 129.5033 130.3087 128.6656 126.7945 125.3134 124.5984 122.734 120.5242 120.9896 124.078 127.5643 131.1672 133.5196 135.6894 135.1828 132.1346 129.5719 125.6217 124.4923 122.0572 120.7385 120.2164 121.0945 121.5203 120.7499 118.963 118.2009 113.5052 110.7279 108.1077 107.1288 108.2613 107.4138 107.2719 109.4515 108.9146 104.7877 100.5295 98.82745 99.53934 101.4063 103.1806 104.9694 105.5576 102.0062 98.46779 96.4345 96.24723 95.08469 92.26557 89.84822 88.4243 88.68908 92.53437 98.064 101.4578 101.3047 100.5193 99.1387 98.3289 99.96299 107.1536 112.8156 114.1986 115.3669 118.9144 121.8958 120.4864 119.7828 119.529 118.3975 116.4718 114.2264 111.48 108.2876 107.4972 105.8063 101.735 97.25087 94.14201 92.08336 88.98867 86.92484 85.90852 84.80071 82.42905 79.82932 78.77093 80.69877 83.01822 83.85368 83.13717 81.08813 79.0816 77.5372 76.64011 76.93144 78.1746 79.33826 79.49491 77.01775 74.15181 74.59139 78.03705 75.87327 73.77275 72.07656 69.18334 67.44453 67.55354 69.38571 67.79709 65.5881 64.20775 63.81069 64.18121 65.90814 67.37893 68.56726 70.68734 73.26028 75.12594 75.66132 74.93315 74.21672 74.44612 75.91029 77.32519 77.98138 78.33877 78.65194 78.9079 79.53748 84.19219 83.12926 83.21018 -9999 83.19549 83.69779 84.37424 84.73261 85.48811 86.73725 88.3746 90.03444 91.50335 92.39865 93.01227 93.79332 95.62385 100.6861 111.6455 113.1597 116.7502 116.9533 115.2712 109.7279 98.65891 84.66739 
67.54258 70.59313 79.95942 88.41112 92.61324 106.0943 105.7105 109.7 114.6105 118.3079 120.1591 120.4075 121.9757 126.5236 127.9936 129.8571 130.8366 131.3075 131.5442 133.372 134.2668 134.9039 133.1249 129.7354 129.8141 133.0712 133.0321 129.2832 128.4013 125.9491 123.6863 125.7138 128.5069 130.7719 134.463 135.602 136.5745 139.6601 136.587 134.689 133.598 132.0328 130.2296 128.8373 128.7864 127.1345 125.9083 123.9933 120.7566 121.2698 124.4514 127.0827 129.2476 131.2565 134.577 134.3366 130.71 126.6572 122.8998 118.9082 117.2312 116.705 116.6031 117.1546 116.9394 116.7205 115.1903 116.3452 111.0998 109.5774 110.2158 109.127 109.6779 108.8171 108.7517 109.817 108.8734 105.6149 102.1523 100.3364 100.4638 101.4779 102.8987 105.3727 105.7658 102.3586 99.9537 98.73835 97.65094 95.1675 92.06277 90.17056 89.83263 91.91957 96.2346 99.77819 98.50728 96.96984 97.54935 98.65622 99.77448 102.4206 109.6353 113.4758 115.899 118.9929 124.1352 126.0065 122.9614 121.3559 119.464 117.8656 116.8729 113.6452 110.3202 109.0566 111.4936 109.4891 103.2017 96.48889 92.00952 89.64298 87.17961 85.73862 85.6443 83.90396 79.935 75.98838 74.68909 76.8382 80.2552 81.21115 80.04491 78.1811 76.81242 76.22709 75.91818 76.17183 76.65188 77.96002 78.45037 75.38836 73.87779 71.19763 72.14366 72.32303 72.44492 71.23911 69.0586 68.12143 68.65421 69.05156 66.85274 64.91435 63.95823 63.6255 64.49105 66.46183 67.89227 68.9988 70.64394 72.29311 73.38036 73.92735 74.24858 74.76893 75.97086 76.98579 77.25107 78.13681 80.06075 81.45937 81.76781 85.45274 84.09325 82.82183 82.65886 -9999 84.08113 84.5311 84.61308 85.1191 86.17447 87.17591 88.36348 89.89191 91.47111 92.35174 93.70468 95.3676 97.46922 102.6749 113.8118 115.4931 119.798 120.8756 120.3254 113.2892 99.88447 85.16528 
69.02437 72.05148 80.82533 87.86136 91.3626 104.88 107.3378 110.917 115.4534 118.9637 120.1038 120.2096 123.5514 130.8349 130.3658 129.7923 130.2976 131.7487 131.9012 132.8972 133.3334 134.6146 133.3876 130.0631 129.8509 130.9656 130.1168 127.5674 125.8032 124.4759 122.0198 123.0596 125.652 128.2484 132.8003 133.8305 134.2963 136.7193 133.2596 131.9028 131.8769 131.687 131.1524 129.5788 128.9561 127.2629 127.167 125.7016 123.8865 123.9723 125.14 125.7511 126.1015 127.1244 130.1991 129.7111 126.6154 121.7896 117.2803 113.9999 113.2842 112.7815 112.4636 112.7594 114.3751 116.1486 113.6319 115.5843 109.6975 109.0967 112.3378 113.3475 112.9304 111.0172 109.5523 110.825 109.2681 106.6209 103.9737 101.6234 100.5541 100.9813 102.492 105.7031 105.9766 103.1586 101.1537 99.70961 98.01893 95.0864 91.97427 90.8142 91.31783 94.14013 97.02883 98.97173 96.59798 95.10464 98.3809 102.3511 105.0611 107.6812 112.9445 116.1517 119.7536 122.6097 126.8056 125.2895 122.4415 120.617 117.5235 116.7348 117.2004 114.337 111.8228 111.1369 111.6635 108.1278 101.2704 95.06298 90.0637 86.42942 84.14305 83.27853 82.84867 80.48221 76.24038 72.85488 72.2032 74.64428 78.38029 79.2925 77.18305 74.97956 74.47029 74.87781 75.30602 75.43375 75.33218 77.37348 77.49404 73.48505 68.17633 66.62925 66.4432 67.27525 68.10116 69.0162 69.23369 70.43014 70.60975 68.45041 65.89146 64.6144 64.40984 64.75398 66.76203 69.25576 70.4567 70.79872 71.21506 71.89965 72.56536 72.55983 73.11894 73.90529 75.4677 76.29372 77.04632 78.11325 79.95779 82.51651 83.70316 85.89485 84.18177 82.52305 82.35404 83.02055 83.28556 -9999 84.40088 85.1949 85.89389 86.37699 87.72952 89.89473 91.66213 92.58045 94.0197 95.63271 97.81067 104.0557 116.0507 118.4465 123.3908 124.9506 123.8101 113.3644 99.71216 86.29135 
70.16165 73.45819 82.09769 88.85499 92.27099 105.2081 108.7545 110.8402 115.1903 119.5171 121.1301 121.9955 127.342 134.5477 133.66 131.5132 131.383 133.1858 133.4896 133.5813 133.1351 134.9031 133.3353 129.1761 128.1231 128.1892 127.4428 126.056 124.043 123.163 120.5244 121.0602 123.7564 127.544 133.4434 133.8054 134.0382 134.804 132.2322 131.1192 132.3034 134.0635 131.2264 129.8573 129.425 127.6964 129.1239 129.0965 127.8923 125.5399 123.7693 122.1631 121.3865 122.5219 125.6739 123.9753 119.5681 116.0653 113.3689 111.1258 111.0114 110.2516 110.1105 111.3997 114.0042 116.6852 115.6192 116.2945 109.6133 110.0192 112.4275 115.1829 115.5438 112.8047 110.4523 111.2582 111.2928 108.9147 105.5663 102.688 101.0667 100.8523 101.7016 105.2355 105.5904 102.9558 100.5268 99.6875 98.01345 94.64969 91.30799 90.40703 91.43885 94.22785 96.16655 95.94415 94.66654 95.96095 101.0602 106.3637 108.9896 113.2286 117.4798 120.5461 122.8554 124.0886 124.3078 122.7466 119.9617 116.1271 112.0966 111.6268 112.8716 110.5865 111.3285 111.4919 110.1713 105.9692 103.1812 97.72227 91.02811 85.1679 82.11245 79.91385 78.51652 76.97423 75.0822 73.96993 74.32369 76.41633 77.07362 75.89894 73.92395 72.34562 72.90485 74.46785 75.84456 75.68194 75.28707 75.79652 74.03133 70.82315 68.46452 67.29613 66.84692 67.77709 68.82383 69.67628 72.29357 73.26963 71.87345 68.99343 66.7293 65.99253 66.33327 67.38652 69.70412 70.67203 70.76344 71.52039 72.41817 72.39988 72.05279 71.95213 72.79932 73.11734 74.1149 75.50572 76.73375 77.93314 79.71514 81.93268 84.18181 84.84989 83.19316 82.34681 82.70792 82.83202 82.55852 82.6786 -9999 84.09915 85.11705 86.49249 88.52937 90.6872 91.77168 92.03014 93.27687 94.95861 98.2296 106.7183 119.9827 122.8609 128.5674 130.3061 122.1295 112.8181 100.7764 88.4341 
70.50772 74.0595 83.11214 90.49483 94.43969 106.2837 109.4797 109.3615 113.691 119.0821 122.3167 124.5277 130.6239 135.1619 135.2088 132.8036 132.3941 135.3081 135.9244 135.1359 133.6475 135.1692 133.4489 128.5582 126.299 126.6598 126.0953 125.718 123.1158 122.0401 119.8185 120.5346 123.7098 129.5115 134.1647 134.479 134.1094 134.6584 133.9628 134.4725 137.0458 131.9198 129.9731 128.8498 130.34 131.2878 133.0292 132.3809 129.5052 125.1212 121.7061 119.3598 118.5636 119.998 122.6446 117.5134 114.2863 112.6059 111.4058 109.7744 109.5182 108.9786 110.2731 112.6348 114.8968 116.7802 118.1026 118.7777 112.6322 111.9271 113.3228 114.7869 115.283 112.9886 111.3775 112.2228 112.5595 110.7777 106.7662 103.741 102.2754 101.3488 101.3708 105.1609 104.9583 102.0976 100.1762 99.54658 97.43505 94.63398 92.81657 93.45124 93.15656 93.41244 93.38262 92.89574 93.9811 97.32508 102.7297 108.1804 111.9811 118.8615 122.8845 124.7947 124.7627 124.276 123.1541 121.0783 117.3972 111.7373 107.6849 107.0974 111.4275 109.9858 111.136 109.4345 106.812 101.507 97.95371 95.69861 89.87735 84.68163 80.35792 75.92779 73.80791 74.10453 75.92298 77.57709 78.32715 77.53657 74.90347 72.15444 70.4805 69.87508 70.76982 72.39 72.95505 72.66169 73.34563 73.48108 71.27538 68.63466 67.11441 67.5358 68.41589 69.18421 69.64085 71.696 73.65883 73.50087 72.55786 70.30653 68.89224 68.53694 69.15577 70.48275 72.37651 71.88279 72.23285 73.31078 73.08284 71.39766 69.90151 69.53985 72.17517 72.58216 73.45595 75.19935 76.89147 78.12661 79.58999 81.49593 83.50141 84.51191 83.77612 83.54219 83.11734 82.38301 82.02738 82.37685 83.54005 84.26315 85.48263 87.02221 88.72207 90.4659 90.87558 90.6828 91.75605 93.82909 99.26233 109.1627 118.6936 126.2474 132.331 126.5608 119.1696 112.3204 102.5447 89.77692 
70.45802 74.09626 83.64641 92.03696 97.12738 107.8556 110.5034 108.4693 112.6472 117.9298 122.3337 125.8397 131.3896 133.1359 133.6599 132.3673 132.6283 136.9593 137.5994 135.6156 134.043 134.1108 132.8138 128.1496 125.6052 126.2208 125.3666 125.5822 122.4388 121.8734 121.0314 122.6487 126.3243 133.1358 134.793 134.3984 133.653 138.1816 139.3824 139.5802 136.0289 135.1114 133.5464 132.5462 134.032 134.6404 135.1459 131.8444 126.7836 121.8141 118.098 116.3521 116.4859 118.0842 117.94 113.9033 112.2298 111.811 111.4196 110.3741 110.5121 111.107 111.4165 110.6541 110.6848 114.2337 117.212 119.5663 115.6112 114.3379 114.2851 113.3507 112.0931 112.3876 112.2223 113.4034 113.1928 111.4676 108.3965 105.5881 102.7509 100.0416 99.42217 103.2029 102.4786 99.97923 98.05922 97.71103 96.8763 96.4335 96.81829 97.0916 93.75201 90.88476 89.63952 90.69191 93.88403 97.52746 101.7066 106.6481 113.2331 122.0514 127.1117 128.573 125.4359 123.0528 119.9449 117.9983 114.9436 109.298 106.7191 107.8083 112.8137 112.4233 111.2697 107.1621 102.9917 98.69982 96.38675 95.30123 89.94112 85.00078 79.80904 74.55654 73.09386 74.06466 77.66655 80.18857 79.11586 74.73248 70.51545 68.03186 67.15002 67.00591 67.78995 68.27627 67.66217 68.42678 70.0246 70.11132 68.53382 66.88704 67.10442 69.70982 71.80936 71.67942 71.1491 71.81388 72.28464 73.02963 73.1069 72.07195 71.36298 71.00788 71.45359 72.77973 73.96262 73.76556 74.5676 75.73023 74.85847 73.27725 71.92431 71.83563 73.22314 73.18451 74.19109 76.19958 78.18677 79.4245 80.35558 81.63898 83.10441 84.17674 84.68924 84.11051 82.88089 82.18614 82.11608 82.68629 83.72599 84.89808 85.80386 86.32318 87.60822 89.71769 88.77503 89.04937 90.24461 92.95786 100.268 111.2628 121.5063 127.3802 127.5082 122.142 119.0217 113.0207 102.0719 88.08808 
70.75043 74.42246 84.19106 93.44666 99.98914 109.864 112.3831 109.3552 113.7289 118.1898 121.9705 125.498 130.1675 129.1393 131.1688 130.8746 132.198 136.6523 136.584 133.7511 132.5105 131.8617 130.7626 127.513 125.5937 126.2626 124.7623 124.8984 122.2711 123.1057 124.6867 127.8295 130.1266 134.471 134.1002 132.92 135.3093 141.8844 143.3198 140.0531 138.1659 139.4978 138.9647 144.0157 141.8378 137.5883 134.5746 128.871 122.9234 118.917 116.2604 114.8725 115.238 116.0419 115.3957 113.1919 110.7402 111.5161 112.7394 112.3784 113.2321 112.0146 109.8626 108.2527 108.3879 112.0597 116.0198 118.1031 117.1791 116.734 115.0593 110.9515 109.4069 108.9794 110.3536 111.6381 111.1602 109.7891 108.1558 105.5085 100.816 96.53102 95.94287 101.3522 100.4082 97.65177 95.21041 94.17041 94.21578 96.06874 98.01617 96.7248 92.63987 88.76015 87.29856 88.89452 91.86643 94.80823 97.93498 103.225 112.6413 120.3778 124.7694 125.3738 120.3598 116.0789 113.7361 114.3667 112.9811 109.451 108.9373 111.2686 113.5555 111.5021 108.6692 103.5901 99.64399 96.08614 97.02576 94.45493 91.72205 85.71624 81.36036 77.77979 76.39805 76.38601 79.16108 79.20887 75.0685 70.61375 67.85739 66.6046 66.46365 66.07694 66.24921 65.23506 64.50789 66.12653 67.67566 68.07853 67.27059 67.18727 69.44601 73.85276 75.91505 74.47834 72.88766 72.02447 72.24294 72.81498 72.60868 72.20767 71.90802 71.94549 72.7618 74.69514 76.08389 75.7069 76.38888 77.27868 76.63814 76.26925 74.39716 73.78253 74.39652 74.8511 76.45084 78.57717 80.35508 81.3487 81.8427 82.27672 82.82394 83.4244 83.91906 83.04072 81.90732 81.69645 81.60288 81.48548 81.98812 83.54106 84.76829 85.15961 86.61222 88.53783 87.27801 88.42074 90.58435 95.06049 103.3246 113.5888 118.5959 118.4877 121.4706 120.2592 120.5927 114.8951 101.3405 85.92222 
71.76379 75.56351 85.37574 95.3443 102.9776 111.8786 115.1929 111.3648 115.1954 119.2629 122.4041 125.2129 129.1485 125.777 127.5707 127.1054 130.2057 133.7154 132.8003 130.5657 130.2609 129.7527 129.2644 127.7313 126.6873 126.9181 125.0558 125.3637 123.7164 125.6733 128.5138 132.7506 133.554 133.9927 132.7842 131.496 137.1683 143.3643 145.4799 143.9635 144.3737 144.2747 142.4663 145.474 142.0229 137.0374 131.9418 124.9544 119.3409 116.8902 115.2887 113.8625 113.7343 113.7657 113.6603 111.764 110.1866 111.8141 112.7896 114.9621 113.4633 112.0268 111.6432 109.6336 108.9514 110.7833 113.8534 116.3564 116.5704 116.2961 113.9819 109.671 105.5075 105.2261 107.6219 109.4223 109.5653 109.0721 106.6203 102.7378 97.63414 93.6843 94.06935 100.6642 97.62831 93.58832 90.39647 88.49786 89.65764 93.36073 96.11436 94.84387 92.34563 89.58305 88.4875 89.42127 91.09882 93.7959 97.6564 103.1978 111.7041 117.9367 118.5715 115.6414 111.4717 110.1694 111.2875 113.3252 113.5245 112.6787 113.6424 114.0933 113.3329 109.3203 105.9258 100.7956 96.97474 93.67877 91.25546 89.37687 89.42239 84.03679 81.34947 80.07772 77.80029 77.15336 78.77902 75.49973 70.95781 68.85012 68.55875 69.00664 68.96691 67.83829 66.92235 65.85827 66.44528 68.69132 70.12572 69.15788 68.4978 70.85434 74.63445 78.47102 78.99372 76.4852 74.23178 72.67063 72.8318 73.3952 72.77117 71.98288 71.74695 72.53392 74.08039 76.007 77.88869 77.98127 77.89571 78.10555 78.28139 77.94272 77.10246 76.13956 75.79291 76.66739 78.55474 80.08001 81.53402 81.93185 80.75216 81.65396 81.89133 82.5746 82.33851 81.3559 80.70053 80.85581 80.99834 80.94503 81.53451 82.45972 84.05117 84.65882 85.50303 86.81299 86.936 89.00418 92.63531 98.00005 104.632 109.6537 110.5797 112.6878 120.3132 122.9503 125.3024 119.0212 101.6011 84.36636 
73.05695 77.12108 87.03479 97.61351 105.5354 113.2177 117.8711 114.1559 116.7204 119.643 122.4287 125.1867 128.3171 123.5056 123.9522 125.317 128.9636 131.5302 130.2231 128.8554 129.6361 130.0128 130.5936 130.6989 130.1573 129.4302 127.8562 128.5178 127.8979 130.139 131.7832 133.9469 131.5536 130.2822 131.1848 133.1548 139.0331 143.3581 146.2428 145.6234 146.0734 145.7013 144.1495 143.4814 138.7336 132.6316 126.6954 120.6137 117.2428 116.4811 115.313 114.1763 113.8358 113.8016 114.055 113.413 113.3364 114.4235 116.2928 115.2224 115.1789 115.4479 115.5326 113.1999 111.5095 111.7928 113.8595 115.6909 114.9813 115.7252 113.78 108.8213 104.3796 102.9501 103.8225 105.0703 105.8585 106.1238 103.524 99.6361 96.49601 94.05875 94.5324 99.75554 94.94181 91.01927 88.13895 86.45612 88.01375 90.86355 92.24802 91.08315 90.21116 88.66912 88.65587 89.97841 91.81652 95.13712 99.6308 104.0011 108.5974 112.2667 111.1132 109.5436 105.6028 105.1545 107.9838 111.435 114.4722 116.5569 113.7834 110.5895 107.7038 103.1903 99.74036 95.94882 94.02624 94.01036 93.223 91.7054 87.11658 82.90635 81.60167 80.60423 79.03633 78.64781 78.21329 73.20513 70.05682 69.62989 70.65103 71.53288 71.04051 69.84905 68.98133 68.76044 70.84784 72.8721 72.71403 71.65164 72.18004 75.83693 79.60079 80.57891 77.80408 75.10871 73.56386 73.14915 73.87845 74.41579 73.852 74.37482 75.75045 76.90395 78.12856 78.54659 78.41271 78.20588 77.47846 78.51539 78.69569 77.19662 74.97053 72.69297 71.60249 73.05347 75.94747 78.89462 81.73592 81.84281 81.61935 80.5217 80.40603 81.27444 80.42271 80.07919 80.69 80.84935 80.81543 80.92553 81.7107 82.54587 83.88062 84.65598 85.29258 86.12649 87.7683 90.33343 94.34476 98.67466 102.793 106.7715 107.575 112.465 122.342 126.073 126.5478 119.0684 99.74887 82.73921 
73.59926 77.86646 87.92653 98.79752 106.2518 113.0027 117.5116 115.1108 116.4368 118.3168 120.7447 123.1679 124.7631 120.2742 120.9646 124.2644 127.1145 129.3121 128.7623 128.7677 130.1084 131.9192 133.704 135.2895 134.5662 132.8757 131.8464 133.3399 133.8237 135.8575 136.2778 135.7602 132.9325 132.3813 134.6687 138.5099 144.3147 146.4328 149.4989 149.0401 150.0544 148.6293 145.2088 140.0798 134.5309 128.5944 124.0469 120.6981 119.7497 119.3868 117.3137 115.5449 114.8985 114.8831 115.0441 113.7224 113.3743 113.9963 115.1733 115.6395 117.7827 118.7912 117.934 115.4039 113.6572 112.7081 113.2605 111.3012 108.2511 106.2557 104.0283 101.731 99.25132 97.17546 97.46131 98.638 100.1636 101.8427 100.5993 97.92623 96.40227 95.26649 95.01768 97.83595 92.47864 89.39375 88.6586 87.99065 88.63657 88.78703 88.30235 88.48565 90.42349 91.08732 92.99744 94.9042 96.73465 100.5562 104.9085 107.8517 108.4048 107.3314 105.0008 105.4399 109.7522 104.89 104.679 109.3785 113.7379 113.8486 111.6075 107.9138 103.3732 98.80309 95.97693 93.55547 92.35577 93.50651 92.47353 89.09851 83.49596 79.35562 77.9885 77.58726 77.03401 77.51221 75.32866 72.66148 70.14417 69.23619 69.99381 70.78771 70.77908 70.70209 70.66601 71.80056 73.49074 73.80746 72.82197 72.77184 73.86035 77.8432 80.95646 80.61603 77.01105 73.5405 72.39997 73.71443 75.62581 76.42733 76.96364 79.0013 81.17661 82.01176 82.01413 80.59636 78.35438 77.29134 77.90878 79.31082 79.66321 78.07127 76.31926 75.58028 74.46469 74.65036 75.43486 76.77018 79.41106 80.30338 79.71428 79.45955 79.41037 79.72966 79.08031 79.39167 80.95698 81.83893 81.2065 81.43474 82.40168 83.65784 84.0693 84.81764 85.66624 86.50072 88.93285 92.16453 95.39957 98.12095 100.6044 103.0568 106.6787 114.4423 124.297 127.8068 124.3513 115.1945 95.67288 80.90084 
73.34185 77.68074 87.77526 98.68051 105.3056 111.192 114.251 113.5026 114.1016 115.2016 118.0308 119.9922 119.9782 116.1927 118.3192 121.6368 124.6774 127.3285 127.7016 129.277 131.4807 133.4005 135.8876 137.7148 135.5409 132.8958 132.8363 135.0564 136.4613 138.2305 138.2163 137.6636 137.0871 138.2584 141.0417 144.864 145.6089 146.701 149.0917 148.7845 150.749 147.298 141.7435 135.3233 130.3089 126.1678 124.4102 122.7941 121.8329 120.6478 117.6564 115.1763 114.7311 114.5873 112.3099 110.6029 110.5852 112.0099 114.0131 115.5198 118.6089 117.5867 116.1432 114.2431 113.6335 112.5698 112.2464 109.8084 106.6269 103.192 101.8796 101.4042 100.2871 98.2931 96.96151 96.98727 98.31937 101.083 101.1136 99.14679 97.19324 96.07314 95.18468 96.51794 92.32419 89.83609 91.36916 92.71039 93.51452 91.81765 89.77496 90.6068 94.41066 97.17024 100.3408 103.0172 104.0207 106.5792 110.5654 113.6868 113.1639 110.7053 107.9508 106.464 109.423 108.6877 102.7942 105.4583 109.8563 110.7844 107.5871 102.1526 98.04475 96.47468 94.4831 91.86426 89.39175 87.18295 84.99821 82.98167 80.99936 78.97244 77.13383 75.58575 74.04229 72.31224 70.6555 70.7453 69.09362 68.34257 68.31449 69.11216 70.08246 70.12269 70.80179 72.81357 74.24724 74.41361 73.79248 74.15506 75.59121 78.28529 79.32199 77.62006 74.16222 71.73564 72.17776 75.05851 77.61416 78.78953 80.24447 82.88329 84.80731 84.47831 83.00617 81.13114 79.18868 78.88196 79.40984 79.51844 80.32278 79.53383 78.59141 77.6196 75.66676 74.1042 73.19326 73.89554 76.45941 78.79587 77.90314 77.54759 77.66814 78.19237 78.58153 79.12801 80.37818 81.61175 81.51307 81.91806 82.84564 83.98839 84.52806 85.2644 86.69806 87.704 89.97311 92.7618 95.0497 97.23165 99.54842 102.3107 107.0658 114.994 123.6744 125.1913 119.7936 109.4877 92.70912 81.23175 
73.08628 77.37426 87.43224 98.3364 104.2565 109.5358 111.4417 111.3407 112.0079 112.9334 116.5887 118.4067 117.6971 114.9274 118.6179 122.3582 125.7505 128.6104 130.4368 132.7723 136.4431 135.9471 136.663 137.506 135.3405 133.9994 134.6983 136.8039 138.5047 140.0311 138.8871 137.7953 139.1861 139.9489 141.1094 142.9477 143.3218 144.8614 148.8207 147.0721 145.9848 142.2503 135.2232 128.553 125.0019 124.0474 123.3187 121.5843 119.8132 117.6973 114.1355 111.7016 111.8108 111.3525 109.8286 109.1132 110.8014 113.7194 116.2002 117.9605 118.7381 117.0229 116.0899 115.1885 114.0221 112.689 112.2797 111.1633 108.5749 104.3508 102.8019 102.0983 101.1498 99.85144 97.47547 95.91249 97.51062 101.2255 102.5331 100.867 98.21725 96.39061 95.06349 96.16234 94.17892 92.42132 95.30531 97.66406 100.2911 99.41727 96.70876 96.57569 101.4543 105.9984 109.2873 110.4502 110.0877 110.9282 114.8675 118.8883 118.8941 116.5841 113.9426 111.6951 110.2644 112.8604 106.7515 109.0596 111.9881 110.4514 106.8575 101.3507 99.26752 98.50233 95.76172 91.64953 87.44152 84.24507 82.45778 82.39655 82.77467 81.7005 78.43829 74.04923 70.69833 69.68376 69.58943 69.83596 69.28264 69.97486 70.19379 70.53316 71.57312 71.48457 71.58142 72.82283 73.70197 72.73164 71.09762 72.33324 75.79356 77.34353 77.13651 75.36087 73.28182 72.76424 74.43189 76.87997 78.01481 78.59411 80.81098 83.55081 84.91078 84.14896 83.02441 81.66862 80.42176 80.87169 80.8986 81.26203 82.05304 81.38508 80.92253 79.28074 76.38435 74.22972 73.54539 74.5017 77.05697 78.54575 77.23337 76.48865 76.43988 77.06856 78.43 78.74476 79.44251 80.45777 81.68067 82.47815 83.04659 83.74212 84.91019 85.80303 87.85393 89.46251 90.8445 92.62481 94.82531 96.96293 98.40837 101.924 108.22 114.71 121.6247 120.1711 115.4925 105.8223 92.53032 82.71327 
73.11587 77.15919 87.1283 98.13448 103.5722 107.9417 108.8483 108.8884 110.8581 112.3845 116.7444 117.9511 117.0569 116.2527 121.3292 126.0144 129.3197 130.1808 133.5837 135.6486 135.7469 135.6007 136.0392 135.7186 135.0748 136.74 137.2466 140.2406 142.6271 143.4171 139.9708 139.8371 139.7584 139.0866 138.4816 138.8062 139.4447 143.9555 148.9896 142.3897 139.7896 135.7673 128.5353 122.1274 120.3863 118.2395 116.8907 114.8286 112.6425 110.5182 107.3813 105.8392 106.2496 105.3489 106.8272 110.5068 113.7892 116.1033 117.5327 118.1869 116.2928 114.8346 115.4371 115.1481 110.7192 108.3207 110.2266 110.9104 110.2627 106.7879 104.1931 102.4724 101.5343 100.8473 98.65043 95.67634 97.67074 100.9812 103.6524 102.529 99.43782 96.19723 93.93788 95.32009 95.35323 94.8896 98.10585 100.128 103.4406 104.8028 104.0215 105.817 111.2604 115.2168 117.9159 116.4192 116.0262 115.2334 118.8547 121.8074 120.986 119.0411 117.8833 117.009 114.9947 119.0072 115.7653 118.6671 119.4441 116.6823 112.6381 106.9692 104.9949 103.3464 98.30304 91.44977 86.05472 83.21048 82.52706 83.37629 84.21436 83.05815 78.43006 73.28032 70.72318 70.34122 70.38847 69.95928 70.91543 72.06063 71.18166 70.7622 71.28911 72.10945 72.37249 72.09722 71.53919 71.75166 72.07484 73.53296 74.48233 74.52486 74.31557 73.37916 72.31653 72.73043 74.88977 77.56991 79.1806 80.87276 83.80901 85.65017 85.97425 85.22321 84.55173 82.84467 81.49561 81.47462 81.96388 82.3696 82.65509 82.14081 81.72529 80.19813 77.64764 75.88319 75.55779 76.20423 78.13577 78.91434 77.3388 76.1506 75.90601 76.58565 78.00706 78.67546 78.9571 80.16239 82.26929 83.60172 84.08555 84.46958 85.40984 86.54288 89.02219 92.06475 92.9529 93.52651 95.27946 97.1064 98.86294 101.4193 107.41 113.9697 121.1093 119.457 115.9912 105.6011 92.60076 82.62761 
73.17859 76.84106 86.66975 97.63275 102.5038 106.0152 106.1523 106.3757 110.2741 113.4853 117.9626 118.0993 117.2937 118.939 123.5135 128.2335 133.4196 130.8686 132.8116 135.3804 135.0142 134.8988 135.3677 134.7854 136.5527 139.5274 141.1122 144.8695 146.9459 144.8377 141.3252 142.2654 142.2488 141.5305 140.1111 138.3385 139.3107 145.5637 143.0376 137.5831 133.4557 130.3852 123.8185 118.6462 115.5198 113.065 111.432 109.1118 106.1658 104.3214 101.9489 101.3351 101.9027 101.1571 103.4443 108.4627 111.7635 116.3022 116.5957 114.8151 112.3136 112.0912 114.4217 113.57 106.804 105.5966 108.8202 109.716 109.6062 107.3061 104.4706 102.3962 101.351 100.691 98.9591 95.84769 97.74527 99.08815 102.2967 102.1628 98.92683 94.21785 91.05026 92.32113 93.95342 95.03635 98.17944 99.12633 101.3852 104.5174 107.8136 114.7893 119.1323 121.6709 122.0064 118.1741 116.3908 118.6944 122.3403 121.4788 117.5329 115.1005 115.7307 117.802 119.9046 124.2883 123.8597 127.7354 127.4401 124.1987 118.9457 114.8608 111.9142 107.137 99.84533 93.28149 89.00465 86.03841 84.92999 85.08974 84.93725 82.91919 78.22879 74.5274 72.96339 73.35113 73.96516 73.34298 73.48162 73.83855 73.25177 73.37686 73.18462 72.67336 71.68198 70.90248 71.2139 72.63302 73.61316 74.13106 73.83114 73.71379 74.01598 74.35651 74.59296 75.61239 77.70097 79.97186 80.95547 83.11854 85.51031 86.16877 86.4337 87.15588 86.55022 84.28331 82.83336 81.23743 80.9505 80.34897 80.44859 80.67528 80.6385 80.11939 78.67154 77.89687 78.58651 79.18157 80.09026 78.56533 77.04342 75.91228 75.76846 76.6155 78.1532 78.65027 79.14753 80.48113 82.25834 83.71198 84.49617 84.92875 85.91715 87.1963 89.43597 93.20347 94.95822 95.2317 96.22726 97.01374 98.60912 101.5105 105.7223 112.8246 119.3304 119.4606 116.4237 104.1822 91.19046 82.23716 
73.17313 76.44518 85.9454 96.44732 100.7995 104.1032 104.4199 106.0535 111.4477 116.6075 120.3909 118.8257 118.7912 121.4567 124.7537 128.6047 135.2984 132.9237 133.4848 135.808 135.3038 135.4702 136.4118 135.665 137.1695 139.3259 143.2278 147.4209 150.3636 145.8343 143.3879 145.9884 146.862 146.3619 144.5325 140.8525 141.7177 144.0491 136.6439 132.6845 128.9126 127.3684 121.6803 116.9093 113.5427 111.0332 109.3073 106.3898 103.2442 102.4678 101.3499 101.4804 101.9963 101.8116 105.3651 110.5788 115.6146 118.34 116.5089 113.1125 110.6454 111.3407 113.9764 110.9226 105.1874 104.9074 107.2853 107.8524 108.5461 106.8913 104.2099 102.7162 102.042 101.2189 99.11063 96.28429 99.10599 98.83924 100.8873 100.6788 97.36016 92.4203 89.01971 89.94892 93.19143 95.86389 98.86251 98.65352 99.39091 102.8015 109.4362 121.1929 122.6514 125.3158 121.7344 118.3502 116.7369 116.4203 116.941 115.0161 111.6948 110.8486 112.9807 115.8609 121.8956 127.0261 131.3382 130.4566 127.1474 122.3024 119.2561 115.8799 109.6616 103.1231 97.78372 93.59994 90.60553 87.61629 85.14044 83.2401 81.50553 78.98386 76.36044 74.85203 74.85872 75.56519 75.91488 75.13575 74.38486 74.26057 74.4802 74.34683 73.07516 71.92574 71.47551 71.94188 73.32556 74.5 75.47008 75.28105 74.55495 73.99556 73.90163 75.23962 77.17551 78.93944 80.31719 80.31664 80.17054 82.97742 85.06129 85.89397 86.56916 87.64507 86.53025 84.52633 82.83266 80.76387 79.53522 77.75245 77.32257 77.89378 78.76269 78.67289 77.42256 76.95395 79.05834 79.64961 78.65509 77.02282 75.85117 75.45012 75.79577 76.71558 78.10575 78.87672 79.51793 80.49744 81.49274 82.96328 84.26055 85.40676 86.86995 88.63109 88.85237 92.01477 95.07001 96.23162 97.6782 97.81556 99.12052 102.7962 105.6493 110.8986 118.5768 121.323 114.8714 102.9118 90.39763 82.30926 
72.67364 75.61077 84.64647 94.50854 98.73707 102.2959 103.4747 106.9264 113.923 120.12 122.6274 119.7502 120.5866 122.9167 125.1533 129.3108 136.2118 134.5986 135.6067 138.0698 136.5734 137.0574 138.4089 137.1727 137.4399 138.8468 142.7984 145.4681 146.2364 145.0229 145.4918 148.6432 149.1893 149.1091 147.3123 142.7729 144.4263 137.8311 131.6261 128.4884 126.1621 124.6959 119.8024 115.1336 111.0011 108.3822 106.51 103.5419 101.4154 102.2652 102.5719 103.2426 104.2215 104.6396 108.5648 112.2172 115.437 117.0567 117.0074 113.1144 111.174 112.3084 113.1629 109.0164 106.8298 106.8717 105.7874 106.1714 107.3108 106.0299 104.1223 103.3211 103.02 102.5376 99.12149 96.69021 101.0341 100.737 101.3448 99.62386 95.3369 91.37172 89.34046 90.94637 94.68857 97.36271 100.152 100.0872 100.2663 103.3955 110.7064 122.1016 126.7183 124.7237 122.4589 122.0715 122.5512 120.3173 118.1309 115.5072 113.3314 114.0752 116.5832 118.3466 123.0372 128.5858 128.0293 127.3988 124.691 121.4127 117.8604 112.1504 105.5123 102.9318 100.1996 96.6503 92.13162 87.99139 84.03956 80.94504 79.05107 78.44412 79.52469 80.82573 81.19718 80.50569 79.46946 78.2708 77.05167 76.55874 77.56973 77.45734 75.88513 74.81585 75.66159 76.9739 78.10983 77.5375 77.01555 76.84727 77.19164 76.91021 76.19704 76.26799 77.40219 78.46993 78.39714 76.90641 76.92545 80.13025 83.02545 84.87418 86.08762 86.78992 85.59055 83.51112 80.98817 79.06313 78.12029 76.50784 76.19314 77.10331 77.85108 76.4299 74.51627 74.4035 76.06772 76.31856 77.12743 75.61073 74.61177 74.471 75.41009 76.61559 78.13603 79.30949 80.14988 80.80133 81.48502 82.65088 84.17178 86.06897 87.27155 86.27951 87.46287 89.92764 93.03282 96.28251 100.1303 101.1577 101.6507 105.6056 106.1535 109.1922 118.2325 120.0669 112.56 101.7853 90.03127 82.45639 
71.77702 74.59194 83.53797 93.1534 97.53925 101.4383 103.521 108.4804 116.7862 123.2585 124.131 120.5265 122.2846 123.7374 124.5216 129.2273 134.2855 135.6305 138.5513 141.2358 138.9197 138.8233 139.5873 138.1354 137.7621 138.7275 142.3234 144.5525 145.5769 145.7179 146.7502 148.9609 148.6074 147.7694 146.2661 146.4656 137.8875 130.2849 126.2169 124.1306 123.0565 120.4553 116.341 112.5408 108.6958 106.3587 104.2696 101.5542 101.0815 103.5317 104.9659 105.7013 105.9944 106.0289 109.1568 112.0634 114.1714 114.9281 115.4343 112.7561 111.7742 112.1044 109.9702 107.4566 108.4403 105.3734 103.4354 104.0304 105.8903 105.3196 104.1374 103.287 102.9835 102.499 98.13667 96.42016 101.3404 102.3213 101.4233 98.06449 93.41257 90.57137 90.35616 93.16252 97.06901 100.1654 102.4102 102.7618 103.5705 107.7799 114.8696 125.1126 128.7248 127.1803 127.4323 129.9785 129.4669 126.4066 122.9727 120.2688 118.8066 120.0365 122.0924 123.4204 125.7666 126.845 125.8813 127.0394 124.984 120.5932 114.8976 108.2604 100.9544 94.76078 91.24072 89.05245 87.00893 84.83801 82.34012 80.43648 80.3128 82.35297 85.1542 86.6321 85.73524 83.41369 81.28562 79.80656 78.77117 78.66285 81.40808 80.86924 79.21518 79.24595 81.97071 82.7622 81.40297 78.50573 77.72566 78.47888 80.07793 80.80807 80.39903 80.11364 80.68946 80.66097 79.00701 76.39622 75.81448 78.57588 81.52419 84.14517 86.21574 86.91733 85.53524 83.50605 80.58993 78.14426 77.90173 77.55345 77.86665 79.05401 78.94314 76.28814 74.23421 74.11971 74.75731 74.46951 75.59275 74.80105 73.48341 73.18761 74.18924 76.00529 77.0684 78.01477 79.45653 80.96488 81.49143 82.1855 83.37967 85.37926 86.23938 86.52558 87.89109 89.71825 92.32096 95.50514 101.125 103.5575 102.859 104.8961 106.0954 108.4779 112.8992 113.7542 110.6211 101.8324 91.58179 84.40857 
71.4038 74.57172 84.05299 93.98495 98.90775 102.6628 104.7546 110.6089 119.7172 125.7968 124.776 120.8725 123.2006 123.8149 123.7131 126.8632 131.5254 136.4362 141.1933 142.6492 139.2704 137.8164 138.8126 139.5541 138.1651 139.3176 142.9226 144.9042 146.9091 145.465 146.5941 148.5243 147.8472 147.6061 148.275 139.538 131.2491 124.6794 122.0442 121.0531 120.212 116.4119 112.3859 109.1598 106.4517 104.764 102.7607 101.0903 102.1401 105.9974 108.4511 108.6416 107.1909 106.0747 107.5219 111.3014 112.804 113.8245 114.8839 112.3649 111.8634 110.2518 107.2633 105.7633 105.6378 102.8037 100.5057 101.0517 103.3693 104.1429 103.4625 102.5881 101.8206 99.57082 95.88588 94.56592 97.89616 99.20705 98.63015 95.68896 91.77687 91.32827 93.43786 97.42447 101.8361 104.2904 105.3817 105.342 106.9925 112.3875 116.5219 123.2613 125.6173 128.2623 131.8055 135.1988 133.815 127.9185 124.6269 122.5671 121.6935 123.3874 125.0692 126.6367 128.4797 130.5403 129.8933 126.9307 121.8898 116.0735 109.862 104.8705 100.1674 95.22723 91.81584 89.18383 86.44911 84.27397 82.42307 81.33766 81.99402 84.24428 86.59845 87.57583 85.8384 82.49057 79.87341 78.85358 79.27645 80.97522 84.44485 83.89609 82.56904 84.37118 89.55273 89.0812 84.8649 81.30275 80.84607 81.58567 82.7389 83.53357 83.17414 82.81978 82.58017 81.33105 78.84704 76.12181 74.86471 76.21568 79.34744 83.07144 86.64484 88.1265 86.39627 82.6976 78.65123 77.74543 79.21828 80.18964 80.73721 81.43953 80.62537 77.96414 75.95066 74.6322 73.91534 73.44947 73.88356 74.19907 72.44698 72.05914 73.1525 75.29269 77.07263 78.00409 79.17329 80.73591 80.89695 81.56452 82.67666 84.21603 86.11588 88.6271 90.45302 90.55356 92.02691 94.68974 99.74453 102.7777 100.7681 100.7153 102.7086 108.3097 112.1155 111.6454 110.1622 106.3502 96.88958 89.07196 
72.7431 76.80244 87.29813 97.8662 103.7919 106.9596 108.1347 114.2574 123.9068 130.0556 126.3664 121.9366 124.0413 124.0939 123.4966 126.4457 131.4135 137.6976 142.6198 141.948 137.3585 136.3185 137.4739 138.2294 138.733 140.6352 143.3933 144.4285 144.7526 144.2397 146.2671 148.0274 147.1507 147.4792 142.6505 132.094 125.7289 120.0141 118.3553 118.573 117.4017 113.6814 110.032 107.4179 105.912 104.7438 103.6856 103.391 105.0627 109.7824 112.8462 112.5592 109.3104 106.2439 105.7408 109.7182 110.9091 112.556 114.8943 113.2749 112.9901 111.4337 107.2674 104.9247 103.6449 100.7137 98.05479 98.07392 98.91296 100.1038 101.1118 102.2321 100.0465 95.47371 91.53146 90.12693 92.63354 94.31067 94.77232 94.54878 92.61522 93.12802 95.60542 100.3955 105.3708 106.9271 106.7161 106.8085 109.8711 114.6818 118.0924 121.6374 125.2253 129.716 134.3332 137.717 135.0862 128.1592 124.6562 123.0718 123.1894 124.7062 125.4437 127.1698 130.4569 131.9269 127.2044 120.3888 114.7782 110.0207 104.9177 100.2007 96.77094 94.36469 93.14678 90.59431 87.32296 84.64181 83.01226 83.16637 84.51469 85.94023 87.10713 87.44903 85.27222 81.72768 79.25729 78.88819 80.70321 83.70077 86.83512 85.89502 85.4622 88.43877 92.43266 90.79645 86.57502 83.25153 81.38588 81.24686 80.71152 81.68121 83.1217 84.56744 84.23612 81.77107 78.42101 75.60143 74.40821 76.35548 80.89738 85.3437 88.84577 89.63509 87.4814 82.70304 78.05293 77.21307 79.5551 80.85434 81.5834 82.41531 82.22178 79.70296 76.9563 74.36702 72.99334 72.05499 71.86811 73.67761 72.0071 71.78351 72.99231 75.06099 76.87751 79.10594 80.24654 80.06874 80.4428 81.58453 82.72976 84.0126 86.40738 89.44794 90.44798 90.72128 91.79133 94.47265 97.95132 100.008 98.28682 97.53036 99.2943 104.4509 110.2505 112.1749 111.1585 110.5125 101.4199 92.65953 
75.53653 80.63297 92.16672 103.2448 110.3542 113.0721 113.4247 119.6159 129.023 131.849 126.9771 123.9263 127.1273 126.2542 125.9751 129.3223 133.2239 138.3082 142.1041 140.6114 135.9567 136.4105 137.0638 136.5943 138.1332 140.3437 142.2135 143.2692 143.1363 143.2207 145.1151 146.2013 146.4537 145.5062 137.7586 128.0789 121.5696 117.2707 116.9195 117.4052 116.1191 113.4583 110.4408 107.8471 105.8922 105.0858 105.1055 105.3593 106.1401 109.7403 114.0046 114.0601 110.4357 106.5944 104.9918 109.1988 110.7343 113.3238 115.8118 113.2006 113.3704 112.7207 108.9138 104.9283 102.3187 98.57823 95.67742 95.20998 94.97131 95.80829 98.56106 100.2229 97.92611 93.59511 90.2158 89.24697 90.71217 91.50944 92.50411 94.06017 93.51871 93.69707 94.9404 99.36652 104.5305 106.8185 107.0514 106.6494 111.4322 114.514 118.863 122.3436 125.4788 129.4216 131.8232 129.4534 126.7328 124.2849 122.3223 121.0063 121.2237 122.3117 123.0844 125.138 126.54 124.2089 119.8487 115.5116 111.8365 108.6942 105.3362 101.0271 97.18427 96.20648 94.51234 91.23343 87.79808 85.37293 84.69371 86.10186 88.64283 89.71826 89.22467 88.46206 86.26664 83.04005 80.70593 80.89998 83.24825 85.30119 85.81164 86.09161 86.68078 88.1514 90.12787 86.11909 82.82265 81.03928 80.66214 79.43517 77.79212 79.91129 82.63078 85.05238 84.72905 81.63806 77.99428 75.70994 75.77751 78.38184 82.30637 85.93546 88.84377 89.61277 87.77062 83.74461 79.83202 78.79498 80.8215 81.59579 81.88927 82.96712 82.72944 79.10184 75.6979 72.92097 71.24726 69.95396 70.25078 73.47643 72.21789 72.31782 73.41871 75.07489 76.47478 78.52123 79.39164 79.82784 80.90239 81.90072 82.65119 83.75308 85.63194 88.47218 89.20294 90.49739 92.19716 94.88924 96.58306 97.21783 96.67327 96.83706 98.85747 102.5741 110.0923 112.6208 111.9974 111.5507 102.0195 92.48258 
78.00627 83.46549 95.22111 106.2158 114.5343 117.9418 118.3071 124.6574 132.9316 132.5423 127.2958 125.6893 127.8396 127.0357 129.7214 134.6695 135.3061 137.6272 139.3516 136.6903 134.3483 135.1502 136.1405 135.7849 136.8983 139.0196 140.069 140.252 139.4748 139.2264 140.977 143.2264 143.2832 141.4607 133.8449 124.4591 119.0334 117.1614 117.7079 117.2568 115.7695 114.1048 111.5711 108.6049 106.4448 105.4954 104.8793 104.4303 104.6053 106.6672 111.1074 111.7453 110.3886 109.0529 107.7922 109.3723 111.2428 114.3949 114.3548 111.5702 109.7054 108.4152 106.0081 103.2407 99.18068 95.22891 92.66008 91.86581 91.71203 93.1857 95.19342 96.41455 94.75862 93.34134 93.23671 93.75352 93.09649 91.36338 91.47743 92.542 92.46263 92.19016 93.07037 96.94991 102.9911 107.2345 110.0534 110.3232 115.5393 115.7073 119.8282 124.0808 124.6709 125.424 124.8024 122.2638 120.7747 119.6211 118.6911 118.1415 118.7597 119.9133 121.4018 122.6861 122.1445 119.8742 117.0576 113.479 108.966 106.0397 103.7276 99.37639 97.52044 96.92416 95.06173 92.6084 90.28127 88.81979 88.2739 89.10444 92.15807 94.77702 90.52545 88.19869 86.13995 82.94715 80.73802 82.05003 82.86996 84.24493 85.86538 87.18825 87.16501 87.26972 88.58178 83.58703 80.43336 78.69902 77.79002 77.84325 77.75173 79.8893 81.97081 84.13453 84.4134 81.86799 79.02535 77.48554 77.82145 80.23682 83.16163 85.21064 86.57891 86.39072 84.72587 82.32716 80.47172 80.26762 81.63325 81.11392 80.58064 81.31038 79.8729 75.83779 73.23037 71.54373 70.71466 70.68411 71.63766 73.79142 72.76307 72.7502 73.41124 74.49383 75.84312 77.57464 78.80837 80.51775 82.01067 82.54662 82.9713 83.80986 85.48036 87.62105 89.16098 90.46943 92.62594 94.42512 96.02328 97.23013 98.1657 98.05918 99.78294 103.0932 108.7525 112.0392 111.8635 110.9722 99.82998 89.95268 
78.51832 83.3934 94.13079 104.2926 113.4247 118.5129 119.8698 126.8219 133.4449 130.747 128.0214 126.7307 127.4743 128.071 130.423 133.5215 134.924 136.3999 136.5814 133.7324 133.0338 134.1159 135.7484 135.8243 136.5174 137.4633 135.5562 133.9249 132.7894 132.1299 134.6151 138.8747 139.0075 136.6075 129.9486 122.1788 118.9734 118.748 119.2519 117.4093 115.2326 113.7364 112.0117 110.3106 108.1616 105.983 103.9782 102.7937 103.0291 106.1619 111.9128 112.275 111.9098 111.5173 110.6703 110.4445 111.5385 112.5516 113.5563 111.112 108.263 106.4973 105.1453 99.55062 94.62501 91.29223 89.5703 89.01244 89.47087 90.7485 92.11387 94.4486 93.56934 93.96514 96.7052 99.36577 97.19762 93.51698 91.5048 90.84836 90.38448 91.11449 93.81388 97.60864 103.954 110.8584 115.722 111.7077 112.7503 115.0788 118.2305 120.9637 121.0101 119.56 117.2567 115.9972 116.1447 115.467 115.7798 116.2536 117.641 118.9291 120.1058 120.2414 118.9983 116.8938 113.787 109.1425 103.5707 100.8057 98.61521 96.81678 96.47319 96.54456 95.54037 93.87049 92.39459 91.14475 89.87411 89.07767 89.3152 89.63167 87.71453 86.21511 82.13863 79.79619 78.84918 79.8693 80.49026 80.02834 80.69072 80.67789 80.25543 79.02996 78.44672 79.26022 78.94485 77.87724 77.65548 79.50712 81.07714 81.99211 82.51229 83.23268 83.25893 81.28909 79.77457 79.29081 79.34509 81.30139 82.82253 83.26959 83.66011 83.08398 82.30771 81.79132 81.72558 82.1046 82.71577 80.73513 78.61864 77.33683 75.07619 72.41788 71.64682 71.22536 70.89817 70.71664 71.55518 73.81211 73.29097 72.51568 72.82843 73.43614 74.76334 76.8017 78.58175 80.7662 82.586 83.49553 83.9535 84.65896 86.00687 87.87468 89.5809 91.29437 92.87343 93.56498 95.2303 97.57813 99.58592 100.4286 101.9181 104.6803 107.7835 109.5021 111.7441 109.9438 97.16545 86.90475 
76.92488 80.88064 90.06725 99.4477 109.1131 116.4452 119.1969 126.879 131.8643 127.2843 126.5345 126.4078 127.6359 130.4466 132.461 133.7219 134.8622 135.7817 135.5079 133.7411 133.9389 136.0733 137.7907 137.4602 136.804 135.4566 131.7854 130.5356 130.3407 129.7993 132.3219 135.9112 136.083 134.0842 129.1515 122.7558 120.0195 120.2856 120.6874 117.6886 114.6819 113.0932 112.7988 112.6397 109.9596 106.7712 103.9727 102.484 102.9082 106.913 111.6924 111.5194 111.473 111.6012 111.568 110.8005 111.4766 113.2333 114.9962 112.1516 108.7356 105.5843 101.8344 95.73492 92.16238 90.37051 89.79385 90.16496 91.42191 91.85919 92.88618 94.8883 94.95075 96.33184 99.85241 102.6333 98.76623 93.77202 90.26633 88.60154 89.06168 92.26852 98.04129 102.5942 107.4978 114.8695 116.0192 111.3454 113.0326 114.8785 116.0388 117.828 117.4629 116.3574 115.4669 116.4191 115.7497 114.6373 114.8426 116.2587 118.5608 119.7477 120.0365 119.3511 118.1178 115.6011 111.5835 106.3841 100.9601 97.56555 97.04058 97.41681 96.70587 95.93357 95.44633 94.67394 93.29801 91.00892 88.57922 87.35198 87.29667 87.15363 85.80529 80.51798 77.52471 76.99032 77.26049 77.56162 76.85777 76.91603 79.23461 80.65903 79.31395 77.72799 77.95042 78.76353 78.95048 78.47626 79.60308 83.34887 85.19125 83.23637 82.08517 82.02846 82.56551 82.07142 81.89834 81.88155 82.01871 82.63559 82.28483 82.07239 83.20786 84.56923 85.40302 85.52325 85.00835 84.30155 83.72555 80.55465 77.26178 74.65277 72.48808 71.30255 72.21697 72.95601 72.35855 70.61765 70.18978 72.02614 72.15567 72.4145 72.51057 72.87455 74.1539 76.40854 78.86328 81.09333 82.52448 83.56124 84.85081 85.79279 86.92058 88.33772 90.24044 92.39806 93.06944 94.30579 96.12986 98.34036 100.4602 102.3191 103.3774 104.7914 106.6776 108.5361 112.8101 105.8987 93.71873 84.54244 
74.05294 77.43175 85.46886 94.86153 104.8244 113.9261 117.9832 126.3658 129.7942 124.0592 122.8372 122.6117 124.8965 130.5572 132.8204 132.7153 133.6871 134.7429 135.397 135.0351 135.8879 138.2817 138.897 136.8807 135.1175 133.4672 130.5918 129.6725 130.5099 129.7834 132.0431 133.5983 132.163 130.9502 128.4775 124.064 121.7105 121.973 122.0607 117.8152 114.3034 112.3739 111.9454 111.5124 108.755 105.6953 103.3216 102.4929 103.4011 107.3504 110.0062 110.0286 110.5459 111.3279 111.892 111.3086 112.0908 114.0957 115.63 113.8873 110.1689 104.0886 97.28918 92.44917 90.83099 90.80239 91.34182 92.71112 94.28113 94.33774 94.54958 95.39343 95.9455 97.84909 101.5181 103.6954 99.41299 93.93584 89.96791 88.12832 89.48326 94.68459 103.3973 110.8946 113.1998 115.5035 114.6985 113.3842 115.9496 114.703 114.0421 114.2574 115.1523 116.1365 117.8451 119.1158 116.7508 115.7025 117.1136 120.0901 121.8025 -9999 118.6252 115.7479 114.2841 112.3632 108.9732 104.5974 100.6224 98.01083 97.47765 99.11037 98.48795 97.33968 97.40746 96.69106 93.87951 90.18364 87.27925 86.36355 87.2752 87.81044 83.25092 79.12795 76.51898 75.96422 76.87557 77.37343 77.9145 80.09135 83.05359 83.34834 81.53217 81.81405 83.75477 84.7336 83.57707 80.95087 81.51026 84.75519 85.1033 83.50446 82.47811 81.8681 83.33011 84.25123 84.68417 84.73045 83.79264 82.30083 81.49591 82.37521 85.41986 88.60316 89.45698 87.97651 85.2393 83.1341 81.50174 77.5101 73.47422 71.23192 70.87419 72.0238 73.72433 73.80793 71.89647 69.36217 68.62294 70.11904 72.37728 73.00747 72.41603 72.63537 73.80962 75.8761 78.22567 80.32253 83.22143 84.63022 85.98995 87.06483 87.78468 89.17747 90.86204 92.33102 94.01969 95.69869 97.28338 98.04654 100.2006 103.956 104.018 105.1962 107.1486 108.9277 111.6691 103.3704 92.92336 84.37298 
70.82355 74.13318 81.67228 91.85883 102.1779 112.1999 117.2641 126.1763 127.6377 122.8248 122.6358 122.0166 123.9543 129.1914 131.1904 131.6012 134.3593 136.9853 139.1615 139.2252 139.9443 141.4706 139.9774 136.9766 135.2907 134.2653 131.9905 131.5347 132.6877 130.4689 132.2884 131.8778 129.0169 128.5273 127.5777 125.7751 125.2992 125.4634 124.9964 120.1535 116.2909 113.6904 112.1035 111.3287 109.1841 106.0788 103.7554 103.4106 104.8513 108.521 108.9716 109.0055 109.7352 110.9413 112.143 112.0407 112.2597 113.5475 113.8188 111.2167 106.7165 100.7991 95.04422 91.34076 90.93326 91.97043 93.32156 95.32132 96.80789 96.54633 95.90285 95.93571 97.00775 99.67746 103.298 104.5629 101.0007 95.57169 91.20182 88.98828 90.99683 99.51656 107.8583 117.2455 116.8063 115.6263 115.3174 114.0826 114.3599 112.4273 112.3553 113.6682 116.9741 119.383 121.3992 121.3869 119.4398 117.9661 118.2865 119.0743 117.6414 114.6438 110.8705 108.893 108.9498 109.219 107.319 103.8563 100.3316 98.06129 98.54885 98.44016 95.7034 94.65203 94.66558 95.80241 94.22743 90.91385 87.60099 87.27817 89.87512 89.21922 84.78513 80.03192 76.61522 76.4754 77.60635 77.92395 78.31992 79.41024 82.72173 83.92329 84.484 86.29511 88.75567 87.78705 83.59584 80.45164 80.87602 83.00246 83.76939 86.57391 88.70481 84.92814 85.69357 86.85211 86.427 86.00443 85.16098 84.35099 84.91951 86.59619 88.58771 90.26702 90.43868 88.8951 85.67887 82.28002 78.98052 74.5479 70.96579 69.38965 70.17642 72.13821 74.08448 74.19797 72.14257 69.72808 68.8977 70.33072 73.16859 73.34451 72.36614 72.42034 73.56045 75.56678 76.52819 78.65175 82.63831 84.81348 85.92835 86.7047 87.67096 88.97239 90.29178 91.59495 93.13438 94.3228 94.60003 95.72793 99.5212 105.0167 105.0853 106.9903 109.0363 110.3113 108.9679 102.3203 93.4184 85.3897 
67.72133 71.12837 78.34869 89.0573 99.35009 109.5992 115.5882 124.7956 124.6952 122.6166 123.4106 121.7219 122.3183 124.6557 128.6749 132.4211 137.1883 140.5032 143.2483 143.7142 144.0199 145.4771 142.6234 139.2157 137.9199 136.8279 134.9258 135.01 134.8908 130.5188 131.5732 130.7538 131.3096 127.3836 124.7524 124.0541 127.0212 128.768 127.0275 122.129 118.4644 115.2179 112.9819 111.8564 110.1397 107.4715 104.9122 104.8421 106.95 107.6463 107.2233 107.6731 108.7908 110.3254 112.0114 113.0126 112.3325 111.9058 111.085 108.3168 104.6353 99.4449 94.52395 91.50417 91.40407 92.59067 94.05968 96.06757 97.87444 97.22403 95.99824 95.8802 97.22923 100.322 103.1672 103.5301 101.134 95.54354 91.16864 89.57379 92.19 100.3047 109.8954 119.9963 119.3168 117.3585 117.6299 114.0345 112.8814 112.3726 114.5867 118.1527 123.0953 126.5126 128.4201 126.5938 122.1284 118.5777 118.341 118.2214 115.3345 111.0015 106.473 104.6637 104.4814 104.4148 103.6872 101.9388 100.0363 99.28639 98.89904 98.79918 97.04398 94.84651 94.18407 95.94916 95.96098 95.09583 93.66545 92.21267 92.18336 89.84521 85.27958 80.59508 78.18789 79.02187 79.36966 78.27379 77.28367 76.61896 80.59468 83.85868 86.57487 87.27192 85.04382 84.00463 83.85214 81.60125 80.05162 80.92478 82.37815 83.1767 83.09995 84.71122 88.52703 90.2403 89.79723 88.89245 88.08554 87.5407 87.9724 89.81791 91.27895 92.01037 91.79733 90.15636 86.49799 81.74244 77.36751 73.43803 71.31366 71.5102 73.01868 74.12032 75.23289 75.39158 73.55176 71.23122 70.33641 71.3213 73.28647 74.14138 72.83536 72.7828 73.92618 75.16572 76.15551 78.92762 82.63696 84.43604 85.63614 86.30253 87.02896 88.01984 89.36991 90.8341 92.01645 91.21879 92.33158 94.79028 101.1096 105.8578 107.3018 108.4112 110.4283 105.9863 101.918 97.65737 91.56952 85.50648 
64.88733 68.38032 74.99359 85.36049 95.27489 106.3506 113.2328 121.5693 120.4335 120.666 121.1351 118.7412 119.0479 122.6356 128.6058 134.3922 140.3665 143.7198 146.2745 146.6482 146.025 145.9126 142.9786 141.2371 142.0683 139.9373 138.7103 138.9413 137.5917 131.6376 132.173 131.6652 130.056 126.3804 124.7637 125.6711 128.6805 129.4159 128.0907 124.2689 121.0823 117.5092 114.8131 113.0681 111.4349 109.4117 106.8903 106.5133 108.58 106.8877 107.0916 107.8819 109.0381 110.4428 111.294 111.4539 110.6185 110.9146 109.3959 106.971 104.7363 100.9979 97.10629 94.55951 93.99672 94.63934 95.43021 97.00214 98.84988 97.26583 95.57899 94.99629 96.38848 100.4675 102.8173 102.2226 100.1151 94.76586 91.02015 89.81769 92.52596 99.99554 108.2964 118.1737 120.3851 119.2083 120.2951 116.6741 115.923 117.5161 120.9123 125.3599 131.6627 133.8861 133.8562 129.5809 122.5819 118.5086 118.9265 118.6673 115.381 110.0607 105.3693 104.168 105.1997 106.1198 105.4868 103.5834 101.5937 99.87376 97.7244 95.35045 93.53799 92.80086 94.92128 95.52293 96.65169 97.90815 96.60928 94.38118 91.68214 87.04293 82.50299 79.48477 79.2365 81.01085 80.35622 78.02016 75.44657 74.23671 79.15371 81.96068 82.01334 81.657 81.23127 81.79712 82.45641 82.48103 81.39294 81.48641 83.56493 85.78629 85.7626 86.68153 89.39451 91.12839 90.32449 88.93351 87.79955 87.21047 88.59074 90.87103 90.33709 90.14207 91.66077 89.7415 85.92286 81.16722 77.71993 75.8508 75.65632 76.24894 76.27005 75.48579 76.5433 77.84014 76.70528 74.38776 72.32986 71.77649 72.42737 73.65045 73.49671 73.40314 74.55944 75.35175 76.69792 79.25922 81.6796 83.63138 85.00968 85.84447 86.54844 87.47325 88.73038 90.2793 90.0407 90.50805 92.06451 94.46414 100.3505 104.2422 105.7831 106.8213 104.7531 99.11469 96.65611 95.40735 92.27448 87.1272 
62.36366 65.9227 71.7314 81.03516 90.24757 102.5405 110.8194 117.1438 114.8494 115.6063 115.6352 113.7698 115.7622 119.9596 126.6938 133.7544 140.573 144.4823 147.6402 148.1089 146.2054 142.9995 140.225 139.6273 139.5011 139.7702 140.1236 141.2439 141.0954 135.7252 135.9827 134.318 131.6881 129.8189 129.5371 131.2527 133.0271 130.4852 127.4436 125.4027 124.2718 121.7711 119.01 117.4205 115.9786 114.0327 111.3455 110.2438 108.2538 107.1351 107.4905 108.2032 108.98 109.1474 109.3938 109.7725 109.7021 110.3967 108.5419 107.1237 106.1265 103.4561 100.5493 98.58791 97.64346 97.80844 98.10233 99.30381 99.87525 97.36965 96.10323 95.67691 97.06663 101.5352 103.3947 102.6156 100.9659 96.67798 93.87984 91.68423 94.33537 100.7785 106.5633 114.0518 118.5239 120.7482 121.8433 121.7868 123.6994 127.2644 131.2271 135.1897 137.8124 135.5289 132.1067 126.6444 120.0701 117.1564 117.6738 116.9947 113.487 108.5116 105.2207 104.8553 106.5196 108.0307 107.5809 105.4068 102.8619 101.595 99.69397 97.43942 96.2953 95.20187 95.02135 94.5318 95.31927 97.28913 96.53403 94.84474 91.27682 85.80801 80.65977 77.56798 76.96726 77.19129 76.7603 75.47774 73.61325 72.20332 71.96194 73.98077 76.08418 76.43633 77.21065 79.88341 81.41144 81.6326 81.53098 80.15623 80.17316 82.9307 83.29832 83.80853 85.34478 87.10838 87.82414 88.92183 88.24431 88.09386 89.91663 90.28586 89.61843 89.69801 90.08897 88.23319 84.87626 81.17457 79.36166 78.93388 78.71911 78.15153 77.61291 77.03209 78.47765 80.4088 79.93302 76.79081 72.88738 70.95785 70.8098 72.20862 73.92883 74.1262 75.07944 76.51004 77.53934 79.12856 80.54684 82.10188 84.00507 85.52458 86.53529 87.28117 88.42298 89.80937 89.93585 90.53627 91.76365 93.80754 98.5859 101.9393 104.2953 105.7756 102.1874 96.90424 96.31705 97.19672 95.15653 89.08473 
60.67097 64.11237 69.12153 77.43054 86.22796 100.2002 110.3902 112.2196 108.6566 109.7159 110.2085 108.6924 111.2395 115.4849 122.1603 129.4983 136.421 141.4018 145.343 144.4542 142.075 139.362 137.5429 137.2065 137.3826 139.0258 140.9427 141.3592 139.7378 133.1796 131.9258 129.7693 129.0437 131.4629 134.2667 135.5808 131.2089 127.3376 124.5239 122.7022 122.1997 121.9089 120.0849 118.6926 116.9095 114.6561 112.5084 110.8676 109.2475 108.1544 108.0958 108.3401 108.3442 108.4625 108.9426 109.4654 110.079 110.4593 108.0469 107.2923 106.711 104.6858 102.3048 100.7955 100.3711 101.1477 101.9816 102.887 101.2336 98.45543 97.71364 97.66002 98.02019 101.5058 103.5944 104.318 103.9831 103.9272 99.48804 96.60089 97.83378 102.7991 107.7954 113.6542 118.3257 123.563 127.9547 128.7587 129.5626 133.648 136.0053 136.0328 133.5487 129.6484 125.4524 120.4565 116.5542 115.6641 115.6511 112.7105 108.1075 104.722 103.6172 104.578 106.6966 108.0821 107.3801 105.4746 103.2778 101.5573 99.27967 96.63912 94.84595 94.54716 93.53146 92.44867 91.98728 91.50736 91.23135 91.00713 88.3495 84.31841 80.03672 75.89154 72.92203 70.78177 70.57036 71.82625 72.31774 72.02206 73.04318 74.3018 74.99775 74.62024 76.15445 79.25896 80.88456 80.92303 79.67069 77.89178 77.30219 77.05507 77.35126 78.27317 80.17532 82.64494 83.93478 85.57509 87.31777 89.64317 90.2286 89.21737 88.73412 89.43437 87.93823 86.16736 84.32448 82.72376 81.6134 80.27228 79.07926 78.72077 79.4026 80.01725 80.27246 81.51333 80.51238 76.89794 72.908 70.80352 70.01225 71.81208 74.1827 74.79074 75.38403 76.31825 77.15036 78.16259 79.34456 80.83497 82.78016 84.8672 86.326 87.28238 88.24781 89.66554 89.98933 90.58041 91.90654 94.06467 97.56632 101.9091 104.7842 105.6623 104.7669 100.2679 100.4017 100.6009 97.02795 88.89044 
60.00107 63.02139 67.43947 75.206 84.32219 100.0534 110.7785 106.9451 103.7666 105.5903 106.0729 103.7785 106.2601 110.3339 117.4881 125.0103 131.5087 135.8437 137.675 136.8717 136.9689 135.3916 134.253 134.085 135.4958 139.6683 141.1046 137.3378 130.9367 125.3338 124.3914 123.0819 126.6572 129.6814 130.5427 130.772 128.7753 125.6432 122.4706 120.9436 120.4559 118.5129 117.3345 116.1871 114.6958 112.2278 110.0384 110.231 110.0379 109.0043 108.7328 108.9709 108.834 109.8072 110.6924 111.2651 108.6092 104.5889 102.4835 102.348 102.2078 100.933 98.67294 97.11848 97.56114 99.01477 100.4642 100.912 97.87744 95.36404 94.44182 95.03037 95.76746 99.61607 103.2183 106.6331 106.5341 102.6008 100.0418 98.40543 99.13062 102.4169 106.9701 112.9736 118.9822 126.1563 132.1943 132.5706 134.6434 136.9337 137.0527 134.1836 129.0039 124.2139 120.0097 116.7148 114.815 113.64 110.336 105.1306 101.2062 100.4503 101.4547 103.3562 105.5096 106.4324 105.7361 104.2957 102.7409 100.8266 98.33607 95.84922 94.10123 93.29505 92.37901 91.9185 91.79896 91.64079 90.09309 88.25467 86.98658 85.06695 81.15447 77.44447 74.51929 72.86106 73.83646 74.22966 74.01075 74.58626 74.98244 75.16784 73.90538 73.5952 76.38493 80.03064 79.64859 78.4523 77.802 77.74201 78.22465 77.26113 75.97515 75.55756 77.46619 80.87186 83.3502 85.70987 88.82653 91.34396 90.01387 88.08835 87.44183 87.14073 86.37003 86.79876 87.06428 86.48843 84.71596 82.15541 80.749 81.48828 83.34745 84.54197 82.77919 81.58428 78.78775 75.67206 73.51402 71.05031 70.40829 72.74695 75.23185 76.32568 76.30929 76.67454 77.21639 77.97118 78.90441 80.23849 81.92677 83.73761 85.2156 86.62507 87.95253 89.47747 90.46633 91.04533 92.50522 94.80117 97.58295 100.5947 102.6964 104.2476 104.524 102.7369 102.9696 101.0197 95.08987 85.4435 
60.35663 62.71817 66.72405 74.40004 84.16079 100.502 109.6407 102.9296 101.4087 103.8051 105.1818 101.5372 103.5951 108.2378 115.1764 122.3004 128.1598 131.618 132.3286 131.4478 132.2054 131.3272 131.043 131.9371 135.5567 140.5905 137.9521 132.8204 125.1563 121.4809 121.5715 124.4468 126.1855 125.8834 126.525 127.4539 126.3468 124.0828 121.8307 120.7096 120.056 118.4666 117.7049 115.5454 113.3919 111.7359 111.1713 110.8512 110.2209 110.1488 110.4526 109.9834 110.2554 110.1862 109.9701 108.4316 104.2045 100.1978 98.70148 99.09949 99.65102 99.19387 97.43958 95.54757 96.1003 96.8835 98.29292 96.17004 91.77756 89.50724 89.14017 90.6693 91.8659 96.24 101.9456 104.7306 101.5558 98.08389 98.37362 100.7912 99.57999 100.8422 105.408 114.8064 120.3704 127.209 131.226 132.4564 134.2011 133.8538 130.774 125.3928 119.3228 115.0001 111.6261 109.6345 107.7875 105.8859 102.9306 99.43365 97.40582 97.97344 99.58754 101.401 102.6449 102.7281 101.9495 101.136 100.6275 99.28994 96.84702 94.27675 92.44803 92.03614 92.45419 93.1277 93.18661 91.84154 89.68319 88.17488 87.77995 85.69421 81.87314 78.14403 75.93873 75.83707 75.755 74.76595 73.83812 75.63945 77.72767 77.31225 75.21494 75.29915 75.6756 76.35914 75.86391 75.58218 76.12453 77.39257 79.29338 78.21115 75.2137 74.66805 77.07383 80.91219 84.73355 88.91588 92.12736 92.5752 90.03761 89.73558 90.15789 88.31807 87.72743 88.60851 88.77098 87.80867 85.79828 83.56008 82.9748 84.43004 86.90989 88.34365 84.35187 80.62843 77.38659 75.59702 73.9286 71.27034 71.56205 74.66115 77.21822 77.89621 77.22964 77.03861 77.17361 77.68037 78.38786 79.4427 80.79912 82.15222 83.65382 85.35576 87.37347 89.52858 91.24474 91.83014 93.37699 95.82683 98.65071 100.9225 102.3532 103.4644 103.8119 100.9913 101.158 99.77801 92.75002 83.61639 
61.64055 63.53929 67.03934 74.391 84.30979 99.81107 105.7825 99.59195 99.93651 102.5946 105.2817 100.9215 102.9241 108.882 115.6032 121.2309 126.4946 128.5559 127.7789 125.9159 126.0285 128.024 128.259 129.8372 133.0905 136.4535 133.5916 128.7646 121.5679 121.0976 122.3262 124.0795 124.8844 124.5445 124.4049 123.8458 123.5323 122.7909 120.7176 119.0956 118.4514 116.1179 114.9393 112.4757 111.4363 111.4919 110.682 110.3243 111.0087 112.0489 111.5449 110.4569 111.6582 108.573 106.6401 105.0107 102.5259 99.87578 98.9342 99.31151 100.2972 100.6988 99.54702 97.63192 98.06017 96.64275 96.578 91.41596 87.91584 87.43722 87.82363 89.6977 90.66807 94.27557 99.28046 101.2402 100.0524 98.29764 100.9115 104.4118 106.4024 104.68 108.5664 116.3071 123.1024 127.665 129.2387 130.9589 131.2139 127.4967 121.3156 114.6055 109.5325 106.2872 104.8672 104.9996 103.4354 100.9607 97.44528 95.09349 94.26886 95.36775 97.20954 98.78028 99.39017 98.76826 97.80018 97.53465 97.48634 96.32714 93.98968 91.97374 91.11957 91.74462 92.66747 93.11473 92.34533 89.84221 87.05004 85.67984 85.34367 83.66074 80.7398 78.21478 76.84031 76.45278 75.16344 72.96352 71.71363 73.89127 76.52544 77.57713 77.17408 77.48877 76.77832 76.36995 75.04748 74.8055 75.60873 77.39759 79.13237 76.82848 74.71256 75.39735 78.30079 82.79317 87.96731 92.43458 94.10123 92.83483 90.17731 86.72715 84.77891 84.74677 85.90922 86.65765 86.89562 87.39532 87.30957 85.8162 84.51335 85.37243 87.46575 87.78995 82.59892 78.67254 76.87602 77.24601 76.05228 74.38537 74.65452 76.63039 77.62393 78.04427 77.56029 76.92455 76.70905 77.0375 77.64698 78.56894 79.87827 81.09228 82.44386 84.56734 87.80348 90.867 93.18771 93.54839 94.74327 97.16029 99.77306 101.4112 101.8217 102.5093 102.7273 99.8653 99.11271 97.74276 91.91401 84.97131 
63.58237 65.84272 68.8242 75.26298 84.71479 98.93485 101.4234 97.7353 99.13947 101.6399 105.6971 102.3595 104.7019 111.3434 116.8427 119.5246 122.5137 124.0764 123.2344 121.4029 121.8139 124.6769 127.5722 128.9602 129.1264 131.2832 129.3429 124.8785 118.3289 118.7581 118.8705 119.385 119.5208 120.3869 121.9448 122.3802 120.6034 120.0995 118.4652 116.1279 113.1268 110.7014 109.7633 108.2335 109.1114 111.5495 111.3493 111.9889 113.1741 111.3904 109.1875 108.8512 105.3643 101.7913 100.322 99.41942 98.0788 98.07335 98.08121 97.82918 98.78571 99.939 100.0383 99.33289 98.841 95.63076 93.43949 89.25564 87.60661 87.35619 87.96997 91.30895 93.38036 96.54554 100.7333 99.84771 97.31888 100.567 105.2803 110.3111 110.7137 109.9894 113.0669 119.8988 124.8029 124.8964 123.5706 123.6156 121.2414 117.1004 111.8423 106.7608 103.1859 100.9554 100.6487 101.0139 98.56171 94.82973 91.45185 90.82778 91.53495 93.50155 95.3549 95.98731 95.10561 93.2622 92.21388 92.15791 91.88941 90.92513 89.63197 88.75342 88.71791 89.35508 89.70359 89.2699 87.79146 85.38007 83.70411 83.52867 83.6398 82.15816 79.62589 78.20407 76.37108 75.39466 73.41112 71.28408 70.88541 72.94051 75.18582 77.1791 77.52321 76.94677 75.52183 75.30298 74.55585 74.47332 75.0962 76.10502 76.30545 75.41409 75.66912 77.60384 80.42263 85.17832 90.98758 93.22292 95.03768 92.08156 88.27906 85.89164 84.92225 84.95999 84.58066 83.88396 84.34613 85.5093 86.37246 86.08535 84.66816 85.28395 85.96128 84.74704 80.51756 78.07804 77.6464 77.738 76.22113 75.58759 76.27537 77.20289 77.69918 78.27781 77.82542 76.93804 76.55692 76.77202 77.28991 78.22977 79.59344 80.70199 81.99901 84.2975 87.87344 91.46832 94.05202 95.23711 97.06194 98.53762 99.81326 100.4862 100.3343 101.4651 102.419 98.84323 97.3911 98.03704 93.98351 89.3087 
65.28516 68.73814 71.87047 77.43397 86.504 99.46667 98.72256 98.04847 99.72741 101.9766 107.2719 105.9646 108.0396 112.9826 116.2332 117.3058 121.1779 122.4885 120.9984 119.3809 120.3096 123.6763 126.7282 127.2045 126.2559 127.4224 126.0831 121.6133 117.4309 118.1735 117.8909 117.7464 117.9945 120.2894 122.1602 121.4629 119.778 119.0414 116.7659 113.9163 110.4031 108.6127 107.7563 106.1505 107.2761 111.9038 112.1848 109.5179 108.1545 105.6252 102.4133 101.2356 98.69462 96.93265 95.8625 95.55403 95.49773 95.40492 96.77061 96.42167 96.64938 97.77839 97.63976 97.20241 95.24934 92.4778 89.99621 87.77699 87.28255 85.98505 87.8142 93.154 97.60736 100.9388 103.8881 102.9375 101.9459 104.8495 110.3895 118.66 117.457 116.1071 117.7016 121.2556 122.6042 120.2879 116.7055 115.2417 111.5424 108.2254 105.4655 102.6133 100.0152 98.15455 97.66919 96.63481 93.09872 89.39076 87.52631 88.22719 89.82141 91.98024 93.04888 92.03276 89.69257 87.73804 87.32239 87.49889 87.03038 86.21313 85.88967 85.81365 85.3126 85.19369 84.98067 84.42719 83.50911 82.74445 82.3966 82.51767 82.46329 80.93505 79.34995 78.70851 76.21291 73.8662 72.18607 71.42706 72.15742 73.93981 75.28562 74.9056 74.09822 73.43337 73.15861 74.10672 74.1431 74.14293 75.12591 76.98966 76.15666 75.06174 77.46556 80.58912 82.88752 87.06663 92.39648 95.7838 95.48354 91.45211 88.05397 86.87935 86.00443 84.00536 81.67634 81.03361 82.28519 83.64301 83.94684 83.24425 83.7372 84.89162 84.59519 83.55987 81.36088 80.5021 81.05939 80.46741 79.04311 77.84086 76.68886 76.00268 76.71825 78.10864 77.75889 77.32343 77.27103 77.53365 77.91218 78.99672 80.40367 81.537 82.87679 84.60571 86.76654 89.65311 92.49119 95.17649 98.08312 98.79422 98.99369 98.63761 98.12095 98.41359 100.8007 97.89787 96.4851 99.23615 98.44098 94.16029 
65.95321 70.55203 74.67713 80.63964 90.35694 101.5825 98.42763 100.7251 102.588 104.7765 110.9619 111.5152 111.7772 113.02 114.3702 115.348 121.7121 122.9535 120.107 119.2339 120.734 123.7814 126.0202 126.247 125.2766 125.3776 124.0078 119.383 117.3929 118.0895 117.7366 118.512 124.4907 126.7792 127.445 126.086 124.4831 121.2547 116.2973 112.8215 109.3753 107.2461 106.0692 104.8452 108.1171 111.9462 110.4632 107.3071 104.681 100.9249 96.96915 95.9646 95.41119 95.29039 94.43352 94.01436 94.88605 95.49923 96.37362 94.47626 94.11038 95.19123 94.75192 94.618 92.61168 89.96957 88.17417 87.14747 87.11102 85.51928 87.9015 93.62686 99.25135 101.1143 101.7397 102.4058 102.8466 105.2322 110.9267 116.7065 116.7015 115.972 115.6984 116.2315 115.1125 113.2359 109.2149 106.2032 106.2751 105.6398 104.5601 102.1915 99.48106 97.34328 96.22412 94.192 90.49333 87.14534 85.68875 86.55734 88.79138 90.97327 91.24256 89.06327 86.53226 85.79564 86.21105 86.32548 85.58932 84.68096 84.41137 84.07413 83.25749 81.68245 81.25524 80.6689 80.07311 80.09251 79.88092 79.8256 80.4995 80.48135 80.05619 79.16626 77.19577 74.52518 73.84625 73.55927 73.37874 72.54985 71.22489 69.6215 69.84214 70.71327 71.80464 73.53492 73.56519 73.84435 74.93891 75.69714 75.35351 75.04009 77.13231 80.20395 84.01847 88.39839 90.88533 91.76769 90.44923 88.00389 86.19396 85.18983 83.77774 81.92459 79.83912 79.62284 80.95216 82.16682 82.30251 82.1856 84.46365 86.34493 87.15312 88.01838 86.01627 84.34408 84.4142 83.97044 82.68277 79.89477 76.47688 74.48015 75.61298 78.04416 77.87742 77.90408 78.22653 78.65138 79.02574 80.3812 81.8244 82.35934 82.87475 84.20045 86.32249 88.90274 91.59798 94.47899 97.35875 97.89075 97.13243 96.69653 97.07191 97.89853 100.503 98.78636 96.66817 98.30898 100.4818 95.03547 
65.24387 70.11031 75.53142 83.37156 95.06544 103.7968 99.64141 104.3002 107.1158 109.4597 115.1933 116.4088 114.9617 113.4748 113.7394 114.8176 122.4747 123.9771 120.3488 120.7086 123.3975 125.2537 126.2153 126.8784 125.8045 124.6478 121.8763 118.1141 117.1429 118.2704 118.9594 121.2238 128.8401 132.6525 133.7099 133.0755 129.5675 122.9731 115.8316 112.5706 111.177 110.307 109.3866 109.4644 110.6317 111.5862 109.8851 107.1743 104.4034 100.11 96.01909 95.14876 95.74902 96.15116 95.02659 94.96618 96.04105 94.13671 93.62926 92.03567 92.2416 93.06824 92.4787 91.71192 90.12289 88.88224 88.11699 87.79823 87.74494 87.47769 90.26416 95.8161 103.011 103.8909 101.8244 103.3138 103.7975 106.2814 110.6702 111.6579 111.4717 111.2902 112.1285 112.4679 110.8816 109.8124 105.7113 101.6346 103.0255 105.2162 107.8038 105.6134 102.1654 99.46577 97.17719 93.18342 87.87018 84.22913 83.03297 84.69056 87.44673 88.84311 87.69628 84.78514 83.331 84.37999 85.99294 86.48124 85.78561 84.9528 84.58409 83.93231 81.8848 80.14218 79.6073 79.08862 78.80951 78.39591 78.05974 78.56866 80.21935 81.75844 80.97599 79.43916 78.17542 77.2174 76.12007 74.39281 71.86784 68.87603 68.15458 68.11942 69.51534 71.27157 73.13103 74.62883 74.47956 74.93325 76.23499 77.08955 76.53569 77.05703 79.85336 82.1536 85.26949 89.63185 91.29399 90.73695 88.98939 87.19636 85.93186 85.63157 84.97479 82.84298 80.53003 80.47316 82.20848 83.39791 83.35322 83.04177 86.36351 88.09412 89.1454 90.93235 89.01831 87.32489 86.84619 86.02836 84.41427 81.05199 77.28821 75.77941 77.81061 78.00501 78.09923 78.36165 78.72687 79.2869 79.9465 80.99823 82.64793 83.19777 83.37563 84.44426 86.3184 88.63898 91.20755 93.99115 96.90356 96.8951 95.78349 94.82408 95.32545 97.50369 100.5859 98.05752 95.42855 96.05441 99.46237 92.22338 
63.73951 68.01167 74.11784 83.97323 98.3155 104.546 101.2148 107.2199 111.8192 113.6784 116.9224 117.7803 116.6954 115.1051 115.1236 115.7379 122.7077 124.2215 120.838 122.02 125.3579 126.3421 126.2771 127.6654 126.961 124.2062 120.6852 117.1076 116.6852 118.6751 121.2254 126.0069 134.8809 137.1971 137.6376 137.6137 130.3572 122.721 116.0804 113.4933 114.0692 115.2653 115.3161 111.5263 110.5306 111.5867 110.3974 108.1197 106.0573 101.3549 97.2181 95.67365 95.72222 95.96301 95.30354 95.37319 92.96676 90.56778 90.66273 90.46517 91.53553 91.67754 90.50043 89.21496 87.6294 87.32934 87.64034 88.16589 88.62017 89.33242 91.35237 95.992 102.5093 101.9225 102.1136 103.9271 105.1443 109.5038 109.9195 108.2608 106.8002 105.8095 106.6806 106.644 105.8578 107.9249 104.4045 100.2025 100.9648 104.9665 109.1022 109.5227 106.1097 102.7754 98.54783 92.1976 86.42586 83.57385 83.40894 85.72796 88.15399 87.62404 85.3047 83.24523 83.01102 83.89494 84.64783 84.73383 84.47826 84.51013 84.8923 83.36453 80.63448 79.10972 78.53132 79.58018 79.86329 78.63625 78.15625 78.70878 80.28532 81.40248 79.72873 78.26654 78.12905 77.88708 76.49122 73.59365 70.14007 67.54151 67.22842 68.70264 70.87778 73.54039 75.78164 76.38793 77.00256 77.37306 77.78242 77.51809 78.41357 80.92292 83.64761 85.87635 88.56558 91.84429 93.21068 92.14334 89.69705 87.58456 86.29768 85.95075 85.5636 84.44361 82.77858 83.61707 85.66501 86.7668 86.45891 83.7443 81.38382 81.25757 85.11953 87.5295 85.95802 85.06204 84.42147 83.10061 81.34855 78.57464 76.45854 76.83805 78.35654 78.11952 78.6555 79.32057 79.80441 80.54257 81.22936 81.8368 83.33463 83.84028 83.82541 84.5347 86.05596 88.2249 90.91141 93.72443 96.41606 95.74362 94.28961 93.26256 93.86751 96.02577 98.20496 96.34404 94.54268 94.62913 97.5391 89.19352 
62.42176 65.94363 71.76977 82.57828 98.62185 102.8906 102.1824 108.9118 114.8353 115.6227 114.9624 115.586 116.456 116.5056 116.9775 116.6386 121.7467 123.3804 120.8998 122.6254 126.3921 127.5299 127.6725 129.3784 129.1767 126.1688 123.8979 121.0337 120.1041 122.4838 126.0316 132.7053 138.7406 140.9685 140.595 136.6443 128.0562 120.8555 116.1933 114.9538 117.4306 120.5702 119.2414 115.3408 113.5947 114.452 113.832 112.0449 110.5192 104.3245 99.01636 96.08703 94.76165 94.91088 94.28906 93.10214 91.36376 89.98555 90.40449 92.21838 92.83063 92.3451 90.50051 88.67883 86.44102 86.17421 86.85489 87.84853 89.85126 91.06351 92.58166 96.51616 101.9138 102.0687 103.2725 104.4989 105.6867 107.3557 105.9489 103.1948 101.9898 102.197 101.9012 100.0871 101.665 103.9902 102.7695 99.88137 99.50496 101.7772 105.3376 107.4345 105.8468 101.2774 94.68223 88.19342 84.80057 84.12363 84.99023 87.11512 88.1374 86.60163 84.85988 84.11485 84.40397 84.55373 84.45226 84.54849 85.247 86.32009 86.24622 83.71622 80.8828 79.54023 79.99077 80.5615 78.65616 76.20884 75.74792 77.50227 80.05959 79.78486 77.6017 76.68421 76.74513 76.34193 74.90768 72.22218 69.84293 68.79697 69.60667 71.35621 73.51932 76.91783 78.9398 79.75694 81.78429 81.01513 80.14782 81.09949 83.75726 87.3834 89.23769 90.45861 91.5741 93.71195 95.4392 93.86122 90.83039 88.87146 87.68846 87.28087 86.68618 86.26995 86.39335 88.16484 90.49072 91.48647 89.76323 85.75706 81.55304 79.30517 79.91398 82.45414 83.90091 85.0958 84.53888 82.77227 80.84892 78.71757 77.5371 78.54397 78.50475 78.70628 79.54208 80.54634 81.24442 81.54048 82.05481 82.87893 84.20853 85.22792 85.30801 85.6845 86.84826 88.86742 91.72275 94.67843 96.62306 97.05926 95.75334 94.20572 94.28662 96.15849 98.68096 96.6565 94.57017 93.91545 95.84761 86.50789 
61.93833 65.04754 70.27371 81.00354 96.71197 99.86852 102.6 109.573 115.6585 115.5447 110.8014 110.9779 113.726 116.1995 117.582 116.2786 119.5264 121.5953 120.3764 122.9678 127.5466 128.9407 130.1248 131.8146 131.0257 128.9992 130.7909 130.2618 126.9383 127.8351 132.0456 137.5591 137.6946 136.4361 134.6526 130.2965 123.3759 118.712 117.1112 117.1118 120.1029 123.1789 121.0351 117.1012 113.9365 113.8085 113.2831 112.2129 109.7474 102.3992 97.62146 94.87865 93.47224 93.82382 91.76859 91.29713 90.58733 90.02185 90.58915 95.05784 93.59527 92.33849 90.37695 87.35693 85.46181 84.95424 85.50349 88.14824 92.3776 93.96485 95.25228 98.3886 103.433 104.8952 105.833 107.1044 108.2237 107.89 104.4035 101.7384 101.0168 101.8593 100.1316 98.48173 99.15958 101.463 102.87 102.3281 101.1033 99.90697 99.51585 100.468 99.40491 96.08913 90.54782 85.88361 84.29237 84.4988 85.14171 85.56887 85.45413 83.92938 81.67521 80.83356 81.11864 80.53423 81.13181 82.46444 85.50537 88.01813 87.29613 83.92595 80.3849 78.93204 79.38161 78.19825 76.171 75.0019 75.2132 77.05688 80.45612 81.33676 79.94272 78.40341 77.43608 76.10102 74.21183 72.0658 70.74034 70.65023 71.88754 73.65427 76.19703 80.23464 82.11121 84.23978 84.70703 85.29348 85.98663 88.04454 90.59869 92.644 92.72802 91.72059 91.23406 93.01841 94.95681 93.86739 91.743 91.73416 91.66652 91.65579 90.94562 90.10771 90.25516 91.73685 92.15802 91.64013 89.15137 85.61428 81.74865 79.79715 80.7017 83.36815 85.13758 86.84931 86.52938 84.54692 82.7905 81.51399 81.16526 80.5896 79.92338 80.28233 81.00845 81.9123 82.54652 82.76987 83.03763 83.8457 85.1118 86.53903 86.95689 87.25447 88.21042 89.88805 92.2042 93.09632 94.38147 95.80293 96.54243 96.63736 96.00681 97.55453 100.7109 98.79398 96.11114 94.035 94.60175 84.25203 
62.29639 65.30113 70.14974 80.37049 93.61563 96.95405 102.666 109.8116 115.1492 114.457 107.6461 105.9223 109.1458 113.4472 115.6948 113.8186 116.3036 119.6123 120.0346 123.0427 127.7634 130.3918 132.7894 132.6067 130.3065 129.5402 131.9623 131.8748 128.2237 128.7071 131.5246 135.4828 133.0693 130.6727 129.0037 126.223 121.64 118.5714 118.5294 118.6948 122.2684 124.4644 122.1281 117.4926 113.3671 111.8229 111.4185 111.1552 109.5777 103.2825 98.33848 95.07077 92.75647 91.56801 90.90744 91.17502 90.44682 89.75508 91.08646 95.33063 92.70075 90.17285 87.88732 85.52555 84.26647 83.60771 84.98444 89.72294 95.48868 97.79487 97.86587 97.96785 102.2767 105.335 108.4252 112.0816 112.5847 109.8175 105.8893 104.1249 104.2727 103.5455 97.71474 92.72123 93.68838 97.20285 100.418 100.9308 99.01361 96.6103 95.16386 96.88251 94.67593 90.54135 87.17288 85.2958 84.77229 84.62315 84.03051 83.28036 82.45258 80.70226 79.28567 79.1291 79.20094 79.371 80.23872 81.43492 83.02695 84.44542 84.89053 83.01262 79.46432 77.8828 77.6009 77.15492 76.88893 75.58157 75.00826 77.0642 80.89875 83.27238 82.67755 80.0425 77.77676 75.715 74.06101 72.79446 72.35851 72.82044 74.31247 76.57413 80.09697 84.18587 86.03217 87.27181 88.58231 90.408 91.98361 93.60894 94.27042 94.19142 92.49451 90.66314 91.45432 92.89816 94.27322 93.77212 93.20798 97.11082 98.24565 97.4594 95.90349 93.94136 91.93597 91.48083 90.83288 89.72662 87.32792 84.67342 82.7786 82.96244 83.34132 84.36816 86.4389 88.10577 87.81735 85.58638 84.43298 84.02203 82.7942 82.0007 82.41386 82.35841 82.43656 83.42771 84.07072 84.4474 85.05898 85.75404 86.75143 88.35208 89.56796 89.9269 90.67869 92.07495 93.1275 93.41857 94.33807 95.22672 97.00358 100.2322 100.9271 99.45222 102.0796 100.6609 97.26854 94.39953 93.64383 82.58955 
63.05266 66.05729 70.8182 80.27934 89.85785 94.65469 102.3317 109.434 114.0598 113.96 107.4352 103.1525 105.5573 110.6274 113.5984 112.2661 114.4477 118.9111 120.7212 123.1807 126.9763 129.1514 129.9338 127.5199 124.9667 127.2185 128.9321 129.2116 125.2694 124.6985 126.6921 131.5864 128.5496 127.7039 126.9528 125.2704 122.4021 120.1425 122.3767 121.9641 121.5758 120.3997 117.9346 115.7267 112.1309 109.2845 110.2173 110.5137 109.861 106.1481 99.14522 95.25884 93.66844 92.79666 92.13934 91.69485 91.1614 90.60334 93.08375 92.73607 90.80013 87.75437 85.52541 84.13954 82.3184 82.62084 84.95341 90.22834 95.46473 97.07896 96.13062 95.65622 99.73771 104.5612 107.8602 112.2969 113.421 107.891 105.71 107.5214 107.8367 103.6523 94.37578 87.38155 85.1096 87.41082 93.17202 98.07822 99.01232 96.47408 93.82468 94.05294 92.17251 88.50789 87.27935 86.0074 84.59017 83.65604 83.06858 81.95038 79.79722 77.10684 75.68633 76.4342 77.68822 78.65047 79.53404 80.68974 82.06515 83.28016 83.06644 80.90479 78.10633 76.29576 76.20526 77.37305 79.12289 78.57155 79.27945 82.53986 85.86541 86.3167 83.8171 80.61659 77.87162 75.92483 74.88378 74.65639 75.50317 76.87218 79.24092 82.39113 86.56614 90.08121 91.56495 92.11516 93.55311 95.20381 95.63385 95.20695 93.78246 92.35727 89.79938 89.56475 89.96296 91.11253 94.48308 95.72175 96.94296 100.6096 102.7791 103.4589 102.0532 98.38947 94.06618 92.16882 89.99483 87.58891 85.10902 83.92508 84.75096 87.04907 88.81143 91.2915 92.84821 93.1833 91.02525 87.31578 85.23912 84.50021 81.72967 81.54977 82.93493 83.67826 83.38706 83.85846 85.66113 86.2689 87.10237 88.11868 89.15485 90.41048 91.95242 92.84337 93.294 94.13512 93.71117 94.92262 95.9454 95.79816 97.51035 100.4684 102.4027 102.0675 100.8796 98.46661 96.62655 94.61127 93.56692 82.74183 
63.65446 66.59872 71.4574 79.96623 85.77284 92.15717 100.5962 107.5239 112.5109 113.7948 108.5948 102.7489 103.7921 108.9145 112.2162 113.1754 115.0558 120.0569 122.6255 124.1945 126.5315 127.8052 126.3354 122.552 120.9342 127.5597 128.1432 128.5591 124.301 122.9213 123.5963 127.4202 126.286 126.6386 126.3292 124.875 122.6295 120.0693 121.6381 118.7755 118.8758 118.8455 119.016 118.68 115.5664 113.1491 114.3709 112.6193 111.4424 108.8258 101.3892 97.79993 97.22051 96.36261 95.03628 92.81175 92.0792 95.21037 92.99873 90.64828 89.52494 86.63614 84.19814 83.56017 83.729 84.6311 86.92652 91.43515 94.48123 94.78706 93.89085 93.94925 97.30546 102.0961 104.9451 109.9079 108.7104 103.9009 104.0751 107.5929 106.2186 99.58707 91.111 85.1056 82.35377 83.50056 89.14034 96.40399 98.03586 94.80166 91.91322 92.64099 92.71941 91.0672 89.97537 87.73521 85.25851 83.71542 82.85697 80.8965 77.97956 76.02538 75.50592 76.48563 77.53806 78.08141 78.5804 79.60123 80.85303 81.42574 80.89793 79.84812 76.93143 76.17935 76.41779 78.22252 80.42612 81.52536 84.28993 86.27555 87.74615 86.28324 82.97743 80.35007 78.25533 76.45699 75.88935 76.90375 79.1154 81.62227 84.8213 88.19409 91.72777 94.11186 95.10448 95.86933 96.15243 95.84436 96.21749 94.78195 92.56119 91.17024 89.52913 89.30334 90.65969 94.48827 97.71745 97.17508 97.87997 101.7727 105.4724 106.0448 103.7788 99.71223 94.62198 92.6871 91.23478 89.18197 87.68877 87.83244 89.7632 92.56474 95.287 99.90976 102.2753 100.4208 96.86535 91.42812 88.30937 85.43936 83.25271 83.67189 84.69617 85.68988 85.48367 85.58757 87.29478 88.19478 89.03812 90.16569 91.37163 92.45278 93.7038 94.85261 95.49982 95.42425 94.72454 95.62316 96.9799 99.39803 100.8421 100.1067 100.9681 102.2817 102.9961 99.88377 97.33076 95.11545 93.25921 83.03959 
64.00406 66.8446 71.86804 79.07165 82.06489 89.13567 97.37484 104.3604 110.5772 112.8577 109.0371 103.251 103.5003 108.4205 111.5743 114.9061 116.9112 121.5126 124.479 125.1461 126.2625 125.4629 123.7072 119.9369 118.3746 125.0637 123.4354 125.6061 122.3888 121.4837 122.3961 126.1831 125.1092 124.8723 124.0686 122.719 121.4182 119.0663 119.6609 115.2819 117.5764 120.7088 123.6249 124.7059 122.2718 120.2572 118.6267 113.3565 111.3601 109.9374 103.2285 99.15994 98.59087 97.26854 96.06825 93.28341 94.94522 91.74788 88.39089 89.22162 89.46712 87.85172 87.75581 88.1747 86.78715 85.93846 87.21386 89.96826 91.47295 92.44381 93.55003 94.20343 96.56305 100.3704 103.1536 104.5556 104.1997 101.9446 103.4171 102.1803 98.97052 93.67423 88.96272 85.23579 82.41363 82.12498 87.43232 94.29191 94.46484 91.78118 89.80554 91.12366 92.69203 92.731 91.46248 88.74452 86.60135 85.42782 83.86756 81.81348 79.9627 79.53823 79.52593 79.76261 79.95562 80.00019 80.29449 80.62521 80.39227 80.15535 80.4323 80.18289 78.61817 79.48138 81.26184 81.17016 81.49664 83.10426 86.32084 87.13475 88.29641 85.62085 82.83013 80.71522 78.49315 76.92561 77.36678 79.86893 83.1421 86.27783 89.15351 91.13678 93.6271 94.79942 95.62428 95.91868 93.91225 95.67527 95.32079 94.84916 92.80038 91.49727 90.30413 91.18864 95.92374 98.74879 98.18947 98.52249 99.93013 103.2555 104.5379 104.4198 104.5348 102.1412 98.17123 95.75895 93.31142 92.40111 92.29426 93.2117 94.93944 96.53991 99.45705 104.6662 106.4469 105.124 100.9335 97.47774 90.96681 85.73946 84.97894 85.81333 86.53232 87.80513 87.48717 87.28072 89.10659 90.52827 91.34833 92.3876 93.51722 94.4227 95.32463 96.36911 97.25401 97.13066 95.60331 95.59193 96.56699 99.34475 100.9555 100.3896 101.824 102.474 103.0508 100.583 97.77914 95.31195 92.98622 83.29461 
64.23113 66.93288 72.06571 77.71117 79.42458 86.38432 94.22184 101.0382 108.5379 111.3129 108.7255 104.1003 104.0079 107.8075 110.6457 115.2365 118.219 121.9252 125.0029 124.4985 124.4936 123.1384 121.8162 119.1659 117.1904 119.5092 118.602 121.8142 120.5351 120.2698 121.3357 125.0649 123.9849 123.6887 122.159 120.1893 119.1589 117.9591 118.1577 114.3476 115.9555 118.8389 120.7324 120.8383 120.7039 121.5893 119.4403 113.4947 111.7582 110.9647 103.7745 99.65883 99.03893 97.38664 97.15741 95.63938 90.56103 86.47744 85.79173 88.45568 89.6508 90.05617 91.68372 90.99447 88.83971 86.58188 87.00339 88.87556 89.8938 91.12027 93.09784 94.18901 95.88371 99.11067 98.03555 98.26361 99.38929 100.7841 99.94146 94.99702 91.84363 88.60384 87.19747 85.60275 83.44141 82.23572 82.41161 84.46217 86.04538 86.8699 87.40199 89.96877 92.31912 91.19797 89.10748 86.75938 85.23778 85.36456 85.98006 85.64697 84.72963 84.42891 83.85976 83.06918 82.56699 82.34357 82.08834 81.24084 81.2191 82.301 83.43772 83.07664 81.7372 82.13968 81.39733 80.7028 80.49476 82.20941 82.72322 80.83017 79.88565 81.41407 80.44328 79.16334 77.61531 77.54845 78.56487 81.63815 86.31133 89.00582 90.58274 92.16605 93.52642 94.6255 95.17565 93.77014 93.52489 94.96958 95.33681 97.42308 96.74043 94.20215 90.94767 90.1307 93.07662 95.85807 99.24352 101.8461 102.3548 103.6989 104.1426 103.9015 103.6389 101.4846 99.87525 98.91382 97.91194 97.99593 98.71804 98.98951 99.16675 101.9314 103.2194 107.2434 109.6442 107.5317 99.76383 91.58078 86.27819 85.16718 86.62857 87.85299 88.85783 90.07357 89.06363 88.50517 90.54517 92.3921 93.4218 94.47185 95.41369 96.13789 96.92321 98.26864 99.05744 99.20384 97.35197 96.78886 97.13988 98.10673 98.99605 99.47347 101.4032 102.2814 103.0051 100.8235 98.18551 94.93737 92.25159 83.31176 
64.62512 67.07826 71.94296 76.01994 77.73135 84.38385 92.06285 98.55267 106.8793 110.056 108.3867 105.1503 104.7735 106.783 108.9531 113.5367 117.882 121.0405 123.7929 122.5501 122.0511 121.8052 120.3575 119.3429 118.2591 117.529 117.038 120.2751 119.8388 119.372 120.2673 121.1506 120.0912 119.1901 118.4423 116.9193 116.7639 117.4024 117.1869 114.7264 115.2452 116.5588 116.4998 114.37 114.2916 117.0514 113.5024 110.0872 110.5418 109.6335 103.6951 100.7384 100.1804 98.29007 95.24107 89.59665 85.78756 83.91807 84.06252 87.57805 90.19642 92.28555 93.75449 92.08019 90.88402 89.3272 88.8737 88.58433 88.5 88.81921 90.56003 91.76147 93.25737 96.71414 95.2038 94.59439 96.16391 95.32465 90.5147 88.47024 86.37386 85.32807 85.3375 84.40763 82.97821 81.80951 80.29298 79.76394 81.60506 84.38831 86.06902 88.33686 89.59655 86.89605 84.61351 82.3392 82.51659 84.82578 87.11192 87.19873 86.72727 87.14328 87.11576 86.29665 85.30061 83.98792 82.30653 81.89745 83.55527 85.60035 86.54197 84.42736 82.71052 82.54467 80.97138 79.41957 78.45461 78.36374 76.74458 74.15586 73.19373 75.3745 76.93709 76.68744 76.24446 77.11745 79.99169 84.85269 87.55951 88.80757 89.27258 91.60098 93.82652 94.81001 94.26131 92.29608 91.85457 94.86423 96.2182 97.39502 96.98177 93.26487 90.8369 90.48176 93.06279 97.64295 102.7616 105.1933 104.0692 103.684 104.3687 105.5504 106.3552 105.4086 103.9055 103.2424 103.9447 105.4278 105.6099 103.2313 103.138 108.5668 108.2492 110.9223 112.1145 106.9097 96.6002 89.4514 85.91802 84.01494 84.60886 85.83664 88.86461 91.79885 91.41998 91.24897 92.72526 94.24285 95.63373 96.83121 97.66013 98.17764 98.74006 99.6353 100.5726 101.2611 100.7391 99.90082 99.57648 99.38179 98.75188 98.28418 99.17224 100.1615 100.9192 99.00423 97.50672 95.18457 92.74862 84.80051 
65.52732 67.72555 71.73584 74.32205 76.47073 82.96585 90.85041 97.29396 105.9469 109.5672 108.1276 105.8245 105.235 106.0363 107.683 111.4908 116.4697 119.4383 121.6685 120.5325 120.1546 119.4285 119.0509 119.4529 121.0454 120.8592 121.5038 123.4493 121.4546 119.1582 118.2251 116.0072 115.7182 115.2516 115.2442 115.486 115.6776 117.0475 115.8345 114.5614 114.5833 114.7657 114.2009 111.3984 110.9347 111.0106 106.4771 103.8924 105.994 104.8737 99.80929 97.96498 98.76739 97.61228 93.54911 88.80568 86.13526 84.49385 84.62974 87.70002 91.84811 93.55016 93.51566 91.46516 90.01444 87.80109 86.80402 84.12522 82.45433 82.74017 85.31547 87.96564 90.74545 96.40462 96.13109 93.50493 92.91005 88.72927 85.35239 84.86931 83.55636 82.28867 81.29649 80.32899 79.46263 78.46918 76.70685 76.26421 78.78918 82.57002 84.86141 86.1489 86.1879 83.36783 80.05158 79.88293 83.49791 85.69912 85.2646 84.92187 85.08875 85.27596 85.21297 84.90981 84.25024 83.18703 83.48564 85.24896 86.5267 86.36845 86.46882 83.77193 80.46319 78.42352 77.78034 78.42828 78.19271 77.64534 74.30787 71.73801 71.97807 73.59734 75.13649 75.894 76.40363 77.41854 80.96344 85.5371 87.70739 88.26247 87.69085 90.43601 91.88078 92.65496 91.25667 90.86092 89.91675 92.40502 95.40199 95.79985 95.03131 92.1863 91.28877 91.4211 94.48241 99.52998 104.0764 105.5627 104.6356 104.693 106.336 107.354 108.2551 109.6606 109.3426 109.9267 110.5208 107.5959 103.7935 101.2265 101.278 102.9295 108.1456 113.0239 110.4077 103.4858 94.56757 88.66945 84.36886 81.57552 81.68597 83.10845 86.79957 90.75265 92.35641 92.66824 93.3232 94.3904 96.4087 99.07855 99.56792 99.89673 100.4168 101.1462 101.7931 102.4062 103.0583 102.1458 101.4746 100.7781 99.57655 98.57774 98.76019 99.41033 100.4721 98.82237 97.55878 95.98944 93.94569 86.22 
67.02227 69.18255 72.09894 73.52827 75.67933 81.83505 90.08267 97.135 106.0755 109.4508 107.7567 106.1083 105.7067 106.2969 107.6959 110.2952 114.7119 117.8587 119.7555 119.1488 118.9962 117.2145 117.3132 118.1541 120.6315 122.8529 123.9542 123.9854 121.2498 117.0312 115.3608 113.0394 110.5271 109.382 111.3718 114.6547 115.2683 116.3252 114.311 113.5746 113.2349 112.8511 112.3985 109.1874 106.7634 105.2012 102.1494 99.99286 101.5818 100.5386 97.16741 97.1355 98.12551 97.14806 93.9527 90.51152 88.18639 86.66833 86.61888 88.74541 91.41181 92.04998 91.48899 89.03321 86.74843 84.50049 84.12992 80.27923 77.23219 78.5778 82.36167 85.7948 89.68327 95.79509 96.5983 93.55741 89.38359 84.22978 82.29891 82.2455 79.70511 78.11418 77.21396 76.17677 75.24689 74.15573 73.34621 74.95118 77.75345 79.76566 80.37013 80.88443 81.15408 78.93622 77.14509 80.02399 84.50528 85.30196 84.89806 85.43121 86.24321 86.06145 84.5302 83.23547 82.70252 83.22935 85.50639 87.2996 86.56783 85.51916 86.15501 84.21413 82.05729 79.94829 79.06389 79.09794 77.64144 76.35973 74.5866 73.24651 73.26875 73.28389 74.21922 75.40711 76.47227 76.85835 78.80309 83.07198 86.18977 85.71078 83.558 85.97275 90.10905 92.07057 92.39071 91.20583 90.174 92.40447 96.39725 97.10531 94.56898 92.40643 91.91207 92.106 95.3533 100.2964 104.256 105.5237 105.2317 105.9504 107.5816 107.3903 107.8523 112.3324 112.4688 111.0802 109.6449 105.3851 100.8682 99.15046 99.54408 100.5517 104.6038 109.9051 105.7067 100.0339 92.95963 88.80396 83.89847 81.20708 80.68273 82.25018 86.16454 90.16791 92.16373 92.79387 92.38548 92.71031 94.63755 98.66766 101.9136 101.4572 101.3239 101.7323 102.0027 100.7152 99.59741 99.26678 100.5749 100.5548 100.5411 99.6979 100.0819 99.97034 100.6134 99.1179 97.96511 96.67645 93.28647 86.08302 
68.9337 71.30146 73.59073 74.58534 76.26627 81.44698 89.44597 98.24484 107.3849 109.6314 107.3879 106.2371 106.7492 107.6674 108.681 110.0645 113.4715 116.8672 117.2896 117.8086 117.6824 115.6088 115.2547 115.0061 117.0446 117.3105 118.2762 119.5221 119.6244 114.9664 112.8215 110.672 107.956 107.7272 110.8989 116.4537 117.4128 117.2632 114.3861 112.8971 112.037 110.6212 108.8836 105.825 103.0697 103.1387 101.6984 99.43557 99.08353 97.65807 96.01182 97.62758 99.11075 99.12599 96.68671 93.34302 90.36764 88.10869 87.85564 88.13495 89.50242 89.4628 89.02901 86.01021 82.68281 81.6701 81.9523 78.68534 75.94911 78.02647 82.05839 85.61383 90.46747 94.87318 94.63655 91.10028 86.45221 82.10975 81.12045 80.85197 78.2713 76.36214 74.92368 73.46468 72.59544 72.06193 73.21955 76.11199 77.48268 76.92843 76.14378 76.4872 77.5532 77.28255 76.70712 81.335 86.97635 86.12849 85.3153 86.2754 86.56778 85.8307 83.69142 82.23945 82.80553 85.16357 87.40608 87.49773 85.76081 84.34522 86.10483 85.03835 83.65898 82.98956 81.16342 79.60588 77.73875 76.32831 75.8398 75.77825 74.79594 72.45961 71.88155 72.655 74.31454 76.55098 79.91787 84.88543 87.30815 86.71618 84.67086 86.88938 92.65296 94.56681 94.57474 93.60643 93.48773 96.31929 99.18564 98.21877 95.08376 93.36527 93.30536 91.13573 94.08846 98.12581 100.2835 101.4176 102.827 105.6624 108.0764 108.8308 109.3233 111.0787 110.7459 109.4737 107.5408 104.0555 99.22215 96.82451 95.88842 95.63227 97.44953 100.116 100.6663 98.50657 93.31771 88.3672 83.69888 81.77883 81.94585 82.87017 84.66882 88.54115 91.4739 93.69204 93.83651 94.03287 95.12218 96.66911 97.2153 96.13497 95.9149 96.67683 97.93913 97.18013 94.50013 92.37192 93.24824 93.21344 92.94754 94.29694 96.62337 98.94087 103.5183 101.0992 99.20443 96.49397 91.01428 84.79751 
70.8814 73.62597 76.08514 77.4871 78.5918 82.40343 89.28307 100.4409 109.5816 110.5231 107.8665 107.299 108.4415 109.0237 109.3317 110.0576 112.7983 116.2379 114.2233 115.7136 115.5524 113.4439 113.2019 112.2397 113.6408 114.1786 115.4828 115.9397 114.6798 111.9803 110.4386 110.1927 108.7353 108.2551 111.688 115.5226 116.6368 114.5085 110.711 108.8126 107.2624 105.9371 104.682 102.4035 100.8431 101.9336 101.1018 98.63923 97.07458 96.38714 96.2676 98.27998 99.15589 99.6158 98.41525 94.03902 90.4507 88.78335 88.68999 87.72814 86.41994 86.12684 87.05813 84.90004 81.42505 81.38483 80.76054 79.04053 77.78561 79.55991 82.46531 85.44982 90.2058 91.56026 89.94654 86.12551 82.11491 79.3307 78.47443 76.95559 75.68022 74.5433 72.99725 71.73784 71.69316 72.85832 75.70795 77.97833 77.29214 75.58448 74.6306 74.76897 75.86239 76.26622 76.6037 79.94832 82.71209 83.65099 85.06423 84.93753 84.01118 82.25207 80.72919 80.68466 82.79404 85.32759 86.97922 85.33676 83.509 83.03777 85.34083 86.34376 86.30274 85.07978 82.35344 80.53256 80.08058 78.80066 77.72076 76.36769 74.22469 72.64367 73.03838 74.52036 76.5181 79.12246 82.13327 86.42546 89.72119 89.51285 86.25941 86.15858 89.76225 92.64402 97.15835 98.26262 94.76724 93.20773 94.54358 95.04766 92.59013 91.88258 90.85751 89.29037 91.92679 95.15482 97.2156 99.92963 103.7245 106.9985 110.4026 113.1284 111.712 111.6774 110.5334 106.909 102.2175 97.14284 92.43331 89.52944 87.959 89.60344 92.99777 97.23197 99.168 97.28731 91.97969 86.16449 82.06126 80.76834 81.71245 83.36823 86.45263 90.64663 93.61131 95.39367 95.30628 95.1833 95.82629 96.16677 93.30616 92.78415 95.48594 97.8047 99.46378 97.28643 92.93631 91.39877 92.09607 92.11864 91.47666 90.48792 90.30567 90.812 95.64264 97.94231 97.91165 94.50003 88.91856 82.83224 
72.67462 75.77203 78.79488 80.76622 81.44757 84.31275 90.04539 102.1657 111.7295 112.3665 110.0929 110.4571 111.8907 111.2897 110.4382 110.5095 112.8815 115.7957 113.6021 113.7322 112.7329 111.1989 111.3703 110.1869 111.9466 112.7706 112.8364 111.097 109.1877 108.6976 108.6459 109.0881 109.1182 110.2785 112.14 114.453 114.895 112.0114 108.1674 105.7466 104.2306 103.2622 102.4232 100.8784 99.5361 99.77097 98.99046 96.62864 94.94585 94.90303 95.4 97.03094 97.51773 96.79444 95.27771 90.22331 86.86604 86.33887 87.56013 86.76066 83.60073 82.5722 84.56736 84.31402 81.86425 82.46587 81.03726 80.37299 79.84885 80.66645 82.14251 85.06009 88.27459 87.07333 84.70917 81.48727 79.52567 78.6879 78.1443 76.92036 76.02039 74.6432 73.05376 72.15668 72.65975 75.13959 78.85416 80.0341 78.22828 75.75959 74.32642 74.19496 74.79398 75.313 77.4428 81.65701 86.35791 88.0039 86.29456 84.126 81.56178 79.54039 78.32655 80.00035 81.8801 84.36456 86.24509 85.07895 84.12804 84.79198 86.0811 86.2195 85.82376 84.71791 83.25127 82.07286 80.70059 78.82765 76.98669 75.70596 75.70054 76.41981 77.15489 77.14807 77.41325 79.727 84.77164 89.95856 92.22501 90.13015 87.23783 87.54984 91.48688 94.75625 96.54312 94.85751 92.63209 94.00041 97.2742 97.36035 94.67599 92.57518 89.94796 87.37411 89.09192 92.29826 97.1565 103.5318 107.2731 109.67 109.0796 112.1397 110.85 110.9587 107.031 97.15987 91.50787 89.02786 86.70985 85.23423 84.84348 86.39747 90.40698 94.91813 95.92461 92.29485 86.59333 81.56877 78.81854 79.03553 80.87825 83.748 89.04264 93.8518 95.43288 96.00861 96.02712 96.01767 95.98631 95.34803 95.05702 94.63011 96.46466 98.9147 100.408 100.2435 94.78489 92.48194 93.01748 92.09928 91.57768 94.68527 94.29004 92.77163 95.80692 96.99558 96.60701 92.92963 87.27496 81.26084 
74.05237 77.1769 80.21582 82.19963 82.83859 85.83229 91.2637 103.0579 113.1249 114.0677 113.4985 115.3838 116.476 114.0609 111.6804 110.9074 112.7563 114.5441 113.5087 112.2196 109.8902 109.2619 109.1979 108.1728 109.4323 110.1108 109.374 107.22 105.0019 104.7972 105.6477 107.145 108.1256 105.9529 106.3495 110.8969 110.6782 107.7285 104.9663 103.2853 102.8037 102.542 102.476 101.5868 99.0037 97.38144 96.05247 94.64979 93.67252 94.9502 95.4925 95.77754 96.39579 96.06671 94.43894 89.8883 86.04088 85.05505 83.61104 82.23758 80.24478 80.59454 81.23082 82.46862 81.32486 81.60212 80.57536 80.16575 80.13465 81.06568 82.33485 85.82623 86.2053 84.04144 81.98879 79.8891 79.52911 79.89695 79.26956 77.99488 76.63674 74.76633 73.07883 72.40195 73.18505 76.56216 80.42856 81.15375 79.42919 76.95679 75.24508 74.82773 74.69853 75.64037 79.75029 85.45409 88.12831 87.62452 86.12045 84.80387 82.20546 78.76281 77.75904 79.19267 79.9726 82.72283 83.33934 82.79893 82.66853 83.54728 84.68912 84.48557 84.30194 83.49107 82.24459 81.95711 81.06792 79.5762 77.95763 78.00787 80.29538 81.82557 81.78958 79.87918 80.26624 85.14643 91.15289 92.81954 90.97939 89.86134 89.23362 91.18649 95.10189 95.87153 94.09104 91.79623 90.1502 95.29762 97.49162 96.83671 94.60247 92.12794 89.80171 87.31466 87.79746 90.90112 97.60558 102.6387 104.4934 103.5682 102.0984 100.4512 102.2479 102.6725 99.16436 89.21354 83.52342 83.73156 85.15419 83.98719 83.77095 85.37712 88.44523 90.84382 89.95351 86.62843 82.64465 79.58621 79.0065 80.66761 83.07474 86.64411 91.99999 96.92232 97.0224 96.32754 96.09848 95.28094 95.05873 93.81458 93.62606 95.21222 97.61221 96.89019 98.04916 100.4239 97.76964 93.94624 93.44796 93.6075 93.52886 93.51527 99.36309 99.75089 102.382 100.0777 96.67428 92.32951 86.48989 80.3188 
74.76757 77.70155 80.26216 81.79825 82.59748 86.51148 92.56534 103.7672 113.7981 115.1253 117.0227 120.7432 121.1638 117.5488 113.8583 112.2276 113.3991 113.4519 113.0104 110.693 109.0642 108.4549 107.2535 105.6275 107.0158 107.049 106.6952 104.9736 102.9512 102.2852 103.035 104.1681 104.9739 104.134 105.5011 109.299 107.9904 105.0527 103.3431 102.4694 102.8262 102.6117 102.2672 101.5164 98.33647 96.41 95.81817 95.74063 94.56536 97.25724 98.76644 97.4538 97.69274 95.45394 91.58636 86.83719 83.26079 80.95452 78.53787 77.03827 76.39684 77.83272 78.25623 81.46318 81.0762 80.63 80.55153 80.89452 81.22668 81.84894 82.83014 85.4738 83.82291 81.96261 80.63627 79.60594 80.22812 81.42996 80.32412 78.14236 75.66711 73.67899 72.41139 72.15826 73.35874 76.94823 81.10248 83.12343 82.28805 79.3401 76.87682 75.90227 76.05611 78.20365 80.33703 81.63819 82.30779 81.36898 80.5147 80.92122 79.29163 76.6964 76.66965 77.33533 78.54955 80.07084 79.82887 81.1578 82.09807 83.82599 85.15664 84.90932 82.51012 80.14628 79.75298 82.13982 83.44965 83.64735 82.93432 82.79436 83.34604 84.00645 85.55868 85.06154 86.15714 90.29493 94.34163 93.49608 91.0394 90.93583 92.36872 95.89852 99.51209 98.55892 94.44318 92.27533 91.19281 91.53043 89.39024 88.97685 90.76575 89.89744 88.17294 85.90408 86.87885 91.11695 98.13551 101.5388 100.6945 96.728 95.12459 97.72675 100.153 97.19947 92.71468 84.30104 80.23616 82.81063 85.83777 84.25697 83.32274 83.56966 85.72318 85.7848 85.44095 85.36943 83.86282 81.53813 81.15342 82.33331 85.09191 89.74919 94.8996 99.3017 98.8731 96.44442 93.63709 93.17741 94.71887 93.59846 93.34719 95.60843 96.80252 95.46701 95.81166 98.01597 100.5944 98.12627 94.51425 95.67121 97.27949 96.68484 98.88105 103.2588 105.1666 100.9449 96.65881 91.53128 85.23938 78.93541 
74.66703 77.56678 80.08432 81.56956 82.67971 87.17238 93.55439 104.1741 113.6294 114.9526 118.0815 122.6663 123.0911 119.7992 116.1071 113.8656 114.2605 113.6209 112.6912 111.3462 110.7462 108.8101 106.4939 105.0676 106.2041 104.9136 104.4716 104.6085 103.7107 102.1368 102.2169 103.3963 103.7111 104.1953 105.7813 107.4345 105.8862 103.1792 101.9223 102.2094 102.7679 101.9274 101.0352 100.9271 98.51393 96.85169 98.45671 97.99081 96.7668 100.3047 102.7598 102.1826 99.89512 94.77289 89.53647 84.50697 81.92411 78.22385 75.66945 74.52362 75.1867 77.22009 77.97768 80.42179 80.50952 79.84045 80.22698 81.17333 81.44762 81.60188 83.4283 83.9743 82.37152 81.33694 80.90752 80.87641 82.11232 83.05616 80.17249 76.28983 73.21959 72.3091 72.58998 73.2234 74.75375 77.91538 82.10139 85.31983 85.54222 82.73305 79.46354 78.1755 78.6878 78.61282 77.7047 77.58283 77.39526 77.1086 76.46043 76.81621 77.03575 76.77473 76.69888 77.0294 77.75928 77.86334 78.64442 80.72334 83.1785 84.4536 84.87219 83.43618 81.28169 79.77541 80.08429 82.6467 84.47209 84.30424 83.3011 82.1763 81.99157 82.59932 83.90644 84.27483 87.3201 91.67876 95.76733 95.66832 95.12604 93.53622 91.09544 90.95889 91.60989 90.43335 88.23605 89.48876 90.7162 90.91889 89.61347 90.79323 94.42566 94.022 90.52337 86.8303 87.36404 91.74548 96.03763 95.90359 94.71641 92.57553 94.41949 96.14164 95.04405 90.86279 88.8421 83.04664 83.14512 85.80062 83.93582 83.29871 83.27215 83.17743 84.93768 84.71186 84.71212 86.04899 85.80424 83.88975 83.35942 84.99975 88.42614 93.28898 97.18868 99.45078 97.95742 94.62717 91.93566 93.36728 96.39084 95.75388 96.7435 98.99403 100.2953 98.38756 96.98137 97.62039 99.53085 97.69977 94.57428 95.4942 97.37651 98.3813 97.51037 100.683 103.9985 101.165 95.90761 88.92471 82.97146 77.05043 
74.18989 77.41621 80.74876 83.03032 84.72891 88.92027 94.43582 103.887 112.0642 113.0463 116.1807 120.319 121.1104 119.6293 117.2291 114.6652 114.0824 114.4639 114.5066 114.5985 113.646 109.8284 105.9408 103.7078 105.7243 104.1337 103.6787 102.7071 102.2699 100.6049 100.411 102.0935 102.7306 102.5596 104.012 105.1466 103.6871 100.8988 99.51171 100.5804 101.5225 100.6403 99.34919 99.74812 98.77188 96.92221 99.0255 98.59064 97.37884 99.13968 101.7512 101.2833 98.4529 93.81505 89.94856 85.80089 81.88534 77.90737 75.27144 74.38891 75.4252 77.72255 79.26888 80.84384 80.34713 78.95965 78.99106 80.10333 80.48231 81.44166 83.94078 83.59323 83.44094 83.27878 83.45966 83.3067 83.87008 82.99241 78.06641 73.74973 71.20937 71.55641 73.55747 75.47866 76.87046 78.11372 80.99546 85.06363 86.66638 83.78445 79.20516 76.42336 76.85823 77.50555 76.68884 76.068 76.29707 76.14595 75.0763 74.08718 74.08593 75.42477 76.4182 76.87854 77.06087 77.66803 79.48122 81.72775 84.63548 86.9137 86.5479 83.722 83.76579 83.26683 83.49114 84.67599 85.31385 82.99285 80.5977 79.54327 79.39635 80.45917 83.5067 85.10799 87.43386 90.52563 92.73353 91.6828 90.81701 90.54295 87.83101 86.23619 88.0067 89.15215 88.9742 91.44757 92.45269 92.99404 93.19709 94.48375 96.2772 94.88798 90.58686 87.06637 88.18604 92.01634 93.08242 89.94073 88.83346 89.87179 91.06045 88.53026 85.78147 85.61298 87.98995 83.48945 85.10858 83.73125 81.04171 80.74217 82.23672 84.636 86.70733 88.22886 88.24904 88.69027 88.49752 87.05872 86.6003 88.2202 91.39802 94.48243 96.0256 96.94781 96.488 95.23027 93.60183 94.79375 98.02336 99.51762 99.60889 100.9792 103.1515 104.1195 102.3219 101.2586 99.92336 95.44882 92.38886 92.52014 94.36704 96.61749 96.95815 98.71919 102.355 100.1386 95.33682 88.78478 81.74587 75.20803 
73.86526 77.90522 82.38475 85.5854 87.64373 91.14938 95.24726 103.1591 109.6572 109.8651 112.1452 115.1048 116.8564 117.7273 117.6088 114.9815 113.4102 114.9466 117.3692 118.1387 116.7544 110.9557 105.2759 102.2702 104.5072 102.9065 100.135 99.78478 99.95863 98.5661 98.28729 100.8953 101.8212 101.3906 102.2047 103.1883 101.7406 98.96334 97.9127 98.90654 99.32948 98.37399 97.42704 94.63467 94.60367 94.9738 96.3007 96.16148 95.61782 96.56838 98.29415 98.10437 95.83594 93.20357 90.85006 88.02325 83.93431 79.07984 75.7227 74.84726 76.51945 78.79845 80.57891 81.84803 79.9872 77.31085 77.02097 78.47652 79.20954 81.60173 84.37525 84.82436 85.2918 85.5166 84.51614 82.18179 80.83722 78.72623 74.63295 72.2569 70.72433 72.47359 76.71065 79.19071 79.67136 79.72855 81.10503 84.17287 84.61887 80.74497 75.52669 73.62215 76.64117 77.52748 75.40075 73.53291 72.88314 72.70393 72.67868 72.38585 72.55484 74.71369 75.03599 76.52486 78.15643 79.0158 80.60173 82.77493 86.58259 86.777 85.56295 85.06534 87.52355 88.19353 88.2936 87.23441 85.56599 83.27029 81.29463 82.54931 84.13816 84.65401 87.69046 89.99822 91.63101 90.99951 90.02307 87.54067 86.88073 85.92145 83.60394 85.08318 88.93577 91.01328 91.48492 93.31366 93.04214 93.47654 96.80869 101.1916 100.8364 95.95661 91.66237 88.87643 87.3085 88.15407 88.54657 87.48277 88.74966 89.2642 88.66095 84.91221 81.48798 81.44232 85.64982 83.73604 85.43958 83.73452 82.73143 83.04335 84.43967 87.45972 89.03402 88.54632 90.20992 91.83338 91.97946 90.98479 90.74602 91.84017 93.11046 93.72371 94.16308 96.16639 98.29261 98.74649 97.08235 96.99223 98.82738 101.8538 101.6867 101.6951 104.4357 107.0433 107.1834 106.2532 100.8952 94.1683 90.217 88.55969 89.79551 93.22442 95.75827 97.86151 100.8625 98.76254 93.96371 87.16234 79.80189 73.76445 
73.76902 78.53333 83.49687 87.00035 88.88421 92.11007 95.7647 102.5003 107.2586 106.4716 107.4904 109.3804 112.939 116.6802 118.4675 115.8496 113.6146 115.7391 119.5746 119.9091 118.4051 111.7215 105.0489 101.7498 103.913 101.8702 98.81657 98.73487 99.26334 98.28399 97.37498 100.0094 101.1543 101.2146 101.4991 101.3371 99.56887 96.96799 96.50819 97.15704 95.89374 94.30658 92.3745 91.68667 93.62379 93.25881 93.01962 92.81616 92.9763 93.26665 92.45888 91.32388 90.8353 91.0871 91.10674 90.06998 86.3277 80.42054 76.07373 75.21814 77.08665 78.04694 78.37868 78.34657 77.46544 75.80255 75.9073 78.17832 79.81573 82.78535 84.06466 84.71529 84.24471 82.58882 79.5446 77.10594 76.9028 76.12999 74.50096 73.51163 72.60295 75.08534 81.05673 83.05899 83.3089 82.89129 82.58576 83.58854 82.11102 78.22563 73.77968 72.35105 73.387 73.51038 71.85638 70.42155 70.3773 70.7889 70.977 71.22814 72.03123 75.04354 75.28838 78.61158 81.9855 81.16673 80.08917 80.87599 82.58962 84.00991 85.97642 86.47627 88.55078 89.69834 88.93125 87.0607 85.84381 86.10276 84.94498 84.99652 86.59447 89.1122 92.62703 93.00186 92.11572 89.35967 86.45612 83.47499 82.28001 82.64966 83.04776 86.8245 91.96855 93.99447 93.85645 94.90788 94.0261 93.47379 96.54825 102.2615 101.921 95.26897 91.73917 91.1548 91.41874 90.65109 91.32717 91.15876 90.51699 88.19319 86.31934 83.45424 81.50495 82.59449 87.53971 86.23627 85.81093 84.9864 84.67581 85.19025 86.38978 89.19973 89.81675 88.99977 88.78289 91.81398 94.27049 94.45838 93.83447 93.74745 94.08457 94.80322 96.05226 98.11198 100.2096 101.6307 100.1381 98.64108 99.72809 102.273 102.9082 103.2856 106.0508 108.2347 108.1883 105.3061 99.03147 93.41479 89.90859 88.10074 89.30023 91.24891 92.14557 93.70462 99.19772 96.97838 92.10557 85.81595 79.3104 73.76657 
73.71374 78.71532 83.53327 86.89422 89.00274 92.56365 96.72139 102.691 105.3244 103.5578 103.3656 104.9404 110.2225 116.6135 119.3161 116.8254 114.5797 117.3661 121.0875 119.62 118.0117 112.0514 105.4016 101.4338 103.0596 101.5011 99.67332 100.0898 100.3206 99.10447 97.13033 99.10189 101.1042 102.1315 101.3725 99.68103 97.65883 95.51004 95.49061 94.03728 92.35227 89.27487 85.91098 83.8842 83.86834 85.46319 87.55455 91.30898 91.45707 90.49682 89.30079 88.33871 88.19032 88.81748 89.87428 90.1932 87.06873 81.2117 76.55281 75.49904 76.57463 76.05922 75.54425 75.69271 76.00385 76.14467 76.64227 78.99277 81.66489 83.4112 81.43652 79.25806 77.64493 76.92176 75.65302 74.34621 73.86575 73.89438 74.48451 74.47443 73.86897 75.94051 80.5692 83.94735 84.90128 83.69682 81.61703 80.9014 77.95482 75.31548 71.75201 69.65985 69.77564 69.83721 68.82808 68.39398 68.98904 70.00527 71.07022 72.3885 74.31142 77.65333 77.67034 80.40001 82.19986 79.92148 78.67381 78.61775 80.317 83.15451 86.89463 89.06147 88.11625 87.4142 86.15839 85.32856 85.75129 88.99409 87.47669 85.50447 85.12281 87.82686 91.93166 91.655 88.80101 86.71701 85.07873 83.34993 83.10999 84.61833 85.40767 89.56081 95.29169 97.33679 95.967 96.2476 94.41667 91.47088 90.75225 93.94816 95.05738 89.17213 86.73258 90.06204 91.21484 92.3342 90.88972 87.92897 85.77572 84.24916 84.66968 85.29786 85.70903 86.22635 87.71621 84.57738 83.69803 84.85409 88.33632 88.2907 88.59177 90.84237 91.28548 91.04885 91.13103 92.786 95.80387 95.92118 94.91218 95.40065 96.75046 97.79444 99.03841 98.8748 98.87875 100.6304 100.6761 101.1222 99.97715 102.3247 103.9972 105.6315 106.798 105.6604 103.1607 100.679 97.82159 93.52781 90.27699 88.23851 89.95497 90.13252 89.85191 91.25005 96.39771 96.34224 91.76608 85.75801 79.67087 74.42706 
74.01966 78.97104 83.46257 86.67424 89.26264 93.60748 98.52822 103.8887 104.2036 101.5251 100.0835 101.68 107.8261 115.2006 118.2181 116.8043 115.5418 118.8581 121.6252 118.5311 116.9578 112.3981 106.2749 101.8844 102.8933 101.9624 101.7722 102.9337 102.7773 100.9508 96.00233 97.77766 101.0779 102.0372 101.4311 99.81662 98.60357 96.55733 94.60486 91.56434 88.95866 84.41123 82.89434 83.30943 85.52047 85.46912 86.03981 89.40321 89.41577 88.63208 87.67904 86.38122 85.29958 84.65311 85.31201 86.20084 84.03577 79.43377 75.69269 74.55753 74.67381 73.83468 74.02843 75.21728 75.72068 76.54928 77.22177 78.95847 81.67613 80.85467 78.14754 76.5177 76.9849 77.58064 76.62384 75.3495 74.27386 74.50863 75.02335 73.92112 72.66227 74.97707 79.54472 82.8949 82.81036 80.73703 78.12552 77.21328 75.15524 74.51772 72.40775 69.80404 69.28845 70.01149 69.59384 69.12921 69.32644 70.51643 72.45107 75.0694 79.55099 83.33193 82.05207 82.17047 82.28486 80.72349 78.49834 78.04787 79.58607 82.74287 87.28532 89.60077 87.01729 84.38865 84.02335 84.89211 85.69325 88.99615 88.99453 87.86563 86.5964 87.14065 89.68267 90.5534 88.32086 86.92809 89.03644 90.8139 90.28613 89.23297 88.38609 91.98455 96.88863 98.90538 96.70272 96.45407 94.21798 90.04985 88.2349 89.25308 88.72018 88.33269 89.57074 91.67177 92.67581 93.04178 92.2653 87.36079 83.56066 82.95247 85.01332 86.73413 86.57465 85.57732 86.37839 85.12309 85.32868 85.57844 89.8935 89.79493 91.34543 93.89892 93.82632 92.84963 93.37455 94.28031 94.5503 94.98492 95.44278 96.95894 98.57479 100.0201 102.6026 101.8462 100.1604 100.5508 101.4582 102.7025 103.8342 102.6948 106.508 107.6298 106.4219 102.3399 96.85852 96.01678 96.39806 93.44957 90.31743 88.3372 90.00966 88.97455 90.23486 93.14017 98.51769 98.17914 93.20031 86.43839 80.05216 74.77064 
74.59345 79.43039 83.6545 87.13873 90.13734 95.36028 100.5765 105.2773 104.0029 100.3815 97.66272 98.84818 104.5621 111.0917 114.5939 114.9 114.635 118.4517 121.2669 117.6266 116.4153 113.0779 107.4396 103.5745 104.7115 103.8928 103.8811 104.7134 103.5891 100.9166 95.65961 96.35571 100.7758 101.4673 102.1396 101.5232 100.3646 96.77084 93.2749 88.89418 85.57086 82.03616 81.55766 83.11924 86.88056 87.04519 86.56331 87.63727 86.77191 86.53785 86.91346 85.23812 82.64345 80.40004 80.19812 81.09926 79.73828 76.71402 74.19867 72.75525 71.68087 71.44174 73.01811 74.46037 74.74258 75.31155 75.6137 77.15485 79.17741 77.3624 75.66791 75.9912 78.25437 79.10149 77.82879 76.16206 74.83371 74.99629 73.97661 71.73207 70.80273 73.93611 78.474 81.30801 80.66554 77.85135 75.04422 75.41256 75.16669 74.81297 73.59409 71.55482 71.0108 72.29311 71.95096 70.92564 70.82854 72.09148 74.30823 77.97005 84.28698 87.59469 84.72467 84.2075 84.04575 81.63336 79.70065 79.20001 80.75463 83.97392 86.18442 87.01213 86.59457 84.03642 83.78466 86.21626 88.57125 90.81742 89.05072 87.32957 86.32833 87.43036 87.98121 85.2738 82.19155 84.05333 85.69389 85.63032 84.42955 85.37513 87.28596 91.26543 94.18615 95.86916 97.17334 100.1697 98.3339 91.60633 88.80194 89.02323 88.95855 91.7079 91.27477 90.15173 89.7542 89.94265 90.42747 87.87286 84.45453 83.63764 83.79685 83.25737 83.16294 83.67461 86.87013 88.02982 88.37579 87.76144 88.14669 91.06852 93.30924 95.23397 95.9635 95.2981 96.36682 96.95461 96.96997 97.7701 99.24393 100.3711 100.7806 102.5819 103.6076 103.1064 101.5357 100.8199 101.7464 103.381 105.8732 101.2311 104.2623 107.1433 106.3381 102.7356 96.73926 94.70245 94.59397 93.31256 91.5196 91.52121 92.05118 90.55036 92.49499 95.62209 101.6266 100.8832 95.13466 87.44289 80.38546 74.65063 
75.87629 80.90295 85.38007 89.23796 92.18767 97.14077 102.0537 106.0511 104.0983 99.6928 96.0421 96.45295 100.7212 105.7302 109.7095 112.0978 112.7841 117.1721 120.5675 118.2428 117.1457 113.5237 107.6379 104.3003 106.2911 105.7678 105.1921 104.287 100.9799 97.44902 94.7683 94.61865 97.48209 101.1656 103.4589 103.1629 100.1413 95.4593 90.73087 86.5211 84.5737 82.45051 81.96063 83.59527 86.75403 87.84882 86.88545 84.94563 83.12178 83.26927 83.42325 81.59299 78.29071 76.00305 76.38725 77.59746 76.54535 74.38405 72.46184 70.62064 69.37634 70.1982 72.0555 72.39046 71.94447 71.75446 72.36909 75.05774 76.64895 74.60936 73.47717 75.02875 77.24633 77.1586 75.47433 73.46303 73.26225 72.90248 70.62183 69.55664 70.18222 74.2782 78.30764 80.28134 78.69197 76.59866 74.51417 74.88061 76.13734 74.86465 73.63748 72.5941 72.66898 74.8568 74.92143 74.20993 74.44542 75.9159 77.8876 81.82396 86.26799 87.27015 84.07097 84.49145 83.9165 82.63544 80.97729 81.01077 82.71118 84.17682 85.62708 86.21117 87.54738 88.36838 87.98513 91.09466 93.07264 93.13379 90.62026 88.32288 85.03506 84.84763 83.70266 82.63718 82.72063 82.48217 81.33831 81.84802 82.33611 85.77433 88.22667 91.44783 95.54802 97.19305 96.02908 97.41329 96.5365 91.59604 90.11689 89.28242 87.72666 89.65985 89.88473 90.45836 90.68565 91.4092 89.51372 87.5391 84.28779 81.60257 79.8716 80.29342 81.41768 83.23823 86.77342 88.5833 89.89767 89.46427 90.63555 94.1536 95.81914 98.50887 99.97966 98.87865 98.74847 98.98336 100.579 102.7214 104.5762 104.692 103.7498 105.1938 104.7643 104.2937 103.9588 102.9389 103.3515 105.1811 106.3498 101.4294 101.2543 104.0639 106.3232 104.8511 103.27 97.73778 92.88697 91.38592 92.16451 95.50504 94.65249 92.82782 94.69229 98.73887 102.2119 101.0629 96.06386 88.37576 81.33379 74.6855 
76.69092 81.68108 86.89935 91.66922 94.80414 98.67101 102.8635 106.0164 103.6931 98.99002 95.18422 94.95627 97.41773 101.3164 105.467 109.0499 110.8638 116.8853 120.5634 119.7861 117.7325 112.9948 107.2076 103.6224 105.1159 105.3433 105.361 102.3301 97.04482 93.87436 93.02629 93.18201 95.99651 101.0233 103.9943 103.2528 99.1151 93.52364 88.98187 85.06623 83.79444 83.61115 83.12197 84.02294 85.62103 86.7457 86.40989 82.28947 80.72153 80.74876 79.78294 77.24607 74.41359 73.9823 76.47812 78.26977 77.06826 74.66959 72.70379 70.57278 70.13194 71.40688 71.75185 70.26041 69.05711 69.3839 71.47216 74.79202 75.24382 72.92324 72.39632 74.20267 75.30119 74.53172 72.82567 71.72516 73.76426 70.60516 68.87688 70.69779 72.52916 75.73085 77.85196 79.06498 78.065 76.79684 75.33266 74.86193 76.66717 75.70264 74.24186 73.27991 73.54493 76.07275 76.97838 78.20399 79.1609 79.78075 80.04708 83.40525 86.79789 85.62672 83.0648 83.66476 84.81884 85.52302 83.5659 81.90472 81.36948 82.80853 85.60488 87.03141 90.08212 93.94312 91.9004 96.07107 94.2238 91.49507 91.63127 86.77108 83.96695 84.77917 84.79563 82.4885 81.99142 82.44496 83.48994 85.40488 85.78518 88.22017 88.01406 89.13388 90.83679 89.85783 88.67327 90.35008 91.7203 90.04665 88.41914 85.51502 83.02287 84.99348 86.63126 88.84025 90.32463 92.69723 90.37443 86.28009 82.34195 78.66379 80.33096 82.17681 83.15918 84.303 86.60079 87.18526 88.29808 87.96926 90.82558 94.67475 97.22721 99.68877 100.8952 99.44271 99.42308 100.6427 104.3816 108.5212 108.3234 107.4984 105.8106 106.8556 106.5778 106.0483 105.583 105.2505 105.3819 106.4531 107.6427 102.3324 98.754 101.6279 107.2426 106.0165 106.0387 100.5672 91.35575 88.94279 92.55433 94.89437 92.88281 91.87233 95.55135 100.7644 104.4537 102.8281 97.92631 91.01581 83.11162 75.37958 
77.30537 81.93905 87.37436 92.965 96.67484 99.52617 102.8161 105.4467 103.0596 98.31664 95.13994 94.78841 95.97331 99.10332 102.5205 105.9011 109.5836 118.1358 122.4135 120.5908 117.8484 112.6547 106.4381 102.076 102.9328 104.4175 105.6671 101.106 94.89782 92.52625 92.69393 94.19914 97.07324 100.5203 102.2205 99.80409 95.1629 90.03347 86.46153 83.56001 83.03833 83.63371 83.01575 82.92131 83.19911 84.47994 85.41679 80.74191 78.38651 77.29343 75.46169 73.33767 72.42835 74.37802 78.28738 79.68574 77.87335 75.66077 73.67133 71.68845 71.89556 72.33895 70.84319 68.77819 67.85224 68.88477 71.75034 74.21246 72.89671 70.48321 70.42819 71.70564 72.22721 72.13563 71.55091 73.3815 74.90039 68.83817 68.27316 72.44912 75.14919 77.36159 77.26555 77.86207 76.96114 76.18172 75.83932 74.98085 76.69387 77.29297 77.78741 76.53261 74.7767 76.96339 77.66136 79.80016 82.01684 80.14787 77.30135 77.45968 79.66283 81.18906 82.12518 85.80816 87.88428 86.85708 82.30942 78.66002 77.65291 82.13861 87.41872 89.34876 91.76964 93.66193 93.44371 90.32214 86.97766 84.63821 88.82557 85.3578 84.64182 86.46507 85.09995 83.71424 83.91165 84.40711 85.3238 86.82926 87.0208 88.45169 87.6928 87.7295 86.83653 83.82232 82.82024 85.76162 85.27578 83.27398 82.66821 83.85477 83.87869 85.97726 87.84383 90.15803 90.67982 91.31604 89.39113 88.53137 87.68419 83.5595 79.98942 78.25658 79.19012 80.92327 83.26617 84.99303 87.84305 88.08165 90.52422 94.61213 98.8032 101.5039 103.7331 102.9898 102.2063 104.7678 108.9782 110.354 109.2243 107.6915 105.2341 106.2485 106.591 105.9666 105.9314 106.5077 106.2425 106.8648 107.3947 100.58 96.95213 100.991 108.4781 108.8532 108.3424 103.1791 94.78828 88.22639 90.88483 91.47622 90.08564 91.51848 97.17725 102.6994 106.7831 104.7535 99.79811 92.82453 84.46807 75.85728 
78.24752 82.37798 87.32536 93.19117 97.65036 100.2054 102.3459 104.7698 102.8347 98.35399 96.06111 95.55899 96.0665 98.3305 100.3833 103.1972 108.8373 119.8396 124.5011 119.9605 116.24 111.0325 104.7612 101.2983 102.6931 104.7581 104.8239 100.1197 95.02474 94.1511 94.86964 97.01793 99.15416 99.65668 97.88422 93.24125 88.42797 84.8632 82.76097 81.06186 80.93816 81.93498 82.11491 81.58746 80.96011 82.8308 82.15526 78.18851 75.39599 73.61734 72.15745 71.84377 72.7436 75.3494 78.4758 78.66239 77.11172 76.84626 75.54298 73.88933 73.8094 72.63025 70.11324 67.99353 66.66861 67.48343 70.08168 70.92387 68.74329 67.5668 68.50159 69.87775 70.68141 71.0722 71.57412 74.86484 70.99629 67.39956 68.5587 73.92574 76.8126 78.7102 77.65524 78.01017 77.44665 76.17824 74.51441 73.71814 75.58321 77.33103 80.77184 78.63267 76.51189 78.67001 79.40971 80.72945 81.80059 77.85985 74.86288 74.96478 77.10868 80.11323 82.86781 85.38881 82.35886 80.51801 78.07603 76.12801 76.30642 82.60107 88.80355 92.90942 94.85337 94.51094 91.20452 86.55705 83.14972 84.09959 89.58911 86.79347 83.13577 82.40924 83.13053 84.62238 85.25919 84.38116 84.04935 86.02892 85.90872 85.61395 83.72223 80.83986 77.4052 76.67432 77.77508 81.30714 79.44322 76.71122 77.31654 80.98793 83.73628 83.16296 83.13126 85.08156 87.79106 88.73293 88.97911 91.99376 93.45869 89.96188 83.79634 80.96265 81.53807 82.62097 84.51422 87.56554 91.79452 93.84865 95.25497 98.46814 99.32779 101.7626 105.8983 106.7764 108.6715 109.7194 112.1589 111.8071 110.6857 107.7926 105.0876 105.8447 107.971 109.2429 109.3402 108.4104 107.7272 105.7291 102.3075 -9999 96.37928 100.2207 107.7652 111.8665 110.8544 104.9696 100.394 92.11854 87.3367 87.9005 91.09026 95.1526 101.0802 105.814 109.7556 106.9189 101.4838 94.55113 85.50575 76.32058 
79.20815 83.10969 87.5684 93.10818 97.92735 100.8766 102.2047 104.1794 102.8471 99.34616 97.34919 95.9138 96.14426 98.19568 98.83732 100.8949 107.6605 120.2191 124.0926 117.4859 112.5666 107.2248 102.6572 101.3529 103.1146 105.3374 104.2961 100.0226 96.91174 97.82193 97.8299 99.02382 99.83302 98.61402 93.79477 88.02856 83.96196 81.75572 79.84742 77.93757 77.19941 78.39699 79.87025 80.39161 80.03701 80.86269 78.32614 75.11848 73.00619 72.20104 71.62513 73.0076 74.49361 76.26426 77.91602 77.5976 76.96432 78.30334 78.58061 76.84961 74.95267 71.98045 68.97637 66.14026 64.17735 65.08641 67.29733 67.07406 66.09966 66.65043 68.04399 69.42519 70.79793 71.71861 73.20993 72.04704 69.10638 68.00391 70.35054 75.15537 77.50916 79.38923 78.47122 79.25117 79.57776 78.54293 76.71614 76.0399 77.75618 79.22033 81.98439 81.40403 79.58384 80.6911 80.00513 77.95679 76.84366 74.18284 72.8334 74.12302 75.5071 79.33898 82.83387 81.32187 79.41466 81.18212 80.69217 77.95551 77.16566 80.58351 83.80763 87.13026 87.62426 87.33654 87.5276 86.40836 82.53006 84.9584 90.68919 90.85352 88.80527 85.53869 85.4655 85.7062 84.56575 82.14323 81.347 83.19954 81.90142 80.61035 78.847 76.75606 74.32872 74.2204 74.66587 76.93978 74.81417 72.29004 72.73663 75.57786 79.35891 77.33696 77.98302 80.74277 85.75847 87.98132 88.01209 89.52381 90.46829 92.29225 88.75323 85.96142 84.17887 82.75335 84.2435 89.53896 96.93171 101.462 102.8911 104.1726 101.7596 102.6014 106.1388 109.7944 111.5121 110.9793 111.5564 112.9815 108.7485 105.1865 105.6191 109.4979 112.192 111.7436 110.9663 109.8686 108.9115 103.6079 100.3384 98.1806 98.36564 101.8567 106.994 113.3918 113.3656 104.5101 99.73749 97.80051 91.60187 87.19907 94.01952 100.1251 103.7528 108.8101 112.2707 108.7316 103.0501 95.81745 85.87772 76.8734 
79.86898 83.85027 88.05658 93.20755 98.1118 101.6034 102.743 104.1207 103.2845 100.6832 98.2931 96.02306 96.25815 98.19206 98.29085 100.054 107.0648 117.2139 120.0502 114.8638 109.3101 104.5725 101.3856 101.421 103.2569 104.825 103.5288 100.2384 99.83654 100.9221 99.56104 99.47108 99.4273 94.94857 89.07084 83.62807 81.33573 80.09376 78.19394 75.89454 74.46888 75.26756 77.15547 79.40462 79.59203 77.3568 75.37123 73.29836 72.08544 72.98722 74.22688 76.83906 77.5249 77.83038 78.92062 79.65988 79.27642 81.88875 82.44803 78.01827 73.17002 69.19731 65.9854 63.22639 62.46249 64.6199 66.09691 65.14565 65.85166 67.46098 68.84262 70.49945 72.64874 73.71953 73.8424 71.88519 69.85495 70.59566 73.35069 75.90221 78.20954 82.65818 81.85849 83.33907 84.78397 83.89799 81.88672 80.72039 80.7897 80.80077 83.01385 84.37805 82.0123 80.96468 78.70444 75.79667 73.85699 72.27443 72.31867 74.50645 75.50533 78.4075 80.7216 80.55953 79.67603 80.69448 80.73176 78.65033 79.49244 83.89248 86.4441 86.40017 83.41728 81.22181 83.23047 84.65145 82.93692 87.07772 93.44025 95.36134 95.35653 91.11725 89.72148 88.10819 85.26973 81.73826 79.86352 79.41201 77.13653 75.69967 74.94292 74.34695 73.22371 73.15086 72.24257 72.80684 71.55795 70.41247 70.52842 71.88032 75.60816 78.60909 80.76446 82.60164 81.05845 82.15147 84.28347 85.43043 85.79454 89.43976 89.53241 86.19588 84.0236 83.94576 87.01871 94.71109 103.141 107.8692 109.3706 107.777 104.5477 106.121 111.1736 114.117 113.4393 112.5672 112.5847 108.1583 105.1419 105.0264 106.5933 112.6357 113.1215 112.789 112.1266 111.2985 110.9668 108.4999 107.3242 104.9135 104.3364 105.9296 108.9003 112.8849 111.8453 102.943 95.48681 94.59142 91.13214 87.00561 90.25938 99.93361 106.4866 111.4585 114.3727 110.4606 103.6244 93.66953 83.45077 75.47206 
80.37554 84.59856 88.7929 93.65514 98.12537 101.7823 103.4883 104.7141 103.7772 101.0527 98.10561 96.09672 96.41852 98.10591 98.30299 99.92112 106.4304 114.0732 116.6959 112.6375 107.0999 103.0703 100.691 100.9513 102.6974 103.4309 103.3239 101.281 102.4679 102.8307 100.1312 98.36924 97.00465 90.43114 85.2633 81.7318 80.91468 79.93201 77.65116 75.07995 73.6209 74.67076 76.8186 80.04229 78.78625 76.62413 74.7013 72.84836 72.23006 74.47139 77.26464 80.32451 80.37181 80.24352 83.23243 84.30412 83.77624 85.0932 83.05509 75.51096 69.82832 66.78611 64.41569 62.51463 63.02475 65.25352 65.33218 65.38159 68.03345 69.97813 70.83674 72.66792 74.47234 74.72081 75.02551 72.90251 71.36985 72.47372 74.07206 75.36398 78.82287 87.54179 88.72995 90.10365 92.25713 89.20034 84.61739 81.3038 80.03635 79.98319 81.6595 83.90949 83.44518 82.18354 79.46315 76.71617 75.13675 73.91885 74.31002 76.09526 74.15465 74.54358 75.91247 76.7257 76.26461 75.55083 74.89507 74.33323 76.39094 80.98307 84.48353 85.9753 83.94942 83.59827 86.83773 88.13426 87.19299 88.16456 90.47023 91.66681 93.72392 93.03543 92.33637 90.18279 86.54718 82.68182 79.35155 76.89663 74.31895 73.38283 74.56836 75.90939 75.2926 74.93447 73.18875 71.73183 70.77767 70.64939 71.91125 73.46166 77.7589 81.87084 81.82565 80.06275 80.71583 82.77975 85.57218 85.66531 85.36797 87.30951 87.06619 85.18363 85.43175 90.56646 94.60601 100.6932 108.0546 111.9132 111.6224 110.4503 108.5852 111.4985 117.9825 116.5518 114.9181 114.1629 111.2953 105.513 103.3315 105.1492 108.2775 114.0078 114.6388 114.5622 114.2725 113.8384 113.7249 115.2261 116.344 112.4331 107.094 105.664 108.5182 110.8565 108.6281 101.3522 93.68536 91.81829 91.56089 88.59104 90.89282 98.27095 108.841 114.0337 117.0009 109.692 101.1616 90.8399 81.57806 74.33713 
80.43825 84.96047 89.62099 93.91263 97.01136 100.8711 103.3678 105.011 103.618 100.0558 96.94554 96.10036 97.2136 99.16741 100.7083 101.4396 106.1808 111.9639 114.5147 110.0851 105.2857 102.8773 100.9326 100.618 101.9844 103.3623 104.6278 103.3336 104.2804 104.6042 101.4403 97.4146 95.27509 88.83758 84.26608 82.3164 82.04493 80.91026 77.79017 74.91844 73.9137 75.9576 77.77766 79.49883 79.21062 78.36322 76.29725 74.30522 74.76698 77.36263 79.35785 81.39532 81.20807 80.61038 83.40393 83.65739 83.86457 83.85527 79.68896 72.88408 68.93319 66.96042 64.96324 63.72252 64.77396 65.98095 64.90073 66.6198 71.02601 73.43743 73.94878 74.35987 74.03992 74.28345 74.66849 73.13471 72.5757 73.02382 73.98403 76.37255 81.06049 89.51534 92.25134 94.6985 94.36805 89.07527 83.52371 79.97169 77.84147 77.15181 78.63209 82.3102 85.78509 86.59626 86.24667 82.38099 78.20731 76.91873 75.89268 73.50033 69.91382 68.53754 69.21288 70.75466 72.00793 72.55853 72.26556 73.48333 77.86956 82.72509 84.13584 84.07348 83.85543 87.1801 90.59502 90.7345 86.29005 82.75965 84.11951 86.79432 92.8842 94.18293 93.9383 90.84679 86.17017 82.40693 78.64697 76.55439 75.0731 74.80821 77.24161 79.03119 77.83676 76.88386 74.7318 71.88968 71.04201 72.16775 75.532 80.43567 83.2607 85.36422 85.53586 83.49752 83.73847 87.61007 91.06844 90.39101 88.47355 88.52657 87.01158 85.79704 88.20978 92.30692 94.99836 100.6921 107.3954 112.2309 113.6981 114.3001 113.496 116.6369 120.5295 117.6712 115.7554 113.1239 111.5702 109.0086 106.2895 106.6645 109.8468 113.7858 116.3201 113.3187 111.6085 113.3993 115.1182 116.0297 116.5427 111.2949 107.8832 106.4622 107.5899 108.2989 105.0998 98.23815 92.09044 89.12338 88.67728 88.48634 94.04066 103.481 110.464 115.8309 118.8929 111.5654 100.9018 89.65252 80.83746 73.99425 
80.03847 84.51452 89.37162 93.21103 95.32315 99.5691 102.8784 104.8292 102.8852 98.67726 96.06708 96.28873 98.31482 100.6526 104.0897 103.0392 106.1748 111.5183 111.97 107.7609 103.8226 103.1389 101.5428 101.0121 102.7401 105.1182 107.8229 105.8573 105.432 102.476 99.00613 95.28077 93.64504 89.90667 85.59234 84.4123 83.5228 80.28305 77.58516 75.19197 74.31969 73.96141 75.43416 78.55095 78.56782 78.41353 77.01608 75.81918 77.25185 79.96817 80.5359 81.31711 78.77398 76.47105 78.69312 81.166 83.13731 82.76976 77.48994 71.66704 68.46102 66.71928 65.04446 64.56299 65.49116 65.03291 63.18052 64.57458 68.94006 72.4284 73.68824 73.12218 74.61447 75.48232 73.57209 72.09107 72.20478 72.25026 73.47407 76.64771 81.18003 85.98204 88.49378 88.38444 86.8877 83.87469 80.64919 77.97975 75.91524 75.04938 76.8949 82.21521 88.47266 92.38752 88.18561 82.02015 79.56815 77.96223 73.44712 68.78452 65.4167 65.18407 67.05123 69.44788 72.62125 74.62973 74.50877 75.49144 79.70318 83.62887 83.75042 82.44168 82.07669 86.90821 88.18192 85.19913 82.65196 80.14787 80.8406 83.93484 89.2785 91.88465 91.30029 87.53983 83.5341 81.2775 79.37968 78.66701 78.39235 77.79141 79.65312 81.11886 78.84012 76.44808 74.0122 70.61474 69.37609 70.30218 72.75834 76.21776 81.80317 86.50758 88.45683 88.28172 89.95447 94.74029 95.22234 96.00616 93.38248 91.07198 88.06308 87.04727 91.72533 96.50686 97.84329 103.2851 108.511 113.1936 115.549 116.0505 116.6215 118.2433 117.615 114.523 111.9814 109.9494 108.3444 107.244 104.7444 105.0385 107.3753 111.0601 109.9431 106.8739 105.5422 107.0523 110.2752 113.6531 113.4573 112.1449 111.5346 110.6193 109.5606 109.1024 102.1899 94.81338 90.88841 89.21306 89.43208 91.13199 99.44893 106.9744 112.561 115.8161 116.2709 109.1223 99.79823 89.22207 80.40521 73.55857 
79.41343 83.46119 88.23933 92.16957 94.61235 99.40351 102.8079 104.6452 102.3856 98.22301 96.68462 97.63112 99.84131 102.0001 106.5499 104.4076 106.9799 113.3876 110.0551 105.08 100.7542 101.3786 103.0454 104.3068 105.9402 108.6573 112.5324 109.826 105.0471 100.0386 96.51287 94.28931 92.16866 90.48136 87.42108 85.45053 83.37108 81.12233 79.98767 76.83853 73.83857 72.63107 75.12458 77.18342 76.8236 76.99317 76.67121 76.68453 77.75694 79.07923 77.45968 76.61575 74.04432 73.59247 78.09116 83.50321 85.38251 83.18922 76.91737 71.07905 67.41317 65.18697 63.97546 64.43723 65.2109 63.8284 62.44073 64.19863 68.20612 72.23283 73.88135 74.16803 76.0522 76.06486 73.50302 73.29194 73.89318 73.47981 74.5491 77.96159 81.27424 83.4161 83.07601 82.45147 81.63042 81.2374 80.47037 79.01803 77.11681 76.02947 77.38544 81.25554 84.07049 86.04843 84.12558 77.57734 72.55919 70.50519 69.4172 68.07626 66.51838 67.44936 70.70954 73.15974 76.76708 77.82665 75.84143 74.05119 75.20107 77.92401 78.51833 78.49959 80.45758 87.47729 89.7669 85.39989 83.08388 82.36021 84.02542 87.55515 91.39172 91.99084 89.08307 84.42692 79.57178 76.44216 74.85923 74.74388 75.03332 75.6984 77.78582 79.07256 76.03251 72.5375 69.97494 67.34101 66.67598 69.01401 73.1941 76.13345 80.96163 86.21527 90.85552 94.53767 97.37682 97.45327 96.99385 100.8526 97.16251 92.9192 90.56863 89.87704 94.69642 99.94483 102.9922 109.6429 114.2486 123.0581 119.766 118.2919 117.1213 116.3715 115.5041 114.0806 112.032 109.9319 108.1055 108.0491 105.923 105.9633 105.7918 107.5326 108.1042 107.8386 106.7579 106.3038 109.0606 111.8871 111.6429 111.8176 113.0885 114.0801 110.5092 106.2547 99.38913 92.91244 90.73281 92.87586 96.02802 99.29622 105.7078 109.9885 113.4056 114.1539 111.5447 103.1796 96.20365 88.93676 79.39086 71.81163 
78.51572 82.16812 86.93753 91.03391 94.23848 99.75226 102.6809 104.2866 102.1279 98.63961 98.33894 99.94128 101.9749 103.7578 108.0205 106.8514 109.0772 112.8083 108.7949 103.4405 99.42277 101.1952 104.5768 108.1009 110.6053 113.2087 116.0038 113.3752 107.3077 99.5489 97.08938 94.78203 91.91382 91.6976 90.33197 89.09371 87.5413 83.98114 80.30711 75.46035 73.85658 73.52731 74.84007 75.13116 74.20034 74.50774 75.45245 75.99347 75.22557 76.05138 75.3457 74.94923 73.58511 74.59657 80.08975 85.55217 87.01005 83.8016 76.82089 71.23264 66.95844 63.94614 62.45658 62.67649 63.30225 62.18176 61.99395 64.63684 69.24811 73.68878 76.4994 79.04931 80.60108 79.18029 76.70796 76.71487 76.92342 76.13442 76.23936 77.21957 79.40196 80.91569 81.67096 80.80587 81.95234 83.88432 84.50318 83.49962 81.53796 81.10661 83.48402 82.83515 79.16176 76.87501 74.4463 71.34449 68.28444 67.45072 68.01929 68.33437 68.49355 70.76893 75.30708 77.22255 78.02159 77.5726 74.86996 72.65001 73.3195 74.96866 75.20052 75.75679 77.27749 83.10501 85.54276 82.50486 81.50097 82.9124 84.8261 87.07873 90.27669 90.94608 88.18353 83.34903 77.582 73.47428 72.23334 73.06938 74.80304 76.8064 78.94428 79.99813 77.00644 74.57782 72.28642 70.5217 70.69054 71.73412 72.54348 73.37114 78.34584 85.92789 90.57035 94.89286 99.98942 100.4878 100.7627 101.995 97.32563 93.17604 93.42561 92.89186 95.80969 102.9645 110.0167 120.1096 126.2742 131.1389 122.7443 118.1768 116.2479 116.8439 116.7122 115.6205 112.9212 110.9976 110.1107 108.0388 105.64 103.0186 101.4635 103.2971 105.2775 107.8864 109.0665 109.6501 110.4694 111.0911 109.0147 108.1062 110.5151 113.6512 110.9998 106.5654 100.6477 95.0459 92.45387 93.49675 99.04949 105.7564 110.037 113.6116 114.8825 112.9097 108.6553 99.84782 94.47716 89.93715 80.15635 71.10868 
77.44099 80.77909 85.29486 89.54083 93.37307 99.15057 101.6183 102.8881 101.373 99.41 100.4643 102.7481 104.2342 106.0924 110.3774 110.7272 112.7796 113.9703 109.1146 102.7872 98.32011 100.0213 103.5462 109.3223 114.2897 117.4756 118.6282 114.828 104.8825 97.01901 95.92821 92.70399 92.14486 92.81243 91.4497 88.98264 86.94376 83.09304 80.73637 77.52365 76.79631 76.02879 76.65298 75.85384 74.07755 74.32885 76.66606 77.37457 76.0778 77.40973 77.79824 76.76454 75.53111 76.47696 80.84624 84.15568 84.81437 81.82874 75.85564 70.78445 66.74568 63.72253 62.28415 62.48646 63.4033 63.75834 64.85804 68.13084 72.95312 75.74688 77.58537 79.18979 78.94364 77.37879 77.71346 79.13226 79.71878 78.99657 76.73416 75.55623 77.03271 78.36454 79.57743 80.72699 83.32794 86.09196 87.8674 87.85762 85.94044 83.26752 81.76993 79.32978 76.49226 73.02355 70.23991 68.61017 66.60732 65.11406 65.35656 65.58321 66.79639 70.6269 75.15929 75.95501 75.68839 75.81393 74.57188 73.55763 74.47619 75.83316 74.76377 73.37837 73.01704 78.7766 83.50766 83.81652 86.20623 85.90173 83.63873 81.69707 83.29531 85.29177 85.37348 83.0157 79.40957 77.76435 76.74495 77.194 80.11355 83.56419 85.60023 85.82982 83.76082 82.92839 80.19968 77.38042 75.45349 74.25455 73.3393 73.08475 77.69348 85.49842 90.55512 95.34293 98.58834 99.05951 99.41502 99.82325 95.6159 91.19787 92.38146 90.97654 93.72008 103.1938 115.5449 132.0275 131.1644 131.3134 121.6654 117.113 115.2439 115.4579 115.269 115.9068 114.8906 114.7713 115.2136 111.5005 105.2374 99.46649 97.78652 100.8551 103.8927 107.6658 110.1784 112.1082 111.346 110.3568 107.49 106.576 108.6362 112.6402 114.9162 110.6194 108.1224 106.0857 103.915 102.3002 104.7237 111.2916 114.8714 116.6727 116.3842 112.2926 107.1849 98.24947 94.05795 89.72198 80.9443 71.17096 
76.40203 79.09643 83.31326 88.07144 92.37233 97.52987 99.84617 100.6693 99.9944 100.26 102.5959 104.8713 104.4121 106.9746 111.6587 111.746 111.4643 110.8475 105.8562 98.9631 94.1842 95.77271 100.6131 110.0844 117.5569 122.24 123.3619 113.6848 102.1618 95.62649 94.01669 92.49023 91.97739 92.03272 91.37697 91.43616 89.46226 86.35691 84.93985 83.03481 80.42725 78.50303 77.68173 75.6603 72.91147 72.62391 76.1778 77.70769 78.48182 80.32924 81.54799 79.60271 78.17801 79.06269 82.92787 86.3469 86.41906 82.43822 76.96798 71.39326 66.8748 64.14395 63.66682 65.36494 67.74603 69.79965 71.50234 75.44509 79.2321 79.26641 79.77269 80.30399 78.27587 76.94624 78.32008 79.51776 78.34727 76.51292 75.73033 76.34779 78.34259 80.3979 82.80118 84.75114 86.76154 88.46174 89.01248 88.37362 86.82309 85.86869 85.2725 81.17169 78.1093 73.71196 69.2417 67.30604 66.3237 63.04643 61.92691 63.48441 66.02769 68.65741 71.14362 72.10851 72.80337 76.01095 76.4813 75.05939 76.25163 78.54146 77.75054 74.23755 72.12343 76.23953 81.92957 85.39974 87.46362 85.40446 82.08712 80.41883 81.40416 82.40776 82.40505 84.65418 87.98671 86.9592 82.97021 82.9438 85.96521 88.02763 88.40406 88.94689 90.0782 90.93591 88.25936 82.34298 78.29538 78.46764 75.61703 75.8367 78.2508 81.96961 87.34207 97.3997 103.8434 104.434 103.0903 101.0054 96.11636 92.65442 93.69267 94.08421 98.83244 109.8285 122.1291 129.2445 128.8821 128.5801 123.1005 119.2946 116.6512 115.572 117.0893 119.5463 121.0671 121.6221 121.3823 114.3825 103.4379 97.93883 98.91228 103.716 106.827 109.9705 111.5116 112.8552 110.3332 109.2628 107.8509 107.9212 110.2224 113.1689 117.0498 113.4928 112.8961 112.6273 113.3558 112.8952 111.5304 112.5316 116.0488 117.862 116.4484 111.8122 106.5853 98.39064 93.71049 88.13768 80.39307 71.48125 
75.98853 78.15942 81.9891 86.93442 91.61051 96.68157 98.78309 99.25678 99.06336 101.0392 103.8269 104.9899 102.6692 106.5873 111.6662 111.8979 109.9071 107.0677 104.0518 99.12318 94.49611 95.40044 101.1341 112.0937 120.4925 123.2308 118.7648 110.0099 100.9986 94.69325 93.16449 93.05169 92.40951 91.70057 94.03414 95.66618 92.32959 88.1068 87.56709 86.95434 83.20853 79.70861 76.98421 74.41486 71.88491 72.28671 77.05428 80.68975 82.65097 83.57046 84.09277 83.07255 79.76477 79.70351 82.89738 86.38787 85.85886 80.60869 75.63992 71.03238 66.0701 64.20798 65.76279 69.4926 72.9247 75.45916 77.2243 80.9187 82.84786 81.03577 79.94969 78.17067 76.09425 76.47967 78.49247 78.77568 77.23611 76.79418 79.41839 81.48774 81.01145 82.53384 84.64091 86.11176 88.09233 89.59904 89.10331 87.36375 85.60675 84.13046 83.62294 81.51254 79.27997 74.94945 68.7355 65.91386 66.26152 63.50709 61.40662 62.81414 64.74162 65.86391 67.04115 69.55739 72.04283 76.23513 78.76795 79.58716 80.62924 80.46301 77.99497 73.71967 72.53661 78.79649 85.85632 87.27541 87.11691 86.32561 83.37991 81.8174 81.33172 80.6488 82.28026 87.2512 91.80708 93.2362 90.24046 88.56403 89.62123 89.84195 89.61579 90.54152 92.78352 93.59058 91.32333 83.89889 77.75185 75.29805 73.10769 74.95714 79.88293 84.28568 91.02405 99.22808 105.3593 107.4203 109.0012 106.4904 101.0068 100.3697 102.674 110.511 120.7531 128.6746 132.1708 129.5057 130.9576 126.659 122.0424 118.3352 114.1233 111.7662 114.7021 120.3519 123.5221 123.8493 118.5863 110.2204 102.7309 99.36566 101.1831 106.0074 109.9338 -9999 117.8055 115.876 110.7462 109.3494 109.2335 111.106 113.4154 115.2994 117.2722 116.996 114.2085 111.1243 113.1106 114.4959 114.5149 115.439 116.698 116.692 114.9632 110.894 106.3881 98.46684 91.80821 86.98379 81.3919 72.41301 
76.67776 78.4543 81.35654 86.18549 91.26882 96.61827 98.88391 99.41707 99.38475 101.8393 104.2339 104.3435 101.7104 106.5916 110.9498 111.5188 108.3633 103.1578 100.1472 98.9352 95.90043 96.22133 100.3285 110.5652 120.0859 120.258 117.0717 108.3178 97.79317 92.28174 91.60449 92.45103 91.63662 90.53818 94.08647 95.8415 93.48122 90.47137 89.58702 89.0215 87.02786 82.0763 77.84268 75.16618 73.34961 75.28078 81.45592 87.21786 88.32603 87.54604 87.12949 87.20092 81.7798 79.86723 82.30453 85.63408 85.4101 79.78763 75.11828 71.51519 66.77588 65.42551 68.35501 72.13559 74.21939 75.49948 78.46362 82.50148 83.01297 80.30224 77.54083 74.90128 73.3518 75.72954 78.25147 78.47765 77.91833 80.17599 82.90806 82.96508 82.16078 82.63715 84.89036 85.66099 86.54382 88.12278 89.31607 88.38381 86.55109 83.66679 78.65302 73.80766 70.0844 67.4818 65.21456 65.01503 66.71918 65.7991 63.85891 64.70282 66.25082 68.16403 68.70657 69.63495 71.39491 75.57201 80.52009 83.18613 82.88301 83.18689 83.92989 82.46032 82.86228 88.51239 93.06951 91.58408 89.6983 89.13977 88.06291 85.07764 82.17545 82.43095 84.8164 88.41311 92.38236 95.92675 95.93682 93.54201 91.88068 91.58483 91.37246 90.91222 91.9238 91.33604 87.48626 82.49202 78.38551 75.51958 75.28268 79.45522 85.04613 92.19296 98.60514 98.06046 101.0598 105.5783 110.6762 109.97 105.3944 102.6089 107.2925 117.1024 124.9535 131.4017 133.0584 132.6126 130.0809 124.7 120.3842 113.5363 108.3157 108.2132 111.9901 122.3479 124.6246 123.2532 116.9579 110.7687 104.5435 102.2073 103.8434 109.5326 114.3525 122.1495 -9999 117.8415 113.0297 112.2758 113.8737 117.3615 117.9758 118.0642 117.6474 117.7804 117.1852 115.5492 115.2136 112.9788 113.3351 114.7928 117.4804 116.9783 115.1346 111.2953 105.752 96.54401 90.17189 87.29977 82.18835 73.49943 
75.82503 77.78015 80.7319 85.39539 91.01347 96.68143 99.50673 100.593 100.7683 103.0189 104.6819 104.0279 102.6213 106.65 109.1801 110.3119 106.5169 100.2367 96.21442 96.07449 96.21897 98.49709 101.6262 109.7261 117.9364 118.6849 117.7044 108.4487 96.9355 92.57216 92.01023 91.51155 89.5488 89.40159 92.88897 94.87556 92.22681 90.54953 89.21155 88.78663 87.95648 82.59146 78.06746 75.85944 74.73902 78.17279 86.15951 93.4629 91.31589 89.43058 87.7028 86.82475 82.59776 80.93907 82.01268 85.36272 86.40404 81.17966 76.58893 72.83672 69.05474 67.91891 70.67082 72.60305 73.75313 75.80098 79.87315 83.56566 83.87428 80.21495 76.77238 73.61964 73.22839 75.90229 77.84511 78.57743 80.94037 83.56503 84.26138 83.96092 82.51552 82.2105 82.91957 82.28438 81.6278 83.03288 85.73854 85.85532 80.62628 76.23196 72.5528 68.54295 66.24801 66.6999 67.02081 66.79688 68.52272 70.67018 70.57609 69.7471 69.32816 71.08461 72.1465 72.36889 73.47022 76.16573 79.28066 80.32569 81.49765 87.52988 93.44147 95.73168 94.02479 94.16266 98.43529 97.24543 94.89208 93.91386 91.8057 88.23065 85.87423 85.93779 86.51198 89.1732 92.83411 96.69345 98.12629 96.7944 95.48672 95.70443 94.95958 92.16464 89.90966 89.93363 87.97682 84.70289 81.22238 78.37264 80.06627 84.40149 87.59076 94.55906 98.23755 96.16544 94.61237 95.00656 97.94529 100.0524 98.68617 101.8329 109.882 114.77 121.9144 127.8267 129.0937 130.6772 126.1453 122.4058 119.0697 113.5558 110.7161 111.7593 115.107 120.0838 121.8468 120.6054 117.318 116.0126 109.3113 106.6994 108.9153 113.48 116.9384 121.4194 121.4007 119.9224 118.575 117.066 116.5788 118.5607 120.3877 118.175 116.254 115.2465 115.0289 114.5695 116.3064 115.0156 112.0867 113.0589 117.8711 118.2405 116.1065 111.5367 105.1425 96.26886 90.68279 88.12648 84.10669 75.62556 
74.10466 76.70784 80.17761 84.52453 90.39286 96.20157 99.76942 101.893 102.6171 104.6087 105.3992 104.4174 104.0536 106.4363 107.0119 108.2715 104.7968 98.50149 93.81486 92.9204 93.60488 96.9301 101.0249 107.7537 113.4093 115.6232 118.023 109.0862 98.79452 95.70064 93.40289 89.71276 88.40812 88.41316 91.74363 93.03806 89.74602 89.71516 89.13844 88.6998 85.99497 80.27475 76.89214 77.05368 77.12094 80.43856 87.41186 93.00614 90.06665 88.63822 86.59551 85.2547 83.16967 83.46722 82.92778 82.76879 82.88494 79.3731 76.34458 73.29088 70.46982 69.03381 70.41638 71.19774 72.44894 75.36585 79.62266 82.27427 83.56248 80.75518 77.82287 75.01315 74.87225 76.41278 78.60303 81.24927 83.94118 83.73711 83.60831 82.50007 80.80865 80.25911 80.31388 80.46098 80.62388 81.94942 84.22206 80.82019 75.91465 73.45426 70.1771 66.83897 64.55334 65.21301 66.97231 67.09722 68.51313 72.23598 73.57691 72.23876 70.74549 71.25368 72.14872 73.33972 75.37411 76.84148 79.54663 82.91121 88.18168 96.39915 103.4155 103.7361 99.57782 98.77143 104.4173 100.4318 96.64758 94.85081 93.68718 91.29609 88.95422 87.81525 88.90909 92.25813 97.1447 100.8731 100.6967 101.0579 102.047 103.9798 101.3714 98.07877 94.15894 93.6714 93.72377 91.31467 86.44108 82.34948 83.58914 84.87418 85.24351 89.69746 91.41624 90.09222 89.04429 89.29105 90.81288 92.46181 91.10305 92.73756 102.9493 112.7724 116.2518 121.9568 124.9844 122.5134 119.3261 117.1157 116.4994 113.0279 112.9611 115.7846 117.9223 118.7081 117.7523 119.0126 119.7649 120.0099 119.2486 117.9342 119.6756 121.7044 120.7552 121.1012 121.1833 122.8864 123.237 120.0053 119.2717 119.9057 119.6101 118.2617 117.0514 115.9793 115.3764 117.0774 119.9783 117.5076 115.2765 116.5211 121.2894 121.2826 118.005 112.5752 106.0499 98.01933 92.77248 90.01613 87.29128 79.45176 
72.53385 75.61528 79.58908 84.10406 89.77936 95.35886 99.48725 102.7273 104.2004 105.6428 105.3259 105.1988 105.1376 106.0197 105.4207 106.1832 103.9085 98.02563 92.74364 90.65369 91.08971 94.66944 100.86 108.6735 112.6319 114.3584 116.3887 111.7046 102.929 99.3946 95.65869 91.45443 88.30506 87.30775 90.14753 91.09188 89.67879 89.67209 88.17028 86.89989 83.09976 77.91772 76.57231 78.77251 77.43802 78.40958 83.7545 88.23454 87.24693 88.28103 87.93566 87.34418 86.29446 85.97484 83.48477 80.15754 79.03875 77.51733 76.06106 74.04519 71.47202 69.26387 68.95492 69.63608 72.31912 76.73378 80.36301 81.68596 83.04061 82.90407 80.96938 77.08709 75.42999 76.28088 80.61192 86.10179 86.61919 84.34945 83.4235 81.33243 78.92151 78.67403 77.66283 79.00999 81.24923 80.06004 77.63543 75.0587 71.96151 71.89898 68.19687 63.38521 60.36436 60.84463 64.4071 67.59994 68.03393 70.10807 70.53382 68.79548 68.21604 68.97539 69.74781 71.17731 72.72501 73.98341 76.82657 80.93999 86.00511 91.85233 95.5323 94.58352 94.42994 97.14822 103.6003 99.38106 93.03333 92.88061 96.15439 93.25337 89.5305 88.9451 90.88902 95.27232 101.2489 104.0158 102.1959 104.2183 104.5354 102.5477 99.26766 96.76679 95.53664 100.2408 99.33415 97.59702 89.96402 82.5121 82.04293 81.28532 82.65657 85.88231 87.48947 87.45555 85.59283 86.57122 88.26398 92.48573 94.73554 95.02602 100.6531 108.0512 111.4397 118.9044 119.1537 117.6592 115.4064 114.5316 114.9578 113.2509 115.0321 117.9794 119.2606 119.3267 118.2337 119.1899 118.4713 118.9776 121.0468 123.3152 123.4623 121.7966 120.8005 122.3954 122.2367 123.5868 126.9683 123.6313 122.1745 120.3805 119.2868 117.7967 116.3601 116.3553 117.6188 121.209 124.776 123.2545 122.7273 124.3224 126.065 124.8433 119.9195 113.2718 106.9972 99.9643 95.51142 92.9097 89.26363 83.27554 
71.61497 74.85921 79.27261 84.29091 89.56739 94.8432 99.37257 103.524 105.386 105.7687 104.7245 105.9596 105.6446 105.4366 104.5397 105.0118 104.1816 98.22717 92.21824 89.14084 89.58585 94.31986 101.1586 108.7848 113.3938 114.1129 111.7949 113.1273 107.1136 103.2136 98.84241 94.05497 89.61992 88.06488 90.31587 90.50832 89.20756 88.26617 85.79719 83.88678 80.83748 76.80253 76.2735 77.32599 76.35583 79.98036 84.22531 86.35964 87.65203 89.99744 89.68401 89.28856 87.30679 85.81869 82.09747 78.0224 76.47018 75.64163 74.35567 73.19986 71.15772 69.06719 68.47381 69.69024 73.91783 79.76266 82.22991 83.41126 85.14194 86.93184 86.49592 82.66801 80.32727 79.63672 81.47977 83.05726 82.38129 83.18229 84.30998 83.77938 80.63805 79.32498 77.9815 79.98866 84.00276 78.66692 74.00788 73.44476 69.26191 65.50961 61.97016 59.12544 57.77029 59.13934 63.57007 69.13255 71.91465 70.5461 67.93514 67.22644 67.71719 68.61105 69.17303 69.71876 70.57121 71.57785 74.28557 79.9179 87.87972 94.48385 94.1736 90.53734 90.30722 89.91559 91.05751 90.49545 88.57154 87.6429 88.90448 90.32643 92.28846 92.46183 93.20933 97.70584 103.3765 104.5965 102.3211 101.664 100.9554 99.62275 98.79005 99.89496 100.939 96.78626 94.19756 92.63907 86.78945 81.89668 82.56469 84.6272 89.26136 93.20897 93.64817 94.08981 89.54813 89.83175 93.12885 97.50102 100.5268 100.7353 102.5161 105.5964 110.9879 114.7002 114.9728 114.7472 114.039 114.374 115.4223 115.5818 116.9903 117.3134 118.1681 121.0591 121.428 118.9139 118.0089 118.8408 121.3214 121.7138 125.4405 124.9581 123.9095 124.8119 125.1729 126.4435 127.9188 126.5815 124.1488 121.6494 119.9927 118.1156 115.6994 115.7894 122.0302 127.5142 131.266 130.81 129.7349 129.0155 130.0601 127.3668 120.5506 113.0572 107.4338 101.6815 98.40712 95.61176 91.12811 85.52602 
71.59686 75.10174 79.4567 84.32363 89.68796 95.19574 99.96066 104.5182 105.6981 104.8397 104.4693 106.5907 106.0758 105.1943 104.562 104.8383 104.9005 98.71023 92.05911 88.65052 89.15897 94.94288 101.3435 107.6804 113.1618 113.6521 107.8728 111.2444 109.3326 105.7535 102.299 97.68148 93.5846 92.77987 93.54072 91.42293 89.01238 86.70683 83.54256 81.45784 80.29304 78.05737 78.37122 79.12445 79.72015 82.94172 83.98324 85.00763 87.61645 90.13081 90.30412 89.54951 87.43286 86.71244 81.00761 75.91438 74.13644 73.88715 72.42425 71.58784 70.37414 69.61885 70.42063 72.56467 77.36278 82.13599 83.55761 85.06382 87.28639 90.76919 93.42727 92.84337 88.35752 87.53223 87.21625 84.55703 83.58267 85.85523 87.33612 87.35655 85.65874 83.65932 82.8568 83.99277 86.23323 79.48622 74.18498 73.78234 69.97402 66.2665 63.32853 61.16262 60.27157 62.30028 67.05339 69.80018 70.40788 68.07349 65.80819 65.89523 67.2706 68.67991 68.37096 69.02097 70.46069 70.72835 73.16398 80.68084 88.63525 90.43768 86.17816 83.03271 83.18597 82.92317 83.73957 84.87029 85.95963 85.58081 85.02407 84.35741 84.8875 85.08994 86.96036 92.4593 99.23928 103.6895 103.6879 99.71661 96.66864 97.79947 100.9714 102.9038 99.87589 95.11264 93.39365 92.60597 89.96635 87.19085 86.41656 86.80603 88.61564 91.42377 89.924 92.05049 88.16523 88.68863 94.05767 98.72188 100.3504 100.1336 100.7708 103.9034 109.142 111.8472 112.9139 113.8019 114.2611 115.6194 117.2251 118.5918 117.3741 115.9208 117.23 121.6443 121.9158 119.5205 118.7949 119.5996 121.6554 123.0382 126.6187 127.457 126.9525 127.5445 127.2256 124.9834 124.2307 122.5369 124.1934 124.379 121.7372 119.212 114.7128 116.5123 126.8575 134.9151 137.9343 136.1914 133.1957 131.8362 132.1038 129.0243 122.3314 115.566 111.5364 107.0963 104.0807 100.1255 94.89593 89.36478 
72.25327 76.44168 80.67754 84.75333 90.14762 96.41603 101.2887 105.34 105.3166 103.5487 104.4984 106.8872 106.1707 105.2939 105.1388 105.2351 105.5325 99.48166 92.8116 89.48126 89.85371 95.39807 100.4101 105.064 110.1477 110.046 105.1859 105.5488 106.9522 105.6453 103.8186 100.5654 97.75707 98.77331 97.96798 93.70408 89.5716 86.37615 83.1035 82.6807 83.97995 83.22411 85.51505 85.03895 84.87652 84.54386 84.83734 87.17548 89.35327 90.44075 89.73084 88.12366 86.29469 83.69064 78.02798 74.54025 74.12388 74.99546 73.873 72.39793 71.61172 72.76804 75.57621 77.98161 80.16244 80.83297 83.09502 86.02961 88.74202 91.17217 93.91035 95.20265 93.24798 89.77785 87.39759 84.27768 86.51001 91.1664 94.08495 93.34373 90.70157 88.10656 86.23698 84.36324 82.37868 80.69351 77.13495 76.39156 73.07845 69.57843 67.09369 65.3641 64.95889 66.34406 68.12992 67.59666 66.14181 65.08168 66.19612 68.32365 70.71482 72.1555 69.81251 69.5507 72.97719 74.52762 75.95614 80.48919 79.51599 78.63517 78.06475 76.89222 77.53982 79.74068 83.51546 86.54497 89.11235 89.02182 85.50835 82.17929 81.31877 81.74319 85.2226 91.53499 94.75021 96.61369 97.56561 101.4282 102.0674 101.7185 100.8925 99.3189 95.55299 93.43972 93.92483 93.50352 91.77718 89.88423 87.92786 88.77896 88.52252 90.67003 87.06407 88.46637 86.89701 88.44345 95.28955 99.94923 100.3478 100.948 102.1647 106.2699 109.02 110.4255 112.2406 113.8812 114.9947 116.6216 117.9084 118.2701 117.8886 116.5358 118.6239 123.0273 121.9073 120.7122 120.669 121.6671 123.3519 124.5766 127.5028 127.1553 126.3689 126.0984 124.3266 121.9134 120.3633 119.282 121.5799 124.6398 122.6264 119.3445 114.2815 117.3853 128.1264 139.1366 141.4433 138.2585 134.0724 132.181 131.585 129.0301 124.8314 120.7531 119.4323 115.9835 111.6559 105.5924 99.19755 93.54532 
72.89778 77.76259 82.01439 85.44698 90.83966 97.80854 102.7584 105.5191 104.438 102.6835 104.3293 106.7784 105.6623 104.7686 105.3984 105.8724 106.1078 100.5261 94.18303 90.73431 90.68865 94.97875 99.0291 101.6902 105.2335 107.3946 104.5437 100.2893 101.4802 100.4138 98.51141 96.8705 98.32245 102.6559 102.5326 97.45269 92.08838 87.87181 86.01001 87.12758 87.73223 86.97059 88.03116 85.07211 86.66918 86.92351 88.10265 89.76432 90.67518 90.68195 89.28516 87.25804 86.19034 83.54216 78.43472 76.83913 77.74014 78.50362 77.66365 76.91861 77.99241 80.05976 83.6564 84.51998 83.74253 81.81895 81.49237 84.64224 88.03886 90.80916 94.04105 97.90427 100.378 96.92975 91.61509 87.46756 87.96178 91.32073 92.82449 90.07057 88.81568 87.66305 85.28091 83.69291 81.74018 82.73008 78.97032 75.84338 72.33564 69.42124 67.406 66.88317 67.24136 67.39353 66.06416 65.27726 65.67524 66.50127 68.25562 70.48601 71.3525 70.78391 70.27443 74.2633 82.22089 82.35424 78.4314 77.56581 76.77497 76.49357 77.32554 78.3904 80.22403 83.6066 88.32924 92.78625 94.54086 90.5777 83.73169 79.90694 80.25173 79.86324 84.44939 88.9432 92.05796 94.85566 97.55277 99.65836 98.48131 95.81637 93.95308 93.45428 92.9353 95.43818 97.92067 97.30535 95.58303 93.73898 90.90496 89.07659 86.53947 86.94137 85.74955 87.1431 86.51868 88.71544 94.71064 99.37878 100.7446 103.5534 106.0891 108.1009 108.0557 109.9928 112.3411 113.1267 114.9457 115.8352 116.9727 116.7568 116.239 116.3388 117.6912 120.7423 121.9082 122.1576 122.8441 123.0131 123.5408 125.4672 127.6299 126.6315 125.2272 125.9003 124.4571 122.3639 119.2015 118.8011 120.9852 121.3924 119.5156 118.8502 117.9914 121.7327 132.8219 142.6492 144.0017 139.7151 135.3402 133.8931 132.9232 130.6211 129.2995 127.8621 129.461 126.0792 120.1623 112.0267 104.0971 96.03429 
72.99945 78.09693 82.44724 85.82898 91.3587 98.68785 103.5927 105.0374 102.658 101.7215 104.0657 106.2164 104.8933 103.6915 103.7409 104.5781 104.9206 100.3033 94.5882 91.14579 90.59589 93.36622 96.70396 98.01847 100.5753 103.5933 100.6017 95.67214 95.79807 95.6582 94.1953 93.90492 97.31905 103.3643 103.9235 98.33294 92.40953 87.53061 84.37442 84.22056 84.58022 83.9925 87.2865 86.39635 86.53432 87.40526 89.00316 89.6822 89.34097 88.35854 86.59895 84.84212 85.11272 83.22305 78.43844 77.35497 78.60169 80.82793 82.43807 84.21746 84.31105 84.40672 86.92036 85.94648 83.61985 82.30805 83.25703 87.60049 90.66531 91.56966 93.48617 98.79595 101.001 99.29838 95.87452 89.60836 89.21445 90.09907 94.02179 94.13862 89.05927 85.33048 84.47057 84.74904 82.38674 82.73546 78.7678 75.89801 74.08695 72.82489 71.88295 71.54978 71.37008 71.20455 70.67779 69.86329 71.65681 73.24532 73.19869 72.99103 73.91306 74.27605 75.66641 78.20445 82.31622 83.85397 82.26902 80.94129 80.21884 81.12725 83.831 86.78003 89.65783 93.16012 96.06161 96.861 95.04167 89.95702 84.03297 81.53667 85.04016 86.59372 88.14689 90.85723 93.7581 95.06516 97.08546 97.03693 93.75944 90.17579 88.78822 89.17123 89.49608 90.90273 93.92685 95.23489 95.48935 94.45615 93.1702 89.48957 87.20647 87.77513 87.98138 89.12212 89.60133 91.33635 94.49788 98.34669 101.1697 103.9651 107.9612 107.9223 108.2283 109.9423 112.0003 111.7148 112.4155 114.2917 116.0032 116.7496 116.2926 116.2782 117.7629 120.6093 123.4163 121.4677 118.9958 117.2038 118.6179 122.9689 126.1637 126.2683 125.1686 126.085 126.2085 125.0431 120.112 118.0669 116.8496 116.4402 115.8518 119.4278 123.9855 126.2922 133.5459 141.1268 143.4482 142.6802 141.0215 141.0583 139.9031 138.0924 138.5347 139.5729 141.9991 135.721 127.4021 117.7886 109.1008 99.20334 
72.83992 77.71429 82.22278 86.08839 91.73766 98.96175 103.5951 104.3331 101.3764 101.4499 104.4988 106.0975 104.5589 103.1479 102.237 102.7232 102.4322 98.88897 94.29946 91.69272 90.99407 92.3724 94.87295 95.47315 97.9073 100.5753 99.5492 94.98986 95.19772 95.37586 93.07824 92.09954 96.03309 102.375 103.3197 97.79946 91.6787 86.82639 84.32705 84.6823 85.37281 85.26695 88.40523 87.29009 86.3574 86.39543 87.17976 86.92824 84.99018 83.75761 83.31161 82.68542 83.2263 81.18974 76.32667 74.98448 76.79658 82.73426 84.5944 83.24615 81.99249 81.20493 81.21657 79.18896 77.29994 77.45853 79.86298 85.62167 87.60213 85.58519 85.9247 87.1499 87.0232 87.3257 88.47757 84.90065 82.19279 81.84067 81.77291 80.14948 76.99971 76.33055 77.93188 75.28248 72.52974 72.28715 69.79408 68.43401 68.28809 68.4947 68.16659 67.21915 67.12812 68.70643 69.71573 67.36054 67.64205 67.53276 67.02177 66.65363 68.24869 71.07917 74.28108 74.90671 75.57823 75.95609 75.5836 75.22138 75.90297 77.93786 80.24707 83.03814 85.75835 87.84295 88.79839 88.43967 87.80747 84.51844 79.80232 78.81157 83.88314 88.09243 87.06503 86.74068 88.19863 88.43002 90.13342 89.7809 83.88148 79.78709 79.03656 81.20739 84.35584 87.90225 91.0638 89.82161 88.489 87.84517 85.26438 81.75733 82.34319 83.54627 83.80537 85.6506 88.91006 92.19944 95.18578 97.16338 99.40825 102.5559 106.5287 108.4566 108.9699 110.1454 111.8823 109.4523 108.3759 110.6875 114.6693 116.9935 117.4738 117.4854 118.7041 121.013 123.3489 121.2746 116.5118 112.2232 112.4369 118.0713 124.4198 125.1589 124.9604 125.1954 125.6 125.3583 120.7605 117.9735 113.5402 113.4154 115.1788 121.1047 125.43 128.4362 129.8397 135.7863 141.9881 148.599 151.0402 151.5684 149.3837 148.0109 149.8299 153.7221 154.7396 144.002 132.7908 121.6833 111.4337 100.7645 
72.62546 77.45596 82.09384 86.80785 92.46603 99.11718 103.3282 103.5573 100.8123 101.7198 105.0091 106.0527 104.2303 102.771 101.2468 101.2125 100.0817 97.04738 94.10461 93.28389 92.50906 92.53178 93.31339 93.99891 97.01426 102.2597 98.95709 93.60001 94.67158 95.76999 94.23849 91.79362 94.19637 100.1575 100.9113 96.9379 91.3961 86.45397 83.82373 83.35752 82.69645 81.96218 84.15204 83.51592 82.41477 81.96806 82.65536 82.48207 80.56217 80.18388 81.14847 81.97948 82.53851 80.47713 77.12457 73.75571 76.83511 81.29119 78.99153 76.61449 75.35033 77.85561 79.50402 77.94981 77.72314 79.52415 81.2542 84.95732 86.29698 84.84544 84.44894 86.513 87.34531 86.69699 87.57455 87.17762 86.36027 82.87684 79.17225 77.5158 76.0704 76.39829 76.16891 73.86767 72.54091 71.65574 69.87317 68.38535 68.37807 68.93723 69.47636 71.50576 71.19217 70.48553 70.44489 68.72511 67.76784 66.46046 66.3601 67.84338 70.69204 73.41814 75.97301 76.45956 76.20346 76.46643 76.61163 75.86189 76.58736 79.27528 81.97416 84.17366 85.61111 86.89236 87.82872 88.01053 89.23814 87.65967 82.63027 80.45532 81.94241 83.45119 82.48626 80.59597 81.01068 80.38845 79.94805 78.39262 75.41248 74.08219 75.33789 78.53017 85.24364 93.97932 94.75687 92.96438 91.10863 89.9059 85.62864 82.81757 82.51423 81.34565 81.63892 84.43598 88.29979 92.06761 98.23069 97.14661 97.97452 100.8879 105.5475 108.0516 109.1352 110.945 112.1566 108.1904 106.9764 109.0006 111.1916 114.0394 117.6748 118.1621 119.4169 121.6738 124.0045 124.1112 116.4095 109.859 110.8304 117.4983 123.7329 125.2995 124.0375 122.6224 122.3283 119.8723 119.9008 118.8744 113.1332 112.2456 116.8616 121.0715 122.9119 123.985 124.3866 129.4452 140.1328 152.2803 158.2174 155.347 149.9401 152.5561 157.3472 163.2052 163.3942 150.0249 136.1396 123.63 111.9143 101.6907 
72.66383 78.236 82.65897 87.70406 93.34196 99.42142 103.0353 102.9652 101.0552 102.3577 105.4573 106.0665 104.0959 102.8484 101.2115 100.7092 99.58469 97.00039 95.63443 96.55026 95.58495 94.22133 93.7542 94.44248 100.2295 106.4371 98.85221 94.66928 96.006 96.60695 95.44672 93.17246 94.26471 98.28039 99.50129 97.61825 91.65665 86.37883 83.36615 81.71965 80.11871 80.92534 82.10294 81.48345 81.14549 80.77983 81.70047 82.15573 80.93445 81.08957 82.21483 83.91812 85.06038 83.61091 77.5391 75.16231 77.35224 77.65925 72.80791 70.19353 69.87589 74.87688 76.21664 77.10297 75.69881 74.88606 77.14207 81.24318 82.38979 81.76231 83.66968 87.63647 88.64764 87.84236 87.65485 87.39097 88.22777 83.39761 79.62902 78.55923 76.37942 77.35881 76.95273 74.80114 73.13112 72.17282 71.09096 68.83394 67.87661 68.22362 72.423 77.63651 76.8508 72.83196 69.50142 68.16904 66.56567 65.22291 66.77821 71.20642 75.84789 78.51295 80.02232 79.5173 78.85423 78.98366 76.92393 76.32242 78.23634 81.88039 86.5981 87.90396 88.03289 88.18661 88.8295 90.50754 93.17519 90.28966 84.5713 83.39044 79.42888 77.76408 78.45959 75.53914 74.40277 73.02831 72.5937 72.19113 71.83207 73.1683 77.15152 81.88289 85.58106 86.71661 84.11643 83.18642 85.08244 87.32416 84.31478 81.42937 80.47096 78.64371 79.69426 82.73203 86.22211 90.19083 97.28557 96.89833 96.86761 99.27452 103.3889 107.9133 109.8711 113.0294 112.9739 108.0124 105.98 105.8811 107.245 109.8509 114.658 118.5851 120.1837 122.4724 125.0165 121.4046 115.7816 110.7878 113.3363 120.7047 122.2545 121.1738 120.9529 121.6425 118.6561 116.3203 118.0563 120.6026 117.7022 116.8506 119.13 121.8603 121.5025 120.706 120.7434 127.0109 139.4797 152.2546 158.1824 156.6376 152.6345 156.4169 162.5887 167.7025 167.7653 151.0103 135.2075 120.7144 109.9058 101.0794 
73.46747 79.72555 83.71428 88.13906 93.52323 99.47717 102.6207 102.7659 101.8391 102.9836 105.4177 105.9281 104.3193 103.5359 101.9958 101.3803 101.0642 99.21635 98.21037 99.07874 98.02045 98.18512 100.4763 102.6537 106.3046 105.5239 101.9766 99.20301 97.35061 95.28547 94.45993 94.02489 94.65801 96.05671 96.47439 95.28144 89.94497 84.34835 80.88487 78.92551 79.98159 81.23144 80.52981 79.07999 78.48718 78.05264 79.81462 81.18062 80.7459 80.36936 80.98915 82.02155 81.73846 80.7831 76.51483 74.07641 71.88011 69.72315 68.21825 67.71825 68.6794 74.42817 74.13903 75.55934 74.51773 72.44623 73.35397 75.13581 77.80588 79.44811 80.16926 82.08421 85.43032 87.74832 87.81978 87.14017 85.90642 82.28121 76.93168 75.30775 74.80767 77.79885 78.60364 75.6138 73.85193 72.45397 70.13197 67.14834 66.50709 69.56747 76.68951 83.17822 80.79683 75.91433 71.19737 67.67332 66.62997 68.23841 71.82607 76.38942 79.83364 81.7121 82.93099 80.54795 79.39698 80.29939 81.53773 82.85477 85.75262 88.3844 91.33341 91.69043 88.94599 87.88462 90.48805 92.55512 92.39873 86.89154 80.62381 79.30666 76.00159 75.72624 77.23124 74.60877 73.79137 72.07529 71.56465 73.82108 77.1348 80.65573 85.61269 88.24467 85.7049 81.7392 78.88765 78.79774 79.75233 81.54227 79.38787 78.93974 79.36699 79.05294 80.06412 82.49822 85.535 89.99551 95.69229 96.32174 95.9371 98.30765 102.5675 105.4043 106.7904 108.7005 112.4965 111.5573 107.1489 104.7988 105.2005 107.946 112.931 115.5717 117.8363 119.1335 121.9938 118.9865 115.1112 113.6177 115.7601 119.917 121.3223 122.5323 123.3316 123.6388 120.3776 115.7534 116.661 123.8206 124.9101 125.2782 124.852 124.3395 121.5211 119.1183 119.4662 127.1727 139.2028 150.3719 155.7475 156.7529 159.0303 164.1927 167.2256 169.3701 170.5421 153.7263 136.0128 120.9843 109.9019 101.0143 
74.32963 79.74198 84.77576 88.50406 93.32258 98.62785 101.2179 101.8635 101.9633 103.1442 104.7992 105.2855 104.423 104.054 102.3076 101.6297 101.6205 100.1605 99.17368 99.11799 100.2608 104.8924 109.0149 109.7632 109.9541 108.4024 103.074 96.08006 92.78721 92.68053 93.68724 94.16748 94.11313 96.12555 97.36044 94.21103 85.73648 80.32518 78.39742 79.45509 82.04694 80.47073 77.6185 76.65318 75.73975 75.62849 78.40595 80.48037 79.48563 78.54266 79.56586 80.54053 80.48613 78.68561 75.17251 71.58282 67.15863 66.49433 67.47551 68.34281 70.32157 74.40012 72.21488 74.99239 75.89247 72.61559 72.73166 73.04384 74.91029 75.28715 74.66638 75.13671 76.76069 78.63985 80.32435 79.82567 77.15067 74.43935 71.04073 73.23919 76.97596 79.74717 79.72129 76.339 72.7357 68.3599 65.31886 64.77734 66.71114 72.4512 77.34656 80.12955 75.21445 72.12278 70.54639 69.10182 71.17144 76.3461 80.03671 80.87357 81.66711 83.49793 83.57643 81.32635 82.43836 84.17802 85.60359 86.02464 87.21972 88.22066 90.24301 94.18657 90.02163 88.37822 88.94158 88.97324 87.70938 82.82558 78.69882 78.41801 76.27989 77.16143 78.0783 75.63192 74.54659 73.31729 75.74249 81.05864 83.11149 83.62619 85.12257 85.69451 84.03975 81.22967 80.4773 80.96878 82.02374 82.39138 80.53787 78.52457 80.86076 82.60028 84.37952 86.48741 89.78067 93.38638 94.96168 95.51594 95.48148 97.1243 100.0297 102.1328 102.8631 104.2228 105.7352 104.3406 106.4223 104.9198 105.0799 107.6526 111.0289 112.3381 113.1269 114.7379 118.9034 117.3935 115.1542 114.5483 117.3271 121.1002 123.9305 126.0428 125.7836 124.2423 122.3004 120.6285 118.8373 125.0903 131.2719 133.2318 132.1211 129.7713 124.9644 119.9954 119.6952 128.1584 140.0681 150.7263 158.7425 164.2453 169.1332 174.301 173.8153 173.3641 175.0726 156.5073 137.9742 123.8064 112.1847 102.0467 
74.99615 80.20639 84.62872 88.10382 92.62573 97.11427 99.19891 100.3446 100.9915 102.5665 104.3214 104.488 103.9388 103.3312 101.818 101.0164 100.7654 99.57102 98.56674 97.92005 101.66 105.4079 108.7203 113.3255 110.0618 103.0508 95.12003 91.28372 92.27353 94.87472 94.71091 94.48727 94.79781 95.74278 96.70625 91.10017 85.11689 -9999 79.32309 80.40032 80.33695 79.89742 78.60458 77.52453 76.24373 77.34103 79.61021 79.85266 79.05565 77.11674 78.73969 81.76719 82.96391 80.12567 76.81186 73.28192 69.69686 67.28837 67.47587 70.58253 72.83285 73.17189 70.91362 72.8722 74.45956 77.50057 77.37453 75.55727 75.68035 75.3686 73.67709 72.62114 74.10829 76.4166 77.6419 74.78477 71.7131 72.88762 70.40525 69.8212 71.97512 73.07994 75.41115 73.28603 67.0893 63.24501 63.49467 63.83274 65.01978 69.07159 71.22415 73.84759 70.73902 71.86744 74.57923 75.65376 77.1544 80.22553 82.69444 83.06202 83.52839 83.12125 82.52149 82.73637 86.0285 89.38541 91.2168 89.36972 87.422 86.83015 87.3017 92.63431 85.12014 82.67712 80.38916 77.74606 76.41196 75.11714 74.65274 74.73177 73.90015 74.86827 75.92708 77.49706 82.96696 82.86754 81.80653 82.38473 82.98835 83.64127 84.71848 85.04988 83.65296 82.04199 82.11875 84.76765 88.95327 83.94785 78.97854 76.29669 80.72605 85.3934 89.84934 90.5262 92.39708 93.23087 94.09733 94.73246 95.32078 95.97022 97.33879 98.7739 100.1199 102.0707 103.9309 101.8071 105.408 105.9922 106.1252 107.5469 110.3247 110.4186 110.7943 111.9619 115.2468 115.4361 114.6035 115.2153 118.7374 122.2838 125.544 128.0414 125.4158 122.0864 120.1289 120.4813 122.5601 125.4979 132.1061 138.5383 138.9964 136.2194 130.9958 122.9033 119.5741 126.9628 140.7493 155.2808 169.9844 179.2236 183.0319 181.6542 177.2728 176.361 176.8422 155.6285 136.8837 123.0671 113.4742 102.4142 
75.34257 80.15987 83.77103 87.38822 91.32965 95.13878 97.2132 98.84744 100.0527 102.2167 104.3213 104.565 102.8685 101.6093 100.1672 99.16558 98.4584 97.55453 97.18845 96.7745 98.76313 103.7712 108.5857 109.8651 104.7091 100.031 94.50464 92.04901 95.07625 95.47812 95.153 97.77939 98.35617 96.45058 95.67704 91.43564 86.80947 -9999 -9999 79.1122 79.38414 80.56363 80.23796 79.4291 77.73104 78.68958 79.59001 79.88496 78.55336 75.75242 77.17778 78.36615 77.2695 76.36612 82.28806 75.50932 70.97055 66.54767 65.60881 70.10336 71.68865 71.29607 69.89774 70.67939 76.87983 77.53925 73.56057 71.93651 72.00498 71.35955 71.00447 70.4274 71.3472 72.89531 71.86209 68.13931 66.95567 69.35691 71.30488 74.43621 75.58726 74.93237 75.38424 72.08645 68.06569 65.04212 64.38486 62.52862 63.73538 66.48089 69.18253 71.38604 69.0188 70.51836 75.53271 79.81075 80.16413 80.512 81.05584 81.99955 83.0722 82.37871 80.99193 79.31927 80.85754 84.11904 86.28827 85.5562 87.37381 89.93487 89.81942 90.51393 83.74236 77.85409 72.37113 69.68702 69.97802 72.1495 73.80299 73.69162 72.25387 71.90896 73.27233 77.27262 82.06278 79.78779 79.33949 82.35605 85.18592 86.74515 85.81059 83.13551 80.18034 78.38226 79.64687 82.05817 84.04668 79.64038 74.93783 75.01344 83.93663 88.34862 89.51409 89.41336 90.68932 91.05965 92.68499 94.12153 95.7636 95.84443 95.74656 97.43583 99.96182 101.875 103.8436 102.6199 106.4069 109.2817 109.983 110.9488 114.3132 112.5976 110.1767 110.3732 113.8049 114.3349 114.5406 117.7914 120.127 122.4357 125.059 125.8262 121.6944 118.1504 117.8279 121.2342 126.0802 129.7216 132.6643 139.1708 140.2661 140.765 137.6286 127.8202 122.3469 126.1588 140.4933 156.0231 173.603 186.2867 188.9233 184.4158 177.6105 173.4872 172.2603 151.5335 134.1728 121.7977 113.6363 102.6961 
75.73971 80.24544 83.18262 86.72202 90.00721 93.25973 95.60964 97.99377 99.95 102.7032 104.8744 105.5645 102.5719 99.40839 98.00654 97.07921 95.93262 94.63162 93.47485 92.18335 92.6427 95.98639 100.0296 101.8799 100.9416 99.74007 95.97998 91.26225 89.15648 91.01153 94.53288 98.68345 98.74216 96.60909 95.95624 91.73696 88.45578 -9999 -9999 79.77968 80.79588 82.244 82.66966 82.19717 80.86148 80.53297 81.04057 80.24335 78.27879 76.25568 76.11579 75.11932 72.67479 70.88721 71.24186 71.57695 68.53083 64.97171 64.952 67.84241 68.65717 69.22027 68.38848 68.70115 73.60249 73.71259 70.23562 67.45824 65.49641 64.78031 65.076 66.25676 67.96323 69.07424 66.5452 64.89662 65.55957 67.96215 69.93138 73.87403 73.68393 72.79122 71.32014 67.7487 64.97079 63.10261 62.3221 62.97371 64.75747 66.28164 67.98033 68.48979 68.06378 69.91967 75.99723 81.19409 79.31859 76.73775 75.88474 76.85567 77.99493 77.37621 76.62599 76.78157 78.10843 80.03478 81.88755 82.77711 83.59369 86.67777 86.95824 88.30824 81.12839 73.04733 68.65788 66.78415 66.98424 70.86296 73.6552 73.83021 69.45022 67.83286 69.39673 74.38215 79.04513 77.94102 77.96094 81.48838 84.04478 85.3237 80.67203 76.47037 73.75111 73.06476 76.23752 77.97839 76.82938 71.95265 72.21083 78.46148 85.67904 86.38949 87.33409 86.56433 87.19061 88.20923 91.79272 96.0391 98.07169 97.08013 96.06169 97.86413 100.3437 101.8903 103.8962 103.5468 107.5308 111.0079 113.0905 115.4811 117.8654 114.885 111.075 110.8394 115.0734 115.1152 115.6676 121.1627 121.6308 121.9234 122.503 121.8292 118.2942 115.819 117.3779 123.072 130.2034 134.8465 135.6746 136.121 136.1406 140.1833 141.1327 135.4451 129.4104 129.1617 136.9969 152.6956 172.9693 188.3321 193.1031 189.1179 183.1614 175.4288 167.9146 148.2887 132.1743 121.1249 113.9223 104.5629 
76.4123 80.46331 83.03867 86.1229 89.07888 92.14101 94.76305 97.83157 100.4623 103.1661 105.5744 107.7321 103.9863 100.6999 99.22992 97.65878 95.47808 93.45497 93.07001 93.24707 93.10076 95.11234 96.32525 97.44283 97.44561 96.99664 90.71231 86.47857 86.32292 90.9929 96.79812 101.1718 101.127 99.38248 98.71763 92.7947 90.21936 84.43413 82.30585 82.75424 84.17297 84.62588 82.99014 81.1643 79.74869 78.68257 79.27813 78.65472 76.7181 73.70034 71.95442 71.10827 69.19056 67.81193 68.83441 71.70554 66.0351 63.01343 65.11304 67.5266 67.44344 69.314 69.41613 69.75271 71.06958 70.64765 68.34427 65.5434 62.53921 60.87397 61.32926 63.3791 66.27001 67.28465 65.11896 65.24764 65.49373 67.02106 68.27808 69.35561 69.62006 69.44514 67.87637 64.88883 62.65695 61.45 62.08835 64.02746 65.77934 67.02891 68.05028 68.44093 69.62845 72.66009 74.15041 75.16545 72.85043 71.43146 70.18139 70.27056 72.17069 75.00723 76.28307 74.67404 73.85019 75.61356 77.7951 78.34472 79.19492 83.12925 82.37924 84.77089 79.8157 71.42225 67.78846 68.14301 68.38256 72.15244 75.75533 77.87897 69.60929 66.84717 68.4816 73.47204 76.87193 78.74478 78.51858 81.40475 82.40521 83.61013 77.1943 73.11545 70.90494 71.01286 73.56619 75.07683 72.4435 70.33322 75.66894 81.54426 84.65316 85.12997 85.74457 84.66867 84.94772 87.52836 92.01299 97.17362 99.77651 98.78658 97.13852 98.66735 101.0618 102.5083 101.2407 102.1377 107.1402 111.8481 115.0277 116.2805 116.7762 113.5 110.5803 111.2101 117.9887 116.8599 117.2699 122.2484 122.135 120.8124 119.8858 119.3814 117.3733 116.5562 118.9446 125.6105 134.1544 140.537 138.8791 136.4914 134.272 139.232 144.8732 144.5509 138.2033 134.3731 137.0595 150.7003 170.7756 188.1003 196.6898 196.445 188.5715 175.4948 163.4912 144.059 129.1704 119.5768 113.4979 106.8845 
77.0403 80.64172 83.00245 85.85224 88.76548 91.77787 94.37588 97.69787 100.5296 102.8575 105.8186 106.8753 103.5055 102.2719 102.9755 101.3689 96.98067 93.85602 93.77107 94.5092 94.35349 94.81446 93.64285 91.90522 91.70849 91.35363 87.60801 84.89461 85.65638 91.15437 98.52677 102.7441 101.2553 98.23441 95.73136 92.11013 90.81877 87.1816 86.77631 87.31668 85.53329 82.47619 79.62866 78.37104 77.10931 76.2349 76.44757 76.12817 73.82484 70.31121 68.12246 67.44411 66.12495 65.15378 67.63373 73.05623 65.80541 62.57181 65.38584 67.17673 67.94818 71.42878 72.45805 74.25978 76.15405 74.81547 71.42592 67.5459 63.93982 61.95581 62.07327 63.86601 66.09884 66.34461 65.173 67.6745 66.14231 65.10906 64.23871 65.61034 67.70463 66.94616 64.61069 62.82233 60.89997 60.30854 61.53497 63.32035 65.29524 67.30141 68.92902 70.62324 71.42808 72.27995 71.64232 70.30789 68.89561 69.42757 68.84045 69.15488 71.69205 73.85817 75.95876 74.88774 72.75988 73.86634 75.46337 75.47477 76.0536 78.24153 77.54531 78.07829 75.23227 70.40874 68.75557 71.75307 74.31167 74.7047 73.59254 72.49037 70.31137 69.74303 70.66525 75.7644 79.13378 85.52593 80.0011 80.60699 79.95114 79.04623 74.96563 71.90552 70.08197 68.92735 71.18818 71.69035 69.6867 69.34557 75.42693 82.45951 83.55486 84.00939 84.33749 84.05626 84.34421 87.04541 90.91713 95.47829 98.30502 98.05014 97.03008 99.66266 102.2576 100.3448 101.6097 104.8391 108.921 112.3244 113.7432 113.9836 113.4168 111.0447 110.3079 114.2701 119.9655 119.0706 118.6399 121.2325 120.9792 119.4098 118.6658 119.4584 119.4776 119.9334 122.0332 127.5296 135.6095 143.0987 144.4852 142.9477 140.9344 145.7813 152.2098 152.3055 149.7419 141.7654 138.4788 148.5658 169.5872 190.8018 202.2672 200.2356 188.6466 172.342 158.5024 138.8152 125.5033 117.6215 112.7747 107.3819 
77.33551 80.43969 82.97641 86.00822 88.80157 91.70183 94.27484 97.47094 99.826 101.2711 102.9 104.9554 103.4805 100.4656 102.9201 101.0643 98.24614 94.36522 94.37368 96.17308 96.13605 95.36016 93.20713 90.57179 89.25186 89.66845 87.12609 84.70022 84.92663 89.61979 95.30637 97.96605 95.76703 91.73178 89.97681 89.6986 91.41648 89.86825 86.32571 82.31566 79.25066 77.61588 77.13937 76.94894 75.22203 74.04318 74.08676 74.33873 72.26147 68.457 65.68536 64.6563 63.69949 63.19479 65.18674 69.23849 65.09036 62.39436 64.00752 65.17095 67.45342 72.76966 74.49987 75.50085 77.18444 76.65012 72.18404 66.77132 63.40389 61.56137 60.67147 62.02958 63.72766 64.63544 63.87677 62.35382 60.78553 61.22223 61.9369 64.98348 67.4929 65.0356 62.20403 60.82866 60.35583 61.21833 62.83301 63.83743 64.81561 66.18723 69.80395 73.36333 73.57108 72.01242 70.22598 69.34298 69.00771 69.7132 69.16046 69.49213 71.6551 74.16652 77.36348 77.3319 73.48711 72.6693 73.67221 73.55526 73.39246 73.44205 73.20166 72.7702 71.48312 70.41446 71.99963 77.56688 82.09962 81.10345 77.02198 74.8337 75.60072 75.90795 74.84902 79.40319 80.8049 79.6958 78.3053 78.60849 77.14096 75.87946 73.55788 71.12606 67.11675 64.89439 67.73171 67.00658 66.40946 67.58792 72.30214 80.39825 82.51701 83.13667 84.01801 85.06308 84.90319 86.1167 88.69755 92.6069 96.24441 97.72809 98.31232 101.2321 101.8363 100.3465 105.6222 107.3857 108.6016 110.5838 112.0109 112.8281 112.8853 112.4861 112.4386 118.1333 121.0741 119.9103 118.868 119.963 120.4052 119.7048 119.5356 121.3862 122.5846 122.316 119.3034 124.0115 133.4379 142.5214 145.1273 144.6896 146.0094 150.6793 157.0077 156.164 152.3321 141.2158 135.3786 147.8149 174.0235 196.2212 204.4954 196.4974 182.7246 165.4574 152.6426 133.6923 121.7997 115.0696 111.0044 106.2313 
77.42552 80.13675 82.99063 86.21196 88.60723 91.12414 93.72667 96.65283 98.55124 99.69215 101.0808 100.8951 99.46852 97.59663 98.78354 98.46936 95.5952 92.81882 93.77851 97.35643 97.87557 95.77235 92.38287 89.89518 88.53783 88.85294 86.78198 84.25645 83.54102 87.37286 92.78989 94.91227 93.53503 90.67113 89.24382 89.02908 87.21277 83.95534 81.59615 80.44594 78.7892 77.25656 76.82861 76.72114 73.70815 72.02235 71.63634 71.60916 70.28541 66.82056 63.68299 62.18722 61.20225 60.5326 61.18404 63.32714 63.19454 61.99335 61.93452 62.13065 64.86153 73.07964 77.40324 80.05384 80.07549 77.84594 72.33498 66.78753 64.07899 61.9776 58.94364 58.68642 59.82796 59.8568 59.15974 58.43617 58.06022 59.22375 60.59333 63.27127 65.85154 62.93231 60.08481 59.72758 60.01521 60.56314 61.12974 61.45827 62.04139 62.78229 63.9403 65.57401 67.6128 69.29638 70.19272 70.62125 70.28248 70.09761 69.10156 69.41898 71.2935 72.65272 75.15366 76.04611 73.97521 72.29604 72.54043 72.12224 71.56526 70.52191 70.67891 71.15543 70.99088 70.26562 70.46519 74.4264 79.43072 81.94155 82.0359 80.9073 81.71088 81.50054 79.27653 81.71365 84.62397 81.63546 78.93984 78.36847 76.41472 74.83541 71.95874 68.33972 63.58269 62.73669 63.69853 63.40661 65.0057 68.15341 73.59092 79.77027 81.65289 82.48041 85.08424 86.9521 86.36622 86.91738 88.88425 91.55305 94.88333 97.73375 99.70411 102.3448 103.0573 100.7044 105.0111 105.3938 106.6796 108.2439 109.9315 112.6288 114.7149 116.6367 118.3355 121.4443 122.9361 121.2579 120.3474 122.6256 124.0925 123.0417 122.311 123.4883 123.8293 121.3666 118.6376 125.4257 132.7997 141.1504 147.3367 156.9433 159.7129 161.1834 164.6263 164.2542 152.9608 141.9389 138.0325 152.1237 178.3433 198.4194 202.4673 189.7222 173.8994 156.6885 145.201 128.8369 119.2865 113.4168 109.0147 104.1507 
77.6521 79.92078 82.86646 86.02117 87.9215 90.16431 92.89709 95.64996 97.45368 98.55746 99.45591 99.3496 99.5144 98.75668 99.1437 98.74171 96.94366 94.79621 94.91473 97.67482 99.41525 98.23658 93.49812 90.34406 88.25912 87.9637 86.38485 84.77746 84.37241 87.52599 92.48079 94.06172 92.95109 90.73982 90.24645 88.8343 85.6535 82.25839 80.79361 79.43351 79.04884 77.87282 76.1002 73.53466 70.67915 69.5555 69.42237 69.18371 68.83843 66.80109 64.05093 62.33554 60.42624 58.92475 58.51384 59.51373 61.45242 61.08895 59.77209 59.3883 62.36537 74.01639 83.59586 87.76751 83.51832 79.01959 71.96159 66.29062 63.80618 61.82955 58.35682 56.22899 56.61906 56.88002 56.90035 56.64539 56.40936 57.40967 58.75787 60.25066 62.52496 61.40884 59.18851 59.13136 59.08104 59.24492 59.47924 59.08219 59.15031 58.39532 58.84719 61.51506 64.33881 67.9288 71.84469 -9999 -9999 69.51823 68.23507 67.87614 69.1186 71.04838 73.86999 76.44568 74.84725 74.11609 73.47872 72.27491 71.2292 69.83326 69.4879 69.82612 70.78535 70.20636 68.28247 69.9425 73.35862 76.39587 78.14393 78.64321 81.30618 83.16658 82.45557 83.00565 85.3733 84.43692 81.12145 80.18974 76.9225 73.14968 67.75789 63.68423 61.49926 62.31008 60.28594 61.56281 64.87358 68.13192 71.52702 75.12709 78.64831 81.91676 85.38266 87.61939 87.39517 88.37507 90.64664 91.93862 94.05806 97.08551 99.17491 100.7714 101.8931 99.65038 101.5054 103.1651 106.4808 108.3721 110.0162 113.8553 116.9307 119.1715 120.5854 124.1534 125.3839 125.8179 123.6105 124.7181 126.3055 125.2249 123.7673 123.487 122.7291 122.2952 123.3748 127.8674 135.7995 145.3839 155.8362 168.2838 174.6516 173.8874 175.0733 167.2521 152.9043 142.1638 140.3344 154.6257 177.7477 196.1832 199.3978 185.6457 166.5543 149.6017 139.6941 126.5333 118.2785 112.7379 107.2419 101.8705 
78.26541 80.00009 82.86634 85.62986 87.18411 89.52359 92.51052 95.02768 96.91827 98.03844 98.54751 98.06837 98.633 98.27343 97.97371 97.12105 96.94724 95.71915 95.77994 98.14065 99.85854 97.92591 93.11021 90.32029 88.29639 88.04124 86.91862 86.12506 86.21006 88.5366 91.62403 91.67742 90.09035 88.69825 89.90858 87.3766 83.75683 80.07973 78.93636 79.61703 77.97924 74.85918 72.25737 69.7978 68.27967 68.17078 67.73473 67.17828 67.57307 66.79465 64.83731 63.64944 61.11196 58.99301 58.2124 59.15871 61.19217 60.45251 58.74474 58.45463 62.17545 74.92936 85.34315 89.86269 87.14809 81.12695 72.41991 66.01231 63.25209 61.57661 58.59453 55.7427 55.21076 55.0857 55.00274 55.10546 55.12979 55.56471 56.24432 57.24299 59.48694 60.86203 60.24653 59.04426 58.07521 57.66788 57.53119 57.22391 57.98916 57.56923 57.89979 60.61242 62.98382 65.97892 72.2752 69.69291 -9999 67.6606 67.02559 66.99995 68.89188 71.10534 74.09158 75.34196 74.98999 75.48519 73.30075 70.51541 69.21398 68.37275 68.30418 70.19622 73.07126 72.81178 70.4785 70.19361 72.02961 74.37989 75.83315 77.64705 81.70847 84.94069 85.41543 83.17873 82.3906 83.56158 81.04362 78.01785 72.67529 66.34557 61.81305 59.90355 61.56703 61.82008 59.44322 60.79896 64.79051 68.64956 71.08432 74.70268 79.33753 83.02631 86.0456 88.13811 88.30854 89.55061 91.74022 91.90619 92.84437 95.0837 97.38062 97.99476 98.68401 98.86328 100.3323 102.0963 105.6488 108.0927 110.9761 115.623 117.3396 119.3505 120.4416 123.8728 124.3527 124.9495 124.0412 125.0274 123.9128 123.9236 121.9133 121.1902 119.9963 121.8606 124.9776 131.0537 141.1685 156.4524 169.5654 178.3718 185.9301 186.8852 178.9186 167.9436 155.5771 145.5986 141.8789 151.0774 166.3493 180.6605 185.7735 173.2431 155.548 143.1373 135.6982 125.3919 118.6731 112.5523 106.2912 100.3147 
78.9456 80.21395 82.74594 84.99207 86.5618 89.24953 92.59665 95.08365 96.69071 97.65052 97.71403 97.3642 97.58195 97.29428 96.57856 94.31254 94.41436 95.21029 95.79758 98.36651 100.4196 97.57738 93.3171 91.22639 89.51245 89.24175 87.98463 87.04195 86.87233 87.96982 89.24536 87.71556 85.06453 85.02037 87.78842 85.4855 81.67843 78.44441 77.7131 78.81357 76.81174 72.93255 69.40326 66.77351 65.65845 64.95655 64.02652 63.26609 63.70956 63.90088 63.45269 63.32439 62.64943 61.27383 60.9272 62.78476 63.85363 62.29041 60.18995 61.0473 65.08244 75.94883 82.31626 86.83026 86.65948 79.99423 70.7403 65.32145 63.27502 61.72943 58.84118 55.63357 53.87888 52.73571 52.23952 52.25254 52.40755 52.75282 53.65396 55.16566 57.07922 58.7332 59.16658 58.31797 56.41567 54.95498 54.63474 54.94006 56.60832 59.3165 59.14025 61.02211 62.8676 63.88269 69.75933 69.40831 66.89254 65.32539 64.68167 66.40021 68.745 70.52219 72.46755 72.83246 72.84444 -9999 69.74275 67.99175 68.39965 69.29303 69.37553 70.52016 73.83081 75.03191 74.06816 73.40532 73.60852 75.13337 76.90678 78.70028 81.79002 83.87465 83.66951 80.83504 79.69874 82.45028 79.80989 75.16918 68.986 62.55896 58.85304 58.58434 61.58491 60.95815 59.78882 63.04791 67.10938 69.71364 72.22255 75.60686 80.37548 84.33642 86.51067 87.40776 87.29269 88.44344 88.4296 87.57396 89.3017 92.92766 96.45484 96.60797 97.46811 98.68277 99.87448 101.1994 106.3976 110.6754 113.1288 116.8596 118.0589 118.5818 117.1135 120.8467 123.9412 126.0054 124.1778 122.2596 119.0829 117.6184 117.6769 116.1022 116.4596 121.2656 126.7788 134.6219 145.8393 160.5926 178.4422 193.4864 198.923 193.8497 180.3957 168.0438 155.9043 145.9491 140.9045 144.3251 153.5076 163.4638 166.4091 159.0825 147.4246 138.0767 131.9162 122.6351 118.4207 112.1561 105.596 99.17789 
79.23271 80.36312 82.70517 84.5761 86.19392 89.10854 92.72092 95.19884 96.37094 97.17215 96.24655 96.15031 96.39094 97.08151 94.35787 92.29966 92.9632 94.45115 95.80546 98.79861 101.1222 98.57445 94.81218 92.94128 91.32603 90.72016 88.91433 87.73995 86.404 86.19805 86.83538 85.28602 81.95799 82.57313 85.66582 84.2746 82.20408 78.48043 76.50681 76.79613 75.39484 71.6569 67.67858 65.37687 65.47841 64.9242 63.57543 61.95217 60.85685 61.01334 61.00988 60.33961 60.91789 59.91795 59.63392 61.73664 61.52876 59.96141 60.74587 62.7542 66.7663 73.95625 77.17872 81.57032 84.52266 79.10942 71.19987 67.20632 64.95853 61.36832 57.30948 53.96427 51.73237 50.43443 49.87794 49.73345 49.81024 50.10549 51.22691 53.08975 55.25521 56.79756 57.30332 56.89343 55.56532 53.93554 52.89209 53.34349 55.00433 60.72312 60.70269 61.15798 62.44019 62.73696 64.96793 66.9991 65.43217 64.25089 63.07512 66.1107 68.45827 69.72281 70.52396 69.90886 69.92767 -9999 64.96069 63.54875 65.13392 66.72323 67.16128 67.01672 68.20939 71.05169 75.10351 75.92838 74.90629 74.58938 76.02744 79.82863 81.76815 82.0244 79.98002 77.91129 77.39651 80.95779 77.7363 72.09784 65.59195 59.41947 56.0773 58.02898 61.48813 62.16276 59.93202 63.98349 68.67941 70.69064 71.70933 74.23125 79.08707 84.16315 86.988 85.86411 83.35414 83.13687 84.37971 85.25535 87.78662 92.34336 95.06043 94.45316 95.54241 97.67137 99.74543 101.3386 104.307 107.844 110.5841 114.6667 117.8833 119.313 119.9438 121.8995 126.5007 129.5868 128.1046 124.7058 120.308 118.0394 116.9662 115.9107 116.8307 120.7855 128.0649 139.0976 153.384 168.6454 184.9042 199.7301 203.5372 194.8749 182.5215 168.7646 152.3897 143.6432 136.8487 139.3991 147.5363 154.7507 155.6525 150.9707 141.776 133.8164 129.353 124.051 117.3679 110.8546 104.4292 98.11378 
79.13575 80.11487 82.22409 83.8743 85.43037 88.41254 92.10551 94.74148 95.85004 96.62644 94.94587 95.61803 96.67774 96.75544 92.81861 92.45182 93.15645 93.80602 95.79002 98.45042 99.4161 100.4216 97.5655 96.06339 94.15321 92.85097 90.56298 89.2873 86.21567 83.81935 83.33788 81.96014 79.34686 80.33307 81.44289 80.67102 81.45467 77.44519 74.26486 73.98096 73.57887 70.51435 66.83696 64.4566 64.25422 64.00117 62.99862 61.98815 60.53645 60.32571 59.78981 59.0138 60.44822 60.40218 60.75488 62.42536 62.84346 62.22077 64.43475 66.85061 69.29393 72.83572 74.43461 77.42626 82.66726 78.74663 71.44189 67.62529 64.53381 60.0015 56.28749 53.67497 51.69014 50.60197 50.20926 49.91148 49.78923 50.15679 51.3083 53.47769 55.92527 57.17698 57.2939 57.20382 56.82507 55.78072 54.60928 55.46931 56.59039 62.07494 62.71023 61.85431 61.8746 62.20635 62.66918 65.71237 66.34044 65.3943 63.5124 66.16926 67.79812 67.7791 67.82381 67.19163 66.71605 64.11195 60.9243 59.80588 61.54787 62.98059 63.61527 63.40948 63.33842 65.60699 70.37392 74.20227 75.43286 74.76806 75.20551 77.74311 76.46041 75.50219 72.58247 72.10414 73.68529 77.09569 75.68296 71.66245 65.5736 60.20902 57.56999 61.05214 64.92916 65.32991 64.78176 65.22086 70.1271 72.96947 72.92687 71.90998 75.75721 81.43375 88.24311 85.58073 81.48094 80.77539 82.88101 84.98751 86.86523 89.76141 89.07926 88.13546 89.34935 92.2805 95.69265 97.69904 101.2723 105.0132 107.913 109.4755 112.1862 117.567 119.2558 120.257 122.7924 124.1755 120.76 118.2803 115.2169 113.0538 111.7186 111.7718 114.7586 119.5177 128.7594 144.729 163.9032 177.2006 187.6066 195.3125 193.3845 186.911 175.9008 158.7627 142.0822 131.2633 128.4225 134.6047 145.477 152.0818 150.2618 145.8619 138.1759 132.5653 129.3443 122.3273 115.4537 109.0874 103.0474 96.87957 
78.89326 79.59354 81.21239 82.61763 84.22529 86.87226 90.27088 93.32121 94.9976 95.85322 95.50987 95.62569 95.01096 94.51007 93.90928 92.8624 92.27447 93.04237 94.9985 97.50786 99.97865 100.263 98.26153 95.16422 91.50154 90.43 89.8086 88.80792 86.38045 82.08612 79.60348 78.19971 77.75199 80.02174 80.6109 80.04624 81.20456 77.58249 73.12328 72.34514 72.9437 69.98935 66.01398 63.83874 63.52118 63.34986 61.42766 59.68742 58.91438 59.48127 58.00065 56.76801 57.85812 57.45939 57.95728 59.99389 60.55407 60.63281 62.64115 65.51565 68.05613 71.14644 72.47077 74.03394 79.51631 77.09271 70.06537 65.19754 61.57147 58.38996 55.68415 53.81239 52.11879 51.0337 50.97363 51.27768 51.51572 51.79737 52.19561 53.817 55.55728 56.15652 55.988 55.67314 55.50718 55.29103 54.96352 56.65008 58.34719 62.158 63.566 62.30753 60.77358 60.50054 60.61536 63.58133 66.21237 65.42262 64.19931 64.07057 65.30563 65.80343 66.66536 65.59796 65.28222 62.74262 60.31117 59.69227 61.58617 62.42069 62.5184 62.22677 62.18485 64.1081 68.23681 71.40637 73.56735 75.72617 78.90427 79.65915 75.36502 73.04296 70.22107 71.64477 74.1266 76.57942 77.57008 75.86115 70.39744 67.14279 67.15134 70.78219 73.05749 69.08993 68.8598 64.97861 66.80621 70.50341 74.57438 74.20878 75.68341 78.01865 81.88901 85.48486 83.73359 81.70167 84.45342 85.42236 85.46616 87.35275 85.90913 83.06975 85.072 90.46218 95.56499 97.29807 99.94671 102.8035 105.2716 105.8839 106.1129 109.0233 112.0592 113.8368 114.4398 114.9853 113.6327 111.7684 110.8074 111.3819 111.898 112.5407 115.5284 120.6186 131.7914 151.8374 171.6759 185.6022 193.0101 192.0941 184.0954 174.8534 163.9935 151.2793 137.8242 129.0695 125.1977 129.3789 139.7204 146.8785 147.2968 144.5004 138.0305 133.189 129.6242 120.0747 112.6881 106.6123 101.0136 94.97479 
78.63741 78.95761 80.08735 81.34639 82.94146 85.13017 87.84785 90.87788 93.01228 94.02181 93.57881 92.52808 91.66822 91.20314 90.74757 90.13921 90.2726 91.01414 91.4704 92.74809 94.57159 95.28166 94.84951 92.53067 89.35782 87.78519 86.69801 85.16934 82.44911 77.3902 74.22312 73.37887 75.25731 77.12621 78.12831 77.83977 78.20036 74.33087 69.83672 69.38412 71.20129 68.54492 64.29445 60.81395 59.47987 58.95398 57.08001 55.54003 56.29219 58.09377 55.97992 53.84302 54.68681 54.77684 54.75543 54.9473 53.86688 53.55626 55.58845 59.53824 62.89375 65.85465 66.2674 66.4651 70.07911 68.49462 62.71801 58.38562 55.06981 53.35051 52.16547 51.05289 50.05778 49.52716 49.85848 50.71252 51.27457 51.3521 51.09604 51.87866 53.09747 53.51987 53.33718 53.04214 53.28285 53.97377 54.63255 56.77944 58.90049 60.62908 61.17724 59.77401 57.71849 57.04851 57.21709 59.77896 63.14371 62.60797 62.73175 61.55927 61.73367 62.80413 63.56171 -9999 -9999 61.3255 60.44349 61.6557 63.78422 62.70998 61.42071 60.90071 61.30356 62.8179 65.25036 67.55905 69.58136 72.92813 77.79849 77.55616 71.65302 68.54416 67.09773 68.90185 69.96057 70.458 72.10952 74.52638 70.86297 70.167 67.14539 65.25895 65.03422 61.92144 59.43212 58.76557 58.7234 59.73088 63.85449 66.54393 68.91118 72.0879 76.31215 76.28366 76.64964 77.56253 78.97785 80.10128 80.68573 82.34111 80.61691 78.20153 80.08464 85.26174 90.55702 92.6423 95.18626 97.51919 99.64436 99.5221 97.82345 98.74657 99.63835 100.3359 100.8503 102.2879 101.7097 101.1971 101.8936 104.812 107.5694 109.1966 112.4072 116.3511 125.9594 144.1902 162.5637 177.1446 185.8128 182.7939 169.7338 157.8473 149.5784 142.1279 134.191 128.9316 123.4489 122.5359 128.9273 135.9919 139.89 138.9767 133.8826 129.367 123.4827 114.313 107.3064 101.9038 97.03484 91.75707 
78.38062 78.54105 79.37858 80.51691 82.03728 83.59117 85.55544 88.11374 90.29398 91.72447 91.39115 90.1658 88.4816 88.84012 86.24141 85.94789 86.41616 86.98711 87.47238 88.57488 89.80085 89.71793 89.82751 90.52579 89.27216 87.82392 85.33509 82.39191 78.9018 74.00479 71.13355 70.52658 72.4216 73.16837 74.22675 73.93635 73.7635 69.9959 66.22559 65.65379 66.66968 65.9325 61.98934 58.21835 55.44349 54.15197 52.46365 51.40592 52.71226 54.14353 52.34573 50.65546 51.67954 52.44501 52.43217 52.08502 50.96206 50.64093 52.40718 56.35479 60.47499 63.48978 62.9731 61.43899 62.05202 60.83516 56.51954 53.27256 50.29493 48.68067 47.98458 47.41087 46.94794 47.13882 47.53784 48.40781 49.4216 49.94382 49.77399 49.89386 50.58326 50.77794 50.63574 50.48288 50.90259 51.90718 52.99834 55.25576 57.16824 57.53901 57.06027 55.95667 54.33725 53.76029 53.95364 56.09507 59.33274 59.7303 59.98984 60.03749 60.07538 59.90654 -9999 59.38383 -9999 -9999 60.51328 62.71221 63.76977 61.89007 59.97015 59.61733 60.61804 62.30796 63.83493 65.60106 66.89886 69.8508 74.30466 73.33639 68.02405 65.25056 64.80124 66.34598 67.42368 68.21888 68.60186 69.77653 66.15792 62.35601 57.46972 57.43345 59.1786 58.0866 55.97805 55.09916 55.25455 56.24798 59.8508 63.822 66.03741 67.17359 69.98519 68.5572 67.48305 72.29318 75.99844 75.88092 75.98016 77.13415 75.67737 75.23774 77.16281 81.40986 85.39211 87.55407 90.98129 92.2534 94.05737 93.70122 91.6683 90.97499 90.5609 90.47912 90.30878 90.59087 91.04598 91.83707 93.74077 97.02623 100.4927 102.7438 105.3542 110.7866 121.8906 139.0245 155.8629 169.5598 176.7567 172.9048 159.7655 147.4723 139.6058 135.8517 132.772 129.4391 122.2394 117.189 119.5279 125.32 130.7638 132.3254 129.9246 126.6643 118.2225 109.1966 102.5383 97.59066 93.42027 89.12663 
77.96335 78.21097 79.03347 80.3263 81.45852 82.41015 83.53117 85.18038 86.7727 87.17711 86.14514 84.29555 82.73712 82.51133 79.53654 79.493 80.07684 81.31797 82.25555 82.38403 81.96159 81.18397 82.22866 83.54342 82.89961 81.93231 80.28962 78.17534 75.1308 71.19859 68.45348 67.28168 67.37641 67.31715 67.8431 67.48913 66.89484 64.13264 62.08754 61.66005 61.69913 60.95357 58.69907 55.13139 51.9958 50.09858 48.43943 47.61797 48.65028 49.42545 48.09235 46.95311 47.35929 47.74066 47.79332 47.77628 47.56138 47.79568 49.80372 54.20393 59.47779 62.81764 61.60755 58.75821 56.85114 55.17318 52.38137 50.42287 48.02636 46.07105 44.97533 44.44016 44.24416 44.72953 45.33852 45.93122 46.91612 47.95582 48.43044 48.49427 48.68447 48.76317 48.78869 48.8857 49.36337 50.40551 51.79549 53.48708 54.40574 53.98914 52.90339 51.9465 50.91905 50.51062 50.69809 52.40877 55.01276 56.51728 57.42176 58.27442 57.68979 56.41528 56.01241 56.27532 56.78971 57.52244 58.75818 60.1711 60.38285 59.43041 58.06731 57.69636 58.87527 60.66805 62.62937 64.56129 64.83673 66.17446 68.36909 67.71796 64.55294 62.62526 62.24773 63.06516 64.51526 66.32589 67.02289 67.26312 62.51736 57.28361 54.92466 55.32612 55.95218 55.07959 53.60773 52.0411 52.37606 53.29328 54.00815 55.44749 58.02183 59.81301 62.464 62.52405 61.71903 65.06638 69.02169 70.23131 70.72803 72.35328 72.22164 73.49552 76.02757 79.68094 82.87336 85.15447 87.91626 88.137 89.4276 88.72532 86.70916 85.4071 84.33333 83.85062 83.29339 83.1982 83.70342 85.09852 87.40664 90.32577 93.56306 96.68183 100.6774 108.3477 120.4249 135.5414 149.0958 160.0802 166.3382 163.8832 154.0471 143.6956 135.6829 130.7628 127.5631 125.0507 119.5071 113.9137 113.1295 116.5754 121.5119 124.3538 124.9218 122.4319 113.5859 105.4183 99.13931 94.69608 91.25674 87.78665 
77.38951 77.89483 79.13744 80.0728 80.87017 81.07463 80.97619 81.0652 80.90252 80.36989 79.37175 78.06176 76.86231 75.43118 73.47706 73.1008 73.42077 74.55881 75.56946 75.45171 74.60733 74.27659 75.72295 77.00454 76.23382 74.47581 72.5018 71.79779 71.68143 68.57887 65.83353 64.5137 63.29159 62.61814 62.39846 61.85103 61.15915 59.83918 59.23437 59.06251 58.53421 57.51717 56.7154 52.68652 49.57732 47.53865 45.96299 45.33188 46.00784 46.58112 46.11756 45.78676 45.91218 45.79252 45.63337 45.73359 46.24538 47.24161 49.79507 54.60918 60.34607 63.57321 62.01374 58.24 54.58862 51.51413 49.35888 48.20847 46.67758 45.01583 43.9264 43.56697 43.60799 43.97892 44.51065 44.97571 45.71506 46.75362 47.60564 48.07072 48.32345 48.48187 48.72707 49.15787 49.74377 50.58646 51.59845 52.12858 51.93138 51.14901 50.18409 49.50085 48.99127 48.83792 49.09688 50.40667 52.28533 53.93478 54.10883 54.48825 54.57875 54.07624 54.13505 54.5842 54.95673 55.37927 56.69027 57.62861 57.75122 57.54669 56.99524 56.7357 57.39272 58.93617 61.1644 63.18588 62.97004 62.69883 62.88344 62.75698 61.44842 60.43653 60.13377 60.71398 62.48412 64.70385 65.21962 63.88376 59.77352 55.89198 53.92472 53.10234 52.24187 50.97327 50.01628 48.91409 49.33613 50.26372 50.3395 50.201 51.54203 53.25724 55.60469 56.65444 57.0422 58.99839 62.07379 64.90759 67.10796 69.23092 70.26042 72.23839 75.00168 78.19086 80.66035 82.33595 84.27509 84.24671 85.07848 84.76596 83.62655 82.46832 81.3399 80.84749 80.4221 80.42267 81.18122 82.84551 85.05862 87.82301 91.3284 95.12495 99.71725 107.3666 117.9013 129.7062 139.7524 148.4357 154.8198 155.2915 149.5896 141.2161 132.9449 126.7509 122.1613 119.0733 115.9557 112.7034 111.0754 112.3202 115.7364 119.2409 121.9939 118.2842 110.723 103.7981 98.40425 94.28088 90.82873 87.40993 
76.82733 77.95787 78.91147 79.44118 78.66157 78.59365 78.4213 77.97475 77.07879 75.78996 74.43988 73.04387 71.64199 70.09877 68.94592 68.20892 67.87256 68.44186 69.47125 70.06276 70.13008 70.57757 71.96088 73.04837 72.33294 70.23131 68.21249 67.63915 68.31036 66.49516 63.75077 62.16938 60.83817 59.99494 59.24913 58.44625 57.75706 57.33833 57.44499 57.56586 57.1071 56.2933 55.78912 51.4766 48.25056 46.37928 44.9656 44.44506 44.88422 45.49288 45.69239 45.64294 44.73226 44.03619 43.97162 44.82512 46.3372 47.91047 51.04947 56.16282 61.71664 64.70169 63.0346 58.68693 53.78595 49.25173 46.67049 45.70735 45.06728 44.35857 43.89806 43.80508 43.98557 44.28109 44.63985 45.08564 45.78753 46.69753 47.61069 48.40757 49.02153 49.43292 49.779 50.18135 50.61866 50.96112 51.08197 50.66905 50.06602 49.47081 48.92871 48.61519 48.51574 48.65489 49.09396 50.16224 50.76649 50.79856 50.851 51.2615 52.02244 52.75209 53.57229 54.26438 54.58017 54.71507 55.20022 55.79241 56.43614 56.97955 57.28039 57.46471 57.75507 58.58315 59.98341 61.11789 60.63747 59.77859 59.32416 59.43841 59.14287 58.84683 59.03345 60.19486 62.28022 64.11784 64.04295 62.066 59.0166 56.44051 54.47484 52.45848 50.35207 48.68753 47.99032 47.41292 47.57378 48.13117 48.45156 48.67897 49.71371 51.19269 52.93154 53.79416 54.31074 55.41252 57.64793 60.65193 63.67763 66.54467 68.98738 71.74143 74.5303 77.35315 79.46337 80.89421 82.13824 82.48058 82.97775 82.71892 81.80837 80.70197 79.70947 79.28865 79.01509 79.20948 80.18728 81.80461 83.78779 86.57855 90.62664 95.40391 100.4022 106.6807 113.7894 120.983 127.244 133.976 140.6183 144.174 142.5953 136.8587 129.4197 123.2585 119.0457 116.2274 114.2431 112.4214 111.0218 111.4651 114.2553 118.1656 119.6068 115.0095 109.0833 103.4232 98.71356 94.67805 90.98106 87.6643 
