# Supplementary material for: Exploring the Distribution of the Spreading Lethal Salamander Chytrid Fungus in Its Invasive Range in Europe – A Macroecological Approach
Source: PLoS One. 2016 Oct 31;11(10):e0165682. doi: 10.1371/journal.pone.0165682 (PMC5087956; doi:10.1371/journal.pone.0165682)
Supplement: S2 ZIP Archive — (ZIP) [file pone.0165682.s011.zip › BIOCLIM_full/bio_18.asc]

ncols         200
nrows         200
xllcorner     3.31330001355
yllcorner     -1.12269991115
cellsize      0.0117999315
NODATA_value  -9999
72.51045 74.56301 77.78918 80.80441 81.34554 79.54443 78.89281 78.33191 78.60592 79.09471 79.86577 81.95496 85.49306 88.28375 89.25568 88.23724 86.19135 84.9501 82.78551 79.40009 76.91653 75.87101 75.93419 75.58905 73.87189 71.17952 69.59116 69.30846 70.04672 70.99738 72.53131 75.13445 78.75726 81.38045 82.20866 83.38229 85.49695 85.89203 86.96942 89.91602 92.90003 94.0386 94.95041 94.96714 94.26679 92.943 91.54788 92.21251 92.67933 92.71878 93.54947 95.34131 97.2433 99.2291 100.9977 102.0388 102.4767 101.3458 98.27295 96.31143 93.40085 90.46613 89.30279 89.23883 89.90062 91.2733 92.28506 93.46781 94.85534 97.5993 100.2114 100.4205 98.60381 96.52236 95.40644 94.60105 92.27085 90.74764 90.16103 88.45707 88.79714 89.36729 88.79961 90.52778 89.17823 89.55344 91.28574 93.30446 95.08336 96.3449 98.26903 100.1146 101.8873 102.9488 104.101 105.5479 107.1016 108.6905 110.2631 114.1438 118.1798 117.3809 115.3539 114.6468 115.233 114.0904 111.3077 109.64 109.4007 110.2176 112.0438 113.2433 113.0168 112.6478 112.5855 113.0632 114.2398 116.6236 120.4186 124.2628 127.2141 132.2018 133.5626 132.8832 131.0696 129.686 128.062 127.2808 128.1783 130.4197 134.6365 139.6049 151.6374 154.1493 156.5981 158.9414 158.4452 154.5383 150.9331 146.0116 140.4232 136.7441 134.828 132.6811 129.4547 127.4369 127.4204 128.6332 130.2345 131.4614 132.9455 135.019 136.3755 136.486 137.6743 140.7665 144.9409 146.9345 144.5236 140.0639 134.984 131.0171 128.6075 126.9147 125.2696 122.8856 120.7919 118.862 117.3013 117.8489 117.8981 117.6408 118.5136 118.8724 119.9046 124.1194 127.6894 126.3526 122.3308 119.1665 117.3046 116.4578 116.1916 115.0092 114.3409 115.8004 117.8605 119.7282 121.5483 123.0368 123.6064 123.0175 122.1673 119.784 115.1405 110.0453 105.1738 101.0923 97.30268 92.60236 
71.49447 72.92291 77.18877 82.46301 85.66154 84.12567 82.49071 80.86523 80.94093 81.61918 82.6931 83.48197 84.50089 85.32528 86.67244 87.44253 87.52833 87.3787 86.22941 82.87913 81.09746 81.87161 83.88028 83.773 81.31773 78.24198 76.56322 75.8574 76.45981 77.36108 79.38053 82.25528 86.34441 89.92373 91.61664 95.22258 99.14949 99.98162 102.1175 105.1225 106.7217 106.9232 108.4531 106.9957 105.2004 104.4901 104.7563 106.929 107.4654 106.7774 107.4201 109.1937 110.9171 113.5825 116.5181 118.4905 119.6306 117.6522 113.8145 111.5002 107.7279 104.5635 103.3806 103.3054 103.8115 105.0302 105.8298 107.1873 108.5146 112.0573 115.909 117.6807 116.0138 113.5944 112.6909 112.7285 110.0955 108.0971 107.1609 105.5516 105.9725 105.6487 104.5897 106.519 103.1392 103.6814 105.0903 106.5361 108.0198 108.8502 110.8074 112.555 114.4012 114.8919 116.0686 117.8228 121.1741 123.5997 124.1458 127.6655 133.1199 133.281 131.3298 130.6042 131.4501 129.7656 125.7655 123.8515 124.7147 126.2464 128.793 129.6937 128.2386 127.5028 127.5832 128.8513 131.1007 133.5601 136.7929 141.2155 145.636 153.3657 156.7296 156.9476 151.4158 148.5424 148.2007 148.7186 149.8749 151.1056 153.7658 158.2126 174.1302 178.0849 181.4397 184.5671 182.0553 176.3064 173.7091 170.77 168.6458 168.9753 169.611 166.0918 159.388 154.5285 152.327 153.1372 154.9297 154.9341 153.6704 154.1501 155.6175 156.349 159.176 163.9806 169.5069 172.1022 170.3192 166.0837 161.3291 158.1696 156.4548 154.5723 152.661 149.9735 147.8082 144.4802 140.0713 139.2065 139.8069 142.548 145.6954 145.025 143.616 148.2491 152.8189 153.4021 150.7185 146.9277 144.8283 143.8563 141.8349 137.4819 133.1931 131.6025 132.6785 134.7301 136.931 138.4284 139.5305 140.0286 140.1795 138.2972 133.489 127.5971 121.1301 115.6209 109.1079 97.84428 
71.05233 71.8408 75.77667 82.74209 89.40081 89.57876 86.1451 83.29852 83.17436 84.09948 86.35643 87.25212 86.54794 85.6288 86.84495 88.58782 89.73031 89.20606 88.70361 86.28661 86.11643 89.1507 92.68552 91.77079 89.2841 87.6484 86.04137 84.43627 84.26073 85.21039 87.69787 90.53796 94.36843 99.41547 102.1628 107.3765 112.4059 115.2362 118.7639 119.42 118.8516 120.4753 123.1065 119.9271 116.9963 117.692 120.4616 123.1095 123.0092 120.7854 120.8411 122.7535 124.7543 127.8027 131.7594 135.6115 138.0819 134.745 130.6992 127.1485 123.1231 121.6161 121.6325 121.5789 120.7181 120.8093 120.867 121.7253 122.8157 126.7737 131.8124 135.3714 133.7537 130.5079 129.2568 129.944 127.2699 124.4992 123.4944 123.3757 124.1377 123.7215 122.417 123.179 117.9183 118.3334 119.1968 120.3704 121.9396 122.7878 124.8884 127.0864 129.8378 130.1997 130.9245 132.621 138.6882 141.1585 139.0245 140.4227 147.9892 150.2006 149.4765 149.2812 148.7315 145.3618 141.1185 139.2078 140.6058 143.002 146.785 148.8578 148.3428 149.3431 150.4106 152.1638 154.6977 156.9687 159.3658 164.5571 169.8479 177.7335 184.3648 181.4661 171.2379 167.5333 169.2797 172.2675 174.3034 174.0876 174.1663 179.0422 197.5484 203.4415 207.2714 212.0368 208.4957 205.2776 205.3594 204.1395 205.4033 207.5165 206.8231 199.7162 189.2639 181.6181 176.3263 174.2937 175.5398 175.1458 172.5035 172.1282 173.5943 175.2265 179.8387 185.2596 190.1781 192.6055 192.7526 191.4216 190.2031 190.0458 190.0595 187.2181 181.9283 178.6284 177.0026 173.3543 165.9256 161.3409 162.7999 170.1172 176.7238 177.3875 173.0538 171.7806 173.2907 177.0905 178.4665 176.6157 175.9034 174.1418 169.7149 162.4388 153.9004 149.022 148.2444 149.1697 150.9708 151.9001 151.7639 152.1971 153.3364 152.3923 150.8668 144.7708 137.1821 129.3451 116.1621 100.8747 
70.9393 71.42467 74.66525 81.78707 91.55991 94.79154 89.60458 85.72057 85.38595 86.26477 89.19003 90.90864 90.19696 88.89951 89.34461 91.48522 92.73511 91.51492 91.07405 90.70181 93.08664 97.69464 101.009 99.36429 97.74789 97.7181 95.88885 94.0185 93.17871 93.82581 96.22607 99.33193 103.0378 108.7607 111.3105 115.6455 121.5952 128.4207 132.6437 131.4823 132.4319 136.5351 137.8677 132.4463 128.9633 131.3309 136.1423 138.4435 137.3995 134.1043 133.8329 135.8071 137.801 140.138 143.9385 148.6432 151.4293 149.2824 147.3684 143.124 138.6829 138.5294 140.0823 140.0536 136.4439 134.5339 134.4383 135.5195 137.5915 141.3073 146.046 150.8032 149.6302 145.5941 144.2066 144.846 142.67 139.5231 138.8764 139.7728 141.7241 142.9405 140.492 137.799 130.3403 130.3714 131.683 133.3179 135.6797 137.7257 139.8254 142.6927 146.2763 146.8458 147.1431 148.542 157.0168 158.5686 154.0924 153.2465 160.9651 165.4118 166.596 166.6525 164.7927 160.0937 157.0739 156.088 157.972 161.3247 165.0884 167.3629 167.4964 169.8431 173.0147 177.0248 180.7894 183.2513 184.3892 189.2062 192.5823 197.9735 199.5915 190.3348 181.073 180.541 187.1594 194.5716 -9999 196.4141 197.7232 207.06 225.8746 233.0688 234.4759 239.5286 235.5374 235.3157 239.7999 241.08 243.6871 246.5179 244.8719 237.2602 226.0959 213.2579 201.9573 194.9735 192.8585 192.2475 191.3488 192.0129 192.17 192.8068 197.6659 202.6417 206.0928 208.2613 210.252 213.0669 217.7513 223.5768 228.2197 223.5687 213.728 209.379 207.0437 202.2967 192.6786 185.9022 188.3098 200.2266 209.2433 211.92 206.9137 198.6934 197.0541 202.3115 206.579 206.6302 204.671 200.3133 193.0215 182.2385 172.0152 166.1254 162.8135 161.6995 163.0274 163.0732 160.295 160.6218 161.5879 160.6423 164.8353 158.7948 149.9683 135.6387 118.7949 101.5412 
71.00014 71.39093 74.16962 80.63323 91.99222 98.85463 93.22116 88.53622 87.93735 88.79762 91.14375 93.2487 93.9706 94.01108 93.59064 95.55892 96.23227 94.98217 94.63397 96.23404 100.6289 104.8722 106.9571 105.8493 104.5404 104.7829 103.466 103.0301 102.621 101.8601 103.3408 106.986 111.6288 117.5357 119.7868 122.5104 129.0062 137.8648 141.8668 143.8606 149.7618 153.0921 150.9372 143.592 139.8595 143.291 149.987 152.773 151.6909 149.1388 148.7989 148.9854 149.4266 151.1877 155.8916 160.48 161.3661 161.79 162.3472 158.2712 151.8807 150.7968 153.4209 154.8046 150.8196 148.1401 149.2834 151.7696 154.6747 156.2869 158.6372 162.3653 161.1603 158.0759 158.7467 158.6153 157.5258 155.2731 154.9547 155.4772 156.8458 158.1629 153.1211 146.2356 139.4554 140.6001 142.6297 145.6626 150.6473 154.5894 156.3952 160.263 164.4979 164.601 162.8212 163.3924 172.7907 172.8989 167.9146 165.5624 170.9564 177.3437 180.4026 181.6612 181.0008 177.5828 177.897 177.8505 179.2229 179.8684 180.2809 181.778 182.3658 185.9132 192.7772 198.3706 201.0069 203.598 205.9262 211.5065 211.5184 211.7339 209.1866 197.2276 190.803 193.2524 204.2115 213.6409 216.1945 217.6243 221.8012 233.2859 250.1778 257.5175 252.7192 257.7206 256.4532 260.6176 271.064 276.4135 281.3211 280.9338 276.9929 270.3044 260.1683 246.6044 232.3124 218.0693 208.9436 206.6538 210.1701 212.8636 209.1754 206.2029 208.3433 211.7719 215.3986 221.0418 226.9047 232.9966 241.5157 252.4238 261.4023 255.4686 244.2327 238.5368 233.1027 226.464 219.0735 215.2985 218.4301 227.4861 234.288 235.1218 229.0823 217.7974 214.7001 220.0718 228.6227 231.3793 222.7018 215.4634 203.4602 191.2774 182.9046 177.8625 173.5675 172.3275 173.9718 174.2528 171.4487 171.9762 169.9271 166.3399 170.6041 165.8022 153.7873 136.3397 117.8806 100.1843 
71.23351 71.62491 74.01499 79.83447 90.97483 101.3734 96.62483 91.77197 90.45462 91.6815 93.41277 96.08691 98.05451 99.71424 98.64243 100.1 99.74821 98.73591 100.3067 102.2329 106.4784 109.6376 111.3457 112.7378 111.323 111.3976 112.1584 113.3575 112.855 112.0231 113.5741 116.7783 121.6656 127.2409 129.8868 132.0972 137.1978 144.2585 148.9847 158.1859 164.5051 164.4726 160.5771 153.7121 150.3722 154.0765 161.2238 166.2702 167.0867 165.4438 164.3587 162.3502 160.723 162.9354 171.3126 177.9286 176.9148 178.4157 180.5384 177.2214 170.496 168.0674 170.2697 173.0551 171.8395 169.1036 169.6697 171.0314 171.937 171.4173 172.3 174.7761 174.5769 174.5814 177.2469 177.1322 177.3807 174.6954 174.0155 172.2578 170.3676 172.1879 166.1362 157.6984 155.437 158.5352 160.4015 163.9229 168.2727 169.7318 170.5606 174.5329 178.2742 177.7764 173.989 173.5493 181.6947 182.7551 180.4987 179.8905 183.3401 189.5162 194.0283 196.4255 198.3644 198.9305 202.0558 199.8053 197.0465 197.1784 196.6781 197.6127 202.5294 201.0851 208.1179 212.4622 214.4577 218.2343 222.2154 227.224 224.5553 220.6454 217.8322 208.0881 204.9044 208.5238 219.3689 227.6688 231.6033 238.7038 248.7745 262.1345 278.2724 286.3958 277.9699 280.5522 282.4603 287.5264 300.1022 307.9355 317.0615 316.6777 312.3696 305.5495 293.5816 279.7425 267.6138 249.6396 232.3873 228.434 234.3348 235.6732 227.7896 222.1345 220.9507 224.6322 231.992 240.9367 250.5298 257.9348 265.9094 274.762 283.8493 277.343 267.7092 258.6722 247.5615 242.6152 247.2643 250.4175 249.0435 248.3432 249.3467 245.528 236.0429 229.3904 231.4851 240.7136 251.1041 251.1541 240.4965 225.8871 210.5464 200.2696 194.7731 191.1777 188.3922 187.3909 188.6391 190.2964 187.9532 186.4344 179.8593 172.8265 174.5567 166.1459 153.3675 134.0223 115.3424 98.03643 
71.57472 72.46865 74.4949 79.40115 89.456 100.9779 98.86593 95.00985 92.556 94.45418 96.33264 98.46021 100.3669 102.1795 100.678 100.1447 100.0482 100.2816 103.5449 105.7308 108.9012 111.5063 112.5094 114.2331 113.1404 115.5736 119.068 120.2308 120.1578 119.7667 121.4979 124.5621 128.5894 132.3078 135.6798 138.0606 140.5225 145.4332 150.907 158.1002 159.6646 158.5313 157.5524 154.5745 152.0427 154.7535 161.9918 167.8655 169.8743 170.3639 171.7449 170.259 165.4211 163.1249 167.52 170.2167 166.6966 167.4785 170.2381 168.037 163.293 161.4356 162.9275 164.5583 165.6815 166.3395 168.2924 169.1561 170.2532 171.1511 173.2558 174.4721 172.8346 173.529 176.1901 178.1304 179.8553 177.5837 176.9608 173.8922 169.7551 171.7446 164.3548 157.7733 158.4268 161.943 161.8586 161.2886 162.9773 165.3905 166.6115 169.4026 172.2727 173.353 173.3303 175.2503 177.0701 179.6691 178.6578 178.969 180.6927 183.8725 190.1221 195.1014 200.138 204.1849 205.9854 199.3135 194.085 205.463 203.3537 205.6803 212.5047 202.8417 206.2488 207.7714 210.2001 215.4539 219.1003 220.5547 218.9987 217.3984 217.1396 211.1252 212.3903 213.2679 216.0101 222.8363 231.7411 247.4603 263.9164 275.0898 282.1141 282.6198 277.4718 278.0067 282.1412 287.873 301.3721 313.8805 325.3597 325.6542 322.9816 313.2547 302.6819 289.4413 277.989 261.4583 240.6693 231.7872 232.8857 232.2445 226.047 221.3071 220.7062 225.2791 231.9833 241.5803 251.7029 255.6024 261.5664 266.3807 274.4025 270.8844 265.512 254.775 241.5731 240.7873 253.9663 258.989 254.0959 248.0524 241.7786 231.9167 225.5684 226.4486 237.9652 247.7404 252.4593 250.0708 241.4117 227.8762 210.6342 200.3807 196.515 194.7365 192.9463 191.3662 194.2369 197.457 191.3401 189.0728 179.5107 170.7921 172.3587 165.3326 150.8403 130.4991 112.1995 95.39838 
71.85376 73.74904 75.76554 79.95185 88.61071 99.70004 101.2692 99.27243 96.15601 97.94553 99.7524 101.925 104.2378 105.9259 104.7007 102.6379 102.1717 103.3366 107.0695 109.536 110.5224 113.3265 113.8829 115.0044 115.3068 121.386 124.6352 125.5193 126.0687 125.5011 127.574 131.3383 135.0435 137.7055 140.3549 141.2249 140.994 146.0624 152.8871 157.3337 155.6455 154.2428 155.1636 154.8364 153.9789 156.4858 165.1091 171.7274 174.7919 175.6767 176.3033 174.429 167.23 161.9556 163.4632 165.0545 165.5355 168.1466 171.1333 169.8841 167.1683 165.5425 165.1249 164.5368 164.0871 165.3606 167.5935 169.4348 173.1581 176.4684 178.486 176.3199 171.2608 171.1635 174.0851 178.1996 180.6784 177.4496 177.4362 175.0343 170.6792 172.6783 164.4317 161.6455 162.4541 163.0374 160.8827 159.2825 160.4149 162.5664 163.5079 165.2334 167.6971 172.5975 178.5953 182.2919 177.5965 179.355 178.0933 177.4188 178.7428 180.7107 187.0126 195.1154 201.2406 206.8783 206.1116 198.9193 196.3017 213.3111 212.7654 214.8008 219.3419 207.8175 208.658 208.6151 209.0135 212.0217 215.1982 217.6929 221.6033 225.5492 226.4834 224.8346 217.9763 216.038 219.573 224.5285 230.994 243.5853 254.2948 263.5994 269.0954 269.3675 276.8989 283.4499 297.4387 301.972 308.8305 314.4666 318.5182 327.3321 333.6054 328.9266 323.7124 307.0847 291.9151 272.6599 253.1206 241.3719 237.9439 234.5484 231.3267 225.5011 226.7148 232.081 239.7199 250.0994 258.447 264.7723 270.6191 269.1356 268.0624 262.4654 258.5328 249.6994 244.1388 252.703 261.5138 260.6564 257.6681 251.1781 241.2066 227.8143 220.599 224.4118 235.8686 245.89 248.3441 244.9487 241.9533 229.0363 209.5204 199.6179 196.2834 194.5692 193.463 194.7957 198.8682 203.0794 192.5941 192.6541 180.0503 170.761 174.9373 166.5022 150.9044 130.7205 112.15 94.33292 
71.81087 74.75565 77.49323 80.86137 88.18895 97.09245 101.1229 101.3559 98.8117 99.99376 101.5699 104.0386 107.318 108.9686 109.0049 108.1373 108.1667 111.7652 118.1471 122.6418 121.6161 122.0663 119.1067 117.8961 118.5123 125.6379 129.3005 130.5133 129.5817 127.3846 130.1218 135.797 141.4669 145.7687 147.7489 144.9586 143.3339 148.9964 155.4065 158.0911 154.7 154.3817 155.3386 156.623 158.4589 161.5262 169.0644 173.7486 176.8865 177.2811 176.4542 173.0368 164.5528 160.2935 161.0412 162.0781 166.0041 170.282 170.2142 166.8024 165.6759 165.1071 163.9859 162.4337 160.756 160.4284 162.3856 166.9431 174.9486 180.774 181.7247 175.7498 167.9336 165.89 167.6528 173.1429 176.6006 175.661 177.8382 176.7533 173.0822 173.7475 164.9472 163.3665 164.2961 165.6666 163.985 162.229 161.9494 161.4081 161.0331 162.0162 165.3914 174.0848 182.198 186.3333 178.7676 179.6745 179.2294 176.8362 175.6717 176.8537 182.7593 191.0087 195.4783 201.2788 203.725 203.6897 203.4834 215.7236 216.0068 216.9101 222.188 210.5226 209.8043 207.6213 206.6933 208.9823 213.284 217.9295 224.6915 231.7665 231.6944 222.0528 214.1994 216.5442 224.4154 230.8421 235.3561 240.592 245.4038 250.6263 257.336 262.9137 276.701 283.9261 299.132 306.7642 309.1541 313.8811 320.6104 319.5253 321.2231 323.2042 327.6605 313.9179 293.6867 274.2735 259.6009 248.4906 242.7011 236.984 238.7113 231.0197 230.5419 235.3133 241.109 248.9196 251.9979 258.7004 271.5508 263.8755 257.5062 254.0533 255.0141 250.9124 253.8561 261.9863 268.2823 269.6555 263.1884 253.0931 240.4588 228.5802 221.8862 225.7609 233.1149 239.5432 241.8584 241.6123 237.5704 224.7337 208.1763 199.2535 194.4743 192.4995 193.4128 197.6172 200.4507 201.7919 195.4276 191.2429 177.2357 169.7767 174.0066 166.4568 151.0815 130.8869 111.8938 93.93742 
71.63356 75.06927 79.46046 82.02478 88.20986 95.28239 99.96553 102.1632 101.5238 102.2252 103.7031 105.7396 109.1438 110.8788 111.5047 110.3204 110.4312 114.133 119.4897 122.9508 119.9729 119.6161 117.2508 116.0181 118.682 124.4643 130.4303 134.6572 135.9482 133.261 136.6394 144.5823 151.3703 155.7415 153.9438 148.6719 146.3233 149.1427 153.2578 156.7256 155.5941 158.1581 159.9282 162.4008 164.3047 167.9578 172.4825 174.0613 176.2437 176.4284 174.2856 167.7283 160.086 159.5021 159.7993 160.6167 162.6807 165.3299 163.9297 160.5999 162.5049 164.0575 164.301 163.0565 161.1096 159.4984 161.0625 165.3012 173.5885 179.3853 179.5883 173.2332 165.7318 162.9152 164.7313 169.4655 172.2374 174.5723 179.2012 180.5367 178.3377 176.5485 169.4069 166.015 165.3741 165.0903 161.8094 159.3864 158.7126 156.6248 157.0228 158.6515 162.8469 172.4323 180.73 186.9361 179.3505 180.6272 181.9275 179.4347 176.6128 176.9458 182.751 190.0988 193.5411 200.7601 207.949 213.1836 211.5559 218.5275 215.6826 217.5189 219.7399 213.3069 210.7126 206.3239 206.7767 209.1804 213.6401 220.4796 230.6535 241.241 230.6451 222.0051 219.5762 224.796 234.4669 239.0295 240.2804 238.5508 240.9897 243.0379 251.9179 260.5434 275.4928 286.1824 304.6162 310.6028 310.2868 307.9924 307.4385 305.9653 305.9859 308.4904 307.244 296.5184 282.9469 270.4785 257.8921 247.765 236.3162 231.5707 233.9364 234.4846 236.2044 243.6923 249.8732 254.6219 260.3649 261.9205 261.5649 250.1444 248.8126 251.5087 258.8997 262.877 267.8536 273.2184 277.7 276.7175 266.4695 251.858 239.471 235.8427 231.2515 230.3585 234.9857 241.344 240.1805 232.2157 224.3757 215.0922 204.8045 197.0422 190.7471 189.4954 191.67 196.3917 202.1762 204.1197 197.3019 186.3826 174.0512 169.573 173.1779 169.3435 153.0976 132.472 112.891 95.57766 
71.3429 74.51504 80.40058 83.07327 89.01187 95.52835 99.83031 103.0605 104.1657 104.2144 105.6578 107.0185 110.8576 113.4323 114.4442 112.2093 111.8454 115.2246 119.6745 122.6987 118.8716 116.9038 115.6767 117.6534 121.0729 128.9936 139.1521 146.2357 148.1642 145.2171 142.8438 144.4104 146.9753 147.8069 146.6572 145.9558 147.8263 149.903 152.6042 159.8391 163.8611 167.6116 169.1676 170.8445 171.1869 173.698 176.0408 177.5296 180.1954 179.6367 175.1507 166.0386 161.7426 162.0976 161.6813 160.7322 158.9313 158.9636 159.5764 157.7364 160.5439 164.2429 166.7039 168.1424 167.741 164.7791 165.4952 168.2443 173.0098 176.2394 174.8286 167.6103 161.9343 158.9942 161.1838 165.4689 169.3137 171.9505 179.869 184.5216 181.8937 176.495 172.0643 169.2141 166.9294 162.9094 158.1987 156.421 157.6665 155.0589 155.7423 157.8495 162.6468 -9999 180.4118 187.5226 179.4118 180.7417 183.2727 182.2712 178.2764 175.9324 178.1679 185.3434 191.6272 199.8296 210.8329 217.9601 213.5886 216.1052 216.6268 221.2332 215.2079 213.1822 210.2033 206.5705 208.1471 208.9484 214.4867 221.4666 228.9627 234.4763 231.9064 228.969 234.0351 240.4413 240.9532 236.7677 237.2948 237.0966 238.1785 240.8912 252.8242 267.469 283.6776 293.0913 311.0952 317.9059 312.8918 302.33 298.4207 299.1725 301.5721 303.795 300.1481 287.7061 270.4176 262.8554 255.3675 249.5574 240.7562 239.5507 239.1867 240.7842 241.8635 248.7903 251.2312 256.4569 260.379 260.8638 253.8996 243.8004 249.4666 257.7369 263.3113 266.4419 273.7251 278.5999 282.3573 277.7995 271.7129 258.5016 244.724 246.5862 240.917 236.0164 240.3386 243.513 239.3309 229.0892 219.5297 209.1091 201.1236 196.1012 192.2225 188.8342 189.5131 195.4849 204.5923 204.6562 195.9875 182.4492 174.4184 172.8678 180.0295 173.163 157.1526 135.5656 116.422 99.68456 
71.14832 73.98373 79.82253 83.12092 89.47463 96.79667 100.9978 104.4381 107.3675 106.8129 107.0515 108.1901 112.9142 117.3358 118.9349 116.3947 114.8618 116.7619 119.9525 121.6477 115.5235 114.1072 116.2468 120.4711 124.338 134.0383 145.6359 148.0945 144.2287 141.6315 142.8375 146.7751 148.6085 147.4162 145.2785 146.4058 151.2488 154.7983 157.5316 165.4824 172.7749 176.6914 177.8292 175.7077 173.5037 177.6061 182.1161 184.1049 185.5684 183.2914 178.0882 170.5762 167.3231 164.9806 164.2172 163.3789 162.0426 161.4756 161.4715 159.3397 161.9177 166.1935 168.7575 172.2615 173.2502 169.8265 169.6411 170.9234 173.6201 175.9377 174.1044 165.493 159.4669 157.195 158.6656 162.3859 167.3392 168.657 174.4932 181.3725 181.5857 176.1867 172.2365 170.5492 169.319 165.8139 160.9689 157.8161 158.9931 156.7931 157.8531 159.1615 162.1296 169.1609 -9999 184.113 178.6627 180.1657 182.2902 181.533 178.8559 173.8915 176.3749 185.0423 193.6226 200.497 209.0478 215.92 214.6026 218.2294 221.8232 228.145 217.9161 211.7418 210.3414 209.7464 213.1275 210.4229 218.5429 226.3329 231.9184 228.6933 228.6846 229.7733 234.0145 234.7469 235.3176 236.4941 241.3083 238.9579 238.6913 242.8539 261.9925 279.3133 293.2832 306.4633 304.0048 309.3826 306.0013 300.7023 292.7679 289.1565 290.6122 292.5681 292.3265 285.5402 270.1033 263.0133 255.4764 248.9705 245.5782 239.6852 232.4079 236.2695 244.2234 248.4162 247.1328 250.7111 251.7863 247.6952 237.7258 236.4162 247.3648 260.0074 263.1052 261.6971 269.5302 276.4719 278.4846 272.3119 259.6517 256.9433 256.1263 252.8669 243.7457 241.5361 242.7887 242.6521 234.0177 228.9501 223.936 214.0178 203.8677 198.1792 195.3756 191.4776 189.51 195.3381 203.794 200.7735 192.2478 183.5957 182.5613 184.7172 187.9271 175.2023 159.2924 140.7855 122.4397 105.1676 
71.03974 73.96089 78.90932 82.71323 89.14545 97.59304 102.4469 105.7838 108.43 108.4668 107.2068 109.8942 115.8887 121.4523 123.7259 122.6284 119.4821 118.2555 120.1626 120.3341 114.5933 116.8938 123.1242 126.1421 128.0298 129.5966 138.6002 138.7999 133.8699 133.6673 136.9011 144.1317 147.8085 145.9516 143.2829 145.9175 155.0902 162.4009 166.6386 174.0826 177.2941 178.7598 179.5235 176.4959 176.0869 183.1627 188.512 189.9642 189.7932 188.784 187.0983 182.1224 175.181 169.2126 169.0321 169.5671 168.0124 165.7012 163.7038 161.0304 162.0152 166.224 169.7688 174.0053 175.6421 173.6107 171.1697 169.4134 171.0954 173.653 173.8994 166.4462 162.5955 158.6322 155.443 155.1977 160.5875 163.5609 171.5488 183.6539 186.026 181.3573 177.0018 176.3361 175.0919 170.4123 164.1176 160.5186 160.0595 156.649 155.7771 156.7353 160.5814 166.8939 173.7764 182.2653 181.0251 182.5459 181.1898 179.7985 177.2682 173.647 176.6672 186.4506 193.9088 199.4532 207.679 214.133 214.9142 219.2978 223.7311 217.767 209.7568 203.4553 205.9123 209.7507 206.8649 211.4168 221.3517 229.3264 237.5405 235.0278 238.5661 245.1652 246.4389 240.9947 236.7346 237.6244 246.6861 247.3904 244.3624 247.7653 271.3438 289.9912 299.3854 308.3013 297.8824 299.448 303.3625 292.9102 281.5199 276.0945 281.7145 283.6629 293.4631 292.5213 277.2667 266.3354 253.5089 241.0526 230.6693 229.8375 230.4623 237.03 251.1585 249.9787 246.328 245.071 241.0802 234.3985 231.0253 238.026 249.4005 259.5764 261.8959 263.4087 270.0835 275.8753 273.9939 263.9644 253.1129 250.5341 249.8279 253.0462 249.9376 245.8487 241.5199 237.6757 233.2836 232.9322 230.3986 220.4577 208.0486 199.6807 194.9641 189.5874 186.6681 194.5734 201.58 194.973 185.5652 182.1811 185.1495 189.7544 192.0967 183.0477 168.714 150.3057 130.2707 111.1435 
70.63765 74.23873 79.18456 83.65819 90.02128 99.29918 105.0198 109.0225 110.4118 110.18 108.0658 111.6479 118.1243 124.5691 128.9968 129.714 125.3307 119.8816 119.045 117.5756 115.273 119.6899 125.9821 129.8692 130.1641 132.31 137.144 135.8398 134.5132 136.1655 139.1712 145.5461 148.8803 146.7662 145.1068 150.0515 161.6499 169.0367 173.4427 179.0463 179.0904 180.6707 182.1417 180.6905 182.1448 188.1564 193.692 194.0586 194.4222 198.15 197.7582 192.6659 181.2069 173.8884 173.6237 173.0699 170.5015 168.2553 165.1036 164.0401 165.8031 167.6533 169.5519 172.1259 174.8146 174.8867 172.8002 169.5256 170.4555 173.1781 175.8717 170.5327 166.843 162.085 157.151 156.8746 164.5866 171.5947 177.6612 182.0594 186.4691 186.3651 183.0331 181.6285 180.4513 176.0628 168.1609 162.8645 158.5931 154.2489 153.882 155.4695 157.6017 162.1837 169.2476 180.3764 182.2457 183.9483 180.1094 176.3112 174.8351 172.9416 176.4639 187.9941 196.7914 204.2277 211.7922 217.8628 219.8442 221.4637 224.2703 212.9565 202.8751 197.8264 200.3262 206.1981 208.1193 216.1573 226.0506 233.0248 239.8108 240.2372 248.5073 245.7877 244.7054 238.6045 235.6624 238.1099 249.3943 257.4833 257.9522 261.0505 281.6285 295.5341 304.0268 303.7158 285.1721 294.4031 299.5125 284.661 270.5839 261.9554 265.2158 279.3309 291.8436 293.2292 278.5539 263.8235 250.1543 239.0814 232.0278 231.0137 232.2275 238.679 251.4943 250.6672 246.3914 242.1276 236.288 231.1058 232.8086 241.9601 249.0498 250.6324 256.6952 260.61 262.6135 258.4876 252.7353 247.7968 245.7975 246.9679 249.3753 249.4183 243.7424 239.9206 239.9215 242.3168 241.5726 238.5959 231.5203 221.5567 209.2659 198.3899 188.1688 178.3099 175.6495 184.531 192.1323 187.761 183.3941 183.8133 186.6602 189.9879 194.3181 189.0113 176.6077 158.8525 134.9841 111.4124 
69.84566 73.63773 78.74258 84.70249 91.06984 100.8046 107.0946 112.2964 113.9446 115.7808 113.52 115.9552 122.2016 128.8857 131.9185 130.059 124.1403 117.7561 117.3182 115.9411 116.4394 120.1185 123.7105 126.5348 128.213 129.0301 132.9904 133.3105 136.6554 141.6032 144.6697 148.6583 150.2013 148.5099 149.5895 156.7686 166.8862 169.7269 172.9443 179.5161 183.8592 184.5337 183.5734 182.7834 185.2182 188.4683 192.8145 198.5253 199.6877 202.3143 199.8599 195.3859 183.861 173.6945 171.6147 171.67 168.827 166.6037 163.7751 165.2482 168.8918 168.4322 168.0232 168.2355 170.4936 172.2508 173.8086 173.5005 176.9389 178.4655 180.4295 177.7328 169.2976 165.921 162.562 163.568 169.1964 174.6329 179.4893 181.1703 183.6982 187.6058 187.8331 186.2357 184.7279 179.3277 170.6904 164.352 159.2323 159.1678 158.7221 158.3962 158.3683 163.1322 171.1152 182.4662 182.0859 182.4909 175.6215 174.0981 174.6192 175.2144 177.224 188.3263 198.8531 206.819 213.8878 221.8418 221.4522 225.2815 223.5771 212.4356 203.622 199.9426 203.3773 209.8494 215.5512 226.6104 232.7534 237.0265 242.1431 240.7839 235.4273 230.4496 227.0124 221.3545 226.7189 237.2872 251.7619 261.16 263.1911 268.9257 282.6491 288.2556 299.9514 293.8301 272.5364 276.6094 284.0775 266.7078 254.5548 249.6454 255.9614 271.8571 285.0427 285.5927 275.6134 262.016 246.3985 235.4936 229.411 228.9025 233.7497 242.2547 250.2444 252.3038 244.7568 237.5685 233.3129 227.1815 229.3531 235.9196 239.8076 242.6321 248.9332 254.1745 255.3949 247.931 241.1119 238.38 238.4263 238.5395 238.0708 239.0968 237.0326 232.0791 234.1252 238.3616 235.9993 227.6201 216.9478 207.5634 199.6481 190.2834 177.3317 168.5568 171.8111 181.6241 189.7653 189.1466 185.2729 183.6534 188.6614 192.5234 199.644 192.9805 178.2478 158.9596 132.574 106.6398 
69.93739 74.43793 79.95831 86.61497 92.1267 101.0106 107.3894 111.5383 112.8428 114.4629 111.0429 112.5865 119.5364 125.5119 129.0015 127.2411 121.8683 116.4014 116.5431 116.5378 117.2455 118.612 120.3602 121.8221 124.9314 125.2283 129.1298 130.3674 136.4307 142.5543 146.9538 151.0239 151.4136 151.1529 155.5034 164.0779 168.9028 169.331 176.5252 184.7418 190.1314 188.897 183.2899 180.7066 183.5153 189.0718 195.4565 201.8746 203.9633 207.6196 199.8557 193.679 183.1893 174.3099 171.8383 170.8667 166.9105 164.0353 163.0947 167.9442 170.507 169.698 170.0513 170.0898 171.8201 174.387 177.0698 179.1137 185.4514 181.0133 179.8871 179.2829 173.503 167.1115 163.1522 164.2929 167.0899 170.0938 171.2766 172.1029 177.6264 185.533 187.3991 186.6871 183.4263 177.6716 170.4745 166.8019 165.3295 167.6509 163.3307 160.7811 160.0882 164.8259 170.6129 177.5755 174.9561 176.5846 171.6754 172.06 172.9999 176.1547 178.9454 189.7606 198.276 205.0139 211.656 222.6942 223.8637 -9999 225.6252 212.7444 204.1317 202.5143 210.161 221.7202 231.1133 237.7144 237.7805 243.7884 250.7245 242.3233 230.0484 223.2197 220.5731 218.8666 227.7522 237.619 247.7771 252.9393 257.3584 262.2596 266.7677 273.5283 281.2564 282.6276 265.2802 261.9989 265.7905 255.1214 244.2458 242.2985 251.6393 266.8673 276.0305 278.4531 275.5746 263.1398 241.5582 228.8165 221.6246 218.0656 220.5477 228.3656 234.337 234.9 231.9443 233.0378 228.0952 219.7247 219.4028 223.9058 228.699 235.0303 237.6512 241.3061 243.2572 237.0039 233.0851 234.0872 233.6193 230.724 228.6697 230.5822 237.6801 234.4522 230.0924 228.3341 223.5565 216.206 206.9026 200.6887 194.728 185.2965 173.4679 168.2968 173.7648 183.3884 192.0183 189.7864 185.3859 187.7305 196.2202 198.0865 200.8737 189.7995 174.5148 156.036 130.0508 104.7871 
70.23151 74.78588 79.96904 86.79495 92.32977 100.443 107.8243 114.19 114.8277 115.3064 111.5414 113.4547 119.4706 122.4267 125.7363 124.3907 119.4435 114.1367 114.1869 116.6305 118.4643 118.7077 117.7133 117.8444 122.456 123.1169 126.6768 129.0718 138.7912 145.4409 150.2553 152.2812 150.1001 150.9968 155.4357 164.0747 168.4762 172.695 183.0344 190.527 194.3959 187.4989 179.9118 180.9905 187.018 194.8771 202.9629 205.4432 206.7663 211.182 200.4554 191.337 181.5989 176.121 173.4449 174.09 169.4658 165.2168 164.6909 170.4136 171.2463 170.3706 170.7079 169.7544 169.8815 172.038 175.7665 179.2745 182.3298 177.3826 175.5141 175.2302 170.177 165.9784 165.2036 165.4424 167.1703 172.3306 173.5592 174.7721 179.0296 187.2362 182.8269 181.965 181.6897 175.9144 169.3612 167.8319 166.5236 167.4037 164.9404 161.7858 159.8207 162.4646 165.3187 168.9648 167.9137 175.133 176.0578 175.5458 177.6923 182.9126 185.1945 192.6611 198.3311 203.0219 210.5362 221.7777 -9999 224.6972 218.7578 208.7402 205.6176 207.6758 215.9621 222.4439 228.5185 245.1981 241.6735 250.694 243.9358 234.1532 221.6341 217.408 217.3563 218.3855 223.4207 226.346 234.0459 240.3197 248.3922 249.7296 252.3985 263.3558 271.5104 272.9735 257.2882 249.6041 252.4653 245.7773 242.329 239.8797 244.2374 258.4516 266.1789 274.529 279.7266 270.2137 243.6306 227.8516 219.307 216.1513 219.2318 223.7779 224.6903 226.4728 226.8733 227.2748 217.2168 212.7791 213.2598 214.3624 217.2872 222.3175 226.1942 229.6068 231.5585 231.6314 231.312 231.278 227.4558 222.9254 225.0459 231.7904 239.4718 237.1867 228.6144 221.9323 217.3482 210.5455 200.4317 193.5314 188.8856 182.8674 174.4819 172.1306 177.7556 185.6871 190.0385 190.3084 191.8102 196.5671 205.5107 204.368 199.9036 187.466 173.0718 154.3052 129.428 105.0553 
70.60448 74.94738 80.14612 88.10054 95.17173 101.9727 107.2559 118.2968 116.6422 115.4867 111.9291 115.4473 121.7649 121.6111 121.911 120.7884 116.7375 113.3737 115.1274 118.723 119.815 120.2332 118.3515 118.2384 124.4471 126.764 130.408 133.4037 140.2331 146.6334 153.2977 154.0303 153.2818 155.6846 158.0008 164.2106 171.6407 178.107 188.1581 193.754 194.2801 188.5332 184.2943 188.0336 194.2888 199.5735 204.2526 204.0662 204.8199 209.1498 202.3257 194.3775 187.3902 182.9458 178.369 178.6581 174.6169 169.5359 167.5569 172.7449 177.2744 176.3566 175.8939 172.6821 169.586 169.6511 172.1573 176.353 179.8427 177.0238 177.1633 176.7227 170.6585 166.1306 164.7225 165.2843 168.3413 175.8494 179.6554 177.5026 176.2823 182.5007 173.886 172.9081 174.6202 170.7248 166.4193 164.5505 164.4736 164.8275 161.7545 157.5707 155.4816 157.4924 159.2311 163.3653 165.4391 173.7507 177.7309 179.0211 183.5108 188.132 191.5135 196.3718 199.817 202.5487 207.166 219.4297 213.0693 213.4877 216.1057 208.7105 206.1951 210.8019 218.2093 224.845 237.9931 242.1866 247.472 245.3565 239.6062 231.1118 223.1198 222.4715 222.8729 225.6538 225.3428 225.1888 229.2685 234.9571 238.9339 238.5123 244.8546 259.54 265.3819 261.7791 249.0362 239.9977 243.6308 245.3638 248.1841 243.6842 242.2644 250.0772 263.5603 269.5919 277.6804 274.637 251.9297 233.8385 223.1766 219.7656 221.4523 222.9686 223.602 221.5385 217.6362 215.766 207.0697 208.8199 210.9951 212.4207 214.2583 217.0699 218.6784 222.1019 225.8694 231.3608 231.1052 228.212 224.1562 228.6838 234.8728 233.1417 232.9642 232.1296 224.6573 217.6262 213.0163 203.6112 193.8701 188.4219 186.1907 182.6334 178.8839 177.3788 179.8079 184.1733 189.7302 195.0505 198.5978 200.3223 206.5721 200.1903 196.8494 187.8225 172.1378 151.4234 128.0622 104.844 
71.12632 74.7726 79.46521 88.29597 98.49726 106.9882 107.4309 113.4577 114.9327 116.2169 114.7661 115.2696 123.6035 119.4053 118.2915 116.9976 114.1465 114.1163 116.7503 118.3665 118.6752 119.833 120.5597 121.4271 127.5704 130.3104 135.293 138.3061 140.5301 148.1931 154.1111 153.8732 156.2347 161.0485 165.4934 172.3385 178.726 181.4484 187.9391 192.6318 191.0785 190.6379 190.4324 193.7425 194.4942 196.9229 201.1456 200.8837 203.5126 208.3228 201.5372 194.7661 189.2958 183.5702 180.1398 179.4783 176.9425 172.5663 168.8814 169.583 174.3776 174.1274 175.0922 172.9008 169.2545 169.8609 172.5519 175.7624 177.3827 177.642 177.9944 173.0012 164.9474 160.2684 159.7314 163.2887 168.1913 174.1571 176.7127 170.6158 167.5124 169.1424 164.2609 165.0648 166.236 165.2723 163.3103 161.2796 158.9161 157.1431 155.5672 151.2979 149.7777 154.7072 158.7591 165.1111 167.5346 173.0783 179.271 181.9058 185.361 189.8109 195.7357 197.8492 201.0493 206.2418 209.1369 211.2701 210.3671 211.5922 213.8885 208.123 207.6478 213.198 216.9249 220.0121 232.2908 239.8727 234.8758 233.3561 229.8111 228.5217 228.4252 230.1632 230.9959 234.2662 233.7393 229.1952 225.6477 227.1778 229.1181 232.6436 239.91 249.8446 253.318 247.5421 241.1248 235.635 241.0531 247.518 248.4575 246.3756 246.74 249.8838 258.2237 259.5241 263.0017 260.2697 248.16 233.8064 226.775 226.5074 226.55 225.1665 222.6838 213.9656 207.9534 208.1143 209.5176 213.2364 214.8561 213.553 211.5323 211.8263 210.7509 213.0994 217.959 221.7424 221.0512 220.6015 224.8469 236.1448 235.3351 226.6745 223.8633 227.3346 226.8719 217.8055 207.8395 195.8882 188.8664 188.7339 188.7959 187.7738 186.5312 184.4561 183.7728 185.4572 190.7346 194.6478 195.1967 196.1431 201.9772 193.434 193.8944 184.8934 169.113 148.6639 126.343 104.2857 
71.90544 74.79566 78.2431 86.47411 98.71175 112.1444 114.3413 115.2955 115.7226 115.3729 112.9708 110.1178 114.3134 119.0228 116.5738 115.4724 113.6154 116.0088 117.8233 115.3763 114.3904 115.9164 118.9136 123.1 129.0295 132.9028 139.4716 142.4691 144.6822 152.3703 157.0924 159.2852 164.9298 168.6551 173.065 176.4972 177.2045 180.4508 185.4698 195.8511 190.8706 193.3441 197.8658 201.4943 195.7162 194.208 196.4159 198.7933 201.522 210.49 201.8643 196.3516 192.031 183.3075 178.9625 177.0177 175.6349 174.573 170.1518 167.7511 168.9736 169.4143 170.4781 170.2317 167.1218 166.308 166.506 167.746 171.2839 174.9588 175.5972 169.5954 162.9059 161.2678 162.7068 166.0831 166.2162 167.8829 168.0302 163.0101 159.5717 157.0104 158.7444 159.2967 159.7044 159.9075 159.1755 156.6691 152.5987 150.8853 151.3582 149.4917 151.1091 158.2521 163.3005 168.8287 169.9426 174.4237 181.566 186.3403 189.8354 195.4178 201.8382 201.9755 206.1471 211.0443 210.0452 207.1294 208.7946 210.9989 210.6392 207.3798 212.5045 215.4712 223.0832 227.3544 234.0555 232.04 226.8007 229.4847 230.0703 234.0923 237.2831 238.901 239.1994 240.8946 239.7165 234.2658 226.4629 226.9638 227.8193 231.687 232.7685 236.6698 240.4132 235.7089 237.6796 237.0322 239.9408 247.6783 245.842 250.6381 258.6498 264.5825 265.7143 252.7404 250.1203 247.7361 241.9131 230.2457 230.8694 236.5244 236.4186 232.9479 223.1897 214.9526 210.56 210.0646 215.7812 217.2026 214.3866 210.0299 208.2178 206.1289 204.5676 206.3787 209.2373 213.589 215.8185 219.3069 228.7164 234.7491 229.8601 220.71 218.354 222.5792 223.9224 219.6415 204.7021 192.3834 186.8642 192.2243 193.5338 196.4575 193.5697 187.5735 182.8663 184.7465 189.7744 192.6839 192.057 196.9429 195.4748 192.0597 192.8422 183.1006 167.9438 145.6378 124.4432 103.8585 
72.89678 75.55549 77.63239 83.51962 93.19523 108.2763 116.6479 120.5644 122.8789 116.822 111.2484 108.0399 108.6174 113.1932 116.0709 116.1435 114.2438 115.4894 117.297 115.5481 112.6323 113.3798 116.7216 122.4653 129.7148 134.7273 142.764 148.8552 154.4399 161.0454 167.7495 173.7393 179.4244 177.762 175.929 174.6377 173.7696 176.7104 181.2297 190.7959 189.7179 192.7612 195.696 201.7594 199.6397 200.216 198.4241 197.7958 202.365 213.4557 201.9256 198.0965 194.2816 186.3519 180.2918 176.8557 174.9554 174.0812 171.6638 171.4128 170.5573 168.823 165.4909 164.833 164.4851 162.9414 160.5072 160.8316 166.9274 172.7717 173.519 168.8398 164.7511 163.878 163.035 162.6925 161.1689 162.7193 162.6523 159.2472 157.2139 154.5387 155.9888 155.086 154.172 154.1544 155.2337 153.028 149.736 149.4584 151.0608 152.1106 154.652 160.8131 164.8727 -9999 166.2491 170.6244 177.612 183.5057 187.0784 192.4074 197.741 199.0281 203.7592 209.8958 211.4653 208.6399 210.1597 211.9784 210.2684 208.1455 213.9082 225.9727 231.3926 229.2565 231.2458 220.674 220.9096 228.9623 232.4462 239.0589 242.167 241.4576 243.9836 244.4834 242.1337 236.673 227.9365 226.6369 227.2158 229.7019 225.2677 223.0133 225.5021 226.981 236.3408 239.1607 239.154 242.3811 243.6028 252.4327 270.8372 280.9612 289.1624 271.3687 249.4837 241.9109 238.0467 230.146 237.6611 243.8483 238.2144 228.7568 223.8294 219.6828 218.0337 218.1914 218.5625 215.721 209.7759 205.057 203.0996 200.5767 200.7893 203.5542 203.8857 208.1428 217.5583 228.0833 239.1487 236.0694 226.3152 217.1093 212.5039 215.0114 216.5432 213.5464 202.9769 192.627 188.5908 196.2466 201.3294 203.8298 196.2394 188.5391 182.4033 181.9956 185.9046 193.4075 195.9212 200.9981 193.2135 192.0972 194.9661 183.8531 163.8401 142.1799 122.8888 103.6483 
74.15876 77.43969 79.0565 83.2052 89.86016 103.1897 112.864 122.0408 126.8291 118.5503 115.0211 113.5628 108.8428 110.404 117.3706 120.0744 116.1732 114.9078 117.4092 119.3161 115.5868 115.658 117.5267 122.9909 128.8228 135.0728 146.6732 161.7883 174.8071 178.2068 181.8432 184.4569 188.771 186.265 179.5357 174.8601 173.837 176.9615 185.043 200.1356 193.4668 192.1922 191.7472 198.345 201.5426 202.6532 199.9628 195.2875 203.8766 218.9889 204.1643 200.8356 198.3264 192.5498 184.4198 178.8226 175.9206 174.1851 172.7034 173.32 169.4739 164.8315 159.4994 157.4157 158.7533 155.5341 151.3765 151.6494 161.5238 169.096 169.8177 166.6741 164.222 163.8151 160.5278 159.8957 158.5624 157.6621 155.6516 153.598 153.4605 151.9882 153.1503 153.0849 152.2225 152.6757 154.5195 154.2209 154.3056 156.2799 157.322 158.1181 157.9085 164.4058 168.0132 166.7094 165.0924 169.5494 175.0719 180.0186 184.7297 189.4604 196.1829 195.9697 199.9764 204.4076 208.9464 212.0435 216.5261 217.2016 214.9181 211.7699 219.6043 238.0191 236.0482 228.9262 222.473 211.9821 221.3025 232.8048 240.3275 246.7541 246.5479 241.0613 240.3683 238.3471 239.95 231.2768 225.228 224.2433 224.1416 221.9106 216.0882 211.1937 213.4444 218.2877 228.4227 235.9067 239.0916 240.189 242.9111 254.8706 268.7239 275.2884 280.7161 270.8804 252.626 245.3931 241.2754 237.4513 244.7598 246.7999 238.6357 232.714 231.2097 228.5069 227.7533 227.3027 223.1751 214.4096 205.5069 201.2276 198.1676 198.1173 196.8394 198.423 201.6546 211.9309 225.5208 237.7135 240.8638 237.1025 225.1316 214.0811 207.193 208.3028 208.8338 203.5915 196.4605 190.1691 190.6058 200.944 204.6967 202.9703 193.9605 190.0477 187.142 184.0983 189.1042 202.6258 205.1924 201.7393 196.9596 197.457 201.2223 184.0529 162.1189 140.9666 121.85 103.2294 
74.70587 79.43344 81.77453 85.20214 90.07755 100.9982 107.3348 113.0648 125.1541 117.3727 113.9875 117.5624 114.0146 110.7592 115.5139 118.8216 114.582 111.8043 114.3325 119.5648 118.9401 120.0807 119.8858 122.4454 125.2446 131.0426 145.596 167.1951 190.577 198.0163 190.3608 188.6395 193.7282 192.1859 185.0339 181.7364 183.2166 185.7434 190.4866 198.8133 194.0568 192.0716 190.8251 196.6554 198.427 197.2114 195.232 197.6763 213.2977 221.3453 211.2167 210.6033 207.8799 201.2693 188.5296 183.541 178.1986 174.0267 172.5388 171.7708 166.5374 161.6414 156.0192 153.9054 155.4695 152.0323 147.8108 150.2049 161.7289 168.6315 168.5202 163.8307 161.13 160.9841 157.891 157.3456 155.6403 152.32 148.4025 147.5734 149.2487 151.6042 154.8511 154.2848 153.4398 154.3787 156.869 157.9668 158.7423 160.7704 161.5672 162.4789 162.4992 168.7924 170.1227 165.7907 163.9092 169.0535 176.9329 185.365 188.4085 193.2321 200.7734 202.6974 204.5504 207.7531 211.3761 216.1548 219.6246 221.048 219.6357 218.1257 224.4973 240.9577 238.3768 232.3223 217.2302 214.9394 226.3947 238.5431 248.7035 255.6623 251.5868 239.5321 229.9883 226.0962 232.8673 223.7 218.7984 216.161 215.0167 211.0337 208.2474 205.0721 207.3768 213.1316 220.9402 226.3049 230.4693 233.5106 239.1079 251.1801 259.3115 262.4799 263.6391 265.9644 252.7279 250.0467 245.6148 243.5931 245.9376 244.7327 239.7417 235.863 233.055 233.0042 232.0022 238.4476 234.7061 216.9036 203.0695 200.0918 201.1158 200.5028 195.5577 193.7604 203.3421 221.7196 232.4057 240.9452 237.7395 232.9154 220.5907 207.4418 200.3116 201.0338 201.6931 195.509 191.221 189.3644 192.1515 198.7694 196.9443 195.6789 191.3145 192.4861 194.6367 191.2224 195.4336 206.7389 210.8277 203.4519 201.7176 201.1216 200.0409 182.0358 162.0187 140.9476 121.5917 103.4214 
73.4069 78.95277 82.88036 86.87523 91.52074 100.3897 104.3502 105.6823 110.1484 114.7097 115.4555 117.3539 114.4594 112.4308 114.9273 117.9416 113.2516 109.3507 111.1738 117.0292 119.0942 122.4325 121.8895 123.6458 127.3495 135.4496 148.8352 168.3429 188.4808 196.6412 197.0083 196.2986 198.3162 191.8761 186.7413 184.5494 185.6948 188.2552 192.8509 202.5694 197.2039 195.5355 192.6965 195.5626 193.6042 190.2458 190.0238 198.6407 217.9066 218.9362 211.0781 207.4162 202.5377 197.7958 188.0766 184.6624 182.3607 179.2149 178.0316 172.3968 167.7538 163.4352 156.5338 153.3398 154.1033 152.7762 150.3339 154.5044 161.6725 166.4659 164.4644 158.9864 156.4668 155.0246 151.6221 152.3558 152.8363 150.3008 145.7825 145.5329 146.9402 150.4872 155.5059 158.0318 159.1036 159.9747 160.5894 158.7283 158.7437 163.1996 165.7194 168.8696 172.3972 178.3894 177.5396 168.6584 163.9916 169.6346 180.3699 187.864 188.6124 193.9598 200.0927 206.4398 209.8371 213.8593 213.8625 216.2439 219.5324 221.2618 220.1295 219.5069 219.568 227.8979 226.5641 224.5316 218.1637 219.5956 228.8608 241.0486 255.1913 263.4287 246.4195 231.1204 220.2575 219.3766 226.2229 215.8439 211.5883 210.3707 209.4398 204.7443 205.3523 205.5367 205.3122 209.1596 215.8103 217.8117 220.0275 223.4276 234.795 244.167 250.8813 259.5569 256.591 255.7408 249.4164 253.7565 249.6889 248.4425 246.4409 244.3985 244.677 243.4128 241.3891 239.4046 237.7037 245.3677 237.2242 219.3043 206.1906 205.8034 208.3493 205.6912 197.8609 194.6645 206.4533 223.5548 233.5471 242.5093 229.7571 221.721 210.757 200.9771 197.4251 198.3198 198.3402 194.0277 192.2781 191.049 190.798 192.5165 187.9218 186.4913 186.0211 186.9586 193.1759 193.8137 200.8161 212.5858 210.8778 204.7724 205.5869 201.1276 197.7873 181.729 163.138 143.1094 124.0814 105.3857 
71.34725 76.25564 81.01232 86.84934 93.16028 101.3724 104.1195 104.5117 105.3471 106.2895 111.1885 113.4541 112.6574 111.1253 112.7321 117.1196 112.9197 111.9554 114.5591 117.2576 120.9413 124.0858 125.3562 132.6748 139.5079 145.9953 155.0664 170.1919 184.7599 190.0373 192.214 196.5698 199.7412 194.5111 191.7732 187.2984 184.7153 184.8816 186.9233 200.2911 192.6046 192.2096 191.6804 193.5928 193.1198 193.0385 193.6988 197.9907 214.5987 214.2723 212.4424 205.0913 195.6967 191.0224 189.6701 189.5976 190.5464 187.9458 184.3107 176.7476 174.7818 169.6462 161.1079 157.4619 158.0969 159.5388 156.7801 160.4596 163.1448 164.1525 158.9503 152.664 149.2948 147.9027 147.5645 150.559 150.7176 150.9145 148.9364 148.1359 149.6209 151.8287 156.3588 161.0204 162.5017 162.5255 159.6653 155.3174 156.7583 164.7355 170.0632 172.8086 179.0817 184.3114 180.2236 167.1737 161.3621 165.8799 176.6011 182.0421 -9999 191.5427 195.748 204.3144 210.7875 216.6706 218.9538 220.2011 222.0967 227.3308 227.9128 230.0269 222.473 217.8766 215.0033 217.4708 224.283 221.5018 231.4618 243.8217 256.9947 258.3921 239.0616 221.9725 215.8971 215.2438 219.3224 208.8215 207.176 207.0779 207.15 204.9501 207.6874 205.1218 199.1612 194.5768 210.3492 210.3791 211.6952 219.0843 232.268 239.4543 243.5809 248.9039 254.0558 251.8206 248.3652 255.5044 258.197 252.3958 249.3371 249.8227 252.8799 251.2183 248.7847 245.2162 243.7932 248.4582 238.9721 223.6013 214.6199 213.8059 215.5911 210.3773 204.1276 199.7298 206.6252 221.1155 229.6282 231.2483 217.8687 209.507 202.9284 198.7421 196.368 194.7796 192.4699 190.1533 189.2965 192.0959 193.2681 194.0141 186.6703 181.9793 180.5116 182.1775 189.4149 193.6425 202.6356 212.0641 209.7028 203.3008 201.8487 196.3531 192.7477 177.4857 159.5676 141.2234 123.4005 105.3026 
70.53549 74.97503 79.83968 85.80902 92.97608 101.7711 107.4065 112.7971 108.9642 106.2829 109.2387 110.8327 111.6549 108.46 108.2621 112.957 111.7275 114.8086 117.9936 118.7045 121.269 125.9925 132.7864 143.6696 146.6782 150.6726 157.6844 168.1726 179.6861 187.8471 192.5466 199.1332 205.4929 202.8896 197.9933 188.3518 182.9816 183.6541 186.4993 198.7552 192.31 189.2983 188.2976 190.4434 193.0318 198.6799 199.6903 201.138 212.8804 208.8848 210.4307 203.9623 195.8473 194.0298 196.7203 200.7858 200.4711 196.8855 190.937 184.8705 184.5505 176.9583 168.7241 167.7191 167.5564 165.4898 160.9216 162.6337 162.0436 162.421 156.3319 150.007 145.9587 145.1969 145.9998 151.7944 155.5228 159.1953 158.7867 156.4055 156.2945 155.9037 157.6166 159.9601 160.4505 160.4432 156.5248 151.9636 153.9683 162.3216 169.7722 170.9728 176.8042 180.2974 175.4693 165.4016 162.1817 167.5756 180.1446 185.9186 188.5195 -9999 188.9585 193.5748 202.3329 211.2265 219.1855 222.798 224.1173 230.9467 233.3403 238.2846 222.7127 213.7736 210.3002 214.5352 223.5443 227.0475 239.9361 236.978 240.4401 230.43 220.9885 211.6669 212.0585 211.9789 215.4354 207.2068 208.077 208.7619 208.1367 206.6712 202.9468 196.0978 193.624 189.1484 203.4185 210.1658 208.615 216.3299 228.2167 236.2298 240.4541 245.7687 252.095 250.1561 244.9261 250.6992 257.0087 250.0545 247.1151 248.1102 250.8892 251.756 249.9084 249.0532 250.6928 254.305 243.5468 225.5877 217.8173 214.8322 212.163 210.4315 206.4954 204.0148 207.0585 215.4446 222.6369 218.9757 208.4884 200.8318 197.4848 193.8557 189.3568 183.7271 182.3787 183.5078 185.6223 188.7975 189.4836 187.5368 183.8421 177.1528 174.818 178.5933 186.711 189.7916 196.5256 201.6083 199.1141 196.2545 195.4582 191.805 188.4646 172.5034 156.0052 140.0523 123.1611 105.5006 
70.47699 74.63574 79.64443 85.3754 92.12468 100.3189 105.1218 107.3239 107.3328 107.1652 109.0789 107.5449 110.667 109.6499 110.0547 113.652 114.6961 119.4626 121.6194 121.5199 124.2995 135.3037 142.2118 144.7238 145.8349 151.7749 160.2433 170.4238 182.0228 189.106 193.097 199.6555 208.4701 207.584 201.5561 190.5433 185.8492 186.3373 190.6019 205.3889 195.5164 193.3463 192.6774 196.018 199.6726 206.5456 207.6759 206.9884 213.6317 208.124 210.215 206.3046 200.1832 200.2908 202.1337 206.4274 202.6393 196.8683 192.6992 -9999 188.4227 183.9586 181.3091 181.6043 176.6351 171.9923 166.1802 163.2181 159.9721 160.4213 156.1038 151.3618 148.7608 147.1523 145.7864 151.8891 159.9879 165.958 165.6717 163.0863 161.9941 158.3007 154.7455 155.1947 158.313 159.0108 155.2998 151.8928 153.6773 159.8036 167.3115 167.3956 170.0836 173.4373 173.2082 168.4565 167.8693 172.6267 183.1622 186.8968 185.2797 181.7746 181.3486 183.0692 190.6492 203.8229 216.8436 222.3596 227.1811 235.6194 235.5088 230.6187 214.2441 215.7287 211.5884 214.833 218.5298 230.6314 248.2957 229.219 219.0108 211.3959 212.3097 212.8145 214.3872 212.9358 212.5049 205.8583 210.3293 211.2184 208.074 205.0415 197.815 192.6137 190.2787 191.698 200.9144 212.0037 214.964 223.5845 232.255 236.532 234.3934 238.902 248.0788 250.2722 245.0034 248.4689 255.7445 248.8141 248.6646 252.2267 251.198 249.4697 247.2496 249.748 252.5421 251.1525 238.5291 223.8422 217.899 214.5739 209.5117 207.3743 205.1136 208.0615 211.3864 213.488 214.2293 209.0639 203.5045 195.6357 192.2269 185.3502 180.2084 174.4502 176.3798 179.0222 186.9635 187.5668 185.1903 178.7623 178.1232 174.5398 174.3623 183.3747 193.2169 188.3658 192.0469 195.6349 194.3248 194.9553 194.3128 190.9716 189.1643 169.4605 152.2864 136.8766 120.4629 103.9948 
70.91575 74.88068 79.695 85.01612 90.54435 97.11653 101.3762 103.4481 103.0896 106.0196 109.6457 107.1312 110.6219 112.1893 112.8733 114.2379 116.4411 120.8007 123.8461 126.0387 133.0499 143.4902 144.7317 144.6432 146.4747 153.49 161.7121 173.5793 186.2524 192.7718 196.3445 203.7269 212.2961 209.8505 202.6864 194.6228 189.9735 188.2454 193.2422 200.6083 196.0708 200.443 207.0327 212.1236 213.8126 216.8792 216.8467 218.9993 216.6595 210.8146 208.3209 204.7484 203.6605 205.7303 204.8732 205.856 201.3226 198.4535 194.0724 190.5289 191.4066 191.6684 191.2681 188.8448 182.7942 177.3269 171.0113 167.3674 165.0511 163.1521 158.5201 153.7339 153.1782 153.0121 150.422 157.2822 168.3439 170.4513 167.7293 161.6376 157.8788 154.8205 152.7048 153.4167 155.6249 155.7174 153.8469 153.234 156.3777 161.4458 169.4834 168.839 167.365 170.1643 170.2551 168.5326 170.7713 175.6114 183.1177 185.0937 180.6328 177.1072 177.713 -9999 183.9676 195.1639 209.3826 219.0444 227.2077 234.0946 232.0203 223.0499 214.5175 219.5942 216.335 215.1882 213.1474 228.1574 241.6121 221.1764 212.1069 208.7649 216.2114 217.5752 218.3559 213.5368 211.68 209.6139 217.4017 218.2567 210.42 206.2446 198.6848 195.3928 190.8764 195.4187 206.171 216.8188 225.4742 234.9823 236.698 235.1031 230.1915 235.2935 242.7512 246.9212 245.0908 249.0293 253.2651 250.0984 248.7866 252.3118 247.3883 243.577 242.2931 245.4133 244.9339 244.5964 234.0157 223.2506 216.59 209.0797 200.8879 198.8102 201.2828 207.4636 212.8927 212.3361 207.1512 204.1193 200.129 192.269 185.6297 179.2823 173.146 170.0456 175.8698 179.5746 183.4077 186.9168 182.3472 176.4177 177.2222 175.1784 179.2954 188.8074 192.8466 190.7548 192.0656 194.7351 195.3336 201.4312 196.6293 191.8441 190.1982 168.7494 150.6163 134.1494 117.9454 102.4513 
71.60918 75.24296 78.78901 82.55738 86.87468 93.25699 97.90276 101.5697 100.3763 105.8698 111.3438 109.8597 112.3253 115.1222 114.8917 116.1055 118.2961 119.6305 123.5341 131.269 139.0299 142.8437 143.3309 144.5592 147.4545 152.7964 159.8442 173.3535 187.9951 198.082 202.7515 210.3613 216.831 213.0541 205.7399 199.0492 194.4804 190.014 189.9827 192.4781 198.0124 207.3762 218.0786 222.537 222.1353 221.664 221.028 227.0919 221.6651 215.3362 210.8184 209.8596 210.9226 209.6346 208.0445 205.9125 202.0759 203.0636 199.8777 197.1712 197.4482 200.9399 198.3009 193.6417 187.4444 180.3867 173.5931 172.9398 173.4334 168.461 160.3907 154.6182 156.8041 158.6614 160.3216 168.7065 176.1126 172.4606 167.4063 159.7136 156.5494 156.4061 153.8809 153.1884 151.9739 152.9114 155.0648 158.9579 163.4617 165.2171 168.5057 164.8898 160.615 163.5158 162.9636 165.8225 170.6045 176.2729 181.966 184.2764 181.6683 181.482 181.11 178.9551 -9999 184.2998 199.0997 212.9053 225.3434 232.6591 223.9418 214.6437 213.144 217.6213 213.5609 211.8087 211.6451 225.2613 226.4762 215.4367 210.6199 212.9866 224.1258 224.5339 223.3637 215.3513 214.9581 213.8061 218.5721 216.5528 211.4242 209.3173 199.5189 195.2882 195.5764 199.0317 212.1236 221.4388 235.5623 251.6873 248.1313 236.7196 230.6583 239.4097 242.3566 249.1561 250.1703 251.9118 252.1683 253.2821 250.3282 250.8114 244.0018 240.3292 242.4467 244.6283 239.3588 238.0812 232.767 226.009 216.4529 203.3253 193.4951 190.2929 197.4881 208.229 216.4056 215.108 209.014 203.5588 193.8686 183.1439 174.3698 172.3018 167.9979 169.6207 176.3365 174.5316 174.0332 175.1699 176.4987 174.5827 174.9754 175.506 183.3412 188.4242 191.3058 190.2259 190.6794 194.7625 197.596 200.4703 195.7927 191.5073 190.0944 169.8186 150.2764 133.3394 117.1596 101.9885 
71.89835 75.3621 78.50651 82.28128 86.85135 94.5828 101.2004 106.9091 108.956 109.058 112.3288 113.1739 113.113 116.7868 118.2086 118.5387 118.4869 120.9052 128.1629 135.0698 138.5525 140.0926 141.7759 142.9916 146.6948 153.886 161.735 178.9098 193.2747 203.4382 210.825 216.8361 220.2276 215.0235 209.583 204.543 203.0173 198.6736 194.9988 195.9962 200.9868 206.3855 214.9395 219.0515 217.1113 217.6714 220.8795 232.5495 229.6287 226.3828 224.5058 224.4707 222.1989 218.7797 216.9763 212.2997 207.7106 209.9822 209.8763 204.1423 203.2012 201.8892 198.012 193.8471 184.9348 177.6234 174.0903 180.292 182.1177 173.102 162.5693 155.7249 158.0253 162.4046 166.584 170.9374 171.0882 171.3699 170.3997 166.4353 165.8739 164.2075 159.071 155.7293 154.1413 155.8367 158.185 161.0385 161.2724 158.7878 159.5608 158.2542 158.5015 162.3784 162.128 163.702 168.8876 178.7299 185.4655 183.574 177.091 178.4264 178.4897 175.5622 172.2589 -9999 188.4822 203.8311 220.371 225.749 214.3342 208.444 212.189 215.6909 213.5895 215.0375 213.3141 216.857 215.1077 211.0351 211.2347 216.6671 227.9453 227.4461 224.3932 216.9839 219.6245 217.1415 217.4658 214.0173 212.3873 207.7519 202.0582 197.8426 198.1672 204.5915 214.8127 222.1606 232.4708 250.0488 250.1958 241.0798 231.6772 243.0163 245.7074 253.5105 257.0222 252.9612 250.3986 251.9793 248.3932 244.1136 238.9967 238.1724 243.3912 240.7396 236.3787 233.4077 228.5643 224.2134 211.6513 197.6561 188.2529 185.6551 194.0317 206.9731 216.6787 219.4633 212.1538 201.1659 188.4765 176.3605 167.9606 168.8728 167.8678 171.5561 175.6805 171.5705 171.5417 170.7868 171.2645 172.0236 171.754 173.5868 183.6089 188.8192 189.5757 187.6489 192.1747 195.8752 196.4665 195.8254 193.1756 195.5662 195.5857 172.514 152.2057 134.2594 117.4159 102.0244 
72.03041 75.93791 79.87094 84.46209 88.96976 97.03677 103.2127 109.4089 116.4092 111.9725 111.6899 114.1627 116.1739 121.0719 123.6025 124.8816 124.9945 130.5318 132.9404 132.7734 136.2953 138.8002 141.5388 144.0059 148.669 160.484 168.7093 181.3706 191.0226 204.1754 217.0734 221.7397 220.3664 216.65 214.5253 213.1646 214.7252 214.8539 210.7742 206.2825 202.6324 202.448 206.7518 210.4504 213.5045 220.0585 225.8811 237.1689 236.2673 237.7119 236.203 235.0419 231.5166 231.6533 229.9726 222.4336 217.2053 221.7919 224.3273 214.3901 207.2921 200.8807 196.3775 192.584 182.0808 173.673 172.827 180.4269 187.7595 175.6232 163.5698 157.7694 160.1632 163.7719 164.871 166.2999 166.6927 169.0506 169.1505 168.1296 168.3381 164.0948 158.0499 154.5707 155.4986 156.3329 156.7921 159.0103 159.0593 154.7341 153.0316 151.7154 152.3392 154.3522 155.689 158.8037 164.759 175.4722 180.4557 177.0071 171.7654 173.1868 173.6739 172.0837 171.8047 175.0381 181.8247 195.6949 210.0553 214.4208 208.2202 206.1152 211.8403 217.7313 215.4398 217.2824 205.717 209.8264 212.4288 210.6616 209.6671 216.4294 222.3259 222.9229 221.7133 216.9094 220.1294 217.5345 214.9028 211.0713 208.1973 204.2217 202.7039 202.3524 203.859 209.54 217.149 221.4444 229.8951 241.2251 240.2122 240.3577 239.0064 249.5965 253.6766 256.3001 259.8466 250.511 246.2989 245.5936 241.0205 236.2325 234.5 235.6122 238.4216 235.4444 235.2793 233.2262 225.8056 219.585 207.0604 195.3451 189.8381 189.3891 195.1446 205.9936 216.2376 216.3575 207.5117 195.7631 184.6754 175.117 168.9794 168.9359 171.2284 174.1189 173.5875 170.4831 168.8947 165.5847 164.1581 165.5598 167.674 169.7939 175.7664 179.3084 181.9802 190.5909 192.7679 192.3532 189.356 183.6335 180.4734 185.8749 191.3729 170.6144 151.2547 133.9144 116.0999 100.0323 
71.43449 75.49224 80.71736 87.03502 91.76977 99.18765 102.7936 106.476 115.3347 113.754 112.4359 114.5609 118.5729 122.7794 127.349 132.1365 138.1683 140.5857 134.0624 132.7794 138.3491 139.7062 142.5289 146.0768 151.5951 162.2043 169.7896 181.3202 191.1177 201.6505 214.8814 217.6013 216.1157 217.8201 220.614 224.0423 227.4907 229.1125 223.4375 214.977 207.907 203.5726 202.5967 208.0557 218.8 227.7096 230.8006 238.2034 235.474 232.1222 231.1057 239.1958 238.3862 237.4868 232.7276 226.1558 224.7011 234.4798 241.1119 230.2841 215.7664 204.1622 196.7799 189.4873 184.3115 177.7468 177.1105 181.4751 187.9881 176.1702 164.6457 162.0214 164.061 168.2224 168.013 165.4398 164.5438 164.7661 164.5893 163.9557 163.2438 157.6933 150.2914 149.6003 154.8387 156.9185 157.4269 158.6393 160.1477 154.1026 149.5206 147.8527 147.6087 149.7705 151.2852 155.1788 161.8346 169.1638 174.8302 173.8184 171.1053 171.8732 172.2297 171.5539 173.5544 174.9008 176.6163 188.2136 196.2495 205.4201 210.3124 210.3209 214.4765 222.8116 219.0893 208.5099 201.7049 205.3217 212.6667 208.525 209.3142 212.3223 213.7126 214.8311 214.4633 211.0563 215.2826 215.0376 211.2586 205.6437 201.1148 197.8855 196.577 202.8606 207.163 214.5747 223.7423 229.5052 234.9937 235.2698 236.1084 239.2853 243.4235 253.8372 256.1997 253.9719 254.0573 243.9427 239.5126 239.5651 234.9598 231.4016 231.3022 230.914 230.8717 231.8884 234.1612 229.5323 220.4325 214.8273 206.557 196.2616 195.3872 195.3272 198.7118 204.5797 209.8934 209.6192 199.2668 184.2191 173.809 164.8328 161.8933 164.9351 168.0365 165.5508 162.4581 160.7677 163.5753 166.4652 168.3632 170.9456 173.8147 176.7875 176.9751 178.0605 180.4291 185.8355 190.563 188.3555 183.4852 176.5248 175.4722 179.0049 185.6595 170.6321 151.5522 132.6871 112.9874 96.90672 
70.0851 73.43412 78.9764 86.40273 92.01334 101.0967 104.2482 106.1352 115.3233 116.7574 114.6192 115.1724 118.276 124.9163 131.5684 141.3966 146.9673 142.5357 136.6151 136.8631 142.3839 142.293 145.0114 150.3638 157.138 165.7327 170.3309 180.6776 192.6128 201.9599 212.6307 211.0444 215.3188 220.5261 224.7976 231.1692 233.7453 235.3828 231.3873 224.8951 218.0919 211.2939 207.6626 212.3253 222.3572 230.6784 234.6262 239.4823 233.7903 231.2994 235.2276 243.8284 246.1428 244.9617 237.1214 228.1706 228.9488 242.8427 253.8864 247.4705 229.0535 213.4198 202.7658 196.1083 192.8133 185.8984 179.2528 177.1024 181.1206 173.0765 162.9945 164.8674 167.8988 172.003 169.2492 161.8448 160.9567 158.79 156.1054 156.1876 158.9981 154.3295 146.438 147.891 153.9033 156.2501 159.3792 161.0245 165.9071 156.3594 148.6817 146.5412 144.9298 145.4962 147.3886 153.4772 160.8226 167.3142 171.318 171.2256 169.1723 170.8457 171.3677 170.1818 171.6041 170.8797 171.9019 178.5061 187.7841 204.0692 218.8044 219.8636 225.6028 225.7855 215.9592 208.3723 203.7447 201.9684 207.2376 212.1456 217.525 215.57 212.0094 212.3074 206.0168 203.4383 207.2871 210.5545 211.4117 202.7385 196.8729 195.9198 197.0223 201.0638 205.8082 213.1775 218.5473 233.6457 228.0173 230.435 234.7442 239.4472 244.4054 253.2681 253.4935 247.0977 245.9133 238.3227 233.9552 233.7932 230.1492 227.9661 228.1133 225.3304 225.4778 227.2018 228.8749 224.6061 215.3171 208.9599 203.1057 194.5693 195.9792 198.0664 201.5894 200.4835 199.5087 197.1914 186.3049 175.2552 166.1802 158.7884 160.3254 166.6192 168.0071 160.7622 159.1548 162.1381 167.0841 171.128 177.2441 175.8027 177.835 176.8062 173.8836 172.821 177.072 179.9979 181.279 182.9205 177.4834 170.9048 169.0319 169.0722 173.874 163.7586 148.2707 128.2545 108.104 93.61478 
68.94656 71.31181 76.01315 82.94318 89.38068 101.6971 106.6782 105.4274 114.4527 118.1396 115.6261 115.0749 120.6621 130.3139 140.2654 147.6627 146.4215 141.6848 139.568 139.4137 146.0321 146.2695 152.6218 158.5123 165.0102 172.6174 177.5282 184.787 196.3824 204.9345 212.2862 209.2413 215.3401 221.3815 228.7145 233.8495 234.1291 235.6563 235.0586 231.9517 224.6983 220.0321 214.6832 216.2945 222.0088 232.6933 240.9015 248.0282 244.9265 244.2704 248.2233 252.6567 247.2939 242.4127 235.8484 233.681 238.5731 251.717 258.9817 256.2079 236.588 220.7681 205.3829 201.0779 199.6483 191.1891 180.8045 175.0513 175.3056 170.1702 163.2863 172.2657 175.908 175.1637 168.02 162.4456 158.8599 153.0182 148.7186 152.2632 158.0654 154.6688 149.9254 151.9915 156.9039 157.2375 159.1109 160.6623 167.7682 158.6308 149.7519 146.1946 144.7315 144.4504 147.1562 154.6283 160.4598 166.0378 169.3637 168.5294 166.3283 169.6823 171.4425 169.143 169.2134 167.9943 -9999 170.557 186.087 204.5842 222.5459 226.4711 230.1409 231.3096 222.2753 210.6455 200.7548 197.6756 202.7303 208.1918 218.7689 219.4669 213.9862 215.1385 202.1454 199.7878 202.5505 205.539 206.5138 197.9427 194.3973 195.0604 197.7506 198.1586 201.0621 205.6487 210.4231 223.4962 228.7219 227.4842 234.4134 241.4603 246.7617 254.8007 253.6188 243.1438 242.3659 238.73 234.3129 229.7868 224.6384 222.5208 222.7264 221.3177 224.3624 225.3677 222.1085 217.2461 208.5891 202.6856 200.1338 190.6479 192.4069 196.2096 197.8286 194.6763 193.204 191.1717 184.0202 172.2025 164.6421 158.3743 160.6463 162.1753 157.7771 154.8965 154.2443 157.5357 162.9227 166.7273 171.3265 175.2081 176.5235 172.0051 167.2453 165.7586 169.3875 176.3771 182.8612 182.7375 174.597 168.5659 166.4541 164.3558 167.4045 158.6614 144.2573 123.5752 104.7384 91.82022 
68.30501 70.22505 74.65531 80.81974 87.79525 102.5815 107.8528 105.785 114.4463 118.5387 117.131 118.7313 124.6278 138.5525 145.0106 145.735 144.1931 143.4065 143.1292 142.8945 151.1554 152.9975 164.3083 170.2167 175.6473 183.2097 186.2274 192.518 200.089 206.3772 213.0191 209.7785 217.7612 221.9832 230.785 236.5911 236.5321 233.4035 233.6014 230.9241 224.3342 230.3075 229.2591 232.571 233.451 238.7502 243.8003 252.6357 252.2935 256.4833 258.5918 253.56 246.3396 240.7441 240.4221 246.4536 254.1093 260.6996 261.0066 253.4475 235.1103 222.9808 210.2205 -9999 208.5823 195.1167 182.7903 176.5972 175.1534 172.8393 176.6882 187.2988 189.6308 183.858 175.3104 167.6973 160.64 152.7839 148.294 154.4938 163.102 161.2885 159.5578 160.0255 161.7621 159.5764 158.3065 159.6837 165.5471 159.9813 153.4366 150.6447 150.3915 149.6573 151.9064 156.9515 160.9322 167.1822 170.1429 168.4151 165.59 169.9682 172.7645 168.1484 165.3295 161.7028 161.2096 164.9919 185.749 202.7267 219.4071 230.2915 231.2456 233.9122 222.0562 206.9735 198.941 192.3898 196.9158 203.7548 212.596 217.0264 216.5009 216.2024 205.9435 202.6223 201.5685 202.3955 201.7757 195.9623 196.0853 197.1225 198.7534 195.6964 192.8218 194.9671 199.4703 203.0029 210.7594 218.3461 228.1842 236.5868 242.1364 247.1762 246.817 235.0673 236.3833 240.371 236.2437 227.4297 217.9282 215.2894 213.6401 218.4337 224.7785 225.0937 217.5814 210.0445 202.4169 197.796 195.239 187.6852 186.7698 189.5969 194.5123 190.9682 191.0477 188.3729 183.7747 172.1687 165.5351 160.7513 159.7538 163.1399 157.2631 157.2804 158.1576 161.2104 166.0603 171.6399 177.719 179.8431 177.1431 168.2554 162.3166 162.4692 166.7856 171.7295 172.1655 172.9124 172.4023 168.0189 166.1306 163.0465 165.229 156.3489 140.2241 120.4659 103.5746 91.29922 
68.05974 69.8232 73.86425 79.03399 86.21965 102.8484 108.4368 109.7941 116.9196 119.5586 119.2802 123.9188 129.0651 143.0048 143.3562 142.2787 143.8598 145.2299 145.1883 151.1985 157.0629 161.3148 166.9173 171.3237 179.6635 188.9041 197.4296 197.1939 203.7999 211.5603 218.0563 213.6088 220.723 223.3426 231.3256 236.0879 234.5529 231.5504 236.4261 232.7286 225.4103 224.0262 232.7822 240.4371 242.218 243.7614 248.1468 254.4088 255.3855 260.525 258.5589 251.6755 246.6764 245.7926 248.8842 253.0828 252.0993 254.0694 246.8873 239.2345 227.5839 214.8478 -9999 -9999 -9999 197.3844 189.8952 183.5197 182.4797 178.0043 181.7141 191.5789 192.4188 185.381 177.287 169.6935 160.6382 153.642 152.0519 160.4423 167.2408 167.7148 167.0846 165.285 166.2917 164.4929 163.705 167.4261 168.1394 160.9796 158.4782 157.3143 158.2479 157.6831 157.355 157.989 160.1741 166.7631 168.7799 166.6516 165.0581 167.0699 166.814 162.0988 160.7746 157.8453 155.9767 161.4797 180.1682 191.0952 204.7309 215.5195 222.9182 224.688 215.312 204.4425 196.2804 184.9519 189.4658 202.4401 207.2628 216.4844 217.8005 218.9487 208.9357 205.014 204.173 203.1973 201.3101 197.1323 198.83 200.5109 197.2684 191.6962 187.8281 188.9456 188.7884 189.456 198.9647 205.3874 218.6832 229.512 231.4771 231.7902 234.8037 229.9376 232.0368 233.0269 233.5559 224.9697 211.876 206.1219 203.9522 211.0225 219.1534 219.1818 208.1814 200.69 194.9187 190.452 188.8643 185.3744 182.6962 183.4119 184.4366 185.5356 186.728 182.4926 178.9778 172.0265 166.4494 158.3699 159.3674 160.5069 157.0357 160.3413 166.2834 167.1137 169.5115 176.7945 184.4368 184.8127 176.6673 164.3042 158.2806 161.7611 169.8498 170.9457 166.4453 168.0596 172.7936 169.7993 168.0621 162.5229 163.6167 154.049 136.9378 119.0385 102.9378 90.38371 
68.5107 70.34889 74.08501 78.44085 84.89123 101.6345 108.0177 115.4756 120.7492 122.87 125.4577 135.4801 136.4142 144.1078 143.5991 143.9782 144.8282 147.2891 149.0574 154.5446 163.1971 168.5418 169.9343 173.2885 182.2657 191.1595 201.6438 199.6906 204.6373 213.9206 221.472 222.4815 227.3506 227.7372 232.6417 237.8423 237.3854 233.4073 236.8949 234.319 231.6615 231.0796 234.5328 238.5274 240.7308 245.0639 247.7823 256.9526 254.6528 259.8865 254.2079 248.8333 245.4169 246.4721 251.127 250.345 248.5654 246.2662 238.3398 231.8488 221.3592 -9999 -9999 195.3093 199.3087 197.7225 194.1136 191.0095 191.6663 183.948 185.0011 190.1921 191.2743 185.2641 179.093 168.5218 159.0336 155.4539 159.3266 170.1084 171.399 170.5754 170.5856 168.8839 171.9638 173.7105 174.9655 176.7596 172.3206 166.1142 164.7193 163.6645 164.0354 163.924 161.8864 160.1448 160.8881 163.5546 162.8506 161.4881 161.3969 161.2957 157.4677 155.7248 156.9191 157.0767 155.0504 159.537 171.665 180.1285 193.8036 201.605 208.2776 214.5945 210.6659 207.4599 195.3292 180.6564 184.9454 200.6658 203.1795 214.8583 219.2038 222.7615 213.1695 207.8551 205.1567 203.9364 199.8916 194.6114 195.7813 197.7095 193.468 188.3963 183.6879 178.8693 175.1208 176.1047 187.215 192.8362 206.1542 219.4448 220.1532 222.6708 230.0025 229.1541 228.5145 226.4776 230.1276 225.5147 211.448 202.1463 198.4435 205.1811 212.7965 210.543 198.5301 193.5553 190.6014 187.5321 190.0182 186.5955 182.3394 180.4269 181.1121 181.7961 181.5849 176.5383 176.5854 171.523 167.1341 157.8703 157.9658 157.1472 156.8635 166.6583 174.7298 173.1339 176.6157 185.9551 189.7019 186.5412 177.5972 163.6168 156.6471 162.0476 162.3674 168.4987 166.8325 166.2827 171.2255 169.2436 166.0147 161.7948 164.0385 154.1583 137.6692 119.9985 102.9579 89.06728 
69.53372 71.4497 75.10385 79.45554 85.48695 101.0889 105.7199 118.0379 123.6048 126.0818 131.4767 146.6967 142.6279 145.6365 148.5107 149.1046 146.2533 147.2807 149.0242 155.6606 166.5113 169.7487 174.0691 179.8519 188.8656 194.4541 200.5572 201.7719 206.9199 215.8156 223.6296 226.8411 232.7192 233.1468 238.6432 246.717 247.9338 243.5623 243.4371 242.1366 237.9371 232.5432 231.6016 232.7866 238.1805 244.7745 247.1001 250.6754 250.088 255.3554 254.8566 246.5834 248.3232 249.9484 252.5854 251.1783 247.7188 242.071 231.6809 225.1715 214.0708 197.7617 -9999 -9999 199.165 199.3017 199.021 199.2994 201.688 190.2953 186.9828 188.1614 185.3578 181.822 176.6442 166.655 162.2971 161.6105 167.8408 177.0952 178.0102 174.5603 172.024 170.0939 176.8386 180.2382 178.662 174.4389 172.8713 170.6929 172.1099 172.4627 171.6666 170.8024 166.0334 164.5466 162.4913 159.0883 158.5152 157.9209 156.4411 153.5202 147.9675 146.947 150.0765 151.3504 153.104 156.5016 166.0248 165.4499 176.4411 188.5811 198.8302 206.2196 204.3734 202.6974 193.2543 180.9299 186.8449 198.4931 201.2274 211.849 222.0761 226.5465 215.042 207.7451 205.8499 205.3967 200.7033 194.5198 194.2655 193.392 189.5451 184.8173 176.6234 168.5334 164.9781 166.4391 176.8685 186.0036 195.9646 208.4779 211.9486 216.4303 226.9775 230.6789 230.9966 231.8856 235.8373 228.9959 212.9068 201.5906 196.2224 199.9774 207.0668 203.8109 191.7056 185.4773 182.8264 183.9571 186.6382 186.0377 180.0995 179.7458 183.2573 182.128 180.3252 176.1489 177.0983 171.6075 165.7555 159.2199 155.6699 153.9762 159.2114 170.5087 172.9994 177.6221 186.429 190.0019 193.7558 183.5084 170.7706 161.1992 160.8213 168.5524 160.8389 163.1367 159.5415 159.5993 164.05 164.858 165.8087 161.6168 163.7825 153.4949 137.6399 120.4481 102.6496 87.38587 
70.59604 72.5623 76.40429 81.40067 88.54604 104.3403 106.316 117.3394 124.8471 132.2285 140.4356 154.557 144.9827 143.7877 152.7594 153.3534 147.7262 147.6371 149.737 154.9879 162.9761 169.8439 180.1463 186.1272 191.901 196.8452 203.7757 207.1595 208.4251 214.0814 221.6671 226.9057 234.0506 237.5229 245.3492 254.9814 260.2305 254.153 246.5259 241.8904 238.8544 235.8003 235.1836 233.0773 236.4885 243.1698 246.9997 252.9634 253.5079 258.8358 259.8162 251.9483 254.0546 256.9896 255.1442 250.8198 247.319 240.4889 229.2714 224.6859 211.1685 193.9387 188.2843 196.591 -9999 208.0661 205.4401 205.6734 204.9083 192.8497 187.791 187.1212 179.038 175.3248 173.5721 169.7575 169.5832 168.4082 171.3517 180.3709 183.3024 178.3722 172.3467 170.539 176.8985 177.0832 170.6682 169.9469 175.1518 175.1762 177.8812 179.9387 180.0399 177.5947 169.9765 168.4504 165.279 160.2077 159.782 159.4865 155.9906 150.5448 144.7053 141.8329 146.9446 149.5891 153.9499 154.7726 156.0007 156.1861 164.8445 177.7748 189.6304 195.8982 198.5095 198.8763 188.9859 182.7153 187.9418 196.8634 203.3312 215.0299 224.1591 219.2435 206.9014 201.332 202.8475 203.3438 198.2891 191.9363 190.2804 189.819 185.6259 180.5465 171.9883 164.0822 161.2577 164.6198 173.5969 182.4999 190.4616 198.9726 205.314 211.9763 220.8453 225.0858 230.6719 235.2936 235.469 224.2023 207.7225 196.1941 193.3109 196.2775 201.5608 198.1547 187.7484 177.4157 175.324 179.203 179.0615 180.2797 178.4607 180.7831 184.2371 183.9965 180.7914 175.3532 175.0134 173.4719 169.4689 165.9745 162.0257 160.8478 168.1566 174.4281 177.5323 182.8583 189.6423 189.8522 185.3526 179.1847 172.6148 166.8716 162.1551 161.2293 157.3606 165.5928 161.666 158.674 164.5917 167.5631 167.4015 165.3335 166.1563 155.2732 139.8634 122.1513 102.8866 86.3338 
71.7185 74.11999 78.70169 84.84118 93.83772 109.5317 111.4334 120.9151 127.2091 136.8681 142.2506 153.3659 143.9341 143.4289 152.6874 155.4718 148.9073 148.0523 150.2098 153.5456 160.9172 170.9855 184.9281 192.0717 200.0961 211.6829 213.8438 207.4221 208.2689 213.9603 220.4598 229.9258 238.5557 244.4159 253.6268 257.8755 262.773 250.6775 237.7626 235.2425 243.4001 246.8841 246.806 245.2636 248.3271 253.7044 254.6797 257.2226 253.5751 258.559 259.7314 254.7887 255.6008 258.3624 257.2894 251.3864 246.9842 238.2749 228.7531 223.628 207.8889 194.5891 191.1161 192.3192 196.6501 -9999 201.3542 198.1264 198.3164 193.2553 192.5901 189.8252 175.9657 170.3295 172.4895 175.4242 175.127 170.481 170.8045 179.1396 182.8489 180.7066 174.1436 174.8643 180.0415 176.3195 173.9746 174.0797 177.678 177.4832 180.2077 182.1402 180.9995 177.074 169.3196 167.7497 164.5239 158.9075 159.0418 157.0517 152.9955 148.6303 143.9553 144.1022 149.6879 152.4244 152.3524 150.2515 151.1389 152.9113 159.6243 170.3459 180.3769 185.6597 192.5226 198.4151 186.8479 186.909 186.1648 190.372 199.9631 214.5561 220.1879 211.1979 199.6777 194.2763 198.0163 199.0531 195.5036 191.0489 188.8845 189.7648 185.6654 179.3314 170.1905 161.936 159.4433 164.1987 173.6774 182.0798 187.9012 187.7393 195.4293 205.6112 212.4004 214.3217 219.534 223.5639 222.0561 211.3307 197.9035 189.0941 190.6591 194.6155 198.177 195.1539 187.6507 177.9782 173.9357 174.6975 174.213 176.2036 178.9061 181.8839 183.9425 185.9735 179.8044 172.0885 172.5389 172.6299 172.0116 171.5391 169.8268 168.4052 169.774 172.5018 177.1713 183.9419 187.467 187.959 185.6118 180.1004 175.4373 170.6121 164.7054 159.051 155.1038 165.2155 156.9928 155.1594 158.5777 165.0031 166.0927 168.6107 170.3313 157.6016 141.3611 122.1163 101.8036 84.91466 
72.73824 75.80101 81.38015 88.70213 99.08479 115.5296 117.8476 124.3102 133.6306 140.93 144.7927 153.1522 145.1381 142.833 147.0435 154.8468 149.1146 149.1508 151.5214 153.933 160.1404 180.3516 195.2248 201.3912 205.8439 209.5712 209.1623 208.4303 209.7729 217.4282 224.9195 236.5166 245.8847 248.398 250.0677 248.1518 242.7097 238.0989 236.1433 241.8085 253.3144 259.0937 263.7452 261.4756 260.6246 261.9086 259.2742 255.8924 249.4603 252.4808 253.8936 254.7848 257.8675 255.4278 248.4059 243.6749 242.8506 233.6342 222.5394 211.8853 200.13 191.5155 189.4573 192.5235 199.5628 204.2115 200.823 195.3468 192.5584 194.9188 195.2331 189.6707 176.8699 171.7529 179.3506 186.7648 184.0235 174.3094 172.69 178.5637 183.4759 181.4336 178.8758 180.2959 185.0984 183.7058 184.8131 179.2888 179.6104 179.8346 182.6017 183.5617 179.9827 173.2333 164.6033 164.1022 162.0896 152.8622 154.2987 155.8726 154.3091 149.3134 146.016 152.3837 161.2187 163.0366 154.5639 148.4689 148.6832 153.2238 159.7904 167.0249 172.769 177.6054 185.983 196.0883 187.688 190.1848 182.4095 182.2023 198.0315 204.2878 204.6592 199.218 193.9991 190.1017 191.616 193.1387 192.7556 189.5967 188.1692 189.6442 185.6767 179.8676 170.6826 164.8181 163.472 167.9666 178.2736 186.2746 185.5628 181.6451 190.2827 201.3807 207.8614 209.5729 212.587 213.6779 212.1387 205.1211 193.7347 188.6825 193.3624 196.6971 195.4472 190.2832 187.0935 178.5814 172.194 169.7333 169.258 173.0466 177.9271 182.3213 181.5954 183.1354 177.1348 168.2941 169.766 169.8476 170.2521 172.0189 171.6098 169.2651 168.2951 172.1247 172.0788 173.1392 179.0072 187.8793 191.4821 188.0926 182.9543 179.2035 171.4375 162.3582 160.3249 170.7962 160.4499 154.1526 154.4092 159.3677 165.1502 169.4618 172.2023 157.4298 139.0177 119.1227 99.47744 83.07285 
74.05865 77.58525 83.37394 91.78648 103.0874 117.0577 119.4894 126.3089 133.1464 140.4854 145.5437 150.2519 147.0837 142.1328 141.5195 144.0714 146.0313 150.3985 154.4558 161.7611 166.1712 177.1776 190.2631 201.1521 210.4188 211.3304 208.7283 209.7391 210.4402 220.1791 227.4949 233.1008 237.2785 236.1112 238.0247 237.4513 233.0593 239.1199 245.6738 253.387 265.1138 271.0136 273.6975 269.3402 268.1106 265.6436 261.8227 259.5561 258.0479 257.0759 256.9165 256.9805 255.2254 250.276 243.9894 238.5746 236.2663 225.8743 212.2363 200.0766 193.0773 190.0743 192.9686 199.4771 209.075 212.8179 209.3866 201.0079 190.4599 188.7216 192.0344 187.937 182.4977 181.505 192.3465 197.37 194.4544 183.6727 180.194 183.0415 186.2449 180.8726 178.5608 179.5045 184.0277 189.0302 195.2581 188.1172 184.439 183.293 185.0096 188.8983 180.9652 172.7133 165.6254 162.9563 156.7634 147.9244 149.2533 160.5046 161.3707 157.5336 154.6882 159.9716 167.1378 171.4755 158.1759 149.7187 150.1891 156.1214 162.0619 164.8255 166.8344 170.6094 181.702 196.1857 190.1836 193.9875 186.6136 187.2475 193.2588 190.6146 189.6781 189.746 189.424 186.9862 188.412 189.5395 192.1668 190.7323 189.6052 189.0948 186.2006 181.5604 176.4467 172.8467 170.449 172.3981 179.6077 186.4355 182.6231 179.8813 186.0587 198.5388 205.3608 206.536 207.7925 208.0496 207.3117 202.9291 194.5052 192.974 197.6488 196.3123 192.2007 187.6346 186.9656 179.4408 172.5934 170.0731 170.0275 175.0044 182.3456 185.4399 182.2641 181.6467 176.0819 171.3376 174.4449 171.6579 171.7738 172.2229 169.7104 169.4842 170.5496 174.3384 171.4314 172.9241 175.4035 186.1654 195.7669 197.3567 194.593 191.4058 179.4938 166.128 160.8089 167.6191 160.2606 153.6127 157.875 164.368 170.6204 173.3785 173.4626 156.8555 137.0504 117.5264 98.63109 81.96786 
75.75905 80.50409 86.19672 93.05141 102.2417 118.9357 124.2804 128.5611 132.3052 138.9054 143.4887 145.6762 144.4623 137.1906 132.118 135.3109 145.1701 152.9179 157.5807 164.8397 169.2061 175.8576 183.6831 194.3072 205.382 207.8862 205.9868 206.4002 207.7836 217.1284 221.6219 221.542 224.0905 223.8372 228.8512 230.7871 234.1946 243.1502 255.0776 262.019 272.0149 273.3753 270.2419 266.2254 264.2462 262.4021 260.0111 263.7148 262.5805 257.8333 255.5275 253.3521 249.2955 245.3065 242.6478 236.1188 231.7406 219.7975 210.0529 199.3639 196.2206 200.9854 203.1397 203.5726 210.7376 216.859 212.6322 206.3103 195.7057 189.9932 193.4618 190.1791 187.5321 188.4716 196.1622 199.0523 197.8528 191.0431 187.8425 187.4265 188.3218 183.6803 180.5286 179.2545 186.018 196.3646 202.9668 193.6588 187.1418 181.2225 184.6733 188.8895 180.1866 173.8021 168.504 161.794 152.8651 146.725 147.0784 162.8366 169.816 166.7145 162.3157 164.4637 169.0412 167.5768 156.551 150.0199 150.7704 157.0716 162.4011 162.53 162.9564 164.4365 175.1553 189.8456 190.0441 192.2634 188.1516 188.7404 185.2079 180.0278 177.8483 179.3143 182.3505 184.3139 189.4517 188.261 190.1059 190.0325 191.5693 188.7941 186.0099 185.1547 182.5562 179.4592 177.9862 179.2237 182.2167 184.0458 181.1168 182.1765 186.2034 198.6756 205.0918 206.6594 207.626 203.2451 200.2026 199.2956 195.305 192.5721 194.8909 191.1428 186.3327 181.5877 182.1564 180.1663 173.2294 173.1596 177.5954 181.0765 189.4426 186.8593 179.7891 177.8242 176.5923 180.6315 181.3339 175.6732 174.412 170.6409 167.6986 170.5544 174.5117 175.7629 174.8477 177.1378 174.0805 179.7942 187.528 192.7473 193.997 180.7106 176.6399 168.9049 160.1174 162.4385 162.6741 156.6423 161.8066 166.4798 171.2267 176.2532 175.5353 158.6653 138.8227 119.3504 99.06535 80.68521 
75.90234 81.39674 88.09247 95.52325 104.3034 122.4718 131.9817 136.4813 135.9684 139.7776 141.0409 139.2627 134.6825 131.652 127.4038 133.4208 146.45 156.5138 160.4016 167.8111 171.3162 172.0646 174.1236 181.8317 191.9733 197.4165 195.4285 199.1291 202.9182 211.1609 213.8788 213.1684 217.8485 222.2605 233.5552 238.7357 243.0832 251.2791 260.0772 266.2114 273.6899 272.4651 268.4 264.648 259.0257 257.552 258.942 264.893 262.9179 258.9423 252.842 246.9616 240.7047 235.835 234.1632 232.0432 230.3186 218.7595 214.41 206.2645 202.5808 205.5672 207.1723 206.0124 204.4117 207.0436 203.1672 203.5811 200.5933 195.0166 200.9739 196.4046 191.719 192.0822 195.8879 197.9934 196.864 193.304 191.4982 190.6909 189.9573 186.7518 182.7363 176.8731 184.6616 191.8464 194.6549 188.9082 182.411 181.8672 185.0848 189.4445 184.8724 176.506 168.7017 160.4939 151.7793 148.4573 149.2996 158.8119 169.5644 168.7374 165.9917 165.1982 163.8916 161.3815 153.5131 149.909 151.6871 158.6517 162.972 163.7949 165.0423 164.1317 172.9872 184.4044 186.958 188.9149 191.3186 190.3837 183.3651 173.8136 166.4876 166.9565 173.2243 181.442 190.9989 189.0316 188.6905 189.7594 193.6031 189.3331 185.5005 188.6337 189.3633 186.9337 184.9831 183.8176 185.1335 184.6796 183.2869 186.8007 191.3793 199.1575 205.5346 207.2174 205.8698 200.0832 194.5238 192.2963 188.186 187.12 184.3763 179.5138 180.0815 176.7295 179.4833 174.902 171.4742 172.5637 175.1659 180.0681 188.0317 181.6824 173.8079 175.8941 182.5732 188.1537 183.8326 175.8139 172.6635 167.2923 167.5945 172.6522 178.2118 175.1103 173.5396 175.2572 174.1911 176.3398 185.547 186.988 179.7599 165.4482 164.3915 162.2717 161.6795 162.0879 164.5624 163.7383 167.7892 167.9094 169.6697 172.3118 171.4857 155.4573 137.8914 118.8482 97.36719 78.57159 
76.26139 81.59731 88.57048 97.78924 109.0856 128.9468 139.6019 138.2004 134.4171 134.6827 134.4962 132.3185 128.2761 129.3325 127.6576 135.4758 150.9567 160.6201 164.5753 169.6042 171.6718 168.824 171.3399 177.1415 186.2163 190.1237 190.5005 195.9336 199.1309 206.1308 210.1942 211.8985 215.1795 222.2428 240.4254 249.6059 255.1874 259.9335 262.7712 267.2984 270.2044 270.3307 273.395 271.4034 265.3741 259.3727 264.2793 268.2405 261.4778 254.4609 246.5868 240.7471 232.0337 226.3334 228.0899 230.1494 229.1375 221.4597 223.1914 219.8313 210.4742 212.3913 214.1238 211.1405 207.4347 206.0301 201.6441 204.8673 203.5646 196.9032 199.9242 194.1762 190.7892 191.547 192.5969 193.8335 194.4905 192.6277 194.4518 194.5421 194.3532 194.6365 188.7062 181.695 185.6839 188.2128 188.6633 185.5089 181.5141 182.003 179.6141 186.5736 182.3616 177.3086 170.0893 160.9677 154.8127 154.1081 156.2548 162.9023 167.7064 166.4349 167.8041 166.9208 162.9818 158.1978 153.5785 152.8003 152.3676 156.2206 160.4612 164.4791 167.3795 167.3076 171.6474 178.5052 180.915 184.6878 187.268 185.0909 178.0656 165.8753 158.963 158.9167 165.6196 175.4168 188.8688 191.2932 189.1103 189.9038 192.4739 190.7816 187.3908 190.2121 192.1783 191.8316 189.6101 187.3341 185.7766 184.5286 183.1387 187.9421 190.0266 195.5139 202.0752 201.1987 197.8111 191.7538 186.5756 185.3053 179.1166 175.7471 175.328 176.0305 175.7417 173.6661 178.0433 172.8675 168.7442 170.2836 174.0649 177.8184 181.5053 175.709 172.5875 176.9242 185.8241 187.215 181.4369 177.077 176.4525 172.0161 170.9719 173.7299 174.9178 173.2401 175.407 177.2697 176.6799 178.9502 186.3305 184.5744 167.6449 158.1456 158.3367 156.1766 160.2206 156.0036 160.8659 165.4668 169.136 168.2166 168.2461 166.9353 166.4909 152.2366 136.3297 117.0863 95.36994 77.06486 
76.79452 81.91798 88.69447 98.61334 110.8219 131.3065 140.3454 133.2076 127.8255 127.7221 129.5092 129.6846 127.0653 128.2743 130.4209 140.208 155.2352 165.627 169.489 168.8785 166.0926 166.4734 173.1174 178.3556 183.4987 187.612 190.3409 196.4041 197.7728 204.0055 210.1946 215.3882 215.6235 227.7116 247.6793 259.7411 259.7988 259.0168 255.4674 254.7954 254.6223 258.6104 270.1748 273.883 265.8136 261.4978 266.7918 268.8907 259.3405 251.7035 245.4674 241.0121 233.6566 231.0108 232.5223 233.5306 232.2932 224.6137 226.5675 225.5628 217.6861 218.7366 221.3407 214.6429 209.6304 211.6316 203.4683 201.3239 199.4152 201.5506 193.5601 187.2687 187.8566 189.9338 192.1343 191.9851 194.0493 192.3928 193.1687 196.3438 201.454 203.0307 192.541 183.1708 183.7318 184.8634 186.2312 182.8943 176.9695 174.1151 173.6232 177.8374 176.8566 174.1947 169.7879 159.6027 157.144 157.3391 158.5707 162.9325 164.0161 163.4923 168.4306 168.7996 165.5901 160.4185 155.8027 151.9326 148.6373 151.0591 155.8828 161.8676 166.2529 166.7059 168.8422 173.2722 173.0637 172.4123 176.2553 178.4057 171.5281 160.1213 154.4085 154.4375 157.577 166.1595 181.6629 187.454 186.6115 186.5067 189.9851 189.3867 185.6413 187.7031 191.3573 196.0786 196.0076 193.813 189.4246 186.6514 183.8773 188.9687 191.3848 194.0561 197.0652 195.0863 188.6162 184.4268 181.8163 182.13 174.508 168.0125 165.3506 164.0168 167.1585 166.036 171.0682 167.605 164.7673 167.5946 170.9756 173.1647 175.255 172.3844 170.2652 175.1121 182.8849 181.9623 179.5472 178.8488 182.8164 179.8661 177.9363 176.6735 173.2671 172.6944 176.7919 177.7111 177.5407 178.3478 182.2835 176.3142 160.4968 155.6135 152.7272 148.8604 150.901 151.711 159.6715 165.9203 168.5408 165.4181 163.1576 161.1809 163.0614 150.8038 134.9928 115.0969 93.26513 75.13228 
76.71692 81.42568 88.1943 97.90601 108.4441 125.9389 134.4483 124.8788 122.1094 125.0952 128.7212 130.7839 129.7529 131.7585 135.5847 145.0747 157.2538 165.372 169.0195 167.0367 162.2162 168.3135 177.0343 182.886 184.6487 186.438 192.133 204.2156 205.7325 209.2152 213.7936 217.9684 217.7417 229.3732 247.8038 259.4126 255.8245 255.1713 248.7339 242.5716 242.4945 248.0564 262.2347 279.1232 269.3305 267.69 270.5716 270.3038 258.9308 251.4344 247.916 243.5649 239.6776 235.4598 232.5722 228.1759 223.7558 219.9181 218.9549 218.2916 219.3145 219.0352 221.9216 218.1896 212.6896 210.559 202.2511 193.9233 187.5115 188.1393 188.2954 185.003 189.9031 194.0534 194.5983 192.2362 190.0754 185.6628 188.415 195.7082 203.1151 201.5157 196.2713 192.5379 191.3136 186.6983 182.9977 177.8875 173.1234 172.1203 174.1489 180.8258 180.7082 175.5526 168.1301 156.2123 154.2912 155.6301 159.6513 161.1883 163.1485 166.1568 170.7765 173.9141 171.1576 164.0902 154.9327 148.7418 144.4357 145.8906 152.0299 159.2839 163.2631 164.3205 167.9024 172.9627 172.5534 167.9511 171.0677 171.4339 161.8965 152.2371 149.9457 149.0663 149.2375 157.8976 173.1283 179.7964 178.9191 181.8161 186.7006 185.313 180.7511 182.4022 186.5655 194.6651 200.1256 197.7005 191.3859 186.0661 182.9119 187.0557 192.7479 193.2617 194.6112 191.6283 185.2009 180.8557 180.6832 181.0668 171.6198 161.8949 156.8818 156.7116 159.2609 163.7881 162.4185 161.9351 162.2172 166.3938 170.5865 173.06 174.9753 173.7094 170.6526 174.2062 177.2511 174.1747 176.7064 182.1617 188.9234 192.0205 187.8929 183.0101 176.2597 173.2437 174.2863 176.312 173.4947 172.4093 170.9314 165.5071 159.194 158.059 156.6544 151.9657 154.6327 159.8265 168.7523 171.3721 171.6485 163.2292 157.7333 156.2152 159.1549 148.4792 132.5374 111.9141 90.28296 72.83592 
75.98877 80.69081 87.93117 96.54897 104.9626 120.0506 128.0689 121.6935 121.5225 126.6432 130.645 134.3459 135.2397 138.9784 142.884 152.3549 158.0107 159.6768 162.5879 159.6027 162.3477 172.4825 182.11 191.9541 194.0602 195.4207 201.0539 213.5133 217.5926 219.208 220.6355 221.9766 220.9345 231.8644 246.0474 259.6214 258.2511 256.6924 244.8328 231.68 230.8405 236.3589 253.6063 279.619 282.4856 275.6375 270.784 263.0874 256.1586 252.2744 248.358 242.5614 237.2946 236.1543 233.6533 228.0881 222.7096 219.4059 219.6635 215.982 214.8244 217.4851 220.8071 219.3653 213.5748 207.2694 200.1524 189.5091 183.7846 182.0748 184.7278 187.396 193.4545 198.1421 197.5957 195.3094 190.1657 182.9032 184.4391 191.0668 199.7395 193.718 191.4894 190.2131 185.9763 173.7411 165.7688 165.2927 166.1808 168.0345 170.9382 177.9048 175.4533 165.8619 158.8321 152.2477 151.4318 154.1893 163.4098 168.2898 167.9737 168.2904 170.4088 173.4515 170.1773 160.4553 150.5865 144.0329 140.1698 142.525 152.0682 161.7119 164.7083 165.1193 170.7951 178.736 178.4933 168.8707 167.0716 164.7901 156.587 147.5621 147.3439 143.8788 145.249 157.3926 171.3629 169.1189 172.5706 179.2469 187.1011 184.3368 178.2413 177.5309 179.2465 186.5223 193.6146 195.3571 190.0899 184.9749 183.6704 188.6966 200.3968 199.1439 198.9624 191.0621 186.4635 182.7861 180.3722 178.2296 168.3279 156.8732 151.0632 152.3823 157.0865 162.8374 164.3888 165.1769 165.5327 166.6597 170.6496 173.6106 175.6153 175.3754 172.6082 173.6795 173.1022 171.2335 176.8817 185.1166 193.6741 196.0662 190.006 182.1141 173.4788 167.5436 168.4463 170.4671 165.5977 172.092 165.7251 163.7711 160.78 161.1318 158.9884 159.4732 166.2449 171.3352 176.2258 173.0087 165.9075 157.9085 154.763 155.1167 157.3527 146.1467 129.9121 109.3479 88.67886 71.9007 
75.16824 80.17082 87.6072 95.76334 103.8222 118.1069 124.9165 121.2547 122.7827 129.4391 132.9787 135.6518 136.3055 143.0117 146.0512 156.1313 158.5062 156.5036 154.9475 156.2365 167.4484 176.5961 189.394 201.3219 203.9616 203.1871 206.5754 216.5592 223.1886 224.5206 224.5695 222.712 220.4887 230.7504 241.2348 254.1281 256.6954 245.9402 234.9559 227.1348 230.1135 236.4763 249.4759 266.619 269.2964 267.3841 262.6752 260.8007 257.3769 250.5028 243.3453 232.586 230.2128 234.0437 235.8926 230.1139 224.7292 222.8992 221.4192 214.7515 212.0248 215.5819 217.2586 211.5453 204.937 201.9766 198.1563 185.2513 184.5007 185.1809 189.844 197.8095 195.2054 193.8687 191.5159 187.8955 182.2564 178.2122 183.1312 188.3747 198.7775 191.5998 186.1249 177.9954 169.7365 162.4835 157.8626 158.5887 163.7342 165.8742 167.7608 174.2731 167.2682 159.3292 155.7188 156.0639 155.1571 156.0544 165.6122 174.2636 172.5088 168.427 167.7796 171.2723 167.8826 156.7468 145.8102 139.3789 137.2071 141.0236 152.7166 163.5821 167.5209 169.7492 175.2305 185.1342 187.9444 175.4194 167.7186 162.8344 153.3791 147.1534 144.4573 142.5978 148.0014 164.1262 166.0068 161.2404 167.6113 176.7517 187.7484 181.8818 175.3257 173.3085 171.1174 176.9983 185.208 189.0329 186.5417 182.5197 184.4624 190.5767 204.8807 203.6239 194.4589 186.0727 183.6716 183.3821 179.6785 175.0892 163.9623 153.629 149.6037 151.9752 159.1584 165.7252 170.7349 170.6331 170.5202 169.0853 171.4066 172.5871 174.9112 174.9334 173.6116 173.3569 171.7152 172.1327 179.3581 190.76 198.2806 195.9953 184.7144 175.0814 167.593 162.5425 161.6198 161.9524 160.792 167.007 162.18 163.229 168.6836 165.3405 164.596 172.3607 181.5804 179.21 175.1007 170.9498 161.6515 157.9124 157.2534 155.058 154.3258 141.9486 126.5543 107.6951 88.40223 71.94668 
74.87273 79.98904 87.40351 95.77841 104.6716 119.2737 125.7197 123.2853 126.028 133.6695 137.8244 140.2591 140.1571 145.3498 151.1751 159.8738 163.7323 160.2582 155.2915 159.0041 174.447 185.7589 201.8171 210.9222 212.2442 209.1389 211.9024 221.047 225.6395 228.1451 233.5909 227.3517 222.5323 230.1438 238.6043 244.2876 243.9511 235.3473 230.4822 230.7575 242.9717 249.2904 262.9337 277.1415 266.6063 259.7268 253.8692 256.8631 254.2133 244.2319 230.4033 227.4601 226.7631 230.7866 233.9316 229.2601 225.9161 226.0391 229.3889 217.5987 211.0588 209.9848 208.7366 202.9376 199.7323 200.6548 202.0641 188.245 187.0257 189.6276 193.0245 196.9405 194.0361 191.2607 189.1529 179.613 177.8981 176.0302 182.0707 187.5298 194.6812 185.4551 177.2731 165.2847 157.8071 154.5607 156.46 155.3968 159.2546 162.796 169.9869 175.7931 165.9855 159.9763 160.8723 164.6332 166.5025 168.5842 174.3075 180.6154 181.8351 174.9922 169.0769 169.0371 164.1133 156.106 147.3255 139.7853 139.2473 144.2548 -9999 165.4971 169.8477 173.0157 176.6316 185.8717 191.1826 180.5733 171.1642 163.3006 152.6187 146.6677 143.1448 140.6051 147.7394 156.9717 154.3906 157.2744 162.869 171.3645 183.4099 176.8807 171.7424 174.3111 170.8966 175.7721 179.8995 183.1885 185.2218 184.365 185.2291 192.6012 204.2682 199.6189 188.0968 179.0763 178.1622 182.0531 180.8786 174.1892 160.2407 148.9348 149.16 153.5697 161.3172 168.7225 176.2849 179.0977 175.5317 170.7755 170.4154 168.9152 170.3242 170.3244 173.3598 173.6744 175.0011 174.7142 185.4085 197.7527 199.8694 192.5145 177.1301 168.796 164.9311 161.2149 160.3191 158.9324 162.8171 163.4935 162.1622 163.7128 168.2037 169.0076 170.6778 182.2188 193.1167 181.5844 171.9518 166.2549 163.7866 161.6274 159.2511 155.1432 153.6849 140.2075 125.4025 107.9621 89.17843 72.5226 
75.58664 80.70612 87.56715 95.51294 104.8479 119.6212 126.7971 126.0904 129.5107 134.5062 138.1499 140.1524 141.5491 146.1074 151.1035 155.7555 158.4185 168.0735 162.1437 165.0163 178.1344 193.547 209.9969 214.0804 210.8378 205.8675 207.7453 215.04 218.9787 223.8972 234.938 226.4739 220.4054 226.3657 229.9454 229.6404 228.8254 228.1271 235.1166 236.7743 242.7205 248.8179 256.5997 274.571 257.8015 251.0894 249.7468 256.9424 249.0635 233.6793 222.606 223.6951 229.1169 233.6153 233.5258 227.5289 224.9683 227.3669 228.7259 218.4871 212.3426 208.8044 204.7964 200.4295 199.8521 200.4363 199.8323 194.2542 196.25 192.4876 192.0456 195.5039 192.6144 191.0477 191.4876 182.3975 178.6696 177.8945 181.8933 185.9329 182.589 172.2954 168.2074 160.8151 156.734 156.3838 162.7995 163.5479 175.743 183.0804 183.9693 185.0875 172.4817 165.2036 164.3736 168.7775 170.31 171.6524 175.9977 180.661 185.6513 176.8711 168.1495 165.6493 161.3415 155.4002 149.1963 144.2082 143.8499 147.609 -9999 -9999 172.2745 170.3664 172.2451 180.0891 184.3412 179.9459 173.6356 165.5342 155.6122 146.1383 142.7429 140.183 144.0255 147.4205 148.0884 151.8429 156.4313 -9999 174.6107 172.1837 170.5999 176.8706 175.5952 179.1318 179.7667 179.7601 183.3305 187.45 189.7233 195.8862 201.0734 191.8263 181.0731 174.5038 175.5938 175.8723 175.1888 168.4625 154.5513 146.5125 148.3297 156.4383 167.1531 175.7318 182.3193 184.2594 176.2509 170.0668 167.9662 165.7452 166.531 167.674 166.1246 168.4591 172.9394 177.6755 193.0376 203.2598 202.4086 190.9396 178.8527 172.6647 169.4335 165.2447 163.9163 162.5952 165.14 165.1322 168.2383 169.0285 170.3807 166.6493 175.97 186.4122 189.1654 176.5016 166.2899 161.8305 161.8866 160.1163 156.8997 152.7872 151.0667 138.3145 125.3653 109.2551 90.4782 73.18565 
76.17648 81.05952 86.84735 93.49458 102.698 117.5751 124.1301 123.1825 126.6783 130.6806 134.8898 136.2418 139.6436 147.884 151.0813 152.6404 153.4132 161.5595 162.2222 163.8315 175.0219 196.6318 206.0533 213.6534 210.004 202.035 197.4558 203.5465 214.8941 226.4279 239.2931 231.9721 224.1225 225.0998 223.7593 223.206 225.6681 226.5752 238.0883 246.2959 248.4231 251.2845 256.842 254.9809 243.3018 240.7768 239.9335 242.4357 233.6333 227.3512 226.704 230.6958 234.1551 234.6073 235.8391 229.7403 226.7998 223.5163 222.7446 212.7847 212.2307 209.8922 204.0316 202.4529 205.5478 207.9933 203.9837 201.7793 201.3965 192.4508 191.2518 189.7708 190.3199 190.0926 189.4157 183.7702 175.9091 173.7174 175.6043 177.7984 170.4327 165.1799 164.8814 159.9587 158.406 157.8097 162.416 157.5318 165.5485 167.2254 170.0904 176.3677 169.5444 156.072 154.2134 163.8293 169.39 176.3302 176.8576 179.114 181.288 172.9528 166.9564 160.8167 154.1222 149.1175 146.6514 146.527 147.9713 151.0173 160.1632 170.4477 169.7868 164.8002 167.1768 170.9661 174.802 175.5022 172.8649 167.1074 158.7511 147.4811 145.4726 143.9875 143.9494 147.6947 147.6835 149.6207 151.0198 157.3335 166.4086 170.5104 172.4624 179.3013 180.7522 183.0587 182.1496 180.5708 184.2671 189.3113 194.4877 199.1095 198.4632 186.063 175.5908 174.1651 173.4993 170.3588 166.5582 160.0882 152.0196 149.4087 152.1532 159.684 170.0217 177.4039 178.3743 180.2744 171.478 166.3052 162.8537 160.2589 161.2473 164.442 163.2072 162.9456 168.4711 179.6525 195.4852 203.1826 201.5418 194.5913 187.7626 182.6804 177.1562 172.0507 172.0301 167.946 168.7724 171.2093 172.3869 176.6611 177.5532 169.7962 171.791 174.8087 181.0782 170.1213 160.6819 157.0809 158.6512 155.4296 152.4524 149.3516 150.0572 139.2775 126.9926 110.6866 91.10704 73.06186 
77.23825 81.80636 86.26586 91.98859 100.8254 116.1589 119.8449 119.0091 122.9758 128.8761 132.8648 135.8696 139.5265 147.294 147.4849 151.2523 152.9317 158.2539 160.369 162.4706 172.1313 190.1578 201.3228 207.667 206.601 197.38 188.526 189.397 202.1524 218.3371 232.3961 228.7114 224.5173 223.2331 222.9273 225.4278 231.9443 232.6903 238.0741 244.567 249.4579 248.3612 245.2303 238.7299 227.5574 226.1454 222.8231 223.9456 218.6028 217.7836 220.3208 224.4545 227.7525 228.607 230.6242 225.3647 220.8539 213.6434 211.5318 206.9752 211.0011 210.7371 208.2412 208.7777 208.8672 208.8552 208.1549 203.7902 202.0251 193.7948 193.012 191.4705 189.3756 188.2087 187.0136 181.7155 177.4503 175.1346 173.8788 175.8698 167.0336 160.8731 160.5311 158.1968 159.8347 158.7682 161.5708 153.3911 157.6533 159.825 166.4144 178.5245 173.9862 160.7902 158.6208 171.0735 178.9473 178.9254 177.2745 177.4914 174.3418 168.8731 164.5202 157.6125 150.0742 146.3863 146.0358 148.787 153.3171 158.9477 163.2987 168.5772 165.5802 157.0032 156.7272 161.8155 165.902 169.5315 169.8891 166.1889 160.4675 149.15 149.7201 150.4165 149.0841 152.1582 149.6139 147.0756 148.4606 -9999 168.5057 174.4993 177.2132 183.1722 182.1709 182.5813 182.2711 182.4979 185.688 189.9593 194.6787 195.7089 192.641 182.043 172.0433 172.2041 167.79 164.7 156.1674 150.6829 151.6319 152.6817 156.5065 161.5502 170.7206 178.8998 177.1734 175.67 164.6644 162.641 159.3643 155.7912 159.0384 162.7421 164.2733 162.2179 165.766 175.3878 188.3095 194.9029 197.2977 195.9803 194.6641 189.0386 181.3597 178.8907 181.9763 174.9226 172.1348 175.1085 176.4014 178.7744 180.7906 173.122 173.2161 169.5892 171.5879 164.059 156.4093 154.6827 154.683 152.024 152.1856 152.9534 156.0278 144.3272 130.6474 112.7038 91.81286 73.02075 
77.80741 82.51549 87.23758 92.8719 101.6642 118.2716 119.5673 120.6479 124.3544 131.2016 135.2545 139.4569 142.4283 144.645 143.0407 150.4674 154.3333 159.5575 161.2671 164.4438 169.3774 186.6635 202.4312 205.044 200.8504 193.0041 187.9063 188.0151 199.701 215.5051 227.4429 228.1071 233.0231 230.033 231.464 233.6292 238.2815 237.2928 233.1367 234.4254 238.7856 237.5207 233.9319 225.3332 215.4783 214.217 210.3657 210.4047 206.5386 207.032 210.3433 215.9537 220.7567 223.7006 224.6701 216.6575 209.4658 206.1754 208.6688 205.0883 208.6073 208.612 206.7998 207.3229 209.6035 209.9243 208.2441 203.0654 204.3756 197.2691 201.0218 196.4363 197.41 194.453 186.0061 178.3978 176.433 176.0534 175.7311 174.0103 161.7331 156.034 155.164 154.8955 159.4055 155.9637 160.6836 154.2147 157.8757 160.0099 164.784 174.3231 170.5435 162.0696 157.6299 164.5382 176.8564 183.9661 184.9729 185.1771 180.2245 171.9407 162.8768 153.9184 145.8797 144.4969 146.6869 151.7433 158.6569 163.5285 166.8018 167.9312 162.3894 150.5798 151.564 158.3193 162.8268 167.0513 169.2191 166.9792 164.3562 156.1844 158.2252 157.0894 154.041 155.6892 150.2521 144.3745 146.3038 153.216 171.7988 177.674 181.4052 188.2335 182.775 179.8261 179.0786 179.3202 181.4208 183.2299 184.4181 181.3294 178.1128 173.1089 169.2439 170.2272 167.5966 162.2009 152.4011 148.6474 152.3241 156.252 161.8416 163.4469 170.8458 181.3509 177.6559 172.9128 162.2798 160.7892 157.5027 155.0613 159.2317 163.7772 165.1774 165.4655 166.7253 169.9232 176.8302 181.7552 186.0707 190.5422 194.3257 191.8304 188.5386 189.3268 192.0114 186.9998 178.9709 181.8772 187.8436 189.2307 185.8314 178.3943 172.5898 168.4433 172.3722 164.86 158.1107 155.2466 154.3116 154.6682 157.6875 159.8644 162.0381 149.1999 134.413 115.4403 93.42529 72.93642 
78.43555 84.11723 89.88152 95.712 105.2076 124.2301 122.482 122.6659 126.7923 134.5531 137.8559 141.7348 143.5171 141.2325 138.5028 145.8272 150.9039 156.5962 160.1443 166.4523 167.9341 188.9561 206.5846 205.2287 195.8493 188.668 185.6902 185.8133 195.0007 212.082 228.4831 233.0607 239.4238 242.7559 244.2968 234.7386 231.2173 236.226 228.7002 226.2033 228.724 226.8561 219.0248 209.0618 202.6171 201.4956 199.5675 200.7836 198.0115 197.2459 198.4486 207.6873 216.1444 220.5702 217.4809 206.9637 198.5368 198.536 205.8842 201.9801 204.1628 203.2423 204.4344 207.3767 208.9959 207.6788 207.707 203.595 200.0358 196.6947 201.0882 189.0336 185.5961 183.2668 177.5275 172.2024 172.7548 173.2877 173.501 172.3347 158.9737 148.9249 146.2316 148.723 151.5826 154.3918 164.6997 163.0415 166.3389 164.7608 164.9006 177.64 172.9315 159.5144 158.7101 172.8394 182.4833 189.6534 191.7173 190.5273 182.9753 169.0371 157.0564 149.3182 143.5721 147.6746 150.3892 156.97 164.7086 169.5558 171.3155 164.9016 156.4319 146.867 151.8952 157.8768 161.4083 165.7258 170.1018 169.7072 170.4196 157.7698 155.1102 155.0878 157.102 158.18 153.0053 145.729 147.8818 152.322 172.5273 180.3478 185.5478 191.2184 183.4741 176.6982 172.7601 170.2798 171.824 172.9616 172.8136 168.2347 165.9732 165.1012 170.3927 175.8307 168.9085 158.6728 151.8675 153.04 157.0979 162.5776 167.6942 167.9138 171.9007 181.9351 176.6321 170.0135 162.9302 161.7906 158.401 157.6147 160.2224 162.5972 162.1565 159.0331 159.7587 163.5342 167.7684 172.2154 178.5538 186.1628 192.0822 194.0554 197.8942 205.0756 211.514 199.0834 190.4145 194.6325 200.0339 201.9149 193.6748 179.1581 168.3027 168.5269 173.6303 166.3976 159.4232 154.067 154.0505 154.3434 156.6272 158.431 161.9584 151.7977 138.3094 118.9045 94.39413 72.00901 
78.36884 84.47975 91.75795 99.4726 110.7939 130.4792 124.0165 122.7737 125.9772 131.8397 133.3176 137.8868 140.1582 138.7563 137.5031 144.8311 149.3063 152.6364 159.6064 169.3087 174.5418 193.7597 207.476 203.4263 194.1558 187.8833 185.7834 184.9827 192.5747 213.1008 226.9456 233.2994 239.0848 238.4288 234.3487 226.2758 227.6708 222.9572 216.8375 218.5041 216.8299 208.133 199.1868 193.0097 188.5295 189.9103 190.6187 192.4047 190.2142 190.8111 194.9174 202.6595 207.5893 207.6302 207.1701 202.8554 197.6512 195.9821 199.7651 195.0232 194.683 196.8371 203.9126 209.3274 210.9791 207.9202 206.502 202.3239 197.9518 194.2274 194.7893 193.2576 186.6852 184.3899 176.0885 170.4639 173.3952 172.6918 170.0416 170.231 159.7424 145.46 144.5954 148.0928 150.3303 155.6719 169.0171 167.6645 169.3134 169.3325 170.6775 179.5899 178.7487 166.2377 167.701 175.6033 175.4601 184.9336 187.5261 185.4331 176.7547 161.6485 152.1228 145.6685 144.7811 151.2737 154.6842 162.4184 169.7992 170.9616 173.8876 158.9499 151.8834 146.3583 152.0672 154.3994 156.548 164.4926 172.9843 173.7753 171.7743 158.9364 154.8912 152.7296 155.2081 157.0123 151.2773 149.5768 151.8081 153.4388 168.2457 177.5876 185.5578 189.897 184.3279 177.277 171.7582 168.2413 169.2369 170.4891 167.6643 159.6348 157.5398 158.724 169.5753 178.8664 170.039 159.1739 158.4221 162.3651 164.1144 169.0991 174.6524 174.7767 173.6619 174.7168 169.5418 167.3377 165.4812 167.0263 163.897 162.5537 161.6014 162.0109 160.6166 156.9353 157.243 161.9904 166.0618 172.1673 178.9343 184.5201 189.3421 194.8142 202.2697 209.7847 219.059 209.7855 205.9837 208.925 207.7228 199.4894 188.2841 178.9231 169.5065 170.8951 172.1084 164.3575 155.8168 152.8751 153.9659 156.9158 157.625 156.9346 162.1309 153.9006 140.5894 119.7259 93.75928 71.18758 
78.39373 84.17743 91.30321 99.56516 113.4563 133.6746 124.3532 122.0015 124.1766 126.6895 126.4319 130.2487 131.8146 134.2798 137.0777 147.259 149.6091 149.4442 153.107 162.0696 171.871 187.333 197.4437 197.0589 192.4668 188.7495 190.0293 190.9735 195.787 205.5214 219.5861 227.4176 227.3975 225.6877 219.4286 209.623 206.5 207.9775 210.188 206.9768 197.1195 190.2927 185.4974 182.8252 182.9493 186.6933 190.4537 188.6913 185.958 188.0998 195.6046 200.6373 204.6233 205.1371 206.1339 201.1586 194.8586 194.251 195.2391 191.2034 191.3257 198.5163 209.235 209.9318 208.6613 206.5418 204.3749 197.451 192.3843 187.7367 185.2763 185.8746 188.2894 187.4397 180.2277 176.627 177.2065 172.9376 170.9502 174.4753 162.558 153.7294 152.4156 151.3502 154.3098 159.4194 169.5913 169.1176 173.6419 172.4177 173.2894 179.9844 178.6276 169.7769 172.2523 174.257 170.8501 176.3808 180.5796 173.8419 166.4664 157.6326 153.499 148.6422 154.8845 158.9034 158.8124 162.8087 163.1469 166.358 163.8084 156.4103 151.9699 150.2753 151.378 148.532 149.9446 161.299 172.5945 171.2363 170.7383 161.7267 156.705 149.9863 150.2341 152.5145 153.6946 157.6574 159.5797 156.9477 162.1376 171.0876 181.7173 188.2639 187.5088 182.8105 177.9516 176.7653 174.2504 171.3631 164.4401 154.8851 152.118 157.2207 171.2726 178.7925 172.4796 166.6958 163.8837 169.2924 170.6151 174.4073 179.3865 178.1918 172.6406 169.0445 161.7726 164.7259 171.5183 176.5681 173.4963 170.5574 167.1853 164.512 161.9957 158.5487 158.3808 161.6336 164.7939 171.6315 179.4887 183.5504 187.7983 195.063 203.6858 210.3156 222.6368 221.0047 221.7767 218.4261 209.4963 196.179 183.6344 173.1291 164.1798 164.5511 167.831 162.3828 155.3544 152.0902 156.0994 159.0793 158.9056 158.4353 163.5773 151.8779 137.4977 117.2006 92.2976 70.24889 
79.23917 84.7418 91.31026 98.82867 113.1288 133.4452 126.8166 124.3001 123.8191 122.7142 121.5646 123.0133 125.4683 132.6252 137.8235 150.4937 150.9414 147.03 148.7625 155.1615 169.7497 181.1774 187.6674 187.1124 187.9765 188.1673 191.5612 191.6771 197.7706 203.8828 210.5893 215.5359 217.0248 215.547 204.7084 194.0729 190.2918 192.9158 195.3037 194.6088 190.2254 185.3655 181.8627 180.943 180.9071 183.7142 185.6623 185.1668 183.4704 185.3655 193.7261 193.947 195.9869 195.1777 199.2334 195.5322 187.605 186.6695 185.3166 183.7722 186.9016 196.0082 206.5304 207.6308 203.9449 200.3518 196.1247 188.711 184.9659 182.7826 182.6848 185.6485 186.9323 186.2693 179.5514 176.856 173.3979 168.3181 170.8427 175.2527 171.4223 168.2514 162.1161 157.424 158.9664 161.2358 172.0677 173.8883 175.0348 169.9905 174.8682 180.7166 171.7606 169.3162 171.2166 172.7136 166.6387 169.343 165.9629 160.608 157.5443 158.2862 158.2652 158.6915 160.2947 160.2677 161.1688 160.2189 158.5614 162.1827 163.6222 161.2789 157.7757 155.9768 150.3654 146.2701 147.81 159.4334 171.2145 169.5281 171.5891 163.3666 152.8313 145.8422 145.2968 150.867 159.185 165.8725 169.2084 -9999 163.6304 170.0439 179.1228 187.2806 189.7089 187.3526 186.6842 185.2526 182.397 176.8027 166.7229 158.1258 155.2619 162.695 175.7949 176.5163 171.6123 171.1798 168.7098 171.4581 174.2286 176.5101 179.0834 175.6522 167.8338 164.9441 158.6513 162.0787 170.3743 183.8051 182.7104 176.1173 168.924 164.0772 161.9631 158.8273 157.1745 157.2856 158.8513 167.46 176.4671 179.9059 182.8862 189.7353 200.4862 207.1543 215.8504 224.2762 231.5543 221.7555 210.3324 196.4138 175.502 166.1174 160.0316 158.1497 162.1771 160.5954 154.6579 153.0331 156.9295 159.4614 160.4318 160.6381 160.8167 145.8121 132.7437 114.8368 91.27231 69.67201 
80.9609 86.59688 93.46275 101.5554 116.4554 133.9469 128.9986 128.0209 128.2315 124.2321 120.6236 119.1835 123.856 132.579 138.9153 148.8674 147.0571 145.0016 146.771 152.3297 168.5584 178.0492 178.9964 177.7431 185.559 186.4952 188.5218 192.4951 201.0837 206.3322 206.1374 204.1939 206.426 202.0313 190.233 182.7351 180.959 183.5471 186.6514 192.5971 193.7719 185.8598 181.4418 177.715 176.4335 181.057 182.5083 184.3286 184.9563 188.4048 192.8413 189.3844 189.6408 188.1501 191.3885 188.2145 180.0706 180.4102 181.0026 181.7312 185.6164 196.4074 205.9198 205.2654 200.0297 197.0411 192.6294 188.3687 187.5612 185.0477 186.379 188.1426 188.7454 190.9259 181.6176 174.948 169.467 168.3588 171.4832 168.2945 167.9282 171.0397 166.7029 162.2702 168.2168 173.3821 182.1927 183.2142 174.747 163.5974 164.5311 165.0285 167.4101 168.9965 170.6499 172.4579 165.0642 165.595 160.4588 159.0048 159.8176 158.6508 156.4757 155.2576 154.2078 157.5408 161.3267 160.0806 156.3048 158.5241 162.2304 164.8792 162.1 157.5345 149.1638 146.5078 149.089 159.7916 167.3107 164.2621 163.8202 154.5242 146.7592 141.5361 143.585 151.8856 161.4203 167.9847 174.2075 171.8101 167.791 172.7475 178.7826 184.9279 186.599 188.6027 190.246 191.2699 189.6008 181.0617 170.4361 165.2196 163.2285 171.5876 179.6423 176.6156 172.964 174.6592 175.6145 176.2404 177.011 176.2539 175.5407 171.0382 163.5215 163.7598 159.9257 160.3352 165.3323 179.1742 181.1231 176.8101 169.1962 165.5902 163.5204 161.7326 160.6222 158.3563 158.9702 167.2034 173.8698 176.4352 179.1517 183.6709 195.4572 204.6841 215.1234 223.6207 234.1413 215.2449 214.759 185.9637 166.4616 161.3215 157.7391 156.6725 157.5524 155.9454 154.3536 153.5185 155.6172 158.4517 160.1476 160.1029 157.5783 142.199 129.7937 112.4182 90.10654 69.54634 
82.1197 87.46395 94.2546 102.0536 115.3643 129.3299 129.6296 130.3785 130.8938 127.3622 121.4869 119.4627 126.02 133.6091 138.2841 140.0803 139.0829 143.0423 144.82 150.0304 167.1159 174.5125 173.9997 173.4995 186.5137 189.3053 191.6594 195.7736 203.0395 206.9126 204.2876 199.1744 195.4491 192.3104 181.2579 171.2114 169.4975 173.7287 180.2084 187.6516 187.4498 185.5662 181.6124 175.1058 172.0719 179.2326 179.1068 181.633 183.5197 185.2506 183.9357 178.9464 179.6238 177.4582 174.3762 172.0521 175.3539 177.5045 182.0994 184.0073 184.299 187.8638 195.3397 196.493 192.7481 194.0094 193.3049 191.2313 191.4433 191.0743 193.2487 190.6505 187.3854 186.087 176.3092 171.3298 170.9612 170.9298 171.0374 167.705 171.5803 173.906 177.3845 175.7951 173.4441 177.5467 192.4819 189.6819 176.1592 162.0277 161.0977 158.8346 167.7589 172.0459 172.9752 174.1073 167.9122 163.3977 157.1802 158.1137 160.421 160.0567 154.2606 151.1561 146.8477 147.4415 152.0126 155.8088 161.2491 158.845 159.7298 164.0398 161.2322 154.493 147.4634 146.7656 149.4971 155.9717 157.5134 151.9729 152.3389 144.2584 140.0677 138.5137 144.6494 153.0666 160.1482 165.2964 174.3257 179.2293 180.4695 177.7189 176.6555 179.2616 181.7742 187.7942 191.6748 193.1993 192.1559 184.6898 173.0313 166.7561 168.3495 175.6726 180.9346 177.9499 174.8843 177.64 181.8938 183.1859 180.8904 174.8229 169.8435 164.9381 160.3941 163.0807 162.1018 161.1431 162.8698 173.4734 174.5232 173.814 171.9842 171.0857 166.4761 163.1504 161.3118 160.3345 161.4379 166.6817 170.4507 173.2151 177.2876 184.8722 197.9735 208.1001 217.6356 220.9151 229.9512 206.6299 192.6185 178.0874 168.4191 163.0229 160.134 159.6526 155.5761 155.9883 157.5729 155.0804 157.7145 161.1183 162.3568 160.2102 157.8114 142.7094 128.956 111.9317 90.46259 69.87808 
82.44108 87.12452 93.21135 100.3765 110.9629 120.1751 121.9315 123.5869 124.6118 122.4161 117.1972 120.3872 130.7507 136.3871 132.9761 129.9078 131.1932 137.139 141.5529 146.6665 160.6592 169.8524 173.3865 178.7868 187.6474 193.7129 198.2854 200.1303 202.9573 206.5311 204.8368 201.6111 198.1232 187.611 174.8168 166.1065 165.969 170.5895 177.6326 182.6512 183.1654 187.7216 183.0044 176.2514 170.7936 175.2688 176.8417 180.4512 181.5039 182.0277 176.9924 172.4349 171.8767 169.9039 170.0133 171.0404 171.2052 174.3941 178.0445 179.922 179.9293 182.7202 195.6552 192.8346 188.5987 193.0462 193.369 190.4319 189.658 192.0365 197.0891 190.2429 186.3779 180.0733 177.8396 171.6649 167.9085 165.8009 167.3672 169.1545 175.0685 175.593 178.273 173.2541 170.1554 170.9093 172.967 163.8649 160.215 158.8347 156.9302 158.4305 168.0666 166.1296 167.6969 169.5173 171.3006 168.2699 163.154 162.4922 165.6636 160.3879 150.9957 149.9849 145.4148 144.4099 145.5094 145.4293 148.5641 156.3408 161.3246 160.2772 158.8806 153.2047 148.502 148.6908 151.806 152.0841 149.1658 144.585 145.6126 138.6097 136.7256 139.3294 150.1099 158.8791 164.0587 169.0899 178.0651 182.7784 182.6512 173.9781 172.8567 175.5082 181.1157 189.7821 193.4875 193.864 191.3257 182.7429 171.511 166.0668 169.7552 175.8227 180.5987 178.4451 174.4278 177.1222 184.8754 188.6357 184.3477 173.7829 165.0877 160.2237 159.0868 161.4565 162.5788 164.8415 167.4471 171.9378 171.1342 171.6301 177.898 179.3286 169.4745 163.0002 162.144 164.6485 164.1912 164.7161 167.2247 171.7968 178.0314 189.1983 205.7476 215.3544 219.2952 215.4068 210.7318 196.3321 180.654 171.4722 168.7622 165.8561 166.6149 164.2443 158.4286 159.0011 159.1459 158.3133 160.7956 164.1613 162.0535 158.0958 156.4091 144.1693 130.4869 113.0948 91.09639 69.81258 
83.11823 88.0048 93.59357 99.36584 107.3262 114.9079 117.3978 119.1968 120.5838 119.8796 117.6219 124.5063 134.9084 132.8029 125.3865 123.6112 125.1559 130.2224 136.2405 143.2706 153.7179 163.6449 176.106 183.7205 190.2318 198.8425 203.3926 201.5783 200.8913 206.6003 209.5107 206.3078 201.64 189.0412 174.57 167.7294 168.9835 171.5836 176.0362 178.5319 174.8277 182.173 182.2981 177.0852 175.1758 177.0756 179.23 181.1892 181.0741 178.2474 171.3095 167.0017 165.7198 166.2866 171.3837 170.867 169.834 170.0823 173.1213 175.696 177.0749 181.2015 190.6392 192.8369 189.2102 189.9002 193.4078 192.2088 190.516 193.118 191.7672 191.5057 188.7136 180.0546 176.9892 170.755 165.6674 160.941 163.4679 165.3469 169.16 168.2258 174.0397 172.4757 170.9589 168.503 164.2996 155.7834 157.8376 159.8559 161.8312 164.8584 165.3389 164.1076 166.6879 169.7832 176.5214 172.9339 166.6247 161.585 159.9154 153.056 146.3912 150.5573 148.7722 145.9621 144.7121 142.6486 143.0401 146.0793 153.3153 157.5876 154.0719 151.324 149.1998 152.6649 152.3841 146.5105 141.6439 141.2882 144.7215 139.7176 139.6814 146.804 162.6805 174.1646 178.3135 181.7615 185.6123 183.5 178.306 165.715 164.1281 169.5272 178.9524 189.7341 194.2689 194.5931 190.0076 180.1552 170.3276 167.5924 173.6463 177.7831 178.3251 176.1565 173.1152 175.5954 183.9367 189.4084 186.4316 176.1795 165.762 160.2722 161.5686 162.3668 163.259 168.4358 171.1166 173.0303 173.6883 176.1935 186.9971 185.5454 172.3291 164.2905 163.8327 165.1265 166.1734 164.1133 166.2572 173.2462 181.0808 188.9953 198.4764 206.8797 211.8967 208.5144 201.1646 185.6624 175.7596 170.7906 171.8362 167.6814 166.5014 162.3535 158.9241 159.4062 159.7191 159.3786 159.2168 160.2377 159.1442 157.9561 158.859 147.6879 132.399 113.4766 90.34737 68.98987 
84.1972 89.61823 95.71831 101.8599 109.3345 117.8692 120.5264 120.3231 118.264 118.3766 119.1404 126.9892 132.8324 126.2868 120.8523 119.4061 123.6405 126.9347 129.9651 136.1073 145.9596 157.7148 177.3278 187.058 194.623 203.5711 205.291 199.5312 195.0717 197.3501 199.5085 206.3441 203.3784 190.7091 177.0691 172.1107 172.9916 171.7581 170.8876 172.3546 168.9428 177.2434 182.8937 178.8041 174.5665 178.8359 179.8112 181.2968 179.5739 175.0218 168.4164 165.4873 167.0799 169.1137 173.0012 172.6758 172.4381 170.7354 172.1363 173.8131 174.132 176.4444 182.8137 186.4048 185.1584 191.4401 195.8024 193.9416 191.9531 193.3272 195.5943 196.0749 189.5896 183.9462 180.2267 171.8145 161.5626 152.3606 153.2733 155.9659 159.7496 157.7735 164.4893 164.9205 163.1369 164.9653 162.0688 154.5854 158.1903 162.2739 168.4225 170.2984 169.2423 168.8106 169.8115 175.0936 179.2592 175.7856 166.4922 155.215 152.2616 150.3944 146.7236 149.4316 143.4162 146.8913 148.8218 148.9883 144.1637 143.0435 147.3916 153.349 151.276 150.0912 148.9843 147.549 145.3607 140.4116 138.2599 141.7749 147.5026 144.9634 146.0595 153.9969 168.4769 177.8574 179.0409 179.4902 179.8264 172.4574 165.7418 155.6283 156.907 166.3976 179.215 189.5866 194.4541 191.8254 186.42 175.7377 167.592 167.9695 170.7415 170.6186 167.0112 166.336 166.0919 170.8615 179.7638 187.7057 187.5457 179.9271 168.869 162.75 164.6598 165.3274 163.7021 166.3749 169.4252 172.3273 175.5806 179.4627 189.8434 188.8683 174.9531 166.3848 164.8148 166.2489 168.6738 169.9036 174.2383 179.4457 181.6059 184.4684 191.6055 196.3797 198.0972 196.9984 191.2924 180.0973 176.0996 175.4513 172.7483 166.5091 165.1715 161.2597 159.1742 159.9916 160.3569 160.63 162.507 163.7464 160.0731 156.7829 158.0241 148.615 132.7329 112.6586 89.13351 68.61267 
84.95633 90.4906 97.32327 106.1529 117.0613 126.9468 127.7181 127.0686 127.7231 129.5387 127.0354 129.8392 128.1307 119.7557 117.2155 120.0873 127.7517 128.3936 132.0046 135.5668 145.146 156.194 174.7622 186.6549 198.0641 207.306 209.048 202.048 195.7428 195.2174 194.7952 192.6592 191.6353 186.688 183.0961 181.8097 176.9932 170.5714 171.1582 165.041 166.2972 176.1068 183.4716 179.0258 174.9807 173.679 176.4174 180.3428 175.8209 172.0235 171.1886 165.957 167.3238 166.8617 170.2008 173.7936 171.1823 166.8566 164.8414 165.5325 166.0708 167.0661 171.9416 175.7398 176.7871 182.5082 193.5925 197.7611 192.3623 194.3537 194.9252 195.8421 191.5961 187.4371 180.9402 169.5096 156.4381 148.8632 148.9033 151.2873 155.4679 157.0119 165.5913 166.5739 164.5308 163.7835 160.3429 152.1928 156.1892 163.3744 170.6487 171.9323 172.6385 171.3315 170.7413 174.6104 175.2015 172.4013 161.4337 150.337 149.6428 150.3072 144.6982 143.8142 143.0269 151.3186 157.5975 157.5033 152.0347 150.6002 150.3353 154.8949 156.7574 154.5657 149.1678 145.3418 142.3879 139.181 141.976 144.853 148.6013 145.5415 146.809 154.2743 166.6852 175.2702 174.9464 174.9234 172.5244 165.9149 160.4921 154.6739 162.0865 172.9359 184.3372 192.2784 194.3076 189.1517 185.822 179.9003 176.9565 171.1303 168.166 160.6316 154.4231 156.4173 159.1625 165.6473 175.6373 185.1988 189.3902 184.4403 174.0282 165.79 166.4681 171.9187 167.7743 167.6651 171.341 177.5533 184.0217 187.939 190.5644 186.2394 176.811 172.9059 174.6662 175.4388 174.6472 176.9885 181.0843 183.0713 181.4533 182.4297 186.1246 186.2811 182.7835 183.6805 180.5279 175.7655 176.408 176.7976 169.8499 162.3761 161.7091 160.3695 160.4068 161.657 162.5348 162.5756 163.695 163.7393 157.8235 153.0103 154.9996 144.3723 128.4642 110.179 88.64261 69.2661 
84.06047 87.96632 93.41112 102.1216 114.0191 125.3315 127.2632 126.2638 128.7069 136.4947 139.5684 139.6039 130.2956 119.9268 118.477 123.5519 130.5602 128.9552 133.044 136.909 146.38 156.4051 174.0733 187.9364 205.8122 216.2759 215.393 206.309 198.6292 195.2428 191.939 186.9945 187.0323 187.9567 188.5106 187.8282 179.2042 169.082 165.4114 165.2192 170.2651 179.9641 186.9496 180.249 177.3877 181.0009 185.5133 184.0992 176.7103 170.5275 169.4626 163.139 166.0411 170.4929 165.2319 167.7735 165.0072 161.2499 159.627 160.9373 163.9017 166.36 173.6986 177.8848 179.6601 188.4208 201.0586 202.785 193.7966 188.7757 189.4642 191.7136 189.8023 185.3228 175.3825 162.8283 152.7537 147.954 147.8504 149.2919 153.3558 158.8294 166.6514 171.7042 168.9398 163.5778 157.4113 147.4504 147.7204 154.3056 164.6917 169.7955 173.8194 172.3752 173.106 170.3337 165.5772 160.403 153.6932 149.9364 151.0309 149.2738 144.1146 147.8223 151.4889 160.2671 162.8568 156.6226 152.0763 152.0172 150.4261 151.7934 156.5517 158.1933 151.9257 150.4729 149.9478 151.8329 151.7164 146.6516 144.7727 142.0725 145.6599 152.5769 164.6344 171.1446 170.0918 169.6294 169.5295 167.5079 163.8132 161.2172 166.4718 177.319 184.6883 188.4486 184.4012 178.2754 180.8105 182.5588 177.4182 170.5805 164.0921 154.8154 148.7472 151.2842 152.371 160.1496 173.0599 184.3921 191.8167 188.7657 180.1627 171.1229 171.9763 179.2526 173.1637 173.3831 179.8887 188.9852 195.9875 196.1042 192.5236 180.3899 178.9052 184.7248 189.2211 188.0504 182.3371 180.4557 180.945 179.8234 180.3473 181.0238 180.0131 176.4263 171.049 173.9415 173.6612 174.3662 178.2368 173.3566 166.0072 157.9818 161.7708 163.2296 163.3723 163.1953 164.1819 165.2707 162.6939 159.528 154.122 150.1761 149.6264 137.2787 122.5447 107.0416 88.41977 70.25815 
83.13721 86.46883 91.30889 98.22935 106.8187 115.1859 116.6965 116.3387 120.2786 128.44 133.7918 140.2129 142.0683 133.3194 121.4287 126.8082 133.8832 130.9566 135.1297 140.1695 148.1574 157.0348 173.019 185.7057 198.5426 215.7192 214.5335 205.2626 198.2028 193.5715 186.6946 178.8975 177.4319 182.3386 186.0254 187.5122 178.4203 166.8367 163.7428 164.6518 167.5715 175.4537 179.1922 177.1594 176.9132 178.8288 183.6596 181.8531 175.8569 170.436 167.3265 166.5773 168.2478 163.8065 162.0863 162.0214 159.4498 158.4238 161.1272 168.327 173.7917 179.0446 187.2087 188.235 189.2216 197.0345 205.2776 203.0197 190.1402 182.0565 184.1107 188.9842 187.4536 182.6663 170.1068 159.6394 153.1482 151.4612 153.5708 155.1919 158.4471 163.1191 170.3257 176.993 172.3736 165.3252 157.534 145.5876 142.2005 147.0495 156.0383 160.874 164.4397 163.8749 169.6794 165.7068 157.9811 154.2269 152.5241 156.4423 155.3802 155.9853 151.6226 153.9004 158.5494 164.6266 159.4072 153.6494 152.6155 153.23 148.0671 146.5494 148.4111 149.5639 147.7312 150.2893 150.5762 152.7243 148.3621 142.4778 141.9811 141.8977 146.188 151.126 160.4987 164.2171 163.663 166.745 173.7129 179.4576 176.7096 168.3092 170.8397 176.2949 176.6802 177.7669 171.9626 168.8938 176.2128 179.6622 175.6275 165.2672 163.4786 153.9036 148.1017 150.3625 148.618 156.7662 170.8312 180.4917 187.2906 187.3131 182.6424 178.3018 179.8346 181.5617 177.2101 179.1081 188.2011 202.2693 208.6817 207.2501 194.9663 182.2543 181.731 192.192 200.1786 199.4172 190.5865 181.599 177.5276 177.5432 179.9997 177.3141 174.7585 169.3812 166.144 170.7648 173.9223 177.0228 173.1452 162.4424 157.6947 153.9777 160.0974 162.9107 163.5636 165.2329 169.1272 165.874 159.1323 154.0466 149.8717 145.7655 144.6548 132.4335 118.9447 105.4156 88.45444 70.92331 
82.497 85.61808 89.87873 94.97342 100.7925 107.3968 109.1511 108.8701 110.747 113.114 115.4023 120.1573 119.2004 112.7497 117.7266 131.1804 135.6332 131.8268 135.8701 143.0041 152.875 162.2486 177.1351 187.6108 193.7216 203.1997 208.5286 204.0164 198.9068 194.1121 186.2103 176.7905 173.3811 180.2783 184.002 182.8001 179.7732 172.5403 171.6227 170.1045 169.0796 173.077 174.4263 174.6006 177.8285 176.7778 180.9324 178.5782 173.5721 170.533 166.4293 165.8415 168.3854 163.4677 157.8228 154.3853 153.4953 158.2645 165.4005 173.1717 174.9243 176.8187 181.4528 182.2803 182.7374 190.3143 198.102 198.0535 189.4385 181.3742 183.66 190.0915 187.9366 181.8418 167.582 159.2318 156.718 157.022 158.6188 159.9627 164.4037 168.4861 173.2718 176.5789 172.2579 166.1057 159.8894 148.3158 141.8359 144.0104 151.3144 154.7902 156.6899 158.2255 162.565 159.3504 154.159 151.5313 152.6325 155.8915 154.0369 152.8743 150.9533 155.3937 159.4375 161.6699 157.7316 150.2168 149.8827 151.7634 145.5628 141.6489 139.3819 138.8574 142.2594 147.3531 145.5031 146.7977 142.2861 137.0837 139.6069 141.9885 144.4407 147.585 153.0282 155.5438 158.2689 166.0636 179.7926 188.7216 182.2205 174.5196 174.0558 170.5826 162.8346 162.1693 161.4377 162.599 167.2154 169.4391 165.4672 160.1842 165.6455 154.2875 147.786 150.6106 149.6921 157.3678 167.4859 175.1455 179.1423 182.6522 185.4189 185.5031 184.4357 183.4181 181.6519 182.4793 190.1987 206.657 213.4812 207.8032 192.8842 183.1569 185.1375 197.5104 207.3556 206.5416 195.4201 183.7234 179.5926 180.2371 175.679 170.5157 166.2649 163.7241 164.2794 171.4239 177.7433 174.02 166.5431 161.0677 157.7329 157.8427 166.4761 165.8309 165.9902 168.974 171.8935 164.2975 155.2958 150.2746 148.4612 146.7297 147.4451 134.407 120.3511 106.2833 89.27392 71.7894 
82.31607 85.36223 88.83909 91.74662 94.37695 98.74803 101.5857 104.578 109.2124 108.3355 113.3013 120.8229 121.8188 114.8338 120.636 130.8047 130.8864 129.3658 133.6996 142.5733 156.0899 167.1154 183.8459 194.2062 196.0208 200.8385 198.4737 193.9871 193.6617 191.7921 185.7946 177.9965 173.7745 179.1994 180.0661 181.2218 179.6835 176.5403 175.3333 171.9854 166.6092 167.7809 170.5394 174.8711 175.8734 171.9148 172.3029 173.1812 170.3426 168.4392 162.7889 160.1836 162.5651 161.275 158.5201 154.3517 153.0213 159.7168 165.5424 169.0439 169.0007 174.1791 181.5095 183.1552 183.4773 189.9666 195.3075 193.0841 186.2419 180.1806 185.5114 190.9173 188.4803 184.7304 170.6657 163.7119 163.6938 163.9568 163.038 162.9256 166.2931 168.1684 169.5267 169.806 169.1356 166.814 164.0205 151.2986 141.4498 141.568 146.4145 146.2987 149.8577 152.8589 157.5512 155.3572 150.1978 148.6428 151.4263 153.6712 149.8288 148.0254 148.5841 152.8139 157.2934 160.8055 159.458 154.1999 152.8157 151.3027 145.8121 142.0528 136.7164 134.8704 138.5728 141.7249 141.7434 143.6954 139.83 135.1892 138.9195 142.6407 143.7317 144.6266 146.2477 149.2996 156.3404 168.8767 185.492 191.1292 185.6113 180.734 178.4747 169.1381 152.4545 148.2947 156.293 161.2954 160.3231 162.1927 160.8359 160.0092 163.9412 150.6466 148.8491 156.3467 155.3764 161.5287 166.8277 170.4541 171.4016 177.5839 184.1988 186.7257 185.4974 186.6354 184.8888 183.5232 191.5087 205.7843 208.1107 204.4116 191.7941 186.1938 188.2553 194.4746 201.2724 198.2367 192.1802 184.6985 180.713 181.9234 173.2303 168.406 164.2342 164.0156 167.3975 174.6093 177.2828 171.354 162.6178 161.8876 163.7201 165.3962 168.1557 167.88 169.3222 171.6911 170.1042 161.1295 153.9779 152.6372 152.6239 152.7424 153.3551 138.9986 124.0296 109.3545 91.97292 73.78633 
82.43416 84.99231 87.35394 88.5922 89.67217 94.53875 98.14491 100.0944 102.2234 103.3611 109.749 117.8589 120.5677 121.0178 126.4288 130.2456 128.004 129.933 135.8935 145.9366 161.273 172.2384 191.3392 200.3223 198.9662 200.0367 197.382 193.0027 193.0002 190.9365 186.6768 181.3 177.6802 182.5123 184.9411 184.0742 180.4723 176.8014 171.8201 163.2915 160.8648 166.734 169.6587 177.0616 180.8013 171.6488 165.9992 167.3954 164.8554 162.603 155.0503 152.7581 155.7531 158.5493 158.6667 157.0819 157.3456 164.6411 168.7657 168.8336 166.0987 176.7407 184.4834 183.94 183.5104 189.6985 193.6932 190.8641 188.0188 182.1647 183.2205 186.171 184.6651 179.8307 170.8877 164.3305 163.007 162.2711 159.7339 159.4098 160.2621 160.7045 161.3151 162.6821 165.506 167.6312 164.114 149.2834 138.2336 138.9343 141.9951 141.8711 146.5366 150.4509 152.2607 150.085 145.6541 145.1894 145.7535 145.4972 143.7194 144.7686 145.9834 149.0908 152.281 156.1747 159.115 161.622 157.3967 153.3272 147.0236 142.7198 137.5736 134.8544 135.953 139.4507 140.3197 142.3094 141.7661 140.3932 143.4276 144.2877 143.1231 145.6277 148.2578 153.0653 160.6022 174.0595 184.6864 185.6916 182.4814 184.181 184.7879 170.6708 149.9087 143.6192 151.3591 156.4263 156.3179 160.0218 157.8568 153.5396 160.2439 150.6169 153.6891 163.4499 161.5233 165.7419 165.6602 165.0503 166.2906 173.3224 180.287 185.0167 186.9537 188.5949 183.8185 180.3138 188.3934 199.1224 197.5364 194.9475 189.5051 186.893 186.2286 186.5429 185.1969 186.0876 187.2464 182.1454 177.604 177.1244 169.834 171.4082 169.7426 169.8565 173.4073 183.5823 182.3583 173.0522 164.5084 165.6593 167.6118 168.4159 170.1679 170.9572 172.6524 172.0878 165.9872 157.4667 154.9817 157.9896 159.3285 159.6512 158.8299 144.4788 129.1629 113.4727 95.48535 76.19955 
81.86234 83.74028 84.83833 85.04622 86.83833 93.96282 97.32024 97.48178 99.872 101.5496 107.5766 116.1266 117.3374 119.1694 124.1359 128.1596 127.7787 132.1732 137.4914 146.7626 162.8881 172.9101 187.9332 196.0863 196.2247 198.8095 198.2192 197.7256 195.0722 193.0115 189.4403 185.1076 185.6002 190.4382 192.4769 188.9501 181.0956 172.359 167.6802 164.3087 162.1398 168.7706 169.9733 175.6567 177.381 165.8561 160.1699 157.9539 154.4153 152.8299 150.1364 150.5804 152.5403 154.3844 156.8997 158.9356 160.1376 165.7945 169.3585 165.5403 165.0609 172.7042 181.0726 181.4899 181.838 188.2478 191.0487 187.5654 185.3779 178.9829 177.8072 179.8504 177.596 170.7847 167.939 156.8452 154.7166 155.217 155.3053 157.2861 158.1469 158.4323 156.1451 157.6147 161.3458 164.5896 159.5809 143.4135 136.8305 138.8891 141.6133 144.3452 148.8114 151.0693 150.3537 146.0118 142.4545 142.9235 141.6074 141.8386 143.1994 147.7715 146.4351 145.0529 145.2319 148.8013 156.5793 159.8894 155.1985 153.5367 147.8263 142.5004 138.4196 136.1706 136.5136 138.4139 139.1668 141.2132 144.4574 146.9765 148.9144 145.8038 143.0006 148.218 154.1637 160.8875 168.6005 178.8309 181.369 178.6799 175.9905 182.3722 187.8822 172.8143 153.7483 146.2325 147.2851 151.8817 154.3242 157.1734 153.7418 154.7338 160.9645 152.2861 156.7389 166.6722 164.2008 164.4477 163.0897 161.7874 163.2508 169.8587 175.3929 182.8094 188.712 188.1387 183.5431 179.7198 184.7496 195.0311 195.5345 194.3566 191.5403 185.8809 179.1497 176.7895 175.5798 176.339 176.3209 173.4661 172.6871 172.2648 171.0381 178.632 177.5932 175.9418 177.5735 186.1294 179.0105 171.0163 165.6136 164.5536 165.2513 170.5784 172.5865 173.665 172.2504 165.2792 158.1787 154.8402 157.3647 160.6886 164.1006 163.2142 160.9992 146.4716 130.7591 114.7275 97.42656 77.84555 
80.3238 80.8764 81.08294 81.95421 86.72932 96.23734 98.37864 99.49735 102.0079 103.0311 109.519 116.505 118.2229 117.7672 119.159 120.7925 121.9781 129.4807 139.1298 151.6886 170.7891 179.8209 187.5894 195.1521 193.7326 195.6304 201.0309 205.7707 210.3465 206.2795 201.4442 197.814 205.3155 201.2445 194.7473 181.1192 169.9495 161.5508 164.0084 160.1586 161.485 163.2537 163.1684 166.2874 164.562 158.9485 154.451 153.5296 154.191 154.4642 154.1745 153.4738 151.5705 149.603 151.7334 153.2966 156.4694 161.6239 163.2615 164.8491 169.6582 177.0089 183.498 182.7435 181.7287 186.5386 188.9887 187.0061 184.5723 178.6906 177.556 176.6214 172.0898 167.8122 166.5825 154.9124 149.7809 148.8952 150.1918 154.428 156.2643 155.8287 156.4705 157.1844 161.3266 163.5049 157.4764 142.9278 140.4456 143.1057 143.1824 148.4713 150.1381 148.5667 146.2915 142.5781 141.1632 140.9432 139.4376 142.8321 148.5312 148.9476 150.133 146.2619 143.0049 146.0913 152.0875 151.3255 148.7813 149.2302 143.7832 140.1458 138.5128 136.381 135.2841 135.7874 137.5712 141.6713 147.5763 149.5637 148.8522 144.1742 142.6837 147.9903 155.3103 163.0243 172.1473 179.5714 179.5321 176.0387 175.1839 182.3551 189.1048 173.9726 159.4702 150.9019 147.8891 149.5691 147.4907 147.6064 149.3122 154.7218 158.3346 152.0631 156.8326 165.6826 163.4649 162.9341 163.7344 161.4428 164.287 171.2178 174.3512 176.7712 181.8135 185.9347 182.9545 180.5747 186.0483 195.2556 196.4227 194.655 189.5923 180.7119 171.6665 168.3224 167.8552 169.1202 166.0639 163.4907 165.2637 166.7253 171.4474 182.3635 184.1606 183.7873 181.9993 179.2589 170.7527 166.1223 162.0955 164.5026 170.26 176.4636 175.4859 173.9778 167.7539 160.1963 156.6923 160.4987 166.3318 167.0307 167.3362 164.1255 163.6252 150.9737 134.2736 117.3041 100.0534 79.64148 
79.09396 79.70035 80.65807 82.71048 88.74553 100.0743 102.3308 104.5941 106.2771 106.9731 114.0427 115.6365 118.2555 119.0817 123.5178 124.3347 125.8498 133.8564 144.4561 160.7363 180.7219 188.0062 195.2739 203.5959 200.1449 199.0691 203.578 215.7231 231.1457 222.3752 214.328 209.7563 210.2393 201.6137 190.3503 178.2451 171.5557 165.6097 162.1476 160.179 158.7075 160.6533 163.441 166.4908 163.6222 159.7504 155.7834 156.3474 159.4893 160.3641 159.9515 158.112 153.3544 147.6683 150.566 152.5873 155.3646 156.3773 158.8798 167.8223 176.2134 182.5909 185.5681 184.0331 182.4496 184.9798 185.707 182.6413 179.0557 175.1975 175.6902 172.5574 168.5559 168.9894 164.7863 156.0323 152.0404 151.632 152.5894 156.0572 156.5637 154.7693 159.7168 160.1133 161.1416 162.1281 157.305 146.0872 144.1932 144.334 143.8804 147.9196 146.6617 143.9214 142.9299 141.4617 140.1113 138.6107 139.5784 145.9296 156.2064 158.1256 153.7148 148.2793 144.6791 149.5209 148.1416 144.4336 143.5627 144.0149 138.6066 136.7562 135.1599 133.2946 133.3001 134.0798 137.0432 142.7359 147.7023 147.4147 145.1368 140.1145 140.7607 144.8877 151.597 158.5688 168.6198 176.9212 178.2095 177.4481 177.8548 185.3141 193.0138 174.8245 161.5405 154.9287 152.4917 146.3902 141.6306 141.0002 144.9152 153.0608 157.9974 154.3222 159.3988 165.2183 164.1992 164.7692 161.2728 160.8061 168.4953 172.9859 173.6437 174.5455 177.2284 181.8324 182.0883 181.6234 183.4967 186.276 189.9086 189.8929 183.4161 173.4949 164.4934 160.0146 158.6743 157.0271 153.5741 154.6804 159.0816 163.4003 170.0739 180.1969 184.3987 187.076 180.0304 175.4015 171.3812 165.5678 162.7191 165.5768 172.7726 178.1499 174.6586 170.1539 160.9441 154.2773 155.2186 166.7828 172.8419 172.5452 171.8965 168.6283 166.2885 152.7052 136.0588 120.003 103.4708 81.87269 
77.79411 79.03439 81.18396 84.0875 90.76565 101.1673 102.0591 104.0589 107.1223 113.6471 120.1914 121.3868 127.0532 129.7434 135.4614 138.0436 135.9931 136.0805 144.9808 164.8006 187.5258 195.5424 198.9994 209.3178 206.2136 206.0741 211.3471 217.5816 231.622 225.5305 214.2629 207.7166 203.9313 199.4304 190.9986 180.4158 173.2136 166.258 161.8082 161.1579 158.2032 160.9053 163.9925 167.9977 163.2979 160.0119 158.4444 159.7303 161.0871 162.7498 164.3417 161.4179 155.085 148.9393 151.3817 151.8686 154.4945 159.6085 161.8477 177.1924 179.433 183.3087 185.1546 183.7509 182.4667 182.3797 180.7732 177.0324 174.1511 172.3793 172.0949 167.0477 165.2991 168.3799 163.7879 157.8772 155.5157 156.2656 155.8752 155.9938 155.833 156.8693 164.796 166.1635 164.651 163.6257 160.005 154.1858 154.0368 149.2785 144.5986 145.7769 144.8687 142.3899 140.715 139.3782 137.5774 139.1274 141.438 147.7924 153.6393 154.6246 151.9992 149.4136 150.1198 150.2153 145.6091 139.354 135.6648 133.4566 129.9498 130.7891 131.1248 129.8832 130.5929 132.5113 137.1296 143.1725 146.9321 144.8204 143.1022 139.8945 141.5553 145.1123 151.0678 157.1466 167.2034 175.2661 177.9333 180.9688 182.8173 191.002 198.1134 176.4483 167.9261 160.8436 153.4166 144.2041 137.2191 138.4304 146.2259 152.3583 160.2049 158.8722 163.0643 165.1176 164.51 162.863 156.6046 160.571 172.8271 174.99 175.8154 176.4765 178.7647 181.8125 185.0467 186.0178 184.5125 184.6225 188.862 187.5591 180.4586 171.0526 161.2854 153.277 149.229 145.1256 143.912 149.7345 156.2356 163.526 169.3822 174.875 177.7558 181.639 181.3314 179.9526 173.6053 169.2211 166.6042 169.7983 173.9684 176.054 171.9096 166.2598 158.361 155.0795 159.7977 173.0491 176.5493 175.3057 174.8805 173.0088 169.8789 155.1168 138.8642 123.0483 106.5589 84.09716 
77.09562 79.79031 83.53789 85.48049 90.24238 98.03705 98.49989 100.1812 103.8095 112.1717 116.5471 120.425 129.091 135.1731 142.2751 147.083 144.4796 138.4922 147.3035 169.4378 196.7307 203.5264 204.6317 213.9665 208.1832 209.3695 209.7762 208.9538 213.2864 217.5579 207.9698 204.3216 202.6317 194.9586 185.3418 180.1886 171.1233 166.0962 163.8645 163.1408 160.5424 163.6884 166.4989 169.0267 164.7191 164.4928 166.1378 165.4458 163.6524 163.239 164.4572 160.2098 156.6804 154.7205 155.6942 157.5026 162.3922 169.7516 182.4212 181.0994 181.7581 184.9887 186.3638 182.957 181.0165 182.1509 181.6543 178.0909 176.792 176.299 171.047 166.6461 164.8158 167.2982 163.8727 159.6171 159.9791 161.6754 161.3226 159.0563 159.9561 164.9976 171.4636 172.4211 166.1066 158.8272 159.2562 160.4415 161.8593 152.0326 146.3447 147.6686 146.5267 141.5323 136.4836 134.4601 132.5813 135.4493 138.328 143.4287 148.9162 150.4238 150.389 151.3118 148.017 146.7223 139.4325 132.2887 127.3558 126.0614 125.5917 129.3972 131.6308 130.8306 130.4183 131.783 136.5416 141.9119 144.9138 142.2178 142.695 140.9116 142.584 147.8215 154.1704 160.191 168.6596 174.7906 178.1309 182.8889 187.7502 194.8747 196.6982 183.5841 176.2787 160.8641 149.6856 141.1566 137.6881 140.7244 148.2813 151.6632 159.1263 162.1547 165.421 161.7432 162.7398 159.2886 156.9086 162.031 176.5612 179.4183 181.3532 181.2324 181.6215 184.167 188.9152 188.3398 182.6646 180.7156 184.7803 179.7637 175.594 171.4029 164.2726 153.0698 146.231 137.9519 136.4564 144.3985 150.9147 159.8146 162.4243 163.9875 167.5022 172.0499 175.53 178.9957 175.5008 172.7076 171.5515 172.437 171.0947 170.1705 164.9537 161.4741 156.4071 156.6066 164.8677 178.1521 178.6754 174.9535 174.4561 175.3884 172.6228 158.5821 142.7597 125.9177 108.6287 85.96888 
76.21044 79.96022 85.91479 86.47643 90.00327 96.06104 96.69033 98.33062 101.7169 109.4465 112.8232 116.7439 125.0467 136.4905 143.7199 146.903 145.2107 146.0634 150.0876 164.3575 185.0359 196.7086 208.2995 215.8607 209.0467 209.7782 206.9104 207.3836 208.298 201.522 199.3935 197.8513 197.515 191.1048 188.9505 184.0446 176.7128 171.5367 166.9576 164.3855 162.8602 166.1937 167.0368 168.741 164.1224 164.3373 165.3947 164.5291 160.6198 158.1518 157.0402 152.7095 152.8986 154.3813 158.1229 160.0833 165.9124 177.9045 185.819 176.6727 174.686 175.7947 178.8815 176.6207 176.9826 177.3268 176.063 174.0567 174.2492 173.7001 170.3806 164.2639 162.3323 164.0748 162.2902 160.1019 163.7196 164.7182 163.4946 162.1107 167.9191 176.371 180.8546 176.0104 163.1256 160.3766 167.5625 166.8531 156.8615 152.1003 149.776 149.8772 145.0739 136.749 132.941 132.0634 132.1883 135.2824 140.6017 143.7351 148.9557 154.7245 154.3009 146.3461 142.7498 142.5926 136.3337 131.2325 127.1927 125.8735 126.0787 130.1251 132.9452 133.2204 134.6147 133.7856 134.4858 137.198 140.5883 141.6841 144.7815 145.0522 147.3106 152.9174 157.9534 164.4926 170.1606 175.0638 178.1904 183.1281 188.1787 195.5435 195.0424 187.4087 178.6712 160.7946 150.6757 143.1734 141.7972 145.4114 148.7337 150.1575 156.6774 165.1967 168.5673 161.0872 160.5734 158.7895 159.7904 165.2489 175.2328 177.0586 179.3383 181.8875 185.4225 190.3733 196.0011 189.3022 177.7248 175.1013 177.7417 173.5156 168.1661 167.1317 160.9494 150.8857 144.9351 137.8002 135.5246 139.8367 148.0815 155.5948 156.5771 156.9396 162.1397 164.7461 167.1313 170.4624 169.7999 167.7678 171.2746 171.1416 169.0832 164.9271 160.7657 159.2451 157.6769 161.6776 172.0558 180.9673 177.2391 171.8581 172.7489 177.7788 174.4176 161.2046 145.6635 127.6118 109.8828 87.33643 
74.18649 77.32647 83.98769 84.83174 89.3851 96.38585 98.67159 101.732 105.5607 112.4551 116.1637 121.0665 128.7929 141.561 148.7721 148.6111 148.5785 147.952 150.2373 158.4565 175.7242 193.7471 208.8545 213.3753 206.4617 205.0811 201.9062 203.8495 200.6674 195.2887 186.3569 186.5212 189.5839 183.0838 179.6215 177.6116 173.5179 168.785 163.3644 163.6333 164.9111 166.9591 166.129 168.0962 164.4906 166.9896 167.4083 166.1663 161.1319 159.0955 155.4365 152.5681 153.7202 156.5611 163.352 170.9521 179.5092 187.7112 181.0567 176.3632 177.6692 175.517 177.3744 177.2302 179.4958 176.3215 173.3937 169.6237 169.9127 173.6853 168.9635 162.8602 163.4554 167.582 167.6373 167.9892 168.2046 164.1523 161.707 164.2438 176.2163 188.7775 185.1249 172.6269 161.4554 162.7227 173.6207 164.6687 157.0296 154.3993 153.4121 152.6612 145.2986 136.9027 134.0731 133.6396 136.4563 141.5361 145.8124 147.5569 152.5424 157.4212 153.9849 147.4076 144.6108 141.2575 134.8534 131.8954 130.5593 129.0891 129.6143 132.2057 135.7717 138.0621 139.039 134.6548 131.0971 132.0407 136.0824 141.1994 146.7132 150.4774 153.7335 157.2884 159.35 166.7609 172.3721 179.0141 181.1582 181.7051 187.5733 192.9991 191.4495 187.8487 178.9762 164.2478 156.0629 151.5421 150.9653 154.03 151.7232 149.9696 157.837 166.0375 167.4019 158.6494 155.5751 153.4727 157.8475 166.4609 172.6667 171.672 176.8539 184.3038 191.0541 195.2631 193.4363 182.3317 169.2201 170.2415 174.3139 170.3252 163.6524 158.4189 150.9457 144.2462 143.041 139.8352 138.8325 141.8379 148.9094 152.9359 153.4794 153.2815 159.5318 158.9633 159.0645 163.3699 165.5745 167.4975 171.1818 169.52 164.5679 159.2428 157.1768 157.7525 159.1489 164.7535 173.8284 175.9478 172.3378 171.0877 175.4335 181.7077 181.6199 168.1537 149.3688 128.901 110.6171 87.52182 
72.16138 74.50468 80.2205 83.7585 90.83338 98.50834 101.5392 105.9851 110.2256 115.8063 119.6002 125.7213 131.0586 140.1026 144.2842 145.8107 149.3234 150.0706 156.0695 154.3114 165.3448 177.5848 183.8036 189.1173 186.2688 187.6881 189.4845 194.9549 195.6127 191.2929 180.9447 178.0062 178.1618 177.1573 176.6527 174.1144 168.0998 163.6524 164.8852 168.6652 169.4759 168.6706 166.447 169.5362 167.4749 168.7686 169.6536 168.0164 162.6944 158.9488 155.9861 155.0924 157.8074 162.0477 169.7488 177.6269 188.3728 185.515 180.4224 183.569 188.0994 184.2504 181.7837 179.9738 177.5375 175.1631 172.9169 171.003 172.8624 174.1048 168.5661 164.8549 168.6991 176.8099 177.1755 172.329 165.8293 160.5608 158.1871 167.1409 184.4512 190.0234 182.4916 170.1366 164.8558 167.4716 166.256 157.9956 153.3068 153.0295 153.422 153.8442 146.94 139.8405 136.199 138.5164 141.1481 146.2941 150.9085 152.2161 154.2595 156.3575 155.8685 151.3513 147.2166 138.3802 133.4701 133.1756 133.3709 130.8149 131.6543 133.1935 138.6828 143.3032 142.4724 135.147 130.1689 131.9472 138.1594 145.045 150.5352 156.6474 160.5286 163.3108 163.8232 170.4079 176.4406 184.2806 184.9335 183.033 187.5788 189.2994 188.524 189.7786 186.7083 171.9892 166.5258 162.7761 161.2583 160.1837 152.3311 149.1407 155.886 160.7382 157.9443 150.8129 148.7728 146.7469 153.3487 163.8894 170.0882 170.2747 176.3291 185.3734 191.0002 188.2863 178.518 167.8881 162.9982 169.7874 173.5432 164.881 154.1902 147.1508 142.0296 137.908 -9999 138.9798 139.7663 143.0705 147.8571 148.7801 150.0551 154.817 162.6962 159.49 158.737 162.1172 165.4465 168.5254 167.573 163.319 156.2667 153.3251 155.325 159.7628 164.5535 170.377 176.1296 175.4023 174.4677 177.925 182.7505 188.7918 192.6553 175.2988 151.8201 129.7976 111.0158 87.65021 
70.62132 73.34454 78.63131 84.59428 94.24166 101.5739 104.6439 109.2013 113.2102 117.2244 121.5745 127.9923 133.6035 140.2004 144.2963 149.2193 154.4225 154.8054 156.4581 157.7091 167.4139 168.8448 167.4611 170.3155 169.0691 172.9367 176.8074 179.5382 177.5528 174.1881 169.8255 166.5482 164.7578 165.0889 166.4265 162.5347 159.0737 154.6397 158.5332 167.5907 168.7173 166.6747 163.8864 167.0143 165.9767 164.6134 162.3877 159.7618 157.0317 155.4264 154.8483 155.5312 159.5623 163.3655 168.4811 174.967 175.9715 174.1549 175.5205 184.3783 190.8191 189.9457 181.6954 177.4269 176.1555 177.0826 174.9963 173.7594 173.3667 170.3604 167.5112 166.4122 169.3846 175.1122 172.3409 166.8795 162.9008 155.9704 154.8643 169.1598 182.8285 184.3005 178.1867 170.6317 171.0063 167.7608 159.5939 155.054 150.5338 155.1243 153.6491 155.4797 149.8336 144.2592 141.669 146.1627 147.5294 148.7037 153.6574 158.1642 156.37 152.551 151.8379 151.0977 152.6819 144.2079 138.0813 136.5213 134.7154 131.0274 132.2605 136.5419 144.4745 150.6115 148.9102 140.9104 136.3869 138.3603 144.2279 148.3062 152.8672 158.6699 163.6299 166.2032 165.8459 168.7549 173.6982 179.1483 178.598 178.7251 184.3736 187.6848 189.8237 193.6494 188.4981 180.69 177.1009 167.9774 164.4227 161.5258 152.1643 146.5156 148.0564 150.059 148.7242 145.6193 145.1333 145.9175 150.7713 161.0426 169.33 174.2042 181.1881 185.6181 186.7326 183.5734 164.7686 157.3793 157.4249 166.2084 165.6112 154.8805 144.8197 140.7253 138.7004 139.1379 -9999 -9999 140.7155 141.3153 143.3149 145.3545 150.7169 158.416 165.1613 161.2145 160.4906 164.0282 167.483 169.2066 162.0155 153.7574 147.6786 148.0896 153.8638 160.7142 166.0076 170.7422 172.226 175.0622 180.515 186.4569 190.4514 194.8367 194.1584 171.9348 148.5336 128.8787 110.8923 88.19224 
69.75213 73.46391 79.70064 87.36771 99.43808 105.3195 107.7092 113.5243 114.1655 117.8411 123.9209 131.6307 139.2528 144.9659 148.589 150.8862 155.8398 157.1067 156.6496 160.8125 170.01 168.9936 162.5313 160.644 157.2349 160.1385 165.4073 169.6839 167.6183 163.1409 159.5503 156.8065 156.0537 155.7051 156.4965 155.6569 152.1449 150.7734 157.0222 166.2016 166.0049 167.317 165.0532 166.7867 166.0763 162.0172 157.4053 155.947 155.6415 155.0799 155.8055 156.1628 156.7603 158.2408 164.6742 168.2082 170.0762 173.1064 175.3999 179.6027 188.0702 190.4173 184.0626 180.719 179.2189 177.222 170.4795 168.048 169.2602 168.2532 164.4773 163.9275 166.4111 167.7178 164.337 163.3568 160.6132 154.4107 154.1113 166.5698 175.8356 178.1464 179.433 176.4072 167.7021 162.075 160.2172 158.473 154.0037 156.3017 155.3263 156.219 152.6895 150.5128 147.8951 148.8738 148.2869 146.696 148.9676 150.367 144.471 141.9825 142.7167 145.2568 146.3627 151.0397 143.8187 139.7766 135.3643 132.2467 136.1009 143.7972 154.0476 160.5409 158.7778 153.5412 148.625 150.0893 152.2895 153.4801 158.0064 164.2277 170.3855 172.5016 170.3482 168.3428 170.6955 172.6604 170.5528 173.3723 181.5416 190.3835 192.5251 197.1307 195.6397 190.9793 184.7056 171.0099 167.4625 163.9927 153.0741 143.094 142.4844 144.6015 146.9031 147.1767 150.0551 151.0884 152.5224 161.5506 173.2605 181.0405 183.0574 178.7848 175.5642 169.6301 156.6768 154.2425 154.9853 160.2043 155.4314 145.5641 140.1185 140.3131 141.8427 142.0438 142.0023 138.205 135.5526 136.3466 139.4253 143.6442 152.0615 161.6881 164.6837 161.1796 158.8046 162.933 166.3842 163.804 154.53 147.27 144.6645 146.9917 154.7953 162.1996 165.2483 167.7663 170.5183 176.416 184.4572 188.6749 190.0092 189.7726 184.6335 164.554 145.4639 128.4411 110.7919 89.1662 
69.09759 73.12375 79.67163 87.36101 99.99657 105.3438 108.6788 116.7737 115.6152 119.5282 126.9909 135.7538 144.1928 152.7847 155.608 156.5298 162.0807 163.0059 162.7964 165.4685 171.8818 171.1481 165.2541 164.9456 153.9948 151.3235 154.9138 158.9588 156.9834 151.8232 147.1746 143.729 143.8118 145.9271 147.9499 149.0555 147.2902 148.3264 153.4667 163.0056 167.4142 171.3451 171.5237 172.2031 171.0801 162.5436 155.2338 155.1987 152.1753 152.3184 153.6262 151.8099 150.478 152.0785 156.8716 164.4906 169.6483 173.6147 173.1358 174.6153 181.445 187.1188 182.4571 172.2716 169.1123 169.0783 168.3519 170.8356 171.5215 167.9111 160.974 160.0424 161.5048 160.4746 160.6051 161.7985 158.7121 151.0364 152.1079 164.8769 173.4995 175.2772 174.3312 166.3076 159.8189 161.8607 159.0196 153.3833 148.3341 149.6011 150.434 150.3957 151.7002 146.564 145.1884 146.1531 145.1098 143.794 143.866 141.9637 136.4078 133.9564 133.9172 135.9698 136.9145 140.3465 140.5429 138.4393 134.4827 134.0258 140.0296 148.0918 156.6081 161.3842 156.9076 153.7307 151.6546 155.4391 156.4969 155.156 158.2663 164.1437 168.973 171.0212 168.3143 164.6671 166.5222 167.1654 165.5537 171.325 180.6832 192.0464 192.0243 195.9833 197.5576 193.5315 184.4211 174.1387 173.4042 167.5816 154.0371 142.6302 144.3036 149.5518 153.1484 152.5506 154.4287 153.5199 152.9075 161.2323 174.1483 178.4514 173.1136 167.5499 158.8045 148.4453 144.1452 145.4167 -9999 151.9587 145.6987 138.9058 140.4459 144.4746 146.3413 143.7886 140.4103 133.8068 130.9173 132.3051 136.8559 142.587 151.592 158.3226 159.3932 160.1376 163.7795 164.173 163.2327 160.3614 152.4697 147.2335 147.7456 153.2928 161.7122 166.0625 166.7806 168.0982 170.546 175.378 182.4237 186.2187 188.5553 185.9922 180.4455 163.9482 146.9644 128.4231 110.3011 90.09528 
68.26931 72.2629 78.51706 86.07838 98.56435 107.239 112.5872 120.1808 118.8369 124.0505 133.7486 143.579 150.4147 155.252 159.1731 167.2017 172.4103 176.8647 169.5779 165.7131 172.2117 173.8165 165.9012 161.9494 151.2702 147.2382 146.2664 146.194 142.9657 140.3876 137.003 134.5852 135.4455 138.858 142.4451 142.9527 143.8607 146.5373 153.4978 163.569 168.8278 170.1668 169.7965 174.1813 176.3653 165.6747 158.5694 158.9045 157.108 158.8501 158.7671 155.2848 151.8478 151.2242 158.8844 160.9139 168.1375 176.2577 172.8309 175.9269 184.2146 190.6476 183.9702 171.5902 168.3989 169.6114 170.3422 171.8285 171.592 169.0098 162.4776 161.0709 161.529 160.1294 160.5204 162.4151 156.9471 151.2129 154.9298 165.8271 171.1476 169.2083 164.0219 157.7568 154.4951 157.4743 156.3654 151.9483 147.4754 147.7155 148.4219 147.4148 147.7836 141.7705 140.8953 141.9389 142.0596 142.5598 141.3623 138.2356 136.4209 134.1863 135.6306 136.5818 138.8748 142.5967 144.3597 143.8313 141.5309 142.4048 147.3961 152.8076 157.9753 162.618 160.5135 160.3802 162.7151 168.4098 168.9151 164.3469 163.7322 166.121 167.9688 169.4311 166.0555 163.0172 166.7056 169.3204 169.3743 174.6666 182.7981 189.9093 191.5787 195.5594 198.0229 190.9041 182.5543 178.6144 176.4295 167.1339 153.6425 145.4453 149.1844 153.9977 154.4078 153.6102 154.6576 152.9414 153.9313 160.5628 167.5538 169.2071 162.0082 155.6506 147.1988 -9999 137.6656 141.6379 146.505 147.9387 141.1256 139.022 141.054 142.7491 141.7705 140.3088 136.2742 133.2199 132.0927 135.7939 140.8994 144.6518 149.8609 149.1887 150.837 155.9975 160.7293 161.4885 160.1165 157.6408 149.971 149.2283 154.9214 161.8846 166.8219 168.8837 168.9987 169.2533 170.6128 176.7697 182.8745 186.5287 188.6932 187.7182 186.3253 171.3886 151.4604 129.702 110.2946 90.93475 
67.66855 72.1558 79.69707 89.03928 100.5166 110.1684 116.8802 120.6335 119.6893 127.5131 141.3343 155.6334 165.4137 162.8248 160.7215 166.8351 172.0078 174.6352 169.5543 165.1481 170.5283 177.6832 167.9438 160.4766 147.0926 143.4066 140.4786 138.0744 133.5888 132.7233 131.3694 130.967 129.5752 130.4029 132.9603 135.6601 141.781 148.1153 155.0384 161.8094 165.8334 162.0811 161.1662 166.6362 172.1484 165.7237 160.006 158.7492 159.6223 160.0098 162.2731 157.1134 152.6259 154.3884 157.2315 160.5788 167.1627 180.223 176.719 180.3524 185.0611 189.7258 184.0888 171.699 167.2868 168.0179 169.3329 169.53 172.3208 173.3207 165.6561 162.6316 161.891 160.8137 161.7634 163.5078 157.4878 153.9192 156.2814 160.0719 157.815 150.8837 146.2547 146.1371 148.9322 153.779 153.2418 148.4359 144.1626 142.9641 142.2748 143.8729 144.4031 143.2026 142.6004 143.8508 144.3134 144.1046 141.2109 141.1683 141.79 141.0549 139.9674 138.3905 139.7 142.6917 146.6868 148.5672 147.9214 148.2543 150.6513 155.3713 159.2057 165.2093 167.4944 167.8718 170.1928 179.3095 184.1065 178.9074 174.7668 171.8251 167.9842 167.8722 164.03 161.1953 165.0893 171.6241 172.8174 175.3336 183.7146 189.316 191.13 197.9363 195.8773 187.8386 183.7209 182.7296 177.8236 169.3275 160.3664 157.8201 161.0578 160.65 155.6255 152.2883 147.4611 143.9674 147.9236 155.8902 160.528 157.9748 151.5908 149.1999 142.7601 135.2576 136.9874 143.5588 149.0227 150.5646 145.4464 147.2626 144.3971 144.729 143.9965 141.6812 137.9972 136.1492 137.3435 141.2132 145.8166 -9999 148.0936 144.0697 145.0237 150.7125 157.6833 162.0887 163.6447 164.1611 157.1176 156.4745 160.8597 165.1758 168.6659 168.5723 165.8508 166.3839 173.0651 182.311 187.6101 192.0812 196.7529 196.0428 192.9947 175.8806 155.1728 132.9269 112.2492 92.36984 
66.90276 71.21215 78.25359 86.50926 93.92213 102.6418 111.1375 117.6201 120.2955 128.1227 140.0188 156.1701 167.9671 171.891 171.7801 169.805 171.9478 174.117 169.085 164.1722 166.1059 174.3237 164.7141 155.3773 142.6382 135.602 133.683 133.9476 131.4145 131.3147 131.6658 129.8071 127.4595 125.1122 126.4907 133.7754 144.6048 141.3653 144.4042 148.1814 148.7325 148.7819 151.3776 157.6074 162.8158 158.1367 154.9733 157.8989 159.3046 163.4884 164.0553 160.704 160.0947 165.6639 167.8264 169.6641 174.2126 179.534 177.6493 179.1034 187.6929 193.5002 188.2296 177.7765 170.3641 169.133 168.1433 166.1582 172.3686 175.7001 168.3398 164.1122 162.4437 161.6555 159.2408 158.5049 155.5788 152.5651 151.3215 150.4319 144.8919 137.2171 133.2804 135.8762 141.5836 145.8023 145.4647 142.3394 139.7541 135.4916 134.9452 139.6837 142.9587 144.7674 144.5384 149.0132 152.8324 150.0971 146.9134 147.8535 148.0263 148.6717 143.6385 140.2171 141.0137 148.4239 150.4437 151.1357 150.3154 149.0272 149.7549 155.0325 159.6928 169.0914 171.9692 169.5698 168.6765 178.9324 188.6146 183.1257 178.7039 173.4041 167.2563 165.0841 162.0877 160.8759 164.8629 172.3093 174.439 177.0969 184.6891 189.7701 188.386 194.9836 191.9348 186.7554 183.591 184.2063 178.6289 173.3591 168.3479 166.5848 166.4749 163.3275 156.3858 146.9234 137.442 137.6858 139.8892 144.7371 147.2703 144.2285 143.4517 -9999 -9999 136.0276 139.6314 148.5853 157.0354 160.2615 156.4646 151.9986 146.9678 147.9633 148.398 146.3858 144.7939 143.2834 144.6465 147.9056 149.2487 146.0292 -9999 141.7784 145.514 153.2423 160.4127 161.1308 163.0016 165.7666 158.9799 156.1932 156.2935 158.3572 160.631 161.4299 161.0735 165.0699 174.0977 185.7282 192.4516 201.2648 210.3197 207.0096 197.3567 178.3012 159.3918 136.2184 113.7303 93.07356 
67.11163 72.406 80.23977 87.0274 92.44067 100.1277 108.6674 115.2655 121.4941 131.22 146.4286 163.399 170.9044 180.0704 181.0682 173.5557 174.778 176.0575 170.6447 166.4919 166.219 170.8498 159.3855 149.1241 137.2905 133.1868 134.1984 135.5849 134.6107 134.4944 133.8472 130.8476 127.2499 125.2246 126.692 133.7939 139.604 139.5408 140.4875 141.1233 140.3266 143.4566 146.9311 150.961 156.5347 155.9775 154.4278 157.559 164.9728 171.094 172.4637 164.5262 162.1039 168.6165 174.4791 175.7259 174.1074 172.8873 174.31 179.2516 190.6824 195.3993 192.3828 186.0077 179.3852 174.2475 169.1765 164.6573 170.4901 176.4333 171.0246 167.9314 164.6669 161.0504 154.6161 150.7792 151.7596 146.6661 144.2218 142.4846 137.7827 131.8081 128.9408 134.4882 139.0463 141.3747 141.2125 139.3575 136.857 135.0205 135.0641 136.8559 140.1785 142.8703 144.6775 148.6744 148.0966 144.3907 144.471 148.0054 150.1903 149.5914 143.6031 143.1526 145.4489 155.1424 156.0835 154.8165 151.2668 147.4781 147.9365 153.6431 160.7876 171.4887 172.7529 167.9489 164.8334 173.8318 183.4613 176.6367 172.961 168.2039 164.3359 163.0494 164.1091 164.4223 168.242 175.2745 178.7815 182.5932 184.5564 186.6854 186.9242 191.6741 192.6577 189.6279 185.3064 183.638 178.8669 176.3445 173.3736 170.3518 166.0085 161.3945 153.174 143.0127 133.4299 134.3107 131.3734 -9999 -9999 -9999 136.1293 139.4416 138.6111 134.0534 137.9999 151.5275 161.9079 163.6119 162.2229 153.4911 149.5936 150.2632 149.2741 149.7711 149.4821 147.2811 146.7605 146.7988 147.0687 145.1184 144.9152 143.6423 146.4358 151.4876 157.7571 159.2987 161.7705 164.6126 160.3996 148.2799 147.618 152.1173 156.8428 159.5595 160.1237 163.9012 170.6769 185.1259 198.1555 209.0857 217.2538 210.9379 199.9028 181.8305 162.6633 138.3612 114.5243 93.31495 
67.35013 71.94477 79.50191 87.70925 94.14252 101.9438 109.7289 115.6522 120.8374 128.9874 142.451 159.591 172.6868 180.8368 183.2873 179.511 181.9967 179.7599 172.5975 165.8218 165.9645 172.1018 158.379 147.316 136.6494 133.257 139.4801 139.9158 137.9502 137.0607 134.0624 130.1726 125.9865 125.7473 129.0046 134.6702 136.7769 139.5279 141.0441 140.8023 141.4095 142.8932 147.6211 149.6562 151.4262 150.2661 153.2566 157.7438 162.6777 166.672 170.0634 165.8447 165.654 172.1997 176.4813 173.6382 168.3071 166.4117 169.6688 176.2399 187.5491 193.3302 195.4777 194.3089 191.8177 185.0702 173.9397 165.8511 169.9487 177.5809 175.3906 172.614 166.9187 161.7234 151.599 145.9815 147.2401 140.4261 137.8497 136.6393 134.9402 132.1986 132.3614 135.4138 135.7306 137.6617 140.9382 139.7491 134.6539 128.8367 125.3699 126.6771 132.2435 138.5695 143.5322 146.5664 142.6555 141.4006 142.0862 145.7035 148.424 148.2372 147.3093 150.0418 155.2517 165.1229 161.7695 157.3612 153.0718 149.6578 148.827 152.8828 160.7409 167.5106 169.3252 167.3479 163.8339 167.7971 173.8489 167.3085 164.1291 160.7709 160.4413 162.0113 168.7472 170.3412 174.0526 182.5379 183.6765 179.5565 177.7608 179.0127 182.9745 191.0437 198.0512 196.5266 192.493 187.2244 181.826 176.9513 171.0493 166.4042 159.7923 153.1416 145.1724 138.1744 132.6141 132.1915 128.6632 129.492 131.3405 130.7708 132.023 136.3698 137.6134 137.1218 143.3625 155.3372 162.3834 159.3491 155.9562 150.0863 149.9295 151.0413 149.1679 147.2249 147.4474 148.1141 147.1344 145.6103 148.8114 149.8992 145.2469 -9999 142.7858 147.9897 157.1082 160.7116 163.92 162.9245 157.7292 147.2214 148.1687 152.5061 158.3679 162.5034 162.9677 167.0155 173.4533 184.7655 199.9049 209.7731 216.8578 212.5883 204.2347 187.2741 164.6385 138.705 113.6629 92.25037 
68.14306 72.0318 78.85294 87.13458 95.24035 103.4213 108.5179 112.984 118.4827 127.4307 139.411 154.0382 167.6737 175.6138 180.8211 181.3812 187.9002 184.9608 174.0426 165.3795 165.5036 169.7988 156.872 147.4768 140.0948 136.2233 143.9368 145.8638 141.5573 137.6625 133.3042 129.6248 126.4213 126.6311 130.4481 137.3558 140.9519 139.9699 138.4904 137.1487 138.7365 139.8865 143.7831 146.968 149.072 148.834 153.367 156.2937 158.7678 164.1956 166.9124 165.4075 166.4443 172.0252 174.4897 168.6306 165.941 165.7088 169.6242 174.3849 182.0886 188.0087 192.7418 195.7538 196.6479 190.8461 179.2677 173.5602 177.7638 184.7705 184.4907 178.6513 167.7896 163.5891 153.5464 146.9364 144.3138 137.5091 134.907 134.5665 135.8154 136.3355 134.4432 133.5702 133.5659 133.9378 135.4755 133.5535 128.9678 124.694 122.6124 124.332 129.552 135.3319 139.7153 139.2742 138.5181 140.2967 143.0058 146.7194 146.9873 143.6416 146.3784 154.1259 158.6269 167.1275 163.374 158.6931 156.9484 157.0901 155.3402 154.0847 157.0916 159.7072 161.8713 165.1063 165.2 167.2307 171.7014 164.2474 159.4382 155.1781 154.4188 159.514 169.7866 175.1592 176.9114 181.6541 175.5916 171.6629 172.3347 170.3433 176.1899 186.0779 197.9464 200.3916 197.8866 194.9758 188.4487 176.8921 166.1583 158.6905 152.8566 148.0315 139.1687 136.039 135.3283 135.4676 133.2916 134.1551 134.4483 130.9592 130.7263 136.0525 139.2874 143.2652 156.3995 166.6129 165.7339 152.0027 146.9686 145.5053 147.6503 148.9214 149.2422 146.3396 146.4452 149.7921 150.7507 151.6992 157.2533 154.6806 145.892 140.6506 -9999 143.3777 151.3781 156.8 161.9842 160.0108 153.5731 149.5329 152.334 156.4319 161.6793 165.1852 170.1926 175.2004 180.1023 187.8988 201.8333 213.0995 220.9445 219.1346 211.0154 189.2179 163.9225 137.6299 111.6931 89.83979 
69.39179 73.17111 79.93323 88.00133 96.61764 107.1829 112.1464 116.3454 122.3451 133.4775 140.1205 150.2676 159.2738 169.0231 177.473 178.1604 181.5563 179.0617 172.9236 166.7144 167.094 167.2482 155.4617 149.5128 145.0176 141.5075 145.609 147.4523 141.5764 136.9104 134.2241 132.0105 129.2435 129.7235 133.2189 142.41 143.9151 141.0316 138.2186 137.5096 139.7256 141.2493 143.9637 148.2845 152.5895 153.1461 155.5163 155.4773 157.0815 164.8569 167.9166 168.4953 168.4976 172.9655 174.2366 171.0516 169.4274 168.2621 171.5202 172.388 176.0589 180.2708 185.5566 189.9776 189.0199 182.4928 177.3398 179.4965 183.8107 185.0262 179.4496 165.8731 157.6652 154.7434 147.6943 141.9205 140.1267 135.7422 134.2045 133.2499 136.7343 135.2305 130.5716 129.5053 131.5073 132.8088 133.2514 131.188 127.7956 125.896 125.4542 127.1595 129.1839 130.2408 130.5913 132.8826 135.9854 138.5942 141.7893 145.5128 145.4604 144.4538 148.8306 154.283 155.3576 161.6963 159.6508 158.261 157.9419 161.646 162.1722 158.9558 157.8901 158.2037 159.8805 165.6832 166.7171 163.4611 166.039 166.1304 160.7136 153.7286 148.4501 155.7875 165.0433 170.72 171.335 175.0829 173.308 170.8877 168.6944 166.9404 174.6351 183.8804 195.8024 200.8349 200.5084 195.4143 186.718 172.1264 163.0966 154.588 150.1116 145.2919 136.5493 134.4737 136.4208 137.0099 136.1555 137.747 135.4758 130.6527 130.5029 138.209 145.3408 153.7099 168.2335 167.5783 167.9194 151.4201 146.2184 141.7898 144.1818 145.3721 145.7023 143.9897 146.3492 151.8419 156.3093 160.9892 164.003 155.4434 146.651 140.8048 138.9201 140.5986 146.0836 150.18 155.214 152.2226 148.0511 150.0255 156.8876 163.1581 165.2389 165.931 175.3749 182.498 186.8519 193.8817 206.4741 219.4495 228.3129 226.9873 215.9109 190.609 163.2523 134.5848 107.7254 86.57669 
71.20348 75.83893 84.08205 94.52907 105.365 117.7156 119.9448 122.617 126.4074 132.6665 139.0295 148.9972 157.4359 169.0909 177.4222 176.7676 179.7568 180.4885 174.1221 167.8745 168.2012 168.6892 157.9718 153.9395 151.5079 147.7155 148.9061 147.6284 141.8416 136.0758 133.7934 134.4411 133.4302 133.642 136.2937 145.8546 145.3907 143.4776 140.6291 138.2679 141.0985 142.5428 145.4996 153.5175 156.4534 155.9991 155.5799 158.3555 160.7999 169.5165 172.9724 175.2384 174.0482 172.8032 172.7823 170.5372 167.5465 166.7987 169.9756 170.0642 172.7293 173.5679 178.2845 185.0456 186.9521 180.479 178.091 182.012 187.0155 186.9443 174.9221 159.7971 151.5974 148.332 145.2846 142.039 138.8502 136.2053 137.2564 135.0532 138.3634 135.4182 130.9284 130.1055 132.4948 135.7087 134.5301 130.6739 128.5193 129.7252 131.6218 132.7336 129.5648 125.9717 125.2038 129.7594 135.4984 137.9275 139.5061 142.6633 146.2691 145.7349 146.118 148.3242 147.2053 148.4372 149.883 154.151 156.5261 159.1559 162.7842 162.3079 162 162.9231 167.2504 171.6674 167.6298 157.682 159.2992 165.909 160.6599 149.3125 143.8777 149.7895 157.5247 161.7215 163.5411 168.5735 170.2701 169.5564 168.6144 170.1389 176.988 186.7015 196.0647 200.178 200.6792 191.9506 180.5116 172.6219 164.206 154.2036 147.8794 142.9692 136.7086 134.5944 135.607 137.4966 139.8728 139.9757 136.2537 134.1899 137.0936 147.3758 157.8712 170.5127 180.3354 170.4055 169.7943 158.6049 151.8857 142.8723 141.8801 139.4992 139.6759 140.6075 147.5342 154.9587 160.6983 164.5291 164.1583 156.8354 150.8605 146.2607 143.1539 145.7636 144.9661 144.7396 145.8172 146.8892 146.0617 150.1516 160.0991 169.5078 172.4791 173.3235 182.6149 188.9193 196.2659 204.2622 211.0958 223.9588 233.7242 232.184 222.6628 195.2021 165.0714 132.6211 105.3801 84.92121 
74.46896 80.3474 89.02383 99.49966 110.0702 120.7292 120.7761 124.3092 129.5842 133.2376 140.7719 151.7654 159.3087 170.0908 177.3416 175.553 179.1116 179.0648 172.777 167.2206 168.2885 172.9488 164.3464 160.394 158.4916 153.4886 151.4477 146.967 141.3571 137.2186 134.653 135.7013 134.3587 134.4817 135.7219 139.5438 141.4781 142.8812 142.1453 139.7893 142.0921 144.0719 147.0599 149.5812 155.8636 156.3965 155.6815 165.3563 166.3661 178.0963 181.3484 181.5924 175.9322 171.0232 171.3946 169.5206 166.5344 168.7544 173.1657 172.0324 172.2309 170.0783 171.4261 177.223 182.1471 179.6214 178.1611 177.9788 186.3662 184.4746 171.0859 155.9863 147.9391 145.9064 145.1908 140.4176 138.3395 138.1854 139.6734 137.7332 139.077 139.0365 136.6245 135.8483 138.7066 139.383 135.9995 131.3791 131.2355 133.9191 136.2981 134.9407 128.8472 123.6433 123.6569 128.6134 135.6494 138.431 138.1037 141.3786 148.313 145.6843 143.1275 143.7204 144.4281 139.7651 143.2471 149.3508 149.4388 152.8909 159.5317 163.5067 166.0529 168.3883 170.5052 172.0879 166.8859 155.4422 155.2273 161.3747 153.2192 143.5242 138.8401 143.0698 150.4405 152.6981 155.6816 160.7293 163.86 166.1648 170.735 177.3681 184.7944 195.3693 200.6534 199.789 193.0778 179.3979 171.3789 167.5568 165.5828 155.0513 143.0819 138.256 129.4936 127.8181 131.0003 137.5031 143.4841 139.9671 134.8963 133.9705 136.6649 147.6003 161.8133 178.4016 179.7411 171.7367 169.1391 160.7153 153.339 144.936 144.4911 139.7469 136.1297 138.9373 149.7389 158.9912 164.9198 166.0738 164.9084 160.8964 156.7324 149.8581 147.1049 143.0983 140.563 143.2245 145.5485 146.6052 147.6964 153.4503 162.3629 168.9644 172.7248 177.3049 187.3136 196.0347 205.2351 212.7589 215.7065 225.1932 234.857 230.4079 225.4196 195.4371 164.3174 132.7926 106.5286 85.05392 
75.27873 81.20287 89.92012 99.82251 109.5049 120.0456 121.2953 127.7157 134.1593 140.7701 150.3261 160.3715 165.0163 170.9533 173.9544 173.0871 175.0513 174.2914 167.4149 160.4707 161.0912 165.2368 161.8766 161.6555 160.1639 157.4029 155.5145 150.2756 144.0448 140.4244 137.0972 136.8788 136.9144 137.7242 138.1749 139.6694 141.1372 142.6058 144.2356 141.7757 143.2508 149.5193 148.0086 147.0007 151.6846 154.5543 154.5032 162.0262 168.1695 179.4977 186.4796 183.6997 175.0598 168.1033 168.5722 169.9328 169.9253 172.7132 175.3206 173.6788 174.3046 169.3699 166.2995 168.0959 171.2543 173.9304 174.0224 173.7705 187.1 183.7528 168.0762 154.502 146.7481 143.3434 140.8574 136.9808 138.9709 138.2425 136.8912 136.2929 137.5143 139.3745 138.6602 137.1328 138.6146 138.1345 134.6158 131.5501 132.8167 136.1118 137.4139 134.3621 128.17 124.7788 124.7863 128.72 135.3585 136.8253 136.9726 143.5903 149.1575 146.2781 142.4372 142.8553 142.5452 140.4046 142.0394 144.4194 146.3445 150.9691 156.5352 159.8028 163.8905 168.1072 168.5083 168.0686 162.8047 152.0457 147.5689 146.4858 139.642 135.2783 135.1088 138.7431 143.0394 145.9599 148.7315 154.3135 158.4525 163.7528 172.903 182.4919 188.356 194.8338 192.7672 184.2486 173.4729 164.8854 160.877 158.4917 153.9901 146.1213 138.0916 135.9276 124.5273 123.9723 130.8721 139.9314 143.9708 139.7157 138.1332 139.7444 138.7807 144.6155 159.0489 177.9533 177.7188 174.2556 170.054 160.1696 152.421 145.0907 147.3309 143.9671 141.415 143.1556 152.7289 161.0237 166.9473 166.1799 164.0394 161.6642 159.232 153.2841 144.6313 137.772 139.436 147.7449 148.8153 148.2598 150.7125 157.4732 163.1243 166.6413 171.9191 182.3674 193.4772 199.9061 207.9802 213.7859 216.549 221.0939 231.7366 225.0115 218.6225 190.1768 163.5971 135.6929 107.3892 85.33519 
76.79934 82.7523 91.0375 100.5432 110.6936 122.6756 122.9021 127.6139 135.0363 144.5597 156.4939 168.8849 170.4425 175.419 175.937 174.1094 175.45 172.5127 162.9387 153.7245 153.4056 157.1903 157.6572 160.9775 160.0021 158.8336 161.1306 156.6391 149.4246 143.979 140.1664 136.6525 137.3059 141.2469 143.6265 144.7002 144.8058 148.7642 153.6837 151.4851 149.3458 150.9677 149.6468 148.0837 148.5111 152.8133 158.322 158.0966 162.8602 172.5898 186.4477 184.201 175.211 165.9377 163.5522 165.3449 170.0294 175.1593 177.4591 174.4762 174.0092 166.3929 160.2923 159.7027 162.2235 165.3851 168.6022 170.8062 181.2381 174.182 160.709 151.6852 147.2706 143.6293 141.7688 139.4342 139.5639 137.4209 134.6137 134.4368 136.3544 139.9149 140.2774 138.1608 136.2951 133.0616 130.6596 130.5192 133.202 136.6145 137.4346 134.7655 129.7607 127.8404 127.755 130.3737 132.8468 135.7315 141.0835 149.3833 150.9051 147.6592 145.6713 149.2077 149.8126 147.3308 146.3203 144.7978 147.1127 151.6278 152.9143 156.3725 162.2491 167.7952 164.2074 164.4284 160.5816 149.5884 142.4778 136.3833 130.7896 129.7382 130.6866 133.5921 135.6234 140.5151 146.5877 153.0825 156.8817 162.2499 169.2778 176.5983 185.598 191.357 188.8589 179.7049 168.8237 160.0144 158.0486 156.2281 151.8097 146.6617 137.4275 130.898 120.918 122.5293 129.2574 134.625 135.6328 135.4766 139.7198 143.8784 141.3426 143.7424 163.2548 171.8331 175.5123 173.3514 168.046 158.438 149.4087 143.478 149.74 150.1441 147.3996 147.6303 156.4475 164.189 168.3787 163.9522 161.4179 159.2955 159.2157 157.3736 144.5927 139.0362 142.5945 151.5178 152.8686 150.5106 154.3248 160.6205 165.0512 167.7898 175.5503 188.7903 194.2763 201.4239 211.5562 215.8639 216.9075 214.7182 221.7605 220.0078 213.6336 191.9522 165.0801 136.2854 106.8277 86.5162 
78.54228 84.53249 92.07411 101.9418 110.8492 121.0796 118.511 124.2215 130.7825 138.7679 150.5166 165.4675 168.1513 175.7742 180.276 179.8412 176.5057 169.6175 157.1804 147.1556 145.729 149.4173 151.4279 155.3057 156.4747 155.9077 159.4368 157.3041 151.8938 145.5014 139.8335 133.9636 132.589 136.5585 139.4466 141.4433 145.6248 152.5419 158.4993 154.8916 153.5548 152.1565 149.849 148.073 145.2596 148.8347 159.9643 156.2507 160.9457 171.8617 183.3472 183.6219 175.0205 164.1777 157.0545 157.5406 166.2769 175.2354 175.5924 170.1694 168.7608 161.6035 155.4249 154.9948 155.9213 159.3016 167.1393 170.9441 176.0331 165.9411 155.7319 149.4774 146.4517 144.6847 147.8397 148.1915 145.4305 140.2436 133.345 131.6082 134.225 138.2896 139.3999 135.9044 133.6704 132.4803 132.5951 133.0161 133.9405 136.1045 136.969 135.9191 132.0437 129.3978 127.5522 130.2236 133.66 138.4986 143.7957 149.9247 148.8111 145.7923 147.7189 154.0717 155.9506 155.0072 147.6898 147.4129 150.758 153.4352 152.9259 157.9958 160.2778 160.6508 158.472 160.4356 158.2832 146.3804 137.5647 130.6165 127.9537 129.5553 129.604 128.5727 131.8852 136.0319 143.0298 147.1081 150.7133 157.048 164.9968 173.6484 183.8052 190.1209 186.1596 176.4532 165.4949 157.9392 156.5507 155.8559 152.4964 149.4144 137.5496 127.1991 124.1863 127.7987 130.0684 132.3647 135.3815 137.3815 140.6944 142.6501 146.3684 151.2003 163.609 169.6203 171.489 170.4498 164.9197 155.274 147.3368 142.9099 149.7202 157.1751 155.0849 152.3954 156.155 161.7003 164.2152 161.0033 159.5008 157.7415 158.6179 161.5548 146.1347 142.5921 147.1389 153.6283 155.3203 155.3678 160.2025 164.7742 168.7639 171.5511 179.0023 187.0114 189.5565 197.5436 208.9149 214.1872 214.2633 210.7818 209.4601 213.4474 208.143 187.0537 160.7359 134.7843 108.0425 90.00217 
79.45536 85.3998 93.06927 104.79 112.1192 122.1314 117.7689 121.2707 126.5108 134.0915 144.2505 159.1006 163.002 169.3568 176.5793 177.8185 171.3922 164.8379 155.4919 148.8663 146.9441 149.1101 150.4245 154.2789 156.8309 156.9593 158.8929 155.4551 151.1866 147.6799 142.3908 135.0527 131.6612 135.106 137.5157 139.1386 146.2894 152.0668 156.2605 152.8547 153.0025 149.4005 143.2205 137.3542 135.5036 140.7816 145.0944 150.3414 158.1193 167.7507 171.5502 170.6322 169.2523 161.3362 154.3296 153.1789 160.5755 169.9511 169.0902 163.2964 159.6172 154.6362 151.2648 150.161 149.7602 155.0118 161.9398 168.6088 170.3166 158.719 151.8407 148.3867 146.6915 146.8341 152.9084 153.445 148.949 141.9652 134.3552 132.7009 133.6438 135.6533 135.5004 133.1068 134.2343 135.8398 136.0203 134.5791 132.3299 133.0557 133.7132 134.0495 130.6672 126.2999 126.4453 134.621 143.9405 150.7557 150.5592 149.0513 146.4119 145.3669 146.8778 149.9238 150.496 151.585 149.787 152.8825 154.8752 158.1715 155.9461 162.3568 159.433 156.8922 156.535 158.0567 156.7377 146.6744 138.3292 132.2899 129.7934 131.7716 130.9274 128.7923 131.1391 133.7163 141.7049 146.1932 152.5471 158.7782 167.4425 174.1163 180.2464 184.7907 179.0092 168.2069 159.5666 154.4914 155.048 156.6499 156.3444 151.5878 136.6554 127.6458 125.9464 126.9997 127.9459 133.8131 139.6575 141.4636 140.6278 139.1705 143.8465 157.8568 162.8515 168.7889 171.1621 169.7467 160.7304 150.1386 145.161 143.503 150.4671 159.9617 159.5101 156.2656 155.5143 155.9293 155.975 155.7638 157.4802 157.2831 160.2065 163.3834 148.0569 145.492 153.6979 162.8678 163.7697 160.9397 162.7142 168.0517 173.1178 178.237 185.2258 185.6831 188.7702 195.3643 205.0748 210.9072 212.1402 207.5624 205.511 206.0683 202.8335 185.22 162.1852 136.6613 112.5298 95.06202 
79.55449 85.23462 93.72243 106.8776 113.2285 122.151 119.1529 121.9259 126.3135 131.6021 138.6163 148.8459 150.5093 156.3939 165.172 167.8824 161.4598 156.7728 152.596 150.6608 150.7917 151.2038 150.7753 152.2614 154.4109 157.371 160.6211 156.0652 152.0428 149.82 146.8917 141.0427 134.7369 136.1768 138.3729 138.2515 143.3516 150.6862 154.8716 155.0218 153.1985 145.951 136.5733 133.2966 135.8873 139.6589 143.7348 152.0774 156.6119 161.1859 158.4881 158.798 162.5112 161.8435 159.5228 154.5038 156.6885 159.1339 155.8346 150.7254 148.1941 146.4515 146.7938 146.0261 147.2997 151.424 157.2878 165.4419 162.675 155.121 151.1849 150.6768 150.3062 150.1986 154.0585 154.1288 151.4476 146.2638 139.535 135.9201 134.142 134.5312 134.8391 132.4449 135.5187 138.2508 137.1933 133.7733 130.8164 131.4588 131.4134 129.8324 127.4427 124.4814 129.4024 144.9447 159.1006 163.4061 157.2836 150.4378 148.4028 142.9518 140.8453 141.5217 143.397 147.0677 151.4079 155.7603 157.9696 160.2773 160.734 163.1715 157.107 154.3508 155.5312 154.0576 152.7095 148.3224 142.4113 136.1995 132.0604 131.2088 130.8251 129.5782 129.5951 132.7921 141.5722 147.3455 155.0913 162.1212 169.5089 172.1069 174.629 174.6298 166.6813 157.4341 151.4841 148.7192 151.0213 156.0967 158.5404 149.8634 135.0696 130.12 130.2309 130.1037 130.6093 135.1905 141.0632 141.3038 139.5146 139.8734 141.9705 149.8446 158.1047 166.2561 168.3853 168.5121 158.2924 146.2535 142.7513 143.5721 151.004 158.5227 157.1098 155.0975 154.9668 153.558 151.1652 150.9179 155.1621 160.3466 165.1297 164.5065 152.1301 151.4596 160.5541 168.2065 169.2716 162.8552 164.216 168.774 172.7352 177.9554 181.9089 186.015 192.1161 199.0239 206.7791 212.5036 213.1893 212.9553 215.0593 219.5585 211.9063 189.0878 167.6272 141.8106 118.5232 100.5758 
79.08883 84.29371 94.27829 107.661 114.2395 123.4181 122.1614 125.6633 130.0482 134.228 140.0856 146.8329 147.3945 151.3944 157.2453 159.809 153.9943 149.7611 149.4896 150.0315 152.165 153.6142 152.6788 152.5923 155.0326 163.9522 168.3525 161.0567 154.621 150.7646 148.8679 145.214 139.1721 138.0177 140.236 139.0812 141.4776 150.268 159.2389 160.2419 154.2522 142.6361 137.6513 136.112 137.8761 143.0945 148.8821 152.7937 154.0341 159.9403 154.4015 154.7365 159.4213 162.8372 164.1014 158.1302 153.6318 150.0349 146.2778 143.0737 141.4482 142.9952 144.9087 143.7089 145.3194 147.8669 153.1154 162.5406 160.5097 156.8495 153.9237 152.9887 153.5235 153.8012 153.9417 153.6962 153.9911 149.8454 140.8862 134.8776 132.4807 132.3656 131.6823 132.4894 138.2843 141.104 139.1956 134.9825 132.1973 131.8278 130.1989 128.6711 127.2475 126.8833 134.3507 156.0677 171.1244 172.012 164.0462 155.7516 144.3106 135.1261 135.4876 140.58 145.7456 148.6389 151.9659 157.4558 159.2407 159.2743 156.5028 157.1429 152.6196 152.1452 154.2274 152.1177 152.0418 151.1707 147.9502 142.3649 135.5713 130.8668 131.3635 130.9397 130.5035 135.9119 146.6667 155.1046 161.689 166.6994 168.8079 165.8628 163.2616 162.6217 157.3034 148.8263 144.2303 143.8656 147.3746 155.3775 155.4852 145.5199 135.6431 134.9995 137.2017 133.068 133.0422 136.1929 139.1464 138.8219 139.3453 142.3747 143.8383 146.1996 153.4113 157.5047 162.9729 165.9838 161.4155 146.875 141.5662 145.799 153.2887 158.5203 157.3366 153.7075 153.1543 152.6923 153.1468 150.1862 154.5696 163.2769 167.7278 163.62 157.0627 158.3594 168.5621 170.8368 172.3843 165.6204 163.9322 165.1304 169.5323 174.4326 180.8337 190.3087 199.3814 207.3398 214.176 214.5769 211.8285 212.6978 216.1554 215.877 213.0751 197.3713 177.6258 147.4687 124.484 105.3878 
78.51182 83.19405 94.49715 107.024 113.9382 125.5648 127.0363 132.1864 135.8214 137.672 140.817 144.9382 146.2724 148.8875 154.007 154.918 151.0429 146.0307 146.3997 148.0955 149.3317 151.5639 152.934 152.616 155.3886 165.9289 167.9462 158.5722 154.3987 148.2961 147.0018 147.7073 145.2567 140.8991 141.6778 141.6727 141.6488 148.3599 157.8412 160.5154 157.1283 147.1367 142.7657 140.0888 140.5073 146.7703 152.9948 153.1929 150.514 150.0023 152.4138 156.2487 158.7982 162.5458 167.2323 161.8689 152.4579 146.2468 141.1303 139.0035 139.4821 142.873 144.5761 142.4996 143.6124 145.71 149.7581 160.189 157.9243 157.7015 156.1449 155.566 158.6898 159.0702 154.8949 151.1766 151.4098 145.9034 136.8566 132.2388 130.9638 131.2384 130.9918 134.1342 139.9929 140.5752 138.2669 135.345 133.5569 133.2178 130.6513 128.4841 128.6187 129.5063 140.0338 164.9446 176.8588 175.7794 169.8285 156.9391 143.5344 134.6264 139.1978 142.8576 150.2817 155.8614 158.9115 163.5826 160.6488 153.8085 150.7395 149.5005 146.5673 147.8947 150.7953 152.6431 158.8151 159.4756 152.4397 144.9837 134.8111 129.4168 132.0985 134.0127 136.4652 142.9046 153.3947 161.2409 162.1417 161.4875 164.1966 159.887 156.618 155.9382 149.9641 143.4528 143.8241 144.8717 147.3806 152.9598 151.0112 144.5414 137.8334 136.5741 138.416 134.0236 133.9864 135.6643 136.7498 139.6201 141.3058 145.2183 143.8584 142.3873 148.501 154.0684 163.9654 167.1333 169.0904 158.9888 150.4033 149.0333 152.9246 156.9329 156.7674 151.7726 149.0304 148.7966 150.77 152.9754 155.6506 164.6843 168.0803 167.4141 164.4903 163.6721 171.9005 -9999 168.489 168.1215 163.7911 164.4333 169.2504 175.735 186.653 194.5192 200.9879 209.4161 213.2704 204.5884 200.2581 200.4458 203.9238 206.1346 212.0266 200.7931 183.1852 152.461 130.1584 107.839 
78.41436 82.42048 93.65512 104.6171 110.4999 124.3067 129.8902 136.1456 139.2431 137.8941 137.1553 139.8959 144.618 148.7728 151.4341 151.7366 149.5133 144.6656 143.313 145.5341 147.6187 148.8918 152.3237 152.1354 153.6534 160.1874 161.3975 151.4571 145.4203 139.9906 137.2276 136.7256 135.5553 136.255 139.5754 139.9934 139.7283 145.4677 152.5424 156.108 157.1994 148.4468 142.3374 141.6816 143.827 149.2029 154.6767 152.6622 148.9622 148.1182 153.0001 157.4619 156.8498 161.3272 167.6905 162.7661 152.79 144.9979 139.3081 137.5713 139.7048 142.1718 140.676 139.7991 141.5027 144.1679 147.2359 155.5222 153.131 155.7423 155.6323 156.7533 158.5564 156.9212 154.0107 149.0924 145.9945 139.2193 133.3399 132.3784 132.2928 133.3183 134.478 137.8274 142.3674 140.5354 138.1787 137.1851 133.8045 131.6816 127.4809 125.3316 127.7087 132.2584 146.4214 169.0085 175.946 172.5472 167.0984 158.3315 147.4115 139.5358 143.7603 145.9958 156.5611 165.7001 168.9054 174.339 164.1164 154.2111 149.8251 147.4696 145.8087 146.0586 150.5352 157.3366 167.6823 166.3035 154.7274 142.7421 133.1195 129.4948 134.1252 139.4849 146.1431 150.3941 154.6801 156.0905 150.9885 152.4117 159.9735 167.3259 155.1428 150.9575 146.8579 141.3593 145.2225 146.5668 147.5289 145.8358 143.7244 141.2993 137.6688 132.7203 133.9779 136.493 138.9227 138.129 138.6394 141.6915 142.4688 143.8129 140.484 138.6093 144.9854 151.758 161.4009 163.8311 162.7313 161.1927 152.2139 149.4421 150.3137 155.8306 158.9529 156.4885 153.6054 152.0033 152.7154 151.9136 156.7702 167.4313 175.021 184.9269 176.2984 169.496 171.4484 -9999 169.0558 169.9224 171.3596 171.7509 175.6111 184.8618 193.6207 197.8304 202.1201 207.6889 203.5238 189.9299 187.1025 189.9386 197.1278 203.0869 209.8209 205.0276 190.5173 161.5606 134.62 108.6547 
79.01803 82.57089 92.39452 101.0854 106.3238 121.687 130.7265 137.6009 141.577 140.9345 138.8767 139.8592 146.7803 151.4434 152.1369 152.1528 149.9014 144.6944 142.2783 144.0221 146.9486 149.254 152.6054 150.1765 150.2437 153.4773 154.7966 149.1568 140.0953 135.8691 133.0637 133.0259 132.0296 131.3118 134.1724 133.8305 134.2963 140.4504 145.7649 151.2275 155.3925 150.7996 144.139 143.0073 144.003 146.1283 151.0589 153.516 151.9942 151.2074 154.9759 156.9285 155.7335 157.7421 161.9245 159.1644 151.4427 144.4477 139.9214 138.7456 139.9157 141.9899 139.8469 138.542 140.7201 144.4385 148.7408 155.7289 153.123 155.5713 156.9212 157.9664 156.6963 153.5075 151.2123 149.909 146.8469 139.9074 135.6376 135.364 135.1008 135.9908 135.6783 139.518 142.4797 140.2363 139.7403 140.0042 134.5379 129.7256 123.618 122.6569 126.6005 134.7624 147.7238 162.9516 165.8923 163.8909 162.4749 160.6447 153.4493 149.051 151.8876 153.3822 164.6785 170.7273 170.9533 169.6427 161.8476 155.5499 152.1973 150.844 151.3082 150.2026 156.012 162.5192 165.647 159.2013 147.0219 138.791 133.3978 132.1598 136.3203 141.273 149.6229 153.6254 150.0141 146.4606 141.0379 144.616 154.4165 154.545 142.4132 139.7721 142.009 139.5997 143.2846 144.8885 144.1464 142.9108 144.6836 142.2746 132.8084 129.896 131.9579 136.3623 135.8525 136.2495 138.1905 141.38 144.2547 144.8888 141.337 141.112 144.7177 150.9901 157.938 157.6801 156.7785 156.8002 149.1597 148.7997 148.9224 155.6991 164.0659 162.8504 156.6042 155.3786 156.6331 154.2466 160.2302 174.1398 178.1565 185.9696 176.9741 174.3512 173.8974 181.8788 185.5501 -9999 182.1019 184.0794 189.1615 196.5018 199.8253 202.11 201.2286 200.4458 190.0215 183.4371 184.3 187.4891 195.5868 201.7498 210.7403 211.8539 192.7861 165.8899 135.6625 109.6749 
79.58043 83.05011 91.85056 99.24743 104.468 120.2051 130.2066 135.4957 140.1979 142.2936 142.2781 145.5218 151.9496 153.8394 153.8946 153.3363 151.16 146.6174 144.476 145.269 147.3466 152.7707 153.9831 147.3615 143.902 145.422 147.6676 145.6625 139.3021 136.0095 134.5571 133.772 132.6506 131.2705 133.4434 133.8054 135.5972 140.8898 145.5908 150.1402 155.1011 149.0435 145.9454 145.6526 145.4801 144.1136 148.1917 153.4121 155.5302 154.8441 155.1419 152.1653 149.5092 151.6401 156.5274 155.9908 148.8349 144.9179 142.4888 142.0714 142.2424 143.0491 140.5239 139.207 141.2405 146.4817 152.1222 156.2249 151.0393 153.6015 156.7524 155.7644 154.6956 152.6299 152.5682 153.0363 150.2257 144.7004 139.5483 137.9277 136.0387 134.6964 133.4289 136.9889 139.1982 137.8114 137.2644 137.5442 132.2998 127.3317 121.0937 122.2484 127.5267 136.0363 144.6927 152.6884 154.3644 155.2527 156.4496 162.0395 159.712 161.1207 163.2525 164.8918 175.0524 175.6855 169.1881 164.4932 161.2455 154.9298 154.5429 154.1008 156.8589 158.0206 166.0941 167.4156 160.9203 149.5086 141.2813 139.1935 135.8278 134.0424 131.3513 134.7076 145.4364 148.7471 142.8189 139.682 136.2729 140.95 147.8793 139.0735 129.2949 131.1887 135.2329 132.4771 133.4228 134.4396 135.8125 136.4891 140.0624 139.1143 131.6288 130.5205 132.1768 132.346 131.5569 135.5527 139.3538 144.3302 150.8845 153.2704 151.3585 152.0279 158.4726 156.1021 160.3168 157.0563 153.8901 153.4574 147.1213 151.1722 156.4361 162.772 161.986 158.4062 152.5347 150.9255 152.8143 157.1552 167.2033 179.1497 185.9163 191.7371 185.2664 187.445 184.7145 188.5919 185.665 188.1499 -9999 188.7879 195.6224 199.8827 203.2171 200.8165 197.6663 192.7536 189.178 185.9901 185.6285 188.2905 199.4344 209.0562 219.6744 215.3678 193.3781 164.7279 135.9722 111.7211 
79.59933 83.58219 92.92755 100.622 105.9604 121.0882 130.2275 132.5277 137.9336 143.5358 147.3282 153.9945 157.4358 158.2542 159.1574 156.1758 151.5912 148.9565 148.5079 150.1146 150.2071 152.0938 151.3793 145.4208 139.6985 141.0446 143.6249 144.9171 141.7351 138.9978 136.7036 135.2768 131.748 131.8559 134.9866 134.479 136.3065 142.8067 148.1281 149.4524 148.4462 143.9474 144.8395 145.7693 146.5257 145.4204 147.201 149.9907 152.9916 154.7012 152.9841 147.2978 142.9775 145.4306 150.1767 149.8728 144.5401 143.2914 144.5244 145.9078 146.3781 144.4351 141.3008 141.3245 145.3389 151.0482 153.5728 154.4183 149.077 151.1688 154.6414 153.8857 152.6088 151.2579 153.4466 156.7471 154.2104 148.2696 141.7782 139.8667 136.3739 131.7827 128.438 132.3973 134.9145 133.501 132.0455 131.2446 128.6089 125.3132 121.5332 124.2326 129.0092 134.3899 137.2609 143.4274 145.3574 146.6489 150.3192 158.833 162.7923 170.5006 172.7361 176.3204 186.5962 177.1903 169.1767 163.2688 160.32 154.0096 157.3467 159.9925 168.7711 170.9112 171.9906 162.5918 150.9598 139.4639 134.6013 139.2696 135.1497 132.7987 126.6247 128.373 133.7632 134.4929 134.3181 134.8385 133.9311 135.9959 139.4429 131.4118 122.562 126.104 125.675 121.776 121.806 122.7741 126.8056 130.48 137.728 137.7368 130.3178 129.3256 130.357 128.6052 127.2522 134.2681 138.5512 143.4959 153.2782 156.0172 153.0548 149.8451 151.9338 158.518 163.8447 161.1374 153.0387 148.7144 146.7184 149.0011 153.0819 150.9433 145.6705 149.5649 148.746 149.7421 154.946 161.8508 167.4211 173.9716 188.225 195.387 192.8748 193.1891 181.1768 179.2344 176.3369 176.5312 181.5363 186.5519 195.9038 203.1541 203.4884 196.8916 195.2944 193.7036 188.5475 181.7547 180.7011 186.6901 202.0644 213.0945 216.9396 207.8321 187.6019 161.4239 136.0243 113.274 
78.84629 82.89711 92.73904 101.4439 107.8508 122.2704 130.9182 130.7511 136.3264 144.2467 151.4778 159.3141 159.1279 162.3204 165.1503 161.0965 153.7373 150.8473 149.8449 150.7994 149.9019 149.0467 147.9697 144.7862 139.2227 140.9015 142.7831 144.7368 141.8976 141.3105 139.4445 134.6638 132.4046 135.6052 137.7164 134.3984 135.6837 142.9118 149.368 150.1027 148.3971 146.8949 147.2394 147.9962 148.7987 147.3432 146.5558 145.4207 147.316 150.704 149.6596 145.4035 143.2537 144.3722 145.2108 143.7674 139.4999 141.1979 146.8063 150.5732 150.9514 147.2588 144.1387 146.3156 149.4094 152.0786 153.7527 154.5789 150.03 150.3269 151.7116 150.4483 148.0003 148.9142 152.9501 155.5254 155.6774 151.09 143.2341 140.5969 135.1245 127.6981 124.0605 128.6432 131.1339 129.6882 127.2858 126.4211 126.1971 125.9588 126.955 129.4939 130.2707 130.5779 130.2858 135.9843 138.4285 138.8031 142.6028 152.8083 161.3439 172.7148 176.7197 179.653 182.8727 170.6777 163.1779 158.509 155.276 153.1853 157.3267 162.3269 173.8291 174.3495 165.8133 149.1006 138.4876 135.5417 135.2548 138.7927 134.4475 132.2603 125.7583 125.6728 125.9055 126.9305 130.3067 131.825 130.2635 130.8875 131.1022 124.8048 119.3493 121.7977 124.2166 116.1313 114.6067 117.7152 124.594 130.7989 138.2346 136.3484 127.8716 127.3934 132.6531 131.7923 128.4682 131.5241 132.7382 137.6705 148.83 151.5862 149.8705 146.3346 148.841 158.2776 164.9441 162.1796 151.7435 149.0071 150.6487 150.3752 148.6583 146.5137 140.698 146.6665 151.8854 153.1256 155.8043 162.1655 165.5685 169.7675 182.8061 187.8163 181.4837 179.8585 173.0373 173.4159 174.8516 177.7445 182.9728 189.8529 198.4719 205.0092 198.4276 191.3221 194.9685 192.6109 183.1685 176.2914 179.7816 189.6843 202.8437 208.1888 207.0629 197.4031 184.0543 159.1017 135.1277 112.3327 
78.05573 82.01234 91.93089 101.3203 108.6623 121.3833 129.1593 128.2251 134.9468 144.5743 152.7859 159.1064 157.9573 161.8501 167.3383 164.2598 156.1258 152.2377 149.3113 148.911 148.6013 147.5594 147.2062 148.4762 143.6273 144.2703 145.5658 147.8015 143.8823 139.3663 138.141 138.195 136.9211 136.5554 135.5403 132.92 135.3093 144.0443 150.1237 152.187 153.4256 152.7389 150.2354 156.7365 156.8946 152.7122 147.8434 143.4227 144.0107 147.8651 148.5587 147.2866 146.701 145.2227 142.2463 140.7086 138.6806 142.1482 146.954 150.5435 154.3369 153.6745 152.8173 152.527 149.0554 148.7455 148.0007 149.3482 148.8916 152.4688 154.0202 149.3611 147.6062 148.2045 151.2575 155.5056 159.2351 155.3769 146.0049 142.4174 136.7043 127.4834 122.8968 127.0063 128.6434 127.5905 124.2737 123.7404 126.7031 131.0426 137.3845 139.4997 137.2775 132.0211 128.9481 131.5759 133.6683 133.5367 138.132 147.7748 161.8178 169.8686 174.7386 173.5855 166.6281 156.7146 151.6206 152.3577 152.7283 157.1578 160.4521 165.7713 172.1381 165.8782 153.9995 137.3138 131.9118 137.3371 138.046 136.1007 136.4937 134.9165 129.7942 128.6215 128.2084 127.4548 128.1474 129.6489 127.3868 131.306 126.9621 120.9284 116.7271 118.3107 122.0852 115.7757 114.6224 116.2727 124.312 133.3571 140.8947 137.6855 131.0305 134.1109 137.8825 135.7552 132.6683 133.6123 133.0781 135.3766 144.3951 147.3819 149.5381 148.1209 146.6728 150.1447 157.5311 158.8246 154.7027 153.6273 150.1055 149.4957 144.9901 143.6507 140.8603 143.1711 157.1386 155.9378 153.7689 151.8734 153.5427 156.8119 167.8195 173.5013 170.3696 171.4519 167.798 167.4954 168.8586 172.7927 180.3901 180.9626 186.5097 193.2467 189.155 188.7318 190.113 184.7565 175.6753 172.7567 178.5468 187.7528 196.6445 198.9147 200.8743 192.1644 184.6612 159.3875 134.3329 110.302 
77.88746 81.94018 91.84525 101.9797 110.5853 122.5396 130.484 129.8355 137.1958 146.0842 153.4954 157.6835 157.3503 161.4246 166.8567 161.787 154.5235 150.4407 146.2378 146.4186 147.9335 148.1553 147.6648 145.933 143.4323 143.543 142.5954 141.7854 139.2448 139.7735 140.0907 138.1489 135.3237 133.9927 132.7842 131.496 137.1683 147.7119 155.7257 157.8848 160.9746 157.4836 150.5699 153.9465 154.7715 151.4662 145.0371 138.4323 136.9594 141.4956 145.1467 147.0422 145.6011 143.4234 140.6446 140.2911 140.4486 144.6155 147.9425 153.5655 160.9987 161.8788 158.3385 153.1795 147.9837 145.4535 142.2935 144.9873 148.1475 153.2238 152.1682 148.5823 147.3553 146.3901 149.135 157.4339 162.6476 157.8638 148.9105 146.7017 141.492 131.8208 127.9991 131.1411 127.8395 124.8189 121.6088 121.993 126.7033 133.4372 143.0411 146.707 142.7622 137.6484 134.1911 132.46 133.4447 132.7276 138.9353 152.2218 161.7954 164.5225 167.0925 160.0694 151.0603 147.3963 148.5305 154.3149 158.4679 162.8251 165.9877 167.4227 166.4748 156.4455 147.635 134.4416 133.2654 137.0977 135.222 132.2967 136.7418 136.63 134.2679 132.4615 131.3783 125.602 126.5051 125.1917 123.1442 125.9313 122.9852 120.3784 120.0819 122.8263 119.9578 116.2867 118.2496 118.0677 123.9849 130.1231 138.4767 142.2563 139.94 140.1826 139.7926 134.7368 130.4977 133.8781 134.8406 136.8972 142.1373 145.68 151.5014 151.6947 148.0334 147.2422 148.5802 154.2674 154.3157 156.8098 152.7372 150.8345 145.7654 142.0081 140.1508 143.3668 149.7127 149.9153 150.8194 147.6469 145.9704 147.3723 151.7573 156.6649 158.2293 163.2315 169.7737 165.3282 168.9539 180.5805 177.2366 171.4975 172.8041 179.142 181.0105 188.0695 186.1449 181.2466 173.3102 172.5522 176.1988 181.8128 189.2322 196.0582 203.1507 196.1445 191.8614 165.6095 135.313 108.7827 
78.28898 82.79514 93.15388 103.8873 112.962 124.6546 134.152 133.5393 139.2356 147.7351 155.8828 159.1795 155.9205 154.4244 155.373 150.6665 148.6086 146.4312 143.4168 144.6677 149.6304 152.3715 152.0151 149.8832 149.2621 143.8582 140.7994 139.7645 138.41 139.062 137.0688 134.1965 131.5536 130.2822 131.1848 133.1548 139.0331 147.2274 154.936 159.0849 159.9081 156.8472 151.7809 149.2598 146.6798 142.4348 138.132 133.2157 133.1406 138.8314 144.8832 144.3281 142.3558 142.4234 142.5272 145.4687 147.2939 148.8018 151.9107 158.7895 164.2237 165.3017 160.0686 152.8662 147.3587 144.9414 141.3993 142.8494 143.0223 143.4986 145.0177 146.723 147.4411 145.1559 146.1396 153.3917 159.1013 156.5685 148.8097 147.852 146.6614 140.2923 136.8289 139.1767 128.4628 123.1974 120.9289 121.9059 125.8854 131.8965 141.6546 147.4017 147.0346 146.4357 144.1055 139.5443 139.8028 139.338 147.3 157.3539 157.15 157.2409 157.5405 152.8137 144.0533 141.4509 147.4242 155.6062 159.2715 166.4936 170.6802 166.9365 161.513 151.352 142.8096 135.7427 139.0644 143.8117 140.7461 138.5008 139.508 137.9777 136.7297 135.6048 131.7954 126.5105 128.2901 126.5271 126.2643 124.8129 124.5662 123.6193 123.9837 124.5511 118.5997 117.5618 120.0731 123.1994 126.1818 130.2168 137.8822 143.183 146.5087 144.4238 141.6808 132.1763 126.341 131.1045 137.2313 138.0706 142.8725 148.4436 156.3958 154.9916 148.9193 145.2457 145.1748 150.6996 150.0202 149.2548 147.3844 144.1081 138.2609 133.1286 133.4368 136.3601 144.8052 143.3167 142.8245 145.9317 142.5499 137.5181 139.5912 143.1171 147.9061 155.7784 163.0974 166.6385 162.849 166.9205 167.2428 164.9217 164.5274 167.2026 174.3938 185.5197 181.3955 177.1424 170.7858 168.5397 169.7247 176.8901 184.812 196.7652 206.3038 201.1232 196.7719 168.1901 133.3811 105.949 
78.67086 83.76981 94.9058 106.0799 114.2069 125.4239 135.6122 135.0835 137.3824 143.7723 151.5848 155.1178 151.54 147.838 146.4732 142.9252 142.8741 142.8078 141.6909 144.0573 147.8252 151.5561 154.7917 156.4762 155.8654 149.7861 146.6835 142.7215 139.538 138.7299 138.1636 135.7602 132.9325 132.3813 134.6687 138.5099 144.3147 148.5648 154.2485 157.3925 159.168 153.6463 148.4987 143.3733 138.0762 134.229 133.2365 133.0096 135.1085 137.5943 139.2578 138.2434 139.9322 142.5827 144.5958 149.5002 151.8031 150.9654 150.9932 154.6791 157.0585 157.1881 157.0712 153.4489 149.144 146.2551 143.2789 142.1486 139.2699 136.6038 138.0926 144.1897 148.4335 145.9114 142.961 146.8201 155.2473 154.6627 147.509 148.0679 150.2374 147.867 143.8161 145.6202 131.7801 126.0156 125.0544 126.906 130.3913 131.0047 134.8066 141.8379 148.3555 150.8327 150.8023 149.6459 150.547 152.4769 158.6237 160.1229 153.3716 149.7866 143.7932 146.0188 149.1064 144.8384 146.8328 156.3335 165.795 169.4231 173.5253 166.4228 157.7823 148.6081 143.3712 141.8125 143.6724 148.5018 142.323 138.8472 134.2673 131.4311 136.0382 138.8856 132.5314 129.4055 132.8655 133.8522 130.7832 123.943 124.1355 124.5396 126.2703 124.5227 118.2475 118.7096 122.2922 125.7534 127.0337 130.6386 135.8838 141.6411 146.0692 146.3014 142.5755 131.6298 124.3587 129.6105 141.3891 145.301 148.562 152.7191 158.2422 156.599 155.9964 151.0691 147.1723 150.5969 151.3093 148.0721 146.0377 142.2517 139.9603 139.5345 130.7493 130.8403 135.1309 139.041 142.0089 142.6065 140.3618 136.917 140.4136 143.9211 145.5025 147.5972 150.4395 165.47 173.5129 167.5805 158.9387 156.3768 156.9237 163.6335 173.6049 181.477 177.0633 174.6899 171.4754 168.0691 170.5632 177.6257 190.545 203.6806 214.8147 209.1426 199.4371 164.7542 128.5819 103.7199 
78.66608 83.99109 95.73465 107.4743 113.4936 122.5424 131.6261 131.9801 133.7952 138.1727 145.4914 149.3562 145.9095 142.9399 141.9947 138.4491 138.1149 139.1377 139.8404 146.8313 150.1001 152.7029 155.6447 159.6403 162.7976 155.5927 152.7949 147.3549 142.6973 140.2396 140.9188 139.1295 137.0871 138.2584 141.0417 145.4184 149.034 150.9555 153.9615 153.1972 150.749 147.298 141.7435 135.3233 130.3089 128.2328 129.6362 131.541 133.4854 132.7733 131.9822 133.9161 138.91 143.742 146.575 151.129 151.4724 148.7371 148.5936 149.0749 148.2183 150.1196 154.0158 154.0328 151.742 146.8673 144.4527 142.5016 138.072 131.4185 132.0983 141.0135 148.1676 145.9289 140.0727 142.0522 149.003 149.7954 146.0783 148.0975 151.1487 152.2524 150.276 151.1812 140.4812 135.2852 133.9589 133.5558 133.2486 129.8779 130.7839 139.4671 152.9696 157.7267 158.493 159.0753 158.1269 160.8735 161.4253 160.0929 153.9541 149.0645 144.294 144.7099 148.3882 148.1255 147.1156 155.3431 164.6094 171.223 168.9126 159.6746 149.7818 147.2164 147.9341 146.4754 142.6396 140.6352 135.6585 132.43 128.5748 131.8478 140.9871 143.7654 137.7487 134.6521 137.0441 136.1165 128.8913 121.6025 122.8736 125.7266 121.9388 119.7161 117.2203 119.918 124.3207 125.9173 127.8371 132.0636 136.5458 140.8898 141.4644 143.1935 139.5451 131.3728 127.164 132.5326 142.0583 146.6372 150.2308 155.0416 155.9942 154.6688 157.5171 155.7979 151.5525 151.1852 152.3039 148.5109 148.7366 141.394 136.5627 137.1361 131.6513 130.9785 134.6094 137.2923 141.3177 140.9174 142.3505 139.6817 142.7618 145.4657 143.0498 143.185 147.5426 161.1413 165.5088 159.4013 153.5491 148.502 157.3992 167.1275 173.4905 177.6352 174.8677 172.292 166.9187 165.6027 169.973 177.8216 192.1474 208.3785 223.5855 213.6557 196.5705 157.3573 123.6073 103.0706 
78.39228 83.6366 95.59527 107.7984 112.0155 117.426 125.8358 125.8706 128.0192 132.9245 140.6785 144.1977 140.5747 141.6333 145.1796 142.6781 140.469 141.1484 142.0327 146.6245 151.427 153.1107 155.3725 161.3595 158.8941 158.5674 155.352 148.7086 144.1165 143.1253 143.1998 140.8504 140.6376 142.5829 143.2732 147.4153 150.1463 150.1732 151.5991 149.368 145.9848 142.2503 135.2232 128.553 125.0019 124.2235 125.8091 126.5071 126.1237 124.9757 125.0335 128.5621 134.4906 138.748 141.7894 147.246 148.549 147.3766 145.411 142.4372 141.386 142.6222 145.4947 146.8758 145.7441 141.27 140.473 138.9395 134.0461 126.8325 128.0718 138.9416 146.8552 145.955 141.9748 141.004 141.2845 146.3982 146.6623 148.4949 150.5199 153.222 155.2482 155.2124 147.9158 143.4987 140.9065 137.4761 136.699 134.8509 136.4422 145.7162 160.8047 164.969 164.0851 164.0013 161.6081 161.5275 160.4665 159.9699 155.8664 152.6553 148.5005 142.3769 138.0992 142.3417 142.7314 152.4733 162.8804 170.8304 168.4568 160.2919 155.8923 156.0473 155.291 148.9888 139.6145 134.0971 128.5095 125.5533 130.1686 137.8133 143.5298 140.0378 133.4797 134.657 137.1093 134.6576 125.7391 123.9466 126.1926 125.0043 115.5628 113.4037 114.5213 120.4942 123.141 122.9219 122.0936 125.2978 130.8812 136.4064 135.2407 137.8634 135.0129 132.5888 133.0958 135.7395 139.5143 142.8898 147.5578 150.2641 147.8267 148.79 152.1994 155.2178 154.7219 154.0754 156.3001 151.4894 150.439 141.8747 135.3716 134.8868 132.0749 133.3851 138.2455 140.802 141.1488 143.0405 146.8385 141.8924 140.0983 140.7094 138.207 139.1814 149.1853 159.7607 158.108 152.8431 150.7631 150.0215 156.0578 162.7233 166.3363 170.0269 170.5383 168.8999 165.7235 163.8323 165.885 172.6284 189.54 207.7729 228.3773 214.6742 191.1662 152.0508 120.8998 103.6215 
78.25039 83.15167 94.96163 107.879 112.9278 117.3892 122.3862 120.4814 121.6978 127.7293 137.9234 141.8248 139.0453 142.6537 145.5794 145.5162 145.5299 145.6896 145.909 146.5747 145.9911 145.8761 147.7751 151.2885 150.8141 154.5775 151.734 146.4247 143.4852 144.9924 145.5111 147.1211 147.6139 149.8555 149.5233 151.9005 152.4095 152.7768 153.3736 148.0881 144.7519 138.4575 128.8128 122.1274 120.3863 120.0239 120.1102 118.5842 116.7971 116.5337 118.0095 121.8192 125.976 128.8065 134.098 143.8893 148.6853 149.6036 146.3435 142.2148 141.2316 141.551 142.1871 140.5869 135.8641 133.2133 134.1682 132.9484 129.3069 124.8909 127.702 138.3575 144.3651 145.9945 144.7496 140.7579 140.5045 145.8253 148.1623 149.547 149.2141 150.0142 153.8437 153.2561 148.6637 147.2929 145.287 141.142 142.3074 143.7308 146.2675 155.8427 165.6655 164.8043 163.7213 161.4731 160.429 158.9812 159.6447 159.4266 154.9457 150.9025 146.7012 141.2665 138.9135 143.8859 145.6825 155.8404 163.3513 169.6364 167.7158 164.598 163.805 162.1489 157.7875 147.3938 134.7689 128.2493 123.2044 124.1871 133.4199 140.1137 137.2549 131.4481 131.2162 134.9741 135.6401 129.2471 122.3383 123.6615 123.6237 120.4397 113.5832 112.6413 113.3471 118.8583 120.5778 120.3695 119.3624 121.3741 127.3958 134.8199 134.9988 138.8128 134.2741 130.9766 130.5789 130.7599 133.0307 137.5711 142.0187 145.042 142.2945 143.9549 149.7058 158.4996 158.7521 157.2859 158.6922 154.5195 149.7864 143.9382 138.4887 137.5356 134.2964 135.776 142.8048 146.5676 142.0749 145.3015 146.9676 147.2538 146.9244 144.0891 140.7594 138.6947 146.1924 150.5587 147.7257 143.7462 146.9063 153.164 159.4587 161.5885 162.5433 171.1238 176.1819 173.8442 169.7823 166.4468 166.7341 171.2797 185.8007 201.4695 221.9563 207.8781 186.1275 149.0739 121.5369 104.3618 
78.45849 82.98549 94.4133 106.689 111.5633 117.3475 120.5922 116.8339 118.6714 125.5657 136.2644 140.6918 141.6625 143.5001 143.7448 146.0262 150.549 147.3129 144.4125 144.9123 143.8038 144.6487 145.6524 147.8316 149.5758 153.6082 152.1575 150.1785 148.0459 146.7994 146.968 151.1781 153.9336 156.763 157.1144 156.7693 155.2401 155.9994 149.0632 145.0855 140.1256 134.3272 125.2594 119.3678 117.6903 116.5932 115.675 113.5009 111.7316 111.9184 113.5861 116.5763 119.4239 122.3383 130.0443 141.7958 149.0833 154.3351 151.8275 146.8547 145.2971 144.1021 142.4825 137.3074 130.8548 130.1065 133.2646 133.1712 130.3508 128.1044 132.0525 141.2241 145.8136 147.3327 147.1509 141.0277 143.4507 146.0163 149.579 151.2977 148.7218 147.0746 151.184 151.5887 148.1245 148.9693 149.0051 146.6451 148.712 152.6655 155.9817 165.6353 167.707 163.4897 162.4937 159.0185 157.5694 159.8327 161.4158 156.583 149.7809 145.3467 142.2016 141.9127 150.0604 151.3979 154.7296 163.2131 165.5769 165.269 158.3427 159.2816 160.3673 158.1517 151.8078 143.0338 133.1393 128.3327 125.2888 129.3051 134.796 139.0501 130.2798 126.2168 131.3925 137.7561 138.8181 130.0239 125.9279 126.5016 123.9526 121.643 115.932 111.2097 107.8842 110.8565 114.4574 116.6462 116.5117 119.33 127.4048 135.9422 135.3894 140.4933 135.9752 130.7877 129.3611 129.8383 131.8486 134.5616 139.8083 147.6693 148.7406 147.818 152.0811 161.2672 163.4316 158.5552 158.1206 153.4094 145.2289 140.2257 136.8897 137.9525 134.319 134.6833 145.276 149.1125 143.5541 147.5135 147.5517 146.7297 148.0981 149.8087 143.9156 138.8249 142.4835 142.761 139.5307 138.957 142.1734 145.0582 149.0672 152.2863 157.4519 169.9706 181.104 173.7389 168.864 164.0557 163.3627 166.9329 177.306 185.0957 199.8166 188.1424 176.1848 146.7694 124.3316 107.9865 
78.55338 82.51882 93.01724 103.3708 105.3576 109.0619 112.3605 113.8198 122.8198 132.3441 139.5726 140.9926 141.6533 140.092 140.9997 146.1358 153.201 149.9002 144.8264 143.7882 143.4965 146.0095 146.2691 144.3198 144.4722 146.7639 151.4924 156.2912 156.6613 152.3843 150.5297 153.7845 157.0499 160.034 162.6504 161.4792 159.1438 156.6102 144.8953 140.5574 135.5634 132.0352 125.5589 120.9984 118.117 115.8287 113.7734 111.2551 109.7016 110.7608 112.7129 115.1514 118.073 122.1388 129.8761 141.1505 151.927 160.3329 157.8876 151.0786 147.2839 145.32 142.2053 135.1821 130.0883 130.4266 133.7591 133.395 131.4115 131.3357 136.9128 144.0842 146.9012 147.6497 144.7741 142.2343 146.465 147.24 151.1882 151.8127 148.0784 144.5549 146.5402 151.7004 152.0543 150.9601 152.0093 151.8241 151.3467 154.9763 160.0469 172.4757 168.1907 163.5544 159.5659 159.5014 160.3278 160.0459 156.5683 148.9924 141.9226 138.6252 137.4847 141.4169 155.3434 158.503 165.3263 167.7933 164.9471 158.8194 157.4414 159.9503 160.7119 155.4503 146.4012 138.7589 133.9409 130.8622 126.6085 125.7476 128.0885 129.2236 122.2941 124.032 129.2722 135.8431 136.9413 130.4338 127.1687 127.0823 127.8415 127.2659 121.606 115.9988 111.4128 112.7637 114.5852 115.4342 117.6281 121.9564 130.7472 137.9861 137.8063 144.2479 140.6071 134.2694 131.9247 130.1023 131.0049 134.7225 138.4613 141.7189 145.3536 148.8277 157.3112 166.7021 166.7709 158.839 155.1385 149.814 143.8873 139.9869 139.1911 136.8319 129.7185 129.757 144.1005 149.4499 146.9499 148.1 150.1984 146.0094 142.9513 143.9419 143.0419 138.1285 136.5284 140.6969 137.1101 137.0991 142.2395 144.4697 146.5593 149.1393 154.1115 164.2061 173.094 169.5741 165.0274 160.4837 158.7629 160.0448 167.1591 171.5862 179.6869 177.7386 172.9753 148.7079 130.9442 116.3922 
77.9071 81.16891 90.69724 100.216 101.756 104.9941 110.4561 115.1196 127.8147 133.1877 139.4756 139.2413 138.3672 136.5664 138.9084 145.9793 153.4214 150.9208 146.3324 145.2256 144.8284 148.1224 148.0652 144.7007 142.9192 144.5336 151.2749 157.3229 157.8232 156.7668 155.2029 157.3565 159.8633 161.8471 165.3345 165.4191 164.7995 152.7806 142.7525 139.6635 137.1757 133.4746 127.7151 122.9547 119.3496 116.3451 113.7711 111.0026 110.6175 113.2235 115.6981 117.9148 121.1553 124.8386 131.9387 143.6098 154.9153 160.6005 157.9931 152.3655 148.1387 145.1743 140.7311 134.2426 131.9082 133.6147 135.0027 134.3624 133.1799 132.9794 137.8764 141.9258 144.4756 145.1885 143.3878 143.9918 149.4302 149.3505 151.5497 149.6372 144.4184 140.9322 145.2287 155.5047 160.262 154.3961 153.0032 153.461 149.1404 150.7134 156.0828 167.1748 167.8295 161.2175 158.4027 162.561 167.1707 162.961 153.9657 145.2237 137.9581 137.0293 139.5155 144.6838 154.8559 162.8106 165.2384 166.1287 162.5959 155.8607 154.7885 158.9231 159.6027 152.6995 146.0596 141.2709 136.7549 132.7927 127.5606 124.2439 124.2184 124.0685 124.4117 129.679 127.4688 129.6892 133.8909 132.4907 127.2592 122.9911 121.4569 122.8586 122.2781 118.833 116.2877 117.8903 117.8237 116.3942 120.4904 128.2829 138.961 145.4224 143.3746 141.9936 135.7892 129.5331 125.8081 124.3689 126.3747 130.2264 134.5247 138.6838 144.9989 150.7492 161.2186 171.2826 170.6964 158.4693 150.8484 150.0069 149.2925 146.2039 141.9136 135.1585 127.5449 128.3223 138.2276 147.0311 144.2838 144.1922 147.5726 147.584 139.0375 139.4318 142.4732 139.5752 136.4525 136.6064 137.9788 140.0938 146.2551 146.6743 147.846 151.7192 157.2766 164.6076 167.2247 164.1654 158.1961 154.5038 154.3939 156.4483 160.9546 162.9288 171.683 177.0123 174.0433 153.9501 140.5566 127.4843 
76.59531 79.60612 89.00108 98.61281 100.9489 105.7019 112.8261 115.8204 125.066 133.1314 139.4681 141.3129 139.582 137.1561 139.7539 147.5754 151.6942 152.2199 150.4577 149.8222 148.142 149.2681 148.9536 147.106 144.8456 146.4832 152.5455 158.791 161.1857 162.5376 160.8569 160.7692 161.0481 160.5344 163.5496 167.6248 157.0812 144.7397 139.0395 138.2137 137.0882 131.0012 125.9973 121.6971 118.3135 116.1285 114.582 113.5559 115.4285 118.8708 120.7673 121.5903 122.4601 124.1969 130.9963 142.6572 153.366 155.4165 155.1267 152.6702 146.9245 143.6504 139.1937 135.0511 136.24 138.6263 138.1194 136.8047 135.2552 134.1856 136.7462 140.7204 142.6777 144.4653 142.4053 144.0085 149.2408 147.8985 148.2582 146.0722 141.3273 140.4589 148.7271 159.6628 162.0782 156.0254 152.0507 148.3829 146.0058 148.2531 149.9529 157.7584 163.1641 163.903 165.2804 171.1792 175.9111 167.7369 155.4926 143.4114 136.7338 137.3956 141.7258 146.782 155.3486 162.6037 165.502 166.2299 163.1263 158.045 159.1294 160.6305 151.137 138.2728 135.8308 135.108 134.601 132.7539 129.4917 126.7713 125.7668 128.0555 132.2135 133.6783 123.3934 123.8696 130.6074 134.4311 130.3357 123.526 120.5646 121.5398 123.3924 121.2488 122.4767 123.5449 122.4136 122.673 127.8086 135.8084 149.2114 151.124 140.9445 135.6663 131.3679 129.0999 127.6876 124.2609 125.631 132.6629 140.4289 143.6167 150.9737 158.7148 167.8554 174.6584 173.0981 161.5436 153.3263 152.3487 151.3178 151.6248 147.0774 137.9 131.151 128.1976 129.0514 132.0317 132.6338 136.0905 137.1923 139.023 140.8916 138.5707 139.2898 136.0724 135.3404 137.4736 139.8078 139.3403 146.5857 146.9604 149.8084 154.5388 160.5048 166.1478 167.497 163.069 155.6678 153.0428 153.1773 156.135 155.8688 154.7605 165.3582 171.7566 172.9642 160.3988 148.8516 136.2922 
75.76415 78.98631 88.64856 98.56677 102.7921 108.7671 115.7298 120.3271 133.6288 144.5151 144.1002 138.367 139.2019 139.1274 142.6282 147.8094 149.2822 153.7119 154.2679 153.1364 149.8454 147.5909 147.9531 150.4102 148.9776 151.5292 156.488 161.5769 165.5979 166.272 165.5452 163.9132 161.0455 159.141 163.0998 156.828 146.4166 135.5978 131.4592 131.8086 131.2488 124.8988 120.603 117.3084 115.7629 114.2546 114.1069 115.8884 120.3946 125.1827 127.3309 125.721 123.7295 124.0704 129.3432 138.4554 146.7954 149.4146 152.2738 152.9396 148.3774 141.462 135.8813 133.6824 135.9686 137.0006 135.153 136.0573 134.2159 135.9249 138.2137 139.4574 142.4725 144.1109 141.7303 142.4167 145.5425 142.8233 141.2324 140.4854 138.4112 140.9075 150.4718 160.2854 162.5512 155.9481 149.6528 147.6882 148.1241 149.5053 144.9106 150.2704 159.7993 168.5614 176.5725 184.4699 187.2369 173.4843 156.6641 142.8106 138.2477 141.1924 145.8414 150.8707 158.4276 163.8264 164.2889 164.6256 162.7972 162.8455 163.1142 155.6024 144.0064 137.4982 138.952 138.9178 135.7232 131.7388 128.9568 128.6847 128.6771 132.7297 135.0805 132.8927 122.208 119.0829 122.6696 129.1567 128.408 122.2439 117.3355 116.6697 118.9188 122.5818 131.7302 134.1263 133.2435 135.2973 140.1157 143.1965 156.9826 144.0667 132.2507 131.9471 133.1361 133.0455 130.7606 129.4456 131.1861 135.927 141.2297 146.2887 155.0466 163.763 171.3735 173.1022 169.8977 162.0493 157.4305 157.4717 155.7386 151.7226 144.2522 136.3164 131.5286 127.1146 125.05 127.2436 127.514 128.8456 130.4187 133.4683 138.577 139.4109 139.2219 138.5397 137.4395 138.3946 138.6929 140.423 143.6152 144.2119 151.2841 157.4547 165.1926 169.0755 167.9505 163.2808 160.4174 159.1619 159.321 157.7652 152.0565 150.6095 159.2474 164.9692 173.6073 167.7174 156.1979 143.02 
76.76714 80.91698 91.57505 101.9028 106.9032 113.1503 116.2749 123.9743 140.7322 152.2825 148.7046 139.8422 139.7707 140.2811 143.5757 146.4682 147.7632 153.3603 155.6435 153.9252 149.1396 145.9718 146.8899 151.1722 153.5301 156.223 158.5603 161.5227 164.3948 167.25 169.8267 168.1082 161.7024 158.5455 155.5371 144.8424 135.8858 127.3876 123.7299 124.1189 122.6477 118.672 117.3388 115.9741 116.3671 116.2691 118.0422 120.5485 124.4361 129.7113 131.8744 128.9491 124.7295 122.7998 125.3895 133.0438 142.5893 148.7851 148.8043 149.2783 147.9879 141.8438 134.3127 131.2085 129.8977 130.6759 133.796 133.1357 132.0304 134.3868 136.8181 137.9665 140.8872 141.0843 140.1447 139.9888 141.1058 137.5447 136.1796 137.1877 138.2001 144.0384 152.8893 160.3054 161.4088 154.0862 150.145 150.6507 151.8889 151.051 145.105 150.1403 159.7589 169.2172 180.8709 190.8365 191.4135 174.8521 154.6886 143.3452 142.219 145.1783 148.6328 154.8578 163.186 167.1585 163.5456 162.7458 161.5311 159.6894 152.4429 142.9253 133.785 132.8299 135.4203 136.9531 133.3037 129.8685 128.1845 129.5962 131.2121 133.3547 131.5083 129.0876 121.78 116.6834 117.2713 125.2178 128.7141 125.435 123.7638 123.637 126.1056 127.6939 136.134 136.3524 135.5192 134.927 137.3401 145.6407 142.957 132.7116 126.1854 130.6234 135.7475 136.5332 134.6579 131.6533 129.7898 134.3992 138.3113 143.2128 152.4667 164.9014 174.1039 175.9793 170.9956 161.4223 155.5116 153.5019 150.7282 146.7701 143.0794 138.0098 129.8804 123.843 122.7072 123.6144 123.248 123.9427 126.3382 129.7091 133.3221 138.9413 141.8644 143.1813 139.1093 140.6172 141.6409 145.0347 147.3357 144.8616 146.1935 153.3624 164.0806 168.0663 165.677 160.2384 158.8705 159.8522 164.0564 160.2401 152.5013 152.5172 157.3485 163.2701 172.7483 169.8232 158.7105 145.0457 
79.51201 84.80982 96.75423 107.8873 113.6013 119.2242 120.6645 127.3389 141.9629 150.53 145.9144 139.0237 140.5361 140.5446 144.3466 146.4278 147.8343 152.1008 154.7525 152.6142 146.5685 145.0795 146.165 149.9215 153.1313 154.4177 154.5707 157.1432 160.5421 164.2449 168.6142 168.552 163.2559 157.6057 150.7857 138.0537 128.0731 122.5532 120.3441 121.3819 120.6328 118.7275 119.4 118.3506 118.8812 119.9379 122.8412 126.0853 128.6885 132.5862 133.1852 129.0233 124.4632 122.7049 124.1556 132.3515 140.5286 147.513 146.3526 144.207 144.8197 141.6223 134.9874 129.2573 126.6684 129.6413 129.4893 128.1392 129.4539 131.7099 134.5366 137.5056 138.6835 139.208 140.9258 140.7749 139.8872 136.3165 135.6321 139.1654 143.6955 149.6582 153.5466 155.6061 156.42 154.0728 154.0771 155.7086 157.2938 151.0087 147.4875 155.0738 162.4568 171.8268 185.8675 185.4799 183.2806 169.6266 151.7633 145.8673 149.1877 150.4608 152.3297 158.4932 164.8916 165.9319 163.5255 164.5743 159.2368 155.4099 149.2426 142.3346 135.6646 134.739 132.6491 132.8213 130.8465 129.6534 128.644 130.7056 134.3673 135.6855 131.2438 126.8112 119.9669 114.2344 115.4742 125.1887 132.2719 132.4192 133.5655 135.1246 139.6698 136.5559 137.5877 133.5894 133.2916 133.8019 140.3174 149.6081 136.1935 127.5437 126.2552 136.9601 142.1842 142.6093 134.0331 125.2226 123.6246 126.0474 129.6187 136.3443 149.5502 156.903 163.8888 166.2446 162.452 156.7777 153.3154 149.9654 147.7435 145.7884 142.6828 136.322 127.8401 122.0755 120.2012 119.4509 119.9114 121.7828 124.5198 127.2757 129.9384 134.5358 139.3315 142.2771 137.9866 140.3228 144.991 150.497 151.167 147.2025 148.4333 154.6808 163.2012 165.201 165.9583 164.3762 163.3443 164.7025 166.7066 162.6085 155.606 155.2105 161.0144 165.1393 166.356 165.9447 156.0468 141.7918 
82.45727 88.17537 100.3634 111.5141 118.8432 124.4941 125.4994 132.2277 145.01 150.1314 143.8542 140.4157 141.9336 140.9674 144.6533 146.7803 146.0154 148.147 149.6052 147.2012 144.1504 144.2772 146.4599 149.8519 152.7799 152.774 151.2602 152.0267 154.3355 156.4488 159.482 162.5581 161.0959 155.2952 146.5713 134.0645 126.0067 123.9852 123.7679 124.0602 123.7243 123.7168 126.1914 124.4062 123.817 123.8791 125.3233 126.8279 127.6713 128.4594 126.0028 123.8194 123.7783 125.3112 126.956 135.3991 141.5752 147.4235 146.0169 143.1941 142.7097 137.424 131.8929 127.5057 127.8586 134.4181 127.5522 129.6855 130.61 131.51 134.6559 138.9366 140.5561 141.9618 143.464 142.448 139.5934 137.1826 137.6058 142.1151 147.473 150.8955 149.1723 148.8046 152.9329 155.1805 159.6813 160.5001 160.7042 151.6988 151.6102 161.0876 166.7741 175.1294 186.2369 179.5298 176.4422 164.047 149.7621 149.7907 158.9501 157.4001 155.3322 158.1633 161.8907 162.725 160.5999 157.0561 150.7684 148.0666 143.7464 137.2267 134.4477 134.5425 130.3458 131.2781 130.6485 130.1993 130.323 135.3652 143.6142 142.901 132.3343 125.0851 117.0391 112.2221 116.0392 125.9564 131.3498 132.9162 134.2654 137.1255 139.6886 137.6823 137.6732 136.8618 139.6009 142.3203 144.8071 148.6281 140.3691 130.6707 128.5575 140.5154 147.5686 148.4608 137.7531 130.1995 122.0063 122.4345 125.3198 132.9058 141.9754 142.098 149.3275 153.504 155.6013 154.9473 152.1237 149.4776 149.8489 144.8185 137.6085 130.5503 124.6239 121.4446 121.6533 122.3839 124.3869 126.4723 125.9538 124.7967 125.6614 128.5346 130.8615 134.0853 134.942 139.5189 143.4712 148.2424 147.6576 145.9001 150.2122 158.5032 166.6891 166.8238 165.1049 160.9468 157.8766 160.1381 161.9401 159.3343 157.0667 158.2747 164.9014 165.592 161.1158 158.1321 148.9715 135.5234 
83.63278 88.91792 100.5491 111.2023 118.9722 124.1506 125.2624 131.8966 141.3521 142.5446 140.5542 140.7145 142.3573 142.8244 143.7049 145.5069 146.5584 147.8828 147.4219 144.8611 143.8029 145.7113 149.1393 151.0119 153.4717 152.4628 149.2496 147.9089 148.3134 148.2503 149.522 154.3522 155.8611 151.7401 141.6709 133.1946 128.4962 127.9785 128.8968 128.114 128.2011 130.7298 136.0288 134.9573 132.1057 127.9486 124.2678 122.2384 123.633 127.873 129.6428 127.1048 128.4149 131.6694 132.8238 139.452 144.2153 147.8436 146.2123 145.5441 143.9001 136.102 131.476 126.32 127.1648 128.0169 127.3592 128.7279 128.7713 130.303 134.1423 142.2389 145.1008 145.7215 146.7447 147.157 143.2688 140.5491 139.2643 143.2585 148.5525 150.5206 147.9092 149.392 155.7319 159.5754 162.8716 157.2422 153.2515 152.2868 154.2369 161.9789 169.5243 175.4392 178.6034 174.6555 169.5765 159.217 145.7516 146.041 159.2833 159.6673 155.5273 156.7959 163.5658 166.8309 158.4331 151.4611 144.1675 139.6938 134.5477 131.3507 131.674 130.3953 127.7276 129.6977 130.883 133.4317 134.4041 138.0895 141.9589 138.7873 131.1589 124.4574 116.3904 112.4209 114.279 120.6667 127.9299 136.8895 146.8906 134.7574 128.5086 126.7977 128.5957 134.3497 140.526 141.7904 138.0148 142.937 143.4261 134.2978 128.7003 136.0527 137.8925 135.8095 131.1546 126.4291 121.244 121.7384 123.9817 131.0104 127.5546 125.2687 132.4202 140.3516 148.588 152.6611 152.049 149.8545 144.0926 137.0806 130.2458 125.5025 123.8111 123.3592 123.0757 122.1175 125.2997 128.2352 125.8825 122.7801 122.956 124.2164 124.171 126.7365 132.0368 139.8678 142.0849 142.6798 142.8505 143.4229 149.0345 160.9012 170.4819 169.8124 164.0068 156.7023 152.5203 153.9783 157.1218 157.271 157.2005 159.6569 165.5807 163.5611 157.137 150.7927 140.4013 129.1975 
82.62244 86.76288 96.55311 106.4718 115.6586 122.518 125.0049 131.7455 137.5615 134.5798 136.3206 141.2173 145.5301 143.259 142.6088 144.0614 145.2652 144.9806 144.491 144.1913 143.9173 146.9947 151.2746 152.6064 153.1402 150.9323 147.4783 146.5824 146.2806 144.6274 144.196 146.9182 149.9852 148.7132 140.8263 134.2279 129.0883 128.0825 130.484 130.1814 132.363 138.665 145.7228 144.1992 137.3972 129.5587 122.5651 119.4537 122.0185 128.826 134.7392 133.563 134.2444 137.0483 136.5524 141.801 146.3151 151.8902 149.9326 148.4083 146.1685 137.9189 133.6005 125.6203 125.8696 124.1179 126.1167 127.5495 129.3593 131.2153 135.8396 144.3808 147.6881 147.8286 150.2279 153.7912 150.5503 146.3408 143.7258 146.5904 151.0162 153.7942 154.4889 159.7266 163.4549 163.2712 158.5106 152.5022 151.8839 155.679 158.9289 165.7979 169.6055 172.5053 171.7462 172.551 164.6827 155.3501 146.647 144.4316 154.2339 155.5836 155.627 160.7531 169.4082 170.9338 158.0106 147.773 138.6591 133.1686 130.3363 130.948 128.766 122.8201 122.2106 125.6991 126.8839 129.7227 131.4642 131.0858 131.2742 129.0124 124.4502 121.2222 116.5277 115.0102 113.2568 119.2105 122.7259 126.6823 135.4042 135.5011 124.9779 121.1871 122.4376 127.6134 131.6099 130.4707 129.2395 135.5792 139.5822 132.2995 128.422 131.7416 132.6534 130.9052 125.6552 123.4557 122.981 124.5637 125.1693 125.2254 125.0813 122.6416 126.9343 137.8648 147.3015 153.5197 154.6001 150.9604 141.0896 131.9999 126.3445 123.4784 125.2487 126.7085 125.0606 122.7722 123.1303 126.1223 125.3389 124.3941 124.7154 125.1217 124.6808 126.5394 133.8989 138.587 140.4385 138.731 138.0597 141.1759 148.3799 162.9711 171.0955 166.5516 160.7833 155.6931 152.4562 151.8394 153.8533 156.4094 158.184 160.4207 165.114 159.9355 151.5135 142.4115 132.382 123.4577 
80.37304 83.67541 91.65168 100.9522 111.64 121.8537 126.0299 133.5747 137.1999 131.7308 131.5293 134.9188 138.3148 143.5969 147.331 148.3734 148.9136 147.2858 146.2069 146.8506 147.6878 150.2191 151.4597 149.5915 148.3043 147.3565 145.7761 144.7195 144.9073 142.0293 140.4658 140.8337 142.9751 144.3607 142.02 136.7899 131.3287 130.6349 134.2612 135.418 138.2458 143.0392 146.3755 142.4725 134.6182 128.9872 123.0777 121.5304 125.4459 132.1403 137.7708 137.4937 137.9024 139.0798 136.9586 140.493 148.5063 155.573 155.0631 150.917 149.6801 141.5464 138.3303 125.169 125.0638 125.5202 128.841 132.1945 136.4664 138.8191 141.8294 147.4796 150.2435 151.2083 155.8266 161.0437 159.436 154.6435 151.2903 150.7941 152.7116 156.5483 162.556 171.0972 170.1283 163.6357 157.5079 154.2396 151.4758 152.9344 160.0622 165.819 166.1212 167.8052 167.2701 171.8262 166.7763 159.28 156.2487 150.7579 152.5951 -9999 154.9002 160.1536 167.4994 157.5625 150.0134 142.6275 136.3166 134.4155 133.2255 134.9916 134.1498 130.7972 123.3716 121.2073 121.6884 122.5117 121.648 120.6417 122.5988 123.3777 122.0582 119.3975 118.5117 118.5261 116.9058 115.8649 111.1326 114.2356 122.1321 123.0508 122.7715 121.2678 122.5319 128.3481 128.9118 128.6408 130.3022 134.8115 139.2817 136.0011 132.8875 130.2263 129.8734 126.286 122.0186 125.4677 129.6366 132.9361 127.8931 128.2032 131.8295 130.6667 130.212 136.5775 145.0886 154.0203 154.3273 150.5573 138.2406 129.2753 127.3134 128.1145 132.2472 133.3055 129.9993 125.6625 122.9374 125.2604 129.0709 129.9622 128.9354 129.6855 130.1232 130.2684 133.7832 136.4873 138.7204 141.2504 139.7481 141.4254 145.8907 158.7408 164.5408 161.1986 158.9239 156.6686 152.122 149.7502 151.4789 155.2023 157.3359 159.6449 163.1009 156.7033 147.39 137.5275 127.9724 119.4522 
77.8024 81.28406 89.42654 100.8453 113.8657 125.2199 129.5283 138.2628 139.5348 135.2283 136.4646 138.8056 140.6763 143.7646 144.0195 144.6162 146.2429 145.7525 146.0419 146.9368 148.1424 148.0279 145.349 141.6726 140.616 141.3236 141.567 142.0847 143.6738 140.4457 138.4638 136.8682 136.733 140.7797 143.9619 142.6305 139.8011 139.6725 141.8225 142.0159 142.5411 142.54 140.3922 136.349 131.0218 127.9763 123.4401 122.9932 128.1623 133.3433 136.1172 136.5521 138.3728 140.6057 138.4194 142.3442 149.7513 155.8777 156.9135 153.0181 150.899 141.351 138.7316 127.8728 126.455 128.7742 132.0641 137.4973 143.7864 145.846 146.1691 148.3406 150.3793 154.0661 160.6372 165.5574 164.5826 159.7507 153.9461 149.9074 149.8867 157.8911 166.1908 176.0345 173.0488 165.0371 158.0038 151.2418 152.2972 153.7784 161.227 169.9161 166.4031 165.8852 167.8658 170.5847 170.9788 165.1776 159.7895 150.5223 142.6986 140.3649 144.6763 153.2342 155.1887 148.9122 143.2613 140.081 139.1131 134.9763 133.3376 133.0303 129.3436 125.5578 125.9496 124.8145 123.3946 121.7974 120.3251 120.4607 124.1973 125.9765 125.1262 121.9794 119.118 115.6798 113.4382 111.5151 107.7106 108.2925 112.9567 119.8509 124.3552 123.0357 124.2849 124.7911 123.2019 125.6623 130.2238 136.3435 138.965 139.9785 137.6733 132.9394 133.8878 129.1248 125.1064 125.6032 129.0478 130.2421 128.441 129.1344 133.4365 129.0131 129.2446 135.5509 144.4847 153.5956 153.0108 148.465 135.8988 129.6202 130.5275 132.2841 137.6179 138.0878 132.7729 128.4234 123.2345 123.7653 129.1611 131.3465 130.8083 132.2614 134.0354 134.6252 135.9843 136.9791 138.592 140.7609 144.5388 144.4698 146.3989 155.7927 155.6061 152.5575 152.4513 149.6958 147.2479 145.5924 148.8356 151.7153 153.0269 156.7126 161.8129 155.7855 145.5599 135.6203 126.3717 117.7935 
75.30417 79.23557 87.52396 99.81121 114.0196 126.9651 130.2109 139.8019 139.8265 137.5391 138.6953 141.173 141.0497 143.3915 145.7683 147.8877 149.2712 147.7655 146.7499 145.6971 145.8086 145.4871 142.6234 139.3168 138.8297 138.5831 138.3818 140.1248 142.1616 138.3344 137.1387 135.2524 138.4136 140.2389 143.575 145.2837 147.311 148.7615 146.4227 143.0469 140.4505 137.7145 134.5996 132.2007 128.5124 127.6825 124.6376 124.7057 129.1823 132.3113 134.6541 136.1678 138.4067 141.6817 141.772 144.7931 150.687 154.4198 155.5748 153.9953 150.3243 138.4852 132.1066 128.9695 129.3729 130.8274 133.147 139.5173 146.8398 148.6543 147.6247 147.411 149.2026 156.0103 162.7893 165.717 163.7919 158.1741 151.0615 147.5436 146.6603 153.7081 163.9698 173.489 172.0617 166.3985 160.5422 155.2768 156.7686 157.6208 165.811 175.6851 168.8893 169.6201 174.4837 177.7582 169.6887 158.1989 151.0448 143.2406 136.6759 134.9967 137.364 142.3118 147.6594 149.3687 141.8632 141.4507 144.4889 132.5231 131.038 128.9675 123.5096 119.756 120.763 127.3487 127.0484 123.5978 125.9275 127.1077 128.0374 127.9157 127.6237 125.5658 119.9001 112.185 111.789 108.9281 107.115 107.0388 110.4118 116.8078 122.2717 121.0762 119.3628 118.5556 119.3432 123.6895 129.4719 128.8276 132.5532 134.4796 129.5904 133.4239 135.3728 132.6889 128.4246 126.9627 128.0563 129.2425 126.9909 124.9576 122.657 124.1056 127.2392 132.8518 141.2292 150.6511 152.7884 145.8096 135.8828 133.4078 133.9791 133.2033 137.8567 140.1344 135.2644 131.3066 127.0768 127.7869 131.4268 132.6669 131.8683 132.7006 135.416 137.2506 136.7071 134.9064 135.5944 137.5331 142.6838 147.3612 146.9008 152.1144 148.6207 146.0772 147.7572 146.7602 145.5772 146.2816 149.7648 151.2328 152.5304 154.3488 159.4409 152.1448 142.3876 133.6271 125.3543 117.3184 
72.69357 76.52773 83.71564 95.8273 110.9007 123.7301 128.1369 137.338 135.3862 133.5801 133.5542 134.4743 137.617 143.7549 148.2941 150.1607 151.2619 149.8178 149.6958 149.6736 148.9808 146.4479 142.9786 141.2371 142.0683 139.9373 138.7103 138.9413 139.2681 135.993 137.2883 136.9718 138.1346 139.546 142.1432 144.405 148.3417 150.5014 146.8549 140.1419 137.7469 136.0237 133.2328 131.6617 128.8013 130.7371 128.7638 128.4083 130.7718 132.3877 134.9671 137.5956 141.5307 145.4449 146.1338 146.6818 150.0021 151.8965 155.024 155.7359 153.7999 138.3032 131.9763 131.0043 132.3489 133.055 134.7982 140.4892 147.7733 150.0606 148.6636 146.3822 147.8569 156.2709 161.2269 160.8213 158.675 153.5076 148.8965 145.8228 145.9184 153.2726 161.5482 168.7841 170.4702 168.886 167.8307 164.7778 165.2297 165.3484 168.7385 173.6906 174.7959 176.9481 181.2867 173.6305 164.2541 154.6364 147.1517 139.9896 136.2656 134.3781 135.7727 142.8293 152.283 156.817 148.2512 147.9628 139.8594 131.0013 128.6997 120.0235 115.42 114.6123 116.8598 122.4087 127.4253 129.9957 134.4194 132.1292 127.3165 125.3641 123.9998 122.3231 119.4102 111.4743 110.5792 106.7736 103.8996 103.3765 108.6809 112.7001 113.171 113.0375 115.0229 115.7349 117.8271 123.6795 124.5699 121.9657 124.1729 129.5618 129.2388 135.8419 139.5128 136.597 131.0726 129.4075 128.6457 129.4404 129.4525 127.7686 124.0084 122.0822 121.7694 124.3037 134.8695 148.9729 157.5291 151.8636 142.1432 139.4986 136.1199 136.2654 140.1739 142.6016 138.9102 134.3456 129.9595 129.2489 130.0302 131.4737 133.8216 137.0529 140.0625 140.6404 138.7581 135.656 135.0313 136.4712 139.9322 141.1295 143.2053 146.4008 141.5624 138.1497 140.1061 141.5358 142.1754 143.8388 145.2267 146.8693 148.9468 149.136 151.2987 145.1823 139.8023 133.8234 126.7278 118.6114 
70.05262 73.75932 80.1095 91.13872 104.7237 117.346 123.8265 129.8826 128.3804 128.4586 128.0523 129.268 134.6092 142.7545 149.2834 150.7159 149.8904 148.5079 149.1472 149.3739 146.981 142.9995 140.225 139.6273 139.5011 139.7702 140.1236 141.2439 141.0954 136.2184 137.8582 137.2147 135.6544 136.3644 139.0818 141.188 143.6963 143.3108 140.2013 137.6482 137.3852 135.6778 133.2492 132.3424 130.5374 134.7536 134.4557 133.5123 133.5359 133.9725 136.5595 140.9366 146.5727 149.6851 147.7863 143.6866 145.0296 148.6745 152.981 154.0134 150.3517 139.3439 134.8908 133.7797 134.0452 134.6056 135.6077 139.6581 144.6916 146.1858 145.9152 143.668 146.243 155.3925 161.1028 160.4266 158.8258 156.5582 153.4581 148.0837 147.6562 154.9328 157.3413 161.3306 165.577 168.4775 173.2351 178.3767 177.5958 176.7104 179.3742 181.1634 185.0859 183.4268 174.8389 163.6897 157.2053 148.6366 140.159 134.3349 131.7831 132.7713 139.4379 150.2873 155.3058 156.9923 149.8004 145.3661 136.6389 128.015 125.8669 117.4654 116.857 118.0753 119.2795 119.9901 126.5827 133.1465 139.1752 133.4749 125.4109 122.2114 119.0869 113.535 109.31 104.2756 103.3556 102.0744 99.69828 101.3933 101.4935 103.5337 105.0136 108.0537 113.8232 118.0451 120.9371 125.099 123.8012 120.9503 120.0779 125.9624 128.7216 136.7509 139.809 136.173 131.055 129.8923 127.3379 126.8481 128.3075 128.8408 123.8 122.0799 120.3066 118.7579 127.7946 147.6123 163.4344 160.5948 147.1233 141.9555 137.4461 140.9041 145.1012 146.0096 141.3274 134.3114 130.2222 128.3182 127.7988 130.0171 136.6527 143.0435 146.3484 145.5439 142.4909 139.5695 138.8094 137.944 137.057 133.4151 133.2426 140.1708 136.3185 134.1518 136.7531 139.0058 141.1761 142.7046 143.6228 144.7897 146.8207 145.8657 144.7694 139.724 139.2643 135.797 130.4433 120.6067 
68.33223 72.12428 78.44814 89.20065 102.4425 116.4264 125.8595 126.7674 122.5608 122.6956 123.7397 124.9964 126.8688 132.5769 140.0901 146.1928 147.8239 145.7926 145.863 144.4542 142.075 139.362 137.5429 137.2065 137.3826 139.0258 140.9427 141.3592 139.8071 134.0106 131.9258 129.7693 129.0437 131.4629 136.9396 139.9264 138.7063 136.4532 136.5326 138.1291 137.9865 135.7574 134.2104 133.7999 133.8713 137.6305 137.8249 138.4161 139.232 139.573 141.7463 145.5075 149.4297 152.5836 149.6633 142.4389 141.5895 145.6243 149.7754 148.3251 144.9871 139.5562 137.3486 134.1642 131.9648 131.4366 134.5403 139.3995 141.3634 142.3427 143.8266 142.5547 146.7412 155.7395 161.1229 163.0782 164.4456 165.8284 159.373 148.9979 147.2267 156.5665 155.62 160.4619 167.2446 173.9869 186.8593 194.0592 187.9528 185.3001 185.528 189.5323 189.1229 176.0404 159.9023 152.1733 151.1949 144.4754 137.3523 132.1818 130.4407 131.1606 137.791 146.8577 149.3869 148.1721 147.0868 143.432 135.6117 125.9434 125.4407 119.7212 119.1772 119.1661 118.8497 119.1132 122.8029 126.7111 132.2853 130.8586 127.6595 124.899 119.9213 111.2335 104.2853 98.89485 97.6042 98.46545 97.42939 100.6837 101.8359 100.7751 101.8326 108.1704 117.4547 123.0906 123.0932 124.9118 126.2274 125.6454 123.7434 125.8676 125.9118 130.4738 135.3195 138.0472 133.1786 129.3632 123.8202 121.0067 122.1208 125.9774 126.21 122.6696 121.962 120.2618 125.7885 146.8347 164.852 164.5599 150.7148 144.9138 140.6277 144.7614 147.2766 146.2468 141.7731 135.5951 131.629 130.6857 129.6413 131.0936 139.1698 147.8889 152.1705 151.7665 150.0379 147.6647 145.1122 140.8291 135.2646 128.8482 127.5713 132.901 133.0436 133.2303 137.2645 139.3868 141.3871 142.8119 146.036 150.0278 150.8743 146.6627 143.1244 137.6581 138.7166 138.4704 131.8011 120.1376 
68.03918 72.24222 79.71752 91.24908 104.3512 119.2217 127.241 120.8378 117.9452 120.2664 121.1994 121.0437 121.4756 123.9437 129.6938 135.8982 141.1753 142.2901 140.5307 137.9165 136.9689 135.3916 134.253 134.085 135.4958 139.6683 141.4386 140.4174 136.4056 129.3642 124.3914 123.0819 126.6572 132.4056 137.8863 139.3785 137.379 136.4247 138.255 140.3316 139.5627 137.4326 136.8379 137.1491 137.6581 139.5363 139.8304 144.4786 148.5914 149.2964 149.2574 150.8747 151.9987 151.7134 147.5024 140.4365 136.5792 139.7293 143.5147 141.7186 139.1556 137.192 136.9977 132.9101 129.7399 129.5747 133.5316 137.8715 138.0393 138.8116 141.9729 143.6048 147.7083 155.1298 160.8589 165.698 168.971 167.2504 160.9426 149.529 149.6586 160.6697 159.3407 164.602 174.4287 186.1599 197.982 196.4604 190.529 183.6057 182.8675 178.6549 171.27 164.1652 154.2495 146.9349 145.2096 144.269 138.2005 130.1695 125.2524 128.5641 135.0937 140.4202 137.9647 135.7902 135.5919 133.1616 128.385 128.5875 124.9877 120.0097 118.2723 119.3685 120.8 120.8339 121.9765 124.2045 128.1577 129.3332 128.2507 124.1313 119.2088 111.5436 105.0776 100.9757 100.4189 100.1619 99.31961 102.4943 103.9413 101.6212 103.2103 111.6858 120.2239 126.4707 123.8709 123.4891 128.258 132.4793 133.8651 134.2652 129.0893 126.0588 133.5158 141.4563 139.5584 136.6223 129.3998 124.7611 121.1421 117.3634 116.7099 121.5947 125.818 125.2383 130.0894 147.4235 162.4703 162.9763 152.2933 146.5627 144.5395 150.0612 151.5476 148.417 142.7347 137.0552 133.3151 134.2874 136.6687 139.5604 143.8538 149.1128 154.7295 156.9812 156.6625 152.7248 146.9824 140.5945 135.3885 129.6104 127.9769 132.5156 133.2415 137.529 142.1746 145.2556 148.1976 149.4851 151.5809 152.1553 150.3183 144.5381 141.6892 136.2067 137.2801 137.5935 129.7206 116.0105 
69.01539 73.25548 81.7362 94.51017 107.2909 120.6132 124.9296 115.9477 116.047 120.1978 121.8391 119.1684 120.5132 123.2791 126.6395 132.3251 137.09 137.3154 135.1454 132.5441 132.3347 131.3272 131.043 131.9371 135.5567 142.2267 140.9876 137.3543 129.7303 123.9325 121.5715 124.4468 130.2755 134.6186 137.9711 140.8774 142.0787 142.295 143.072 142.6312 141.0282 139.8212 140.0894 140.5461 141.1524 142.3573 142.8617 147.8583 155.3975 158.6994 157.4556 154.2522 150.8495 146.084 143.6647 138.6236 132.3886 133.9231 135.8285 135.4172 134.2684 135.6092 138.0029 135.3957 133.7011 132.5903 134.8085 136.0649 136.5577 139.4796 143.8026 145.5337 146.4247 152.7407 160.7699 163.2465 164.0778 162.7673 158.3903 155.1711 159.1377 161.9569 162.6392 172.9477 186.4495 197.1148 197.7334 191.8453 185.0042 176.4175 170.3098 161.5454 155.9479 152.2928 144.0456 139.8915 140.6529 141.3975 132.5452 126.0174 122.7182 127.0269 129.9152 130.0624 128.2284 128.3275 130.214 130.3621 131.5813 130.5599 125.741 120.1241 120.2499 125.5917 129.7608 128.465 125.3947 126.658 129.4279 130.0486 127.6456 124.5406 123.1579 114.1136 109.3814 106.8919 104.944 103.2929 101.8958 105.1344 107.1519 105.1699 108.6378 113.1458 117.1161 120.1558 120.8525 124.538 128.2011 132.2905 136.0191 139.72 131.676 128.1167 133.9257 139.0641 138.708 139.5922 135.5509 128.733 121.5668 118.0262 118.1532 120.836 129.4968 130.7175 134.7876 146.4016 158.867 159.5898 154.7939 149.1828 146.0453 150.2608 149.7928 144.1265 138.2822 135.9827 135.3334 136.3517 140.2737 143.0407 143.4042 147.2262 154.9947 160.3685 161.8428 157.4278 149.8157 143.6509 140.5462 138.5039 137.064 136.7321 136.6348 139.4838 139.9882 141.3332 144.6856 147.088 149.8885 150.8566 149.0921 143.0162 142.4134 137.8844 136.2593 134.3066 125.7779 113.0079 
71.09989 75.20759 83.57021 95.76187 106.9234 118.3538 119.2387 111.7917 113.7436 118.1645 120.8407 117.467 119.1354 122.0787 126.8082 132.7215 137.056 134.1989 130.0455 127.527 128.5352 128.1344 128.259 129.8372 134.1016 140.4552 136.5651 131.9201 125.2569 123.7013 124.3351 128.6614 133.1825 135.2525 138.5741 143.6161 145.7898 146.0315 146.0111 143.3407 140.2562 139.8816 142.1254 143.2235 144.1017 146.8542 147.3246 148.323 156.7466 160.0221 158.9692 156.4299 151.6259 141.8824 139.4188 135.1911 128.6688 126.8809 127.8591 130.791 134.0421 141.5027 147.3194 145.0572 144.2043 138.9803 139.7162 137.5011 138.9194 142.9971 146.6152 147.311 146.0816 151.586 159.5013 158.8509 162.1287 162.1224 160.4196 165.6252 172.5143 167.8892 165.4822 173.0219 185.1539 190.2344 188.7526 191.4808 176.2328 162.9281 153.327 148.8026 145.2101 142.1835 139.9408 140.8799 141.6231 136.8312 126.8235 123.4393 121.5051 123.6184 124.9684 125.7998 128.6203 128.8161 128.3311 128.8311 131.4607 128.217 125.5342 121.4553 124.5611 129.0017 132.826 128.5957 124.3407 125.1667 130.3067 128.2155 124.4057 120.6458 119.5634 115.785 112.476 107.6957 105.4632 104.3756 102.1171 105.6177 108.4022 108.6975 112.0203 114.0088 116.2784 118.0401 120.3355 123.4817 125.7792 127.8634 132.1689 136.4467 132.2603 133.3412 140.8293 138.2671 136.9141 139.5323 135.5439 127.6082 120.3795 114.9587 113.8132 116.3041 125.3842 129.2589 131.5676 140.6649 152.9697 157.8213 158.84 153.2093 145.429 146.7388 144.1861 138.5636 136.5708 137.9159 138.1734 137.8519 140.5241 141.4413 141.0364 144.9652 152.0958 157.9082 160.1528 157.2605 152.0921 147.4911 147.0541 145.6642 144.1004 141.6544 142.2415 144.3234 142.3669 142.0499 143.7726 145.3114 146.1703 143.2281 140.1766 137.2958 140.9376 138.5548 134.2122 129.6535 122.3545 113.2472 
73.515 77.1047 82.89942 92.26125 102.9653 113.6286 111.7861 108.0837 110.6445 114.6813 117.8205 115.9785 118.6503 123.707 129.9312 132.9089 134.1143 130.6779 125.6785 124.7401 127.6324 128.5295 128.5103 129.0864 131.7391 137.5668 135.9576 131.9982 126.7252 127.4393 126.4291 126.725 128.1947 130.6543 133.9314 136.0276 136.6116 136.89 137.4657 136.5668 136.067 138.1946 141.9765 144.4154 146.1325 147.8522 146.5825 146.2977 152.951 154.3839 153.9713 152.8984 146.5508 139.777 135.4378 129.948 123.5117 119.4523 120.6751 126.8934 136.4627 146.9295 153.4806 152.598 153.0682 146.4288 144.8033 141.1602 141.7773 144.0889 147.2159 150.5011 151.041 157.5068 166.3042 159.8863 160.9623 161.0901 161.9538 171.4103 172.3927 166.8274 164.2887 170.6998 175.3855 176.8696 178.0074 176.8534 161.6131 152.3062 146.268 141.5652 139.693 138.9748 139.2169 140.0377 139.01 134.1318 127.1883 124.6515 123.1059 125.4359 129.3866 130.9576 129.8343 124.7842 121.1331 121.1618 123.6995 125.7859 122.1831 120.271 122.1777 123.8069 126.7514 122.135 118.4975 118.2959 121.9081 121.6492 119.6375 116.3421 114.2784 113.0934 111.6908 110.2976 111.186 111.6948 107.7597 108.6842 108.8335 110.2762 113.4856 116.9134 116.8901 119.6471 123.8999 126.8466 129.8954 130.1497 130.3792 133.4204 138.7742 146.0971 146.839 139.5627 136.6707 136.4214 132.0924 124.2583 117.312 113.8382 113.3925 114.6455 119.0837 125.0424 128.3756 134.6453 143.6289 149.8576 153.6985 149.9023 142.434 142.3981 140.5407 139.6721 140.3991 143.5743 140.0822 137.9886 139.7926 139.7997 141.7652 147.9578 155.3245 160.8467 160.8841 158.3675 154.2368 151.0108 148.2865 145.5819 145.3966 143.9379 144.5351 145.4725 145.6665 146.8088 147.5255 147.117 145.9614 141.9897 137.4768 134.224 138.4669 136.1797 131.2862 127.0061 122.2456 116.7336 
75.6583 80.79723 86.92999 95.04798 103.5284 112.368 109.4318 109.6272 110.2917 111.7775 116.2911 116.7128 118.5219 123.9094 130.1087 131.1771 133.4031 129.5364 123.9382 122.8289 126.0594 127.5369 127.2795 127.4654 128.4755 131.1333 130.2341 125.8575 122.0231 122.4207 121.5591 122.9442 125.3063 129.6037 133.7089 134.0139 132.977 132.9234 133.9913 134.8013 135.6556 137.3685 139.8954 142.3933 144.9466 145.358 142.7103 142.6309 147.6647 148.6464 148.0507 150.1449 148.7856 143.4292 136.2428 129.9605 123.7678 119.3073 119.6798 126.79 139.9805 147.8846 151.112 153.659 152.6693 148.2892 146.0663 142.5437 142.7778 143.2714 147.187 153.4477 157.7857 166.0977 175.6259 167.8825 165.3425 164.2146 166.3851 173.9862 168.5512 162.0653 162.4476 166.8567 164.7822 166.9003 167.0588 163.1543 151.4827 141.3675 137.0206 137.5017 140.3981 139.8497 137.8159 137.7133 137.0724 134.6619 130.6296 128.6275 128.8678 130.2232 131.4329 130.2064 126.7619 122.569 119.7055 119.6947 121.5149 122.9645 122.2358 120.1319 118.0173 117.7035 116.6689 114.9517 112.7771 113.3028 116.4503 120.9473 118.264 115.1585 113.4185 110.9971 108.6937 110.574 116.8729 117.1277 114.3321 109.9745 108.2842 107.2175 108.0805 111.3629 118.2124 125.1302 127.8839 126.0553 126.2992 124.1936 123.6514 128.0071 133.6892 142.1753 135.6861 131.9421 133.6174 132.9907 126.4992 119.1507 115.8745 117.6721 119.2289 119.1799 118.5127 121.1603 124.8711 128.7256 134.6489 139.1864 143.3708 147.5975 140.6913 139.8944 140.0721 142.8493 145.5913 149.3785 142.0912 138.2947 136.7725 138.2094 144.2076 153.5135 159.828 160.308 159.6043 159.6062 157.3612 155.3768 151.8501 145.5364 141.6429 139.2284 140.1177 142.4678 143.8103 147.5753 149.0911 148.7141 146.6789 141.2757 134.9415 131.7694 137.6848 135.0242 131.8161 128.6957 125.294 120.7873 
76.48042 83.31886 90.92075 99.63064 108.6646 116.5402 112.127 114.348 112.4909 112.1388 118.4346 121.1644 120.7661 123.5892 128.4079 128.9868 134.1889 130.5146 124.366 123.3743 126.5821 127.5003 126.0202 126.9523 129.0242 130.8632 130.3065 125.4662 122 120.4279 119.1214 120.5264 127.7687 132.0632 135.1628 134.4792 133.078 132.3931 132.7389 135.472 137.1219 136.8402 138.0462 140.1968 143.5213 143.2293 141.0569 142.6003 147.4531 148.203 145.1052 146.4357 147.4848 146.4501 142.0943 134.9822 127.4155 122.5301 122.4385 129.155 140.7105 146.4581 149.8079 155.319 153.6438 150.8863 147.9792 144.4155 143.5661 141.8199 143.6724 150.337 157.94 165.4655 173.2682 168.2004 163.9447 160.4001 162.8204 163.4337 157.289 154.0349 151.7425 154.1369 151.7377 156.7129 156.2999 151.6966 139.0925 128.9126 127.8644 129.384 131.748 133.1765 133.1786 134.3006 135.6086 136.0473 135.6243 137.3864 138.2367 133.8592 128.3446 124.0735 121.6298 120.9477 121.6947 123.4566 125.33 125.9395 123.2043 117.0437 112.5067 112.1491 112.2463 109.8626 109.7033 111.3783 111.9153 110.9925 110.1586 112.4597 112.4903 111.6087 111.027 113.5336 119.1347 125.6079 119.8887 110.9614 106.2654 103.8585 105.7052 110.5635 120.7692 124.215 121.2428 122.1329 125.41 123.5285 126.0383 132.7934 137.4448 140.3897 133.6977 129.2083 130.7039 127.3652 119.6671 112.7854 110.7865 113.5795 116.6849 118.6176 120.2905 122.4486 125.7913 127.9584 130.2775 134.9553 142.2142 151.666 148.4857 146.4749 145.7161 149.0054 151.3067 149.9194 144.8891 138.7021 136.1077 139.1875 147.0661 154.6747 160.1857 161.9397 163.5763 165.0976 163.5619 160.9834 155.7951 147.3107 139.3701 134.5751 135.6321 141.3891 143.3143 147.2573 148.7129 148.013 146.2383 141.6546 135.3062 132.0272 137.6616 136.6459 135.0394 131.0433 126.6108 121.4388 
75.78816 83.52402 93.09368 103.9464 115.2863 121.2005 114.7252 117.634 115.3702 115.0182 122.0365 125.5814 124.1062 124.8469 128.5963 129.8901 136.2674 133.2279 126.5833 127.2539 130.1288 129.4979 126.6156 128.5772 130.693 131.6175 129.8887 125.3355 121.5637 120.0875 120.5264 123.3835 131.499 138.5122 141.1409 140.1577 138.7631 136.8653 134.7178 136.5019 138.8574 139.3774 139.9829 140.6033 140.8625 140.6684 141.8472 145.6008 150.2395 150.045 146.2862 146.2488 145.6282 145.4137 142.3727 137.4139 130.2954 123.1155 123.6983 129.1256 138.1477 141.8128 144.0224 147.9368 149.0502 147.7897 146.3566 143.6469 142.3515 140.8683 141.7063 150.7158 162.4291 168.9337 170.2262 167.6901 161.7781 158.834 161.9395 156.019 148.5755 143.1771 138.8031 139.8447 143.0146 147.8267 146.8159 139.9402 128.82 123.4178 125.0107 128.2704 130.4679 132.022 132.7912 138.7554 142.1826 142.8442 141.4273 141.962 139.993 132.1084 124.8449 120.5557 121.7252 123.0768 128.1655 132.0191 129.8542 126.1953 121.102 112.767 107.8973 108.046 106.9242 108.1232 110.4482 109.4314 106.417 106.4629 108.7502 115.7722 116.8956 121.2369 116.2532 117.1684 122.0745 127.321 121.0258 111.8015 105.0555 104.3792 108.5091 114.9217 121.0777 117.658 116.1753 120.1793 124.4735 126.2256 128.5941 135.7465 134.4987 133.5648 126.1517 121.7316 122.2463 122.0841 116.3197 110.3738 108.956 112.4019 118.6822 123.2524 123.4935 125.0164 126.4326 127.4416 128.4506 132.7164 141.8589 151.4562 153.1204 153.077 151.5743 155.3221 157.0689 153.7316 152.7456 144.3503 141.8419 146.3936 154.6911 158.7764 162.3922 164.6574 167.905 169.5986 169.2595 166.572 159.7242 149.1937 139.429 133.5672 136.3149 145.9671 148.0337 147.2341 145.8967 142.9938 141.3766 138.1239 134.1655 132.2633 137.341 137.4194 135.4646 129.9259 124.451 118.1668 
74.31975 81.67249 92.01059 104.8713 119.7241 124.3678 116.8908 118.3571 117.1683 116.5819 122.0752 126.3271 126.6259 127.582 131.3381 134.625 138.8482 136.233 130.3345 131.0047 132.9836 129.5537 126.3865 128.5266 129.9249 129.1928 126.9298 124.3032 123.5102 124.2325 125.3001 129.7609 138.1249 144.9712 147.7359 144.7554 142.4121 140.7214 137.8613 138.9296 143.227 146.8372 145.9827 138.6654 136.8266 139.4896 141.8518 145.3417 148.9842 146.9374 145.1662 146.4905 145.6026 144.2182 141.687 141.2779 136.9647 127.6909 126.81 130.9869 138.1399 142.4084 145.4411 146.7104 147.143 147.2622 146.4667 142.9326 140.257 139.1097 140.3176 151.5923 164.7254 168.9859 166.9566 166.4986 162.2106 162.4261 157.9609 149.4013 139.9786 132.1701 129.5945 130.9447 132.903 138.5977 139.5784 131.9828 125.581 127.9831 129.8896 131.1686 133.1551 136.0376 138.9284 144.901 144.9832 143.3425 143.0593 141.3702 137.5047 130.0741 125.6064 123.7648 124.6843 128.813 134.2575 138.2684 131.5045 122.3812 117.7912 109.4732 104.2289 103.0016 104.5187 109.9999 111.3136 108.4192 105.1087 105.6026 107.3951 115.8907 121.354 135.3661 125.6214 121.3786 123.4412 125.2747 115.0557 108.7888 106.0208 107.8955 114.3575 118.8964 118.9732 116.4295 116.2767 118.3132 122.4856 126.3307 130.5009 138.6145 138.11 134.5664 128.649 124.0786 121.2315 121.1386 119.0452 115.074 112.8467 114.98 121.2268 126.471 127.8215 129.9363 129.5421 130.1526 132.9741 135.3475 138.0548 141.4579 147.7858 150.6045 151.9591 156.2451 157.61 155.1273 152.524 147.9653 146.5623 151.3976 159.1534 162.9581 164.7579 166.3833 167.9165 170.6838 173.446 171.464 163.038 152.2083 142.9097 138.89 140.138 145.0372 144.333 142.3168 140.2352 136.9255 136.2948 135.1168 134.9364 135.1964 140.5588 140.7169 137.7262 131.3222 123.8087 114.582 
73.16596 79.75861 89.81065 103.5411 120.1741 122.647 116.8983 118.5952 119.525 117.8788 118.8253 123.9326 128.2061 131.8149 136.6988 137.7545 139.6927 139.9854 135.1043 135.0276 136.0902 131.0616 129.067 129.6095 130.7723 129.6632 128.6724 128.0327 129.1162 132.5603 136.5094 140.448 142.876 146.6451 148.5877 145.4534 141.7133 139.8986 139.1199 142.817 150.6573 156.0357 150.6408 140.9834 140.4925 144.6917 146.9487 149.4653 149.6301 144.4346 143.7181 146.9487 148.24 147.8898 146.1122 148.2618 145.0155 137.9901 133.7726 135.603 138.9037 145.0781 147.0735 144.9174 142.4584 142.7008 143.0495 139.5632 138.0786 138.3618 140.7534 151.035 159.7815 159.7741 159.2973 160.9169 161.7324 161.0586 153.3082 140.7349 131.1425 125.4871 125.1945 126.2447 128.8118 134.1645 134.6197 129.8284 128.3471 130.4197 130.5204 132.1705 136.9428 141.5608 142.5473 143.5952 145.5871 145.403 144.9001 140.838 134.8486 126.9143 123.0488 123.1497 125.9547 129.7917 132.9771 136.0806 130.2209 120.171 114.0974 106.9955 101.6633 101.3401 105.5549 109.5081 107.4091 101.0599 98.9133 100.9551 105.0581 109.7628 112.0097 125.3304 127.7244 121.4824 122.4092 117.5509 116.2923 112.3905 108.4401 108.7094 113.7746 115.7028 115.7902 116.5871 117.7363 119.6224 122.3655 125.6424 130.1386 139.611 138.1953 136.6633 132.9662 128.861 126.6004 123.8697 122.0585 120.866 119.642 120.3287 121.9173 122.3706 126.2973 130.7168 132.2209 135.6305 139.5902 139.6882 139.9162 140.3437 143.8872 146.8765 152.2476 159.7222 161.0394 157.1199 153.3097 151.7791 152.1565 155.4918 159.1866 162.1998 163.9945 165.9409 166.4802 168.5394 171.0365 169.8528 164.0122 156.0908 149.5032 147.5153 145.9648 145.651 144.0607 143.0691 141.4706 139.4177 138.3702 137.8972 139.1351 140.0486 145.2285 145.0701 141.4015 134.5271 124.9282 112.9777 
72.83013 78.85898 87.78742 100.9232 116.4402 116.4821 114.1614 117.1255 119.2349 117.8672 115.6125 121.7786 129.1216 134.6321 138.0365 134.4345 134.8398 134.8229 132.7396 138.9126 138.1839 132.3496 132.5672 133.9347 134.4013 133.6011 136.1914 138.1002 136.8221 138.6752 142.6762 144.9075 143.4824 143.3197 143.9767 141.9228 139.0821 138.7802 142.1987 148.1276 154.8302 156.8911 148.9917 142.011 142.262 145.7493 147.5135 150.3006 148.9573 143.6283 144.0714 148.7634 151.158 152.3735 149.1737 147.3247 145.5591 144.612 140.7628 142.1811 139.8979 145.8353 145.4782 140.1783 136.4652 136.6674 138.5341 137.6936 139.1827 139.8742 140.2348 144.5191 148.1575 147.917 151.9685 158.0834 160.0462 154.1613 145.1899 135.1177 129.4268 127.0565 128.1845 128.6626 130.8339 134.7651 135.5976 135.0077 135.4225 135.3561 133.9829 135.8542 138.0217 140.7243 141.6127 144.2811 146.8773 147.1385 144.0879 137.7608 131.1229 123.2377 121.0466 122.4775 126.1759 128.9376 128.1596 127.5763 128.4325 124.3047 116.8652 108.8731 103.4836 102.786 104.3887 105.6525 102.0373 97.34 97.67368 101.2624 108.6019 110.776 112.902 119.718 124.6786 122.1317 114.9745 115.5967 116.1287 113.4239 109.8917 110.667 113.6843 118.314 118.9969 121.4216 124.3462 127.8562 129.4636 129.5008 132.4213 140.322 133.0981 128.4267 121.027 119.2375 121.8541 123.8029 124.8683 127.5207 128.6989 129.6185 127.6605 124.8404 124.3923 125.8217 129.8739 136.9864 142.8438 143.1767 143.8788 144.2265 146.5778 147.9415 153.51 161.8161 161.8958 159.2001 155.5441 155.5361 157.6815 160.0916 162.0065 161.9975 163.4812 165.9687 167.1371 166.7038 168.2764 169.5533 167.2174 160.2316 154.0287 150.7093 148.1231 148.2459 148.3787 150.3588 148.5058 145.8939 145.5194 144.1924 143.9314 144.6445 149.7944 148.6348 144.4058 135.8423 124.587 111.1137 
72.88498 78.37709 85.92888 97.48462 109.8477 110.5961 112.7139 117.016 118.9159 118.4597 116.188 121.8921 130.0248 135.343 135.1295 129.5407 129.9528 130.5206 133.6573 144.6487 141.9425 142.0827 140.7761 140.4927 137.5942 136.2857 138.4374 140.9334 138.0579 136.6802 135.6041 137.7012 136.9944 138.2559 141.3012 142.3249 139.911 140.564 145.9241 147.852 152.0579 152.4495 148.2601 144.5435 144.2263 145.5791 148.9566 152.2691 152.0765 148.8798 151.3406 158.0054 158.8694 156.438 150.4153 145.5537 142.6112 142.3802 144.5456 147.8605 140.8493 139.6116 137.1578 133.9592 131.4526 132.8711 136.1672 136.9736 139.8167 139.4967 135.6251 134.6724 138.0246 141.7477 150.4219 158.4655 155.8331 144.4607 136.8768 132.5565 131.1227 130.6277 132.4532 135.274 133.5891 137.1708 140.4519 141.4928 141.913 140.9576 137.5718 140.3192 138.3147 136.7222 135.2912 135.2931 135.4243 137.1506 134.3136 130.286 129.4148 126.997 125.5601 126.7434 129.1358 130.8643 129.4697 128.5942 130.5237 128.3737 121.3464 111.4676 104.1021 101.8208 102.0595 102.8588 101.4634 99.06145 100.2268 105.042 116.2631 118.7631 117.1995 116.325 118.3192 115.0131 110.8765 116.0467 117.3749 115.9747 115.3274 116.8366 119.803 127.3842 132.1287 134.9746 133.2697 131.1905 130.4806 127.9611 130.1047 139.7847 132.8327 126.3247 120.3069 117.8174 121.5671 125.5518 128.1729 135.1557 138.884 138.4222 133.6956 126.9694 123.7841 123.3421 126.5355 134.9264 141.7971 142.7825 144.4759 146.8672 148.8855 150.5882 155.8521 163.3365 161.4941 161.6745 162.3482 158.747 156.3284 162.871 166.9737 164.0279 163.1947 165.9379 168.5479 164.9079 163.3116 162.9722 160.5451 158.191 155.6985 153.1657 153.3077 155.6448 160.6391 165.4501 162.4783 157.5851 154.3998 148.9529 145.735 145.095 150.2137 147.8974 141.5483 132.5475 120.7183 107.3123 
72.91484 78.11766 85.24223 95.76059 104.3246 107.2234 112.5379 117.329 118.4692 118.8373 117.48 119.0508 124.6486 129.6264 130.0355 126.7293 127.6592 131.7846 136.978 143.5161 143.3303 142.945 140.9503 143.1043 134.2365 136.3696 138.8755 142.212 137.9151 134.8626 132.1886 134.9002 134.0939 136.0055 138.5824 138.6878 138.5 141.2841 145.5246 145.7493 145.3943 144.5862 143.6743 142.9508 142.0298 143.6007 150.2622 155.272 158.4745 157.2655 159.4527 169.0851 167.8301 156.7733 151.6305 148.6506 144.4627 143.8295 149.1569 145.4063 134.8119 128.7385 127.9002 129.8223 128.5486 130.738 136.2468 141.1288 147.472 143.9754 136.5262 134.2544 136.7007 142.0277 149.9694 154.776 149.3162 138.5937 133.4954 133.783 133.786 131.5688 135.7791 135.2146 128.5158 129.8869 136.6558 143.637 147.6958 147.8043 142.0887 141.865 140.7312 139.3435 136.3745 132.9826 133.1171 134.4042 132.9493 129.9049 127.6542 125.5511 124.8338 127.525 131.3098 133.2659 130.1974 125.6352 127.3434 128.5706 129.2971 119.3821 108.6158 103.0719 102.1702 105.4606 108.0868 106.3258 107.3909 113.1589 118.9407 119.7734 120.1953 117.8309 117.4818 116.8125 115.9063 123.236 122.6527 120.977 122.515 124.7431 129.9534 140.0911 142.3238 141.5335 133.6096 127.5081 126.4237 124.5959 130.0047 141.9672 134.707 128.4216 120.6948 117.7471 121.8137 125.7885 129.4296 137.7168 141.6116 136.8714 133.8276 127.9642 123.3369 121.9067 124.0567 131.7975 139.652 141.5399 142.6982 144.8523 149.1838 157.1694 163.8073 170.3231 165.1448 162.3664 162.3739 160.4418 157.7083 166.009 172.0925 169.9715 166.1459 165.5397 164.1704 160.958 160.9808 164.0505 163.9608 163.5896 162.7359 162.9527 163.5904 164.8016 172.1886 179.0866 176.2217 168.3841 160.0314 151.4923 147.2809 146.9705 151.5023 146.2767 138.7282 129.7296 117.956 105.6595 
72.50842 77.43965 84.68487 94.69781 100.2902 105.6149 111.989 116.1849 116.9277 118.1723 117.3973 115.5177 119.4413 125.7911 130.0044 132.0463 133.6422 138.7007 141.1133 141.7352 138.1872 135.1813 131.7435 130.5797 125.7738 132.2021 132.7774 135.8715 133.0661 130.8441 127.5317 128.9881 130.3799 132.3235 132.939 133.056 133.3948 135.5594 141.4562 139.5029 137.825 137.5452 138.8764 139.6047 137.6947 139.9732 146.9496 150.1201 153.6441 154.2307 157.7391 167.4561 161.0809 148.6847 146.5797 145.3781 150.311 151.0756 149.3917 138.8946 127.2382 123.0692 122.375 125.1883 126.7305 128.3977 134.478 142.6996 142.1827 139.2601 137.101 135.695 134.7304 135.952 138.5021 139.8292 135.3881 128.7714 127.04 128.895 128.6427 128.9449 131.7028 130.0672 125.4563 125.3157 129.0761 136.2662 141.2983 143.4759 143.3748 146.1052 144.5422 143.1684 140.3565 138.0488 138.394 134.3083 127.5132 123.8 121.7789 122.5007 122.815 125.1876 124.8198 122.7178 119.2524 116.2485 113.9907 113.1614 118.4492 114.413 109.0941 105.4477 104.3865 108.2202 112.0707 111.2968 113.1085 115.6276 117.3924 117.1685 118.7825 117.9933 117.7639 118.4861 119.0116 124.2871 125.6159 125.3273 126.2504 129.9595 136.5478 141.21 139.9506 140.6164 133.1657 124.2112 121.2288 119.8701 125.7148 137.8762 132.08 126.9041 121.2466 124.9805 130.8777 133.3499 135.9689 142.1082 144.1237 142.2187 138.658 132.6132 127.6837 126.9095 130.3666 138.0493 143.8772 147.1255 149.3715 151.0669 156.3141 166.5221 174.1105 179.1271 173.8769 165.0337 160.446 159.1054 163.0562 171.7583 174.499 169.9959 165.3308 162.1181 160.8763 161.3086 160.9029 159.4397 159.3274 161.6735 165.4969 167.5153 164.3541 162.4762 166.8466 172.2531 174.0715 170.4054 163.4137 155.6352 151.7967 152.5196 156.3124 150.3807 142.4985 132.6254 120.5571 105.2652 
72.00798 77.07227 85.07815 94.9784 99.68742 106.5002 110.8009 114.1648 115.1515 117.3043 117.8721 116.4749 120.0784 127.4808 132.8302 137.1666 140.0849 144.7543 142.2174 138.7883 135.4688 129.2048 125.3392 123.6873 120.4052 125.3788 123.4354 126.5408 126.0302 127.2221 126.0417 127.2257 128.4672 129.8216 129.0611 129.0745 130.9432 131.8109 136.412 133.3528 133.5909 135.6236 138.5661 141.7925 139.9759 141.0924 145.2667 145.7835 151.8477 153.5836 152.7227 154.9159 148.3013 142.6452 137.7942 139.4202 156.1293 154.7147 144.6481 143.3084 129.5313 122.7859 125.1448 129.4149 130.8186 129.5034 133.7708 139.7001 135.4156 132.4526 133.1482 133.0265 131.4504 130.6771 129.9622 131.1162 126.933 122.1855 123.6532 124.6859 123.6885 127.7085 128.6524 126.319 127.4369 128.5467 133.3439 142.093 145.5756 145.1686 144.5676 143.5262 142.2877 144.6075 148.8278 150.4441 138.3386 131.7433 126.8199 123.3563 121.1946 122.2596 122.9286 127.3702 128.8602 122.5277 118.237 115.6101 111.2327 108.67 106.3914 104.222 103.2461 106.7648 112.1298 115.6505 116.5822 114.2868 112.1391 113.7356 119.2124 120.3228 130.3925 130.6439 130.1731 129.5668 129.2347 131.3342 129.8975 127.668 126.4027 128.7671 138.5905 139.6478 137.3758 138.4801 131.9101 123.4741 118.8391 118.2332 120.8968 130.0752 129.0807 126.2547 128.9125 133.0613 136.744 138.3273 139.9215 139.9596 138.5556 136.3954 137.7063 135.2799 133.3426 134.3288 138.6871 145.004 149.6978 154.8219 159.1046 161.6665 167.5495 176.708 182.8183 186.9095 181.1548 172.4344 165.3021 163.4842 169.4216 174.4234 173.7251 166.3887 158.4902 154.6892 154.3581 156.6342 156.9772 155.2652 153.0087 155.0927 162.0742 165.7478 163.5179 159.6236 158.1416 161.4643 167.4138 170.2435 166.9 160.104 157.1093 159.6967 164.8414 158.4727 148.8223 138.3723 125.1242 106.9857 
71.76467 77.09868 85.59199 94.41467 97.98559 103.521 106.8373 109.8491 111.6229 114.8676 117.4995 117.78 120.194 127.3306 134.4163 141.0807 145.232 145.8973 142.676 141.1953 138.3612 129.5792 125.0886 123.9293 119.2869 119.5092 118.602 121.8142 122.0367 123.8481 123.8175 125.0821 125.5937 126.5994 127.0548 129.1825 135.6396 134.6591 132.9664 130.6487 131.3656 134.4725 137.2652 138.1383 140.2195 144.6349 146.0173 145.8468 153.0915 154.5324 149.5665 145.6213 140.1038 134.5565 134.4161 141.0965 153.4389 155.3355 140.4142 137.9469 130.1612 127.5294 133.175 136.3674 136.6621 132.7874 133.1962 133.9645 129.496 127.1263 128.5555 129.0685 128.6381 128.8982 128.9487 129.0338 126.0057 126.079 126.2542 120.295 122.5316 126.5814 126.9021 125.157 126.4474 127.5178 132.557 143.3365 150.1421 146.5667 141.8807 137.6216 137.1818 138.4244 138.2077 133.1137 127.4042 128.3478 130.497 127.6942 122.9252 123.4837 126.7409 135.0643 139.2684 133.3642 123.9321 114.7089 111.9512 107.5604 103.4229 102.4432 102.418 105.2206 112.0335 116.4039 116.5695 113.4966 109.5535 107.1102 106.6257 108.1058 109.6798 111.6894 114.5292 121.5927 127.6696 132.1235 133.352 132.7375 134.3031 138.1666 140.4775 135.8705 131.8507 131.4869 127.087 120.5216 117.9923 123.1196 127.5604 130.8612 131.2874 129.8458 133.2897 136.555 139.0878 142.8025 146.6024 143.4264 140.4435 140.2784 142.5201 141.5026 142.9598 147.4644 150.5984 153.4016 155.3796 158.1744 160.5766 165.0231 171.3552 184.4627 192.3737 193.7341 186.5158 171.1857 164.371 170.4621 176.6617 177.5526 175.4906 166.0743 156.4576 151.0164 151.7477 152.0023 151.5949 150.4576 150.7823 154.8062 160.353 160.6407 159.1934 154.9797 151.8953 154.4571 160.9497 166.6593 167.7301 163.6811 162.0177 163.4953 167.5817 161.9349 152.8715 141.8395 125.813 106.2548 
71.50651 76.97268 85.48921 92.58201 95.11529 100.0035 104.2844 107.4617 110.0546 113.7987 117.6153 119.3005 121.0159 126.6479 134.8527 141.304 147.3353 143.6264 138.3208 137.1177 135.3519 130.8234 124.9795 123.9482 120.0305 117.529 117.038 120.2751 120.9588 123.0218 122.1708 121.1506 120.0912 119.1901 119.1144 120.9717 126.0295 130.4958 133.561 131.5915 133.0876 134.4221 136.3684 135.5307 137.3322 141.655 142.2202 144.6681 156.1798 156.9616 152.5333 151.0361 145.9629 142.3544 139.7756 141.7826 153.3733 148.682 134.5225 132.6572 132.335 135.3375 141.8226 142.4642 141.8969 136.8033 133.7504 131.4451 125.3592 125.3896 128.7678 129.7753 129.6165 129.8007 127.7956 123.3721 117.5097 116.2573 115.7908 117.1887 122.4403 125.2487 126.3715 125.7207 126.1305 125.7704 127.2067 136.212 148.6163 153.4618 148.8834 144.4168 140.7735 132.4731 122.4402 120.5966 122.3159 126.5585 132.3767 130.9424 124.5941 123.6607 132.5542 137.5998 142.8392 136.0706 121.1031 112.4746 112.8617 106.7049 105.08 106.7225 106.2141 107.3187 109.7121 111.303 111.4466 110.303 107.411 103.8631 101.0978 102.5527 101.9502 103.7038 112.0932 121.1221 127.6667 134.2219 136.9632 137.7984 135.8496 138.0001 134.777 126.9655 123.472 120.4947 115.8158 113.504 117.4515 125.3872 131.441 133.8313 135.4765 136.2686 138.267 141.275 145.5838 151.1776 148.7031 144.4997 142.1631 145.2232 148.42 147.5213 148.3988 152.6589 156.1152 158.2504 160.4851 161.7564 163.7216 170.9883 173.7352 178.9559 184.2927 183.8519 175.4501 167.1801 166.285 170.9098 173.2601 173.7312 169.8523 164.4187 157.9132 155.5628 156.5445 154.5104 150.9345 150.1801 155.5072 160.5791 157.2512 152.6077 149.3682 146.0334 147.3906 153.6799 160.6404 165.4203 168.4387 165.7043 161.7408 160.8977 164.1328 159.9904 152.8275 142.9099 125.6049 105.7777 
71.17666 76.12559 83.4083 88.49024 91.01257 96.61541 101.9963 105.6311 109.0624 114.637 118.9688 121.2014 124.3432 128.3868 133.2549 139.23 144.1284 135.59 130.8432 129.555 131.0334 128.8232 123.603 124.732 123.3438 121.1071 121.8869 125.8892 126.7838 124.6619 119.081 116.0072 115.7182 115.2516 115.2442 116.555 120.8287 128.355 131.9727 132.4448 133.0923 131.5247 133.4799 130.3678 131.9097 133.3746 133.1001 135.9979 148.1194 150.4008 147.0562 148.4742 144.6685 143.9752 140.6686 140.39 147.0497 142.2986 131.6466 131.7535 136.0594 144.5345 148.1757 143.2794 141.5393 135.9007 132.1408 128.65 120.4245 122.0827 125.0488 125.2969 125.6442 125.7855 122.808 117.1694 111.4978 108.1109 109.7494 115.2027 119.327 121.8494 122.964 122.6731 121.8646 120.0403 120.4197 126.4624 132.271 135.0868 140.5918 140.476 130.4824 120.3665 111.6893 113.8006 121.4466 127.778 128.7107 126.0522 122.4853 124.3693 131.9097 131.5832 130.6936 131.6481 120.4072 115.6036 114.0332 108.8522 108.1747 112.2672 109.3267 105.0706 105.6375 106.7917 107.5539 105.9177 101.5625 99.46055 99.29729 101.0626 103.2587 109.3414 119.4565 123.0426 121.0597 121.2382 121.8762 120.7387 119.2123 123.6836 120.9591 117.7259 116.5607 114.6586 109.0585 108.7771 113.9642 120.9553 126.9345 130.8208 131.2047 130.501 132.2422 135.3293 141.1899 147.7485 145.0244 143.6339 145.4945 146.9572 150.8792 152.796 155.0814 159.2401 161.5373 159.8416 159.6704 164.1487 161.6076 165.341 172.3542 176.4704 177.1053 177.2165 174.5189 174.8233 173.0865 170.3463 166.5486 162.8849 157.9533 155.7444 156.4501 157.8718 157.1079 153.255 149.362 151.2357 158.5493 161.4514 155.2534 148.476 145.2532 143.6484 146.3212 152.4252 157.4401 160.8262 163.1955 160.9832 158.8654 160.7701 165.7876 162.0935 154.8606 143.9066 126.0284 107.3814 
71.7814 76.34375 82.08953 86.1121 89.58408 96.18392 102.1706 105.3383 107.4715 113.9002 121.1821 125.8056 130.6502 133.5989 136.2721 139.9338 139.4647 128.6917 123.0283 122.1364 124.7615 123.5734 120.0289 121.5442 122.8084 123.7307 125.9611 129.4368 129.2966 121.5292 115.4853 113.0394 110.5271 109.382 111.3718 115.0756 120.1339 128.0874 133.0013 133.6722 132.9628 131.6514 135.1426 132.5843 134.1103 133.175 133.9551 136.8667 144.438 145.0881 138.0229 140.1649 144.9904 147.3505 142.7871 140.3 143.3189 138.0378 130.9724 133.9645 143.6141 153.6195 147.5545 142.0764 137.3962 129.6229 129.0199 125.8927 118.3779 119.7568 122.5317 122.6678 124.2702 124.5567 121.7387 116.8422 112.9572 111.161 115.8947 115.4377 117.1639 119.4397 120.8056 120.7757 120.7918 119.9645 121.4243 124.8605 124.9508 119.7807 121.1897 121.0123 114.4744 108.9039 109.9888 114.9805 123.0807 127.089 125.4457 121.1 118.0569 122.1756 127.2723 122.9936 118.4864 122.369 121.2304 118.6227 115.2135 109.5749 113.2531 117.1999 111.8155 108.7364 108.6791 108.0274 105.0978 100.4604 97.79414 97.78939 97.8581 97.78474 102.2871 109.8967 114.4022 114.6468 111.5231 110.8244 111.3263 110.7002 109.8357 114.5091 115.3559 116.2207 114.3593 108.7076 105.5734 108.4289 115.1294 122.3838 123.5629 124.3148 121.8719 119.1497 122.0983 127.2084 133.6225 139.6246 137.7346 140.3301 145.1501 146.5746 146.8695 151.4491 156.2863 156.2212 154.2837 151.7028 156.33 158.4246 157.2951 158.3155 163.4246 165.6553 166.1612 171.7672 172.6699 173.8547 172.3105 166.2645 157.9179 152.5252 149.8141 147.728 152.1382 156.3361 154.4787 149.4587 144.0354 144.5896 151.915 154.8575 151.8064 147.5618 145.3148 144.5525 145.6116 146.492 147.3546 145.7343 145.6475 144.4476 144.7141 148.78 155.6161 152.0435 146.6204 137.5384 123.1889 107.9511 
73.02711 77.72355 82.59993 85.89164 89.54324 96.82175 102.8304 106.9801 108.8459 114.968 123.4979 132.358 136.1767 137.3343 139.248 140.3788 133.6604 121.9891 117.2896 118.9371 122.7516 123.3979 117.9839 116.2928 118.401 122.9939 126.7455 128.3464 127.0068 119.668 115.5142 110.672 107.956 107.7272 110.8989 116.4537 122.132 129.0093 133.5512 135.1111 133.9133 133.979 135.6319 137.4226 135.2961 134.9041 137.604 140.7752 144.4454 142.0087 133.0656 136.3734 147.5722 152.8873 146.1858 140.0403 138.9293 137.4527 135.9697 140.3614 149.1978 151.0771 143.74 141.1665 133.8477 128.0761 129.3041 127.065 120.1239 120.1786 122.9157 123.0867 122.4127 120.0911 117.4294 115.2171 115.3746 117.1946 118.0259 117.3511 118.3971 120.8897 119.6988 120.5541 122.5897 125.7309 129.6859 131.6917 129.6715 123.2959 117.4063 115.129 113.2929 116.0537 117.074 119.4801 124.5568 124.3522 121.2623 118.7926 117.755 120.9093 118.9233 113.486 110.0282 114.5782 117.6455 118.7647 118.3356 115.1322 118.5394 119.8166 119.3043 120.1195 117.3733 112.7075 108.1199 103.9399 101.7845 101.6312 103.0957 100.9028 101.291 104.8356 106.8711 107.7966 107.7875 108.8112 109.7087 108.2639 107.4187 111.119 116.823 117.436 114.2383 109.1426 108.4148 112.513 116.4692 118.7029 116.5866 117.2906 117.6477 115.9729 119.008 121.4015 124.3404 128.7029 133.0805 139.4205 145.0129 149.0822 151.3923 152.6702 150.2264 147.7209 149.1341 148.677 150.8172 149.1387 144.5553 144.3602 147.7735 149.8168 157.0011 168.5253 168.3594 167.7411 164.7207 158.9681 153.8742 150.1912 146.513 144.8219 150.3688 156.7151 155.8756 148.795 141.5623 138.7264 143.263 146.5482 146.2134 144.8597 144.4446 143.8243 142.521 140.0202 139.2139 137.8018 135.5721 133.1529 134.3482 137.4892 144.0064 142.452 139.4355 132.7817 121.8152 110.7419 
74.75196 79.98952 85.02549 88.62198 92.74411 100.8464 103.7923 109.822 113.6232 119.549 126.6146 132.2292 137.1918 137.9058 139.3512 137.9647 129.7331 118.5387 114.2233 115.7136 118.6721 120.0471 120.8085 118.8437 119.1339 122.5545 125.1533 127.7659 127.3015 120.0676 114.2843 110.373 108.7353 108.2551 111.688 117.4554 123.0442 126.9209 129.7115 133.4815 130.0354 128.3074 129.9584 130.6773 129.5927 131.6725 135.719 139.7849 141.4062 136.7742 131.0858 137.4199 146.3462 149.01 146.1355 139.2137 138.646 141.3495 142.4323 143.7047 144.2835 135.7204 133.8906 132.8227 127.3752 124.2295 127.1223 129.6771 125.587 123.7367 125.4812 124.3705 120.5714 117.1017 114.9888 114.6565 118.3723 121.0181 120.2105 120.2849 121.2593 121.3983 119.7092 121.1159 126.3689 131.9969 133.9173 132.3689 128.9861 119.8794 113.573 115.118 120.8547 126.1899 124.3383 121.3211 121.1279 122.3078 123.6267 122.0503 119.723 116.0265 107.008 104.8885 106.7506 113.351 117.5616 119.0433 122.1443 120.7669 119.6918 121.8348 126.6172 130.2068 124.2028 118.2471 115.5456 113.3432 112.2277 111.2583 107.7925 104.8135 102.5528 102.5686 104.7849 106.5526 108.5803 110.3357 110.9839 109.5542 107.4843 107.9376 111.7448 114.3498 115.473 116.7502 114.2227 113.7618 114.753 115.6784 113.6979 113.0304 113.4102 111.1103 114.6865 116.6696 118.9062 125.2947 134.0239 141.4414 149.642 159.544 160.8282 155.396 148.8828 143.4392 141.1478 138.2168 136.6949 134.6812 132.2949 134.924 141.4705 147.9108 159.9247 163.4842 159.7975 154.933 153.1692 151.2321 151.4587 151.0735 149.7034 147.3559 151.8122 156.3015 155.5954 149.3734 143.7619 141.2131 140.7001 141.5312 145.6117 148.7082 150.2934 146.2597 141.3358 139.2094 140.6299 142.3025 140.7909 134.817 131.6242 130.6666 135.502 136.8302 137.3354 130.936 122.2026 113.4652 
76.70533 82.40592 88.19196 92.92856 96.63315 101.4813 104.6574 113.0291 119.0055 125.294 131.1639 135.2544 138.0045 137.3438 138.5199 136.7446 128.0568 117.9959 113.6021 113.7322 116.3268 118.8647 122.7353 125.2068 126.8104 130.621 129.9384 127.0408 123.6932 120.4389 117.6501 115.9385 113.9393 111.3991 112.14 117.3462 124.4641 125.8671 124.5781 126.4713 124.6497 124.2473 123.5809 123.1933 124.459 128.1382 131.8633 134.2041 135.6432 132.4187 131.7447 139.5018 147.3555 142.0021 136.2475 129.0732 129.9485 136.4511 140.9705 139.8911 129.7021 123.5691 125.3266 125.8436 123.8995 123.7655 123.1235 124.934 125.1521 126.5945 127.947 126.3303 121.6261 117.7803 113.366 113.445 119.1309 123.5457 122.9802 124.678 125.9698 119.9935 119.7141 124.1243 132.2709 139.3285 137.8783 129.207 122.7889 115.8512 112.4705 115.6671 124.1395 129.7302 129.5204 128.412 129.7455 131.56 130.1537 125.6637 119.533 107.6841 98.55192 98.82375 102.8359 108.3277 113.1388 115.5591 117.9262 120.2944 118.4913 119.6161 124.0825 126.7158 121.9231 116.614 114.4538 113.5725 111.8013 111.5805 106.9043 104.1159 100.6065 101.034 105.3688 110.2088 115.3218 116.607 116.7275 114.4497 110.2293 108.5989 110.461 111.6553 111.5439 109.3779 108.0788 111.8758 116.2539 117.0476 114.6932 111.8844 109.7355 106.1596 108.0743 112.355 120.0625 133.39 141.9331 146.4773 148.4127 154.3606 153.6127 152.0398 143.0004 132.4032 127.4425 124.7233 125.1956 127.6218 130.2811 136.7178 144.2032 151.3142 158.0707 155.5237 150.2938 148.4789 144.6413 143.5569 146.1317 150.8311 154.2212 153.675 154.2139 154.6112 152.4943 147.3087 145.9472 146.5646 144.4864 146.3216 152.9906 158.3967 160.9855 155.4142 146.5261 142.2766 143.8958 144.5658 142.8342 141.1068 138.5759 135.8567 138.1066 136.1835 134.5212 129.9306 123.2387 114.9046 
78.44102 84.28954 90.64815 96.64842 101.4745 105.3254 106.5755 115.0856 122.3524 128.8951 134.1681 137.5004 138.0211 138.2186 137.1327 131.1687 124.3088 115.3544 113.5087 115.7411 117.9649 120.6074 125.4458 129.2287 129.1185 130.7565 128.4046 122.5695 116.4703 113.8145 111.5685 110.1223 108.1256 105.9529 106.3495 111.8362 119.3882 118.6673 117.0723 116.9659 119.9694 121.826 122.2987 123.1976 123.2149 125.2405 127.3798 130.5836 134.3052 133.2948 134.579 139.319 144.3991 142.1994 134.3006 124.8721 123.1074 131.0581 135.0439 129.7153 120.0824 120.5956 120.7107 121.0782 118.242 117.7935 117.8008 120.7841 124.4766 130.5508 130.7407 126.1778 119.869 115.5499 112.6622 115.8178 124.2983 130.1749 129.1078 131.4931 127.2831 120.5682 118.1225 119.0495 124.055 128.821 126.8488 125.0783 120.6483 113.4782 111.9109 117.4483 123.2591 128.2979 133.6143 135.9173 132.878 130.3208 128.75 125.8762 115.609 102.9304 97.22511 98.56335 101.4044 106.5172 108.9931 110.1911 112.3232 117.1947 117.1659 117.0044 117.4992 118.0188 118.4178 116.8695 114.5976 112.8082 109.2196 107.5738 105.1767 103.9523 104.5423 104.7088 108.9271 117.0129 124.4186 121.0989 115.3923 116.5414 114.4254 114.3028 115.9026 116.1299 113.7945 110.2775 107.2346 112.5112 114.9931 114.3185 113.7308 112.083 109.0383 106.3133 107.2892 112.1613 121.8822 132.4004 137.2959 137.9748 140.7793 143.9752 148.2066 148.0853 137.6067 125.0499 117.7907 116.2278 120.2962 126.226 133.1398 140.5389 145.8029 152.213 154.2291 148.7975 144.237 141.0659 139.8069 140.5794 143.9104 148.6019 151.7968 155.1257 156.2467 155.0234 153.4664 152.1345 153.5448 152.6533 150.3724 151.7572 154.5775 152.383 149.2287 146.9967 142.4909 139.4117 139.9738 140.6913 142.596 142.2189 147.9378 147.3733 147.2708 141.3199 136.0527 130.9002 122.7597 114.1731 
79.75544 85.80244 92.19585 97.79475 102.2368 106.4499 108.8918 116.9124 124.2065 130.6067 136.5147 141.4058 144.1875 144.9602 139.1298 130.418 126.8711 116.5155 118.3579 125.136 119.8331 121.6406 122.4037 123.1714 124.2338 126.8492 124.8054 118.7848 113.1554 109.9396 107.5663 106.9077 105.2766 104.134 105.5011 111.0194 115.5902 111.7866 112.9548 115.5683 121.047 123.8677 123.0581 122.3154 120.1031 121.1341 124.0163 127.0648 131.2758 136.9448 143.3312 143.0882 142.9791 141.285 131.9445 121.7087 119.1337 130.47 125.7761 114.8533 113.8721 117.3396 118.2972 117.1973 114.0297 114.5222 116.1673 118.968 124.3537 131.169 128.0091 119.9882 117.1293 117.581 122.4531 128.0029 133.8496 137.265 135.994 136.3195 126.2894 117.5388 114.2727 115.8636 118.1632 118.9978 120.8856 121.0339 117.979 114.1641 114.5417 118.3318 121.6486 126.599 130.8628 131.7034 129.6836 126.7256 122.6114 119.1646 108.6058 101.0016 100.9378 104.5054 103.7589 106.4243 108.1855 107.4595 111.3582 119.0114 119.233 118.1326 115.0851 113.9524 117.6877 120.5915 117.9201 115.5177 111.2927 106.5431 103.7946 104.46 107.0733 106.8296 109.9716 116.7286 122.906 119.9359 113.3085 118.7221 121.4128 124.1288 125.1057 124.4664 119.8251 115.3223 109.7188 107.8271 105.5395 104.9996 108.3901 110.0139 108.4696 105.7828 106.3818 111.0988 120.322 127.8924 131.0154 130.3476 132.4044 141.5286 148.6473 145.7496 133.0476 119.2498 111.7642 111.4311 118.0964 123.679 131.8323 136.8012 141.0666 143.9861 145.3155 144.2257 141.4234 140.1491 139.5698 140.9556 144.4084 146.4393 147.8288 153.176 153.5691 154.5945 155.528 159.9307 163.7846 161.0847 157.993 155.2589 153.0378 150.6021 148.6624 149.0135 152.3169 150.6204 145.9016 145.0304 147.9868 147.2951 148.5043 150.2849 150.6013 141.5897 134.1859 127.0954 119.0528 112.4476 
80.49437 86.86731 93.29591 98.2771 102.0373 106.7794 110.8947 117.984 124.5419 130.1825 136.0703 141.7879 144.2324 145.1283 138.0786 129.9437 129.2448 120.5271 128.7073 122.0701 123.3443 122.842 119.7721 120.3969 124.0015 125.4123 124.5467 119.2845 114.7073 111.262 108.0662 106.1125 104.5805 104.1953 105.7813 109.5622 112.2485 110.3183 111.8631 118.5893 128.6656 131.9577 126.8885 124.3221 123.9116 124.835 129.7662 131.3418 135.1676 142.4353 151.3025 152.0865 145.6779 143.5947 131.276 120.1625 119.0571 123.6418 115.2131 109.5215 111.908 114.9538 114.5366 111.4431 110.1856 111.3017 114.0476 116.5971 120.106 122.2386 119.6222 115.259 117.3089 123.3896 132.3417 131.9174 135.8603 136.6389 131.2781 128.1172 122.6908 116.1125 113.9897 115.5064 118.6151 121.3968 122.5331 121.2659 118.1983 116.4191 116.07 116.5288 118.1151 120.9982 124.0773 126.3542 127.7709 125.9693 117.4847 111.9866 105.9284 102.405 105.1193 107.7966 106.7558 108.0657 107.5943 107.7463 114.7404 122.1086 119.689 116.0049 114.1858 113.7428 119.5146 121.8204 117.4607 113.6374 109.6015 105.0628 103.6161 104.9628 107.9377 109.9545 113.8115 117.2504 120.0934 119.4017 120.5715 122.8195 122.6778 122.1107 119.6253 116.7294 113.7529 113.8512 109.6159 107.1966 104.5573 105.0772 109.3181 111.7672 110.0603 106.0459 106.0778 109.8113 116.7814 123.4088 128.046 128.2255 130.7553 138.1122 143.6639 139.1692 129.141 118.1099 113.9567 113.3155 116.6544 121.5846 130.547 135.1036 138.5492 139.1548 140.6427 140.9269 136.7574 135.8055 136.8347 139.5726 141.3969 145.3498 146.2199 149.2083 150.2077 153.5929 159.8667 172.6852 180.7946 174.9936 169.7269 165.5617 160.9971 157.8674 154.7459 153.1245 154.0143 150.4205 145.0532 143.7263 146.1965 145.7762 145.7419 148.6374 150.0477 140.3254 131.3896 122.9764 115.591 110.8884 
80.65705 86.97214 93.44439 98.7379 103.3111 108.6133 112.8578 118.1177 123.39 128.0578 132.9739 137.7877 140.5506 143.1846 133.5275 126.8825 127.0117 124.2969 125.4192 127.3816 129.5344 125.8322 121.2881 121.8679 124.1434 119.7144 118.6285 115.21 112.4068 108.7542 105.7403 104.6909 103.9514 102.5596 104.2259 108.1629 109.9079 109.6366 113.0047 126.2471 141.714 145.2697 137.3538 135.7232 136.7532 135.0297 138.1517 140.6681 143.4141 145.067 148.5774 149.3384 143.9564 144.2108 130.4457 119.1415 114.2084 114.4509 111.1648 111.7497 114.004 115.5721 115.8634 113.281 112.4579 113.6444 114.4193 116.9866 119.9422 120.5493 120.536 123.3494 131.2904 137.3337 140.9267 139.8262 143.6366 141.5835 133.1051 121.0045 115.1117 111.6789 111.4243 114.8481 117.0646 116.6543 117.1684 120.0389 122.3858 122.1186 118.3696 113.5465 112.0473 114.8995 120.3002 127.5699 131.9305 125.7162 112.1766 106.9415 103.2012 102.6161 107.4595 109.0078 108.9695 111.8339 112.0662 114.3188 121.2964 126.0623 124.5305 121.3676 122.0297 118.3497 120.9716 123.7316 118.762 112.0017 109.6673 110.5748 110.4765 109.4769 113.7944 115.7722 115.9494 114.5321 116.8635 118.6971 121.9324 122.6314 119.5204 117.5937 114.8847 111.3994 109.8686 112.9739 110.316 107.4278 108.8863 111.8565 113.7712 113.3988 111.789 110.2828 111.0039 112.1438 114.2398 115.8762 119.2342 121.8028 122.5056 125.3926 131.1203 134.8108 127.8891 118.0846 115.3729 114.508 119.28 124.9216 132.1621 138.3586 141.8362 144.3697 142.3725 138.2725 135.5453 137.9491 138.0801 137.2731 139.1542 145.0905 150.4365 148.0155 151.9043 153.6476 157.4571 165.8508 172.8581 172.8428 168.3865 166.4443 167.5231 165.7447 162.2348 157.5219 153.5436 146.7013 141.6203 139.5328 141.1368 141.2475 141.2583 145.1923 147.5731 139.8747 132.1275 124.2492 116.7621 111.5178 
81.25134 88.47484 96.29903 102.7968 107.8713 112.5769 115.4495 118.5146 121.8256 124.8475 127.6976 130.0163 131.5374 133.6524 127.1327 124.5094 123.8029 126.2547 126.8475 127.8719 128.2933 124.5899 120.2389 119.3174 123.2654 116.0002 113.7645 111.6772 109.0501 106.7084 105.1031 104.3452 104.2541 101.8487 104.677 108.9808 109.3402 107.6953 113.1609 131.8508 141.0883 135.8086 131.3012 129.7286 131.6327 132.371 134.9583 137.3314 139.511 137.8051 138.0497 143.7393 141.4311 140.5381 128.9846 121.0354 114.7718 115.6311 116.0452 115.2715 116.0967 117.49 118.7454 117.9259 116.3893 115.6895 114.7396 117.4052 119.628 121.4203 125.5855 132.7868 145.7328 152.535 154.7457 151.9727 154.6386 146.2082 129.3092 114.0557 110.7311 112.8131 117.6359 122.0488 123.5159 120.1279 118.4454 121.5869 124.5983 123.1182 117.1905 111.7387 112.9897 116.786 121.7076 129.1804 128.1225 114.4525 103.0944 101.2537 99.25996 101.6278 105.557 107.0191 109.0748 112.2108 116.4301 123.7146 128.9373 129.8811 127.9776 127.6417 129.8518 125.454 125.3532 126.0536 120.2305 113.2366 113.5716 120.0612 119.5116 116.5582 120.4548 121.2967 119.6214 115.0348 118.3517 120.8174 123.4703 119.7436 114.6313 114.9351 112.197 108.1312 108.0996 110.0148 107.9715 106.7846 112.06 118.8914 118.6352 113.0412 109.8076 109.8639 110.0912 109.5454 111.326 114.47 117.8394 119.0749 120.2177 120.2925 120.2258 122.5718 121.7473 117.0581 116.8226 118.2925 124.4118 128.4772 134.898 141.6103 146.1189 145.3129 142.2036 138.7417 139.1079 141.2985 140.2532 139.6992 142.1214 146.5949 150.7293 148.14 152.8626 153.4052 151.9132 153.475 158.5622 163.7233 160.6172 160.0602 163.1595 167.6673 169.1716 163.9333 156.8084 147.2916 141.1822 136.9861 136.9039 137.5614 138.6499 143.266 149.0885 144.9704 137.3203 128.5729 119.9027 113.3358 
82.84339 91.73188 101.1934 108.3942 112.3754 116.0701 118.7606 120.3842 120.9521 121.6704 121.988 122.4422 125.1583 129.0938 127.8055 127.164 128.6573 130.3887 128.3996 126.2284 128.2089 125.4248 119.7758 116.1483 122.343 115.8646 114.6524 113.111 110.4799 107.4145 102.6611 102.9037 103.23 103.3199 105.5933 105.2703 105.071 104.6826 108.5437 120.3463 131.8964 133.3002 128.5593 129.9493 133.8447 130.8014 130.4292 129.5276 131.6462 131.6778 129.186 136.502 134.85 132.9877 133.0328 126.369 119.4064 114.7859 111.6114 110.682 111.9591 113.2438 115.0585 116.1949 118.7123 118.4296 116.7056 119.1618 121.8598 126.7238 135.0084 145.7758 154.9006 156.0566 150.5169 143.6255 135.0653 129.4227 125.3396 116.3443 114.7167 120.0696 128.5781 130.4384 130.105 127.3518 124.6973 125.6278 126.1623 122.8198 115.6488 110.6094 110.8723 114.8497 122.23 128.8937 120.6242 108.4127 100.6237 99.51112 99.14144 103.2352 103.6836 107.5414 111.8603 110.39 112.3317 121.629 129.3189 132.1799 132.6356 133.0084 129.0108 126.8648 128.4123 126.0957 121.6968 119.4877 120.0409 124.0689 126.4415 124.6996 125.5556 122.9911 119.9586 117.2566 121.5689 123.9028 124.297 117.732 114.304 117.8923 116.3999 111.6903 110.1886 112.5742 110.6666 107.558 111.1413 119.8258 121.3295 113.6603 110.2367 111.4836 113.5653 112.3746 115.6525 119.5513 119.4255 117.7716 117.8409 114.6308 112.3957 113.0338 115.4956 115.0068 115.6842 117.4844 123.4839 127.8161 133.4621 140.2275 143.5289 141.1198 135.9364 136.127 140.5475 143.0171 138.9783 138.4473 141.6489 143.8968 146.9078 147.2376 150.3714 150.5407 147.8372 147.0569 149.2253 155.3732 157.0581 159.2315 162.5891 167.6516 168.7485 165.9843 158.6385 148.8845 143.3211 139.3246 138.4753 137.852 138.6122 141.545 150.2756 148.0987 140.2214 129.7237 119.9635 113.2816 
82.65143 91.61844 100.9943 107.4909 109.9673 112.6814 115.8131 117.5295 117.9596 118.2913 118.5364 119.4522 123.8501 130.0255 132.0361 133.4163 134.384 132.7375 127.4806 123.8847 125.7827 123.4324 119.0846 116.5758 121.9444 115.0582 115.3493 114.2692 111.1357 106.5715 99.00086 101.8879 103.8445 106.7041 109.2085 109.5514 108.9164 108.7515 111.519 119.784 132.0712 136.6131 129.1985 127.1622 125.4633 121.0549 121.3074 122.41 123.7675 125.6989 124.8317 127.8419 127.6122 128.9956 133.1754 129.9563 123.4803 116.6472 112.7346 110.7606 110.9235 109.8243 112.8377 118.8295 121.0678 125.2775 126.3354 126.1746 128.3758 134.1495 142.7967 149.131 141.5825 141.3823 139.4574 131.6971 123.5644 119.2078 122.4138 120.6372 118.981 123.4434 130.2412 132.8681 132.455 130.1201 128.6663 129.5761 126.1509 120.0073 114.1904 109.2382 108.8624 112.9531 116.121 119.138 115.0053 110.5043 104.8933 105.5648 107.449 111.6929 108.1326 111.9692 114.1673 111.7721 112.6737 119.2021 123.6155 127.2417 135.6756 134.6002 123.8098 126.4371 128.5836 124.3804 123.4588 122.1255 120.2724 121.0947 126.3691 127.1395 121.232 117.2485 116.2688 117.2764 123.0204 125.4445 126.2669 119.1734 117.9582 125.4855 126.6495 122.3392 118.7605 119.3882 117.0924 111.9587 109.7458 115.9604 119.8837 112.3451 108.7562 114.2116 114.0737 112.2236 113.5337 117.0285 118.2538 116.222 112.6178 110.9317 111.6159 113.162 111.9924 108.6626 108.0585 113.0938 123.9662 127.897 131.4317 136.622 139.8161 142.0798 137.6061 136.5257 142.214 143.3681 139.5238 141.8868 146.3857 143.5893 145.833 144.468 144.058 144.9055 144.272 144.8745 146.7129 155.1847 159.4117 160.0904 165.3037 168.3752 166.9181 160.7219 155.4319 148.2505 144.9282 142.5803 143.1732 141.1833 139.5692 140.0245 146.267 144.1901 138.0903 128.3832 118.3715 112.1508 
82.88049 91.68285 100.5493 106.1452 107.9387 111.0683 114.4291 115.0093 114.0682 114.6476 115.3275 117.0848 121.9744 128.4382 132.4961 136.5742 135.1578 131.1379 127.4637 125.701 127.4118 126.9999 123.3532 118.312 117.6179 112.4475 114.6773 115.7772 109.4705 104.1633 96.00233 98.36815 102.913 109.3452 112.7212 115.8558 115.0093 113.485 112.8134 118.0273 126.5941 130.9981 128.1611 126.278 125.5272 116.9262 113.098 117.6498 124.4719 128.7809 122.4583 122.5775 121.8307 121.4042 127.1168 128.305 124.1956 117.4355 113.3905 111.7517 113.0912 113.7233 119.9822 121.0174 121.8618 127.4656 140.7588 138.0384 138.246 137.5773 135.9591 134.8082 129.7811 130.8105 129.0456 123.7394 117.2031 113.353 119.4624 122.1833 121.3788 125.1214 129.3311 131.3746 131.5593 130.7134 126.9668 125.8127 123.1916 121.2367 117.5372 114.2647 111.9103 110.1195 107.9572 112.0638 113.5499 114.4277 109.7891 111.449 119.6029 121.6551 115.5857 117.5739 117.5233 120.2403 122.8839 123.3839 120.2392 122.8251 135.8282 132.7177 122.5726 122.8702 125.8567 124.8731 123.4636 121.6984 121.0881 122.996 122.6904 123.9288 118.8201 114.4562 113.9585 114.9569 119.9667 122.3081 123.4487 120.4273 123.4169 131.9546 132.7401 126.3718 119.8887 119.2476 117.3755 113.5428 112.2911 115.9319 117.6227 116.9381 118.7705 122.2642 118.7961 114.2166 114.029 115.157 116.5291 116.084 114.4361 112.028 110.5037 110.0442 109.4365 107.5311 109.1694 114.6273 123.1098 123.9328 126.2963 133.2444 135.0739 139.8664 142.7085 142.0135 141.2306 141.027 141.1673 147.2334 148.7136 143.1775 145.9342 145.0841 141.6598 143.0971 146.2816 150.6315 157.3592 172.0647 164.4979 161.8813 164.9524 168.1742 163.982 159.2596 157.9874 152.6389 148.6357 146.3865 146.4335 141.6867 140.277 141.4405 148.0948 148.4968 142.2371 131.194 120.2513 113.8378 
83.35813 92.04405 100.5494 105.8198 107.6406 112.0086 115.7137 115.9524 114.7951 115.3191 114.8463 115.7195 119.753 125.5548 129.7232 132.395 130.5055 127.5012 124.6962 126.1213 128.3746 128.678 124.2555 117.6503 114.4376 112.1922 113.7674 116.9356 106.8567 101.0779 95.65961 97.90321 105.3911 114.2691 119.574 126.2219 121.802 117.1079 115.9153 118.834 123.9009 124.4431 118.4668 115.1321 119.4211 116.8234 112.074 118.9197 127.1119 129.898 119.9645 118.1097 115.7705 114.4175 117.9189 122.0048 121.434 116.3701 111.5735 112.3825 113.2752 113.5634 119.9273 119.3154 125.1566 143.3083 151.4825 144.5654 140.701 133.2411 124.2798 124.5886 127.2277 127.1846 123.7066 117.9151 110.7862 108.8409 110.9473 115.5587 120.4099 124.257 127.3148 130.5298 132.2473 131.6128 127.1088 125.4663 123.2973 120.8425 116.8546 112.269 106.1413 102.494 104.3395 112.8069 118.35 124.4077 121.2894 118.8272 123.8922 126.9101 120.7161 121.051 121.1158 125.5135 128.7162 129.9665 125.4922 122.3067 123.8861 119.4954 120.2114 119.9917 123.0931 125.5563 123.4618 119.2895 116.4098 113.0626 110.8724 111.7972 112.0806 107.8941 106.8564 111.8012 114.151 112.9337 114.3629 119.0163 126.8424 130.4984 127.9612 123.6217 123.1877 125.6587 123.2938 116.9004 114.499 115.7703 119.4163 124.5902 127.9169 126.1699 121.3794 116.6136 116.7294 115.8429 112.3894 111.8963 111.5477 109.3356 108.2923 107.8506 109.5692 112.1378 114.9193 119.3425 123.9167 124.3809 123.3638 125.3628 129.219 136.4589 141.7137 141.3783 140.7007 142.2104 146.7034 151.0419 150.152 142.9167 144.816 143.5843 141.0596 143.2644 147.8226 152.2507 161.802 176.8622 163.0508 165.6421 166.0179 166.8965 162.2234 160.2449 162.352 158.8499 153.7896 151.3772 149.1321 142.784 141.6641 142.9544 151.0585 152.9867 143.6134 130.6049 120.0185 114.3417 
84.09508 93.0443 102.1201 107.4258 108.6948 113.3876 117.0946 117.993 117.1791 115.8209 112.854 112.841 115.992 120.3939 123.9842 125.3973 126.7961 129.7008 124.5956 126.1661 129.7811 129.2659 124.6073 116.6855 114.6919 113.7458 114.5154 116.8095 103.2696 97.55005 96.44622 99.65814 105.7347 109.2865 115.5413 123.0984 120.7234 118.9033 122.0791 126.3421 129.8571 124.602 113.3097 107.8981 116.4912 123.7879 122.1675 119.1928 122.5967 128.0307 119.3846 114.2425 110.0438 109.9759 112.4203 116.4108 117.9826 116.5587 113.6152 114.2543 114.1333 118.4681 121.4725 122.9226 133.406 144.9307 145.8992 143.8193 134.3937 128.9458 124.2753 125.3444 129.1592 125.8912 118.9572 111.1104 107.3112 109.6558 113.5059 119.3732 123.8754 124.0677 122.9219 127.1514 133.1456 136.7815 132.0358 126.1355 120.3865 116.7091 112.3008 105.2945 99.47252 100.2284 107.5616 117.133 124.198 131.0205 128.9422 122.9249 122.5274 127.4681 124.6339 125.7117 128.6498 130.8915 129.2144 133.7277 130.8803 120.8748 118.3042 115.8711 120.0357 124.047 125.664 131.0306 129.4787 121.5526 113.2675 106.8447 101.9802 102.0331 103.3033 104.0583 108.3671 112.7274 111.8698 109.3666 114.6317 123.5495 128.0996 126.5384 127.7117 128.9584 129.7626 129.8966 126.7872 120.5114 120.7694 117.8113 118.8035 125.0403 131.068 129.3139 125.8871 121.7213 117.4123 114.5993 109.0456 107.8211 107.0223 106.3419 108.1998 109.336 111.6589 116.7593 119.424 123.9524 126.3192 128.0637 127.1098 127.352 130.225 132.6346 136.6439 140.361 142.6781 142.7588 145.5619 146.9857 145.7837 145.2778 146.0021 146.8658 146.6028 150.0927 152.3572 153.1702 160.8561 169.5457 168.4443 170.4547 170.2789 169.9558 167.8768 164.6484 164.4092 161.2066 158.1694 157.7778 152.4135 145.1605 144.2484 147.8113 155.1472 153.6012 142.0383 128.9682 119.3498 114.5816 
83.84465 92.75482 103.1607 110.0161 111.7551 116.1739 120.6212 122.0455 120.1328 117.0782 113.1187 110.6306 111.1443 115.0459 119.9355 123.7105 127.5923 132.7939 127.3691 128.4517 130.2726 128.416 126.059 118.3225 116.7107 116.86 116.3793 114.8255 100.612 95.64735 95.71135 96.68465 100.662 108.9003 116.5775 121.4434 120.646 123.169 133.2966 130.0321 129.2041 122.67 111.9215 107.9612 114.8375 122.7614 124.6889 118.5189 121.5764 125.8858 112.3412 104.2513 101.2892 104.7611 110.2225 114.8725 117.9445 120.7416 119.9391 119.4735 118.0318 120.6656 125.8482 130.1522 131.4405 138.5497 142.1099 141.3606 134.6058 128.422 125.7758 127.2782 129.1252 125.6694 118.8148 111.9924 112.2821 114.5715 119.444 125.8738 127.8189 126.3808 124.7792 137.4202 145.9038 143.8629 135.1907 127.5733 122.5631 115.1948 106.8398 101.1959 99.48689 105.815 114.2622 122.0965 128.6569 131.6281 127.3473 123.1995 125.7126 125.9939 123.5475 126.7942 130.0343 132.8468 127.8743 127.4391 121.8475 112.0624 111.2242 112.3544 120.2955 133.8317 131.8907 134.8062 130.4187 121.3542 113.5757 105.3164 102.5607 104.4865 106.617 107.4925 111.9446 114.9659 113.3844 112.349 119.3282 124.5687 124.7764 124.9527 127.2935 127.2968 124.9737 124.0979 125.494 123.864 122.3105 115.4623 113.8139 121.7393 130.0124 128.8439 125.4495 123.1022 117.9354 111.5523 105.0895 101.2547 102.4029 102.938 106.5008 110.9606 114.979 120.0911 121.4112 123.4567 128.33 133.2368 132.9509 128.8279 129.0544 129.3531 130.5756 133.8751 139.8677 147.4097 146.943 143.3976 142.675 146.8298 147.7136 149.0153 150.3366 152.2075 153.9095 154.8181 158.6245 165.2117 167.124 172.3577 170.6951 170.4696 168.0577 161.8678 159.6027 159.3814 160.5232 157.0852 148.658 143.0585 145.4654 151.3334 159.3786 156.7845 145.4359 132.3189 122.6557 116.4849 
83.30643 92.02425 103.3948 112.3674 115.0889 119.2221 123.4237 124.4223 120.9547 117.0916 114.363 112.1141 111.047 113.118 116.851 121.642 128.3451 134.6368 132.459 132.4864 132.8285 130.3116 129.1763 122.8914 119.8039 118.1487 115.564 111.1419 100.4778 98.76986 101.0142 102.6358 106.8224 113.9424 117.2737 120.5957 124.5667 129.4369 137.516 131.4178 127.8059 122.6622 117.9458 113.3112 115.5761 121.9659 125.5097 124.3097 125.3986 122.1196 108.1011 101.7699 101.1462 106.8238 114.3787 119.1057 121.223 124.2109 123.4995 121.8038 118.9982 120.7536 126.1536 127.5957 128.8091 132.0597 135.9301 141.9121 143.4771 135.4256 130.6348 131.9817 132.1387 129.2095 123.2242 122.6034 123.2999 120.3948 123.8609 128.185 131.0241 131.3187 129.2977 143.3069 153.3353 145.2693 135.8215 129.05 123.6237 114.048 105.7644 102.2798 103.5838 112.382 122.7308 131.0473 134.7296 131.7893 125.2203 121.2155 122.7333 119.6959 118.7377 127.2769 130.4052 131.1998 123.0147 110.1763 104.3816 103.5025 107.9817 110.3063 112.1427 123.2544 129.8974 127.6171 120.9306 114.9977 111.7295 105.5035 104.8055 106.9038 107.9939 110.6769 116.0639 118.168 115.2996 112.9945 115.3561 118.1032 119.9058 124.4617 130.5611 129.6152 123.9153 123.506 123.8026 121.0853 115.7527 113.1293 113.6586 119.3653 127.4651 132.9156 131.1233 123.3087 118.6191 114.9393 110.7023 104.379 99.67736 99.06329 103.6809 110.2926 114.938 118.3114 120.8517 125.0122 131.9139 137.4658 140.2187 135.2543 132.8363 133.2671 134.2834 135.7373 140.7143 145.9225 147.2434 144.4107 144.0507 146.5067 146.9435 147.2545 146.9735 147.9715 151.6491 155.6644 154.8503 156.3785 155.4617 162.5318 166.5779 168.0549 168.1036 163.0413 158.1951 152.7256 153.2103 148.1193 140.4506 138.7397 145.2753 153.6585 161.8793 159.9154 152.5305 140.7216 128.7918 118.6171 
83.50534 92.22663 103.7719 114.6302 120.5224 125.2224 127.4382 126.4596 122.3063 117.974 115.6775 113.2464 111.8418 113.2991 115.7023 119.3732 126.5317 136.9247 137.422 136.1626 134.5476 130.6242 126.3134 122.9427 120.0972 117.9141 112.8979 107.883 103.1416 105.1715 109.7628 111.4916 113.5827 115.3766 114.8339 118.11 123.1869 132.5949 140.5602 133.3996 129.5146 125.7589 122.9511 121.5598 118.3001 122.4254 125.7408 135.8649 135.8681 123.4414 109.7236 106.0701 106.616 112.0057 118.7175 122.0208 121.3183 124.2033 124.7975 122.6186 121.5465 123.0644 124.9981 124.3039 119.3281 121.1287 128.9346 139.7321 142.8453 136.5376 132.4253 133.9403 134.4298 132.6356 131.2052 131.4742 128.694 127.452 128.2086 133.4378 137.6606 137.3512 134.9849 142.5799 149.7101 142.1513 133.7368 128.7395 117.5579 108.4742 107.5986 107.4562 108.7383 112.5916 120.2532 128.5201 132.9596 131.0227 125.64 125.6437 118.656 116.7624 119.0377 125.5578 122.5121 121.5114 115.0967 103.6623 96.69922 97.76986 103.2701 108.6855 109.7018 110.0314 112.6139 114.4438 115.3565 114.7891 115.1156 109.872 105.5907 104.3236 105.7838 108.9271 112.4479 113.7211 112.3982 111.1183 111.2062 112.183 114.0803 118.2842 122.1551 125.3831 124.6126 123.6867 117.415 112.522 110.1365 112.5085 117.4831 118.4979 119.0781 123.8928 127.4746 118.694 114.7007 115.7513 115.8094 110.1996 103.2 102.2168 106.1073 111.0052 112.6468 115.5192 123.1321 130.2118 134.1573 135.8666 134.7068 131.7455 134.7471 137.5745 141.3538 144.0562 146.634 148.1971 149.5584 148.7715 147.1517 145.4642 145.4824 147.6793 149.6494 152.1718 153.1549 152.0364 150.0207 -9999 150.6122 154.831 164.1157 169.7585 172.6363 166.6924 161.3554 152.6521 145.7119 141.238 138.693 139.6513 149.9928 160.3505 167.5606 162.9296 155.9601 145.821 132.317 119.0577 
83.70304 92.62883 104.5019 117.4995 126.6457 129.291 127.322 125.4907 123.2568 120.5939 117.9648 114.6562 113.0675 114.1784 114.6892 116.9942 123.5975 135.5131 138.4272 136.1866 131.4517 126.6293 122.0566 122.3482 121.7889 118.9144 112.1817 107.8224 108.4308 113.1301 120.6755 121.3555 119.1413 116.9771 115.6972 114.784 118.5404 128.5899 139.5272 138.8467 133.3619 127.6842 122.5677 122.0033 118.8042 117.8726 121.3007 140.0003 144.7285 126.4911 108.3837 110.1612 109.4454 111.1689 116.1789 120.4415 121.3814 123.197 124.4686 123.5645 124.3368 125.2449 124.3844 121.2567 118.7664 121.313 130.3469 138.5361 140.1078 136.0248 132.8313 131.534 131.73 131.7705 130.9187 125.8348 125.934 131.6086 134.3954 139.2638 142.6399 143.6147 143.6618 147.2668 146.4395 137.1436 128.0008 119.8047 111.0985 108.1555 113.1106 115.6424 113.6284 113.1101 118.2883 123.3923 129.4393 129.608 131.3975 131.1959 121.5787 118.6382 120.88 119.3383 114.8665 115.3853 114.8058 105.4191 97.40437 95.98594 99.54856 105.4173 105.3644 99.49562 101.7187 106.2444 108.196 115.6775 118.7508 115.7522 113.5675 109.2332 108.4607 109.1248 108.0071 107.0301 108.5299 110.7774 111.1891 112.4021 114.2717 115.1486 115.5992 117.2535 116.6706 119.9087 117.1599 111.8885 107.9396 109.9402 116.0231 113.5042 110.8324 113.9904 123.103 119.4339 113.542 112.2935 111.9178 111.8693 108.5821 108.4041 109.9318 110.2464 111.9948 118.2502 130.0182 136.1595 135.939 136.8786 138.441 136.7547 136.4208 140.4468 148.8228 153.6863 153.6982 151.4541 149.621 146.6808 144.9324 144.09 146.7621 153.1165 157.5577 160.3834 160.0015 155.2563 153.6067 154.8412 157.8441 160.5044 166.6927 173.0932 176.5291 167.7468 158.534 154.6687 146.9096 140.0897 144.115 149.8187 158.4428 164.5559 168.5786 160.8679 152.4769 142.4747 129.0511 115.7534 
83.70822 92.84505 105.1802 117.8975 125.4292 127.0167 123.9408 122.8849 123.4185 123.0116 120.2283 117.4122 116.6171 116.9525 115.3337 116.3686 121.3426 130.2946 134.3003 135.0319 130.8107 127.5989 124.9909 122.4401 123.5131 121.3666 114.1244 110.6257 115.1461 119.8867 127.8556 128.878 125.9901 120.3516 114.495 114.3875 119.3987 129.1991 144.1554 150.5859 141.3417 129.5727 124.1092 121.8364 116.4185 113.4269 122.5724 132.3826 143.0864 135.6706 115.2482 118.4 113.5234 114.0553 118.4195 122.3748 123.6913 126.5483 126.3739 126.9327 131.5575 131.0484 126.9888 125.2221 123.7166 127.7754 134.836 138.3312 137.6116 135.0436 133.2424 130.808 130.1534 130.3048 127.6844 125.8045 128.5556 134.8545 139.5949 142.7306 141.7632 145.8857 149.5976 153.8105 149.1591 139.2614 130.8475 118.4703 112.7218 110.3794 114.5584 119.4339 116.3002 116.9611 122.7843 125.5517 130.6751 128.2552 137.4601 139.3094 125.065 118.9204 118.7614 114.8025 111.2659 112.1788 115.6568 108.5492 101.0067 100.0573 102.4917 103.7718 101.9558 94.67999 96.08927 103.1323 109.3405 123.3101 126.3516 125.3557 122.6641 115.8244 112.0538 108.2486 105.3044 105.7356 109.8937 110.5971 109.3813 109.9914 112.1931 113.5331 114.5094 114.9286 117.2212 112.092 112.4314 109.3924 106.5504 107.4756 114.182 112.9809 110.6332 113.1534 116.2197 115.9208 110.4118 107.7406 105.6087 106.4901 108.6115 110.698 110.8761 112.7897 117.8969 124.967 133.7342 139.1427 142.0507 148.6829 147.3993 144.1748 142.4973 146.5511 155.0337 157.787 154.6168 149.5869 145.3906 142.4956 141.712 146.0417 153.3826 159.826 164.4352 166.3054 166.1107 165.4011 166.346 166.0747 166.9964 167.8414 170.9164 173.5907 171.6353 163.4873 151.2267 146.9223 142.4354 138.8997 141.059 147.229 159.0681 162.9742 164.8853 157.6392 151.1783 140.2307 126.7956 113.8049 
83.93545 92.38397 103.3279 115.3026 123.2927 127.4396 126.8621 124.8623 123.3361 121.9079 120.0384 118.3744 117.2553 116.4453 115.4094 117.1973 121.5224 128.7093 133.9451 138.7752 132.7774 131.0744 128.9907 124.2197 126.3236 123.1974 117.4387 115.6499 122.1264 127.3437 133.9688 135.5885 131.332 124.3638 121.6969 125.6236 128.5879 133.2173 144.3208 152.6182 145.4857 135.3022 127.3902 121.7448 112.1194 113.6537 130.9925 131.4862 140.8805 139.6119 127.0611 127.1552 121.4905 120.7645 126.7685 131.0348 129.9599 131.823 130.3125 131.8917 133.1878 128.8906 128.5499 130.878 131.7682 131.2839 132.5539 138.312 139.3101 136.4744 133.8477 130.5782 129.4107 128.5307 125.4285 123.8967 128.484 135.1943 138.8256 142.353 139.4774 145.7028 154.3625 163.0178 154.4531 142.1751 128.8132 118.6995 116.318 114.4139 114.9923 114.3926 117.0223 120.4822 126.5524 129.1434 131.325 128.0678 135.6936 143.689 123.3896 114.8021 109.7179 104.574 106.5208 108.8047 107.7925 102.203 98.0868 99.69179 102.9358 102.8906 101.6809 99.64337 98.11898 106.005 117.833 126.2055 126.9691 125.7913 122.5039 117.3793 114.5362 113.665 114.9228 113.1711 112.027 107.7811 103.0096 105.8617 108.1764 109.2077 112.2018 118.3475 108.4293 98.65318 96.81536 99.13001 101.5512 104.8063 111.9898 113.9203 109.9408 106.1185 110.52 114.1326 111.995 109.7142 107.2384 107.0648 109.3427 112.9591 114.7864 121.5054 125.582 132.5271 137.4034 143.986 148.1174 155.4507 154.1771 151.0088 152.4282 157.5789 158.1895 157.6926 153.2073 145.4613 140.3653 139.5807 144.9702 149.3039 157.9607 160.6628 163.0973 165.7329 168.4487 177.2399 182.58 173.5303 169.9779 169.645 173.2494 172.1839 165.8743 158.6317 147.2772 141.6568 139.4721 138.1385 141.4538 146.2567 153.3839 157.8074 164.1665 158.182 150.7842 139.1136 125.8861 112.6894 
84.38051 92.78442 102.7961 112.7766 119.7552 125.4539 127.1766 127.4385 125.4703 121.918 119.2691 118.1414 117.86 118.945 121.1971 121.8251 123.5733 128.4911 131.9862 135.5887 129.6534 127.5203 125.7298 125.7762 128.0374 123.9538 120.4708 121.0582 129.552 137.4737 143.1779 138.573 130.8742 124.5563 122.4409 125.9858 129.1164 130.5422 134.4198 140.2265 137.8256 133.3036 126.0002 119.79 114.5479 116.8236 127.4667 132.175 139.0888 138.0515 128.9552 132.4599 129.0733 130.2888 131.842 130.5443 128.2498 133.1632 130.4668 125.9432 125.1845 128.4579 131.047 130.5378 126.1025 125.5768 131.9217 139.2763 141.0004 138.4861 135.042 131.0042 127.2224 124.7475 123.3654 123.4222 128.6596 135.3171 136.5775 138.5138 138.8644 147.5423 158.3276 160.0841 150.0879 136.671 127.3622 128.8679 122.3855 116.8186 114.2962 118.3571 123.5913 127.7546 136.7255 138.3717 132.2932 130.0609 141.4342 137.8132 113.569 100.4604 95.02685 94.0819 105.5726 117.6195 105.8642 98.78826 97.73215 99.35615 99.47629 97.77852 99.66175 103.8019 99.9592 104.9339 117.6269 124.9448 122.801 125.301 127.2047 124.7833 121.3921 121.0002 123.9106 119.0212 114.3495 110.4626 108.4255 108.4435 110.5267 108.8132 108.867 113.3028 103.7062 95.01848 93.97706 98.74582 103.4849 107.2419 109.5846 111.033 110.2871 106.8347 112.2038 118.9107 118.5397 113.2214 109.3447 109.769 110.988 116.4645 118.5877 121.7075 124.8076 132.9003 138.0664 144.44 147.9922 155.0584 155.7513 156.8392 159.7247 161.3969 156.8721 156.3059 151.9108 144.9356 139.5508 141.7968 151.2699 151.2299 153.4828 153.1348 155.027 161.4604 165.6418 172.4984 175.0622 172.2266 169.4201 167.6438 168.5523 166.613 160.4666 151.2673 145.9021 141.5916 138.4344 136.808 143.6765 151.5304 157.295 160.8369 168.8298 163.2704 152.6123 139.1137 125.6093 111.8231 
84.56448 92.5117 102.2567 111.8091 118.6572 125.0783 127.1779 127.9025 125.2121 121.3439 119.7708 120.2739 121.631 123.0318 127.2503 126.2507 126.405 129.7334 130.2124 129.5399 123.7842 122.8008 122.4421 125.6431 129.4274 126.8056 127.1757 128.2447 135.1187 138.6122 141.292 134.5445 131.4726 131.9699 131.3331 132.5434 133.6127 132.8823 134.4911 136.7904 136.9748 129.8161 120.6498 116.6281 115.2959 118.7194 124.3362 132.6676 137.5261 135.5872 128.0659 134.8878 133.3247 135.7314 128.1921 125.1468 128.7069 134.5701 129.3401 123.5996 125.2547 131.4198 129.0829 126.7496 123.662 127.7074 133.7417 138.8225 140.5933 139.864 137.1423 132.9438 129.8692 128.2448 128.7941 129.8521 133.2192 134.1514 131.6821 131.7736 136.5142 146.5564 157.8118 156.1337 144.4649 137.0379 130.7399 132.2361 128.4102 122.0435 122.077 132.4876 130.7109 132.3828 135.7044 133.5076 128.9561 129.5875 134.1885 122.144 103.5687 91.93586 89.81745 95.94588 108.845 113.5215 111.7347 101.8571 99.61326 98.58423 95.35467 93.01585 94.76261 99.60954 100.8531 98.11346 107.9258 119.1611 120.2519 123.3705 126.7067 127.5757 125.9292 123.3426 122.6553 115.9869 112.9627 114.7775 117.0678 114.0578 111.1217 109.4691 106.6577 107.1038 101.9965 94.22468 92.98318 96.67401 100.2445 103.8053 108.5949 113.3116 114.6969 113.3401 120.2933 130.5105 129.1989 123.069 118.6014 116.3528 113.3771 113.0878 115.7901 119.6083 123.2896 130.5349 135.2153 142.9432 149.0158 150.1661 153.7339 158.1934 158.5557 157.0836 152.9861 150.7118 144.9006 137.3215 134.3871 139.3129 142.6352 145.7582 147.0423 147.814 150.2769 158.9187 164.5253 170.3536 172.7084 172.4236 167.6913 163.6414 162.4845 161.9246 156.0164 146.1481 146.6875 143.9717 140.9316 139.0169 146.0329 157.0501 166.152 171.7683 177.797 168.7571 155.4677 140.5342 125.4861 110.714 
84.1981 91.15175 100.0675 109.7649 117.9125 125.5809 127.4236 127.4816 124.2825 121.9565 123.4011 126.3167 127.3747 125.5104 129.2121 127.3107 130.0329 136.4836 125.1088 122.0466 117.8139 118.4688 122.2576 129.9642 138.2213 138.9159 140.0757 140.1627 141.5846 143.7277 140.8315 134.2015 131.9146 134.4071 135.8592 137.6243 137.1982 137.5506 138.0605 134.6949 129.6322 120.332 116.1937 113.6469 111.5543 117.4106 125.279 134.6346 140.3539 134.9906 130.4956 134.592 133.048 133.2057 126.7667 130.6019 136.3418 136.4824 129.9292 127.4998 127.0715 128.5275 126.7785 127.3705 129.2051 133.2447 135.9127 139.0976 142.5577 142.903 140.3022 137.1822 135.8992 136.921 136.937 139.1156 138.52 134.3676 132.3721 138.2362 146.7157 150.5908 153.396 152.799 144.4299 142.3212 140.2965 138.2414 132.1118 126.7282 130.105 126.4216 126.6577 134.3229 139.052 134.3815 127.9167 126.6461 126.1533 112.5426 97.51353 92.31178 97.70041 104.4485 111.8803 114.5308 113.0753 100.9134 95.20366 92.65018 90.86322 88.12204 91.36206 100.1354 103.2511 100.9155 104.9062 111.622 117.0757 122.7481 129.1142 130.4542 128.5331 124.9246 123.6468 122.6309 115.6324 114.2259 116.3577 112.6537 107.1998 106.9154 102.832 104.5422 102.6524 95.71233 92.79419 94.52239 98.81979 103.1183 110.0697 118.3537 123.1423 127.017 134.2243 136.4469 132.2398 129.4035 123.2631 117.171 113.051 110.3914 113.5149 120.3463 127.0497 133.0994 137.5263 148.6232 149.8424 143.5759 146.1606 152.2655 154.9954 155.5749 153.4197 147.977 140.6748 133.7788 133.1702 138.7474 139.7365 143.2793 147.4524 150.7796 153.7477 160.6434 165.7908 167.5983 166.9465 166.289 162.9142 161.4534 157.4117 154.5951 153.0691 142.7956 143.9382 145.8588 149.2794 146.3689 147.7718 156.7054 171.2314 179.3059 184.9716 174.1459 159.4857 142.7794 125.0265 108.9455 
83.2723 90.39022 99.53076 109.9836 119.2294 128.0541 128.9429 128.8601 126.3496 125.047 127.3343 131.2349 131.6196 127.5964 130.0866 128.9152 130.0915 133.0752 121.8868 115.6397 113.6808 115.4449 121.0972 133.7831 150.6196 151.3077 144.771 147.0848 149.5098 143.6945 141.0141 136.5555 135.9695 140.3003 144.6098 148.4951 146.3486 144.1074 140.8565 133.4978 125.4706 116.7501 114.0331 111.6773 109.1375 114.684 124.794 132.5218 142.0768 140.6408 130.7847 134.9574 136.3347 132.1737 129.1386 132.5921 136.7443 135.1443 128.6549 129.1883 127.0387 128.0611 129.0311 133.1307 138.0795 139.1971 136.8623 138.0578 141.9073 144.3985 145.9229 144.5422 145.6291 147.947 146.4236 143.1554 138.9362 136.1185 137.7164 148.2106 156.6723 158.1716 153.1655 144.8274 141.2211 148.4579 143.6893 130.18 124.1704 119.2773 123.4766 121.1342 121.976 121.0768 120.8095 119.3957 110.6474 106.4546 104.6886 100.2527 98.13747 98.19089 99.79925 107.198 110.3495 111.9629 112.8622 102.8264 96.75657 93.43723 91.54475 90.09756 93.18106 103.5128 104.5491 101.7306 104.1945 108.024 116.9761 129.5171 138.3309 136.9219 131.2282 122.9281 118.1405 115.5243 113.1706 117.0378 126.2879 113.3512 104.8938 103.868 102.5543 104.4055 103.8051 100.0144 97.32482 96.15327 97.15062 100.6011 108.8314 119.7338 126.1256 131.6664 140.4193 141.0704 139.4278 137.0645 127.2268 117.6285 113.8871 112.482 117.8512 126.6712 135.019 142.3131 148.5099 157.8717 145.2316 139.7706 142.8106 148.9363 152.8305 153.6543 150.5402 142.5296 137.054 133.7308 133.0826 136.3469 140.2875 144.9901 150.2972 157.3268 162.101 167.1502 164.8631 162.8019 161.8393 159.8202 158.5688 159.2088 155.0016 150.7929 147.4021 141.7486 141.297 146.1664 154.427 156.3587 157.1789 161.398 170.4807 179.3582 186.5125 177.8708 163.5033 144.3468 123.2645 106.3115 
81.74892 90.01846 100.0933 110.8783 119.6175 128.6854 128.6088 129.4311 128.6398 128.5662 130.5874 133.4378 133.2346 131.6447 133.7165 132.5536 130.552 128.2892 120.9246 114.5727 111.883 114.6988 119.6614 136.2126 154.718 150.3803 144.9971 145.0811 142.1925 140.1297 140.1943 137.5219 140.2598 146.5155 150.345 152.026 147.051 147.3418 147.4811 135.4716 123.4956 114.2832 110.8511 108.1253 105.7755 109.4896 118.8541 128.2577 137.2708 133.4972 120.9002 127.1854 131.6248 131.0509 132.5483 137.3746 137.3365 131.5734 125.0723 125.3131 124.4074 128.6686 131.2974 134.9185 137.725 137.1974 134.8354 138.1257 145.0494 149.1424 153.5309 153.085 153.3214 154.1846 151.3313 146.9532 142.4955 142.9509 145.4924 150.6171 160.6326 154.7911 138.7031 132.1396 134.2435 133.1003 132.194 130.1413 123.3399 117.1232 119.395 120.3937 119.9462 116.6338 113.1009 110.9659 101.323 94.59835 91.50844 90.30769 94.87312 96.58446 100.5109 105.1892 104.0675 109.0289 111.2399 102.651 99.65195 99.23779 95.41471 89.5892 84.20739 92.53448 100.4497 107.7506 114.5376 117.7027 119.5626 125.783 133.5808 129.4685 124.4798 117.8889 115.5409 116.1455 114.9564 118.6967 118.0391 116.431 111.5232 110.673 110.0488 112.4022 112.5807 109.8082 104.639 101.5152 100.3097 101.9107 109.8464 118.5721 125.3211 130.6117 138.6329 140.5555 137.8814 131.7913 124.6741 114.3754 112.9049 113.1834 118.271 126.5799 138.1517 152.9817 151.9948 151.26 141.8016 139.7142 142.9938 148.2015 151.1884 150.9522 148.1151 144.5197 145.361 145.4721 141.1191 140.8105 144.7641 150.1087 156.3832 163.5577 167.6763 170.2647 163.6656 159.0114 156.3749 154.0373 153.6168 155.6078 156.5342 151.7621 150.6025 151.0593 151.913 155.1454 160.9197 162.6534 162.1076 164.5654 171.5549 180.8779 190.7872 182.3305 165.071 141.7531 119.0416 103.0439 
80.17167 89.16373 100.3624 111.4284 121.0798 129.9834 130.2334 130.6899 130.282 131.2048 133.0604 135.4563 134.8151 134.4868 138.6317 134.9465 128.9642 124.3469 119.2955 115.1955 110.1289 113.4732 121.3682 140.5874 158.2587 158.2457 149.1368 142.0729 134.6274 136.0618 139.6752 139.1596 145.2004 159.9185 160.1357 159.006 153.2576 157.3302 156.5697 141.6726 128.1403 120.4634 118.1052 116.2657 115.886 119.307 128.475 138.3312 142.1934 133.2759 128.0986 129.4783 130.8936 137.3224 143.54 148.6384 145.2983 137.8857 133.381 133.1718 130.5574 132.2227 134.3493 139.5814 144.3261 144.7624 142.5381 145.3964 149.9572 151.5819 156.5129 164.2791 163.2589 158.4659 155.3457 152.5742 145.3375 144.5594 148.3001 154.6877 160.0936 146.345 130.5446 126.2615 127.0078 129.9198 134.1202 134.3985 125.8581 118.9375 120.2769 120.429 119.3004 115.7001 109.2105 104.9567 99.8633 89.84282 85.41975 90.08753 95.6729 97.8204 98.64417 99.25579 98.69257 107.5902 110.2164 105.7034 107.2179 99.63961 94.48301 88.26616 82.99867 89.79691 99.39075 108.1971 113.6749 113.984 113.3913 112.9729 118.4075 114.9396 112.636 114.626 123.6056 128.9994 125.9246 117.379 116.2797 117.4477 117.4065 117.4652 119.5805 122.6925 121.2356 115.2282 110.0759 108.902 103.987 103.2914 107.4922 113.918 121.6133 130.7441 137.6331 138.2669 133.5701 126.4057 120.1946 114.7518 115.5437 116.1917 121.6172 131.2814 142.1338 151.4399 149.9826 145.7994 140.9785 141.793 145.2148 152.4585 156.8177 154.3857 152.0895 152.3349 155.6429 153.1275 146.1241 144.0618 148.7147 154.878 161.2614 166.5902 172.182 173.1057 164.1938 157.6194 152.1882 150.065 150.3492 152.8113 157.0443 153.0106 153.1047 156.2208 161.5321 166.2359 167.7103 164.9188 161.5607 164.8021 171.275 182.6081 194.8179 181.0058 158.1211 133.192 113.8835 100.6386 
79.62976 88.46873 100.406 112.072 122.0288 131.305 132.6243 132.4447 131.4375 133.1179 135.4987 138.0352 135.7326 135.3044 140.8207 136.4304 127.911 122.143 120.9955 118.9787 114.0049 117.0776 127.0045 142.9803 157.2397 162.1714 149.2172 142.6532 136.9612 135.789 136.8428 137.2794 145.4888 157.4647 164.9356 168.6053 165.3547 169.6979 167.086 152.3205 138.3951 129.1545 122.7742 118.8623 118.8838 122.0279 130.8116 139.9494 143.1342 137.6786 134.745 136.3156 138.8889 143.0574 147.8118 154.1988 151.5007 141.0127 136.7629 136.3438 133.1033 134.4504 138.6724 146.4911 152.783 150.9734 145.443 146.6387 151.0273 155.3511 164.0933 167.3392 163.2797 159.4272 155.5522 156.1569 150.5363 148.3284 153.2358 156.5411 143.9525 135.9482 125.7384 126.8177 130.5134 130.9265 135.9501 136.9121 129.0699 122.2372 118.564 118.2625 117.1007 112.2568 104.7548 97.3251 93.47797 90.4166 88.40466 93.90161 99.24733 98.27572 93.79117 94.25894 97.07993 101.7528 103.2739 103.1138 103.8222 99.30315 93.37745 87.80193 84.19985 90.20229 100.5535 108.2967 115.3848 118.3773 115.8882 112.3479 114.3385 112.2126 111.9107 118.2913 128.4859 138.9199 133.6286 124.1223 120.2698 116.8357 120.621 121.2185 121.5824 123.3218 122.3958 116.1782 108.7893 103.6794 98.08 99.07596 107.246 115.4679 123.5162 130.0917 133.7337 134.5238 134.3161 128.7498 123.0816 122.5832 124.6538 131.8167 142.1411 149.5173 153.5343 153.3463 154.3431 149.4342 142.8979 141.2253 143.5548 151.4297 156.9993 158.2432 158.5246 158.8523 158.4153 155.832 151.4008 149.0708 152.2885 157.246 163.299 -9999 180.248 176.5174 166.2922 156.2374 150.321 149.8412 150.5701 151.9709 154.1107 153.4135 151.7101 152.47 159.0405 164.1086 167.1819 168.4259 163.0764 164.7099 171.0953 179.6691 186.6133 169.9289 146.1532 126.1149 111.9539 100.1217 
80.784 88.3384 98.89531 111.0958 121.3721 130.5631 132.4247 133.4862 132.9975 135.8187 139.8336 141.8378 138.1099 136.7212 139.1723 135.9018 127.2298 120.4836 120.9136 123.5095 120.0925 122.1155 129.1484 140.128 153.3206 158.0964 147.7958 143.3931 137.0846 134.8972 136.1349 141.2963 150.3067 161.7505 171.8223 174.6301 174.6239 180.2025 177.3944 162.4755 148.9556 134.3754 124.2018 120.3659 120.9599 124.3532 135.8255 147.95 151.2389 146.7957 146.4684 154.5898 154.2282 159.9652 160.2296 164.7267 155.8985 141.1813 136.1311 132.0331 128.4098 133.6732 142.5967 154.6634 161.3961 154.9975 146.766 150.7395 157.8108 161.3257 166.0689 159.7631 153.6393 153.5102 158.7051 154.7465 146.757 144.2593 142.4374 132.6951 120.3212 114.6353 116.1437 116.171 118.8346 124.9595 130.7186 130.2624 123.1328 115.2437 108.9158 102.4092 98.94887 93.84041 93.10152 89.85437 87.40704 88.85384 89.45173 93.1806 97.0902 98.33578 96.89478 99.27941 97.00825 99.45779 101.1065 102.0507 100.6724 95.46883 92.34591 90.32994 90.43196 96.10779 104.5221 110.8928 116.9159 117.4788 112.8005 107.3504 108.1948 109.1656 108.8958 112.8392 120.3725 128.7418 135.3131 130.006 124.1516 119.3972 117.7614 123.1046 120.3694 118.6012 115.3958 111.8986 106.8936 101.1862 98.94487 103.8049 111.4988 119.8141 127.8349 127.1661 127.0632 129.6312 135.1276 133.0991 130.5211 134.4651 136.9665 144.7251 153.0614 157.5552 158.8949 158.3617 156.0304 151.5179 146.4844 141.4299 141.4256 146.2871 151.6762 160.2011 160.7151 159.4056 158.417 156.1978 152.6005 152.5998 155.4216 162.0237 168.6845 177.4164 -9999 173.7836 165.6049 156.9457 152.5841 151.9254 150.6452 150.9505 150.1091 150.4999 153.7799 158.3617 158.7347 160.2867 164.8238 168.9987 167.1988 167.8541 174.4938 178.8216 176.4056 159.0176 140.7026 125.8906 113.3507 102.1151 
80.82813 87.4539 96.08387 107.973 121.3449 132.8769 135.8986 137.1867 134.7482 138.14 143.6365 143.5171 136.8069 134.7571 132.1912 129.8926 124.1448 119.5897 120.969 126.6786 124.5012 127.6634 132.2177 139.3324 151.5145 155.4354 153.3692 146.9305 138.5013 137.1395 137.6391 147.514 152.6447 168.529 176.0873 174.198 171.6502 175.1794 175.302 165.2171 154.5246 139.2279 129.8745 126.7995 124.7842 129.5945 145.5525 161.4444 156.9741 151.4523 152.073 159.6888 160.0512 164.4961 162.4164 165.1547 154.6208 137.4123 128.3167 122.4234 120.5289 126.8249 140.2705 151.1647 157.8969 156.3817 150.0609 152.2496 158.4103 156.7882 156.1562 151.9025 142.5913 141.4354 145.8059 139.3572 131.3588 127.6304 124.6392 118.5338 113.8973 111.5917 113.5955 107.3959 110.6857 120.6672 126.3962 120.2374 111.6508 107.2883 99.51573 89.24026 90.48009 93.2597 103.165 92.48488 89.35591 94.55064 97.31403 96.02931 97.03845 104.1361 103.5736 104.3668 99.13284 98.50437 100.8729 102.0498 102.2541 100.0862 97.59615 96.64565 95.68011 98.27981 109.0808 115.3002 116.0387 114.5935 112.7952 108.9837 107.5838 108.4844 109.073 111.5678 114.1877 117.2631 121.9426 123.9553 125.4531 124.8469 121.3686 125.8528 116.1776 112.2581 110.2081 109.7715 107.7342 104.9451 106.9976 111.2475 113.3572 119.2879 124.3199 121.8505 118.3027 117.5289 122.5219 123.5135 122.1992 123.2851 128.9821 137.9714 148.7371 156.5498 162.4872 163.8082 156.5305 149.9667 149.2643 150.0877 148.2969 148.1729 153.0064 160.3521 161.689 157.9939 155.5772 156.9178 153.552 153.996 157.4351 164.0429 168.5391 172.32 172.1929 173.3731 167.683 158.1081 155.3193 155.178 151.6424 149.1482 147.4874 146.8876 151.8215 160.5607 161.4395 159.2432 159.9884 164.7529 173.1651 175.4942 180.3656 178.2554 169.9654 155.3276 141.5639 127.345 115.0403 104.3259 
79.90279 85.8632 92.76763 102.4933 117.4717 132.3525 135.6773 136.2834 136.9453 142.3002 148.9871 148.9544 137.2851 133.8518 129.1182 127.4924 123.814 121.4736 124.3109 131.5238 123.4113 128.9817 132.4617 137.4845 146.9372 153.3724 156.7443 149.3665 142.4679 144.4714 143.6499 149.2928 153.1383 162.575 164.4038 164.4093 160.3918 162.5429 167.1796 162.754 153.6369 137.7952 127.643 125.7784 125.7924 132.5193 148.7334 160.1882 149.4692 150.3636 147.3072 156.9194 160.5419 162.5582 158.4384 151.8999 140.2744 125.7297 117.6213 114.4507 118.0691 127.6468 138.3691 144.5167 148.99 147.6477 142.5707 148.289 157.9581 162.03 155.8788 142.4798 132.9579 133.0998 133.5596 125.3577 119.0531 116.0456 117.4435 113.0627 110.4557 112.7621 117.2615 112.3138 116.8451 118.64 117.7113 111.2291 104.6023 103.637 98.32093 89.53571 92.28111 90.95406 91.6045 87.5586 88.11159 94.33728 95.18122 94.45778 97.48666 99.20793 95.76433 92.35739 92.22718 94.2589 98.64244 102.4638 103.9534 105.0776 105.2333 103.7361 99.57782 98.77143 111.5199 122.583 114.502 109.4635 112.1057 111.5953 107.5332 106.2064 108.2648 111.0176 113.5517 116.5321 117.0989 119.0987 123.8106 127.892 124.6701 120.9007 114.901 112.8168 113.6454 115.5488 114.6033 113.03 115.2773 114.4458 111.7565 113.7901 115.5673 113.4356 110.121 109.1113 110.9287 112.4295 109.9331 107.8984 114.4009 124.562 137.0323 149.2684 159.0576 159.0612 152.307 146.341 147.8478 153.3185 153.4884 153.7728 157.4187 162.1263 158.4658 154.6066 155.4166 161.8774 157.2133 158.2431 163.0539 167.2783 168.0488 171.155 170.8458 170.195 166.9419 161.1926 160.2141 159.8872 154.9767 151.5854 149.9123 148.7029 151.6452 158.8051 161.2543 159.4786 157.8035 160.5804 172.2504 173.2432 176.4298 173.6791 164.9436 152.7007 141.5118 129.3444 117.6037 106.6165 
79.02125 84.35337 91.03479 100.176 115.3969 131.164 135.3769 136.5265 139.5514 145.1361 149.1735 146.7941 137.5381 134.8911 131.0941 129.7334 127.9544 126.3424 126.1904 127.048 120.6103 124.8187 131.2145 139.1943 145.9733 150.7867 152.6324 149.7751 146.8676 148.7608 150.6105 146.8011 144.1368 149.4985 151.4378 151.3078 149.9585 153.1376 160.0603 157.628 149.5945 135.5077 126.0947 125.7566 126.268 131.1348 139.403 143.4877 139.5551 141.2133 143.504 150.5675 154.313 152.2334 150.9115 143.0616 129.6684 118.8036 110.346 106.1875 114.5456 129.5199 141.2673 145.5169 146.8297 148.5696 142.9662 144.5619 150.8666 153.1009 143.3172 132.031 126.9583 127.4923 121.989 121.2359 122.3499 121.3668 117.9262 110.9271 106.3354 109.105 114.838 116.0525 114.288 109.602 104.6447 101.8095 99.61595 100.303 97.87749 95.49559 99.27591 88.68927 85.99614 86.53983 88.27033 94.27645 92.05861 88.94177 92.79971 96.17962 96.24725 92.51091 88.89011 91.03926 96.5651 99.26483 98.33689 98.77713 96.65644 94.58352 94.42994 97.14822 106.4633 112.0072 109.7484 110.5014 118.6641 113.9481 109.4704 110.1999 114.2765 116.0428 118.1802 119.3475 116.5456 116.7945 119.0788 121.3923 119.6655 117.31 115.811 120.5205 120.4562 123.562 120.3242 112.6496 110.3351 106.2201 104.6881 106.8874 107.8109 106.3435 102.5726 103.09 105.1153 108.6472 108.2325 104.9303 108.3629 122.2557 131.7196 138.0236 144.59 145.9039 148.2427 146.9652 148.3345 151.456 154.3505 157.221 161.2738 164.2942 157.0269 150.0375 148.6623 150.9532 153.7955 158.2488 166.0415 169.5466 167.9006 166.7581 165.3891 163.9994 162.4388 163.6421 166.6 167.5583 164.1295 158.681 152.7915 152.0947 154.7087 158.017 161.3118 162.6693 162.9536 165.4225 174.0793 175.729 176.1859 170.7645 164.4292 154.6729 146.3682 136.0317 123.2907 110.9369 
78.75772 83.43978 90.7093 100.3205 115.2703 131.2592 136.0418 139.4394 142.3302 146.3059 146.9358 140.9816 134.0058 132.5676 132.207 132.1522 133.5675 131.2693 126.4548 121.6756 118.0786 123.9452 128.7709 135.6866 142.0467 146.5888 144.4748 147.9827 148.734 151.8289 151.9576 145.9797 140.712 146.585 147.4141 146.5618 145.2031 148.861 155.8165 155.4666 147.6832 131.8948 122.8906 123.0164 125.4607 133.5352 135.8891 131.1664 128.3894 130.3758 135.9412 142.9102 145.8138 146.0242 146.5172 137.7247 124.4113 114.7425 108.7439 109.5037 117.507 131.6026 142.4525 146.4759 145.4225 144.5683 139.1468 135.0397 137.4425 143.6927 141.6719 133.1808 129.6879 124.2466 115.0347 115.6833 118.6675 121.1047 118.381 114.4889 108.9031 108.3591 110.3661 112.962 111.972 100.6082 95.10488 96.74977 95.84168 93.17849 92.60275 91.6148 99.09264 89.28666 86.7041 88.18217 91.61989 94.26119 89.20012 86.82316 89.80932 91.47874 90.77493 88.35346 86.10059 87.16777 92.59313 94.09843 97.89403 101.2589 96.18284 91.02511 94.74302 98.49571 103.9612 111.4585 117.8182 118.3601 124.2551 117.473 115.6504 115.3746 115.279 113.5627 116.7647 117.5673 115.2249 112.6682 112.6625 115.873 119.3123 119.9261 118.541 113.1983 112.2705 117.2161 114.987 107.1472 104.1855 103.8374 108.0349 111.0641 110.327 108.8887 104.3964 106.6636 109.461 111.5602 111.5185 108.2621 108.0791 114.3762 125.3472 133.1899 138.1618 142.578 150.8551 152.6962 148.9625 149.0196 154.5527 159.2434 163.3178 165.5064 158.9986 150.8734 147.2046 146.3422 148.5516 148.9121 158.3968 165.7861 163.9822 164.2022 161.5252 158.2898 155.2692 156.7689 159.6987 162.5161 160.6595 154.0869 146.8553 146.2407 154.6186 160.0522 163.6004 167.3728 169.107 171.7746 176.6956 174.9683 169.8672 162.2715 160.1248 154.326 148.3575 139.2101 127.0684 115.7159 
79.17112 84.06107 91.74092 101.0535 113.7234 127.6029 135.756 142.5128 142.5394 140.7238 138.8087 136.1164 129.7013 126.5921 129.6848 130.0145 134.073 132.8881 127.3475 121.2596 120.6852 126.4914 129.8763 132.6745 136.6938 138.5308 134.853 142.0534 147.5686 156.7863 156.6037 151.7139 145.9423 154.0557 150.0246 144.8472 142.2119 146.1404 154.307 154.7921 149.8519 131.3679 121.9186 122.1306 127.0416 132.0285 127.7752 122.2098 121.3935 125.097 132.8016 141.4652 144.9664 148.181 145.1169 130.469 118.2492 110.9211 106.2805 105.9946 111.2766 126.4482 135.8056 138.8573 139.2939 137.1516 129.7285 124.1036 125.3577 136.5873 147.326 139.4247 133.1522 124.9115 117.7204 114.2572 112.8242 115.1376 117.0502 117.9899 116.3048 114.4426 110.1828 108.9765 106.5832 94.97741 89.51619 92.52217 93.82118 91.52072 91.05405 88.66989 89.61418 88.92218 90.58204 87.7628 86.78786 88.95058 88.8566 90.04477 88.58796 85.64977 84.7235 86.20235 87.76992 87.50333 87.76103 92.18445 99.36879 100.4351 94.628 91.54909 96.49006 99.6999 104.4996 107.9837 111.4902 118.675 119.784 112.5176 109.1707 109.1282 107.0574 107.2366 111.7748 115.9334 116.1095 110.2221 105.951 108.7126 116.4917 120.8196 118.3118 112.83 111.8707 114.4023 111.9195 107.045 103.786 103.4097 105.5569 106.9949 103.4613 103.8973 102.0917 105.4762 113.0951 113.2415 110.8694 107.4105 106.3025 111.5136 121.1252 131.5452 137.5954 138.3617 146.4708 153.198 156.7334 157.7697 158.2908 158.4889 159.8291 159.6104 155.7542 150.8436 148.2941 147.1089 147.1912 147.5515 152.6695 161.9953 162.9408 160.5021 156.9395 152.3129 148.6129 150.1089 153.8201 158.4962 157.7856 150.0046 143.131 144.8706 157.1265 167.8271 172.3464 176.3992 176.3552 178.6607 181.5923 175.2058 166.0938 160.554 160.3984 156.1502 150.0403 140.4261 130.2376 120.7727 
79.18446 86.53307 93.93739 102.082 112.5762 123.5601 132.2934 140.5579 140.518 136.5533 136.4547 136.3145 130.6428 126.7446 126.9435 128.0098 131.3527 133.0978 127.7035 122.8243 123.6341 126.2422 128.1212 127.8386 128.5365 125.8107 129.1256 134.8437 143.8027 153.36 155.7439 153.6106 148.0098 153.6955 147.6025 139.4483 137.4551 141.649 145.6072 140.3927 138.0896 135.6398 135.0604 127.8538 127.1988 125.1534 120.2295 118.7452 120.0063 124.799 131.9211 141.6102 146.85 146.6622 138.9675 124.1497 115.255 111.1133 105.6707 104.512 116.1028 122.7825 126.9957 129.3886 126.9291 120.7589 113.1658 111.311 118.1815 128.4708 130.8698 132.4652 128.5552 121.0075 115.9744 108.8273 108.384 112.4485 113.7576 109.4861 105.3227 107.9973 106.3407 101.2454 96.65427 93.14769 89.59392 94.49221 92.8083 92.35231 91.00514 83.23327 81.97643 85.09501 85.84811 79.89797 76.88776 81.38836 75.01356 74.65295 76.56471 78.7046 76.83649 78.40096 84.43634 88.71806 90.24461 93.42126 91.15182 90.44916 89.52229 88.82965 94.27123 99.92581 107.2254 108.7369 110.8139 111.1305 107.8402 106.8162 107.7071 107.8562 105.29 105.6755 107.5856 108.4652 107.589 109.0534 108.6993 108.988 110.1034 110.0193 107.5741 107.8548 108.6907 106.8577 104.788 102.7532 100.6635 102.2001 102.1992 102.5734 97.35367 98.2714 98.56355 101.7326 107.504 110.9616 111.1582 110.9199 110.0301 114.2946 123.565 131.4644 136.2292 136.3297 138.3342 148.189 157.9109 161.8181 157.6752 153.4797 152.4141 150.884 148.7117 147.7816 148.5948 147.6607 147.1311 147.1968 152.1831 159.042 163.7665 157.629 151.125 146.5116 144.3914 147.6302 151.8272 155.0977 155.1578 148.3558 141.652 145.0261 158.7536 173.992 179.6134 183.8024 179.2308 179.2945 183.1608 176.6258 168.8759 166.153 168.272 163.7474 155.5471 145.7368 135.9035 126.026 
78.04983 89.99051 96.27068 102.9405 112.4986 124.2299 131.1562 135.4041 134.5818 132.5494 134.5448 133.9879 130.1665 126.0623 125.26 125.4565 129.8434 134.9135 129.3714 125.6629 125.6549 125.381 126.3464 122.8777 121.0716 120.4572 136.7471 129.5995 136.4455 143.7455 148.6856 146.0809 144.6351 151.1396 148.4 140.6094 138.1967 139.7105 140.4509 134.9864 133.4899 130.2164 128.3456 121.4493 118.6248 117.2896 115.4303 116.8756 120.3915 124.8218 130.2566 144.9098 151.1693 145.0042 131.6347 118.0996 113.023 111.2388 108.5817 108.9484 113.3886 115.7628 121.4187 120.3089 114.7451 107.2617 101.2965 103.0387 114.63 121.3519 122.4341 122.8246 127.1651 124.4357 114.8916 108.6555 104.9426 105.1228 104.0619 99.25991 100.0639 100.7159 100.8242 96.63432 95.68076 95.53513 90.9198 88.87119 83.68924 83.69897 83.04636 77.90083 78.64944 81.03317 80.19376 75.75514 75.97148 76.55948 73.10201 72.66043 72.89578 73.28821 73.0725 78.83489 88.39386 90.41583 88.26926 87.74261 86.97489 86.88277 87.13276 87.53559 90.81621 97.26381 104.7943 106.9365 109.5087 111.3694 106.5468 101.8505 101.3832 100.5709 102.5517 102.5569 103.66 105.2053 103.7515 101.8735 99.97386 99.70135 100.0874 100.6129 101.5796 105.1309 105.9223 102.8693 101.183 99.19647 99.16909 97.93222 94.447 92.4573 90.60011 93.33651 94.90614 97.84806 102.415 106.6106 109.9472 114.8901 116.9843 121.3182 131.3696 135.3602 136.3182 134.1438 134.2115 140.5044 147.248 148.3443 149.959 149.533 148.0908 145.0874 144.1379 144.7503 144.1256 143.2162 143.7225 146.0166 151.5323 158.3341 161.6757 159.2688 153.4106 148.0778 143.5869 147.2774 148.9974 147.5542 145.6483 146.683 146.4671 150.0395 165.171 182.2577 189.1378 194.2529 186.2783 180.9922 183.0036 181.3818 179.1176 181.655 179.44 176.0968 170.0216 158.6596 144.9925 131.9279 
76.60182 91.832 97.59189 104.0828 114.3783 127.9179 133.1093 134.1395 130.4285 128.3002 127.9737 130.0927 128.3132 123.9088 120.896 119.8757 123.886 129.1627 128.8925 129.5784 124.4705 121.0492 121.6337 117.5156 115.4324 116.2922 122.9745 123.2776 129.8846 135.5268 138.952 139.3984 139.1113 147.8915 150.0574 143.2577 139.8381 137.3392 132.1528 124.3049 119.5485 113.9997 110.8602 108.3299 109.2428 112.8215 113.472 116.379 122.0772 124.9951 128.8844 135.2858 138.8757 137.4047 124.1991 112.6289 109.3348 111.2516 111.2063 109.3838 108.4732 110.6631 114.9934 113.5983 107.6775 100.5811 95.19863 102.8224 114.3783 114.0767 112.4766 115.5624 121.4687 119.0302 111.9308 101.1165 95.15314 94.19083 99.35691 99.02954 93.33012 90.84847 93.14595 94.25851 92.21048 88.41305 82.84742 79.40994 75.97493 77.96174 80.54488 78.64768 78.24277 78.95652 76.70329 74.05729 77.81315 80.68944 77.20918 74.56059 74.02018 74.27605 75.66641 79.84885 84.93562 86.10837 84.72248 83.86262 83.37239 83.97152 86.15224 89.41494 93.47454 101.0097 106.2794 106.1268 104.9349 102.4895 99.956 102.9374 106.5185 105.5232 103.3184 102.8231 103.8187 105.5076 104.9668 100.9962 95.13445 92.6448 93.23999 95.95589 98.1257 99.00844 101.0939 99.15981 98.57586 98.24459 104.211 98.42063 91.77328 89.80872 90.73409 95.02475 97.67343 98.69389 100.7219 105.6834 111.6303 117.6023 123.4566 131.7063 137.7089 135.9248 131.9714 129.5989 131.8306 136.2946 140.2774 140.8453 144.3265 149.3513 148.513 144.1367 142.4509 141.4007 137.8748 134.8827 135.6035 141.8042 150.6282 157.9614 158.6621 162.3289 159.5997 152.1422 141.7776 141.6804 143.5626 141.1049 138.8934 145.9258 153.7941 155.6085 166.5796 183.4505 194.7482 207.4574 197.1762 187.5096 184.4277 185.2519 187.6374 192.068 192.9516 190.1097 181.7961 168.0393 152.1511 137.3252 
74.36863 88.07158 97.21838 104.8028 116.112 130.6706 134.1837 133.8103 129.2325 129.3147 126.2884 128.8057 127.8483 123.0883 119.2153 118.0991 121.0214 125.7408 128.1552 126.5582 121.255 118.6367 118.5096 115.1332 113.2792 112.442 120.4784 123.7857 130.061 135.0296 137.4015 136.736 132.7811 142.585 150.4927 145.1637 139.5823 132.7481 125.0092 117.6901 111.1078 106.7603 106.2825 105.0007 107.1774 111.752 113.4917 117.8596 124.3594 128.177 128.7977 131.5552 141.574 137.5517 122.8853 113.6116 111.6318 116.1477 115.7496 108.3521 107.0118 107.6789 109.3951 106.4622 102.246 98.84006 97.7934 107.1651 110.8806 106.2108 104.8878 108.7532 110.213 109.1933 106.5783 95.52467 89.33283 88.79163 91.44121 89.27482 85.48103 85.65805 90.34993 92.33541 88.70262 83.74106 77.61111 75.45316 74.86842 79.19857 82.29359 81.30935 79.83626 79.83702 78.47504 75.94866 79.52069 82.07313 79.88602 78.24405 78.02901 78.15608 80.9775 83.76028 85.74158 84.79624 82.00995 79.21663 78.5896 81.19188 85.02846 91.19418 93.99691 99.20385 99.59346 102.1625 104.1998 101.9813 95.8955 94.2235 100.3947 105.9864 103.8349 100.8329 100.2953 102.0327 103.3253 100.8151 92.41781 87.39817 87.52185 89.98696 92.27982 95.66861 99.60855 98.40861 97.84855 98.20625 97.52151 92.25763 90.75819 91.49814 93.40063 97.31971 100.3243 102.1501 104.2991 108.4642 114.0911 121.9611 130.5476 140.3135 139.212 133.0561 129.0209 127.4549 129.2497 132.2251 134.6597 137.496 142.0263 145.9792 146.9278 144.7424 144.0022 142.1812 134.7118 129.4787 129.8398 136.793 147.7626 157.5601 156.1465 159.7395 159.4849 153.53 144.5155 141.7581 138.7226 138.2413 138.8231 148.2483 157.8992 159.4399 162.2391 175.4216 189.8985 202.7383 199.9444 191.8204 194.2765 195.7299 197.6926 206.9959 210.5795 201.0051 187.5067 171.2792 154.9438 140.1046 
72.62546 83.04826 98.13785 106.3427 119.3334 135.6786 137.8941 134.2754 127.409 126.6315 125.4807 127.0818 125.7818 121.7368 118.51 116.5573 118.5634 122.3519 124.1096 123.3508 118.9407 117.0235 117.5183 116.637 113.5041 111.8432 115.2962 122.3931 130.4337 135.5822 137.4704 134.501 129.1888 139.5055 151.157 147.5134 141.0283 130.0202 121.3486 112.2788 107.0476 106.6831 105.8596 106.7905 108.1389 110.6074 113.0851 118.833 124.1962 127.5123 130.8367 133.8175 138.9871 136.275 123.0657 114.5531 116.3314 117.8426 109.2922 99.19742 97.36874 99.53121 102.2314 99.26105 97.01991 95.52137 98.29864 103.8199 103.6622 101.9908 102.3118 109.8112 111.928 109.8563 111.5083 99.25701 92.15451 88.39319 88.89502 87.08413 85.83929 86.48415 89.28599 95.29334 95.8192 85.12448 78.17048 75.77054 75.31194 79.16572 83.90824 85.517 82.44645 78.77566 76.90202 75.35776 76.9149 79.4279 80.20907 80.46962 81.53123 81.85929 83.67764 84.02156 83.02086 80.68151 77.80133 75.86189 76.58736 80.24185 85.08403 91.93214 91.71554 92.95433 99.59819 107.7315 109.9414 107.4389 98.62016 94.64814 98.94622 102.4686 99.4876 92.32287 89.91821 92.02535 94.07629 92.29095 88.26492 84.18624 85.59354 91.51331 94.2354 97.62439 97.71764 97.16978 97.83212 97.99052 95.47797 93.57547 94.90414 95.05186 93.33662 94.71368 98.48139 103.2963 110.7543 115.8346 117.3321 121.7755 128.9259 133.0734 135.2041 129.804 129.4407 129.1577 130.495 131.1665 130.3425 132.1476 139.3251 143.8245 145.1328 146.3429 146.4771 143.355 133.1559 126.5922 129.0925 137.573 149.4131 159.7077 156.7843 154.8071 152.2372 149.8155 147.2079 144.4201 137.8251 136.9942 140.4088 145.9366 153.5739 155.2744 155.7649 165.8918 184.0592 194.8129 193.7234 188.5766 186.95 197.1041 208.1108 218.7417 219.8156 205.2059 189.3101 171.2564 155.0919 141.018 
72.66383 81.03134 96.33533 106.5848 119.6779 137.9355 137.691 131.4624 124.9202 122.2977 122.6968 124.0639 124.1158 121.668 117.499 113.9286 114.645 118.2057 121.7249 122.8294 119.6552 117.501 115.9164 115.0575 117.4301 115.5304 110.901 119.1832 127.4886 130.545 131.6334 130.9821 131.3502 142.159 148.2045 146.7828 140.3436 128.9834 119.8615 108.5728 105.0193 104.634 107.5365 108.4248 108.5114 109.9917 113.8636 119.724 123.3027 127.2843 131.4972 132.4427 136.5042 134.5882 124.8198 118.8258 120.2225 117.5924 103.285 93.64703 90.70356 91.78128 88.22578 89.27936 91.74294 92.55018 89.99177 93.24755 98.03996 98.29247 97.42255 100.5521 102.7351 102.9972 112.6339 97.57291 93.75687 89.52956 90.22483 91.85659 90.33769 89.87485 89.95321 91.98794 88.00857 83.26888 80.52843 78.14252 77.54091 81.07885 88.01309 91.20773 87.63188 81.53571 77.15976 75.51841 74.52487 74.13506 75.82868 79.89011 83.72921 85.07069 86.0546 84.22305 81.51705 79.42832 76.92393 76.32242 78.23634 81.88039 87.08115 92.67606 91.6951 90.23624 97.16928 104.5008 108.1596 107.6382 98.34531 96.40968 94.54938 95.89991 95.49494 86.7712 82.0127 83.67581 85.46665 84.45311 81.41654 81.15524 84.54859 90.39876 94.94302 95.64249 94.53233 93.58308 94.46523 95.28078 92.5671 92.03697 93.72754 92.14344 91.50635 92.97902 96.58012 102.3156 114.8537 120.4035 118.2221 118.3048 120.7962 122.5709 128.1489 132.1875 134.0937 131.254 129.7124 127.5781 125.8553 127.8144 133.4099 139.1053 142.6436 143.6441 142.7715 138.7745 131.0554 126.8234 131.7609 142.9742 150.8495 155.1611 154.433 148.9366 144.6714 143.4309 143.2641 142.8954 137.3524 135.3993 138.4282 142.4554 147.3117 147.7888 152.0833 162.6911 181.6856 193.3707 192.9368 189.9171 187.1324 201.3811 219.2549 231.1227 229.062 207.2001 184.6843 164.9409 150.8215 138.5251 
73.46747 80.16543 91.8252 106.8457 120.782 138.3163 134.3351 126.6096 121.4327 118.2556 118.091 118.1986 117.6207 114.7909 113.0622 111.8664 113.2997 115.7444 119.1719 121.5831 117.5143 112.6573 114.927 122.2339 122.9243 113.2801 112.2388 118.7981 125.5227 126.3867 126.3008 127.8571 135.2214 143.7548 139.8214 136.8133 132.8955 128.2694 122.3496 111.5424 109.4697 109.4268 109.9207 108.1246 106.3776 107.0041 113.1538 116.2744 113.504 118.2492 122.1834 125.8845 128.6672 127.6113 122.0927 118.7377 114.3248 105.0565 91.48655 84.80724 86.51067 86.11708 84.00143 89.02458 91.2863 88.04626 84.67303 86.78887 92.77771 95.72879 94.28386 95.05845 98.39978 99.4424 100.7822 93.20901 89.8658 89.33032 89.61797 93.88249 94.26274 94.54649 92.52405 86.61026 84.02478 83.96219 81.97777 81.10711 81.44716 85.94555 92.8171 95.65959 90.30234 83.6144 77.98891 74.22885 73.54548 75.09816 77.31302 80.0153 82.35508 82.94352 83.27366 80.54795 79.39698 80.29939 81.53773 82.85477 85.75262 88.3844 91.33341 92.23644 92.56085 94.1804 98.23208 111.5919 109.1585 103.2482 96.04359 95.08487 91.33601 92.01153 94.86749 88.98498 84.65669 84.10792 84.24346 83.9549 84.10936 89.61823 92.07629 93.34388 91.68142 90.31138 90.07841 89.29397 90.14798 90.79381 87.97877 90.04733 92.92301 94.26502 94.27597 95.4595 98.83004 105.1123 118.2126 120.7721 116.2066 115.8593 117.9631 120.3233 125.6763 133.0248 139.4173 135.9554 130.2324 125.3806 123.5269 126.4969 133.2181 137.2665 139.0991 137.5333 137.1263 135.2218 130.6517 128.6438 133.613 142.0141 147.425 152.3015 152.9442 147.8721 142.5174 137.9489 136.6695 141.9854 141.8309 142.3443 142.1544 143.4359 146.7193 146.9742 155.6205 170.3638 181.919 189.1105 191.8508 191.8102 193.0716 212.095 228.9229 238.382 228.3826 204.525 180.2212 161.4073 148.0864 136.3771 
74.32963 79.74198 89.18844 105.6475 122.3698 135.8589 129.8486 122.4965 118.3465 116.1492 115.6766 114.8296 112.2812 111.6748 111.0409 109.5285 111.143 114.5195 118.8143 120.3991 118.7963 119.9322 122.8945 123.2808 122.0421 117.4095 116.4095 116.1052 120.5379 125.2424 127.9843 128.3967 131.8848 137.4839 135.451 130.4546 125.5146 122.7688 117.9024 107.7623 104.3213 102.5379 102.1848 99.47378 97.6221 97.1944 98.98524 100.3454 103.3951 110.3235 116.199 121.1166 127.7475 127.4646 123.7053 115.2434 105.9979 93.50515 84.41891 82.88696 79.48096 80.99992 82.90691 88.49319 89.66601 84.19379 81.91647 82.59447 86.44443 86.35634 84.69724 84.7246 86.42482 89.00398 88.93249 85.09393 81.73766 81.43874 82.36644 90.68373 94.42505 95.38652 93.85109 88.592 86.4746 85.17678 81.74149 82.39386 87.22098 91.28152 92.81779 92.25403 84.85631 80.41718 78.4548 76.59435 77.50813 80.6165 82.36481 81.7506 82.29074 83.49793 83.57643 81.32635 82.43836 84.17802 85.60359 86.02464 87.21972 88.22066 90.24301 94.18657 93.372 94.94819 97.02165 104.7552 104.5945 99.73653 94.85831 95.17879 92.24401 93.17799 95.63287 93.9748 91.00776 88.17871 90.09872 90.46565 89.98932 94.90464 93.78581 92.38046 90.4689 89.3027 91.29442 94.6393 94.90854 94.02371 90.67774 89.23495 93.39302 96.46549 97.49721 100.0886 105.3587 112.1994 121.0572 120.6599 116.1803 116.5488 117.9297 121.4668 127.5498 132.7412 135.1133 130.194 127.2579 124.0472 123.5938 127.3426 132.8787 135.1253 134.2094 132.3212 133.4483 134.328 132.3103 131.3962 136.4084 141.6429 147.4229 153.7835 154.2065 151.5857 147.0263 141.8062 138.4768 144.7101 149.79 152.599 152.4962 152.5343 152.6467 151.0331 155.1349 169.8139 182.353 190.0467 196.157 202.8579 208.1727 226.0045 236.5282 235.0616 224.7074 201.0114 177.3917 159.4427 146.2616 134.7987 
74.99615 80.20639 88.49612 102.2797 118.9632 127.2423 124.005 119.6471 116.5138 115.5313 115.5726 113.9914 114.3515 114.9492 112.5991 109.0562 110.6654 113.7797 117.7247 118.9168 121.1202 121.968 123.0593 126.3412 121.4116 112.0499 108.0866 108.0317 115.4441 123.3619 129.3394 130.4002 127.8911 127.007 125.6571 117.3534 113.3549 -9999 99.47646 93.8858 92.63815 95.57698 98.46388 94.02395 91.21554 89.82276 91.23193 93.47113 97.68129 103.1291 110.0137 114.5274 118.2302 119.7185 115.2697 106.4276 96.92693 84.77435 79.65713 79.76708 76.16598 81.24842 84.81477 87.08493 86.56251 86.94311 85.57043 84.10958 85.20269 83.48057 80.74418 80.86193 83.34916 86.95873 87.19313 86.23005 85.17669 84.7672 82.14739 87.21397 87.61725 83.79538 86.02599 85.34276 86.00461 88.13696 92.13709 93.62276 92.87953 90.41886 87.07343 87.74294 83.31402 83.05252 85.54984 86.11338 85.47041 84.96585 84.7991 83.36731 83.52839 83.12125 82.52149 82.73637 86.0285 89.38541 91.2168 89.36972 87.422 86.83015 87.3017 95.05498 94.91767 93.27116 91.23556 88.01493 92.90522 93.57383 93.77342 93.66486 92.26379 93.62597 95.22384 98.33666 100.5617 95.36813 93.28596 93.35858 92.99763 95.01209 95.09091 93.5169 91.57437 91.09357 95.36619 96.95297 99.35741 94.71576 89.66064 87.64557 93.55483 100.8914 108.3217 112.0969 114.2884 117.8256 121.7163 122.953 119.6208 118.5491 121.078 126 131.5136 133.8441 132.4466 127.9669 125.5612 125.1759 125.7647 127.9741 132.1505 132.1862 130.5469 129.5251 131.6255 134.9355 135.6758 137.5189 142.6613 145.2692 150.1716 155.4706 153.3252 154.6184 154.1536 153.0951 148.0065 147.3447 152.4862 159.661 161.7982 161.9358 159.3767 152.8104 152.7371 160.7693 174.4447 189.1654 201.7729 214.2051 221.0075 227.3908 229.5365 220.0479 214.6027 199.2154 178.4833 159.9793 145.7606 133.7955 
75.34257 80.15987 86.14791 95.7202 109.8646 121.7634 121.5041 119.1564 117.8288 117.6569 119.2786 119.077 116.951 115.8248 112.094 108.2132 109.39 112.2089 115.5544 116.506 117.3441 120.5839 123.58 126.0943 119.1673 109.4075 105.5408 106.3269 116.716 120.854 126.785 132.138 127.9212 124.3534 119.0693 108.9306 104.2868 -9999 -9999 86.22697 87.44072 90.83741 91.7375 90.65932 88.229 86.76498 87.96325 90.12563 93.50043 98.32211 106.5028 108.5441 107.5047 107.5091 111.2548 100.0169 91.0827 79.82319 75.08862 71.88551 73.44934 82.06146 85.05634 87.30943 93.43229 94.10076 84.51379 81.22044 81.15968 78.90461 77.45122 77.80485 78.70227 80.79449 76.63781 75.78571 77.45116 79.06175 83.78532 86.2562 86.8653 82.15821 82.50697 83.31934 84.48495 89.20465 98.66885 96.97475 89.04492 88.51304 89.19771 90.52562 85.85564 85.71676 91.00035 94.40204 89.78089 84.96624 83.17879 82.61099 83.0722 82.37871 80.99193 79.31927 80.85754 84.11904 86.28827 85.5562 87.37381 89.93487 89.81942 97.36767 98.47573 91.76979 88.56853 82.09044 86.16391 86.50098 84.80485 82.9163 81.46642 82.12239 84.58717 89.24098 98.86385 96.28562 93.94156 93.75794 94.93418 96.3998 99.50427 93.95897 92.23286 90.3653 91.63883 91.85803 92.81818 90.51728 87.64824 86.21864 94.03958 105.1554 114.5043 117.8235 119.3458 118.6372 119.7756 121.1747 122.0882 122.9825 126.3013 129.7128 133.6331 134.2089 131.5588 128.1885 128.857 130.0402 128.9044 129.143 132.8804 130.482 127.3828 127.94 133.0816 135.612 138.6922 143.1758 147.6631 151.3001 154.611 156.5833 150.2523 150.9865 157.3072 162.6956 158.4306 154.2402 154.7654 162.0859 165.4036 165.972 160.7119 150.6161 148.5388 151.8342 163.2863 186.5034 208.8046 228.1995 235.3916 230.403 227.0634 211.2951 208.9552 197.565 179.1791 160.8604 146.5353 134.3008 
75.73971 80.28556 85.75751 93.4274 103.7434 120.8508 122.2629 121.6783 123.8463 125.2557 122.5188 118.6212 114.8542 111.9559 108.8346 106.9943 108.431 110.2739 111.1729 110.4842 111.9757 115.1768 116.6804 120.1683 117.2779 109.7054 107.8955 108.6862 113.3897 118.6997 126.3695 133.2686 126.2645 124.7909 119.5114 108.8942 103.8629 -9999 -9999 89.2288 91.50359 93.47505 93.31631 90.75681 87.81426 86.66182 88.24881 90.80164 93.44068 99.05791 104.4988 105.0646 102.7301 97.2043 96.60949 92.34813 84.82985 75.58647 69.59389 67.84241 70.65207 76.45718 77.82017 80.75176 86.31237 84.83962 80.98874 78.58936 75.69167 73.12431 72.18882 73.10992 74.65922 78.59877 70.6628 68.19505 69.95921 74.05844 76.92948 79.46077 79.58891 77.6267 76.37318 74.49825 75.40086 79.56522 84.25285 85.33393 91.48286 96.72968 99.27841 97.6242 94.29967 96.09126 97.02551 94.00989 87.77708 82.90828 80.52657 79.96186 79.16641 77.37621 76.62599 76.78157 78.10843 80.03478 81.88755 82.77711 86.73229 92.81474 92.5105 94.84119 89.03904 81.5619 77.11626 74.67981 75.78482 80.63426 84.23259 83.95425 79.82493 79.11756 81.25804 86.06215 92.93169 92.26025 92.31855 94.77039 95.81287 95.7857 94.34166 89.9301 86.72368 84.51326 88.45327 90.40224 90.44738 88.7323 89.42941 92.52807 101.3335 110.3735 117.8343 118.6879 118.5957 115.881 115.7806 118.8714 126.5874 127.1472 128.669 130.7756 132.1616 132.9033 132.1937 129.4309 128.3993 129.0773 130.3687 132.2688 134.4109 130.9323 127.5472 129.5341 138.9129 140.9428 144.2422 150.6451 153.0605 156.5446 156.9462 155.327 150.0217 151.5415 158.7448 168.9595 170.1496 165.1793 160.1463 162.2352 163.9098 163.7189 162.8628 157.7016 152.7167 151.2921 159.9975 184.7588 213.0354 235.5763 243.7625 244.002 221.9696 209.6396 207.9066 195.5275 177.3592 160.2449 147.2804 135.6481 
76.4123 80.61053 85.48096 92.20664 102.0284 120.0156 122.2679 124.25 129.1149 129.5626 125.5606 123.2441 116.9751 110.1674 109.2759 110.5646 110.5855 109.6321 110.3746 111.2836 111.3239 112.0156 112.4692 113.7549 113.9572 109.594 106.0973 105.0437 107.9919 113.4526 124.7763 130.7937 122.9845 122.2546 117.9114 108.7129 105.5948 98.31978 94.52719 97.25505 100.2779 98.09242 92.39324 88.42125 86.72997 87.41316 90.49589 94.63511 100.2999 99.81287 99.31219 94.73416 91.29227 89.46503 89.58678 88.70274 78.81469 72.05784 69.87106 68.79232 70.28323 74.12065 74.21768 75.60834 78.14281 78.34552 77.56042 75.17135 71.50683 67.91982 66.87811 68.46822 68.96896 69.9085 68.22688 68.60289 69.19679 71.12573 71.80493 72.65709 74.14934 74.22534 73.5888 73.01328 76.68241 81.31947 81.03358 82.33362 88.19167 91.12421 89.59095 85.37124 82.27403 81.76361 80.10673 79.167 77.25944 76.16954 73.72784 71.12943 72.17069 75.00723 77.00745 76.56567 76.13079 77.1797 79.17455 79.53854 80.50959 88.44801 89.87559 91.4186 85.97675 77.84337 74.7707 75.70158 76.68181 81.15777 86.54146 88.54349 80.54074 78.66619 80.28827 84.19076 86.96423 88.99103 91.65828 94.69816 91.35099 93.95713 88.99349 84.88656 82.35754 81.66379 85.79941 88.47308 86.76169 91.50356 97.16011 102.7301 107.1185 108.0794 111.239 113.0687 113.3534 113.1935 115.3248 120.5693 134.0147 133.6649 129.8331 130.1447 129.4943 126.279 123.3306 122.5563 125.4052 129.2606 132.0174 131.6358 131.4621 127.8941 125.4691 128.6852 143.8194 147.0472 148.7382 153.4859 154.9455 158.0279 156.6247 154.4045 153.0939 155.7874 158.4431 165.5846 175.8001 174.8091 167.3211 163.7772 161.0016 162.1615 167.4202 169.1695 165.2484 159.5277 162.3943 181.9523 210.7294 234.12 244.6894 245.833 228.8334 211.9656 203.0577 189.0134 173.2179 158.8473 147.248 136.81 
77.0403 80.90478 85.51782 92.46323 102.2502 116.6262 119.7869 123.3881 127.3879 125.2491 123.3807 124.7617 120.8722 114.7899 116.3117 112.8225 109.2653 107.6626 110.2397 112.3053 109.7134 106.9851 105.4799 105.933 107.508 108.1644 108.4665 109.8112 109.2051 112.8245 128.0723 133.2256 120.279 116.513 111.4171 108.3873 109.1803 106.285 105.5479 111.7107 110.6958 97.83097 89.27522 87.2396 86.40659 88.14625 92.00212 97.7984 101.4173 101.4722 100.6917 94.74298 91.18197 91.17278 89.27054 88.3867 78.74486 74.54829 74.61767 72.29855 72.42343 75.65671 76.01524 78.01176 80.86024 80.6347 78.00149 74.79728 71.09814 67.6787 66.17228 67.49443 71.25756 70.32698 70.90159 72.60304 68.8512 67.14208 65.63179 67.29192 70.02612 69.2212 67.10593 67.36022 71.44408 74.53319 76.24613 77.49145 79.28369 78.38027 76.21789 75.99037 76.23833 75.84679 74.61009 75.60807 79.00198 81.29946 78.9207 75.68127 75.05893 78.10677 82.75156 81.93244 78.14797 77.14977 77.95071 77.92541 78.43623 82.34355 83.99112 85.06507 81.89807 76.7536 75.33894 78.96714 82.40829 83.00589 82.99387 81.92407 79.95721 80.16181 81.38637 85.5396 87.66445 93.3388 89.54321 91.17903 85.40697 86.6023 83.95068 81.47907 79.54444 79.81053 84.0418 84.79455 83.16416 89.18317 97.56486 105.57 108.9656 109.307 107.7648 108.1566 109.7073 112.7524 117.922 124.7668 138.3869 136.1902 128.4177 123.7585 119.9144 118.4344 120.0701 123.103 126.5446 129.7525 130.6208 128.4987 127.6161 125.2471 124.5723 129.8996 146.3513 150.599 150.219 154.4871 156.8316 159.8762 157.2814 157.0132 156.352 152.869 154.6588 161.0683 169.5828 176.3964 175.0894 171.1017 167.8993 170.4048 177.0269 179.7916 179.1483 170.0081 165.5601 178.2324 205.4779 234.0882 247.5548 246.778 228.9953 205.715 191.5742 177.4141 162.4477 151.2213 143.3069 136.4755 
77.33551 80.96992 86.09688 93.45261 101.6329 112.4306 115.5512 116.9735 118.0903 116.4778 112.2705 109.4645 104.319 100.4656 103.0462 104.2464 104.2041 102.5204 104.2765 105.8065 104.8401 105.1336 106.2393 105.4121 105.2269 110.5543 114.2868 112.6988 109.7888 111.7086 126.4378 131.2451 117.9079 110.0248 103.872 105.33 109.8083 108.9702 101.7675 98.95696 95.37042 92.58405 93.11647 92.89182 90.49655 91.36888 95.7978 101.2815 105.8378 108.9273 103.5125 95.41018 89.60794 90.52332 88.72201 85.3839 78.45819 74.17374 73.40193 73.72866 74.34022 76.47381 77.00858 78.44155 80.58329 80.68557 77.10452 73.05363 69.95076 66.6561 64.99127 66.02771 66.75203 66.04702 68.34759 67.16485 62.94031 63.02561 62.90685 65.76645 68.57601 65.56133 62.20403 61.5267 64.85557 70.58666 77.53968 77.87805 73.3682 70.4609 71.74636 75.52763 78.18943 79.15106 79.02533 79.67046 78.29283 75.90578 72.3249 70.03923 71.6551 76.28841 83.27786 82.6267 76.92681 75.55227 76.46167 76.19154 75.62328 76.61616 78.10176 78.61431 77.60396 76.07087 77.52955 83.73463 89.76723 89.9892 87.09444 85.46275 86.27427 86.90076 86.44267 90.5141 90.56977 88.06383 86.16798 86.55894 83.44229 82.65429 81.6227 82.0109 76.47117 75.49951 79.49462 78.83796 78.6341 81.95935 90.31439 100.0082 107.0325 110.526 110.2512 109.0069 109.1533 111.9515 117.9559 124.0501 128.4298 127.8493 123.1771 119.8678 115.5359 114.8407 121.6793 124.269 126.0166 127.7677 127.6086 126.2226 126.9557 127.2513 126.9601 133.0448 143.211 150.8237 152.7908 159.4027 160.2011 161.9494 161.6692 162.076 156.7227 148.6109 148.7741 158.2414 169.252 181.3603 178.2824 174.8508 176.1164 181.1362 189.3999 190.8284 187.0911 173.4397 165.8629 180.0495 211.6756 245.1437 251.097 245.2069 219.5419 195.5863 179.3861 164.0416 153.0417 143.9021 139.913 135.2749 
77.42552 80.84053 87.03316 96.06075 102.6747 106.3617 102.8243 101.0951 103.8601 102.1485 101.1679 100.8951 99.46852 97.59663 98.78354 100.5298 99.85429 99.06351 101.5691 104.9684 105.8881 106.0066 105.753 105.48 105.8963 111.4788 115.675 112.6915 112.7438 117.8127 132.1382 135.5727 123.3622 112.2229 103.2374 101.8408 98.99099 96.07452 92.73708 94.47363 98.03365 98.44662 96.72392 94.25812 91.2821 90.58057 91.30171 94.15562 99.89166 106.7926 98.62852 91.58761 87.51676 87.39018 83.83197 79.21653 75.43383 73.29185 71.33453 70.34584 70.92518 76.72093 81.1575 83.65542 83.94687 82.24158 77.8419 73.85409 71.25903 66.86662 63.35414 64.4424 67.43415 68.6674 66.93961 65.88981 65.54322 64.32019 64.5373 66.85541 69.21425 65.49173 61.76137 61.09969 63.27932 69.13879 74.62096 78.49128 73.13933 69.97074 69.02904 73.22219 74.54195 74.9391 74.45592 74.04802 73.44772 72.59629 70.40625 70.13128 71.2935 72.65272 75.15366 76.04611 73.97521 73.55423 74.90916 75.01411 74.67845 74.13054 74.80493 75.7412 76.34713 75.31358 75.07716 79.63854 86.68786 91.35846 92.9337 92.67624 94.26345 94.13961 92.65378 94.71533 95.54465 90.31666 86.44511 86.1685 85.52049 81.70957 80.91365 82.41425 74.67101 73.52661 74.74424 73.87973 74.97836 81.20697 88.7836 95.2085 99.95343 104.6484 108.2152 109.3166 108.5371 108.8389 113.2043 115.948 115.1575 114.2878 115.016 116.424 114.9889 113.7298 119.2937 121.288 124.035 125.3591 125.7822 127.5557 131.256 134.3591 132.8717 136.6031 141.7404 147.8007 156.0385 164.7632 160.0259 163.9588 166.2682 163.5896 155.957 148.3222 147.5168 157.3675 167.2125 174.8961 180.5424 188.3159 193.1339 194.4973 200.7011 202.5479 190.1919 175.3664 169.0088 183.6901 216.6516 247.1866 246.4428 231.9525 206.6808 185.4637 172.003 159.3217 148.4854 141.7243 140.3556 135.0021 
77.6521 81.14502 88.19667 97.05349 100.6638 100.1144 97.57889 98.52201 99.90494 99.91142 99.45591 99.3496 99.5144 98.75668 99.20251 99.07942 98.4462 98.45499 100.5842 103.7962 105.8753 107.0742 105.2749 104.8666 104.7511 106.7665 108.0787 114.4356 121.9706 124.4464 135.365 138.1002 125.5444 113.7501 104.872 100.8225 96.43206 93.60647 90.96461 95.02149 99.71886 96.76192 95.3578 93.89198 91.69944 91.02248 90.68375 91.81649 96.44854 97.75825 92.732 89.19402 79.39005 72.62223 70.34722 67.89837 67.5624 66.01247 64.4631 63.35727 65.20734 76.28828 85.86383 90.81265 88.55109 84.13822 79.23048 74.78247 69.76936 66.46778 65.31717 64.81968 66.3997 66.67381 65.59945 64.83974 65.24489 68.5779 67.82131 67.07525 68.63641 67.41 64.66566 63.60006 63.5998 66.94476 71.50542 70.80323 69.68542 69.87595 68.74728 70.34254 72.34199 72.56541 74.14125 -9999 -9999 69.68494 68.23507 67.87614 69.1186 71.04838 73.86999 77.18334 76.70225 76.62322 76.68915 76.27043 75.60775 74.42065 73.943 73.96078 75.65651 75.7956 73.74158 75.88486 81.0632 84.89235 87.65734 89.88749 94.84938 96.92326 96.97545 98.31475 100.0317 97.19158 91.71254 90.47169 87.2319 81.07739 78.95032 78.7901 73.8371 73.51551 70.70099 71.45815 74.47831 79.36779 84.79698 88.91491 93.15034 98.87114 104.5649 107.2049 106.3807 105.5147 106.8895 108.4832 108.834 108.6203 110.0305 112.2609 112.5655 111.6838 115.0367 117.4049 120.1055 121.3552 122.7409 125.58 129.9104 133.8297 134.4768 139.0652 142.0801 145.4549 151.1459 157.4928 155.6863 159.6805 157.5263 154.1715 149.4397 147.5103 150.8974 158.4467 164.4069 174.0782 187.5125 197.6984 207.3885 209.5286 215.223 209.1451 192.8175 176.8436 171.5683 185.227 213.8546 237.464 235.8882 217.8134 195.9555 177.0757 166.0597 155.755 145.6228 143.5514 139.8073 133.2443 
78.71222 82.37662 88.59654 94.92584 96.57973 96.61653 96.14434 98.12672 99.81734 100.004 98.54751 98.06837 98.633 98.27343 97.97371 97.12105 96.94724 97.31908 98.82146 102.0076 105.55 106.3868 103.9913 103.527 103.5473 105.5447 106.3983 111.0688 117.8822 124.4975 129.625 130.364 120.7737 111.1161 105.1382 99.18165 95.20576 92.35842 90.03284 90.9292 90.04539 86.21657 86.88221 89.03977 90.62511 94.24852 92.2135 92.75204 98.95557 94.67533 88.94077 84.48923 74.49337 68.42104 66.45786 67.44373 65.71317 62.00864 60.88461 62.14034 65.85262 78.48776 89.00306 93.68073 92.89076 89.15541 82.35758 76.35703 71.44352 68.34383 65.32555 63.53076 61.93757 61.1567 60.80238 61.14883 61.78049 64.21529 64.54768 64.72906 66.66203 68.27921 67.12627 64.73973 63.49437 65.1611 68.08234 67.98595 65.32855 64.02136 65.67285 66.09201 65.40704 66.24554 72.2752 69.69291 -9999 67.6606 67.02559 66.99995 68.89188 71.10534 74.09158 76.52114 77.33538 78.30516 76.30699 74.04667 73.08662 72.51151 72.37339 73.00886 75.34271 77.00013 76.65787 76.87685 78.72092 81.93147 85.60936 89.85201 96.78139 101.4106 102.4658 102.5782 103.0965 103.0419 97.42482 91.79461 84.25286 78.49709 77.59836 75.11219 77.16272 76.89275 73.31571 74.81671 78.59941 82.27432 84.65665 87.4451 91.07477 95.07175 99.4874 101.8275 102.2566 102.1853 102.9932 101.9761 102.4285 104.3742 107.6321 109.9165 110.5394 110.2331 112.3503 114.8329 117.1581 118.5526 121.4351 125.3583 127.6926 130.5918 133.0207 138.4809 141.1244 144.6632 147.3074 149.1525 146.3823 146.9815 146.3899 146.2841 144.5573 149.275 158.1278 167.0755 174.0902 183.8608 196.1844 208.3864 221.1896 227.9739 227.5695 214.2889 199.416 183.5193 175.4876 182.6092 200.4827 217.1633 220.349 199.0472 179.684 166.1439 158.1975 150.315 144.4861 144.2356 139.4839 134.5994 
79.92877 83.3662 88.33417 92.92887 94.72687 97.51859 98.08667 100.0016 100.822 99.94 97.71403 97.3642 97.58195 97.29428 96.57856 94.31254 94.41436 95.60688 98.50443 102.7755 105.8414 106.4131 104.9604 104.4072 105.5285 106.6517 104.0736 105.8136 108.8562 118.4854 119.7075 119.5058 113.9281 107.654 104.9656 99.688 96.21186 94.60564 92.65779 90.5962 88.97828 85.32379 85.24576 84.68337 84.4851 85.41496 85.28078 85.03515 85.22703 83.25568 82.25718 81.29263 76.36052 72.73536 72.15948 76.06421 70.33986 63.90672 60.18995 61.35931 67.28029 79.97581 87.87709 93.01211 94.3401 87.78397 78.13155 74.34282 72.7417 76.0061 71.25605 68.39886 64.26273 62.57791 59.79023 58.90721 58.89955 61.46841 63.99336 65.92397 66.78273 66.54369 65.61861 64.10316 62.13791 62.2124 61.56443 60.54472 61.52427 63.6553 62.40361 63.17344 64.32139 64.73857 70.19825 69.99032 68.09844 66.8882 66.10363 66.99762 68.745 70.52219 72.46755 72.83246 73.52181 -9999 70.69807 68.85033 69.17422 70.50027 71.39928 72.03724 73.83081 75.03191 76.67194 77.9122 79.41576 82.34787 86.1993 90.31638 95.83727 99.78784 99.52242 97.171 97.08371 99.16732 94.54262 87.29456 79.26764 76.99068 78.05427 73.60061 78.79774 79.33005 78.66043 81.08685 83.05294 85.3288 86.36843 87.20993 89.71447 92.60908 95.45837 96.16948 96.54744 96.98066 96.69844 95.27586 96.55112 99.95094 103.5982 105.6437 106.5778 107.3939 109.3748 112.4779 116.9268 120.3874 123.545 126.1821 126.924 127.9129 130.854 137.6906 142.9264 146.2593 145.791 144.9464 140.1662 139.3716 140.6148 140.6395 142.661 152.3578 165.3427 176.2691 187.0678 200.0935 216.0285 233.3308 242.7979 241.8784 232.5009 218.7975 207.1919 189.4838 180.9653 180.5922 190.6182 201.7822 206.0872 190.3417 172.6076 161.3488 153.7116 146.4477 147.4707 147.1056 141.2094 137.3789 
80.30619 82.88723 86.90789 91.0761 93.98119 99.62387 103.3404 106.1294 101.7472 98.68026 96.24655 96.15031 96.39094 97.08151 94.35787 92.29966 92.9632 94.67838 97.89059 100.979 101.5851 104.0853 105.6067 106.2304 106.3024 106.6888 102.997 104.1738 108.0459 107.6279 108.28 109.2692 107.4734 107.7535 110.2732 102.3658 99.5149 96.55399 92.97193 87.36809 85.08104 81.24405 80.20573 77.3853 77.29563 78.02446 78.00973 76.46342 74.37498 73.77367 73.88793 73.23064 72.84964 71.74817 71.88647 76.74601 72.50886 65.04413 62.65278 64.23058 69.0682 78.03823 82.62274 87.06301 90.08855 84.17016 76.47023 74.73064 73.61591 79.0137 71.69193 65.95374 61.26542 58.86978 57.98699 57.75494 57.42142 59.4265 64.94618 67.48431 68.36341 65.91605 64.56904 62.945 62.68286 59.37185 56.36071 56.1026 57.52414 63.36141 63.79652 64.52655 65.6714 66.54445 68.67175 69.8528 68.43035 67.59167 65.65367 68.15855 69.63467 69.98476 70.62256 70.28874 70.61292 -9999 66.22974 65.20401 67.45622 70.24305 71.8287 71.63891 71.97053 73.21515 76.65044 79.96712 81.52295 82.49164 85.67408 91.55773 95.52792 97.82645 97.23147 95.22436 94.66123 96.62094 91.29445 83.47821 78.03598 88.09879 76.74481 73.96346 78.56074 78.98759 79.89249 81.86174 86.92527 88.22469 87.21505 87.14948 89.50011 91.73316 93.67988 92.34701 90.35577 90.14563 90.98454 91.36506 93.36321 97.46735 99.84455 101.0152 102.0357 104.1994 107.7634 111.4412 118.9504 122.9651 123.3376 124.7994 127.5601 129.6242 134.6244 139.3277 144.8226 148.3716 147.4252 145.8626 140.6413 138.9898 139.0813 139.9558 142.8902 151.8914 165.4339 179.92 194.8057 207.7991 224.3797 252.5669 255.0094 248.0501 234.8914 219.0353 207.287 189.0369 180.5375 177.484 183.5962 191.4407 189.6526 187.3844 167.3288 158.2016 153.0102 150.5726 155.9311 150.8349 143.5358 139.1167 
80.27854 82.21458 86.11469 91.02703 94.3065 98.08891 100.2942 102.1203 100.0739 96.902 94.94587 95.61803 96.67774 96.75544 92.81861 92.45182 93.15645 94.43002 96.5132 98.45042 99.4161 102.4687 105.2572 106.6647 106.8955 107.7933 104.5823 105.1116 104.3036 102.0908 101.4152 102.618 102.4734 104.2548 103.3488 99.52388 99.4261 94.00117 88.62477 84.91522 82.89495 77.95344 73.27729 70.22508 70.56399 71.54518 72.01973 72.28861 70.82571 70.16952 69.21369 67.66442 68.12698 67.2766 67.09296 69.53621 68.68096 65.27625 65.14398 67.21832 70.12853 74.4977 76.79244 79.89333 84.83419 81.55939 77.02341 75.17313 70.94745 67.3811 65.74889 63.73497 59.65593 57.37046 58.97234 58.99612 57.00652 56.34724 57.11977 59.70134 66.22172 63.80381 60.88656 60.35288 60.53001 58.71488 57.04593 57.39647 57.85863 63.37456 64.75594 65.03545 64.87665 64.48463 66.39718 69.45691 69.43441 68.82344 65.69697 67.51751 68.41776 67.7791 67.82381 67.19163 67.11406 65.3821 63.0877 62.72367 65.4114 68.17834 69.90738 69.77725 69.8021 71.54735 75.8336 80.41278 82.75927 82.25903 85.44865 90.73715 91.33589 92.28942 92.12691 92.85692 93.30724 94.51007 90.40816 85.18688 83.62372 88.54186 75.12353 76.94753 80.06209 79.97514 77.57355 81.24242 86.36631 88.77065 88.07278 86.19097 88.23153 89.79487 94.52679 91.67875 87.81659 86.96811 88.63612 90.67279 92.34046 94.86403 93.93114 92.77238 94.59317 98.3852 103.6424 107.4097 115.5061 122.0101 121.4019 119.8327 121.202 125.9022 132.5867 137.3568 141.0261 141.6534 139.2074 138.9292 135.1449 133.2578 132.7296 134.5172 138.9376 147.3287 159.8799 177.133 195.3735 209.2578 224.085 243.5432 244.7624 239.4573 227.9427 208.448 189.5542 173.9283 167.7776 173.2755 187.2082 192.1717 186.0624 181.8126 166.8701 157.9385 153.9136 154.5097 157.8425 150.3238 142.3938 137.1474 
79.98693 81.54654 85.82561 92.25911 96.12105 97.85396 100.4605 103.8753 99.22765 97.04673 95.50987 96.74364 98.05102 97.74841 94.23455 93.73624 93.89275 94.56786 96.15845 98.12645 100.748 103.6602 105.2477 104.0927 105.1132 104.9671 104.313 104.8079 104.7142 100.896 99.15705 101.0181 102.8997 105.6828 102.5671 99.38984 100.1852 96.06331 88.64257 84.08023 82.5383 77.55644 71.94923 68.81182 68.78492 69.85931 69.11475 67.4846 66.37764 67.16842 66.1318 64.80815 66.17651 65.79607 66.23546 67.75638 68.86082 67.24098 69.44908 68.28967 68.67662 71.2537 72.79627 74.40966 79.51631 77.56891 71.68424 66.68288 62.72281 58.69571 57.26795 57.44021 55.56535 55.15065 55.71188 56.32696 56.51568 56.55324 56.53889 57.77362 59.20689 59.69965 59.13825 58.16047 57.79264 57.87615 57.90194 59.53864 60.63554 64.08509 65.18913 64.12067 62.43439 61.03302 61.66791 65.58743 67.91837 67.21994 65.50102 64.26017 65.30563 65.80343 66.66536 65.59796 65.28222 63.97539 62.71789 63.13947 66.25024 68.4278 69.5975 69.30425 69.58078 71.97673 76.23801 79.82905 83.36468 84.41633 88.15571 91.8797 89.59069 88.6888 89.52423 94.72775 98.7416 98.72258 99.06232 95.91346 91.24674 86.50714 81.11664 86.04347 90.2826 81.67493 77.53678 77.99352 80.1854 84.5387 89.56401 88.5566 88.29637 87.06668 88.1099 91.60387 90.49617 88.54833 91.00753 92.21909 92.32025 93.83853 92.43172 89.34146 91.36102 96.88184 103.8611 108.4294 113.8251 119.7425 121.8901 119.9062 118.7849 121.3097 124.4009 127.2486 129.692 129.3682 127.058 128.4116 127.3828 128.6173 130.7715 133.6427 136.9264 141.8662 153.4998 175.6259 200.5838 221.6888 237.047 252.6495 245.7542 230.0986 213.2969 199.4799 181.644 165.1037 156.3875 160.7953 172.9156 179.5532 184.5235 175.1899 166.7637 156.2568 153.7027 154.2619 152.1122 145.1315 138.1502 132.4789 
79.70094 81.10822 85.52775 91.80678 94.44757 94.76068 96.88104 99.94998 97.20004 96.76987 94.79191 94.69162 94.0346 94.01452 91.76486 90.91331 90.88479 91.08604 91.73777 93.64226 96.41134 97.95263 98.05019 97.6204 98.4615 97.5677 97.539 98.01081 97.85382 93.98656 93.0013 96.30714 101.0376 102.4197 98.72743 95.21844 94.14799 89.08979 83.07726 80.25236 79.52664 75.40876 70.31391 66.19721 64.8161 64.86499 63.13996 60.97472 60.89763 62.7792 61.51456 59.5739 60.73055 60.88473 60.73588 60.20188 58.94702 58.6866 60.44979 62.7831 65.47157 68.08073 68.22388 67.48716 70.07911 68.49462 63.09727 59.10243 55.91146 54.38503 53.81406 53.32201 52.03931 52.16293 53.32533 54.6164 55.25131 55.117 54.35758 54.60595 55.1596 54.86235 53.94027 53.22584 53.60561 54.67931 55.74341 58.11612 60.04248 61.57889 62.02947 60.90602 58.84986 57.60337 57.91828 61.94072 65.28159 63.94651 63.51437 61.68291 61.73367 62.80413 63.56171 -9999 -9999 61.70624 61.77116 63.9272 67.28798 67.3594 67.31947 67.10711 67.62116 69.60424 72.3371 74.86435 78.8031 83.03408 87.96311 89.67996 84.35356 81.36631 81.96663 86.45674 90.34505 92.15187 94.66756 94.44099 89.2008 84.83097 80.64029 79.68411 80.85558 75.39982 71.17489 70.92213 71.06581 73.03911 78.79407 80.11049 79.82136 79.59805 80.85347 81.83535 83.69946 85.36295 86.79543 88.12243 88.87978 90.21092 88.67462 86.2579 87.97186 93.14123 99.10344 102.7763 107.0452 110.4043 112.8039 112.3391 110.5947 111.5906 112.6556 113.4831 115.1598 115.6403 114.8943 116.4857 116.9511 120.2878 124.7702 128.3639 131.4809 136.3875 148.4033 170.7826 196.823 220.6109 236.1149 237.5932 223.3796 206.1127 191.3204 177.8632 164.0488 151.4816 142.3578 141.638 148.6566 154.6497 157.3214 153.522 147.2969 142.4923 142.329 143.6796 140.9975 135.9278 130.9778 126.5597 
79.55895 81.03561 84.96828 89.3794 89.52947 89.60531 90.53314 92.45899 92.94834 93.56237 92.07615 90.38808 88.4816 89.00931 86.24141 85.94789 86.41616 86.98711 87.47238 88.57488 89.80085 89.71793 89.82751 90.52579 90.42426 90.1206 89.44674 88.99729 88.44853 86.37741 86.86934 90.94579 95.87274 95.79324 92.76774 88.54487 87.55042 83.563 79.79581 78.24757 77.08439 72.98518 68.59216 64.86124 62.46378 61.61928 59.33529 57.06501 57.30251 58.8161 57.47699 55.11819 55.74784 56.48106 56.32895 55.80168 54.57559 54.08947 55.95123 60.84248 66.06098 68.52816 66.61662 64.12966 64.00479 62.86529 58.7493 55.34148 52.3551 50.97632 50.75887 50.8886 50.52047 51.17475 51.89614 52.82728 53.71744 53.93266 53.24064 52.78269 52.73919 52.13216 51.33242 50.92886 51.44972 52.59721 53.71928 55.84066 57.38725 57.53901 57.06027 56.51693 55.22432 54.68512 55.20099 58.61981 62.24442 61.69984 61.01698 60.67845 60.07538 59.90654 -9999 59.38383 -9999 -9999 61.42944 64.39534 66.48286 65.43181 64.74718 65.32117 66.55641 68.46451 70.18231 71.99757 74.38546 78.52021 83.59886 84.46221 79.24754 76.33374 76.96516 79.23766 81.32892 83.72681 86.08971 86.02529 80.86213 76.20645 73.49844 73.08484 72.98856 71.72258 68.45748 67.54929 68.6494 70.75961 75.82356 78.77143 78.41262 76.75403 76.58718 75.15247 74.95562 80.24121 83.85467 83.76022 84.17982 85.29379 84.12637 84.02274 86.11637 90.66617 95.39206 98.49942 102.1224 103.9565 105.6693 106.072 104.6474 104.4814 104.7833 105.1786 105.6586 106.0403 106.1906 108.0755 109.92 113.753 118.3179 122.198 126.3785 133.8318 148.5947 170.8887 195.5403 217.9307 230.821 228.3049 211.89 193.2737 178.2061 167.7382 158.6161 147.9226 136.5199 130.2048 132.1541 137.5656 142.5858 143.4393 140.8864 137.8386 137.346 137.1365 134.4131 130.3717 126.7648 123.3291 
79.32228 80.95623 84.16423 86.25292 85.10029 84.63761 84.81522 85.84148 86.7727 87.17711 86.14514 84.29555 82.73712 82.51133 79.53654 79.493 80.07684 81.31797 82.25555 82.38403 81.96159 81.18397 82.22866 83.54342 82.89961 81.93231 80.28962 79.39519 79.58784 79.45486 80.27097 82.95985 85.3309 85.13153 83.35529 79.40083 78.49754 76.27445 75.05653 75.41695 74.10349 69.61774 65.02301 61.64367 58.92116 57.22226 55.02975 53.24182 53.5925 54.3301 52.73341 50.42531 50.01249 50.11506 50.04377 50.49875 51.02289 51.99947 55.53465 61.26822 65.6116 66.80059 64.26863 61.07206 59.19775 58.15054 55.97523 53.84018 51.50031 49.84388 49.08242 48.99493 48.86385 49.50613 50.08009 50.50032 51.25184 51.96737 52.03429 51.67738 51.36073 50.85994 50.46679 50.42788 50.94232 51.9819 53.10977 54.29561 54.71195 54.11884 53.34337 53.2702 52.86583 52.56948 52.841 54.92131 57.6275 58.26627 58.04922 58.27442 57.68979 56.41528 56.01241 56.27532 56.78971 57.52244 59.45314 61.62715 62.66048 62.1836 61.32382 61.52581 62.95477 64.90991 67.14051 69.34236 70.56389 72.89268 75.8124 76.37559 73.89012 72.703 73.3718 74.57811 76.2843 78.99495 81.51059 81.71819 77.3842 73.157 71.25502 70.89635 71.11826 69.90167 67.59637 65.65997 65.92991 67.66679 69.61232 70.80275 71.45375 70.91817 71.07955 70.00784 69.34269 72.92205 76.75626 77.8388 78.60734 80.51867 80.80139 82.50214 85.22643 89.00262 92.41146 94.82721 97.99254 98.85078 100.537 101.339 100.5814 100.2629 100.0328 99.98733 99.92655 100.0849 100.6383 102.8588 105.6152 109.1935 113.2883 117.6059 122.8089 132.3901 148.7393 170.1316 191.6957 210.6197 221.3617 218.8685 204.7611 187.7075 172.45 161.0091 152.0931 143.4037 134.0111 126.8276 125.2952 127.9436 132.4436 135.1162 135.6677 134.64 133.8285 132.3195 129.6665 127.1603 124.4291 121.3254 
78.73685 80.43613 82.56115 82.86441 81.4436 81.07463 80.97619 81.0652 80.90252 80.36989 79.37175 78.06176 76.86231 75.43118 73.47706 73.1008 73.42077 74.55881 75.56946 75.45171 74.60733 74.27659 75.72295 77.00454 76.23382 74.47581 72.5018 71.79779 72.48275 73.26624 73.93504 75.58491 76.21378 76.03286 74.44459 71.59651 70.77369 70.38625 71.48978 73.19781 72.34328 67.98272 62.62986 58.09774 54.83181 52.5484 50.56371 49.44335 49.9002 50.25243 49.05254 47.528 46.69412 46.12956 46.00778 46.82192 48.49252 50.85025 54.76164 59.40244 63.77347 65.80483 63.75144 60.03811 56.8465 54.9078 53.71964 52.70839 51.319 49.83268 48.76205 48.327 48.06018 48.1101 48.25959 48.37675 48.83437 49.66534 50.37843 50.71862 50.83604 50.78397 50.80838 51.08227 51.54162 52.1242 52.67028 52.66878 52.18749 51.56612 51.15303 51.30437 51.39418 51.19484 51.17712 52.06522 53.33224 53.93478 54.10883 54.48825 54.57875 54.07624 54.13505 54.5842 54.95673 55.37927 56.69027 57.88247 58.57046 58.68425 58.34609 58.37247 59.21179 60.84545 63.29193 65.76186 66.699 67.55368 68.79298 69.73525 69.50929 69.72897 70.71007 72.12105 74.56936 77.70669 79.49085 78.82233 75.14466 71.77283 70.24308 69.44852 68.68946 67.63239 66.32452 65.12117 65.90089 67.36496 67.7029 66.94736 66.52252 65.91508 65.94437 65.41012 65.3842 67.37938 70.49352 73.38606 75.83145 78.19203 79.42797 81.57627 84.4106 87.66633 90.43286 92.53493 95.05286 95.78308 97.25572 98.2327 98.06881 97.58064 97.0082 96.8147 96.69974 96.95097 97.90589 100.221 103.1815 106.8576 111.3537 116.3858 122.1599 131.7052 146.2962 164.1598 181.3308 196.925 207.3742 208.1096 198.9263 184.4747 169.3214 156.7489 146.6651 138.5193 131.9417 127.0227 124.4092 124.3976 126.7479 129.8282 132.3742 132.6756 131.5204 129.4419 127.3119 125.3423 123.174 119.6144 
77.71167 78.99805 79.84911 79.44118 78.66157 78.59365 78.4213 77.97475 77.07879 75.78996 74.43988 73.04387 71.64199 70.09877 68.94592 68.20892 67.87256 68.44186 69.47125 70.06276 70.13008 70.57757 71.96088 73.04837 72.33294 70.23131 68.21249 67.63915 68.31036 69.30337 69.97497 71.02269 71.25539 70.39862 68.35377 66.5501 66.21001 67.38332 69.86893 72.34362 72.23156 68.2309 61.97811 55.66883 51.83272 49.4716 47.71344 46.94897 47.19066 47.33693 46.65953 45.64294 44.73226 44.03619 43.97162 44.82512 46.75054 49.46595 53.39135 58.31567 63.48806 66.25381 64.50488 60.37196 56.15832 53.12991 51.72717 51.21242 50.66681 49.78769 48.94145 48.4174 48.08122 47.75162 47.41138 47.22709 47.52352 48.32024 49.34169 50.33087 51.14839 51.65077 51.92395 52.09027 52.14487 51.99517 51.66501 50.99017 50.41373 50.16982 50.15948 50.39377 50.59669 50.47677 50.3383 50.49112 50.76649 50.79856 50.851 51.2615 52.02244 52.75209 53.57229 54.26438 54.58017 54.71507 55.20022 55.79241 56.43614 56.97955 57.28039 57.46471 57.8192 58.8082 60.44137 62.19211 62.97888 63.3701 64.18701 65.79083 67.28072 68.66718 70.11381 72.14689 75.01143 77.75351 78.39666 76.66884 73.66451 71.37993 70.10807 69.12377 68.02218 66.37183 65.09657 64.4107 64.85374 66.04611 66.75576 66.36955 65.76453 65.16313 64.87574 64.15984 63.87781 64.68637 66.75576 69.6201 72.58075 75.42493 77.86916 80.71322 83.6816 86.81682 89.47573 91.59051 93.53529 94.65787 95.91437 96.6254 96.44184 95.80318 95.1778 95.01609 95.00552 95.47132 96.77506 99.00946 101.8744 105.774 111.0327 117.2428 123.6983 132.0025 142.6299 154.7867 166.8257 179.3523 190.0581 194.4925 190.256 179.1586 165.3167 153.151 143.8291 136.7019 131.5734 127.8036 125.1023 124.1768 125.6657 128.6958 131.5644 132.082 130.6115 128.4247 126.2942 123.7958 120.7702 117.3455 
