# Supplementary material for: Exploring the Distribution of the Spreading Lethal Salamander Chytrid Fungus in Its Invasive Range in Europe – A Macroecological Approach
Source: PLoS One. 2016 Oct 31;11(10):e0165682. doi: 10.1371/journal.pone.0165682 (PMC5087956; doi:10.1371/journal.pone.0165682)
Supplement: S2 ZIP Archive — (ZIP) [file pone.0165682.s011.zip › BIOCLIM_full/bio_19.asc]

ncols         200
nrows         200
xllcorner     3.31330001355
yllcorner     -1.12269991115
cellsize      0.0117999315
NODATA_value  -9999
201.061 206.4437 211.3286 215.5803 219.3423 222.5495 224.9397 226.5842 227.5582 228.0484 228.141 227.8452 227.1821 226.259 225.1287 223.859 222.2906 220.1405 217.4762 214.5673 211.6988 208.7577 205.5941 202.224 198.8278 195.56 192.5356 189.9089 187.5925 185.4755 183.552 181.9413 180.6752 179.8026 179.2355 179.0319 179.1446 179.3672 179.5837 179.8668 180.1465 180.4356 180.5819 180.6049 180.3952 180.0131 179.4451 178.6943 177.9828 177.4368 177.2584 177.3324 177.5686 177.8239 178.0346 178.1604 178.2463 178.2261 178.0771 177.5381 176.6823 175.4857 174.023 172.3511 170.4282 168.4532 166.8464 165.6988 164.9976 164.435 163.9947 163.661 163.715 164.2108 164.9845 165.68 166.1472 166.6002 167.3858 168.6564 170.1358 171.6979 173.2442 174.7732 176.535 178.678 181.2492 184.1813 187.6089 191.4684 195.859 200.9819 207.1023 214.2723 222.3044 231.3241 241.2012 251.3101 261.3945 271.8845 282.7342 293.6109 303.6345 312.1291 319.2241 325.1463 329.8748 333.1079 334.3026 334.2903 334.5847 335.8056 338.2759 341.9696 346.7419 350.7247 351.5135 348.8797 345.8638 344.2903 343.6927 342.7082 340.9507 339.5649 339.6518 341.5813 345.5324 350.7287 356.2505 362.6781 371.5809 381.7781 245.6943 249.1636 250.803 397.4864 394.5044 390.0985 384.2723 377.3466 370.2245 227.7557 224.1058 221.1469 217.8094 213.5679 209.7662 207.4851 207.2062 208.9847 213.1318 219.6579 227.5871 236.9562 247.3109 258.3599 269.5464 278.2447 281.3036 280.0081 276.6624 270.9827 260.3097 245.5814 230.9982 218.7778 208.625 199.005 189.2561 180.1145 172.5931 166.5127 160.7437 154.4645 148.8674 144.8093 141.3382 137.9309 134.7298 192.7672 187.5464 122.9499 176.0383 168.6591 160.6325 105.1367 101.9983 99.52288 97.55978 96.25081 95.56787 95.18481 95.06105 95.15691 95.43253 96.15902 97.38234 143.2291 98.84435 98.83556 
200.0849 207.0176 212.962 218.2173 222.8274 226.8755 230.0334 232.3787 233.959 235.0479 235.645 235.6802 235.3032 234.7464 233.9915 233.0154 231.5232 229.3867 226.8279 224.1167 221.3454 218.381 214.8676 210.9044 206.9239 203.1174 199.61 196.4873 193.7803 191.3024 189.0829 187.2226 185.784 184.6256 183.9473 183.6151 183.6122 183.7513 183.9081 183.9756 183.9995 183.9667 183.6941 183.2542 182.5374 181.5961 180.6272 179.5417 178.5121 177.6635 177.281 177.2919 177.5455 177.863 178.274 178.724 179.0669 179.1729 179.0851 178.5138 177.7189 176.6759 175.4637 174.1118 172.5773 170.9182 169.4483 168.1591 167.1036 166.0258 165.1894 164.759 164.9462 165.6299 166.6741 167.742 168.6742 169.6105 170.7047 172.1331 173.6009 174.9245 176.0543 177.1775 178.4305 180.0846 182.2536 184.7807 187.7377 191.2203 195.1924 199.9141 205.3956 211.7494 219.093 227.3499 236.3121 245.5321 255.2067 265.8607 277.5698 289.752 301.0897 310.2996 317.6779 323.5273 328.1168 331.0153 331.6755 331.9911 333.6832 336.9176 341.4391 346.2491 350.2891 351.5133 349.5898 346.4867 344.2143 342.9967 341.7805 339.8496 338.1996 338.3874 340.3708 343.4549 347.4106 352.0037 357.2323 363.3046 371.6125 382.1845 392.7482 401.0468 405.7588 406.9253 405.0623 401.1327 395.3086 246.5007 381.2416 236.1135 231.3913 226.6553 221.1622 214.8292 208.8941 205.0147 204.037 205.4233 209.0184 214.485 221.2823 230.3331 241.9372 255.8727 270.7042 283.2281 290.1057 291.3508 288.7278 282.3397 270.8002 255.4445 239.7201 225.7244 213.7982 203.1566 192.6047 181.7873 171.5693 162.9729 156.5698 151.6522 147.0983 142.6826 139.4369 136.6855 133.027 129.0873 185.2678 179.7936 173.5615 113.2827 108.7576 153.589 149.2239 99.4543 97.38098 140.565 95.03385 94.5004 94.25473 94.46286 94.85479 95.41411 96.16504 96.71273 96.77445 96.55418 
198.792 205.4705 212.5832 218.8327 224.2431 229.0711 233.0243 236.138 238.4194 240.1575 241.386 241.9606 241.9757 241.7097 241.2731 240.5174 239.0387 236.8185 234.4364 231.9924 229.3914 226.35 222.7326 218.4384 213.9609 209.746 205.9055 202.4018 199.4028 196.6579 194.1475 192.06 190.3795 189.058 188.2142 187.7833 187.612 187.5675 187.5632 187.4441 187.1796 186.8669 186.3757 185.593 184.4859 183.1236 181.6945 180.313 178.9757 177.728 176.9512 176.7258 176.8397 177.1679 177.588 178.2004 178.805 179.1996 179.2778 178.8265 178.1 177.122 176.0365 174.9754 173.8705 172.6802 171.5194 170.2252 168.7544 167.2014 165.9493 165.3272 165.6228 166.5669 168.0321 169.5784 171.1182 172.66 174.1413 175.6151 176.8371 177.7586 178.5227 179.2708 180.1193 181.3077 183.0118 185.0613 187.5373 190.6031 194.2211 198.5008 203.4066 208.9019 215.3495 222.812 231.0458 239.607 248.9125 259.5134 271.9131 285.2905 297.9075 307.8407 315.4902 321.4688 325.5555 327.803 328.1077 328.5628 331.2986 336.2248 342.2158 347.3306 350.5111 351.6821 350.9539 349.364 347.647 345.2732 341.571 337.5585 335.2391 335.8876 338.6101 342.0839 346.3496 351.3943 357.5974 364.5215 372.5155 381.6715 390.8558 399.468 406.8503 411.0425 411.596 408.8927 403.8082 397.2049 248.5453 243.3202 238.1159 232.3648 225.5394 217.7178 210.3726 321.7608 202.8147 203.2615 205.6944 324.0194 330.5747 222.4562 234.7402 249.5905 264.1399 277.0213 287.0831 293.0979 294.2434 290.0989 280.9981 267.4404 251.0208 234.7192 220.4551 208.251 196.7838 184.8739 172.7886 162.5562 154.9733 149.6215 145.7394 141.3431 137.0441 133.6019 129.957 125.9186 180.9318 119.4182 116.4445 112.8428 108.8446 154.4737 150.58 100.0865 98.0999 96.71963 140.233 95.32613 138.6759 94.50862 94.42912 94.39809 94.67686 94.8376 138.9615 138.0468 
196.6687 203.2975 210.1685 217.3006 223.5328 229.1378 233.8663 237.8469 240.9533 243.4433 245.3177 246.5257 246.9925 246.9674 246.7348 246.0636 244.6361 242.4875 240.194 237.9779 235.5678 232.4759 228.7316 224.2996 219.6371 215.2064 211.1236 207.2765 204.0053 201.12 198.4173 196.042 194.0593 192.5403 191.4841 190.8104 190.3888 190.1278 189.9442 189.6284 189.1466 188.6376 188.0785 187.2681 186.234 184.7877 183.1693 181.5825 180.0477 178.6111 177.5505 177.0146 176.9043 177.043 177.3698 178.0915 179.0603 179.8401 180.1158 179.7158 178.9608 177.8705 176.7137 175.7298 174.8942 174.1527 173.4133 172.1665 170.511 168.7546 167.3591 166.6557 166.9576 168.0252 169.7129 171.6716 173.7388 175.7672 177.4996 178.8629 179.6727 180.1528 180.567 180.9702 181.3725 182.1159 183.2813 184.9184 187.0598 189.7946 193.076 196.9064 201.2687 205.931 211.409 218.0995 225.7658 233.9171 242.9797 253.3356 265.644 279.467 292.6479 303.3499 311.6818 317.7787 321.4063 322.7654 323.0861 324.214 327.9351 334.1439 341.3684 347.1463 352.309 356.6627 359.019 359.0483 356.7112 352.072 345.4427 339.2531 335.5936 335.1949 336.6457 339.0144 342.8589 349.0174 -9999 365.9944 375.7529 385.3742 393.806 401.3414 408.3783 413.3797 415.3997 413.9585 409.8104 404.0312 397.5815 248.8795 383.0346 237.8012 230.9635 222.6601 214.2965 207.462 203.6641 203.0273 204.5096 206.5114 209.3999 215.6034 226.1972 239.418 252.3867 264.5399 276.7915 288.7361 297.0104 297.795 291.4549 279.7143 263.0063 244.5751 228.2621 214.0189 201.0921 188.7061 175.8818 164.8822 156.6324 150.3349 145.6287 140.695 135.2294 130.4671 126.5638 123.4743 121.0431 119.0008 116.9115 114.3182 160.3383 157.0721 153.8759 150.3925 100.6397 99.32877 98.41614 141.8166 96.32262 95.23703 94.47005 93.78553 93.27248 92.65413 92.29445 135.5081 
194.1605 200.6372 207.4357 214.4273 221.3213 227.7504 233.265 238.0694 241.9622 245.12 247.5428 249.2513 250.1443 250.4064 250.2255 249.5854 248.2841 246.4122 244.4172 242.3623 240.142 236.8909 232.8972 228.3289 223.5877 219.0458 214.7983 210.8214 207.4224 204.4926 201.7729 199.2775 197.0418 195.3115 194.0421 193.1097 192.3847 191.7951 191.2808 190.7235 190.0705 189.4308 188.8738 188.2399 187.4074 186.3075 184.9117 183.4254 181.9517 180.584 179.5889 179.1138 178.8621 178.6831 178.716 179.3128 180.4779 181.5898 182.1004 181.7623 180.9359 179.7199 178.5021 177.5432 176.8833 176.4174 175.8524 174.6567 172.8492 171.1431 169.869 169.1614 169.3024 170.162 171.6933 173.7324 175.9987 178.2347 180.0865 181.2845 181.6505 181.5325 181.2574 181.1026 181.0904 181.4781 182.3244 183.7307 185.6616 188.171 191.1547 194.6988 198.5215 202.599 207.3167 213.3526 220.4907 228.3707 237.2302 247.1325 258.642 271.5688 284.1136 295.088 304.3547 311.0858 314.8036 315.9359 316.8443 319.6457 324.7789 331.2126 337.9404 345.8219 355.1826 363.0874 367.3386 367.378 363.9207 358.4145 351.4722 344.8727 340.1647 337.7752 336.6538 337.0364 340.183 346.3554 355.4639 366.8293 379.1436 390.5528 399.8784 406.2528 409.8666 411.543 412.6492 412.42 409.883 404.9892 398.6033 391.9765 385.2402 376.7709 235.9493 227.7839 218.7245 210.7276 205.8731 204.5061 205.3395 206.7738 208.3407 211.7041 218.2133 227.9593 238.7967 250.265 263.3092 278.3705 292.4942 299.4988 295.9683 284.9785 268.7469 249.6616 231.9291 216.6238 202.2226 189.3918 177.2028 165.9283 158.2696 151.8062 146.4133 141.1572 135.3517 130.4461 127.0307 124.7688 122.9686 120.9332 118.7118 164.5722 161.8371 160.0395 108.125 106.3878 104.532 103.1142 102.0804 100.4366 143.0233 96.35465 94.78944 93.22408 91.82249 134.8308 90.35495 132.9279 
191.8198 198.1129 204.7585 211.6796 218.4521 226.0154 232.1275 237.4088 241.7918 245.3787 248.0727 250.0753 251.3443 251.7737 251.6682 251.047 249.9632 248.5363 247.0233 245.3577 243.2653 239.9569 235.8016 231.0869 226.1664 221.342 216.9306 213.0583 209.8174 207.0723 204.5662 202.1136 199.919 198.0067 196.4499 195.3486 194.3801 193.525 192.7497 192.0818 191.4449 190.892 190.4899 190.0952 189.5887 188.7745 187.7398 186.5682 185.3673 184.1666 183.0663 182.3226 181.7316 181.0408 180.4576 180.6247 181.6526 182.8879 183.6529 183.6256 183.026 182.0546 181.0839 180.3448 179.7733 179.3532 178.8913 177.9333 176.3621 174.906 173.8382 173.2456 173.0957 173.4692 174.4562 176.2887 178.6831 181.2614 183.3652 184.4955 184.4681 183.7674 182.7312 182.0243 181.7324 181.9908 182.7824 184.169 186.0553 188.5567 191.5616 194.8648 198.2268 201.7934 206.0388 211.4089 217.7934 225.1524 233.4738 242.8087 253.4444 265.3232 277.2278 288.7905 298.936 306.798 310.8976 313.0001 315.2026 319.4645 325.2972 331.2993 338.0381 347.9891 359.377 368.3174 372.928 373.5351 371.0668 366.6804 361.1102 355.8161 351.069 346.8541 343.7586 342.9371 345.2806 350.7622 359.5134 372.1833 387.2741 402.1391 413.5137 418.7903 418.2251 414.6456 412.266 411.6631 410.3374 406.5782 400.7306 394.7571 389.5389 382.4253 242.5675 235.1243 225.9714 217.1287 211.0714 208.7813 209.326 210.8698 212.7056 214.5544 217.3673 222.7459 230.8848 241.5773 255.1409 271.2036 287.7698 299.5121 300.2964 290.1313 274.0293 254.5439 235.1607 218.0634 203.0234 190.1987 179.6501 169.9738 162.1777 155.7884 149.9769 144.1817 209.1067 201.211 132.0312 129.8625 181.9737 176.6378 172.0617 168.1496 165.8721 113.7374 112.1703 110.4676 108.5204 107.6116 154.67 103.7221 100.5277 143.6451 140.9695 137.7412 135.0043 89.59708 131.2927 89.64627 
189.8819 195.9188 202.3722 209.0376 215.5737 222.8419 228.6957 233.7225 237.9868 241.6296 244.3284 246.266 247.569 248.16 248.0842 247.7213 247.0744 246.2181 245.1312 243.6375 241.5608 238.5175 234.5194 229.8905 224.9818 220.2085 215.8797 212.395 209.5414 207.053 204.6841 202.4082 200.2909 198.356 196.5988 195.2194 194.0289 192.9013 191.7687 190.8658 190.0572 189.3857 188.7842 188.2427 187.7103 187.0187 186.2373 185.4597 184.669 183.7552 182.8317 182.0124 181.2394 180.2287 179.076 178.4683 178.6972 179.3473 179.9459 180.1852 180.0343 179.4414 178.7343 178.048 177.3386 176.6337 175.9305 175.034 173.8612 172.6951 171.8977 171.4029 170.97 170.8149 171.4868 173.2337 175.9181 178.932 181.4099 182.9026 183.0097 182.1651 180.7679 179.7884 179.3716 179.5769 180.3544 181.7848 183.8078 186.534 189.739 192.9117 196.0637 199.2926 203.0142 207.5961 213.026 219.5158 226.9759 235.2908 244.6136 254.789 265.584 277.1884 287.8221 296.1874 301.0572 304.153 307.3851 312.4605 318.5311 324.8629 332.1487 340.4917 348.746 355.2672 359.3262 360.6182 359.9986 358.0875 354.8792 351.7485 348.864 346.032 343.8665 343.7647 345.9243 350.2199 357.5269 368.6736 382.798 396.8736 406.3267 409.0098 406.2967 401.2739 397.2823 395.6254 394.473 392.0113 388.2664 384.0634 379.9305 374.081 239.9974 234.8621 227.8574 219.7862 213.1523 209.8565 314.0224 209.3018 211.2265 213.173 214.7979 217.5342 222.7006 231.4357 243.8061 258.2176 272.4073 283.0015 285.9247 279.0919 263.21 244.1967 226.0023 313.2292 294.5732 186.8788 178.5184 170.7225 164.1954 239.3702 231.1164 146.8804 141.7986 206.1295 136.9204 193.3812 187.7302 182.4015 124.2156 120.2486 169.3159 115.5073 113.8564 161.2612 110.2804 110.3252 108.6123 105.0634 149.97 146.0384 141.7445 91.8934 90.2554 132.3072 88.64092 89.48858 
188.0511 193.8324 199.9696 206.2536 212.3712 219.0662 224.4505 229.0767 233.082 236.6362 239.4602 241.6241 243.1126 244.1328 244.5298 244.7116 244.6927 244.416 243.6491 242.3306 240.418 237.4822 233.5553 228.9245 224.0972 219.5971 215.6718 212.5746 210.1205 207.9293 205.7988 203.7078 201.8123 200.0042 198.2302 196.6668 195.2402 193.9007 192.5195 191.4503 190.6674 190.0454 189.534 189.082 188.6907 188.1658 187.5299 186.8049 185.9297 184.7675 183.4539 182.1865 180.8312 179.2625 177.4688 175.8786 174.9082 174.5682 174.6801 174.8907 174.8929 174.5953 174.1068 173.7452 173.3896 172.9866 172.3945 171.4494 170.3651 169.2171 168.3326 167.5719 166.5302 166.141 166.8311 168.5511 171.2504 174.5699 177.7194 179.9586 180.625 179.9412 178.494 177.2011 176.3901 176.1391 176.4392 177.4425 179.1674 181.7144 184.8097 187.9115 190.9872 194.0097 197.2949 201.3006 206.1544 212.0328 218.8346 226.4971 235.1699 244.7988 255.527 267.7413 278.9005 287.4916 293.2718 297.4104 301.3349 306.7942 312.684 319.2843 326.4871 333.416 339.2552 343.5846 346.1685 347.1841 347.0654 346.4262 345.1235 344.0918 343.6523 343.3904 343.0964 343.7823 345.917 349.9269 356.666 366.1259 376.805 385.8436 390.6311 391.1733 389.0999 386.5143 384.1596 382.4643 380.5983 377.9073 374.489 371.2152 367.9378 363.4698 357.1633 232.4847 227.0397 220.7553 215.1689 212.3253 209.1171 208.2603 209.3465 211.6007 213.9742 216.1819 219.9166 226.8713 237.0586 248.8069 259.5062 266.2589 267.5342 262.2712 364.1885 230.925 215.0018 202.9103 194.0962 186.8209 180.3776 261.5079 169.5616 165.6477 161.2301 155.3814 149.6026 145.3278 204.8423 198.7771 192.7755 186.5462 126.0026 174.9171 170.9501 167.8841 165.091 161.9218 158.6673 157.8378 156.8585 154.4285 102.8563 147.926 143.1411 139.0712 135.7442 133.3096 89.38861 90.3875 
185.9516 191.5757 197.436 203.3451 208.9063 214.9425 219.8038 224.0422 227.9064 231.5177 234.5826 237.1229 238.9692 240.3607 241.2383 241.92 242.3131 242.4966 242.176 241.0949 239.0805 235.9472 231.7585 226.9099 222.0339 217.8983 214.535 212.0868 210.2082 208.5566 206.8929 205.1734 203.6602 202.1992 200.6031 198.8006 196.9776 195.3204 193.7475 192.435 191.4655 190.7798 190.2214 189.7993 189.4385 189.0782 188.62 187.8157 186.6537 185.1932 183.608 182.0068 180.269 178.3187 176.1659 174.0515 172.3059 171.2169 170.9165 171.0694 171.1441 170.9271 170.3853 170.0215 169.9521 170.0587 169.8021 168.9149 167.7914 166.689 165.8603 164.7997 163.318 162.8393 163.2276 164.4499 166.6769 169.8909 173.6114 176.9248 178.6981 178.6499 177.427 175.934 174.7076 173.9281 173.5908 173.9861 175.0972 177.0004 179.4861 182.2129 185.1538 187.9893 190.9136 194.2557 198.338 203.2333 209.0817 215.8045 223.6449 232.8919 243.6742 256.1523 267.6332 277.0155 284.0232 289.5928 294.7973 301.0036 307.0861 314.0376 321.5781 328.2789 333.2444 336.0367 337.0753 336.9295 336.2946 335.8237 335.6663 336.6034 338.8182 341.2195 342.8289 344.5804 347.2563 352.2395 359.0633 366.2387 371.7674 374.2293 373.5484 371.6478 370.6013 370.9689 371.63 371.1234 368.5554 364.8355 361.4789 360.0069 359.6354 357.6228 352.1847 232.6581 226.8634 221.1173 217.0959 212.5836 208.4882 206.0277 204.8269 205.8774 208.954 212.684 217.5677 339.3939 232.4535 241.3873 248.4142 251.1908 249.712 243.5671 232.3212 218.0132 204.7267 291.9853 191.4346 187.6724 184.1797 180.5638 177.5521 175.003 171.5483 165.4987 231.3262 218.9704 210.3089 202.7185 194.7209 186.8208 179.8927 174.0069 169.6989 166.1293 162.6845 158.9459 155.9342 154.8744 153.9401 152.2853 149.6662 148.4965 144.8905 140.6805 91.423 90.09064 90.20092 91.48906 
183.6024 189.042 194.6941 200.274 205.4315 210.9475 215.4439 219.4434 223.3363 227.1025 230.4598 233.327 235.4822 237.1271 238.1569 238.9173 239.5639 240.4058 240.6514 239.7448 237.5126 234.2312 229.8992 224.8977 220.0717 216.1345 213.3188 211.4476 210.0645 208.8122 207.6718 206.3754 205.1893 204.176 203.1347 201.6675 199.8752 197.9368 196.0681 194.5749 193.4916 192.8842 192.582 192.499 192.3391 192.1543 191.8299 191.1201 189.8666 188.1868 186.2251 184.0759 181.7812 179.3315 176.7629 174.2326 171.9127 170.0468 169.0847 168.9016 168.9424 168.8363 168.3794 168.0472 168.0642 168.2165 167.8963 166.8537 165.5456 164.4376 163.8906 163.5443 161.8056 161.4717 161.4432 161.8033 163.1271 165.6239 169.1255 173.0632 176.1426 177.352 176.803 175.2733 173.767 172.6805 171.9901 171.9751 172.6272 173.8533 175.5176 177.5306 180.0368 182.6354 185.5281 188.6787 192.3067 196.5548 201.734 207.7075 214.6327 223.0638 233.1628 244.755 255.1603 263.7952 270.6747 276.3767 281.9476 288.4089 295.084 302.5384 310.3842 317.4866 322.7936 325.6615 326.5953 326.6538 326.7037 327.4539 329.0911 331.6962 334.8841 338.0734 340.6424 343.2772 347.3913 354.1123 361.1943 366.2463 367.9397 365.9734 361.6487 358.1478 357.7773 360.3294 363.1631 363.7177 360.8784 356.0201 352.6749 353.7752 356.8137 357.5221 236.9139 232.0391 225.4025 220.1355 315.7215 309.8992 208.382 205.1656 202.5466 201.8203 203.8041 208.4552 214.2203 220.1962 226.5836 232.1957 235.6315 236.174 233.6624 227.8101 218.3133 207.2598 198.1594 192.5478 190.1656 189.5896 189.5997 188.7245 187.014 184.3118 180.2047 254.8107 240.4727 226.4087 215.0096 204.548 194.3111 185.1548 177.6022 171.6444 167.0303 163.1864 159.5017 155.5287 153.1009 152.3732 151.422 149.8971 147.954 149.4086 98.99957 143.8647 140.9351 139.2801 139.5077 140.5714 
181.1806 186.3566 191.7431 197.0213 201.8796 207.1103 211.2772 215.2369 218.9759 222.6749 226.0623 229.0336 231.3695 233.1873 234.6313 235.7869 237.0178 238.3105 239.1304 238.3632 236.0063 232.6075 228.2245 223.2255 218.4686 214.6905 212.277 210.9238 209.9822 208.9793 208.0447 207.073 206.0704 205.3124 204.7565 203.8859 202.5552 200.943 199.2395 197.9801 197.3556 197.1566 197.2707 197.5026 197.4008 196.9763 196.2683 195.2433 193.808 192.0455 189.8497 187.2727 184.5204 181.6534 178.6508 175.7332 173.0216 170.609 168.8996 168.1506 167.9713 167.8856 167.79 167.991 168.2874 168.2585 167.5615 166.2719 164.8363 163.5974 163.5913 164.1508 162.2949 162.048 161.6781 161.3666 161.5569 162.8438 165.3193 168.851 172.3139 174.4617 174.7078 173.7676 172.4584 171.2462 170.2986 170.0037 170.2139 170.8035 171.5602 172.8108 174.6527 -9999 179.8725 182.8807 186.5474 190.9254 196.0908 201.7616 208.105 215.8235 224.9395 235.2342 244.4493 252.5081 259.4923 265.4189 270.9651 276.4751 282.234 288.9415 296.4052 303.504 308.9176 311.981 313.1321 313.5313 314.7542 317.3456 320.6949 324.6587 328.559 331.9928 335.3556 339.3787 344.6318 351.2505 356.839 359.5249 358.9125 354.8276 349.7745 346.5727 346.5898 349.6725 352.6873 352.9327 349.5904 343.7376 340.3617 343.6944 348.9965 350.7003 230.9824 225.8791 219.8903 215.1023 310.3932 208.4486 205.8388 202.8286 200.7167 200.6714 304.1016 207.8215 213.2931 217.2539 219.8213 220.7237 220.8056 220.4344 218.6985 213.9378 205.8224 197.2994 192.2223 190.3375 189.9702 191.008 193.2154 194.2841 193.361 275.9031 185.0495 260.4838 247.0993 232.5466 218.6572 205.7703 193.9356 184.0024 176.0823 170.2832 165.6139 161.701 157.8137 154.0361 152.5343 103.7474 151.3831 150.1119 148.9318 152.3477 102.2605 98.6304 147.4707 146.3615 146.7398 147.0714 
178.7022 183.5524 188.5749 193.4786 198.0547 203.0236 207.0386 210.8511 214.5584 218.0819 221.2948 224.2657 226.7573 228.9272 230.9219 232.8577 234.7621 236.3282 237.2776 236.8801 234.6913 231.4892 227.2595 222.4721 217.9043 214.4893 212.578 211.9632 211.9031 211.6353 211.1441 210.2796 209.0113 207.9367 207.2911 206.7807 205.9979 205.061 204.2121 203.8695 204.142 204.8546 205.6411 206.0384 205.7121 204.8647 203.5708 201.9879 200.1178 198.096 195.6326 192.7281 189.6005 186.3157 182.982 179.6965 176.739 173.8143 171.2742 169.6291 168.6839 168.1864 168.0684 168.4915 168.8827 168.7041 167.9055 166.7217 165.4416 164.4108 164.5788 164.6738 162.8376 162.4413 161.8611 161.1209 160.5712 160.8566 162.3552 165.0866 168.202 170.6938 171.7776 171.5207 170.7192 169.553 168.2375 167.5525 167.5559 168.0819 168.6774 169.5757 170.721 173.1777 -9999 178.2771 182.0775 186.8892 192.3148 198.0451 204.0435 211.1507 219.2349 227.9179 235.6976 243.0728 250.153 256.5056 262.0403 267.084 272.4564 278.9156 286.1941 293.1336 298.163 301.3024 302.5867 303.4732 305.6395 309.371 314.1189 319.5945 324.6863 328.8132 332.9059 337.6102 342.4963 347.16 350.0423 350.7296 348.4387 343.8081 339.6288 337.6068 337.2763 338.8794 340.4818 339.94 336.2721 330.6079 327.2923 330.3033 335.2346 223.6745 221.1667 218.2438 215.4639 313.3426 307.3398 204.7635 201.916 198.933 197.6383 199.1537 303.4062 208.0849 212.3109 213.7594 212.0536 208.5057 206.3911 304.325 205.4568 201.5137 193.6163 186.763 184.6069 186.3323 188.9007 190.9677 193.6186 195.4682 195.0525 278.1063 271.1714 261.0769 248.0695 233.6088 219.0652 205.6873 193.9441 184.2723 176.7079 171.0504 166.2884 162.0934 106.4896 154.8053 153.9184 103.5437 152.4677 151.5686 151.6334 156.2899 106.6651 104.5368 102.3251 155.3381 155.3292 154.3942 
175.8309 180.3985 185.055 189.5806 193.8773 198.683 202.6899 206.4724 209.9693 213.2022 216.139 218.9747 221.7076 224.3649 226.9964 229.5167 231.9042 233.8518 234.9815 234.8712 233.1052 230.234 226.3336 222.0008 217.9416 215.1314 213.9346 213.9917 214.6921 215.1404 215.0682 214.2871 212.5291 210.8482 209.4557 208.5555 207.837 207.2718 206.9363 207.0141 207.8451 209.0787 210.1773 210.5266 209.8105 208.4738 206.8858 205.2545 203.3727 201.3119 198.6679 195.4782 192.0251 188.4833 184.9541 181.6151 178.6833 175.8094 172.9648 170.5501 168.9359 167.9113 167.3792 167.4079 167.675 167.8546 167.489 166.4794 165.2926 164.6019 164.7282 164.0989 161.8609 160.9438 160.0553 159.0804 158.4256 158.6377 159.7996 161.8116 164.3003 166.4828 167.9186 168.3468 168.2575 167.6542 166.5979 165.655 165.2623 165.7169 166.619 167.7525 168.7464 170.3299 172.3604 174.9704 178.7117 183.556 189.0374 194.6422 200.3627 206.6093 213.4996 220.6554 227.4556 234.6324 242.0436 249.104 255.2388 260.4379 265.7169 271.9206 278.7511 285.2966 290.282 293.9237 296.2807 298.2312 301.2449 305.7396 311.7783 319.0432 326.156 331.7117 335.8859 338.9224 340.0263 341.0271 341.2946 340.266 336.8922 332.0708 328.8019 327.2633 326.6248 326.4389 326.0473 324.9211 322.1282 318.3349 315.529 316.3824 319.1477 321.4896 322.2919 320.8257 317.4539 313.3583 207.6933 204.0053 200.6884 296.0628 296.2613 200.283 204.9344 208.927 210.8552 307.3648 203.2738 196.6241 193.316 284.2172 192.5315 188.398 267.8335 175.4356 175.5617 257.6517 262.6513 188.8175 191.2342 192.2523 191.0551 272.0413 263.8862 253.0467 240.4913 227.3051 213.9136 201.9259 191.8027 183.6617 177.3137 115.4927 111.5802 162.7833 158.6532 156.1628 155.1524 154.4187 153.2383 153.0179 155.0729 108.4433 164.1534 109.3057 108.358 163.7933 163.6631 161.6669 
172.5404 176.9974 181.4689 185.8605 190.0109 194.6926 198.6805 202.3284 205.4726 208.2572 210.8094 213.5471 216.5187 219.6072 222.5402 225.331 227.9887 230.3671 232.0388 232.451 231.2332 228.571 224.999 220.8158 216.9789 214.3027 213.4727 214.108 215.431 216.777 217.483 217.1449 215.3243 213.0266 210.8264 209.15 208.1298 207.7876 207.7931 208.13 209.1434 210.6705 211.9415 212.5319 211.9807 210.6616 209.266 208.0309 206.5133 204.5308 201.8219 198.6736 195.1118 191.3656 187.6748 184.3058 181.3831 178.5269 175.5847 172.6827 170.3146 168.7001 167.4442 166.8094 166.8379 167.2035 167.0389 166.2307 165.155 164.3455 164.085 163.128 160.6329 159.1948 157.935 156.8556 156.3486 156.628 157.6552 159.1452 161.0554 163.1236 164.8085 165.8584 166.4536 166.5328 166.0444 165.3787 164.8447 164.8331 165.1984 166.091 167.156 168.4606 170.2627 172.8203 176.1924 180.3962 185.1392 190.2479 195.4201 200.9358 206.7254 212.7316 218.8236 225.8392 234.0897 242.6343 250.1511 256.3243 261.744 267.3734 273.1801 279.0475 284.23 289.0667 292.6589 295.345 298.6398 303.3799 309.592 316.963 324.4423 329.9876 332.2617 331.5357 329.1239 328.5845 329.0774 328.67 326.0743 321.6303 317.7151 315.2407 313.6007 312.1226 310.0117 308.1057 306.2103 304.1064 302.0121 301.7297 304.137 308.4384 313.2649 315.9144 315.9857 210.716 207.4768 202.983 298.0115 295.6849 297.4016 303.4799 311.9818 212.9888 211.9834 205.6762 196.3014 276.555 182.0058 266.3548 177.1816 256.1078 247.4765 163.0251 165.0404 247.9388 253.7136 259.5227 184.601 184.6883 182.1751 258.178 250.2844 241.2306 231.3033 220.226 209.0111 198.5668 189.5871 182.5563 177.038 172.2353 167.6675 163.139 159.052 156.6451 155.131 154.2207 153.4626 154.5259 158.3415 110.7079 166.1737 165.9618 112.8063 112.1213 169.3608 167.7847 
169.3307 173.7941 178.2993 182.6933 186.7855 191.3732 195.0614 198.3056 200.9432 203.2225 205.429 207.9873 210.9113 214.0622 217.004 219.7231 222.3921 225.1413 227.4162 228.4805 227.8708 225.6673 222.419 218.6886 215.1613 212.9398 212.5057 213.9875 216.2231 218.3491 219.6544 219.989 218.5651 216.2266 213.5823 211.1886 209.5957 208.9732 209.2821 209.9386 210.9181 212.1727 213.301 214.029 213.8089 212.7597 211.4891 210.4607 209.2739 207.7842 205.4191 202.5599 199.2523 195.6141 191.8604 188.3905 185.2737 182.1055 178.8319 175.5887 172.487 169.7817 167.5756 166.1284 165.5059 165.452 165.2667 164.6427 163.593 162.4715 161.8486 161.0058 158.728 156.8732 155.2031 153.9644 153.3363 153.4555 154.2972 155.649 157.5556 160.0017 162.3106 164.0755 165.2751 166.0349 166.22 165.8536 165.3024 164.909 164.4395 164.1792 164.4259 165.4258 167.269 169.8797 172.9817 176.3843 180.094 184.4548 189.331 194.6467 199.7587 204.777 210.0869 216.7677 225.6653 235.4485 244.4907 252.0709 257.9032 262.8447 267.422 272.2236 277.3194 282.5537 286.9492 290.1251 293.1992 297.2115 302.3252 307.9688 313.0772 315.6726 314.9957 311.9917 309.2729 310.2563 313.2166 315.178 314.504 310.8853 306.0994 302.1429 299.3753 297.23 295.054 293.6457 293.0712 292.7702 292.1122 292.6228 296.6656 303.0929 310.0791 314.5322 210.6283 314.7628 206.7287 202.8453 200.1601 200.9181 204.0629 309.6546 213.5072 215.4499 212.1706 203.8815 192.6947 182.4196 175.3134 170.3611 165.4857 159.8512 155.3133 154.0842 156.3282 237.7034 242.5271 247.0469 250.4797 251.1153 248.7303 244.2671 239.1747 233.1517 225.5052 216.6961 207.1968 197.3907 188.1997 181.2273 176.0608 172.0165 167.8814 163.4399 159.3248 104.4843 155.2847 104.2932 155.2814 157.4623 161.3201 165.1115 167.7763 168.6852 171.6364 116.1307 114.934 113.964 
166.6714 171.1647 175.7161 180.2366 184.3578 188.8293 192.26 195.0115 197.1478 198.9323 200.7596 202.9492 205.4706 208.2449 210.8139 213.2794 215.8232 218.6395 221.2232 222.7726 222.8524 221.3788 218.766 215.6747 213.0407 211.6566 211.9911 214.3072 217.4511 220.1913 222.0137 222.9163 222.258 220.5615 218.0444 215.3647 213.3166 212.3246 212.4403 213.2011 214.2509 215.1841 215.7502 215.9322 215.271 213.9909 212.6039 211.4553 210.5839 209.7117 208.3279 206.4404 203.8571 200.5054 196.5433 192.5635 188.912 185.303 181.5837 177.9005 174.2648 170.6613 167.4856 165.1795 163.9278 163.3703 162.9758 162.5069 161.8319 160.9684 160.3309 159.4798 157.5975 155.7944 154.1883 152.7279 151.6995 151.2965 151.6464 152.6185 154.3979 157.07 160.0433 162.6032 164.5235 165.8674 166.5749 166.5092 165.8711 165.1407 163.9897 162.835 162.2192 162.5556 163.9331 166.1749 169.0062 172.0687 175.4007 179.4246 184.1456 189.2363 193.8596 198.1198 202.7634 208.7587 217.2071 227.0694 236.9987 -9999 252.3728 256.9429 260.7681 265.1406 270.5712 276.2961 281.4772 285.7545 289.4971 292.9165 296.0167 298.5141 299.5052 297.8701 294.3037 290.5584 288.917 291.5354 296.823 301.3058 302.4258 299.7818 294.7748 290.1551 287.297 285.8333 285.0684 285.3774 286.9731 289.5027 291.3054 292.3754 295.7677 301.7902 309.202 314.6082 316.8889 209.0932 316.1234 312.4804 203.4801 203.8502 206.9801 315.5522 319.9261 212.3185 207.079 198.1351 187.1242 176.6506 168.4309 244.3368 155.5695 150.0128 146.23 145.1929 146.4339 149.5426 154.3614 232.7683 235.7035 236.0502 234.3438 231.9485 158.1704 156.2294 153.1333 148.4164 142.3793 196.6995 187.5177 180.2291 175.2007 171.6829 168.0286 163.7306 159.4114 105.3855 106.574 156.7757 158.0603 160.1176 162.7966 166.7562 170.3466 172.4688 175.6551 177.0235 117.9055 116.7132 
164.7825 169.2696 173.7867 178.2491 182.321 186.7399 189.9633 192.4221 194.2822 195.8371 197.3598 199.0806 200.9562 203.0481 204.9871 207.1191 209.5592 212.2534 214.8264 216.6015 217.1712 216.4936 214.6781 212.1671 210.1357 209.2837 210.2123 213.1758 217.1346 220.7296 223.3734 225.0093 225.1563 224.3238 222.5629 220.4813 218.5736 217.3887 217.2185 217.9908 219.1598 220.1914 220.406 219.7427 218.0883 215.8448 213.7484 212.3049 211.5956 211.4 210.97 209.936 207.8692 204.6817 200.4993 195.9653 191.6571 187.4455 183.1344 178.8453 174.5829 170.3609 166.6489 163.8405 162.199 161.3902 160.9371 160.494 159.9883 159.4376 159.0567 158.287 156.8743 155.2851 153.833 152.4156 151.2162 150.4623 150.3097 150.5359 151.5429 153.691 156.3674 159.1231 161.5912 163.4733 164.6228 164.8446 164.3425 163.4885 162.2121 160.8329 160.0222 160.0474 160.9589 162.618 165.0449 168.138 171.3742 175.0666 179.4529 184.2208 188.7492 192.8416 196.983 201.8087 208.6066 217.292 -9999 236.216 243.516 248.8895 252.9955 257.942 264.1176 270.355 275.7589 280.0555 283.6101 286.2632 287.5771 286.9877 285.2637 283.2246 280.7767 277.7172 275.3623 276.9536 281.9761 287.2554 289.7744 288.3932 284.3575 280.3863 278.8125 279.7057 281.6407 284.3922 288.4196 293.7116 298.846 302.1183 303.9177 306.3229 311.0953 209.9919 210.8975 212.1705 213.6458 326.3854 212.9085 322.5822 212.9063 323.3705 323.5227 210.5891 203.6276 193.9737 182.8648 172.5951 253.5292 156.6628 149.7808 143.7157 139.4527 137.4762 137.8105 140.4536 144.7461 219.8403 222.3688 222.6766 221.6402 220.3533 218.8607 216.6937 213.6255 209.1846 202.9667 194.9908 186.6203 123.4497 175.3532 172.1542 168.8192 164.5444 160.2506 106.2291 157.8158 159.1137 160.1838 161.7875 164.4692 169.1235 173.4937 175.7898 179.0033 181.0615 120.2226 119.0187 
163.2473 167.7228 172.2253 176.5321 180.4041 184.7001 187.8521 190.253 192.0442 193.6031 195.0095 196.4624 197.7798 199.1777 200.6788 202.4128 204.6071 207.0804 209.4032 211.1012 211.8261 211.562 210.3346 208.3798 206.899 206.4456 207.8391 211.2123 215.7826 220.1915 223.7385 226.2712 227.2819 227.3572 226.6498 225.7077 224.9276 224.435 224.4639 225.2701 226.447 227.4272 227.1527 225.5327 222.9889 220.0932 217.5047 215.4966 214.5026 214.4052 214.2688 213.3551 211.1943 207.9086 203.7387 199.1177 194.4801 189.8804 185.0229 180.0892 175.4006 171.1703 167.5582 164.4975 162.4511 161.0809 160.4445 160.0752 159.554 158.7437 158.2395 157.427 156.3253 154.7457 153.3601 152.1293 151.0586 150.132 149.4354 148.8505 148.9007 149.9307 151.6806 153.9706 156.569 158.9597 160.7559 161.5851 161.5274 161.0149 159.9136 158.568 157.6541 157.4811 158.2332 159.852 161.9954 164.6395 167.5116 170.9394 175.1021 179.6368 184.2391 188.3494 192.1125 195.9537 201.1175 207.7706 215.8622 224.5083 231.9549 237.9603 243.1526 249.127 256.2239 263.2755 269.0752 272.9423 275.12 275.7761 275.247 274.1731 274.5612 276.6324 278.0137 277.5226 275.6826 274.3907 275.1796 277.3494 279.2294 279.0561 277.0091 274.8868 275.2054 278.6995 283.0851 287.3426 292.5738 299.7074 308.1581 316.4384 321.393 321.3462 320.5752 322.5896 327.7072 334.503 219.7571 222.4202 345.2927 342.1529 337.505 333.7217 329.6287 212.1974 315.2093 301.9084 181.6811 171.4626 162.6471 154.7316 147.2055 140.2512 134.7945 131.8176 131.6636 133.6178 136.7983 139.8731 210.2132 143.0461 208.792 207.9337 207.5596 207.1381 206.1013 203.8989 199.7027 193.3156 186.5659 181.1372 120.1522 174.2476 170.9185 166.8553 163.0025 160.4454 160.136 160.9969 161.784 163.5428 166.3961 170.7608 174.9214 177.2201 180.9697 184.1057 185.583 120.7406 
162.1163 166.5325 170.8825 174.9877 178.5829 182.513 185.5912 188.1984 190.2262 191.9582 193.5153 194.9631 196.1383 197.2427 198.408 199.9013 201.7742 203.9171 205.9062 207.3563 207.9949 207.8602 206.9793 205.4561 204.3303 204.3034 206.1117 209.9396 215.0608 220.1169 224.2715 227.4081 228.9955 229.8112 230.1311 230.4777 231.0648 231.6903 232.2714 233.0125 233.7751 234.1783 233.4632 231.5292 228.8134 225.9285 223.3659 221.1577 219.7188 219.1086 218.8035 217.9007 215.77 212.1797 207.5517 202.5303 197.4591 192.4459 187.2597 182.2176 177.7424 173.8097 170.4315 167.4062 165.0292 162.9342 161.3349 160.4808 160.0363 159.1262 158.2563 157.0605 155.9405 154.3269 152.7735 151.5177 150.5529 149.5639 148.5072 147.2855 146.4988 146.6098 147.3263 148.7889 151.043 153.7731 156.3903 158.3507 159.3557 159.4451 158.5246 157.0053 155.8288 155.321 155.7332 157.1968 159.4104 161.9714 164.668 167.7953 171.6727 175.9123 180.4039 184.4476 188.0824 191.4402 195.0657 199.6763 205.8361 213.1644 220.1796 226.4294 232.3645 238.9236 245.9683 252.8587 258.5721 262.4496 264.1504 264.3988 264.2902 265.0706 268.6694 273.7845 278.1095 281.7943 283.8538 282.9943 280.0018 277.2575 275.7351 275.0857 274.1149 273.319 274.7474 279.649 286.2305 292.3477 299.2924 308.8645 321.009 332.8018 341.6301 343.8872 339.9569 336.3085 338.1649 345.7171 354.7978 361.3403 364.396 362.4871 356.792 229.5788 224.8361 334.0187 322.6416 307.4642 187.0784 176.2329 257.7124 244.0374 149.0158 140.771 133.7674 129.4053 127.9407 128.4748 130.0741 131.6211 132.9203 133.7905 134.6263 195.6637 195.8379 196.938 197.9627 197.9431 196.0698 192.3915 188.4037 184.9559 181.4398 177.8328 174.1305 169.9438 166.0121 109.9256 161.567 162.0097 162.8318 164.574 167.2793 171.3767 175.812 178.3565 182.7399 186.8171 189.377 190.0151 
161.4287 165.8488 170.0526 173.9057 177.2607 180.8576 183.7823 186.4423 188.7001 190.7484 192.5858 194.2693 195.5616 196.7097 197.9509 199.5229 201.3609 203.3349 205.0581 206.3042 206.7043 206.4862 205.6911 204.3849 203.355 203.6279 205.907 210.2257 215.8621 221.5024 226.2303 229.9034 231.7722 232.4791 232.6968 233.2805 234.4615 235.6243 236.2056 236.2954 236.0973 235.7691 235.0483 233.6247 231.5726 229.4313 227.6121 226.0331 224.4743 223.3669 222.4856 221.3001 219.1507 215.7707 211.1714 205.8673 200.385 195.147 190.1361 185.6051 181.6118 178.0046 174.5729 171.2832 168.3287 165.4786 162.9069 160.9618 159.8165 158.9572 158.2264 156.7471 155.1435 153.1292 150.9499 149.4302 148.4101 147.5072 146.6779 145.5264 144.4818 143.9965 143.928 144.5322 146.2336 149.1761 152.686 155.8888 158.1532 159.0426 158.3485 156.596 154.9457 153.9359 153.8913 154.8786 156.995 159.5505 162.3526 165.2256 168.5899 172.3039 176.3539 180.4291 184.0206 187.2212 190.9112 195.3439 200.0707 205.5495 211.3895 217.518 223.7623 230.3446 236.71 242.8708 248.5173 253.2113 256.2348 258.0847 259.7649 261.9467 266.2926 272.4674 279.272 285.5879 290.0685 290.6959 288.0305 283.786 279.9354 277.396 275.0931 273.4761 274.3159 279.4347 287.6527 296.4727 305.7563 317.0326 331.026 344.7009 354.4866 359.4432 358.886 353.7695 350.065 225.0343 361.2694 370.3241 376.5965 378.1488 375.1727 368.431 233.2725 348.3197 216.8038 315.1863 296.8575 279.5759 264.0324 162.0552 152.4378 142.9606 134.5189 128.5127 125.3939 124.3271 124.4487 125.1477 126.2078 189.5826 189.4627 189.131 189.243 190.5537 192.3625 193.5206 193.2798 191.8836 190.0099 129.2633 127.1825 180.5534 176.6353 171.6651 166.9417 163.3097 161.658 162.0553 163.2689 165.6949 169.5096 174.3456 117.3317 181.5902 185.5744 189.3487 192.2562 193.4063 
161.337 165.785 169.7949 173.325 176.3328 179.8651 182.7395 185.4064 187.7037 189.873 191.9786 193.9137 195.3815 196.6708 198.0955 199.989 202.1865 204.2366 205.8111 206.8505 207.1249 206.7117 205.8975 204.7495 203.7899 204.1431 206.793 211.6487 217.8405 223.9728 229.3769 233.9103 236.5319 237.4677 237.278 237.251 238.0581 239.0276 239.4389 239.3689 239.4282 239.6741 239.6001 238.4107 235.9596 233.0367 230.5167 228.5706 227.0192 225.841 224.8331 223.5289 221.7519 219.3071 215.7546 211.2828 206.4053 201.5934 196.8211 192.6459 188.9769 185.4583 181.6809 177.5927 173.3221 169.0878 165.2323 162.1215 159.6586 157.7949 156.6862 155.2127 153.4397 151.2711 148.4659 146.4948 145.1484 144.1621 143.7343 143.0006 142.0192 141.405 141.2054 141.5891 142.8803 145.6809 149.6216 153.7844 157.2784 159.2747 159.1139 157.4147 155.4312 153.9914 153.4651 -9999 155.4688 157.558 160.0726 162.597 165.5418 168.832 172.6266 176.5259 180.3517 184.1831 188.7842 194.2285 199.0858 203.3068 207.7456 213.1727 219.7133 226.6044 232.831 238.3831 243.9232 249.2308 253.6228 257.4944 260.7787 263.4744 267.2041 273.5125 281.3885 288.5156 292.6852 292.5037 289.686 285.9725 283.2761 281.3538 278.5547 274.8683 273.4312 277.8943 288.3872 301.2332 313.3874 325.0566 338.5429 353.7561 366.3385 373.593 376.1964 374.105 369.3769 367.0684 370.5164 379.2261 388.9397 255.6172 255.5017 389.8657 242.8753 234.099 224.2746 325.9646 307.9906 291.1385 274.8466 168.0045 156.7417 146.0979 136.7891 198.3631 190.5548 123.0059 185.2286 185.2656 185.7077 124.9355 125.6591 188.1381 126.962 128.6896 191.8582 192.9892 193.1432 192.2889 190.7983 188.6811 185.7416 182.3783 178.2247 172.5086 167.2044 163.2493 161.2251 161.6232 163.8353 167.7115 115.5987 178.203 119.6473 186.2527 189.4534 191.9935 194.2731 195.5963 
161.5897 165.9025 169.79 172.9846 175.6945 179.1829 182.1463 184.9075 187.2138 189.5046 191.7687 193.7859 195.3343 196.5878 198.0586 200.0513 202.4477 204.4665 205.8684 206.7522 206.9569 206.5701 205.7458 204.5927 203.6394 203.9764 206.8085 212.0719 218.6436 225.2024 231.3892 237.0313 240.7444 242.4017 242.2235 241.2047 240.3249 239.9117 239.9005 240.5461 242.0622 244.0856 245.2324 244.8191 242.0967 238.0571 234.1169 231.026 228.7392 227.0492 225.2144 223.1198 221.4662 219.9152 217.8209 214.8903 211.4391 208.0654 204.5975 201.4068 198.2227 194.9501 190.7557 185.5775 179.5997 173.4906 167.9684 163.5396 159.8258 156.5838 154.1906 152.157 150.4364 148.4974 145.5215 143.0903 141.3427 140.2795 140.1465 139.9769 139.5743 139.2493 139.1934 139.6688 140.8545 143.4651 147.4678 151.9843 156.0741 159.1682 160.2562 159.057 157.0545 155.2288 154.0109 153.6589 154.4967 155.8854 157.7718 159.7267 162.3426 165.4287 169.3697 173.8273 178.2092 182.5068 187.6608 194.0647 199.967 204.6392 208.6683 213.1741 218.9748 225.8715 232.6023 238.4122 243.4991 248.552 253.5759 259.1605 264.5942 268.6806 272.4715 278.0012 284.4272 289.2438 291.0496 289.7969 287.2759 285.2807 284.519 283.6642 280.9619 276.4077 272.4549 273.9392 283.9421 299.1475 313.829 326.7661 340.0588 354.9058 369.1928 379.5359 384.9409 385.9454 383.7459 381.0011 381.5289 387.9526 260.7733 265.4168 264.8802 403.8343 392.4866 242.0955 356.2011 337.8573 322.1614 306.4053 288.598 269.1447 161.3535 149.6139 139.7471 132.0475 194.5586 189.5273 187.0173 123.5356 123.9575 124.3396 187.5156 188.8312 190.092 191.9199 193.4511 194.0883 193.8757 192.4982 190.4822 188.5535 186.1874 183.0213 178.3137 172.3373 167.0601 162.9432 161.1278 161.8815 164.5861 168.6314 173.9057 179.6516 185.4982 188.9137 192.28 194.2503 195.6272 196.7241 
161.6188 165.7038 169.3251 172.3247 174.8124 178.1938 181.219 183.9658 186.311 188.5842 190.8159 192.7314 194.102 195.088 196.227 197.8831 200.0151 201.9307 203.3478 204.1848 204.3683 204.0398 203.2778 201.9806 200.6551 200.5602 203.2072 208.7115 215.7232 223.0781 230.3299 237.2426 242.3195 245.1607 245.5524 243.7982 241.1467 239.3663 239.0913 240.2674 242.7232 245.7683 247.6415 247.8952 245.7272 241.7505 237.3369 233.9038 231.6619 230.499 228.5316 226.3714 224.5601 223.1295 221.7266 219.5958 216.4178 212.8589 209.5484 206.7069 203.9464 200.9962 197.0763 191.6679 184.9294 177.7785 171.3602 166.0988 161.4655 157.1517 153.3757 149.9788 147.3357 145.137 142.0257 139.3521 137.4713 136.4244 136.5207 136.6396 136.5984 136.6975 137.006 137.5947 138.7967 141.1667 144.7493 149.173 153.4144 157.1014 159.5009 159.9697 159.0589 157.5116 156.0255 154.9005 154.7155 155.0937 155.9823 157.4194 159.6516 162.6309 167.0552 172.5119 177.9315 182.7034 187.3484 193.1719 199.4119 205.1799 210.1654 214.5702 219.0674 224.9139 231.7774 238.5414 244.4968 249.8273 254.8543 261.1802 268.1455 274.6103 280.2913 285.1901 288.3562 288.6887 287.2043 285.2614 283.8972 283.0766 282.2552 281.0083 279.2096 276.6598 273.4356 272.0378 276.8347 289.2183 304.939 320.9348 336.5424 351.3542 364.6343 375.7271 384.84 390.8385 393.0713 393.5483 395.5813 266.1115 271.5422 274.0919 271.9385 266.5182 258.8773 382.9438 366.2418 350.3403 336.1773 321.1828 302.3997 281.1933 168.7191 156.0963 145.3091 136.4334 130.5317 193.4308 126.1544 188.0169 187.0051 186.9123 187.3874 188.5129 190.2889 192.7358 194.616 195.1789 194.4527 192.0594 189.2327 186.8268 184.2338 180.9196 176.2591 170.8567 166.2833 162.7803 161.496 162.134 164.4818 168.1226 173.0845 178.7518 185.1009 189.5088 193.5016 195.4742 196.1519 196.808 
160.907 164.5775 167.9937 170.9921 173.5871 177.0362 180.1123 182.8804 185.4112 187.8313 190.2111 192.4942 194.2668 195.5657 196.904 198.3697 200.2223 202.1266 203.5703 204.5418 204.8168 204.6162 203.9941 202.7932 201.284 200.6716 202.7608 207.9449 215.0363 222.6743 230.2358 237.2688 242.7271 246.0097 246.7239 245.1419 242.5869 240.7291 240.4269 241.7653 244.464 247.8614 250.0159 250.6854 249.643 246.2513 241.625 237.5117 234.5309 232.8595 231.0114 229.1537 227.7696 227.321 227.8737 227.6703 225.7969 222.0116 217.834 214.6547 212.4675 209.8449 205.5449 198.708 189.7006 180.1693 171.717 164.9007 159.3313 154.5008 150.5131 147.1411 144.5402 142.4258 139.6224 137.1995 135.3905 134.2784 134.1615 134.2011 134.1352 134.3005 134.6289 135.278 136.3528 138.1589 140.7228 144.2773 148.3698 152.2804 155.7227 158.2426 159.5962 159.3783 158.1662 156.9067 155.7339 154.803 154.7399 155.7572 157.5529 160.1592 164.3539 170.4948 177.18 182.9963 187.5977 191.9565 196.7292 202.1183 207.7653 212.9513 217.2069 222.0979 229.0051 237.0487 244.7674 251.731 257.4118 263.5822 271.415 280.148 287.2803 290.6893 289.8474 286.331 282.7945 280.3852 278.8987 277.5065 275.543 274.0974 273.753 274.0382 274.1196 273.8387 275.3443 281.4058 292.6588 307.8148 325.0302 341.7126 356.2234 368.5188 380.1265 391.0679 399.2439 404.285 270.627 275.5161 279.121 279.6331 276.4819 270.7177 263.3932 255.8383 374.9319 361.3685 347.8812 332.6296 314.2784 293.6942 273.9486 166.5419 238.1914 220.9337 207.398 198.7185 193.9707 191.1634 188.6618 186.7801 186.3055 187.1205 189.0756 191.8075 194.2758 195.2978 194.2965 191.1031 187.2118 183.6302 180.3879 176.7231 172.4254 168.3278 164.8792 162.4279 161.5076 162.0836 163.9832 166.8122 170.8551 176.1092 182.8287 187.9251 192.363 194.3661 194.9312 195.2786 
160.2492 163.6146 166.9501 170.1555 173.047 176.7472 180.0171 182.8833 185.3731 187.6138 189.8856 192.4383 194.8907 196.926 198.668 200.441 202.3648 204.2114 205.3906 206.2487 206.592 206.3254 205.5485 204.2775 202.735 201.6593 203.0028 207.5068 214.4122 222.329 230.1141 236.8659 242.0527 245.3639 246.6677 246.2098 244.8187 243.536 243.2138 244.1266 246.1501 249.0844 251.5181 252.865 252.4368 249.755 245.4386 241.5959 239.4196 237.7687 235.6946 233.4706 231.6356 230.6945 231.3156 232.0301 231.5594 228.8482 225.1887 222.4038 220.3476 218.3049 214.9721 208.4046 198.1782 186.1283 174.9208 165.478 157.8578 151.561 146.7349 143.1695 140.7597 138.8533 136.4419 134.7089 133.7391 133.1614 133.22 133.3407 133.2619 133.198 133.3325 134.0753 135.1178 136.3252 137.9688 140.2374 143.3597 146.9455 150.754 154.464 157.4402 159.1174 159.4577 158.6974 157.0383 155.1365 154.2369 154.6979 -9999 157.8215 160.9805 166.6981 174.0221 181.2667 187.588 192.4804 195.8836 199.5863 204.6392 210.2685 215.1233 219.6745 225.693 234.0014 243.2601 252.0283 258.7592 264.815 272.7953 281.5589 287.8926 289.5045 286.6747 281.9382 278.0319 275.2159 273.2253 271.5174 269.5316 267.9706 267.8698 269.8629 273.0922 276.2851 278.7897 281.9334 288.0048 297.7928 311.6898 328.5728 345.5782 361.3879 376.1579 250.9985 401.6725 268.6362 274.2437 278.1836 280.4755 280.3158 277.7223 273.2041 267.4239 260.9916 253.9603 370.1006 355.7119 339.4355 321.3186 302.7429 285.3223 269.2537 252.5462 233.6405 216.7709 205.1984 198.3941 193.5948 189.2849 186.0307 184.7592 185.109 186.9588 189.6694 192.0604 192.9632 192.0626 188.9059 184.5073 179.9088 175.9507 172.1125 168.4179 165.2039 162.3868 160.2117 159.538 160.2577 161.8991 164.1651 167.4245 172.2263 178.6279 183.6646 187.9389 190.0092 190.9709 191.7617 
159.9892 163.2976 166.649 170.0353 173.2466 177.3585 180.912 183.8465 186.1007 187.9292 189.7216 191.9174 194.3784 196.7392 199.1757 201.5171 203.878 206.0143 207.7032 208.8866 209.3301 208.9098 207.8104 206.251 204.6891 203.6069 204.6156 208.6914 215.3745 223.4897 231.2525 237.6371 242.8433 246.8479 249.2624 249.5846 248.3757 247.0938 246.9702 248.3383 250.4137 252.9178 255.2523 256.8006 256.5574 254.319 250.7705 246.9082 244.0289 242.4025 240.7173 238.5368 236.5317 234.9415 235.1819 235.8419 235.8859 234.308 231.4813 228.9879 227.2251 225.3282 222.5397 216.8731 206.7341 193.7453 180.8854 169.6104 160.5392 153.5743 148.5285 144.5023 141.3236 138.3276 134.8784 132.3107 131.094 130.7354 131.0419 131.2645 131.2718 131.5733 132.1485 133.2464 134.256 135.4655 137.0147 138.6009 140.6101 143.5112 147.2167 151.4784 155.5967 158.7036 160.4626 160.6821 159.1734 156.7134 154.6591 153.6758 154.283 -9999 157.7731 161.7798 168.8381 177.438 186.3973 194.3694 198.917 200.9881 204.2233 209.1798 214.1572 218.6633 223.2251 230.0615 239.3337 249.0738 256.8557 263.0256 269.5174 275.8634 280.064 280.5882 278.0989 274.4659 271.1936 268.7766 267.0014 266.1664 265.5725 264.7491 264.1412 265.8657 270.7239 276.7896 282.0651 286.686 291.6386 297.3188 305.6449 318.3254 334.7696 352.9782 238.2092 249.8475 259.6288 267.149 272.4167 275.6334 277.2766 277.4125 276.2513 274.1006 271.1079 266.386 259.5347 250.9389 241.4719 347.1977 328.7642 309.787 292.456 277.3375 262.5091 245.4558 226.9142 212.1376 202.2102 195.1116 189.4435 185.3359 183.2074 182.8046 183.7744 185.3078 186.4821 186.724 185.9597 183.6265 180.0762 175.6818 171.6062 167.7547 164.3904 161.5376 159.0927 157.1103 156.7166 157.9276 160.1091 162.5632 165.3779 169.3639 174.4611 178.2579 181.6604 183.9183 185.6051 187.123 
160.2482 163.7322 167.2353 170.775 174.1213 178.4397 182.1127 185.0038 187.0747 188.6987 190.1374 191.9064 194.1517 196.4694 198.8658 201.3703 204.0916 206.677 208.7936 210.4556 211.4933 211.2957 210.1548 208.3594 206.6573 205.7682 206.5847 209.9835 215.8022 223.1233 230.4528 237.0009 243.3331 249.0476 253.2255 255.0742 254.4237 252.9287 252.7959 254.6396 257.7536 261.1074 264.0827 266.1416 266.3036 264.4332 260.9148 256.5104 252.5314 249.8287 247.4775 244.8271 242.7696 240.7581 240.327 240.4409 240.3327 239.1711 237.1316 -9999 232.9559 231.1521 227.86 222.5071 213.4845 200.6137 186.5077 173.6324 163.226 155.5389 150.3549 146.2369 142.7998 139.2584 135.1116 131.7324 129.784 128.8594 129.0171 129.2741 129.4504 130.0719 131.1682 132.5001 133.6783 135.2754 137.2262 138.8615 140.2652 142.2014 145.2037 149.2533 153.7889 157.7084 160.2303 161.0757 160.3208 158.4996 156.7187 155.5668 155.3615 156.5142 157.8474 160.1456 165.2922 173.761 184.4741 195.6486 203.778 206.8747 208.3659 211.4997 216.0369 220.4649 224.0015 228.6438 236.0592 245.0037 252.8761 258.7144 263.2882 266.9448 268.8403 268.9698 267.538 265.2369 263.0157 261.643 261.3004 262.2304 263.9153 265.1922 265.5449 266.2814 269.5491 275.8092 283.0965 290.6064 297.9507 303.9476 309.6844 317.1374 327.3533 341.8994 360.633 244.8638 391.7614 399.751 266.1827 269.5046 271.0618 271.4156 271.0274 270.5387 269.922 267.3777 261.8492 253.8994 244.6571 352.8718 334.7206 315.7783 298.6377 283.6326 269.1273 253.5842 236.1913 219.4725 206.3197 196.8073 189.8651 184.6107 181.2678 179.4964 178.9067 178.7141 178.4259 178.0578 177.6635 176.4567 174.1528 170.841 167.7151 164.5383 161.1768 158.3228 156.1247 154.7282 154.9688 156.8538 159.6529 162.2079 164.7834 168.0857 171.9936 174.2403 176.4472 178.3068 179.9684 181.8691 
161.2451 164.9486 168.7007 172.3344 175.5832 179.6049 183.0253 185.7657 187.9158 189.5909 190.9955 192.4925 194.4275 196.5163 198.7226 201.0099 203.7491 206.66 209.1333 211.0887 212.1984 212.2325 211.2554 209.823 208.6377 208.437 209.6037 212.6393 217.6161 224.0305 231.1923 238.6413 246.4849 253.6896 259.5027 263.3134 264.1437 262.547 261.5302 262.6216 265.715 270.0349 274.3638 277.8556 279.1859 278.1764 275.074 270.8167 266.5385 263.034 259.5338 255.8302 252.9473 249.5474 247.2068 245.6674 245.1329 244.7802 243.8582 242.2422 240.9202 239.7002 235.8545 229.1849 219.8102 206.3244 190.5961 176.0773 164.9228 156.7506 151.1527 146.8432 143.3697 139.817 135.5236 131.6581 129.0152 127.2676 126.6772 126.5374 126.7753 127.5231 128.8433 130.3446 131.8648 133.7406 135.7605 137.4847 138.7724 140.1111 142.2702 145.3948 149.1557 152.7513 155.5217 157.1452 157.8178 157.8992 157.8408 157.9753 157.9171 158.1101 158.5089 -9999 162.1421 169.2609 180.8119 194.7654 206.4684 213.2514 215.3702 216.6146 219.6293 223.386 226.455 229.5505 233.9858 240.1094 246.1503 250.7771 253.6998 255.5214 256.5608 256.8466 256.4807 255.3827 254.2191 254.0656 255.403 258.39 262.8978 267.4582 270.2757 271.6195 272.7967 276.032 282.3573 291.1122 301.1672 311.0556 319.5482 325.1384 328.7271 334.3085 346.2483 363.232 378.5869 253.1425 258.1227 261.4941 262.8817 262.9767 262.7224 263.1138 263.6598 262.4821 258.5511 252.4483 244.7453 355.0543 338.3265 320.6312 303.734 287.8461 271.6393 255.8599 240.8315 225.8296 211.5126 199.8423 191.2963 184.9496 180.318 176.8331 174.3664 172.6794 171.4943 170.6451 170.2117 169.526 168.0195 165.6263 163.5617 161.2552 158.138 154.9592 152.9495 152.2209 153.2824 155.6366 158.4836 161.1259 164.0767 167.2384 170.557 171.6305 172.9595 174.0692 175.2115 177.0815 
162.8021 166.711 170.5961 174.2282 177.1361 180.4999 183.2195 185.5934 187.687 189.4568 190.9485 192.3966 194.1762 196.0454 197.998 200.0942 202.6292 205.3831 208.034 210.4023 212.0157 212.3941 211.8458 210.8917 210.4812 211.0017 212.6466 215.8163 220.6653 226.93 234.3956 242.9176 252.1156 260.7956 268.1473 273.6459 275.7814 274.1273 270.8819 268.8425 269.6509 273.5518 278.9169 283.7636 286.5239 286.8242 284.7881 281.2263 276.978 272.4341 267.6804 263.0001 259.4764 255.1097 251.8024 249.7564 249.3952 249.8845 249.9909 248.8174 247.1381 245.418 241.2398 234.424 224.2763 209.2902 192.213 177.2775 166.3528 158.2905 152.1536 147.1394 143.0473 139.1014 134.7348 130.6986 127.6273 125.1707 123.8151 122.8987 122.6476 123.2175 124.5112 125.9114 127.7446 129.6092 131.5423 133.5595 135.3213 136.8636 138.7857 141.2583 144.1288 147.0748 149.8223 152.0807 153.6994 154.7043 155.5706 156.8075 157.8332 158.5834 158.8093 158.8744 -9999 164.9398 175.0918 189.8839 204.516 214.5603 219.9553 221.8701 223.4955 226.2199 229.3213 232.1726 234.1933 236.6314 239.4532 241.9152 243.4285 244.1027 244.7752 245.5333 246.0002 245.7404 245.6395 246.9971 250.2262 255.1098 261.6526 268.8987 274.4426 277.9291 279.6922 281.1771 284.849 292.7916 305.1966 319.3102 330.7347 336.832 337.51 336.3078 339.4898 350.4381 365.4358 246.0477 386.9592 253.3599 392.2185 254.2258 253.833 254.7658 256.2462 256.1815 253.7801 249.4394 368.3516 354.7848 339.9303 324.2075 307.5634 289.8381 271.6616 254.9055 240.786 228.4061 215.8129 203.4467 193.3734 185.9008 180.0952 175.0773 170.8432 167.631 165.7223 164.6975 164.447 163.9369 162.6997 160.643 158.7457 156.8355 154.8105 152.371 150.3956 150.1386 151.7797 154.3148 156.9572 159.7601 162.9266 166.0604 168.7493 169.1825 170.2902 170.9059 171.4521 172.698 
164.2003 168.2015 172.0871 175.5679 178.1676 180.9467 183.0787 185.0673 187.1064 188.9389 190.5861 192.1503 193.962 195.9632 197.9598 200.0244 202.3891 204.8492 207.2297 209.6503 211.4999 212.5381 212.8941 212.8471 213.0902 213.8141 215.5686 218.8479 223.9471 230.6123 238.2821 246.5517 255.4131 264.4059 272.7554 279.3701 283.0762 282.6596 279.0968 274.977 272.735 274.4145 279.5569 285.3875 289.5442 291.4342 291.1317 289.0692 285.846 281.3893 276.101 271.0715 267.877 263.7401 260.907 259.264 259.7113 261.7078 262.9948 261.9911 258.8239 254.7686 249.2398 241.5858 229.6957 212.5675 194.7715 180.4257 170.4553 163.0528 156.835 150.946 145.5424 140.2422 135.0307 130.5462 127.1438 124.3306 122.6578 121.3445 120.6142 120.8494 121.8396 122.9384 124.4126 126.0022 127.9114 130.0981 132.2372 134.1529 136.0411 138.0187 140.0297 142.0028 143.9485 146.0276 147.817 149.2171 150.6353 152.4543 154.4476 156.3795 157.7191 158.1884 158.8416 -9999 168.5048 180.6012 195.7197 208.392 217.8496 223.3063 225.467 227.6569 230.7763 233.5317 234.3479 233.8425 233.1171 232.8796 232.9908 233.4429 234.396 235.5689 236.7409 236.9695 237.6141 240.3034 245.2576 252.0294 259.7558 268.1846 275.6091 281.2827 284.8983 287.2937 290.4929 298.0309 311.3841 327.4492 339.8251 345.8625 346.4029 343.428 341.8969 346.9655 357.7054 369.1622 376.7983 379.5487 379.0201 376.5755 374.0615 373.1024 374.6516 248.4124 248.167 245.9112 240.7999 352.0074 338.3633 323.391 307.6835 290.2921 270.9921 253.1037 238.8224 227.4117 216.9217 205.5327 194.7544 186.1057 179.2199 173.122 167.7366 163.6304 161.3425 160.5499 160.8271 160.6424 159.697 158.0268 156.2029 154.3552 152.4851 151.0039 149.9532 149.8758 151.406 153.7319 155.8819 158.4808 161.3022 163.8092 165.7235 165.6599 166.5864 167.1086 167.5184 168.2757 
165.174 169.2438 172.9723 176.2738 178.6997 181.3183 183.2244 185.0025 186.8836 188.7683 190.5524 192.4004 194.4061 196.671 199.0231 201.2355 203.4208 205.6062 207.8 210.1502 212.1768 213.507 214.3824 215.2824 216.3739 217.8875 220.2243 223.3891 228.0032 234.5373 242.4246 251.2294 260.3094 269.577 277.9257 284.5005 288.8568 290.4359 288.6178 284.6045 280.3771 278.4647 280.2379 284.4087 288.4931 291.0584 291.7582 291.0544 289.2715 286.458 282.3318 278.2925 276.1626 272.8787 271.1182 270.609 272.2259 275.9566 278.8111 278.1207 273.4706 267.0324 259.1281 249.0628 234.8728 216.1968 197.7611 183.4733 173.7247 166.7851 161.0726 154.6286 147.7313 140.9771 134.7406 129.5594 125.6454 122.5191 120.8884 119.771 119.1962 119.4294 120.1437 121.2724 122.8589 124.6079 126.4108 128.2146 129.9358 131.6478 133.3058 134.7583 136.3333 137.9524 139.6192 141.4433 143.2914 144.9607 146.5825 148.3656 150.5089 152.9734 155.1962 156.6296 157.4498 158.7096 162.6143 170.5558 182.7899 196.7928 209.9953 220.101 225.6005 228.7273 231.2699 232.6644 232.1897 230.1433 227.3906 225.0877 223.6881 223.7562 225.2613 227.0609 228.7055 229.7615 231.1724 234.5393 240.4502 248.5338 257.0791 265.5073 273.4573 280.517 286.3271 291.605 297.5259 305.892 318.0132 332.0156 343.1304 348.9112 350.1384 348.6468 347.6017 350.1546 356.301 362.7774 366.1927 366.1426 236.8479 235.9995 358.2939 355.6606 355.3654 357.7932 360.5505 237.9867 234.6386 343.2169 329.5621 315.0123 299.7086 283.6838 265.8323 248.1007 234.2284 223.5456 213.8739 203.6604 193.4232 184.8361 177.8012 171.5585 165.9878 161.6243 159.2597 158.6485 159.1977 159.482 159.0463 157.6707 155.7981 153.6581 151.359 149.9764 149.7001 150.5375 151.8977 153.286 154.5636 156.7826 159.0243 160.753 162.0807 161.8346 162.6379 163.2652 163.6299 164.2901 
166.2271 170.2788 173.9433 177.0426 179.5138 182.2162 184.2042 185.8692 187.5509 189.4264 191.4415 193.5539 195.9483 198.4245 201.0189 203.7765 206.3695 208.7143 211.0347 213.4787 215.4811 216.6858 217.3026 217.5512 218.0342 219.6706 222.5326 225.9995 230.5166 236.8344 244.9736 254.5485 264.1398 273.0277 280.7629 287.3072 292.3083 295.4114 296.0905 293.872 289.5376 285.4044 283.7734 284.732 286.7817 288.8631 289.915 290.5335 290.458 289.2278 286.8887 284.3303 284.0135 282.2693 282.6695 284.4793 288.4373 293.9677 297.6063 297.2791 292.4253 283.4553 271.2013 257.2241 240.9905 222.094 203.1587 188.1022 177.5312 169.7054 163.6406 156.6497 148.6606 140.8358 133.9896 128.5264 124.4649 121.2557 119.6354 118.7201 118.3298 118.426 118.5418 118.9944 119.9785 121.6156 123.6855 125.6584 127.141 128.6968 130.4031 132.0028 133.5827 135.3017 136.9744 138.6176 140.4374 142.3386 144.3448 146.4625 148.8225 151.4757 153.9597 155.841 157.1002 158.0206 160.2304 164.7989 173.4431 186.4663 202.0437 215.7744 225.5582 231.3625 232.7907 231.3607 228.7315 225.7121 222.6466 219.9265 217.6808 216.7097 217.681 219.9154 222.6404 224.8371 226.6911 229.8884 235.5839 243.7441 252.7671 260.9814 268.3244 275.5627 283.0861 291.5415 300.9397 310.7003 320.579 330.3594 338.8311 344.6196 347.5111 348.6183 349.9203 352.2626 354.2984 354.9015 353.3676 350.4306 227.0385 344.8047 341.1393 337.0427 334.0605 334.4475 338.31 340.3375 336.3556 327.1147 313.496 298.6698 284.4972 270.3802 255.3875 240.0331 227.1537 217.3327 208.4495 199.2246 190.2316 182.2115 175.5657 169.7573 165.137 161.4886 159.3882 158.5195 158.6042 158.9613 158.9906 158.0308 155.9428 153.196 150.808 149.6211 149.9789 151.5945 153.1705 153.1797 153.6978 155.3151 156.8068 158.0407 159.1848 158.9239 159.6761 160.1619 160.2768 160.9056 
167.5402 171.6153 175.2374 178.2467 180.6511 183.4039 185.5276 187.3158 188.9504 190.7419 192.7815 194.8689 197.1499 199.5189 201.8452 204.472 207.3028 209.6575 211.7964 213.8359 215.5309 216.5686 217.198 217.2042 217.7356 219.9101 223.4915 227.9639 233.4833 240.2336 248.0505 257.1487 266.1461 274.4116 281.7114 288.7846 295.2979 300.2905 302.8444 302.2589 298.5009 293.4067 289.2789 287.4756 287.3828 288.4777 289.9049 291.5569 292.9851 293.3832 292.2565 291.0486 292.5089 292.735 295.5291 299.9747 306.0355 312.4902 315.9508 315.9214 310.7002 298.6729 281.5164 263.7669 246.3816 228.5751 209.9991 193.467 181.3371 172.4733 165.8426 159.0311 151.1006 142.7687 135.1814 129.047 124.5054 120.9686 119.1969 118.2637 117.9398 117.8223 117.582 117.5537 118.1379 119.5423 121.6727 123.8187 125.1775 126.3922 127.8436 129.5945 131.5358 133.5837 135.4667 136.9826 138.6472 140.675 142.886 145.3259 148.1002 151.2742 154.3469 156.8498 158.6028 159.9781 161.7416 164.1166 169.8098 180.3743 196.0086 211.6471 223.8762 232.2677 234.2463 230.3496 225.1105 220.897 218.3159 216.7453 215.329 214.0494 213.83 215.3634 218.4539 221.9897 224.6339 227.4418 232.0091 238.8438 247.3873 255.2663 262.0526 268.456 275.4596 284.6371 296.1922 307.5289 317.0746 324.7226 331.2493 336.9818 341.5446 344.7556 347.4011 349.5977 349.3153 345.6414 340.1185 334.7704 330.6581 327.5139 323.6725 319.1146 315.2253 313.7127 315.9546 318.1393 316.0471 309.0273 296.6108 281.6177 267.9379 255.5445 243.2616 230.9416 219.6799 210.3389 202.2906 194.435 186.9133 179.6956 173.6188 168.882 165.5823 162.7614 160.8382 159.7509 159.3083 159.2015 159.0088 158.2194 156.1911 153.2517 150.8139 150.0425 150.8492 152.3386 153.4675 152.801 153.1467 154.2573 155.1384 156.1734 157.5521 157.029 157.3531 157.5775 157.399 157.9906 
169.2274 173.3058 176.8645 179.829 182.1659 184.9136 187.1142 189.0194 190.6017 192.2284 193.9411 195.7285 197.6781 199.7287 201.7943 204.0806 206.8236 209.566 211.9723 214.1174 215.6635 216.5789 217.1523 217.3676 218.4028 221.2018 225.3596 230.64 237.3165 245.182 253.0139 260.9565 268.4011 275.3342 282.1544 289.7263 297.1515 302.9001 306.1929 306.4718 303.6586 299.096 294.785 292.258 291.5161 292.1926 294.0594 296.2513 297.7731 298.4503 299.1541 300.5829 305.0655 307.3634 312.3708 319.6029 327.4757 333.7971 336.3472 334.0596 323.9566 306.9443 286.8318 267.8585 250.2834 233.4493 215.3041 197.4765 183.7655 174.3551 167.7776 161.4863 154.2946 146.1598 138.1969 131.4876 126.4419 122.6567 120.717 119.5538 118.9321 118.6905 118.6391 118.8044 119.2317 120.2383 121.9994 124.0665 125.5781 126.6909 127.7656 129.0613 130.5648 132.2685 133.9603 135.6704 137.6517 139.866 142.1693 144.7207 147.8671 151.4995 155.022 158.071 160.3068 162.0016 -9999 164.6833 168.4794 176.2158 189.3409 204.9873 218.5177 227.9778 232.0172 228.7807 221.5182 215.608 213.0334 212.6537 213.0596 213.7501 214.7225 216.3203 219.093 222.6719 226.1801 229.1143 232.3134 236.8249 242.6628 249.1178 255.3841 261.0987 266.3889 273.9065 285.0798 297.6151 309.0161 317.8593 324.8941 331.1095 336.4232 340.3292 342.387 342.6015 225.7913 335.4535 216.0224 320.7915 315.0147 311.2281 307.4294 303.6143 300.3236 298.4117 298.8441 299.7679 298.2953 293.1903 186.9124 268.8262 254.6992 242.0958 231.0777 221.1559 212.2532 204.3819 197.5096 191.1489 185.0298 178.8925 173.1476 168.7243 165.9137 164.1774 162.7381 161.4563 160.4333 159.7463 159.1033 158.2578 156.3269 153.6199 151.2498 150.9046 151.6988 152.473 153.0027 152.8555 153.1346 153.5494 154.2401 155.5761 156.6337 155.5223 155.3787 155.2465 154.9234 155.5283 
171.1907 175.1904 178.6744 181.6116 183.9605 186.6976 188.9844 190.955 192.4957 193.9926 195.53 197.2317 199.1102 201.0299 202.8807 204.9328 207.3514 210.2428 213.039 215.3157 216.5997 216.8275 216.6045 216.6481 218.5377 222.0967 227.1098 233.6933 242.0453 251.4206 260.3363 267.9594 273.9048 278.6968 283.7536 290.4306 297.8335 303.7335 307.3525 308.2766 306.4632 302.9397 299.4489 297.5228 297.3979 298.6833 300.8821 303.9442 306.9715 309.5518 312.5238 316.5225 322.8672 326.4128 333.233 342.0585 350.6443 356.4074 356.8932 350.2378 334.8182 314.2164 293.1968 -9999 255.4032 236.9401 218.6105 200.973 186.6716 176.9361 170.4545 164.3994 157.7698 150.2427 142.2633 135.3518 130.2464 126.5847 124.4221 122.6739 121.5119 121.0918 121.0548 121.1748 121.6114 122.6668 124.4824 126.677 128.6002 129.9338 131.0475 132.0264 132.7331 133.3526 134.1949 135.4934 137.5652 139.8536 142.0141 144.3472 147.2861 150.8632 154.522 157.9097 160.6643 162.3182 163.0471 163.1788 166.0673 171.748 180.8868 193.8026 207.7421 218.68 224.6186 224.379 218.0267 210.8678 207.2319 207.3592 209.6842 212.8691 215.9749 218.7895 221.9498 225.4663 229.0085 231.9318 233.858 234.9856 237.0037 241.1075 246.1945 251.1642 255.9108 261.9168 271.225 283.353 296.1567 307.4063 316.6595 324.3458 330.2899 334.2192 335.2035 333.02 328.2091 214.1394 314.7319 203.8192 299.1754 293.9714 290.8548 288.6683 286.6951 285.2102 284.7019 284.5892 282.9675 278.8244 270.8355 172.4031 247.1273 233.6296 222.0495 213.1181 206.2644 200.654 195.5117 127.5051 185.8283 180.8134 175.5453 171.0401 167.9737 166.1833 165.0065 164.0055 163.0357 162.1444 160.7642 159.182 156.7211 153.8703 151.5143 151.0405 151.2464 151.1681 151.5187 152.1744 152.8169 152.9817 153.8383 154.0871 155.0763 154.4015 154.196 153.6413 153.1634 153.6506 
173.4634 177.3107 180.6929 183.6053 185.8878 188.5957 190.9702 193.0882 194.7097 196.1541 197.5562 199.1008 200.8996 202.6555 204.3785 206.252 208.6553 211.5817 214.4724 216.7926 217.8118 217.1992 215.8685 216.0031 219.1168 224.3394 230.9451 239.0527 248.5418 258.9666 268.8189 276.8354 281.9441 284.7666 287.4929 292.659 299.4529 305.3907 308.8001 309.5028 308.284 305.9102 303.33 301.9942 302.478 304.6956 308.1264 312.5409 318.3228 325.1993 332.4981 339.3707 346.6812 350.4029 358.0994 367.4006 374.3726 376.356 371.7827 360.5436 343.0626 323.6336 -9999 -9999 -9999 239.3908 221.5224 206.2945 193.3033 183.3465 176.3583 169.8558 162.9774 155.5927 147.737 140.9035 135.8735 132.0611 129.5695 127.4515 125.9104 125.0024 124.3675 123.973 124.1727 125.506 127.7729 130.5682 133.0992 134.9296 136.2956 137.3401 137.7509 137.4624 136.9402 136.977 138.0485 139.9089 141.7095 143.493 145.7458 148.7003 151.9691 155.3286 158.3522 159.949 160.4282 160.5243 162.6369 167.0194 172.8228 181.6394 194.3103 207.2184 215.499 218.5446 215.5531 208.5723 203.598 203.4072 206.828 211.9211 217.1245 221.6485 226.0835 230.4118 234.346 236.7031 236.4964 234.8721 233.733 234.7033 237.3646 241.0368 245.5417 250.7155 258.1566 268.3815 280.8123 293.3948 305.2578 315.9003 323.7798 328.6217 329.26 325.1974 317.9658 310.0097 302.9189 296.0754 288.3154 280.748 275.4746 273.4205 273.011 272.928 272.2211 271.2417 269.1543 265.2508 259.897 168.3846 161.7623 230.411 218.3012 209.0184 203.1989 199.0328 195.1594 191.4906 126.5684 183.9492 179.0882 174.3541 170.7629 168.4861 167.1539 166.2623 165.462 164.7335 163.5867 162.2613 159.5144 156.181 153.4053 151.8867 150.3917 149.091 149.1286 149.9656 150.5935 151.0201 152.1886 152.3524 153.7263 153.6146 153.552 152.9237 152.3301 152.4878 
175.8023 179.4113 182.741 185.6936 188.1355 190.8994 193.3748 195.5469 197.4166 199.0211 200.4353 201.6745 203.0666 204.6433 206.3224 208.2836 210.7473 213.4733 215.7204 217.1962 217.5384 216.3229 214.8581 215.8205 220.4408 227.7424 236.4021 245.9463 256.3008 267.198 276.8423 284.132 288.437 290.1524 291.4414 295.0585 300.7827 306.1461 309.167 309.6636 308.8233 307.6093 306.3122 305.8502 307.2193 310.8591 315.5773 321.5512 329.6837 340.0157 350.8073 360.0668 368.6049 373.4656 381.7986 390.6025 395.093 392.1595 381.6086 366.0292 348.559 -9999 -9999 288.7442 261.7861 241.2789 226.4358 214.6062 203.9514 194.7055 187.4147 180.0468 171.9695 163.5966 155.3408 148.42 142.9894 138.5267 135.5222 133.5323 131.9651 130.5212 128.8846 127.4587 127.2145 128.7585 131.7151 135.2847 138.5753 141.0367 142.7233 144.0165 144.7244 144.3563 143.1027 141.6919 140.8449 140.9037 141.6502 142.8024 144.3686 146.3705 148.4492 150.6517 152.8142 154.2132 155.3565 156.3393 157.9535 161.0405 165.0943 170.935 181.1862 194.5557 205.3136 211.304 211.6193 206.5716 200.9865 199.9319 203.5654 209.9092 217.1222 223.7644 229.9158 235.6215 240.1826 242.4695 241.0407 237.6851 234.4586 232.7023 232.7404 234.4159 237.7084 242.0762 247.9164 255.9869 266.5611 279.0779 292.4322 305.6196 315.8514 321.8811 322.5333 317.6313 309.3578 300.7148 293.7561 192.0986 187.7898 272.1225 263.2292 258.2739 257.5143 258.1693 257.6963 256.1742 253.8488 250.8192 247.9503 164.1472 159.8559 228.5642 217.3333 207.8735 201.9541 198.2554 195.298 192.8366 129.0699 187.3593 183.1729 178.4932 174.2228 171.1278 169.2713 168.3539 167.8479 167.3508 166.1598 164.9014 162.5142 159.4389 156.6379 154.8382 151.0806 148.1624 147.2309 147.3549 147.6148 148.2161 149.5058 150.3358 152.1543 152.3302 152.6201 152.4192 152.0405 151.9138 
177.9573 181.5257 184.8729 187.9992 190.6798 193.6736 196.2906 198.4056 200.183 201.7619 203.2619 204.3089 205.2439 206.4111 207.9904 210.2234 212.7952 214.8142 215.6571 215.4244 214.5347 213.3383 213.5262 216.5817 222.9947 231.9003 242.1422 252.6483 263.029 273.3168 282.3878 289.1942 293.3629 295.4847 297.043 299.6451 302.8744 305.825 307.5111 307.7618 307.4321 307.2482 307.558 309.0162 312.0557 316.7744 322.9705 331.1528 341.308 353.1132 365.6537 376.8804 387.4147 395.1844 404.8238 411.6362 411.9292 403.5866 388.1662 370.8944 353.9753 338.5414 -9999 -9999 263.5446 245.1158 232.9261 223.6039 214.963 207.1707 200.6999 193.4147 184.4029 174.3777 164.9542 157.2759 151.3508 146.4493 142.8678 140.6231 139.1239 137.5171 135.4346 133.2298 132.1925 133.32 136.2638 140.3403 144.3634 147.5197 149.6242 151.0511 151.8687 151.787 150.5395 148.5032 146.1106 144.1607 143.2857 143.7502 144.6178 145.2864 145.5678 145.7664 146.2505 147.0024 148.2941 149.9411 151.8654 153.9587 156.9469 162.2443 171.0507 183.4925 195.3221 203.3453 206.2394 203.3763 198.0217 196.8761 201.1467 208.5632 217.0878 225.0974 232.5015 239.0002 243.8882 246.0357 244.8106 241.7522 238.349 235.584 234.1876 234.3394 235.8229 238.5481 242.4707 248.5197 257.0826 267.9946 280.7712 294.3344 305.5482 312.0074 312.482 307.3629 299.1352 290.9366 285.0117 280.1121 181.8136 264.5633 253.4907 245.7405 243.2117 243.179 242.6295 240.9941 238.706 236.6471 235.3765 233.9595 230.5592 223.8439 214.6593 205.9959 200.6528 197.5711 195.3195 193.3369 191.6675 128.039 125.5707 182.5924 177.998 174.1993 171.6363 170.4389 170.0505 169.8977 169.1541 168.5371 167.0469 164.3729 160.9988 157.2276 152.6803 149.0301 146.7077 145.2427 144.4188 144.9411 146.9232 149.0025 150.7482 150.7482 151.3644 151.781 151.8168 151.5981 
179.6868 183.4075 187.0582 190.3781 193.2555 196.5214 199.2758 201.4023 203.01 204.293 205.4703 206.569 207.4971 208.2319 209.2725 211.1888 213.2371 214.2824 213.5823 211.6148 209.5982 209.3832 212.3239 218.0102 226.3494 236.5677 247.6973 258.5898 268.5649 277.1879 284.4269 290.2817 294.4332 297.0735 299.1027 301.3162 303.4091 304.5305 304.7657 304.2522 304.326 305.4525 307.59 310.9257 315.4674 321.1575 329.2234 339.8269 352.0824 365.2022 378.7303 391.3979 404.1342 414.8747 424.6951 428.4808 423.6606 410.4986 393.2126 376.0799 359.6033 341.8602 317.3504 289.6591 -9999 251.9598 241.1247 231.9767 223.3211 215.7936 209.601 203.0307 194.0932 183.2131 172.7937 165.0084 159.3816 154.5519 150.6104 148.107 146.3656 144.6572 142.5269 140.0458 138.3402 138.8353 141.5635 145.5046 149.4199 152.6864 154.9462 156.2501 156.7277 156.3873 155.2005 153.124 150.1515 147.2164 145.0833 144.4523 144.5286 144.1918 142.9781 140.9764 139.5166 139.5053 141.0228 143.2478 145.8085 147.7008 149.477 154.1704 162.4823 173.8473 185.7358 195.135 200.3405 200.0798 195.9936 195.2157 200.2969 209.1272 218.592 226.8192 233.5909 239.3412 244.0719 246.6313 246.5268 244.5844 241.7629 238.9629 237.1102 236.9762 237.8605 238.9225 240.8793 245.1985 252.0437 260.7643 271.3036 282.7828 292.5783 298.1234 298.3832 294.0805 287.366 280.5236 275.1655 270.5591 264.3115 254.8088 243.9994 235.8773 232.0844 230.8616 230.1199 228.9559 226.9137 224.9479 223.8181 222.8251 220.2774 215.4056 208.6242 202.0669 197.9247 195.7403 194.2229 192.7022 191.4718 190.3821 128.02 125.8096 182.2022 177.9186 174.7325 173.1518 172.5053 172.6653 172.8441 173.355 173.1042 170.7516 166.5373 161.376 156.0409 151.5024 147.7423 144.8653 142.8824 142.915 144.9147 147.5749 149.9403 149.3554 149.8093 150.6063 150.9771 150.6171 
180.6032 184.6917 188.7578 192.451 195.5314 199.0193 201.8217 203.7166 204.9545 205.9297 206.9204 208.0231 209.0424 209.6503 209.9979 210.636 211.3106 211.3105 209.9183 207.2598 205.3437 206.4686 211.4219 218.9764 228.5405 239.1531 249.8241 259.7043 268.68 276.5357 282.8047 288.1281 292.3938 295.6252 298.0532 300.3347 302.2187 303.2584 303.4674 302.6565 302.3533 304.2491 308.4635 313.9231 319.8764 327.299 337.8723 351.2547 366.0051 381.3427 396.5276 411.1466 425.8925 436.5994 442.6955 440.7189 430.0101 413.0292 394.5091 377.27 360.1184 340.3743 315.1923 290.5963 272.1252 -9999 249.0721 238.9375 229.1722 220.7138 213.5039 206.6831 198.5212 188.1581 178.2694 171.4326 166.539 162.2913 158.5282 155.7613 153.601 151.5406 149.4231 146.9456 145.6715 146.8138 149.7745 153.2952 156.4194 158.818 160.312 160.8853 160.5809 159.3847 157.3487 154.9874 151.9197 148.7316 145.9061 144.2258 143.2227 142.0513 139.7343 136.4932 134.1499 133.8731 135.4283 137.6715 140.2413 142.5508 144.1686 147.5546 154.3525 164.3993 176.2115 186.9924 194.4771 197.6001 196.0695 195.6118 201.1217 211.3544 221.6249 229.3058 234.0481 237.2009 240.1846 242.4407 242.9904 241.9245 239.8012 237.774 236.6337 236.9093 238.0409 239.065 240.4398 243.0593 247.9952 254.764 262.5032 270.465 277.0405 280.7394 280.9969 278.3859 274.3745 270.05 265.8956 260.818 253.5363 243.8365 234.0007 226.7848 222.9632 221.2926 220.5019 219.5989 217.4703 215.0258 213.3156 212.0789 209.9253 206.2541 201.3551 196.6277 193.578 191.957 190.775 189.7489 188.9819 188.4868 188.4839 127.653 125.7875 182.324 178.7955 176.7742 175.8772 176.0762 177.0444 178.7131 179.2501 176.6625 171.9333 166.6161 160.8294 154.8092 149.524 145.5549 142.8966 142.4153 143.8713 146.0072 148.5802 147.9875 148.2235 149.0912 149.5734 149.1634 
180.8857 185.3112 189.7163 193.7413 197.0642 200.6547 203.3339 204.8625 205.5919 206.1653 207.234 208.6934 209.8924 210.1295 209.7216 209.0903 208.2561 207.5411 206.4384 204.7167 203.6663 205.0214 210.1702 218.5879 229.0274 239.6158 248.9253 256.9392 264.3637 271.7309 278.3018 283.6176 287.4751 290.3376 292.5124 294.713 297.3303 300.0306 302.2166 303.3246 304.1193 306.6858 312.5883 320.8542 330.5134 341.748 354.9767 369.7184 385.3403 401.8199 418.3682 434.6167 449.8174 457.9487 306.0967 449.5711 433.1774 412.631 392.3365 373.7987 356.1724 337.4349 314.9612 293.7701 277.7812 266.4182 256.7354 245.936 234.2504 224.2584 216.076 208.6451 201.1094 192.1851 183.4036 177.4556 173.5099 170.5051 167.064 163.9884 161.264 158.6211 156.0233 153.6477 153.479 156.158 160.0262 163.055 164.73 165.4375 165.6534 165.0611 163.5809 161.2435 158.0668 154.7539 151.4476 148.4568 145.6209 143.6242 141.9714 139.7917 136.7357 134.2115 133.0041 132.8093 133.7268 135.2019 137.3004 139.4147 141.3964 143.9237 148.3789 155.9518 166.8278 178.7232 188.3157 195.0395 197.3246 197.408 201.753 211.5905 221.534 228.0165 230.7604 231.9265 233.4693 235.3856 236.4552 236.3512 235.5506 234.7622 234.4138 235.0512 237.0691 239.5387 241.8135 243.5401 245.882 249.7374 253.9884 257.7129 260.6144 262.3529 262.4981 261.462 259.8636 257.9554 255.3516 251.1246 243.7983 234.1186 224.5389 217.7352 214.0044 212.2589 211.3835 210.4917 208.7178 206.4264 204.5442 203.1467 201.179 198.326 194.6335 191.1621 189.291 188.4459 187.4619 186.0547 184.9492 184.5812 185.104 127.6424 187.3439 186.0194 182.841 180.2716 179.2355 179.8599 181.4522 183.2131 183.2321 180.4393 176.2068 171.3389 165.0876 157.6251 151.014 146.3092 143.3804 142.5562 143.6841 145.4359 147.6882 147.026 147.0198 147.584 147.9285 147.4521 
181.0774 185.4878 189.8712 193.96 197.3968 201.124 203.8106 205.2017 205.5694 205.7967 206.7603 208.2961 209.2428 209.1159 208.1206 207.166 206.7472 206.5954 206.3523 205.7974 205.4665 206.4164 210.2792 217.6102 227.4385 237.3803 245.6903 252.4519 259.0469 266.6228 273.8549 279.2875 282.4247 284.1527 285.6921 288.0472 292.0128 297.2317 302.8513 308.184 312.8015 317.644 324.6752 335.4158 348.6069 363.1776 378.3649 393.1591 407.8054 423.2938 440.2849 457.0574 469.9411 472.7939 466.483 452.1935 432.1134 409.913 388.7337 369.9926 352.8992 335.9882 316.7701 298.2496 284.3447 273.6425 264.0787 253.3027 240.2124 227.8862 218.6588 210.9405 203.7715 196.2074 188.9606 183.9099 180.8531 178.9637 175.6834 171.7305 168.0207 164.8069 161.951 159.7003 160.1412 163.7116 168.379 171.5928 172.006 170.2724 168.3323 166.5316 164.2999 161.3586 157.5243 153.3779 149.2822 146.0832 143.8762 142.7052 141.9682 140.5025 138.3389 137.1328 137.4699 137.6655 137.1939 136.8679 137.5263 138.7469 140.1368 142.2994 145.0419 149.7564 158.5741 170.2093 181.4843 191.0869 197.5788 199.9298 202.3712 208.5638 215.7633 219.8688 221.9725 224.8806 227.9067 229.9662 230.643 230.5036 230.4639 230.8073 231.53 232.8681 235.7608 239.8594 243.7283 246.1324 246.5617 246.9498 247.5178 247.4065 246.9522 246.6738 246.4638 246.1413 245.701 245.0375 243.7913 241.0633 235.2178 226.3208 216.7159 209.1743 204.6927 202.5388 201.4727 200.5844 199.3859 198.0566 196.8875 195.9869 194.5072 192.2719 189.4641 187.1219 186.6273 187.0764 187.0232 185.7473 183.6706 182.239 182.5267 184.0426 186.471 126.4408 186.7355 184.2786 182.9787 183.7269 185.4497 186.5592 185.7021 182.87 179.5888 174.6491 167.2819 158.8763 151.7388 146.7642 143.8102 142.8299 143.6998 145.1429 146.7531 146.0223 145.7421 145.8753 146.1274 145.7259 
181.0664 185.0625 189.3469 193.5639 197.2206 201.0747 203.7848 205.3056 205.6181 205.5603 206.0439 207.0243 207.3799 207.0002 206.347 206.2263 207.4945 209.0865 209.6732 209.73 210.2653 211.6349 214.3853 219.2849 226.5934 234.548 241.8785 248.0623 254.1621 261.3812 268.6341 274.1055 277.2087 279.2762 281.4312 285.1343 291.0611 298.6126 307.1004 315.7284 323.4612 330.7075 339.2381 351.6774 367.6592 385.1561 402.4431 418.3856 432.6383 446.3357 461.0076 474.6868 482.8523 480.18 306.8299 448.5671 425.2928 266.3818 382.6523 243.4262 349.3516 334.2227 318.4113 302.7027 290.2154 280.3719 270.8344 260.0774 246.6491 233.1958 222.8389 214.5803 207.1364 200.3053 194.5043 190.8155 188.8441 187.6131 184.7858 180.5088 175.8599 171.8743 168.6499 166.3488 166.3719 169.7321 174.6969 177.9777 177.67 173.6999 168.8469 164.9861 161.8836 158.6453 154.903 150.6309 146.5799 143.7452 142.5599 143.2923 144.8599 145.9778 146.3183 146.4263 146.7247 146.4952 144.6635 141.6667 139.8019 139.7833 140.2665 141.1834 142.8855 145.4025 151.6851 161.8069 174.0348 185.8204 195.7306 201.6157 203.9371 206.0159 208.043 209.1763 211.3756 215.9487 220.7406 224.0758 225.3791 225.8597 226.601 227.8842 229.614 232.0804 236.1047 241.502 246.9317 250.619 250.2619 247.878 244.6496 241.1065 237.738 235.3304 234.0596 233.4688 232.8318 232.1655 231.5454 230.1779 226.4256 219.2152 210.1946 201.8844 195.9542 192.696 190.9523 190.1268 189.7696 189.7676 189.7926 189.7622 188.9941 187.3177 185.2916 184.1155 185.0499 186.7789 188.0808 187.9771 185.8632 182.757 181.4704 182.6509 185.0807 187.7114 189.2293 188.9032 188.1854 188.435 189.0284 188.8173 187.519 185.218 181.767 175.515 166.9786 158.3332 151.5536 146.9949 144.2701 143.1156 143.2774 144.1198 145.2234 144.2228 143.6432 143.4901 143.8604 143.7434 
180.293 184.0507 188.4281 192.8945 196.6392 200.458 203.2347 205.1098 205.7473 205.8098 205.8891 206.2475 206.4672 206.5371 206.8472 208.1537 210.5722 212.9732 214.382 215.1657 216.3191 218.3576 221.3384 225.1079 230.2568 236.2263 241.883 246.9805 251.9864 257.319 262.5504 266.7942 269.434 271.9545 275.9724 281.6572 289.1048 298.5679 309.4612 320.8404 331.3243 341.924 354.7067 370.9568 390.2281 410.3924 429.4572 445.5954 458.6679 469.8261 480.0759 318.9821 489.413 312.0114 300.5764 285.7432 271.0179 395.1089 248.2108 362.0243 347.7683 334.5854 321.6136 308.6929 296.8999 286.5276 275.8871 263.3943 249.4126 236.9564 227.3256 219.4761 212.2519 205.624 200.3108 197.2232 195.5795 194.1622 192.2254 188.9551 184.5783 180.3389 176.6353 173.8474 172.6271 174.3303 178.6194 181.5371 180.6278 175.808 169.059 163.1223 158.6443 154.9284 151.1113 146.8085 143.374 142.2043 143.2883 145.9377 149.2177 152.4727 155.3978 157.0412 156.9336 155.3063 152.1095 147.6472 143.5612 141.3128 140.1758 139.8301 140.7355 142.6486 146.5166 154.1404 165.472 178.5323 190.7572 199.7512 203.9217 204.2738 201.7663 199.4442 200.8178 206.1302 212.5193 217.434 220.2307 222.2536 224.6256 227.0236 229.39 232.7873 238.2056 245.0378 251.6696 256.0134 255.9343 252.3954 246.7957 240.3911 234.4215 229.8924 226.8645 224.8874 223.2004 221.7425 220.6495 219.4509 216.802 211.2814 203.438 195.2177 188.6058 184.2994 181.5689 180.2418 180.2167 181.1299 182.3219 183.3518 183.4352 182.7146 181.7711 181.7453 183.702 186.5416 189.0474 190.3896 126.0299 123.5817 182.0473 182.2134 184.6514 187.3312 189.8484 126.4914 192.6637 192.3147 191.4992 190.3098 188.7617 186.1646 181.6474 174.0672 165.1005 157.1523 151.8342 148.4658 146.1307 144.3846 143.4046 143.3024 143.6082 142.1364 141.2661 140.9747 141.5012 141.6977 
178.3676 182.1601 186.9179 191.6066 195.3454 198.933 201.5387 203.4852 204.3999 205.0243 205.715 206.7534 207.8712 208.932 210.2319 212.2441 215.1234 217.8094 220.1476 221.7254 222.53 224.3205 227.9158 232.1317 236.5556 240.7166 244.2579 247.5049 251.3025 255.4443 258.9947 261.7064 263.3365 266.4797 272.5903 280.1185 288.608 298.8029 310.4059 322.9464 336.3599 351.6679 369.8917 391.616 415.9725 440.6156 462.1266 478.0518 488.5465 494.7161 323.6444 322.9118 493.1294 308.1874 294.872 434.6576 409.8512 389.014 372.4329 358.9501 346.8382 335.867 324.8162 313.9623 303.2538 291.8388 278.4946 262.9186 247.7096 236.9821 229.6755 223.6784 218.0496 212.336 206.6228 202.274 199.546 197.7125 197.1209 195.9179 193.0885 189.2563 185.1224 181.2003 178.1449 177.374 179.6264 181.5897 180.2243 175.3687 168.3926 161.6907 156.5154 152.4136 148.4337 144.1314 141.9485 143.2753 146.5392 150.3249 154.2513 158.5138 163.1444 166.6235 167.134 164.0751 158.6582 152.7514 147.0938 142.6897 139.5017 138.0304 138.3694 140.2802 143.0808 147.8621 156.288 168.1403 180.6189 191.3668 198.2049 199.4095 195.1492 191.0594 190.8398 195.3403 202.4786 208.9604 214.0476 218.639 223.0932 226.7808 230.1801 234.6968 241.7073 250.5953 259.2205 264.3596 264.794 260.448 253.0156 244.3945 235.8923 228.712 223.5599 220.1796 217.6497 215.6659 213.7892 211.6626 208.5589 203.4124 196.3354 188.8897 182.6802 178.2049 175.0542 173.1073 172.2862 173.0963 174.6389 176.2958 177.3809 178.0143 178.5598 179.8972 182.6836 186.3669 189.8477 192.0541 128.1416 125.4337 123.1575 182.9844 184.6992 187.2446 189.6811 192.6049 194.6683 194.6372 193.317 191.4928 189.069 185.4774 179.7481 171.8435 163.7422 157.2696 153.4931 151.1854 148.7105 146.0735 144.2088 143.3294 143.0165 141.1344 140.0098 139.589 140.058 140.3556 
176.2429 180.3286 185.3081 189.9746 193.4936 196.86 199.176 201.0184 202.4507 204.1176 206.2452 208.8606 211.5483 213.6245 215.4218 217.9269 221.7205 225.1386 227.2286 227.6593 226.809 227.6354 231.7388 237.0373 241.9979 245.7331 247.5713 249.2736 253.1032 257.8709 261.7609 263.7936 264.0541 266.2603 272.7284 281.721 290.9766 300.7101 311.7425 324.0859 339.681 360.0167 384.466 412.7243 443.6513 474.5742 500.0633 516.4178 522.8557 337.7241 333.57 327.4637 318.4129 305.5079 290.594 275.7867 405.6246 386.902 372.355 360.8686 350.3869 340.3444 329.7079 319.1481 308.4865 296.3199 281.0801 263.3157 247.7322 238.1736 232.2838 228.0652 224.0326 219.2313 213.6206 208.24 203.993 201.242 201.0068 201.5869 200.5633 197.3438 192.7252 187.7111 183.1078 180.4733 180.3265 180.2377 177.8847 172.85 166.4625 160.3387 155.0201 150.4349 146.1259 142.4552 142.1081 145.6578 150.4512 154.8936 159.168 164.0942 169.4186 173.6256 175.294 172.4587 165.3913 157.0667 149.7566 143.6643 139.1355 136.2712 135.6855 137.509 140.6555 144.1287 149.115 156.9105 166.2303 175.7995 183.327 186.4564 184.2856 181.5535 181.552 184.7906 190.6846 197.819 205.2715 212.9308 219.7104 225.0568 229.6436 235.6457 245.0902 257.2015 268.1954 275.211 276.7634 271.582 261.9655 250.8875 239.7319 229.7576 222.7099 218.8393 216.3037 214.2228 211.4823 207.619 202.9718 197.1284 190.2658 183.3901 177.7504 173.5727 170.3857 168.0945 166.8936 167.1892 168.3951 170.0463 172.0422 174.1994 176.1728 178.4714 181.8429 186.1748 190.6342 193.9557 195.2411 192.9095 125.6469 185.3491 185.129 186.6766 189.1533 192.2705 194.7162 195.1837 193.9427 191.3116 120.6776 116.8319 176.0621 169.7834 164.3552 160.5615 157.942 155.6187 152.6347 149.3288 146.8471 145.3198 144.4701 142.0529 140.5027 139.7299 139.9153 140.2659 
174.8294 178.9924 183.7604 188.062 191.1974 194.2232 196.5081 198.6181 200.8544 203.8689 207.6528 211.6515 215.4635 218.6434 221.2327 224.3673 228.1601 230.8608 231.4047 229.0992 226.6341 227.4772 232.8815 239.5291 245.3106 249.3297 251.2107 252.9566 257.2834 263.2535 268.2025 270.5797 269.9019 270.2647 274.946 283.7312 294.4171 305.5692 317.229 329.9562 345.3838 366.9859 396.1813 430.8063 468.9516 505.4503 533.3275 549.437 360.1349 354.5355 345.6799 334.3537 321.062 473.9329 448.0828 275.4769 403.8333 388.052 376.1561 367.0013 357.6484 347.8035 336.7795 325.0875 313.2366 299.8268 283.791 177.3985 251.0288 241.7306 236.1925 233.0202 229.9892 225.338 219.9199 214.6309 209.1605 205.1636 204.0987 204.8965 204.7906 202.2753 197.4819 191.755 186.8353 183.8338 182.0939 179.6057 175.6901 170.3559 164.8454 159.9486 155.2339 150.6196 145.9622 142.9226 143.7917 148.2926 153.8158 159.1865 164.5869 170.4126 175.9638 179.7684 181.5433 179.432 172.3401 162.0291 152.089 144.9967 140.5819 137.1695 135.348 136.2185 138.9705 142.635 145.6051 149.273 153.5686 159.4943 165.4657 168.9865 169.6901 170.0386 171.6706 175.2234 180.2594 186.9713 195.5594 205.7523 214.8481 221.5925 227.0949 234.4482 246.8407 262.9942 276.9753 285.5601 288.0139 282.5025 271.0605 257.408 243.5482 231.5478 223.3702 218.9945 216.6267 214.5153 211.2353 206.0659 200.0393 193.0909 185.9636 179.1743 173.8969 169.9293 167.1674 165.276 164.2546 164.2396 165.0182 166.6518 169.1581 172.3273 175.2202 178.1672 182.3209 187.5403 193.0978 197.6643 199.7719 198.1469 193.8002 189.5343 187.4869 187.8759 189.8404 192.415 194.1288 194.1683 124.552 121.367 183.4514 114.4022 112.3929 170.5115 169.5925 168.486 166.1078 162.7035 158.4454 154.4202 151.2707 148.9075 147.3855 144.4201 142.4834 141.3026 141.0137 141.322 
174.7051 178.599 182.7068 186.449 189.4106 192.4808 195.1657 197.7595 201.071 205.5623 210.7575 215.7051 220.2568 224.2972 227.7716 230.7149 233.0941 234.0245 232.1885 227.7698 224.4245 225.7365 232.0417 239.902 246.8724 251.8114 254.9862 258.1376 263.9184 271.365 277.6179 281.0091 280.6985 279.3229 282.1054 290.4005 302.3161 314.8829 327.457 340.8282 355.7503 376.2602 406.9495 445.8132 488.0657 526.2676 554.5882 570.2286 573.1081 564.6784 356.2324 341.315 324.831 307.4449 446.5959 277.0797 266.1926 258.6819 381.3057 373.6205 365.4147 355.8199 344.7682 218.3212 320.1725 306.6755 190.2802 274.2173 258.5773 247.988 241.4478 238.0002 235.1292 230.6266 225.0768 219.8167 214.0889 208.9318 206.3853 206.1507 205.8777 203.8483 199.5071 194.2056 189.7662 186.4333 183.3478 179.0711 173.4716 167.8551 163.2484 159.3119 155.3415 150.8784 147.0331 145.5613 115.727 151.2728 157.3741 164.3038 171.4727 178.3811 183.9794 186.9849 187.0829 184.2475 177.4073 166.1095 154.5488 146.3351 142.1561 139.4983 137.5099 137.4069 138.9272 141.7327 144.1905 145.6482 146.4204 147.975 150.9476 154.1292 156.8157 159.4312 162.5892 166.5003 171.1216 177.2898 185.6618 196.2143 206.506 214.6506 221.474 230.2969 244.4385 263.3398 281.004 290.7381 292.6239 287.2258 275.985 262.0157 247.2091 234.6645 225.7149 220.0859 216.6642 213.9029 210.2925 204.9695 198.1959 190.191 182.294 175.4298 170.4348 167.0454 164.8194 163.5203 162.6966 162.4596 163.1003 164.8475 167.6813 171.0122 174.3588 178.06 183.4007 190.3392 197.7343 203.6 206.4293 205.5613 134.1829 130.7296 194.0267 193.3612 194.1353 127.8139 127.5192 125.8907 122.7452 119.066 115.7396 113.7247 113.4889 114.6132 176.9628 177.5565 175.0426 170.5572 165.2457 160.5618 156.6482 153.4369 151.1273 147.4893 145.0487 143.4809 142.8117 142.8666 
176.5318 179.5811 182.5452 185.6635 188.933 192.45 195.5327 198.8469 203.1083 208.5126 214.3898 219.6506 223.987 227.6539 230.6251 232.9367 234.8573 235.3426 232.976 228.4423 225.1637 225.9865 231.7507 239.5388 246.777 252.3147 256.5745 261.0679 267.9734 276.5929 284.3418 289.7654 291.3922 290.8039 293.1102 301.2922 313.8012 327.5088 340.3431 353.2552 368.8612 390.0375 419.6191 456.368 495.2829 529.9262 362.4162 571.1316 374.2671 368.4217 356.3445 340.5507 323.5373 306.808 446.665 279.1456 268.6377 261.3141 256.0742 380.0409 372.1769 363.2266 231.5753 222.9504 214.4329 205.5983 302.1736 285.5272 268.8992 256.4831 248.3816 243.6731 240.0145 235.4397 229.786 224.0686 217.9858 212.4933 208.7596 207.3612 206.0258 203.6618 199.6237 195.105 191.1076 187.2402 182.7398 177.2133 171.0489 165.6679 161.9515 158.6673 154.1436 149.3681 147.3891 148.3914 150.9225 154.9984 161.5235 170.5293 179.8841 187.8057 192.778 193.9602 191.4552 186.0527 178.2761 168.3648 157.6781 148.8302 144.1436 142.1303 140.7384 139.7558 139.7633 141.0612 142.0516 142.6205 141.7019 140.3173 140.6552 143.1104 146.4964 150.4505 154.6505 158.9071 163.2369 168.6654 176.0473 185.1952 195.0174 204.724 214.4063 225.1699 238.8142 255.6821 272.6252 283.0749 285.0652 282.1295 275.2923 264.6708 251.8459 239.9021 229.9073 222.3632 217.0813 212.9563 209.0181 204.2077 197.179 188.1729 179.2033 171.9982 167.1716 164.3232 162.6702 161.802 161.1605 161.1028 161.344 162.5911 165.186 168.4814 172.1133 176.3363 182.6529 191.4748 201.2578 208.9285 213.2245 214.0302 140.3526 206.6915 202.7251 200.8215 200.3342 130.7553 129.2273 126.4919 192.1617 186.887 116.115 115.1556 178.0662 180.256 183.3754 184.6199 182.7135 178.0276 172.2631 166.7726 161.816 157.7465 154.7006 150.3656 147.3982 145.5038 144.4602 143.8546 
179.4612 181.4607 183.4484 186.3078 190.1233 194.45 198.216 202.0949 207.116 213.0648 218.9716 223.9497 227.5448 230.0056 231.7671 232.8518 233.5258 233.6716 232.8176 230.1116 227.5626 228.2486 233.1715 240.509 247.6822 253.5849 258.4534 263.0732 269.8283 278.8316 287.8208 294.8342 298.8205 300.9516 304.7859 313.117 325.6175 339.6321 353.2461 367.4377 384.6657 408.3451 435.6182 465.5412 325.6462 340.9341 353.0729 360.6187 361.5619 355.6848 344.1445 329.7542 315.2257 460.8411 443.4258 427.9856 270.7702 263.9715 259.3123 255.0438 249.9163 244.1207 237.4135 229.8025 221.8684 213.428 313.1509 296.9111 280.5434 181.0955 256.9494 250.5817 245.6508 240.518 234.7105 228.4026 157.1725 215.8478 211.9002 209.1928 206.1193 202.9574 199.0821 194.9221 190.9524 186.7126 181.5735 175.652 169.599 164.5595 119.4016 117.9793 115.047 149.0829 148.4229 151.987 156.587 161.0246 167.2321 177.6024 189.0896 197.4859 201.1745 199.8385 193.6209 184.8789 176.6755 169.352 161.523 153.3713 -9999 145.4017 144.0699 142.6814 141.0943 140.0325 138.6592 137.5095 135.9319 134.0856 133.6263 135.3377 138.6318 142.8127 147.4257 151.9882 156.302 160.9162 166.8968 174.6957 183.9915 194.7932 207.3672 220.8305 233.8024 246.1625 257.8073 266.5312 271.3168 273.0814 271.8497 266.7318 258.0439 246.8684 234.6669 224.2775 217.1703 212.048 207.8736 203.0962 195.8386 186.2898 176.6412 169.0217 164.0592 161.3346 160.0726 159.4962 159.0237 158.9297 158.8687 159.7979 162.0477 164.9162 168.3194 172.7892 179.8371 190.2709 202.1231 211.8195 218.6018 222.3742 221.5366 217.3917 212.8179 138.7171 137.2062 135.3019 132.7793 128.9492 124.5352 120.5958 117.9643 184.6401 185.3745 187.176 188.9446 189.8359 188.8506 184.4774 177.948 171.271 165.5423 161.1797 158.0252 153.6197 150.4851 148.1189 146.1747 144.1864 
181.8268 183.3151 185.1032 188.45 193.185 198.8001 203.49 208.1598 213.6234 219.4235 224.9237 229.3489 232.2929 233.6779 233.9574 234.1626 234.4977 234.2903 233.7543 231.9603 230.0365 230.5836 234.9105 241.4747 248.3253 254.2224 259.1595 263.5653 270.2044 280.6927 292.0062 300.787 306.4458 310.9279 316.2211 324.2891 336.0777 351.1545 367.853 384.9416 403.6665 424.7819 447.4813 309.7776 489.2498 504.6237 336.6584 338.8463 337.1642 331.4227 322.2561 478.5997 301.6736 448.8947 438.0185 428.0273 417.5831 407.2817 260.9803 257.2444 252.8492 247.9611 242.4118 235.8499 350.3863 337.3229 322.8968 307.8089 292.7071 187.6786 266.2807 179.9472 251.6801 245.8859 168.1702 163.483 224.9766 218.3068 154.8171 210.4238 205.7823 201.5086 197.3884 193.452 189.9022 186.1251 181.3683 175.4136 169.1406 164.3484 161.7603 159.8013 155.5286 151.077 151.3417 156.9788 163.2697 168.3814 132.6188 182.491 194.3118 202.8651 205.6096 202.1414 192.9895 182.78 174.777 169.4149 164.601 158.3348 -9999 -9999 146.8517 145.3604 143.1813 139.8627 135.8515 132.4778 130.0321 128.8383 129.0492 131.1898 134.2887 137.9449 142.0083 146.2953 150.3837 154.606 159.7283 -9999 176.4071 188.0141 202.3581 217.9971 231.7747 242.2657 249.5327 255.014 261.5062 267.6903 270.387 269.79 264.2824 177.3022 238.6289 225.617 216.2996 210.0112 205.085 199.1738 191.7065 183.1036 174.3723 166.8574 161.5572 158.6963 157.7588 157.5719 157.351 157.2155 156.9542 157.5393 159.2332 161.4864 164.5804 169.245 176.6855 188.1901 202.2762 214.285 222.9488 229.505 152.8085 150.3318 224.5856 145.3981 218.0576 140.8985 137.4595 208.7066 127.7135 123.4584 120.9411 192.4985 192.8846 194.0043 195.3071 195.6514 193.9975 189.3717 181.758 174.4752 168.8259 164.5181 161.3151 156.8547 153.4229 150.265 147.1353 143.9912 
182.6833 184.6507 187.3519 191.5205 197.278 204.2804 210.0099 214.9865 220.06 225.2234 230.208 234.2163 236.8211 237.7318 237.2691 236.9479 237.214 236.966 236.4458 235.2329 233.2258 232.7984 235.8748 241.4723 247.6817 253.3923 258.1215 262.3858 269.5407 281.9962 296.4313 308.2883 316.3378 322.6394 328.4172 335.6512 347.3022 364.4975 384.4093 404.4779 421.4114 435.0519 448.8352 305.5939 313.9308 318.3632 318.3235 314.9843 310.4043 469.9605 461.5443 293.4068 287.6568 436.0807 430.4301 424.4672 417.034 408.5227 261.2268 258.0609 254.8221 383.9324 377.4821 369.2141 358.1634 344.8467 330.9395 317.0869 302.7417 287.8343 273.9955 181.6047 178.3662 174.0824 169.0558 235.8234 227.2267 219.4166 213.6916 209.3302 203.913 198.4164 193.584 189.8114 186.8273 184.1089 180.2865 174.5201 167.7528 163.1368 161.3391 160.4498 157.5825 153.7459 154.5032 161.4485 169.0985 174.9548 134.6903 140.1055 194.44 201.5512 203.2257 146.771 189.2027 179.5641 172.7164 168.8515 165.9677 161.6721 156.4768 151.5578 148.1998 146.0208 143.5981 139.3366 133.894 129.1666 126.3509 125.9525 126.9942 129.6139 133.0136 136.4828 140.0587 143.6774 147.0554 150.3521 154.6329 160.9759 170.0793 182.7186 198.522 215.7122 231.0228 241.8669 247.7197 250.8043 256.7852 265.6917 271.4471 272.9069 268.8206 256.7088 240.7709 226.278 215.2771 207.506 200.9047 193.6855 187.0734 181.0128 174.4001 167.3847 161.0621 156.8073 155.0104 154.5901 154.8096 155.1636 155.1376 155.5861 157.1232 159.3354 162.4595 166.9186 173.6469 184.6073 199.5184 213.8987 224.5361 233.4215 239.5165 157.6303 238.4706 234.8593 231.7032 148.6777 226.3848 221.9496 133.253 209.6788 205.3211 202.6207 200.9405 200.8418 201.2596 200.0467 196.9742 190.564 182.503 175.7688 170.7803 166.8791 163.9171 159.5488 155.9 152.0407 148.0539 144.4048 
183.4847 186.8766 190.9469 195.8183 201.7224 208.9948 215.1268 220.0948 224.6415 229.2855 234.1524 238.3475 240.9117 241.8143 241.3366 240.9814 241.2235 240.8165 239.8194 238.1817 236.5712 236.7598 239.3962 243.7305 248.7199 253.9227 258.6485 263.1107 269.8679 282.4653 299.3161 315.0504 327.839 337.2672 343.5385 350.7854 363.1702 380.9769 400.1739 274.8437 425.7754 431.124 437.2636 445.8799 453.2176 455.76 296.5197 292.0521 288.0356 285.3331 435.6582 278.4152 274.9326 421.8255 269.1066 415.519 410.4623 404.5495 259.7908 395.3463 255.5287 252.5452 248.6476 374.3549 364.3641 352.1844 339.3183 325.98 311.3974 296.2094 188.7266 183.7847 179.4439 174.4781 245.9127 163.9495 229.3351 221.2273 214.0557 208.3115 202.5717 196.2113 190.2354 186.2398 183.8991 181.9021 178.2406 172.47 119.6642 161.4984 160.7477 160.9981 159.9867 157.6606 158.222 164.6619 173.3448 180.0438 138.0142 141.719 195.2758 199.2745 199.235 194.2028 185.6382 176.4601 169.9633 166.956 164.8709 162.2209 157.9894 152.5301 147.7734 144.6646 141.453 136.9784 131.9579 127.8869 125.7224 125.7979 127.2508 130.0604 133.6177 137.5119 141.3072 144.4793 146.8405 149.0398 152.0644 -9999 166.8893 180.2797 196.9359 214.1506 229.2791 239.9498 245.3985 248.4835 254.0117 263.175 270.68 272.3475 268.2802 257.1565 242.4801 228.445 216.4989 206.7533 197.9176 190.3458 185.4164 181.6589 177.4395 172.1477 165.0908 158.4752 154.7086 153.3938 153.7047 154.5774 154.7918 155.047 156.2377 158.3864 161.3951 165.484 171.1192 180.0314 192.9697 207.8349 221.6612 233.5072 243.673 250.4551 252.4569 250.8619 248.2959 157.9717 245.1364 242.573 237.128 229.4052 221.2795 214.0692 209.4177 207.2664 205.6239 202.7708 197.3095 189.6544 182.5124 176.619 171.9284 168.1592 165.5062 161.4973 158.0122 154.027 149.761 146.1246 
186.159 191.0119 196.03 200.8236 205.8394 212.3292 218.307 223.2909 227.5625 231.915 236.4156 240.6967 243.6929 244.9277 244.8486 244.4056 244.2685 243.6971 242.1763 240.0948 239.2549 241.0039 244.5078 248.7331 253.7401 259.5762 265.2063 269.8028 275.1895 285.8401 303.7735 323.8233 341.3971 354.1798 361.4345 368.8739 381.2868 396.5483 409.1445 414.5885 414.6372 414.5811 416.9468 420.3257 421.8773 275.0542 272.7333 271.4152 419.3308 420.1105 418.4962 414.7478 411.0444 261.3773 406.6682 258.3367 257.3576 397.7185 395.0021 392.9768 391.2636 253.5228 250.2972 379.6978 371.1926 360.1699 347.2087 217.0301 208.3659 200.049 192.1795 185.8682 180.1999 257.2156 248.2457 163.1066 158.2986 154.0419 149.5259 144.7976 140.2402 135.1978 130.393 183.9042 181.1606 179.0274 175.3853 170.0896 117.4601 160.7558 160.1966 160.702 160.8377 119.5251 120.614 125.5342 175.7404 184.3045 190.6219 144.2941 197.5703 198.3854 144.121 140.3202 182.5853 173.9844 167.1268 163.4812 161.3069 158.8571 155.5121 150.6604 145.2854 140.8901 136.8251 133.0443 130.4815 128.6394 127.7295 128.1043 129.5363 132.1124 135.4591 139.5894 143.6967 146.821 148.8214 150.4224 152.256 156.9375 165.515 179.1743 195.327 210.5363 223.321 232.7649 238.4205 242.5732 247.7368 254.9991 261.7577 264.1212 260.8284 252.7888 241.6403 229.8762 218.5957 207.9998 198.248 191.1237 187.1373 184.3669 181.8522 178.7034 171.9164 163.0815 156.8167 154.2235 154.3172 155.5101 156.1202 156.1516 156.7355 158.4102 161.3046 164.7888 169.2802 176.1389 186.5813 200.3231 216.2015 232.2067 246.2894 257.5019 264.396 266.7803 266.8049 169.2231 267.3549 267.0896 261.5993 250.3401 236.6431 225.1949 218.3031 214.0313 209.8673 203.6763 195.7654 188.1331 182.161 177.0664 172.5553 168.8781 166.6422 163.0926 159.8807 155.9881 151.9485 148.7743 
191.3007 197.0356 202.3689 206.509 210.0805 215.2571 220.6694 225.6431 229.9439 233.9013 237.6669 241.4058 244.6042 246.5593 247.1935 246.753 245.8956 244.6341 242.6608 240.8532 241.5789 245.3503 250.7698 256.4691 262.4016 269.1681 275.803 280.6331 284.3938 292.1537 309.4805 333.5996 356.1647 372.7176 382.0831 388.06 394.955 400.8338 402.8031 400.0563 396.3774 394.9048 395.0077 394.1308 257.5601 255.0743 388.5097 394.133 401.9471 406.7733 406.9148 403.9353 400.5623 253.9894 252.6111 251.6478 251.0818 251.3879 390.6258 390.135 254.1017 253.6344 251.7025 385.207 377.5462 366.1528 351.8762 218.6077 210.3704 202.498 194.4921 187.0606 180.0822 173.4792 167.649 162.541 233.3525 153.0105 148.3807 143.6835 204.7421 198.5762 190.9073 183.9742 124.2592 122.6356 172.5623 167.878 115.4938 160.387 159.3546 118.7269 118.9204 119.2474 121.0212 125.8423 133.4051 186.307 193.5346 197.0094 197.6124 195.8748 140.0298 136.2588 132.3121 128.6703 165.613 123.8559 158.1267 154.9985 151.7935 147.4081 141.6662 136.0524 131.7848 128.8002 128.5696 128.528 129.5379 131.3152 133.1935 135.4486 138.3387 142.1385 145.8739 148.9782 151.6504 153.7334 155.2108 157.8845 164.6067 176.7861 191.3642 204.3956 214.5719 221.2269 225.4939 229.9055 235.024 240.7982 245.9656 248.5439 247.22 242.7034 235.8543 227.9139 219.8061 211.1011 201.8832 194.0793 189.4145 187.0062 185.4716 183.867 178.384 168.9559 161.177 157.6771 157.1532 158.1465 159.0004 158.9741 158.8801 159.8263 162.3231 165.0622 168.3838 173.5049 119.6174 194.2514 209.7905 228.1066 246.7852 262.3985 273.4673 280.4167 284.7362 181.7973 291.1183 290.767 282.1703 266.2917 249.6513 237.217 228.8431 221.8475 213.538 204.0487 194.7463 187.5318 182.182 177.4237 173.0183 169.3866 167.3388 164.0368 160.9754 157.213 153.6868 151.3261 
198.3531 204.1523 209.0757 212.4639 214.8921 218.7274 223.2808 227.9549 232.2737 235.9007 238.965 241.9973 244.8723 247.0937 248.1301 247.75 246.5849 244.9828 242.5935 241.39 244.0448 250.2178 257.7251 265.3271 272.8818 280.8008 288.385 293.3596 295.8311 299.9648 313.7102 339.1815 366.7009 385.9727 394.3753 394.6589 391.522 387.495 384.5891 382.0425 379.1577 376.5513 373.1059 368.955 241.1251 364.0622 368.0112 376.8941 386.5961 392.4477 393.8776 392.3799 389.822 247.7041 388.5739 247.0812 247.1443 248.0131 249.4049 386.5739 388.5391 253.2345 252.4007 387.8068 379.5779 366.7715 226.3197 217.7536 209.6055 201.6929 193.7641 186.5076 269.7729 172.9998 167.8468 163.2178 235.3424 153.0196 218.5837 211.9411 206.0137 135.4267 132.0301 188.0992 124.6522 121.6243 118.5618 167.3783 114.7848 161.3626 116.2622 159.6416 161.0546 121.2062 123.8026 127.6501 133.542 186.2898 193.1678 196.1135 143.4243 139.3272 135.2628 131.6247 174.9002 169.6861 164.4753 120.364 155.946 152.5875 149.5574 145.1093 138.8037 132.9834 128.8911 126.279 126.6272 127.6388 130.2298 133.5593 136.5214 139.1715 141.8655 144.8402 147.4277 149.6332 152.8441 156.749 159.2378 160.2054 163.6313 172.3204 183.8482 195.3243 205.1533 212.2834 216.662 220.1832 224.2752 228.4304 231.7549 233.5199 232.4099 229.3504 225.9268 222.3393 218.4314 213.3895 206.7394 199.2823 194.1664 191.5646 190.17 188.9362 183.7975 174.2808 165.884 161.5151 160.2316 160.7702 162.2073 162.9502 162.7881 162.7538 163.859 165.2754 167.7655 171.894 117.3619 189.9312 204.2439 221.6981 242.3507 262.4937 277.7278 288.8699 298.9132 193.5224 312.8553 309.7391 297.3092 280.3333 264.2046 251.3699 239.904 228.1309 215.6662 203.986 194.4099 187.5124 182.5528 178.11 173.8991 170.4265 168.4787 165.1265 161.931 158.1922 155.2264 153.2646 
206.2171 211.2672 215.4202 218.313 220.3848 223.5896 227.4858 231.758 235.8371 239.1938 241.8866 244.5219 246.9437 248.6544 249.2375 248.6579 247.4958 245.9222 243.5757 242.7749 246.4763 254.3418 263.7603 273.5823 283.5241 293.5071 302.6517 308.2382 310.1024 310.9029 317.4156 336.5589 361.7354 379.2008 383.5368 377.4027 367.8732 364.1691 366.0752 367.3448 365.5721 360.7718 353.9936 348.3011 346.2256 348.268 355.0477 364.4587 240.901 242.5402 242.23 241.6682 379.6296 241.6076 242.3917 380.9576 245.319 246.9989 382.0226 382.9123 386.1225 253.7004 253.2507 248.7139 240.8851 231.5335 222.034 213.7413 205.95 198.6537 191.7744 282.5977 271.1294 173.1968 168.5837 244.4353 236.8611 228.9917 220.6397 213.011 140.2708 203.0518 199.2133 131.6951 188.3477 181.1205 119.4217 169.83 166.5262 163.6079 117.7679 161.883 164.5558 168.7145 130.3791 177.2271 136.4743 139.22 141.0846 140.9699 191.0076 134.3822 130.2855 127.0986 124.9435 167.9086 163.6574 159.438 155.6824 152.1666 148.0544 142.562 136.7227 131.8016 128.2714 125.94 126.0042 127.4331 130.5802 135.0827 139.3843 142.5645 144.885 146.7375 147.9077 148.9613 152.0472 157.0463 160.6203 161.9047 163.1495 167.4938 175.0033 184.3305 194.1194 203.5719 212.5547 220.1057 224.1917 225.7234 225.7042 224.6935 221.6492 218.1023 216.0154 214.9574 214.0284 212.1461 208.7731 203.4719 198.328 194.8997 192.9984 191.7406 187.3899 177.9294 168.9133 163.2391 161.0854 161.5276 163.551 165.8375 166.7709 166.4796 165.849 165.9078 167.2229 170.6704 176.6323 186.6344 200.2624 216.178 235.0165 256.1209 275.3491 292.0793 309.1705 323.6866 329.5062 325.0292 313.0143 296.9126 280.2789 264.0305 247.5018 231.3171 216.9021 204.7867 195.1356 188.129 183.1291 178.8667 174.8925 171.3449 169.1 165.3991 162.0582 158.8267 156.5375 154.451 
213.4108 217.7565 221.3038 223.9722 226.1718 229.4685 233.1375 237.0897 240.7872 243.9565 246.6071 248.8889 250.5372 251.1808 250.8492 250.0319 249.0841 247.3878 245.3013 245.1195 249.0732 256.7088 266.2155 277.1561 289.3058 302.0233 313.6293 321.2842 324.1793 323.7617 322.7321 328.4761 341.3792 350.6458 351.4516 345.3432 339.0409 340.7317 346.9366 350.4125 349.874 345.5023 339.1298 334.2476 333.4285 337.074 344.1698 352.6765 359.6104 363.7275 365.8333 367.39 368.7314 368.3891 235.3806 238.2235 241.2677 377.5574 379.0071 246.8952 248.9352 250.9685 250.3032 244.8384 235.6446 225.5932 215.877 322.0884 310.7604 301.7305 293.6441 184.6019 178.9762 173.217 168.754 245.7553 238.4863 231.2476 150.403 145.6151 208.9645 205.3939 137.4999 199.6467 193.8342 126.2722 122.8203 174.0406 170.3042 166.8596 164.5518 165.4758 169.2003 174.0892 179.3894 140.4196 141.6931 188.5548 189.4435 189.1846 187.1683 130.5255 126.7297 123.6335 171.127 167.3502 163.6727 160.1578 156.6022 152.2503 146.0906 140.0682 135.3971 131.801 129.1648 126.9922 126.449 127.5452 130.4509 135.4027 140.9836 144.5642 145.623 146.0014 146.4408 147.301 150.6978 156.5979 161.7615 -9999 165.0392 164.6149 167.5777 175.171 185.1747 196.342 208.08 219.1888 227.069 230.492 229.128 224.9967 219.2216 213.7417 210.076 208.4351 208.259 208.2148 207.4202 204.8771 200.9411 197.277 194.8181 192.769 188.4156 180.1393 171.1947 164.6739 161.9598 162.3088 164.492 167.2795 169.4883 170.0147 168.8972 168.1433 168.7956 171.3555 176.335 185.1306 197.6932 212.4384 229.0394 247.9632 171.7383 293.8757 317.4469 334.9392 342.5635 341.0302 331.3216 314.0594 293.6594 271.8341 250.5026 232.1151 217.6881 206.2112 196.7889 189.6715 184.398 179.9612 175.9552 172.0953 169.259 165.1952 162.0979 159.8154 157.8649 155.0795 
219.4752 223.5941 226.9543 229.5275 231.9248 235.6314 239.2754 242.9526 246.7333 250.1461 252.8236 254.7206 255.2763 254.6102 253.6176 252.6078 251.5923 249.5242 247.7116 248.3769 252.1927 258.1701 265.9466 276.6594 290.8589 306.9875 321.68 331.4405 335.7668 335.5029 331.0963 326.9208 326.2762 326.9163 325.967 322.4935 319.4722 321.5815 327.2381 332.0406 334.1731 333.9771 331.4072 327.3582 324.8014 326.3236 332.0124 339.1226 345.8456 350.9158 353.6886 355.1151 356.0187 355.7754 354.8372 228.4794 233.0867 237.2296 239.8853 241.5347 243.5054 244.9009 243.6872 238.3151 229.767 220.8822 330.1778 205.6031 200.0797 195.1821 297.4712 184.3194 277.3355 265.6829 168.5463 248.2621 240.8472 233.4357 225.2712 217.5262 211.7753 208.2526 204.9731 201.9796 196.9146 190.0387 183.6102 178.777 174.8004 171.4205 125.5749 171.103 175.2756 180.4232 185.7735 190.1942 192.9238 193.2941 191.5842 188.7729 133.4501 182.8818 179.6554 175.9433 171.7913 167.8209 164.2954 161.0445 157.2588 152.1471 145.3934 139.6479 135.9462 133.5502 131.6024 129.4328 128.135 128.3371 130.2426 134.2519 139.1353 141.8943 142.7613 143.4568 145.0736 147.7469 152.3906 158.4763 163.7545 167.7484 168.0446 163.8563 162.4029 167.4046 176.7105 188.513 201.8523 214.7857 224.737 230.1024 230.3761 225.886 218.6974 212.2063 207.5906 204.5581 203.3284 203.4686 203.912 203.5927 201.655 198.818 196.3165 193.7056 189.1564 182.0039 173.8919 167.2795 163.779 163.4369 165.051 167.8197 171.0161 172.9327 172.5889 171.6683 172.0664 174.2472 178.5902 185.7072 195.9868 209.1113 224.6185 242.123 265.0785 294.9355 206.3087 219.8618 225.5841 356.9117 345.8884 325.095 300.7755 275.9051 252.8807 233.8107 219.185 207.4517 197.9155 190.5768 185.042 180.3893 176.4459 172.7706 169.8185 165.6368 162.9215 161.0499 158.8957 155.1981 
224.3244 228.5092 231.9893 234.9136 237.5521 241.417 244.8913 248.4449 252.3663 256.1324 258.8901 260.2837 259.8226 258.118 256.6658 255.5711 254.3028 251.7024 249.8982 251.049 254.7225 260.2796 267.7187 278.497 294.2845 313.114 329.9923 340.6974 344.7978 343.0291 337.0921 330.082 323.8799 319.8336 317.6766 315.4701 312.3819 310.2679 311.7815 317.0042 323.4929 328.6521 331.1819 329.99 326.0554 322.7544 323.9198 329.0696 334.8526 339.4977 341.6415 341.9825 341.084 212.7044 340.0241 342.5663 222.4516 227.7144 231.6282 233.7074 235.3424 235.8127 233.9437 229.3131 222.9354 217.0026 211.6891 206.7153 201.9622 197.3987 192.5949 186.9914 282.474 176.1002 171.0316 166.5737 243.8268 235.4733 226.6974 218.7301 212.9951 209.6608 205.9658 202.1226 197.702 192.5531 129.4422 183.1995 180.0642 127.2174 127.9422 178.7446 133.1075 137.7158 190.7574 195.1619 197.8379 142.8284 139.0825 135.4555 132.8329 183.9321 181.1878 177.5238 172.893 168.5746 165.023 161.4669 157.4266 152.2417 146.4124 141.6434 138.9264 137.4092 135.6661 133.2067 131.8238 131.4617 131.542 133.4751 135.9196 137.2096 138.5912 141.4005 145.9163 151.4832 157.3522 162.3243 166.3431 170.1174 170.0435 164.4216 159.6288 161.451 169.2336 181.049 194.9172 208.3749 218.7428 224.6936 225.2076 221.1205 215.5194 210.567 207.0708 204.2273 201.7232 201.0971 201.9541 203.1618 203.4076 201.8382 199.0306 195.6021 191.1355 185.0096 177.5707 171.2422 167.229 165.8227 166.4758 169.0261 172.8629 176.0846 177.7229 177.4079 177.3777 178.9141 182.934 189.089 197.0224 207.5813 221.2256 238.3868 164.5771 185.3766 206.8484 222.3999 228.3643 226.2672 215.6691 325.4192 300.7799 276.7718 254.7247 235.9425 221.0491 209.0673 199.4954 191.9968 186.0798 181.2567 177.6064 174.4488 171.5664 167.2953 164.4585 162.2 159.3492 155.1797 
228.2888 232.7322 236.5134 239.9912 243.207 246.9344 249.8681 253.2014 257.1599 260.9149 263.5278 264.1777 263.1333 261.4327 259.7927 258.3601 256.5424 253.384 250.7466 251.6857 255.6794 262.0312 270.5983 283.0003 300.7041 321.541 338.9865 349.2118 351.6744 346.3885 338.6163 332.2312 326.8318 322.6008 320.1694 318.3829 315.0967 309.1882 305.273 308.6965 317.5117 326.701 333.4962 336.2603 333.8414 328.3883 324.5146 325.4671 329.1822 207.9237 334.4081 333.3936 330.1726 327.1102 327.1687 209.3151 213.7508 219.1488 223.5841 225.6521 226.2877 225.5671 223.2924 220.2837 217.3708 214.7264 212.2 209.5531 206.2806 202.2489 197.5093 192.0602 187.1968 182.4646 271.0058 171.1281 249.7682 238.7784 227.8723 218.795 212.5654 208.8684 205.062 201.1313 196.7074 192.8697 189.5171 187.4047 186.3782 186.2455 187.1548 187.9177 188.3125 189.8962 141.1767 198.37 201.1223 201.6524 198.7966 193.84 188.8952 129.5772 181.4393 177.9616 174.1069 118.7658 117.298 163.5198 159.4236 154.471 149.5072 145.5727 143.25 141.7763 139.552 136.3079 134.0782 133.1432 132.1217 132.2143 132.7192 133.9308 136.375 141.0325 148.2117 156.3851 163.1587 167.3814 169.9008 171.5515 169.7546 164.0786 158.1977 157.6746 163.7478 175.2382 188.5635 201.0644 210.7227 216.0638 216.3609 212.2427 207.6004 204.8737 203.5435 202.6088 201.1375 200.7055 202.666 204.9943 206.5522 206.2378 203.4687 199.2866 195.0405 189.8972 182.9708 176.3155 171.6557 169.5297 169.6409 172.0808 176.3359 180.701 184.4924 185.8566 185.5413 186.0797 189.1052 195.1616 202.0987 209.8875 220.3327 235.6925 258.2338 179.5625 199.7548 214.0271 219.1095 216.5267 332.7166 312.9112 291.395 270.4905 251.7042 235.431 221.9068 210.5656 201.4115 194.0643 188.12 183.3099 179.9548 176.8806 173.8008 169.134 165.9429 163.0354 159.5245 155.1519 
231.35 236.4193 241.0366 245.2434 248.8134 252.4031 254.7619 257.7158 261.4499 264.7594 266.4736 266.2021 265.0168 263.9579 262.6653 260.5887 257.7479 253.9496 250.8353 251.2363 255.4651 262.6826 272.9492 287.6555 307.9284 330.0534 347.1179 356.2154 355.6455 347.1201 339.5514 336.8492 335.3368 333.118 330.8051 327.9037 322.5141 314.4503 307.9392 308.4414 316.6234 327.5398 336.4278 340.3627 214.8491 333.4835 328.3908 327.365 329.5326 207.1697 332.3133 330.4209 325.9587 322.0096 321.981 326.9585 208.7477 212.3721 215.1266 216.1042 215.7454 214.6502 213.0641 211.7456 211.8091 212.6664 213.444 334.0518 211.1205 208.1566 203.9154 198.8676 194.244 189.5456 282.0074 270.7174 257.7742 243.4917 229.3528 147.9497 212.0624 208.1087 204.0147 200.0101 195.8024 193.0106 133.5861 192.3563 193.8491 195.3907 196.8602 197.2596 196.648 139.565 142.52 145.0985 204.6485 204.8811 201.6715 136.8027 132.8386 184.8216 126.3459 178.3073 122.2528 120.878 119.4729 117.3148 164.0643 159.4182 154.3333 150.3756 147.6519 145.4296 142.337 138.2225 134.987 133.591 132.8118 132.1563 132.2452 133.721 136.6997 142.7729 152.0299 161.5959 168.5701 172.7853 174.1541 172.9968 169.0695 163.2939 157.9053 156.6344 162.094 172.6812 184.8292 195.7594 203.7718 207.4513 206.0925 201.3568 196.7346 195.1685 196.0299 197.5205 198.701 200.4229 204.3245 208.6784 211.5097 212.3287 210.311 205.8925 200.8851 195.3879 188.5366 181.9238 177.2225 174.8706 174.6828 176.8139 180.9965 185.8815 191.3395 195.4993 196.4811 196.5137 198.2558 203.1995 209.715 215.8907 222.9775 234.1653 251.9729 275.6604 185.5471 195.8439 200.2246 318.2323 306.9418 291.628 275.1826 259.4283 245.2485 232.2824 220.8657 210.7795 202.483 195.8622 190.3953 186.0327 182.7125 179.2727 175.7143 170.2243 166.3979 162.7721 158.8616 154.729 
234.2687 239.9995 245.5626 250.453 254.0582 257.4389 259.5423 262.1465 265.2492 267.6887 268.356 267.3406 265.7767 264.515 262.8872 260.2804 256.7986 253.3508 251.6366 252.6515 256.2025 263.0952 274.4006 290.6906 312.5714 335.6413 352.339 360.4432 358.3655 348.6184 342.3494 343.238 344.723 344.1994 341.2884 336.8253 330.3745 322.2115 315.2881 312.5462 317.6822 329.6889 340.926 345.1636 216.9727 213.34 329.8076 327.8283 329.8713 332.3821 332.6138 329.8186 324.9674 320.7114 201.2761 203.4421 206.0396 207.3224 206.9561 206.0651 205.2264 204.7463 204.3408 204.5445 206.52 209.8656 212.9364 214.1517 213.5011 211.6588 208.5888 204.144 199.3771 194.2008 188.4072 278.5294 264.6818 248.2578 154.7382 148.3222 213.6945 209.2389 205.1842 201.4114 197.7324 195.8311 196.107 198.6944 202.2075 205.0824 206.7062 143.465 143.1857 143.6863 145.2527 147.0417 208.3394 207.2947 141.8561 137.2094 190.4242 185.8184 127.4151 126.231 125.4512 124.9543 176.726 122.4712 170.6213 165.5083 159.5003 154.4556 150.7631 147.443 143.5952 139.2906 135.878 134.5112 134.1743 133.6364 133.718 135.0684 138.001 144.8781 155.6377 166.4875 173.2749 177.2053 177.821 122.6285 168.4707 162.5543 157.8896 157.4018 162.6881 171.6339 181.8671 191.0997 197.7973 200.7458 198.8687 193.6159 187.8588 185.021 186.4066 190.0319 194.0835 198.7306 204.9734 211.6862 216.654 219.3005 219.1797 215.8643 209.7823 202.2341 193.9564 187.0241 182.712 180.9657 181.2022 183.0529 186.4023 191.2767 197.4374 204.4073 209.1709 210.1686 209.8879 212.3712 217.6776 222.9414 227.6824 233.9161 244.3509 258.9438 273.1438 283.4594 287.9732 285.9073 278.2466 267.6674 256.7216 246.2801 236.5604 226.6261 217.1186 208.4743 201.5363 196.1143 191.7699 188.0703 184.7143 181.0244 176.9165 170.5454 165.8775 161.544 157.472 153.7943 
237.6677 243.9762 249.9145 255.0081 258.3253 261.7328 263.8564 266.1827 268.2504 269.1666 268.6282 267.1083 264.7964 262.0407 258.8088 255.394 252.8285 251.8699 253.6609 256.5856 259.6421 265.1942 275.905 291.8366 313.682 337.8917 355.6595 363.9639 363.5842 355.7368 348.8394 348.4633 349.5866 348.9125 346.4582 343.3923 339.0591 332.7247 324.7098 316.6609 317.1675 329.2659 342.7671 348.0061 218.6944 337.3049 329.5649 328.0267 211.0952 210.5281 331.5844 326.7141 321.4798 201.7513 201.9656 203.0624 204.0163 203.199 200.5224 198.3372 197.4217 198.0096 199.4738 201.4388 204.4771 208.4282 212.1259 213.7906 213.1615 211.3974 209.0312 319.1261 201.5686 196.6462 190.806 281.5688 267.4816 251.8808 156.9181 224.7135 217.0018 212.0128 208.1928 205.3061 202.6038 201.5006 202.6405 206.2496 210.7875 214.4714 216.1349 148.777 147.3282 146.5659 210.6251 211.0609 210.9306 208.3124 142.5644 138.0171 134.4104 188.797 131.0274 130.036 129.2015 183.7859 182.3043 179.9336 176.218 170.4076 163.3656 157.2022 152.5566 148.4189 144.1858 140.0641 137.1514 136.2164 136.0592 135.7454 135.9548 137.1056 139.5474 146.2484 157.4535 169.0384 175.8038 179.4371 180.7627 122.42 170.5017 163.7281 159.3241 159.5016 164.0429 170.5923 178.0296 185.0542 190.1616 192.9512 192.4034 188.5892 183.1419 178.7145 178.0159 181.2678 186.8863 194.0174 202.663 212.3654 220.6348 226.0712 228.6991 227.4313 221.1041 211.3647 201.0286 193.0232 188.6891 187.3649 187.6077 189.36 192.2649 197.0422 203.7682 212.0328 220.4396 223.6199 221.6031 220.9971 224.2463 227.9767 230.871 233.5068 237.7874 244.2695 251.4034 257.5752 260.6122 259.3959 254.529 247.5667 240.9787 234.2153 227.6016 219.9089 212.0802 205.0409 199.6965 195.5674 192.1171 189.0469 185.7206 181.747 177.3686 170.8333 165.7494 161.049 156.8822 153.3859 
241.6974 248.0979 254.0444 258.9198 261.9667 265.5269 267.5939 269.254 269.8562 269.0454 267.1119 264.3912 260.6951 256.3484 252.1175 248.9287 248.0265 250.3203 255.7841 260.909 264.7964 270.0975 279.0835 293.6872 314.4404 338.9513 358.8137 369.0825 371.7196 367.5744 359.8551 354.0944 351.0142 349.9173 350.8963 351.8021 349.8505 344.217 333.9404 320.28 316.1757 326.3886 339.0281 219.5058 217.7666 335.5784 329.3026 329.1656 211.0894 210.3535 207.0165 203.0777 200.2509 200.1049 201.1531 201.7472 201.3152 199.447 196.2737 193.7555 305.478 194.9415 309.4685 201.5775 205.0084 209.4268 213.5134 214.8121 213.138 210.2471 322.3824 204.8209 202.1968 304.5059 294.7458 281.8279 267.8 166.9584 240.8929 228.9071 219.5432 213.4793 210.0469 208.6167 207.614 207.8789 209.7863 213.8465 218.4349 154.42 223.3761 221.1617 150.4846 148.7941 214.0027 213.5282 211.7563 145.6555 141.6505 138.0414 194.609 193.2823 192.9458 192.5047 191.2446 189.1774 186.7841 183.4835 178.9917 172.81 165.8954 159.4963 154.088 149.3662 145.0861 141.3193 138.9715 138.3313 138.1013 137.6709 137.4057 137.414 138.8464 144.7184 155.282 166.4813 173.7667 177.4797 180.1555 124.8267 176.3895 168.9569 163.2097 162.1264 164.7021 168.9379 173.7085 178.3746 182.0925 184.6901 185.9212 185.2487 182.5635 178.747 175.9199 176.3055 180.7677 188.5355 198.8029 211.0983 222.6098 230.7681 235.8013 237.0774 231.9963 221.5742 209.5161 199.9275 194.6281 192.8915 193.0081 194.9149 198.5395 203.555 210.755 219.4929 228.4976 233.9491 233.0736 230.5329 229.8574 230.2987 230.6436 231.184 232.2891 234.1813 236.809 239.5504 241.2301 240.7548 237.7595 233.2096 229.0135 224.1899 219.1588 213.5453 207.4422 201.8517 197.3006 193.7638 190.991 188.2702 184.9788 181.1771 177.1911 171.0352 166.0543 161.4399 157.2696 153.4643 
245.812 251.9265 257.7121 262.5929 265.666 269.2061 270.5346 270.8796 269.9813 267.8885 264.3597 259.6356 254.2864 249.5993 246.0697 243.8525 244.5292 249.2225 256.9399 263.9353 269.3689 275.7377 284.5551 298.3642 318.5959 342.1362 362.8034 375.5908 381.6225 381.3933 375.2991 365.6552 357.526 354.6713 357.5765 360.6791 358.782 352.1754 340.0984 324.9239 318.2365 324.1625 333.2513 218.4955 218.2269 336.2288 334.8591 337.0033 338.699 212.2131 207.7724 318.811 311.668 198.5059 198.94 199.1689 197.979 195.5001 192.0943 189.6753 297.0104 193.2574 198.0131 202.7053 207.372 212.5882 215.9345 215.6431 334.4256 324.9318 204.2363 202.3171 200.7641 197.0907 294.5428 281.0429 267.2954 254.9544 243.7359 232.9175 222.8717 215.7319 212.5932 212.6578 213.7423 216.1908 218.9427 222.0548 154.4098 155.6964 155.1087 224.191 150.2998 148.8864 215.9318 214.0358 210.9515 143.8465 202.9073 200.1027 137.8591 197.6051 197.4893 197.2344 195.9681 193.2479 189.2939 184.7779 179.908 174.2605 168.1473 162.0116 156.314 151.4012 147.0499 143.2951 141.0361 140.4729 140.276 139.7611 139.0209 138.3401 139.269 143.8806 152.5239 162.0682 169.6546 174.471 178.1751 182.4801 184.0821 179.1952 170.8775 165.3429 164.2306 165.9087 168.3815 170.8887 173.0116 175.3044 177.7627 179.8839 180.9348 179.7681 177.4494 176.1793 178.1581 184.7493 195.5359 208.9716 222.3128 232.3992 238.713 241.6082 239.2774 230.761 218.6757 207.4733 200.193 197.5162 198.3442 201.3922 205.6223 210.5552 216.9015 225.1346 233.7472 240.4432 242.4668 239.735 234.6167 229.7224 226.6763 225.4797 225.4235 226.029 226.5551 227.0112 227.4764 227.1659 225.135 222.3917 219.3256 215.8245 212.1256 208.2085 204.0825 199.4497 195.2277 192.1292 189.7469 187.0045 183.8676 180.6705 177.4268 171.8999 167.1631 162.6451 158.2739 154.0143 
249.5875 255.2923 261.1393 266.2898 269.2977 272.2937 272.3265 271.0393 268.6448 265.2595 260.5055 254.353 248.3495 244.0169 241.5348 240.5275 242.596 248.2924 256.766 265.2009 272.6684 280.6262 291.0151 305.8371 326.4559 349.5136 370.1585 384.692 393.0591 395.9892 393.4719 385.4493 374.9894 366.7686 364.6309 365.025 361.5959 219.8895 342.4376 329.1978 321.3291 322.0669 327.0124 332.3167 336.4288 218.2364 216.8453 340.1689 336.9793 207.3372 201.3072 308.8498 301.1315 189.2239 188.1788 188.1987 187.891 186.7402 185.4782 185.4005 291.2469 295.4286 302.0146 200.7914 206.6153 211.234 212.6058 210.9187 206.5422 202.095 310.9186 199.0221 198.2759 194.5155 292.6509 278.9047 264.9576 166.8448 243.9129 157.1973 226.0931 218.5488 215.2908 216.9431 220.3442 225.0318 228.899 230.938 156.6942 155.8361 228.5425 152.0974 150.5985 219.082 216.5691 213.1524 143.5602 205.4615 203.1564 202.2075 201.7863 201.3649 200.874 199.8425 197.5714 194.0854 189.7065 185.1458 180.6217 175.7946 170.4788 164.5452 158.908 153.841 149.2288 145.2451 142.8955 142.2817 142.0324 141.451 140.4506 139.8031 140.7321 144.459 151.0902 158.7674 165.8512 172.0795 177.5042 182.9012 188.6386 189.7514 182.9799 173.0889 166.114 163.6357 163.6272 164.609 165.325 167.01 170.0282 173.9165 177.8588 180.2163 180.6377 180.1095 180.7686 185.5324 194.951 207.4733 220.1639 230.4335 237.0914 240.2145 239.646 234.5416 224.9843 213.9282 205.5846 202.4872 204.2114 208.1997 212.9168 217.4157 221.9632 228.8043 237.5257 244.4839 246.9548 243.7258 235.5293 226.8083 221.1544 218.6261 218.1461 218.6811 218.7732 218.2558 217.5796 216.4684 214.6493 212.8353 210.7857 208.1457 204.9362 202.0386 199.4323 196.0144 192.6652 190.1889 188.2375 186.0016 183.5352 180.8047 178.0268 172.9503 168.3285 163.5894 159.0058 154.4576 
252.1634 257.6918 263.7219 268.7948 271.3703 273.5372 271.9936 269.183 265.3751 261.02 256.0029 249.9772 244.1318 239.9294 238.0303 238.1279 241.382 247.5367 255.7622 264.9192 274.4977 284.5613 297.7959 315.7473 338.2722 361.6711 382.2445 396.9919 406.6519 412.1849 413.3405 409.8497 401.5266 389.6899 378.992 371.9761 365.1221 356.2354 345.359 333.8612 324.8984 321.6127 324.2285 330.8811 218.3419 342.4876 342.4801 212.9299 206.7608 318.213 193.4201 188.3117 184.7897 182.507 181.1346 180.6002 180.9027 181.5413 182.7189 184.428 287.7937 290.3883 192.1304 198.2497 203.9361 206.2159 205.004 202.3376 198.5048 306.3051 194.2764 194.858 194.3427 296.848 287.2585 274.3436 261.5269 250.9333 242.444 157.1519 153.0716 150.172 149.5473 220.4923 225.5152 231.909 237.0478 160.9984 159.4248 156.1352 228.9955 151.8775 151.5881 220.6986 148.0243 144.7621 141.3767 139.083 203.7194 203.9894 204.117 203.1366 201.1045 198.5055 195.5909 192.401 189.1853 185.8834 181.9707 177.3344 172.1116 166.2938 160.5009 155.3197 150.5666 146.592 144.1642 143.1781 142.8608 142.6454 142.1442 142.024 143.2952 146.6057 151.8447 157.9305 164.0778 170.1791 177.2943 184.6247 190.1577 194.8232 193.703 184.3598 172.1743 163.1444 159.1265 157.7602 157.7289 159.0483 162.2887 167.2149 172.9906 178.1138 181.8498 184.4122 186.4093 190.2828 197.6515 208.0003 218.4175 226.9416 233.0195 236.0508 236.0118 233.2643 227.2646 218.6992 211.4233 208.6817 210.6618 214.8916 219.0579 221.9604 225.7451 232.1402 239.632 244.4833 244.1341 238.7064 230.2863 221.6394 215.7774 213.245 213.2195 213.9707 213.9196 212.6848 210.5376 208.2793 205.8583 204.0079 202.2849 200.1901 197.2814 195.0942 193.721 192.008 189.8573 188.3901 186.9414 185.5613 184.0603 181.8618 179.3912 174.4034 169.6905 164.6464 159.7458 154.9669 
253.853 259.3407 264.8396 269.2186 270.986 272.2096 269.6421 265.7108 261.3271 256.8479 251.9358 246.7794 241.7182 237.6966 235.7599 236.057 240.1641 247.2902 255.8874 265.468 276.0493 287.9591 304.3141 326.291 350.8857 373.9708 392.6617 407.2233 419.493 429.144 434.5716 435.3384 429.7745 417.1326 401.7529 388.1953 376.6219 365.0849 352.669 340.2941 329.6746 324.3753 326.0222 211.985 338.6052 340.6444 212.8804 205.8582 317.0386 191.0105 184.8969 180.5865 177.9355 176.1535 174.7391 173.7733 174.1797 176.2865 179.0717 279.7971 281.0901 283.7233 187.7888 193.6132 197.7451 198.0599 309.1428 192.4633 300.8343 188.0488 187.7655 188.6464 188.3793 185.4978 180.7053 175.0773 169.4587 250.2982 242.3028 235.7432 230.5205 152.7464 153.0193 226.1308 230.451 236.9749 242.6618 244.3376 160.266 233.9895 227.3664 150.7609 223.546 222.1842 147.6396 213.9376 140.0739 137.4669 204.4951 204.676 204.4994 202.6512 199.2186 195.365 192.374 190.4143 188.7004 186.5484 183.0321 178.064 172.4331 166.5398 160.8968 155.901 151.4099 147.9322 145.5542 144.1044 143.9469 144.7443 145.5049 146.2171 147.6098 150.5515 154.9921 160.2278 165.396 170.3865 176.5804 185.6654 192.7729 196.4926 199.2779 194.4109 182.575 168.6915 158.9659 153.4778 151.9019 152.9886 155.8699 160.6832 166.8957 173.4148 179.6894 185.158 190.0023 195.2587 201.9301 209.6522 216.6921 221.8575 225.6789 228.483 229.4812 228.5044 226.0637 221.746 217.6986 216.7644 219.096 222.1124 223.5373 224.9622 228.5378 233.1622 236.4384 236.4594 232.9247 227.0723 220.4173 214.0796 209.8707 208.9232 210.451 211.7965 211.5744 209.3608 205.6573 201.6971 198.495 196.2019 194.5434 192.6411 190.5713 189.2381 189.0968 188.5513 186.9808 186.1151 185.3406 184.6472 183.7079 181.8703 179.654 174.8094 169.9633 164.8303 159.8197 155.0601 
255.0475 260.6802 265.4706 268.6973 269.2764 269.5862 266.881 263.0417 258.7515 254.093 249.1249 244.722 240.8595 237.5372 235.4167 235.1455 239.11 247.5479 258.0267 268.683 279.2216 291.3049 309.3847 333.9901 359.935 382.1235 400.0157 416.9077 434.4921 449.9319 459.864 462.3025 456.3328 442.3033 425.1514 408.7314 393.6764 378.8001 363.2547 347.7375 335.0826 328.7232 329.1853 211.4909 334.3048 211.1929 206.3851 316.1167 305.3524 184.8693 179.7766 176.1757 173.7896 171.9276 170.5535 169.6375 263.0173 264.6131 267.2632 269.7064 271.5894 275.5948 182.7314 187.1625 189.6514 189.0872 186.5093 184.194 182.3826 181.333 284.3807 283.9117 281.6689 277.5253 177.7514 267.7798 170.1229 166.0042 245.694 239.1518 156.1293 155.9767 231.6911 158.9831 236.8185 242.6401 165.4538 164.1858 159.5441 153.8106 150.1124 150.0136 224.3132 151.2762 148.7433 217.1658 141.3132 208.3986 206.3593 205.5705 204.6531 136.0151 134.5996 196.559 193.344 191.2644 189.6613 187.0748 182.8751 177.3097 171.2187 165.3881 160.5521 156.4135 152.4705 149.5228 147.4806 146.1969 146.418 148.3681 150.415 151.7809 153.0043 155.2072 158.9791 163.4416 167.738 172.0485 177.0514 184.8353 193.0092 197.4044 200.0421 199.8595 191.3443 177.3792 163.4812 153.2175 148.8288 149.0259 151.994 156.4372 162.0549 168.7406 176.3544 184.0112 191.0549 197.7995 204.3413 209.7742 213.03 214.2475 214.7406 216.2404 218.8774 221.1379 222.8831 223.1995 222.7784 223.6529 226.0007 228.0265 228.5454 228.7581 229.3659 229.3159 227.0813 222.4837 217.4003 213.1895 209.0213 204.7919 202.1854 203.0004 206.1887 208.4552 208.3192 205.3654 200.3895 195.2471 191.4056 188.8613 187.286 185.6349 184.0526 183.2257 183.5762 184.2838 183.8559 182.9115 182.5062 182.0906 181.57 180.2805 178.8187 174.6812 170.3026 165.4794 160.4153 155.627 
255.7993 261.5912 266.0006 268.2039 268.0642 268.0365 265.763 262.4491 258.0247 252.9478 247.8964 244.0891 241.6382 239.8963 238.1228 236.8271 239.4627 248.1783 260.8538 273.4427 284.3593 296.1886 313.7939 338.4062 364.1816 386.2596 406.0128 428.1472 452.2013 473.0139 485.4189 486.7034 478.0102 462.5581 445.0184 427.5266 410.3433 393.0831 374.9626 356.6436 341.682 333.3255 330.9169 329.7647 207.5123 204.5926 200.1016 305.4128 186.8958 180.7906 176.4245 276.0536 171.0159 168.9984 167.4458 166.3255 165.9778 255.3656 257.0223 259.2586 262.0842 267.2113 176.7015 279.2792 179.9342 179.1138 177.4929 176.3958 175.6509 175.4427 271.3134 270.6866 269.4699 268.2601 267.4684 173.7412 171.3063 258.2616 251.5476 159.9394 157.6605 157.9581 160.1483 241.1838 245.3395 166.3996 250.9818 248.4705 241.6046 152.8039 227.0426 148.6791 225.0752 225.2415 149.2647 220.4906 215.8963 211.5917 208.712 207.1939 206.0468 136.8069 203.6848 135.6924 198.8351 195.7319 192.2529 187.5908 181.9524 175.4606 169.0615 163.7966 160.0909 157.0542 154.0981 151.8406 150.6709 150.1787 150.7391 152.9841 155.7135 157.6324 158.5775 160.1322 163.1191 166.6843 170.0796 173.8152 177.702 183.4468 190.3196 195.4247 198.4473 200.017 195.4974 183.6932 169.8351 157.3475 149.3495 147.3259 149.846 154.1184 159.0321 165.3011 173.0215 181.3551 189.1017 195.7776 201.5372 205.4028 206.5351 130.9587 130.0379 205.3727 209.5605 215.2223 220.9772 225.0621 226.4871 227.2002 229.4723 232.3046 233.0563 230.7837 226.5262 220.0368 212.8913 206.6278 202.2229 199.4913 196.8635 193.8885 192.2767 194.3637 198.9906 202.2763 202.679 199.9289 194.8506 189.7032 185.7959 183.2592 181.6796 180.0073 178.4744 177.999 178.1744 178.9647 180.1084 180.457 180.0165 179.7893 179.5824 179.0337 178.5227 175.0401 171.0348 166.429 161.3756 156.5739 
255.7123 261.3642 265.4304 267.3517 267.3982 268.0245 266.1221 262.9884 258.2127 253.0202 248.5239 245.6053 244.5766 244.6922 244.2652 242.2928 242.7355 249.5562 262.3999 276.6714 289.5678 302.6087 319.6026 342.3735 367.1723 390.1941 413.4334 440.022 468.4804 491.5427 314.6858 502.2556 491.705 475.9147 458.1746 439.2827 420.179 401.425 382.582 363.8227 347.2848 335.4191 328.7596 205.6814 320.0704 314.3608 306.9487 298.074 183.5821 177.7259 173.5826 170.914 168.5634 166.1306 164 162.7922 249.7191 249.9685 251.0137 163.5934 256.3555 168.4237 171.1369 268.8158 171.3428 265.3973 168.401 168.2429 168.8815 260.8023 259.9527 259.8901 260.5974 262.3562 264.1563 264.8297 263.9807 260.7698 165.3156 160.7811 159.0234 160.6653 243.3644 249.5221 253.9582 255.6871 254.0339 249.5263 157.4772 153.0122 149.6227 226.5513 225.9676 226.0683 225.4598 147.8587 144.9372 214.9332 211.2687 209.0532 207.8479 207.4678 207.3785 206.4176 204.5228 201.2826 196.0119 188.7998 181.0803 173.7552 167.4524 163.0438 160.571 158.698 156.9253 155.5625 155.0627 155.1705 155.994 157.8691 160.4289 162.6769 163.9273 165.0853 166.8947 169.5422 172.3899 175.8169 178.8682 182.6557 187.2333 191.6958 195.7694 198.0396 195.4746 186.9384 175.5012 164.0728 153.9328 148.6698 149.3096 152.9195 157.489 163.0429 169.8013 177.044 183.6583 189.0253 193.0894 195.698 196.5082 125.2415 124.8788 198.8859 204.944 213.5217 221.8779 227.8355 229.4307 229.8204 232.0748 234.1155 233.0533 227.7725 218.7909 207.5369 198.3435 192.3429 188.9047 186.8328 184.9611 183.0126 181.8694 183.9404 188.7833 193.0443 194.3963 192.5501 188.786 184.7712 181.4631 179.1737 177.4252 175.7155 174.3112 174.2027 174.5315 174.8476 175.444 176.6801 177.6503 177.6693 177.7058 177.6464 177.8542 174.9299 171.289 166.8972 162.0391 157.3383 
253.9509 258.9747 262.8655 265.42 266.4711 267.892 266.4329 263.1133 258.3794 253.8607 250.8487 249.5529 249.997 251.7383 252.9994 252.0837 250.9605 253.4267 262.3459 276.5505 292.5363 309.0988 327.3313 348.8393 372.3706 396.0818 421.7307 450.2191 478.0504 316.5167 319.2363 315.995 493.969 478.8014 461.2352 442.2223 422.5691 403.2511 244.6453 366.9859 350.2107 335.5127 325.4106 319.1203 202.4803 309.243 302.6448 294.6519 285.7383 176.0666 171.5648 168.3971 165.384 162.5588 161.0717 249.1349 248.8517 161.3594 160.8191 160.4606 161.507 163.795 165.5789 165.5013 163.5899 161.3399 160.2592 160.6505 248.6769 162.4212 249.8294 251.3592 254.5919 259.4418 263.7449 265.9485 265.3361 261.1021 164.2692 160.2018 242.2758 244.4085 249.9101 256.0881 170.9207 168.5625 164.6542 160.4479 156.4425 152.7435 149.6872 228.528 226.6687 225.8379 225.7887 225.256 222.76 218.4382 213.8389 210.5901 209.291 209.5617 209.6826 208.7383 206.6481 203.2917 130.1934 191.4832 120.8695 175.6993 169.3795 165.0883 163.0489 161.9754 160.8929 160.0085 159.9942 160.5793 161.3635 162.7669 164.8939 167.2372 168.9815 169.9061 170.6457 172.4115 175.1377 178.5461 180.8979 183.2761 186.4818 190.5498 195.1519 197.6701 195.6914 189.5741 181.3606 171.7274 161.0645 152.3894 150.254 152.925 157.4047 162.2651 167.5468 172.6126 176.8614 179.8448 181.7358 183.273 119.7686 120.4793 121.8862 197.1589 205.4798 215.5893 224.7827 230.8681 232.6791 232.1844 231.7249 230.1482 225.9264 218.0488 207.3953 195.491 186.4573 180.8236 177.7794 176.1613 175.0861 174.2747 173.6163 174.6719 177.7549 181.6192 183.7128 183.666 182.172 180.0054 177.7867 176.0077 174.6547 173.1996 172.033 171.9978 172.5581 172.4536 172.4037 173.3445 174.668 175.5879 175.8797 176.0997 176.6499 174.0873 170.8251 166.7709 162.3637 157.9211 
250.4876 255.4197 259.576 262.7848 264.5494 266.4574 265.4563 262.5691 258.7256 255.6725 254.5583 255.3799 257.5591 260.6957 263.652 264.7798 264.427 263.0844 264.9933 275.0883 292.4358 313.5989 335.498 357.6172 379.4562 402.3969 428.1435 455.4432 307.6523 314.4159 315.5453 312.4731 307.2105 299.8447 289.9677 435.0932 266.1407 396.8193 378.8198 233.7616 346.487 331.9807 321.5164 315.1981 310.7537 199.7426 301.7285 189.5046 183.1079 176.8956 171.712 265.7667 259.7578 159.7792 158.9455 159.9818 161.3037 254.0764 161.2133 160.2177 159.5945 159.7863 160.2519 254.4171 250.7467 246.6551 243.9852 242.9083 242.9765 243.132 158.2905 159.6158 250.5609 257.6538 263.3712 265.5912 263.9985 258.8618 162.2143 159.9727 245.9142 249.7638 255.4884 172.2361 171.3598 259.9463 253.5741 158.9828 155.784 153.0657 150.7176 231.4303 228.1899 225.9154 225.7543 226.3377 225.3279 221.8097 216.6295 212.2286 210.7335 210.9797 210.792 209.0355 205.7108 201.6638 198.089 127.1394 122.7135 180.7413 173.6186 168.6479 166.2587 165.0886 164.3443 163.829 164.3246 165.6392 166.7757 167.9561 169.6241 171.7737 173.5854 174.4818 175.0867 176.8017 179.685 183.0227 184.7934 186.3854 188.5913 191.8309 195.7076 197.9845 197.0414 193.1573 186.9041 177.6507 166.3044 155.4805 150.4303 151.4156 155.2831 159.7503 164.0491 167.3093 169.0979 169.7108 112.2539 112.267 175.0397 180.737 188.3076 197.9058 208.6296 218.7027 227.4423 233.3551 234.6312 231.8629 226.5806 220.1523 212.8622 204.3487 194.9325 185.2848 177.3582 171.5232 168.5367 167.3662 166.9364 166.8868 166.8292 167.2347 168.6324 171.216 173.8779 175.6395 176.4272 175.9149 174.618 173.561 172.8917 171.9653 171.1363 171.0062 171.435 171.0058 170.5035 170.9356 172.0723 173.478 174.7694 175.1123 175.763 173.2765 170.3273 166.6673 162.6556 158.5528 
245.4573 250.6954 255.102 258.373 260.2331 262.5609 262.6311 261.433 259.2215 257.8545 258.8052 262.1404 266.4021 271.2415 276.0126 278.8346 279.2838 276.4644 272.1947 274.897 288.762 311.7664 337.9784 362.5208 383.2569 404.2833 427.7326 450.066 298.8778 302.5466 301.9279 299.0132 295.3044 290.0116 281.693 270.6705 401.34 383.6129 366.7095 351.3176 337.1586 325.1409 316.6702 311.4302 307.7126 198.5839 194.5439 189.8473 184.6716 282.8692 173.3807 267.6156 162.6707 159.3569 250.6765 251.6423 161.7586 163.1384 261.9833 162.6694 160.929 158.6345 253.0595 156.198 155.2933 155.1836 155.9817 241.9897 241.6177 240.8782 155.644 241.8504 246.7097 253.5039 259.2193 261.4249 260.0166 163.4608 160.2639 159.6484 250.0064 255.4216 260.8105 172.9313 264.9278 260.4798 161.2543 247.7929 243.0677 239.4948 236.8092 233.8535 230.2257 227.1942 226.2321 226.6811 226.388 223.987 219.3698 214.6762 212.382 211.8497 211.1917 208.6246 204.053 199.4566 195.6826 192.9588 189.7562 183.9977 177.0665 171.5696 168.6207 167.1817 166.5142 166.6947 167.9955 170.2187 172.0673 173.2471 174.2976 176.053 177.6936 178.6904 179.6833 181.7537 184.8754 188.2331 189.9931 191.1967 192.3791 194.5229 197.461 199.3051 199.3979 197.4173 192.023 182.3533 170.4908 158.832 151.3469 149.7201 152.4603 156.6049 160.2813 162.0695 106.1913 106.0731 106.2477 107.0792 168.2699 175.6529 186.1267 198.6914 210.8964 221.2901 229.7368 234.3969 233.5145 226.9166 216.8722 207.2204 198.6296 190.5057 182.8158 175.7636 169.5388 163.9786 161.2074 160.2516 159.8892 159.9618 160.1551 160.7616 161.769 163.7298 166.4203 168.7681 170.418 170.6766 170.2542 170.0051 169.9462 169.6054 168.9814 168.7468 168.8086 168.5817 168.4847 169.1671 170.3616 172.0124 173.8106 174.4282 175.1451 172.6124 169.8826 166.5917 162.9467 159.0181 
239.3176 244.8979 249.1984 252.1039 254.2382 257.6168 259.3005 259.9916 259.6799 260.2147 263.2364 269.2477 276.0799 282.3304 287.8156 291.3629 292.041 289.1073 283.2588 279.7087 285.2096 302.8036 328.5783 355.4754 377.3923 396.4043 415.277 431.2745 440.4134 284.1609 438.8496 433.5787 427.863 421.0777 268.3342 398.3969 382.52 238.5172 349.9259 336.3762 325.2467 316.4716 310.1399 306.1586 303.9376 302.1179 194.1691 190.6651 290.5064 180.2705 276.1914 268.6461 162.8257 159.289 251.3226 253.4068 258.4637 263.4761 266.8082 267.4044 162.7476 158.7973 155.2644 152.9576 152.2763 153.349 240.3838 241.0732 240.4266 153.9642 154.0106 240.1641 244.3275 249.9827 255.2258 258.3781 164.4001 161.9942 159.1862 249.3853 254.2541 261.1424 266.6633 269.6316 267.4752 165.8496 256.2315 250.6698 245.6717 241.5326 238.7355 236.4055 233.7119 230.8142 228.7691 227.9314 227.1739 225.1198 221.2726 216.9541 213.9893 212.741 212.3242 210.4232 205.3997 199.5616 194.9 191.7563 188.9051 184.2313 178.3717 172.8902 170.0181 169.4075 169.5597 170.3619 172.4756 175.2918 177.3884 178.3882 179.016 180.2392 181.6181 182.9567 184.3245 186.3566 189.2117 192.5212 194.3423 195.1765 195.5619 197.0712 199.3496 200.4197 200.4203 199.1363 194.3203 185.4563 174.9486 164.3862 155.0518 149.5235 149.6123 152.7325 155.5455 156.2944 100.4684 101.1925 102.8034 104.8002 165.5525 173.5692 184.9713 198.2918 211.2232 222.2037 229.6297 231.5326 226.8861 216.4902 204.617 194.2493 185.5284 178.0458 171.676 166.3749 161.8881 157.8145 155.6881 154.85 154.4035 154.5744 155.0531 156.2334 157.3955 159.0567 161.0121 163.0135 164.768 165.601 165.8941 166.2677 166.4484 166.4146 166.2712 166.5357 167.0222 167.2829 167.6133 168.4928 169.5326 171.1385 172.9998 173.9851 174.9054 172.5075 170.0872 167.0748 163.6127 159.6354 
232.9429 238.4693 242.368 245.2885 248.3162 252.8344 255.9369 258.1703 259.702 261.9154 266.7984 274.6392 283.3161 290.4704 296.0568 299.9682 301.6599 299.7635 294.7562 289.3998 287.1194 294.202 311.8338 335.0668 356.8468 374.9166 389.6129 400.6464 406.5945 261.112 403.9717 399.3221 394.0262 389.0864 383.4096 374.5785 362.2887 347.4263 332.4551 321.1222 313.2792 307.5531 303.486 300.824 300.1002 300.1448 299.0442 190.2769 185.1551 179.5909 174.1042 168.1482 162.2027 158.381 251.6346 253.602 161.7958 164.6138 267.5049 163.8379 161.8166 158.5204 154.099 150.1454 148.9779 236.6015 238.2027 239.6699 240.0606 153.5517 153.1325 240.5495 244.4866 249.7339 254.6284 257.8287 164.348 255.4281 251.5926 251.8463 258.381 266.4636 272.4352 274.583 172.1577 167.3248 260.9949 255.5063 249.6994 244.3587 241.1266 239.3851 237.4983 235.1211 232.5837 230.3933 228.6423 226.2502 223.052 219.7567 216.8396 215.2286 214.6178 213.2705 209.0037 202.1181 195.3689 190.8838 187.4444 183.1373 178.3073 174.07 172.5734 173.6302 175.2459 177.2213 179.4718 181.9097 183.5072 184.1306 184.3658 185.086 186.3776 188.043 189.3925 190.8285 192.8255 195.5692 196.9279 197.1315 196.8644 197.4635 198.6101 198.7941 198.1978 196.9843 193.6608 187.5049 179.9274 171.8066 162.3882 153.0376 148.4731 148.8686 150.2967 95.20757 95.81781 97.96784 155.6392 160.2149 166.2608 174.1677 184.5156 197.1485 209.6949 219.1978 223.9289 221.6615 213.0235 201.23 190.2124 181.4067 174.1237 167.8892 162.594 158.5943 -9999 153.4886 151.939 151.3071 150.8505 151.0685 151.9195 153.4265 154.8303 156.3308 157.7818 159.2706 160.5553 161.3612 161.8877 162.6034 163.0563 163.3762 163.8278 164.8162 165.9388 166.6195 167.1215 167.8741 168.8589 170.6058 172.6545 174.0383 175.2 172.9713 170.6755 167.8916 164.3854 160.3035 
226.4579 231.6064 235.3603 238.8431 242.8846 248.4935 252.5888 256.0944 259.1638 262.5445 268.1919 276.8217 286.4945 294.6571 301.0458 306.2649 309.5759 309.2135 305.4479 300.0894 294.5388 293.1243 299.683 313.2677 329.662 344.8702 357.0154 365.8763 371.4565 373.1317 371.5405 368.0101 363.413 359.737 356.5309 350.9413 341.8379 329.88 317.7905 309.1183 304.3176 301.3406 299.1996 297.5025 296.9977 297.4126 190.3392 187.6035 183.6612 179.3786 279.5504 168.3839 161.8176 255.9214 253.0265 254.4984 258.206 261.9958 163.1834 162.052 160.4956 259.2325 153.8611 242.0757 146.3978 233.4308 235.4515 238.5275 240.6811 153.9522 240.3755 242.2612 245.8309 250.413 254.7163 257.7365 164.9398 163.0939 160.4844 255.1206 262.4725 270.5445 275.8144 277.5264 173.1568 270.5841 266.1166 260.4167 159.0798 247.0925 243.3169 241.6199 240.1629 238.3231 235.9516 233.0549 230.1798 226.9671 223.7995 220.938 217.9915 215.8802 214.7798 213.2149 209.3875 134.6232 130.8325 189.3148 184.7566 180.9403 178.6379 178.0645 178.7782 180.3698 182.5739 185.5499 188.2593 189.9711 190.6526 190.7519 190.5699 190.8838 192.1323 193.9607 195.105 195.6836 196.4213 197.736 197.8151 196.9434 132.7887 131.7344 193.8853 193.4516 193.1922 192.6943 191.3245 188.2445 183.9754 178.1948 169.7625 159.4274 151.2487 148.0135 147.7516 92.55328 93.62088 152.3002 156.5235 162.0109 168.3312 175.4173 184.216 194.4528 203.7067 209.6204 210.0315 203.6293 193.3232 182.9106 174.6193 168.3583 163.6419 160.0724 157.1238 154.6174 -9999 -9999 150.1773 149.7448 149.5692 149.7626 150.4574 151.5314 152.5303 153.7257 154.8565 156.0565 157.1874 158.2652 159.0296 159.9111 160.3928 160.7681 161.5152 162.988 164.5954 165.4056 165.7728 166.5239 167.86 170.0885 172.4497 174.2359 175.9192 173.5313 171.1028 168.205 164.5584 160.3731 
219.6693 224.4872 228.5424 233.01 237.92 244.4641 249.6865 254.0992 258.0407 262.3152 268.5319 277.5782 288.0903 298.0007 306.5221 313.5895 318.4962 319.5519 316.5463 311.0461 304.8229 300.0545 299.0511 302.8476 309.9407 318.901 327.9167 335.9052 341.9425 344.48 343.4555 340.5135 337.3873 335.3663 333.6466 330.1034 323.4932 315.2276 307.4036 302.7133 301.2784 300.8815 299.6116 297.0205 294.4008 293.2757 292.8423 291.8885 289.3849 285.3786 175.6264 169.3071 263.4084 256.1779 253.6272 254.9512 257.7213 260.2147 262.0827 161.9332 160.5709 158.4413 155.0691 242.9089 234.7792 231.8097 234.0893 238.7552 155.8047 155.309 154.3797 245.2921 246.9798 250.2946 254.6336 258.2932 260.0233 259.4387 162.3684 259.721 266.642 273.8139 277.8558 279.1022 174.4052 274.7565 270.3703 264.0373 256.4521 249.4073 244.705 242.3363 240.9999 239.6402 237.5827 234.3716 230.5163 226.1609 222.3752 219.2057 216.0837 213.5498 211.8136 209.7066 206.0237 200.7805 194.9307 188.8421 183.9366 181.5939 182.3475 184.6163 186.2631 187.5616 189.5836 192.6484 195.7434 197.5937 197.7337 196.9414 196.2154 196.6198 197.8768 199.3464 199.9444 199.8264 199.335 199.0748 197.6977 195.6378 130.3158 128.1915 126.9136 126.4582 187.5647 188.0726 187.7691 186.3655 184.1455 180.2843 173.0692 164.7648 157.5073 152.7775 150.7407 93.57041 151.0859 153.7389 158.3694 164.0293 169.8718 175.6725 182.1705 188.7085 193.5823 194.5662 190.1629 181.9177 173.0071 165.3016 159.8697 156.629 155.2283 154.7149 154.3108 153.3837 152.1525 150.9006 149.8467 149.3534 149.2475 149.1275 149.0613 149.3577 149.8493 150.8128 151.795 152.8267 153.9424 155.1012 156.0216 157.1566 158.0353 158.5455 159.3793 160.7795 162.3107 163.152 163.3496 163.8821 165.4043 167.715 170.2787 172.4324 174.9097 173.0573 170.8853 168.0125 164.3376 160.1722 
213.3263 218.3472 222.7401 227.496 233.3164 240.9377 247.4782 253.0809 258.1668 263.6944 271.2103 281.0942 292.474 304.2602 315.41 324.6511 331.0229 333.0482 330.4716 324.4212 317.0408 310.7502 306.6073 304.7468 305.1511 307.1541 310.7469 315.4973 319.9361 321.7394 320.6336 318.4222 316.9673 316.1872 315.369 312.9094 195.6907 192.8291 301.0882 300.326 301.1172 301.7776 189.7126 296.9562 291.9626 288.4189 287.2138 286.8263 285.5577 179.0228 175.2146 169.9647 164.4816 258.2043 255.0603 255.6909 257.8055 259.5491 260.155 259.9207 258.969 256.9358 252.9444 152.9601 147.8981 231.6258 233.5217 240.0527 247.0432 158.3592 157.962 248.8503 247.7476 249.6924 254.2601 258.9895 261.7478 165.1509 163.5506 263.1154 268.7991 274.7034 277.9103 278.8636 278.2242 276.3837 272.5382 265.9794 258.0087 250.378 244.9196 241.88 240.3907 238.9628 236.7747 232.9515 228.0954 223.2362 219.3171 216.4787 214.0004 211.7802 209.5675 207.0733 203.4574 198.6739 193.3903 188.343 184.6597 184.2561 187.0879 190.6422 193.0046 194.6919 196.624 198.9941 201.6855 204.0443 205.1289 204.4051 202.8119 202.3205 202.8237 203.3521 202.8793 201.9276 200.3173 135.0735 132.6629 130.0184 127.2954 186.0957 183.5529 123.3393 123.8528 124.7373 184.201 183.1421 181.8409 179.8974 175.6309 170.4647 166.8497 163.339 158.4743 154.4263 153.4612 155.685 160.0247 165.131 169.976 174.1656 177.9015 180.7825 181.5602 178.604 171.4269 163.7737 -9999 152.9834 150.1983 149.5738 150.7565 152.4468 153.8495 154.2413 153.5396 152.2771 151.1317 150.1943 149.5672 149.1733 148.6277 148.2334 148.1601 148.8079 149.5368 150.2132 150.9614 151.9708 152.9837 154.4027 156.1936 157.4842 158.5336 159.8514 160.9224 161.582 161.8044 162.2801 163.7085 165.7242 168.0521 170.3418 173.2623 172.2347 170.4498 167.8031 164.373 160.39 
208.4444 213.8394 218.8865 224.0334 230.0452 238.1194 246.0606 253.6498 260.8222 268.2546 277.4688 288.9502 302.0049 315.5434 328.6046 339.6345 347.1101 349.5429 346.6112 339.2452 329.9621 321.5816 315.4172 311.3327 308.4114 305.9006 303.9926 303.3719 303.9734 304.0002 302.5015 300.5717 299.6737 299.5244 299.456 298.5346 297.0638 296.2235 297.2282 299.2592 300.412 299.9315 298.0612 185.3836 288.9817 284.1823 281.4318 280.4764 177.9199 177.0831 174.8484 171.0221 166.4393 260.5615 255.8802 255.2687 256.9392 258.124 257.8362 257.2689 257.4085 257.2589 255.5584 156.0085 149.5378 233.9118 234.9805 243.185 252.2154 257.61 161.9699 253.4922 249.7826 250.3974 255.2069 260.7833 264.2719 163.9732 263.3457 264.7379 269.3648 273.6543 275.6817 275.903 275.8614 275.145 272.3271 265.9557 257.6242 249.2255 242.9526 239.5392 237.905 236.3748 233.6794 229.1901 223.7396 219.3756 216.7674 215.4182 146.579 146.8767 212.3209 208.9473 204.0576 198.3006 191.9001 186.0145 183.0247 184.1207 188.646 193.8568 198.1738 201.1947 203.0173 204.5883 206.6774 209.0757 211.1721 211.7911 210.3318 207.8146 205.9251 205.0102 139.0745 136.353 133.3684 131.2831 128.7857 188.7333 123.713 181.1169 121.1747 179.6941 122.2982 122.4952 122.3003 180.0546 179.5713 119.1325 117.2903 177.8021 176.2466 173.9842 168.0392 160.3029 156.9265 157.6103 160.0701 163.4437 166.6089 168.7776 170.0086 169.9406 167.5395 -9999 155.6101 150.0729 146.6795 145.1766 145.4267 146.9395 149.2444 151.9127 154.1601 155.5283 155.4568 154.3074 152.916 151.4918 150.2185 149.5328 148.7409 148.1293 147.7034 147.6408 148.1155 148.4544 148.7277 149.5274 150.6195 152.3069 154.8258 157.0415 158.2804 159.9718 161.1057 161.2455 161.3334 161.6538 162.7166 164.2234 166.3524 168.69 172.0683 171.6176 170.3518 168.0631 164.8581 160.9973 
205.5387 211.1736 217.2707 223.7215 230.2083 237.9784 246.4688 255.8772 265.4548 275.5869 287.307 301.4397 317.369 333.165 347.1569 358.7402 366.7883 368.977 364.7828 355.259 343.0923 332.43 324.6384 319.446 314.9115 309.407 303.592 298.7016 295.152 293.1755 291.6291 290.451 289.7127 288.9239 288.3138 288.1453 288.6604 290.3402 293.3721 296.5098 297.6649 296.1684 293.1603 289.3748 284.9922 280.2053 276.1678 274.6562 276.171 279.0464 280.2233 172.6869 167.8067 262.6633 257.3904 255.5337 255.4783 255.0603 254.1126 254.5003 256.3898 258.0157 257.7189 158.5545 248.1232 241.5951 240.0791 246.0221 254.8048 260.9146 165.1893 257.188 252.7316 252.893 257.7719 263.1805 265.9243 162.1883 263.7173 265.0738 269.0714 272.1001 272.7045 271.7225 271.6611 271.8504 269.6842 264.0579 255.5457 245.9147 238.4763 234.6873 232.9748 231.2165 228.4332 224.6647 220.3894 217.1723 215.6492 215.26 215.6131 215.9695 214.9426 211.3663 205.3772 197.7044 189.3817 182.4508 179.9139 182.179 188.2286 195.1235 200.8814 204.9044 206.9703 208.1148 210.0287 212.596 215.2796 216.6704 215.584 212.2613 208.34 204.9085 201.9411 198.2742 129.5196 126.9465 124.3825 121.9117 119.8976 118.2614 118.6023 119.8373 120.4577 120.4188 119.8422 119.2951 179.7755 180.9665 120.4519 121.0223 120.4778 179.0002 175.4056 169.6596 163.1024 159.7162 158.7562 158.9384 159.3812 158.9881 157.8451 155.7506 152.0037 147.777 143.7725 140.8409 139.9147 141.1283 143.8 146.8152 149.6886 152.6805 155.5604 157.5178 157.7822 156.6295 154.8658 153.201 151.6849 -9999 149.2371 147.8919 147.2831 147.2491 146.9252 146.7566 146.8669 147.5612 148.8266 150.9403 153.6891 156.2627 157.4807 158.8805 160.454 160.6997 161.1859 161.6501 162.5068 163.7315 165.6715 167.9919 171.5132 171.2288 170.177 168.0371 164.9446 161.1465 
204.846 210.5393 217.9939 226.1272 233.6199 241.1551 248.9608 259.0109 270.7505 283.9341 298.9954 316.7181 336.389 355.2284 370.9482 382.2845 388.5464 388.1785 381.2466 369.0874 354.3961 341.455 332.4798 325.8853 319.5799 312.3158 303.9059 296.2399 290.8091 288.0652 287.1831 287.0257 287.0145 286.356 285.4641 285.205 285.8956 287.7388 290.2265 292.4541 292.9534 291.3248 288.1833 284.831 177.5332 278.6466 275.01 273.3669 276.1411 280.7378 282.6321 172.9053 167.4255 263.4765 258.7519 256.2333 254.4757 252.3077 251.2462 252.7969 255.5076 257.5494 258.6994 258.9532 257.8848 254.1498 250.2524 250.553 255.7481 260.7318 261.3544 258.1718 254.7263 254.7047 258.3988 262.297 263.7191 262.2877 260.8934 262.497 266.3568 269.0924 269.2905 267.6348 266.7465 266.5486 264.4229 259.1933 250.8638 240.8664 232.4097 227.5512 225.3351 223.8999 222.397 220.7706 218.636 216.215 214.6838 214.43 214.8766 215.1345 213.95 210.0409 203.7811 195.7943 186.9846 180.015 177.2255 178.5726 183.9279 191.5094 198.8916 204.3697 207.5165 209.0828 210.965 213.8912 217.0497 218.3327 217.2432 214.5269 210.5145 205.8818 200.724 195.4117 126.2249 123.0494 179.5402 117.7642 173.523 115.071 172.1289 174.2981 118.038 179.6028 118.1106 181.3591 182.2915 183.972 185.6828 185.9827 184.7064 182.9973 180.4751 177.4123 170.9841 161.9758 156.4561 153.1624 150.8076 147.879 144.5083 -9999 -9999 136.8873 135.2661 134.483 135.8279 139.227 143.3421 147.2597 150.9206 154.3586 157.1948 159.0926 159.531 158.3239 156.3808 154.4331 152.566 151.1167 -9999 147.6251 146.3222 145.9285 145.1699 144.9033 145.2445 146.095 147.5559 150.0528 152.8228 155.0254 156.1603 157.6235 160.0013 160.3663 160.9038 161.6126 162.6841 163.9445 165.6821 167.8422 171.2928 171.2791 170.1839 167.9922 164.8056 160.8893 
206.7753 212.4447 220.6867 230.2172 238.9515 246.8059 253.787 263.0195 275.9184 292.0193 311.0014 332.9722 356.4547 378.4611 396.5112 407.7896 410.838 405.8279 394.2377 378.6747 361.9128 347.5468 337.3227 329.3012 320.9932 311.9612 302.1767 293.5734 288.6393 286.7444 286.5452 287.5255 288.728 288.8421 287.9999 287.3999 287.3628 288.1696 289.3499 290.6753 290.7009 288.4232 284.748 281.4345 279.1066 277.3399 275.2271 274.3715 277.0771 280.9488 281.8909 171.4777 269.2129 261.9155 258.1798 256.1614 253.8053 251.0091 250.4072 252.5373 255.7701 258.6399 261.0044 263.0073 164.9085 266.8008 160.5401 259.9624 259.1001 260.4706 260.2752 257.9088 255.0048 253.8411 255.1671 256.8221 256.7406 254.8611 254.1397 256.2998 260.4384 263.568 264.0244 262.3914 260.7078 259.4897 256.8893 251.6957 243.8963 234.685 226.2619 220.4813 217.3813 216.4704 216.731 217.38 217.0038 214.9551 212.5518 211.5566 211.5569 210.7896 207.9015 203.278 198.5176 193.1608 186.9358 181.877 178.9526 178.1943 180.6981 186.8523 194.5388 201.1306 205.3074 207.6657 209.7834 212.7895 216.2501 217.7021 216.7142 214.4072 210.7646 140.2274 199.6681 192.716 185.4038 119.6292 116.6248 114.1594 113.1897 168.9148 170.4599 173.3403 117.0535 118.0346 118.4454 118.5677 187.2538 189.1852 190.9212 191.029 189.8567 187.5574 183.8582 179.0182 172.9385 163.2978 154.4005 -9999 -9999 -9999 134.633 131.3314 129.8381 129.4677 129.7869 130.9447 133.7248 138.172 143.0123 147.6111 151.7935 155.209 157.4364 158.6943 158.9444 158.0758 156.6133 154.8103 152.7182 150.8326 148.9698 146.7235 144.7494 143.8141 142.9567 142.8354 143.6989 145.2213 146.8212 149.1019 151.3745 153.2958 154.6225 156.4916 158.9149 159.7821 160.2133 161.3064 162.9175 164.6103 166.5224 168.6983 172.1168 172.1529 170.9597 168.5198 165.1019 161.022 
211.5929 217.8022 225.9347 235.736 245.2944 253.9197 261.1025 269.9514 283.0762 301.2013 324.2266 351.0292 378.221 402.3479 420.9417 431.1829 431.9023 423.9993 409.1543 390.1983 370.732 354.1743 342.0956 332.5701 322.8625 312.4327 302.0136 293.9521 289.9287 289.1846 289.4632 290.3186 291.5972 292.3994 292.0431 291.53 291.0725 291.503 292.6718 293.7502 293.2258 290.1013 285.6499 282.4965 281.1163 280.1032 278.4993 277.6023 278.8989 280.431 172.9578 169.2488 264.8855 258.4806 256.2904 254.9973 252.2576 248.7722 248.1721 251.3966 256.0702 260.0494 263.0078 265.8438 270.0733 274.4309 165.993 162.8172 264.6156 261.2838 259.03 256.2505 253.1646 250.9064 249.7861 248.6149 246.4202 244.1051 244.0837 246.9415 250.9703 254.0961 254.7735 253.5509 251.7585 249.6903 246.579 241.4992 234.4765 226.7613 219.5453 213.7534 209.832 208.8645 210.372 212.5404 213.0053 210.7785 207.2126 204.5297 202.6227 199.9361 196.5394 193.7553 192.4237 190.6024 188.0183 185.5454 184.4343 184.4975 185.3638 188.3252 193.0567 198.0332 201.6973 204.2449 206.9315 209.7811 212.3678 213.4209 212.6145 210.561 207.0567 202.4355 196.2554 125.3768 120.5785 175.5072 170.944 168 111.5096 168.0397 170.5403 174.2855 117.4929 184.6425 120.3872 120.5179 120.2511 119.3934 193.8721 193.1482 190.642 186.2455 180.021 172.8709 166.3468 159.7389 152.1637 146.4254 140.5965 135.2186 130.2927 126.883 125.2989 125.6197 127.2292 129.589 132.5354 136.4894 141.2285 146.2509 150.879 154.2442 156.0137 156.4507 156.002 155.264 154.7355 153.842 152.1925 150.4261 148.3023 -9999 143.011 141.4998 140.8318 141.1285 142.2097 144.3069 146.2228 148.0173 149.7651 151.7658 153.657 155.5557 157.788 159.0235 160.4411 162.2336 164.4477 166.6431 168.7845 170.9531 174.1056 174.4561 173.5305 170.476 166.439 162.0578 
218.7501 226.4706 234.5833 243.4488 252.3696 261.3032 269.4404 278.8696 291.5347 309.1454 333.5957 363.7119 393.9595 419.6884 438.059 447.0876 446.7046 437.9132 421.5958 400.6651 379.2181 360.9818 347.0395 336.0938 325.8336 314.8028 304.2592 296.9593 293.8491 293.489 293.8841 294.1487 294.4594 294.8306 294.2078 293.7454 293.8625 294.8371 296.2259 296.4025 294.6588 290.8694 286.5292 284.153 283.7721 283.0364 280.8528 278.5589 278.0789 277.6847 170.5374 166.7939 260.8709 254.4522 252.0199 250.2245 247.2385 244.4801 244.8058 248.8611 254.3614 259.2355 263.1199 267.7659 273.9416 279.5573 281.4769 166.185 270.2173 262.9778 257.5877 253.308 249.7821 247.1696 244.433 241.0738 237.16 234.1534 234.3236 237.4283 240.9807 242.9866 242.5225 240.8387 239.2549 237.4781 234.6747 230.3811 224.5999 218.5028 212.6871 207.5162 203.5897 201.9199 202.8367 204.6357 204.6027 202.2025 198.4125 194.4924 190.9182 187.6919 186.2458 187.3342 189.4844 189.9099 188.7651 187.5443 188.4239 191.1065 193.735 195.6983 197.5081 199.3131 200.9879 202.8585 205.0631 206.7242 207.5935 207.4533 206.436 204.4942 201.2589 196.9357 191.0949 184.3457 117.7112 171.8098 111.4489 110.2331 166.842 168.9337 172.5876 177.5618 183.3018 122.2092 123.0877 122.3179 120.8888 118.4854 194.6066 190.0873 184.475 178.2195 171.1681 164.1308 158.181 153.6078 149.7095 144.4353 138.5997 133.7582 129.5978 126.5571 125.0676 125.375 127.0736 129.5142 131.9956 134.7142 138.1528 142.6145 147.2054 150.4562 151.8325 151.8305 151.3663 151.3679 151.9163 152.0446 151.3025 150.0412 147.9232 144.7433 -9999 139.9644 139.3127 139.9676 141.4202 143.4113 144.9794 146.4635 148.3253 150.5377 152.8014 154.9126 157.3776 159.5175 161.8723 164.5218 167.4077 170.1417 172.6861 174.9601 177.8445 178.0602 177.013 173.6717 169.1327 164.4451 
228.5734 237.6533 246.343 254.1573 261.6628 270.11 279.0783 289.6683 302 317.4518 339.3948 368.7947 400.4719 427.8097 446.5984 455.294 454.7635 445.8457 429.0132 407.2961 385.12 366.4325 352.184 341.2095 331.4067 321.2206 311.3953 304.2334 301.3573 301.1659 302.1026 302.6474 301.9367 300.8417 300.0807 300.3234 300.9773 301.3984 301.1089 298.921 295.3697 291.2009 287.8222 286.8347 286.8284 285.1744 281.1101 276.6545 274.3887 273.1375 168.6784 166.114 260.1727 252.7745 248.3541 245.2403 242.352 240.9732 242.464 246.9749 252.9059 258.533 263.287 268.9725 276.0912 282.2743 284.2161 280.5589 272.4829 263.0881 255.1972 249.6565 245.7615 243.1452 240.2355 236.3642 232.1151 228.5029 227.7284 229.974 232.2473 232.5861 230.8047 228.6664 227.4527 226.3055 223.9799 220.2649 215.5068 211.0916 207.267 203.6653 200.3419 197.9375 196.9522 196.5515 195.2925 192.7399 189.2715 185.6485 182.6279 180.9395 181.8103 185.0167 188.0869 188.7563 187.7398 186.7982 189.5653 194.3531 198.5027 201.2521 202.5165 202.9891 204.1212 205.8345 206.8364 206.5876 205.4552 203.5593 201.2744 198.5352 195.1805 190.8744 185.177 179.0033 172.844 168.0267 109.7775 163.8026 165.9654 169.914 175.6913 119.7639 123.3221 125.3655 125.6116 124.5715 122.4939 119.2644 195.8674 187.5354 179.6009 172.5553 165.0972 158.0246 152.5607 149.0972 146.8162 143.0127 137.2659 132.5146 129.0972 127.0733 126.5738 127.2009 128.3947 130.2258 132.1061 133.7473 135.5566 138.272 141.4105 144.0126 145.5106 146.0087 146.5856 147.9498 149.3466 150.233 150.3082 149.5858 147.6607 144.382 141.3298 139.2509 138.6198 139.4326 140.6738 142.0563 143.0851 144.5684 146.8223 149.1377 151.7074 154.2702 157.2463 160.3044 163.3745 166.7332 170.4625 174.0685 177.284 179.9817 182.9949 183.0717 181.8798 178.4894 173.6951 168.3921 
240.6668 249.9541 258.6077 266.2762 273.364 281.5547 290.903 302.3402 314.9568 329.2729 348.2511 374.2678 404.3314 431.2926 449.3718 457.7464 457.332 448.4828 431.9705 410.4105 388.0395 369.0175 355.2868 345.4232 337.4933 329.4316 320.7395 313.4485 309.5725 308.9854 310.2696 311.9422 312.3713 312.164 311.9146 311.5372 310.4601 308.1702 305.088 300.8789 296.5993 292.7144 289.8807 288.5435 287.3891 284.2457 278.1087 271.1198 267.3476 266.8084 267.3635 165.0079 161.4792 156.4003 151.815 149.3117 239.7081 239.8929 243.3813 249.1651 255.8208 261.5789 265.711 270.3423 276.0066 280.298 280.5943 276.2643 268.3118 258.9608 250.5293 244.4306 240.6163 238.4467 236.179 232.9565 229.0143 225.1219 223.1448 223.2559 223.3202 221.9294 219.4949 217.5619 216.7329 215.9277 213.7391 210.5004 207.0429 204.5472 202.9284 201.1863 198.8786 195.8455 192.4145 189.4297 186.5212 183.712 181.0412 179.2177 178.1838 178.2839 179.9492 182.6898 184.8054 184.7515 183.6793 183.4786 187.181 193.1159 197.906 200.7147 202.7634 204.5533 207.2525 209.785 210.4967 209.404 206.8619 202.7856 198.048 193.53 189.4421 185.337 180.3531 174.4724 168.435 164.2469 108.0418 162.6806 165.4716 171.3802 180.3104 123.1647 127.0496 128.6765 128.3593 126.565 123.6067 203.6666 195.662 110.7748 178.257 170.7094 162.7463 154.8569 149.1857 145.7378 143.4148 140.2755 135.1295 130.1388 127.0507 125.9014 126.3455 127.807 129.4637 131.0791 132.4208 133.2213 133.7092 134.7968 136.442 137.8447 139.3379 140.8532 142.8348 145.2286 147.1794 148.6355 149.1769 148.8409 147.4036 144.5885 141.623 139.5332 138.9323 140.5314 140.8058 140.9908 141.528 142.9227 145.4933 148.1737 151.3189 154.2662 157.2973 160.8364 164.4603 168.4223 172.8876 177.5708 181.9548 185.3928 188.7532 188.742 187.5061 184.2816 179.3696 173.2257 
253.9266 262.1078 270.3576 278.6217 286.7432 295.3019 304.3135 315.7329 329.2154 344.1958 362.3333 385.6716 412.452 436.3192 452.1949 459.1304 457.7464 448.8094 433.0492 412.2025 389.3302 369.9314 357.0413 348.7965 342.905 337.1874 329.4968 321.6201 316.3891 314.6339 315.7747 318.9632 322.2325 324.4301 324.9704 323.0598 318.6203 312.624 306.9806 302.4135 299.0681 296.0003 292.5595 289.1917 285.8263 280.5896 272.714 264.442 259.8067 259.9114 262.5158 265.1971 161.2389 156.7183 151.2882 148.479 149.4064 241.3584 246.6316 253.8277 261.089 266.427 268.9129 270.5966 272.3362 272.8228 271.1237 266.6328 259.9765 252.3459 244.6818 238.7334 234.8617 232.902 231.1593 228.3842 224.6565 220.6698 217.7973 216.158 214.548 212.5541 210.7133 209.6741 209.0073 207.9811 205.8321 203.2446 201.1939 200.2771 199.8962 199.1315 197.3168 194.1289 189.9528 185.7904 182.0794 179.1582 177.207 176.5681 176.4218 176.4716 177.3098 178.8101 180.1354 180.8923 180.7388 181.1908 184.2962 189.8385 195.143 198.7908 201.7702 205.74 210.3793 213.3592 213.9415 212.5527 209.1491 203.336 196.4507 189.9696 119.8815 180.4863 113.3799 170.9027 164.8174 106.1347 106.1404 106.878 165.2022 172.8629 184.6575 126.3214 130.4451 131.4532 130.2896 127.3606 123.4219 119.1099 192.7606 111.0148 178.2886 171.2475 162.8899 154.0429 147.4049 143 139.9022 136.7019 131.909 126.9257 124.1455 123.8179 125.0005 127.0104 129.1312 130.9772 132.1544 132.8157 132.7623 132.8073 133.2519 133.991 135.3501 137.1681 139.5028 142.196 144.3532 146.2325 147.1412 147.2095 146.1666 144.0905 142.0248 140.5621 140.1417 140.8155 141.2566 140.6561 140.6221 141.9023 145.1255 147.8327 150.6976 153.9188 157.2348 161.0599 164.9921 169.363 174.4529 180.174 185.9342 190.3191 194.1249 194.2319 193.2095 190.1263 185.0574 178.3386 
266.4508 273.6943 282.4197 291.9278 301.0772 309.6725 317.2992 328.132 342.7867 359.4093 377.6776 398.759 421.3996 441.2862 454.9529 461.0604 459.4793 450.6687 435.8853 415.6888 391.9227 371.088 357.8079 350.7868 346.8553 343.3024 337.6168 330.4069 324.081 320.5567 320.8705 324.2461 328.8083 332.2071 332.1127 327.8808 320.9203 312.8832 306.2661 302.1057 299.4839 296.7374 292.6001 287.0737 280.706 272.9678 263.9401 255.4244 250.785 251.8959 256.9282 262.7863 161.0568 158.4233 153.3491 150.7428 243.5211 246.12 252.259 260.1182 267.4077 271.6357 272.1257 270.1889 267.3837 264.2448 260.7939 256.3026 250.7321 244.4043 237.7166 232.1282 228.1234 225.887 224.3414 222.0897 218.945 215.5313 212.8012 210.7628 208.7945 206.7761 205.0123 204.1234 203.3958 202.3478 200.7102 199.0567 198.0002 197.8586 197.7458 197.0004 195.3275 193.2205 190.2525 186.3806 182.2379 178.6354 176.7242 176.1308 175.7967 175.1397 175.047 176.3336 178.462 180.9695 182.4171 183.3219 185.5859 190.2356 195.2812 199.6454 203.8263 208.9655 213.9259 216.898 217.4259 215.5176 134.0398 204.3998 196.4636 188.6991 116.9156 178.1713 111.4901 108.5094 162.6229 104.3266 103.9511 160.8147 107.71 175.5626 122.2735 128.9239 132.7949 133.131 130.8875 126.9959 206.2005 198.1383 190.4522 183.6979 177.4922 170.7652 162.412 153.2337 145.9443 140.5894 136.7772 133.3256 128.762 124.1075 121.4225 121.3415 122.9746 125.3378 127.56 129.4034 130.6587 131.4653 131.6474 131.4811 131.7013 132.087 132.7984 134.2119 136.0573 138.1367 140.1944 142.4015 143.9367 144.4562 143.9208 142.7389 141.8469 141.5345 141.4629 141.5097 141.6335 141.1419 140.7723 141.9198 144.6459 146.9604 149.8943 153.3979 156.9816 160.8594 164.8536 169.1682 174.5848 181.0993 187.8354 193.1068 197.4746 198.0772 197.5427 194.8279 189.8409 183.1535 
277.973 285.5363 295.5733 306.3847 316.0387 323.9199 329.5916 339.0169 353.4725 370.0552 387.3425 405.874 424.8809 442.2281 455.6001 462.7955 462.2187 453.6512 438.7929 418.9636 395.5474 374.085 359.7764 352.8858 349.6449 347.1838 343.8442 339.1867 334.1636 330.6557 329.8174 331.5627 333.972 335.0423 333.1122 327.5666 320.4169 312.5315 305.736 301.353 298.6586 295.904 291.0333 283.7454 274.8818 264.7956 153.0705 246.0293 242.1328 244.2416 251.3181 259.2815 160.1662 158.0279 254.7586 151.1869 246.537 249.9645 256.4265 264.3691 271.5061 274.8122 273.1994 267.3425 260.821 255.8048 251.7756 247.3427 242.4539 237.2384 231.6807 226.5386 222.4686 219.9734 218.4665 216.595 214.0381 211.3798 209.0438 206.9707 204.8157 202.6822 200.9981 200.4911 200.5189 200.3455 199.489 198.1314 196.8699 196.4556 196.0494 195.0874 193.9314 193.1367 191.6584 188.8824 184.9738 180.7481 178.0993 176.3473 174.9191 173.7515 173.0863 174.5767 178.069 181.9888 184.9958 186.9483 189.3507 193.6387 198.7831 203.9428 208.9232 214.138 218.4333 220.4414 220.0271 217.0211 133.1432 128.0071 195.4216 187.3569 181.1142 176.9476 172.7667 167.599 161.8929 158.6123 158.7382 104.0002 108.3276 179.4374 124.2315 130.4825 133.6077 132.9026 129.446 124.7668 203.0418 194.8782 187.3166 180.2974 173.4959 166.751 158.8977 150.5426 143.5412 138.0503 134.1183 130.5459 126.2101 121.8875 119.0641 118.553 119.8711 122.1143 124.3875 126.3098 127.7802 128.8894 129.6054 130.0333 130.5057 130.8597 130.9853 131.531 132.629 133.7612 135.352 137.5052 139.3728 140.5815 141.0325 141.0329 141.4467 142.1786 142.5055 142.6248 142.4231 142.5786 142.6143 143.3192 144.9613 147.2514 150.8921 154.1792 157.3694 161.094 164.8936 168.9329 174.2487 180.8382 187.8211 193.6307 198.6246 199.9378 199.9386 197.7668 193.5564 187.8341 
289.214 297.986 309.0844 320.2952 329.3434 336.1694 340.0775 347.0603 358.5699 371.8835 385.7969 401.2128 418.1245 435.4713 450.7558 459.9563 460.0898 451.0948 435.776 416.9298 396.9452 378.2538 364.2834 356.2829 352.4469 350.4659 349.0573 347.4804 344.782 341.9286 340.1549 339.3127 337.9906 335.2637 331.7676 327.6824 195.7991 314.5594 306.4412 299.9933 295.7721 291.6889 285.6409 277.3147 267.2166 256.3275 246.3456 239.1347 236.5449 239.876 248.1025 256.7971 263.3138 264.7939 258.6729 251.3739 249.0103 251.6256 257.5105 264.6541 270.5525 272.1244 268.1544 259.4974 251.7336 246.8628 243.2181 239.5038 235.4525 230.9526 226.1253 221.2377 217.1952 214.3714 212.9086 212.1393 211.483 210.321 208.3374 205.8936 203.2659 200.9685 199.657 199.9828 201.0138 201.9289 201.5077 200.2069 198.6193 197.6734 197.1336 196.1322 195.1577 194.4347 193.2552 191.236 188.3647 184.2534 180.097 176.4519 173.9012 172.1744 171.3061 172.821 177.3446 182.3655 186.6971 189.9715 193.158 198.0565 204.4212 210.9901 216.3475 220.4393 223.3165 223.9938 222.0813 218.0167 212.0933 126.8712 121.3971 186.6936 180.5543 176.2766 172.3033 167.5952 162.6447 159.9857 160.9492 104.5339 172.3668 183.3377 124.7554 129.9439 131.9008 129.7915 125.2903 204.6356 196.6106 188.7316 181.4989 174.7135 167.9437 161.0194 153.684 146.3877 140.1176 134.9441 130.9906 127.4349 123.393 119.6026 117.0702 116.2474 116.8204 118.2794 120.2068 122.2432 124.0698 125.4867 126.4868 127.3872 128.3846 129.3319 129.9479 130.1702 130.3295 130.9349 131.5568 132.7858 134.3619 136.0177 137.5437 138.8316 140.4572 141.9624 142.978 143.7154 143.776 144.3297 144.7517 145.2036 146.0728 147.9925 151.9241 155.7147 158.4488 161.5841 165.0701 168.9209 173.9514 180.1222 186.9975 193.4106 199.4127 201.8431 202.5392 201.1222 197.9746 193.4375 
300.5271 310.4976 322.2201 333.065 341.1456 347.7454 351.2996 356.3881 364.3915 373.7236 384.0155 396.459 411.402 428.4789 444.1548 453.098 452.4919 442.7322 427.8193 411.7991 397.092 383.7838 371.7415 362.172 356.756 355.1032 355.4919 356.2805 355.8696 353.7402 350.6974 347.377 343.304 204.5246 333.8706 329.8422 324.6591 317.0438 307.4784 298.281 291.1527 285.303 278.0075 268.5763 258.3703 248.6514 240.656 235.4402 234.471 238.4733 246.6864 255.619 262.5616 266.6385 264.5193 257.8506 252.8182 252.4801 256.4599 261.8721 265.2755 264.0817 257.6932 248.7777 242.0576 238.357 235.9194 233.2898 229.9441 225.2761 220.2976 215.3812 211.2676 208.3231 207.5086 208.6926 210.1718 210.5148 208.9182 206.4669 203.6978 201.5332 201.0657 202.4223 204.2799 205.4762 205.3704 204.4832 203.5846 203.021 202.3466 200.6693 198.3023 195.7901 193.6349 192.0546 190.8452 188.0743 183.0051 177.7844 174.2448 172.2693 171.7979 173.4004 177.9408 184.4839 190.6458 195.4677 199.3875 204.482 211.6552 219.1145 224.5189 227.8568 229.8149 229.6938 142.3345 221.8485 215.1603 206.6884 197.3285 188.794 181.9658 176.9969 172.8339 168.7694 164.7457 162.5175 163.5743 105.5959 175.5232 185.8148 123.026 126.3593 126.7248 207.232 202.111 194.7731 187.5552 181.1564 175.4085 169.5864 163.116 156.0365 148.9621 142.4395 136.7078 131.6964 127.6044 124.0132 120.2484 117.1435 115.3411 114.7703 114.9587 115.5913 116.7959 118.4273 120.0833 121.431 122.457 123.8258 125.6473 127.4386 128.8685 129.3563 129.0919 128.8203 128.9696 129.4502 130.3844 131.9628 134.1004 136.3039 138.7688 141.101 142.8728 144.2085 144.8519 145.767 146.4163 146.8288 147.5734 149.3311 152.2985 156.1707 159.5683 162.7842 166.0016 169.81 174.7298 180.7552 188.2495 195.9047 203.2006 206.5401 207.8325 207.0325 204.4321 200.3608 
311.0756 321.3731 332.9758 343.5031 351.5611 359.0123 363.1603 367.4875 372.6214 378.9114 387.4935 398.5612 411.3828 425.1934 437.6302 444.0588 442.362 433.1422 419.7773 407.3668 397.4594 388.761 379.2884 369.7025 362.8519 360.507 361.9117 364.1218 364.2426 361.5243 356.859 351.877 347.0812 342.3204 337.3595 331.9535 325.9706 318.3785 308.4208 297.012 286.506 277.7028 268.8954 259.9088 153.1524 148.8086 238.0678 234.1737 233.9789 237.814 245.169 254.0915 261.5056 266.7721 268.8922 265.5204 258.92 254.3562 254.841 256.9535 256.6654 252.7257 245.8823 238.9516 233.8403 231.2539 229.8015 227.7324 224.4397 219.9439 215.1274 210.1639 206.227 204.0105 204.3905 206.9133 209.4023 210.4466 209.2651 207.0518 204.8956 203.6564 204.2355 206.1234 208.0071 208.9089 208.7891 208.4877 208.7059 208.8153 207.6525 204.6737 200.238 195.5426 192.3651 191.3798 190.9985 189.8455 186.644 181.7612 177.8956 176.104 176.5505 178.8808 183.8091 190.954 198.3382 203.9886 208.3801 213.3249 219.8643 226.4145 231.021 234.1727 149.8372 148.5353 234.7563 229.0741 220.8973 211.7116 202.1113 192.7599 184.5962 178.6525 174.402 171.2553 167.9201 165.5253 102.6497 170.8588 178.0661 185.956 192.9796 197.01 197.6775 194.9259 189.4531 182.8696 177.3662 173.03 169.1841 164.7703 158.994 152.0545 145.1135 139.0354 133.9409 129.3701 125.4378 122.0149 118.7828 116.3396 115.0243 114.5734 114.5143 114.6003 115.1046 115.9525 116.811 117.435 118.1845 119.9274 122.7579 125.7106 127.6563 128.1205 127.5256 126.7264 126.4628 127.0033 127.9138 129.7661 131.8141 134.0508 136.752 139.6289 141.7026 143.3083 144.5902 145.9385 146.9854 147.888 149.0644 150.968 153.3971 156.8876 160.5759 164.363 168.34 172.2483 177.2196 183.44 192.2108 201.4784 210.4189 214.5344 216.6389 216.2484 213.8969 209.7675 
320.2264 329.4776 340.0628 350.3868 359.1528 367.8864 373.0792 377.5713 381.6641 386.7932 395.1765 406.1414 417.1298 426.7068 434.2883 437.8592 435.6694 427.9196 416.9271 407.2269 400.1274 393.7234 386.323 378.2747 371.401 367.8768 368.144 369.0386 367.7106 364.1371 358.998 353.4933 348.4543 343.8842 338.9286 332.3736 324.4703 315.423 305.3233 179.0985 171.9355 165.245 159.7021 155.4275 151.868 242.6085 237.566 234.2595 234.5255 238.4902 245.3918 253.7862 261.1014 266.2118 269.5371 269.7892 264.7851 257.1708 252.3265 249.7377 246.2946 241.217 235.6654 231.3368 227.9313 225.6138 223.9059 221.6629 218.5591 214.9413 211.1038 207.2905 204.2817 202.8887 203.9608 206.9431 209.2844 210.1064 209.1728 207.4287 206.2676 206.3346 207.9484 210.4065 212.1755 212.6687 212.6092 212.9411 213.6974 213.4333 211.1847 206.7384 200.167 194.1894 190.6239 189.525 189.0412 188.6449 187.9496 184.923 181.9374 181.2402 183.5056 188.3553 195.4875 203.5966 210.8415 216.4853 221.4719 226.5148 231.4457 235.6001 238.7869 151.6511 245.0812 152.4208 245.8552 240.0162 230.7303 220.1395 208.8675 197.3825 187.4361 180.6888 176.7037 174.3616 171.1051 102.5921 168.1379 172.3855 177.8352 182.4593 185.4473 186.0956 184.9181 180.7333 175.8993 171.1173 167.4722 164.7149 161.8363 158.2748 153.6681 147.9642 141.9852 136.6654 132.3601 128.7245 125.5319 122.615 119.9068 117.7491 116.2785 115.4838 114.8696 114.5565 114.6051 114.9368 115.0956 114.9026 115.2412 117.2722 120.6699 124.1009 126.2429 126.5843 125.8175 124.9277 124.618 125.2803 126.929 129.188 131.0582 132.6505 135.0267 137.7418 139.8654 141.4636 142.9559 144.4853 146.0645 147.7942 149.7245 151.9136 154.4569 157.8908 162.0385 166.1125 170.1336 174.0596 179.0263 186.1278 196.1163 207.0872 218.361 223.8621 227.4356 228.1774 226.4052 222.4651 
328.7787 336.3578 344.9946 354.3469 363.5227 373.4178 380.0843 386.1932 391.6554 397.5731 406.0465 416.5977 425.8385 432.1696 435.9386 437.1343 434.5062 427.9292 418.882 410.2118 403.7052 398.2061 392.3826 385.7935 379.0895 374.0064 371.3086 369.105 365.7399 361.6287 357.263 352.6701 347.784 342.7762 336.8656 328.9539 319.0909 307.9444 297.035 286.7881 277.3149 162.0639 261.1258 254.3112 249.2751 244.86 240.9018 238.4003 238.5809 241.4841 246.4703 252.5861 258.5001 263.6964 267.8733 269.5263 266.4553 258.1164 249.1007 242.4467 236.9672 232.0122 228.208 225.7324 223.1178 220.0722 217.0794 214.2579 211.5817 209.3957 207.4756 205.2938 203.0428 201.7307 202.8333 205.6929 207.7953 208.5549 207.9933 206.6517 206.0844 207.3105 210.2162 213.8273 216.2182 217.1008 217.5036 217.9018 218.1929 216.7964 213.37 207.2307 199.3092 193.521 190.111 187.895 186.6918 185.8474 185.2817 184.9302 185.1242 186.0536 190.0537 197.6785 207.8948 217.46 224.5252 230.2433 235.7492 240.6902 244.0476 246.41 248.5952 251.7513 156.6225 258.8105 257.9365 150.8787 243.2659 230.9622 216.821 202.5613 112.4098 183.3341 179.7279 106.7352 105.3326 171.1057 169.9062 171.5837 174.0596 175.9148 176.2961 174.6368 171.8951 168.1065 165.0373 162.2121 159.6322 157.4402 154.6129 151.2027 147.4564 143.3693 139.0479 135.0094 131.697 129.2468 127.221 124.9886 122.7527 120.549 118.4969 116.8133 115.281 114.1998 113.8683 114.1256 114.2773 114.0098 114.2584 115.9619 118.695 121.5883 123.7089 124.3314 123.7766 123.1048 123.1404 124.1662 126.35 129.1338 131.3959 132.7052 134.368 136.1664 138.0844 -9999 140.6903 142.0945 144.0853 146.604 149.2061 151.8492 154.8623 158.5618 162.9358 167.2159 171.2588 174.9767 179.6709 187.4535 199.7546 213.2047 226.6358 234.2751 239.2997 241.5356 241.0991 237.6892 
336.6563 343.2166 350.2866 358.1383 366.2262 376.2416 385.1808 394.0079 401.8298 408.7627 416.3239 425.5198 433.825 439.7605 443.0367 443.3277 440.4438 434.5244 426.2997 417.5177 410.2697 404.7419 399.8659 393.8886 386.6091 379.1366 372.6754 367.3419 362.4052 357.6837 353.3415 349.1662 344.5582 339.0904 332.0939 322.7793 311.6063 299.2254 288.4625 280.1835 273.1807 266.804 260.5415 255.2543 251.9359 249.4949 248.0572 152.5883 247.8723 247.6611 248.5828 251.177 254.704 258.881 262.9302 264.5082 262.0422 254.674 244.9065 236.0366 229.2088 225.0915 222.9345 221.5936 219.3242 216.1636 212.82 210.005 207.6832 206.4208 205.7812 204.5019 202.7155 201.4091 202.1433 204.8013 207.1197 208.1671 207.5733 206.2512 205.3342 206.8833 210.4717 214.9034 218.2798 220.3504 221.6803 222.2034 221.6726 218.9855 213.7532 205.5386 197.1237 192.2339 189.0295 186.412 184.1821 182.1176 181.654 184.2745 187.9735 191.65 197.3933 207.3366 219.6657 230.6142 238.5088 244.5919 249.3802 253.069 255.5492 257.4461 160.988 263.9125 268.3083 165.9025 162.7514 156.1373 254.5962 240.3234 223.4088 207.1451 112.3508 185.6992 182.2736 180.6145 106.7119 174.6938 170.8156 169.1427 169.1324 169.5152 169.114 165.8746 162.2856 159.7218 158.2731 156.8415 154.6308 151.8721 148.9845 145.805 142.5872 139.6723 136.9284 134.2984 132.1317 130.6985 129.7776 128.4877 126.4981 124.0607 121.4803 118.919 116.3614 114.4005 113.5761 113.7518 114.1869 114.1911 114.4123 115.5329 117.2013 119.0658 120.5854 121.3228 121.3517 121.3072 121.9276 123.5877 126.3423 129.9795 132.9896 134.6103 135.6914 136.4885 137.424 -9999 139.1149 140.3241 142.1939 144.8586 147.8245 150.941 154.3698 158.5557 163.2731 167.7073 171.8304 175.7347 180.9034 189.7006 202.9215 217.3303 232.8383 243.1393 250.8823 255.0327 256.3426 252.9715 
344.0254 350.5829 357.4155 364.5059 370.9219 379.6785 390.0473 401.9436 411.6945 418.9622 425.1851 432.6031 440.9475 448.2922 453.0301 453.8243 450.6015 443.9179 435.0671 425.9497 418.1356 412.5417 407.4937 400.5331 391.4124 381.588 372.5999 365.6793 360.2183 355.3202 350.2729 345.0253 339.4204 332.7224 324.6988 315.2653 305.1849 294.3103 284.2213 276.538 270.546 265.4708 261.1533 258.0612 256.8292 256.4115 257.2059 258.8015 258.797 256.36 253.869 252.8863 253.2376 254.5384 255.7183 255.2038 252.0367 245.39 237.0691 229.0674 222.3635 218.4305 216.8013 215.8642 214.514 213.1659 212.0323 210.8281 208.9418 207.2202 206.0909 204.4977 202.5196 201.2257 201.7404 204.5187 207.4578 209.1681 208.7765 207.2217 205.7361 206.4694 209.5832 214.0638 218.4193 221.8233 223.9169 224.3279 222.9166 218.925 211.9203 202.6095 194.6139 190.3888 187.8132 185.839 182.893 179.6149 180.9355 185.7664 191.9957 198.7681 207.5424 219.2479 232.2536 243.6816 252.4698 258.085 261.5501 263.9629 265.7935 165.6893 167.9759 277.0319 174.5369 173.873 169.1326 160.9968 261.975 245.6221 227.664 210.9859 113.5737 186.981 182.585 180.587 106.2944 102.7034 167.9594 164.162 163.1027 163.1286 162.7372 159.0359 155.391 153.7809 153.1805 152.2342 150.3771 147.641 144.8355 142.1619 139.8496 138.112 136.8405 135.5 133.9172 132.7374 132.0155 131.0761 129.5832 127.3531 124.5434 121.5095 118.4286 115.7959 114.2603 113.8964 114.3088 114.7752 115.2532 115.9578 116.7953 117.6637 118.4451 119.1992 119.8349 120.6092 121.8662 123.9519 126.9088 130.5813 134.1072 136.2255 136.9871 137.0846 137.156 137.46 138.0078 -9999 140.6684 143.106 146.1576 149.521 153.3617 158.1479 163.1224 167.6628 172.1249 176.6907 183.3595 194.134 208.4835 223.956 241.8341 254.3587 262.9798 267.9333 269.9496 265.6108 
351.4916 358.7191 365.981 372.8355 378.6411 386.3371 396.461 409.6506 421.0641 428.9721 434.6025 441.113 449.8677 458.869 464.9148 466.0053 462.1763 453.8456 443.897 434.5584 426.9926 421.2711 414.3647 404.7036 393.3081 382.0918 372.2336 364.3192 358.3974 353.3007 347.9313 341.7371 334.2713 325.7296 317.3357 309.1815 301.0863 292.174 282.7298 274.4385 268.5937 265.4793 263.8431 262.946 263.368 264.4054 160.9442 268.5939 268.5783 265.6279 261.6728 257.8598 254.7422 252.387 249.693 245.8845 240.9813 234.5438 227.8807 221.2914 215.082 210.6996 208.8445 208.567 209.102 210.5041 212.4584 213.8378 213.3165 210.7943 207.9441 205.1181 202.3944 201.162 202.2753 205.5013 208.9932 211.2991 211.1259 209.0884 206.694 205.9825 207.7787 211.7784 216.5871 220.757 223.0919 222.8705 220.3511 215.6017 208.484 200.227 193.1154 188.6525 186.2223 184.1539 181.796 180.1222 182.6813 188.6694 197.122 207.6029 219.6085 233.1255 246.8283 258.3591 265.7666 268.832 269.3553 269.7907 270.624 273.508 280.2492 179.0748 181.6636 179.8125 173.7066 163.568 264.1723 246.19 229.7015 215.1898 115.7486 189.9977 183.1785 179.1263 175.3533 99.44364 162.9071 157.9198 156.3274 156.0775 155.373 151.9263 148.7388 147.4836 147.2853 146.4294 144.7078 142.5576 140.6032 138.9453 138.1013 138.109 138.5119 138.0571 136.4506 134.78 133.5361 132.2756 130.9142 129.163 126.665 123.5504 120.5467 117.9684 116.1719 115.2816 115.4894 116.3226 117.1435 117.5455 117.5622 117.3655 117.3157 117.7197 118.6649 120.1207 122.0427 124.3709 127.1967 130.4967 133.7377 135.9732 137.0618 137.2125 137.1335 137.4652 138.1387 139.1812 -9999 142.7797 145.7362 149.1786 153.2979 158.4004 163.3396 168.06 173.075 178.721 187.5811 200.7707 216.4494 233.9076 253.7605 266.4406 273.7345 278.5286 280.491 275.4768 
359.4005 367.3462 375.1595 382.1511 388.1053 396.0591 405.247 417.7045 429.8338 439.0999 445.615 452.0481 460.3179 469.0706 474.7495 475.4047 470.3661 461.3877 451.3788 442.5227 435.2883 428.1996 418.7083 406.5064 393.4545 381.5499 371.4883 363.1707 356.3831 350.9728 345.1988 338.2472 330.2097 321.6407 313.6773 306.3156 299.013 291.6145 169.0443 277.5899 272.5331 270.2272 270.0873 271.2231 273.3368 275.0901 276.5879 277.764 277.2773 274.4753 269.4704 262.6588 255.7094 249.8967 244.4553 238.1871 231.6344 224.952 218.9981 213.3364 208.1111 204.3663 202.594 202.5868 204.3349 207.7041 211.6037 214.4953 215.2726 213.1874 209.5307 205.9743 203.1722 202.5487 204.5381 208.1603 211.496 213.6771 213.7877 211.7551 208.6816 206.5038 206.7499 209.6398 213.847 217.4157 218.8532 217.8232 214.6139 210.1231 205.1248 199.5171 192.8291 187.1466 183.7782 181.5933 180.5475 181.165 184.682 191.9639 203.0631 217.3154 232.7733 247.9909 260.9955 269.9897 273.9886 273.5128 271.5186 165.215 271.9163 278.3513 178.4968 184.5171 186.2731 182.656 173.902 282.4575 150.2782 243.7202 229.6311 218.0513 118.7245 194.5643 184.7254 177.5424 171.687 165.9681 159.6026 154.5696 151.9722 150.604 148.9853 145.9365 143.0171 141.7771 141.4589 140.8112 139.3808 137.7033 136.554 136.1738 137.048 138.752 140.3012 140.1312 138.445 136.3707 134.8693 133.5911 132.4125 131.0741 128.8578 126.1121 123.5833 121.4626 119.909 118.93 118.9771 119.7561 120.4291 120.3074 119.4936 118.6023 118.1118 118.3195 119.2777 121.0797 123.2054 125.1028 127.2472 129.9672 132.7958 134.9617 136.2693 136.6903 136.8999 137.5004 138.3298 139.4336 141.508 143.4172 145.8694 149.004 152.9902 158.0396 163.0634 168.1691 173.6655 180.2344 191.0998 206.1381 224.301 244.789 264.5655 274.6686 280.7271 286.4734 289.0417 284.807 
367.8257 375.9819 384.5392 392.4786 399.3773 408.2773 416.6549 427.2968 438.8255 449.0056 457.0341 463.2686 469.1064 474.4594 477.5399 476.9052 471.856 463.8907 455.3159 447.6301 440.6979 432.2461 421.3553 408.2532 394.849 382.4646 372.0897 363.584 356.0959 349.1456 342.8048 336.6548 329.8345 321.8284 313.3741 305.7436 299.0014 292.9306 172.5414 170.4703 168.7266 167.9337 280.9132 283.9629 287.5189 288.8079 288.8917 288.6258 286.6031 281.7969 273.8625 263.9231 254.3913 246.4384 239.2164 231.5986 224.371 217.5236 211.9229 207.6833 204.4212 202.4117 201.591 201.25 202.3429 205.7669 210.0267 213.0747 214.2798 213.1826 210.2441 207.035 204.2728 204.097 206.6049 210.8316 214.5517 216.842 217.6007 216.5939 213.5874 210.117 208.1385 208.9327 211.1808 212.9471 212.9095 210.545 206.6563 203.5315 201.6687 199.1415 193.9382 187.8963 183.6504 181.7677 181.7149 183.2378 187.4786 196.113 209.8073 227.3251 244.9399 258.8116 268.0936 166.2343 165.0734 163.4228 268.7195 269.8341 275.9809 287.6389 182.7368 187.0536 186.3944 180.2176 169.9558 280.0732 259.7342 139.6964 229.3728 218.8278 209.064 198.9048 188.2884 178.3735 170.4014 163.6707 157.7228 152.9701 149.7295 147.5084 145.4967 142.8528 140.1933 138.6025 138.0721 137.6771 136.6432 135.2819 134.4209 135.029 137.1668 139.761 141.32 141.0909 139.6508 138.2828 137.3613 136.3136 135.0196 133.7668 132.296 130.2766 127.9743 125.7855 124.1825 123.3148 123.2857 123.6034 123.8049 123.4079 122.2818 121.1664 120.5768 120.888 122.0296 123.9906 125.9336 127.2809 128.5935 130.5849 132.8031 134.6165 135.9005 136.594 137.0958 137.6706 138.422 139.7219 141.9125 144.3814 146.3548 149.1133 152.9256 157.8504 162.8743 168.1617 173.9498 180.9829 192.709 209.1569 230.1929 250.6737 265.8902 273.5134 282.4763 291.1428 295.9054 295.7112 
376.5582 384.6942 393.8093 402.7857 410.933 421.1074 429.3131 438.4343 448.6258 458.4969 466.2899 470.9869 473.1234 473.4271 472.6925 470.9507 467.1674 461.4905 454.5286 447.9644 441.2579 432.9288 422.6183 410.4554 397.8857 386.1675 376.0496 367.0526 358.512 350.742 344.2211 338.3703 331.8421 323.9693 315.2246 307.3265 301.2357 296.2951 176.2823 174.9296 174.1333 290.5761 293.3301 297.7174 301.9147 302.7492 301.1663 298.0979 292.0844 283.2299 272.2602 261.0972 250.9457 241.8377 233.7897 226.3994 220.1301 213.9903 209.0572 205.7446 204.1245 204.3242 204.8947 204.4536 204.4325 205.9625 208.5094 210.6171 211.6978 211.2685 209.4949 206.9875 204.3743 204.3004 207.3398 212.7085 217.1584 219.8499 221.1856 221.1542 219.0709 215.2845 211.3431 209.3816 209.3091 209.3643 207.7388 203.6039 199.3778 197.9225 197.7157 197.0495 194.5044 190.1933 186.741 185.5579 186.0525 188.4263 192.9457 126.3874 215.1352 233.1473 249.2639 157.3717 159.851 159.5058 157.9196 158.0055 267.523 275.2387 287.6048 181.2781 186.54 187.7824 184.1034 176.0367 166.6552 277.5615 148.6316 244.0442 230.1837 218.4361 208.7241 200.1864 111.4815 181.1252 171.8614 163.934 157.3751 152.8502 150.5294 149.3005 147.9673 145.7545 143.0755 141.0377 140.3524 139.9178 138.5754 136.7173 135.6534 136.7004 139.2999 141.4155 142.1785 141.6078 140.4905 139.9442 139.6792 138.9245 137.7726 136.7981 136.2441 135.2723 133.2634 130.6384 128.4041 127.1724 126.7745 126.6117 126.4828 126.0785 125.195 124.2507 123.8669 124.366 125.7398 127.5963 129.1988 130.3246 131.3071 132.418 133.4974 134.4018 135.2551 135.7647 136.1055 136.6575 137.4694 138.8994 141.0313 143.6816 146.5459 149.3689 153.1017 157.8895 162.9947 168.4499 174.461 181.515 192.9822 209.7356 229.3632 244.8125 256.2733 268.0703 282.8863 294.153 300.5408 304.8725 
384.5112 393.3654 403.1937 412.9723 422.0602 433.2882 441.5457 449.5144 457.8138 465.902 471.8521 473.8502 472.4749 468.7774 465.1808 462.7693 460.1908 455.7603 449.6752 443.8821 437.9131 431.1679 423.2639 413.6932 403.3189 393.1843 383.4643 373.9402 364.5785 355.7593 348.3425 341.7556 334.7561 326.8273 318.89 312.2462 306.9394 302.5925 299.5708 298.3864 299.0898 301.4211 305.5661 310.257 313.7236 313.0538 308.6048 301.0104 290.4956 278.9697 267.3939 256.816 246.7308 237.2622 229.608 223.68 218.7296 213.3274 208.8003 205.9671 205.8511 207.7947 209.2169 209.2868 209.0863 208.7822 208.0578 207.3091 207.5164 207.9828 207.3491 205.4876 203.4215 203.5151 206.7768 212.8828 218.1737 221.4628 223.1338 223.3571 221.9259 219.0447 215.3633 211.8615 209.5675 207.4643 203.3991 197.9655 194.4271 193.8456 193.9539 193.6895 193.3927 192.6942 192.5066 193.1053 194.7015 197.6481 202.1324 128.7417 218.2723 231.2447 243.1036 250.3352 253.1979 254.4135 256.7695 262.2896 272.977 288.4396 180.2819 186.912 189.56 187.6182 181.07 172.8395 165.1874 158.3239 151.457 143.8829 232.1431 218.2406 207.5428 199.3359 191.998 183.9411 174.9774 166.4728 159.6846 155.9875 154.8139 154.5498 154.2948 153.0152 150.7863 148.5014 147.4239 146.265 143.9376 140.9474 139.3286 140.1158 141.9752 142.9947 142.9018 141.838 140.59 140.3046 140.5565 140.4129 139.7963 139.3822 139.4107 139.3078 138.1077 135.632 132.9551 131.0696 129.9124 129.2777 129.0792 128.9361 128.3698 127.4726 126.9642 127.3723 128.749 130.4107 131.8322 132.9639 133.866 134.2798 134.2 134.2943 134.859 135.2463 135.3933 135.791 136.7879 138.4519 140.643 143.3328 147.0174 150.4035 154.1094 158.6586 163.6875 169.0905 175.0075 181.8427 191.782 205.1944 219.395 231.3413 246.8776 266.3936 286.1812 299.5372 306.9127 314.8423 
391.5026 401.7143 412.2217 422.3182 431.7306 443.2762 451.3032 458.1174 464.583 470.358 473.8396 473.2258 469.1944 463.2465 458.7679 456.5937 453.9922 449.2577 443.8068 438.738 434.6693 431.1731 426.7343 420.6376 412.7256 403.6817 394.1633 384.2849 374.0256 363.7682 354.5341 346.6551 339.4538 332.4865 326.1918 320.6589 315.6765 311.3032 308.3807 307.996 309.9026 312.8517 316.2788 318.8997 319.1093 314.5876 305.8317 294.2686 282.358 271.9243 262.4915 253.3585 243.6428 234.3552 227.1625 221.9483 217.7458 212.9918 209.2904 207.7758 209.0801 211.759 213.8718 214.253 129.287 211.5644 209.3451 206.6037 204.8623 204.7157 204.5488 203.4426 202.4984 202.6117 204.8313 210.0864 215.8344 220.103 222.6261 223.3877 222.8413 221.3125 219.0485 215.4217 211.1212 206.0374 200.6458 195.8778 192.6098 190.5215 189.6733 189.9807 192.2055 195.8313 199.6196 202.9655 206.192 210.3654 215.4701 220.9561 226.9574 233.9091 240.8042 246.0095 249.1944 252.2163 257.4666 267.583 284.2913 176.7797 185.9283 190.8853 190.9756 186.2361 178.4492 170.9058 164.9313 159.9206 154.1604 250.974 137.3446 219.32 207.6614 199.1763 191.9989 184.8723 177.0792 169.4817 163.9314 161.1054 160.2514 160.2719 160.4614 160.0688 158.6375 156.5952 154.7731 152.482 149.1937 145.366 143.1522 143.4978 144.4035 144.5192 143.6803 142.0582 140.2135 139.6396 139.9877 140.2612 140.4838 141.0703 141.891 142.1836 141.6908 139.9812 137.4706 135.2276 133.6482 132.5991 132.0984 131.9593 131.7117 130.8205 129.6291 129.1967 130.0246 131.4805 132.7348 133.5202 134.0079 134.0414 133.4883 133.2716 133.741 134.4568 135.122 135.6137 136.6389 138.5571 141.016 143.9265 147.6095 151.4005 154.9751 159.1412 163.9304 169.3711 175.3174 182.2716 190.666 200.3531 211.0326 225.0527 245.3367 267.911 290.5042 304.2634 311.8965 321.2979 
397.5099 408.8898 419.6917 429.4826 438.3923 449.3787 456.5716 462.1018 466.7573 470.4768 471.805 469.2986 464.007 458.0994 454.3203 452.1793 448.9654 444.6255 440.2756 436.9529 435.5407 435.2026 433.5707 429.4761 422.5375 413.7489 403.942 393.7049 382.8736 372.2625 362.618 354.3678 347.3487 340.8968 334.9513 329.6357 325.543 322.7639 321.1299 321.0296 322.1262 323.0886 323.3911 322.0654 317.7313 309.0755 297.5273 285.4605 274.9603 266.3602 258.0757 249.513 240.1378 231.0361 224.3886 220.1573 217.0348 213.4418 210.9114 210.2859 211.8094 214.7322 216.868 216.6202 214.475 212.3726 210.7638 208.8415 206.6427 204.9699 203.6365 202.792 202.6551 202.4734 202.867 205.7474 211.1147 216.5782 220.3553 222.1628 222.6278 222.001 220.4686 217.4354 211.8823 205.2725 200.4002 197.1621 194.0773 190.5293 188.9258 190.6333 195.4612 201.9786 127.1201 212.1998 216.1365 221.3032 228.4579 236.1181 243.1119 248.7151 252.8969 255.6578 257.2299 259.4597 265.3281 278.4658 297.5045 181.9304 189.3974 192.6842 190.9594 184.9227 176.8694 169.7783 164.7187 159.9448 153.711 250.9009 138.1497 222.4092 209.8351 200.3082 192.6593 185.4558 178.8765 96.22175 169.3242 166.7993 165.6999 165.3486 165.2185 164.7052 163.341 161.3587 159.1281 156.4713 152.9224 148.822 146.1533 145.9293 146.2766 145.9165 144.5864 142.1304 139.5415 138.4492 138.474 139.021 140.0554 141.7313 143.4477 144.5618 144.9379 144.1082 142.2017 140.2645 138.7722 137.5831 136.6553 135.9175 135.3487 134.5317 132.9778 131.5264 131.3199 131.9542 132.472 132.4522 132.1813 131.7611 131.167 131.0437 131.6522 132.6952 133.9795 135.3105 136.9844 139.1476 141.5953 144.2714 147.4817 151.3568 154.9943 159.1371 164.2784 170.244 176.6993 183.7062 191.1788 199.389 210.828 227.2032 247.9001 270.6564 291.319 301.4412 307.3868 317.8457 
402.2248 414.027 424.3719 433.1872 440.9095 450.6974 456.9133 461.4437 464.8816 467.2302 467.271 464.3599 459.8548 455.3642 452.0944 449.2935 446.269 443.3346 440.9091 440.4087 441.808 443.0764 441.7819 437.0606 429.382 420.1862 410.4077 400.747 391.3196 382.1888 373.719 365.8717 358.0004 350.1312 343.5249 338.8726 336.3824 335.1693 333.9976 332.5714 330.8221 327.8891 323.7236 318.1161 310.1331 299.6034 288.2789 277.6113 268.3592 260.4272 252.5302 244.5612 235.9983 228.1125 222.5206 218.896 216.3745 214.093 212.7655 212.5267 214.187 217.061 218.232 216.9606 214.3629 212.422 211.9096 211.5324 210.4375 208.7317 206.4059 205.4247 204.9392 204.0133 202.8499 202.6483 205.7965 211.6733 216.9917 220.1077 221.1118 220.7144 219.5495 217.3728 212.1828 205.7891 201.4804 199.3387 197.6251 196.3898 196.1873 198.6911 204.2566 211.4444 217.8525 222.8013 227.18 233.391 241.4399 250.2447 258.5302 265.0773 269.3972 157.0679 156.1823 156.928 280.6555 294.9244 179.5995 187.6165 192.3574 193.7217 190.7024 184.1822 176.0723 168.932 163.291 275.2119 261.474 143.476 237.8507 226.5436 214.8974 204.8598 196.5462 189.5064 101.083 180.1855 176.413 173.1608 170.9134 169.803 168.9875 167.7468 165.8858 164.0451 162.0294 159.385 155.4206 150.711 147.7428 147.3062 147.3981 146.7693 145.1992 142.6976 140.2217 139.0017 138.7407 139.3221 140.5645 142.5723 144.9729 147.0941 148.6802 148.9575 147.8895 146.3699 144.7241 143.0431 141.3445 139.8077 138.4121 137.1674 135.9495 134.5737 133.6797 133.3523 132.7129 131.4319 130.2849 129.3525 128.6071 128.4425 129.0925 130.4695 132.3046 134.6147 137.1501 139.5037 141.6642 143.9772 146.8009 150.5702 154.4709 159.0277 164.7314 171.1195 177.7588 184.4264 191.3578 199.3455 211.6315 228.3503 249.0057 267.8853 281.4719 287.8764 294.442 307.4853 
405.0545 416.61 426.2115 434.12 440.8166 449.4044 454.9227 458.8139 461.8339 463.8466 463.8531 462.4488 460.3312 456.9123 453.1284 449.7241 447.4293 446.2418 446.6188 448.4073 450.6805 450.8595 447.2695 440.5567 432.3265 424.1699 416.4208 409.201 402.1931 395.2346 387.9505 379.8626 370.6679 361.3117 353.6135 348.8982 346.7275 345.1135 342.6718 339.1282 334.1935 327.315 318.7075 308.9759 298.6239 287.9816 278.1516 268.9712 260.6803 253.5889 246.7184 239.6302 232.1752 225.2571 219.9956 216.7551 215.7852 215.5615 215.529 215.8284 217.538 219.4965 219.733 218.2083 215.7089 213.855 213.7416 214.2902 214.441 135.2124 212.4159 210.945 209.3117 207.0819 204.4259 202.353 203.3267 208.1115 213.7731 217.4698 218.3373 216.9245 214.9818 212.5031 208.911 204.9215 201.6555 200.1424 200.2836 203.2357 207.0519 210.5918 215.6821 222.5871 229.4776 236.0109 242.0692 248.2181 255.2919 263.2482 270.7888 276.9738 281.2774 284.1976 287.4314 292.6909 301.5011 314.3878 190.4165 196.3628 199.1654 198.129 192.691 184.3897 175.7312 167.8073 160.3967 272.0944 258.0679 246.7444 237.4575 228.5026 219.6128 211.1315 203.4821 197.9269 193.8916 103.2659 185.1818 180.9543 177.5166 175.195 173.3328 171.3597 169.1403 167.1267 164.7015 161.157 156.3596 151.1668 148.1763 147.5464 147.3324 146.784 145.7723 144.1133 142.6012 141.8441 141.7834 142.0848 142.8754 144.4806 146.9635 149.8579 152.4359 153.6165 153.2557 151.9961 149.9056 147.4528 144.6886 141.9798 139.5369 137.5468 136.3811 135.7409 135.0677 134.3155 133.1607 131.3229 129.2053 127.3119 125.9595 125.6547 126.4095 127.9613 130.0797 132.9218 136.067 138.908 141.0971 143.2936 145.8553 149.2791 153.3324 158.1546 163.9254 170.1484 176.2455 182.1696 188.5346 196.3359 208.0973 224.3285 243.4845 257.5968 267.0564 274.313 283.8231 297.7397 
405.8779 417.0356 425.8961 433.4896 439.7715 447.3859 452.3043 456.519 460.303 463.4672 465.2726 466.1794 465.6423 462.2666 457.6019 454.1501 453.013 453.8941 455.7972 457.4793 457.3816 453.9617 447.4977 439.8962 432.9229 427.2522 422.756 418.6838 414.0093 408.1143 400.9424 392.6441 383.4725 373.7033 365.2541 358.938 354.5297 350.4813 345.5229 339.4621 331.457 320.961 308.5531 296.1858 285.3281 276.1748 268.2525 260.3747 252.756 245.9531 239.7165 233.7343 227.655 221.9387 217.8165 216.636 218.5981 220.0681 220.7919 221.0597 221.6434 221.8548 221.0721 219.2995 216.8607 215.0769 215.1535 216.489 217.9541 218.6561 218.0939 216.0483 213.6434 210.6252 206.9879 204.2652 203.83 206.6944 211.6505 215.32 215.5557 212.1159 207.6587 203.8535 202.4281 202.2829 201.1436 200.2363 202.0194 207.6863 215.155 221.4234 227.4227 234.8629 242.9108 251.6967 260.4554 266.4496 270.5662 275.3922 281.4347 286.7395 290.3618 293.9158 300.4109 310.686 322.5812 194.2795 202.0908 207.0644 208.5442 204.9764 196.9024 186.8039 177.0308 167.6579 158.881 150.7354 256.1001 245.1682 236.6728 229.0761 222.4784 216.5484 211.5786 208.3508 205.1093 200.3188 194.6758 102.963 184.5343 180.84 177.6418 174.7664 171.9567 169.0326 165.3083 160.0884 154.3387 149.6022 147.0708 146.1617 145.8448 146.187 146.7177 146.4687 145.7131 145.1512 144.9897 144.9996 145.5136 147.134 149.9234 153.3602 156.6948 158.6875 158.8298 157.4105 154.6151 151.127 147.2395 143.2402 139.668 136.8237 135.1285 134.4704 134.3736 134.1804 133.2482 131.2962 128.6291 125.8522 124.0086 123.607 124.4163 125.9726 127.998 130.8426 134.117 137.4221 140.1102 142.4813 145.1382 148.3246 152.2856 156.8027 162.1232 167.9852 173.8309 179.436 185.7715 193.3418 203.6638 218.2841 237.0912 251.4463 262.0624 270.0553 279.241 291.5155 
404.9953 415.9309 424.1749 431.3493 437.44 444.5176 449.5335 455.2691 461.4851 467.3277 471.7769 473.9131 472.4488 468.4255 464.5904 462.4806 462.2894 463.4739 463.9102 462.2699 457.8094 451.0501 443.818 437.2998 432.5218 429.7459 428.2478 426.5229 423.2662 418.1126 411.4908 404.0079 395.7229 386.6425 377.3049 368.1684 359.6763 351.4052 342.7111 333.3039 322.5952 310.1004 296.2141 283.4045 272.9145 264.6461 257.6765 250.5185 243.4472 237.2 232.0673 227.5283 223.0589 219.0589 217.1588 218.3596 221.8983 224.2017 225.3818 225.4942 224.6351 223.0874 221.1147 219.2857 217.8829 217.4744 218.6455 220.7761 222.2437 222.1332 220.604 218.2077 215.5761 212.5383 209.0101 206.2073 204.9151 206.4688 210.7406 214.0037 213.3348 208.2973 201.2693 196.8469 197.4621 199.7807 201.0163 201.6149 204.67 211.9832 222.0702 231.7623 239.8798 248.2213 258.3467 270.5654 282.2279 288.1766 289.4662 290.6179 293.3058 296.8158 300.3303 305.1677 314.2287 327.3383 195.6283 205.4711 212.7034 216.6283 216.0843 210.6551 201.2648 189.9725 178.1831 306.198 158.045 149.8927 256.0655 244.2287 235.2695 228.1425 223.8415 221.3444 219.79 218.0392 214.9526 116.095 113.0104 109.3561 192.8204 188.0439 183.7598 179.6478 175.7193 171.1661 165.4027 158.4062 152.1055 148.5258 147.0779 146.4816 146.2861 147.0261 148.6055 149.643 149.3572 148.3275 147.7155 147.8962 149.0484 151.4364 154.9894 159.1024 162.8443 165.0952 165.2197 163.1036 159.1493 154.265 149.0683 143.8303 139.2681 135.8177 133.6502 132.8001 132.8974 133.1421 132.4424 130.4322 127.8329 125.1459 123.37 122.9951 123.7714 125.101 126.6099 128.9158 131.8475 135.3587 138.81 141.6864 144.599 147.8315 151.5993 155.788 160.7242 166.1759 171.8894 177.5297 184.0103 191.2995 200.1069 213.6866 233.6415 250.3777 262.6061 269.7521 277.2388 287.5097 
404.2506 414.325 421.3518 427.6108 433.5031 441.237 448.2458 456.669 466.3476 475.4557 481.2589 482.9051 481.1846 478.0716 475.194 472.8058 470.9292 468.9205 465.5072 460.4384 454.191 447.6799 441.9372 437.0349 433.8767 432.4337 431.9268 431.1552 429.0316 425.193 419.7967 413.1954 405.7267 397.0072 386.7274 375.0757 362.6705 349.8448 337.1069 324.849 312.4781 299.5162 286.3686 274.4705 263.9794 255.4677 248.7267 242.6369 237.3592 233.0914 229.4712 225.8577 222.3423 219.4755 219.0202 221.2685 224.7661 226.7743 227.6105 227.1569 225.7023 224.0212 222.796 222.1027 221.943 222.3188 223.3601 224.3439 223.8122 221.7533 219.1623 216.9886 215.2421 213.0377 209.9872 207.0882 205.1572 206.0136 209.523 211.9551 209.9178 203.8416 196.9372 193.8987 195.5224 198.8507 201.9114 205.0916 209.5308 217.4379 228.4949 240.4578 251.6873 262.9532 276.2501 290.9769 303.2209 309.9994 311.4914 178.9062 176.2388 312.2244 315.6827 322.0959 332.7042 346.6947 207.0023 215.6965 221.2164 222.6943 219.7955 213.1086 203.2478 347.0886 325.1803 304.5883 158.235 150.6347 143.3615 136.3474 235.4011 127.9348 127.1768 229.7727 126.686 125.2265 222.0439 218.6068 214.2791 208.2667 201.7844 195.7268 189.81 183.9167 178.3387 172.0494 164.6436 156.8663 151.2562 149.4295 149.6545 149.8242 149.7687 150.5007 152.3042 153.906 153.8298 152.256 151.056 151.8013 154.1394 157.746 162.3812 167.2844 171.3131 173.3358 172.747 169.3045 163.7726 157.3449 150.9388 144.9552 139.8601 135.8971 133.2373 131.8098 131.4251 131.2339 130.3825 128.5091 126.3531 124.5063 123.367 123.0444 123.6112 124.702 125.9278 127.6143 129.9463 133.3197 137.0992 140.6853 143.3674 146.3737 150.2416 154.5878 159.507 164.765 170.3548 176.1378 182.5741 189.5372 197.7078 211.1226 232.1491 250.4617 262.6304 268.4538 274.1798 283.0399 
404.2161 412.3061 417.7059 422.9847 429.3185 439.0615 449.12 460.5763 472.6729 483.0949 489.8728 492.5832 491.7567 488.2975 483.4713 478.2029 472.8557 467.7339 462.7871 457.6253 452.5357 447.6245 443.3537 439.7408 437.2653 435.5593 433.9758 432.1304 429.8681 426.3975 421.7681 415.9778 408.7144 399.5473 387.839 373.9902 358.7501 343.1683 328.2517 314.5126 301.9207 290.2229 278.9309 268.4485 258.7439 250.7226 244.7189 239.6842 235.7667 232.8859 229.9567 226.5181 223.0554 220.4989 220.3758 222.6349 225.7249 226.936 227.0218 226.7577 226.3001 225.8888 225.5423 225.1923 224.8244 224.6422 224.4567 223.6418 221.3229 218.2974 215.607 214.2571 213.6322 212.0503 209.1028 205.8028 203.5281 204.0578 206.5306 207.2105 204.0441 198.4121 194.5976 194.5876 196.6639 200.2335 204.9629 210.839 217.7173 225.8193 236.7848 250.1988 264.6226 279.9936 296.4283 312.1642 324.2907 331.9951 335.2024 190.4142 333.1362 333.0462 336.521 344.2801 355.4276 210.9164 218.5145 223.9908 225.9062 224.1221 218.9503 210.7466 361.8197 342.2865 320.585 301.0323 158.5557 271.0652 258.6985 137.6481 239.3457 236.9636 133.9816 134.8773 133.6701 233.327 228.7199 225.2465 221.7916 216.8764 210.1026 202.5874 194.6464 186.6224 178.9789 171.077 163.182 155.987 151.9024 151.4957 152.6582 153.9839 155.1173 156.4834 158.3488 159.6318 159.3486 157.769 156.5239 157.3312 160.0212 164.5329 170.4962 176.3601 180.7852 182.2616 180.1418 174.4361 166.7566 159.1872 152.3384 146.2954 141.2551 137.0812 133.8512 131.5878 130.319 129.4072 128.2384 126.2527 124.1825 122.6705 122.3732 122.5099 123.0455 124.0452 125.2668 126.8142 128.8063 131.6718 135.5097 139.5953 142.414 145.0971 148.8825 153.34 158.1943 163.2819 168.7771 174.7215 181.1452 187.9233 195.9651 208.7466 229.0862 246.9537 257.455 261.7754 267.7192 277.5031 
405.3087 411.4199 416.4387 422.5332 430.1443 441.7194 453.2716 465.7373 478.0554 489.2568 497.6815 501.4759 500.3213 494.8704 487.1463 479.1111 472.106 467.0304 463.5018 460.0579 456.1414 451.6615 447.8635 445.2156 443.2153 440.8564 437.7057 434.0674 430.5522 426.9527 422.7902 417.0134 408.5744 397.5192 383.939 368.4072 351.8984 335.6767 320.9272 307.8315 296.0308 285.3664 275.3458 266.0478 257.5085 250.4093 245.1814 240.6717 237.115 234.4362 231.9142 228.8942 225.5801 222.8515 221.7149 222.8393 225.2193 226.2166 226.6866 227.3924 228.0088 228.2881 228.0548 227.3026 225.9986 224.4266 222.589 220.3633 217.6934 214.9304 212.5366 211.1206 210.1662 208.5261 205.4991 202.4237 200.3957 200.2869 200.9585 199.8428 196.8887 194.1556 194.9983 197.9915 201.0252 205.2345 210.6965 217.5929 225.8055 235.1158 246.6093 261.628 278.6031 296.9165 315.8992 333.1413 345.7088 352.9375 355.3242 199.0954 352.1955 352.0187 356.4615 366.4421 217.5718 224.2165 228.4806 229.098 226.4619 221.6536 214.8811 370.6869 353.6007 334.4065 314.8498 165.7536 282.7294 269.943 144.5873 250.2234 245.5658 137.6659 139.3421 140.368 139.1703 241.9172 236.5053 231.5947 227.3906 222.977 217.075 208.8053 199.0633 188.7744 179.0581 169.9594 162.3945 156.9501 154.4469 154.5215 155.769 157.696 159.906 162.3783 164.4784 165.2155 164.4373 163.1913 162.3492 163.0842 165.6299 170.7476 177.8969 184.9521 190.3694 191.913 187.7983 179.1403 169.2128 160.8294 153.8694 147.8659 142.9444 138.8492 135.4788 132.8919 131.0719 129.478 127.6577 125.0656 122.5571 120.7989 120.5673 121.333 122.2497 123.2203 124.3313 125.792 127.7029 130.0033 133.1868 137.6495 141.0861 143.7186 147.28 151.6128 156.3099 161.3306 166.951 173.1094 179.6087 186.4703 194.2286 205.4994 223.1291 238.2834 246.7729 251.7266 260.9749 272.5191 
405.247 411.3111 418.5423 427.8775 437.7597 449.5158 458.9563 469.1011 480.0833 490.8583 498.6508 501.8009 500.45 495.1087 486.8191 478.2098 471.3938 467.3657 465.1864 462.8203 459.3815 455.0174 451.4604 449.0277 446.8987 444.0124 440.0409 435.2594 430.826 426.9331 422.4964 416.0708 406.4598 393.8461 378.9085 362.77 346.7793 331.6841 318.4751 306.6438 295.4659 284.8832 275.0973 266.4637 258.9781 253.2967 249.3431 245.2548 241.4127 238.0472 235.3123 232.5024 229.6209 226.2603 223.5296 223.4605 225.7094 227.3673 228.3395 228.8444 229.1648 229.1865 228.7359 227.6643 225.9094 223.5527 220.8407 217.8717 214.9355 212.2132 209.5833 207.2552 205.3506 203.2284 200.7827 199.0638 197.5683 196.2962 194.8703 193.3828 192.4268 193.5667 197.1241 201.7831 207.3728 213.9162 220.0571 226.0618 234.1533 245.4487 259.7896 276.8783 295.4452 315.4319 336.1168 354.0619 365.4033 369.2972 369.1299 367.4404 366.5279 368.2911 374.9303 221.3541 230.662 236.5061 237.8644 234.1225 227.402 220.1403 212.1332 366.3491 348.8199 330.0905 313.0097 297.4837 283.7204 271.5683 145.9129 255.4676 252.6389 252.6921 143.2591 143.8479 142.3723 249.4583 243.2799 237.0985 231.8138 226.7321 220.8087 212.4977 201.6559 189.8089 178.5648 169.2366 163.0655 159.7741 158.1184 157.5153 158.2487 160.0736 162.5891 165.6497 168.2172 169.0011 168.3897 167.5327 167.2993 168.1554 170.4536 175.7911 183.7867 191.3331 197.2635 198.7411 192.2506 180.5069 168.938 160.1706 153.2047 147.4114 142.8412 139.3177 136.6318 134.5427 132.675 130.6127 128.0436 124.6124 121.3003 119.0329 118.5837 119.458 120.9249 122.2519 123.3224 124.652 126.5005 128.6817 131.3243 134.9258 138.9648 143.0692 146.9991 150.7343 155.059 159.9996 165.7513 172.2023 178.9204 185.854 193.1805 202.398 216.1032 228.0279 236.3272 244.489 256.7788 269.2074 
400.6764 410.4097 422.7313 436.9854 449.4716 461.2932 467.1665 472.2997 479.7998 488.7299 495.2261 497.8931 496.5235 491.5441 484.054 476.5338 471.0154 468.3636 467.1989 465.1895 461.4214 456.6253 452.4478 449.3804 446.464 442.985 438.1725 432.8193 427.9002 423.4664 418.6497 412.1497 402.4802 389.6459 374.4225 358.5967 344.1207 330.543 318.4962 307.8641 298.1873 289.0753 280.2852 271.9804 264.5213 259.0471 254.9391 250.1967 245.0734 240.9124 237.962 235.4672 232.9228 229.2237 225.247 224.0683 226.3888 228.4709 229.6148 229.7093 229.4472 229.0289 228.502 227.649 225.9684 223.2835 220.0711 216.4583 212.8267 209.597 206.8046 204.0501 201.3505 199.2336 198.4428 198.6842 198.3028 196.5277 194.0067 192.7723 193.4337 195.8789 199.5365 205.3542 213.2579 221.8535 228.7094 234.1485 241.5779 254.1583 272.1702 292.8724 313.477 334.4629 354.9582 370.686 214.3011 212.5525 210.7655 377.8549 378.8153 382.3914 390.6382 229.9904 238.729 243.4143 243.3765 237.4358 228.0025 218.6177 208.877 363.3647 345.5157 327.8807 173.028 299.1627 160.6437 276.0156 267.5136 262.4987 260.3525 259.8755 260.6763 144.5319 142.3696 253.8053 246.8946 239.7139 233.5718 227.9815 221.7741 213.4738 202.5889 190.7966 179.6675 171.2013 166.5128 164.396 162.5648 161.0413 160.8673 162.3903 165.134 168.5147 171.2724 172.5111 172.2973 171.7887 171.779 172.2924 174.0826 179.4296 188.2132 195.7159 200.1603 200.2921 192.0093 178.8194 166.725 157.7811 151.1976 146.1618 142.3117 139.4236 137.3567 135.5909 133.8556 131.6233 128.4722 124.4225 120.6855 118.2573 117.7951 118.6598 120.1798 121.7746 122.9818 124.2575 126.1142 128.4817 131.2391 134.5747 138.4302 142.7178 147.1311 151.4102 155.1418 159.6154 165.2696 171.7228 178.5061 185.0792 191.6793 199.3534 210.1486 220.4228 230.2842 241.4041 254.3817 267.9485 
395.2132 410.5657 428.1075 445.9287 459.4184 470.4468 472.958 473.4313 477.4142 484.4892 489.6413 491.163 489.0208 484.5323 479.1023 474.417 471.1212 469.4176 468.2842 465.6645 461.1376 455.5622 450.3195 445.7428 441.4384 436.679 430.9245 425.0959 419.8278 415.4814 411.0883 404.8557 395.2726 382.6113 368.6205 355.5536 344.0538 333.2771 323.2859 314.3302 306.1211 297.7591 288.8943 280.2593 272.2377 265.9201 260.3595 254.1342 247.9521 242.8165 238.9599 235.995 233.2547 229.7812 225.7305 223.9619 225.8256 228.0089 229.4698 230.0441 230.0551 229.7449 229.5178 228.7083 226.7343 223.3515 219.4447 215.1866 210.9944 207.491 204.8763 202.4332 200.0999 199.165 200.6635 202.3596 202.8517 201.4669 199.2818 197.7803 197.6671 199.4834 203.005 209.4432 218.3663 228.0828 236.5149 242.854 250.1628 263.3806 283.9926 307.8995 331.2572 352.492 369.3855 214.3185 385.2646 387.1144 387.2533 388.0087 390.6649 394.9568 402.8296 234.9663 241.6507 245.1214 244.5371 238.0812 227.1838 215.5931 376.972 359.0663 341.4448 325.7278 312.2396 167.179 160.8126 154.4169 274.0305 269.6674 267.255 265.693 264.9469 263.9408 260.9247 255.3206 247.7452 239.688 232.8228 226.8885 219.9242 210.6642 199.9311 189.8734 181.5544 175.6881 172.0386 169.5106 167.3083 165.6959 165.3081 165.9657 168.1501 171.3482 174.1531 175.8988 176.2541 175.7291 175.1447 174.7273 176.1616 181.1542 189.2197 195.5634 197.1894 193.9445 185.5585 174.8409 164.7163 156.6049 150.5865 146.1512 142.669 139.8231 137.6928 135.8901 134.3068 132.1169 128.4457 124.2719 120.7222 118.7404 118.3332 118.9776 120.0743 121.4839 122.8618 124.3583 126.3146 128.7599 131.6707 135.1755 138.9981 143.4959 147.9618 152.5338 156.4134 160.3442 165.2975 171.1225 177.4037 183.4999 189.6702 196.601 206.1113 216.2949 227.6094 239.7282 253.047 268.497 
393.846 412.5437 431.6242 448.9232 460.395 468.7884 469.2165 467.7473 469.4168 474.1109 477.8396 478.5203 476.5896 473.5612 471.1515 469.7155 468.6371 467.161 464.8622 461.1772 455.9841 449.7026 443.4515 437.5812 432.028 426.5179 420.4026 414.655 410.0123 406.7354 403.1984 397.209 387.7105 376.5994 365.9469 357.0866 349.4314 341.8282 333.702 325.3447 316.4059 307.0498 297.7746 289.1005 280.7571 272.9747 265.1276 257.0848 249.5862 243.3242 238.5773 235.3286 232.7875 229.7365 226.3842 224.315 225.3829 227.482 229.2077 230.4771 230.9267 231.0576 231.187 230.0795 226.967 222.2909 217.3735 212.828 209.129 206.2507 204.1294 202.4338 201.3497 202.5726 205.7602 207.8316 208.2225 207.2511 205.2726 202.8815 201.8617 203.1866 206.5631 212.7244 222.5423 233.6397 244.0067 252.8257 261.3472 273.9815 294.8372 320.7321 345.856 364.9126 211.9097 213.9696 389.8136 217.1261 395.0624 397.1248 400.9255 405.7203 411.8169 236.8637 241.6746 244.7872 243.7432 237.0773 225.51 393.7901 374.0025 355.1598 338.3571 324.1877 311.891 301.4549 292.9949 155.3162 280.3755 276.0822 273.2835 271.2227 269.0502 266.258 262.2394 256.0784 248.2359 239.3137 230.6951 222.7993 214.319 204.3082 194.7584 187.8425 183.7432 180.8854 177.3921 173.8799 171.9072 171.4264 171.7706 171.7495 172.4696 174.8363 177.3771 179.2532 179.9677 179.0559 177.3741 175.8648 176.5723 180.1583 185.1903 188.4544 187.7125 182.834 176.1236 169.597 163.3293 157.2672 151.8554 147.4732 143.8135 140.5515 137.8625 135.7286 134.1942 132.0338 128.1969 124.3298 121.2085 119.4774 118.8997 119.0791 119.7768 120.9636 122.6181 124.7172 126.8864 129.249 132.0777 135.6498 139.5959 144.1145 148.6414 152.9377 156.8875 160.5815 164.9357 170.1093 175.8982 181.6336 187.6258 194.1391 202.9345 213.5921 226.0442 238.7921 252.1716 267.9284 
392.0106 409.7397 425.7191 438.4134 446.4998 453.4146 454.8093 454.5711 455.7121 458.3269 460.969 461.5883 460.5737 458.9736 458.6624 459.413 459.8217 458.6987 455.6476 451.3408 446.136 439.9176 433.5879 427.2888 421.3988 415.7921 410.2816 405.0007 400.8379 397.609 393.4355 387.2283 379.3633 372.2862 366.5059 361.9704 357.3039 351.134 343.2633 334.0984 324.2429 314.6068 305.4711 296.4518 286.8496 277.0392 266.7911 257.1541 248.8574 242.3432 237.6366 234.5101 232.1612 229.5397 226.7076 224.541 224.8319 226.7376 228.9645 231.1526 232.4244 232.5773 231.9624 229.6773 225.071 219.4099 214.4432 210.7246 208.2368 206.3579 204.9195 204.0098 204.2366 207.1282 210.562 212.8645 213.5986 213.0208 210.5844 207.4234 206.0714 207.4831 211.2502 217.9355 228.5086 240.7463 252.4046 262.9108 272.6168 284.9942 304.6079 329.9241 353.1753 205.8417 209.8843 213.3439 394.075 399.5994 402.3771 405.1109 409.449 414.0309 418.2802 422.6202 428.5241 243.182 240.897 233.1629 410.1475 391.1322 370.7438 352.0008 336.1826 323.1968 312.063 166.2303 161.3957 291.8649 286.7228 282.6685 280.4 279.1664 277.4266 273.5968 267.9947 260.912 251.8644 240.9959 229.5839 218.8136 208.7092 199.475 192.2932 188.5458 187.6246 186.2635 182.8166 179.1008 178.0889 178.6166 179.1967 178.7863 178.6659 180.1236 181.9718 183.2708 183.2287 181.5654 178.9197 176.0771 175.0559 176.0888 177.7178 178.2807 176.6852 173.3573 169.4418 165.9074 162.2457 158.0723 153.6234 149.4168 145.3535 141.4617 138.1278 135.6569 134.0145 132.1454 128.8568 125.5153 122.5207 120.5205 119.4536 119.0743 119.4968 120.6673 122.2818 124.6525 127.3546 129.8746 132.5913 136.0683 139.8582 144.0237 148.3003 152.2374 155.9908 159.7819 164.106 168.9754 174.4025 179.8894 185.7913 192.058 200.4853 211.4898 224.9689 238.7487 252.445 267.6813 
383.5253 397.7481 408.8029 416.3829 422.1367 430.0543 435.309 438.5449 441.234 443.757 446.9656 448.8911 449.356 449.2193 449.6933 450.4417 450.7417 449.8262 446.8838 442.9418 438.3077 432.8942 427.1942 421.5488 416.1411 410.9072 405.7387 400.9507 396.7732 392.8246 388.0938 383.2494 378.6812 375.1471 372.401 369.6314 365.3306 358.9925 351.121 342.1016 332.4245 322.1723 311.4235 300.1937 288.3647 276.6661 265.5433 256.0011 248.0243 241.6161 237.0779 234.4353 232.6459 230.2952 227.3934 224.6474 224.3213 226.3956 229.5708 232.8476 234.5099 233.7718 231.5095 227.8307 222.294 216.9655 213.1142 210.8835 209.6664 208.7952 208.0468 207.6454 208.6504 211.6495 215.1118 217.9944 219.4478 219.144 215.9621 211.9122 210.3583 212.6861 217.817 225.7775 237.0368 250.2036 262.376 272.9548 283.2716 296.0343 314.1765 335.1512 352.9415 366.3027 378.0434 389.1573 398.8814 405.2669 408.8327 411.5433 414.7733 417.8369 420.7143 424.3051 428.3444 239.4742 234.8034 415.3358 400.9948 384.4049 366.2835 349.0702 334.6461 323.003 313.9187 167.0046 163.8009 160.0977 156.0737 290.902 289.5175 289.4336 288.5334 284.0803 276.7865 267.7272 256.5194 243.4939 229.9443 217.3984 206.7992 199.3897 194.8566 193.0578 192.5963 191.7895 189.631 186.9296 186.0936 186.57 186.6952 185.9053 185.2782 185.7873 186.6579 187.0708 186.0166 183.5241 180.3324 176.8283 174.2374 172.6271 171.6992 171.2363 170.6105 169.1603 167.069 164.7703 162.1346 159.0542 155.9345 152.3046 147.8694 143.3306 139.5988 137.0346 135.3579 133.9601 131.3976 128.3167 125.0488 122.5058 120.773 119.7855 119.6944 120.6173 122.2288 124.533 127.2333 130.0322 132.981 136.2163 139.6069 143.2523 147.1782 150.8783 154.4765 158.2877 162.7606 167.559 172.6416 178.1833 184.2409 190.5845 199.0177 210.4007 225.1304 240.5584 255.1361 270.0321 
367.6402 378.9164 386.9915 392.4833 397.9504 406.7899 414.8047 421.2367 426.6742 431.2555 436.1733 440.153 442.6702 444.5615 445.8874 446.5793 446.4984 445.73 443.6136 440.3207 435.6148 429.8212 423.8446 418.2027 412.6864 407.533 402.8719 398.5261 394.4172 390.5885 387.1187 384.3439 382.0689 379.8295 377.0911 373.7885 369.3862 363.8781 357.2948 348.5788 337.9811 325.4758 311.7866 297.9244 284.7421 273.0374 262.6689 254.5034 247.5674 241.8338 237.805 235.5302 233.762 230.9804 227.4193 224.1771 223.8749 226.3662 230.2418 233.8334 235.2736 233.6834 229.9814 225.4036 220.2856 216.3255 213.9919 213.0551 212.596 212.276 212.0639 212.0125 213.0005 215.8267 219.4178 222.7452 224.5438 224.3453 220.6211 215.8563 214.2948 217.186 223.2108 233.1555 246.378 260.4242 272.7668 283.1722 293.8557 307.5941 324.1575 340.6622 356.6333 372.3903 386.7647 397.9684 406.6755 412.4503 415.9375 417.4802 417.5408 -9999 417.8224 419.9686 421.7269 420.1104 413.9244 404.1612 391.9207 378.1451 363.3558 348.3632 334.9939 324.8238 319.1585 171.5536 170.4291 167.6509 163.6566 303.8659 302.2613 301.4773 299.0408 293.3315 284.2309 272.5086 258.9113 244.3136 229.4423 216.2536 206.9584 202.7538 200.8484 199.1805 198.4486 198.6313 198.0465 196.2168 194.6122 193.9012 193.1192 191.6352 190.4202 190.2397 190.5501 190.7196 189.6933 187.105 183.6796 179.948 176.6425 173.3506 170.6991 169.3518 168.7284 168.1084 166.8497 164.9884 162.8393 160.5924 158.3441 155.1181 151.0191 147.2065 144.0295 141.4854 139.7928 138.4793 136.099 132.5124 128.3073 124.7014 122.1568 120.5403 119.8311 120.1483 121.7067 124.4347 127.2121 129.9636 132.944 136.0967 139.3416 142.597 146.0829 149.5591 153.0833 156.8036 161.1126 165.7421 170.8367 176.5148 182.6798 189.0734 197.8522 209.9724 226.4185 243.9703 259.5139 273.9268 
348.0916 357.9987 365.738 372.4289 379.2754 388.8673 397.9675 406.7695 415.5909 423.9385 431.2234 436.6165 441.2628 445.4618 448.5564 450.3942 451.0072 450.0795 447.9469 444.2354 438.9164 432.5796 425.5801 418.7182 412.4531 407.0839 402.4297 398.1557 394.0866 390.7285 388.062 385.9047 383.7032 381.1764 377.9601 374.2112 370.1973 365.2572 359.0154 349.9185 337.7585 323.2514 308.1657 293.9829 281.2684 270.6754 261.9605 255.2697 249.3353 244.0397 239.917 236.8172 234.0441 230.567 226.6888 223.471 222.9533 225.2758 229.1097 232.8034 234.4879 233.1618 229.5858 225.033 220.2546 216.8801 215.5309 215.4146 215.3988 215.1737 214.7736 214.5989 215.9461 219.5443 223.7706 227.2622 228.6268 227.7698 224.0666 219.1543 217.3766 219.9451 227.0654 239.7446 255.2875 270.1136 282.5122 293.0355 304.0721 318.594 334.9826 351.8157 369.9185 387.7161 402.1572 412.4665 419.4126 422.8726 423.8504 422.4343 418.3947 413.6259 410.751 410.8166 411.4962 410.1688 405.4439 397.3001 386.9685 375.1972 362.5392 349.7033 338.0987 329.6568 326.3081 177.5866 178.191 177.3724 174.6466 320.9077 316.9711 313.2224 308.195 300.4665 288.7204 273.9374 258.2207 242.5796 227.1758 214.4399 207.5394 205.6608 205.2077 204.4566 204.6673 205.5719 205.5445 203.9626 201.0953 198.5394 196.7685 194.8587 193.2274 192.4542 192.4252 192.8199 192.7408 191.0201 187.7322 183.7539 179.7332 175.5674 171.8614 169.3712 168.1168 167.639 167.1682 166.071 164.587 162.9255 160.8503 157.7351 154.5407 152.1034 149.9515 147.8811 146.3335 144.668 141.8108 137.1899 131.608 126.6776 123.1037 120.8863 119.8621 120.0006 121.3529 124.0476 127.177 130.1706 132.9857 135.7353 138.7836 142.0839 145.2137 148.3159 151.6795 155.2765 159.5568 164.5793 170.0817 175.882 181.7468 187.9858 196.8456 209.9022 227.9432 247.1216 263.7138 277.954 
327.5236 336.2283 343.9631 351.6265 359.3786 369.1211 378.8526 390.1394 402.7791 415.0022 424.8193 431.7997 437.1165 441.8889 445.8997 448.9615 450.3684 449.5177 446.8323 443.5426 439.3289 434.0516 427.332 420.4118 413.8254 408.0681 402.7934 398.1658 393.8642 389.8092 386.2926 383.7083 381.0407 377.443 373.2206 369.0304 365.2726 360.5188 353.61 343.412 330.6663 316.8424 302.8895 290.2542 279.1417 270.0217 262.3457 255.968 249.7881 243.7684 238.3518 233.9686 230.6037 227.2435 223.9097 221.0388 219.9142 221.4566 224.8768 228.7218 231.2894 231.2868 228.7195 224.5615 219.8751 216.2491 214.8128 214.6098 214.361 213.8696 213.0954 213.209 216.2545 221.9826 227.1475 230.2689 230.5233 228.4146 224.6852 220.7047 219.267 221.7092 229.5715 244.2599 261.0849 275.8299 287.7411 298.5141 311.4365 328.6232 348.2115 368.1578 387.9965 406.3498 421.4874 431.6213 435.2397 433.0133 427.6093 421.0571 413.5403 405.7967 400.2908 398.9202 400.7047 402.3326 400.5785 393.6045 383.473 372.5659 361.6562 351.0767 341.256 333.7047 331.158 333.3029 183.825 338.3521 183.4359 334.5097 327.938 321.1622 313.0633 301.8863 286.8326 270.1095 254.2395 239.0642 224.5702 213.6738 208.5111 207.5068 207.6859 207.9989 208.8164 209.7423 210.2144 209.3165 205.9081 201.8504 198.8933 196.5475 194.5391 193.247 192.9014 193.4606 194.0323 193.2385 190.4214 186.3101 181.9424 177.6001 173.5678 170.4788 168.7504 168.1976 168.2365 168.1332 167.5227 166.3001 164.3167 161.5356 158.8558 156.8737 155.4249 153.9068 152.5516 150.6029 146.9221 141.1866 134.3507 128.1866 123.6376 120.9183 119.7863 119.9193 121.0878 123.5136 126.6819 129.8688 132.634 135.0083 137.5201 140.2721 143.2861 146.4359 149.8139 153.594 157.9698 163.1471 168.9204 174.7592 180.3873 186.4785 195.2202 208.3846 227.3955 247.5486 265.3196 280.164 
307.8182 315.0415 322.261 330.0308 337.9831 347.754 358.3783 371.2357 386.1187 400.3472 411.3893 419.076 424.4274 429.199 434.1103 438.8169 441.9286 442.1421 440.2066 438.1709 435.793 432.746 428.0873 422.3313 416.0746 410.1675 404.8316 399.8072 394.9929 390.5241 386.6143 383.4659 379.6604 375.0732 370.2304 365.0471 359.7156 353.0206 344.157 333.4018 321.8167 310.2524 298.8426 288.8439 280.5367 273.2546 265.956 258.9523 251.5862 244.2258 237.6595 232.7496 229.6883 226.6517 223.4861 220.3705 218.3647 218.796 221.4408 225.5256 229.0543 229.9876 228.1537 224.15 219.603 215.653 213.4271 212.4643 211.8587 211.1335 210.6858 212.2399 217.3201 224.5076 230.2603 233.1485 233.1199 230.7123 227.111 223.7253 222.79 225.4762 233.4702 247.8531 264.4254 279.0182 291.1403 304.189 321.979 344.5723 368.2864 389.6974 409.0332 427.3167 442.3485 449.1417 445.9431 435.4284 422.3477 411.0529 402.0335 394.8009 390.177 390.1106 394.4013 398.5067 397.8663 391.1836 380.5774 369.5853 359.812 350.9092 342.8777 336.3746 334.2554 337.3157 341.4517 189.1792 188.8086 341.1866 334.12 325.0378 313.1185 297.9944 280.8664 264.3308 249.2454 235.4348 223.3987 214.7642 210.2023 209.0253 209.2483 209.5364 210.3372 211.4949 212.8141 213.1523 210.7768 206.2478 201.733 197.9905 194.9188 192.9401 192.1294 192.4321 192.8539 192.4304 190.4202 186.9408 182.7972 178.6998 175.0867 172.306 170.4763 169.7078 169.8184 170.4693 171.0275 170.6782 168.9576 166.2132 163.3093 160.9443 159.208 157.6609 156.1043 153.7643 149.31 142.8578 135.3377 128.5002 123.5227 120.6811 119.627 119.7697 120.6193 122.603 125.428 128.7197 131.5611 133.8984 136.1328 138.5318 141.2395 144.4419 148.0052 151.8701 156.2676 161.4662 167.3782 173.2655 178.982 184.9843 192.938 204.8695 223.5266 245.1034 265.196 281.22 
288.3416 294.6915 301.7879 309.2598 317.1447 327.245 338.533 351.2809 365.1713 377.9414 388.7097 396.5782 402.2247 407.2627 412.9209 418.9054 423.5927 425.7092 425.9055 426.1555 426.2007 425.5441 422.9406 418.4189 412.9302 407.455 402.751 398.3873 393.8057 389.1604 384.7739 380.4381 375.9225 371.6086 366.8303 360.0474 351.3617 341.658 331.7982 322.1309 312.8113 303.6327 294.881 287.4396 281.1693 275.014 268.0379 260.6137 252.7879 245.369 239.0853 234.4867 231.3889 228.0503 224.4853 221.0639 218.492 218.1313 220.0382 223.6224 226.8737 227.7405 225.9098 222.185 218.2466 214.6582 212.3208 211.0531 209.9769 209.2187 209.2395 212.0096 217.6643 225.1704 231.71 235.1929 235.7922 233.9285 230.5159 227.5121 227.2288 230.0517 237.5053 250.2242 265.901 281.2107 295.4016 311.9847 334.9655 362.2123 388.3084 409.9074 427.877 443.7364 452.669 450.8828 439.1685 421.084 403.7216 391.2182 383.9984 380.3454 379.8642 383.2952 389.3386 393.6222 392.4996 385.65 375.6852 365.8905 357.8284 351.0967 345.0969 339.5403 336.501 337.835 341.3873 344.5468 344.8799 341.3706 333.8172 322.5832 307.7669 291.036 274.0909 258.449 244.8536 233.4109 224.4099 217.9039 213.4146 210.9749 209.9482 209.8273 211.1892 213.4474 215.4572 216.0362 214.633 210.6635 205.0487 199.0773 193.9088 190.6764 189.3411 189.1684 189.1473 188.5614 187.1396 185.0288 182.2147 179.106 176.0413 173.7415 172.0015 171.2052 171.635 173.1402 174.4329 174.2719 172.326 169.2722 166.1809 163.1077 160.5809 158.4627 156.5651 154.3065 149.6106 142.6876 135.0315 128.3197 123.5486 120.8551 119.5774 119.3147 119.7395 121.3363 123.8015 126.6578 129.8596 132.7631 135.3278 137.6591 140.3343 143.5661 147.1244 150.8855 155.0457 160.0108 165.7509 171.5464 177.4413 183.4192 190.3847 200.1254 217.5277 241.0084 264.0495 281.3662 
271.7943 277.9604 285.0443 292.7193 300.8823 311.1302 322.0584 332.9828 343.4587 353.3674 362.8951 370.4728 375.6343 379.7002 384.2104 389.4739 394.5381 398.4201 401.5306 404.8781 407.7026 409.0403 408.4198 405.9877 402.6715 398.9131 395.0591 390.7789 385.9476 380.5773 374.9026 369.7339 366.019 363.0682 358.7839 351.557 341.8187 330.6804 320.5788 312.2041 305.0779 298.2188 291.6787 286.0723 281.1986 275.7333 268.8562 261.3907 253.8511 246.9187 240.7514 235.7727 231.9653 228.2653 224.9964 222.0546 219.6191 218.7627 219.5219 221.6591 223.5047 223.5633 221.7942 218.7761 215.8668 213.5749 212.2306 211.3003 209.8878 208.7713 209.3026 212.4056 217.8322 225.2346 232.0133 235.6605 236.713 235.6174 233.5876 232.5724 233.6635 236.9152 243.6239 255.3658 271.4685 288.2516 304.3055 323.1982 349.2199 378.8438 405.6402 425.958 439.1778 445.5165 443.1164 431.8081 415.1426 396.3486 380.4045 369.9949 365.546 365.1469 367.2733 371.9919 378.0301 381.776 380.8325 376.4644 370.5591 363.8742 357.5178 351.6702 346.3 341.2251 337.6003 337.0382 338.6593 340.3745 339.1079 333.4637 324.0735 311.8665 298.1232 283.7729 269.2995 256.0662 244.5051 234.8323 226.7597 221.1099 217.3547 214.4667 211.9588 210.9742 212.4482 214.9127 216.4261 216.0613 213.8722 209.993 204.2774 197.3707 190.7979 186.4366 184.2736 183.1712 182.3862 181.721 181.0271 179.9748 178.2737 176.0787 173.7235 172.0289 170.9405 170.7418 171.949 174.2205 175.8511 175.3981 172.9155 169.3566 165.6861 162.08 159.2101 157.1335 155.506 153.7098 148.9607 141.5532 134.0323 128.0674 123.89 121.2895 119.6635 119.0567 119.3914 120.8476 122.8868 125.3384 128.2142 131.5881 134.6884 137.4256 140.1396 143.2263 146.7854 150.6097 154.8837 159.5666 164.5966 169.8687 175.3602 181.0019 187.1349 195.4161 210.916 234.8658 259.9025 278.3923 
260.2407 266.7459 273.6567 281.1085 289.1799 299.6315 310.0188 319.63 327.8066 334.8276 341.8879 347.8701 351.9247 355.0634 358.5563 362.855 367.9479 373.2894 378.5348 383.3102 386.9202 388.925 389.9162 390.2352 389.4019 386.8414 383.1377 378.6493 372.9824 366.226 359.4309 354.1385 351.7123 350.6097 348.3276 343.0093 335.0056 325.0721 315.5862 308.0832 302.5797 297.8438 293.2796 288.8156 284.1319 278.3224 271.4052 264.698 258.1256 251.8795 245.715 240.1226 235.6191 231.6314 228.2532 225.1085 222.2263 220.33 219.4933 219.9787 220.6496 220.5852 219.6541 217.6677 215.6052 214.0838 213.6416 213.1358 211.6092 210.2492 210.2892 212.607 217.3089 223.8223 230.1539 234.0376 235.7728 236.5037 238.1819 240.8615 243.731 246.6167 252.0593 263.2759 280.2345 297.9822 314.4725 333.6631 360.0223 389.3036 413.493 427.6839 431.4727 426.6911 415.7172 401.0262 385.4248 369.7953 357.9201 350.9905 348.5062 348.7231 350.4489 354.8235 361.1635 366.6502 369.2672 369.4712 367.6042 363.6506 358.361 352.0378 345.458 339.7157 336.3637 335.8379 336.0817 334.3769 329.1471 320.5083 310.2213 300.124 290.3921 280.4119 269.5 258.5766 248.3114 238.4943 229.9289 224.3234 221.3017 219.0805 216.4316 214.0045 213.6436 214.2856 213.8223 211.3017 207.2607 202.4475 197.1472 191.4867 185.8439 181.2533 178.3102 176.6648 175.8644 175.6161 175.7497 175.5265 174.6859 173.6412 172.2404 171.4131 170.9769 171.4297 173.4413 176.2372 177.9056 177.0225 173.6299 169.1211 164.923 161.6598 159.2826 157.7215 156.5605 154.5744 149.2737 141.7632 134.926 129.7991 125.9919 123.116 121.0064 120.1077 120.3532 121.4355 122.8116 124.7227 127.1673 130.2289 133.3245 136.4357 139.4549 142.5993 146.1847 150.0441 154.2225 158.6135 162.9432 167.5521 172.4403 178.2894 184.2856 191.1669 204.3935 226.2136 250.2701 268.3728 
254.3037 261.3524 267.5756 274.2097 281.7403 291.8277 301.7455 310.8678 318.3309 324.0769 329.0702 333.6663 337.8312 341.718 345.3942 349.4541 354.8769 360.8403 365.9825 369.2517 370.6764 371.2965 372.5077 374.2274 374.8925 373.052 369.343 364.1377 357.6635 350.1235 343.1884 338.5381 337.0419 337.0307 336.2022 332.8651 327.4884 320.3782 313.2297 307.6482 303.7192 300.49 296.317 290.8737 284.7809 278.5976 272.659 267.4422 262.1591 256.5014 250.6951 245.3636 240.9388 236.5067 232.0179 227.6221 223.5767 220.5735 218.4304 217.8512 218.2585 218.8742 219.3016 218.8393 217.5301 216.2203 215.7845 215.0385 213.2514 211.2308 209.9287 211.007 215.1139 221.6453 228.4071 233.4477 236.5883 239.7373 244.8927 250.8475 255.7436 258.2091 262.0982 272.5851 290.2675 308.4462 323.8112 340.3288 362.8587 386.0999 402.1397 407.6524 403.9496 394.6468 383.572 372.4149 360.4709 348.6199 339.9763 335.4699 334.2771 334.9969 336.841 340.6663 347.1164 354.3347 360.1498 363.5042 363.9355 361.1785 355.3413 347.1847 338.3518 331.8116 329.2731 329.7969 329.5982 325.8554 318.4857 308.8628 300.3337 293.2506 286.4853 279.0315 270.4792 261.4551 252.2525 242.6039 233.4819 227.0654 223.5768 221.2387 218.2498 214.548 211.5717 209.0751 205.8441 201.4489 196.4336 191.7909 187.6657 184.4792 181.6039 178.7101 176.1516 174.5717 174.017 173.9912 174.282 174.3139 173.7717 173.1801 172.1485 171.2985 170.934 171.6373 173.9803 176.6429 177.7747 176.5061 172.8631 168.4839 164.754 162.0615 160.2569 159.2807 158.731 156.7661 151.5082 144.7566 138.5254 133.437 129.1766 125.6639 123.084 121.8011 121.4716 121.8529 122.6134 124.1075 126.2842 128.8763 131.9359 135.2133 138.7849 142.4639 146.1701 149.8391 153.767 158.0805 162.1409 166.088 170.4419 176.1217 182.7008 187.9636 198.6869 216.7888 238.3562 256.0999 
251.6882 259.8466 265.946 271.429 277.7517 286.3727 294.8521 303.1484 310.1623 315.6725 320.148 324.6465 329.5313 334.311 338.9966 344.0256 349.4581 354.4782 357.526 357.8799 356.5985 355.639 356.3619 357.9498 358.2243 356.2482 352.2681 346.9207 340.8709 334.6477 329.6328 326.5908 325.5476 325.2408 324.8769 323.6099 321.317 317.6511 313.4331 309.6736 306.7367 303.4183 298.3006 291.7134 285.1904 279.9539 275.635 271.7319 267.0579 261.7909 256.1732 250.8623 245.8909 240.6304 235.1602 229.9689 225.2322 221.6036 218.8796 217.4493 217.2106 217.8723 218.8194 219.2238 218.4839 216.7666 215.3395 213.8118 211.6321 209.2222 207.6666 208.8776 213.8613 221.6619 229.7469 236.299 241.1649 246.1504 252.841 260.0231 266.1708 269.0991 271.8891 280.6581 296.593 313.0269 326.0482 337.9148 352.4232 365.6431 372.3964 371.4649 365.8337 358.7265 352.2148 346.0573 338.2813 330.2588 324.6464 322.8764 324.433 328.2313 332.6227 336.7338 341.4485 347.117 352.225 354.897 354.391 350.6521 343.7987 334.6212 324.6152 318.0667 316.3367 317.6274 317.6765 313.7872 307.0134 299.8329 294.5628 289.8259 284.4445 277.9359 270.6771 263.1038 254.8916 245.4766 235.7393 227.3358 221.9684 218.5451 214.8637 210.4863 206.2961 202.4186 198.5472 194.0268 189.1792 185.3797 183.0755 181.932 181.021 179.4719 177.4084 175.5134 174.4796 173.7869 173.381 173.0554 172.3736 171.8622 171.0879 170.4358 170.234 170.9764 172.9084 174.8548 175.3325 174.0152 171.2484 168.1721 165.5422 163.5194 162.1622 161.7833 162.0392 160.8729 156.2731 150.1126 143.5862 137.4702 132.171 127.8492 124.8799 122.9947 121.9924 121.7756 122.2779 123.7495 126.0838 128.5609 131.3704 134.9079 139.3653 143.6238 147.1781 150.5301 154.2424 158.5586 162.8717 166.7409 170.7315 175.8809 182.0739 186.0508 194.0252 209.2227 229.9513 248.3731 
252.321 261.0663 268.7832 274.5854 279.6819 286.2482 292.3024 299.0342 305.3817 310.9813 316.1038 321.4109 327.1036 333.0369 338.9418 344.5138 349.4612 353.15 354.2904 352.7777 349.9732 347.7423 347.0017 346.6444 344.7653 341.2899 337.0739 332.2445 327.7278 323.6983 320.5078 318.4011 317.2671 316.5432 316.6324 317.0841 317.1706 315.438 312.7126 309.5939 306.3047 302.2955 297.0395 291.3459 286.2594 282.1256 278.48 274.6484 269.934 264.4751 258.8679 253.3751 248.3764 243.1703 237.945 232.734 227.619 223.5773 220.2774 217.9895 216.8995 216.921 217.6605 218.4022 218.3557 216.905 214.5948 212.0775 209.6597 207.5817 206.9917 209.8253 216.7649 226.4825 236.3519 244.5937 250.5095 255.8341 262.1678 269.5467 276.5832 280.3304 281.5149 286.2737 296.8533 309.1972 319.097 326.092 333.0251 338.1641 339.4953 337.2912 333.5294 330.0732 327.5323 325.0915 321.0065 316.9611 314.8662 316.047 320.5433 326.7824 332.3412 335.9186 338.5208 341.2773 343.3565 343.1902 340.4461 335.1523 327.9321 319.1372 310.2252 304.1392 302.8431 304.4184 305.2802 302.7966 298.0345 294.2105 291.8218 288.879 284.1682 277.6823 270.6526 263.3541 255.0752 245.7298 235.5112 226.3132 219.3723 214.8109 210.2179 205.4984 201.4076 197.7676 194.1078 190.1757 186.2225 183.43 182.0212 181.4796 181.0229 180.0993 178.4703 176.8358 175.5261 174.2067 172.9121 171.881 171.1349 171.0336 170.8837 170.6784 170.4961 170.8768 171.9995 173.2 173.4997 172.4324 170.6286 169.182 168.0595 166.9959 166.0373 165.7239 166.1547 165.9144 161.917 155.1242 147.2627 139.568 132.869 128.0153 124.9044 122.741 121.5271 121.2653 121.8257 123.5471 126.1572 128.5865 131.2754 134.9924 139.7874 144.5687 148.6161 152.3756 156.0739 159.8629 163.8056 167.5725 171.6925 176.4995 182.2505 185.7455 191.9412 205.5618 226.8939 245.9988 
255.2649 264.0052 273.3971 281.3864 286.894 291.665 294.6554 298.849 304.2094 310.0448 315.7568 321.5208 327.3833 333.2504 339.0002 343.6169 347.4431 350.0618 350.6356 349.3325 346.6826 343.8494 341.2245 338.1557 334.0046 329.4734 325.5941 322.4391 319.6376 316.9712 314.8393 313.556 313.2267 313.5487 314.4767 315.5818 316.0502 314.7444 311.9213 308.1318 304.1629 300.3644 296.4171 292.3163 288.1262 283.6059 278.6523 273.3314 267.5508 261.4432 255.5156 250.1063 245.2586 240.33 235.5332 230.6115 225.5898 221.3803 217.6831 214.7346 212.9171 212.6114 213.3499 214.2637 214.5634 214.0957 212.9453 210.7351 208.0506 206.2828 207.1841 212.007 220.684 231.2169 241.3934 249.8014 255.898 261.2046 266.7572 274.1479 281.1852 284.6152 284.5157 285.4447 290.0826 297.2935 302.9604 305.7965 308.2554 310.2525 311.2886 310.8423 309.9197 309.1122 308.9623 308.6108 307.5405 306.5075 306.4843 309.0841 314.9579 322.3551 328.2807 331.4896 333.2715 334.8278 335.7255 334.5838 330.9317 324.9611 317.4943 309.2254 300.9532 294.6787 292.5791 293.9917 295.2299 294.0536 290.8695 289.0641 288.6535 287.2198 283.2946 276.8762 269.6479 262.2055 253.9695 245.2627 235.7555 226.671 219.065 213.2473 208.092 203.4768 199.607 195.9056 192.3678 189.3605 187.0179 185.4639 184.5106 183.8413 183.138 182.0967 180.709 179.0867 177.5249 175.9431 174.431 173.1866 172.1096 171.8428 171.7786 171.8178 171.6921 171.6142 172.1328 172.9007 173.1342 172.2654 170.7003 169.7816 169.6296 169.5908 169.1057 168.6333 168.4778 167.7742 163.9398 156.5126 148.0338 139.296 131.6813 126.8315 124.0565 122.3105 121.5469 121.5905 122.1751 124.145 126.9433 129.6027 132.4636 135.6825 139.1914 143.3206 147.421 151.4337 155.6624 160.0038 164.2358 168.038 172.0238 176.7281 182.1282 185.2638 190.6126 202.9945 224.2869 244.9687 
257.9035 266.7717 277.1185 286.9672 294.1566 299.5641 300.9447 302.7762 306.6764 312.3253 318.9134 325.3472 330.4486 334.102 337.166 339.6684 342.0623 344.3575 345.6166 345.3076 342.9189 339.3542 335.5259 331.7795 328.4625 325.4244 322.5877 320.1528 318.278 316.8599 315.9804 315.7151 316.3639 317.826 319.8793 321.6373 321.8075 319.549 315.7841 311.6095 308.1581 305.2558 301.9331 297.4596 291.9432 285.7226 279.0923 272.3186 265.3831 258.4387 251.8963 246.0457 240.9462 236.2143 231.9556 227.9174 223.6596 219.7894 216.2728 213.1251 210.7828 209.7097 209.9998 210.9869 211.9219 212.7174 213.1898 212.1195 209.2553 207.5287 209.019 214.7519 223.5809 233.5116 243.4236 252.245 258.8301 264.136 269.3354 275.7311 281.1996 283.0873 281.7545 280.7772 281.9767 284.8763 286.7231 286.9655 287.5664 289.3186 291.8559 293.8698 295.0901 295.8899 296.3186 296.4288 296.5773 296.9741 298.498 302.3383 308.9244 316.8529 323.169 326.1105 327.3788 328.7513 330.0378 329.4507 326.1683 320.5803 312.984 304.1439 295.809 289.5341 287.1617 288.8875 290.892 290.4263 288.0773 287.1683 287.5524 286.775 283.3616 276.7956 268.82 261.0104 253.3161 245.341 236.489 227.7234 220.1988 213.9613 208.5852 203.4302 198.7854 194.6768 191.5049 189.4251 188.5013 188.1002 187.8039 187.2902 186.4389 185.3725 184.2974 183.3536 182.5018 181.6967 180.5233 179.0767 177.5514 176.9242 176.8658 176.8884 176.6734 176.2332 176.3606 177.0452 177.4187 176.3768 174.0876 172.4848 172.1321 172.3881 172.0873 171.2468 169.9511 167.9472 164.0502 156.7038 147.5451 137.9711 130.3741 126.1074 123.8592 122.6158 122.3338 122.5922 123.1983 125.4937 128.5259 130.8831 133.1696 136.0394 139.4941 143.2578 147.0941 151.1134 155.0612 158.7776 162.8004 166.7563 171.6227 176.298 181.5451 184.7209 188.8886 198.841 217.8149 238.4005 
258.1656 266.2592 276.9255 287.8629 296.787 304.156 306.2189 306.9421 309.2955 314.7238 322.7273 330.3725 335.3191 337.0852 337.6472 337.8188 338.5406 340.3674 341.8358 341.6558 339.164 335.1434 331.2747 329.4515 329.5453 329.1726 327.4154 325.494 324.9244 325.6975 326.4949 326.9438 327.6215 329.3784 332.2766 334.4851 333.8506 330.2934 325.7995 321.7087 318.5381 315.0654 310.4194 304.8884 298.5889 291.6415 283.886 275.8368 267.7059 259.9012 252.7811 246.4678 240.8024 235.7696 231.8993 228.5441 224.5819 220.4252 216.3886 212.7549 209.9504 208.4755 208.3131 209.1647 210.5601 212.0033 213.1533 212.6114 210.3144 209.0243 211.1519 217.7352 226.9281 236.8642 246.6311 255.4096 261.9727 267.3503 272.2998 276.3554 278.5352 277.658 274.8836 272.9958 272.5566 273.4284 273.186 271.9193 271.7499 273.754 277.521 281.4436 284.8334 287.2635 288.3475 288.76 289.0298 289.6573 291.6201 295.7874 302.1698 309.4965 315.1017 317.4709 318.2451 319.5768 321.1488 321.2574 318.9136 314.534 308.0442 300.0319 292.4132 286.7095 284.5497 285.9996 287.5542 286.836 285.191 285.3738 286.3165 286.0347 282.9796 276.2659 268.0546 260.4958 253.4418 245.8881 237.6337 229.6995 222.6332 216.4858 210.782 205.295 200.5394 197.1775 195.0158 194.0417 193.965 194.3746 194.7318 194.382 193.2898 192.2093 191.8582 191.9952 191.9681 191.4912 190.3072 188.6231 186.7804 185.7614 185.3839 184.8775 184.2508 183.6107 183.6822 184.3836 184.7096 183.1121 179.1714 175.776 174.4774 173.9427 172.8869 171.1467 168.8123 165.9608 162.112 155.27 145.9982 136.7295 130.1098 126.5938 124.6382 123.5337 123.1493 123.4884 124.4421 126.4967 129.7469 132.1608 134.1525 136.8081 140.1072 143.5759 147.1456 150.7515 154.4853 158.0776 161.8537 165.6629 170.3529 175.9454 180.9095 182.9205 186.5297 194.5121 209.0402 226.0403 
256.8604 262.0278 271.3163 282.8966 293.1845 302.5291 306.2312 307.2458 308.6583 314.277 323.3125 331.5439 336.0537 336.8943 336.3253 335.3557 334.9458 335.892 337.0796 336.8943 334.7246 332.2549 330.6725 331.9941 335.2374 337.685 338.3113 338.2644 339.1025 340.8134 342.5183 343.4875 343.9106 345.0905 347.4496 349.1005 347.7407 343.7274 338.2007 332.559 328.1893 324.6531 320.9532 316.6936 311.0857 303.6399 294.8051 285.595 276.538 268.0883 260.3799 253.2923 246.5253 240.6988 236.4944 233.0987 228.9961 224.6626 220.2939 216.2202 212.7213 210.3804 208.9823 208.495 209.2577 210.8353 212.1002 212.0697 210.9015 210.695 213.6327 220.9594 230.3345 240.5729 250.3289 259.2661 266.3391 271.8394 275.8163 277.4762 276.4343 273.0029 268.946 266.4899 265.1243 264.2951 262.312 260.0679 259.3228 261.1768 265.7278 271.8152 277.8013 282.5194 285.0219 285.8472 285.8307 286.1565 287.7822 291.7458 297.7373 304.1032 308.4519 310.1151 310.2429 310.6575 310.9653 310.7447 310.0263 308.1099 304.5319 298.52 291.7034 285.9755 283.5194 284.0039 284.4591 283.1956 282.2078 283.9497 286.4632 287.6095 285.3605 278.7415 270.3935 262.6426 255.3465 247.6376 239.2527 231.2219 224.4467 218.5582 213.2733 208.7231 205.5402 204.0452 203.4267 203.5258 203.9957 204.4607 204.3739 203.4042 202.0382 201.0391 200.964 201.4975 201.6983 201.3933 200.4556 199.1691 197.5962 196.5583 196.1357 195.3084 194.2145 192.9305 192.1876 192.0558 191.5424 189.064 183.6596 178.057 174.6828 172.4557 169.9269 167.0927 164.2403 161.8408 159.1281 153.1841 144.1435 135.8997 130.2659 127.249 125.7362 125.1317 125.04 125.8167 127.113 128.9289 132.0219 134.3183 136.1193 138.4101 141.1803 144.1814 147.5349 151.0322 154.6669 158.2455 161.7869 165.3668 169.4688 174.6539 179.491 181.5267 185.0219 191.3693 201.8884 214.2589 
254.7703 257.6198 262.8207 272.5347 283.0805 293.453 298.9886 301.6658 302.7049 307.1894 314.9469 322.4181 327.4593 329.7037 330.2543 329.9775 329.5293 330.0626 331.0906 331.6657 331.7076 332.1597 333.7874 337.6169 343.6067 349.5018 353.4453 355.847 357.0857 357.6671 358.6873 359.5034 359.4116 358.8994 359.0405 358.9424 356.3849 351.8114 345.8452 339.6885 335.6338 333.78 332.3789 329.8882 325.0832 317.2555 307.8294 298.062 288.498 279.5567 271.1038 263.169 255.6703 249.256 244.43 240.4535 236.1061 231.5776 226.7579 221.7553 217.1266 213.6825 211.2969 209.8841 209.6919 210.3307 211.3502 211.7001 211.2967 212.0588 215.8398 223.5993 233.3221 244.4207 254.9478 264.635 272.698 277.891 280.2069 279.3504 275.6454 269.5721 262.8668 258.3377 255.41 253.5146 251.9817 251.6768 252.6793 254.6997 258.7125 265.0643 271.9705 277.7241 281.2136 282.4551 282.5554 283.3499 285.4533 289.5963 295.1034 299.8288 302.4617 303.3621 303.0027 301.7439 299.8901 298.8198 299.6213 300.6011 299.9674 296.1909 290.5605 284.8568 281.456 280.4855 279.8034 278.4037 278.2513 281.3248 285.5435 288.4006 287.1611 280.7916 271.9759 263.5251 255.5502 247.251 238.6024 231.0604 225.1876 220.4793 216.6162 214.3757 213.5313 213.8668 214.4115 214.8522 215.2518 214.9413 213.6034 211.6 209.7022 208.5511 208.2622 208.6609 209.1397 209.4066 209.2693 208.8104 208.1522 207.8983 207.6915 206.3435 204.1151 201.2094 198.6944 196.9775 195.043 191.6163 185.8942 179.035 173.1226 168.4243 164.6276 161.656 159.5041 158.6752 157.4498 152.134 143.6382 136.1968 131.3174 128.7671 127.8138 127.8755 128.2662 128.815 130.0138 132.0242 134.7025 137.1166 138.6619 140.434 142.6664 145.3991 148.8403 152.4189 155.7919 159.1085 162.7614 166.4169 170.2301 174.6216 179.3448 181.3898 184.3224 189.2278 197.116 206.025 
251.7258 254.0405 256.7545 262.5901 271.7187 282.4565 289.3022 293.4472 295.4656 298.0434 302.4804 308.0405 313.2234 317.2368 319.7491 320.7559 320.9751 321.2442 321.448 322.2939 323.7484 326.4809 331.2603 338.7906 348.4778 357.438 363.6345 367.9815 370.3494 370.9723 371.4897 371.8179 370.7554 368.3835 365.7802 362.9553 359.1877 354.8806 349.8723 344.9989 342.6872 342.6761 342.94 341.6838 337.655 330.5245 321.7541 312.5689 303.2996 293.8026 284.5754 276.4694 269.2372 262.8442 257.2357 251.8066 245.8711 239.8421 233.7189 227.5646 222.0007 217.7215 214.6996 212.752 211.0916 210.1768 210.3961 210.8429 211.3491 213.1578 217.6242 225.4958 235.7527 248.0567 259.9909 270.8909 279.2862 283.2841 283.619 280.5073 274.7612 267.2754 259.4401 253.2499 249.442 248.0975 248.826 251.5492 254.6793 256.959 259.5527 263.6602 268.8623 273.6758 276.6182 277.6858 277.6954 279.1021 282.1723 286.4287 290.5146 293.3707 294.9892 296.3207 296.531 295.077 292.8013 291.91 293.9834 296.8593 298.404 297.1345 292.9367 287.1172 282.3866 279.7427 278.3824 277.6211 278.1776 281.8498 287.0127 290.6508 290.343 284.5248 275.5942 266.1172 256.9314 248.013 239.6497 232.9306 228.0487 224.9043 223.1358 222.6666 222.6085 222.6483 222.4931 222.7341 223.252 222.9157 221.426 219.1771 216.7218 214.8033 213.9079 213.9949 214.5042 215.1982 215.9244 216.7658 217.4779 217.9462 217.7284 215.9055 212.6929 208.4353 204.1972 200.5673 196.5354 191.2204 184.5828 177.327 170.8309 165.7128 162.285 160.226 159.0607 159.278 157.5949 152.2483 144.2134 137.3477 132.9594 130.888 130.3115 130.6851 131.2062 131.6713 132.412 134.1582 136.6195 139.2932 140.9273 142.3533 144.215 146.5264 149.4421 152.7764 156.2318 159.716 163.7916 168.4729 171.8145 175.3913 179.8708 181.8533 184.1575 187.6844 193.5028 200.1953 
248.4977 250.6618 253.0186 256.4582 262.4534 272.281 280.0798 285.4011 288.5231 290.9559 293.4119 296.9433 301.0469 304.9616 307.961 310.0902 311.9456 313.7617 314.7966 315.8088 317.1525 320.2132 326.1044 335.416 346.2692 356.0928 364.2506 371.5819 376.9344 379.4127 379.5424 377.7495 374.6124 370.9324 366.8583 362.6916 359.1063 356.0416 353.2226 351.0172 350.4505 351.049 351.6728 350.9781 348.1786 343.0421 336.0854 327.9048 318.7688 308.7495 298.6988 290.246 282.84 275.7484 268.6732 261.2193 253.3045 245.6157 238.2809 231.3899 225.5337 220.9702 217.5943 214.7939 212.2403 210.7573 210.3202 210.657 211.4913 213.7047 218.4786 225.8299 235.9218 248.3322 260.9235 272.1948 280.4903 284.2541 283.4808 279.1986 273.4492 267.5215 260.8947 254.386 250.3103 249.5878 251.6976 256.1931 260.4311 262.9589 263.9725 264.5978 266.8002 270.0514 272.0718 272.3927 272.0927 273.4398 276.6642 279.664 281.6012 282.8874 284.7051 287.2105 288.8435 289.0602 288.5299 288.8917 291.6272 295.3276 297.811 297.9742 295.0871 289.518 283.8836 279.8427 277.7472 277.1987 278.2408 282.2948 288.148 292.4955 292.864 287.4987 278.1671 267.871 258.1062 249.4301 242.4176 237.2635 233.9348 232.4128 231.8669 231.2319 229.9897 228.8902 228.5594 229.4373 230.6717 230.9065 229.8496 227.7606 224.9384 222.4834 221.2056 221.0734 221.3243 221.9485 223.2882 225.2626 227.0815 228.1218 228.161 226.7291 223.4595 218.2714 211.7994 205.4159 198.9551 191.8173 184.0259 176.9612 171.9763 169.5411 168.5861 167.968 167.2113 166.4886 163.2826 156.8752 148.5762 141.3385 136.4503 134.1962 133.5881 133.8008 134.0896 134.3949 135.167 136.4475 138.3479 140.9208 142.9988 144.1432 145.6991 147.9196 150.7746 154.045 157.3211 160.4291 164.5202 170.1701 173.9872 176.8976 180.8438 182.4882 184.3561 186.7274 190.8739 195.8646 
245.9304 248.078 250.5037 252.7207 256.136 263.7507 271.7965 278.6814 283.6935 287.5815 290.673 293.3376 295.7524 298.1798 300.5229 303.4226 306.9107 310.643 313.1955 314.1411 314.1679 315.7025 320.2781 327.8637 336.9035 346.9447 357.555 367.9637 375.4973 378.6474 377.1378 373.4623 369.6183 365.9626 363.0099 360.3919 358.4544 357.2516 356.7878 356.3667 356.0994 356.3018 357.0175 357.1725 356.0439 352.9834 347.719 340.1538 331.0765 320.8353 310.2603 301.0594 292.7093 284.7816 276.9304 268.7882 259.7473 250.5392 241.7407 234.0137 227.9215 223.286 219.3981 216.0005 213.7597 212.3405 211.5136 211.1759 211.6916 213.9411 218.6678 225.2887 233.9746 244.5368 256.0446 267.1409 275.7275 280.0698 279.3521 276.2344 273.4659 270.8214 266.7846 261.1904 256.6815 254.9217 256.1125 260.9301 265.7036 267.7528 266.6726 264.5426 264.9886 267.0074 268.0919 267.4223 265.9702 266.2658 268.0533 269.9638 271.1988 272.6703 275.4399 279.225 282.6695 284.7377 285.7149 286.8366 289.1158 292.0446 294.3719 295.264 293.6033 289.2954 283.656 279.0473 276.6053 276.6609 279.0207 283.6551 289.5681 293.4315 292.732 286.3363 276.245 265.6674 256.3409 249.2336 244.5619 241.7659 240.2641 239.2719 238.2329 237.1119 236.0966 235.4668 235.2668 235.9217 236.7271 236.8073 235.9268 234.0393 231.3568 229.255 228.157 227.8186 227.6264 227.8527 229.2714 232.1302 235.5004 237.9333 238.9343 237.8372 234.2953 228.3606 220.3533 212.1974 204.1768 196.0766 188.0465 181.6403 178.2844 177.9502 179.2782 180.4901 180.3598 177.9059 172.8137 164.6932 155.3906 147.1712 141.0606 137.8346 136.7967 136.8915 137.1927 137.6625 138.3274 139.4234 140.8656 142.6886 144.8504 146.4108 147.7407 149.6698 152.3307 155.657 159.0646 162.0436 165.4698 169.6903 173.7885 177.121 180.9374 182.4061 184.0454 185.5419 188.2296 191.9986 
244.6614 246.7885 249.0904 250.7137 252.3611 257.3936 264.3158 272.1263 279.0243 284.6479 288.9322 292.2072 294.4671 296.4412 298.7696 302.0702 306.0844 309.8614 312.0298 312.242 311.1606 311.1069 313.1243 317.5306 323.9133 332.754 343.95 355.1213 362.7432 365.7717 364.8704 361.8632 358.6496 356.0076 355.0009 354.9703 355.2765 355.3279 355.5109 355.4662 355.774 357.4805 360.5987 363.2711 364.1659 362.1264 357.0384 349.4369 340.2292 330.1665 319.8571 310.8976 302.6087 294.7683 286.479 277.4409 266.8769 255.9873 245.9701 237.7318 231.4575 226.1963 221.5216 218.0077 215.4361 213.1845 211.3085 210.0165 210.4664 213.0441 217.7541 223.923 231.2633 239.5454 248.5427 257.8242 266.0912 271.0405 271.4869 271.1326 271.8023 272.0936 270.4035 266.7021 262.3873 258.7561 257.6427 261.4443 265.6302 266.3881 263.7091 260.6791 260.8434 262.4366 263.304 262.4591 260.9348 261.1172 262.7549 264.9722 266.8405 268.668 271.361 275.0569 278.778 281.5387 282.759 283.3461 284.4099 286.3273 288.8176 290.7735 290.5261 287.7506 283.6185 279.9105 278.2612 279.3858 282.8152 287.2359 291.3355 292.7241 289.3027 281.648 271.5995 261.7616 253.8265 248.7273 246.6153 246.2085 245.6083 244.282 243.5031 243.3033 242.791 241.83 240.7893 240.8083 241.4095 241.7705 241.3147 239.6942 237.1424 235.2063 234.2809 233.9554 233.6415 233.8239 235.4674 239.1258 243.5014 246.8567 248.8312 248.4121 244.9471 238.8152 230.8601 222.9428 214.9557 206.7897 198.7912 193.007 190.4853 190.9601 193.0736 195.5501 196.283 192.8177 185.2132 174.4382 162.6635 152.8194 145.5604 141.3032 139.8276 139.7791 140.0627 140.4255 140.9488 141.8565 143.1096 144.5678 146.4958 148.442 150.1071 151.7702 154.0784 157.1985 160.4032 163.4951 166.7999 170.5969 174.2002 177.5233 181.2346 182.4901 183.622 184.406 186.0268 188.6626 
245.3615 247.2402 249.1454 250.2398 250.7583 253.1923 257.8083 264.8778 272.6255 279.4179 284.7542 288.6952 291.3369 293.2021 295.7989 300.0025 304.8549 308.4868 309.4352 308.2291 306.5186 306.0124 307.0452 309.9198 314.3672 320.7971 328.879 337.4959 344.7986 349.3915 351.2083 350.5388 348.5945 347.1332 348.0926 350.7516 353.1846 353.9294 353.7574 353.988 355.9964 360.3843 365.852 369.8218 370.5353 367.7793 362.5078 355.8969 348.1395 338.9417 329.051 320.2531 312.2843 304.7804 296.3346 286.8626 275.6972 263.7602 252.8421 243.7771 236.3139 229.6836 224.3055 220.0008 216.1402 212.2352 209.1722 207.7713 208.808 211.9301 216.6995 223.1034 230.19 237.3389 244.5166 251.8142 258.1353 262.6651 264.412 265.9864 268.3489 269.9705 269.5365 267.6681 265.11 261.1734 258.107 259.8348 262.287 261.9899 259.3471 256.6441 256.7558 258.2034 259.1278 258.8198 258.548 259.938 262.264 264.5915 266.4608 268.301 270.4432 273.173 276.0206 278.1134 278.8786 279.1023 279.4923 280.7557 282.9862 285.2788 286.3878 285.4804 282.9908 280.1848 278.6889 279.8529 282.6011 285.325 286.744 285.1018 280.081 272.5913 264.0013 256.1173 250.6749 248.1113 247.538 247.6852 247.2656 247.2297 247.6647 247.7789 246.8631 245.1321 243.578 243.7482 245.23 246.6096 246.562 244.7097 241.6168 239.4952 239.0692 239.6482 240.1925 240.7577 241.8487 244.5943 248.6366 252.9102 256.7507 258.2022 255.6871 250.1394 242.5512 234.9196 227.0885 126.589 212.0723 206.4013 203.7225 204.1288 205.8777 208.0156 209.7369 206.0893 196.0351 181.6788 167.4684 156.7504 149.2648 144.5887 142.4705 142.0396 142.3797 142.9283 143.4427 144.3056 145.4063 146.644 148.2619 150.1457 152.0427 153.6559 155.7431 158.5601 161.5317 164.5312 167.7326 171.4305 175.1099 178.5351 182.132 182.6027 182.7238 182.9948 184.021 185.5299 
248.0226 249.1951 250.3846 250.9847 251.0389 251.9786 254.1743 259.3828 266.5563 273.7487 280.0073 284.9184 287.8695 289.3877 291.6019 295.7643 300.9395 305.1062 306.1833 304.386 301.8253 300.7161 301.6605 304.4252 307.949 311.9066 316.5753 322.1486 328.5755 334.2662 337.8418 338.6414 338.1277 338.352 340.947 345.0977 348.8494 350.8293 351.9943 353.2555 355.5648 359.2797 363.8397 367.6166 369.4312 368.9012 366.1095 361.2819 354.1797 344.7587 334.6401 325.8666 318.5121 311.8973 304.445 295.88 284.9874 272.2249 260.2739 249.856 240.4129 232.3124 225.6075 219.8642 214.5876 209.9964 207.2715 206.6622 208.1569 211.4234 216.4256 222.7899 229.5655 236.3795 242.9642 248.8469 253.4104 256.8326 258.6967 260.295 262.5053 264.2448 264.7097 265.0596 264.8897 262.5992 258.5443 257.1184 256.7581 255.7807 253.8138 251.9765 251.5611 252.1881 252.351 252.3842 253.7567 256.9667 260.7094 263.6318 265.6705 267.281 268.9626 271.114 273.4906 275.4051 276.6369 277.3839 277.8186 278.687 280.4448 282.5696 283.8767 283.4854 281.5321 278.8872 276.6731 276.1295 276.9182 277.4181 276.472 273.8567 269.3447 263.3699 256.9575 251.42 248.1056 247.2523 247.5661 248.1283 248.8581 249.8963 250.5153 250.1854 248.6104 246.5601 245.3405 246.187 248.5717 250.4788 250.5479 248.3886 245.3485 243.5928 243.6132 245.019 246.4255 247.3329 247.6748 248.8869 252.4723 257.9286 263.5085 266.572 265.6159 261.4023 253.9265 245.8472 136.0851 230.8192 224.2536 218.7536 215.9029 216.1444 217.4312 219.0109 220.5858 214.6509 201.5166 184.6073 169.7915 159.0133 151.6731 146.928 144.5298 143.8719 144.2 144.7392 145.3586 146.2213 147.2753 148.5223 150.2084 152.545 154.4897 156.0353 158.1288 160.934 163.6071 166.1728 169.1093 172.62 176.4343 179.8631 183.2209 182.9601 182.4566 182.277 182.5494 183.041 
252.455 252.8741 253.0796 253.2609 253.2532 253.9014 254.4511 257.2465 262.5326 269.2607 276.0865 281.6555 285.0649 286.5474 287.5844 289.9571 294.1857 298.638 301.1092 300.7153 298.5219 296.7566 296.9758 299.2285 302.3317 305.2647 308.2601 311.814 316.6497 321.519 324.4764 325.3111 325.6508 327.3536 331.0127 335.9553 340.5575 343.7763 345.9582 347.6023 349.3985 352.2895 356.8757 361.8179 365.2363 365.6087 362.8503 357.5204 350.5632 342.1507 333.8142 326.7707 321.1562 316.2036 310.4223 302.7865 292.1431 278.868 266.0163 253.9572 242.9335 233.2063 224.924 218.0988 212.5845 208.4927 206.4439 206.0587 207.3338 210.6046 215.7221 221.6078 228.0649 234.7931 241.1453 246.1798 249.7815 252.3835 253.5573 254.0353 254.9258 256.3207 258.2899 260.8877 262.6907 261.9055 257.9103 253.8938 250.6623 248.6669 246.8786 244.9388 243.2937 242.3945 242.3025 243.5443 246.7468 251.5432 256.251 259.9295 262.2961 264.0604 266.2437 268.962 271.9372 274.654 277.2162 279.1975 280.3147 281.5284 283.1453 284.416 284.6181 283.2896 280.8446 278.1702 275.426 273.0695 271.185 269.1634 266.4615 263.1751 259.1293 254.5532 250.0156 246.4264 244.8863 245.5656 247.2571 248.8304 250.1277 251.1446 251.4738 251.0203 249.7992 248.242 247.4059 248.7594 251.7976 254.2435 254.6778 252.52 249.1701 247.151 247.1763 248.9772 250.5781 251.5036 252.004 253.644 258.2781 265.2332 271.59 275.1187 275.4853 272.554 264.8527 255.7361 247.1483 240.1208 234.1883 229.4339 226.7698 226.3609 226.7503 227.8936 227.281 217.9024 202.4279 185.0525 170.9131 160.539 153.338 148.657 146.2224 145.5387 145.9636 147.0388 148.1042 149.1316 150.225 151.2277 152.5553 154.4927 156.758 158.977 161.582 164.0933 166.3145 168.5206 171.1523 174.2777 177.6539 180.6045 183.5256 182.8556 181.9131 181.1595 181.0944 181.3099 
257.9525 258.3401 258.2035 258.0547 257.8755 258.4206 258.4338 259.2021 261.955 266.8028 272.8171 278.3127 282.3365 284.804 285.9641 286.6093 288.2381 291.1953 294.4006 295.9519 295.2884 293.4198 292.5188 293.6559 296.0583 298.6791 301.5404 304.4375 307.7133 311.0591 313.0576 313.8918 314.585 316.4424 319.6755 323.9879 328.3906 332.3901 335.8453 339.3357 342.8743 346.7898 351.4658 355.4941 357.3879 356.688 353.9651 349.5899 344.0437 337.1267 330.3288 324.9515 321.4142 318.4901 314.2614 307.1295 296.308 282.6243 268.7941 255.7381 244.035 233.7212 224.8128 217.6424 212.1814 208.6123 206.7702 206.256 207.5605 211.0511 215.9354 221.3559 227.3842 233.4285 238.9441 243.2178 246.0011 247.6924 248.1942 247.6475 247.502 248.5286 251.1896 254.6876 256.9626 256.4359 253.211 249.1151 244.7077 241.6487 239.4254 237.363 235.2353 233.9992 234.2876 236.2101 239.3058 243.5003 247.7011 251.3335 254.6172 257.5432 260.623 264.1563 268.4243 273.3656 278.3853 281.8948 283.5563 284.8201 286.2115 286.8284 285.9223 283.4804 280.5954 277.8411 274.8865 271.5759 267.8551 263.5044 258.8948 254.8272 250.8228 246.8135 243.1886 241.3321 241.6081 243.8205 246.5719 248.768 250.0752 250.7296 250.9064 250.5799 249.7332 248.7665 248.7149 250.5573 253.7697 256.1584 256.4501 254.2489 250.6199 248.201 247.9707 249.6971 251.6883 253.3642 255.1459 258.3883 264.3334 272.1292 278.7238 281.8901 281.7967 278.8701 271.6274 262.7755 254.2023 247.2148 241.8549 237.959 235.3779 233.8092 232.5789 232.1768 228.0049 216.3451 200.3943 184.0008 170.8012 161.0041 154.3592 150.3582 148.4656 148.0968 148.777 150.027 151.3463 152.6766 153.3386 153.985 154.9892 156.6808 158.6895 160.9501 163.4988 165.9825 168.2933 170.4941 172.8691 175.5087 178.175 180.3498 182.6614 181.6361 180.4867 179.5892 179.5545 180.0121 
263.1705 264.4392 265.3728 265.7596 265.1364 265.3585 264.7441 264.3057 264.8274 267.3383 271.7923 276.8061 281.1508 284.4568 286.6182 287.0564 286.6386 287.07 288.9749 291.0278 291.8865 290.6824 289.1313 288.9578 290.4454 292.5342 294.9086 297.2368 299.503 301.5627 302.9963 303.978 304.5144 305.4317 307.3234 310.6218 315.3368 320.6079 325.6799 330.7283 335.3914 339.3377 342.8555 345.2194 346.2253 346.1493 344.8451 341.9641 337.5652 331.8372 326.5542 323.2464 321.6717 319.6153 314.7699 306.7478 295.2382 281.6317 268.1178 255.297 243.5469 233.0273 224.0233 216.8916 212.11 208.9448 207.4717 207.518 209.1052 212.2456 216.4281 221.4197 226.9589 232.2672 236.6571 239.7458 241.5845 242.4602 242.4224 241.4679 240.9778 241.6243 243.6899 246.2993 247.6433 247.2816 245.8098 244.0084 240.7126 237.5138 234.8413 232.9052 231.2198 230.1497 230.1413 231.0073 232.8591 235.6759 239.2652 243.1935 246.9732 250.3788 253.7362 257.8644 263.7029 270.975 277.6889 281.9137 283.8942 285.1233 286.404 287.0513 286.4206 284.1514 281.5081 279.0789 276.2442 272.4408 267.4598 261.439 255.323 250.083 245.6225 241.9331 239.5631 239.087 240.3726 242.8599 245.778 248.0877 249.5356 249.887 250.0559 250.0574 249.8371 249.4235 249.5802 251.118 253.8187 255.7824 255.7457 253.4042 249.4829 246.6688 246.3428 248.4932 251.2413 254.0363 257.3956 262.2403 269.249 277.0081 282.7695 284.8747 283.6492 280.4083 274.2552 266.7866 258.8181 251.7378 246.062 241.6697 238.6327 236.0498 233.3882 230.7367 223.9207 211.6504 196.629 181.8966 169.9397 161.3841 155.9867 152.8909 151.3433 151.054 151.64 152.7225 154.1356 156.7177 157.635 157.5578 157.9036 159.1034 160.9477 163.1904 165.7543 168.1465 170.0479 171.9591 174.1868 176.4153 178.1922 179.2677 180.8284 179.8378 178.9302 178.2338 178.1425 178.6154 
268.4504 270.6554 273.468 275.3326 275.0665 274.7519 273.0343 271.4202 270.4871 271.2842 274.0077 277.9753 282.2003 285.695 288.234 288.9492 288.0941 286.8414 286.6021 287.3797 288.4807 288.5405 287.524 286.3899 286.1766 286.8636 287.7836 288.9146 290.2398 291.3925 292.4465 293.491 294.5135 295.635 297.7636 301.5548 306.6701 312.2481 317.0091 321.3876 325.3728 328.9922 332.5122 335.5093 337.5784 338.6004 338.2184 336.0718 332.3658 327.2873 323.139 321.0064 319.6592 317.0666 311.431 302.5722 291.1105 278.6027 266.2806 253.7232 241.5198 230.7937 221.8647 215.5066 211.2435 208.7406 208.0943 208.9184 210.6264 213.2409 216.6919 220.9471 225.8356 230.4076 233.7439 235.6751 236.3676 236.3509 235.9639 235.1233 234.7771 235.1379 236.2224 237.5165 238.2308 239.5923 241.3754 241.9672 240.1319 236.9492 233.8585 231.7728 230.0244 228.567 227.6475 227.4184 228.7567 231.2972 234.9688 238.5155 241.4772 244.1132 247.2237 251.6487 258.0661 266.2226 273.5331 278.2044 280.4739 281.6885 283.2018 284.5961 284.7522 283.4025 281.526 279.6718 277.0177 272.8494 267.5483 261.2841 254.9681 249.3114 244.284 240.5241 238.6258 238.7282 239.941 241.9061 244.6459 247.0697 248.6123 249.0259 249.2979 249.6848 249.8917 249.599 249.3962 250.2715 252.2417 253.4642 252.6121 249.9935 246.7227 244.5059 244.3649 246.3252 249.0811 252.3556 256.5378 262.1537 269.6796 277.0428 282.0532 283.4328 281.2434 278.0402 272.9908 267.1264 259.7562 251.2285 243.7391 238.2176 234.859 232.5431 229.6783 225.5783 217.3031 205.3245 191.9017 179.3519 169.3868 162.4974 158.194 155.5698 153.7556 152.9937 153.4661 154.8119 156.1762 158.6113 160.4469 160.3221 160.3376 161.1269 162.799 165.2812 167.8876 169.3658 170.5076 172.1546 173.9103 175.3279 176.0278 176.391 178.0519 177.7118 177.3835 177.0869 177.1754 177.5978 
273.9837 277.4755 281.5936 284.896 285.6913 285.3317 282.3895 279.7029 277.9789 277.8301 279.4763 282.6754 286.7393 290.0422 291.6898 291.7607 290.6382 288.69 286.7933 285.7701 285.9412 286.4215 286.4109 285.2049 283.3837 281.6432 280.272 279.3324 279.4155 280.0893 281.4358 283.1633 285.6232 288.7451 292.2168 296.4953 301.0334 305.2422 308.5204 311.766 315.4032 319.4634 323.9027 328.4707 332.1961 334.1402 334.1845 332.126 328.4023 323.1814 319.1789 317.0627 315.3232 312.0446 306.4127 297.949 287.1176 275.2644 263.3597 251.027 238.9919 228.7095 220.3289 214.4975 210.4749 208.546 208.4505 209.7719 211.8374 214.351 217.2683 220.7637 224.837 228.5546 231.1255 232.1768 232.0644 231.497 231.1763 230.9118 230.8794 231.1401 231.6612 232.8529 234.5665 238.0063 241.954 243.9435 242.7426 239.7682 236.0443 233.128 230.5777 228.3098 226.4389 225.7246 227.1025 230.2326 233.8559 236.5222 238.4862 240.5301 243.6432 248.1032 254.2227 262.0637 269.24 274.0475 276.606 277.9912 279.4441 280.8165 281.0311 279.9753 278.642 277.3442 274.9788 271.0677 266.1553 260.8451 255.5204 250.2741 245.0725 240.7885 238.737 238.9695 240.1937 241.989 244.4645 246.631 247.7809 247.8029 248.0551 248.7129 249.3355 249.2895 248.6945 248.4718 248.8701 248.7351 247.2551 245.0811 243.1646 241.769 241.4998 242.9194 245.2596 248.1602 251.8856 257.1633 264.7081 272.2939 277.4567 278.763 275.4084 271.5454 267.0063 261.8499 254.741 245.0139 235.7269 229.3499 226.8002 225.6214 223.5911 219.1774 209.9677 198.4596 186.8486 176.7372 168.9202 163.57 159.9772 157.2189 155.1247 154.1155 154.6946 156.2296 157.8933 159.3499 161.0615 162.4209 162.5094 163.1351 165.0878 167.2401 168.5226 169.0322 169.8758 171.3206 172.451 173.2885 174.1054 175.0786 177.4698 177.726 177.7244 177.5249 177.3761 177.2388 
279.0441 283.5487 288.2383 291.478 292.444 292.4192 289.0215 285.9577 284.4169 284.6132 287.0092 291.3847 296.2998 299.5359 299.4042 297.5111 295.1432 292.6095 289.9376 287.4661 286.0367 285.4106 284.9515 283.8334 281.5559 278.7209 275.7671 273.1667 271.648 271.4854 272.675 275.0808 278.763 283.3653 287.9658 291.9909 295.291 297.9924 300.7286 303.9165 307.9847 312.7419 318.3006 324.2413 329.2519 332.0559 332.0966 329.2461 324.8079 319.258 315.3087 313.0207 310.9032 307.4422 302.0945 294.1875 283.6696 271.4332 259.4257 247.8405 237.2215 227.9021 219.892 214.2255 210.6329 209.2798 209.5023 210.63 212.363 214.5042 217.0642 220.2732 223.9737 227.1765 229.3461 230.2844 230.3285 229.9823 229.9264 230.0111 230.1162 230.4813 231.2631 232.7164 235.1783 239.4194 244.358 247.2936 246.901 244.1536 239.6998 235.5356 231.7402 228.7105 226.106 224.9666 226.2622 229.2689 232.2958 234.0098 235.5332 238.0212 242.1541 247.4794 253.6309 260.1703 266.048 270.3881 272.7535 273.8659 274.4288 274.6002 274.1513 273.3766 272.7081 272.1978 270.7311 267.713 263.6812 259.5741 255.3094 250.911 246.3593 242.3301 240.4326 240.9448 242.2822 243.8726 245.4177 246.1402 246.2307 245.9361 246.3281 247.2898 247.981 247.9137 247.1732 246.045 244.9406 243.7687 242.5988 241.3253 240.4565 239.819 239.5734 240.2323 241.557 243.335 245.8711 249.9662 256.928 265.1877 271.1254 273.5582 270.0457 263.9259 257.6669 251.9578 245.2924 236.5674 226.9916 219.7417 217.2104 216.4857 214.7523 210.179 201.3046 191.2205 181.9762 174.5816 169.1098 164.9452 161.8548 159.1161 157.0885 156.1497 156.515 157.7334 159.1271 160.2545 161.1121 161.9934 163.3643 165.0578 166.3305 167.1184 167.2746 167.0889 167.6338 168.9737 170.4534 171.9697 173.6094 175.3109 177.9325 177.7284 177.099 176.471 176.1039 175.6333 
281.7828 286.5892 290.9193 293.5294 294.0908 294.5151 292.5179 290.6066 290.2857 292.3976 297.2444 304.2727 311.2132 314.7901 313.1727 308.3454 303.3458 299.0511 295.2979 291.3633 287.8766 284.7744 282.2528 280.116 277.8102 274.9054 271.7357 268.8685 266.6603 265.8058 266.3842 268.5225 272.2358 277.0298 281.8622 285.8811 289.018 291.526 294.3839 298.5326 304.0833 309.9739 315.8361 321.4434 326.1171 329.0009 328.9124 325.2764 320.0415 314.3863 310.732 308.5473 306.3736 302.6782 296.7173 288.7568 278.5021 266.9901 255.8649 245.3684 236.1195 227.5858 220.0404 214.5407 211.3573 210.1821 210.3481 210.9009 211.7793 213.5282 216.1212 219.21 222.3113 224.6836 226.4919 227.9032 229.0305 229.4666 229.5843 229.7102 229.8878 230.8461 232.4078 234.0898 236.6085 240.9603 246.0532 248.9553 249.2912 247.2379 242.7554 237.7456 233.2316 229.5147 225.9969 223.9699 223.9637 225.5079 227.4966 229.4109 232.5612 237.141 242.5961 248.5524 254.0314 258.5563 262.1132 264.5044 265.9118 266.6784 266.7868 266.2964 265.6218 265.2609 265.3119 265.6417 265.4172 263.8926 261.0514 257.9792 255.0166 252.1965 249.3662 246.2561 243.7813 243.1964 243.6404 244.4121 245.1039 244.7872 244.1366 243.8312 244.4019 245.2354 245.3679 244.698 243.7986 242.7375 241.5829 240.6908 240.0906 239.4836 238.5061 237.7565 237.2627 237.205 237.4068 237.6944 238.3188 240.5758 246.5454 255.3931 262.0902 265.4345 262.6875 254.4974 245.4401 239.1557 233.8179 227.2773 219.6119 211.9155 207.4469 205.7848 203.7539 199.7173 192.3689 184.6717 178.2773 173.4555 169.7781 166.7488 164.167 161.5607 159.5407 158.6817 158.8736 159.4778 160.0141 160.4676 160.8514 161.3038 161.9282 163.6296 165.4771 165.8183 165.2408 164.8509 165.5479 167.123 169.151 171.2866 173.4037 175.0291 177.146 176.3644 175.2904 174.5482 174.1579 173.5621 
282.587 287.5656 291.2579 293.3329 293.7133 294.3217 293.8144 293.6627 295.2893 299.9341 307.647 317.5068 326.4432 330.8824 329.3644 322.5912 314.3148 306.8535 300.9009 295.5958 290.4919 285.1033 280.118 275.9778 272.8678 270.2934 268.0021 266.2545 264.9474 264.0371 263.8481 264.8504 267.325 271.1163 275.4525 279.7728 283.0952 285.7704 288.8254 293.5359 300.146 307.2071 313.4743 318.4039 321.9965 323.8551 322.7556 318.9156 314.0198 309.7354 307.8012 306.8367 304.8943 300.7123 294.165 286.1049 276.7946 266.4787 256.2729 246.3248 237.3328 229.1953 222.1789 217.1594 214.2987 213.1195 212.6762 212.2297 212.2922 213.5353 215.8875 218.5796 220.9564 222.5336 223.9203 225.6711 227.4898 228.4047 228.5276 228.6448 229.2385 231.1455 234.0036 236.5547 239.0075 242.3294 246.483 249.3125 250.4176 249.3271 245.0272 239.6341 234.6883 230.1313 225.2357 221.6685 220.4528 221.3186 223.4343 226.4685 230.7108 236.2853 242.5352 248.4045 252.7682 255.453 257.0062 258.1116 259.2797 260.4924 261.2834 261.5544 261.6923 262.002 262.3277 262.7489 263.2193 263.0861 261.3311 258.867 256.5086 254.5617 252.7508 250.1541 246.6071 244.2516 243.3684 243.3765 243.933 243.8392 242.9163 242.3386 242.3064 242.216 241.4033 240.6604 240.2959 240.3122 240.2675 240.0714 239.601 238.7737 237.3263 235.8853 234.7096 233.6848 232.6191 231.4591 230.6753 231.4543 236.003 244.1445 250.9451 253.9 251.6312 243.348 233.4534 227.0066 222.7247 218.0167 213.0318 207.3294 202.269 198.9244 196.2458 192.3409 186.3727 180.6956 176.5623 173.0416 169.6167 166.361 164.1265 162.3857 160.9032 160.0752 159.8644 159.8511 159.8273 160.1344 160.7101 161.3312 161.9361 163.5411 164.7197 164.2616 163.4644 163.4726 164.3472 165.8171 167.7072 169.8723 171.8897 173.2373 175.3024 174.7728 173.859 173.1136 172.6197 171.8101 
281.8087 287.0302 291.2333 293.9401 294.0575 293.9092 293.9509 295.7897 299.2173 304.9956 313.9468 325.4887 335.9601 341.7155 341.0125 334.307 324.1567 314.1621 305.984 299.4768 293.3165 286.7587 280.1234 274.4015 270.0079 266.806 264.6626 263.4434 262.9906 262.5385 262.0148 262.2162 263.7296 266.9255 270.8054 275.1198 278.9496 282.4204 285.9951 291.133 298.2912 305.6534 311.6716 315.4182 316.7597 316.0203 313.4723 310.0931 307.1358 305.0242 304.9643 305.3862 304.5755 301.542 296.1037 288.5373 279.3885 269.201 259.2044 249.2891 240.1201 231.9223 225.1841 220.2068 217.3496 215.5003 214.2182 213.6207 213.5617 214.2782 215.9889 218.2452 220.3602 221.7761 222.9322 224.5949 226.4267 227.5051 227.7374 227.9573 228.8323 231.7428 235.6703 238.9994 241.3659 243.5042 246.7392 250.1637 251.7567 251.0127 246.618 240.8947 235.2984 229.899 224.2293 220.1147 218.6901 219.4261 221.1112 223.904 228.2116 234.0942 240.2306 244.9354 247.7313 249.3232 250.5477 251.9889 253.8659 255.9486 257.7685 259.4376 261.3069 263.1402 264.2689 264.9786 265.7447 265.9262 264.4754 261.7511 258.8703 256.7517 255.2146 252.8332 248.868 245.2052 243.0909 242.5912 243.1454 243.192 242.0302 240.6462 239.5634 238.4759 237.3982 237.1515 238.0894 239.3831 240.8629 241.9724 242.203 241.5254 239.729 237.2142 234.6139 232.0261 229.4415 227.0677 225.6098 225.7433 228.4268 234.0361 238.6221 239.8741 237.176 230.819 222.8735 216.8389 212.8407 209.3768 206.7015 204.3941 201.4251 198.3279 194.6823 189.8249 184.1876 179.3269 175.8014 172.2665 168.4352 165.1025 163.0949 162.3239 161.7764 160.8319 160.0055 159.4109 158.9652 159.033 159.4584 160.0592 160.8868 161.6423 161.5314 161.2186 161.2797 161.8182 162.849 164.2333 165.8161 167.4477 169.1753 170.6944 173.0972 172.9517 172.4701 171.8287 171.2418 170.3615 
280.6685 286.4602 291.7201 295.5822 296.1833 295.6768 294.8424 296.4183 300.4312 306.1904 314.1425 324.7243 335.3105 342.3886 343.9141 339.5721 330.6938 319.9681 310.1978 302.5056 296.0078 289.4437 282.6578 276.1367 270.4861 265.9687 262.7293 260.789 260.0121 259.7714 259.8122 260.5008 262.0457 264.5219 267.8375 271.7383 276.0188 280.5597 285.5197 291.4539 298.855 305.6694 310.067 311.13 309.7846 307.6138 305.4637 303.5457 302.1311 301.2478 301.9347 303.2545 303.829 302.6703 299.646 294.1759 285.4777 274.7078 263.8534 253.2137 243.2397 234.5927 227.2621 221.6478 217.7409 215.1246 214.3353 214.5052 215.0741 215.7411 216.9782 218.9289 220.9925 222.4511 223.8198 225.4481 227.2417 228.4544 229.052 229.4418 230.3518 233.1714 237.3481 240.9998 243.6818 245.7822 248.1574 251.0317 251.8623 250.1896 245.4223 239.5226 233.7987 228.3839 223.0636 219.1269 217.1965 217.1117 218.146 220.3641 224.1185 228.994 233.6417 236.9168 239.1185 240.8903 242.9239 245.6129 248.837 252.0651 254.9426 257.8967 261.4259 265.101 268.0339 269.7366 270.6465 270.8665 269.3843 266.396 262.5578 259.3062 257.1084 254.7213 251.4153 247.9231 245.0076 243.7268 243.4627 243.0821 241.8452 240.3349 238.7765 237.1216 235.6376 235.3118 236.5577 238.7116 241.5979 244.171 245.5828 245.4627 243.8512 240.5014 236.4018 232.0635 227.8112 224.3461 222.1418 221.4382 222.1869 224.4498 225.7909 224.9796 222.5524 218.7951 213.8883 209.6832 206.4246 203.9695 202.4903 201.7449 200.9351 199.3554 196.0408 190.3353 184.0733 179.1698 175.5829 171.8762 167.9734 164.9774 163.2725 162.2787 161.7825 160.8064 159.5021 158.4814 157.7738 157.5948 157.6466 158.1133 159.1221 159.0157 158.7901 159.1995 160.1314 161.1679 162.2077 163.3787 164.881 166.4288 168.1649 169.5756 172.0149 172.1766 172.2346 171.8242 171.0756 169.8523 
280.0849 286.7661 293.0055 297.987 299.969 300.732 299.2124 298.401 300.0278 304.1837 310.1056 317.8237 326.7057 334.9818 339.4065 338.5956 332.9907 323.5685 313.7213 305.7684 299.6136 293.7032 287.206 280.1488 273.2595 267.3223 262.9182 259.8321 258.1375 257.7792 258.455 259.4737 260.3784 261.6199 264.1382 268.1435 273.1161 278.7445 285.1254 291.9394 298.5935 303.0801 304.5129 303.5861 301.8582 300.3935 299.5776 298.8528 298.4008 298.239 299.1972 300.5908 301.3848 301.4636 300.9008 298.2074 291.0316 279.8788 268.3737 256.9315 246.0928 236.3724 228.0565 221.345 216.5911 214.1254 213.8458 214.9279 216.4445 217.6523 218.8197 220.7089 222.8467 224.8314 226.6709 228.2033 229.564 230.7834 231.6857 232.1801 232.8342 234.8746 238.6166 242.7628 246.3291 248.7894 250.0804 251.2184 250.4114 247.3347 241.8426 235.6265 229.9335 225.1671 220.7224 217.2135 215.168 214.5471 215.0165 216.4853 218.8495 221.8741 225.1048 228.0997 230.7853 233.1956 235.7677 239.0939 243.2281 247.8014 252.5137 257.3307 262.2136 266.9675 271.0764 274.3196 276.3182 277.0207 275.4629 271.7558 266.7045 262.2013 258.965 255.9298 253.1081 250.3121 247.2552 245.1228 243.7923 242.9172 241.6495 240.1231 238.7335 237.3074 235.772 235.1524 236.233 238.388 241.5229 244.6644 246.7452 247.198 245.9164 242.6354 238.0791 233.0403 227.7126 222.7021 218.6732 216.2776 215.515 215.7999 215.9402 215.1603 213.2539 211.1007 208.3319 205.7418 203.6159 201.6386 200.7876 200.0573 199.1966 197.8186 194.6363 188.9973 183.1823 178.8746 175.7461 172.235 168.4005 165.2228 163.1675 161.634 160.5063 159.6721 158.5321 157.4789 156.7691 156.4796 156.4765 157.2843 158.3683 158.0724 157.8649 158.6106 159.6498 160.6204 162.0066 163.5632 165.2818 166.8834 168.4098 169.671 172.0041 172.371 172.6134 172.2071 171.0049 169.4555 
279.9942 287.6775 294.9253 300.9319 304.3712 307.1074 306.1434 303.3751 301.3448 301.4673 304.3954 310.2685 318.3865 327.4038 334.0453 335.9857 333.1501 326.2576 317.6846 310.0921 304.0898 298.5597 292.333 285.0605 277.6172 270.9174 265.4048 261.1815 258.5718 257.5067 257.6802 258.3715 258.8625 259.5599 261.3179 264.8432 270.1799 276.6336 283.6409 290.0471 294.7375 297.1265 297.36 296.7733 295.5742 294.231 293.7201 294.0893 294.8368 295.4317 295.9457 296.5126 297.588 299.1629 300.1927 298.47 292.7586 282.9535 272.2204 260.728 249.0592 237.9273 228.3976 220.8539 215.7064 213.2926 213.2536 215.0262 217.5465 219.6996 221.5023 223.9394 227.0731 230.1144 232.2222 233.3486 234.0571 234.6481 235.0098 234.8818 234.9303 236.4827 240.14 244.9876 248.8508 250.7272 250.6894 249.6808 246.9891 243.0899 237.9296 232.0763 226.6183 222.3399 218.7988 216.3031 214.5598 213.7865 213.9319 214.8165 216.2764 218.0586 220.3049 223.0154 225.709 228.1523 230.6124 233.8631 238.4193 244.017 249.9801 255.9306 261.6477 267.0824 272.1256 276.942 280.8449 282.7263 281.5881 277.6419 272.0075 266.8529 262.8044 258.7732 255.5267 252.8499 249.8948 247.15 244.9801 243.2285 241.1979 239.365 238.3056 237.4924 236.511 236.226 237.0376 238.8313 241.5889 244.4839 246.4123 246.7583 245.5123 242.8209 238.6764 233.6624 227.6706 221.098 215.1494 211.2242 209.5318 209.3478 210.0022 210.9106 210.3936 209.0863 207.4139 205.5725 203.7094 201.829 200.7398 199.5695 198.0278 195.9355 192.3284 187.1346 182.3207 178.721 175.6553 172.2522 168.8351 165.9829 163.7112 161.7803 160.6486 160.5785 159.4986 158.2448 157.0968 156.7887 157.3051 158.8271 158.836 158.4523 158.6022 159.2748 160.3633 161.6743 163.1941 164.716 166.3144 167.7845 169.0901 169.9653 172.4159 173.1679 173.3619 172.4428 170.6716 168.9147 
279.3943 287.8393 295.6074 302.0885 306.4499 310.8462 311.1161 308.3297 304.3033 301.0335 300.4188 304.1192 312.3218 322.5386 330.7965 334.3687 333.4335 329.3127 322.9689 316.0912 309.8477 304.0576 297.7948 290.563 283.0599 276.0255 269.7186 264.1834 259.9636 257.3669 256.5596 256.9164 257.6005 258.4246 260.1526 263.4289 268.2484 273.9651 279.6219 284.3697 288.3884 291.233 292.5079 292.276 291.0714 289.6414 289.2458 290.3751 291.3575 291.7979 291.5342 290.9775 291.1061 292.582 293.8908 292.606 287.8551 279.8593 270.668 260.3142 249.1265 237.9521 228.074 220.2785 215.212 212.8725 213.092 215.2671 218.1069 220.8235 223.3291 226.8686 231.3195 235.4044 237.7824 238.7805 239.167 239.0461 238.5622 237.7307 237.1615 238.3783 241.9277 246.4648 249.5575 250.287 248.8775 246.228 242.778 239.3873 235.4321 230.5045 225.8053 222.5448 219.9566 218.0915 216.7293 215.9434 215.9591 216.7202 217.9428 219.3706 221.0055 223.3501 226.2437 229.0793 231.1827 233.0281 236.1994 241.3682 247.6394 254.2493 260.5636 266.73 272.8053 278.8375 284.035 286.9879 286.7475 283.8226 278.5798 273.3437 268.4984 263.4783 259.5913 256.306 252.7852 249.1221 245.7414 242.5547 239.4376 237.4472 236.9343 237.1232 237.1973 237.7255 238.3851 239.6012 241.6673 243.8603 245.3176 245.5445 244.3737 242.0678 238.3536 233.2763 226.9578 219.8912 213.2039 208.4184 205.9808 205.4536 206.1984 207.972 209.0858 209.0282 207.828 206.0804 203.7425 201.4516 199.5836 197.8719 195.9861 193.3094 189.12 183.7761 179.1386 175.7635 172.7908 169.6737 166.5054 163.6581 161.4753 159.7412 158.4955 158.247 158.4944 158.2141 157.6502 158.106 159.3854 159.9907 158.7286 158.3009 158.8708 159.8594 161.1788 162.7231 164.2932 165.6868 166.9122 167.9149 168.9096 169.967 173.166 174.5988 174.5806 173.037 170.8114 168.7424 
276.9796 285.9191 293.8663 300.6741 305.9143 311.2202 312.866 311.5739 308.0816 303.6858 300.539 301.6375 308.8287 319.2348 328.0019 332.4066 332.9932 331.6266 328.6054 323.9373 318.5691 312.4456 305.8763 298.3062 290.3696 282.5211 275.2623 268.5674 262.9409 259.1807 257.3361 257.0584 257.5642 258.659 260.4672 263.2003 266.4539 269.9324 273.9959 278.8338 283.7296 287.3079 289.1411 289.4107 288.5846 287.7227 287.054 287.6715 288.384 288.6884 288.3972 287.562 286.6503 286.2909 285.7806 283.5161 279.2773 272.9942 265.6278 257.0626 247.4501 237.0807 227.7141 220.6446 216.3928 214.4085 214.7359 216.9533 219.8604 223.0465 226.6828 231.1956 236.1088 239.8716 241.5314 241.9913 241.8111 241.0882 239.7312 238.4578 237.818 238.7824 241.943 245.7062 247.8416 247.973 246.5126 243.876 240.676 237.8533 234.5808 230.8784 227.4607 225.0189 223.0739 221.7273 220.8166 220.2333 220.3701 221.3473 222.8984 224.5851 226.3291 228.7128 232.0184 235.0754 236.507 236.9257 238.3644 242.1058 247.7937 254.351 260.9065 267.385 273.9648 280.3279 285.8945 289.0812 289.1848 286.5555 281.9099 277.2624 272.6813 267.8366 263.5466 259.1186 254.4268 249.7275 245.522 241.4736 237.6574 235.2141 234.7319 235.368 236.1334 237.2699 238.0582 238.9895 240.3841 241.9868 243.0159 243.0154 241.8082 239.5692 236.0626 231.0642 225.3158 219.3673 213.483 208.6779 205.6061 204.2729 204.4666 205.9511 207.4071 208.1604 207.4272 205.9141 203.8206 201.4964 199.5836 197.8275 195.9754 192.6729 187.5582 181.4487 176.2208 172.5871 169.9838 167.5322 164.761 161.9595 159.5341 157.9611 157.0722 156.8054 157.272 157.8512 158.5494 159.709 160.7697 159.6846 158.9415 159.4736 160.5077 161.5848 162.9558 164.3916 165.7412 166.7345 167.6261 168.2232 169.1058 170.7102 175.2219 177.5246 177.7325 175.8483 172.9755 169.8255 
273.4469 282.7702 291.5349 299.2122 305.1231 311.1745 313.7629 314.0502 312.1523 308.1639 303.329 301.3271 305.5904 314.2148 322.705 327.8452 330.0621 331.3194 332.0189 331.4263 328.9625 324.0101 316.5423 307.9167 298.8801 290.0108 281.7148 273.969 267.1404 261.9869 258.7596 257.6804 257.9233 258.9012 259.9881 261.2904 263.1331 266.0291 270.3348 275.3693 280.1084 283.523 285.6333 286.5769 286.3181 285.3185 283.9783 283.1736 282.4318 282.2288 282.1826 281.7745 280.512 278.4093 275.769 272.6196 269.2209 265.1224 259.7261 252.7715 244.5976 235.6369 227.612 221.3168 217.3237 215.357 215.6535 218.1325 221.5368 225.5626 230.0826 235.1329 239.8763 242.9583 244.1974 244.6132 244.5129 243.661 241.9965 240.0551 238.6229 238.7616 241.1143 244.5533 247.247 248.3285 247.9105 245.5332 242.3126 239.4332 236.5638 233.5856 230.8985 228.604 226.8747 225.907 225.4149 225.0851 225.3867 226.788 228.6764 230.7697 233.0999 236.0892 239.7933 242.6783 243.7263 243.8633 244.8361 247.5912 251.9687 257.4936 263.477 269.6894 275.9895 281.6336 286.1087 288.2188 287.6648 285.0034 281.5107 278.2249 274.7188 270.6207 265.9171 260.1703 254.0521 248.4177 243.9625 240.0651 236.3638 233.4687 232.073 232.021 232.9786 234.3211 235.6874 237.4995 239.6224 241.7341 243.047 243.1061 241.8414 239.257 235.4999 231.0203 226.7132 222.6767 218.2311 213.5892 209.488 206.3535 204.6333 204.6958 205.6254 206.5543 206.4812 205.6543 204.2919 202.5922 201.1717 199.595 197.3523 193.1392 186.7986 179.8911 174.3154 170.6677 168.3904 166.2632 163.5447 160.8038 158.4772 156.9735 156.1905 156.086 156.6441 157.5375 159.0456 160.7923 160.6871 159.7802 160.2674 161.1323 162.2182 163.1476 164.323 165.6844 166.9918 168.0031 168.5752 168.8395 169.4963 171.6585 177.3882 180.3435 180.8096 178.9699 175.3665 171.0508 
270.3616 280.1264 289.7728 298.7987 305.5947 312.2443 315.3147 316.3699 315.6709 312.6831 307.4645 302.4244 301.9057 306.5913 313.9834 320.2462 324.2705 327.5707 331.071 333.9749 334.7626 331.8936 324.9261 315.702 305.7423 295.8754 286.5907 277.99 270.1793 263.9369 259.4287 257.2431 256.4395 256.0979 256.0445 257.1735 259.7492 263.5414 268.138 272.7946 276.6832 279.3434 281.1111 281.9586 281.5013 279.8356 277.6367 275.8653 274.3926 273.9743 273.9949 273.459 272.1365 270.6578 269.5299 268.6677 267.1795 263.642 258.3864 251.6038 244.0038 235.7595 227.9379 221.4745 217.4569 215.6315 216.3277 219.0339 222.8719 227.3796 232.3352 237.5053 242.1515 245.3394 246.9654 247.4739 246.9515 245.5327 243.5823 241.1702 239.4839 239.412 241.6967 245.7734 249.4727 251.3785 251.045 248.5202 244.7261 241.5999 238.8444 236.0639 233.3768 230.9869 229.3403 228.6849 228.366 227.7333 227.4894 228.5696 230.7154 233.673 237.0694 240.7731 244.274 246.8429 248.2505 249.3019 250.9874 253.3464 256.1327 259.6672 264.1273 269.6812 275.7369 280.6891 283.5514 283.9569 282.5303 280.2908 278.3776 276.7713 274.4033 271.1418 266.5783 260.3761 253.513 247.3451 242.7764 239.3106 236.4109 233.7239 231.543 230.6053 231.66 233.7082 235.7833 238.5651 241.7662 244.6583 246.2934 246.2605 244.6541 241.7424 238.0495 234.4146 231.4565 228.9479 225.571 220.6003 215.104 210.0253 206.3499 204.6711 204.5974 205.1286 205.3971 205.2083 204.5351 203.3354 201.9184 200.0842 197.2583 192.1237 185.1329 178.3539 173.4317 170.404 168.317 166.0786 163.3565 160.6274 158.5116 157.3995 156.8361 156.8584 157.2799 158.2989 159.8526 160.8067 160.4092 160.5835 161.5412 162.4112 163.531 164.8343 166.3 167.7301 168.849 169.46 169.556 169.572 170.4045 173.292 179.6631 182.5379 182.9099 181.1702 177.2698 172.1464 
268.3279 278.517 288.892 299.128 307.1608 314.6257 317.7996 318.8842 318.4686 316.2693 311.7092 305.6063 301.0872 300.8509 305.3267 311.3708 316.7538 321.742 327.2155 332.5904 335.5756 334.4487 328.8893 320.3226 310.5656 300.5922 290.878 281.6007 272.9286 265.7278 259.8982 255.7233 252.8088 251.3302 251.2533 252.8064 255.7924 259.8847 264.3621 268.4913 271.6013 273.722 274.6637 274.8879 273.8159 271.6112 268.9149 266.9349 265.5146 264.6397 263.6819 262.0746 260.8525 262.1277 265.6696 268.6827 268.8467 265.4729 260.0742 253.2427 245.4961 237.05 228.6321 221.5663 217.1245 215.3976 216.4028 219.3149 223.4851 228.5049 233.7923 239.1472 243.9966 247.5117 249.4428 249.7147 248.3561 245.7918 243.0968 241.0349 240.4461 241.5104 244.7968 249.1905 253.0969 255.1287 254.7253 252.1465 248.2328 244.5226 241.0252 237.7518 234.9713 232.5896 231.008 230.4134 229.6326 228.5017 227.8053 228.6082 230.7835 234.1904 237.9161 241.4251 244.7006 247.614 249.7892 251.6882 253.5883 255.108 256.491 258.431 261.3495 265.7393 271.2532 276.1787 278.925 279.3514 278.4196 277.1994 276.6758 276.0706 274.5044 271.6897 267.3665 261.3438 254.7576 248.6192 244.1342 241.131 239.2316 237.4063 235.128 233.3268 233.3244 234.9255 237.2521 240.1416 243.6386 246.8175 248.6407 248.7486 247.2202 244.3795 240.9028 237.6933 235.2709 233.564 231.4647 227.4089 221.9572 216.0802 211.2405 208.0609 206.4318 205.8078 205.6618 205.6966 205.3951 203.9948 201.9503 199.607 196.1086 190.5189 183.7889 178.2257 174.5571 172.0132 169.6327 166.9727 164.1464 161.7357 160.2135 159.4049 158.84 158.5486 158.7407 159.8387 161.2502 161.6095 161.4347 161.9595 162.8235 163.6012 164.8252 166.2197 167.8979 169.6063 170.7492 171.2379 171.223 171.1789 172.1388 175.1378 181.2859 183.6802 183.8548 182.0531 178.2741 172.9699 
267.0968 277.4023 288.2137 299.3643 308.643 317.3543 321.3636 322.5833 322.0087 319.8817 315.8227 310.0926 304.0557 300.1194 300.4044 304.3492 309.8507 315.9733 322.7775 329.4979 333.7664 333.7967 329.5426 322.2671 313.5599 304.1575 294.7507 285.7118 277.263 269.1587 261.7133 255.588 251.2815 249.0564 248.5448 249.4153 251.7752 255.2287 259.1165 262.2368 264.2934 265.3251 265.5043 265.1269 263.726 261.5815 259.4752 257.861 256.4083 254.8574 252.9349 251.4743 252.7185 257.7384 264.5321 269.7209 271.4681 269.1603 263.8453 256.8955 248.4273 239.2151 230.0689 222.2716 217.0141 214.7671 215.792 219.1559 223.9195 229.4519 234.8433 240.1312 244.8349 248.3595 250.3373 250.3967 248.0111 244.0718 241.0534 240.306 241.6047 244.4581 248.5645 253.2999 257.6179 259.8186 259.4305 256.8867 252.7587 248.1372 243.4358 239.4396 236.4205 233.9281 232.0827 230.9741 229.9628 229.1249 228.9193 229.7077 231.606 234.7872 238.2862 241.8502 245.7593 249.3036 252.0332 253.7849 254.5102 254.6859 254.7276 255.0231 256.0576 259.0473 263.909 268.8154 271.9148 273.1533 273.2684 273.7052 274.8582 275.424 274.76 272.7374 269.0688 264.0208 258.2921 252.7106 248.2904 245.3627 243.797 242.528 240.5598 238.2757 237.2402 237.7321 239.1132 241.1472 243.8255 246.3553 247.9303 248.2731 247.184 244.819 241.8084 238.8815 236.6126 235.1579 233.9119 231.9109 228.1229 222.5999 216.8582 212.3131 208.8605 206.6313 205.9717 206.4086 206.5045 205.087 202.493 199.5267 195.4238 189.8164 183.8976 179.4509 176.3547 173.7002 170.8204 168.0904 165.9123 164.2226 163.0612 162.3584 161.78 161.2908 161.1585 162.1406 163.2147 163.8414 164.1145 164.6136 165.3517 165.9541 166.616 167.5672 169.1847 171.1617 172.7901 173.6362 173.7424 173.6102 174.4276 176.9291 182.3264 184.0535 184.0021 181.9941 178.2365 173.3471 
266.9933 277.0805 287.7892 299.2373 309.2948 318.986 323.8204 325.4456 324.6463 322.2716 318.2586 312.9369 306.7667 300.9124 297.5555 298.2626 302.8007 309.455 317.0826 324.8691 330.6632 332.1237 329.2695 323.1311 315.1113 306.0356 296.764 287.5916 278.8619 270.6036 263.0195 256.7242 251.7755 248.4613 246.5552 245.9623 246.727 248.6499 251.0609 252.8454 253.7469 254.1646 254.3232 254.3009 253.4244 251.9543 250.2971 248.6487 246.628 245.1765 244.601 245.5769 249.5331 256.2137 263.9947 270.0385 272.9252 272.2539 267.7859 260.6078 251.3588 241.2656 231.6648 223.8078 218.3192 215.5727 215.8823 219.0642 224.1396 229.9212 235.3454 240.1945 244.1969 247.4022 249.1348 248.6921 245.9454 242.3343 240.1086 240.4603 243.0178 247.4291 252.6929 257.8116 261.9493 264.3657 264.5364 262.2586 257.5525 251.7603 245.8751 241.0596 237.5919 234.9382 232.8804 231.3681 230.3528 230.0106 230.5867 231.8886 234.0131 237.1452 240.6833 244.5016 248.4868 251.8683 254.3239 255.3879 254.426 252.3701 250.6446 249.6957 249.489 250.8891 254.5758 259.0893 262.3802 264.5898 266.5244 269.2452 272.5049 274.6013 275.2444 274.2158 271.137 266.8745 262.0486 257.3286 253.3705 250.5552 248.9534 247.8119 246.1513 243.9785 242.3792 241.7552 241.6572 241.9052 242.5282 243.4059 244.4558 245.2117 244.9801 243.6882 241.6456 239.2045 236.8899 235.4122 234.1433 232.7287 230.7371 226.478 220.5949 214.8559 209.8826 206.7211 206.4921 208.1717 209.4527 209.1944 207.0592 203.4131 198.4094 192.4111 186.7537 182.1892 178.8416 176.107 173.5456 171.4762 169.8992 168.5035 167.507 166.9125 166.2249 165.5189 165.3564 166.2255 167.4486 -9999 168.7786 168.7906 169.0571 169.2499 169.5665 170.4353 172.1528 174.082 175.6989 176.5765 176.7702 176.8082 177.9887 180.2515 184.6248 185.4489 184.7222 182.2805 178.4659 173.8865 
267.1121 276.5956 286.617 297.6426 307.7243 317.808 323.2957 325.2914 324.411 321.6201 317.3429 312.1382 306.3524 300.2966 295.0447 292.7989 295.0959 301.1884 309.7087 319.2526 327.2856 330.8838 329.641 324.6109 316.9945 307.6503 297.7398 288.1612 279.3249 271.1073 263.4971 257.2431 252.2199 248.3148 245.3218 243.2679 242.0507 241.8925 242.5384 243.3662 244.0091 244.6386 245.2361 245.8735 245.5972 244.4415 242.9535 241.2857 239.9114 239.8383 241.385 244.2307 248.954 255.534 262.6384 268.4615 272.1512 272.616 268.9885 262.0289 252.9371 242.672 233.1071 225.4053 220.3732 217.5506 217.3026 219.5845 223.9429 229.1926 234.1682 238.2513 241.3208 243.8701 245.251 244.9575 243.1465 240.8606 239.8042 240.9917 244.6621 250.1077 256.3156 262.2444 266.8139 269.7909 270.4265 267.8332 262.2874 255.3798 248.7952 243.5923 240.0115 237.2407 234.8 232.8272 231.6945 231.7495 232.8458 234.6599 237.2088 240.8385 244.9802 248.5991 251.9475 255.1359 257.0003 256.4066 253.7292 250.2966 247.4886 245.7447 244.7253 244.6389 246.2124 249.2746 252.6701 256.4367 260.8561 266.0678 270.7471 273.9734 275.3796 274.5942 271.6675 267.513 263.1613 259.1324 255.9146 253.6751 252.3431 251.3534 249.957 248.2229 246.4437 244.9604 243.6212 242.0985 240.5498 239.538 239.6096 240.31 240.8331 240.8345 239.8055 237.4965 234.5526 232.3086 230.5688 228.9457 227.8811 225.7176 221.3387 215.7211 210.2864 207.2615 207.8802 210.5362 212.9158 213.8906 212.2532 207.8238 201.5733 194.9377 189.0154 184.2047 180.8679 178.6478 176.9641 175.3764 173.7073 172.2108 171.3705 170.8506 170.2137 169.4839 169.3329 170.3311 172.3174 172.9772 172.5952 172.1453 171.9006 171.941 172.6282 174.0402 175.9406 177.4433 178.5255 179.205 179.5772 180.3042 182.2067 184.4363 187.7593 187.1873 185.5474 182.5859 178.6327 174.3568 
266.7697 275.4475 284.5583 294.6873 304.4514 314.7685 321.1424 324.274 324.403 322.0803 317.7585 312.515 306.7186 300.4833 294.2786 289.8613 289.2017 293.1047 301.4246 312.7439 323.572 330.0439 331.0695 327.1442 319.6343 309.9667 299.7505 290.0817 281.3074 273.1899 265.6553 259.217 253.8732 249.1804 245.0226 241.5914 238.7937 236.6626 235.6661 235.6432 236.2032 237.0024 237.7172 238.1236 237.7466 236.9624 236.4791 236.1065 236.0409 237.2139 239.9717 243.7371 248.7043 254.669 260.869 266.4659 270.7478 272.2067 269.4488 263.1732 254.8419 245.1093 235.7278 228.5295 223.8628 221.0695 220.2061 221.4948 224.5182 228.4837 232.4493 235.8268 238.7554 241.1482 242.5505 242.6561 241.6364 240.5983 240.773 242.7305 247.2032 253.5498 260.6475 267.6183 273.2715 276.5288 276.4984 272.7726 266.1683 259.0813 252.8309 248.0023 244.2826 241.3968 238.642 236.5511 235.6441 235.9984 236.8421 237.8623 240.0436 243.7857 247.7173 250.8171 253.6697 256.0095 256.9142 255.8608 253.1723 249.6026 246.0025 243.2149 241.6529 241.1728 241.6756 243.5388 246.913 251.6574 257.2114 263.1201 268.3357 272.3802 274.5276 274.3585 271.9463 268.2098 264.1112 260.5332 258.0014 256.3846 255.2144 253.8089 251.9391 249.6726 247.1926 244.8248 242.54 240.1303 238.0471 237.1131 237.3391 238.0157 238.5425 238.272 236.444 233.1582 229.4526 226.347 223.651 221.9189 221.5096 221.9886 221.4004 218.1055 212.9482 209.5417 209.7936 212.8866 215.2067 215.6945 213.51 208.5789 202.088 195.6017 190.0259 185.8101 183.2248 181.8365 180.7349 178.8853 176.953 175.5493 174.6974 174.1147 173.4721 172.8834 172.7561 174.1582 175.7848 175.6038 175.4237 175.4862 175.558 175.5695 176.1908 177.6167 179.3106 180.564 181.5981 182.2868 182.665 183.4948 185.5265 187.5894 190.3632 188.7947 186.0841 182.3992 178.0561 173.9848 
266.2003 274.3 282.7186 291.8797 301.2763 311.9659 319.6605 324.4252 325.9464 324.6252 321.1107 316.1323 310.2322 303.4006 296.3147 290.2226 286.9123 287.9679 294.6897 306.4834 319.1026 328.0255 331.1049 328.4268 321.3663 312.1781 302.4244 292.8452 283.9485 275.942 268.8266 262.4231 256.4338 250.5924 244.955 239.9905 236.0323 233.1042 231.3654 230.685 230.8379 231.1266 231.6426 231.7493 231.5242 231.5608 232.3302 233.2083 234.3572 236.5731 240.3338 244.6879 249.556 254.7183 260.2243 265.8633 270.5153 272.6389 270.7472 264.8501 256.8514 247.7483 239.2021 232.442 227.5833 224.2811 222.5265 222.9136 225.1844 228.6917 232.5951 236.3278 239.2005 241.1158 242.0819 242.0839 241.1885 240.8605 241.9074 244.7049 249.9105 256.9072 264.6746 272.2079 278.2351 281.57 281.4481 277.2335 270.5072 263.7706 258.21 253.9252 250.2754 247.3548 244.5592 242.9232 242.4503 242.4743 242.1221 241.8451 242.8 245.3704 248.3557 250.6996 252.587 253.8185 253.8498 252.6211 250.3512 247.6246 244.6575 241.8818 240.0446 239.4637 240.2045 242.5873 246.5576 251.8065 257.437 263.1711 268.7469 273.3632 276.1011 276.2554 274.227 270.8488 267.3083 264.4911 262.7305 261.2608 259.6775 257.569 254.6291 251.1287 247.3148 243.7878 240.7555 238.5623 237.468 237.6625 238.1993 238.4478 238.0213 236.1139 232.7193 228.8471 225.4193 222.2156 218.8127 216.8986 217.3703 219.6211 222.4474 222.7779 218.9618 214.7219 212.9987 214.2233 215.077 214.448 212.1128 207.511 202.0488 196.7669 192.4811 189.5401 187.9359 186.9245 185.5076 182.9778 180.9377 179.6882 178.8841 178.0656 177.1907 176.2443 175.6227 176.823 177.8461 178.5195 178.68 178.8564 178.3805 178.2649 179.0061 180.2909 181.6664 182.864 183.9215 184.725 185.1819 185.9397 187.5183 188.9757 191.131 189.1356 186.0809 182.035 177.3896 173.1797 
265.6594 273.6894 281.8271 290.3496 299.2486 310.3224 319.4593 325.9975 329.1244 328.9329 326.5097 322.0248 316.0046 308.7458 301.0733 293.9497 288.7136 287.0154 291.006 301.3434 313.8813 323.9391 329.065 328.6281 323.1534 314.6921 305.468 296.2711 287.5435 279.4218 271.9236 264.8298 258.121 251.5228 245.0566 239.1542 234.3076 231.0339 229.2919 228.5629 228.6007 228.86 229.1386 228.8828 228.7631 228.937 230.3185 232.3014 234.6944 237.9547 242.3365 246.8907 251.6134 256.2562 261.27 266.6799 270.9217 272.9581 271.7488 266.1636 257.941 248.8835 240.886 234.0325 228.4336 224.431 222.0771 222.3588 225.3227 229.9284 234.6373 238.1449 239.7504 239.9923 240.0323 240.0147 239.5773 239.8411 241.2769 245.0158 251.409 259.0921 266.6512 273.4461 279.2256 282.5323 282.8491 279.5609 273.9089 268.1318 263.1976 259.1682 255.6963 253.3512 251.0724 249.9638 249.5612 248.8714 247.5262 246.2004 245.619 246.189 247.3234 248.2582 248.689 248.3947 247.6372 246.7192 245.5446 244.3205 242.948 241.275 239.8612 239.6303 241.1487 244.3383 248.9668 254.6381 260.4755 266.5524 272.5219 277.2053 279.8343 279.9929 278.1626 275.0932 271.9081 269.5841 268.1793 266.7869 264.8446 261.7654 257.6888 253.5007 249.2904 245.1815 241.4369 239.003 238.1372 238.3148 238.351 237.5496 235.6279 232.7182 228.9064 225.3432 223.0586 220.6893 218.049 216.5126 217.2372 220.0571 223.7965 226.8949 226.4516 223.4964 220.247 218.0388 215.9648 213.859 211.1161 207.0976 202.9913 199.2158 196.2765 194.4722 193.104 191.8699 189.9007 187.4213 185.3307 183.7417 182.3205 180.9013 179.5574 178.3672 177.9492 178.4633 179.3216 180.4329 180.8385 180.4695 179.8759 180.1054 181.1328 182.392 183.6577 184.7116 185.7279 186.9112 188.239 189.2465 189.9819 190.0352 190.9676 188.457 185.5677 181.8393 177.5265 173.2113 
265.374 273.5984 281.8532 290.2388 298.877 310.425 320.914 329.164 334.0141 335.2847 333.4156 329.0251 322.7198 315.415 307.7479 300.0346 293.4288 289.5031 290.5379 297.5073 308.2763 318.9939 326.4136 328.6281 325.0744 317.4276 308.4576 299.4276 290.6987 282.0691 273.6108 265.4529 257.8813 250.7493 243.9867 237.8043 232.4968 228.7683 226.6567 225.5099 225.1492 225.6602 226.0186 225.6636 225.5125 225.7346 227.3093 230.0525 232.8896 236.5138 240.8602 245.407 250.3072 254.9777 259.6642 264.4902 268.1412 270.1284 269.7366 264.9392 256.7203 247.6122 239.3338 232.058 225.811 221.4828 219.2794 220.0891 223.8753 229.1197 233.477 235.7124 235.9039 235.1476 234.8785 235.4159 236.0518 236.8441 238.3479 242.8755 250.0599 257.6158 264.282 270.0175 275.0665 278.051 278.7372 277.3253 274.2238 270.2635 265.9311 261.8708 258.5975 256.7128 254.7109 253.3941 252.3512 250.8038 248.8476 246.8452 245.2491 244.6655 244.7022 244.4512 243.5872 241.8938 240.3137 239.465 239.0625 238.8105 238.6494 238.2584 237.7256 237.8449 239.5606 243.3463 248.8328 255.3105 261.8731 268.1608 273.8232 278.192 280.7484 281.2318 279.8648 277.0639 273.8903 271.6413 270.6792 269.7393 267.8492 264.6604 260.4568 256.1905 251.8942 247.1349 242.2069 238.644 237.1212 236.5969 235.7222 233.8901 231.2027 228.2535 225.2402 222.7502 221.6856 221.1671 221.2244 221.4742 222.047 224.5113 228.2638 231.7682 233.3755 233.1971 230.8027 227.1945 223.289 219.35 214.974 210.7383 206.8878 203.2465 200.3236 198.6123 197.1916 195.8271 193.674 191.2966 188.884 186.6287 184.6957 183.1866 182.4099 182.022 181.9345 182.1014 183.1577 183.6084 182.8459 182.0734 181.731 182.3903 183.6989 184.9838 186.0641 187.0253 188.0815 189.8535 192.006 193.7077 194.1001 192.8248 192.0616 188.3373 184.8174 181.0157 177.1691 173.2232 
265.3794 273.9271 282.5098 291.1054 299.7687 311.4947 322.9453 332.4803 338.9677 341.7933 340.6069 336.0678 329.5371 322.3069 314.8867 306.8328 299.0938 293.3146 291.3423 294.3854 302.8491 313.9959 323.471 328.136 327.3242 321.723 313.379 304.3116 295.206 285.8331 276.635 267.7771 259.455 251.6461 244.4036 237.921 232.4872 228.3203 225.2127 223.264 222.4063 222.9099 223.3236 223.5282 224.0701 224.8587 226.505 228.9057 231.6655 235.4612 240.048 244.8683 249.9077 254.3864 258.196 261.9918 265.0712 267.3863 268.0161 264.1352 256.1131 246.2737 236.9683 229.1533 223.0251 219.1546 217.3135 217.9901 221.1802 225.8051 229.4885 231.1919 231.4019 230.8333 231.4151 232.8542 234.4313 235.4573 237.0353 241.1808 247.0872 252.987 258.4835 263.3851 267.9251 271.5163 274.0417 275.7027 275.7977 273.7156 269.4602 264.6046 260.8412 258.4879 255.9275 253.5206 251.0138 248.0731 245.1718 242.786 241.4352 240.5377 239.6599 238.5196 237.0384 235.3759 233.9646 233.0887 232.5118 232.3119 232.5326 233.0569 233.6722 234.4328 236.0526 239.9932 246.2379 253.4323 260.2601 266.4742 271.8204 276.102 278.9763 280.1538 279.4052 277.2174 274.3424 272.5303 272.2286 271.9523 270.6234 268.003 263.9181 259.3003 254.2279 248.5812 242.7868 238.0893 235.5165 234.0682 232.1239 229.4639 226.3699 223.4435 221.3609 220.5445 221.2613 223.3677 226.2513 228.2624 228.4373 229.7872 233.0458 235.9671 237.1042 238.2764 238.1671 236.3413 233.2752 228.5379 222.9881 217.8435 212.9088 208.0805 204.2475 201.3413 199.3437 197.8645 196.2361 193.9231 191.2169 189.7328 188.0774 187.0184 186.7142 186.6195 186.3808 186.5109 186.2035 185.2757 184.4507 184.3809 184.8389 185.8589 187.1339 188.2964 189.3815 190.5845 192.2027 194.7521 197.6855 199.7569 199.7932 197.2735 194.3745 188.6518 183.9411 179.6816 175.9362 172.5123 
265.8938 274.1785 282.948 291.6471 300.3382 311.643 322.9517 333.3383 341.3872 345.9976 346.3146 342.3229 336.0651 328.9875 321.6069 313.5604 305.0205 297.8947 293.3827 292.9085 298.3972 308.2484 318.3565 325.4268 328.4966 326.6599 320.2904 311.1991 301.2142 291.2483 281.5728 272.3049 263.3818 255.1056 247.4807 240.347 233.9301 228.8458 225.0293 222.8416 222.0732 222.5521 222.8597 223.2217 224.1852 225.3363 227.2339 229.5251 232.3414 236.4617 241.3751 246.4077 251.4385 255.7659 259.2766 262.0385 263.9386 264.8117 264.2407 259.5334 251.0159 241.0543 231.9734 225.0605 220.4804 217.9234 216.5506 216.8344 218.8369 222.4477 225.622 227.5182 228.3267 228.7488 230.2417 232.5802 234.8883 236.7649 238.7934 241.3175 244.132 247.6251 251.6604 256.1538 261.2422 266.7896 271.7639 275.5662 277.3253 276.7634 273.7315 269.1121 264.7449 260.7686 256.0711 251.3306 247.311 243.7717 241.1032 239.1553 238.1133 237.275 236.0098 234.4343 232.9444 231.927 231.0487 230.3815 229.6656 229.4859 230.1387 231.3167 232.6405 233.7538 235.3169 238.5251 244.2444 251.286 257.8499 263.6399 268.8641 273.5874 277.2837 278.9869 278.3439 276.4095 274.4826 273.3453 273.0269 272.6287 271.5044 269.212 265.336 260.5337 255.2252 249.3253 243.2781 238.2513 234.9104 232.5765 229.885 226.2489 222.589 220.248 219.9292 221.2861 223.8076 227.7647 232.3194 235.4249 235.7269 235.7737 236.0518 236.7376 238.211 240.3662 242.19 243.349 241.6252 236.4753 230.3943 224.3721 218.4312 212.8526 208.5597 205.3341 202.7708 200.6411 198.7681 196.61 194.2339 192.3654 191.6246 191.452 191.3971 191.2505 190.9439 190.4308 189.7609 189.1686 188.8519 189.0429 189.6271 190.4738 191.4057 192.2494 193.4233 195.4663 198.4983 202.3673 205.8548 207.4545 206.5697 202.8579 198.2041 190.3953 184.1107 179.2016 175.4205 172.3362 
266.4827 274.1815 282.5422 291.1218 299.5687 309.7592 319.8303 330.1478 339.529 346.1844 348.8674 347.0686 341.8929 335.3838 328.2837 320.431 311.6281 303.4108 297.211 294.2686 296.3253 303.4467 313.5452 323.0565 329.2924 330.8838 327.0209 318.6752 308.4266 298.1187 288.3036 278.7295 268.7993 258.9391 249.6077 241.0358 233.5486 227.8221 223.6779 221.3634 220.8903 221.3155 221.065 220.7338 221.298 222.4923 224.7018 227.1792 230.4349 235.0705 240.3548 245.5527 250.2753 254.4208 258.1384 260.553 260.8055 258.9758 255.5361 249.7766 241.6861 232.9191 225.0821 219.3081 215.8663 214.164 213.5231 213.9243 215.5579 218.6858 221.6749 223.8098 225.2493 226.8603 229.3594 232.4899 235.3972 237.3287 238.1036 238.1141 238.2806 239.9064 243.4742 248.9785 256.0591 263.8039 270.5112 275.2258 277.3211 277.0658 274.4117 269.531 263.9594 258.6157 252.9776 247.7367 243.6205 240.446 238.0142 236.1915 235.1339 234.4114 233.1545 231.614 230.3792 229.8879 229.642 229.6911 229.7211 229.9871 230.7636 232.1957 233.5371 234.5788 235.6418 237.5508 241.4286 247.0812 252.9917 258.8495 264.4966 269.5451 273.4851 275.3941 275.4873 275.1034 274.4293 273.7078 272.9534 272.2897 271.1814 269.0858 265.5594 260.9798 255.5714 249.3997 243.3693 238.2897 234.3723 231.1547 227.9238 224.5603 221.9635 221.2959 222.4457 224.8554 228.207 232.8205 237.7881 241.6247 242.946 241.8858 239.013 238.5145 241.1992 244.0855 247.1144 248.9133 246.3053 240.886 234.9226 228.8266 222.5947 216.8951 212.4793 209.4224 207.1153 205.0866 203.0895 201.0117 198.9141 197.1619 196.4354 196.3385 196.516 196.7072 196.5555 196.0224 195.4172 195.0683 194.9699 195.3367 195.8997 196.531 197.1771 197.8204 199.3437 202.673 207.6144 212.5576 215.6926 215.8244 213.4256 208.8498 203.3863 194.4496 186.6447 180.6017 176.1343 172.6913 
267.3514 274.6463 282.1237 290.1206 298.0823 307.0739 315.6033 324.9966 335.0139 343.4692 348.5316 349.2388 345.9646 340.5681 334.4214 327.3173 318.9013 309.9396 302.4853 297.7622 297.1714 302.0903 311.7177 322.7408 331.0062 334.3658 332.5012 326.1541 317.0931 307.1266 297.0378 286.6959 275.726 264.939 254.7955 245.5146 237.4574 231.0055 226.2022 222.968 221.5015 221.2465 220.3123 219.6238 220.218 221.464 223.6598 226.0798 229.3645 234.3141 239.9814 245.6038 250.6211 254.7792 258.1137 259.519 257.9775 253.877 248.4595 242.5152 235.4672 227.8404 220.8608 215.288 211.9191 210.5725 210.5867 211.2963 213.0943 215.981 218.5607 220.554 222.637 225.4699 229.3889 233.7687 236.9847 237.6872 237.0033 236.5669 236.6555 237.6476 240.4432 245.9835 253.8017 262.3004 269.2862 274.0778 275.8645 274.7285 270.9057 265.2627 259.5722 254.9556 250.7484 246.7421 243.1914 240.127 237.589 235.4484 234.0952 233.072 231.4958 229.4134 227.6249 226.7991 226.503 226.6244 226.861 227.0182 227.3817 228.3221 229.2202 229.8182 230.4007 231.6342 234.7106 239.9574 246.1815 252.5835 258.4057 263.0591 266.48 268.393 269.4228 270.3331 270.6797 270.8953 270.9181 270.7384 269.9938 268.0871 264.74 260.1899 254.6362 248.452 242.4794 236.9603 232.0631 227.9322 225.3485 225.2446 226.3713 227.7022 228.8351 230.0971 232.4402 236.5669 241.5345 245.5561 246.3475 244.5354 242.9441 244.229 246.5709 248.9053 251.4248 250.7925 246.0524 240.2822 234.6204 229.1555 223.5958 218.6711 215.1529 213.0441 211.324 209.4216 207.4838 205.819 204.3098 203.0391 202.4981 202.4893 202.1579 201.9461 201.6996 201.4572 201.1479 200.9527 200.8919 201.1987 201.858 202.5478 203.1871 203.9903 206.3094 211.3243 217.8478 222.7586 224.504 223.0902 219.5099 214.2629 208.7575 199.2813 190.2485 182.846 177.2612 172.6361 
268.3337 275.8935 282.629 289.9019 297.5804 306.3712 314.0143 322.3518 331.7537 341.0075 347.5761 350.1627 348.6484 344.5128 339.3188 333.05 325.3343 316.4491 308.2756 302.1653 299.9104 302.9901 311.1319 321.2318 329.6674 334.6241 335.4912 332.5771 326.109 317.0859 306.6152 295.5572 284.2579 273.384 263.1771 253.6017 244.8872 237.6654 231.5955 226.8975 223.8002 221.8339 219.5016 218.3287 218.7598 220.0664 222.7681 225.9191 229.9895 235.226 240.8883 245.9953 250.3818 254.1762 256.9856 257.5742 255.4057 251.3479 246.0507 239.662 232.2894 224.8709 218.5096 213.1529 209.5176 207.6583 207.2776 207.8612 209.7859 212.713 215.3721 217.7204 220.6237 224.5463 229.7677 234.5294 236.7216 236.6921 236.6089 237.4585 238.5247 239.4117 240.7238 244.2194 250.3006 257.5705 263.4231 266.7275 267.1553 264.6771 260.7847 256.2449 252.2198 249.529 247.2139 244.9212 242.7529 240.6195 238.5572 236.5098 234.7529 233.4001 231.8123 229.9853 228.176 226.9566 226.2132 226.0568 226.0776 226.0488 225.8815 226.1378 226.2561 226.2189 226.435 227.572 230.9352 237.1687 244.3644 250.9235 255.7466 258.9771 261.1737 262.6806 264.1085 265.6973 267.3527 269.0572 270.4593 270.9161 269.9149 267.1368 262.9776 258.0322 252.3517 246.1775 240.0113 233.9784 228.3283 224.2498 223.7689 227.169 232.0665 235.6943 236.914 236.3478 236.7725 239.6046 243.3468 245.7076 244.6801 244.0415 246.4828 250.1194 252.6385 254.4303 253.5848 248.7215 242.5681 236.7814 231.409 226.7612 222.7059 219.6221 217.4482 215.9904 214.748 213.3067 212.0255 211.0684 210.1987 209.2411 208.6402 -9999 207.5046 206.4074 206.0644 205.9635 205.6162 205.1991 204.7983 204.9531 205.395 205.9678 206.8059 208.4766 212.7468 219.9202 226.9072 230.8285 231.214 228.6659 224.6668 219.3955 214.0047 204.1499 194.253 186.2259 180.0092 174.0807 
269.5305 277.3423 283.8234 290.5804 298.3362 307.7087 315.779 323.5994 332.0633 340.9775 348.091 351.5848 351.0215 347.26 342.3001 336.9421 330.3861 322.1459 313.4937 305.9837 302.3746 303.7557 309.2617 316.4923 324.1157 331.4509 336.3521 337.1804 333.3853 325.7958 315.664 304.4546 293.1252 282.3194 272.1466 262.0016 252.3034 243.9812 236.5747 230.6503 226.3817 222.6774 218.7408 216.6762 216.7936 218.2353 221.7365 225.429 229.7392 234.6256 239.5127 243.743 247.3597 250.2866 251.9236 251.7908 250.3078 247.6795 243.4746 236.8134 228.8718 221.2559 215.3616 210.5469 207.0552 204.5448 203.7724 204.6271 207.1691 210.4963 213.2492 215.9079 219.2132 223.5209 228.3736 231.8148 233.2243 233.9652 235.3448 237.4599 239.4423 240.6261 241.0322 241.8905 244.2996 247.8216 250.6053 251.5979 251.2379 249.7725 247.5764 245.0019 242.5858 241.4122 241.1074 240.8425 240.6691 239.9166 238.4214 236.6317 235.0435 233.7571 232.5409 231.2378 229.6962 228.1484 226.6183 225.6473 224.9478 224.5795 224.1635 224.0893 224.045 224.1424 224.7639 226.7056 231.2972 238.597 245.5779 250.7006 253.7279 255.5039 256.914 258.6741 260.536 262.7492 265.3215 268.3171 271.0334 272.2397 271.0152 267.3338 262.3988 256.8362 250.5858 244.1083 237.5747 231.2463 225.6501 222.5096 223.5162 228.0825 233.8526 238.5911 240.9501 240.9194 240.2345 240.6001 240.9308 240.5386 239.0554 241.043 246.2306 251.2341 253.8002 253.0803 248.1626 241.7665 236.4852 231.682 227.2904 223.8068 221.3044 219.6203 218.3731 217.3983 216.7342 216.2187 215.624 215.1762 214.6303 213.9828 213.1878 212.216 -9999 210.2793 209.8282 209.7267 209.3733 208.719 208.3147 208.4833 208.9003 209.6025 211.0322 214.5005 221.6022 230.6334 237.0973 239.465 238.3795 234.8145 230.4908 225.3447 219.8476 209.7317 199.0914 190.5038 183.9982 177.435 
270.8987 278.6041 285.0212 291.6678 299.6962 309.9049 318.7532 327.0515 335.3079 343.6022 350.312 353.551 352.7592 349.1117 344.5189 340.141 334.707 327.0403 317.9207 309.082 303.9525 303.3113 305.8718 310.7294 317.7686 326.4807 334.0362 337.6397 336.4019 331.192 322.6105 311.8774 300.5321 289.5812 278.9974 268.2041 257.7392 248.5766 240.7125 234.3944 229.7392 225.0774 220.3421 217.7843 217.6732 219.0375 222.5181 225.7472 229.3801 233.1983 236.8418 239.6864 241.9276 243.9773 245.5344 246.0406 245.1858 242.93 239.2916 233.3527 226.0153 219.0974 214.0863 210.2673 207.3425 205.034 204.1818 205.1648 207.7705 211.0151 213.7304 216.1531 218.7395 221.7171 224.749 227.134 228.6051 230.0187 231.7474 234.059 236.2809 237.7482 238.0937 237.6255 237.2228 237.4668 238.1681 238.6857 238.6769 238.2886 237.4893 236.0632 234.8334 234.9569 236.3022 237.4883 238.3363 238.3228 237.1796 235.7225 234.5129 233.5994 232.6523 231.6756 230.4321 228.8702 227.0636 225.6606 224.3981 223.5374 222.9254 222.665 222.9555 223.7271 225.2415 228.0914 233.4514 240.211 245.9973 249.8635 251.959 252.9592 254.361 256.548 258.7362 260.9672 263.6248 267.1435 270.7579 272.5744 271.493 267.6443 262.1128 255.7491 249.1522 242.9185 236.7397 230.7012 225.3959 222.4762 223.247 227.4812 233.0521 238.049 242.0246 243.674 242.5922 240.2556 237.6645 235.3132 233.9467 236.812 241.7991 245.4083 245.6056 242.3718 237.8713 233.8202 230.3826 226.8855 223.6459 221.1535 219.5596 218.6872 218.0437 217.7014 217.8416 218.0936 218.1521 218.1467 217.8948 217.1226 215.8188 214.3663 213.487 213.0977 212.8788 212.5821 212.2394 211.8986 212.1414 212.8223 213.4823 214.2424 216.2844 222.2134 232.8199 243.2142 248.734 250.0541 247.5856 243.1624 238.5306 233.1735 227.4287 216.6018 205.3045 196.0536 189.0837 182.194 
271.9262 279.3202 285.9323 292.6857 300.8734 311.7185 321.408 330.503 339.1524 347.0247 353.0378 355.6881 355.0565 351.9876 348.2674 344.3893 339.4158 332.2798 322.6884 312.168 304.6866 301.7509 302.1774 305.4665 311.2344 319.0819 326.9218 332.2027 333.7016 331.2695 325.538 316.8783 306.471 295.3401 284.169 273.083 262.3654 253.1107 245.1685 238.8475 233.9246 228.7275 223.9789 221.3108 220.485 220.8259 223.0867 225.0471 227.6408 230.4968 233.2462 235.7861 238.1065 240.119 241.3819 241.5515 240.2576 237.6763 233.7657 228.2671 222.0791 216.6177 212.7587 209.9801 207.6499 206.1312 206.2128 207.7056 210.4793 213.6 215.9984 217.7636 218.9348 219.9312 221.1875 222.7364 224.1535 225.6276 227.0433 228.7791 230.5158 231.7462 232.2313 232.1877 232.2426 232.3729 232.4916 232.5504 232.5191 232.6111 232.6219 232.4996 232.0965 232.1888 233.1521 234.1198 234.9798 235.3143 234.9331 233.9015 232.893 232.0633 230.9995 229.8444 228.5543 227.0585 225.3047 223.7968 222.4397 221.7094 221.3064 221.366 222.102 223.7669 226.1957 229.5014 234.0513 239.5123 244.4558 247.8723 249.5758 250.2716 252.0171 254.7219 257.3351 259.6967 262.2318 265.4597 269.0984 271.2559 270.806 267.6132 261.9645 255.0538 248.6192 243.2916 237.9672 231.9466 226.051 222.698 222.7452 226.1097 231.3715 236.9774 241.3474 242.5227 240.9299 237.4726 233.9816 231.1261 229.4446 230.1993 231.932 232.4421 230.9853 228.7206 227.2363 226.2066 224.7246 222.9293 221.2569 220.0333 219.0992 218.4007 217.9481 218.0659 218.6796 219.3666 219.575 219.3405 218.5074 217.1112 216.0076 215.5185 214.9504 214.6987 214.2047 213.8764 214.0507 214.4906 215.7684 217.1373 218.0254 218.7112 221.9858 231.9906 246.5215 257.6554 262.5386 262.9808 259.231 254.391 249.5217 244.0291 237.9733 226.7482 215.0135 204.9531 196.8201 189.1486 
272.0407 279.7861 286.9311 293.9483 302.0247 312.8953 322.9394 332.6163 341.8386 350.0355 356.2327 359.125 359.3441 356.8877 353.4626 349.4574 344.4188 337.1223 326.6378 314.7457 305.2765 300.4241 299.4072 301.0605 304.5717 309.7695 316.4402 323.0264 327.2521 327.738 325.2198 320.262 312.6277 302.7255 291.7541 280.834 270.3514 260.9974 252.7216 245.5605 239.4837 232.9629 227.4798 223.7001 221.376 220.2887 221.3999 222.1217 223.677 226.3476 230.2833 234.5696 237.7965 239.2778 239.4293 238.3893 236.211 232.8099 228.1286 222.4082 216.9008 212.0606 208.6144 206.2623 204.5085 203.8372 204.8416 207.2403 210.8128 214.7758 217.6901 219.5997 221.0894 222.2123 223.1517 223.974 224.625 225.0458 225.3444 225.5087 225.8424 226.6653 227.84 229.1903 230.4922 231.3247 231.6296 231.6202 231.5672 231.7972 232.0669 232.4525 232.6479 232.2608 232.0108 231.9196 231.893 231.9586 231.7943 231.1683 230.3821 229.4491 228.2807 226.7038 224.9495 223.2319 221.8382 220.9939 220.2642 219.8473 219.4993 219.7022 220.9975 223.7549 227.3348 230.822 234.3911 238.4817 242.4632 245.3817 246.9353 247.9657 250.3185 253.6549 256.9583 260.0889 262.5619 264.5283 266.8057 268.5023 268.21 265.2827 259.5246 252.383 246.1481 241.1939 236.6714 231.2516 225.4985 221.9321 221.8087 224.1872 228.1026 232.6942 234.9451 234.2194 232.4132 230.2129 227.884 225.8076 223.8678 222.7731 221.9341 220.7501 219.8524 219.668 220.3986 221.2607 221.3226 220.8086 220.3359 219.8244 218.9404 217.9233 217.3139 217.4528 218.0357 218.6537 218.7523 218.3609 217.4888 216.5342 216.1076 215.9896 215.651 215.1347 214.5221 214.3153 214.9686 216.278 217.9193 219.3316 220.3159 221.6194 228.1291 242.7009 259.8162 271.2415 276.3766 276.3154 271.7474 266.5206 261.4297 255.9516 250.0044 239.0175 227.2562 216.5844 207.2513 198.6246 
271.0801 280.1194 288.2801 295.5318 303.2226 313.519 323.2707 332.9133 342.3344 351.0931 358.0255 362.0987 362.9012 360.4579 356.3587 351.5346 345.5132 337.5304 327.0267 315.1045 304.8032 298.5745 296.7685 297.385 299.1143 302.4099 308.3162 315.9152 322.3098 325.4952 325.459 323.7122 320.1278 313.4126 303.7598 292.784 281.9359 271.9006 262.1294 252.929 244.3304 235.8323 229.0798 223.8375 220.2191 218.293 218.8066 219.252 221.0987 224.2383 228.8333 233.7635 237.2669 238.0534 236.8566 234.6169 232.0143 228.5246 223.606 218.0049 212.685 207.9206 204.1183 201.4071 199.6365 199.3897 201.3528 205.0693 209.8239 214.8143 218.9922 222.401 225.2447 227.3203 228.1673 227.7477 226.6246 224.9331 223.3085 222.0172 221.647 222.3868 223.9383 226.0022 228.2244 230.0569 231.3695 232.165 232.6411 233.131 233.5094 233.9383 234.0414 233.5552 232.6289 231.7421 230.8308 230.1699 229.5756 228.8654 227.8796 226.5138 224.8994 223.217 221.7187 220.3258 219.3402 218.8016 218.228 217.5596 217.0775 217.4983 219.5391 222.9683 227.2077 231.5698 235.1442 238.1244 240.8725 243.0811 244.7518 246.4701 249.1901 252.7746 256.4692 260.0298 262.3784 263.2379 263.9345 264.3669 263.1751 259.5196 253.7255 247.0471 241.2865 236.7775 232.7327 228.34 223.8475 220.761 220.3837 221.8215 224.2695 225.8642 224.883 222.5027 220.9668 220.5875 219.9671 218.9917 217.1825 215.3925 213.9364 213.3017 213.7121 214.9026 216.593 218.0039 218.8134 219.1445 219.3552 218.9691 217.8585 216.403 215.4228 215.285 215.648 216.2165 216.4643 216.3765 216.1337 215.8783 215.9129 215.8927 215.4245 214.8062 214.5694 215.1892 216.6576 218.7359 220.4894 221.6139 222.314 225.1064 235.8051 254.0629 272.5663 284.6817 291.0064 290.9985 286.173 280.7006 275.1961 269.4316 263.5634 253.5229 242.3956 231.4236 221.2939 211.9958 
269.2934 279.9347 289.5332 297.29 304.2749 313.373 322.0563 330.6537 339.4361 348.0677 355.4321 360.227 361.5534 359.4533 355.2665 350.2415 344.3835 337.0265 328.0112 317.4639 307.0904 299.8234 296.7526 295.8848 295.9305 298.0245 303.4121 311.2871 318.6568 323.3529 325.3471 326.1213 326.3747 324.3322 317.8449 307.1703 294.8306 282.6805 270.8233 259.3986 248.1244 237.7378 229.6321 223.4794 219.4568 217.5708 218.4416 219.2694 221.316 224.3436 228.5974 233.2518 236.2313 236.3695 234.4008 232.0578 229.8639 226.6241 221.9112 216.4968 211.2909 206.4998 202.5459 199.6022 197.9536 197.9424 199.9267 203.6024 208.3267 213.7428 219.27 224.6778 229.0851 231.8256 232.3101 230.9299 228.6499 226.3452 224.5984 223.5591 222.9129 222.8341 223.6281 225.5398 228.0988 230.6097 232.5974 234.1215 235.0501 235.4698 235.4667 235.2499 234.9938 234.4682 233.5898 232.217 230.2199 228.5111 227.0749 225.8296 224.6752 223.4082 222.275 221.4075 220.7959 219.9906 219.1549 218.5322 218.1668 217.7727 217.6714 218.199 219.8681 223.0912 228.1601 233.8669 238.2702 241.097 243.017 243.9552 244.851 246.44 249.0768 252.45 256.1633 259.9474 262.5288 262.9228 261.9789 260.0616 257.3087 253.0951 247.7459 242.0088 237.029 233.1208 229.4968 225.8136 222.4155 219.8439 218.7356 218.5902 218.4056 216.9142 214.2097 211.9756 211.3746 212.1915 212.806 212.6559 211.2837 209.4747 208.4625 208.8701 210.42 212.4201 214.1414 215.4238 216.2587 216.6696 216.8966 216.5749 215.5847 214.2316 213.2697 213.1255 213.453 214.0883 214.5076 214.8158 215.0939 215.4168 215.5033 215.2487 215.0101 214.5748 215.0626 216.5278 218.53 220.7622 222.1649 222.701 223.3776 228.8393 243.4814 263.9865 282.8457 296.499 304.9195 305.5446 300.6277 294.645 288.7572 283.2401 278.1617 269.312 258.9115 247.7143 236.8981 226.9159 
266.1608 277.823 288.5658 296.9652 303.3659 311.0796 318.439 326.0201 334.0155 342.4841 350.4005 356.0114 358.5792 358.1041 355.1569 351.2935 346.5086 340.1452 332.0373 322.2827 311.5073 302.6101 297.1018 293.8918 292.469 293.8929 298.7399 305.6112 312.6531 318.3135 322.3124 325.7995 329.696 332.4555 330.6485 321.5098 307.2466 292.1275 277.8451 264.4622 251.1894 239.8255 230.7149 223.9736 219.8232 217.9272 218.9489 219.716 221.449 224.1303 227.987 232.2478 234.8374 234.7589 232.9855 231.1636 230.0014 227.8385 223.7396 218.4986 213.2992 208.3144 203.9654 200.577 198.8428 198.8045 200.5572 203.9919 208.675 214.2093 219.9095 225.4763 229.9909 232.4906 232.8407 231.7906 230.0198 228.0196 226.112 224.8994 224.3559 224.336 224.7256 225.8105 227.7242 230.0498 232.337 234.2837 235.4913 235.8116 235.5182 235.193 235.0043 234.4824 233.429 231.6759 229.0654 226.5792 224.8034 223.3654 222.069 221.1559 220.7168 220.744 220.9088 220.6805 220.1886 219.8478 219.9481 220.3773 220.9283 221.2373 221.9195 224.4787 229.6077 236.005 241.4762 244.8948 246.2874 245.642 244.8227 245.4109 247.5076 250.7204 254.6488 258.8561 261.6968 261.8017 259.4627 255.4176 251.1214 246.6045 241.6824 236.7167 232.4504 228.8868 225.5059 222.2103 219.1887 216.593 214.2254 212.1111 209.806 207.5275 205.5724 204.3297 204.3152 205.3359 206.5428 207.2058 206.6236 205.0747 204.3906 205.4043 207.7404 210.1647 211.6654 212.4105 212.6393 212.4073 212.3008 212.099 211.8177 211.5111 211.4209 211.6595 212.3082 212.995 213.3784 213.7767 214.2086 214.5313 214.3845 214.2055 214.6653 215.0717 216.3735 218.3632 220.6697 222.5706 222.9717 223.0193 225.1721 234.5364 252.4641 275.1305 295.3643 311.5819 322.386 323.9454 318.9722 312.1207 306.1717 301.839 298.6752 290.838 280.3928 268.1136 255.4169 243.3714 
261.3767 273.3868 284.614 293.6713 300.3293 307.6417 314.6217 322.2566 330.5772 339.2155 347.1868 353.2187 356.8223 357.9925 356.7683 354.127 350.0703 344.3014 336.4489 326.7134 315.6263 305.0545 297.1306 292.1111 289.6747 290.102 293.3666 298.485 304.5831 310.6436 316.1318 321.5571 327.3291 332.0676 333.4366 327.5731 314.7169 298.826 283.0989 268.9613 255.1764 243.6082 234.0395 227.0993 222.5253 220.0785 220.4564 220.8436 222.3323 225.29 229.5666 234.2004 237.063 237.0018 235.3226 233.71 232.8071 230.7413 226.3137 220.5162 214.8872 209.8676 205.6463 202.4447 201.0418 201.2202 202.927 206.2816 210.9846 216.511 221.9384 226.3353 229.5097 231.5899 232.5077 232.4214 231.4667 229.9 228.3996 227.6489 227.8216 228.4073 228.8954 229.1575 229.6178 230.4394 231.5152 232.7349 233.89 234.6939 234.8544 234.8291 234.5647 233.5645 231.9714 230.3104 228.4633 226.6138 224.9703 223.3393 221.7994 220.8179 220.6789 221.2737 222.0149 222.2461 221.9775 221.9245 222.2471 223.0886 223.9618 224.6384 225.3349 227.5609 232.1204 238.3431 243.8211 247.3019 247.9986 246.3802 244.5095 244.2178 245.8167 248.7693 252.4159 256.2162 258.3369 257.9652 255.3699 250.7728 245.6714 240.7371 235.7875 231.2207 227.3962 223.9733 220.4957 216.8592 213.1334 209.7006 206.4816 203.9498 202.109 200.8282 199.9223 199.2999 199.2213 200.1267 201.4677 202.5061 202.6186 201.8204 201.8583 203.2529 205.4572 207.2809 208.084 208.0768 207.6451 207.1983 207.1875 207.3881 207.9589 208.8386 209.9641 211.0737 212.1119 212.4917 212.6568 212.8412 213.243 213.4828 213.3649 213.3836 214.3529 215.0407 216.6118 218.9669 221.4529 222.3031 222.0119 223.0202 228.3559 240.876 260.5215 284.9061 307.5548 326.7322 340.4439 343.9689 339.494 332.2437 326.9561 325.0343 324.7319 317.4259 305.7529 291.1788 275.5762 260.324 
255.2108 267.1191 278.4016 288.1099 296.0544 304.4258 312.0742 320.433 329.2162 337.8946 345.977 352.7814 357.5802 359.5652 358.7108 355.9965 351.9483 346.346 338.9617 329.9384 319.7782 309.0551 299.4928 292.7516 288.9136 287.8606 289.2445 292.6264 297.2715 302.3466 307.3831 312.8064 319.0402 324.9871 328.7508 327.3054 318.2658 304.311 288.7058 273.918 259.9257 247.5962 237.251 229.7802 224.8199 222.4353 223.1778 224.2834 226.7407 230.6956 236.212 241.6612 244.5826 243.7204 240.8053 238.1682 236.3402 233.3533 228.3685 222.1594 216.3266 211.4743 207.4472 204.7299 203.8448 204.5924 206.5888 209.9999 214.2824 218.8455 223.2301 226.9795 229.5831 231.5427 232.8677 233.3609 232.9919 231.7904 230.4391 229.8759 230.5842 231.9279 233.0698 233.1968 232.6377 232.1351 232.1781 232.5625 233.1664 233.7706 234.0624 234.0884 233.7246 232.5223 230.7634 229.3794 228.1617 226.9457 225.62 224.1663 222.8623 222.2127 222.444 223.4325 224.3737 224.6748 224.6133 224.6093 224.8006 225.1918 225.8891 226.9568 228.0694 230.2309 234.5851 240.405 245.4147 248.4781 249.1029 247.5791 245.7623 245.2201 246.3533 248.6384 251.2574 253.7516 255.1101 254.9068 252.7733 248.3371 242.5753 236.7626 231.0456 225.9036 221.5862 217.5917 213.5914 209.4509 205.2779 201.6324 198.501 196.925 196.5627 196.6722 196.643 196.2766 195.7408 195.9621 197.0235 198.1956 199.3425 199.8249 200.8955 201.9962 203.0643 203.8024 203.9743 203.7714 203.3606 203.0407 203.3036 204.0537 205.2722 207.1348 209.2042 210.3858 211.1579 211.7841 212.3769 212.9422 213.5458 213.8468 213.6774 213.567 214.6745 215.3315 217.124 219.3362 220.6247 221.0883 221.9631 224.481 231.369 243.4606 262.3481 287.4988 313.9882 337.8435 355.4458 361.5433 357.8045 351.3437 348.9604 351.3948 353.8173 345.9631 332.7313 315.3596 295.9562 276.8559 
249.6009 260.7586 271.8235 282.0406 291.3662 301.2527 309.8542 318.6854 327.8854 337.1655 346.2749 354.3289 360.1839 362.5425 361.8351 358.7779 354.2105 348.4221 341.4495 333.7024 325.0729 315.1104 304.5064 295.6651 289.5447 286.1786 285.3678 286.6529 289.2668 292.467 296.1482 300.7213 307.3685 315.3291 320.9037 321.1929 315.38 304.4958 290.7827 276.5109 262.907 250.2795 239.6696 232.0916 227.1185 224.8446 225.6672 226.9115 229.7582 234.6398 241.0722 247.1077 250.3101 249.6091 245.8452 241.2815 237.9011 234.2374 229.4938 223.8722 218.6235 214.0935 210.3454 207.8769 207.1112 207.9727 209.8994 212.9568 216.3479 220.0142 223.8984 227.7702 230.5513 232.2876 233.614 234.5691 234.8376 234.0733 232.8338 232.0936 232.6837 233.7753 234.7555 235.2867 235.756 236.1867 236.416 236.167 235.6862 235.4596 235.6462 235.9897 235.786 234.556 232.7012 231.2493 230.0746 228.8354 227.6987 226.9733 226.4857 226.4122 226.673 227.4417 228.0007 228.1484 228.2298 228.1109 227.86 228.0646 228.7569 229.7785 230.9268 233.1621 237.4224 242.7545 247.0488 249.6044 250.2041 248.861 247.2473 246.8695 247.6638 249.2825 250.913 252.6194 254.0053 254.3511 252.7528 248.6634 242.746 236.2871 229.7644 223.4658 217.6355 212.2952 207.523 202.9592 198.6861 195.0827 192.4282 191.4717 191.9934 192.8428 193.2282 192.8579 192.0633 191.8264 192.638 194.2168 196.3659 197.6887 199.2969 200.1384 200.5209 200.5915 200.4553 200.3671 200.0474 200.0582 200.9556 202.3112 204.0225 205.6889 207.2765 208.6363 209.8592 211.0395 212.039 212.7485 213.586 213.9746 214.1325 214.4678 216.1081 216.8405 218.4914 219.9359 221.2398 222.8836 224.6006 227.4613 232.9665 241.4477 255.2208 278.7936 311.0257 343.4963 365.7321 374.1048 371.4048 367.8671 371.5975 379.3916 383.2968 374.1076 358.8366 336.7082 312.7448 290.8149 
245.7573 255.9671 266.5088 277.0185 287.1664 297.9837 306.8674 315.326 324.3906 334.4168 344.8583 354.0372 360.46 363.1245 362.7491 359.9813 355.5168 350.2003 344.387 338.2386 330.9402 321.9067 311.3613 301.0746 292.5126 285.9326 281.6863 279.7912 279.6595 280.4756 282.1195 285.2206 291.1133 299.3703 305.9526 307.503 303.5933 295.4691 284.6031 272.4998 260.4287 249.0302 239.3219 232.0203 226.9617 224.3523 224.8777 226.5492 230.307 236.1565 242.7032 248.1271 251.0652 251.0271 247.5322 241.6762 236.6195 232.3884 227.69 222.7296 218.226 214.3725 211.2727 209.0081 208.1669 208.7021 210.2972 213.1526 216.4034 219.9774 223.8184 227.9227 231.5467 234.2838 235.9678 237.0242 237.5074 236.9634 235.4521 233.728 233.1453 233.6037 234.5254 235.4804 236.3927 237.1256 237.4061 237.0533 236.3617 235.8891 235.9115 236.4211 236.6449 236.2798 235.3843 234.3302 233.1293 231.9498 230.9653 230.6862 230.736 230.8229 230.8562 231.2372 231.4319 231.4742 231.4094 230.9147 230.554 230.8081 231.4846 232.3947 233.521 235.7233 239.9162 245.2124 249.4151 251.7373 252.3357 250.9319 248.9227 248.1017 249.0843 251.278 253.483 255.3095 256.4852 256.2283 254.054 249.5049 243.1048 236.2066 229.387 222.8078 216.0841 209.3242 203.0603 197.6799 193.1831 189.6824 187.3253 186.4855 186.7628 187.6664 188.4809 188.8748 188.8233 188.7587 189.4496 191.1708 193.6735 194.8431 196.1894 197.0578 197.5201 197.7228 197.8771 198.001 198.2441 198.9897 200.3786 201.8829 203.3059 204.7552 206.2568 207.8162 209.3857 210.9241 212.4338 213.6265 214.7984 215.3543 215.9109 216.3705 217.8392 218.7694 220.2319 222.3152 225.0759 228.3752 230.9741 233.0585 235.0669 237.7537 244.4588 264.5732 302.432 343.2216 368.8774 379.318 379.2974 382.4742 395.8041 408.5753 412.9355 403.244 383.8499 355.4539 327.234 304.1091 
243.3638 253.0966 263.3842 273.8581 284.2749 295.4718 304.2254 312.2066 320.9977 330.9555 341.7702 351.0865 357.4482 360.4218 360.7988 359.3104 356.149 352.2399 347.9243 342.9257 336.4722 328.2654 318.9735 308.7243 298.3209 288.8096 281.4665 277.0532 274.7472 273.5992 273.3016 274.6646 279.1403 286.5565 293.0502 295.9273 293.8624 288.0894 279.3282 268.9534 258.193 248.538 240.2385 233.6726 228.7717 226.0129 226.2109 228.0714 232.3981 238.238 244.0077 248.7371 251.7713 252.966 250.6639 244.3359 236.9807 231.0455 225.6269 220.7827 216.3972 212.5807 209.3658 206.4829 204.6383 204.2435 205.1763 207.5073 210.3306 213.4581 217.2268 221.7023 226.2679 230.2855 233.2842 234.9447 235.718 235.3541 233.634 231.2572 230.0262 230.2144 230.9253 231.4639 231.8558 232.181 232.4641 232.4206 232.1145 231.7838 231.8806 232.7972 234.1305 235.1337 235.7174 235.8989 235.9604 235.8643 235.8031 235.9185 236.013 235.9723 235.8676 235.9298 235.8121 235.3438 234.9583 234.4881 234.2777 234.5135 234.8532 235.3363 236.0146 237.5915 241.0717 246.0899 250.5276 252.9187 253.1943 251.8153 250.2274 249.6895 250.945 253.2481 255.5871 257.3614 257.9307 256.8981 253.8656 248.6189 242.0078 235.3048 228.7014 222.0559 214.6188 206.6768 199.0987 192.9101 188.0322 184.3626 182.1964 181.4342 181.7963 183.0936 184.5824 185.7031 186.3336 186.6947 187.2778 188.651 190.8952 191.8119 193.0568 194.0909 195.06 195.97 196.6254 196.9595 197.5199 198.5603 200.098 201.5394 202.7935 204.1783 205.7487 207.5609 209.4301 211.2105 213.1266 214.6732 216.1757 217.1247 217.8236 218.6536 220.4433 221.3221 222.7069 225.6213 230.7133 236.9215 241.2645 242.3461 240.9368 238.4745 239.3094 255.1665 292.1022 333.8133 360.5854 374.677 382.7251 398.579 420.6863 435.0293 439.7005 428.8103 404.707 371.514 340.1963 315.7997 
241.8198 251.7075 262.0206 272.4381 282.7121 293.9695 302.8794 310.8071 318.731 327.1551 336.2641 344.1555 349.926 353.0159 354.5598 355.2447 354.8388 353.1398 350.2113 345.6036 339.1607 331.9185 324.2997 315.3984 304.7695 293.6316 284.0716 277.3587 273.1552 270.3719 268.8374 269.5675 273.2444 279.1082 284.2928 287.5161 286.39 282.4576 275.5264 266.3981 256.6289 247.9521 240.6754 234.9104 230.7684 228.5226 228.9347 231.1079 235.8125 241.0881 245.5675 249.2849 252.4378 254.5946 253.6502 248.0665 240.4114 233.7075 228.0624 223.0825 218.3204 213.7609 209.6238 205.9587 203.4678 202.5054 202.7469 204.1858 206.0016 208.1547 211.5405 216.3924 221.8693 226.9757 231.1056 233.4359 234.2062 233.6013 232.5349 230.9717 230.0655 229.9921 230.3602 230.5816 230.4033 230.1963 230.1889 230.2134 229.9679 229.6622 229.7835 230.7736 232.428 233.9218 235.0498 236.22 237.4427 238.6772 239.4306 239.7822 239.8484 239.634 239.3581 239.051 238.2157 237.1068 236.491 236.2456 236.3174 236.6599 236.7711 236.723 236.9793 238.2329 241.2347 245.778 250.222 252.9196 253.2098 251.8885 250.549 250.6578 252.1405 254.0178 255.4317 256.3624 256.2992 254.821 251.4927 246.2577 239.8579 233.1291 226.39 219.4009 211.5189 203.326 195.5756 189.1678 184.0625 180.3633 178.4258 178.1091 178.8696 180.6313 182.4617 183.9081 184.8015 185.5392 186.301 187.3519 188.9668 189.3972 190.2499 191.2453 192.4682 193.7204 194.578 195.0937 195.8353 197.1376 198.8846 200.3753 201.7524 203.4062 205.2272 207.4056 209.5212 211.5012 213.4016 215.2125 216.9845 218.0941 219.2142 220.8648 223.1555 224.6685 227.0478 231.3919 238.8258 247.7451 254.4134 255.9206 253.2949 247.6514 244.3343 254.4049 282.908 318.9814 347.2935 369.3271 390.5663 416.7802 440.8712 454.8574 460.5791 448.19 421.5446 386.4619 353.4028 327.0104 
241.2102 251.3084 261.6081 271.8805 281.9649 293.315 302.999 311.2817 318.5914 325.3189 331.8022 337.3346 342.0819 345.0327 347.004 348.668 349.8011 350.0796 348.8268 345.2698 339.8693 333.552 326.6243 318.4121 308.114 296.7231 286.4978 278.7909 273.6646 270.6582 269.0159 269.1057 271.2821 275.293 279.4582 282.4317 281.7806 278.1103 271.5882 263.0475 254.1503 246.0428 239.1488 234.0054 230.9503 229.9139 231.084 234.0384 238.9572 243.8191 247.6291 251.0215 254.7001 257.2529 256.5683 251.5449 244.3406 237.3228 231.234 225.5936 220.0745 214.6451 209.8685 205.9376 203.1596 201.6474 201.1124 201.4264 202.1821 203.3378 205.9658 210.6778 216.7017 222.4531 226.7467 229.0603 230.1241 230.3117 230.8096 230.8248 230.6002 230.8887 231.6443 231.7917 231.1283 230.4663 230.1579 229.9214 229.4592 229.0354 229.2986 230.5017 232.4652 234.1455 235.5545 237.163 238.9957 240.6435 241.5748 241.8077 241.6254 241.316 240.8614 239.9675 238.6982 237.3126 236.7887 237.0285 237.7006 238.2616 238.2253 237.9496 237.9058 238.5937 240.6457 244.1692 247.9871 250.5019 251.1861 250.472 249.5693 249.9004 251.4435 252.7285 253.433 253.6378 252.6362 250.3006 246.6305 242.1114 236.5805 230.3237 223.3289 215.6151 207.2014 198.9556 191.4617 185.0394 179.7436 176.09 174.4613 174.873 176.5478 178.8983 181.1994 183.1585 184.4613 185.3574 185.9538 186.316 187.0518 186.8991 187.3223 188.1631 189.2163 190.3962 191.3696 192.2426 193.4062 195.12 196.963 198.5615 200.4153 202.6438 204.7454 207.3148 209.6401 211.545 213.0123 214.6648 216.7791 218.7386 220.7988 222.6993 225.6631 229.2956 233.9533 239.6946 247.8872 257.8607 265.9843 269.9523 269.1243 262.4642 255.8651 259.8439 279.4669 310.9816 346.2141 381.2972 412.366 439.2054 459.833 472.7593 477.6398 463.6671 436.0492 400.4593 365.6667 336.6316 
241.0143 250.7286 260.8353 270.9526 281.02 292.7636 303.493 313.0901 320.8591 326.9493 332.094 335.8679 339.1972 341.076 342.1522 343.0154 343.4153 343.0999 342.1158 340.0009 336.7501 332.5166 327.0937 320.2899 311.5013 301.2954 291.209 282.9237 277.2597 274.5005 274.066 274.8912 276.9619 280.1872 283.7879 285.4471 283.3204 -9999 270.7855 261.6887 252.5047 244.1705 237.3855 233.0028 231.1287 231.4831 233.5608 236.2382 240.048 243.9398 247.5159 251.5921 256.4907 259.6667 259.0153 254.3394 247.2878 239.9318 233.1785 226.7852 220.6432 214.9383 210.0787 206.0227 202.7802 200.5001 199.0555 198.4877 198.5976 199.1278 200.8227 204.3872 209.3732 214.2819 217.9875 220.7313 223.3486 225.6366 227.8323 229.8378 231.2591 232.447 233.6471 233.8314 233.0864 232.2758 231.6653 230.9658 230.0279 229.4378 229.8245 231.2958 233.324 235.1803 236.544 237.9892 239.6647 240.8526 241.1564 240.7824 240.2222 240.0166 239.6319 239.0195 238.1082 237.1507 237.1044 237.9183 238.985 239.4157 239.3749 239.0764 238.9428 238.971 239.7594 241.5793 243.9193 245.93 246.7726 246.6615 246.2847 246.4727 247.4821 248.5987 249.3195 249.1859 247.7613 245.1333 241.9643 238.3785 233.4258 227.4602 220.2431 211.7484 202.836 194.629 187.3552 180.8333 175.3809 171.6819 170.5152 171.6067 173.9071 176.6703 179.4512 182.0292 183.9267 184.9666 185.2345 184.9648 185.1108 184.8293 184.9771 185.5541 186.3561 187.3065 188.3346 189.567 191.1264 193.2415 195.2722 197.1733 199.5865 202.4572 204.7568 207.3989 209.599 211.0044 212.144 214.1187 217.204 220.0613 222.4576 224.5443 228.2341 234.1615 242.3639 249.8138 257.1873 266.562 275.4452 281.3354 284.2945 280.0338 271.3648 269.929 284.5644 319.2317 364.8831 409.3194 444.7564 470.382 486.7777 495.0276 494.8607 477.943 448.7206 410.8961 373.7397 342.5495 
241.0837 250.4171 260.3102 270.6433 280.9568 293.0201 304.4191 315.2645 324.3612 330.8578 335.5272 338.3857 340.4202 340.6733 339.3117 337.6701 335.8604 334.3483 333.263 332.3347 330.9122 328.7911 325.6027 320.9919 314.3324 305.6917 295.8703 287.0433 281.201 279.2505 280.4757 283.1134 286.1873 289.2959 291.5865 291.1332 286.4909 -9999 -9999 260.7189 250.9311 242.1811 235.3325 231.1516 229.5632 230.55 233.283 236.0705 239.4118 242.9988 247.1642 252.731 258.6793 262.3602 262.1039 257.6604 250.2063 242.3573 235.0416 228.2103 221.714 215.8604 210.9828 206.7649 203.1819 200.3293 198.2344 197.1256 196.9019 196.8507 197.3123 198.8583 201.9147 205.7824 209.63 213.5512 217.537 221.5146 225.1921 228.849 232.1655 234.5637 236.0604 236.2598 235.3065 233.8232 232.0402 230.3023 228.9009 228.3029 228.9913 230.8837 233.1627 235.0105 236.1852 236.8244 237.4811 237.7941 237.4342 236.8552 236.4921 236.6157 236.8008 236.7961 236.306 236.2281 236.7995 237.6817 238.4771 238.747 238.5807 238.4751 238.4873 238.3591 238.2431 238.9522 240.3496 242.1755 243.9127 244.5579 244.2113 243.6153 243.7197 244.4259 244.8807 244.2166 242.1456 239.2661 236.4425 233.2304 228.5054 222.6152 215.0058 206.2416 197.7411 190.269 183.3131 176.9876 171.3903 167.635 166.4741 167.5021 169.5903 172.2879 175.1915 178.0168 180.3124 181.6603 182.157 181.9871 182.3839 182.5665 182.6241 183.0339 183.8282 184.8071 186.241 188.1063 190.0676 192.3855 194.5583 196.8136 199.5467 202.6589 205.066 207.2303 208.9905 210.2236 211.8692 214.8768 218.7582 221.7049 224.276 226.6245 230.9706 239.2207 251.6774 262.442 268.9928 275.392 284.3305 292.1316 297.2654 297.9951 291.3478 285.4514 297.1663 336.392 390.0163 441.8476 481.7417 509.157 522.0041 522.101 514.1645 491.6559 457.6691 415.1995 375.6812 343.7853 
241.2262 250.5314 260.6021 271.1331 281.6576 293.8943 305.6051 317.2803 327.723 335.1645 339.6586 341.5493 341.9993 340.6698 337.1578 333.5037 330.0121 327.3817 326.0656 326.0235 326.129 325.3967 323.4254 319.9597 314.8024 307.8105 298.9048 290.2268 284.6185 283.5216 285.6129 289.2509 293.1652 295.881 296.9371 294.5698 288.0424 -9999 -9999 259.0078 249.0047 240.2427 233.2756 229.156 227.8569 229.1522 232.039 234.993 238.45 242.8091 248.1418 254.5585 260.8639 264.4498 264.2766 260.0089 252.7339 244.8421 237.3603 230.5308 224.101 218.4349 213.6066 209.5078 206.2144 203.6062 201.465 199.9565 198.9224 197.8348 197.0135 197.0551 198.6304 201.5881 205.4449 209.624 213.8392 218.1547 222.8171 227.6381 232.0585 235.2477 236.7346 236.8017 235.7583 233.9586 231.3761 228.9222 227.3281 226.9581 227.8309 229.7808 231.9452 233.6325 234.4817 234.5816 234.3212 233.4533 232.3069 231.5955 231.4706 232.0772 232.9863 233.7699 233.9236 234.2686 235.2888 236.0571 236.5014 236.5967 236.5653 236.7232 237.0793 237.251 237.4445 238.1246 239.7257 241.9133 244.0572 245.0856 244.4442 242.908 241.6308 241.2535 241.3269 240.4046 237.9633 234.6074 231.5513 228.1676 223.3916 217.1547 209.1538 200.1652 191.9732 184.8172 178.3486 172.519 167.5986 164.1774 162.8905 163.3361 164.6417 166.6949 169.1153 171.6832 173.9839 175.8747 177.0752 177.7551 178.873 179.8192 180.0415 180.5823 181.4581 182.7407 184.449 186.6183 189.2098 191.828 194.4671 197.0698 199.7484 202.414 204.5607 206.5488 208.5116 210.1422 212.1113 215.1255 218.8701 222.035 225.0808 228.2172 233.0403 243.3984 259.9564 275.4598 284.2735 287.7899 292.3366 302.2452 310.8497 316.8506 316.0888 308.2216 313.216 348.6228 404.9861 466.3897 355.5062 366.3275 364.5649 355.2937 341.0594 504.9147 288.2271 417.3714 377.5552 345.49 
241.0771 250.6605 260.9796 271.7607 282.1898 294.2154 305.7868 317.5145 328.6115 336.7902 341.4281 343.0414 343.0754 341.634 337.6522 333.031 328.4825 324.8992 323.1173 323.1873 323.6439 323.3572 321.8066 318.8714 314.2596 307.7468 299.4257 291.0793 285.5349 284.1596 285.5738 289.1811 293.8293 296.9534 297.451 293.6877 286.3363 277.0147 266.7338 256.4261 247.2655 239.6979 233.854 230.3 229.6915 231.2974 234.0938 236.951 239.9856 243.8641 248.4799 253.613 258.6164 261.7254 262.327 259.6056 254.1224 246.737 238.8747 232.1991 226.6509 221.8123 217.524 214.0503 211.6238 209.7232 207.6694 205.3941 203.209 201.2949 200.0973 199.4978 199.9556 201.8477 205.0346 208.6981 212.2874 216.1603 220.8755 226.207 231.0723 234.2712 235.372 235.2718 234.6238 233.0439 230.3499 227.7124 226.1667 226.1931 227.3732 229.0071 230.315 231.1078 231.4114 231.1031 230.1012 228.4328 226.8391 226.0307 225.8844 226.6611 228.0388 229.6759 230.7206 231.5505 232.6394 233.401 233.9778 234.4296 234.9742 235.6772 236.2615 236.6755 237.1539 238.1288 240.0197 242.5432 244.6972 245.6532 245.0632 243.2784 240.8791 239.0615 238.0904 236.506 233.5982 230.1546 227.2918 224.1443 219.7252 213.7608 205.8273 196.4227 187.3827 179.6193 173.1005 167.7148 163.6427 160.7461 159.3342 159.2152 159.8403 161.1202 162.8528 164.9693 167.2925 169.5367 171.4777 173.261 175.282 176.9372 177.5609 178.4267 179.557 181.1135 183.0404 185.5339 188.3155 191.0571 193.7876 196.1939 198.6884 201.0423 203.3406 205.7358 208.0392 210.0318 212.1513 215.0979 218.516 222.0671 225.6039 229.421 234.2683 245.7242 265.7176 286.0718 300.2574 306.6942 307.5498 315.5556 329.6126 340.5504 344.4978 337.126 331.044 351.3475 399.1333 464.2196 365.0064 381.5192 379.6405 365.4969 345.2772 317.341 286.2628 416.1049 378.1523 347.0695 
240.6581 250.5065 260.8975 271.7684 282.0921 293.6745 304.5859 315.3492 325.8321 334.0844 339.4746 342.3528 344.0426 344.3411 341.4776 336.5921 331.032 326.1964 323.1478 321.9033 321.1863 320.5765 319.4273 316.9584 312.226 305.4269 296.9446 288.5384 282.1953 279.1687 279.3511 282.6209 287.6103 291.3526 291.9887 287.852 280.0683 270.4497 260.3019 250.5229 242.3233 236.2433 232.0383 229.8091 229.9426 232.0683 235.0422 237.865 240.5305 243.1804 246.0575 249.4113 253.4326 256.8301 258.3895 256.6085 252.1637 245.7323 238.226 232.142 227.8696 224.2664 221.236 219.1946 218.1163 217.2768 215.4989 212.8484 209.8497 207.3927 205.6597 204.1742 203.524 204.1308 206.1155 208.8419 211.8708 215.4857 220.1802 225.7314 230.4421 232.9727 233.7016 233.7377 233.3661 231.929 229.4003 226.89 225.5325 225.8952 227.3468 228.685 228.9927 228.5821 227.8941 226.7853 225.2094 223.7107 222.4906 222.0027 221.8794 222.5244 223.9119 225.8662 227.3103 228.6356 229.9881 230.9876 231.6548 232.4893 233.5547 234.8441 235.8496 236.6379 237.5409 238.9647 240.9227 243.0035 244.6204 245.2071 244.7434 243.1762 240.9827 238.5781 236.2975 233.9004 231.3173 228.7563 226.5218 223.6656 219.6043 213.7279 205.2695 194.6068 184.0251 175.2156 168.4682 163.551 160.2137 157.8351 156.2888 155.6087 155.6186 156.3102 157.4148 158.996 161.1366 163.6865 166.3502 169.157 171.9648 174.5113 175.5152 176.7452 178.1727 179.8683 182.0227 184.6754 187.4258 189.9621 192.2162 194.5313 197.3702 200.259 202.705 204.9953 207.2562 209.3558 211.7551 214.7136 218.3642 222.3807 226.6441 230.8731 235.8279 247.384 269.4112 294.2569 314.0121 327.3563 332.4707 341.6505 360.5987 377.3157 382.7113 376.1265 359.0734 363.8658 399.4935 460.9818 367.1771 387.7056 386.7056 367.9337 340.5463 308.5978 278.9855 254.558 235.1784 219.4193 
240.1236 249.9144 260.2022 270.802 281.0202 292.2115 302.2059 311.701 321.1839 329.2825 335.8549 340.8247 344.7475 347.011 345.9218 342.0168 336.3752 330.6587 326.36 323.7937 322.0586 320.9327 319.3344 316.322 310.8399 303.4443 294.8696 286.2011 279.0655 274.4475 273.1531 275.5981 279.9222 283.5608 284.3595 280.7398 273.4442 264.4143 255.0707 246.2523 239.3287 234.4742 231.3511 229.6469 229.4724 230.7824 233.3415 235.5487 237.1532 238.5967 240.6904 243.6608 247.2846 250.1792 251.2955 249.8717 246.4828 241.6429 235.8221 231.1454 228.4287 226.1725 224.7214 224.4247 224.8086 224.8336 223.6105 221.2613 218.1748 214.8143 211.5285 208.4717 206.5163 205.9655 206.7497 208.6057 211.1094 214.5644 219.0263 223.6806 227.0057 228.4404 228.8849 229.305 229.2421 228.1771 226.3045 224.3173 223.3269 223.7204 224.6183 225.0948 224.6424 223.8062 222.6337 221.0255 219.2484 218.3379 218.1142 218.4491 218.9868 220.067 221.652 223.656 225.3877 227.262 229.1284 230.5733 231.5565 232.5048 233.6148 235.01 236.3907 237.8243 239.2992 240.9105 242.637 244.0504 244.8549 244.9259 244.5417 243.7329 242.22 239.7768 236.8162 234.0056 231.8467 230.3908 229.0156 226.5791 222.7349 216.2444 206.2172 193.7789 181.6956 171.8686 164.6294 159.736 156.6422 154.4395 152.9089 152.1617 152.218 152.8867 153.7509 154.8687 156.4454 158.6037 161.3676 164.6875 168.0177 171.5561 173.2298 174.861 176.3513 178.02 180.0091 182.1826 184.4995 186.8889 189.5187 192.3127 195.5215 198.5015 200.9489 203.1206 205.3977 207.9707 210.9087 214.2928 218.2909 222.7337 227.6843 232.6033 238.3769 250.378 273.8205 302.2175 327.396 348.6003 362.9647 378.74 402.7741 423.717 432.6549 425.4242 396.5872 389.3308 415.706 334.3639 372.5047 390.6397 385.4976 361.0994 328.4105 296.2687 270.5112 250.4412 233.7486 218.9459 
239.4553 248.9266 259.0581 269.4723 279.3902 290.1009 299.4 308.0463 316.9983 324.8772 331.9398 338.0828 343.6519 347.6034 348.5428 346.6192 342.2312 336.5637 331.2263 327.5101 325.1361 323.1856 320.6191 316.788 311.2728 303.619 294.3589 284.4976 275.899 270.13 268.2755 270.0871 273.1513 275.6377 275.9539 272.653 265.9565 257.8553 249.4851 241.9964 236.4171 232.7763 230.5632 229.1586 228.341 228.0017 228.5029 229.1612 230.0094 231.2363 233.464 236.3626 239.4004 241.4415 242.0611 241.2506 238.9433 235.8669 232.0587 228.7584 227.0092 226.2419 226.9541 228.8639 230.6918 231.4758 230.8887 229.2465 226.3752 222.1412 217.1299 212.2285 208.7109 206.9637 206.7263 207.7489 209.7934 212.9815 216.7592 220.0527 221.8538 222.3952 222.5065 223.0444 223.3229 222.888 221.9588 220.872 220.1967 219.9675 219.7957 219.4116 218.6773 217.8849 217.0221 215.9154 214.6093 214.172 214.746 215.6792 216.9336 218.4878 220.5973 223.2112 225.6815 228.0764 230.2379 231.9514 233.4343 234.7309 235.7821 236.7194 237.9863 239.6668 241.1672 242.3879 243.4095 244.0819 244.039 243.9264 244.0248 243.9652 243.2173 241.5784 238.9679 236.2404 234.4104 233.6064 232.8577 231.1021 227.16 219.0028 207.0512 193.6821 181.1759 170.8374 162.9918 157.6417 154.1866 151.6965 149.9343 149.0987 149.4676 150.8799 152.4014 153.4947 154.4299 155.713 157.866 160.8836 164.0126 167.8834 169.9329 171.8791 173.7788 175.5817 177.0437 178.7689 181.1432 184.1824 187.5415 190.6752 193.7796 196.4999 198.7488 200.9838 203.8638 207.1448 210.7828 214.6871 218.8784 223.3663 228.8346 235.1439 242.7328 256.1886 280.092 312.0274 344.9441 374.8961 399.7261 424.1549 451.9771 475.3527 491.4266 481.8945 438.3721 417.1466 435.2966 349.5435 382.9545 393.7726 380.5728 348.6663 316.0157 289.4847 268.6375 251.5353 235.6558 220.6816 
238.4486 247.5896 257.3929 267.441 277.109 287.2973 295.8766 303.9799 312.653 320.7505 327.8356 334.3978 340.8567 346.4502 349.3643 349.1456 346.286 341.1472 335.2033 330.2787 327.3378 325.302 322.6125 318.7055 313.3961 305.3211 294.6805 283.2328 273.3387 266.8795 264.6765 265.7479 267.2856 267.9939 267.1368 263.8552 257.8785 250.7415 243.9179 238.1244 233.9521 231.2718 229.5916 228.4466 227.375 226.4044 225.42 224.8707 225.1328 226.1568 228.1279 230.9667 233.8064 235.8638 236.6223 236.2028 234.9447 233.3643 231.2232 228.8165 226.9761 226.7492 228.8959 232.3895 235.2639 236.3879 236.0462 234.9142 232.8078 229.0716 223.6294 217.7325 212.7684 209.6361 208.2168 208.316 209.6569 211.9529 214.6821 216.8783 217.888 218.2267 218.0581 218.1943 218.5104 218.3613 217.9626 217.4843 216.8818 216.1184 215.356 214.7426 214.2763 213.8008 213.4206 -9999 -9999 212.5175 213.0677 214.3991 216.3161 218.2373 220.9538 224.3499 227.6906 230.256 232.4397 234.1261 235.7551 237.364 238.6563 239.4123 240.2574 241.1794 241.876 242.2664 242.6651 243.1441 243.3094 243.3217 243.5553 243.8404 243.5681 242.203 239.9302 237.565 236.2136 235.9913 235.7232 234.3884 228.9976 217.9871 204.2883 190.8584 178.6603 168.2955 160.1192 154.3836 150.5092 147.6536 145.7071 144.9546 145.8287 147.969 150.4332 152.2623 153.2581 153.9153 155.255 157.5983 160.1918 163.8676 165.7645 167.7764 170.1012 172.2132 174.08 176.3601 179.291 182.6381 185.8936 188.8981 191.7535 194.3693 196.932 199.8333 203.518 207.4803 211.538 215.6995 219.9197 224.5085 230.4485 238.4021 249.5217 265.9032 290.3042 325.718 367.8913 408.3546 443.6641 475.9737 507.011 530.5595 548.2523 535.7793 481.1143 444.1776 451.6455 349.9529 378.0536 381.646 363.7037 331.6438 305.757 286.863 270.4002 254.5399 238.5783 222.8002 
237.2942 246.3308 256.0345 265.7401 274.9393 284.567 292.5755 300.3933 308.6685 316.4803 323.3661 330.076 337.103 344.0652 349.0627 350.4575 348.8257 344.3594 338.284 332.5087 328.7188 326.3281 323.7319 320.1925 315.1872 306.9732 295.5621 283.2961 272.5046 265.4036 262.4963 262.3366 262.3708 261.7586 260.0894 256.8783 251.9858 246.3645 240.8762 236.1289 232.5218 229.8272 227.7316 226.2788 225.0379 223.7878 222.2211 220.9482 220.6302 221.5999 223.3755 225.9345 228.6716 231.0887 232.5072 232.3877 231.5696 230.8857 230.1151 228.5068 226.6213 226.0668 228.4697 232.6918 236.036 237.2753 237.1953 236.9012 235.968 233.2902 228.2979 222.0234 216.1648 211.8441 209.279 208.376 208.6035 209.5843 210.9578 212.2927 213.4273 214.2114 214.1711 213.8985 213.7421 213.3026 212.9238 212.7698 212.6752 212.5377 212.3807 212.2838 212.1421 211.9155 211.8267 211.8722 -9999 212.265 213.1536 214.7485 216.7591 219.1078 222.1067 225.6515 228.8851 231.176 233.0084 234.6552 236.3268 238.2719 240.2498 241.4754 242.0391 242.0522 241.8813 241.5571 241.5804 241.9207 242.1295 242.3788 243.2451 244.0869 244.0599 243.1407 241.1551 239.0513 238.2789 238.3758 237.9194 236.0302 228.6763 215.8371 201.3783 188.003 176.1807 166.0829 157.9394 151.9756 147.7958 144.6401 142.4734 141.6829 142.7729 145.3234 148.1903 150.6038 152.0667 152.7121 153.5571 155.0302 156.9228 160.0626 161.7956 163.6214 166.1779 169.0048 171.8034 174.776 177.8958 181.1645 184.1661 187.2529 190.2818 192.9505 196.0047 199.5634 203.7062 207.8557 212.1812 216.6119 220.967 226.0452 232.7305 242.7608 258.6862 279.7891 306.8158 345.8405 396.8181 448.7845 494.722 533.7985 565.0414 585.4322 598.8237 583.6387 525.8058 473.7761 459.3527 334.8417 355.8372 359.2749 345.5737 322.0933 304.4326 288.9614 273.8411 258.1517 240.9807 223.4135 
236.3624 245.3822 254.9232 264.2357 272.9444 282.3677 290.5507 298.2281 305.6114 312.822 319.3035 326.1813 333.9991 341.8968 348.2906 351.2887 351.0856 348.0204 342.4766 335.8603 330.5391 326.8018 323.5431 319.9167 315.1651 307.5733 297.0823 284.9683 273.7437 265.9543 262.407 261.2588 260.3717 258.7671 256.3048 252.6821 248.0643 242.9352 237.7431 232.9092 228.924 225.7617 223.2574 221.4604 219.8873 218.3778 216.4759 214.8397 213.9844 214.5227 216.3067 218.9861 222.0837 224.9849 227.0856 227.8793 228.1152 229.0035 230.27 230.4434 228.8395 227.1417 228.0542 231.0717 233.6224 235.1547 236.3651 237.8038 238.3358 236.7104 232.5834 226.3876 219.6289 213.8749 209.8765 207.646 206.6296 206.3234 206.6275 207.4958 208.5936 209.6877 210.0346 209.9509 209.8001 209.4183 209.2038 209.1595 209.2861 209.6098 210.0253 210.3812 210.5634 210.5273 210.4526 210.558 211.1107 212.2369 213.4993 215.1856 217.281 220.2326 223.8384 227.3009 230.4651 -9999 234.0681 234.9231 236.3068 238.4112 240.7163 242.2027 242.4534 242.0303 241.327 240.5727 240.0965 240.0927 240.674 242.1046 244.0147 245.251 245.4818 244.7648 243.2763 241.5002 240.4751 239.9946 239.0912 236.2585 227.9882 214.7626 199.9711 186.2639 174.4424 164.5845 156.6514 150.7235 146.3413 143.1044 140.9195 140.2286 141.3593 143.9526 146.8348 149.3486 151.1823 152.1366 152.6959 153.4586 154.812 157.3962 159.0461 160.7266 163.464 166.6937 169.7145 172.7004 175.6467 178.8338 182.0372 185.4197 188.6826 191.508 194.9491 198.8087 202.9847 207.1303 211.6896 216.7858 221.6015 227.277 234.8705 247.4474 268.5932 297.0137 332.3215 378.132 435.122 495.9333 551.4842 596.0608 625.5621 641.186 648.0051 627.475 569.8749 506.9872 304.3684 318.3885 332.2158 338.8364 332.9315 318.1009 305.1864 290.1353 275.1636 258.4033 239.4487 220.2507 
235.8163 244.4787 253.7005 262.6489 271.0728 280.4277 288.9639 296.81 303.5668 310.2787 316.9358 324.3269 332.9175 341.61 348.8854 353.2296 354.4577 352.7286 347.8455 340.5835 333.5203 328.0739 323.6778 319.4705 314.3483 307.2761 297.9326 286.6138 274.9127 265.7365 260.3686 257.6067 255.6883 253.7528 251.518 248.3956 244.2874 239.2628 234.3704 230.0668 226.3391 223.2076 220.4956 218.1268 215.8945 213.9065 211.7734 209.8195 208.0912 207.1898 207.7324 210.0718 213.5362 217.1753 220.1068 222.0727 223.742 226.401 229.8351 232.0736 231.6347 229.2675 227.7577 228.3052 230.0733 232.4345 235.1397 237.6052 238.4545 236.7733 232.7085 226.7571 220.1233 214.1746 209.6397 206.6106 204.7389 203.7557 203.5978 204.1843 205.026 206.0118 206.8143 207.4838 208.0078 208.1812 208.3195 208.2882 208.0501 207.8192 207.8349 207.9487 208.2582 208.7088 209.1425 209.6916 210.6746 212.2437 214.3247 216.7707 219.7321 223.4635 227.3502 230.8605 233.6747 -9999 237.8886 238.6289 239.6955 241.1806 242.7265 243.6581 243.8051 243.2874 242.119 240.3522 239.2413 239.5114 241.1957 243.5808 245.8467 246.8615 247.1325 246.7165 245.9891 245.289 244.6847 244.1195 242.4337 237.9213 228.7367 215.4362 199.9717 185.4551 173.1433 163.165 155.2472 149.3185 144.9886 141.942 140.1483 139.8441 141.0385 143.2568 145.6877 147.8893 149.7372 150.94 151.444 151.923 153.0231 155.3469 157.1396 158.886 161.5687 164.7068 167.6484 170.5193 173.3759 176.4335 179.7823 183.3775 186.7312 189.8169 193.5724 197.526 201.6035 205.7027 210.2131 215.7249 221.5384 228.231 236.6586 251.5836 278.1852 316.5527 366.6058 425.5024 488.802 554.24 614.9176 659.3103 453.8486 696.6799 698.5814 667.1255 599.3014 529.5678 485.9047 317.149 324.9559 331.1522 328.0141 317.2372 305.371 288.8339 272.459 254.0392 234.0071 214.4729 
236.2425 244.4534 253.0591 261.5048 269.371 278.2666 286.8228 294.8779 302.0676 309.1807 316.3791 324.274 333.2694 342.1373 349.8379 355.2819 357.8272 357.1605 352.993 345.9379 337.6512 330.4529 324.5431 319.1085 313.1573 306.0796 297.321 286.6826 275.278 265.6046 259.0325 255.1349 252.8754 251.2796 249.9111 247.8274 244.3945 239.4304 234.4716 230.1999 226.5014 223.0291 219.6019 216.419 213.4906 210.7905 208.0187 205.265 202.6709 200.93 200.6244 202.4992 205.9929 209.6762 212.5665 214.9128 217.4786 221.391 226.6985 230.7775 231.8475 230.0691 227.3595 226.065 227.3193 230.5029 233.8416 236.4093 236.7911 234.3605 229.6741 223.6474 217.1795 211.523 207.1982 204.4447 203.0247 202.2616 202.0125 202.1473 202.5738 203.1978 204.1638 205.1107 206.0047 206.4605 206.7839 206.8994 206.6938 206.2316 205.9059 205.977 206.5696 207.671 209.1626 210.7219 212.4567 214.2217 216.5951 219.4584 223.0924 227.2204 231.1887 234.714 237.5239 240.0991 242.186 243.3784 244.1065 244.592 244.9927 245.0357 244.7706 243.7867 242.085 239.7365 238.4279 239.3918 242.3322 245.7465 248.037 248.8425 248.5807 248.252 248.6431 249.6697 250.7873 250.7774 247.7238 240.9677 230.4426 216.5051 200.0211 184.4491 171.6043 161.6567 153.8185 147.6247 143.1593 140.4566 139.3497 139.6594 140.9623 142.7159 144.5332 146.1676 147.535 148.6554 149.3264 149.9934 150.9885 153.0186 154.8138 156.5917 159.2377 162.417 165.5255 168.5407 171.4814 174.6078 177.8976 181.395 184.9479 188.2762 192.2705 196.2848 200.6456 204.8219 209.4747 215.0459 221.6817 229.65 239.5345 256.94 289.5154 340.3477 407.5693 483.4852 558.4794 628.6316 685.456 482.8069 482.9608 474.1123 734.2482 691.1266 611.6272 537.5181 494.2421 321.2739 326.0055 328.6852 324.9189 315.3123 303.7677 285.6813 266.9831 246.7767 226.4131 207.6239 
237.337 245.3179 253.4044 261.4362 268.8617 276.4803 284.0765 292.2364 300.2847 308.5669 316.5271 324.4891 333.3106 342.0499 349.8285 355.9348 359.4255 359.6511 356.1378 349.4243 340.706 332.1019 324.7492 317.9546 310.9875 303.5615 294.851 284.8629 274.4627 264.6889 256.9113 251.7326 248.8156 247.5231 246.7934 245.6845 243.6678 239.915 235.1547 230.9094 226.7207 222.1707 217.5801 213.5267 210.0334 206.701 203.3141 199.7941 196.8146 194.8231 194.1528 195.3469 197.923 201.2934 204.3051 207.0078 209.8011 213.6758 219.1051 223.872 226.3537 226.4967 224.6407 223.0905 223.7214 226.2278 228.5252 229.424 228.5448 226.0272 222.242 217.2963 212.1642 207.7234 204.1684 202.1309 201.4026 201.5335 201.6889 201.4913 201.3639 201.5978 202.4918 203.7285 205.0015 205.8897 206.5606 207.0322 207.1824 206.8571 206.3504 206.1862 206.568 207.5568 209.1855 211.0248 213.369 215.3288 217.6259 220.4681 224.1963 228.6786 232.9603 236.9341 240.1324 242.7449 244.8859 245.7992 246.3609 246.7334 246.7237 246.4606 245.5572 243.9859 242.4219 240.7664 239.7161 241.0447 244.8549 249.1543 252.2348 253.2646 252.5584 251.9032 253.0406 255.4268 258.1149 258.8887 254.8781 245.9654 233.5898 218.1523 200.7113 184.1228 170.5768 160.4038 152.5922 146.344 141.627 138.8893 138.1468 138.8889 140.4007 141.9449 143.3589 144.3581 145.2376 146.0841 146.822 147.769 148.8356 150.6349 152.2786 154.1437 156.8851 160.2689 163.787 167.149 170.2222 173.4388 176.6596 180.1382 183.7217 187.1141 191.1411 195.1366 199.6546 203.9872 208.8591 214.7821 222.352 231.9782 244.352 265.9663 305.0428 366.296 450.5813 545.2245 636.7658 487.4819 506.9197 508.4534 497.9444 480.5571 738.6404 694.566 616.2725 541.9114 499.0558 323.3266 326.9646 326.3075 320.8922 311.007 299.8652 441.9042 415.8224 240.2374 220.0543 202.1121 
239.2098 247.3712 255.2613 262.7643 269.452 274.958 281.0504 288.3658 296.6519 305.3546 313.584 321.3475 329.596 337.7813 344.9112 350.7231 354.6252 355.5308 352.9761 347.1505 339.0506 330.2376 322.0081 314.289 306.3746 298.0012 288.7902 279.5564 270.6797 261.76 253.2006 246.5144 242.3803 240.6646 240.1125 239.2177 237.4716 235.0235 231.7335 228.2612 224.0826 219.0653 213.949 209.4347 205.469 201.4252 197.2395 193.136 190.0109 188.0987 187.2452 187.5303 188.9413 191.4723 194.6985 198.2124 201.7433 205.3872 209.6692 214.2162 217.8766 219.7566 219.3631 217.9403 217.3015 217.7823 217.8757 217.0706 215.2102 212.862 210.1265 206.719 203.1896 200.0645 197.8513 197.0602 197.515 198.8282 199.7842 199.7239 199.2189 198.6344 198.7321 199.5101 200.7365 201.9661 203.0448 203.9789 204.7124 205.18 205.288 205.2677 205.3192 205.686 206.6046 208.0057 210.1735 212.3264 215.0631 218.0635 221.9582 226.616 231.0157 -9999 -9999 240.4031 241.7679 242.5162 243.1719 243.6359 243.3902 242.6104 241.3529 240.1795 239.5905 239.2951 239.3736 241.0249 244.7003 248.887 252.6617 254.9737 255.04 254.6844 255.8206 258.6606 261.5894 262.3471 258.0768 248.0076 233.6722 216.3706 198.2299 181.54 167.6936 157.0689 149.0776 143.1127 138.6083 135.7745 134.7066 134.9919 136.03 137.2229 138.3473 139.3594 140.5258 141.5685 142.5599 143.6443 145.0178 146.8926 148.657 150.756 153.5281 156.9408 160.5521 163.9155 166.8931 169.8626 172.9975 176.335 179.6751 182.9064 186.789 190.9275 195.4183 200.042 205.3662 212.1353 221.6541 234.4551 251.1344 280.0382 326.648 394.2197 490.2612 605.7742 707.6843 524.4461 535.069 525.2523 502.3304 474.7991 449.5897 682.0459 622.771 342.6042 315.5479 312.7245 316.5577 314.5473 309.5152 300.1942 289.0023 272.9606 254.5051 377.9074 349.3668 322.2216 
241.9061 250.4015 258.4805 265.7402 271.2039 275.932 280.8628 286.9945 294.1845 302.236 310.0214 317.6832 325.5009 332.9539 339.1667 344.168 347.8507 349.175 347.4318 342.5901 335.5804 327.4174 319.3642 311.6083 303.2827 294.529 285.2874 276.6215 268.3777 260.002 251.0194 243.1617 237.4554 234.545 233.6844 232.9274 231.307 229.5235 227.6102 225.396 221.9288 217.3131 212.2907 207.5061 203.0163 198.3248 193.3251 188.6515 185.3437 183.3207 182.3507 182.1266 182.9187 185.0525 188.5297 192.8046 197.2184 201.4814 205.5507 210.0681 214.172 216.2762 216.0522 214.217 211.9965 210.4705 209.1255 207.6075 205.5394 203.0456 200.5085 197.9334 195.5516 193.6069 192.3233 192.485 193.794 195.8989 197.5639 198.0603 197.9259 197.4496 197.1124 197.3261 198.0995 199.0568 200.0342 201.0547 202.0653 202.9986 203.7531 204.1322 204.3556 204.7929 205.6277 206.8485 208.9241 211.0427 213.821 216.97 220.802 225.4328 -9999 233.4185 -9999 -9999 239.6712 240.1747 240.897 241.4891 241.4493 240.457 239.0612 238.0922 238.2289 239.137 240.388 242.3948 245.8146 250.4905 255.4704 259.4215 261.0677 261.5984 263.2886 266.6911 269.2065 268.7664 264.3068 253.9925 237.8 218.6191 199.5311 182.3296 167.9279 156.4364 147.7691 141.5577 136.9709 133.8679 132.1434 131.6962 131.9788 132.6002 133.6521 134.9532 136.4936 137.845 139.2149 140.6051 142.2982 144.6141 146.7033 148.8555 151.5655 154.7773 157.9996 161.0551 163.7633 166.5285 169.7101 173.0444 176.2926 179.5678 183.4377 187.6043 192.3361 197.1057 202.9088 210.6255 222.0127 238.1159 258.9963 293.9045 345.8074 418.1611 521.9851 650.8622 516.6085 550.6983 557.8373 545.8755 514.946 478.2251 446.1083 420.8016 392.2789 355.0204 320.063 302.4822 300.6453 300.9644 297.0482 288.3964 277.7083 263.0693 395.6476 370.5623 344.6466 320.2583 
245.2796 253.9455 261.7311 267.8127 272.8777 277.5141 281.7577 286.3751 291.547 297.8597 304.656 311.7759 318.9221 324.9897 329.6316 333.1624 335.9952 337.044 335.7607 331.7991 326.0867 319.4126 312.5652 305.7872 298.2546 290.2838 281.9848 273.8152 265.5884 257.2614 248.5984 240.7302 234.2493 229.4353 226.8168 225.3174 223.89 222.5074 221.1873 219.521 216.8763 213.4154 209.4026 204.9862 200.3056 195.1199 189.6001 184.6641 181.3068 179.3331 178.3447 178.1224 179.018 181.3102 184.8962 189.5271 194.577 199.7314 204.2072 208.391 211.7602 212.903 211.8556 209.9516 207.2219 204.6557 202.295 200.1303 197.7836 195.1226 192.4473 189.8987 187.8983 186.7326 186.5905 187.4957 189.2829 191.524 193.2329 194.3004 194.9217 195.228 195.3223 195.4713 195.8004 196.3091 196.9418 197.8327 198.9872 200.1712 201.1308 201.8067 202.3584 203.1165 204.2789 205.8394 208.0328 210.2997 213.2421 216.6557 220.5941 224.8594 229.0394 232.2628 234.8795 236.8868 237.8949 238.409 239.0576 239.3375 239.0357 238.3738 237.6906 237.6308 238.3721 239.9658 242.2209 244.9907 248.7409 254.2472 260.8279 266.9998 271.3239 273.9852 276.486 279.4166 279.9964 276.9021 271.8944 261.8185 244.2016 223.2881 202.9834 184.9964 169.8158 157.2193 147.4003 140.2735 135.062 131.5492 129.5235 128.4392 127.9948 128.2233 129.0719 130.4124 131.9913 133.6513 135.4691 137.308 139.4689 142.0068 144.3277 146.468 148.9511 151.8476 154.6952 157.3588 159.8609 162.6311 165.7747 169.2435 172.7797 176.3444 180.2205 184.6351 189.6499 194.6203 200.5235 208.9032 222.6205 242.8773 267.391 305.9875 360.6283 434.7234 540.2034 669.2493 523.4697 557.5091 561.1878 550.9224 524.0042 485.9487 450.6776 422.7225 397.8911 367.772 332.08 302.8955 290.3602 286.6067 282.7046 275.4814 266.5339 404.2702 385.4955 363.2225 339.9348 317.4245 
248.9828 257.2191 263.4554 268.8853 273.6921 278.346 282.6527 286.5964 290.3438 294.4469 299.2609 304.6823 310.0048 314.2929 317.2882 319.2329 320.7012 320.9574 319.788 316.852 312.937 308.4821 303.5348 298.1221 291.8145 285.2037 278.2099 270.3102 261.7003 252.8677 244.4005 237.3823 231.2328 225.6562 221.2428 218.3727 216.5535 215.1998 213.8755 212.0834 209.6901 207.2482 204.7825 201.4612 196.92 191.4193 185.914 181.4217 178.4648 176.5596 175.292 175.1294 176.4786 179.3384 183.2253 187.8606 192.9795 197.9277 202.0047 205.2336 207.4235 207.575 205.9644 204.1289 201.735 199.0023 196.2986 193.722 191.1277 188.7167 186.3168 183.9805 182.0902 181.3519 182.0617 183.6591 185.5284 187.3084 188.6382 189.7009 190.5603 191.3035 191.6719 192.037 192.6579 193.52 194.4238 195.4162 196.5422 197.6007 198.5449 199.4588 200.5272 201.8109 203.191 204.942 207.132 209.691 212.8278 216.6531 220.8322 224.7271 228.0165 230.6723 232.8083 234.7747 236.2978 237.1371 237.4885 237.3142 237.0244 237.4025 238.7014 240.1873 241.5019 243.1149 245.7247 249.5611 254.5214 261.4703 269.7652 278.173 285.5038 290.679 293.5946 294.7123 291.8559 284.8556 278.3203 268.2273 251.0038 229.6609 208.7777 189.8338 173.2366 159.0977 147.5627 138.9313 132.9225 129.229 127.1049 125.7832 124.9671 124.775 125.2905 126.446 127.9791 129.6881 131.6088 133.7205 136.0141 138.4969 140.6476 142.6842 145.0634 147.7498 150.5449 153.1853 155.7247 158.6902 162.0792 165.8044 169.6753 173.5684 177.6377 182.2371 187.4881 192.6635 198.3858 207.4017 223.7745 248.1418 275.2768 315.1118 369.6768 441.8328 537.564 655.5718 511.799 548.3123 550.2612 538.106 518.3588 490.2204 457.9335 425.8409 627.0579 585.9263 339.3541 311.491 291.2142 280.2416 272.8331 264.9988 257.1644 393.2013 233.5443 354.6658 333.2571 312.1867 
252.3431 258.2545 263.452 268.3251 272.9096 277.2446 281.293 284.9431 288.2069 291.0568 293.841 296.9546 300.1277 302.6359 304.32 305.3118 305.8083 305.6058 304.6227 302.7702 300.6468 298.1354 294.6682 290.1341 284.7172 279.3334 273.1328 265.1369 256.1425 246.9055 238.6138 232.0989 226.6806 221.6974 217.4468 214.1193 211.4318 209.0027 206.8746 204.7937 202.4225 200.5074 199.0083 196.1911 191.6987 186.4085 181.9258 179.0561 177.2033 175.3559 173.7367 173.4108 174.9817 178.1192 181.9354 186.2504 190.6638 194.6292 197.5827 199.8189 201.1143 200.9542 199.4492 197.7563 196.3022 194.4766 191.9443 188.8736 185.8061 183.0521 180.6344 178.4462 177.1367 177.2736 178.9293 181.1559 183.0427 184.2332 184.8978 185.4556 186.0311 186.5908 187.3094 188.3384 189.6304 190.9306 192.2031 193.4581 194.5814 195.5171 196.3315 197.3954 198.7018 200.1519 201.6083 203.4361 206.026 209.2144 212.9988 217.2528 221.4652 224.6121 226.502 227.8001 229.5129 232.0243 234.5222 235.8052 235.7343 235.4044 235.7785 237.9278 241.2937 244.1149 245.7732 247.2667 250.2319 255.0463 261.5835 270.3268 280.8621 292.438 303.2106 310.1569 312.1211 310.227 302.4271 292.1759 283.9148 272.9889 256.0092 235.0884 214.3625 194.7199 176.3526 160.3546 147.5991 138.1676 131.8246 127.9032 125.5377 123.8985 122.6175 122.0215 122.3729 123.4325 124.7819 126.2476 127.9357 129.9106 132.0938 134.3671 136.3683 138.4318 140.8422 143.6409 146.5774 149.4506 152.305 155.496 159.0691 162.9841 166.9304 170.8974 175.0387 179.8077 185.2184 190.334 195.8799 205.4434 224.3036 251.253 278.8889 318.9158 375.1632 445.873 530.2147 627.3251 720.7815 522.8015 527.5457 512.9437 494.7818 475.7869 449.7505 416.7164 383.7291 356.5569 336.5927 318.6071 299.404 282.4449 269.461 259.0614 250.9853 240.5338 227.4174 213.427 323.4085 305.5393 
