# Supplementary material for: Exploring the Distribution of the Spreading Lethal Salamander Chytrid Fungus in Its Invasive Range in Europe – A Macroecological Approach
Source: PLoS One. 2016 Oct 31;11(10):e0165682. doi: 10.1371/journal.pone.0165682 (PMC5087956; doi:10.1371/journal.pone.0165682)
Supplement: S2 ZIP Archive — (ZIP) [file pone.0165682.s011.zip › BIOCLIM_full/bio_2.asc]

ncols         200
nrows         200
xllcorner     3.31330001355
yllcorner     -1.12269991115
cellsize      0.0117999315
NODATA_value  -9999
7.997121 12.22452 7.310771 7.367707 8.098024 8.000353 8.236363 9.233474 8.827733 8.590045 8.769137 8.445457 7.699221 8.888454 7.882114 8.45507 8.631364 9.172627 8.124912 7.422348 7.977704 9.657704 8.695668 8.546287 9.209228 9.049623 8.839871 8.855181 9.176232 9.478288 9.149084 8.168004 9.169789 9.212046 9.110273 8.109799 9.21481 9.492646 9.520427 8.690384 9.491706 9.466657 8.601954 8.801124 9.3641 8.850101 9.653275 8.706851 8.82352 8.02491 7.974673 9.506193 9.417674 9.403269 9.467889 9.504634 8.605499 8.589173 9.450072 9.409969 9.432899 9.422137 9.442723 9.450182 9.464855 10.30324 11.22625 11.3153 9.668146 8.408485 8.561231 9.621321 9.551109 9.603613 9.667703 9.716261 9.104263 9.766458 9.770019 9.840599 9.9184 10.73251 9.859775 9.825119 8.944663 8.767398 8.841599 8.855481 9.2317 10.33087 9.14866 9.411623 8.982095 8.730678 9.190417 8.206705 9.043035 8.851663 8.365869 9.576738 8.378821 7.992497 10.05371 10.19963 7.861848 7.701207 10.48592 9.329421 7.915627 9.072968 9.379044 9.43889 8.244335 8.043385 8.608223 9.088085 8.044758 9.327842 9.549087 7.790473 8.389856 8.570106 8.598887 8.617601 10.41603 10.26923 9.029908 8.083905 7.939459 8.087725 7.464673 7.25326 7.302812 7.355182 7.967331 8.684126 8.364973 10.23087 9.197113 9.352461 9.761223 8.223975 8.395848 9.33497 10.08998 10.13297 10.15535 9.202477 8.763776 8.543741 8.337879 7.654314 8.115891 8.080123 7.34452 7.212911 7.112722 7.1518 7.749991 7.518497 8.231813 8.87196 9.524961 10.76621 8.314839 8.665186 8.948993 9.447444 10.30275 9.720284 9.561272 10.28398 9.297172 9.354993 8.798584 8.488982 8.574135 8.702101 8.707401 9.935834 11.25396 10.56188 11.76081 11.84049 11.84961 10.06155 10.61832 9.628369 9.464614 9.287281 9.304481 10.42297 9.765338 10.25032 11.30441 11.15764 10.14323 11.42449 9.478273 9.235413 
7.614451 7.971493 9.011929 8.347438 7.729835 8.401016 9.275876 9.15359 8.752668 8.761778 9.149694 8.149237 8.077952 8.414435 8.070463 8.509212 8.455068 7.860291 8.63481 7.479164 8.588233 8.612807 8.779633 8.530855 8.012304 8.867812 9.801949 9.246848 9.215511 9.19576 9.219461 9.23179 9.096519 9.157361 7.858462 10.38021 9.465729 9.454261 9.563409 9.443933 9.426888 9.424644 9.551889 8.831412 9.022411 8.955424 8.816169 10.10065 8.959374 8.437431 9.01182 9.618288 9.476198 9.492152 8.621476 9.482787 9.446609 9.441324 9.412602 9.43725 8.671329 9.463202 9.44461 9.458658 9.485123 9.862517 11.30649 11.34065 9.317716 9.660947 8.008327 8.970389 9.637331 9.649364 9.713102 9.72421 9.739184 9.750622 9.857965 8.98517 9.945351 9.942122 9.190137 9.852041 9.96258 9.038841 9.2028 8.485799 9.050731 9.413 9.296065 9.456225 9.489604 8.107832 7.715618 7.670809 8.257683 8.349058 8.948879 8.829384 9.604439 7.973302 8.409347 8.980181 7.881731 8.685043 7.868296 10.25085 10.34712 8.689864 8.078856 7.950556 8.121084 9.00081 9.83534 11.01587 8.651135 8.283081 8.774431 8.893074 9.745496 8.664193 8.624389 7.714902 8.702479 7.847126 8.954016 8.245671 10.1406 9.869817 8.109776 8.462726 8.186176 8.191157 9.600372 8.149648 8.127178 7.714886 8.669076 8.354192 9.43409 8.007789 8.864968 9.733986 9.479378 10.21531 8.896703 8.478153 8.520948 8.275625 8.591906 8.274776 8.123106 7.70047 7.527168 7.225061 7.104179 7.477897 7.441148 7.489869 8.104426 7.947779 8.002947 8.09733 8.687329 8.758582 8.959618 10.47561 9.524792 9.939048 10.64547 9.682508 9.551684 9.616199 9.800033 8.789452 8.539369 8.436698 8.643475 9.087631 10.5546 11.21969 12.0357 10.13389 10.69952 11.99179 11.44595 10.29336 10.29288 11.20003 10.41938 11.63775 9.218691 9.72233 10.8957 10.73805 9.986612 9.611589 9.060671 9.254657 
7.814428 8.126292 7.732779 8.948925 8.674229 8.232965 9.297617 9.192322 8.933454 8.909971 9.087862 9.501973 8.419104 8.461744 9.382111 8.883588 8.277884 7.645297 7.694551 8.469012 8.073036 7.495656 9.544621 10.42319 9.0772 8.970008 9.709805 9.470586 9.497978 9.327292 8.886318 8.892436 9.282379 9.40308 7.936361 9.547958 8.875183 8.801273 9.433985 9.422401 9.41918 9.427834 9.497354 8.754238 9.134308 8.881606 8.897611 9.715125 9.922345 9.943308 9.062327 8.872857 9.623665 8.966913 9.596233 9.450795 9.40801 9.392658 9.3862 9.391247 9.435388 9.42471 9.440617 9.454069 9.487034 10.8024 11.34839 11.41255 11.57347 8.99003 8.555318 9.620524 9.559957 9.645489 9.759998 9.773509 9.756256 9.778356 9.241524 9.036804 9.926384 9.996958 9.994109 9.905356 9.033372 9.778087 9.285967 9.440927 9.467532 9.481033 9.429013 9.445305 9.825149 10.03935 8.403916 7.775431 8.42872 9.172397 9.117932 8.998929 8.121718 9.908649 8.654983 10.059 7.403342 7.621108 10.07655 8.073148 10.02831 8.631462 7.809542 9.613576 8.014143 7.689117 7.65285 7.774148 8.216924 10.28151 9.620831 9.147908 9.766153 9.379225 8.360052 7.745837 8.047966 8.185557 8.013781 9.963997 7.559274 8.020237 8.00377 9.380174 9.349164 7.787086 7.817611 9.410351 8.286951 8.890046 9.146027 9.993051 7.93576 8.026538 9.35944 9.148063 9.061373 10.16978 9.480376 10.41209 8.449393 8.667106 9.101102 10.57128 10.62784 7.757929 7.480244 7.339839 7.385362 7.350709 7.502444 7.850943 7.38455 7.529186 7.787889 8.303233 9.326402 8.226802 8.290249 8.66751 9.5177 10.50721 10.32035 9.276562 8.985904 9.168424 9.658217 9.603241 9.096316 8.601347 8.565271 9.132932 10.9843 10.15322 9.173451 9.356182 10.06206 11.6929 11.90241 10.28131 9.806087 10.95432 11.93318 10.72573 11.33003 9.265334 9.401456 11.4206 9.745055 9.939814 11.27787 11.11018 
8.318698 7.906738 7.577379 7.788705 8.757653 7.952114 8.094282 8.852389 9.47134 9.134715 9.190765 8.922204 9.195096 8.787384 8.022994 9.172711 8.002563 7.52625 7.606368 7.61278 8.442334 7.511332 8.5724 9.363684 9.071092 9.217261 9.355066 9.355961 9.11601 9.062647 9.4074 8.707648 8.18049 9.666677 9.588969 9.488996 9.487292 9.439658 9.41401 9.426407 9.420554 9.409644 9.437878 9.499419 9.520922 9.64545 8.948586 8.884228 9.745709 9.132652 8.701159 9.742992 8.498883 8.937851 9.47851 8.69558 9.459203 9.424583 9.422897 9.434813 9.443133 9.470044 9.488607 9.495981 9.556073 9.598437 10.51494 9.826329 8.296016 9.887281 9.352901 11.38445 9.628185 9.737103 9.880479 9.810968 9.773144 9.770923 9.811314 9.843525 9.946079 9.246017 9.135159 9.978839 9.781647 9.9725 9.215772 9.403748 9.443374 9.389687 9.379169 9.364545 9.332219 10.06142 9.343332 8.519059 8.227142 8.471137 8.396482 9.265551 7.434976 7.008142 7.688628 8.14689 8.108995 8.680973 9.394378 7.429335 9.74072 10.58041 8.727689 8.538407 7.827199 7.201581 7.180676 7.283302 7.436196 7.62247 8.709323 9.420554 8.702351 9.530341 8.41848 8.393766 8.605155 8.711299 7.954781 8.822319 -9999 7.506151 7.472388 8.037376 8.829601 8.480022 7.60489 7.863906 7.935626 8.835577 7.517939 8.517753 9.016246 8.086699 8.812429 8.400484 8.856975 9.37839 10.51049 9.970482 8.778748 9.852564 9.494237 9.339439 8.67716 8.015121 7.66199 7.827073 7.754898 9.44475 7.488678 7.161126 7.040629 7.126547 7.501931 8.304737 8.978354 8.063855 7.895987 8.056711 9.187301 10.89711 10.14697 9.150615 8.46805 8.458932 9.401691 10.57016 9.821355 9.247406 9.096195 9.210292 10.02432 8.693657 8.82865 8.918862 10.54773 11.63223 11.92342 12.0721 10.37085 11.69018 11.67774 11.76762 10.72072 9.184262 9.33911 9.898145 9.229218 9.005051 9.918884 11.20572 
8.637462 8.000467 7.786004 8.080012 8.422342 8.412616 8.275476 8.914305 9.967858 8.493229 8.21668 9.823256 10.19353 7.399534 7.759433 7.450781 7.988485 8.557925 8.214578 9.101091 8.398651 7.643951 8.469121 9.678689 9.117184 8.595607 9.724787 9.401268 9.249945 9.18602 9.430941 9.13092 9.802943 9.621887 9.574966 9.564068 8.82957 9.463947 9.420621 9.395481 9.406127 9.407846 9.253755 9.433928 9.436032 9.468897 9.599163 9.556103 9.774279 9.686239 8.472778 9.916836 9.858676 9.61926 9.502693 9.465004 9.408728 9.437913 9.480339 9.500986 9.532157 9.553527 9.563131 9.596268 9.026301 9.701715 9.745492 9.141211 9.288127 8.417299 11.59579 11.44547 10.28614 9.962173 9.268629 9.914253 9.742754 9.690488 9.707493 9.760999 9.846061 9.989141 9.996522 10.44524 9.324707 9.016952 9.371007 9.422606 9.386607 9.460383 9.49856 9.553184 9.327315 9.205686 9.427233 9.146161 9.357402 8.519562 7.891327 9.302543 8.98571 8.840626 8.515751 8.011667 7.882844 10.37228 8.112633 10.02385 8.627865 9.602662 8.473152 9.360041 6.971929 7.217312 6.940088 7.955053 8.827519 9.006821 7.869923 8.201984 9.690776 9.335548 9.475211 8.739226 8.691641 8.003249 7.863463 8.658166 7.357495 7.31179 8.192356 7.786267 7.360748 9.279433 7.778576 8.043417 7.521221 7.735806 7.642115 8.456185 8.390304 8.366855 8.59952 8.955325 8.770118 9.691015 10.58425 10.07474 10.33674 9.308698 8.738223 9.097753 9.712422 8.340528 8.198508 8.102307 8.527452 7.851081 7.295547 7.012302 6.968752 6.940327 7.267514 7.749967 8.150237 9.102202 8.30339 7.823357 8.742024 9.707177 10.58347 9.491597 8.339589 8.45829 8.771675 10.35656 11.30634 10.84792 10.84176 10.07928 9.447851 9.172973 9.246224 9.755536 10.50471 11.85896 11.11261 11.61764 11.07609 10.48016 11.28737 10.60524 11.78552 9.966283 10.26168 10.39171 9.432098 11.76119 9.787357 11.24962 
8.763949 8.01754 8.839613 8.545197 7.847007 8.572649 8.257431 8.212516 10.20653 10.17083 8.206369 8.006989 8.041842 7.744518 7.971224 8.473728 8.814698 8.510484 8.622262 9.20939 7.925969 9.815805 8.034222 9.259539 9.052294 9.098313 9.211146 9.451711 9.173924 9.434974 9.402492 9.449733 9.81415 9.757137 9.718638 9.143467 9.628338 9.518486 9.473006 9.91322 9.425524 9.47937 8.945381 9.581903 9.447015 9.472268 9.524586 9.572072 9.803658 9.631468 9.704608 8.982536 9.999807 9.848808 9.541794 9.540604 9.490706 9.527436 9.582125 9.634524 9.679485 9.119401 9.708295 9.706647 9.753386 9.766004 9.772141 9.860023 9.4714 9.51667 11.83667 11.65129 11.66095 8.989771 9.400503 9.095398 9.770312 9.645813 9.690728 9.830736 9.216957 10.0506 10.055 9.729223 9.616872 9.266142 9.287546 9.578131 9.578808 9.592272 9.601392 9.642499 9.4384 9.640796 9.490258 10.01738 8.496838 8.405614 9.485276 9.271803 8.381028 7.552099 7.505912 7.71688 9.181313 9.581034 10.11386 8.018481 9.148548 8.715585 9.255764 8.800737 8.597178 7.532213 8.099029 8.407639 8.504944 7.386737 10.21257 8.335338 8.248834 8.391463 10.25128 9.171 9.58608 9.884468 8.943139 9.018639 9.265344 7.802338 9.292546 7.790063 7.290594 7.564761 7.85326 8.339921 7.685488 8.09211 7.868014 8.735358 8.778777 9.00353 8.434863 8.78756 8.622122 9.50207 9.58924 10.3734 10.236 8.689793 8.130698 8.724817 8.37852 9.793363 8.957338 8.518744 8.291383 7.7622 7.35822 7.103277 6.953295 6.98027 7.16057 7.551353 8.404061 9.898456 8.923356 8.190637 8.666668 9.21658 9.441711 9.82995 8.825848 8.920413 9.817585 10.90975 12.12625 11.8238 10.55062 9.872502 10.12672 10.11215 11.27214 11.31148 11.02108 10.32249 10.64008 10.96664 10.4256 10.0593 12.15889 11.05566 11.97563 12.04167 11.8538 12.25427 11.09227 10.67027 10.54669 9.794673 
8.557096 8.587938 8.738004 8.992826 8.641812 8.810711 8.798967 7.841855 7.972661 7.959997 8.510593 8.433362 8.206332 9.511222 8.667215 7.952413 8.862675 8.769 8.56512 8.188646 7.693062 7.854191 7.874334 9.475903 9.360948 9.224843 9.469401 9.48332 9.777807 9.320835 9.073724 9.210588 9.006148 9.160995 9.836082 9.762455 9.646487 9.566976 9.516693 9.517804 9.516001 8.879942 9.527206 9.451846 9.477919 9.511309 9.601535 9.81313 9.753051 9.634458 9.600053 9.641883 9.682339 9.931939 9.771188 9.643646 9.582026 9.598414 9.664301 9.70857 9.726682 9.788879 9.061626 9.80105 9.797264 9.807132 9.827202 9.833459 9.977433 9.479322 10.19976 10.11946 10.00194 9.256416 9.976217 9.157399 8.992045 9.697065 9.719677 9.178264 10.05895 9.551713 10.11933 10.02642 10.06947 9.464127 9.320358 9.702462 9.607269 9.736682 9.673155 9.254424 9.559603 9.547143 9.428966 9.469797 9.462192 9.049325 7.956347 7.762267 7.6034 7.506346 7.798086 8.127548 8.80717 7.607139 8.253629 9.24385 9.298492 8.234664 8.165367 7.983163 8.66983 9.687098 8.001371 9.827003 8.727942 9.856929 8.108798 9.598627 10.35664 7.906102 8.116307 9.460502 9.180391 8.406452 9.705397 8.866393 8.338185 8.897357 9.230741 8.104024 8.072771 7.757288 8.148524 8.609334 8.73201 8.145113 8.006909 9.16366 8.471727 9.869678 8.52182 8.701868 8.883196 9.128744 9.302294 10.54359 10.35861 8.930816 9.931683 8.429767 8.623158 8.955245 8.921255 8.499346 8.175019 8.068113 7.767179 7.200233 7.115465 7.036406 7.294677 7.481564 7.809305 8.161617 8.767572 10.42943 10.82337 8.792006 8.858377 9.373578 9.988713 10.62147 11.01425 11.14248 10.63883 10.73697 9.40511 8.933908 9.436022 10.80583 10.14456 10.29969 10.76311 9.447873 9.738564 10.45965 9.74622 9.494097 10.18848 9.710982 11.96339 12.10556 12.14014 11.26758 11.0947 12.06656 10.19894 9.681043 
8.788381 8.496073 8.039604 8.54959 8.537143 8.902157 8.846476 7.964464 7.818236 7.895663 8.667158 8.503257 7.70711 8.06497 8.105513 7.744703 8.269994 8.407325 8.197829 7.996382 7.627215 7.778884 9.117678 9.9269 9.317755 10.00166 9.821647 9.547701 9.508812 9.296757 9.169351 9.387614 9.430295 8.954839 8.112077 8.204984 9.263876 9.761765 9.643522 8.983736 9.740933 9.695192 9.633028 9.626901 9.137211 9.705512 8.75596 8.514499 9.754172 9.626198 9.588481 9.61322 9.718451 9.175774 8.876546 9.791797 9.722716 9.684182 9.699185 9.733361 9.753699 9.773631 9.828854 9.848911 9.84615 9.843241 9.866945 9.903518 9.98305 10.1488 9.541257 10.13442 10.10272 11.13062 11.34253 11.6712 8.085975 8.934419 8.984164 8.603251 10.09481 9.377154 10.2006 10.12964 9.527133 9.382798 9.71978 9.786806 9.709266 9.706614 9.760763 9.755529 9.709247 9.608405 9.470792 9.526831 10.11238 8.585534 7.920011 7.754794 7.694425 7.586584 7.967271 7.750762 8.989661 9.305967 7.958966 8.862686 8.553498 8.122835 7.607385 8.006571 9.182346 9.522606 8.37161 9.453777 9.596611 8.00784 8.861461 8.910759 8.388186 8.675875 7.830212 9.780641 8.093221 9.909356 9.474799 9.770684 7.954898 8.961702 8.161497 7.519673 8.163583 8.346478 8.458273 8.68561 8.478787 8.093145 8.647135 8.266358 8.358991 8.640309 8.568233 8.468356 9.147026 8.554075 9.349447 10.60993 10.45093 9.904008 8.943426 8.546503 8.51798 8.509427 8.963964 8.830876 8.376569 8.357263 8.132087 7.374514 7.243879 7.417935 7.680911 7.973437 9.754084 8.675152 8.743144 9.696162 9.591129 8.967097 9.905586 10.08014 10.06079 10.01848 10.87175 11.02806 9.749068 9.108629 8.505221 9.834694 9.054767 9.288295 9.528777 11.1319 11.03032 8.937145 9.359063 9.753758 10.193 8.989076 9.483635 11.15853 10.95386 12.37014 12.45808 12.40333 12.12006 11.91748 10.37418 10.35582 
8.466745 8.78703 8.575467 8.455065 8.607954 8.854811 8.693861 8.230344 10.06422 8.622799 8.740928 8.418718 9.112058 8.53247 8.943338 8.365707 8.454114 8.824177 7.573403 8.475557 7.698686 9.694486 10.10429 9.558754 9.40005 9.233539 9.986953 9.707275 9.736514 9.317751 9.407125 9.13111 9.177544 9.692734 9.59547 9.639524 9.668324 8.467287 9.962481 8.560952 8.956974 9.869688 9.700751 9.019954 9.138149 9.766969 9.717528 9.707193 9.632975 9.647905 9.64012 9.65532 9.674378 9.824582 10.33434 10.04182 9.630956 9.284275 9.756362 9.730153 9.756157 9.805655 9.909953 9.246684 9.961627 9.905215 9.90583 9.961773 9.312328 10.11604 10.14059 10.18493 9.509921 9.610918 10.46491 10.913 8.821876 8.489641 7.855252 8.515151 10.07811 9.488313 10.21467 9.524952 9.575348 9.334602 9.60778 9.803667 9.58505 9.767648 9.764297 9.489037 9.634569 9.605313 9.53936 9.550463 9.952276 9.500215 8.290036 7.856042 7.808897 7.628072 8.991002 8.165843 8.863604 8.157604 7.929451 7.779328 8.992158 9.422773 9.478066 8.16332 8.567897 8.978246 9.007503 9.906024 7.855977 8.677609 9.43119 8.037188 8.610823 7.584149 7.746313 9.789684 9.88273 8.603328 8.937336 8.396443 7.76198 8.187731 8.202084 8.16441 9.971769 8.897382 8.980986 8.56788 8.042206 8.13406 8.359618 8.439943 8.638956 8.839275 8.782173 8.482522 8.230962 8.608067 10.24411 10.72211 9.410003 8.621691 8.616089 9.342882 9.542108 9.482363 8.451845 8.363054 8.504505 10.02896 7.541567 7.447826 7.52924 9.067513 8.185775 8.484108 9.00213 8.751054 9.257903 10.29132 8.952072 9.694024 8.939419 9.684061 9.492064 9.456209 10.4575 10.17602 11.1987 8.924964 8.709076 10.33436 8.979467 10.60928 9.872265 10.34596 10.00061 9.965817 10.27746 10.55225 10.74343 9.013116 9.581722 10.61075 11.47049 11.80224 12.03314 11.76789 11.06539 10.84411 9.853884 11.01362 
8.277534 8.376833 8.225441 8.272883 8.87897 8.948934 8.918483 10.60611 8.171455 7.855352 8.562174 8.425574 8.827419 8.830138 10.67461 7.797296 8.833011 8.261442 9.784707 7.973137 7.796943 8.443721 9.518489 9.570455 9.660616 9.198752 10.01169 9.557507 9.304437 9.329418 9.260124 9.42703 9.000228 9.507947 9.604389 9.390507 9.578685 9.804003 9.15185 8.353656 9.754179 8.120038 9.768443 9.721551 9.005285 9.038591 9.166681 9.602 9.564603 9.627679 9.025094 9.740445 9.777395 9.172585 9.246966 9.526716 9.469143 9.956194 9.810802 9.758584 9.769193 9.835618 10.03154 8.561666 9.041377 9.960487 9.934517 9.968616 10.11002 10.16592 9.630007 10.22072 9.689531 9.607207 10.35884 9.501358 8.67749 10.2775 8.018891 8.235108 8.723663 10.04939 10.17366 10.37497 9.518725 9.518415 9.448936 9.501636 9.724787 9.51132 9.759003 9.56361 9.615053 9.102696 9.862958 10.60406 9.656855 8.840835 8.081671 7.970571 7.907387 8.097437 8.711261 8.421927 8.917573 8.808348 9.456136 8.388812 9.355968 7.563483 9.220197 9.778416 9.865326 8.388728 9.295131 10.01115 9.126973 10.01144 9.529873 7.939575 7.796929 9.885246 9.560543 8.362338 9.861766 8.887872 8.927566 7.764165 9.841308 7.926941 8.478626 9.850582 9.09017 8.513391 8.438505 7.920733 7.989833 8.189 8.713155 9.090834 10.00875 9.543823 7.728878 7.847559 8.894618 9.465255 10.78447 10.69267 8.683566 8.242676 8.560431 10.07314 8.875871 9.294786 8.964993 9.398719 8.604482 7.649569 7.482198 7.613 7.739769 8.11568 9.129964 9.475032 10.09609 9.008477 8.976506 9.635151 9.842349 8.105985 9.213535 8.940207 8.742621 8.467781 9.070132 10.92853 9.76299 8.742152 8.559224 9.43822 10.88994 10.88194 9.269621 10.1467 9.364844 11.12651 10.16333 10.8199 10.81314 9.619951 9.713822 9.831667 11.43959 11.75134 11.90702 11.90301 11.87122 12.1039 11.9042 11.752 
7.985371 7.849998 8.446351 8.815671 8.810903 9.062324 8.823105 8.726257 9.165814 7.814242 8.63054 9.367553 8.851288 8.906435 8.869461 8.099416 7.79363 7.598213 10.29218 10.26696 7.775093 8.355313 9.525102 9.479932 9.178767 9.321996 9.401321 9.417821 8.708765 9.411851 9.377278 9.526908 9.580188 9.416556 9.424998 9.409967 9.489708 9.733747 8.294008 8.140234 9.503435 8.713578 9.25689 9.054148 9.65027 9.608014 9.488629 9.484316 9.506946 9.581406 9.680226 9.722818 9.172337 9.840597 9.930448 9.325638 9.309013 9.2373 9.980683 9.9165 9.839931 10.01255 8.156808 8.788453 11.74875 9.934717 10.00816 10.10733 9.130091 9.697328 9.473325 10.24341 10.27807 10.32945 10.31672 9.817823 10.38579 9.40078 9.293838 8.498917 10.50405 10.90403 9.498481 9.829204 9.827779 9.72016 9.721034 9.630898 9.520311 9.775067 9.707115 9.656649 9.383827 -9999 9.391836 9.622588 9.805469 8.863288 8.101005 8.060068 7.995162 8.332012 9.185738 8.137247 9.271788 9.065938 8.737675 8.546357 9.984089 9.323377 9.188531 8.497464 7.939259 9.023744 8.885117 10.02585 9.950317 10.05916 8.678171 9.533408 9.686557 9.451351 9.8754 9.703299 9.804708 8.763022 8.734736 8.550663 8.474368 8.659136 8.796615 8.93535 8.687358 8.782532 8.048595 7.999188 7.859309 8.149817 8.717177 10.381 8.691307 7.713715 7.492371 7.880371 10.0444 10.81266 9.861338 9.093177 8.407867 8.457333 8.955776 8.698403 9.230705 8.848058 10.49096 8.408515 7.890688 7.810307 8.319022 8.069023 8.062373 8.116997 8.295578 8.6788 9.477878 10.33747 9.971443 8.284753 8.138744 9.308001 9.262206 7.851428 10.08546 7.885859 8.235786 8.387079 8.486841 8.776151 10.60549 9.518085 10.01398 9.245773 9.502885 9.887489 10.04657 11.42363 9.985048 10.27167 10.40487 9.570995 9.719831 10.42255 11.30617 11.56317 11.83281 11.8167 11.94923 12.25629 11.28693 11.70858 
8.394434 8.685772 8.116169 9.238013 9.055901 9.094629 8.726919 8.680847 9.031946 8.037107 8.938698 8.958897 8.722053 8.898084 8.608733 8.144487 7.770579 7.684481 7.604403 8.300983 8.272973 7.998557 9.206085 9.39678 9.809219 9.551247 9.19359 9.126924 9.598825 9.306183 9.161146 9.465761 8.919107 9.542022 8.801441 9.500813 9.469945 9.08786 9.065518 8.856827 9.062297 7.510828 9.603778 9.563714 9.537351 9.546638 9.501541 9.511448 9.496397 9.596539 9.633214 9.675995 9.730146 9.748859 9.80417 9.945513 9.338895 10.13972 9.482185 9.555506 10.14101 8.061376 8.232427 8.580088 11.69388 11.38947 8.384609 8.223289 9.038001 10.31192 10.24862 9.611139 10.2792 9.546893 10.3644 9.638421 10.46809 9.109937 8.696647 8.872016 9.454509 9.21859 9.604795 9.578574 10.42447 10.37033 10.42338 9.515877 9.404106 9.515527 9.543329 9.754033 9.436763 9.276342 -9999 9.162306 9.696065 9.553782 8.494379 8.085081 10.96462 7.921422 8.619684 8.830534 8.701784 9.861115 9.05278 10.07388 9.814014 8.023909 8.725997 8.264141 9.16046 9.84315 9.601699 9.527392 10.31275 8.03721 8.518842 7.957521 8.031679 8.634045 9.843428 9.551358 7.825418 8.402242 8.202916 9.533137 8.008435 8.131194 8.777812 8.980555 9.288746 8.284863 10.48937 7.770995 8.203355 8.440536 8.647262 9.293694 8.446141 7.787683 7.777588 8.302433 10.18374 9.697609 9.380228 9.018602 9.625616 8.995574 8.79396 8.53427 8.829628 8.474868 9.863324 8.402185 8.112296 8.402227 8.219917 8.340677 8.159779 10.44466 8.430373 8.359487 9.143313 10.40078 9.561571 8.101562 8.891649 9.173398 7.75259 7.933259 9.56617 9.68789 7.6707 8.023137 8.739408 10.01953 9.634007 10.63193 11.0328 9.321307 10.6327 10.14009 11.2548 9.931101 9.936635 11.83 10.49096 9.488047 9.979622 10.87114 11.22473 11.48009 11.034 11.70855 11.2827 12.08516 11.11802 11.70498 
9.054043 8.601793 8.176682 9.085541 9.092642 9.133465 9.825386 8.874971 8.257302 8.738081 9.044629 9.021101 8.925466 8.865127 7.842994 8.015362 7.872153 7.88121 8.016138 8.704592 9.913728 8.01829 9.884214 9.351199 9.989201 9.365625 9.635767 9.065934 9.18095 9.265384 9.20349 8.386881 9.617982 9.556183 9.59801 9.05277 8.955986 9.208017 9.209155 8.169943 8.782257 10.4724 9.41243 9.016051 8.856151 9.106925 9.606618 9.485203 9.514681 8.913316 9.676408 10.97864 8.950917 9.740879 9.750742 9.818279 9.245789 10.06672 9.69402 9.754618 10.24552 10.24646 8.37979 9.188978 11.64162 11.66197 9.272299 9.095047 8.374569 9.478922 10.22398 10.20505 10.26189 10.30848 10.35849 9.814366 9.913225 9.036858 11.95507 10.90482 10.00765 11.0357 9.085638 9.553806 9.528836 10.3776 9.710839 9.943377 9.596013 9.992241 9.374955 9.540021 9.426564 9.744206 9.719758 9.422723 9.813247 9.680038 9.678682 9.703089 9.077118 8.570789 8.32194 8.402069 8.299823 8.893581 8.661211 7.974767 7.944179 9.720957 9.848815 9.004939 8.988092 8.774396 9.033028 9.724283 8.592806 9.805239 10.06113 9.96471 9.959163 7.956789 9.143226 7.680579 7.464856 9.835823 10.06652 7.836485 10.16913 9.214343 9.065188 8.634953 8.342123 8.348289 7.916061 8.23679 8.508281 8.236311 8.48702 8.705459 8.519217 8.253181 8.464112 9.163563 8.522083 8.174953 8.072886 8.09411 8.567139 8.9609 9.022206 8.982675 9.200111 7.852261 8.033176 7.972578 8.015455 9.133432 8.887306 9.172546 8.205256 7.970304 7.975708 8.56715 10.4038 8.810072 8.316227 7.892356 9.791327 8.392644 7.578928 7.427464 8.033784 8.567478 7.910352 9.023154 8.731169 9.100219 10.73992 9.205892 9.608883 11.14603 11.34409 9.681319 9.684246 10.26 10.48038 10.98126 9.96515 9.770058 10.82267 11.09476 11.26763 10.21231 10.70578 10.17774 10.20191 11.85674 11.91038 10.72418 
9.778417 9.714503 8.703415 8.961549 9.197783 9.251119 8.354124 8.487044 9.229299 9.200698 8.697364 9.074153 8.683455 8.258548 7.851636 8.033177 7.805725 8.151776 7.775298 7.865661 8.440819 8.54567 9.346001 10.29405 9.412196 9.647604 8.333116 9.200272 8.891085 9.015249 8.955287 9.033772 9.331933 8.550933 9.775045 9.285914 9.263252 9.193117 10.33199 7.678384 7.417419 9.514429 9.431018 9.509783 9.775814 9.153394 9.214429 9.537281 9.500494 8.988938 9.006174 9.159254 9.725725 9.695606 9.718165 9.746627 9.815075 9.921375 9.886992 9.794527 8.534539 9.432392 10.20124 9.986489 11.59083 11.58937 11.78309 8.748715 8.251475 10.33314 10.20087 10.23079 8.539651 8.794565 9.579765 9.461516 9.072017 10.5066 11.51022 11.78394 9.23455 8.25119 8.274661 8.420255 8.735221 9.487457 9.634622 9.785342 9.754849 10.36201 9.80042 9.672259 9.801601 9.8241 9.727886 9.161571 10.26926 10.27983 9.161511 9.624421 9.725057 9.584027 8.361953 8.100824 9.275444 9.034714 8.611063 9.499225 9.548711 9.866431 8.219472 8.458992 9.676497 8.518331 9.721961 8.946263 10.37334 9.765446 8.547705 8.579686 7.937249 7.403475 7.320575 7.541839 7.862337 8.042896 8.948266 7.98998 10.06812 10.08742 8.60506 8.52607 8.9931 8.932663 8.262798 8.635824 9.992527 8.829752 8.972102 8.707933 9.389324 9.485421 8.416857 8.525958 7.880047 7.792053 7.976017 8.397296 9.101028 9.373045 10.05006 9.934155 7.881365 7.489151 7.327777 7.537815 8.089891 9.559606 9.636114 9.464856 8.110969 7.886851 8.336347 10.50174 10.52212 8.821012 8.034628 7.655775 7.604877 7.573704 7.853273 8.126339 8.253345 9.446733 8.522846 9.764923 9.512938 9.977052 10.09663 9.587146 9.179777 10.95535 11.13106 10.39133 10.46174 11.44128 11.66003 11.45792 11.01283 9.598662 11.03358 11.24833 11.30965 10.01028 9.596931 8.825988 9.010297 9.524141 11.53295 11.31117 
8.917004 9.179205 9.240089 9.367898 9.197818 9.293363 8.975163 9.176333 9.180915 8.692087 8.782454 9.218752 9.26792 9.075476 8.271235 8.190742 8.219489 8.490427 7.935486 7.928115 8.436579 9.246667 8.661687 9.825492 10.82198 9.444498 9.169667 9.008724 8.953391 8.882144 8.893274 8.94591 9.054818 8.952281 8.95203 9.459262 9.428222 9.360939 8.176068 9.623699 9.210711 9.054534 8.972983 9.663544 9.576815 9.071314 9.010547 8.85741 9.482503 9.089406 9.697948 9.169219 9.696757 9.69788 9.270208 9.213286 9.78761 9.873879 9.334238 8.799995 10.2683 9.283108 10.16124 10.04931 9.988244 10.83536 11.74095 9.391388 8.348941 8.386146 8.776954 10.18246 10.19081 10.21704 10.31374 8.782241 9.685395 9.271695 9.353873 10.25252 9.460187 10.00536 10.0955 8.379098 8.175905 9.21031 9.307425 9.508245 10.38362 10.2887 10.37886 10.47721 9.830336 9.631375 10.38943 9.565534 10.25135 9.5387 9.731686 9.729355 9.15353 8.136554 8.540812 8.024449 8.805365 7.869035 7.849344 9.208788 8.626937 8.064098 9.642441 8.294691 9.555133 8.034062 8.60155 8.277768 9.023378 9.254957 7.786959 7.440857 7.403261 7.513987 7.779889 8.136274 8.483814 8.492259 8.476543 7.932764 10.13018 7.829908 9.060959 8.70774 8.402653 10.02046 8.837865 8.46159 9.576007 8.995536 8.64904 9.015162 9.347679 9.38964 8.359117 7.849695 7.903129 7.934278 8.439236 10.11504 9.887363 9.14536 8.603652 8.063167 7.819202 7.542517 7.427425 7.546312 8.275138 9.651697 10.07988 9.032661 8.382644 8.526303 9.405295 10.07554 9.328474 9.16468 8.306638 7.922366 7.904706 8.126826 7.772306 8.294024 9.439637 10.55164 10.69941 10.19479 10.35424 11.12443 11.20807 11.22863 9.75307 10.7965 10.09584 11.29522 10.2872 11.49946 11.91352 10.07374 10.0221 9.639882 11.29482 11.5757 11.47352 10.92503 9.244717 8.427398 8.468033 8.670767 9.378325 10.22536 
8.641555 9.065722 9.300323 9.426991 9.123545 9.266836 9.006527 9.313939 9.257845 9.248936 9.020968 9.332753 9.306428 9.151544 8.871531 8.373023 8.585544 8.047354 8.913046 7.96902 8.203088 8.544113 9.095877 9.800109 10.11017 9.032093 9.270923 9.107408 8.966413 8.924108 8.935089 8.957059 9.202303 9.57661 9.264676 9.21913 9.197205 8.747032 9.160588 9.647948 9.135242 9.026675 9.085265 9.236699 9.619275 9.516081 8.778727 9.406264 9.441641 8.93935 9.546948 9.105343 9.621453 9.680768 9.073143 9.730878 9.758613 9.748132 9.88266 10.02788 10.10257 10.55553 10.17228 10.17417 9.44788 8.669568 10.62153 8.53312 8.875248 9.072565 10.19901 10.13114 10.11596 10.15224 10.18454 10.33107 9.578004 9.648687 10.62714 9.51742 9.518815 10.04169 10.05849 10.24215 9.272166 10.22988 9.626282 9.595664 10.42045 10.83094 10.78318 9.838543 9.890359 9.275705 10.37375 10.28807 10.20181 10.27279 10.46956 9.421479 8.202675 8.090469 8.341595 8.181521 9.380293 8.011504 8.122367 8.550894 8.771458 -9999 8.199535 9.941646 8.650766 7.791826 7.799603 7.527196 7.474694 9.101355 7.928687 7.91504 7.942097 8.047071 9.999728 9.073447 9.687224 9.587197 8.844351 7.974771 8.012511 8.29234 10.03065 9.089391 9.048363 8.688421 8.863293 8.876212 9.359887 9.113558 10.25087 10.39101 10.10982 8.910206 8.313025 8.011969 8.086053 8.636321 9.39814 9.387497 9.790916 9.196675 8.4573 8.401538 8.023082 7.725835 7.60391 7.829926 8.378365 9.692924 10.1494 9.56514 9.675324 10.13252 9.760127 9.691055 9.126055 9.102279 8.684568 8.61905 8.629656 8.553267 10.54722 10.06037 8.931951 9.472221 9.083934 9.30927 9.41789 9.441377 9.530334 9.520623 10.95851 10.45524 9.348775 9.935394 11.51913 11.12454 11.82931 10.2285 9.676647 11.31991 11.04079 11.33974 10.94327 10.72963 10.03618 8.355614 8.589465 9.572733 9.905784 9.268001 
9.065838 9.128671 9.803072 9.176482 9.02002 9.498108 8.923222 8.757421 8.874459 9.290498 9.459728 9.020317 8.387993 9.059986 11.94324 8.45886 8.536621 8.324154 7.864766 8.078319 8.085867 8.587017 9.569066 9.333999 9.795626 9.35421 9.222317 8.921737 9.065501 8.993749 9.000766 8.992325 9.384274 9.456941 9.542667 9.66823 9.812607 9.280584 9.401845 9.225533 9.185115 9.676054 8.276365 9.155248 9.577837 8.927499 9.313482 9.148517 8.885602 9.081751 9.512712 9.540771 9.551998 9.599178 10.90761 11.36753 11.16862 9.719584 9.842773 9.933615 10.04435 10.13595 8.974895 10.21973 10.21189 10.13084 10.25214 8.671084 9.040291 10.17161 10.13066 9.397725 10.1694 9.629811 10.18173 10.19942 10.23817 10.26268 10.29407 10.42396 9.704946 9.537344 10.32937 8.244887 9.451431 10.09733 8.555329 9.245627 9.821126 10.18833 10.14668 9.93666 9.914007 10.56568 9.838775 9.735573 10.25447 10.25914 10.83365 9.733119 8.774742 8.643874 8.351041 8.850261 8.930608 8.187778 7.837568 7.295141 -9999 7.831316 8.442542 8.496308 8.13779 8.131459 9.913427 9.671811 8.317429 7.401741 7.598948 7.811524 8.376003 10.25064 9.240585 9.112509 9.597582 9.164372 9.813894 8.161855 8.259642 8.605917 9.317493 9.370949 9.863495 9.024059 8.798869 9.166589 9.111462 8.855857 9.137337 8.778819 10.0957 10.14768 8.621099 8.405397 9.40912 8.883429 8.635349 8.422383 8.292892 8.604492 8.532424 8.785889 8.226553 8.29064 9.247936 8.195431 9.348263 10.40254 10.40472 10.07955 10.93142 10.12279 10.44504 9.686817 10.06416 9.786118 9.329895 8.779805 8.678583 9.129618 8.616737 8.826883 9.966969 8.712852 8.400545 8.556689 8.709953 8.932358 8.959006 9.174203 10.67615 9.746037 10.63722 10.13946 11.51359 11.60627 11.47225 10.33294 10.12907 11.20525 10.45485 9.375896 9.195002 8.532165 8.700819 8.481193 8.79962 8.496989 8.53553 9.245715 
9.287053 9.54127 9.434949 9.142483 9.226531 9.085006 9.240864 9.49986 9.031672 9.118022 9.132332 9.571118 9.394194 9.429066 9.018687 8.730302 8.69269 8.031916 8.016716 9.154634 9.457271 9.589571 9.576746 9.795548 9.617237 9.377746 9.222886 8.981361 9.114069 9.072857 9.093629 9.083432 9.452562 9.429468 9.403973 9.028063 9.014047 9.00442 9.226038 9.053731 8.997645 9.117357 8.613031 9.376046 9.116574 9.04184 9.585978 11.29359 9.230368 9.257286 9.711119 8.804202 9.523149 10.43651 10.05843 10.42827 11.34816 10.61227 9.85908 10.08201 10.09169 9.613334 10.2226 10.40753 9.734848 10.23822 10.12745 10.14635 8.705993 9.356236 10.10736 10.13585 10.1447 10.67676 10.19592 9.882236 9.929197 10.20852 10.29257 9.565557 9.617809 10.5126 9.614917 8.671455 9.449092 8.808019 8.740868 9.762649 9.966856 10.10374 10.40406 10.04821 9.659146 9.913666 9.366735 9.712946 10.32603 10.25919 10.78579 9.730074 9.755932 9.855213 9.805984 9.684454 9.045438 8.921556 8.431997 8.680115 8.300681 8.147202 9.530812 8.102695 7.757903 8.020681 7.907981 7.664586 7.642084 7.786505 8.024695 8.547528 9.018912 9.140143 8.585958 8.499891 9.828114 8.818036 9.013808 9.188392 8.760316 9.193879 9.985842 10.65887 9.864873 10.37633 9.411009 10.12523 10.32339 8.540309 8.803767 8.055398 8.146459 8.381003 8.660452 8.819849 8.689238 8.765227 7.690091 7.726308 7.704999 8.010294 8.701792 8.777863 8.534868 9.277188 8.346566 8.768546 9.683003 11.28395 10.95198 10.42142 10.66054 10.14521 10.7456 10.09635 10.09667 10.24414 9.940215 8.7888 8.702918 9.225168 9.182953 8.932137 8.746825 8.398723 8.586609 8.375776 8.35961 9.864424 10.92433 11.08826 10.22655 10.58615 10.21919 11.13489 11.28248 11.61471 11.79769 11.70591 9.717235 11.07728 9.264076 8.998089 9.716969 8.701082 8.695165 9.08418 10.29442 10.78081 9.035072 9.189454 
9.283567 8.738977 8.941134 9.192015 9.522694 9.022047 9.453827 9.454257 9.529157 9.58762 9.226387 8.853101 9.375871 9.282891 9.350584 9.044467 8.327764 7.964991 9.169168 9.162037 9.608188 9.41178 9.481754 9.776011 9.815729 9.31064 9.134215 9.154913 9.121067 9.259735 8.884983 8.948854 9.166104 9.036736 9.165356 8.948626 8.920746 8.927875 8.99606 8.80088 9.159477 9.384789 9.558171 9.289975 9.351079 9.062284 9.578022 9.694817 8.965053 8.97955 8.992804 9.458307 10.35464 10.75103 11.26833 11.27998 10.03686 11.43306 10.39093 9.517766 9.47887 10.17294 9.522566 10.42888 9.75588 10.24957 9.490672 10.12736 10.13141 10.07162 10.07841 10.13825 10.19009 10.2462 9.92897 9.838852 9.788386 10.18979 10.21661 10.31425 10.40007 9.78274 10.49331 9.306021 9.001054 8.430091 8.468832 9.408912 9.755998 10.54712 10.59788 9.966424 9.928103 9.844521 9.836357 9.738109 10.33574 10.26274 10.29091 9.602558 9.770815 9.779999 9.959105 10.93218 9.831305 9.839176 10.3212 10.24354 8.56927 9.146437 8.661588 9.208657 8.014834 8.190806 8.249734 7.750509 8.084275 8.811619 9.026916 9.730059 10.3607 9.94582 8.14249 8.220145 9.381047 9.734797 9.085003 9.9293 10.1906 10.00493 9.270007 9.750821 9.078101 10.22003 8.766809 8.695471 8.483759 8.022571 8.499838 7.959741 7.673214 7.729385 8.142446 8.766172 8.852008 8.386075 7.680027 7.413185 7.390269 7.504556 7.539431 8.001534 8.127263 7.787147 8.307984 9.78507 9.523445 9.869706 9.590245 9.33704 9.41746 9.616245 9.708837 10.70167 10.57523 10.05225 9.725393 8.832854 9.081096 9.565633 9.537208 9.855476 9.277869 9.371403 8.989079 8.376336 8.840778 8.856903 9.01119 9.603255 10.29925 11.55757 10.36493 10.04576 10.20873 10.63502 11.90448 9.809136 9.845901 9.399477 9.429992 9.737559 10.98171 10.82931 9.046801 8.769714 9.084064 8.958082 10.37431 10.43776 
8.914491 9.433201 9.200073 8.823452 8.902566 10.15435 9.48585 8.87829 9.06434 8.911152 9.874873 9.817458 9.536338 9.451998 9.013078 8.547058 8.732208 9.081841 9.570917 9.137751 9.335905 9.384978 9.734008 10.6813 9.857553 9.303787 9.170376 8.523187 8.50494 8.237705 8.073719 8.930817 9.130942 9.064043 8.961526 8.866816 8.8105 8.82347 8.903115 8.918502 9.025718 9.164391 9.542987 9.226761 9.234588 8.4843 9.482891 9.460038 9.424932 8.797213 9.429041 9.364161 8.804771 9.505321 9.29 10.08026 9.887804 9.556915 9.543306 10.15934 10.0634 10.04753 10.18186 9.739325 9.881046 10.33714 10.22035 10.16399 9.425617 10.16242 10.11723 10.16355 10.18256 10.25176 9.8973 8.302217 10.29145 10.17238 10.18707 10.24799 10.3478 10.45884 10.44532 9.687737 9.156786 8.341038 8.17773 8.828367 9.668253 9.73163 10.50224 10.65528 9.733121 10.64924 10.39697 9.637461 9.733256 10.34733 10.26005 10.32708 9.657763 9.649304 9.79728 9.869305 9.748181 9.77793 9.746041 9.803698 9.621157 8.51014 10.23763 9.027225 10.46746 8.42197 8.470672 8.297858 9.514362 9.672638 9.990835 9.862128 8.987422 10.39448 8.137159 8.290298 9.203412 8.864428 8.375309 8.523491 10.14669 9.385879 9.361424 8.763127 9.719419 8.637731 9.121372 8.606791 8.52368 8.169304 8.093697 7.406569 7.943916 7.226537 7.347706 7.724869 8.049215 9.067223 8.050517 7.815399 7.239141 7.185536 7.143211 7.241292 7.27792 7.6794 8.44064 9.193895 9.222646 9.54581 8.86324 8.948949 9.440997 9.084709 9.531395 10.35077 10.57145 9.916045 9.619005 9.535087 9.255374 9.841871 9.782419 11.3705 10.60688 10.33909 10.12709 10.39857 10.81542 9.053458 9.322865 9.980526 11.37441 10.039 9.688818 9.46852 11.6118 11.39546 10.09723 10.20349 9.361475 9.151896 9.653288 10.53734 11.90658 11.46655 10.19333 9.766299 8.667087 8.54355 9.094673 10.39009 
8.965509 8.462273 8.941583 8.853999 9.143063 9.809476 9.009129 8.765601 8.781155 9.619762 9.655581 9.447667 9.251575 9.233106 9.393886 8.773142 9.014701 8.931477 9.709344 9.824219 9.152882 9.630213 9.767118 9.864192 9.887172 9.341177 8.919374 8.783554 9.007037 9.15973 8.928263 8.276209 9.079556 9.559911 8.946998 8.948502 8.865396 8.864285 8.938339 8.901437 8.804271 9.412137 9.332408 9.497962 9.135098 8.86681 8.802479 9.353685 9.349973 8.717614 9.256963 9.321121 9.424979 9.474704 9.728933 9.898692 9.566751 9.493052 10.00095 9.401155 10.01086 10.0402 9.530504 10.30883 9.454775 10.06474 9.684829 9.828746 9.641604 9.470676 10.21659 9.527936 10.22485 10.24842 9.665676 9.775767 10.21453 10.19133 10.23076 10.29592 9.664697 9.794117 10.56707 10.49667 9.671396 8.669322 8.189326 8.659764 10.01212 9.628479 10.49085 9.94625 10.69694 10.55365 10.29983 -9999 9.63201 9.497889 10.35269 9.68185 10.48645 10.5278 9.747075 10.48122 9.861679 9.758362 9.501719 9.619345 9.565896 9.635653 9.24928 9.203506 9.627182 9.121567 9.806485 9.287231 9.722781 9.658229 9.455777 9.214309 9.145932 8.352052 7.541214 7.847109 8.380157 9.290697 8.877162 8.946534 8.385589 7.986633 8.206043 10.62491 9.900558 8.96379 8.685089 8.179036 7.88377 7.557083 7.870545 7.647909 7.399599 7.679603 7.866732 8.44598 7.714396 8.280316 8.017696 7.967344 7.561305 7.586429 7.559869 6.881976 7.151731 7.862014 8.370028 9.049743 8.42501 8.940645 8.330238 8.413279 8.748465 9.215832 9.923151 10.02161 10.54496 11.2857 10.6058 9.881672 10.62801 10.09272 10.50775 9.585862 9.624694 11.25433 9.876371 9.301069 9.381709 9.035233 9.292238 11.22567 10.02463 9.146891 8.966593 8.972771 9.765386 10.8322 10.15895 10.85432 11.20305 10.09389 10.83184 10.22666 10.23868 10.77421 9.713267 9.800121 10.25836 8.927557 8.575233 8.610978 
9.154372 8.888103 9.352317 9.452194 8.577023 9.072997 9.713118 9.044248 8.970888 8.797523 9.172189 8.576302 8.842553 8.946727 9.145937 9.042542 9.691957 9.646552 9.645958 9.141891 9.920294 9.294526 9.695066 9.856043 9.941858 9.600729 8.709391 8.854534 8.310948 9.270963 8.599644 8.790616 8.820724 9.256886 8.922846 9.049955 9.097919 9.009536 8.766947 8.75672 8.962329 9.249334 9.224539 9.408732 9.098103 8.320769 8.514538 8.789093 8.839769 9.383589 9.353653 9.457657 8.921132 9.039786 9.559134 9.550693 9.524945 9.360314 9.816358 9.436193 9.895542 9.99597 10.13456 9.799096 9.475963 10.19193 10.08259 9.820012 10.25918 10.1953 10.15983 10.19371 10.20042 10.22493 10.26972 10.26024 10.20478 10.19691 10.23991 10.29563 10.37944 9.833318 10.43813 10.46707 9.676433 9.229585 8.103518 7.976933 7.912837 8.461052 9.643229 10.48425 10.5815 10.66181 9.657514 10.11105 9.747853 10.37956 9.048913 10.33988 10.78013 10.29728 9.739764 9.628952 9.70615 8.584566 8.004416 7.840734 8.656598 9.668612 9.206466 9.669591 9.60712 9.219535 9.777166 9.753602 8.542116 8.469295 8.602821 9.69542 7.964958 7.552042 7.500477 7.685538 8.130708 9.501431 9.608294 9.846924 8.149289 7.975626 8.023942 9.70002 8.875855 9.013905 9.278528 9.991287 9.507252 7.666469 7.766374 8.004996 8.950846 8.601889 8.528955 7.876625 9.404547 8.58837 8.060874 8.448388 7.397823 7.952892 7.63344 8.80144 7.993451 9.659077 9.32187 7.876857 7.872476 7.761281 8.056801 9.784872 9.389679 10.11647 9.845831 10.23407 10.92934 10.42367 10.74037 10.62131 11.74367 9.32121 9.14344 9.353065 10.24963 11.13084 9.92287 11.21321 10.77176 8.71275 10.06299 10.91353 9.385961 8.744895 8.590174 8.76745 9.185648 10.53889 10.56833 11.00913 11.06583 11.63224 11.48234 9.31905 9.244916 10.86319 9.948687 11.28359 10.27426 8.765099 8.721873 8.57937 
9.425887 9.240113 9.274792 8.867972 8.556059 8.753704 9.345615 8.794053 9.660616 9.071176 8.894892 8.884908 9.079146 8.956997 9.19655 9.555752 9.101236 9.129539 9.703541 9.779851 9.059124 9.213033 9.267563 9.473886 9.90118 9.752689 9.133967 8.842141 8.964039 8.818462 8.748873 8.715465 8.80502 8.346508 9.083673 9.387014 9.22856 9.155008 9.083589 9.060456 8.713506 9.011771 9.216888 8.610034 9.613927 8.733747 10.01969 8.90786 8.844868 9.44774 9.650461 8.33982 7.85366 9.070107 9.233968 9.482046 9.855456 8.395998 8.26848 7.849014 8.411478 9.376797 10.20331 9.678159 9.783034 10.02354 9.967768 9.688587 10.22377 9.668865 10.20317 10.23063 10.25826 10.27844 10.28955 10.28385 10.27482 10.24165 10.26791 10.3334 10.34283 10.39433 10.42331 10.49513 9.709137 9.514086 8.275227 8.224422 10.32912 9.39566 9.687204 9.567033 10.31467 9.621328 9.739861 10.4608 10.0278 10.44274 9.18355 9.255018 9.54263 10.35638 9.69278 9.381048 9.296724 10.0722 9.996226 8.312289 9.085238 8.706296 9.346904 8.730883 9.310578 8.645495 8.511685 8.619944 8.408802 8.83976 9.507817 8.146454 7.38262 7.405824 7.519802 7.715966 8.41127 9.638669 7.922404 9.429185 9.042932 8.680942 10.14667 9.403672 8.300656 9.024155 9.39592 9.244164 8.856339 8.276638 9.298476 8.921839 7.56345 7.667976 8.588335 8.955743 8.437141 9.424011 9.391813 6.973819 7.405313 7.172912 6.862616 7.392977 7.507632 9.113647 7.553478 7.83258 7.809207 8.20242 8.727543 8.476148 9.59706 10.47783 10.28057 11.2463 11.28143 10.17915 10.09413 9.689766 9.002407 8.879557 9.283857 9.141382 10.95642 9.312968 11.06317 10.6124 10.76711 8.593236 9.419555 8.979174 8.906316 8.626544 8.639335 8.942586 9.281646 10.70447 10.64345 11.99092 9.909137 10.07154 9.129078 8.964298 9.456729 8.701134 9.111955 8.647513 10.90221 9.023973 11.0737 9.265518 
8.673416 9.080248 9.569942 9.323411 8.640984 8.643908 9.898875 8.353439 8.748267 8.756626 9.499326 9.694789 8.757519 9.00711 9.014368 9.811806 8.958026 9.779483 9.035957 9.769704 9.725893 9.59483 9.428659 10.26932 9.49816 9.443002 9.27078 8.220394 8.663574 8.783574 8.730204 8.75308 8.850935 9.034994 9.243415 9.559759 9.698095 9.561792 9.575438 8.387221 8.984684 9.281597 9.17383 8.955035 9.040493 9.956592 9.163242 9.096217 9.552182 9.558387 7.861979 8.294627 8.846973 8.305668 8.023869 8.798929 8.600878 8.680582 8.014777 7.475027 7.731294 8.034924 10.13246 10.25492 10.28023 9.708345 9.697159 8.996246 10.25146 10.18818 10.22281 10.27944 10.33217 10.35562 10.3418 10.34453 10.31492 10.29533 10.31635 9.587714 10.37612 10.36452 10.44838 9.148454 10.49874 10.51132 10.56764 8.579404 10.3736 10.20623 9.304029 10.08518 9.724206 9.73698 9.468003 9.878154 9.950233 9.958684 9.867814 9.679972 9.549108 9.619411 9.10689 8.517127 8.458891 8.700042 9.735088 9.427413 9.25868 9.510812 8.925514 8.699015 9.156544 8.388705 8.872933 8.569011 9.289781 8.243411 9.156313 7.360155 7.320899 7.389995 9.304755 9.77673 8.851072 9.536398 8.838569 9.780811 10.09101 10.14563 10.04063 8.546052 8.31634 9.779001 8.725965 8.524446 8.76915 8.760822 8.842627 9.581032 7.679148 9.757959 7.739445 7.323741 7.291808 7.147367 7.323056 9.094552 7.308591 7.618426 9.044396 7.40241 7.447005 9.222942 9.493078 9.499628 9.219941 8.906825 9.068174 8.551495 9.469427 9.219632 10.37425 10.43138 11.02443 10.44762 9.791615 9.025443 8.673884 8.895626 9.380145 9.423414 9.544322 8.631965 11.04778 10.48674 9.747357 9.166138 8.900863 9.030972 8.932923 8.891605 8.956168 9.588115 10.42307 10.93723 10.04554 11.33494 11.96381 9.65559 9.089541 9.9813 10.11368 10.40022 10.86461 8.605657 8.92283 9.568682 9.92222 10.98681 
8.655149 8.538208 9.161745 8.997675 9.296226 9.345009 9.014308 9.309264 9.165289 8.995275 8.768126 8.755429 9.727959 9.561375 8.773829 9.740976 9.700537 8.940975 9.757421 9.202657 9.674282 9.668496 9.051812 8.737065 9.44936 9.386654 8.708887 8.655884 8.453547 8.701245 8.748301 8.822437 8.922405 9.032315 8.300545 8.474488 9.617757 9.35204 9.429857 9.329399 8.639706 9.329383 9.38346 9.051984 9.163114 9.349665 9.940187 9.67119 9.772748 8.311252 8.197175 8.450896 9.371846 8.497187 7.576883 9.642913 8.728662 7.802386 7.550092 7.412819 7.396568 7.71664 8.381727 8.520683 10.21003 10.21022 9.997335 8.544468 10.30361 10.19096 9.683753 10.30645 10.39201 10.41034 10.40892 10.39873 10.3905 10.32915 10.31064 9.750558 10.34297 10.36909 9.591885 10.44851 10.44711 9.688519 9.923245 9.053846 8.169229 10.29261 10.11814 10.02652 9.688027 9.046796 9.455213 10.48491 9.97511 10.4141 10.10083 9.714779 -9999 9.407172 9.095219 7.968682 9.101909 9.045846 9.665564 9.671211 9.59436 8.575624 9.131272 8.726458 8.271106 9.785756 9.558965 8.734747 8.444888 9.140491 8.884084 7.706924 7.472622 8.331347 9.915627 9.984184 8.702189 9.805231 8.547494 10.57032 9.71103 10.11233 10.52555 9.940373 9.121914 9.669899 8.455545 8.722834 8.935083 9.311063 8.631526 8.28613 7.989438 7.673075 7.755468 7.785478 7.536602 7.223299 8.954573 8.480228 7.668438 9.23309 8.870262 8.185914 9.412849 7.382777 7.45783 7.369819 9.31045 9.525548 8.123668 8.644234 8.461703 9.133025 9.699422 10.2567 10.07011 10.93079 10.1091 9.015529 8.937111 9.577011 9.967631 10.98137 10.3018 8.640734 8.383041 8.802571 8.7668 10.07862 9.125719 9.730317 9.920974 10.01087 9.886024 9.773495 11.12663 11.15182 10.32348 9.574216 10.50798 10.53658 9.73382 11.31529 10.77011 10.64847 9.599909 9.396992 8.918056 10.81186 10.85203 11.15112 
8.860931 9.176975 8.64999 8.950163 9.555718 8.730716 8.743373 9.429122 8.662848 9.208051 8.836876 8.864844 9.188036 8.861799 9.779776 9.135281 9.621942 8.821758 9.709566 9.03777 9.724863 9.690866 9.298959 8.743977 9.362301 9.376493 8.415908 8.657797 8.399477 8.657957 8.607774 8.859014 8.904171 8.831765 9.089699 9.704904 9.68746 9.429028 9.627657 9.191483 9.367045 8.659902 9.560726 8.88402 9.388988 9.654685 9.876529 9.70445 9.355215 8.842798 8.30397 9.029342 9.179077 8.968226 8.563359 8.204932 8.627687 7.583628 7.70644 7.136069 7.130649 7.104322 7.529974 8.527887 9.89594 9.927321 9.267011 9.16561 9.029319 10.24499 10.19069 10.26089 10.36049 10.40226 10.42748 9.950937 9.16469 10.40288 10.30109 10.30169 10.31424 10.37442 10.43166 10.38323 10.38353 9.650293 10.47674 10.50372 9.664053 9.520456 10.31987 9.114692 8.634427 7.904453 9.880344 10.10714 9.905625 9.930064 9.998512 9.747508 9.518977 -9999 9.313138 8.092209 8.436301 8.698089 9.103203 9.315409 9.478192 8.756979 8.68152 7.988586 9.866946 8.848074 9.799909 9.969468 9.863757 8.608527 9.695668 9.605701 8.128098 10.27255 10.35709 10.26173 9.699836 8.804914 8.493834 9.583648 10.17435 10.16156 10.55467 10.40377 10.00697 8.249355 8.261651 10.16713 9.571983 8.81111 10.54144 9.173952 8.184971 7.903281 8.821914 7.875606 7.420374 7.420953 8.166102 8.192527 7.885546 9.47264 8.094167 8.917309 7.745613 7.637926 7.453828 9.421616 8.798752 7.828657 7.675787 10.20598 9.136363 9.000512 8.499538 8.795722 9.306244 10.57446 9.877657 9.601038 9.746197 10.43496 10.54041 9.600386 9.72191 9.121901 8.57838 8.492325 8.510601 9.140522 9.04863 10.49263 10.48191 11.32286 10.42477 10.59803 11.54746 11.41591 10.46979 12.12224 11.70807 11.69286 10.65771 10.68863 10.28488 11.38418 11.03966 10.58998 9.399589 10.65075 9.102143 9.841985 
9.18631 8.602388 9.210404 9.212456 8.948261 8.64161 8.755485 9.099067 9.552846 8.991078 9.186513 8.9134 9.121075 9.79408 9.485927 9.381186 9.555719 9.547985 8.989611 9.11953 9.031958 9.668672 9.078008 10.06814 9.152273 9.341674 9.075687 8.880127 8.88171 8.456099 8.803654 9.037341 8.732521 8.719421 9.086758 9.491279 9.864999 7.739965 7.555148 7.789541 9.261012 8.898699 8.603535 8.655957 9.191824 9.516994 9.501785 9.440351 9.178739 9.863967 8.011992 8.532483 8.752026 8.815226 9.047709 8.775873 7.72366 7.32142 7.355178 -9999 7.024937 6.951909 7.359095 8.841519 9.989321 9.855572 9.10108 9.549692 8.559546 8.718659 10.15092 10.23027 9.726512 10.36173 10.40106 10.47249 9.78923 10.4462 10.34338 10.31437 10.34915 10.40779 10.42305 10.4082 10.38271 10.40063 10.37201 10.40153 10.44295 10.47683 9.135198 8.268625 8.157028 8.101123 8.143278 9.563107 9.716872 9.858822 9.728242 8.940124 9.47286 9.416424 9.328077 9.600719 8.87179 7.944571 9.452901 9.101017 8.805881 8.989793 8.116696 8.01116 8.182767 8.911661 8.830083 8.43645 8.731487 8.566807 9.777394 9.974113 9.695233 10.29784 9.686312 8.985012 10.36076 8.700991 9.429018 10.20836 9.849328 8.283256 9.718258 8.685017 8.726937 10.19579 10.08578 9.248169 9.994411 10.3128 9.333396 9.28319 8.040586 8.231339 8.398113 8.074262 7.525957 7.912472 9.647363 9.582786 9.146967 9.261461 8.615781 8.09185 8.572664 8.218748 7.549514 8.215603 7.945053 8.307769 8.555817 9.580097 8.434546 7.956326 7.841933 8.211209 8.586612 9.794155 10.17019 11.75896 10.17317 10.53412 10.02771 9.442936 9.110052 8.998449 8.93165 8.86235 9.380944 9.083109 9.043152 9.360013 9.496552 11.39173 11.28675 11.39391 10.90586 11.14051 11.17476 12.32682 10.94969 10.76894 11.62308 11.23 11.5 10.69246 10.43147 11.12559 11.01208 9.30784 9.043619 10.74123 
9.08791 9.091816 8.892244 9.216842 8.8262 9.353024 9.258953 9.340019 8.875235 9.095548 9.110979 9.288611 9.14885 9.206251 8.943227 9.705221 8.994461 9.267273 9.562263 9.651343 9.796459 9.541965 9.175232 9.510694 9.396655 9.290166 9.088133 9.648338 9.277288 8.936702 8.987081 9.120123 9.390147 9.028653 7.636754 9.128164 9.937449 9.99639 7.644636 7.672912 8.242352 7.458906 9.451877 8.054009 8.876061 9.229769 9.214688 8.206243 8.956497 8.927546 9.747617 8.531807 8.755719 10.99371 8.465749 8.823975 7.342857 7.217382 7.413261 7.440862 7.315649 7.279356 7.597467 7.826896 8.181575 9.785895 8.816454 9.879999 8.917832 9.107061 10.11082 8.665766 8.741623 10.38462 10.41581 10.49827 10.52183 9.555271 10.45394 10.40637 10.41391 10.43988 10.45494 10.45204 9.791494 10.43944 10.39603 10.40132 10.45548 9.707023 9.401397 8.758129 8.448173 8.269859 8.323505 9.516103 9.731172 9.649651 9.559391 8.709814 8.175724 9.488335 9.647552 -9999 9.576034 8.252086 7.843371 8.257939 7.851143 9.72158 10.14764 8.368608 9.191268 8.367227 8.850723 9.297499 9.885077 9.921854 9.516167 10.13705 10.15837 8.139832 9.071789 9.220942 9.328905 10.58182 10.62824 8.992776 9.405365 8.086229 9.367136 9.462932 9.849824 9.915639 10.2362 10.1661 9.920217 9.464569 8.758766 7.966636 7.675962 8.532641 8.889292 9.417607 8.782762 8.923223 8.489283 8.454468 8.453343 8.026799 9.694041 8.442695 9.534308 9.057076 8.753147 8.155086 8.087028 9.675825 8.8855 9.449429 9.603868 8.718577 7.978677 8.251188 8.321373 8.905371 9.973553 11.09542 10.72249 10.37813 11.23448 11.9416 9.430057 10.29243 9.846134 9.515958 11.53024 9.97756 9.802803 9.369914 9.46471 11.03098 11.65147 11.64217 11.14971 11.10387 11.31066 11.06264 10.34344 10.06837 9.593345 10.74391 10.6551 11.71703 11.34105 11.33924 10.94592 10.79092 9.871907 11.05239 
9.487607 8.75602 9.491487 9.692041 9.75979 9.386921 9.672893 9.680112 9.701921 9.061513 9.189921 9.064757 9.373885 8.932832 8.402393 9.505917 9.415552 9.375191 9.616434 9.719929 8.928388 9.410295 9.406362 9.681284 9.512304 9.35703 9.08742 8.882058 9.293201 8.467987 8.329496 8.929893 8.647027 8.310218 8.781309 8.073178 9.395791 8.95737 8.89211 8.552237 7.800889 7.279828 6.965226 7.108695 8.074214 9.100176 7.932029 7.88062 9.703599 8.647487 9.751833 8.88929 9.692817 9.806167 7.547754 7.960256 7.264421 7.101532 7.264536 7.459483 7.746613 8.660901 7.539587 7.312521 9.010198 8.781707 9.13316 9.714087 9.732651 8.581477 10.05465 10.13176 10.23794 10.32938 10.42896 9.610742 10.51404 10.48402 10.4746 10.54501 10.47983 10.47625 10.47844 10.30697 10.49469 10.47149 10.45412 10.41324 10.41582 10.47037 10.50053 10.52155 9.311032 8.349143 8.358768 10.22709 8.726998 9.034182 10.22085 8.511363 7.862592 7.937154 9.554252 9.635531 -9999 8.598925 7.822313 7.331898 7.954661 7.820764 8.374519 9.550625 9.761907 7.947237 8.384119 9.724091 9.710458 9.01045 9.470753 10.34027 10.25551 9.336709 8.660677 9.122276 10.22077 9.384946 8.96962 8.505755 9.097622 9.49684 9.428844 9.558891 8.950995 9.682952 10.1442 10.45468 8.287953 7.387679 7.140685 8.562686 7.429733 8.981766 9.245646 9.496558 9.056538 8.84172 7.809326 7.93749 9.159336 7.896666 9.883458 7.945793 8.75848 8.101662 7.201171 8.291219 9.851954 9.745195 9.419764 9.768574 9.422177 9.111567 10.49408 8.233479 8.517736 8.996635 9.610748 10.10388 10.87456 10.92996 10.75203 10.77894 11.21749 10.8956 10.90944 11.56733 10.77417 10.94917 10.9343 11.51732 11.44022 11.54257 11.06971 11.08776 11.29235 11.30522 11.33475 10.22946 9.58596 10.83392 9.687495 8.962864 11.32189 11.52435 11.41073 9.647233 11.38193 10.45677 11.20931 11.10001 
8.431565 9.171356 9.037231 9.751071 8.87976 8.773007 9.070353 9.651359 9.591223 9.50356 8.986649 9.756894 8.98565 9.842319 9.084 8.913327 9.034073 9.357009 8.937252 9.068031 9.586595 9.686104 9.394587 9.787821 9.596604 9.315547 9.623421 9.085047 9.136685 8.39071 8.450436 8.73295 6.849933 8.683456 8.624573 8.236083 8.449115 8.809152 8.977343 8.960716 9.152857 7.399867 7.381311 7.62236 7.441556 7.386999 7.479402 7.271835 9.617138 9.688496 8.464852 9.612294 8.670606 8.114285 7.78575 7.942981 7.304352 7.02434 6.996902 7.153048 8.126667 8.453392 7.384098 7.467844 8.314923 7.903938 9.361477 9.452918 9.039575 8.716878 8.314914 9.915189 10.25652 10.36397 10.42731 9.794431 9.879747 10.50382 10.49855 10.52257 10.52317 10.49339 10.51081 10.35079 10.40123 10.50236 10.47919 10.93001 10.45134 10.4699 10.50363 10.48951 10.55654 9.055572 8.582292 9.599921 8.849411 8.252206 9.670793 7.940695 8.407655 8.014726 9.474319 9.547591 9.56083 -9999 8.028562 7.746245 7.593785 7.641058 8.604183 9.641042 9.511327 7.565004 9.315587 8.958891 9.981677 10.27171 10.4072 10.34672 10.41912 8.775583 8.717064 9.567713 10.67673 10.9206 8.428503 8.710401 8.316969 8.490497 9.818501 7.793085 7.906624 8.333238 10.38911 8.86989 7.719451 7.350339 7.15896 7.436258 7.570917 8.594729 9.045084 8.741453 9.006869 8.808127 9.71621 8.763148 9.794449 9.524879 8.998009 8.435169 8.802859 9.767838 7.269696 7.303782 7.799357 7.845267 7.600789 9.584115 8.253391 9.187784 8.074759 9.394541 9.171005 8.907474 8.861259 8.9283 9.491357 10.12082 9.933079 12.26168 9.732355 10.32506 11.21063 11.44738 11.06722 12.25463 11.80452 10.90644 11.09655 12.36854 11.03697 11.78559 11.25348 11.4172 10.91961 9.773521 9.596856 9.669542 10.7692 11.28713 10.00864 9.168139 9.213102 9.264879 9.214684 9.933194 11.38098 11.25036 
9.17763 8.536662 9.506087 8.767124 9.689063 9.011195 9.618654 9.555211 9.561717 9.61605 8.923583 9.358658 9.641645 8.840432 9.048364 9.543787 8.802063 8.324289 8.29523 9.553453 9.497137 9.474869 9.604681 9.588326 9.787975 9.280517 9.868323 9.510581 9.07422 8.149384 8.180931 7.817262 7.517896 7.559649 8.803994 8.877542 8.528069 9.77653 9.495461 8.943908 9.371112 8.517869 8.467548 8.112212 7.475497 7.561078 7.667646 9.692109 9.510762 9.581647 9.703661 8.556395 8.885394 7.280659 7.345743 7.387769 7.128199 6.8047 6.810894 6.882648 7.578264 8.440274 8.198745 7.57684 7.9926 8.742398 8.479446 9.660893 8.676161 9.281045 9.748041 9.886205 10.26827 10.34176 10.35414 9.892314 9.794215 10.51313 10.49305 10.50098 9.739637 10.53419 10.60319 10.66829 10.61925 10.57164 10.51367 10.49966 10.51598 10.57056 9.939003 10.62084 9.770727 9.360668 8.962205 8.966636 8.915877 8.348532 8.673026 8.353606 8.218262 8.149406 8.368727 9.388802 9.43622 9.562206 8.950317 8.734447 8.543077 7.735215 8.057044 9.703364 7.464052 7.985781 9.151128 9.582176 8.826033 9.970402 8.900719 9.48907 9.680687 8.750837 10.84605 10.86869 9.103103 8.974021 9.46814 8.709459 8.573111 8.758764 9.804494 7.815317 7.857231 8.017471 8.172304 7.588088 7.559076 7.3914 7.371539 7.325962 8.109374 8.250162 9.439847 8.940469 8.101706 9.712309 8.242109 8.404702 8.412849 9.917218 8.092028 7.75977 9.036486 8.008781 7.567362 7.342627 7.850801 7.726731 7.803875 8.409451 8.56074 9.183969 10.14157 8.571532 9.799084 9.65802 8.808686 8.743581 8.941043 9.155132 9.548517 9.560444 9.588316 10.24095 11.86757 11.33508 12.57672 10.92317 10.54598 10.97344 11.23776 11.15866 11.09065 11.78452 10.24584 10.05445 9.974245 9.812598 9.526711 11.12549 10.38878 10.19716 9.614902 9.341487 9.335148 9.901063 11.79795 10.12129 11.23196 11.41598 
9.438367 7.94146 9.397391 8.66978 9.50994 9.524373 9.541321 9.546051 8.661909 8.697037 9.590327 8.9166 9.468085 9.431659 9.37125 9.384621 9.465655 8.781479 8.94686 8.887692 9.02316 9.237166 9.403592 10.2764 9.33828 9.078985 9.018105 9.380026 8.800009 8.00063 8.157201 8.099407 7.57884 8.902429 8.617496 8.702049 8.3999 8.557332 8.882104 8.835515 8.735918 9.633192 9.223325 8.277784 8.299907 8.468546 8.229581 7.837385 9.633272 9.616836 9.346579 9.609406 7.560312 7.153468 7.229198 7.062572 6.916326 6.641013 6.676677 7.251657 8.83329 8.033028 7.667103 8.182239 8.101766 8.465298 8.720171 9.288911 8.937939 9.502505 9.241676 9.496118 9.266636 10.29133 10.33033 10.4473 10.52118 10.44144 10.43393 10.40711 10.47607 10.54606 10.76137 9.992289 10.8321 10.6466 10.55013 10.51335 10.55943 9.781801 10.66347 10.61689 10.58326 10.54941 9.606851 9.168387 8.550889 8.472245 8.410131 8.325922 9.015219 9.035435 8.21937 9.285413 9.470795 9.51358 9.940199 10.43339 9.237233 8.034415 7.599963 7.846351 8.331223 9.918947 10.37581 8.559212 10.23357 9.590753 10.64363 10.38714 9.414614 9.09126 8.936396 9.459245 8.998073 9.421772 8.932398 8.923182 8.729188 8.75784 9.894484 8.326197 8.492945 8.36134 10.27475 7.409553 7.471006 7.827632 9.867863 7.689997 9.162172 7.742212 8.366517 8.661426 8.015511 9.715924 9.784509 8.032443 9.857025 9.761224 7.831752 8.554585 9.346341 9.612666 10.00676 9.983685 7.809534 7.960911 8.741212 8.771524 10.70423 8.479513 8.172846 8.705515 9.987052 9.155384 9.180464 8.940184 8.935359 9.12901 9.877405 9.981254 11.44865 11.7378 11.14848 11.48963 11.29468 11.00796 10.09062 10.69425 10.85096 11.71918 11.84639 10.79491 10.14734 10.18357 10.21513 10.91592 10.91271 10.56826 10.60301 9.528091 11.35749 11.43303 10.54042 10.10421 9.511265 11.47391 11.30443 9.353426 
9.121316 8.550249 9.477511 9.354608 9.419673 9.398553 8.752281 9.569859 9.507346 9.503466 9.45412 9.448775 9.411305 9.359929 9.350034 8.635146 9.460235 8.710001 8.687624 9.417912 9.147055 9.556603 9.982434 9.619061 9.190223 9.301454 8.649846 9.266336 8.682265 8.675953 8.229667 8.522694 8.864421 8.661885 8.545269 8.502025 8.629706 8.798171 8.471348 9.07023 9.399178 8.277187 8.359732 8.008705 8.777676 8.377736 9.594556 7.584156 9.576223 9.46754 9.609906 7.110224 7.52255 7.144527 7.080564 6.766775 6.611453 7.05587 7.381752 7.21249 8.183463 7.963653 7.350231 7.691071 7.327955 7.856711 8.737116 8.759608 9.972027 9.169482 9.565691 9.600144 9.987077 10.14563 10.30188 10.44408 10.55496 10.50216 10.39916 10.3675 10.40936 10.57372 9.944266 10.33421 10.36062 10.80685 10.5938 10.53699 10.54633 10.6053 10.64784 10.64301 10.59712 10.55043 10.52605 10.39673 9.247972 8.753335 8.322922 8.631574 9.434601 8.492301 10.00838 9.94454 9.299128 8.736458 9.527552 9.977941 8.775584 7.776783 7.407275 7.161158 9.335647 9.291395 9.583159 9.59966 9.411291 11.07706 9.652784 9.247667 9.424503 9.572704 8.982583 8.754967 8.667937 9.072904 10.20758 8.910576 8.556098 10.17007 9.67133 10.23881 8.580119 9.854161 8.648615 7.598855 7.560028 7.481081 7.816967 9.30048 8.274832 7.420967 8.254951 9.741289 8.408607 8.020398 9.507625 8.707804 8.117146 9.863321 7.95188 10.02246 9.864804 8.709281 9.432505 10.29445 7.692056 9.15383 8.308024 8.562128 8.892112 9.469267 8.879159 8.854473 9.061213 9.842333 9.565455 9.596925 9.939974 11.08185 10.14815 11.8884 11.02564 11.00331 10.73968 11.67477 11.2631 10.38883 9.46887 9.351338 10.31167 11.42524 10.96852 11.82322 11.92107 10.99348 11.09741 10.79094 11.28929 10.56149 11.50649 9.390923 10.37622 10.7457 11.83543 11.57183 9.299509 9.669044 11.59738 10.1552 
8.602172 9.295755 9.453558 9.459891 9.489947 8.544434 8.813953 9.561861 9.315472 9.443158 9.456398 9.475063 8.956672 9.445279 9.355147 9.159349 8.664356 9.444057 9.419065 9.378254 8.956667 9.155447 9.562414 9.503416 8.714731 8.887832 9.17413 8.903925 8.932124 8.037776 8.987294 9.076851 9.808552 8.690022 8.971306 7.954644 8.691965 8.650191 8.368062 8.773424 9.390914 9.775403 9.662894 7.91728 7.616937 8.560241 9.462896 9.591015 8.733947 7.555714 6.989382 6.858084 7.322585 7.052502 6.763889 6.681014 6.592167 7.363532 8.922604 9.305242 7.63304 7.338768 7.843009 7.877713 7.807047 7.641059 9.361621 9.267025 10.04284 9.798566 9.55265 9.471557 9.453139 9.766967 10.25563 10.13162 9.57086 10.43403 10.33709 10.43111 10.43676 10.43139 10.54373 9.756281 9.89199 9.910858 10.62273 10.5825 9.836204 10.56804 10.53168 10.55308 10.58034 10.54611 10.35994 10.19657 9.733149 9.607329 8.874836 8.652371 10.06411 9.893435 9.766076 9.89494 8.522468 8.427103 -9999 9.923753 8.312029 7.734015 7.463589 8.01603 7.756483 9.308469 8.781435 10.03117 9.44656 9.906857 9.331886 8.810222 8.286054 8.382054 9.0135 9.119775 9.288205 8.499147 9.188261 10.25572 9.205571 8.856051 8.427717 9.031035 8.298504 8.689607 8.120422 7.949014 8.11091 8.352886 7.812322 7.695665 7.786944 8.073182 7.701379 7.539537 8.392019 7.742901 7.916052 8.495479 8.499463 8.743324 8.601906 9.18757 8.862252 8.888196 9.308359 8.67749 8.648439 9.928142 8.902932 8.884809 9.389364 9.968996 9.632286 9.245991 9.2034 10.00215 10.19741 11.65065 11.94015 10.81779 10.98805 11.24379 10.91758 10.52976 10.59107 11.57166 10.07435 9.346483 9.17073 9.747027 11.06467 11.31181 11.56182 11.7468 11.05925 11.79362 10.96386 11.31483 11.31992 10.43032 10.39805 9.459981 11.89238 9.79213 11.61203 11.56368 9.89144 9.299061 9.577149 10.34072 
9.322912 9.438239 8.55012 8.560059 8.75211 9.625326 9.560674 9.500372 8.925783 9.495154 8.707408 8.740687 9.539232 8.737715 9.434748 9.439976 9.461186 8.893597 8.836362 9.437683 9.331568 9.454367 9.747004 9.136587 8.824541 8.81003 8.587415 8.532976 8.370804 8.289657 8.991753 9.033722 9.272751 8.700403 8.837975 8.616121 8.108974 8.259679 8.375645 9.282537 9.770125 9.616025 9.343154 8.534157 8.568364 8.537752 9.475664 8.734712 7.890452 7.033314 6.793699 6.734352 6.762313 6.766314 6.62597 6.627663 6.688612 6.802495 6.977031 7.182438 7.185467 7.215786 7.974965 -9999 7.656678 7.789282 8.748837 9.679048 9.17091 9.058215 9.411854 9.41011 8.801427 9.110641 9.737199 9.52217 9.642121 10.21357 10.31983 9.270606 8.365108 8.886564 10.41173 10.38405 9.86896 9.966463 10.56962 10.59465 10.50727 10.49368 10.45751 9.745669 9.775597 9.944372 10.28855 10.09294 9.936302 9.26193 9.136614 9.212099 10.04146 9.845461 9.855397 10.09087 8.115573 9.12003 9.35501 9.325674 8.586209 8.452808 7.904711 7.726329 9.442235 8.981592 9.515145 8.482806 9.039068 10.17563 10.65206 8.378951 7.684433 8.443995 8.257858 8.566153 8.459727 8.696357 9.702374 8.307763 9.370833 9.138785 8.453541 10.06088 10.74676 8.544045 9.624946 10.49503 8.773122 9.060087 8.526462 7.71578 8.02723 9.911532 8.005425 8.624137 9.157335 7.801153 8.067741 9.176791 9.994031 9.586594 9.459633 8.247718 10.09029 10.34295 9.025855 8.654955 8.375161 10.21035 10.5104 9.897067 11.4192 9.915628 10.62757 10.35669 11.33306 11.23153 11.64715 10.43197 9.960945 10.08274 10.8088 11.10109 10.52063 9.896219 10.88162 10.56978 9.48309 9.177052 9.470999 10.98653 10.29297 11.28591 10.83293 10.90968 11.83367 11.69666 11.44159 11.14605 11.1315 11.24761 10.70881 10.11622 9.855455 11.66376 11.13901 11.40985 9.628726 9.398035 9.70317 10.69877 
9.37908 8.326898 9.390317 8.741832 9.371371 8.860287 9.517859 9.498351 9.450083 8.735117 9.460676 9.485828 9.498765 9.525119 9.503417 8.813914 8.795656 8.703282 8.858138 9.029829 9.41118 9.477942 9.951026 9.670436 9.223086 8.741871 9.150183 8.483706 8.313269 8.391745 8.494582 8.683298 8.639991 8.684345 8.698479 8.488776 8.406964 8.68286 8.589661 8.806926 8.892552 9.555511 9.384518 9.296693 9.330108 9.40964 8.416612 7.78628 6.772118 6.715108 6.949264 9.32619 9.190763 6.594278 6.627042 6.632624 7.021955 7.049368 7.497994 7.090375 7.518468 6.898256 -9999 -9999 -9999 7.872327 8.60148 8.549362 10.093 9.62353 9.34956 9.323587 8.903628 8.931975 9.565531 10.03078 10.00836 10.06433 10.23334 10.48107 8.231951 8.421201 8.288528 10.17884 9.990012 8.759032 10.57615 9.882943 10.43429 8.195681 8.337279 8.365466 9.381272 10.24965 10.21348 9.490447 10.01026 10.49879 9.267639 9.751436 10.19557 8.05609 10.06746 10.04668 8.212163 9.029042 9.543777 9.294026 9.375405 8.528255 8.751269 8.698302 8.07319 9.377932 9.453672 7.966842 8.799022 9.05173 8.596239 8.106331 8.805202 8.56536 8.282803 8.21316 7.578928 8.083564 8.223287 10.04005 8.895322 9.134117 9.108889 10.33108 10.31377 8.262731 9.072055 10.79413 8.376906 10.23651 8.302392 8.37086 8.696604 8.054154 9.579702 8.646554 10.01202 10.21036 9.946319 9.364179 9.626863 9.987818 10.20462 10.8107 9.506649 8.505362 9.164097 8.661737 8.594423 9.243484 10.21429 8.779352 9.607787 9.656463 10.4119 10.67075 10.48751 10.4299 9.707994 10.43743 9.64504 10.16798 11.30971 11.13607 10.22438 11.40257 11.50641 9.479367 9.732836 11.52424 11.00314 9.951677 9.311522 10.14083 11.17081 11.68153 11.69889 10.81508 9.805619 11.26898 11.18392 11.27009 11.46173 11.72858 10.27444 11.52341 11.43311 11.26751 11.47941 10.84161 10.53972 9.735059 
8.526204 8.603151 8.507418 9.171006 9.482737 8.735505 9.525311 8.604241 9.401931 9.378233 9.468985 8.736246 8.947116 8.813087 8.863632 8.993722 8.980679 8.986224 8.845644 9.095737 9.497 9.730476 10.05301 8.86238 8.934928 8.173926 8.375267 8.143667 8.085773 8.287228 8.147696 8.54766 8.835807 8.223348 8.634918 8.698581 8.437673 9.505735 8.684427 8.860753 9.208244 8.782001 9.58858 9.514816 8.579508 7.454879 6.966213 6.842392 6.709357 6.750969 7.232161 8.434699 8.989234 7.132671 6.673968 7.255372 8.338284 7.504021 9.28103 9.097287 7.272384 -9999 -9999 7.410691 7.819193 7.842634 7.869066 7.753856 8.158887 8.54669 9.383896 9.376096 9.240788 9.289366 9.782487 9.989923 9.990796 8.491467 8.295841 8.676215 10.30848 10.21488 10.29915 8.946944 9.102113 9.224579 9.659653 10.31633 10.18846 7.802114 8.024748 8.151995 7.843925 7.884415 8.766143 9.135386 9.572422 10.3457 10.35545 10.20179 10.15409 10.15874 10.05681 10.10493 8.758418 8.639031 8.833999 9.679335 9.433168 9.434236 9.719483 8.966788 8.0967 8.705159 7.742947 8.121413 8.673148 9.626427 9.608832 8.812201 9.228561 8.362327 8.27358 8.613042 7.782697 7.658607 9.547924 9.912536 8.785775 9.284134 10.61901 10.49124 10.36226 10.42558 8.816304 10.85451 9.30115 10.23571 9.046691 8.232726 9.187655 9.137495 9.527184 7.990916 8.698991 8.789686 8.600806 10.31934 8.361579 9.243058 10.10474 10.38262 10.65041 8.665212 9.864414 9.069403 10.18571 8.918927 9.393632 10.72703 8.846324 9.259119 9.797632 11.30193 10.79901 9.761162 9.822452 9.21626 9.245451 9.719152 10.18819 10.54771 10.83309 11.28115 10.87806 11.08153 10.24449 10.96593 10.96051 9.500662 9.141819 10.06108 11.40604 10.45554 11.60693 11.66085 9.453238 10.31468 10.69962 11.37339 11.54767 11.74006 11.78966 9.953142 11.27203 11.36708 11.43534 10.64116 10.14097 11.68292 
9.292704 9.298149 9.325074 9.340341 8.779069 8.877535 9.39475 9.369414 9.301743 9.354172 9.399458 9.515837 8.807961 8.791474 8.931123 9.033445 8.97172 9.057141 9.232982 8.989014 9.275113 9.739484 9.519143 8.878928 8.836649 8.679748 8.419475 8.065539 8.012891 8.30226 8.427237 8.382427 8.500728 8.402769 8.458408 8.381148 9.530911 7.632045 9.674983 9.712313 9.730487 8.968616 9.08903 8.968058 9.791341 7.164464 6.965066 6.833541 7.36171 6.787299 6.976916 7.442635 6.971972 6.734911 6.74049 7.616439 8.071115 9.09232 8.18854 8.923508 8.236133 7.590764 -9999 -9999 7.570599 7.690272 7.550593 7.703468 7.422259 7.348855 7.929713 9.412354 8.247414 9.670465 8.618774 8.182709 8.575568 9.423074 8.217922 8.267941 9.007469 9.972298 10.10465 10.457 10.01425 10.15574 10.27064 7.970489 8.464145 9.292132 7.615767 9.342573 7.644607 7.664196 8.942125 9.018586 9.366892 9.780263 10.16413 10.15061 10.17104 10.36367 10.45996 9.797643 9.0867 9.487475 8.949448 9.293509 10.36928 10.2141 9.843699 9.79382 8.600084 7.823414 7.933493 8.214874 11.21304 9.636756 9.782439 9.265566 8.435178 8.070373 7.743346 8.953648 9.70429 8.237718 8.294026 9.805223 8.76187 8.874842 9.729172 9.702106 10.40737 10.43426 9.370929 10.39337 10.01406 8.712584 8.371739 8.199517 9.972244 8.225894 9.465132 9.617224 10.19554 9.079207 9.835551 9.861026 8.310215 8.202316 9.105206 10.37345 11.23616 10.42036 10.55973 10.52513 10.97086 9.243354 9.444962 10.89814 9.388134 8.840317 9.445983 11.26705 10.57931 11.45724 9.928905 9.679873 9.179353 9.162626 10.02452 9.791063 10.28382 10.82422 11.03996 11.27377 11.01023 10.59349 9.274398 9.520597 8.985874 9.667635 11.47293 10.79855 10.72031 11.53596 9.985611 10.15305 10.83074 11.57663 11.6646 11.99608 11.78243 10.18114 10.27246 11.18581 11.38204 11.53141 10.69769 10.25736 
9.190886 9.217486 9.25324 9.324636 8.511702 9.415666 9.304608 9.285142 9.305109 8.756177 8.760705 8.88267 8.747955 9.753193 8.973578 9.071442 9.063851 9.410127 9.87419 9.718463 10.00234 9.779351 8.781634 9.227467 8.869387 8.490102 8.64249 8.457967 8.458188 8.432034 8.66822 8.520023 8.607951 9.528782 9.381133 9.50711 9.570419 9.788684 10.03992 9.051763 9.517049 9.846505 9.192896 9.416272 8.302326 7.432383 6.979083 6.931658 6.809263 6.854168 6.720479 6.733234 6.783551 6.773667 7.904309 6.989748 8.9603 9.204928 8.518018 8.942901 7.303563 8.078355 8.639102 8.021062 -9999 7.3168 7.722779 7.590433 7.590037 7.433632 8.101701 9.379103 9.575191 9.777585 9.949638 8.332503 8.694911 9.965054 7.832387 8.454288 9.686319 9.747308 10.01818 10.30435 10.79848 8.765656 7.938397 7.790232 7.780474 7.823903 10.47955 10.24756 8.465482 7.644919 7.658997 8.234443 8.528498 10.08734 10.14212 10.2691 10.38758 10.0174 11.028 10.18983 10.00499 11.05402 9.087368 9.20169 9.820308 10.44127 10.1676 9.501517 9.078994 8.092336 8.071993 8.568718 10.11531 9.833389 10.02958 9.302813 7.948235 7.710092 8.361204 9.336377 8.84299 7.952624 7.882116 7.928711 8.13247 8.359095 9.362638 9.348486 8.897206 9.393497 11.01933 11.13646 9.939299 8.650141 9.387217 8.740466 8.074291 9.001482 9.409478 9.528326 10.15243 10.29673 9.116549 9.430624 9.459854 8.741621 9.493065 10.58832 11.50194 11.00738 10.93983 9.848321 9.663007 9.491235 9.522723 10.27023 10.31184 9.037569 8.992775 10.29292 10.54064 10.21353 9.936076 9.549322 9.498856 10.45414 9.177119 9.529457 9.998604 10.67625 11.85583 11.08078 10.01074 9.226472 8.621543 8.739304 9.807943 9.515022 11.48043 11.44111 11.43123 10.57852 9.958092 11.5064 11.47662 11.18733 12.07339 10.83672 11.70704 11.68272 10.01601 11.39478 11.46274 11.52127 11.50639 11.98761 
9.146658 9.192615 9.251493 9.28689 8.650481 9.318768 9.329532 9.276023 9.31392 9.350026 9.384473 8.901756 9.175521 8.931043 8.844597 9.17934 9.446466 10.03261 10.57069 10.46616 9.999989 9.49976 9.167763 8.520723 8.256454 8.435918 8.870129 8.634818 8.319808 9.08853 9.033861 8.736409 8.714421 8.80352 8.781769 9.746839 9.847573 9.984879 9.505274 9.072291 9.944572 9.036786 8.579087 8.410697 7.942949 7.118176 7.004514 6.946419 6.787369 7.008777 6.724726 6.713294 6.735763 6.860025 6.920329 9.365911 9.259159 8.259953 9.251479 7.366283 9.255825 8.172786 8.419083 8.269019 7.682911 -9999 7.880959 8.190152 8.183535 7.649882 7.556114 9.46845 9.339271 9.727681 9.994018 8.659483 8.420932 9.167819 8.713131 9.223455 7.563866 7.668302 9.192722 8.939688 8.2893 7.882821 7.725636 7.75147 7.791961 7.860976 7.897422 7.710838 8.469864 8.303007 8.399444 7.825515 8.386045 8.907521 8.623063 8.583732 9.49572 10.51512 11.60085 11.5428 10.47103 9.282084 10.03335 9.419678 10.35795 10.34434 10.98938 9.531807 8.641502 8.318035 8.230083 8.146586 9.262149 9.564254 9.95761 8.753906 8.337066 8.27067 9.845115 8.121346 8.312118 8.70707 8.68336 8.067028 8.441025 8.251141 8.217569 8.353743 8.698163 8.889951 9.71745 9.0581 10.64265 10.90542 8.238218 8.861285 8.503037 8.042219 8.701313 8.684649 10.20851 10.60235 8.827954 9.531356 9.147305 10.06124 10.30389 11.41939 11.46151 10.8535 9.658737 9.75176 9.622576 10.02789 10.63819 9.241012 10.55433 9.06726 9.150814 10.13014 10.93048 11.44697 11.33298 9.471222 9.378976 9.155704 9.067691 11.03164 10.1312 10.26087 10.74883 11.79778 10.18804 9.082762 9.064089 8.499373 9.115865 10.21971 10.52892 9.823794 9.524137 11.32269 10.07771 11.29834 11.46108 11.92164 11.77841 11.71303 10.47337 9.251595 11.50097 11.43579 11.52499 11.56009 11.88065 11.63956 
9.152523 9.224231 8.561142 9.267952 9.157629 9.29349 9.28753 9.342506 9.431486 9.424196 8.645309 8.847706 8.830845 9.054871 9.64188 9.898318 9.947083 10.36674 10.75182 10.61754 10.06388 9.561517 8.712495 8.707624 8.438285 8.769665 9.323894 8.794182 8.526514 8.76368 8.78861 8.839992 9.152143 9.416052 10.11879 9.370211 8.689743 8.570768 9.027099 9.345614 8.4625 8.050552 7.421751 7.128224 6.912549 6.930901 6.950035 6.968868 6.859459 7.159572 7.942424 7.291061 7.387651 7.221249 7.354658 8.451717 9.369126 9.399171 9.121058 7.89425 7.807891 10.65854 9.059313 8.784742 9.733561 7.982033 8.036696 8.68179 8.730826 8.149688 7.844119 7.668976 9.10751 9.70687 9.118853 8.321295 8.532729 7.983545 10.1248 8.895025 9.646249 8.426232 8.808136 8.280637 7.963068 7.555524 7.603104 7.59491 7.790661 7.882556 8.994025 10.35578 8.703125 9.288354 8.163327 8.822576 10.21447 10.22126 9.780881 8.972692 10.06083 11.06052 10.92721 10.84949 10.06056 10.27457 9.999159 8.973465 9.92995 10.05509 9.759004 9.705559 9.003295 8.693572 8.361717 8.266756 8.775806 9.071733 9.641881 8.847809 8.401538 8.399084 9.87115 10.34049 8.849004 8.547496 9.450246 8.277137 9.647562 9.904035 10.79072 9.367738 9.605669 10.98936 9.386609 8.569842 9.034835 8.971622 8.492731 8.536721 9.6409 8.648456 9.791022 10.17973 9.95065 9.171774 9.347277 9.402508 9.383298 9.77729 11.25995 10.89438 11.22538 9.835692 9.124163 9.492597 9.13404 9.772724 10.13338 10.3866 10.96071 9.092364 9.237891 10.09102 9.732872 10.45408 11.4612 11.29471 10.17899 10.01567 9.341757 11.0025 9.030711 9.727665 11.43786 11.78193 11.7007 9.549201 9.848518 9.073681 10.41343 9.266473 8.884642 8.793281 8.864542 10.40707 10.95078 11.07356 11.9341 11.14104 11.81298 10.49322 9.4609 9.650031 10.40193 11.46007 11.57093 10.95819 11.78594 11.53954 
8.521994 8.452137 9.279188 9.239489 9.291559 8.892784 9.357483 9.431798 8.849683 9.012574 8.693289 8.692421 8.8992 9.630817 10.17395 10.38417 10.39194 10.47248 10.40603 10.31544 10.05984 9.647273 9.142037 8.883764 8.961791 8.84761 9.035922 9.089993 8.938489 9.015029 9.226944 9.08235 9.274981 9.673662 10.16116 9.825084 8.91954 8.527961 9.586741 9.741188 7.755405 7.721595 7.307911 6.943998 6.801867 6.773396 6.907629 7.065938 6.966288 6.822995 6.743865 7.380378 7.265906 7.028801 8.005621 8.577966 9.540699 9.675382 9.71876 8.191525 8.583158 8.804024 8.37702 7.819722 8.056276 9.500182 7.917772 8.760061 10.06016 8.948809 8.146902 8.095894 9.516809 9.391239 10.42581 9.004757 8.091094 8.538721 9.516602 9.865231 9.786185 8.347669 9.464664 8.318458 7.954914 7.651187 7.450624 7.502847 7.687588 8.531917 9.837919 9.901393 8.56924 8.443624 8.660067 8.926831 9.575388 8.936328 10.0847 11.59114 9.811863 10.63336 10.04093 9.252562 8.746301 9.282439 10.41182 10.43973 10.30787 8.915613 8.506888 9.522317 10.46371 9.368344 8.72061 8.205847 8.166771 8.42838 8.859996 8.644483 8.735803 7.906185 8.748537 8.570121 8.528534 9.235654 10.3855 9.147191 8.931964 10.47272 9.409505 9.546199 9.505046 9.114243 8.325966 8.337863 9.002479 10.0146 8.933237 9.712588 8.955162 9.310707 9.24355 9.290775 9.899489 9.963643 10.12856 10.38523 10.15085 10.12381 10.80514 10.95389 11.93781 10.69743 9.539868 10.93198 10.4279 11.20257 10.2918 11.23732 11.33693 9.695511 9.817518 9.498279 9.89213 10.32508 10.08906 9.421298 10.35744 11.0449 10.64612 9.428103 9.015738 8.842096 9.498153 10.0623 11.11211 11.18467 11.23698 9.0419 8.321275 8.136296 8.769312 8.5605 8.721148 9.79746 10.90103 11.90563 11.90285 11.95882 10.69568 9.856069 9.678071 11.22054 11.30315 11.41016 11.53584 11.59626 11.74581 10.32304 
9.20587 9.270502 8.581429 9.141041 8.954468 9.398978 9.324505 9.369316 9.016298 9.687836 8.795034 8.918198 9.486616 9.820125 10.34577 10.46922 10.37964 10.16743 9.806407 9.054442 9.820181 9.787226 9.748501 9.092409 8.908812 10.48259 9.320559 9.387499 9.235078 8.79834 8.872589 9.176061 9.332272 10.25044 10.14532 9.608063 8.98245 7.825112 6.930295 7.114042 7.443368 7.490104 7.200628 7.006505 6.829699 6.743184 6.825067 6.967583 6.979832 6.922802 7.113144 7.470387 7.331049 9.107289 7.740534 8.854438 9.902692 8.170715 8.487733 8.521591 8.190418 7.826931 7.73053 7.609016 7.950942 10.58813 9.039008 9.409614 8.857069 8.604044 8.28933 9.038523 9.342278 9.202937 8.67281 8.441901 8.330313 8.910613 8.747555 8.922932 9.015203 9.621082 8.850775 8.719525 8.390118 7.810086 7.464001 7.469294 9.362259 8.716928 8.941839 9.314682 8.816406 8.497027 9.155119 9.795348 9.753441 10.09065 9.960707 9.426843 9.331843 9.20278 8.869452 8.677559 8.515007 8.648641 8.917046 9.599016 9.149179 8.611356 8.58017 9.478749 10.47311 10.39354 9.243749 8.084784 8.058818 8.165193 8.355582 8.356382 8.461834 8.43575 10.21652 8.691336 8.440667 9.013957 9.268707 8.56902 8.978818 9.014866 8.889213 8.855816 8.7644 8.543439 8.237029 8.527857 8.334421 9.619616 9.857671 10.88043 9.548656 9.90216 11.01768 10.55714 10.35544 9.967333 10.29658 9.046309 9.086041 10.85257 11.18819 11.70084 11.96618 10.90509 11.20049 10.98474 10.29549 9.464787 11.12124 11.15334 10.16786 9.954274 11.05228 10.25142 11.08487 11.90153 10.83422 10.20906 9.680264 11.30147 11.33128 10.24932 9.338307 8.717285 8.463642 8.75976 9.82535 11.4733 9.684585 8.818152 8.329805 8.003935 8.47354 8.141027 8.671807 10.17365 11.76909 11.81617 11.79726 11.75478 11.22935 11.15591 9.719027 11.22716 10.3591 11.34219 11.53156 11.58955 11.76745 12.16848 
8.355004 9.100245 9.284532 9.296082 9.52698 8.539449 9.084468 8.913646 8.559517 9.006818 9.633518 9.945572 10.05473 10.24092 10.28198 9.981878 9.451267 7.476914 8.843754 8.246215 9.539669 9.252819 8.641824 8.432938 9.636271 8.817824 8.939695 9.528932 9.341682 9.535063 9.565401 9.908596 9.692966 9.851858 9.51566 9.185267 8.83359 7.293015 7.98438 7.751028 7.610288 7.2072 7.118272 6.84658 6.855378 6.753564 6.749288 6.861966 6.994668 7.041033 7.487575 7.210958 9.170454 7.943298 8.401607 8.559411 8.342691 8.602106 8.202719 7.949499 7.561985 7.750869 8.050294 8.167394 8.623816 9.085233 9.183599 9.284592 8.342774 8.241384 8.094778 8.764976 8.857375 8.842895 8.4666 7.791455 9.06724 9.045582 9.434147 8.530665 8.184786 8.07887 8.678908 9.777546 8.648685 8.192852 7.606694 7.693929 8.507954 8.257071 8.688809 8.911643 10.64018 8.554649 9.295831 9.803013 9.972347 10.2187 8.868591 8.864517 8.547504 8.298794 8.185411 8.210416 8.605699 8.98406 8.58907 8.778229 10.56602 10.51981 9.35445 9.570917 9.449238 10.48423 9.576022 8.521893 8.026534 7.886464 7.968357 8.30042 8.926402 9.71324 9.873052 9.045363 8.155424 8.331912 8.126154 8.478772 8.896487 9.145652 9.10217 8.914507 8.887399 8.254952 8.849833 9.508667 9.796082 8.948135 10.18293 9.951416 10.9376 10.73228 9.212373 9.939115 10.50691 9.921483 10.68343 10.52764 10.25832 9.942142 9.716166 10.72517 11.13782 11.42554 11.08853 11.11972 11.1456 9.863834 11.21951 11.44845 9.35738 9.704023 9.930818 10.10781 11.04125 10.31331 9.263703 9.010012 9.534291 11.27312 10.63096 10.83191 9.527377 9.607979 8.129149 8.172481 8.909696 9.246612 9.120081 8.467442 7.963974 7.983628 8.000681 8.652529 9.32371 11.20057 11.77549 11.77228 11.71379 11.68437 11.6278 10.66514 11.448 11.33589 10.57787 11.41259 11.52147 11.64558 10.47485 9.484108 
8.844989 9.217192 9.326026 9.348223 9.366567 9.312824 9.109973 8.649073 9.680336 9.450955 10.02921 10.30129 10.10074 9.154139 9.239469 9.212541 8.189171 8.75523 8.385113 8.689298 8.552968 8.334506 8.99747 8.410907 8.965322 9.862761 9.621253 9.47126 9.453663 8.763873 10.04084 9.871594 9.144623 8.91539 8.765336 8.458294 8.766253 7.839247 9.160593 9.435214 9.382207 7.441116 6.829838 6.69322 6.63063 6.616323 6.691602 6.828455 6.979611 7.095845 7.033695 7.078018 8.215956 7.926189 8.244562 9.64462 9.726532 8.875547 7.716282 7.446048 7.297719 7.39333 8.89694 8.65423 7.986646 9.453911 8.665236 8.660895 8.479167 7.961478 8.278265 8.308143 8.428864 9.537653 9.878606 8.786938 9.488951 9.25557 9.4657 9.239241 7.581272 8.145229 8.421908 9.417133 9.217531 8.808638 9.207234 9.754366 8.268166 8.724538 8.574027 8.581846 8.399586 8.653733 9.579657 9.582517 9.49106 8.97661 8.658798 8.370155 8.210481 7.98019 8.215899 9.233006 9.130036 9.311837 9.468401 8.841813 10.12965 10.84711 9.572486 9.612546 9.198108 9.134854 9.732064 8.637389 8.263225 7.939965 7.94841 8.278832 9.518631 10.25026 10.63334 10.43593 9.226766 8.16439 8.395159 8.641592 9.200319 9.112678 8.665962 10.41912 8.435658 8.631544 8.236183 9.109116 8.209535 8.326077 9.592757 9.776569 10.77773 10.91921 10.30587 9.928585 10.69054 10.86996 9.324555 9.808836 10.34973 9.60588 11.30968 11.44036 11.19946 11.56525 11.41267 11.2055 11.27581 12.12025 11.45226 9.821754 10.11615 9.73632 10.77696 10.15236 9.923258 10.98834 9.520034 9.146853 9.014739 9.190346 9.760435 10.77707 10.13799 9.109174 8.53131 8.293573 8.868091 8.581612 8.574819 8.501504 8.31338 7.976555 8.321026 10.64941 11.35925 11.41828 11.86415 11.78373 11.66574 11.6666 11.6274 11.55455 11.47421 11.44883 10.62794 11.42947 11.55297 11.64105 12.1415 11.55685 
9.359477 9.355941 8.752395 9.269989 8.597659 9.02435 9.31986 9.270334 9.376204 9.378676 8.95153 8.499121 8.406964 8.122862 7.368396 7.092589 7.720227 8.937775 8.229389 9.309817 9.689825 8.711372 8.878849 8.91433 9.300289 9.606864 9.016929 9.814274 8.356631 8.324713 8.835691 9.378495 8.633284 7.85113 8.271814 8.491202 9.091561 8.880759 8.410151 9.427198 7.795154 6.947772 6.667203 6.516036 6.517837 6.531318 6.909603 7.282397 8.246962 7.099518 7.103413 7.229362 7.858378 8.451185 8.50122 8.359795 8.90611 8.391898 7.271269 7.196564 7.232071 7.210444 7.827875 8.618391 8.691748 7.985219 9.157867 8.847002 8.295445 10.17176 9.905461 8.604933 8.476186 8.986021 8.812939 8.50012 8.609593 10.0803 7.658989 7.77796 9.049424 9.576537 9.100448 9.637919 10.67135 8.213381 8.431754 8.640741 9.056064 8.724776 8.604644 10.36229 8.989647 9.30433 9.277455 9.917215 9.251078 8.704033 8.686059 8.930418 9.017646 8.802795 8.54837 8.570743 8.581658 9.453775 10.37759 8.66948 9.638889 11.00408 9.62658 9.530786 9.110222 8.501134 8.754374 9.346001 8.621425 8.441792 8.608314 8.927684 9.92079 10.95961 10.96472 11.35367 10.16527 9.678076 8.952521 8.962085 9.297865 8.509643 8.34942 8.484028 8.974984 8.46148 7.878862 7.646522 7.54056 7.781543 8.446429 9.864638 10.50249 10.86962 11.1936 9.583911 8.913546 10.33743 10.45685 9.157108 10.67794 9.991395 9.885443 11.11314 11.96632 11.16746 11.58851 10.5682 11.63963 11.67955 10.80796 10.30643 10.37991 11.30548 11.31465 11.44419 9.894864 9.667663 9.479456 10.35439 9.749879 10.7481 10.16305 10.72938 10.07664 9.841374 9.326883 9.238122 8.971828 8.318573 8.243997 8.169575 8.275833 8.546251 8.990337 9.71089 11.03004 11.69025 11.40286 11.32229 11.65924 10.11769 10.69759 10.93528 11.59849 11.54029 11.52554 11.458 10.79369 10.82838 10.35754 11.45577 
9.530921 9.349456 8.885105 9.360268 8.957455 8.907905 9.280614 10.49937 10.34639 8.695903 8.04133 7.850681 9.41398 7.14187 7.213471 7.207581 7.648499 8.57252 8.583215 9.178421 8.185138 9.265575 8.857882 8.681267 8.961573 8.30472 8.466563 8.430413 8.287706 7.402799 8.251037 9.523608 9.735582 9.543109 9.855507 8.389361 8.118851 7.962206 8.382731 7.744267 7.332633 6.914907 6.573351 7.184604 7.075058 7.510451 8.073855 9.130157 7.304747 7.81183 7.192907 7.357585 7.759607 9.080093 9.038788 8.125347 7.951721 9.316024 7.449633 7.124164 7.160477 7.24384 8.374928 8.099655 9.162755 9.417487 8.456268 8.7614 9.253144 8.222766 8.298533 9.096356 8.528954 8.106315 8.570338 9.751863 9.576252 8.216446 8.307248 8.296284 9.497535 8.425958 8.261509 8.601476 8.205768 7.951766 9.236532 10.62087 8.92453 9.01868 8.535603 8.569587 9.004062 9.239568 9.64625 9.567802 9.17134 8.964142 9.221677 8.97774 8.885405 8.690198 7.788715 7.557209 8.115269 9.190827 8.859532 9.263413 9.887404 9.422134 11.08844 10.69012 8.927548 8.598214 8.487221 9.264449 10.34815 8.946181 9.951136 9.972595 11.33749 10.82961 11.67334 11.02286 11.45179 10.55707 10.53208 9.884358 9.095997 8.663978 8.627629 9.464798 10.23293 8.454486 7.782948 7.318162 7.073963 7.306555 8.010148 9.824351 10.50842 10.67273 10.2938 9.504333 9.113839 10.63995 10.23796 9.726317 9.779553 9.855115 10.10892 10.93416 11.5004 11.16348 11.05659 11.81531 10.35334 10.85812 10.99216 10.48938 10.64399 10.77694 10.54959 10.05676 10.2311 9.440999 9.296398 10.81125 9.444677 9.715664 9.824674 10.2584 11.55398 11.92854 11.40897 11.17836 9.472054 8.384244 8.278595 8.82457 8.892919 10.00456 10.60307 10.19267 10.48481 12.09356 11.40204 11.28233 10.71432 10.29785 10.75008 10.71447 11.44102 10.79688 10.94059 11.45453 12.18889 11.55551 11.78969 11.77978 
9.031501 8.365129 9.289253 8.943357 9.292813 9.736192 10.20833 10.68821 8.298387 7.663223 9.217324 8.141026 8.590343 8.473579 7.833964 8.181602 8.442534 8.918694 9.868126 9.48529 9.287603 8.749197 8.295982 8.310017 8.227984 8.15192 7.7378 8.861597 7.860417 7.168754 8.351407 9.060199 9.430661 10.26455 8.198155 7.843737 8.683096 9.338842 7.829604 7.809481 8.267248 6.967164 6.694052 7.098444 8.968317 8.813409 8.185402 8.120263 9.21133 7.924542 7.399106 7.613542 7.798027 8.915575 9.710571 7.970637 7.582101 7.498469 7.380877 7.207422 7.225585 7.92557 8.064369 7.824937 7.953769 8.719362 8.66615 9.499848 8.521688 10.07044 9.498772 9.614793 9.891774 8.831056 9.117559 9.702959 9.149828 9.558098 8.311468 9.65591 9.546767 9.038392 8.125156 8.198755 8.467022 9.680697 8.697303 10.87182 9.495961 9.34267 9.809198 8.92741 9.25826 9.874015 9.624943 9.696766 9.438362 9.087075 8.631586 8.536445 8.11869 8.983482 7.658809 8.033232 7.594281 8.488221 10.03428 10.77629 10.07862 10.92211 9.990792 10.18088 8.885489 8.716272 10.25487 8.474408 8.892842 9.845297 10.78331 11.10756 10.99495 11.45525 11.48845 11.13895 11.12757 11.57963 11.16625 10.8861 10.12083 8.996953 9.495533 9.141028 10.1777 9.155543 7.843336 7.355239 7.028835 7.42405 8.154019 9.48331 10.22128 10.43202 9.723731 9.77754 11.2706 9.363095 9.238329 10.22194 9.406576 9.714057 10.05375 11.22571 11.50317 11.59853 11.38829 12.09688 11.08374 11.7165 11.79498 11.09644 10.65012 10.81126 10.13214 9.480244 9.465528 9.206309 9.05132 9.386187 9.291432 8.836171 9.143612 11.32924 10.30885 10.20466 10.13672 11.10685 10.8772 8.918898 8.76202 9.710012 9.926901 10.31511 10.89628 10.30964 10.144 10.46214 10.53005 9.589751 11.324 9.649079 10.15512 10.7544 10.87724 11.66145 11.55621 11.41428 11.44404 11.49647 11.95557 12.2851 
9.723072 9.655734 9.826344 9.831015 10.62838 10.28081 10.05104 8.351284 7.271532 7.958157 8.938452 9.320655 7.959404 9.085086 9.232553 8.894192 8.959387 9.852849 9.963838 9.688413 9.300048 10.28556 7.947089 9.345545 7.907489 9.10703 8.836697 9.155543 8.095602 7.526597 7.809286 9.479021 9.096263 8.257983 7.976264 7.656477 9.097528 8.84311 8.710605 9.570961 7.135531 7.355206 6.883341 6.837738 6.725336 6.817645 6.794407 8.982586 7.758261 7.116333 7.531694 8.042781 7.918074 7.673577 8.303396 7.808389 7.687548 7.649786 7.535969 7.363588 7.369073 7.541622 7.739384 7.882594 8.090215 8.893078 9.674954 10.72229 8.809605 8.826642 7.951017 9.223218 8.02585 8.95649 9.996665 9.285827 9.634007 8.71268 8.307376 8.271097 9.744148 8.215138 7.998081 8.167627 8.73772 10.2038 8.730742 10.67389 9.567626 9.389171 11.79366 9.615083 9.98209 9.799913 9.317201 9.262878 9.02088 8.983088 8.921825 8.630755 7.66947 7.530613 7.932645 8.263791 8.121526 8.452359 8.970426 9.097832 10.53815 10.6147 9.505705 10.28725 10.3556 9.405917 8.812932 9.675117 10.45405 10.31469 11.27444 11.53595 11.63985 11.44374 11.29016 11.96788 12.06531 11.31871 11.44042 11.07317 10.4974 11.14682 10.01851 9.499959 9.069803 9.959884 8.08588 7.826354 7.742826 7.624806 8.254749 8.946981 10.58117 10.05629 9.491784 9.799026 9.785092 9.021217 9.98439 9.145572 8.948575 9.49736 10.60459 11.36978 11.72422 11.65409 10.9107 11.94623 11.86883 10.93107 11.74138 11.64175 11.54018 11.37949 10.57769 10.71739 10.33829 10.18677 9.00974 10.87142 8.738922 8.523091 9.074401 9.83362 10.05503 10.30965 11.1689 10.97667 9.748659 8.805232 9.357275 10.14086 11.65906 11.94101 10.53473 10.51811 9.837399 9.305283 9.058023 8.832487 9.00972 9.529031 10.81336 10.60556 10.91953 11.73269 11.55962 11.38356 11.41979 11.55134 12.00957 11.91812 
9.737832 9.596802 9.389769 9.476241 8.96833 9.06597 8.222362 7.298375 9.085258 8.963579 8.992985 9.541553 8.232418 8.398952 8.403333 8.791715 8.274119 8.539558 9.944961 9.660237 10.58434 9.329495 9.400594 9.158356 8.562861 8.811752 8.814288 9.309542 8.399672 7.802099 7.932489 8.529637 8.212688 8.02761 8.109546 8.013596 7.772588 9.513264 9.46407 8.199689 7.053731 7.013862 7.072705 7.159442 7.098246 6.820038 7.372503 6.84982 7.011642 7.566101 8.05197 8.145238 8.050584 9.781375 9.637856 7.902818 7.636003 7.658435 7.610229 7.512362 7.564466 7.622011 7.7438 7.752759 7.975202 8.546597 9.256708 9.292815 9.659863 8.375684 8.506671 10.02208 7.602104 8.229611 7.919464 8.298634 8.207717 8.097709 7.893649 8.396319 9.928658 7.880026 9.032807 8.841396 8.991118 8.928355 8.974286 9.233665 9.372387 9.65188 9.788264 10.76089 11.00366 9.759834 9.100393 8.656711 8.36028 8.564193 8.574145 8.031852 7.870422 7.757942 8.376387 9.645633 9.460103 8.252911 8.319533 8.804451 10.29598 9.3963 -9999 9.188744 8.943092 8.866844 9.990222 9.187578 10.34315 10.6318 11.05743 12.07204 11.2764 11.38308 11.27289 12.04812 11.02635 11.49982 10.94646 10.88345 10.59604 9.904549 10.0438 9.471035 9.052763 8.90662 8.841918 8.40305 8.495401 8.657389 8.609214 8.577387 9.051256 8.735744 10.32672 10.50146 9.940369 9.492973 9.17334 8.78688 8.843862 10.26311 10.92333 11.27619 11.5099 11.77769 11.24914 11.28642 11.70333 11.67836 11.8314 11.65182 11.34305 11.43219 11.45402 11.2872 9.873125 10.12687 9.488585 8.910804 8.541175 8.27728 8.439947 9.578245 11.3355 10.13159 11.08043 8.867574 9.32108 9.521789 9.737848 10.95249 11.12678 10.6305 10.10421 9.83189 10.9852 8.263524 7.901417 8.132753 8.509825 10.0118 10.35535 10.83046 10.76016 10.84569 11.38961 11.3993 11.48148 10.51337 9.879871 9.457081 
9.316309 9.269869 9.074411 8.079547 7.390906 7.342859 7.206783 8.154969 9.319056 8.715854 8.80757 8.925493 9.727848 10.12367 9.076436 7.626203 7.774542 7.635051 8.226673 9.260256 9.439736 8.609591 8.946054 9.835378 9.716268 9.317166 9.514638 10.15402 8.638104 7.905108 9.007944 8.426476 7.547978 8.173521 8.341903 9.420745 9.049162 7.758311 6.94435 7.150306 7.755374 7.503909 7.307134 7.374565 7.441833 9.716485 7.167818 7.508956 7.947177 8.446245 8.425498 9.917396 8.643867 9.642008 9.461646 9.540562 8.612414 7.853116 7.568854 7.50385 7.552531 7.536242 7.536352 7.625062 8.008775 8.047012 8.627275 8.548438 10.42367 8.379005 8.484169 7.727638 7.648284 7.764637 8.011728 8.139685 8.382065 8.487525 7.929771 9.492424 8.645215 8.963502 8.981112 8.344507 10.17535 10.26317 10.05429 9.536173 9.440022 9.468891 9.565662 10.51043 9.924944 9.862046 8.783011 8.128028 8.054334 8.544036 8.770154 8.058754 7.443401 7.327457 8.152978 9.524074 9.887003 9.732592 10.04656 7.827643 9.096146 10.03807 -9999 -9999 8.203488 8.821414 9.701509 11.04674 11.29791 11.45753 11.09337 11.85684 11.7898 11.78982 11.80542 11.12231 11.01145 10.87709 11.51972 10.76345 10.68259 -9999 10.9739 10.03695 10.2901 8.759262 8.387001 9.824502 10.72917 9.08124 8.639928 7.922815 8.718922 8.103964 9.393183 9.683128 10.65547 9.020129 9.049226 8.588974 9.425527 11.2465 10.6509 11.26624 11.36597 11.86409 11.87006 11.6594 11.53752 11.52618 11.27085 10.91327 11.0854 10.98308 10.81791 9.708323 10.59632 11.31504 9.447588 8.527029 7.856668 8.366005 8.988945 9.391096 9.348321 9.21328 9.93425 8.808855 11.35242 9.015685 9.989165 11.65532 11.05583 10.32202 9.689554 9.639764 8.949265 8.189781 7.759634 8.049571 8.6134 10.9821 11.16786 11.36461 11.37039 11.29218 11.38767 10.71398 11.54406 9.495688 9.005053 9.615674 
8.923529 8.944317 8.896429 7.152321 7.404802 8.077385 8.080753 8.278943 9.354294 8.599166 8.765824 8.868593 8.594791 9.72364 8.396844 9.140216 8.479707 7.428128 8.179323 8.965967 9.066411 9.732602 9.304415 8.919444 9.19312 8.854866 9.532127 9.207603 8.187042 7.923532 8.548019 8.213818 7.897776 8.249117 9.196983 8.780433 7.451854 7.524578 6.972368 7.107846 7.632666 8.285931 7.466906 7.158544 7.335001 7.345228 8.197306 8.239875 8.981962 8.924519 9.782999 7.806276 8.285456 8.564629 9.1404 9.444959 9.485318 9.609411 7.402726 7.461328 7.496047 7.418833 7.563413 7.615267 9.888288 7.842426 8.819509 8.79542 9.457812 9.981298 10.15493 8.113577 7.782654 8.057308 8.075408 8.536551 9.619512 9.297886 8.671375 8.14916 10.26463 10.24624 8.11264 8.486153 8.511293 8.278787 8.713442 9.022716 9.370593 9.061978 9.612669 9.178731 9.539375 9.165127 8.698053 8.13504 7.908604 8.223683 8.73203 8.416532 8.690487 7.885248 9.70612 8.965971 10.20426 9.843804 9.29331 8.006021 8.120522 8.988407 8.207603 8.17909 8.511135 8.970672 10.46253 10.89802 11.70126 11.14676 11.25947 10.96829 11.50082 10.67323 10.13939 10.62087 10.42225 11.31992 10.40225 10.58435 11.03521 11.07306 10.81519 10.29608 10.62986 8.241475 8.843792 9.895118 9.208117 9.58446 8.176961 8.145484 8.011851 7.924549 9.705356 9.730208 9.747896 9.275093 8.756085 9.733495 9.582372 10.4942 10.29344 11.89712 11.54275 11.95654 11.26455 10.86075 10.91125 11.27712 11.69273 11.92388 11.68717 11.99205 10.9402 11.07374 11.16192 11.73916 9.857575 8.748952 8.077199 8.354366 8.430335 8.70406 9.169939 8.902253 10.18274 9.646408 10.35923 9.336089 11.37115 11.4097 10.21127 10.34727 10.08947 9.004361 8.28108 8.658245 7.800366 8.451445 9.498104 10.57045 11.13891 11.21791 11.23482 11.22566 10.68979 10.50298 11.55067 9.98539 8.878232 8.763078 
8.589597 7.926034 7.988973 9.43786 9.213853 8.427527 8.990847 8.4471 8.731085 9.107482 7.730344 8.409836 7.754869 8.858511 8.887949 8.785415 9.644496 10.02165 8.626266 9.425922 9.731399 9.775156 8.826923 8.631628 9.252464 9.65212 10.43008 9.495316 9.348022 7.228594 7.150375 7.493693 7.921237 8.181678 8.159977 7.20951 6.910739 7.218953 8.400421 7.350182 8.775626 8.647936 7.835186 7.426228 7.484082 8.202531 8.351992 8.404507 8.736598 8.933242 9.632629 8.040812 7.988779 8.724872 8.615442 9.493295 9.316602 9.413591 7.612317 8.203876 7.365458 7.400822 7.312301 9.837891 7.680414 8.489415 9.547164 9.157784 8.483695 8.994944 7.989163 7.877632 7.890451 8.105699 8.475641 9.122886 10.19483 9.71788 8.798058 9.181186 10.48453 9.497536 8.756153 10.38465 7.985347 8.059438 9.079526 8.980933 9.366655 9.429168 8.794181 8.301542 9.489556 9.121819 9.085018 8.412807 8.004818 8.98592 8.128807 8.838735 9.361766 7.942948 8.650105 9.764071 9.856746 10.06298 8.685225 7.590497 8.504289 8.468462 9.29498 10.01459 9.642089 11.38031 10.83496 11.05445 11.57967 11.07383 11.3864 11.06716 10.48269 10.24259 10.51211 10.24676 10.42406 10.13733 10.32906 10.58206 10.79653 -9999 10.7897 10.08661 9.30535 8.469666 8.927134 9.28381 9.289066 8.854266 8.069757 7.900294 7.608108 7.895364 8.531028 9.031366 9.415243 9.955508 9.541471 9.837266 10.61061 9.95552 9.585868 10.1882 10.69864 11.69044 11.57738 10.70903 11.66077 11.41234 11.70006 11.95205 11.43564 11.39275 11.92858 11.57001 10.41902 10.41467 10.35433 9.819848 8.806684 8.346037 8.116844 8.600283 8.551073 8.942349 8.92277 8.45394 9.066059 8.974378 10.32691 11.27288 11.4317 11.40759 10.32016 10.93729 8.482188 8.258303 8.464576 8.62289 10.35024 10.60403 11.14197 11.20106 10.53974 11.3241 11.44629 11.45537 11.21043 10.61286 11.43554 9.398411 
8.796262 7.145855 7.340672 7.331183 8.111225 8.978748 8.505495 9.309552 7.848269 8.903519 8.179469 8.638247 9.202068 8.698801 9.248587 8.072832 8.968723 9.057119 10.25953 9.34265 9.179494 9.322925 10.28442 8.854176 9.355591 9.823065 8.686056 8.602688 8.839971 7.127159 7.17319 7.055156 7.008436 7.019837 7.439835 6.943335 7.209874 8.86388 7.780437 7.831179 10.07081 7.96228 7.702614 7.871456 8.217772 8.606365 8.551681 8.242086 8.140967 9.766679 9.792137 9.873569 8.74936 8.879302 9.481796 9.294332 9.62367 9.517411 9.479323 8.484761 7.703184 7.346163 7.366 7.596842 7.535114 9.538506 9.520422 7.48885 7.694156 7.811641 7.878225 7.917527 8.682073 10.47741 10.57401 8.120453 8.242501 8.641418 8.941811 9.281085 9.60167 9.779808 10.37954 11.06606 8.324409 8.552874 9.860897 9.607359 9.450492 8.912904 9.867023 8.542348 9.278545 9.702645 9.762487 8.895247 7.91942 7.619171 7.66075 7.912597 8.225914 8.12319 8.512996 8.960483 9.789442 9.783409 9.810529 8.563934 8.459535 8.983254 10.00931 10.63019 12.12991 11.64037 11.72659 11.76626 11.59526 11.35609 11.27059 11.17195 11.04142 10.90532 10.19885 10.01212 10.68657 9.959558 10.04157 10.73309 11.22418 11.08672 10.46494 9.567938 8.547421 9.06179 8.971061 9.506579 9.705244 9.189557 8.865542 7.820323 8.102512 8.182101 8.348195 8.7157 9.637739 10.05796 11.49635 10.09363 10.42627 10.68679 9.364121 9.199246 9.672806 11.70731 11.84163 11.78623 11.72703 11.09031 11.70254 11.6506 11.82441 11.87901 10.55187 10.79579 11.18752 11.18953 11.27795 11.67255 10.61282 8.824315 8.413114 8.023345 9.262458 8.483761 8.20514 8.195006 8.82844 8.831644 9.860041 10.20964 11.02858 11.08506 11.07704 8.77652 8.985862 8.477848 8.715664 9.360169 9.872206 10.22989 11.12596 11.187 11.34166 10.46588 10.8461 11.2229 9.198401 11.21394 11.26395 11.34167 
8.447963 8.810289 8.407907 7.846963 8.502342 9.263936 9.336587 9.348548 9.041013 9.058438 9.617165 7.769096 9.239007 8.342549 8.590431 9.658731 8.709526 8.360526 9.073992 8.916791 9.729891 7.715198 7.730199 8.278813 8.584407 8.073052 7.91135 8.241858 7.731664 7.193511 6.625483 6.373405 7.013815 6.686303 6.896726 7.132909 7.466065 7.88333 8.064099 9.062081 8.143178 8.087594 8.148854 8.74351 8.66913 8.613756 9.103135 8.118936 8.504252 9.73512 9.834414 8.862439 9.835785 8.81489 8.756007 9.928141 8.849207 9.747597 8.615773 9.483285 7.460983 7.329622 7.218035 8.929365 9.232828 9.426849 7.866844 7.525072 7.628407 7.77222 7.951966 7.956713 8.388434 9.337047 8.68919 8.306838 8.944821 8.81547 9.094829 9.572212 10.9515 11.51152 11.29956 11.14462 9.359211 9.146507 10.77851 10.22043 9.828531 10.84102 9.173226 9.237258 9.68546 10.39388 10.26467 9.501897 8.295676 7.52439 7.898682 8.133061 7.872599 9.94413 9.043662 8.932368 8.90485 9.475333 9.837726 8.695033 9.125417 8.449877 9.351374 10.63277 10.86497 11.44968 11.55098 11.71846 11.37759 10.47539 10.87074 11.12333 10.83127 10.72295 9.811845 10.56978 10.56536 10.71406 9.822104 10.99179 11.24177 10.96206 9.591282 9.150509 9.049847 9.475745 9.527291 10.73933 10.43179 9.511924 8.920575 8.712069 8.555365 8.792961 9.208874 8.949018 9.846565 9.888315 9.800789 10.38606 10.90168 10.56065 10.23089 8.730241 9.05409 11.3062 11.96975 12.19214 11.97962 11.11176 11.54697 10.75935 10.9823 10.30359 10.25794 10.24453 11.75551 10.99149 11.17301 10.55456 9.912555 9.493063 8.652501 8.113768 8.18574 8.465113 7.857499 8.110272 8.470593 8.483244 9.052579 10.40837 10.1896 9.09397 8.543372 8.46118 8.54482 8.785967 9.732925 9.798798 11.06194 10.16524 11.1046 11.22178 11.44322 11.51835 11.40005 10.73148 11.17247 10.82654 9.89994 11.24501 
8.882035 8.680852 9.559371 8.24694 8.198735 9.483685 9.672739 9.44203 9.507006 9.568479 9.003371 9.305568 9.447878 9.571959 9.627144 8.311088 8.608826 9.089845 9.776403 9.496492 8.95152 7.74457 9.135185 9.494862 8.716016 7.353686 7.727979 7.573498 7.686581 7.532874 6.921025 6.468421 7.062008 6.833482 7.268539 9.262496 7.868288 8.945004 8.129741 8.067162 8.196787 8.319445 10.58629 8.616641 9.691808 9.054971 8.74262 8.139311 8.799671 9.615569 9.852418 9.908299 9.833911 8.80814 9.995468 7.966459 8.382377 9.747198 9.646111 9.492995 9.529387 7.303321 7.22549 8.07638 9.593782 7.817849 7.655894 7.699844 7.774459 7.897894 8.099121 10.02536 10.27212 8.184307 8.090715 8.505246 10.05141 8.60432 9.016034 9.856177 11.06511 10.5778 11.05191 11.92694 10.00554 10.44154 9.857682 10.52214 10.03823 10.34011 9.383415 11.6088 9.808536 10.99937 10.03938 9.490979 8.64753 8.145134 8.131496 7.758878 8.114592 8.459539 8.79166 8.624012 9.195574 10.92394 9.590061 9.00857 9.581098 9.475517 9.61209 10.70859 11.49693 11.88322 11.81129 11.68772 10.96462 10.79381 10.45547 9.192218 9.505542 8.911755 10.6451 10.58662 9.627795 10.55933 9.852635 10.73788 10.43983 10.64831 9.498869 8.654436 9.017627 9.386876 10.0178 11.01627 9.586256 9.908992 9.46376 9.200109 9.260386 9.509471 9.699615 9.666631 9.676245 9.433117 9.611725 10.40826 10.44572 9.84212 9.46051 9.008792 8.726442 9.819499 11.55808 11.33187 11.98674 11.67629 9.785736 9.795719 9.589765 11.37658 9.811836 9.686069 10.66683 11.25805 11.20513 10.81973 10.04183 9.401553 8.964595 8.411037 7.866799 7.411173 7.530339 7.85718 8.789414 8.266294 8.375045 8.525782 7.852435 7.952259 8.283484 8.474724 8.756882 9.11867 10.38997 9.589756 10.80555 11.00988 11.12402 11.30976 10.5565 11.56605 11.3168 9.84902 10.99034 11.06815 11.35107 11.75344 
8.925778 8.344787 8.815648 8.092285 8.175049 8.575512 8.939882 9.68618 9.790995 9.627059 8.870507 8.554156 9.706379 9.734733 8.860378 8.970654 8.321867 9.147388 10.40527 9.070685 8.966578 8.941333 7.709418 7.472275 7.912877 7.689859 7.605636 7.531336 7.732332 7.575284 7.356737 7.02183 6.89255 7.392252 7.98009 8.390323 8.870482 8.066984 7.755479 8.34751 8.896466 10.34947 10.66729 9.667994 9.313646 9.008862 8.147611 7.991654 9.064158 8.971519 8.982833 8.692131 9.10773 8.217567 7.53431 9.958213 9.877424 8.76623 9.72146 8.640322 9.56602 7.330431 7.346265 7.525161 7.786467 8.016492 8.080661 8.549967 8.855138 8.122113 8.680971 10.47248 10.56059 8.223495 8.127474 8.796173 9.749656 10.0701 11.00487 10.83085 9.112329 11.33497 11.34801 10.13079 10.94845 11.52745 10.10204 10.87766 11.00964 11.10015 9.459149 9.371178 9.141176 9.292027 8.974249 11.17857 9.191704 8.855224 8.723961 8.836382 10.12042 8.740493 8.74135 8.639088 8.511652 8.747836 8.733349 8.977512 9.75392 10.0592 10.22422 10.68876 11.75949 11.48078 11.5487 11.51507 10.44799 11.04944 10.71367 10.0053 10.29701 9.022094 9.811864 9.491134 9.413922 11.29561 10.32385 9.990014 9.056199 10.2579 9.110564 9.215449 9.043122 10.10053 10.05328 9.308125 9.192599 9.163226 8.896148 8.969712 10.74181 10.29003 10.23443 9.964075 9.585903 10.78853 9.303462 10.45613 9.594959 10.06848 9.859271 8.973001 8.71772 9.443346 10.29622 11.4654 11.08678 10.19655 9.05306 8.892116 8.988081 11.15773 10.73414 10.50874 11.06292 11.61341 11.90566 11.61419 10.0532 10.00869 9.710912 10.58622 8.610237 7.770766 7.836882 7.864086 7.984863 7.800151 7.449365 7.433013 7.443365 7.904663 8.130198 8.856448 10.14809 10.66833 10.38522 11.13575 11.02494 11.04732 10.18672 11.28205 11.50091 10.96974 10.13012 11.1036 10.98389 11.22131 10.11526 11.75089 
9.041204 8.719972 8.572281 7.569727 8.144888 9.025694 8.828033 8.809744 9.775102 7.93591 8.997802 9.066319 9.762992 9.216797 9.827406 8.343371 9.088948 9.803885 9.810308 8.857882 8.500064 7.880707 7.389149 7.371264 7.571586 9.037435 7.430321 7.605088 8.019014 8.195437 8.281378 7.885187 7.613173 8.064425 8.755919 9.724275 8.836301 7.969292 7.857502 8.736799 9.466741 10.86829 9.403518 9.561289 10.24519 8.998 8.985117 8.313947 9.141095 9.804722 9.976596 9.910003 9.882684 9.967572 7.624414 7.753824 8.162951 9.49902 9.692326 9.854573 7.812659 7.398023 7.500823 7.852526 8.282863 8.630666 8.749929 10.4642 10.30878 10.23399 10.50781 10.07496 9.611691 8.756106 8.312543 10.04873 8.593744 10.26424 9.129401 8.824176 10.66151 9.58046 9.145121 10.07546 10.77316 10.0417 9.980504 11.0486 9.823603 11.12443 9.885442 8.476163 9.927619 8.608258 8.719425 8.838046 8.918157 10.49055 10.85375 10.74656 10.77224 9.599701 8.480599 8.627759 8.562479 8.399527 9.20473 8.658836 8.958326 9.96054 10.76073 11.81941 11.60682 11.45711 11.1162 11.54779 9.622029 10.97587 10.5518 10.47876 10.27275 9.397772 9.592641 9.480489 10.08432 10.75244 9.868034 8.822871 8.533438 -9999 10.02803 10.28378 10.06162 9.698281 9.118715 8.593781 8.405143 8.309672 10.00743 8.96999 9.54939 10.19795 10.42969 10.0749 11.03554 9.648957 9.67534 10.32117 9.647728 9.590065 10.76302 9.211528 8.882715 9.782473 10.32627 11.0105 10.54442 9.643444 9.237226 9.095979 9.247322 9.715813 9.078778 11.3835 10.64825 11.29527 11.11212 11.80648 11.68643 9.490103 9.479832 9.501586 9.043824 8.045427 8.055692 7.492231 7.224106 7.204789 7.160903 7.264452 7.527404 8.236401 8.88214 10.08627 10.46915 9.709613 9.436073 11.07699 11.05289 11.03089 11.10336 11.17292 11.1626 10.73482 9.801799 9.340875 11.14326 10.43078 11.52025 10.26799 
9.318812 9.258598 9.600468 8.291142 7.332916 9.925561 9.286082 9.306129 8.869213 8.498024 8.721595 9.668632 9.449096 8.267977 9.981018 8.585737 9.927402 9.046363 8.925882 9.567328 9.553076 8.867653 9.175393 7.49211 7.548492 7.312121 7.505548 7.532469 8.292194 9.378738 8.645267 9.063678 9.389215 8.667604 8.852032 9.341487 8.568461 8.084905 8.192804 9.55416 9.552252 9.090553 10.31514 9.758683 9.187276 8.736107 8.00843 8.517663 9.480156 9.381916 9.209462 10.13724 8.678415 10.06748 9.774657 8.148656 7.523258 9.99091 9.929673 7.826088 7.595605 7.55577 7.673036 8.117746 8.896204 10.4635 10.52895 8.741803 8.95498 9.624276 10.76225 10.34434 11.07077 10.72063 8.582883 9.477791 10.38605 9.443125 8.838892 9.116178 10.80152 8.239004 8.412353 9.430521 10.57518 9.891529 10.17857 9.572374 10.85628 10.81653 9.411498 8.552914 8.519691 8.014562 8.580951 8.683689 8.517534 10.93332 11.07087 11.20486 9.071477 9.456362 9.410218 10.1712 9.246009 10.51336 9.029147 8.54834 10.07479 10.76253 11.20576 11.58887 10.84896 10.43425 11.3517 10.80344 11.4117 10.76022 10.7638 10.80297 11.04321 9.909353 10.89289 10.76971 10.46804 10.46925 9.296431 8.407111 8.420583 8.857737 11.08516 11.01646 10.34511 9.37182 8.803365 8.425018 8.970727 8.272335 8.28375 8.940808 9.478204 9.486379 11.85128 9.602816 9.789928 9.3669 8.847864 10.70323 10.64074 10.76362 10.75105 10.59842 9.515747 9.423389 9.961443 11.22971 10.18963 10.06555 9.586311 11.41999 11.03208 8.830605 9.286632 9.279433 9.832229 10.26648 11.36554 10.10734 11.59728 10.06897 9.446274 8.954411 9.155233 10.97448 7.603467 8.676513 6.905128 6.86775 7.063367 7.561236 7.971905 8.640077 9.2447 10.19383 10.59169 10.59743 10.2423 11.10987 10.36092 11.07653 11.04953 11.11314 10.55731 11.36967 11.22443 11.25548 11.29536 10.17843 9.374662 11.38614 
9.598775 7.177265 7.994339 9.801398 8.409301 8.74598 9.437452 9.329961 9.328266 9.719932 8.110462 8.359772 9.747645 8.229275 8.061337 9.613211 8.371702 8.723228 9.165598 10.34173 8.394379 8.303161 8.54511 7.706748 7.143076 8.351292 7.147474 7.608261 8.225881 8.616488 9.407327 10.72305 8.628059 9.005411 8.322336 8.496379 9.101392 8.657063 9.511093 9.178047 8.77294 9.143122 8.889236 10.14813 9.44695 10.75624 8.936859 8.204005 8.47383 8.538451 8.535844 9.121843 10.41433 8.592371 8.591066 8.68147 7.819187 7.85969 8.134458 7.928188 7.78873 7.817485 8.857174 10.16016 10.2013 10.23738 9.942998 9.543671 8.708176 8.805285 9.3262 9.446168 11.20662 9.679828 9.40791 8.781174 10.76176 10.39268 10.89603 10.75364 8.799623 8.149249 8.151906 10.09321 10.4345 10.3076 9.762032 8.930707 10.3755 8.856589 9.540477 10.42862 8.971168 8.128906 8.035728 8.17571 8.590222 9.084493 9.19727 9.949491 9.227684 10.84669 9.155387 10.91613 9.809941 9.573064 9.535432 9.439315 10.53893 11.36132 11.45477 9.789085 9.894245 10.28882 10.82862 11.48305 11.18045 11.28849 11.23082 11.2744 11.39662 11.64008 10.49048 10.67389 11.59683 9.971794 8.651461 8.063797 8.193177 9.059036 9.964191 10.876 10.43489 10.14382 9.213682 8.623642 8.22365 7.988616 10.15757 10.52192 9.778556 9.100476 10.31451 11.108 9.658238 9.829345 9.619157 9.114831 9.213469 9.226603 10.6152 10.73178 9.749595 9.233859 10.0282 11.03521 10.62125 11.19312 11.61193 11.23447 11.02292 10.0241 9.624144 8.771376 9.184361 10.57024 11.37665 10.00197 10.43562 11.42877 9.317366 9.040732 10.61717 8.837013 8.00251 7.081657 6.649708 6.960692 7.215642 7.765422 8.486157 8.651989 10.02525 10.59398 9.961835 10.5966 10.25195 10.17037 11.2374 11.12057 11.15105 11.15819 10.76026 11.40111 11.64752 11.42324 11.38215 10.52612 10.19308 11.32298 
7.94963 8.032549 7.51551 7.339032 8.807467 9.349804 9.326254 9.075563 9.213079 9.311045 9.17853 9.179359 9.493982 9.257863 9.337489 8.375541 9.494496 9.417665 8.992667 8.881167 8.856315 7.939328 9.053997 7.155945 8.61801 8.901415 8.059339 8.025163 9.26326 10.01714 9.598424 8.689369 7.910955 7.893804 8.570447 8.894363 9.474285 9.67614 9.239136 8.515756 9.030407 7.884933 7.940084 8.783501 8.83653 9.803739 10.34342 8.445108 8.243227 8.296869 10.31368 10.36319 10.58335 10.41448 10.40234 9.413002 8.136144 7.907381 8.335764 8.384232 8.04673 9.067467 10.14088 9.33152 10.22238 10.14115 9.934329 8.37665 8.067362 8.643575 9.146006 9.1731 9.179152 8.761523 11.03463 9.21544 9.771159 10.9521 9.912308 9.589901 8.587456 8.214679 8.193651 9.607845 10.91951 10.00638 9.693512 8.793434 10.15061 8.985081 10.95919 11.35654 10.97383 10.99901 8.323011 8.842659 9.987445 9.834394 9.662167 10.33744 10.90704 9.040019 9.95338 10.06407 10.46297 9.707438 10.08789 9.890862 10.8502 10.70758 10.9894 10.01412 10.84668 10.93184 10.3687 11.57321 11.42472 11.19116 11.44805 11.70689 11.76235 11.77778 10.583 9.978384 9.365763 9.161438 8.401755 9.803172 8.321613 9.01418 10.21224 10.5332 11.16997 10.67463 9.655838 8.653528 9.899495 8.138721 8.433199 9.386651 9.072417 9.872563 10.97474 9.707248 9.925328 10.0119 9.944122 8.816915 8.522428 10.54676 9.324262 9.681661 10.74445 9.35882 9.463515 10.53665 11.48004 10.52341 10.56376 11.29319 11.15918 8.808175 8.765955 8.743672 9.004088 9.831125 10.81517 10.38809 9.81263 9.80218 11.08598 9.488335 9.096463 9.310947 7.33346 7.29778 7.094959 7.049044 7.394901 7.947266 8.348772 8.48872 9.087627 10.06134 10.09752 10.97851 11.03278 11.13354 10.23018 11.25159 10.52813 11.21413 10.64681 11.6089 12.0279 10.60351 11.40354 10.93091 11.2696 11.29049 
7.878551 7.908377 9.998029 7.210156 8.407905 8.826831 9.19577 9.394342 9.473969 9.602209 8.991172 8.723269 9.153114 8.54531 8.66886 9.745874 9.956339 9.350197 9.464469 10.49908 9.837976 7.382576 7.6359 7.428623 6.977086 7.37458 7.924848 8.673004 9.415586 9.015604 8.115699 7.336766 7.679534 7.873173 8.818683 9.178772 9.155736 9.279274 10.30484 8.435452 7.850441 7.475632 7.387204 8.208707 8.6588 9.317131 8.966652 8.229627 8.166872 8.783859 10.50702 10.61284 9.887465 10.34941 10.23676 10.22889 8.452988 8.011683 8.802516 10.0594 8.555742 9.041742 9.569096 10.42428 8.736488 9.579899 8.941782 10.10567 8.714719 7.93926 8.290514 8.170758 8.23741 8.81339 10.05795 10.82832 10.8333 10.37729 9.877929 9.014493 8.540676 8.36014 10.93885 9.634102 9.823732 9.726226 9.099273 10.37731 10.08071 10.15357 9.321438 9.792691 10.49592 9.12065 8.55642 8.971085 8.377477 10.12758 9.151463 9.305736 9.341744 11.04572 9.78828 11.22606 10.12513 9.992332 10.32044 10.22196 10.8293 10.90472 10.77173 10.72012 10.65428 10.75154 11.08856 11.52469 11.79262 11.92175 11.82277 10.69373 10.92642 11.51879 9.862919 9.521794 8.364425 7.885382 8.558972 9.915749 8.794277 9.33745 9.487561 11.49302 11.13377 10.82173 9.935337 8.446919 8.264832 8.976169 9.632416 10.51464 11.34111 10.24788 11.13404 10.14713 9.913804 10.85492 10.39517 8.847593 8.983203 10.2129 10.01318 10.55645 10.5445 10.85128 9.68156 10.78128 10.14908 10.14618 10.11402 10.24072 11.34463 9.042603 9.256454 9.737679 8.623609 11.18312 10.42411 10.51544 9.213344 9.478178 10.95526 8.821821 8.947213 10.85552 7.7457 7.371339 7.532039 7.651649 7.748843 7.789612 8.284408 8.320343 8.359485 10.0486 10.11286 11.0243 10.13754 11.11431 10.38696 11.01453 11.4547 10.55878 10.86799 10.49571 11.30774 11.21451 11.15549 11.02027 10.88116 10.57697 
7.654482 8.299443 8.696795 9.271899 9.573673 9.348487 9.253399 9.342991 7.952398 8.814072 8.93182 9.318528 7.773846 8.042831 9.956186 8.657313 10.40591 9.635384 9.246181 9.508334 8.581238 7.8885 7.685019 8.081985 6.941459 7.362511 7.449371 8.213292 8.996042 8.498886 7.515403 7.162224 7.580484 9.21428 8.627096 8.439549 8.498798 8.635667 8.924692 9.277596 7.807111 7.932274 7.187047 7.681412 8.551523 8.845736 8.890854 8.486218 7.97711 9.171844 10.4186 10.58394 10.54468 9.518693 7.972424 7.85064 8.146418 8.114406 8.586782 9.072587 8.774488 10.9168 9.986099 9.80188 10.31231 10.04188 10.03778 10.1976 7.731853 7.829344 7.898701 7.884166 9.17485 7.966244 8.133235 9.970534 11.07351 11.43834 9.640161 9.093359 10.36684 10.2497 9.859107 9.233837 10.31376 9.217398 8.673447 8.507193 9.371352 8.492741 8.326265 8.297069 8.832854 10.36575 8.406781 8.118733 8.217891 8.447013 8.679593 9.53448 10.9928 11.1947 10.39777 10.14471 10.08006 9.289614 9.348866 9.254605 9.908546 11.0835 10.85079 10.76024 10.70586 10.78994 10.28527 11.50159 11.75963 11.58378 11.07366 10.94996 11.11517 10.33292 9.413194 8.999055 8.042766 8.218305 8.018712 8.730648 9.189613 9.909084 11.32444 10.42724 10.70236 10.50781 9.104344 8.811454 8.767711 8.593241 9.398616 10.66818 11.22648 11.56193 11.7586 10.17618 9.102658 10.75168 9.361279 8.552293 8.860038 10.18517 10.23173 8.06732 9.52608 10.05984 9.868289 11.24408 11.39966 10.68875 9.901545 10.10694 9.845555 11.18933 8.613746 8.539165 8.514138 9.67802 9.90078 11.03799 9.561792 8.681309 8.542723 8.636121 8.997918 8.724231 7.925941 7.71731 7.854621 8.7301 8.706951 8.186954 8.523293 9.580997 8.925478 9.80205 10.14123 10.85616 11.0398 10.81622 11.33109 11.42939 10.68933 10.49438 9.665995 11.2098 11.1682 11.11678 11.15869 11.12499 10.66933 12.30884 
7.009437 7.760861 9.427492 9.509048 9.45639 9.216231 9.223086 8.799843 8.789076 9.664606 9.8129 8.490118 8.864758 8.680339 9.802532 10.20828 9.357146 9.183751 9.867878 9.367301 9.180588 8.410718 8.172102 7.835701 7.22926 7.504109 7.33725 7.9492 8.231361 8.226613 7.877484 7.690114 7.538154 7.952503 8.001191 8.305163 8.336333 8.762093 9.997824 9.124513 8.15897 7.451225 7.280252 7.869997 9.044736 10.06902 10.40154 8.037027 8.351248 9.626367 10.3229 10.49013 10.38397 9.517035 8.034081 7.896711 7.980191 8.887181 10.27335 9.168881 10.23335 10.39952 10.55865 9.932182 10.0176 10.20822 8.141491 7.663416 8.018325 7.875277 8.335734 10.29518 7.859091 8.015843 8.175299 10.65909 10.8696 10.23824 9.913954 9.839574 10.43876 9.880675 10.86702 9.242133 9.345641 8.674474 8.350518 9.888803 8.913088 9.888916 10.3187 8.575994 8.491455 8.88947 10.16159 8.619403 9.9338 10.52327 9.310962 9.312807 10.32686 11.24593 9.912227 9.63564 9.112633 9.063193 10.42273 8.611902 9.229591 9.738513 10.06571 8.939799 10.96773 10.97708 10.24705 11.39217 11.60867 11.09252 11.10622 11.12948 11.20622 9.886327 9.580764 9.116149 8.10163 9.609171 7.856457 8.634132 9.815595 10.86356 11.27308 11.14675 10.56644 9.523804 8.583996 8.104988 9.322776 10.22048 10.355 10.48728 10.82525 11.17179 11.58566 10.88304 10.13774 9.454921 9.368741 10.77917 8.468099 8.033057 7.946709 8.628609 9.606507 9.072758 9.447303 9.539739 10.74255 11.15866 10.18031 11.06351 9.574077 10.81857 10.61067 8.471489 8.829322 8.456976 8.755122 10.852 9.659215 8.93565 8.314068 8.310271 8.505328 8.841033 8.180659 7.886399 8.198453 9.48008 8.682539 8.162651 9.758365 9.612556 10.78536 9.791347 10.00748 10.91799 10.25733 12.50879 10.47078 10.54542 10.73534 11.0985 10.97427 10.25144 10.15321 10.56233 10.16173 10.20642 9.350811 8.678605 
6.905756 8.155963 9.576319 9.280064 9.249745 9.325173 9.669555 9.571386 9.843349 9.511516 8.096112 8.768952 9.193374 9.546124 9.771009 10.09156 9.461838 9.179785 9.982606 9.240976 8.717517 8.937318 8.974375 7.847906 7.125853 6.878009 7.336168 7.436779 8.107931 8.440508 8.813478 8.584154 10.0238 7.629236 7.282486 7.281889 7.722743 8.529926 10.21587 10.86654 8.085779 7.532691 7.558589 8.431103 8.982322 10.79533 9.329636 7.708652 8.800676 8.536249 9.071678 9.073904 8.992887 7.97126 7.986989 8.090469 8.425896 8.980863 9.807127 9.897232 10.8137 9.794308 10.53656 10.20083 9.522697 8.063014 7.604256 8.032867 8.30419 8.823171 10.37918 8.357713 8.41333 9.396379 9.3035 10.26562 10.98386 10.3958 11.55556 10.48911 10.37517 10.27135 10.45746 9.163279 10.24074 8.751032 8.234352 9.992455 8.843558 7.878207 9.870984 8.884491 8.25493 8.17074 10.50264 8.290313 8.759465 8.428389 9.499825 10.04207 11.26129 10.67391 10.55134 9.025982 9.260497 10.30807 9.839303 10.15572 9.236086 9.341822 9.019066 11.15407 9.025687 9.777081 11.23744 11.32375 11.42932 10.37138 11.03433 9.743281 11.46488 10.49227 10.15408 9.147768 8.344831 8.650442 8.117673 8.67462 9.719437 10.45801 11.63693 10.60008 9.2393 9.022124 8.612752 8.957842 8.496366 8.520693 9.408616 9.879178 10.40023 10.14226 11.39525 11.32712 11.58156 10.02735 9.403433 9.924095 8.637868 7.945616 7.810791 8.891265 10.72929 8.74594 9.317567 9.369251 9.405621 11.36256 10.99498 10.3532 8.986263 8.385054 10.27291 8.499063 8.754447 8.734607 8.383135 9.508529 9.585411 8.211166 8.38905 8.445724 9.261692 8.632255 9.205153 10.41301 8.894729 8.801698 8.368636 9.220647 9.035284 10.62744 9.991444 10.88669 10.85837 10.98442 10.39548 10.60625 10.63993 10.52376 10.03877 10.44654 10.2518 10.30277 9.394695 9.561268 10.5019 11.58513 10.18271 9.548536 
8.107409 9.224886 9.349551 9.249342 9.375598 9.518856 9.342269 7.9717 9.16936 9.38898 9.772651 9.545183 11.08817 9.599101 9.138521 9.377822 8.87086 9.350557 8.825726 7.736556 8.815046 9.597092 8.951947 7.887102 6.842298 6.793708 7.806787 7.612432 8.411045 9.348017 10.40939 8.990067 8.467278 7.821568 7.348968 7.426632 8.034626 9.278321 9.841443 8.841409 8.265777 8.328658 8.577033 8.773005 8.78943 8.193293 7.874427 8.030411 10.14844 9.457637 8.716354 10.42435 10.1604 8.204551 8.356701 8.631371 9.121256 9.160373 9.542439 9.157049 10.29986 9.826843 9.750898 9.69756 8.155366 7.515487 7.693497 8.031197 10.63548 10.53355 9.039797 7.888185 7.942499 8.15441 9.037885 10.53573 10.66783 10.95056 9.990535 10.22553 10.26563 9.118235 9.2213 9.687692 7.954175 9.318999 9.492378 9.928571 8.53287 8.022219 8.470952 10.82488 8.80107 8.51845 9.617768 9.309027 8.961899 8.61663 10.39305 10.69556 9.328566 8.727359 8.440348 8.921371 9.572612 8.388019 10.1425 10.1532 10.08747 10.48182 10.29346 10.83075 10.48897 8.942624 10.0545 11.45054 11.28856 10.97652 10.99519 9.730865 10.09925 11.27949 10.6394 9.436411 8.968951 9.531886 8.511622 8.676392 9.081259 9.806574 9.925505 9.81324 9.445311 8.289812 9.973722 10.636 8.769059 9.455589 8.937424 10.59649 10.236 10.89314 11.12888 10.43067 10.80934 11.42218 11.43947 8.949355 9.029737 8.973679 7.750675 8.230531 8.364093 8.615016 8.850416 9.482756 9.295838 9.82425 10.08251 9.464444 8.824235 8.094742 10.09338 10.59948 8.753819 8.166301 8.192652 7.867411 8.284254 8.995907 9.804371 9.666982 8.486898 8.510094 8.236741 9.875099 8.767079 9.575394 9.240303 9.70814 9.738518 10.09298 9.991299 9.941977 10.95801 10.17666 10.31227 10.44016 10.62497 10.51688 10.17049 10.36381 10.64076 10.7923 10.18937 10.98794 10.68563 10.65732 11.32321 10.44445 
7.858461 9.466728 9.36427 8.658503 9.630383 7.600255 8.059803 10.45414 9.690175 9.347732 10.69492 10.21595 10.32027 9.18901 8.898178 8.895959 8.689835 9.178642 7.613952 8.093833 9.82821 8.689745 8.56539 7.519703 6.840441 6.882351 7.59711 8.305202 8.915484 8.756777 8.15092 8.21084 10.34598 9.713043 8.193494 8.087782 8.189084 8.862046 9.004987 8.848772 8.480618 9.013442 9.165871 8.033022 8.171393 7.920109 7.77844 9.827231 10.34605 9.567655 9.740644 10.61914 10.79597 8.449435 8.727544 9.503929 9.722661 10.01181 9.149614 8.752375 10.36833 10.1868 10.06482 10.05583 7.391599 7.56515 8.071616 9.431694 10.62007 10.30327 10.39249 7.738929 7.738922 8.56907 9.85267 10.6216 10.49223 8.925501 11.0303 9.62681 11.34288 10.32106 9.463132 8.730051 9.064459 8.819539 9.501338 8.480196 8.093029 8.439494 10.88503 9.397104 8.582108 9.753105 9.540634 10.54098 8.89034 10.17809 10.32291 9.042634 8.444955 8.769806 7.624568 8.296648 9.208429 8.919189 9.86154 9.47488 10.3928 10.41755 9.986135 10.77145 10.85614 10.9474 10.09342 10.57153 11.33147 10.8859 11.1991 10.51078 10.54124 10.71521 10.27148 9.811378 9.219394 9.168066 9.611881 8.903729 8.380066 8.328361 8.613954 8.534665 10.2981 8.901479 8.873932 10.9598 9.140503 10.6437 9.830434 8.840255 10.9656 10.71889 10.75717 10.61608 9.945939 11.45907 9.574869 9.374743 8.453806 8.754366 9.138149 7.742447 7.711992 7.878801 8.124887 8.642408 9.156454 9.321044 8.857123 8.250615 8.881102 9.039152 10.31376 9.340552 9.727397 8.125166 7.514698 7.801542 8.52532 10.36315 10.68 10.20679 10.69638 8.651196 8.683225 9.358875 10.29484 10.05334 8.983236 9.603344 9.326616 10.14861 11.20939 10.23114 10.05287 10.5935 10.3566 10.44407 10.40555 10.53964 10.51893 10.56565 10.46395 11.09637 11.09262 10.64557 11.61949 10.55183 10.5895 10.42523 
8.714787 6.955546 9.478378 9.527593 8.174182 8.782704 10.64885 9.805124 9.457515 9.565738 10.04484 10.44172 9.572639 8.799687 8.797494 8.830606 8.769892 8.836142 8.071715 7.970838 8.362097 8.643957 8.019814 6.781339 6.818483 6.968597 7.387209 9.561623 7.952367 7.7515 7.945693 9.635647 10.36402 10.38028 9.870444 9.826253 9.274763 8.823396 9.004984 9.827466 9.855224 10.40584 8.326215 7.738295 7.687497 7.707132 8.8311 9.505521 10.0048 10.84238 10.15716 9.141429 8.543126 8.680872 9.044984 10.54206 9.186503 9.100466 8.847999 8.550308 10.36638 10.21602 7.897583 7.470995 7.593116 7.842143 9.028872 9.309243 10.69549 10.58129 8.329451 7.638332 7.879306 8.939222 9.087625 11.00665 10.27571 10.49984 9.237432 9.254278 9.8313 10.34939 9.504475 9.000183 9.09895 9.449868 9.908338 8.146276 8.416287 9.338218 11.13218 9.777669 8.658214 9.235038 8.883615 9.675174 9.262242 9.107096 10.06217 8.333677 8.283197 8.918726 9.545173 8.515841 8.175646 8.870783 9.024035 10.61684 10.53005 10.55045 10.78851 10.74448 10.03216 10.51317 11.43611 9.617212 9.571364 10.2143 10.43708 10.24926 10.58065 10.84914 10.17686 10.05578 10.45301 11.25594 9.898849 8.704082 8.146827 7.646098 7.638873 7.914797 8.936259 9.487739 9.507524 11.27735 9.921586 11.70702 9.720116 11.26214 8.836705 9.788363 8.542066 8.688582 9.046004 9.625182 10.99382 10.77149 8.338711 8.18688 8.857373 8.483393 8.032361 8.899368 8.257815 8.304349 9.590575 9.996698 9.804834 9.598213 9.49464 10.79355 10.0598 10.7479 8.353822 7.657703 7.757538 7.900349 8.232731 8.877707 9.332706 11.08443 9.332866 9.299936 9.346831 8.770324 9.001814 10.19482 10.97905 10.01309 11.08249 10.1709 11.31465 10.55119 10.93548 10.58247 10.74286 10.8763 10.66632 10.6282 10.72983 10.79114 11.05649 11.13542 11.08341 10.60227 9.99634 9.775546 9.038229 8.72263 
9.447927 8.023548 7.898307 7.560167 8.148647 8.69562 9.564327 8.620682 9.023296 9.435201 10.08544 10.36621 9.141798 8.829823 9.012631 9.283972 8.746661 9.642063 8.443937 8.344622 8.444114 9.466054 7.385346 6.682565 6.845412 8.213325 8.916094 7.7407 7.505407 7.298309 7.363573 8.819016 8.82819 9.766561 9.53466 9.004219 8.954352 8.800516 8.998874 9.666959 10.58347 8.419909 7.714921 7.725428 7.633632 9.702041 9.947941 10.13303 10.58108 10.0188 10.03652 9.400401 9.693621 8.908511 9.679564 9.409312 8.716518 8.909036 8.965853 10.50211 10.26861 10.20345 7.950696 7.692039 7.808038 8.647935 10.66592 8.667789 10.69977 8.729627 7.781938 7.68155 7.772083 8.441143 9.036944 9.404716 9.327995 9.427584 9.844453 11.29307 11.09401 10.11621 10.0989 9.732224 9.644335 8.468498 8.537724 9.370086 8.917427 11.30877 11.39464 9.10765 8.937776 9.264141 9.551957 10.80645 10.36813 9.192693 10.7986 8.773956 8.504333 9.153963 10.63024 9.504498 9.015225 8.672099 8.651519 9.128642 10.35928 10.76399 9.293404 10.90854 10.79098 9.657565 9.652462 10.76619 10.36183 10.32812 10.34614 10.32932 10.25929 10.1915 11.64946 9.896561 9.646919 9.44765 9.649587 10.26021 10.37946 8.356539 7.673378 7.696594 8.44917 9.681011 10.15337 10.15322 9.975126 10.29397 11.42711 11.38893 11.42013 8.770406 10.93437 9.608588 10.76325 9.863019 9.142156 10.00853 8.83925 8.535501 8.455544 8.691037 8.251968 8.034657 7.986256 9.032243 9.476698 9.414815 9.057239 9.529879 11.47335 10.16046 9.153563 8.27143 7.881914 7.859097 7.87586 8.054384 8.671846 9.474133 9.263824 8.818155 9.263781 8.584323 8.458317 8.685061 8.890944 9.189586 10.18542 10.00177 11.05302 11.09972 10.17835 10.24345 11.31854 10.87311 10.48137 10.83983 10.84366 10.81936 10.73118 10.86985 11.81549 10.26938 10.92633 10.70791 9.537614 10.98892 8.845984 9.188146 
8.055655 7.944913 7.945429 8.611173 8.78826 9.030418 11.08275 8.897541 9.760637 10.30834 9.617762 9.399753 9.758705 9.451878 9.121256 10.7866 9.104088 9.343416 8.038995 8.836583 8.846046 8.575206 6.894578 6.874644 6.981664 9.06369 7.348437 8.625007 7.968698 6.822029 7.040493 7.412781 8.872001 7.934406 9.495048 9.528473 10.38522 8.702938 8.856334 8.986766 8.775342 7.973852 7.790664 7.780108 10.55185 8.458703 10.07498 10.84738 10.98945 10.00364 10.11227 9.427798 10.42794 9.953872 8.913878 9.062965 8.578626 9.339289 10.31464 9.159517 10.36633 9.801381 7.826067 7.972737 8.400042 9.508703 9.954461 8.516255 8.83935 8.374825 10.15009 9.947855 10.18578 9.231709 9.169437 10.74683 9.481261 9.662848 11.13757 9.906734 10.55084 10.41874 10.56802 9.039498 8.06581 9.444377 7.655136 8.892315 9.151884 9.94931 9.147467 8.845833 10.25191 9.001297 9.121807 10.71287 9.965009 10.45428 9.417742 8.726043 8.761725 9.091656 9.246619 9.53297 8.841411 8.956978 10.21715 9.522885 10.4065 10.78883 9.451909 10.02772 10.15142 9.839165 10.01834 10.02275 12.95612 12.34652 10.17719 9.945815 10.09619 10.10915 10.32077 10.3025 9.613971 9.127899 8.948427 9.086912 9.695708 10.07828 7.542606 7.521263 8.297011 9.221654 10.03242 10.53396 10.58402 10.33323 11.84066 10.794 9.950209 11.14464 10.92673 10.65386 8.262474 8.164363 9.380758 8.273341 8.984054 8.772384 9.321548 8.956647 9.564293 9.160588 8.368679 8.450057 10.05084 9.448244 9.184697 10.02989 10.19259 9.044723 8.281817 8.192309 8.185136 8.245603 8.426892 8.510472 8.870351 8.341156 10.82769 9.193455 9.32729 8.549117 8.243505 8.465728 8.759893 8.923949 10.15794 11.08941 10.43302 11.21614 10.48198 10.45687 11.09583 10.7796 10.64151 10.93983 10.95821 10.9201 10.68181 10.07815 9.699159 10.04953 11.02344 10.85494 10.58076 10.53267 8.857183 9.026961 
7.501917 9.043579 9.599623 9.137204 10.08005 10.90292 8.794376 9.278213 9.548942 9.439005 9.505602 9.399436 9.746074 10.4956 10.38562 10.16474 8.818705 7.910199 9.457289 8.237262 8.026903 7.589538 7.12334 7.054451 7.63513 9.545866 6.900507 7.795062 6.692836 6.847737 7.920794 8.536087 9.817213 7.386425 9.918924 8.474224 8.927526 8.332547 10.20341 8.724324 8.667688 8.31136 7.907878 10.67649 9.015096 8.800278 9.992407 10.83961 9.392735 9.708986 9.061552 10.76328 9.395936 10.40776 9.474979 9.482814 9.388531 10.922 10.89687 10.89307 10.52486 8.517222 8.171481 10.2371 9.161212 10.17064 9.149543 9.003418 9.52092 8.93111 10.24809 10.39146 10.43117 8.700954 10.40743 9.427237 9.06806 10.78039 10.68247 10.37408 9.634921 9.063138 8.562421 8.655046 8.384013 7.975461 8.836224 9.480455 11.27923 9.702474 11.1078 8.624674 8.941914 8.696308 9.060874 10.07036 11.02283 11.21097 8.849417 9.523885 9.11904 9.130368 10.05518 9.225507 9.08229 10.6945 10.13 10.21883 8.782296 10.713 9.519396 11.38625 11.53463 10.32758 10.34814 10.20605 10.74841 10.11378 9.671034 9.500164 10.15223 9.94655 10.59096 10.77045 9.959569 9.412884 8.932611 10.38824 8.924338 7.992386 8.577489 8.689651 10.25478 8.683634 9.706204 11.41448 10.07114 10.25774 10.22408 10.64876 10.58579 11.44369 8.781219 9.388132 8.690739 10.31234 10.64266 10.14638 8.379475 9.289344 9.847734 9.896513 9.844416 9.190645 9.371225 8.453671 8.59668 9.265248 8.703668 8.653833 7.95401 7.908647 8.156695 8.60685 8.655792 8.637818 8.605013 9.959408 9.80983 8.843984 8.849219 9.377349 9.325874 8.198211 8.67825 8.477733 8.478058 9.637305 10.80941 10.84411 10.32233 10.47873 10.75744 10.62998 10.64312 10.73964 10.74865 10.97816 10.8228 9.496866 10.64653 8.83584 8.800453 8.94516 9.996648 9.279734 8.734476 9.319137 8.500631 10.28306 
7.817973 8.144058 10.05926 9.692322 9.791727 8.569794 8.540001 9.165275 9.642961 9.307278 9.83402 9.545801 9.29825 9.264889 9.019235 8.847649 9.089921 8.443693 8.217881 9.838058 7.95893 7.578785 7.431619 7.285991 8.499956 7.496515 7.389201 7.514058 6.760911 7.137283 8.186424 7.849649 8.504232 7.985394 9.205762 9.4301 7.622136 8.210537 9.622225 8.324878 10.76139 9.822663 8.401 8.009127 10.66322 10.62996 10.71984 10.79171 9.571924 9.352223 8.340271 8.498585 9.800408 9.343228 9.779906 9.451876 10.43684 10.76795 10.96618 9.61725 9.988146 9.992199 8.721906 10.90134 9.419077 10.34229 10.02848 9.085221 9.773964 10.48164 10.24207 10.33948 10.43943 10.43458 9.455373 8.757015 8.673964 10.92364 10.10799 9.839244 9.260451 8.543985 8.062807 7.850264 8.702018 8.684916 8.865689 9.303295 10.67806 10.83445 9.463094 8.975883 8.538087 10.5564 11.0159 9.36202 9.078689 9.839811 9.843065 10.63552 10.2274 9.903508 9.812435 10.49012 8.803047 9.28595 9.771676 11.10377 9.787335 9.24229 9.614443 10.01938 10.23612 10.30055 10.24247 10.02075 9.66312 9.116138 9.550224 9.316278 9.495719 9.648239 9.811121 9.489768 10.53516 10.35311 9.509726 9.42782 9.768392 9.091398 10.20667 8.769558 8.270316 8.945195 9.116912 8.928224 9.916165 9.722028 9.95641 10.37279 11.32139 9.731503 8.630528 8.346297 8.897205 8.290971 9.250269 9.509454 8.801819 9.148975 10.21397 10.06215 9.916286 11.44682 8.909549 9.100591 8.626245 8.897657 8.801045 7.44005 7.439167 7.798971 8.34684 9.341969 9.678516 9.201985 9.376526 10.17111 10.60711 10.17385 10.30515 10.97726 10.59683 8.581512 8.3949 9.197728 8.214793 10.17384 10.32883 10.99459 11.37498 10.61163 10.61367 11.38218 9.597139 9.729375 9.720698 10.04779 9.56365 9.084781 8.873921 8.890547 8.859198 9.137069 8.946815 8.830163 8.676823 9.624416 10.99896 9.639561 
7.279017 7.768913 8.269264 9.795412 8.893986 8.683625 9.514907 9.236483 9.634594 9.468808 9.797095 9.469063 8.853383 8.317329 8.615625 9.195846 8.819286 8.891136 9.410837 9.314825 7.707243 7.137066 7.139257 7.167349 7.591433 7.003584 6.911784 7.16024 6.895418 7.09624 7.291601 8.487098 9.027183 9.880581 7.878489 8.416749 8.84388 7.67926 7.943046 9.640444 9.9525 9.421215 8.615489 10.17356 9.88605 10.48493 10.66697 10.32766 10.25607 8.883228 8.362923 8.584474 9.400296 10.4185 10.17966 11.41786 9.772907 9.68928 9.517934 9.636825 9.685719 9.771285 8.948635 9.334114 9.477884 9.240271 10.21848 9.472468 10.42323 8.762138 10.71106 9.290236 10.07797 10.16464 7.817832 7.998125 8.868372 10.42467 9.79047 9.56076 9.668446 8.654008 7.760065 8.162726 7.963356 8.877297 9.08944 9.383233 9.429509 10.11694 9.052611 10.54936 10.06924 10.36365 9.162095 10.19992 9.725791 9.423626 9.506901 9.785218 9.912332 9.801308 10.02827 9.847091 8.641683 9.042912 9.734301 10.48713 10.46936 10.77856 10.17822 9.93427 10.20325 9.873502 9.789953 9.482993 9.61126 9.567225 8.997581 9.097182 10.97121 9.427484 9.336598 9.166865 9.416179 9.209539 8.366638 10.45585 10.44124 10.29917 9.342094 8.765298 8.800215 9.021569 8.512751 8.424445 8.548796 9.594292 9.901369 10.1841 10.47175 10.84168 10.53128 9.014751 8.763501 9.249931 8.829368 9.616755 9.582813 9.739273 9.751162 9.700568 9.720549 9.362619 10.10816 9.058352 8.231539 10.03283 8.087256 8.010993 7.839378 8.024997 8.398638 9.208234 9.710754 10.21269 10.8372 10.54812 10.27804 11.0719 11.13261 10.25463 10.96435 9.828165 10.66465 7.971967 8.16893 9.920604 10.09216 10.32456 10.34399 10.81268 10.42915 9.180252 8.926096 8.992459 8.960972 8.982856 9.022554 8.981973 9.608261 9.68017 9.648709 8.878386 8.778605 8.727444 9.959897 9.93069 9.051946 9.662189 
8.221447 8.180762 8.195527 8.365411 8.476535 9.725576 9.026557 9.052677 9.345377 9.44794 9.287343 9.234968 8.050032 10.08323 7.666273 8.044374 8.498202 9.488758 8.330346 9.53935 7.596415 6.787799 6.940918 7.253143 7.68703 6.876818 6.874905 6.950752 7.592741 7.504556 7.274329 7.739629 7.223414 7.578643 7.493916 8.592061 7.947764 7.695479 7.863378 8.874241 9.466319 8.331426 8.109842 9.31324 10.18864 8.867176 10.75779 10.12544 9.904197 9.108052 9.434543 10.61007 10.99945 9.902986 9.895283 8.852798 8.461715 11.01549 9.349316 9.863021 9.598831 9.473171 9.085619 10.56058 11.0883 11.35491 10.62636 9.754035 10.18409 10.87215 9.283726 9.039042 9.148801 8.598081 8.373322 8.250161 9.635795 10.25503 9.794948 9.228385 8.725061 8.024977 7.735908 7.87302 8.239329 9.894278 9.658447 8.729273 9.117265 9.002473 9.386354 9.645799 9.770167 9.44166 8.651617 8.518138 9.455704 9.759306 10.07601 10.82684 9.443246 8.708414 9.816256 9.970453 10.30086 10.66792 9.313965 10.22927 11.22426 11.49729 10.44362 9.853863 9.338999 9.551163 9.56653 9.578599 9.319542 10.7973 9.794151 9.358785 10.42517 10.6664 9.061709 8.942603 9.141516 9.002302 8.931077 10.54133 9.482583 9.409098 9.423781 8.156754 10.32809 9.161039 8.140897 8.343613 9.640194 10.70119 10.23699 10.37377 11.74847 10.48505 9.266171 9.156878 9.474864 9.45645 9.370196 10.44298 10.41884 10.17039 9.512231 9.308441 9.270282 9.008455 10.35036 9.423404 7.932786 8.306458 8.205376 8.652923 8.999515 8.224422 8.630558 9.095234 10.56529 10.92088 11.10275 10.77451 10.31359 10.49871 11.01153 11.018 11.08691 10.8311 10.41834 8.992816 9.70527 10.00634 11.15569 11.33112 10.47989 10.3507 10.51998 9.930929 8.979299 9.989485 9.809835 9.034589 9.072529 9.02607 10.0853 10.76316 10.73377 8.839573 8.732305 8.617272 8.655911 9.333234 8.443458 8.37359 
8.517653 8.385576 8.142863 8.296703 8.179298 8.750623 8.639886 9.755943 9.925788 9.942477 9.189344 9.419758 8.209868 7.300774 7.529464 8.463836 8.783252 9.10512 8.92724 8.123631 7.657444 6.938477 6.729627 7.083523 7.412145 6.7981 7.448446 7.102622 7.328892 7.546938 8.350628 7.468467 7.458138 7.525001 7.653563 7.886042 7.831258 7.881036 7.945938 8.766667 8.836216 8.281178 8.120874 8.540166 9.253878 8.050361 10.26333 9.272369 9.164477 10.64336 10.16925 10.82096 10.27404 10.1326 10.20139 8.618494 8.632914 9.074975 10.40483 10.7842 9.193644 9.229808 10.78903 10.22702 10.06939 9.781898 8.54139 10.73964 10.05414 10.50981 9.068158 9.029404 10.33235 7.892694 8.076775 10.20808 8.46008 9.177452 10.22691 9.107972 8.466369 8.101656 7.786651 8.114087 9.244788 9.989295 8.732395 10.41572 10.28964 9.500748 9.39561 9.473638 10.57747 9.024117 9.20077 8.987206 10.40886 9.629376 10.0162 9.791794 10.776 8.257204 10.60705 9.625987 9.410103 9.621854 9.879763 9.772617 10.4713 10.77937 10.68567 10.17251 9.542855 9.490168 9.598719 9.835361 9.792737 9.34132 11.04438 9.697118 9.0979 10.51636 8.995026 8.354041 10.61539 10.34914 9.246509 9.313982 8.633761 10.52431 10.29448 8.726802 8.136528 7.874927 8.19232 10.5892 10.24968 11.80458 10.89474 10.39393 10.03025 9.873397 8.942044 8.740509 9.764845 9.814304 9.929662 10.75931 10.95094 10.39133 9.69139 9.249392 9.048537 8.984259 8.407824 8.021494 7.979976 8.102909 8.502403 8.663294 8.510367 8.599519 9.854486 9.28475 10.19854 10.70897 10.91707 11.02968 10.36936 11.27 11.17522 10.12871 10.40023 10.41775 9.954851 10.92218 10.84363 10.97572 9.731518 11.41356 10.50978 8.972906 9.79396 10.8237 10.8174 10.83667 9.789938 8.982807 8.983294 8.992322 8.884911 9.398769 9.513051 8.71446 8.700824 8.562281 9.678138 9.698066 8.430562 8.347096 
7.890465 8.167278 9.066483 8.852914 8.453071 8.206658 9.397273 9.515595 9.368062 9.209936 10.02998 7.160796 7.203775 7.384168 7.497042 8.090048 8.842936 8.141759 8.28741 8.970176 9.591629 7.418922 7.094981 6.751038 8.543712 7.769078 6.998959 7.824209 8.089238 7.88027 7.886269 7.777338 7.728012 8.000913 7.904526 8.66299 9.239879 8.812639 8.704136 8.113132 10.60566 10.63233 10.08879 9.342772 9.808687 9.666183 8.800065 8.650596 10.40349 8.802524 10.77484 10.87608 9.816137 9.229151 8.387298 8.449923 10.66548 10.38855 10.54874 10.78507 9.997403 10.19271 10.33836 10.22454 9.307682 8.604403 8.259071 8.731598 10.71878 9.498422 9.467026 10.2312 9.620442 8.477723 7.98895 8.22722 8.998483 9.758634 9.67951 8.940826 8.054921 9.854944 8.343657 8.541545 11.31929 9.37195 9.084378 9.256749 10.83042 9.364371 9.090586 9.170599 11.05542 9.693725 10.63566 10.4277 10.63156 9.313519 11.24715 10.57085 10.6986 8.380034 8.870167 9.91855 9.239843 9.821396 10.88545 9.106364 9.039112 9.300516 10.10077 10.21547 9.579994 9.757427 9.59558 9.847228 10.22703 9.747231 9.170382 9.389097 10.85662 10.69874 10.55707 10.28562 10.34595 10.41843 8.095308 8.105679 8.820518 10.26025 8.713248 8.252205 7.774867 7.974456 8.220901 9.322078 9.944368 10.04601 9.966829 10.58224 10.20035 9.830447 9.614412 8.967388 9.327896 9.862189 10.61951 10.96731 10.66987 10.15193 9.750768 9.355664 8.848263 8.947726 7.785786 7.861862 8.020004 8.44634 8.449201 9.276362 8.962516 9.289601 10.24497 10.16034 10.27444 10.57758 10.79329 11.07502 10.92989 10.46114 10.19485 10.45024 11.29848 10.20391 11.07618 11.00959 11.00872 10.42797 10.27722 10.33703 9.820632 8.884395 10.2824 10.82666 10.83734 10.61155 9.6951 9.071978 9.476674 9.303041 10.50825 9.946783 10.27679 8.560673 8.559259 9.617988 10.60266 11.37957 8.407406 8.341003 
8.451257 9.994621 9.159116 8.399632 9.057793 9.202502 8.524653 8.624546 9.686193 9.097392 7.736432 7.128531 7.352505 8.902091 7.803234 8.133174 7.619184 8.121121 9.886354 8.767192 10.37048 8.054253 7.797658 7.310636 7.356935 7.244947 7.333977 7.482741 7.822748 8.096345 8.399595 8.126827 8.011723 7.959777 8.094774 9.639001 10.45371 10.30398 10.83793 8.377487 10.33983 9.744985 9.263123 9.751415 8.553435 8.281959 7.960474 10.04291 8.48004 8.602004 9.590251 9.356165 9.211676 9.166491 8.318188 7.953376 8.205001 9.934418 10.6897 8.973427 9.860237 10.91687 10.19756 10.72641 9.509851 8.83283 9.085185 9.702783 10.79395 10.67825 10.15481 9.98239 9.279154 8.273142 7.986133 8.345469 9.272731 10.52497 10.11707 8.641567 8.061688 8.215637 9.59116 9.485292 8.925407 9.450237 9.13909 8.949133 9.6168 9.798057 9.887004 9.604302 10.55259 9.924816 10.63686 10.50435 10.72709 11.10262 9.425003 10.90592 10.65205 9.220759 10.57184 8.832381 9.546326 10.10084 9.359052 9.137806 9.375608 8.934582 12.31904 12.49776 10.07526 9.493318 9.312614 9.948862 9.7983 10.4574 11.25457 8.801341 9.692784 9.104585 8.838951 10.81178 8.421282 8.278164 8.471821 8.987139 8.840784 9.208371 8.294515 8.18432 8.066625 8.47705 8.666688 8.901113 9.035955 9.666733 9.284801 10.90354 10.93 10.16288 9.801213 9.449703 9.788393 10.75334 11.23 10.84183 9.960905 9.603172 9.44814 9.185621 8.568519 7.734132 7.841269 7.804437 8.413025 8.234064 8.426031 9.079375 9.25812 9.548695 10.52146 10.67051 10.98121 10.9617 -9999 11.11002 11.10316 11.61154 11.43126 10.18635 11.28817 10.19345 11.25483 10.39228 11.18375 11.02085 11.49364 10.03939 9.428651 9.481287 9.360033 8.947824 8.955958 9.496439 8.998104 10.29303 9.745626 9.001364 8.910728 10.22249 10.07335 10.44829 9.625085 10.36639 10.11836 10.2291 9.059161 9.148565 
10.53613 8.686156 10.06814 10.65372 7.874839 9.539617 9.70912 9.190001 8.83952 8.309928 7.517021 7.442432 7.77485 9.747583 7.952136 7.568438 9.416959 8.064385 8.510317 8.445013 10.0413 8.488975 8.238281 8.050016 7.906831 7.879159 8.431765 8.262946 7.939837 8.250428 8.401338 8.410833 8.996273 8.166002 8.291467 10.24352 10.00991 10.77409 9.80439 9.027143 8.697669 10.14639 8.730247 8.980717 8.376603 8.832728 9.012669 8.297012 8.957195 9.516815 10.66639 9.503902 9.921578 8.986306 9.910067 9.001391 9.978328 10.51204 8.587808 8.340722 9.248462 11.45314 10.47655 11.38091 9.746539 10.97936 9.446808 10.18643 11.29423 10.22784 10.7556 9.10963 8.923607 8.096601 8.015845 8.45526 9.035814 9.661626 9.417041 8.521024 7.933488 7.773301 8.886993 10.84585 9.4247 9.262367 9.132238 9.853909 9.367871 9.225518 9.17816 10.41025 10.25598 10.05506 10.72957 10.76114 9.643409 9.513115 9.288377 10.94156 10.70644 8.850522 10.28896 9.444447 9.315902 10.07941 11.13523 10.46911 9.304562 9.574187 10.22618 9.962317 9.640832 8.910532 9.125131 11.12622 9.341873 9.311573 9.520148 10.97697 10.7099 8.958314 10.62915 10.50908 10.5005 10.57158 10.48196 10.74014 8.888689 10.74253 8.833964 9.684418 9.785963 10.61383 8.388598 8.405399 9.115714 9.426106 9.265863 9.941371 11.64232 10.09523 10.31338 10.20305 10.75076 11.00127 10.8724 10.58425 10.26411 9.13162 8.984497 8.796567 8.190974 7.867982 7.792379 7.722294 8.221069 11.40674 9.743872 11.65641 11.85815 11.82716 10.70834 10.89237 11.36643 10.43003 -9999 -9999 11.06954 10.84093 11.55218 11.34602 11.07846 11.25652 11.16045 11.68413 11.39462 10.35854 10.51177 10.57903 9.213107 8.9039 9.639082 8.949753 8.954658 10.63462 8.916243 9.603475 8.961545 10.11918 10.37534 9.606504 9.169732 9.752412 9.861395 9.201299 8.8776 9.607252 11.10276 11.3553 
8.452783 8.43835 8.56858 8.491508 9.803619 9.655751 9.15504 9.018704 8.953944 9.422876 9.447472 7.986318 8.629485 9.015679 8.108861 7.990953 9.581525 8.20196 9.741364 8.518753 8.372833 9.201649 8.680115 8.546215 8.418795 8.886217 9.046604 9.230891 8.856761 8.780348 8.635195 8.575068 9.951873 8.852366 9.3239 10.18262 10.46579 10.6677 11.14375 8.336823 10.09955 10.12488 9.385894 9.064253 8.732987 7.973417 8.559931 8.028084 9.911406 10.48868 8.958696 9.338148 10.16681 9.228403 10.16188 10.37702 9.603125 10.56205 10.06969 8.78042 8.686791 9.992824 10.50198 11.61407 10.72299 11.29331 8.37498 8.938471 9.592505 9.889181 9.377896 9.128716 8.885058 8.165263 8.022197 8.339041 8.869861 9.983553 9.451329 8.467766 7.947347 7.786875 8.024001 8.416007 8.718322 9.081814 9.108889 9.594414 9.594413 9.099548 10.9273 10.39552 9.326842 8.745144 10.96321 9.00958 10.40275 11.00063 8.884208 8.948567 9.957369 8.944486 8.933044 10.56273 8.769493 9.474033 11.13228 10.84237 10.12462 12.00745 12.0109 9.717714 9.059254 9.661249 10.76828 9.113138 9.022051 9.341524 9.24025 10.72554 11.00494 9.425044 9.309442 9.681854 9.228554 10.86506 8.938745 8.962802 8.741712 9.851668 9.111765 8.886434 8.929094 8.703341 8.532875 8.270693 8.801041 8.514273 9.322065 9.156667 9.950122 10.3593 10.86276 10.80381 10.97849 10.8943 10.07694 9.754943 9.333521 8.755196 9.314323 8.296824 8.175005 8.058496 7.94883 9.517507 9.932329 10.62656 12.35348 10.56604 10.63517 10.75509 10.67575 11.15677 11.10365 10.68336 11.03311 11.32998 11.38555 11.10819 10.69785 12.03477 10.6866 10.32735 10.57643 10.57659 10.28295 10.56028 10.59393 9.689719 9.155784 8.984215 9.663643 9.3249 9.053029 10.49566 9.347193 8.869646 8.986467 9.880093 10.38382 10.04168 8.358258 9.465397 10.13308 8.943486 8.223846 10.18011 10.89426 10.15429 
8.554776 8.558817 9.020564 9.614185 9.760592 9.813727 10.07557 9.742626 9.559431 9.516331 8.77946 8.03587 9.471513 7.94721 8.376332 7.299028 7.53717 8.559593 8.532238 8.835506 9.370547 8.367197 8.547719 8.603142 8.67011 8.748005 8.81505 9.652845 9.181056 9.679609 9.102877 8.980193 10.04518 9.944114 10.44301 10.30035 9.510608 9.237989 8.941412 8.561547 10.10349 9.404469 9.071629 9.189282 9.378804 8.981932 9.803749 8.700182 10.00199 8.80921 9.011691 9.701401 10.15653 9.497566 10.37169 10.22202 10.36172 9.900743 10.53803 8.980626 10.80111 10.80298 11.29446 10.4651 10.58739 9.364236 10.40823 8.48582 8.763444 9.095751 9.371337 11.49949 8.985346 9.360806 8.666887 8.647463 9.243528 9.055205 9.323419 8.618574 8.085457 8.065439 10.42408 9.080624 10.43991 8.655411 10.49257 8.86615 9.843429 9.488103 9.654434 10.38676 10.31167 11.09382 8.720251 9.799295 9.583952 11.07489 9.119669 9.432883 11.5293 9.310303 11.26113 9.303007 8.989433 9.35535 9.891599 9.836318 9.452612 9.079102 9.26712 9.246344 8.770161 8.850048 8.428568 8.984075 8.974667 10.31661 9.454592 9.494382 8.85752 10.61029 10.65008 8.845816 8.227029 8.513228 8.990833 10.90187 8.52525 11.04426 9.769764 11.27235 11.39209 9.351757 8.619487 8.511507 8.305138 9.135859 8.759409 9.376006 11.21777 11.34697 12.46477 10.88358 11.02105 10.08467 9.421984 8.811171 8.677611 8.542459 8.881252 8.354486 8.288682 8.933393 9.514395 10.40548 11.46179 12.18204 -9999 10.38855 10.88879 11.08424 9.731152 9.50326 9.661758 11.04274 11.37532 11.52551 11.37762 11.26709 11.12373 11.05255 10.62918 11.03577 11.81688 10.57576 10.86871 10.59602 10.09776 9.229756 8.931557 9.105729 9.419114 9.591404 9.883108 10.65174 10.15341 8.884068 8.916699 9.508395 10.25592 10.02865 8.500896 8.271206 11.23712 8.963281 8.739512 10.16052 9.305878 8.422703 
8.571398 8.933982 8.684667 10.12635 10.00092 9.11281 8.140526 8.790692 9.684691 9.645067 8.069924 8.076966 8.759071 8.758212 7.65352 7.223609 7.39223 7.656654 8.896276 8.681114 8.178569 9.978911 8.677222 8.752975 8.41824 8.746119 8.797003 9.286098 9.708824 10.40959 9.218653 11.09315 10.23459 10.46342 9.282361 9.193888 8.889667 8.417511 8.010742 10.00984 9.335616 8.33215 8.25225 9.308472 9.809649 9.589911 9.483763 10.11818 9.474133 9.535675 9.050984 10.07909 9.656669 10.21767 10.43337 10.44281 10.53472 10.65062 9.808249 10.09884 10.25989 10.55534 10.05774 10.17894 9.938848 11.37583 10.1684 8.246067 8.716126 9.616916 10.19851 10.87582 10.25643 10.81334 9.39516 9.427575 8.635852 9.287701 9.354242 8.638101 8.072936 8.524604 8.781232 8.852633 8.766804 9.065782 9.984321 9.095324 9.592422 9.700257 10.74121 10.56577 10.43031 9.466593 9.030715 10.88743 9.607079 11.31698 9.701962 9.385635 9.792745 9.993623 9.664988 9.337692 9.093046 9.061762 10.13144 9.255677 9.130251 8.825283 8.262324 10.59434 8.833908 8.454372 8.685944 8.802024 8.442417 9.096679 10.36982 8.845843 10.72789 10.66143 8.504396 8.590755 9.658457 9.21582 8.99587 8.513566 9.162594 10.95311 9.890615 11.50492 9.023614 11.15511 9.328269 8.721481 9.21739 8.579732 8.942389 9.463717 10.3299 11.13636 12.02241 10.02767 9.537249 9.305118 9.050079 8.513475 8.516116 8.447115 8.550042 8.520421 8.684622 11.98303 12.00996 -9999 10.71799 12.56193 9.98579 11.15675 10.87709 10.91478 9.4698 10.02718 9.783518 11.04268 11.11374 11.31811 11.12795 11.0649 10.95026 10.78864 11.66745 10.43125 11.58045 10.21384 10.82906 10.55963 9.906963 8.953667 8.922595 8.961293 9.586159 9.234577 9.609605 10.41149 10.91243 9.454611 9.064368 9.935465 10.35107 11.15354 8.603643 8.510916 9.084349 8.275165 8.352864 8.467524 8.442614 8.944993 
8.837715 9.614502 9.454451 8.835291 8.878869 8.533555 8.027782 9.40127 9.427075 8.992788 8.68087 8.383327 7.80002 7.247803 7.253418 7.350878 7.383157 7.496213 9.529589 8.624283 8.176452 8.801687 8.111195 8.798995 10.03715 10.2525 8.989353 9.084274 10.79286 9.014134 8.962872 9.007746 9.216191 10.08886 9.073323 9.335617 9.282874 8.796966 8.395329 8.498135 8.560701 9.916198 8.26243 8.816148 9.170127 10.5935 10.09012 9.981835 8.843715 9.329287 10.42506 9.910603 9.403517 8.79274 10.71855 10.00913 10.45996 9.320523 9.340101 10.00475 9.542789 10.42501 10.84544 9.132895 11.23128 9.759843 9.979631 9.196147 9.886034 9.735552 9.394689 10.1906 8.734362 8.481764 8.944209 9.162033 8.63489 9.190868 8.991735 8.137375 8.13742 8.256837 8.576931 8.650955 8.332918 8.098851 10.67565 10.10858 9.488872 9.570195 9.119592 8.990373 9.227256 9.088207 9.351537 9.469613 10.73767 8.906216 9.688799 10.6851 8.938667 9.304563 9.482604 9.473638 9.251725 9.546528 10.08017 9.715088 8.945058 9.253502 8.323853 7.993567 8.541252 8.978922 8.638369 8.821404 8.96695 8.413238 8.44542 9.956397 10.33544 8.657655 8.751189 11.39477 11.07635 11.12869 8.892062 9.022313 9.950186 8.95665 11.02482 9.494776 9.118514 9.961389 8.989671 9.21598 9.839296 9.284678 11.33859 9.436074 9.55557 10.28241 9.7816 8.664724 8.751216 8.826405 9.918157 8.864911 9.090471 8.601989 8.637959 10.31831 10.78913 11.63113 10.93283 10.53487 10.99726 10.77236 10.46734 10.37916 10.38778 10.28697 10.27189 10.22581 10.45625 10.91467 11.91526 11.14844 10.93517 11.05051 10.60021 -9999 11.50005 10.83317 11.57977 10.59603 9.724127 11.51458 11.52999 9.550323 9.194136 9.131313 9.055735 9.152407 9.109864 8.911178 9.081105 8.774793 11.4353 10.28776 9.988545 9.733804 8.712301 8.629893 8.933908 9.425114 8.442317 8.547633 8.523166 8.539865 
9.221671 7.851311 8.926228 9.797279 9.869375 8.608477 9.706711 8.757463 8.826728 8.97542 8.203404 6.821124 6.87744 6.992249 7.187533 7.324605 7.721937 7.668719 8.071949 8.608718 8.157903 8.37055 8.042735 10.39882 9.646071 10.26485 9.81097 9.427229 9.441184 9.009267 10.58062 8.630307 8.887405 9.346249 9.320546 9.362514 8.766092 8.187579 8.370165 8.369809 10.76408 10.10771 9.987021 10.13378 9.397303 9.814076 10.79774 8.292404 8.614408 9.755825 10.0455 9.221219 9.11692 9.265778 8.251184 8.858335 9.575728 8.987763 8.751925 8.48363 10.23343 10.22501 9.672599 10.88528 9.924774 11.74305 9.474043 10.67602 10.68302 8.758665 8.705756 9.347343 8.998762 8.215579 8.474019 8.659713 8.613788 9.172698 8.587509 9.0546 9.162785 8.250926 8.591331 8.661682 8.334021 7.948432 8.652591 9.723109 9.627357 9.575378 9.570544 9.412999 9.283764 10.47193 11.0038 9.171896 10.04101 9.30278 9.207977 9.111035 9.962745 8.454039 8.757517 9.009151 9.451756 10.24634 10.14988 11.29968 10.56294 9.643373 8.70694 8.178197 8.532485 8.741569 8.8171 10.48814 9.621861 9.104095 8.232431 9.896538 9.897072 10.11882 9.195791 8.741393 11.16552 11.37077 10.1624 9.756292 11.34573 9.205328 11.09082 10.41079 11.4248 11.06306 8.799274 11.39053 10.65524 11.48427 8.822336 8.547102 8.30989 8.327405 7.992964 7.885986 8.320424 8.843848 9.102346 9.652979 10.27892 9.522205 9.440787 10.24144 11.09236 -9999 -9999 10.57615 11.03407 10.54381 10.61998 11.10885 10.28656 10.33289 10.79066 10.26295 10.19509 11.11521 11.56923 10.85564 10.77327 10.59691 11.20776 10.1213 -9999 11.14444 11.54192 10.45491 9.472272 9.172067 9.545982 10.56881 9.71628 9.083399 9.009117 9.086757 9.289478 9.556908 9.862668 9.423284 9.28279 11.25327 9.38848 8.960044 8.764789 8.700385 8.575117 10.10219 8.39049 8.47309 8.550581 8.601465 
8.696652 7.852355 9.623536 8.773756 9.948345 8.578646 8.633157 7.88399 8.13691 8.417927 7.416226 6.739611 6.689112 6.846015 7.109725 7.392657 7.660623 7.799194 9.675709 8.109582 8.693387 8.669095 8.264709 9.924487 8.697665 10.07006 9.471539 9.199979 9.455008 9.864054 8.750037 8.345235 8.679988 10.2796 9.471263 9.122725 10.7655 10.0085 10.13996 9.044289 10.59266 10.23279 10.33609 10.05507 9.329636 8.830938 8.737928 9.610384 10.63381 9.862991 9.453877 9.176453 9.16427 9.890634 10.71399 10.67687 8.845248 8.702763 10.04491 9.936841 9.021455 9.055003 10.67329 9.01806 9.290052 11.52899 9.635881 9.414899 8.429625 8.485741 11.13223 11.23856 9.749166 8.908147 10.26924 9.227226 8.563329 8.968818 8.626157 10.7484 8.512067 8.249414 8.528043 8.574328 8.326656 8.172922 8.205028 8.544879 9.937636 9.459795 10.1585 11.20223 9.870625 9.66069 10.76141 9.326553 8.905462 8.993192 8.853755 9.171031 8.587198 8.369956 8.516062 8.753675 9.434093 10.39738 11.44111 10.9809 11.5601 11.88534 9.501076 8.834597 8.38095 8.824164 10.41373 9.709257 10.31693 10.28868 8.567776 8.202372 8.496465 8.638569 9.35926 9.412545 10.98583 11.33906 11.73153 10.34149 10.47918 10.77065 10.30424 11.5054 10.8061 11.19805 10.00916 11.25847 9.943041 9.661129 8.733925 8.215119 7.8765 7.771876 7.692725 7.628932 8.115931 9.028006 9.419909 9.960246 9.159223 -9999 -9999 -9999 10.8376 10.91592 11.32935 10.62418 11.02979 10.80121 11.95967 10.61342 10.59261 10.8417 10.48994 9.394595 9.481793 10.37075 10.54043 10.67818 10.74859 10.36702 11.31831 10.08413 11.34545 11.18588 11.45006 11.54172 11.53266 11.24607 9.548309 10.46973 11.1014 9.288047 9.176494 9.60481 11.45378 11.30242 11.24901 10.50968 11.15358 10.23037 10.14716 11.19131 8.687301 8.695511 8.637581 10.32677 8.429726 8.453498 8.550313 8.588385 
8.957233 9.061089 8.039992 9.893723 9.095419 9.847324 9.222696 8.00319 8.470891 7.32639 6.619633 6.692758 6.750844 6.922828 7.113791 7.448058 7.635859 8.371038 9.75902 9.249989 10.04684 9.978374 9.081965 9.161096 9.271624 9.275847 9.346635 8.865553 8.217891 9.420372 8.425616 9.791323 8.878056 9.734128 8.326164 8.817885 10.71153 9.947776 9.144265 8.690658 10.60251 9.883537 9.530566 9.363317 11.01692 9.286484 8.693677 9.253939 9.852274 10.02083 8.698333 9.348621 9.288561 9.084296 9.152569 9.428278 9.672968 10.01061 9.874501 9.282783 9.62014 9.474028 8.7822 10.12073 9.23308 9.977924 9.381269 9.195857 8.825627 8.424144 10.93375 11.02772 9.651138 10.66143 10.13141 10.97688 9.196674 9.15325 9.187256 10.84551 10.70407 8.237973 8.392953 8.429731 9.212895 9.012511 8.495601 8.636688 9.652808 9.959846 9.828504 9.899912 10.76766 8.691657 10.13596 8.862473 8.966384 8.96481 9.201877 8.813162 8.612387 8.504332 8.925743 9.467038 9.841214 9.979702 11.92872 11.98819 11.13381 11.37708 10.25171 9.320898 9.8836 9.001961 8.653214 8.586254 8.986686 10.54726 8.184585 8.930329 10.58836 8.182558 8.818654 10.68585 10.96808 9.403108 10.49234 11.71203 11.76554 11.89464 10.26273 9.936691 11.06881 10.75808 9.660743 11.19461 8.97823 8.987709 8.945148 8.460191 8.312144 8.189364 8.321587 8.246491 8.378262 8.735981 9.433028 9.99245 11.09857 10.4943 10.86755 10.94555 11.34633 11.01236 10.86226 10.52483 11.654 10.9816 11.35581 10.80389 10.81656 11.07539 10.9788 8.695654 8.714256 10.50189 11.23149 11.26811 11.32363 11.26748 11.15562 10.4555 11.26559 -9999 11.40467 11.42984 11.46312 11.60535 10.97012 11.39743 11.63424 10.67094 11.52121 9.864929 10.28656 11.23146 11.12452 11.06114 11.07672 11.1325 10.12833 10.58566 9.879982 8.626013 8.610694 9.913981 8.41593 8.46957 8.516707 11.78473 
8.586312 8.360263 8.143203 8.268547 8.699937 8.823329 8.367399 8.400786 7.731884 7.192551 6.855485 6.813211 7.456545 6.967691 7.172691 7.419959 8.043766 8.951197 10.20002 10.84728 10.26283 10.29465 9.127583 8.811501 9.220726 9.464772 9.735816 8.808396 9.788254 9.451393 10.82896 8.689394 8.575412 10.00962 9.725681 9.15074 9.742378 8.593886 9.832397 9.203949 9.117781 10.08242 9.258723 9.187101 9.722725 8.776719 8.569401 10.07969 9.809106 10.15176 8.997464 9.801513 9.612853 9.763065 9.77082 9.190829 9.189488 10.17926 10.08482 9.409211 9.963233 9.589258 9.100965 9.424264 8.612429 10.08382 9.052256 9.205386 9.266762 9.448674 10.06607 11.00769 9.2351 9.378965 9.569865 9.002496 9.497926 9.346918 8.973914 10.28227 10.25577 10.41364 10.50337 10.46039 8.99426 8.569356 8.661814 9.62056 11.1419 11.30126 10.13902 9.864852 11.00696 9.132759 8.584469 8.880029 11.72454 8.843691 9.713963 10.55199 9.591641 10.99962 10.73475 11.79365 8.718657 9.587018 10.21521 9.385948 10.0533 9.353793 9.092656 9.648991 10.12805 9.405913 9.966932 9.488354 9.67802 10.67544 8.396276 10.68973 10.80876 8.661182 9.681767 10.74379 10.91073 10.96589 10.25043 11.70874 11.11945 11.04661 11.58345 11.03662 10.8639 10.81722 10.83331 9.023524 8.345188 8.619461 8.925735 9.407201 9.155216 9.657336 9.031144 8.643109 8.993809 9.904912 8.794473 9.799404 11.1063 11.36017 11.33338 11.47243 11.04811 11.03254 11.46483 10.71087 9.905487 11.65502 10.92534 11.22562 10.98832 11.10249 11.04516 11.19165 10.59483 10.22166 10.25951 10.7932 11.17715 11.11182 11.68025 10.35196 10.43963 9.433059 -9999 10.56113 10.64367 10.72131 11.3641 11.36612 10.39339 10.62184 11.40808 10.53011 11.27419 10.35986 11.14853 11.13478 8.861549 9.098862 10.19548 9.921448 9.274393 8.607471 8.569407 8.419421 8.385653 8.478621 8.528335 11.43888 
8.528286 8.717702 9.031905 9.210194 8.346332 9.174788 8.741294 8.131518 7.820311 7.604382 7.178896 7.002904 6.918702 7.197749 7.874384 7.69924 7.96276 8.775915 9.812878 10.12884 10.25965 9.565212 8.628253 8.495605 9.183823 8.991061 10.42089 9.513042 9.1391 8.851951 8.654051 9.708974 9.915343 9.687988 9.045197 9.154867 9.721333 7.909398 9.774517 10.0808 9.220404 9.471715 9.987927 8.861935 8.975664 8.927392 8.918904 9.065052 9.948401 9.046477 9.046836 9.559529 9.952231 9.252477 8.889685 9.724397 9.300992 10.37975 10.81751 8.64745 10.33252 8.828213 10.5779 10.31849 9.897585 8.439664 8.163257 8.962069 9.363673 10.64314 10.26591 10.76416 10.95426 9.579268 10.98357 9.723381 9.887579 11.4755 10.45096 10.19191 10.75303 9.56991 10.97842 9.650207 8.909773 8.589612 9.206027 9.554391 11.39025 11.29482 10.3553 9.338598 9.439509 9.423006 9.217494 9.550903 9.362494 9.782471 9.91718 10.39405 11.47741 11.52706 9.739511 8.94961 9.000673 9.11206 9.410987 9.306505 8.87696 8.643853 11.25248 9.186841 9.941372 9.397856 9.136174 10.80536 10.13346 10.81057 8.630355 9.730194 9.631354 10.93982 10.92293 11.14532 9.698396 9.901216 11.78806 11.69284 11.21171 11.60401 11.27593 11.05308 10.07905 8.783998 8.181997 8.183667 8.119334 8.457859 9.472864 11.05138 10.88165 10.45818 10.0494 11.37733 10.5596 11.2239 11.50761 9.234076 10.10366 11.07182 10.81205 10.79305 12.87167 12.77143 10.75538 10.49224 12.0896 10.23079 10.86247 10.97424 11.29042 11.30064 11.13644 10.39092 11.8656 11.44137 11.40882 10.29792 11.03876 11.03545 11.22578 12.41031 11.38452 10.42687 9.705702 11.5299 11.46887 11.57249 11.32044 10.52682 10.72361 10.51813 10.30407 11.24325 11.28098 9.102996 10.37807 10.22722 10.49917 8.663388 10.41365 10.27493 9.28422 8.57082 8.422318 8.291286 8.322994 8.790804 9.245668 9.593028 
9.238637 9.054697 8.835232 8.844274 9.292127 9.161722 8.675319 7.5888 8.419959 7.726256 7.325528 7.155324 7.133214 7.146835 7.344388 7.739654 8.205363 8.335906 8.622634 9.078218 9.455205 9.010884 8.104691 8.057015 8.626208 9.158841 8.864844 9.892101 9.188114 8.841056 7.993352 9.874228 9.278579 9.475368 9.706041 9.764942 8.134715 9.861249 9.695157 10.66478 10.33884 9.043778 9.8943 9.307311 9.347925 8.886698 9.386615 9.230804 9.916919 9.274414 8.77729 9.188496 9.708356 9.93342 9.945491 9.97773 9.672509 9.156371 10.22949 8.785662 10.07195 9.181779 9.501372 8.289571 8.082444 7.79776 8.601064 9.257456 9.186033 10.06608 10.70079 11.05888 11.05768 10.4775 10.82705 10.36256 9.787625 11.0242 10.66063 10.5734 10.51692 11.21304 11.1237 9.345085 8.661133 8.645383 8.779774 9.282918 11.36071 11.27242 11.06058 11.45487 9.563084 10.56666 10.98079 10.56765 10.1027 12.0015 10.01312 10.00359 10.35541 9.914607 9.602465 8.940784 9.489516 11.05812 10.27963 10.67614 9.092072 8.728853 8.823741 9.1464 9.557425 10.88885 8.884974 9.808854 10.59022 9.28815 8.994069 11.25416 9.332291 9.328908 11.156 10.26646 11.57973 11.72931 11.69587 11.74487 11.31737 11.54972 11.40653 9.395757 8.46408 8.151432 8.108891 8.073376 8.275205 8.515882 9.782814 11.09722 10.46759 10.12494 11.5762 10.64129 11.24552 11.4517 10.63385 12.13863 11.95312 10.52773 11.09291 11.23272 12.44853 11.55266 11.4189 11.0659 11.77418 11.30553 12.14438 10.713 12.07508 12.81128 12.00281 12.34017 11.43198 11.61852 10.32667 10.97241 9.958862 11.50824 10.42106 11.94312 11.31126 12.46897 11.33105 11.42982 11.44283 11.54201 11.27826 11.28041 11.35548 11.34503 11.41583 11.28336 9.75342 9.765755 8.762907 11.2845 10.50306 10.47482 10.40957 10.1072 10.4548 8.805172 8.970397 8.184142 8.281252 9.074504 11.37683 11.2591 
9.424852 8.565672 7.551996 7.602051 8.308537 8.286191 8.018795 7.911827 7.521013 7.136376 7.119977 7.092605 7.034183 7.119709 7.409685 7.648199 7.86567 8.029744 8.314641 8.686176 9.531013 8.338226 7.855104 8.647124 8.59774 10.02511 9.496356 9.500487 9.444902 9.381144 8.399884 10.1212 8.986695 8.72223 9.678332 9.867713 7.879238 10.08809 9.759679 10.07546 10.88256 8.973204 8.609131 8.425011 10.08246 10.30205 9.289143 8.894119 8.108286 9.991609 9.223598 8.860936 9.676686 10.23523 10.56723 10.40879 9.600234 9.132636 10.70886 10.19363 8.431167 9.221277 10.16579 9.013803 8.021672 8.500223 9.168709 9.557515 9.533874 9.586465 11.23691 11.33762 10.85648 9.601187 10.70381 10.65665 9.60998 10.43506 10.61366 11.05355 11.15874 10.82376 10.93892 10.12175 9.012254 8.741233 9.453293 10.73527 11.42286 9.469493 9.874587 9.400354 9.347565 11.09193 11.71993 11.60725 11.81253 10.58551 10.73328 10.4789 11.96386 12.66674 12.46979 11.34713 10.01785 11.31947 10.80234 11.07302 9.725883 9.417669 8.729832 9.175343 8.254305 10.42317 9.275755 9.186688 8.113524 9.113411 10.9305 11.24675 9.206461 9.181265 9.585399 11.43544 10.9994 11.88927 11.58542 10.98165 10.65792 11.39613 11.58936 8.881262 8.332022 8.066077 8.113819 8.263713 8.513774 8.402107 8.757285 9.024794 9.512795 9.436525 10.17375 9.823101 11.66827 11.36939 11.32129 11.46714 11.10868 10.37351 11.07688 11.92782 12.2718 12.04986 10.30152 11.3826 11.09479 11.24992 11.97505 10.4559 11.90327 11.23809 11.81946 11.58203 11.64002 10.68564 10.36181 11.05287 10.72425 10.51291 11.23128 10.1949 11.52801 12.5092 10.6033 11.44843 11.50495 11.41704 11.04461 11.3087 9.526828 10.32268 9.960376 11.61221 9.469462 11.25427 9.12623 8.750669 8.994791 9.941651 10.27583 10.0235 9.280616 8.280687 8.210011 9.069068 9.822462 10.9044 11.00336 11.12415 
7.515074 7.520773 8.96863 7.58734 7.762573 8.009044 8.010717 7.238505 6.79977 6.779126 6.840727 6.872704 6.979652 7.10301 7.393877 7.425468 7.685999 7.662064 8.554099 10.51838 9.469328 9.156374 9.559272 10.07481 7.810197 8.62591 10.05558 10.23632 9.946023 8.380185 7.982978 9.84297 8.234118 8.003444 10.44104 8.504313 10.05154 9.921958 9.368193 9.882255 9.069582 8.836842 8.467399 10.49891 9.061028 8.906212 9.481225 9.32375 8.936704 8.568644 9.750392 9.648151 9.417137 10.26379 10.43136 10.28578 9.742938 9.396905 8.918691 10.3048 10.5087 8.544249 8.826191 8.947339 8.854538 9.219231 10.12903 10.70837 9.607469 9.464787 11.64881 10.6844 10.91779 10.39445 10.74384 10.89121 9.177299 11.1032 11.07103 10.75624 11.00749 11.12991 11.53631 10.29969 9.713721 8.86753 11.24007 10.52549 9.765125 9.052337 8.597729 8.840072 11.53171 11.10965 11.71568 11.32931 11.26443 10.78887 11.65457 9.944437 10.49681 12.65053 10.07579 9.579671 9.874829 10.40059 12.13909 12.7759 10.05304 9.425595 8.961007 9.479374 9.216002 10.28506 8.586459 9.838859 10.70984 8.758885 9.223359 11.11814 11.39621 11.44798 10.54794 11.52295 9.432611 10.61872 11.13813 11.02996 11.0815 11.72135 10.63645 8.697599 8.122438 8.0302 8.15099 8.43387 8.670349 8.654293 8.563379 8.639582 8.668215 8.967996 10.26679 10.93687 10.52496 11.66164 10.05661 9.436181 10.54373 9.709474 11.83272 11.81731 12.15824 12.29253 11.39478 11.10034 11.05185 11.1154 11.28863 11.18546 11.47069 11.36773 11.53343 12.41771 11.72801 11.71051 10.80562 10.36089 10.77064 11.07751 11.33213 11.34553 11.29109 10.66252 10.10908 11.5363 10.32785 11.41411 11.22529 11.27853 11.29765 11.2749 10.18275 9.37653 11.30383 10.27034 10.2864 9.381255 8.785966 9.494839 10.09877 9.907518 8.615729 8.193484 8.122474 8.476288 9.745791 10.72515 10.11618 9.910416 
7.144258 7.163932 7.06746 7.388142 7.786973 8.00967 7.905251 7.359065 6.992451 7.457653 6.888139 6.924713 6.952359 7.029076 7.165239 7.221787 7.26401 7.497194 8.053883 9.51707 9.748968 9.463943 9.575912 9.629252 9.521411 8.949648 9.535682 9.601754 8.69901 9.865453 8.334012 7.664224 7.729396 9.099269 9.99294 10.14141 9.635476 9.564012 9.399063 9.564699 9.979555 8.881108 8.650654 9.678466 9.520261 9.519816 10.00234 9.559159 9.544072 9.920799 9.373301 8.798226 9.424561 10.00711 10.51736 9.52801 9.083899 8.775149 8.588972 8.997671 10.60938 9.510094 8.845284 8.960845 10.20355 11.15087 10.37014 10.78968 9.344883 10.18772 11.2673 11.66862 11.48859 10.70802 11.14644 10.82127 10.09924 10.64564 10.2808 10.8591 10.98892 11.30311 11.18329 10.475 10.05105 10.67385 9.854462 9.973752 9.67381 9.513297 11.37061 9.896906 11.53214 10.30206 10.37867 10.92982 11.91494 11.86343 11.32539 9.628324 10.59596 10.47525 10.46944 9.451759 9.417867 9.288239 10.38037 10.186 9.598643 8.886304 8.457486 8.987691 10.56443 10.15578 8.621426 9.690762 10.46232 11.11838 9.690815 9.49675 11.40073 10.36074 11.31569 11.17876 11.28716 10.26445 10.40448 11.52302 11.76344 10.35532 9.607352 8.203545 7.983535 8.010828 8.171098 8.559731 8.673475 8.647798 9.041669 9.074103 9.001881 11.1478 8.796551 9.251909 11.14227 11.62789 11.8524 12.6989 10.12808 10.80395 12.00213 11.23463 12.27551 12.64255 10.9245 11.23936 11.09798 11.09651 11.20678 10.00159 11.11038 12.83418 11.84344 11.76971 11.82502 11.66939 10.72837 12.56622 12.55872 10.87065 11.41154 11.59951 12.18638 10.41637 10.37096 11.64728 11.69994 11.33245 11.47964 10.2428 11.21112 11.21093 10.22452 11.18376 11.07388 11.11118 10.32142 9.696143 9.074707 9.375415 10.10429 8.592766 8.085841 8.571445 8.919454 8.452845 9.121202 10.72897 10.88855 11.07251 
7.212911 7.098236 7.216829 7.44031 7.71402 7.901644 7.975994 7.674022 9.413809 9.12801 8.209534 7.96609 8.214393 8.129803 7.086423 7.198245 7.333791 7.636684 8.363608 9.58077 10.23092 9.844699 9.374392 9.419461 9.359993 8.797835 9.364405 9.66832 9.765539 9.51033 9.35152 9.818321 9.899589 10.64555 9.51524 10.63655 9.461909 9.498173 9.318621 9.290757 7.997468 8.314862 8.497688 8.899818 9.471423 9.866501 10.35947 9.667407 8.748673 8.433987 8.915213 8.040335 8.747689 9.542903 9.727077 9.826774 9.685734 8.337755 9.398482 8.844294 8.786819 10.27068 9.216537 9.419204 10.90082 9.66239 9.016673 11.09485 11.04412 9.705166 9.894408 9.097297 9.741166 10.75486 10.26626 10.57847 10.14181 10.19282 10.28995 11.11356 10.70914 11.36491 11.28608 10.5789 11.61322 11.11843 11.81952 10.17147 10.17372 9.446212 9.690586 10.72063 10.00935 9.624122 10.09597 10.84211 12.04602 11.99246 10.25703 9.862692 9.955385 10.50008 11.55497 10.48456 9.250237 10.20845 9.570104 9.188146 10.58146 8.596229 8.984414 8.816906 9.594809 8.361531 8.059268 10.65855 8.994148 10.22919 11.40817 10.48714 9.690156 12.01705 10.77768 9.534988 11.79395 10.47692 12.09897 11.43633 11.8567 9.924511 8.805222 8.192589 7.961301 7.996012 8.163142 8.504273 8.815156 8.804382 9.731831 10.60426 9.07511 9.385508 10.97186 12.60367 10.86972 11.59437 11.03285 11.73399 11.12896 10.7167 11.96125 11.94273 12.0703 12.33486 10.97928 10.39283 12.64741 10.87072 11.15211 11.25312 11.1079 11.51234 11.15303 10.6575 12.14243 11.1053 11.76358 11.87936 10.65874 10.4495 11.47483 11.66608 11.64542 11.68022 12.53129 9.414619 9.611023 11.42195 11.24088 10.24834 11.17787 11.16448 11.17101 11.09315 11.01633 10.99797 11.02626 11.12025 8.650427 8.619212 8.457394 9.187544 8.47161 9.304266 8.982622 8.865523 9.77451 10.75309 9.633048 10.9913 
7.051834 7.084023 7.065383 7.270492 7.372833 7.791385 7.827237 8.249246 8.579775 8.706929 8.762577 8.940426 7.728963 7.047848 7.122843 7.347274 7.631791 8.263989 8.469076 9.344313 9.877126 9.776545 10.51755 9.747261 9.415236 8.273285 9.332246 9.042397 9.132655 9.197804 9.416703 10.36602 10.61986 9.590097 9.353411 10.00995 9.161831 8.93147 8.641059 8.346038 8.240513 8.998556 9.276645 9.547335 9.623335 10.02568 10.13089 9.40535 8.474248 8.496123 9.555925 9.690672 9.274615 9.340822 9.809313 9.562171 10.29237 8.843935 9.663317 8.577908 10.08588 9.048159 9.223691 11.24249 9.303061 10.95773 10.48537 9.864026 10.0751 11.13342 9.604108 9.385167 10.73189 10.74406 10.41334 10.25864 10.45538 9.817787 9.972678 10.50025 10.94016 10.24686 10.06546 11.3777 11.03946 9.11876 11.44545 10.05494 10.25813 9.962686 9.878362 11.91413 9.772853 9.752051 9.986284 11.78533 10.29293 11.82584 10.73016 10.53195 11.90317 11.05126 10.80725 10.66069 12.30309 9.601721 9.043716 9.186804 9.406297 9.074317 10.12364 9.832338 8.05732 8.105366 8.837661 10.44322 9.692415 10.0031 10.09903 11.24689 9.996552 10.04804 9.582855 9.981121 10.5156 10.4674 11.87375 11.87635 12.11483 9.771865 8.584831 8.10047 7.957435 8.072814 8.268104 8.453719 8.534792 9.79928 11.27082 11.32088 9.251375 9.276217 10.26578 12.30626 11.51954 11.4985 11.9468 9.807426 12.94679 11.8498 11.23863 12.38457 11.84384 12.06687 12.35634 11.49311 11.84846 11.82845 11.69256 10.88457 12.66354 11.41079 10.46051 11.77076 11.54595 11.46676 11.54493 11.58499 11.59711 11.6523 12.28731 11.47473 10.6494 11.33467 9.843643 11.69792 9.553475 9.737525 11.48131 11.27152 11.19215 10.27772 10.22668 10.47151 11.02388 11.01684 11.04074 8.61909 8.674677 8.663927 9.759009 9.749327 10.77466 9.666967 9.43777 8.580304 9.284616 9.173688 10.02981 8.892352 
7.107438 7.126374 7.084424 7.180637 7.022082 7.451177 7.943366 7.993784 8.188582 7.92612 7.989957 8.299321 8.097961 8.797803 7.281418 7.595431 8.331072 9.80027 8.510768 8.698817 9.862612 9.864874 10.40873 9.818593 8.729006 8.431383 7.785527 10.15376 9.578433 9.146782 9.412178 9.92189 9.745906 9.185529 9.966571 8.688445 9.133687 8.628441 9.173937 9.486475 9.424402 9.257214 10.75357 10.22843 9.958135 10.06213 9.938571 9.173126 9.325311 9.118757 8.372097 8.538935 10.26315 8.620651 9.446351 10.10374 9.807837 9.536118 8.294393 9.327213 8.685288 9.700125 11.41311 10.71982 9.367228 10.71411 10.97781 10.86294 10.07502 11.03043 9.353516 9.750446 9.861202 11.15252 10.33043 10.23942 10.12959 10.63944 10.7063 9.92008 10.22523 9.975716 10.43777 9.38362 9.188053 9.176594 11.14487 10.25662 10.56974 10.31641 9.905673 9.693605 11.00973 11.91507 9.592753 9.358097 9.50808 11.37557 10.32669 11.09149 10.65557 12.16007 10.6231 10.88801 11.43754 9.791031 9.258563 9.244994 9.56077 9.079514 9.228656 8.495822 8.004216 8.493899 9.906635 10.58795 11.18661 11.06948 9.460914 9.958033 10.00924 10.46644 11.19979 11.46154 11.24284 11.91782 11.39502 11.0135 9.576334 8.781565 8.309272 8.105786 8.117594 8.24011 8.374712 8.904976 9.801279 10.82898 10.93263 11.82953 8.83543 10.22268 11.12696 11.71452 10.75285 10.7021 11.98621 11.02268 11.11758 12.30692 11.42465 13.04158 12.32326 12.07163 11.2743 12.3361 10.90171 11.19352 12.02434 12.00309 11.49374 11.45757 10.82608 11.12781 11.19962 11.34856 11.5131 10.74275 11.05401 11.72689 11.62325 11.49153 11.326 11.7243 10.20076 11.37658 9.61074 9.554619 11.46555 9.487432 9.447988 9.25449 11.38931 10.2084 11.05792 9.641171 10.3236 9.271026 9.326305 10.4947 10.4833 9.660635 8.137708 8.979439 9.768721 7.859447 10.45801 8.822567 8.709576 8.332748 
8.937242 7.375749 9.280612 8.258823 7.594035 7.036766 7.335202 7.719032 7.822501 7.600451 8.291655 7.390745 9.145318 7.994349 7.610433 7.904797 8.872528 9.926052 9.114472 8.451653 8.328339 8.189086 8.791537 10.49171 9.667315 10.11687 7.491364 8.780696 8.604557 9.839015 9.283119 9.79507 10.10255 8.350583 8.650922 8.596317 8.706456 8.878635 9.073486 9.485366 10.02759 10.18654 10.58852 9.829434 9.890809 10.22423 9.864499 9.494454 9.389572 8.234008 8.537462 8.430322 10.09671 8.509049 8.751151 9.226022 9.887793 9.561433 8.983305 8.756296 11.15783 10.78161 10.15307 9.970092 10.60749 9.746704 10.89286 11.33708 10.4047 9.887318 9.772342 10.9967 11.46995 10.99925 10.96721 8.942179 10.21727 10.84813 11.12801 9.615503 10.3078 10.39717 8.926635 8.770516 8.869147 9.1177 9.662735 9.933146 11.70576 9.662639 9.369713 9.971275 12.13197 11.40366 11.74641 9.088492 9.499849 9.052726 10.84589 12.03574 11.69978 11.48336 12.10644 11.14824 10.10481 9.47353 9.604816 9.491617 8.932936 9.914173 9.867777 8.982221 8.441435 9.0144 10.92727 9.696692 9.801871 11.09948 11.08519 10.22375 11.53012 11.32414 10.00867 11.65401 11.08744 10.91943 11.03571 9.718662 8.964106 8.47066 8.31958 8.349372 8.322275 8.355145 9.154012 10.86062 10.20589 11.38021 8.862203 8.714587 8.553095 10.71374 11.60312 11.44056 11.23374 10.96354 11.46016 13.11391 11.43193 11.59829 12.59921 12.38778 12.37859 12.36088 12.13069 12.52521 12.21622 13.05378 11.94868 11.93731 11.98143 10.51621 10.26779 11.19447 11.33494 11.66732 11.52344 11.68586 11.70831 11.94658 12.02669 11.41215 11.89521 11.08002 12.40222 10.71064 9.244143 9.141536 9.773005 10.08037 9.519617 9.771464 11.33536 10.20107 11.02067 10.98992 10.96655 10.95928 10.28727 10.28768 9.429992 8.568682 7.953306 9.658887 8.200128 7.710793 9.646343 9.605236 8.610472 8.956321 
7.443933 7.425618 9.332722 7.345123 7.583498 8.140072 7.675268 7.359142 7.618182 7.459163 7.244998 8.05134 9.445907 8.799431 8.10317 8.471498 9.97631 8.998233 9.632289 8.364643 7.733594 7.810277 8.717447 9.838111 10.09308 9.370674 9.130765 8.823165 8.055519 7.705622 10.54691 9.848979 7.996175 7.859595 7.97326 8.072937 9.181397 8.816152 8.623219 10.43829 10.18212 10.29989 10.36312 8.947049 9.055887 9.098702 9.465401 10.00829 9.387059 8.869311 9.28486 8.631518 9.103983 10.22006 10.43759 8.471945 9.062701 9.35513 9.072578 9.475904 11.03584 11.01563 11.12688 10.06765 10.81886 10.78308 10.92239 11.46935 10.60417 11.03361 11.26561 10.73123 11.6157 10.94431 10.61009 9.500347 10.76509 10.75465 10.67782 10.2164 9.787736 11.3544 8.616491 8.535196 8.791947 8.924714 9.471797 9.657757 9.072803 9.483393 9.064742 10.40961 11.59464 11.82558 11.08887 9.47317 8.780346 9.597371 10.45022 11.8476 11.19524 12.47305 9.97594 9.654762 9.50352 10.70184 9.363635 9.502797 8.482166 10.29324 10.1163 10.35007 10.219 10.59899 9.779074 9.277481 8.686719 8.8557 11.20582 9.893325 11.67122 10.88331 10.29809 11.75075 11.76173 9.49359 9.642753 9.699509 10.1691 8.887637 8.573745 8.695542 8.70361 9.507045 10.97175 11.41529 10.41716 9.846384 9.025573 8.761355 11.20581 9.305946 11.86365 11.59521 11.92792 10.83861 11.83543 11.25138 11.63339 11.78997 12.57472 12.01555 12.00612 12.07107 12.09416 12.05013 11.24655 11.83244 11.99149 12.00688 12.36116 11.91777 11.22798 11.04396 11.36093 11.3507 11.35002 11.53812 11.66139 11.63927 11.69593 11.3091 11.11119 11.51817 12.38983 11.6938 11.41302 -9999 9.40872 9.611462 11.35917 10.28775 11.25087 11.05589 10.97149 10.97487 10.0838 10.91228 10.38726 9.038234 8.656322 9.037358 7.332299 7.978053 8.732981 7.572937 10.07688 8.81118 10.58048 10.80364 
7.4949 7.509599 7.46948 9.666533 9.320491 8.485333 9.744556 7.104984 7.321828 7.498641 7.522223 7.467005 8.880592 9.202039 8.730399 10.47371 8.234833 8.497896 9.909408 9.41037 7.994083 7.884568 8.583129 9.445706 9.391932 9.62735 9.402323 9.871017 9.720325 9.880229 8.355272 8.396341 8.691523 7.821411 8.864926 9.599488 8.618004 9.011104 9.287911 9.167675 8.646215 9.256851 10.43821 10.27716 10.22138 9.126771 9.212524 9.834501 9.889518 9.53279 9.288678 9.6248 8.151792 8.505315 8.926607 9.232532 9.307155 9.275983 9.6785 9.708644 10.31505 9.959336 11.03428 9.947928 10.96395 10.12676 11.01792 11.89632 9.825066 9.061509 9.967205 10.1968 10.92933 11.16664 10.71814 10.46052 10.60198 10.79108 10.86521 9.889928 10.11726 10.11276 10.54872 8.688817 10.9415 8.644136 9.16846 9.442598 8.722488 8.668082 9.355059 11.3231 10.72886 10.95191 9.8506 9.624737 9.45621 9.688764 11.65077 10.74845 12.09613 11.79186 10.36335 8.854736 9.006109 8.722126 8.980994 10.44715 10.64471 8.486324 10.24011 7.958482 9.122662 9.491515 8.414144 8.140516 8.210612 8.823618 11.2281 10.81732 11.3875 10.48574 10.17244 9.590807 9.03671 9.01467 9.269014 9.805391 10.92683 11.09874 8.694249 8.882284 9.31727 10.77516 10.79868 11.38662 9.70944 9.155658 9.727635 9.529126 11.17047 10.40177 11.74844 10.70775 11.13147 10.47415 10.12409 10.64327 11.35779 11.19705 12.28567 12.29974 12.17419 12.45848 12.05775 12.01834 12.52354 11.70078 11.76143 12.45464 11.70541 11.39447 11.80947 12.32835 11.72203 11.44901 10.98255 11.62715 11.62049 10.99197 11.27097 11.20215 11.83841 11.16865 10.71018 11.18608 11.355 -9999 9.410047 11.28625 11.14714 11.3664 11.25627 11.21161 10.94834 10.94423 10.95362 10.85727 10.88259 9.113012 8.741489 9.462656 7.671192 8.574622 9.023354 9.76948 9.733827 9.161548 8.704705 7.88 
9.244045 7.977864 8.798835 9.466365 8.809565 8.05281 7.661628 7.254519 7.328191 7.591735 7.639067 7.521501 8.665731 9.375984 9.4293 8.229643 8.825681 8.072492 9.339956 9.554034 8.302534 7.701561 8.184007 9.689113 8.506981 8.419269 8.306536 8.825623 9.769153 8.740098 8.574636 7.960606 8.461884 10.05826 9.17711 9.395031 9.138425 9.106872 8.743489 8.989046 8.678699 9.027265 8.455414 8.331777 9.302062 8.749867 9.416719 10.82164 9.775824 10.30829 9.020003 8.926807 8.553212 9.342516 8.570691 9.278401 10.83198 9.475305 11.04494 10.58513 10.64297 9.476074 10.4842 9.61043 11.29954 10.71023 10.9323 10.40877 10.92285 10.22499 9.605951 9.882777 11.02252 11.00104 10.49472 9.138778 10.84441 11.08453 9.989865 9.344163 11.2438 10.33072 11.00365 10.74114 10.50326 8.751855 8.575765 8.97969 8.511978 9.917937 11.31097 11.49458 10.92795 9.423845 9.429722 9.717228 12.72575 11.00882 10.8081 11.37088 10.91175 9.985995 9.414719 10.7236 8.419112 7.801135 7.958839 8.430616 8.457877 8.864818 8.407904 8.068191 8.122824 7.902449 7.723294 7.610672 7.69773 8.185915 9.101702 11.43194 9.942913 11.99515 10.18937 10.17127 8.874688 8.717961 9.361884 10.3146 10.82167 10.38823 11.40014 10.07827 9.265866 10.4999 11.1576 9.206675 8.981931 9.151845 10.1956 11.54761 11.16788 9.947785 9.990104 11.86407 11.68501 11.07097 10.38103 10.10926 10.30746 11.83779 10.94264 11.47878 12.64771 11.32835 12.10528 12.04647 12.10364 11.94809 12.06362 11.37751 12.50388 12.69258 12.29929 11.40949 11.82544 11.57522 12.08939 12.0121 11.60344 12.07072 11.35194 11.33302 11.2714 11.28291 10.73155 11.32547 10.22061 10.92059 11.31187 -9999 11.13573 10.286 10.42273 11.32361 10.97856 10.96521 10.94468 11.06465 10.99452 9.290692 8.981841 9.438801 7.777563 7.707117 8.755028 7.601423 9.664261 9.616874 7.39733 9.903272 
8.777773 7.748851 7.56314 8.38883 8.477602 9.239696 7.096237 7.113472 7.334868 7.621139 7.635769 7.504009 7.349296 7.536158 9.225236 7.522859 8.152796 10.3461 8.238845 9.435102 7.664284 7.943676 8.719109 9.518132 8.780367 9.620563 9.885045 9.780073 9.052577 10.00868 8.276645 8.604136 9.92361 10.04003 9.687472 9.288951 8.891738 9.373774 9.327203 9.263229 8.889485 9.10712 9.091197 8.856618 9.401655 9.041916 9.254041 9.380971 8.979058 9.202184 9.100232 8.897698 8.881762 8.183982 10.87518 9.056172 8.876812 10.05928 10.84653 10.44442 10.81886 10.42922 9.441623 10.97535 11.28888 10.77546 11.35215 11.34274 12.17102 11.55066 9.819914 9.464255 10.97299 10.95201 11.20078 10.26224 8.915508 9.456896 11.16939 9.042583 11.43782 9.675385 10.33429 9.74463 9.052037 8.434443 8.361312 10.55096 8.4119 11.11324 10.66789 11.05771 11.72898 9.705578 9.810229 10.08721 11.65499 11.98883 9.685356 9.329511 9.318051 9.346054 8.882526 10.55736 7.760401 7.611363 7.857109 9.007607 10.07323 7.939578 10.62168 10.61441 7.715756 7.568908 7.467188 7.549542 7.94391 9.452545 11.14203 9.801214 11.38597 10.67519 10.46691 10.44283 9.192536 8.739418 9.428072 10.53701 10.64729 10.6282 9.676202 11.21978 9.577505 11.65287 9.982762 9.159309 8.947476 8.997438 9.129806 9.854407 10.69795 11.71855 11.74626 11.56692 11.78249 12.08404 12.43677 10.26131 9.555767 9.888279 10.49967 11.59931 11.02573 12.00783 12.04328 12.03162 12.19556 11.95632 11.92219 12.00089 11.94845 11.87882 11.87357 11.62568 11.56206 11.71136 12.18779 12.18395 12.14826 11.93843 10.84757 11.65266 11.01496 10.99006 10.81336 10.82937 10.77845 11.07821 11.30477 9.216752 -9999 10.46014 10.47606 10.42348 11.07167 11.09256 10.99845 10.88481 10.10595 10.15664 10.29107 8.602397 7.610694 7.61534 8.442415 9.282512 8.000088 7.223658 8.018112 8.048642 
7.256676 7.209971 7.874693 10.20552 9.247443 7.64022 7.609745 7.264957 7.372317 7.475901 7.580654 7.722937 7.22835 7.227346 7.278424 7.723558 10.07251 9.714531 10.12269 9.815586 7.609742 7.672867 9.707168 10.33881 9.61584 8.430098 9.115801 8.90577 9.521022 8.158598 8.935102 9.772008 10.3259 8.852409 8.518601 9.547556 8.58521 9.486943 10.14502 10.40181 10.00605 9.387258 9.264077 9.384746 9.688068 9.207298 9.200001 8.59446 10.49819 10.20367 8.854113 9.382052 10.47391 9.162291 8.767531 9.216421 9.813519 11.29355 9.297202 9.924217 10.07874 10.59051 11.19601 10.53649 9.092809 9.459085 8.784598 9.649621 10.85042 12.15941 9.773065 9.712579 10.68042 10.35123 9.436984 8.836575 10.43532 9.733527 11.21948 9.812632 9.881526 9.860853 9.502756 9.791717 8.571427 8.484754 8.400889 8.363568 8.976213 10.77454 11.47178 11.70573 11.94648 9.928608 10.09881 10.6234 10.61751 9.966352 9.659614 9.662753 8.849967 8.562728 7.818532 8.013459 7.490568 7.835059 8.183813 10.80632 8.317086 9.597043 10.66162 8.318279 7.607768 7.492794 7.367618 7.737473 8.960684 11.21926 9.564661 11.23893 10.77416 9.473136 10.15053 10.40918 11.07842 9.800257 11.44383 9.743948 10.73584 11.264 10.28756 10.7138 11.19666 11.25085 12.56548 9.999818 9.573226 9.755862 10.69885 10.52044 10.70067 11.31774 10.05417 11.27455 10.30198 10.93678 11.51025 10.92118 9.561386 9.84215 10.6415 11.6596 12.77792 12.33055 11.854 12.33548 13.09511 11.84278 11.29691 11.64954 11.89154 12.11261 11.97511 11.53777 12.26773 12.07061 11.11527 11.97302 11.93244 11.78726 12.12696 11.42963 11.50484 11.64459 10.24672 10.44684 10.37765 10.34188 10.52527 11.12242 10.95975 11.38344 10.26949 10.48972 10.14098 9.180127 9.935163 11.09208 10.91442 10.85743 10.00238 7.689366 8.025733 7.367892 8.691381 9.362605 9.776852 8.274539 7.192726 7.897517 
7.284177 7.280349 7.171428 7.467105 7.599818 8.216697 8.483972 9.366325 9.180376 7.3869 7.429155 7.90319 7.737774 7.508173 8.310702 9.812679 9.571057 9.395899 10.13059 8.099496 7.590028 10.31603 9.929295 10.20104 9.753314 10.17879 10.10563 9.85425 10.55861 9.285363 8.496564 10.43463 9.156254 8.85712 9.046106 8.641027 10.26922 9.127516 9.605536 10.47149 10.2727 9.825434 9.216965 8.949104 8.806332 8.612989 9.604172 10.45767 10.66816 9.021586 8.916566 9.691577 9.064832 9.191149 9.850489 9.901021 9.828758 9.766646 9.815582 9.329889 10.13326 11.05692 12.15925 9.818135 8.892025 8.50361 8.448956 8.853166 9.642051 9.475482 10.43701 9.838592 11.41983 10.60995 10.90511 9.208635 10.52174 9.839883 10.7406 11.2091 11.43437 10.1942 10.23333 9.759881 8.740621 8.631753 8.669495 8.535787 9.406867 11.18993 11.32912 11.50982 10.61546 11.18984 12.37961 11.77706 10.16102 11.56762 9.300975 9.091041 8.338762 7.654533 7.467403 7.487318 7.964578 9.175588 10.18822 9.206531 11.30042 10.96361 8.807696 7.826962 7.612616 7.389867 7.711627 8.446317 9.880826 11.10259 11.63042 9.503265 9.429199 10.67153 10.11888 10.40272 10.85281 11.56924 11.26998 10.03783 10.93152 10.64437 11.54963 12.29126 11.95279 11.83658 12.06174 11.96099 12.12692 11.97323 11.39463 11.91757 10.61973 10.5382 11.06632 10.39252 9.863486 11.903 10.56728 10.58565 10.06444 9.803707 11.69075 12.01739 11.76104 11.8315 12.28968 12.07264 12.22451 12.18493 12.70112 12.58783 11.75213 11.48325 11.08503 12.51969 12.07224 11.26297 12.12279 12.96201 12.03499 11.91722 11.56882 11.29739 11.13503 10.56508 11.18046 11.74273 10.49966 11.23868 10.19566 11.17791 11.1603 9.270109 11.38653 10.62947 11.34092 9.015399 9.000126 10.26547 9.987226 10.07702 8.336794 7.115336 8.237731 7.51275 7.956149 8.226029 8.474927 6.962101 6.832733 7.977651 
7.680681 7.677592 7.423245 7.699433 7.195571 9.164507 9.120424 8.86869 7.371281 7.366359 8.33011 8.922857 8.922035 9.340998 8.938268 9.040723 9.376589 8.974811 8.035571 7.816537 9.512957 10.24506 9.976687 10.45873 10.62496 10.05038 8.489449 8.492457 9.307843 9.379855 10.51699 8.669096 8.639784 9.330942 9.672075 9.480593 10.36155 9.057749 9.282392 10.05698 9.821628 8.891786 10.75677 9.096931 10.18368 9.686145 9.182246 9.260075 8.089114 8.503609 9.651984 10.22678 9.438343 9.703063 9.705544 10.20885 10.07824 10.6367 10.71064 9.962776 10.57034 10.90048 11.05122 10.24567 9.501174 9.118157 8.723498 10.3464 10.75422 11.53825 9.09184 9.557621 11.2754 10.84578 10.65905 8.958055 10.20979 9.217806 10.9799 9.808116 9.914207 10.70833 10.61858 9.704309 9.135541 8.994553 9.213333 9.872251 11.03059 9.501244 10.25078 9.603445 11.68446 13.00258 13.06663 11.26844 10.92695 10.65667 10.32836 9.361643 8.327959 7.623185 7.726827 8.788828 9.832145 10.60372 9.967915 9.86275 11.30707 11.18378 8.119735 7.585197 7.58507 7.62458 10.19969 9.293435 9.918337 11.61855 9.803286 11.04999 10.30875 9.848866 10.06262 10.46689 10.16848 10.65995 10.82462 10.55842 10.29681 11.09684 10.7815 10.61696 11.22428 12.08592 11.51257 12.55502 11.54698 11.37231 12.10314 11.39229 12.00404 10.54436 11.70453 9.182203 11.55747 10.49341 10.61264 11.29208 10.59624 11.71209 11.52362 11.58063 10.342 11.2831 12.16003 11.82127 10.0204 11.64998 11.3604 11.15494 11.37079 11.19276 10.50632 12.85929 11.62947 11.77577 11.39443 11.25782 10.88369 11.51617 11.43455 11.31809 11.23903 12.04266 10.89277 12.52361 10.98941 11.22883 11.33256 11.21295 10.39458 10.23555 11.30253 11.27905 11.29422 9.036908 9.23383 11.14734 11.24851 10.89132 9.352201 7.660433 7.983494 7.973161 9.517112 8.782964 8.296276 9.92909 8.034225 10.42505 
9.274463 7.090591 8.597458 7.655077 7.104848 7.224062 7.529343 7.512346 7.581455 7.845428 9.340723 9.919445 9.114384 9.212165 9.524928 7.916084 7.658075 7.743986 7.584427 7.633572 10.34249 9.659886 9.579038 10.12163 8.449127 8.78861 8.851845 8.787977 10.91258 9.042943 8.729058 8.230038 9.061359 9.2836 9.283483 10.05608 10.29648 9.499117 8.991569 8.836876 8.468702 8.061975 10.02361 9.064252 8.24609 8.622469 8.043363 8.150025 10.7166 8.968135 9.705109 9.807133 10.1091 10.44096 10.26587 10.97869 10.53387 10.06573 10.31729 10.42223 10.50304 10.40078 10.20352 9.80486 10.25537 10.21378 10.11309 8.747847 8.915728 11.26086 9.198526 9.896814 11.55768 10.94614 10.80058 10.32573 10.40341 10.24462 10.70988 10.0946 10.17141 10.36394 10.53334 10.14264 9.627053 9.523422 9.997337 10.98495 10.72031 9.29211 8.924593 9.103322 10.63641 11.76756 12.39669 11.79045 11.57304 10.71184 10.14281 9.8427 9.124209 9.378573 8.720721 10.06672 10.97038 10.98825 11.17295 10.1637 9.922076 8.560971 7.516467 7.668888 7.75667 8.526203 10.77673 9.567862 9.351997 9.616523 9.535108 10.64856 11.5657 11.78482 9.85726 9.739744 9.89706 10.40722 11.53661 11.6587 10.95083 10.69405 10.28869 10.61823 10.23547 10.81678 11.0507 12.54023 11.3006 10.94578 11.32868 12.27089 11.95342 10.90079 10.01441 9.315211 10.8301 10.81144 10.16213 10.59586 11.85039 11.66629 10.91641 10.43879 9.267343 9.265249 11.40553 11.53704 10.34675 11.46937 11.24849 12.0314 12.54417 12.18693 10.59781 10.79326 11.70565 11.17662 11.21972 10.96481 10.92373 10.08157 11.69869 11.44574 10.40354 12.45093 11.50635 11.24915 11.334 11.26398 11.30755 11.30065 9.687227 11.36839 10.43359 11.26381 11.27836 9.661275 9.045373 11.25315 9.515063 10.977 10.14325 8.986694 8.25237 9.914618 8.674908 7.193067 7.759679 7.867907 8.702491 8.230775 
8.038158 7.564766 8.986265 8.9478 8.912842 7.767872 7.236768 7.280628 7.319337 7.940252 7.958632 9.51664 8.530684 9.048026 7.77213 7.424273 9.745598 10.03669 9.352478 8.364064 8.244652 10.01501 9.298657 9.974113 9.139551 10.217 8.769652 10.35567 9.137273 9.141983 8.663597 8.20653 8.578898 9.133447 10.20415 9.712359 9.821789 9.508817 8.59482 8.440598 8.829106 8.964032 8.70647 9.737445 7.822687 9.10883 8.396273 8.967278 9.690696 9.451718 9.997116 10.66132 11.1274 10.58817 10.94263 9.745178 10.07785 9.796926 10.03897 10.23678 10.10974 9.223764 8.725488 9.433537 10.25952 10.93698 10.3609 9.708485 8.751747 10.74818 11.25023 9.964373 10.57987 10.15033 10.77174 10.42839 9.916031 10.48995 10.54504 9.692087 9.491871 9.847403 10.12136 10.21945 10.07822 10.90027 11.84267 11.18813 10.80476 9.730777 10.13033 9.535684 9.90845 10.91686 11.58673 12.25428 12.83235 9.672164 9.411429 9.459877 9.72494 9.961107 9.613036 9.86999 9.782597 10.85064 10.78173 10.33559 8.40586 7.507765 7.695244 7.630277 8.357989 9.212898 11.33323 9.40509 8.859606 9.334481 10.9248 11.56483 10.80578 11.0872 9.315707 11.29515 10.61106 10.09085 10.41692 11.11892 11.41905 12.19922 9.820151 9.386061 9.768576 10.35069 11.24824 11.5036 10.67956 10.28342 10.26549 12.19609 11.54682 10.62226 9.868379 8.979622 10.88524 9.909188 9.842585 9.824101 9.970044 10.85548 10.99395 10.90285 9.846541 9.998922 9.139932 9.948026 10.80443 11.45457 11.6863 11.44627 10.78172 10.69199 10.72539 11.61325 11.61324 11.13533 11.13643 10.88937 10.87245 10.66774 11.02009 12.47008 12.49651 12.44892 11.57264 11.30811 11.37929 11.3335 11.37284 10.32762 10.47078 11.02097 11.04288 11.25877 11.35047 8.945732 9.012594 9.703183 10.58155 11.06595 10.50646 9.454155 9.95143 9.187569 7.682116 6.859091 7.647989 8.061541 8.717416 8.450939 
7.557046 9.173816 7.532157 9.088976 8.005631 7.13555 7.444367 7.30898 7.369801 7.437761 7.527315 7.648277 7.6558 9.642637 8.038304 8.043995 9.440815 9.480019 9.409813 9.728128 8.614529 8.288123 9.780415 9.862606 9.711361 9.43619 9.137575 9.237401 8.523363 8.529533 8.984861 10.43729 9.016297 9.244578 10.91221 9.3305 8.864804 9.500884 9.314022 8.560882 9.54278 8.502187 8.400627 8.523889 8.77776 8.359071 8.822803 9.6657 10.24388 9.758714 9.782227 10.46195 10.86507 10.21586 9.564291 9.853622 10.37496 11.70824 10.65084 10.01411 9.272591 8.313363 9.818271 10.17761 10.53611 10.93019 11.21458 9.602231 9.691823 10.12057 10.02711 10.69224 10.59002 10.50654 10.76646 11.0766 9.464048 10.62612 10.64854 9.359163 10.07166 11.06215 8.934031 10.02585 10.49504 12.181 10.86523 12.10661 11.39708 12.54124 10.62544 11.03556 11.0914 10.40843 10.41217 9.960358 9.463485 10.91089 9.382934 9.346148 9.627578 9.869797 10.11689 10.21614 10.22229 11.31071 10.86573 10.79716 7.682755 7.644247 7.726016 8.514815 9.800005 11.10979 11.34087 9.160326 8.608602 8.859387 9.696886 10.2238 10.72832 11.49961 10.61497 10.10994 9.50197 9.689674 10.43141 10.74003 11.21362 10.21297 9.123821 10.15114 9.805403 10.22542 9.88214 9.840998 10.49486 9.977612 10.15813 11.65006 10.30928 10.50728 9.237129 9.023353 10.28103 10.96716 11.10708 10.44141 9.578801 11.50045 11.51197 10.86236 11.43339 9.438329 11.46486 11.038 10.34882 11.44608 10.89262 11.30152 10.86984 11.29491 11.40786 11.43366 11.42682 11.28093 11.17259 11.30323 12.03747 10.42177 10.45807 11.24883 11.44324 10.58296 10.35184 11.45692 10.37225 9.838722 9.756924 11.33894 11.28751 11.27097 11.26148 10.04409 9.455834 9.074368 9.074924 8.96609 11.26576 10.37177 10.51661 9.978876 10.33658 9.066804 7.269865 7.013611 7.689822 8.01481 8.494479 10.4456 
8.414279 9.851439 8.136899 9.323886 8.09613 8.205617 9.355922 7.347249 7.414629 7.475191 7.598002 7.780523 8.468609 8.619987 9.376065 8.780423 10.10306 10.24407 9.715602 8.483225 8.987521 8.760739 9.962161 9.257153 10.03901 9.760915 8.852662 8.696589 9.454638 10.19261 9.105133 9.888096 9.102396 9.126253 8.467257 9.971058 8.384473 9.795451 8.518312 8.36223 9.488164 9.533053 8.095067 8.393707 8.288204 8.53581 11.14428 11.00266 9.565391 9.158577 9.79469 9.495941 10.45845 9.584908 9.384494 9.288054 10.24693 11.75344 9.838621 9.255763 9.199438 8.202234 8.588577 9.253202 9.921437 9.694788 9.687551 9.620933 9.90843 10.63386 11.51951 12.2597 10.43477 10.40027 11.46614 10.24021 9.135697 10.29011 10.34475 10.51942 10.68873 10.85917 8.563393 9.29337 10.45802 11.13109 10.21333 9.993497 9.735321 12.33086 11.47884 9.609891 9.928537 9.361102 8.876871 9.533412 9.405861 9.239271 8.99249 9.661743 9.817168 9.855392 9.91801 10.22419 9.990099 9.585997 9.390099 8.478703 7.769617 7.772293 8.067164 9.278378 10.42409 10.03931 9.536384 9.156317 8.721704 9.568668 9.048071 9.479871 10.85225 10.61542 9.990273 10.03226 10.4771 10.64757 10.42447 11.05734 10.85408 11.04435 10.31415 11.56089 11.4053 11.62571 9.99397 11.3685 10.96089 10.61701 11.73928 10.36643 10.55387 11.55218 11.43698 10.02407 10.50143 11.71005 11.30635 10.54237 11.45888 10.61638 11.19025 11.439 11.28371 11.21846 11.42807 9.908429 9.657651 9.957222 10.33918 11.13144 11.33736 11.1084 11.12575 10.9085 10.72493 11.35664 10.68771 12.64713 11.95665 12.47073 10.43546 11.3455 11.30575 12.11341 11.85686 11.45339 10.54424 11.45412 11.4318 11.27641 11.2682 10.25705 10.50399 11.28426 11.33058 11.39333 9.66012 10.55103 11.14995 10.36881 10.46093 10.16032 9.530506 7.892993 7.12045 7.240137 7.982093 10.18585 10.13872 10.39988 
9.079485 8.698453 7.085436 9.222811 9.68242 9.194405 8.779612 7.98696 8.011242 9.419781 8.583297 8.574224 9.778337 9.632102 9.571261 10.16477 10.25103 8.260324 8.561599 8.0683 8.895706 9.165826 8.505889 8.220946 9.542574 8.392913 8.785049 8.314987 8.770283 8.703415 8.904941 9.135483 9.511425 8.37095 10.31866 8.427358 7.722531 8.559512 9.396359 9.673933 8.284963 8.696226 8.818804 9.288095 10.48973 10.79583 9.775989 9.646827 9.26131 9.274446 9.49544 9.306438 9.707737 9.751872 9.651801 9.551805 9.697671 9.414104 11.6976 9.349413 9.241776 9.68959 10.6617 10.31933 9.848538 9.452075 9.180766 9.164445 9.926401 10.95637 11.70016 11.0939 10.31312 10.29803 10.51993 10.69522 10.59911 10.50306 10.37596 9.303391 8.85316 9.011139 8.68614 9.071215 11.02033 11.08004 11.07092 10.0436 9.434406 11.03734 10.32142 9.291114 11.04877 10.84252 8.685014 9.232639 9.814383 9.76897 8.979511 8.04511 8.023018 8.236349 10.57953 9.81048 11.17575 9.554883 9.05759 7.975846 7.808389 7.894615 9.491843 10.21154 9.484713 9.204055 9.000331 10.36017 9.812279 9.436742 9.910434 10.41946 9.862607 9.83889 9.786717 10.47303 11.41969 12.01944 11.93188 10.45658 12.11541 11.86654 12.09478 10.43568 10.78726 11.22226 11.39877 9.877485 11.02128 11.53801 10.65267 10.82769 11.09233 10.82358 11.18396 12.03197 9.99279 11.45214 11.57948 10.96695 11.55978 11.5884 11.47091 10.4195 11.33582 9.425968 9.81808 9.765028 9.378169 9.805935 11.22671 11.0712 11.15729 11.08472 11.03269 11.03576 11.10606 11.35397 11.85359 11.24264 11.03465 12.08298 11.7178 11.3674 11.86215 12.20947 12.3875 11.6494 11.78288 11.40355 10.43367 11.30223 11.52517 11.3178 11.25974 11.22587 10.87991 11.38582 10.07758 11.28117 11.12121 11.05449 11.06575 10.92325 9.504445 7.448255 7.454751 7.585982 9.757383 9.622098 10.35341 9.902576 
9.176599 7.584832 7.230282 7.168722 9.124378 8.770892 8.908107 8.94509 9.222314 8.649776 10.24085 8.388447 8.6508 9.563803 8.773941 9.259661 8.853971 9.153792 9.486793 8.617677 8.032866 7.683982 7.707634 7.731784 7.75529 7.830615 7.991354 8.173359 8.30449 8.317725 8.440958 8.83292 9.508767 8.916817 8.626555 8.050734 8.241681 7.70788 9.664362 8.325609 8.666329 8.951133 8.626662 9.592259 10.92344 9.251359 9.18891 9.371687 9.422482 8.977839 9.070477 9.741471 9.860547 9.720204 11.12945 10.73761 10.91845 9.652785 9.395469 9.594515 10.77279 10.44072 10.28979 11.2883 9.917256 9.629882 9.146241 9.046175 9.296759 9.862978 10.79791 10.46387 10.87918 11.25764 10.07633 10.38892 9.803825 10.52192 10.44985 9.333517 10.862 8.805153 9.162967 9.620035 10.67511 10.8132 10.77221 10.19527 10.34007 10.03688 12.61852 9.102545 8.672462 8.70078 8.479185 9.239254 10.19135 9.593327 10.89803 10.62709 8.518178 9.120714 10.10609 10.40021 10.36819 10.85545 7.796741 7.717598 7.816567 8.043307 9.072916 8.790683 8.657339 8.760628 9.042586 9.705127 10.27575 10.21505 10.14637 9.825912 10.97813 9.384378 9.975675 10.88606 11.89655 11.32965 11.43256 11.64236 11.68633 11.16473 10.40869 10.07637 11.44746 9.797101 11.52359 9.852692 11.4977 10.56168 10.99465 11.60298 10.46461 10.56758 10.20241 11.53892 11.20109 11.09428 11.15099 10.80434 11.89837 10.43192 9.70971 9.518538 10.01568 9.536718 10.02499 9.498881 11.55965 11.24025 11.1272 11.12892 11.13443 11.07501 11.00409 10.99642 11.0247 11.03912 11.62498 11.16573 11.15459 12.39101 11.76546 11.73616 11.46551 11.47561 11.54394 9.810141 10.60524 12.12935 11.50279 11.36493 11.31997 10.37945 11.35139 11.30201 11.03093 9.002739 9.024162 9.694504 10.20028 11.07129 11.17038 10.74157 9.320465 8.493128 9.092751 9.438861 9.052251 8.422605 9.420082 10.37564 
7.447486 7.709634 7.284901 7.24687 7.200916 7.366908 8.085875 8.310307 10.12683 10.07601 9.822434 8.857493 8.997184 9.356587 8.908113 7.903286 7.908378 9.88649 9.094769 9.437922 8.616849 7.984467 8.000098 8.380844 7.824152 7.891524 8.029754 8.119236 8.107464 8.243881 8.323337 8.294872 8.171235 8.492614 8.476701 8.5968 8.491579 8.399908 9.65844 9.196695 9.005086 9.579559 10.52279 9.571477 9.032022 9.130693 9.405974 9.858912 9.545927 9.279231 9.989359 9.650046 10.25495 10.51549 10.99414 10.80387 10.07692 8.779693 8.715405 9.13374 11.10296 10.23249 11.33441 9.659974 10.14015 9.835538 9.220453 10.44101 8.607882 9.570322 10.90438 10.49928 9.691915 9.280342 9.852145 10.44077 9.368189 10.2871 9.897125 10.34887 9.382421 9.110401 10.44357 10.8378 9.580129 9.705551 9.427178 10.74465 9.593041 10.03392 8.874537 9.710043 9.126192 8.528687 8.331982 9.43644 9.762959 9.536484 10.11592 9.756263 10.7656 9.920521 10.30949 9.025049 7.976833 7.591951 7.54283 7.557209 7.721455 7.85335 8.341252 8.382393 8.377629 8.543647 8.853861 9.553008 10.33674 10.32084 10.44654 10.35965 10.06324 9.599463 10.64279 11.66726 11.87744 12.55674 11.03562 10.37572 10.69024 10.97333 10.22976 9.947626 9.562751 11.12965 10.13461 11.28522 10.93631 11.02789 11.31598 11.87639 11.74647 10.27779 9.942189 10.72507 11.06126 11.40233 11.76734 11.96429 11.78808 11.49747 10.0185 9.878364 9.039871 8.945914 9.063486 9.209848 11.33223 10.88716 11.26768 10.80211 10.6071 10.96558 11.02728 10.70145 11.05918 10.97187 10.93109 11.12859 11.84063 11.77547 11.30292 11.40809 11.47575 11.43022 12.26179 10.77793 10.53849 10.6075 11.67399 10.28369 10.56056 11.35996 10.42678 10.52889 9.033418 9.052759 9.019702 8.965156 10.35178 11.40334 10.31024 10.57218 10.07006 8.248146 7.793556 7.462707 8.483427 9.327411 9.832939 9.474567 
7.51955 7.53116 7.799076 7.325861 7.429889 7.48732 7.524629 7.765557 8.019997 10.11178 8.898361 7.850287 8.418092 8.758316 10.21115 9.883451 8.892218 8.829966 9.51394 8.36713 8.25949 10.3127 10.35017 8.962164 7.837525 7.841983 7.863151 7.891909 7.965865 8.108944 8.139331 8.130681 7.932731 9.360757 8.392247 8.84584 8.640779 8.917313 9.19195 8.496855 8.432718 9.208758 10.05015 9.942514 10.11458 10.6929 10.68776 9.473795 9.347311 9.995343 9.89782 10.45655 10.61127 9.983757 9.85984 10.44628 8.367751 9.177434 8.598921 9.44211 11.17179 11.38977 10.13382 9.535115 9.805607 9.944464 9.710372 10.60366 8.495739 9.014603 9.316823 9.639536 9.075595 9.447314 10.37666 9.418356 9.378057 10.48764 9.790465 9.068028 8.843152 10.43296 11.13217 10.61494 10.07249 10.34647 9.58894 9.368847 10.54253 9.417548 10.9318 8.896853 8.37721 8.750305 10.59 8.425135 8.671336 9.224849 10.2686 9.620278 10.48432 10.22425 10.68903 8.567087 7.770095 7.460856 7.112083 7.579526 7.775205 8.033822 8.135876 8.273729 8.983826 11.18088 8.987368 9.805417 10.25856 10.21842 10.63242 10.22566 9.77084 9.973581 11.01683 11.35419 10.82837 10.2221 9.957811 12.31591 10.19038 12.14145 9.975332 11.60021 9.507938 11.14564 10.70331 11.95747 11.18044 11.34037 11.56688 10.90848 10.96566 11.67311 11.74814 10.71658 10.68926 10.91764 11.38928 12.0638 11.86553 11.70549 10.17341 9.746335 8.96109 8.788097 9.287704 8.729397 9.805046 10.35683 10.66966 11.48543 11.31257 11.40008 11.47831 10.36045 10.81897 11.01554 10.94799 11.38349 10.22358 11.19607 11.78752 11.83479 11.51933 12.16868 11.9592 10.4843 10.55046 10.7176 11.55854 11.38897 11.31819 11.32664 10.44196 10.39973 9.026425 9.063892 9.047688 8.943221 8.780579 11.38243 11.15436 10.42902 11.07861 8.724685 8.005713 7.628051 8.44048 9.511194 10.04478 11.312 
7.665187 7.621788 8.572153 7.935099 7.712415 7.749911 7.609496 7.511111 7.450982 9.017603 8.823514 9.31155 9.517255 8.716304 8.109059 7.769481 9.802357 10.01527 9.76226 8.96052 9.728083 10.29964 8.881961 10.14501 7.818777 8.078218 10.40553 9.816088 8.429842 7.960405 8.041923 8.010157 7.989813 7.949291 8.420636 8.100102 9.071568 9.022467 9.093388 9.226276 9.796758 10.73021 10.55064 9.808724 11.20717 10.20647 11.02261 10.73019 9.836166 9.75595 10.00779 11.31196 10.18988 10.49071 9.772414 8.752159 10.37787 8.774673 8.926633 9.105071 10.12397 9.649637 9.151958 9.718459 9.244313 10.58982 9.035088 8.483592 10.79631 8.791783 9.176582 10.3367 8.931545 10.56072 9.182633 10.9964 11.29309 9.470538 9.912726 8.354602 8.682948 10.7403 10.97475 10.63981 10.14776 10.24777 9.23472 9.835393 9.728695 9.493286 8.956758 10.70714 9.104967 9.067447 7.81967 7.647313 7.77998 10.812 9.907042 10.11501 10.3208 10.52723 8.990364 8.057929 7.758115 7.702604 7.650039 7.797764 8.076496 8.122828 8.032716 8.287035 9.423555 11.22145 9.719451 9.854093 9.390225 9.752022 11.21585 10.67747 10.5218 10.30947 10.03431 10.77302 10.20226 9.66046 8.791625 9.653029 11.61766 11.71153 11.7266 9.825861 11.56435 11.35011 10.64594 10.23592 10.9868 12.56594 12.31354 11.4567 11.28087 11.06623 10.95491 11.30693 11.39883 10.4282 10.51577 11.09152 11.56631 11.82512 10.49768 9.178487 8.824691 8.77466 8.767756 8.866991 9.154449 9.98402 11.55131 11.23845 11.62332 11.51755 11.5656 11.79884 12.15126 11.59389 12.33454 11.60174 12.04604 11.97586 11.29514 11.92498 10.41019 10.39586 10.709 10.44425 10.56641 10.57737 10.89621 11.32281 11.27711 11.32317 11.36748 11.39355 8.957886 8.992487 9.015123 8.993279 9.432347 11.04699 10.98796 11.05116 10.1958 9.686543 7.882239 8.299074 9.584132 10.03908 10.00488 9.300199 
8.25182 7.836136 7.894752 8.201779 8.332298 7.919554 7.623163 7.549181 7.387995 7.438039 8.356163 8.107531 7.924043 9.755157 7.835935 7.754534 7.514441 7.501598 8.639257 9.853283 9.454818 8.638847 9.994516 10.27466 7.700956 10.18859 10.07616 9.395612 7.833545 8.032804 8.115783 8.126768 8.096181 8.064836 8.759242 8.165725 9.102312 9.210691 9.726665 10.28036 11.13022 10.75906 10.36705 9.898623 9.946779 10.39056 10.47804 10.34532 10.7439 9.360469 11.46189 11.80952 11.13881 11.08404 9.47539 8.459373 10.29898 9.139094 8.718122 8.809411 11.19071 9.600039 8.834518 8.717049 9.787192 9.831079 9.735858 10.45245 10.47696 9.60316 10.77348 8.985065 9.398831 9.139859 9.887241 10.98531 10.19393 9.546294 10.58237 8.496742 9.258815 10.65939 10.29792 10.81528 10.8271 10.721 9.724232 9.342339 10.36586 10.19711 9.189749 9.818716 10.61046 8.133474 7.409292 7.393978 7.560938 8.719359 9.363779 9.713416 11.13179 8.89025 7.981002 7.67805 7.788725 7.742551 8.014306 8.22588 8.281921 8.332317 8.314108 9.26773 10.17718 9.124783 11.55974 9.457253 11.73467 9.892467 9.954108 10.81092 9.793542 9.229534 9.17817 9.214636 9.074616 9.311568 9.735823 8.646067 8.835047 9.10936 9.771201 10.03233 10.47969 10.89933 10.69621 11.51137 10.4724 10.77227 11.26603 11.40594 10.02997 10.62887 10.8002 10.30198 11.48573 9.687365 9.880046 10.0361 10.55354 12.02728 11.50461 8.97601 9.086361 8.535918 8.815665 9.068591 11.43004 11.20391 11.50015 11.56826 10.69078 11.44039 11.74729 11.91152 11.92056 10.91435 10.4192 11.00053 11.78457 11.2688 11.50322 11.56275 10.49352 11.64674 11.87037 11.7521 10.6731 10.67003 10.89381 11.54653 11.29525 10.30018 11.87729 11.37501 9.933411 8.937988 9.034847 9.24781 9.435719 11.10863 11.01557 11.39607 10.81947 9.152055 7.548634 8.374885 9.596494 9.582716 9.757431 9.204026 
8.608443 7.901766 7.994061 8.602646 8.668386 8.238659 7.698369 7.530218 7.41254 7.371428 7.490478 8.012979 7.894957 8.093236 8.106967 8.003173 7.810623 7.585161 8.193678 9.793077 7.789373 8.117092 9.146975 8.683112 7.652986 8.801604 9.046655 8.696969 7.947794 8.045849 8.008662 8.095194 8.636197 8.702333 9.261281 9.389899 10.75871 10.13616 11.14117 11.52302 10.49962 10.5098 11.76047 11.18311 10.88972 10.97507 11.0605 10.9504 9.533017 9.363008 9.4174 10.6367 10.59059 10.74337 9.646623 8.793313 9.957051 8.283966 10.41794 9.333932 9.651295 8.926331 8.858319 9.758143 10.20146 10.42552 10.76218 10.97803 9.584792 10.25897 10.89973 10.03291 10.22903 10.34935 10.82863 10.81067 10.78488 10.76844 8.85169 9.831625 11.35544 11.41926 9.589698 9.420518 9.514901 9.895087 10.098 9.35376 9.5228 8.955547 9.372822 8.89917 7.738985 7.311971 7.289331 7.446138 8.340084 9.124475 10.62551 9.8143 8.637461 8.59679 7.486818 7.500715 7.559125 7.909487 8.733563 8.725086 8.445382 8.287016 8.724669 10.26202 8.862186 9.909785 10.36615 10.10361 10.28783 11.28441 9.867891 10.08805 9.299391 8.803654 8.286029 8.344453 8.835917 9.412299 9.193347 11.76424 10.06568 9.446445 9.338658 11.26421 11.72796 11.78544 10.15576 9.80108 10.36146 12.43543 10.34509 11.37502 11.23012 11.21249 9.702196 11.46069 11.21208 10.91072 9.549548 10.12214 10.21758 10.41572 10.46451 10.258 8.052474 8.076423 9.172146 9.087772 9.407489 10.08938 10.8983 11.14216 11.6034 11.60613 11.61 11.30488 11.54643 11.40083 11.20737 10.00754 11.85629 11.82617 11.83519 11.637 11.71535 11.60281 11.62445 10.53237 10.42097 10.82513 9.582223 11.33065 11.88446 11.57917 9.985525 10.31325 10.53664 11.52727 9.615154 9.068452 9.090867 9.497138 11.2944 11.10046 10.25242 10.09307 8.254364 8.347004 9.835271 10.16854 9.138069 11.02216 
7.546305 7.669065 7.617241 8.320983 8.478596 8.665769 7.919465 7.657753 7.382703 7.288496 7.486036 7.640917 7.77613 7.971059 8.49713 8.48528 7.817584 7.554785 7.487475 7.565901 7.731345 8.55078 8.223681 7.571291 7.78125 7.824635 8.303224 8.227341 7.938598 8.000576 8.015273 8.006284 9.59791 9.993325 10.7201 10.81228 10.87434 11.15445 10.04888 9.632337 11.63566 11.69053 11.69669 11.06765 10.11268 10.62816 10.76854 10.60483 9.33915 9.101831 8.689504 9.817328 10.38568 11.20493 10.143 9.319739 8.34592 8.423729 8.959816 9.397747 10.6232 9.502296 9.442051 9.165434 10.50005 10.86144 10.84418 9.739629 9.177032 9.487918 10.66417 10.42618 9.730242 10.40188 11.04916 11.35548 12.43537 10.43407 10.72602 11.37097 10.06638 9.727542 9.165454 8.513259 8.660723 9.123189 11.14353 9.384296 9.148261 8.969869 8.30127 7.786904 7.44104 7.346961 7.375136 7.637926 9.203143 10.01197 8.571746 8.347085 8.496635 8.316305 8.097898 7.263921 7.564903 8.018247 8.956802 8.904195 8.50063 8.193407 9.782226 10.22807 10.2646 10.28211 9.464617 10.22967 9.797537 10.3386 10.06858 9.837463 9.320085 8.921963 8.04379 8.330561 8.751554 9.298518 9.047585 10.72257 9.163754 8.609523 9.398746 11.33149 10.68 10.55133 11.65307 10.67941 10.72692 12.11386 11.2812 10.22001 10.40837 10.42864 11.29517 9.400081 10.06334 10.53449 9.419065 9.974335 11.24742 10.02809 9.751915 9.167465 7.524808 7.958646 8.283194 9.648836 10.90386 11.62669 11.61786 11.68103 10.6665 11.44908 11.32745 11.2535 11.02978 11.07861 10.53031 10.30689 11.27412 13.21484 10.51553 11.69052 10.59631 11.74668 10.71455 11.66524 11.49837 11.48096 11.47773 11.32787 11.27732 11.36611 11.33102 11.39248 10.4257 10.0609 9.254642 9.266858 8.866695 8.910222 9.083537 11.24971 11.12732 10.59282 9.506798 8.522986 8.957439 9.082417 8.106834 8.496014 
7.339357 7.420222 7.283214 7.254307 7.382668 8.054835 7.965233 7.661125 7.33233 7.143519 7.340877 7.540343 7.686088 7.677685 9.608047 8.105872 7.537497 7.507372 7.5524 7.514196 7.639885 7.680713 7.631052 7.65214 7.750773 7.744333 7.784645 7.757866 7.78027 7.867346 7.761513 7.895318 8.574746 8.912303 10.15069 10.80572 9.645465 10.7898 9.845369 11.47598 11.47763 10.56276 10.67954 10.85019 10.73637 10.32537 9.532181 10.29746 9.196705 9.022734 8.745809 9.152976 9.752681 10.12733 10.59066 9.45038 9.225629 8.939951 9.435301 11.52098 9.592988 9.710661 10.06508 10.46148 10.475 10.93325 10.41896 10.86845 11.23916 10.92272 10.37012 10.63578 10.79655 10.94914 11.96872 10.04881 10.67544 10.43788 11.56261 11.05926 10.09848 11.26645 11.53013 9.17294 10.6222 10.76172 10.69917 9.520065 10.29643 9.962443 8.291073 7.293909 7.427815 7.484468 7.561895 9.092154 10.67532 10.86047 8.362354 8.107013 9.768756 8.332784 7.437681 7.627035 7.729439 8.109809 8.560867 8.851437 8.441604 9.202051 9.410771 10.76227 9.072675 10.57728 11.38841 9.524103 9.95325 10.1149 9.682055 10.04888 11.39953 11.05918 8.573726 9.816154 9.076396 8.996902 9.71126 9.085364 8.972935 9.523081 10.02665 10.3573 11.45097 9.583421 10.97908 10.888 11.12301 10.91678 10.33429 10.41994 12.01584 10.50812 10.80194 11.03643 10.88429 10.08032 11.52101 10.81717 10.80858 9.492024 9.328635 8.891601 7.954858 7.921106 8.274605 10.08707 10.84038 11.56772 11.82011 11.90807 10.56497 11.41038 11.12484 11.04779 10.97632 10.91088 10.9636 10.60666 11.32601 11.56557 11.69738 11.76213 11.97663 11.49333 11.57658 11.56478 11.43844 10.41808 10.56918 11.35626 11.281 11.25911 11.27747 11.34637 11.50951 9.775812 9.547574 8.847892 8.823448 8.945543 9.514816 11.2182 10.9833 10.67725 10.56112 8.467553 8.65674 8.826385 6.963764 7.772219 
7.24237 7.19213 7.089419 7.095525 7.323016 7.586934 7.785451 7.504602 7.240078 7.149882 7.280375 7.644817 7.66679 7.697492 7.780863 7.444353 7.418048 7.400721 7.621287 7.7487 7.79612 7.78299 7.997711 7.825665 7.839455 7.685344 10.36205 7.715746 7.74753 7.717937 7.847816 8.500579 9.548691 10.81394 10.9382 9.478192 10.46185 10.66164 9.515332 10.00982 9.658073 9.531825 10.58827 10.6129 10.63185 10.54198 9.1201 10.20407 9.934339 9.777243 9.341496 8.940796 9.32792 9.602203 10.25056 9.82473 9.146748 10.24379 10.75203 10.62061 9.441746 9.517022 10.25394 10.37478 9.676284 10.02291 9.929657 10.08961 10.90558 10.78261 10.84233 10.925 10.60318 11.01481 9.460241 11.72835 9.522909 10.01224 11.78509 10.34814 11.329 10.99442 10.20665 9.847791 8.968369 9.89977 10.72806 10.19374 10.22327 9.419939 7.600056 7.012394 7.245553 7.712739 8.0491 9.772993 11.23561 8.955952 9.34048 9.168485 10.73068 7.748222 7.695581 7.72805 7.735894 7.862871 8.197552 8.485744 9.795507 10.81227 10.91775 10.1062 9.937365 10.69227 11.20752 9.772099 11.0755 9.552993 10.5338 9.169904 10.02361 9.412428 10.06231 9.627568 10.03469 12.19672 9.07011 9.361247 9.36773 9.060883 10.96907 11.1723 9.742029 10.36188 11.63289 11.31788 11.34947 10.52684 12.11635 10.11054 11.11303 11.06552 10.11183 10.96894 10.95969 9.685353 11.27998 10.66208 9.985995 9.698438 9.192838 8.077562 8.091255 8.13046 9.17533 10.62713 11.15307 11.60772 11.98376 11.94695 10.60834 11.32652 11.24885 11.18282 11.12802 11.09513 10.79146 11.70918 11.8856 10.84525 11.60299 11.5274 11.94764 11.50287 11.57283 11.73577 11.59796 10.44388 10.45654 11.39786 11.31218 11.28217 11.30653 10.6971 9.598555 9.316186 8.921216 8.886868 8.89559 9.011856 9.467181 11.15434 11.17217 10.32301 10.59724 9.417178 7.797851 7.313023 8.340334 8.218332 
7.248508 7.146255 7.27499 7.233735 7.198328 7.371386 7.476054 7.554622 7.426262 7.434732 7.430591 9.24614 7.674788 7.663086 7.45085 7.386135 7.410113 7.573701 7.720941 7.742912 8.034637 8.273379 8.407097 8.469315 8.387712 9.022704 9.102834 8.783433 8.761448 8.38136 8.152717 8.650105 10.61947 10.71731 10.94706 8.698176 9.406965 8.943333 9.047452 10.07918 10.69503 8.798038 8.648597 9.012551 9.580622 9.088068 10.39919 9.376119 8.983822 9.17833 9.402095 9.265391 9.047972 9.319871 10.86901 10.3208 9.155787 10.09386 9.029425 9.462995 8.979101 9.48178 9.671685 10.9053 9.784849 10.18278 11.48732 11.97673 11.46593 11.21207 10.07102 10.35402 10.87245 10.27879 9.582304 8.996253 9.038703 9.984664 10.60488 10.23044 10.15851 9.93747 10.84442 9.259962 7.948392 8.817838 10.73594 9.536961 9.313743 8.525934 7.71739 7.227971 7.572186 8.040776 8.675759 8.774574 8.690088 8.756153 8.869799 9.76716 9.520488 7.709742 7.770496 10.31816 8.582794 7.71925 7.982353 8.180039 9.195774 10.68131 11.02305 10.47558 10.4027 9.744869 11.23279 9.845592 9.83077 10.81385 10.26516 9.213112 10.28043 9.255417 11.88449 8.806083 10.28526 8.932515 9.186864 9.765792 9.962369 9.482207 9.345307 10.89121 11.24506 11.91226 12.01336 10.89128 10.63396 10.23236 11.78884 11.13173 10.37339 11.34308 11.45345 10.60882 11.0529 11.35181 11.43714 10.88349 10.17201 10.32417 9.517149 9.242373 8.667898 8.737058 10.48992 11.16643 11.44768 11.66595 11.60129 10.25742 10.4048 11.19783 11.68829 10.85746 11.5955 10.51206 10.13656 10.78324 11.53877 11.58624 11.54204 11.67916 10.80181 12.06519 11.64047 11.6173 11.61332 11.55388 11.52985 11.41941 11.49522 11.34178 11.38409 10.39805 9.68299 9.284376 8.876126 8.892619 8.965952 10.31884 10.57574 11.17437 10.41653 10.36288 10.56182 8.691122 7.689547 7.829919 9.192968 9.092701 
7.208183 7.326169 7.356423 7.246264 7.623082 7.837197 7.643495 7.560638 7.627695 7.646953 7.708126 10.48088 7.646615 7.759138 7.606043 8.069511 7.544446 7.824465 8.331464 10.48165 10.42501 8.980485 9.383274 10.37616 10.23803 9.799989 10.17494 9.867718 10.29929 10.35101 10.51114 8.448368 10.38458 8.871857 8.427812 8.758967 10.40062 9.865918 8.846247 8.277348 10.46472 8.589589 8.762634 8.90994 9.218771 9.344118 8.986171 9.043935 9.190158 9.149825 8.965343 9.63392 8.812598 9.128089 10.75263 10.15802 9.455566 8.787661 9.871851 9.135161 10.24716 11.25659 9.331888 9.610158 11.40844 11.22029 10.02319 10.36548 9.496878 10.01522 10.24812 10.40859 9.648364 10.27254 9.96941 9.559896 9.428789 9.313281 9.616065 11.58051 11.79891 11.89194 10.66863 9.229035 7.899105 8.788401 10.67314 8.691895 9.099574 8.502838 7.619664 8.122823 8.220504 8.649057 11.07105 8.63913 8.350019 9.191217 8.184379 8.729097 8.197815 7.839217 7.788837 7.910908 7.659011 7.783431 8.340422 8.408739 9.571479 10.8681 11.01838 9.180964 9.307192 9.7587 10.75895 9.961493 10.68873 10.15277 9.906904 9.508445 9.371525 10.04102 9.760485 9.252581 9.054278 9.232016 9.525297 10.10237 10.78828 11.22359 10.56611 10.63311 11.37264 10.88527 11.98777 10.71511 10.74258 10.52512 10.50826 11.50982 9.784223 9.294404 9.810756 11.04398 9.929244 11.56598 10.83919 10.90068 10.26099 10.11462 10.93342 11.57097 11.37012 11.15476 11.29668 11.48179 10.66006 9.97408 9.577347 9.65046 9.245226 11.84079 11.58873 12.23806 11.00448 10.16201 11.76061 10.49291 11.61453 11.53455 11.74031 10.73163 11.68301 11.68538 11.692 11.64655 11.68186 10.56192 10.47353 10.56626 11.48471 11.49072 10.56539 10.5382 10.26134 9.413739 8.970627 8.965803 9.515433 10.27838 10.27831 11.0924 11.16799 10.28867 10.38473 8.867572 7.633187 8.258624 7.329977 10.31901 
7.13464 7.595753 7.647045 10.19525 9.283428 9.138346 9.597961 10.10577 9.488482 9.711382 8.418973 9.342313 9.838261 9.469408 9.49586 9.962186 9.806401 7.801213 10.27038 9.425814 10.29479 9.696085 10.49311 10.42451 10.43749 9.539041 10.31143 8.61101 8.0985 8.935555 10.31594 10.05869 10.1486 10.17073 10.73003 9.267668 10.7504 9.311908 9.440726 10.25766 8.46288 9.450688 10.00145 9.085558 8.817563 8.85252 9.412436 9.422914 9.928689 9.209502 10.87535 8.556587 8.512686 9.517262 9.984089 10.25184 9.24816 9.059574 10.33125 10.83729 9.692142 9.785174 9.843818 9.253785 10.11726 9.816791 10.47703 9.487876 9.481239 9.029128 9.872383 10.9193 10.24003 9.296257 9.431546 8.748134 8.774166 10.07481 12.00969 10.05938 10.43118 10.1394 9.583767 8.222388 7.856164 10.19743 8.684486 10.49382 8.39832 8.230632 10.22857 10.13169 9.643293 10.09609 9.177498 8.454874 8.432159 9.852654 9.344505 7.978841 7.667974 -9999 7.811933 7.809941 7.762602 7.991773 8.80043 10.4589 10.80341 8.973551 11.22758 9.987131 9.459884 10.22234 11.79342 9.98185 10.00939 10.33766 10.60294 10.83553 9.725636 10.03948 9.447622 8.76912 9.083499 9.228081 9.352281 10.27869 11.19515 10.40421 12.40082 10.88354 11.09754 10.90951 9.778056 9.194891 9.50324 11.86703 11.23336 11.26338 9.993677 10.06219 10.19004 9.644429 8.872525 9.331628 10.66832 10.31201 10.11595 11.84521 11.20761 12.02528 11.77288 9.393537 9.83064 11.01318 10.26785 9.180532 9.585692 11.18752 9.88849 10.51361 11.66328 12.32294 10.80873 10.33076 10.17425 10.6967 11.56396 12.60291 12.69463 11.57435 11.84961 11.79659 11.66835 11.66997 10.51078 10.56396 10.52671 10.41831 10.59551 10.74264 10.61241 13.55163 10.87522 10.75938 10.09123 9.608364 8.946147 11.19882 11.2347 11.10473 10.49969 11.17893 10.06285 8.892374 7.435292 8.629353 8.654593 8.025363 
7.188906 7.399579 8.731594 9.557474 9.477175 9.522257 8.955849 9.357177 8.764119 9.867993 8.964029 9.992451 9.510733 10.26831 9.598324 9.273118 9.364898 10.44033 10.33918 10.42453 9.844061 10.55804 10.50836 10.52442 10.49171 9.894345 8.78465 10.49474 10.55171 9.1099 10.59893 9.997159 8.971091 8.332521 8.605284 9.341569 9.014964 9.296358 9.279469 9.799455 8.608404 9.706197 9.128976 9.921912 9.286555 9.221845 10.50846 9.183018 11.30759 11.2406 10.29625 8.390454 8.908125 9.213348 10.02047 10.08115 8.913205 11.20635 8.506264 8.104837 9.807248 9.643381 9.880452 10.27102 10.39293 9.075675 9.354716 10.46266 8.804701 9.270823 9.803678 10.72069 10.27957 8.906884 10.516 9.712766 8.611172 9.495339 10.38736 10.86045 10.21953 9.488479 8.280362 7.505492 8.566756 9.118117 8.932988 8.842488 8.089553 8.128914 10.89672 10.02439 9.936808 9.417566 8.112458 8.211108 9.543736 9.175923 8.01354 7.968167 8.657381 8.314373 8.114498 8.393682 7.898747 8.372916 10.70069 8.964672 9.099099 9.025826 9.097239 11.29881 10.84846 9.975547 9.916208 9.465219 9.468987 10.47383 10.36625 10.80832 9.883551 11.28078 8.773542 9.076334 9.062106 8.92573 12.03833 9.564487 10.56749 11.12148 10.30378 10.28339 11.43619 9.749273 8.579075 9.005197 9.481301 10.80804 9.919742 10.91268 9.587272 9.274972 10.38516 10.18081 10.05855 9.848943 11.68156 9.874232 9.424274 11.72363 11.74621 11.94091 10.84511 9.245607 11.45209 11.48879 8.968677 9.530867 9.117794 10.0797 10.2407 11.07561 11.22461 11.89452 11.3325 9.698051 10.59982 12.31908 10.63661 11.81738 12.05554 11.97097 12.73869 12.05133 11.663 11.64407 11.73774 10.53327 10.48347 11.59634 10.57296 10.90525 10.71317 10.90941 10.95574 10.91857 10.75384 10.56052 10.64952 11.18351 11.21535 10.24259 10.18583 11.13855 10.74581 8.513339 7.466016 7.717305 8.016739 7.356336 
7.76462 7.325791 7.446778 9.037731 8.110646 7.159318 7.465957 9.144295 9.478523 9.409128 8.846449 9.422716 9.894494 8.915606 9.421116 9.707915 8.901494 9.040065 9.723396 9.019841 8.825043 9.549971 10.63699 9.121273 10.6634 10.04836 10.51638 9.002473 10.58659 10.63723 8.852454 8.406965 8.23734 8.337895 8.15132 8.041805 8.454522 9.190192 9.217232 10.48754 8.967712 9.277533 9.218149 10.43128 10.89995 10.57506 10.67473 10.64897 10.49008 10.15602 9.3357 8.435048 10.15809 8.841316 10.53109 10.71027 8.845647 8.082523 8.019617 8.379538 9.989915 9.377083 11.26276 9.840212 10.34658 9.183814 9.066499 8.527413 10.30287 9.133797 10.29911 10.84468 10.13837 9.81245 10.57259 9.790784 9.283117 9.302834 10.39725 12.15579 9.885205 9.576113 8.007654 7.475112 9.715209 9.174568 9.445576 9.314824 8.287297 8.16552 10.62004 9.84301 10.67132 8.176587 7.824778 7.726156 8.957702 8.827517 8.873047 8.213715 8.758211 9.167588 9.600341 8.765478 10.8438 9.888981 9.491053 9.739593 8.822606 8.983069 9.128319 9.409228 9.646675 9.655349 9.995285 10.61365 10.30446 11.03159 10.08305 9.996023 9.739415 9.066406 8.535587 8.139342 10.12785 11.79068 9.738274 10.07795 11.82971 10.65334 11.22305 8.704122 9.398791 8.731825 9.499301 8.810684 10.04077 11.3154 10.16423 10.81646 11.31799 10.75536 10.59465 11.07696 9.411173 9.509116 9.571983 11.46391 10.4029 11.6255 11.81817 11.65524 11.7068 9.568936 9.553852 9.496781 8.988602 9.322595 10.93667 11.88176 10.27082 10.99164 10.49427 11.60064 9.812578 9.881991 9.524553 11.50052 12.56967 11.95065 11.9185 12.74208 12.76831 11.37239 10.86446 11.67915 10.66351 10.66696 10.4948 11.59266 10.82308 10.9214 10.88967 10.91636 10.73687 10.6425 10.68116 10.42453 10.38947 10.31816 11.04073 11.02471 11.016 10.98304 10.21527 8.912166 7.36743 7.208484 7.249318 8.060966 
9.139703 9.429744 9.465048 7.257448 7.340399 7.451467 7.407537 7.118899 7.168949 7.195817 7.775876 7.483412 8.785025 8.371726 8.089073 7.949487 8.119618 10.14551 8.919968 8.078815 9.576973 7.724261 10.74675 10.11768 9.462831 8.635705 8.830533 8.567249 8.966062 9.479525 10.14805 8.27047 8.227489 8.279746 8.017389 8.598639 8.377792 9.628505 10.33036 10.44722 10.88312 10.95452 11.11309 10.1323 11.08322 10.61251 10.68591 10.10262 9.380727 9.278526 9.426225 8.517365 8.420743 8.659494 9.015062 10.57131 9.472164 8.433433 8.185447 8.771458 8.846733 11.3511 10.3127 9.94021 9.523064 9.429776 10.53453 10.68087 8.85075 10.76571 10.52173 10.13026 9.540916 10.137 10.33142 8.628726 8.997447 8.747124 9.942494 10.01846 11.01024 9.847527 8.455831 7.70787 10.01187 9.741255 9.627106 8.924724 8.617327 8.444882 9.553867 8.069554 7.418295 7.366032 7.596026 8.087351 8.592201 8.515933 8.919579 8.307135 8.501745 9.004623 9.296253 10.14933 10.46805 8.22049 10.25105 9.414275 9.164463 9.767518 9.807866 10.37017 9.924623 9.682631 9.611424 10.44068 9.586818 9.274904 9.051217 9.538057 9.36235 8.784096 8.356387 9.374882 11.02743 10.14402 11.39876 9.7824 12.06161 10.90877 10.50643 9.415894 10.11586 8.851524 10.23262 10.92929 11.46952 10.55076 10.95949 10.91225 10.2722 11.38454 11.24928 10.9841 11.16349 9.816205 9.368459 9.776979 11.32397 11.67088 9.898653 9.794591 9.876802 9.874233 9.109812 9.066754 9.277824 9.717291 10.05145 9.873607 9.704 10.38826 11.80256 11.68741 9.679298 8.869738 9.057493 10.83892 10.82953 10.05434 10.56497 10.57747 10.82517 11.14491 10.65964 11.75209 11.71069 10.6183 10.89734 10.55239 10.83024 10.67618 10.92884 10.92934 10.87084 10.53799 10.67826 10.50896 10.47521 11.31678 11.12857 10.24917 11.09251 11.00153 10.66757 9.880695 7.911432 7.190533 7.182063 7.361895 
9.323181 9.200736 9.467071 10.1256 8.439117 7.812653 7.540431 7.242072 7.044686 10.06512 7.409514 7.602002 7.694447 7.52071 7.434338 7.413262 7.503931 7.983927 9.318652 9.513435 9.974522 7.994455 7.898895 7.942068 10.03592 8.922174 7.982255 8.026793 8.038031 8.549259 8.059473 8.118839 9.254559 8.64253 7.98051 10.44137 10.46646 8.585353 10.38009 10.60695 10.7964 10.78635 10.84647 10.26263 10.97967 9.053708 9.976937 10.35175 10.76274 10.41682 9.351964 9.280432 8.512601 8.53611 8.867627 10.55618 10.46067 10.2372 9.202598 9.293881 9.366973 9.19866 9.192495 11.60896 9.846168 10.94806 10.16284 9.745224 9.692078 9.986745 11.96607 9.93224 10.38972 9.991835 10.1081 8.864078 8.634896 9.040286 10.41529 10.75107 10.7214 9.959097 9.473077 10.24341 9.05846 10.27854 10.6811 8.208011 8.579913 7.586002 7.461739 7.351775 7.356486 7.497785 7.792806 8.211742 10.47423 10.48636 9.062897 8.997094 8.42466 9.076542 9.609971 8.408737 7.973129 8.189227 9.160522 9.615122 10.23117 9.826919 9.375467 9.240676 10.59496 11.37575 9.605047 9.406168 10.17253 9.073331 10.48993 8.878515 9.832426 8.369344 9.491917 9.748222 11.25939 11.08572 9.484962 10.55423 11.44501 11.43306 9.978053 10.49666 9.5319 9.394142 9.208777 10.22841 10.41825 10.32957 10.27964 10.87342 10.14002 10.76996 10.90072 9.763813 10.01028 8.620639 8.651275 8.862261 9.070695 9.475204 10.53202 10.77316 11.94064 9.869077 11.85307 9.346369 9.467204 9.751301 9.707918 9.36569 9.206354 9.428763 9.853407 9.782785 8.96656 8.469142 8.396879 11.15154 10.32198 11.12754 10.93468 11.7115 10.6966 10.76476 11.62173 11.76638 11.66161 11.5521 10.45641 10.57011 10.78303 10.87212 10.81987 10.73654 10.55641 10.77739 10.52931 10.51411 10.64512 10.43323 10.39191 10.21682 10.25859 10.81608 10.09326 10.12911 7.33155 6.936299 7.039013 7.129618 
10.24833 9.392412 9.445042 10.18667 10.18319 10.17069 8.536077 9.276527 9.565221 8.310699 7.49755 7.655402 7.668931 7.596516 7.502069 7.402833 7.615007 7.765784 7.654909 7.584406 8.779765 8.008803 7.837483 7.990704 7.870201 8.78063 7.997266 8.030089 8.112157 8.351026 8.101988 8.137274 8.430423 8.003994 8.029086 10.47226 10.9427 10.6275 10.60463 9.806757 10.78295 10.6924 11.33577 10.35518 10.34732 9.030756 10.54512 9.602115 10.90926 11.04947 10.40333 10.28723 10.24199 10.15445 10.49291 10.52316 10.52622 10.30993 9.736012 9.342856 9.90354 8.997953 9.76081 10.76463 9.989864 10.08698 10.55517 10.32996 10.36702 10.35599 11.38654 9.575692 10.17763 10.0437 10.18733 10.4965 8.976441 9.315284 10.01633 10.37661 9.948186 10.63225 9.22135 8.641757 9.217475 10.12301 8.787484 7.709856 7.250153 7.181616 7.156474 7.346952 7.441533 7.71872 7.810972 7.932828 9.402806 9.531531 10.28116 10.41783 8.547015 9.485668 8.237572 8.508593 9.310588 8.709087 9.057142 9.704711 9.854983 9.403413 9.913087 10.07336 10.94443 10.99638 10.77379 8.90372 9.697375 8.764519 8.58576 8.881563 8.708219 10.86785 9.659179 11.17369 10.0064 10.72759 11.12598 10.61751 11.03209 10.10694 10.31283 10.36032 10.91367 10.19469 10.24717 11.41989 10.98399 9.197112 9.129656 10.29179 11.89132 12.03157 11.999 9.963206 9.113642 8.970908 8.94226 8.954981 10.33233 9.795539 10.58625 10.86552 9.873329 9.7051 9.552729 9.405738 9.240232 9.183306 9.089366 8.955174 9.884644 9.744579 10.11357 10.27498 8.648445 8.139821 8.483663 11.55167 10.79109 12.63598 12.29698 12.34788 12.54172 10.19823 10.29313 10.75176 11.70403 11.48778 11.52069 11.80893 11.62946 10.67137 10.69405 10.73271 10.88684 10.88096 10.95952 11.03443 11.38701 10.40034 10.33925 11.20089 10.31722 10.97492 10.68922 10.37012 8.416358 6.508291 6.74465 7.269151 
10.47043 9.680489 10.44348 9.974236 9.755553 9.932541 9.91142 9.813964 9.565488 10.14604 7.697641 7.912829 7.983708 7.896121 7.936168 7.731259 7.634321 7.736942 7.799139 7.713137 7.730261 7.808405 7.892998 8.137186 8.012759 8.007692 8.021364 8.048212 8.154963 8.341434 8.361295 7.992122 8.065712 8.230497 8.640044 10.01514 10.68237 10.79376 10.83288 10.77603 8.356836 10.86764 8.701742 9.321749 10.00589 9.330864 10.39938 10.07075 11.67721 9.681806 10.73963 10.34242 10.28869 10.25297 10.54148 10.6266 10.50714 9.413325 8.480714 8.946667 8.877762 9.088409 9.621422 10.54747 8.972682 9.541439 8.986227 9.757763 10.69029 10.57551 9.925512 10.59369 10.14692 8.272951 10.09953 10.3387 9.088898 9.870805 9.980856 10.36473 11.75614 10.54579 9.237569 7.991161 7.730791 8.011447 7.916727 7.697572 6.98905 7.026903 7.25017 7.466124 7.729083 8.18616 7.991841 10.71132 9.042078 11.34478 10.93289 10.6916 8.778081 8.309305 8.447923 8.173038 8.800566 8.285972 9.33067 11.16922 9.028478 9.655928 10.14957 10.53099 10.15014 10.0721 10.08748 8.699628 8.396791 8.551003 8.86245 10.11666 10.83766 10.1534 10.49598 10.13266 10.34956 10.4326 12.05619 10.67005 10.14999 9.391649 9.923464 10.51924 10.06117 9.688657 11.03213 10.87691 9.558456 9.849829 10.06938 10.67844 9.671161 10.88012 12.78161 12.23577 10.27594 10.07907 10.78155 9.664874 9.099869 9.714606 11.28339 11.17701 10.67002 9.972251 11.87634 9.090044 8.742577 8.592754 8.644588 8.828551 9.509733 9.14852 8.973433 8.724331 8.344913 8.143464 8.11171 9.397655 12.63576 12.72813 10.88523 12.3278 12.53385 11.34276 11.78133 11.75846 10.78904 11.60881 11.49063 11.52736 11.55586 10.60521 10.68302 10.54189 9.822235 10.66597 10.73898 10.66288 10.56043 10.73816 10.4691 10.20653 10.20159 10.97967 10.95742 10.11561 9.243194 6.782599 6.808082 7.449709 
10.20632 10.49827 9.327086 9.021461 10.16609 9.782522 9.666999 9.562207 9.449129 10.03543 8.582683 8.781957 8.144302 8.068179 8.145696 7.922371 7.831001 8.341546 7.877549 7.874453 7.956203 7.994542 7.877516 7.982383 7.963992 8.529925 8.172694 8.339264 8.646098 9.011488 8.484801 9.951029 9.248882 8.646919 8.444358 10.90352 10.97847 11.05962 9.967446 9.531678 10.19923 10.03395 10.10378 10.29252 9.206514 10.13768 10.1385 9.070607 8.850418 9.936645 10.63939 10.80688 9.496691 11.77934 10.61888 10.6337 10.51581 9.295181 11.36863 8.835956 9.032813 10.39786 10.03126 11.09192 9.775364 9.8536 8.967391 9.142745 10.17836 10.01975 9.222523 10.06505 9.655685 10.31674 10.29152 10.15026 9.18954 9.629742 9.914517 9.57633 10.68559 10.11098 9.433713 7.612037 7.876458 10.23509 9.680732 7.057818 6.990972 7.108019 7.460763 7.606601 7.92956 9.508066 10.58315 10.54117 10.82574 11.26143 9.447316 10.01955 8.691553 8.905025 10.84611 9.088529 8.310284 9.418245 10.40575 9.417986 8.559691 10.00909 9.450088 10.46091 8.73569 9.961206 9.803243 9.321488 10.41586 8.524991 9.628078 10.13147 9.912373 9.100484 11.10997 11.22186 10.59623 10.66824 11.02059 10.45235 12.05384 9.196589 9.927113 11.58099 11.09097 9.748636 9.876007 9.242877 10.34257 9.43714 10.10306 9.155805 9.801387 10.94458 11.57126 12.22553 11.91503 9.898141 10.92122 9.717947 9.281008 10.26022 10.46943 11.66693 11.81565 10.91207 10.0325 8.758054 8.445303 8.337332 8.438604 8.813425 9.21489 9.0788 8.73261 8.452168 8.390302 8.451132 8.834501 9.42292 11.0232 11.3589 12.81089 12.72609 12.7067 10.45013 11.70021 10.84198 11.69896 11.61035 11.57035 10.45154 11.5658 10.47575 10.60451 9.938307 9.562829 10.8489 10.0426 10.69856 10.59602 9.582788 9.796537 10.22439 11.05925 10.98882 10.34223 10.38738 9.895711 7.647274 7.14326 7.652032 
9.841705 10.23874 9.273583 9.626701 10.37562 8.953874 9.084453 9.153878 9.766217 10.28195 9.925415 9.358102 9.983315 10.30709 7.980307 8.16258 8.511088 9.093633 8.274689 8.041821 8.271441 8.127032 8.033674 7.916438 7.979042 8.375108 8.286949 8.615728 9.012715 9.55388 8.863628 8.538928 8.065775 8.326741 8.5209 9.12909 10.63355 8.850541 9.804468 9.377313 10.69846 10.92346 10.45724 10.77789 10.69056 9.414918 10.06407 10.18135 10.23362 9.146995 10.63987 8.827857 10.73642 10.96962 10.24466 10.41265 10.50063 9.691799 10.51875 9.29305 10.80748 10.41425 9.997424 9.679001 9.668024 11.25146 8.991423 9.550153 11.40427 10.73914 10.05694 10.60232 8.697606 9.395996 10.00342 10.29843 10.4839 9.667835 9.566243 9.52534 9.075994 9.192039 8.563614 8.094806 7.302992 7.924888 7.53201 7.158175 7.461119 8.271666 9.008064 9.414078 8.48209 10.47568 9.862579 9.11698 9.846217 10.29907 9.4882 10.13567 10.97217 9.652087 10.36476 9.153746 8.533661 11.33326 10.74295 8.376708 8.588375 9.310378 10.24867 9.75744 11.25739 8.491559 10.5969 9.773968 9.706129 9.22455 9.596184 11.13957 9.675542 10.99677 10.95451 11.00881 10.99132 10.8097 9.880572 11.57011 10.55664 11.91322 9.603485 11.21468 9.776875 11.7107 9.429492 9.636285 10.51344 11.62698 11.70184 11.06933 10.27907 10.239 11.87728 12.29193 10.84338 11.31395 10.48385 9.674876 9.24389 9.156081 11.759 10.48735 11.67344 10.58169 9.16891 8.740553 8.373072 8.300222 8.453584 8.839212 9.304067 9.330887 9.010886 8.828286 8.709771 9.10021 9.297993 10.10131 11.17952 12.90443 12.65603 11.90524 11.941 11.62684 11.64071 11.70374 11.73425 11.65228 10.451 10.43318 11.52612 11.6132 11.65511 11.64465 10.21561 11.66149 10.50953 10.69048 10.65899 9.509785 10.02898 10.04572 11.05687 11.03569 10.30052 10.25862 10.13134 8.869538 8.766771 8.098516 
9.684717 9.841014 10.13134 9.528528 9.476817 10.64556 9.885535 8.174085 9.086515 9.975223 10.66621 10.11662 9.707879 8.483371 8.099859 8.122836 9.830196 8.146997 8.315428 8.983686 8.832283 8.618226 8.237372 8.029419 8.105976 8.36214 8.701032 8.881864 8.832427 9.113062 8.69868 8.587091 8.864449 9.756514 8.819815 10.67659 10.19147 9.582746 9.561872 10.69399 10.35183 8.919053 9.357514 9.304833 10.641 11.03919 10.37833 10.04367 10.20038 9.042209 9.062045 9.809319 9.523623 9.174093 10.66823 9.281978 10.20591 10.111 9.488888 9.188038 9.344221 10.61834 8.404135 8.950567 9.766477 11.32763 9.923887 10.75886 10.63308 10.11259 10.43209 9.355037 10.02693 9.428505 9.877247 9.921703 9.687799 10.73098 9.528989 10.66701 8.710155 8.846599 8.362141 7.955157 7.355815 7.519505 7.770843 8.291827 7.559446 8.267843 8.728932 9.071651 10.60723 10.54699 10.94767 8.494683 10.02056 10.02653 10.06159 9.135215 9.386477 8.543736 8.512245 8.946383 8.58094 9.43762 9.064756 9.100489 9.40924 10.18553 11.06577 10.99467 11.2422 9.813942 9.57054 9.745994 8.295982 10.38759 9.195881 10.94039 9.952118 9.911086 10.20225 11.00099 10.78017 11.21157 9.594232 11.32009 11.75466 10.61329 9.825658 9.612796 11.78432 9.827276 9.576706 9.978061 11.14019 11.94783 10.98487 10.89983 11.94827 11.88867 11.99292 10.60849 10.71991 10.44723 11.94998 9.981922 9.537917 9.541846 9.656729 9.858829 9.545989 10.15203 10.02085 9.011248 8.677485 8.592118 8.776806 9.05672 9.334075 9.645282 9.526703 9.330153 9.107419 9.248293 9.572651 9.824293 10.80311 10.76479 12.61224 12.6412 12.72655 11.6146 11.63272 11.03377 10.53407 11.66122 11.53499 11.62657 11.57196 10.26153 9.662666 11.59858 11.58354 9.644077 11.69351 10.6521 10.45977 9.118673 9.42763 11.19962 11.10137 11.07749 10.56021 10.58426 10.39685 9.731532 6.883606 7.051577 
9.110288 8.647119 8.872397 10.58966 10.82962 10.78552 10.70645 10.27388 10.02629 9.126937 9.911627 9.134129 10.12776 8.547983 8.435704 9.964717 8.397405 8.216949 9.105411 8.921898 8.606174 8.890948 9.204595 8.338179 9.136963 10.197 9.520907 9.472863 8.779061 9.498199 10.75999 10.61223 10.70221 9.619123 9.012663 11.09208 9.910488 9.980828 11.09442 9.992017 9.196781 9.526397 11.43107 9.988059 10.85888 9.521875 9.336386 10.7263 10.49954 10.53192 10.2591 10.33947 9.99739 9.599417 9.165804 9.221125 10.6741 10.10814 10.50678 8.670769 10.18295 10.57137 9.225926 8.671754 9.094554 9.847998 10.0834 10.42246 10.44826 11.30168 9.955934 9.690788 9.663301 9.361347 10.27852 10.12267 10.07273 10.7138 9.638607 8.971691 8.259142 8.454996 8.450583 7.906646 7.641983 8.137368 9.861709 9.053062 8.026302 8.61896 8.48127 10.79525 9.01121 10.89131 9.206021 8.656212 10.78446 9.551383 8.96906 8.573516 8.157824 8.911956 8.566462 8.588683 8.846892 9.478868 10.34932 10.45466 10.77551 10.74731 10.63482 10.59852 10.90716 9.629454 9.396305 10.34788 10.81787 10.46027 10.88644 10.03154 10.58392 9.901099 10.24419 10.03964 11.03657 11.2044 10.0232 11.45951 11.67283 10.03699 11.8608 9.370749 11.07943 10.69451 11.6287 10.7237 10.84996 9.760862 12.26268 10.53316 10.30078 10.13163 10.28703 10.09998 10.08081 9.957193 10.55005 11.45313 10.62408 10.0035 9.791431 9.544749 9.575583 10.47517 10.84419 9.533427 9.289257 9.290474 9.43281 9.481322 9.396014 9.34797 9.294736 9.172432 8.884294 8.584167 8.745457 9.03744 9.075089 9.303433 11.42563 12.69411 11.61058 11.6318 11.60183 11.65878 10.73131 11.63356 11.32094 9.507343 9.949253 10.40288 11.61024 10.10931 11.56137 11.25652 9.591554 10.11105 11.05485 10.31377 10.40612 10.55099 10.42069 11.09795 10.31576 10.20131 10.2263 9.475798 7.649238 6.979551 
9.024378 7.798605 7.796328 8.159081 8.932341 10.08791 10.80538 10.72273 10.6218 9.743156 10.20776 8.766785 9.633287 9.301007 8.820629 9.603436 8.552691 9.864721 10.35163 8.62215 9.619637 9.893656 10.7007 9.631743 9.747864 9.320396 9.042682 10.34089 10.3564 10.36311 9.823601 9.997239 10.16338 10.26988 10.02517 9.1018 9.282593 10.14607 10.35147 10.30057 9.002416 9.696388 10.22281 10.52595 9.787004 11.25952 10.77458 11.10112 10.15947 10.53936 9.43904 8.992673 8.739461 9.151133 9.450622 10.47331 10.77685 9.416348 10.44868 10.38328 10.29685 10.33938 10.49296 10.51224 10.55465 9.257085 9.751885 10.94343 10.59443 11.17477 10.61616 9.076371 9.109652 8.689106 9.868951 10.51359 10.81221 8.935086 10.60076 8.384705 7.857585 8.579245 8.922876 8.594676 8.127681 8.112452 8.863108 8.858084 8.797309 9.882613 9.862698 10.85128 10.14024 9.39452 10.06111 11.11357 10.20744 9.064056 8.77231 9.287389 9.48597 8.66503 9.603967 10.88303 8.897573 9.728326 10.16916 10.76956 8.728567 10.06614 10.90262 11.99743 11.35068 11.29747 9.591555 9.069201 9.656493 10.26829 10.24902 9.390396 10.00608 9.000035 9.51352 10.58646 9.552927 9.397486 11.942 11.36161 11.76988 11.04568 11.06248 11.31276 11.53751 11.88064 10.76218 10.50062 10.18293 9.913795 9.931815 10.14743 10.23427 10.21058 10.52382 10.76992 10.89967 11.49831 11.46137 11.56653 11.42736 10.67311 10.22212 9.633612 9.507317 11.08461 10.14147 9.812096 9.702555 9.831216 10.06586 10.10381 9.796842 9.041012 8.53064 8.411463 8.428493 8.247853 8.175587 8.24229 8.133761 9.267943 11.55678 11.27255 11.92358 11.6329 11.57444 11.61492 11.65664 11.58566 11.49981 11.01029 11.64316 11.59943 11.65355 10.89588 10.39797 9.651589 12.36338 9.774192 11.50577 10.52543 10.34033 10.41097 10.22308 11.06457 10.14125 10.91727 9.986388 9.571093 7.022175 7.031791 
8.227233 7.670598 7.476885 7.395661 8.44447 10.11687 9.954805 10.82167 10.3219 8.652849 8.463069 7.793102 9.075551 10.54171 10.66115 10.18027 9.652966 9.558253 9.506399 8.288066 9.440697 10.66125 9.909232 11.18125 10.77991 10.75534 10.90737 10.66373 10.77899 10.09566 10.09408 10.84905 9.87592 11.0666 9.625414 9.752612 10.18989 10.68836 9.695369 9.678863 10.16989 10.05476 9.191922 9.952791 10.11229 10.86504 9.265721 10.28017 10.37168 10.66177 10.37408 10.4309 8.43856 8.621442 9.227694 10.54831 10.11224 9.502475 9.467035 9.847873 9.061218 10.61625 10.78567 10.71651 10.47662 9.575052 9.225318 10.02285 11.46721 11.26303 10.60049 10.29967 9.191687 9.109176 10.05528 11.04538 8.100869 8.035251 9.008659 7.901558 8.621183 9.316944 10.40745 9.159417 8.461279 8.219267 8.504875 9.629 8.922774 9.189508 9.852111 10.28688 10.77816 11.40147 10.21458 10.39461 9.869732 9.00342 9.228281 10.58912 10.44006 9.028562 9.257304 10.93317 9.478782 9.33034 8.868652 9.911785 10.94727 9.516866 10.87833 10.59485 10.97758 10.6671 9.582318 8.436978 9.124969 9.304431 10.16622 9.996841 9.22296 8.891472 11.13965 11.53579 9.70023 9.528866 9.904919 9.924335 10.24475 11.35943 12.19063 11.76138 12.18341 10.77027 10.99227 10.27294 9.983303 10.62046 10.00919 10.11546 10.70759 10.47589 11.28814 11.6535 11.55101 11.54995 11.59265 10.92321 10.55961 10.44251 10.14118 9.63206 9.346194 9.41116 9.571316 9.572828 9.429698 9.638056 10.24715 10.71085 10.12892 9.075414 8.254518 8.054166 8.171001 8.243484 8.039456 8.043229 8.105628 9.548524 10.15359 11.7709 10.48153 10.68039 11.5459 11.60616 11.5993 11.56658 11.4856 10.52395 10.46212 10.26272 11.57056 11.48215 11.52618 11.58545 9.921909 9.594386 9.890166 11.37526 9.326498 10.20832 10.44623 11.07299 10.08841 11.04385 10.47384 9.626309 8.017425 7.031466 
9.639459 7.553256 7.038514 7.193803 7.404457 8.99137 9.270895 9.674931 8.446692 9.916896 8.031281 7.985902 9.183664 10.39475 9.218744 9.601532 9.188231 8.838555 8.728982 9.025795 10.41951 10.01194 10.09751 9.421288 9.698725 9.783962 9.794113 9.429812 10.95703 11.07156 10.49647 8.941525 8.725009 7.965445 7.893051 8.687113 10.11035 10.39897 10.92495 9.044367 8.247832 8.054596 10.84396 10.44309 12.67285 10.37942 10.48404 10.39767 10.14499 10.91006 10.98469 10.47068 10.49687 10.51365 10.6447 10.88443 10.84573 8.67907 9.05145 9.498403 10.66685 9.701715 9.639325 10.68349 10.74884 10.72346 10.48924 9.748364 11.06526 10.4424 9.479397 9.202697 9.909815 10.15112 8.463623 8.040943 8.081987 9.212957 8.640277 8.599733 9.6789 11.19597 10.5786 9.33651 8.748024 8.685465 9.074906 9.941696 9.65665 8.986148 9.51292 9.772532 10.04186 9.156427 11.32874 10.46566 10.52943 10.31896 9.419622 9.503539 10.30254 8.946074 9.721089 9.808807 9.904448 9.633521 10.60078 9.687514 10.03394 9.940976 9.502497 10.7381 11.30405 10.9711 10.40935 8.441035 9.712046 9.83701 9.770276 8.725202 9.359214 11.28758 11.25173 10.74587 10.24831 10.71827 9.707978 9.553648 10.8437 11.46124 11.56865 11.73981 11.00798 12.05973 10.0241 10.46063 11.63796 11.41295 10.5767 10.05058 10.4627 10.43475 9.93376 11.29553 10.50929 10.84235 10.2604 9.654406 9.758249 10.00068 9.902347 9.551154 9.23513 9.167924 9.209015 9.076901 8.815225 8.820149 9.584002 10.21496 10.28604 9.164653 8.258315 8.192204 8.252439 8.279989 8.090146 8.126406 8.26491 9.527911 11.86656 11.82053 12.26474 11.50787 11.5379 10.63096 11.63363 11.55011 11.56429 11.58745 10.47305 9.965869 9.600546 11.53662 10.62854 11.55558 9.125258 9.938213 9.593507 9.680756 9.149916 9.856808 10.37124 11.15528 11.14823 11.12449 11.17657 9.937857 9.359419 7.201887 
8.445126 9.49838 8.081623 7.218528 7.546824 8.154739 9.892703 9.080134 10.46597 7.715944 7.255523 7.881607 8.087094 9.319301 9.115067 8.402312 9.892173 8.487507 8.317246 10.70809 10.82509 9.823982 10.29127 8.800721 8.03013 8.513948 9.692188 10.84118 10.78799 8.466678 8.582895 8.572195 8.51821 8.009715 8.581642 9.533055 10.1341 10.65672 9.892784 8.575045 7.917102 8.170774 8.404849 10.22283 11.47604 10.28046 10.409 10.58186 10.37717 10.49596 11.34003 11.05599 11.49624 10.6322 10.27577 10.02847 10.73072 10.58078 11.14664 10.68704 11.18207 9.103045 9.239597 10.89649 10.00076 10.67612 10.74291 9.127222 9.840472 11.12476 9.336271 9.875528 9.88376 10.51133 8.644719 8.028379 8.785133 9.109778 10.50765 9.598687 10.39254 11.20549 10.97803 9.681525 8.997066 9.273943 9.86491 10.53445 9.782405 9.047276 9.409866 10.80542 9.07248 8.679793 11.12402 11.12973 9.496605 9.539907 9.603014 9.52573 9.203026 9.273966 9.378559 11.1761 11.52359 9.659393 10.52152 9.855656 9.639232 9.184399 9.084068 11.34477 10.37559 11.94046 11.44669 8.574251 11.16239 11.1263 9.454634 9.125425 10.96507 9.594498 10.62573 11.45878 11.71907 9.422917 10.61131 11.06286 11.22957 10.84969 11.6248 11.72642 10.84861 9.953032 10.34572 12.52834 11.37513 11.6218 10.48047 9.615148 9.418268 9.394262 9.95054 9.818863 9.576262 9.371691 9.178677 9.138015 9.308481 9.548862 9.551486 9.243274 9.049208 8.996076 8.964729 8.732075 8.471108 8.369432 8.629999 9.101135 9.618954 9.924981 9.587473 8.687634 8.783847 8.412597 8.260324 8.267897 8.776418 12.0442 12.34915 11.34783 11.40574 11.53608 11.619 11.62918 10.59657 11.88107 8.993942 11.71623 10.96992 9.375425 9.527508 11.59684 11.48285 11.49995 10.16303 10.15275 9.585729 10.5931 8.777945 8.765888 8.706326 8.935506 9.549984 9.455347 10.15381 9.841282 8.215212 7.487134 
8.956067 9.739613 10.15895 9.565038 7.089259 9.616806 9.815101 9.164077 9.059821 8.310485 9.053322 8.26871 7.824014 8.517001 9.410469 9.560074 9.508679 8.524498 9.042496 9.307709 9.736989 9.357742 8.060675 7.554971 7.458523 7.668304 9.129196 8.721122 9.123038 8.279693 7.742576 8.405377 8.33863 9.930959 10.08604 9.665001 9.900199 8.935582 9.363104 8.131802 7.92058 7.853004 8.49929 9.638476 9.906412 10.18594 10.94374 10.57311 10.87895 10.53889 10.3272 10.85402 11.57452 10.36384 10.34936 10.21071 9.616006 10.4173 11.4603 11.06484 11.07444 9.084581 9.782165 10.82364 10.92996 10.92333 10.17912 10.62109 10.10428 10.06826 9.974518 8.194029 9.659431 9.793962 10.13361 8.255353 9.666531 9.831288 9.599257 9.869423 10.64936 11.07525 11.31068 10.72819 9.371841 9.550664 10.15825 9.635666 9.775673 10.22606 9.063312 8.839156 8.668924 8.619514 11.04814 11.05941 10.29867 9.33439 10.89489 8.77543 10.17587 9.230337 10.51206 9.668731 9.238686 10.25541 11.00345 9.660102 8.838241 10.78061 8.900403 11.11473 10.58108 10.20216 9.603947 9.306481 11.18212 10.82323 10.5411 10.5645 10.56421 9.738647 9.71664 11.14584 10.56786 10.31679 11.49683 9.849936 11.70118 11.62062 10.72323 10.93478 10.70009 9.975778 9.948825 10.6749 10.79878 9.298552 9.40525 9.008437 8.951285 9.066797 9.221474 9.360468 9.758828 8.99756 8.785545 8.837767 9.003039 9.130888 8.959274 8.802182 8.733141 8.827223 8.892318 8.679276 8.429433 8.292933 8.402754 9.201847 9.476395 10.05309 10.28459 10.19882 9.460816 8.723306 8.135689 8.488041 12.087 10.36568 12.43677 11.44621 10.90492 10.57195 10.68112 11.72993 10.60712 10.01794 9.138451 9.049973 9.10735 9.058477 9.0164 9.491431 12.09166 11.87688 9.313306 11.85105 11.31033 11.36707 8.766032 8.731427 8.743685 8.713727 8.778609 8.745457 10.1751 9.648744 8.345365 7.675658 
9.695398 7.309716 8.232942 9.024593 9.023691 7.687842 8.240348 8.113861 10.473 10.00591 10.56587 8.327285 8.898579 9.421515 9.08636 9.468312 9.896689 10.09821 10.7464 9.262377 10.6698 8.459392 7.446858 7.565881 8.757678 9.616352 9.707308 8.365877 8.161813 10.03871 7.550472 10.10872 9.861207 9.874187 10.29471 9.814769 9.276092 10.50587 10.38077 7.950464 7.985232 8.830037 8.731162 8.270007 8.659826 10.16515 10.62132 10.87799 11.26005 9.453386 9.140584 9.924042 11.03375 10.07814 10.08048 9.262495 8.674355 8.67708 9.017237 10.67707 10.21602 11.35656 10.94315 9.286471 11.56079 11.06854 10.71151 10.23023 9.450221 10.2083 10.07667 8.589273 9.958651 9.871155 9.99298 10.47712 10.01603 8.880183 9.452505 9.943324 10.2264 10.68555 11.49879 11.39556 10.06942 9.991462 9.611106 9.377194 8.706538 8.795864 9.180759 9.900777 9.945911 9.263667 10.49883 9.96934 10.52806 11.20733 9.787442 10.07623 9.712157 10.50963 10.69789 9.263206 10.85193 9.915578 9.630239 8.952003 9.143919 10.54317 10.48083 11.1952 10.34127 11.40743 10.019 11.29615 9.988549 10.82857 10.57023 10.11595 10.15959 10.03102 9.278283 9.760561 10.99209 11.73235 10.46628 11.63309 11.6371 11.06444 12.25 12.27182 12.31612 9.324445 9.057734 9.228841 9.23318 9.120768 10.79438 9.351789 8.87504 8.971297 9.210898 9.249453 9.084293 8.851741 8.710769 8.753341 8.821695 8.962671 8.530133 8.465246 8.505319 8.718777 9.021574 8.945913 8.706062 8.658123 8.713665 8.918355 9.285089 10.02251 10.44763 10.28047 9.737442 9.09311 9.048418 9.799471 12.55385 10.50894 12.00526 9.594647 11.87303 10.5581 10.77015 9.977054 9.812411 10.5026 9.715196 9.144346 9.087504 9.014341 9.109038 10.1002 10.40334 11.51357 9.87988 11.48996 11.25366 10.41984 9.368707 8.745518 8.666533 8.656632 8.739575 8.881351 9.106133 11.23861 9.357583 7.745845 
7.256416 7.725664 8.401153 10.37358 9.309024 8.116227 7.465009 8.511916 9.88155 9.746137 9.813856 9.245248 9.074236 9.447628 9.590339 9.923435 9.659135 8.288814 10.23153 10.22884 8.713518 8.447093 9.642043 8.079851 8.171608 7.527269 9.990359 7.390779 9.856671 9.441684 9.868825 8.648307 10.26521 10.34815 9.820514 9.994738 8.80018 9.029152 10.0486 8.158946 8.03454 8.605533 9.850126 8.227058 8.142313 9.584821 10.39083 10.16174 9.260907 8.850191 8.711062 10.09226 8.996049 10.102 9.937737 8.950438 8.722974 8.871332 9.085364 10.97249 11.03877 10.89944 10.42421 11.1109 10.89429 10.95019 10.66015 9.692235 8.946927 8.754212 10.82357 8.861429 8.726403 8.28601 8.705623 8.021539 10.24723 9.437803 10.67051 9.983713 10.08061 10.14609 10.36675 11.27471 11.28948 11.1421 8.472837 9.208758 10.54012 8.626202 10.27103 11.41175 10.26138 10.61279 10.63474 9.835795 10.67083 9.723442 9.911 11.02393 11.30114 10.24888 9.619998 9.240491 9.716037 10.86707 9.69224 8.721806 8.794291 10.08728 11.2385 11.01131 9.699959 10.71391 11.18387 10.04963 10.7966 9.061243 9.400697 8.426215 8.564429 8.639791 9.236664 10.98658 11.44922 10.6731 9.665846 9.765964 12.3857 12.2137 11.90711 9.7267 9.171495 8.727663 9.228226 9.225226 9.172554 9.705914 9.904037 9.265783 9.084434 8.997792 9.263314 9.298322 9.145021 9.534663 8.833488 8.800811 8.629194 8.422415 8.268064 8.314093 8.580189 8.683232 9.233759 9.388206 9.376554 9.2987 9.474068 9.642106 9.767578 9.74734 9.451385 9.156363 9.107072 9.195424 9.585588 10.17529 10.89021 10.29386 11.46522 9.289667 9.309411 9.624959 10.0223 9.542913 9.28575 9.325219 9.332409 9.079031 9.044512 8.985454 11.41088 10.53914 10.44072 11.47523 11.4385 11.4187 11.1884 11.27187 10.28495 9.270911 8.599447 8.578292 8.643116 10.21894 8.28075 10.97165 8.678768 9.143576 
7.356396 9.816694 9.460269 10.43637 9.637253 8.60255 9.266454 8.510614 9.722084 8.718555 10.31845 8.954724 10.30116 8.970345 8.767099 8.70168 8.319145 8.301626 10.06877 9.424308 10.21442 8.661509 8.666127 8.407682 8.424381 7.905231 7.530327 8.310766 9.798404 9.98725 10.33761 8.952049 8.371236 9.359512 9.231841 10.22496 8.980372 10.07439 9.842431 10.26959 7.907183 7.910823 7.795307 10.23281 9.784555 10.653 9.125577 9.050657 8.141162 8.113718 8.821601 9.359518 8.327127 8.647751 8.96672 8.836584 10.70758 11.09461 11.57692 10.9037 11.09485 10.8825 11.00217 11.27989 11.30587 11.19184 10.99081 10.701 9.73469 10.93923 8.66971 8.984608 10.77289 9.668582 9.879507 10.01577 9.533578 10.16445 10.07128 9.452114 8.937362 10.44984 9.402146 10.20681 11.29078 10.6802 9.635393 8.9713 10.46294 9.121659 11.4604 9.576708 9.378148 8.673903 9.217124 10.04088 10.71655 9.496523 9.626147 11.37001 11.28717 11.34291 10.42484 9.406788 9.160269 10.07207 9.408525 8.490292 9.077056 10.75852 10.62386 8.939127 10.67235 10.50374 10.16133 10.6173 9.111211 8.663137 9.023552 8.109221 8.526613 8.400384 10.06775 10.26489 10.11288 9.703794 9.590935 9.586721 11.04954 12.27055 9.376394 8.856181 8.791408 10.46793 9.834249 11.0173 9.920233 9.964136 10.03801 9.732138 8.703439 9.426636 9.340311 9.398004 9.173575 9.014438 9.269659 10.29851 8.573596 8.311719 8.248874 8.374031 8.67736 8.955096 9.188284 9.380618 9.645179 10.12277 10.4719 10.78054 10.64308 9.835465 9.078708 8.453001 8.139002 8.489987 9.492134 9.75633 10.57677 11.63766 11.05974 10.62012 10.11038 9.741512 9.268033 9.232349 9.23542 9.646831 9.456598 9.408474 9.038144 9.638937 10.39262 10.45209 10.2819 10.87047 11.46379 11.40985 11.23467 10.26724 10.13764 11.29361 11.27792 8.453544 8.387355 9.969576 10.0322 10.02606 9.658678 9.526167 
7.419 7.75381 8.773762 10.52035 9.991183 9.973987 8.78547 9.392368 9.946883 8.251542 8.753985 9.894034 9.776178 8.365643 8.015123 7.795412 8.026402 9.59819 10.2653 8.312475 9.378767 9.642731 10.18761 8.435104 8.414081 8.753166 9.81741 9.757547 9.964151 8.710014 8.801559 8.991417 9.153539 10.34213 9.624941 9.664543 9.47218 10.01617 10.08288 9.49252 10.18726 8.875334 7.69752 10.16298 7.863987 8.450174 8.093819 8.5088 8.017607 8.737528 8.65749 8.580148 8.215252 8.790088 8.874535 8.765261 10.82622 9.54607 9.813962 11.09502 8.68969 10.38503 11.11328 11.33402 10.6085 11.14399 11.17758 10.57783 9.81516 9.134674 8.464007 11.0374 10.74901 9.915604 8.567186 10.41799 10.59722 8.486098 10.51859 10.39289 10.43198 9.468496 9.393459 10.18261 10.61144 11.22057 9.167523 7.821474 8.701179 9.395129 9.685204 10.90156 8.826868 8.222035 9.014476 10.63868 11.15512 9.819775 11.60401 10.52549 11.31254 11.28869 10.20611 9.873794 9.314706 9.829887 10.29353 9.747826 10.7365 10.98716 10.572 8.900251 9.653272 10.78003 10.51876 9.988856 9.346865 8.420918 8.854367 9.123622 8.870491 9.870488 9.956008 9.083442 9.312302 9.520903 10.10493 9.818334 9.298907 9.024987 9.21509 9.791409 10.4064 10.83184 9.038593 9.935069 9.629046 9.40628 10.14305 9.155141 9.237644 9.477144 9.972539 9.570889 9.111742 8.915866 9.080832 9.805447 8.936752 8.482412 8.387061 8.58779 8.673876 8.723987 8.872324 9.1388 9.659225 10.3107 10.86699 11.10058 10.92396 9.946818 8.78675 7.930943 7.694577 7.95214 8.098874 9.608686 11.27276 11.86953 11.27989 10.41818 11.37875 11.43413 11.57643 12.03577 10.27601 9.857403 12.45152 11.8851 9.901839 10.66852 10.59828 11.56386 10.419 10.60701 9.565708 10.06961 10.15522 10.14093 11.27347 10.12711 11.23033 9.719972 11.11926 9.642576 9.888158 9.985095 9.614759 9.831258 
7.947178 7.526109 8.25115 9.960178 9.093448 10.11543 8.209665 8.663838 9.848313 9.997614 10.2168 10.26097 8.826991 8.215506 7.736666 8.10229 9.174687 8.347878 9.095978 8.808094 8.878891 10.36257 8.937547 8.110848 9.903245 8.93689 9.96497 10.05005 8.650607 9.662715 10.10993 10.25944 8.716856 9.937112 8.751787 10.27924 9.83936 9.997214 8.93237 9.985504 10.04687 8.249635 10.00294 9.903315 8.883766 9.351412 9.204 8.327788 8.077 8.232865 8.249893 8.621882 8.052406 8.325212 10.30841 9.127619 11.09097 9.265577 9.444172 11.24487 10.51491 9.683262 9.190826 9.205365 11.19884 11.74022 11.07611 11.19842 9.224299 8.616042 8.780683 8.803424 10.14596 9.778561 10.78214 8.714144 10.1812 10.52965 9.377024 10.26062 9.222269 8.857344 10.52895 10.69635 9.555884 11.45883 9.47053 9.075583 9.83932 10.10971 9.106268 9.513593 8.344121 8.127543 10.42553 10.19628 10.305 10.58926 9.369658 9.762019 10.93844 9.724782 9.735596 9.572611 10.34089 8.75049 9.844325 10.37596 10.23968 10.10571 10.14976 10.53573 10.86599 11.14653 9.888618 9.945387 9.960364 8.795796 8.833768 9.775702 9.234762 8.873187 9.736983 9.577654 9.380351 9.451605 9.659098 9.717188 11.08274 10.15622 10.5382 9.944227 10.04895 10.22628 9.437176 9.401813 9.521741 9.828501 10.73217 9.63701 9.294111 9.699742 9.807063 9.339018 8.979005 8.693699 8.703773 8.737427 9.033307 8.547302 8.433775 8.391318 8.264277 8.262644 8.613096 9.470511 9.676778 10.15608 10.58304 10.61703 10.38515 9.417244 8.367655 7.78987 7.606016 7.827703 8.542783 9.953576 10.897 12.18138 12.37012 12.44191 12.45508 11.69573 10.38197 11.23592 9.174687 9.747737 9.638472 9.973613 11.49973 11.36751 11.39051 10.24774 9.944286 11.71341 9.433966 9.432704 10.94478 10.14483 11.32224 9.353524 9.331757 11.13213 11.04719 8.951641 8.096851 8.701781 10.67206 9.798487 
9.723351 7.811345 7.682608 8.850307 10.6628 10.4594 10.31381 7.788166 7.722226 7.651568 7.788971 8.871727 10.01997 9.003254 8.069789 8.681002 9.391293 8.516125 9.844801 9.209985 9.447099 10.25003 10.11913 9.089728 8.572659 8.557554 8.739348 8.751906 8.048805 10.33524 9.191273 9.13238 9.631953 10.16136 8.761716 9.720821 9.634557 10.16775 8.397185 10.18826 8.208043 8.108315 8.78071 9.83498 9.787213 9.700921 10.1418 8.888374 8.055528 8.842478 9.313171 8.31739 9.202873 7.895991 8.668544 8.915417 10.72481 11.15194 10.48445 9.217701 9.091048 9.047809 10.55075 11.83241 10.96181 11.73819 11.0333 10.60359 9.476793 10.54893 9.78235 8.438178 10.3175 10.75201 10.52571 9.200643 9.574628 9.325007 11.19446 10.48546 10.6434 10.37919 10.40698 10.69442 9.071303 9.353847 10.34883 9.219458 9.943231 9.124835 9.073642 9.829961 9.631617 9.731425 10.12726 10.19625 8.868485 8.480754 9.395159 9.999079 10.7426 10.61404 10.75274 10.16695 10.38788 10.58255 10.18616 10.2931 10.43257 10.13219 9.983153 10.49517 10.14575 9.3929 10.7129 10.40895 10.28935 9.339947 10.15831 10.40687 9.370894 9.180045 9.448486 9.530696 9.414989 12.4084 9.224005 9.388278 10.8203 10.84277 9.148399 9.396776 9.421131 9.398726 9.647643 10.58801 9.360026 9.499831 10.15777 8.698676 9.424369 9.329929 9.457384 9.530135 8.699252 8.421658 10.61739 8.578498 8.790312 8.69839 8.399144 8.135575 7.853049 8.032005 8.440954 9.226007 9.776142 9.896427 9.65631 9.526443 9.143082 8.494852 7.84661 7.671856 7.630253 7.914325 8.488725 10.0547 10.37266 12.22199 11.88651 11.83291 11.11128 11.92257 11.56836 11.48547 11.71297 9.506242 9.287136 9.55549 11.37467 11.28516 10.43198 11.53387 9.197156 10.92714 9.494556 10.49247 11.91228 9.016339 8.556685 8.566552 8.473709 10.22313 11.12698 9.890497 9.109188 10.82275 10.42648 9.753486 
9.712409 10.05723 7.601265 10.73587 10.26945 10.7022 10.67877 10.69661 8.10629 7.817871 7.84857 7.913177 8.658212 9.554375 9.729287 10.02061 8.236513 9.50186 9.174098 10.17079 10.16068 9.130983 9.031631 9.016432 8.884853 8.17944 8.35058 9.682579 9.126688 8.588388 9.852821 10.3786 10.12079 9.934199 9.601892 10.10298 9.975211 7.98072 8.395681 8.290232 8.590593 8.298275 8.093882 7.77001 7.808421 8.961967 9.503017 9.23973 8.450004 10.56029 8.154342 9.441331 10.20912 8.13741 8.654589 9.352426 9.323073 11.27073 10.4358 9.053411 9.053108 10.63527 11.52698 10.37745 11.53115 11.34455 11.08805 10.96331 10.75901 10.25954 10.50592 10.58481 8.842419 10.27554 8.785965 8.319602 9.015398 9.311691 11.32609 10.30577 10.20266 10.3174 10.47197 10.33903 8.872746 8.67066 9.456319 10.9037 10.70076 9.656666 9.27684 10.78834 10.77344 10.46959 10.61923 11.2582 10.90763 8.791441 9.469754 9.937737 9.315311 10.75752 10.5197 9.946946 9.214949 9.411594 10.42307 10.03142 10.22136 9.321473 10.23086 10.29728 10.0652 9.591598 10.75441 11.32418 11.27956 11.17698 10.76061 10.71889 10.31614 9.724761 11.71467 10.83288 11.11593 10.24328 9.034133 9.296911 10.98092 9.071114 8.990191 8.618811 11.1543 9.701874 11.15216 10.98632 10.35702 10.72234 10.72694 9.848706 9.2956 9.714584 9.688935 9.045448 8.628669 8.353936 8.333002 8.567083 8.659264 8.532297 8.220108 7.911016 7.886816 7.997879 8.466155 9.09922 9.473168 9.20389 8.712757 8.422589 8.187689 7.942268 7.80588 7.503771 7.579514 7.688457 10.2066 10.48324 10.64874 11.47608 12.25905 12.21752 12.39146 11.25731 11.48322 10.65559 10.15503 9.233453 11.68469 9.821634 11.3175 11.27811 11.30463 11.35427 11.17511 11.15995 9.548113 10.59162 11.65251 9.664186 8.630524 8.584515 8.517503 9.121287 9.329644 11.24053 8.867294 10.5838 9.609469 9.561051 
9.351762 9.469833 10.59994 10.42249 10.17551 10.55801 11.29795 10.3142 8.458169 8.039442 7.954082 8.027983 8.812695 9.330153 9.566487 10.1833 10.10705 8.926142 8.460903 8.918471 10.44549 10.15346 8.504048 8.733809 8.345156 10.39885 8.856711 10.24157 8.708993 8.725595 10.57899 10.56803 10.70211 9.16745 10.21776 7.797326 8.27999 10.13953 10.02501 10.01498 9.939709 10.04684 8.25523 8.354092 8.993926 10.16079 10.11295 10.17313 10.34513 9.656963 9.017827 9.948271 10.02147 10.05479 8.320891 8.781454 11.63432 11.71694 10.59498 9.49024 9.769143 11.07717 11.29636 11.74211 11.24825 10.59651 11.16835 11.72282 8.949319 9.009987 10.78652 10.35496 8.309477 8.336015 8.307093 9.086432 9.3578 10.48413 10.37877 9.657495 11.01493 10.38405 10.69866 10.57238 8.578068 10.24979 10.36196 10.9858 12.41096 10.24308 9.38801 10.64484 10.0425 10.05551 9.595407 9.387059 11.29052 9.087496 11.11114 9.990914 9.420479 10.19459 10.72356 10.37875 10.41405 10.56455 10.8795 10.11683 9.974235 8.608176 9.060444 10.16232 9.33196 10.59804 11.06604 10.8411 10.03102 10.03768 12.08457 11.72136 11.68445 9.712633 10.30203 10.955 11.17536 10.07558 8.960109 8.935667 11.05447 9.290557 9.268476 11.24183 10.76463 10.6255 9.636794 9.507651 11.13765 10.03512 9.082613 9.871771 10.47141 9.799482 10.03956 9.144527 9.403836 8.615962 8.496598 8.68972 8.61598 8.306263 8.008918 7.885591 8.069695 8.217802 8.404863 8.586749 8.718284 8.604468 8.295972 8.071695 7.824602 7.942198 7.504557 7.755917 7.510165 7.757526 12.16612 9.794888 10.31804 12.25753 10.99107 11.34181 11.38955 11.90313 11.33124 11.43304 10.37813 11.54734 10.64371 11.89611 11.36236 11.09591 10.91549 9.535057 9.668306 9.925344 9.563513 10.32244 10.31121 10.34392 8.892372 10.36459 9.259651 8.501003 9.15585 11.04323 9.389835 10.87512 10.3348 9.507156 
7.725545 7.728531 9.268736 10.20991 10.75268 10.76594 10.70648 10.69753 8.629311 8.347803 8.279104 8.276193 8.297911 9.277852 9.220495 9.95673 10.41582 10.2546 8.523747 8.891946 8.850774 9.916102 10.00049 9.794579 10.05162 9.610301 10.3617 7.857489 8.094014 8.760593 10.60194 9.787957 10.51942 9.66633 8.10608 10.28216 10.19716 9.673421 9.837471 8.828426 10.02473 10.18278 7.863622 8.401853 10.17214 10.08247 10.11672 10.15657 10.0246 10.27746 10.12612 10.01086 10.11574 7.719865 8.414266 9.058871 9.174186 9.593639 9.697766 11.15427 10.83496 11.32886 11.06234 11.79412 9.961351 10.09799 9.035079 9.643014 9.80514 9.470033 9.211896 8.435775 8.260802 9.141658 9.71775 8.530197 8.593043 9.087472 10.39825 9.993095 9.208988 10.32684 9.605005 10.77592 9.943844 11.04291 10.73341 9.787455 11.97884 10.99645 10.24167 11.12278 10.67929 10.06635 10.66475 11.57527 8.964441 9.707428 10.10998 11.0294 11.15239 10.93937 10.645 10.45204 9.954244 9.95474 8.687127 11.17546 9.214129 8.739018 8.721457 8.782808 8.9512 9.487264 10.32784 10.36722 9.471545 10.84131 10.00855 11.96715 12.08498 10.48573 10.61617 11.16886 10.08229 9.468507 8.997114 9.596426 10.49656 11.18612 9.385836 9.462631 9.36824 9.998004 9.853924 9.809087 9.50806 9.358279 8.6189 9.742522 9.332921 9.748272 10.18351 9.468264 8.914073 8.605164 8.695668 8.480683 8.307041 8.081782 7.787055 8.053379 8.108077 8.361557 8.28621 8.188251 8.168262 8.319256 8.350033 8.139099 8.119212 8.008157 7.740073 7.859178 7.216806 7.607414 9.330803 10.37741 10.48155 11.56689 11.24796 11.51544 11.16139 11.25623 11.48059 11.38444 10.74635 11.38249 11.42707 11.46311 9.301398 9.75902 9.038043 8.943611 11.44827 9.700353 9.726576 9.939209 9.936591 9.557155 8.633543 10.14714 11.38374 8.492101 8.374 11.07018 10.93717 10.92423 8.535425 9.007006 
7.126706 7.321263 8.001255 8.675661 10.57857 10.38742 10.78348 9.178032 8.774909 8.540443 8.422552 8.468221 8.369588 11.23792 9.028418 9.411779 10.72307 9.73924 9.213941 8.887032 8.011895 10.2332 10.40759 9.917154 8.841052 10.24296 9.544232 8.898935 8.300422 10.59778 10.36279 10.16609 9.731703 10.39358 10.05722 8.975859 10.06565 8.824157 10.1476 8.201019 9.906393 8.548631 7.8879 8.685131 10.12746 9.057555 8.990283 10.4926 10.22513 9.918648 10.28416 10.21647 9.401262 8.092887 8.193014 8.524165 9.264785 8.989614 9.176492 10.89896 10.92774 10.663 11.51191 11.27395 9.360422 9.445947 9.49162 9.489374 11.03076 9.95759 8.919995 8.477168 8.876391 10.21372 10.47654 10.88967 10.76894 10.93294 11.05726 10.63344 10.3624 10.65578 10.97854 10.11258 9.780922 9.21519 9.064807 9.191442 9.668503 10.88843 11.09965 11.3104 11.03727 11.6518 10.32467 9.646906 9.251693 11.28633 11.16556 11.16895 10.3378 10.4492 11.01755 10.1916 9.039892 8.485593 8.320127 10.24064 10.50131 9.857812 10.31632 8.989258 10.27916 10.07787 9.463803 8.963155 9.032688 9.907905 9.825191 11.9042 11.00176 10.88484 12.48961 11.06321 10.15974 9.507413 9.719808 9.963172 9.025442 11.14083 9.69923 10.98135 11.17992 11.15791 9.319891 9.549947 9.963272 9.237729 10.24347 10.92075 9.893616 9.924455 10.0428 9.684949 9.140879 8.794778 8.705296 8.42944 8.177387 7.987176 7.808781 8.054047 8.210435 8.665188 8.342941 8.136095 8.06849 8.254892 8.542727 8.788157 8.635233 8.435634 7.192856 7.379262 7.692254 8.794876 10.40232 11.63439 11.95054 12.12124 12.20644 11.28832 11.62981 10.60719 11.26173 10.24416 10.334 11.50587 9.619452 9.677376 9.973123 9.943969 9.729004 11.6742 10.40321 11.30949 10.21461 9.565854 9.316692 10.25829 9.553247 9.304956 8.820791 8.589834 8.491644 9.983249 10.02288 9.599214 9.939505 10.76409 
7.110029 7.599332 7.418363 7.842587 9.499305 10.11569 10.84905 9.875633 9.470845 8.524939 8.137695 8.743894 9.322886 8.966893 8.902908 8.785517 9.262874 10.93853 10.94791 8.685374 8.207 8.141775 8.798233 9.845473 10.60592 9.334336 9.864842 10.15284 8.490915 9.408308 8.978996 10.33167 10.13611 9.912663 10.31352 7.952292 10.01641 9.878272 10.09069 10.12829 9.222908 7.87469 7.845881 8.775191 10.16198 9.608949 8.892484 9.522191 8.683519 8.886272 8.656261 8.650938 8.575727 8.532163 8.65829 10.60298 10.75876 10.47677 10.5402 10.63036 10.83242 10.58838 11.62419 8.95354 10.6431 9.387487 10.77634 9.421554 9.054735 10.8711 9.520083 9.028323 10.95413 11.22806 11.04304 10.77774 9.645617 9.10041 9.322828 9.445473 9.467962 11.04756 10.50488 10.18199 10.12869 9.176003 8.860415 8.327761 8.989725 10.02399 11.10546 11.20081 10.57063 10.65005 9.61563 9.741572 8.884503 11.28764 9.337831 10.02404 10.81389 10.83853 11.04086 9.051935 8.277242 8.335341 8.652538 9.198291 10.11224 10.53959 9.381645 8.696111 10.32298 9.756821 9.187022 8.93872 9.393343 9.164449 9.323548 10.2492 10.19443 10.5771 11.02241 10.0294 9.21818 9.137241 10.2775 9.959494 9.359301 9.107262 10.07807 11.31452 8.770297 9.23948 9.330609 9.180131 9.74161 9.200705 11.16016 11.31538 9.312273 9.745407 9.215265 9.205596 9.017393 8.821323 8.689139 8.460138 8.24316 8.024332 7.900051 7.976702 8.107623 8.53648 8.479679 8.46232 8.196457 8.225101 8.619601 9.179588 9.519559 8.943698 7.839312 7.586404 7.667364 8.793687 10.49384 11.45047 11.94179 12.09586 11.48678 11.29838 10.10248 11.2911 11.2427 11.3639 9.778646 9.26089 9.093688 9.123296 10.78734 10.74085 9.749118 9.621943 11.29441 11.26249 10.25394 9.569627 8.833469 10.90771 11.90152 8.568981 8.658686 8.703488 8.619822 9.466882 9.82655 9.686585 8.674509 8.619646 
7.67101 9.189114 7.345922 7.630204 7.929651 8.9053 10.95866 8.649666 8.550946 8.543324 7.851522 8.085994 10.68738 10.45268 10.36404 9.214792 9.1239 11.05368 11.00632 10.59517 9.36346 8.39864 8.339386 9.032787 10.62508 10.42176 10.09906 9.890859 10.60369 10.24699 10.15369 10.28887 9.902842 9.802705 10.15684 10.08836 9.214731 10.17393 10.04411 9.929972 9.730613 8.701804 7.745004 7.758655 9.33768 10.25282 10.36654 10.60933 8.820139 10.76746 8.822563 8.00166 8.085145 8.896008 8.999146 9.092152 9.887733 10.42754 10.63304 10.77024 10.56335 10.77219 10.4852 10.06151 9.996974 9.946597 9.874364 9.351485 10.79432 10.28162 9.046227 9.317873 10.41326 10.56945 10.55687 11.46889 10.51961 9.120276 8.748234 8.861401 10.36353 10.18444 10.42244 9.661525 10.2407 10.38844 9.905005 8.839884 9.722134 10.72954 10.99108 11.21438 11.89855 11.68923 10.09338 10.1341 9.0314 8.826876 8.622423 11.28799 10.26679 11.23169 9.354985 8.316126 8.425735 8.630375 9.069277 9.994886 10.6293 9.584558 8.903971 8.883051 9.05298 9.202733 9.47719 9.063099 9.104062 9.598688 9.787554 9.267313 8.93856 9.092554 9.832554 10.81487 9.668333 9.81383 10.83072 9.374076 10.29843 9.248524 9.589337 11.3314 8.798455 11.09059 11.14701 11.35586 9.60015 11.60774 9.754695 9.639296 11.20399 10.59511 11.47651 8.789781 8.845757 8.751489 8.713606 8.634766 8.502083 8.400426 7.937309 7.684474 7.831843 8.228892 8.813828 9.008075 8.469937 8.401033 8.409676 9.552816 10.17643 9.824972 8.417771 7.845922 8.267308 10.2921 11.29988 11.65063 11.76059 11.2465 12.16278 11.04246 9.849648 9.17362 10.00931 11.8874 9.116255 9.123675 9.153658 9.165565 10.23513 10.58406 10.53465 8.96876 11.40375 9.958141 9.42616 9.868261 8.667027 9.327768 8.985843 9.020814 8.942822 8.607921 8.467046 11.07259 10.8702 10.94286 9.262195 9.254919 
9.325305 9.948122 8.017688 9.073374 8.900241 9.305181 9.205567 10.01643 7.514683 7.434874 7.233828 7.813076 8.332564 8.459622 9.168924 9.603145 9.660942 11.15999 9.273577 11.16922 10.45132 10.53525 8.482552 9.357605 8.74159 8.995565 10.25195 8.887179 11.10575 11.02938 10.09741 10.2126 8.875143 9.76806 8.364361 10.22478 9.889737 10.2955 9.756315 10.22184 9.687962 9.892856 10.04715 9.957718 9.974184 10.19155 10.33625 10.67691 9.376616 9.78488 8.534994 8.511613 9.494005 9.746002 9.694069 9.019408 9.629038 10.64552 10.7045 10.56722 9.793773 9.861289 11.57389 8.815492 10.86367 10.97215 9.52351 10.82829 9.265797 8.930463 9.552999 9.019951 10.65936 9.129498 8.560619 11.25694 9.590878 9.832608 9.328333 10.8811 10.6516 10.68216 9.267102 10.43086 10.45751 9.919827 10.26812 10.13511 9.13939 11.30306 10.96431 11.25939 11.5179 11.45639 10.31824 10.61075 10.98532 11.34993 9.258037 11.17788 10.03473 10.16568 9.903714 8.357024 8.636371 8.995208 9.312731 10.11188 10.17248 9.495999 9.617438 10.74534 10.93694 10.9 10.81162 9.85255 9.263822 9.560059 11.20451 8.916799 8.794254 8.974736 9.982161 10.30506 10.30599 11.15084 11.06475 9.524118 10.27475 11.46517 11.41296 9.824952 11.10125 11.06937 11.27387 9.531339 11.42926 9.958687 9.795933 9.387303 9.493416 9.598946 8.749339 9.173039 8.980412 8.95634 9.237495 8.994959 8.977998 8.576249 8.094101 7.74802 7.711458 8.115917 8.713529 9.407303 9.302032 8.527472 8.537383 9.120877 10.33602 10.40811 9.171895 8.73719 9.282415 11.01838 11.85811 10.02011 11.84766 11.91386 10.93187 10.05676 9.578398 12.07224 12.09506 9.092307 9.416651 9.19048 9.098775 9.099642 8.948812 10.22292 10.41067 10.22769 9.440084 11.31727 10.28985 9.391921 8.659883 9.314834 8.621068 10.24878 9.654626 8.586783 8.446662 10.12624 10.9545 9.826455 10.49302 11.195 
9.59653 9.030156 9.310599 10.56813 10.64611 10.36512 8.526395 7.63905 7.438751 7.259818 7.148165 7.427162 8.464412 7.55782 10.04591 10.45381 10.56108 11.25625 8.911254 9.206661 9.620145 11.2612 11.20982 11.02741 10.96793 10.63133 8.251288 8.349057 9.172799 10.55551 10.37299 10.38388 9.948895 8.444756 10.51402 7.806584 10.78566 10.32874 10.09672 9.828199 9.640656 9.808196 9.937745 10.0417 10.77734 10.37983 10.3506 10.40696 9.654812 9.121046 8.192457 8.266788 9.883521 9.829735 9.867947 10.57312 10.34235 11.1719 10.91148 12.14241 10.28433 11.30898 8.811729 9.475188 11.25389 10.85573 10.82629 9.170999 11.09931 8.824918 8.591548 8.942592 8.528338 10.07836 9.725291 9.662314 10.72834 10.52623 11.77761 10.34487 9.784006 9.172065 9.400908 10.58045 9.383608 10.65929 10.50332 10.56799 9.080627 10.96342 11.46873 10.60273 11.97314 11.06194 10.62394 10.69539 10.40203 10.49034 9.757108 10.05362 10.99423 8.863589 8.2842 8.50857 8.851445 9.131755 9.523856 10.71402 9.63249 9.194025 9.648321 10.97798 11.07335 9.937078 10.40844 9.492041 9.670921 9.330319 9.266627 9.37437 9.191361 9.422214 12.22098 12.26355 10.79995 9.681843 10.35588 10.24143 10.2034 10.3674 9.600677 11.28652 11.21879 10.15794 10.07025 10.89312 11.17474 11.28171 11.50259 9.121281 9.426642 9.515851 9.522141 9.389402 9.499997 9.377351 9.277112 9.318618 9.272596 8.85301 8.235572 7.824998 7.770781 8.046103 8.540236 9.428882 9.743797 9.183939 8.557873 9.301085 10.28457 9.93873 9.985312 9.978648 12.21732 9.979356 12.09744 10.6955 10.17716 10.55183 11.09772 11.84612 9.521732 9.835141 9.792593 9.678477 9.789619 10.61182 10.51764 9.086363 9.212929 10.61164 10.67806 9.447067 11.75591 11.1562 11.32063 10.449 8.923688 11.40126 9.309525 9.237009 11.33897 8.57477 8.954381 11.79399 10.50807 8.568048 10.85531 9.527306 
9.691767 9.835082 10.13312 10.29067 10.16893 10.44155 8.109799 8.286282 8.613914 7.251023 7.197824 7.105396 9.314674 7.430422 8.801364 9.696112 11.16718 11.20877 9.032686 8.793796 8.850937 8.808489 8.730205 11.28831 11.11387 10.94176 11.05509 8.447392 8.23761 10.5708 10.69566 10.46396 10.1797 8.839598 9.837481 9.360126 9.354922 10.09655 9.95285 8.768332 10.2951 9.898404 10.07156 10.12282 10.25594 10.54413 10.07498 10.41192 11.11557 8.832153 8.111757 8.560717 8.346841 9.716972 10.36296 11.2613 11.03431 10.8661 10.99158 10.78626 10.3613 10.56931 9.837063 9.971662 10.12212 9.990268 9.970119 11.1223 10.676 9.407083 8.691092 8.511302 9.439812 10.55188 11.35703 10.51603 8.620277 9.259892 9.636918 10.25369 10.14723 9.510759 10.20152 10.68208 10.25639 10.76478 10.21895 10.44816 9.693797 10.89263 11.37558 10.6797 10.45647 10.49401 10.7618 10.38855 11.46548 8.915574 9.592447 10.31218 9.186193 9.004128 8.523492 8.818344 9.168674 9.355912 10.68831 10.11624 9.402566 9.179478 9.447322 9.735348 9.23219 9.044357 9.727681 9.851615 9.37403 9.378263 9.531779 10.32975 11.76278 11.18658 9.452488 9.695897 10.70656 11.02721 10.93186 10.54635 9.647002 10.26926 10.77746 9.728454 11.56981 11.15327 10.82478 11.12272 11.00748 10.17165 9.898034 9.33452 8.86165 9.042483 9.430449 9.856876 10.12632 9.980601 9.611423 9.492278 9.371871 9.031214 8.544007 8.184404 8.092784 8.364335 8.798714 9.860847 9.79838 9.724261 9.327031 9.568867 10.28665 8.591212 9.917824 10.46677 12.00592 12.12122 10.41776 10.13002 10.1822 10.23699 10.08962 11.19771 10.45752 10.42189 11.36673 11.38546 11.44908 10.26506 11.17193 10.21935 9.998224 9.06811 9.391008 11.55997 11.40853 11.17206 9.076339 9.33826 10.41328 9.252621 8.999656 9.956029 8.657993 11.27921 10.10754 11.0477 9.723559 9.495811 8.796824 11.34616 
8.651657 8.109529 9.316675 9.56023 10.25345 10.33119 10.02352 8.469932 7.664319 7.531925 7.808019 8.95267 8.442294 7.772069 8.102875 9.883212 11.08302 11.14226 9.141749 8.51922 8.819128 9.078583 8.731264 9.206326 8.928963 11.18215 11.01522 10.76787 10.17512 10.18272 9.77064 10.61804 9.795265 10.38214 9.748302 9.683802 10.45774 10.15811 10.0994 9.954807 9.79169 9.221844 8.144301 9.984263 8.261445 8.629107 9.604781 10.70185 8.858362 8.526241 8.171339 8.83782 8.791437 8.859505 8.721664 9.265343 10.55102 10.58355 10.61705 10.63136 11.41183 9.077414 10.36776 11.84235 10.08167 11.1299 9.709482 10.59238 11.00274 10.03197 9.1501 8.512174 8.567384 9.213992 9.837666 9.987838 9.19489 10.71001 11.13909 10.576 10.73309 9.949647 9.280561 10.36402 10.57241 9.908654 10.09706 9.590721 10.73506 10.52687 11.32367 11.53816 11.55399 10.72946 12.1892 12.15177 9.756907 9.358207 9.796765 9.430442 9.489421 9.565033 9.041065 9.189472 9.376281 9.467399 9.6642 9.082328 9.363163 8.970633 8.839627 8.9392 8.807696 8.597966 9.378682 9.341934 9.235263 10.71963 11.66359 9.653038 10.68506 10.59169 10.89676 9.683033 10.92043 10.55562 10.91307 11.42544 11.24322 10.90987 11.24243 9.75342 10.65744 10.48811 10.57566 9.473891 9.299956 10.8918 9.451695 9.295689 8.496654 8.706699 9.135995 9.446965 10.1886 10.1842 9.875024 9.905038 9.568786 9.176776 8.792137 8.61977 8.639836 8.890205 9.199265 9.509505 9.710826 9.619373 9.788658 9.591231 8.749085 8.453702 9.237856 10.81965 11.88367 12.15668 10.31239 10.00283 10.11825 11.24847 11.05349 11.04996 11.11452 11.167 11.17821 11.20604 11.25095 11.36836 11.35682 11.47656 9.62295 9.089508 9.669953 9.580341 10.40972 11.11617 11.45082 11.54025 10.13877 9.142196 8.65039 11.34764 8.738731 9.409932 10.44011 11.27562 10.52512 10.55712 9.466172 10.12871 
8.925533 7.658141 10.09014 7.271525 7.819963 10.37023 8.462369 9.17157 8.573635 9.049843 9.274785 7.778584 9.557552 7.443755 7.716067 9.146489 10.63554 10.65173 10.01715 9.230371 8.912614 11.12908 8.806127 8.872871 8.843339 11.31562 10.67788 10.45639 10.37626 9.302471 9.542368 10.02671 11.05751 9.916917 9.959229 10.11878 8.938844 10.008 9.99916 9.906551 10.01981 10.17404 10.16837 8.926063 10.56584 10.33302 9.134104 10.64231 8.282442 8.411104 8.342897 8.192498 8.456285 9.083755 8.151951 8.937618 9.974948 10.63012 10.2989 11.0715 11.33196 10.4716 10.08023 9.871059 9.392613 10.82764 11.18865 11.16537 10.48982 10.7172 9.016073 8.68191 9.611742 10.82331 11.63589 11.58853 11.01518 10.59901 11.78093 9.878468 9.023902 9.907235 10.35181 9.772074 10.23014 9.124088 9.972594 8.848004 10.85027 10.05466 10.45696 9.974689 9.260751 9.210689 9.774305 10.74229 11.2441 10.92992 10.85859 10.94199 10.20858 10.90381 10.27844 10.58896 10.84299 10.28314 10.97972 9.348123 8.991892 10.39656 8.970492 8.63101 8.51963 10.02872 9.420811 8.642706 9.343143 9.760651 10.50044 10.80557 10.71196 10.08344 10.77286 11.10884 11.01926 10.66382 10.3067 10.49796 10.53553 11.06417 10.97752 11.4124 10.7967 10.45515 10.0835 9.882186 9.281032 10.96053 9.11638 10.04127 8.856184 8.458379 8.605715 8.709469 8.907538 9.302083 9.91951 10.37401 10.01111 9.353215 8.936555 8.854682 9.303833 10.20175 10.52856 9.966253 9.715565 11.14025 9.63297 9.010959 8.533404 8.322275 8.032385 9.447199 11.82642 11.83798 11.05051 11.30124 10.98829 10.87534 10.92998 10.96005 10.99401 11.0464 11.09194 11.13359 11.23519 11.34913 11.35078 11.41571 11.56481 9.425196 9.021826 11.29751 11.35812 11.21641 9.170438 11.17587 11.21267 11.35057 8.564429 9.847417 10.17723 9.83359 10.19361 10.23767 10.0171 10.40125 10.25786 10.58947 
9.65288 8.998394 8.148017 7.444795 9.731946 10.21853 10.24215 10.66025 10.77424 10.86898 9.281024 8.446109 7.872695 7.332918 7.548302 8.488304 8.990343 10.49942 10.55341 10.44724 10.80848 9.40044 11.25645 8.871751 8.909049 9.63184 11.28579 11.16085 10.7817 10.29934 8.852268 10.52736 10.36531 10.41444 10.21083 10.09663 10.11896 9.894666 9.059003 10.30698 10.12626 10.32103 10.33342 10.58299 9.837648 10.80779 8.392704 10.72402 11.21762 8.370708 8.413157 8.363784 8.133601 7.952106 7.867442 8.100135 8.703377 10.46036 9.241005 10.2396 10.39071 10.58946 8.900455 9.337494 11.45543 9.614703 11.03349 10.10132 9.567784 9.605726 9.690747 8.750247 8.954118 9.213951 9.314376 10.94957 9.983832 10.64366 9.880942 9.463611 8.702415 9.616629 10.50266 10.12167 10.07789 9.426124 9.108742 9.312437 10.9638 11.40194 10.76551 11.89494 9.922061 9.512294 10.58015 10.00554 10.75682 11.0422 10.99625 10.98422 10.62973 10.92433 10.93914 11.07542 11.15554 11.21881 11.2129 11.14111 9.921313 9.159345 10.75337 9.163175 9.056038 9.737576 10.89547 10.11867 10.9504 9.724636 11.16669 10.32567 11.83371 11.38775 10.112 9.198669 9.606078 10.46485 11.51485 10.7424 10.6959 10.05343 10.03759 9.99902 11.22086 9.3025 9.189816 11.33537 9.400311 11.13301 9.134995 10.05459 10.14712 8.441722 8.434026 8.437103 8.872037 9.079953 9.980352 10.70041 10.50311 9.592973 8.999291 8.774198 8.835426 8.914533 9.40235 10.02577 9.574643 10.36635 10.11629 8.943593 8.623704 8.404421 8.932877 9.590625 11.02675 11.42457 11.02012 11.6921 10.75309 11.54525 11.10929 10.93585 10.9919 11.14729 11.18857 11.2609 9.999538 9.338923 10.32567 10.34951 9.309349 9.655937 8.982252 10.14331 10.55965 10.26462 9.015448 9.297348 8.99631 9.085824 10.46568 10.20693 11.10833 11.41408 10.04215 9.574854 10.20785 10.72078 10.85631 7.890837 
8.916028 8.078606 8.708882 7.918397 10.26848 9.388539 7.764724 10.49256 8.806631 9.403035 10.15778 9.23369 7.106058 7.949128 7.474072 7.796302 8.376151 9.331975 10.05245 10.59935 9.018577 10.23085 9.229415 11.51323 8.962348 8.863661 8.6945 9.10654 9.067418 9.142586 9.057324 10.46816 10.60691 10.20088 10.56661 10.09111 9.886918 9.362702 9.417488 8.740039 9.607899 10.35644 10.51188 10.63239 10.84626 10.34625 9.517111 8.305239 9.581812 9.47293 8.256072 8.344536 8.222517 8.088668 8.086379 8.223966 9.870151 10.06114 9.86342 10.50858 10.68569 10.77199 11.43983 11.31654 9.368995 8.635818 9.290552 10.77129 8.976077 11.0851 10.79898 8.722529 8.546396 8.990907 10.66893 9.887033 9.635182 11.73399 11.11633 9.223619 8.961744 8.370249 9.649746 10.17304 10.94297 9.170532 10.85536 10.99623 10.88912 10.74119 10.21095 9.636941 9.950027 9.731506 11.75389 9.91953 9.83537 9.676866 9.535318 10.69284 10.56871 10.75684 9.977139 9.681761 10.47269 11.11987 10.91922 11.5375 9.894886 10.00876 10.1504 9.66804 10.49866 9.634007 11.01181 10.20179 10.88345 9.690954 10.22428 10.18897 10.85787 9.541547 11.26204 9.696597 9.439003 10.9523 10.80146 11.00637 10.84996 11.16908 11.34455 11.12868 10.95481 9.727214 9.899169 8.734579 11.32015 10.00068 10.13832 9.959991 9.125555 8.502436 8.527366 8.579085 8.747132 9.143954 10.02309 10.80462 10.89211 10.17239 9.298736 8.824323 8.546465 8.669266 8.687292 9.288306 8.941836 9.606722 10.80402 9.373915 8.632624 8.383011 8.824015 12.08204 11.20116 11.74967 11.95581 11.52251 11.37355 11.14517 10.97839 11.05018 11.19643 9.59305 10.25947 9.264444 8.728458 8.758389 11.42042 11.37965 11.7381 10.25751 8.984476 9.581891 10.31279 11.2023 9.021324 8.602584 9.285316 11.24631 10.06082 11.15108 9.085925 9.4834 9.980852 9.410255 10.5005 10.20534 9.207387 8.590439 
9.590701 9.19973 9.804817 9.363687 7.678781 7.890565 7.903305 9.658858 10.11598 10.64475 10.31056 9.270975 9.647053 7.236851 7.512019 7.689027 8.517379 9.222727 9.952372 10.3543 10.76401 10.28302 9.082096 9.379898 9.013437 9.233053 8.810805 8.96306 8.764684 9.054351 10.65866 10.22556 10.22014 10.29041 10.03354 10.43589 9.946834 10.1576 10.39247 10.15109 10.51519 10.23201 9.208379 10.28679 10.46569 10.34608 10.47003 8.369607 8.180986 8.167261 8.159139 8.633261 8.338669 8.341022 8.418986 9.007366 10.57699 10.75207 10.8186 10.78183 10.49226 11.14159 10.18507 11.11912 11.67848 9.237126 10.88845 10.68301 10.63417 10.09918 9.894425 8.825385 10.26381 10.90392 10.79905 9.520645 10.92997 11.00281 10.88985 9.989183 10.88872 10.59752 8.689872 8.847449 10.00908 9.922083 10.25276 10.48945 9.725679 11.49567 9.763728 9.149556 9.228623 9.287297 9.761152 10.11275 10.29164 9.26868 9.040294 8.77697 8.831882 9.11116 11.22498 9.813621 9.982346 10.72519 10.92669 11.53732 11.20423 10.3357 8.911122 9.01977 10.10446 11.06196 10.755 9.404431 10.06624 9.001952 9.226784 11.16091 11.40569 10.60222 9.149107 11.1562 11.02262 10.40228 10.23671 11.68819 11.44483 10.92511 11.01894 11.01918 10.27795 8.973317 11.1165 9.347966 8.68424 10.68114 9.29874 8.491775 10.19622 8.670813 9.426511 9.010545 8.977855 9.212665 9.790603 10.35472 10.62179 10.51829 9.849456 9.450693 8.713619 8.580462 8.52726 8.505744 8.637142 8.856868 9.732489 8.950983 8.525533 8.317728 9.074249 12.00793 11.44575 10.88952 11.57756 9.725507 11.12547 10.09296 9.896208 9.376 9.093276 9.03442 9.561243 11.37821 9.751226 10.03098 11.26699 11.24095 11.26648 10.31105 8.984283 9.910835 9.877139 11.19983 9.019691 8.643745 9.234776 10.21796 10.40746 11.1259 8.9284 8.937277 8.167087 10.61093 10.68533 9.723296 9.912698 8.86478 
9.755861 9.599458 9.397268 9.858524 8.015835 7.49769 7.643468 9.532123 8.600755 10.29985 9.54525 9.753846 9.096218 7.878639 7.587265 7.6685 10.25521 8.390609 8.30191 10.34699 10.00756 9.506377 8.659604 9.369243 8.931338 8.935246 8.856288 8.793353 8.753194 9.159503 10.66847 10.39192 10.50629 10.01504 10.1856 10.99271 10.09723 10.8042 10.20924 9.131778 9.174446 10.66956 8.346645 10.68537 10.26923 10.38954 8.952939 8.915684 10.78616 8.343096 8.205631 8.314955 8.507961 10.14433 10.45122 10.44615 10.78978 10.34129 9.814984 10.70889 10.28487 10.38222 10.50674 11.28342 9.374804 9.20682 10.69581 10.23022 9.593482 8.994776 8.773017 8.537251 8.28774 9.300523 11.11037 9.768322 11.1329 10.93432 10.62404 10.87054 10.73436 9.843798 10.31479 8.434195 9.021687 10.63033 10.33331 10.07795 9.570724 9.506673 9.278698 9.008241 9.027231 9.129892 10.08367 13.17301 9.243851 10.64876 10.2972 11.29299 9.668353 10.81076 10.68808 10.50275 9.273684 8.740515 9.134871 10.84334 10.86781 9.88574 10.72623 10.46929 10.96069 10.31996 9.024156 10.10875 9.642773 9.002963 9.716689 10.14468 9.892191 9.16117 10.71989 11.02454 11.13161 10.05681 12.14204 10.56247 11.33443 11.33627 10.7574 10.21214 10.64326 11.05112 9.095243 9.758377 9.741071 8.763333 8.891408 9.422034 9.242083 8.735331 9.088563 9.140626 9.221801 9.239621 9.50626 9.904795 10.41686 11.30058 11.1544 10.28723 9.343467 8.839067 9.297983 8.858671 8.666568 8.830865 8.858626 8.654809 8.300542 8.14655 9.564209 10.50093 12.07842 12.09644 11.66165 10.62258 11.07407 11.3083 9.905821 9.249014 11.35982 10.25995 11.35782 11.32737 11.3974 10.37847 11.56405 11.1857 11.20928 10.09513 8.983871 9.809422 11.45045 9.843134 8.668891 8.595616 9.194126 11.18381 11.03769 11.06597 11.85257 8.705333 8.589584 9.138362 9.072111 10.32368 10.94283 8.563506 
7.364075 9.732044 9.615595 9.271913 9.877957 9.855901 10.34723 8.41806 8.912048 10.2107 9.248024 10.42115 10.05215 10.03163 7.822296 7.766509 7.78071 7.71281 7.605157 7.913005 7.859353 8.049999 8.622861 8.885943 8.886116 9.589996 9.887053 9.853127 11.50488 8.638568 11.34691 10.14501 10.70019 8.627995 10.47525 8.740783 9.28298 10.06196 10.21889 8.413496 10.24866 10.07482 10.68995 10.79596 10.35703 10.47269 10.73745 9.74234 10.67149 8.83856 8.395917 8.605768 9.240244 9.370815 8.683527 8.927197 9.76111 9.490459 9.113207 10.65559 10.5963 11.30863 10.68108 10.61003 10.19875 8.552 10.77294 10.12374 9.116911 9.164897 8.752109 8.316477 8.247952 9.292437 11.01711 11.1053 11.18048 10.9608 9.492994 10.854 10.72275 10.54971 10.08807 10.50933 10.48654 9.043013 9.29039 9.910971 9.606915 10.21732 9.683492 9.102405 9.143834 9.037007 8.97888 8.926328 8.977108 9.889272 9.671234 10.20258 10.75607 10.82397 9.552193 9.093748 9.331842 9.60157 11.21791 9.536152 10.384 9.841092 9.190205 9.569336 9.615644 9.024322 9.170782 10.88559 8.872607 9.785245 10.19534 10.87771 9.21331 10.40477 10.29543 11.01435 11.27009 10.19845 10.27921 10.68137 10.63754 10.58532 10.9675 9.760023 10.60808 10.89218 9.033051 9.098007 11.00776 9.747065 9.19126 9.153597 8.398696 8.791854 9.045638 8.939791 8.821391 8.682228 8.729215 8.934487 9.621574 10.36536 10.69207 12.98409 10.14319 9.317886 9.14486 9.224718 8.968292 9.071541 8.957883 8.751606 8.231062 8.608523 10.09548 11.18646 10.74171 11.13553 9.838013 11.5459 10.89491 10.99027 11.13039 11.19407 11.2896 9.588477 9.776883 8.840492 8.708578 9.361662 11.35165 11.37731 11.22342 9.513835 8.945429 9.524501 10.30923 9.153705 9.296478 8.540384 9.153519 11.30578 11.13557 8.847651 9.5435 8.461479 10.75955 8.712621 8.747161 10.39736 10.61962 11.01776 
8.962288 9.545789 9.641393 8.721117 9.025202 9.365714 10.28534 9.214882 10.52026 8.813719 8.016804 9.978554 9.377304 10.00324 8.575052 7.777166 7.686792 7.615026 7.474054 7.492917 7.757117 7.863866 9.013539 9.10026 9.770445 10.96937 9.199561 9.156692 11.33834 11.32821 11.26928 11.10445 10.49179 8.887272 8.385118 8.448956 8.225978 10.50484 10.11288 10.68131 10.52042 10.51098 10.45751 10.92213 10.41363 10.66709 10.67057 10.82786 8.386151 8.931315 8.905647 9.231445 9.974488 8.392689 8.123953 8.126623 8.558814 9.852355 9.398928 10.43073 10.47091 11.07875 10.25663 11.35142 9.454726 9.503426 10.69614 10.75466 9.014206 8.710403 8.978393 8.433208 8.103412 8.3842 9.212547 11.13091 11.18511 10.08367 9.038095 11.08662 9.70378 10.33533 10.23524 10.2093 8.888004 9.237721 9.084891 10.08691 10.16714 10.91319 10.19928 9.429039 9.607051 9.114309 8.879066 8.77173 8.743921 9.059132 9.796091 10.38154 11.03804 9.930708 8.553229 8.66456 9.787277 9.172197 9.528791 10.04464 10.37145 9.889358 10.47186 11.00201 10.80531 9.161333 9.499953 9.839699 9.110883 9.513327 10.07561 9.734098 11.15353 10.53428 10.68731 11.11681 9.770695 11.32773 9.59169 10.75897 10.81798 10.76276 10.68114 11.14271 11.50296 11.07707 11.4859 10.71805 9.009374 8.540753 10.25817 9.011601 8.502628 8.728976 8.721967 8.526551 8.411504 8.369226 8.305035 8.302884 8.638677 9.467011 10.40795 11.251 10.06996 9.129684 9.671604 9.057381 9.060225 8.934736 9.344665 9.148993 8.328918 8.700107 10.38844 11.0188 11.59621 10.84046 10.93407 9.145723 10.95334 10.97566 9.75106 11.1562 11.4014 11.23306 11.33745 8.991695 9.023285 9.677607 11.57009 11.05881 11.2747 9.25592 10.39737 11.31862 10.25415 8.633082 8.610837 8.51849 11.15678 9.341779 9.329977 9.881874 9.022456 8.010017 8.968319 10.45296 8.191855 10.53578 10.70502 9.751173 
9.575104 9.590997 9.501252 9.682517 8.664297 9.196876 9.506337 8.220637 8.021511 8.013434 8.729117 10.33926 10.25904 10.28712 8.509502 7.675555 7.515048 7.530803 7.593258 7.520167 7.639291 7.777857 9.418425 10.65537 10.53291 10.71143 10.28742 11.29447 11.05886 10.85822 9.238251 8.700954 9.129844 10.23897 9.116345 8.478708 8.611374 10.25825 8.655029 10.63247 10.39738 10.58262 10.29209 11.01856 10.96578 10.71406 10.7607 8.89611 9.141575 9.017007 10.46813 10.42288 9.671385 10.16887 8.158003 7.945607 8.737515 9.236449 8.990453 10.25346 10.47631 10.55493 11.40077 11.1225 11.02158 9.931194 10.86037 9.711404 8.945142 8.227129 8.250087 8.599236 8.361222 8.708673 10.92764 10.94931 11.25288 11.72889 11.09772 10.22578 9.85817 9.692633 9.138249 9.546915 8.9361 9.001855 9.334966 10.29136 10.78749 10.03701 9.435822 9.666831 11.86099 8.983286 8.726932 9.055779 9.43673 9.513556 10.38379 11.09636 9.348348 9.944 9.594208 9.73163 9.848536 10.70919 9.400021 9.684561 10.27775 9.171885 9.638145 10.00346 10.61829 9.790138 8.368638 9.073002 9.297294 9.426033 10.63229 10.3478 9.474298 10.35853 10.42071 9.692744 11.18604 11.17609 11.13524 10.8229 10.52058 11.05289 10.78445 11.26664 9.844683 10.14811 9.939904 8.999621 8.937182 9.177644 8.998218 8.581254 8.61059 8.56275 8.453775 8.424847 8.409621 8.451562 8.384099 8.26563 8.327074 8.720204 10.26438 10.6863 9.721814 9.21172 9.285844 8.927794 8.546456 8.343719 8.267008 8.407993 8.450392 8.633406 9.875684 11.06843 10.78096 10.84319 10.85255 10.86585 10.85567 10.88414 10.96101 10.95087 11.08656 10.09922 10.099 8.979325 9.191854 11.30902 11.07966 -9999 8.741846 9.655335 10.06315 11.00377 9.964566 9.277685 8.586589 8.841169 10.11357 9.286557 9.130591 11.05931 9.304756 10.045 9.004983 10.45475 10.61427 10.1978 10.91789 10.05337 
9.817482 9.613274 7.642375 8.108231 8.374889 9.370256 8.914741 8.642868 8.753139 7.993323 7.939948 8.042308 8.821793 10.69083 10.30661 8.918941 8.218268 7.52038 7.488289 8.320401 7.745797 7.781142 10.1432 9.407221 10.64012 10.05431 9.633079 10.76642 11.23244 11.24628 11.36365 9.190311 10.23652 10.09149 10.60198 9.169572 9.289937 10.21163 10.70618 10.54316 10.3583 10.80172 9.135753 8.642053 9.137873 9.427571 10.4994 10.41101 9.128948 10.26918 10.03026 11.10343 10.32147 10.10602 10.35339 7.955102 9.034486 11.61649 10.59321 11.10781 10.29863 10.0916 11.05833 11.19812 11.12972 11.04376 10.89902 10.53765 10.5472 10.59717 8.848541 8.23506 11.42092 9.191594 10.29764 11.47766 11.57205 11.05729 10.27619 9.748839 10.50608 9.572814 8.011631 7.988273 8.436014 9.152461 10.21945 11.12239 10.39584 10.4821 9.266685 10.6806 9.33364 10.29051 10.08091 9.488441 9.118016 10.84106 10.7223 10.17517 9.842722 10.69457 9.684799 10.42601 9.748892 10.14528 10.73177 10.8639 10.31612 10.18116 10.53602 9.711108 10.9062 10.96356 10.62247 10.05508 10.67942 10.32742 10.11687 9.812218 8.516601 10.34719 10.74089 11.00033 11.01544 11.01771 10.10116 11.06819 10.73277 10.71607 9.071848 8.599259 9.439538 9.488853 9.699532 9.295009 9.135077 8.998288 9.285059 9.185415 8.748955 8.577123 8.467085 8.513802 8.718677 8.950204 8.92658 8.657317 8.496793 8.547207 9.083302 10.36227 9.96035 9.622217 9.384162 8.849657 8.174718 7.765935 7.935537 8.184369 8.106144 9.486171 10.27103 10.59898 10.46203 11.15663 11.6487 10.51652 10.84728 10.91893 10.92116 11.04314 9.810842 10.36902 8.872643 8.840307 8.90679 10.91383 10.38208 9.440455 10.61991 10.40449 9.278256 11.17582 10.07423 8.807973 8.57548 8.606503 9.265604 9.342305 8.939361 9.976564 8.732855 10.43692 10.07609 10.54191 9.373024 8.367384 8.16898 10.50469 
9.727013 7.435147 7.085676 7.096312 10.00987 9.369976 8.331577 7.96329 8.731636 7.992483 8.010343 8.175412 10.35589 10.32329 10.30193 10.20871 10.02758 8.334863 7.531829 7.8193 7.621378 7.854966 8.703676 10.53207 10.49973 10.77083 9.220214 9.19803 10.62125 11.07888 10.64882 9.899155 9.9397 10.68026 10.64911 10.38202 10.29848 10.45088 10.33721 10.46328 10.80025 9.480158 10.85381 9.455915 9.103482 10.84055 10.47363 10.53768 10.16048 10.751 10.69145 9.385891 10.24068 10.24495 8.454406 8.047963 9.473185 9.780521 10.00702 10.37109 10.65784 12.17497 10.16115 11.2024 10.91879 10.74385 10.97604 10.77482 10.52944 10.67619 8.787193 10.83324 10.96368 10.46347 9.782056 9.435493 11.38267 11.58429 11.06002 10.52356 10.20462 9.059337 9.156803 9.736109 9.756836 8.947803 9.765235 10.09459 9.9224 10.40789 10.75798 10.88404 10.03605 9.758954 10.28214 10.26355 10.74161 10.74733 10.53817 9.261815 9.253023 8.782393 11.12966 11.51118 9.848281 10.38677 10.1519 9.607038 8.982361 11.34739 10.59354 9.597483 11.23213 10.61695 9.635671 10.66964 10.96441 11.28446 11.12388 9.263689 8.860115 10.03749 10.98059 9.717756 11.11802 11.11623 10.86517 11.08682 10.93536 10.66396 11.1494 10.61414 8.590945 8.719715 8.882354 9.194448 8.76213 8.957596 8.982032 8.805513 8.598581 8.562628 8.74548 9.129668 9.390394 9.843176 9.888189 9.326115 8.822903 8.68671 9.158371 9.117688 9.867554 10.61866 10.01543 9.01978 8.061173 7.55399 7.808181 7.940596 7.923648 9.39689 10.60286 10.66543 10.50684 10.73875 10.74868 10.85321 11.01372 9.725789 11.17126 11.35969 11.92695 8.81842 8.816026 8.859863 9.356483 10.29892 10.39794 10.40858 10.50264 10.23323 9.443826 10.01505 10.18896 9.22911 8.564313 9.218408 10.18558 9.000441 9.24504 9.001827 8.545844 10.52264 9.684146 10.68247 8.863432 8.219034 8.100907 9.28481 
8.437395 7.662931 7.15376 7.17246 7.217246 7.302398 7.516806 7.871904 8.524675 8.289004 9.497152 9.521347 10.8467 10.55534 10.8385 10.46829 9.130795 8.129574 7.515279 7.454155 7.53568 7.868027 9.16261 10.60785 10.38374 10.46375 10.73124 10.75213 10.38384 10.23147 11.20354 11.19066 10.65259 10.67104 10.68036 10.42821 10.42181 9.546036 9.265286 10.48181 10.5054 10.78275 10.49759 9.360225 9.773627 10.77895 10.86549 10.66275 10.77665 10.55294 10.46767 10.3018 10.33847 9.345222 9.190538 8.088943 8.241439 8.955972 10.77248 11.185 10.16095 9.920512 10.91308 11.08423 11.07859 11.08132 8.502922 8.177728 10.86579 8.418979 8.676 10.89412 10.63442 8.726357 9.381118 10.66119 10.99231 10.49607 10.70495 8.568847 8.313296 10.01194 9.883463 9.230488 10.29145 8.91879 9.287927 9.747693 9.448314 9.631471 10.91701 10.90559 9.197206 9.069922 9.275828 10.67174 11.08702 10.38792 9.736183 9.614867 9.224919 9.314408 8.952585 10.71017 10.79075 10.92178 10.99503 9.767705 9.258706 10.36541 10.94427 10.24758 11.01798 10.81168 11.24252 10.08655 10.55234 10.73372 9.327753 9.172134 10.61399 9.760452 11.05696 10.48476 10.97708 11.1762 11.5281 10.35771 10.63036 11.44225 10.68052 8.507285 8.655714 8.953821 8.693697 8.645183 8.742628 8.837957 8.724798 8.633464 8.51648 8.807362 9.162378 9.828255 10.03658 10.16669 10.65624 9.948284 9.16622 8.579757 8.505718 8.724976 9.591748 10.24155 10.68768 9.788883 8.437403 7.831846 7.725401 7.802539 8.425192 10.56185 10.52511 10.61718 10.69547 10.72473 10.94455 9.837442 9.464186 11.91071 8.842229 8.832998 8.785538 8.836873 8.820127 8.917742 8.953091 11.12685 10.44396 10.20504 10.07115 10.15617 10.06759 10.05928 9.895355 8.561625 8.580541 10.18847 10.10515 9.29613 11.51798 8.557112 8.412559 8.469196 8.716507 10.64517 10.66525 10.75247 10.88465 8.425956 
9.988782 7.057461 7.182909 7.488599 7.783602 9.915761 9.893109 10.11289 8.750794 10.4617 9.845249 10.2524 10.20547 10.2539 9.794359 10.18289 10.72552 8.560269 7.434579 7.433609 7.526204 7.733616 9.101134 9.991364 10.41331 10.42796 10.47417 10.83736 10.89717 11.23076 10.94919 10.74628 11.03669 10.9381 11.00786 10.73024 10.72919 10.78957 10.82946 10.49148 8.774491 10.89061 10.84172 9.412046 10.87754 10.86575 9.142336 10.84752 8.303413 9.867701 9.53711 9.96567 10.21581 9.926757 10.37444 7.89997 8.123215 8.777181 9.240224 10.42977 9.895264 10.86302 10.77254 11.137 11.01514 10.88219 10.38398 10.5093 10.55964 9.370941 8.877769 8.441039 8.827173 9.369435 9.652296 11.60827 10.78533 10.99641 10.37314 10.19502 10.67799 10.68421 10.35776 10.45438 9.696435 9.459479 8.520891 9.055844 9.540225 9.681974 10.42509 9.685552 8.983426 8.985827 9.445181 10.33002 10.87226 10.55722 10.32873 9.909489 9.807825 10.63436 10.61282 10.62676 11.0492 10.17823 10.37088 10.94431 10.67854 10.28083 10.87901 10.89423 10.85292 9.066566 9.93957 10.45887 9.195398 8.461618 11.01066 10.74314 10.71154 10.26236 10.74896 11.01936 11.21057 10.57524 10.84699 10.48716 10.42138 9.250495 8.489531 8.71601 8.761753 8.839183 11.12829 8.963356 8.836976 8.639754 8.45108 8.449709 8.412482 8.561934 9.130709 9.930981 10.08772 9.765613 10.08963 9.432416 9.502753 8.680284 8.416953 8.392853 8.663212 9.22036 10.01036 10.261 9.37413 8.331752 7.962219 7.79039 9.887252 10.98271 10.55914 10.64413 10.70078 11.17987 9.082363 9.316195 8.77019 8.760279 8.916688 8.951588 8.914023 8.822928 8.751319 8.822303 9.299343 9.838318 10.21397 11.12805 11.16157 10.54411 10.28502 10.18947 10.1984 8.637091 9.141667 10.15098 9.610753 10.35167 9.899821 9.941039 10.15741 8.754725 8.502207 9.309853 9.555567 10.53687 10.94217 8.031492 
8.185968 7.682058 7.115216 9.503983 9.816305 9.753725 9.784975 7.957322 9.124578 10.2676 9.036476 10.50411 10.21636 10.24674 9.89715 10.37824 10.67336 9.140091 7.496955 7.417943 7.595596 7.74254 7.969857 9.659431 10.64168 10.56369 9.22752 9.806882 10.50587 10.84516 11.07467 11.33493 11.34367 10.59659 10.49489 10.52488 10.77936 10.83567 10.94653 10.89136 10.10795 11.06018 10.81131 10.91844 10.00652 10.02311 10.15423 10.64252 10.39018 10.19626 10.06502 9.890979 9.356406 10.28824 8.423684 9.16794 7.954145 8.906433 10.17729 10.53053 10.12771 10.39779 9.929463 9.446795 10.75723 10.64129 10.73323 10.59903 10.52038 10.543 10.7307 9.314816 9.472699 9.844611 11.65491 8.933913 10.8086 10.3879 10.33523 10.40736 10.18987 9.125202 10.28167 10.29272 10.06403 8.989277 8.780758 9.460485 10.19677 10.1509 10.10364 9.91796 9.05172 8.902884 10.12163 10.17062 10.25677 10.99109 9.991942 10.37077 11.92802 8.77636 9.304847 10.91747 10.652 10.66521 10.64538 11.00063 11.23745 10.39217 10.24456 10.14868 10.23186 9.993809 9.096544 10.91261 10.21104 8.225657 9.502153 10.73165 10.8595 10.4681 9.636475 11.01066 11.21402 10.90794 8.842027 9.586398 9.885591 10.14696 8.475577 9.50061 9.04556 9.364256 9.454742 9.472148 12.64708 8.737455 8.444203 8.338485 8.4741 8.632851 9.002463 9.371617 9.519488 9.225173 8.94807 8.949978 9.249348 9.121816 8.61308 8.148547 7.945101 8.231878 8.930534 9.460182 9.245081 9.167459 8.877017 10.06315 9.654841 10.76821 10.76235 11.46631 11.63736 8.576968 8.748916 8.862779 8.8737 8.907692 8.974342 8.982205 9.395298 9.376636 8.747025 9.026972 10.04522 10.15364 9.25744 9.039561 9.499879 10.79673 10.30556 10.17487 10.14484 9.80043 10.29976 10.39937 10.21764 10.08195 10.13208 9.725567 9.272286 10.58472 9.128988 10.20313 10.7396 8.217373 8.199699 9.15799 
7.074152 7.03962 10.38523 7.971337 7.656192 7.099196 7.41618 9.884619 9.81076 10.16164 8.787438 7.705506 7.606454 9.972613 10.0418 10.58134 9.947635 10.99378 7.806185 7.711652 7.63854 7.703066 7.853097 9.108479 10.5756 10.54527 10.6533 10.40389 10.63936 11.27825 8.942533 8.943422 9.055597 11.33303 10.65166 10.09259 11.32357 10.89557 10.61776 10.92723 10.42537 10.77639 10.95569 10.20869 10.07044 10.13418 10.83363 10.7873 10.07184 10.15105 10.13059 10.01777 10.08957 10.27989 8.836124 7.875053 10.68787 8.120059 9.910593 10.14238 10.66895 10.82393 10.53905 9.258391 11.01977 10.8998 10.79601 10.6976 9.634234 10.50868 10.6341 8.936465 8.678281 9.740459 8.705089 8.603259 10.57435 10.41591 9.841643 10.33195 10.5334 10.60803 9.349629 8.590446 8.572166 10.56025 9.214155 9.78519 10.07931 10.24454 10.6504 10.70236 9.633507 9.551609 10.98389 10.79907 10.53737 11.03243 11.57422 11.22329 9.843303 10.34429 11.9114 9.603146 8.975757 11.00941 9.948722 9.793894 9.466781 9.625786 9.23482 9.372691 10.81403 10.69651 9.648669 9.46745 10.20917 10.16479 11.12913 10.56595 10.56402 10.40591 10.25823 10.38978 10.82069 11.46099 11.71712 8.881948 10.78161 9.265638 8.668402 9.692798 9.630025 9.391623 9.792074 12.66649 12.54003 8.835699 8.584675 8.5326 8.687196 8.842842 9.045595 9.128314 9.125753 8.940358 8.665454 8.777654 9.210133 9.443563 8.922297 8.192387 7.947182 7.985607 8.343015 8.534077 8.58411 8.636484 9.138417 9.129489 9.213326 9.603115 11.56536 8.684875 8.726692 8.843492 8.841938 8.856516 8.907379 8.974382 9.000898 9.080462 9.56949 8.758493 8.647593 8.734008 9.306401 11.11391 9.497565 8.992577 9.346872 10.26399 10.16951 10.25492 10.31363 10.08854 9.727659 10.63259 10.52223 10.06721 8.843674 10.39666 9.943256 9.969459 8.649415 8.743876 10.68747 9.009478 9.396102 10.93097 
7.326054 7.085777 7.083161 7.121458 7.153617 7.155378 7.099664 8.629633 8.484928 9.670991 9.048741 8.84838 8.757657 10.38756 10.40705 9.255228 10.04512 10.33119 9.542039 10.06116 7.969091 7.618041 7.721164 8.698355 10.56732 10.87646 10.87324 10.51954 9.113618 9.238788 9.394671 9.476357 8.963054 8.783693 10.42697 11.08547 10.86701 9.519342 9.782724 10.86017 10.85104 9.064919 10.96496 10.61783 9.906396 9.400397 10.74335 10.35374 10.26274 9.181046 10.25631 10.2842 8.418925 10.57687 10.14769 8.301121 9.061374 8.684288 8.921725 10.06128 10.68006 10.88489 10.57923 10.31652 10.12399 10.17224 10.96552 10.53047 10.32282 10.4721 10.54899 10.5481 10.67946 11.40611 9.081405 10.50771 10.47373 8.788875 10.53035 9.676285 10.42404 10.72424 10.09807 8.874115 9.315467 10.29993 10.16391 8.552412 8.98855 8.946092 10.01722 10.03092 10.10187 11.44126 11.00462 11.70274 9.435579 9.625734 8.831498 9.358287 9.132699 10.8878 10.06345 9.446877 9.88009 10.77012 9.95573 10.70711 11.64433 11.05529 10.23486 11.38582 9.872513 9.798218 10.29442 9.65266 9.539034 10.49294 10.13842 10.10576 10.2628 10.52169 10.44612 10.17688 10.63566 10.46129 9.596361 8.774089 8.69979 9.507729 9.316175 10.82564 10.75141 9.507921 9.140474 9.092676 9.071994 9.011178 8.838172 8.879445 9.185928 9.164664 9.30341 9.198232 8.971471 9.375784 8.675751 8.987855 8.729217 9.362682 9.165537 8.656702 9.077695 9.215544 8.133657 7.813857 7.985568 8.167438 9.355742 10.54788 10.45672 9.962659 8.802708 8.796249 8.891706 8.936721 8.911587 8.918103 8.944143 8.958669 8.944368 8.925015 8.858215 8.685478 8.642782 8.656484 9.144295 9.169105 8.706615 9.262767 8.980757 10.15166 9.506697 10.20816 10.01792 10.09338 9.066716 9.170477 9.901121 8.436071 9.818299 8.006716 9.034774 10.7114 9.433024 10.61561 10.811 10.90866 10.45452 10.35044 
8.65374 7.048753 7.089855 7.129732 7.445773 7.348503 7.171565 7.134896 8.345945 8.819608 10.09086 10.19787 10.34018 8.063527 10.33873 9.009011 9.91686 10.13816 9.911383 10.42804 8.427856 7.644626 7.632949 8.623023 9.046017 10.17535 10.45617 9.709949 9.284227 9.179248 9.497071 10.78187 10.6344 11.07271 10.77383 9.229328 9.878974 9.011371 9.350803 9.356035 10.9769 11.16662 10.55257 10.88454 10.55517 9.051715 10.76748 10.6761 10.35668 10.36855 8.755483 10.35304 10.37874 9.120946 8.660722 9.404343 8.936159 8.868325 9.024537 9.274237 10.63852 10.5338 10.27115 10.42834 10.09364 10.04049 11.11788 10.44294 10.55348 10.48982 10.4508 9.00278 9.63623 10.79086 9.689185 9.999228 10.43056 10.08869 10.4516 10.67072 10.80951 9.975637 10.08952 10.99502 10.20152 9.176155 10.32298 10.59725 8.652834 8.50606 9.770367 10.09663 11.10715 11.58382 9.994135 8.907184 8.744905 11.45697 11.21736 9.330922 9.011298 9.286163 10.62344 10.01851 9.736137 9.450161 10.85265 10.25964 11.94945 10.99404 11.18849 9.529292 10.45654 11.29515 11.05601 9.67942 9.7856 9.432229 10.65061 10.15057 10.21376 10.37808 11.14395 10.7 10.46775 9.602596 9.186892 8.749084 8.718457 8.672325 9.131458 9.425707 9.588938 8.92298 8.952579 8.91627 9.041101 9.0925 9.059422 9.050358 9.362648 9.708158 9.791192 9.601196 9.151665 8.895555 8.581676 8.475061 8.077968 8.516873 8.903776 9.58073 10.18121 9.104118 8.071113 7.955608 7.2395 8.18296 10.06874 10.945 10.54669 10.24792 8.803668 8.539975 8.761111 9.395726 8.79153 8.852152 8.872305 8.909424 8.980367 8.939521 8.797755 8.496259 8.789169 11.38441 10.97408 9.966005 8.98348 9.140644 9.093455 10.03431 9.369087 9.019341 9.308822 9.958778 9.700469 8.613 8.657401 8.454666 10.19735 9.098997 8.605525 9.669579 10.74227 10.09982 10.28559 9.234275 9.472663 8.928654 
9.092574 10.01046 8.043737 7.867725 7.946495 9.75043 7.666685 9.249784 7.784348 9.511529 9.220557 10.18993 8.914912 8.516619 9.349321 9.599807 9.816961 10.03833 9.96883 9.728995 8.564803 7.806201 7.515755 9.324446 8.283476 8.354065 9.082753 10.42976 8.928834 9.061745 10.6924 10.422 10.66502 11.19579 10.60381 10.60223 10.59379 10.31639 11.16389 10.91536 11.06027 10.70968 11.06464 10.9314 10.81356 10.70862 10.59501 10.51781 10.43925 9.060136 10.38135 9.217465 10.37902 10.13638 8.578012 8.746613 8.785714 9.644693 10.13429 10.53926 10.38582 10.68649 10.47649 10.17492 10.03353 10.78498 9.544316 10.76862 10.4553 10.56691 10.51418 8.431027 9.175234 10.56671 10.35125 10.25812 10.39699 10.47142 10.35684 11.27229 11.20635 9.805528 10.03759 9.006166 8.902523 10.25135 10.23545 10.04674 10.91148 9.176202 10.44395 9.273124 11.19462 11.35211 9.291321 11.05844 9.608335 11.38619 10.91193 11.14013 10.00589 10.45882 10.22249 11.43314 10.0146 9.103491 10.66846 9.943848 11.91251 11.23105 9.527467 9.104487 9.1844 9.707516 10.08954 9.722667 9.69365 9.986545 10.82477 10.02765 10.52303 10.45606 9.707178 10.57619 10.8928 8.978737 10.82357 8.494408 9.314322 8.83764 8.686643 8.738853 8.776354 8.867684 8.823144 9.068362 9.100409 9.357492 9.246909 9.270875 9.353338 9.819912 10.47653 10.22411 9.661916 8.782287 9.039059 8.036642 7.82146 8.067744 8.642519 9.939538 10.21061 8.861005 7.912962 7.590948 7.662844 10.15399 7.989792 10.59775 10.5442 10.69983 10.7651 10.83421 9.763235 10.86923 10.98867 8.746053 8.828854 8.886568 9.237704 9.628375 11.11949 10.98159 10.85892 9.370378 10.43571 8.869532 9.933702 10.87033 9.820302 10.79598 9.400391 8.820798 8.741222 9.955009 9.952926 8.934877 7.700989 9.188233 9.424603 9.554299 8.877207 8.613318 9.769663 10.45178 10.71868 10.67113 9.04401 8.225704 
10.08362 8.502426 9.596113 7.997675 8.631629 9.58647 9.84369 9.026711 8.797905 9.827008 8.759901 10.14235 9.763786 7.890764 9.232862 10.20655 9.93282 11.3237 10.42412 10.52943 9.674889 7.580475 7.443044 8.371744 8.474057 7.773614 8.422477 9.553672 8.717332 9.397006 10.83166 10.75209 10.56735 9.100439 11.04353 10.70839 10.43839 10.68352 10.65905 9.53396 11.18558 9.234561 9.037134 10.81463 10.68421 10.54259 10.48905 9.298807 8.92921 10.33117 10.27672 10.32987 10.45446 8.971179 8.246678 8.768058 9.250587 10.09037 10.62785 10.67561 10.55882 10.43946 10.83152 10.41177 10.0954 9.232396 8.998014 10.85034 10.67806 10.38042 10.7752 11.0991 9.742315 10.38656 10.06935 10.04877 10.18601 10.81245 11.02646 11.00548 10.94268 9.76279 10.73502 9.095117 8.72531 8.472332 10.40044 8.647575 8.78529 10.81326 10.07121 11.4435 11.61484 11.5745 9.807463 11.20277 11.27762 9.903696 11.14179 11.48366 9.534135 9.014357 9.85131 10.61406 10.07816 10.77762 10.87652 8.812619 8.927588 11.19683 9.707774 9.185226 9.357794 11.52706 11.27296 9.344482 9.048123 10.51385 10.39795 10.89777 10.28215 10.24574 10.32062 10.93946 8.953691 8.923852 9.482429 8.594565 8.524836 8.580142 8.577971 8.668105 8.800133 8.915267 8.942821 9.599124 9.260526 9.837821 9.458565 9.404727 9.115742 9.093994 10.03357 10.4303 9.997466 9.088027 8.284525 7.954401 7.901084 8.887203 8.652109 10.36199 9.636553 8.159854 7.714398 7.541953 10.00019 8.484112 10.80368 10.60182 10.69138 9.012763 10.74917 10.67471 10.66559 10.66853 10.74175 10.92981 9.75365 10.64127 10.85513 10.83857 9.372571 -9999 10.02774 8.680603 8.550404 10.42394 10.54359 9.760992 10.02051 9.805287 8.26392 8.343356 9.419788 11.33245 9.93725 8.038363 8.304439 9.528241 10.23013 10.39165 8.978527 9.782402 9.614009 10.95879 9.347531 10.18996 9.571776 9.157757 
10.07996 9.94047 9.499763 9.659108 9.006226 8.615513 9.915482 9.099208 8.655522 7.659174 7.26316 9.650334 9.542892 8.070579 8.083208 8.007689 8.927088 9.461595 10.30344 10.30765 8.904137 7.546532 8.1358 7.528296 7.839373 7.613802 7.776775 8.936618 11.22289 10.33352 10.75518 10.74269 10.74656 10.59129 10.77179 10.53172 10.93318 10.49872 11.13785 9.29912 11.08548 9.924544 9.540292 10.63642 10.7284 9.653303 10.21317 10.48857 10.37007 9.978205 10.30518 10.44384 8.528507 8.379416 8.104441 8.282907 8.727542 10.50492 10.56202 10.70014 10.44007 10.35552 10.33 11.13569 10.86882 11.0647 8.86204 9.579349 10.15064 10.39239 11.02551 10.89636 8.680217 10.46345 10.31179 10.50233 10.62709 10.96845 10.8468 11.09081 10.88919 11.10065 10.70044 9.694582 9.740037 9.084332 9.828717 10.72579 9.8699 10.97715 11.33931 9.477658 9.356671 10.17789 11.11974 10.78753 11.43672 11.7135 9.623076 10.15617 9.587189 9.481428 9.781713 11.55349 11.82267 11.4759 11.64274 9.51864 9.201046 10.69172 11.37026 9.303174 9.5748 9.427984 10.49513 9.780049 10.52849 10.09174 10.70936 9.819155 11.0426 11.18956 9.919408 9.470006 8.699073 8.8304 9.797978 8.867847 8.37255 8.577931 8.762982 8.987506 9.180287 9.3203 9.429226 9.469456 9.695702 9.816886 9.651485 9.340503 8.945799 8.463596 8.247002 8.534741 8.927915 9.213859 8.598805 8.325472 8.369736 8.65891 9.56856 8.942196 7.798848 7.499364 7.3567 7.684819 10.35657 10.52041 10.72952 10.05675 10.55891 9.093369 10.46118 10.45737 10.62944 10.63512 10.66434 10.69148 10.69726 10.63513 10.60457 10.63151 9.566594 9.0374 -9999 8.994995 10.4356 10.76499 10.63214 10.70594 9.244651 8.30575 8.298121 8.614916 10.2359 10.02128 9.755972 8.39679 8.359726 9.326892 9.693096 10.54192 8.642578 8.972022 9.611157 9.521762 9.033575 8.265823 9.519091 8.285319 
10.01459 9.976977 9.832685 8.672544 8.498187 9.640622 9.886765 7.994011 8.211751 7.560164 7.954027 9.14946 10.35013 7.848449 7.821011 7.643521 8.927092 9.835493 9.9541 9.330825 8.265227 7.678958 7.633796 7.673518 7.607968 7.586891 7.661921 9.864084 10.16955 10.41323 10.82035 10.0171 10.52651 10.77508 10.49144 10.76983 10.80039 10.83639 9.240089 10.45102 10.77226 10.98091 10.62884 10.731 10.69975 10.65771 10.41473 10.26415 10.34423 10.19531 10.39674 10.6371 8.873698 8.178183 8.217713 8.88311 10.47241 9.646704 10.39868 10.74125 10.28017 11.36749 10.28636 11.75222 9.208643 11.20156 9.872785 10.94642 10.91591 9.704304 11.07371 10.8889 8.919581 10.46947 10.36973 9.994631 10.64402 10.67572 8.575151 8.554608 9.205945 8.96385 11.38777 11.28716 11.0505 9.851873 9.943878 10.86937 11.29611 11.56161 11.47258 11.66762 9.328784 10.96647 9.692241 10.83804 11.05406 9.559453 10.74125 10.2439 11.03742 11.15926 9.465039 9.517506 11.24112 11.85037 11.81688 9.284949 9.006921 9.615847 10.98842 10.23352 10.45375 10.22686 10.35012 10.8624 11.11798 10.98281 10.8855 10.67902 10.8315 11.3871 9.5481 8.886943 8.648438 8.518584 9.066529 8.502352 9.372622 9.039112 8.656011 9.12536 9.389131 9.500972 9.603365 9.722268 9.848691 9.888433 9.674011 9.857706 8.513741 8.10924 7.845212 7.820934 8.202835 8.659958 8.751533 8.876778 9.149069 9.73264 9.309644 7.887377 7.727035 7.394133 8.24163 8.159839 9.277 10.42962 8.47874 10.84249 10.803 10.82958 10.71973 10.67276 10.65005 10.64071 10.61486 10.57994 10.53596 10.4895 10.47308 10.49515 10.5857 10.66764 8.181602 10.6633 9.312877 11.0181 10.12561 9.724314 10.72609 8.230694 8.260749 9.079976 9.960166 11.09099 8.284276 7.589959 7.978574 8.407315 9.895528 11.14354 11.0632 11.17825 9.885524 10.04387 9.406423 8.219215 8.674595 8.222946 
10.0816 9.969508 9.91501 9.776117 8.460324 9.244839 8.325443 7.86753 9.71835 9.817636 9.401357 9.262024 10.35438 7.778646 8.728387 9.716297 9.733564 10.88147 10.40011 10.51297 8.160062 7.873248 8.344287 7.802095 7.681926 7.612956 7.673542 8.068346 9.810752 10.5731 10.75007 11.0491 10.85286 10.82379 10.43167 10.74973 10.709 9.296987 11.1505 11.40236 10.82215 10.83068 10.89856 10.83766 10.66902 10.68106 10.36322 10.39431 10.34984 10.44949 10.60752 8.667622 8.365249 8.308174 8.367561 9.074325 9.774024 9.101055 9.942674 10.68883 10.48541 10.21553 11.11407 10.26425 8.773769 11.19509 10.99529 10.89611 9.340604 10.20126 11.23144 10.68807 11.10924 10.9115 10.68277 10.71784 11.09937 8.528405 8.99066 8.662151 8.583632 8.601817 9.219672 11.56364 10.79902 11.13548 11.31716 11.48301 11.04204 10.75772 11.18163 10.72275 9.456331 9.214389 11.3171 10.60641 8.371823 10.35229 11.54416 9.494609 9.510638 11.23804 11.62048 9.45109 10.54473 11.89047 11.85626 9.507101 9.53647 10.35351 10.39325 10.25831 9.17425 9.593088 10.90928 10.50774 10.40572 10.39673 10.37269 10.59858 10.62425 11.64505 9.500587 8.870239 9.151719 9.803252 9.1011 9.082029 8.374475 8.445597 8.698344 9.099814 9.50289 9.380314 9.273277 9.61326 10.01602 9.813858 9.818368 9.603871 8.87539 7.641104 7.841127 7.822207 8.168919 8.681365 9.060699 9.905062 9.263553 11.14936 9.076106 9.071438 7.956959 9.462265 9.502344 8.19435 9.268192 10.80373 9.560398 10.61054 10.7689 10.76241 10.70337 10.67816 10.66063 10.4918 10.61445 10.52264 10.48411 10.46085 10.46966 10.13799 9.181806 9.110842 11.40818 9.812155 9.381371 8.828193 9.966768 11.00699 9.151748 8.171477 8.241921 8.827889 9.781628 8.856183 7.353567 8.167003 8.451873 8.321469 8.939243 8.90097 9.401015 9.134318 9.532253 10.44672 10.23553 9.566298 8.853632 10.18773 
8.896511 10.15855 9.197442 9.467911 9.749603 9.213551 9.180237 9.684966 9.767584 9.114753 8.794639 10.04939 8.870863 8.379475 8.225053 7.684394 7.748223 10.46675 10.71008 11.13657 9.512619 8.886527 9.472775 8.041449 7.751289 7.736588 7.714083 7.761385 8.515319 9.103189 9.527805 10.74546 10.84201 10.58508 10.89782 10.83572 11.03254 10.88498 10.95311 11.17087 10.75912 11.1268 10.97576 10.79918 10.68883 10.5544 10.40621 10.43951 10.46593 9.390893 9.527332 9.935021 9.717711 9.076421 8.58395 10.33956 9.84536 10.02205 9.894295 11.13144 11.08412 11.39689 10.78148 10.93079 8.750145 8.867719 11.03323 10.58471 8.789728 10.82811 10.58588 10.93329 11.2215 11.07785 10.77642 10.58045 10.95931 8.718047 9.480019 8.756484 8.565636 8.461207 9.240118 10.984 9.746593 9.2434 11.37328 11.51409 10.70623 9.579693 9.990911 10.70949 10.18671 11.51758 9.129478 11.63637 10.71827 10.08905 11.23245 11.8577 10.63852 11.5343 11.83657 11.19787 11.44574 10.567 11.81294 11.44323 11.63115 10.49508 11.00977 9.264119 8.976764 8.878672 9.780288 10.36056 10.31029 10.52637 10.60526 10.67333 11.43961 10.11589 8.646074 8.821757 8.457105 8.965737 9.069269 8.868163 8.448902 9.00244 8.494544 8.785778 9.120544 9.055554 8.728136 8.910312 9.240761 9.565005 9.683302 9.362241 8.696826 8.036529 8.018579 8.39167 9.666977 9.006329 9.160406 11.47652 9.154848 9.858098 10.3052 10.83553 9.399816 10.63636 8.9268 9.319328 10.65642 9.755112 10.83355 10.75576 10.76891 10.50008 10.75701 10.70884 10.67819 10.66717 10.42787 10.54068 10.49223 10.51017 10.53898 9.233513 11.34452 9.505014 9.03927 9.660722 9.111113 9.03673 9.791073 10.56668 8.148489 8.536565 9.277539 9.008045 8.934957 7.547119 7.952619 9.701991 8.055231 8.58471 9.916248 7.941771 8.004954 8.501682 10.24503 10.34212 8.963927 9.651761 9.847873 9.4639 
7.293473 9.507153 9.348237 9.891362 9.811465 9.093541 9.285532 9.634827 9.880576 8.497098 8.964121 10.08816 9.759676 8.387713 7.695363 8.122705 7.721461 8.201854 10.46324 10.9433 9.472049 8.340405 7.680647 7.73089 7.886576 8.097049 7.738006 7.653466 8.003778 8.835099 8.764427 9.173103 10.87079 10.90889 10.66493 10.6366 10.8502 10.90946 11.04687 10.60895 11.23781 9.259755 11.56489 11.04206 10.8306 10.58562 10.36149 10.56668 10.57755 10.52791 8.653145 8.148168 8.299915 9.278632 9.021396 9.903282 9.885987 11.04341 10.64727 11.01399 10.83245 11.02591 11.43261 11.16994 8.833097 9.100886 10.68446 10.70874 8.08851 8.809867 10.56287 10.86801 9.163413 11.5854 10.72765 10.4756 11.66256 11.27574 8.845656 9.814452 10.91187 10.75215 10.68996 10.68053 9.252406 10.82528 10.57281 11.1383 9.519301 8.748835 11.1853 10.81137 11.39011 11.13461 9.494848 11.16418 11.12575 10.04636 9.984202 11.84449 11.98758 9.488067 11.2925 11.49335 11.39382 11.02515 11.43803 11.44219 11.95237 10.40004 10.86954 9.151532 9.113452 8.737802 8.676737 9.146183 10.63181 10.23755 10.62593 11.0044 11.06983 9.305993 8.443096 8.41622 8.591408 8.76794 8.797737 8.437721 8.750516 8.229143 8.338552 8.499471 8.815464 8.747795 8.540064 8.645843 8.836752 9.172709 9.486855 8.872956 8.32489 8.119383 8.135982 10.50818 10.42317 10.03198 9.60056 10.05322 9.666326 10.13066 10.78971 10.97074 10.41996 9.733247 9.736994 10.63189 9.716196 9.778903 9.646995 10.72887 10.59846 10.78676 10.26984 10.74676 10.75559 10.74788 10.63042 10.60746 10.58199 10.42438 10.80552 9.065885 8.642149 9.259404 10.48318 9.862971 9.048532 9.106483 9.731928 9.408782 8.553811 10.46753 11.17582 10.21214 9.164492 6.919489 7.627398 7.94251 8.112984 8.487656 11.19062 8.95205 8.158252 8.926924 10.55957 10.21762 9.949161 9.649536 9.652186 9.3282 
7.392895 7.390045 8.531671 9.698453 9.877557 9.794263 9.785549 9.843873 7.197051 7.279007 9.203403 9.454887 9.752628 8.850069 8.211764 8.650281 7.638589 7.93342 9.018985 10.83938 9.709729 8.803414 7.696486 8.353589 8.564127 8.275398 9.365584 8.281251 7.653091 7.708325 8.496239 8.433204 10.10216 10.65633 10.73706 10.942 10.8837 11.03804 11.09169 11.03638 9.429863 9.847007 10.83162 11.08621 10.39394 10.69061 10.7287 8.089772 8.109618 9.695726 8.737775 8.803021 8.283387 8.67384 9.648722 9.664448 10.82765 11.42582 11.09435 11.2303 11.16422 11.15279 11.28386 10.37103 10.54016 11.38519 10.73528 10.57963 10.72112 10.65068 8.734987 9.621098 11.03838 10.65454 9.918231 11.29324 11.11519 9.979625 8.699687 11.12747 10.77088 10.36959 10.60175 10.73713 10.56358 10.65145 10.56424 10.55368 9.156844 8.68374 11.35178 10.97492 10.89465 11.32914 11.19094 9.146906 9.219889 9.281622 11.82411 11.44362 11.02594 11.67649 11.54537 11.82327 11.02207 11.88045 9.777077 9.4948 10.18014 10.39841 10.56086 9.967562 8.949978 8.729558 8.870287 9.234584 10.38147 9.793485 11.20825 11.28334 10.06052 10.88045 8.656197 8.338582 8.325686 8.342695 8.433818 8.336452 8.383638 8.411905 8.382915 8.507075 8.627221 8.671857 8.660057 8.556047 8.650279 8.933372 9.101352 8.753448 8.266349 8.243421 9.239564 11.11941 10.59666 10.64661 10.56793 9.085397 10.85056 10.43246 10.59975 10.37761 9.654609 8.607669 10.53004 10.51807 10.55239 10.71573 10.67451 10.65686 10.70938 10.79649 9.744583 10.82474 9.69588 9.421446 10.9395 9.528411 10.91394 9.017799 8.593889 8.582776 8.593813 10.85054 10.71171 10.52367 9.070753 9.803202 10.34744 12.28792 10.45432 9.681057 9.558273 8.76615 7.239438 6.616035 8.992507 7.40126 8.354273 8.605703 8.500686 8.365424 10.9231 9.353597 10.05023 8.845855 9.300562 8.276101 7.299294 7.339505 
7.36961 7.396356 8.009367 9.479815 9.96194 9.816538 9.787627 9.169384 8.156835 7.755332 9.958958 9.49122 8.406321 10.03872 10.08103 8.142174 7.633213 7.936345 8.478125 10.79185 10.14928 8.851286 10.28963 9.637308 8.039008 8.008544 8.42519 7.609776 7.668706 8.418759 8.916143 7.783108 7.900331 9.447351 10.63898 10.45631 11.06121 10.67327 9.882989 9.959218 9.04773 11.87064 10.67899 11.45665 10.83148 10.20855 10.02396 9.197116 8.329754 10.7559 8.132176 10.34288 8.2373 9.11144 10.31456 9.717645 9.59407 9.28566 8.842819 11.25267 11.28259 11.14813 11.28652 9.577231 10.68072 10.25197 10.49118 10.38499 10.41753 10.45465 10.55785 8.782001 9.165194 8.622472 9.617242 11.00763 10.81416 11.04125 10.98701 10.43948 10.85266 10.64689 10.68025 10.09873 10.56137 10.61431 10.83748 11.02845 10.6232 10.9332 10.48638 11.22413 10.85552 11.49037 11.13499 10.64525 11.19396 9.400705 11.24248 11.21016 11.54562 11.76877 11.83999 11.09608 11.32595 11.64324 9.177618 9.949603 9.134666 10.40108 10.02686 9.584847 9.279996 10.1181 8.803968 10.95288 9.498086 10.90719 11.41643 11.42305 9.148571 8.892045 8.506776 8.337171 10.09301 9.627994 8.255098 8.587708 8.720632 8.823403 8.689119 8.593096 8.663498 8.760413 8.880818 8.893909 8.726391 8.720926 8.704777 8.567575 8.475145 9.422424 11.21118 11.38693 10.96105 10.818 9.582735 9.432369 9.346428 9.445741 9.845087 10.93756 9.30056 9.182768 10.68719 10.06164 9.978263 10.77938 10.77071 10.76883 10.80823 10.16 10.25062 10.61075 9.195341 8.570254 8.471502 8.574956 8.609665 9.200087 9.732169 8.576514 9.067247 10.76325 10.75711 9.582498 8.572332 10.55622 10.51893 9.752602 9.695327 9.121202 9.226761 9.031908 6.561104 7.499006 7.875422 7.531332 9.412615 8.701886 9.379911 8.136341 10.58812 10.05336 9.899755 7.645122 7.187191 7.263254 7.304305 7.029579 
7.317781 7.346092 7.439588 8.631704 10.09139 9.825274 9.081595 9.843108 7.839441 8.471071 9.946221 7.751458 7.952912 9.990621 10.04226 7.696648 7.697895 7.880082 10.72815 10.77001 11.09302 9.892316 10.37204 9.259175 8.370838 8.006226 7.827557 7.744967 7.725324 8.436966 8.361181 8.34859 7.641979 8.001009 8.826921 10.55232 10.86527 11.0115 9.415547 9.063161 9.088298 8.967954 10.98453 10.53341 10.54386 10.18952 10.86956 10.19266 8.825514 8.458744 9.003846 8.768964 8.772527 8.81309 9.566166 9.900286 8.205497 10.0471 10.36285 9.441029 9.627261 11.31958 10.76308 10.74409 10.6392 11.04549 10.60314 10.55018 10.43077 10.46325 10.41238 10.59928 10.59016 10.70383 10.74097 10.8378 11.19056 11.02354 10.69 10.82581 10.79776 10.91862 10.77226 10.96985 11.0772 10.98474 11.45052 9.725561 10.89544 11.44399 10.64115 10.66528 10.94194 10.992 11.21618 10.81548 11.72332 11.82207 11.42362 11.17466 11.76381 10.50773 11.4111 11.37717 11.42718 11.39145 11.27207 10.98687 11.32222 11.38297 10.26642 10.92481 10.70825 9.976288 10.53337 9.43286 10.17564 9.855029 10.46128 10.61226 9.789772 9.039042 8.609076 8.401347 9.502136 8.447534 8.402108 9.406276 9.37706 9.629042 9.351926 9.106738 9.025882 8.866051 8.822382 8.825245 8.71087 8.721507 8.597342 8.795106 9.795868 11.3774 11.4251 11.28923 10.55252 10.67161 10.5894 9.870833 10.75251 9.58322 11.14003 10.34219 10.86798 9.292293 8.773746 8.800618 11.13893 9.521952 9.003823 9.452967 8.963013 9.227441 8.692634 10.8947 8.694938 8.687228 8.670832 8.853023 10.89548 10.83195 9.825308 8.673479 9.608686 9.515779 9.922481 10.06608 10.08857 8.782027 9.270014 9.439445 9.459794 8.451944 9.0058 7.959556 6.679588 6.840591 7.051828 7.439727 7.810823 7.964987 8.435439 8.6136 10.29928 9.117623 9.029348 7.815291 7.083444 7.61207 7.263576 7.066673 
7.248557 7.326758 7.366095 7.571432 9.298654 9.800493 9.766381 9.738441 9.846424 8.771663 7.785194 7.584 9.611964 9.470507 10.1271 7.589931 7.842185 8.635395 8.794044 9.562392 10.82475 10.61251 10.67992 10.36146 8.623621 7.993232 8.564836 7.900601 7.835834 7.78926 8.269414 7.954973 7.586977 7.598 7.763013 9.422236 11.24658 9.347691 9.03503 9.547066 10.0584 9.43898 11.12698 11.23242 10.87071 10.97724 10.44272 9.287504 9.468084 9.340629 8.780304 8.28689 8.391065 9.406694 9.058303 9.800447 9.32311 9.294147 10.60029 8.839869 9.676964 10.92957 11.35979 11.0537 10.5465 10.81925 9.749341 9.732908 10.48052 10.57067 8.710682 11.34399 11.22885 9.317427 10.76478 10.88573 11.12331 10.69202 11.45306 10.83152 10.78306 10.72855 11.06921 10.95489 11.03601 11.13561 11.55583 11.18093 10.91093 10.62624 10.90334 10.98752 11.07009 11.02827 11.28834 11.16988 11.18139 9.933152 9.947871 11.43939 11.11551 11.07634 9.423445 10.38726 10.74864 11.42074 11.19963 9.938236 11.24422 11.04702 10.76137 11.572 10.25257 10.23171 9.501294 8.710228 8.591763 10.12999 10.86581 10.55806 10.9644 10.91933 9.171597 9.504669 8.387767 8.454938 8.532766 8.782669 9.510556 9.95602 9.906732 9.735214 9.870748 9.147446 8.898606 8.816565 8.841164 9.222722 11.44056 11.3098 11.39699 9.076564 11.52987 10.16638 10.34726 10.24973 10.70098 10.97708 10.86705 9.938966 10.89739 11.12492 10.98768 9.159419 9.035204 8.941662 8.89745 8.895568 8.809494 8.77455 8.75015 8.756194 8.744131 8.722978 8.790255 8.651456 8.643687 10.93782 10.55902 9.995362 9.389391 8.513663 10.55727 10.42449 10.83216 9.906289 10.26197 10.14352 10.10619 9.486676 9.451479 9.238525 7.753276 6.858511 7.103767 7.578165 7.072841 7.151011 7.150536 8.216113 7.777836 7.661656 7.257421 6.836565 7.62599 6.963821 7.275849 7.264908 7.979665 7.197698 
7.806062 7.306391 7.733912 9.332081 9.090487 9.843171 9.721184 9.762878 9.80758 9.478866 7.952929 7.698224 9.916187 10.04438 8.194391 7.727424 8.173446 9.074928 8.847532 10.28165 10.29922 11.30811 10.45087 10.45835 10.53385 8.349171 8.092031 8.294354 7.942902 7.85123 7.859189 7.795042 7.601947 7.480638 7.489631 8.175362 9.909915 10.80152 10.69846 9.136806 8.904967 9.382778 9.526176 9.6596 10.9784 8.983144 9.572237 9.994289 8.420137 8.852561 8.409478 7.947334 9.031684 10.18138 10.31475 10.37797 7.89641 9.886522 9.031446 8.85224 9.713335 11.3738 11.34311 9.421135 11.00795 9.792058 10.46669 10.57839 10.50252 10.61645 8.901327 8.914167 10.87376 10.96439 11.34902 11.43378 9.728252 11.4758 11.04656 10.91913 10.60846 9.740675 8.83613 10.77768 9.829516 10.81741 9.719461 9.691955 9.288783 10.93471 10.7763 11.48002 10.98762 11.16747 10.94998 10.03532 11.64724 11.40694 8.791094 9.444734 11.48764 9.446926 9.09123 9.452119 9.340774 11.24375 11.79646 10.94702 11.33256 9.83544 11.10864 10.52919 10.6526 10.89587 10.5582 10.39685 10.59525 10.01365 10.61355 9.831993 9.673288 10.92815 10.33247 9.139377 9.106292 9.226022 8.76614 8.753953 9.749057 9.888892 9.784259 9.53831 9.381602 9.264562 9.061784 8.899872 9.626053 11.59899 11.41526 11.40746 11.4221 9.904531 9.435493 10.58023 10.62466 10.48952 10.47556 9.514853 10.07385 10.91934 10.9378 9.358923 9.396487 9.259275 9.068583 9.034734 8.973038 8.973634 8.906698 8.830771 8.7879 8.699062 8.690972 8.715168 8.674373 8.899795 9.628037 10.85967 9.867417 10.48815 9.981399 8.563358 10.76559 9.155766 9.251001 9.490754 10.0278 10.75718 9.879818 9.958745 9.54871 9.410287 8.153505 7.646465 7.594684 7.477282 7.644102 6.757125 7.453139 7.224235 7.543765 7.187777 6.692326 6.648082 6.773276 7.846761 7.644358 7.402478 7.375093 7.340563 
7.237627 7.67613 9.660031 9.250239 8.453923 9.493314 9.85114 9.830095 8.557333 7.968533 10.10061 7.467307 8.748945 9.22957 8.555814 9.807877 8.314894 8.077633 10.4071 10.67203 10.71355 9.742112 11.20622 10.6426 10.64146 8.68662 8.233864 8.164894 7.977237 10.18484 8.3138 7.888128 7.668257 7.426064 7.772277 9.766683 9.272774 10.22264 9.256667 8.998708 11.38987 11.35301 8.90096 8.892715 10.9752 9.431253 8.336934 9.025481 8.305692 7.991745 8.546603 8.50315 9.408867 10.15533 11.40939 11.21041 8.309816 10.67926 9.057497 10.0492 9.66169 11.2845 11.36293 9.930638 10.92605 10.6552 10.60664 9.261894 10.62701 9.895358 8.904208 8.595738 11.34908 11.32064 10.89697 10.79034 10.58618 11.44934 10.8883 10.79657 8.207071 11.04884 10.27873 9.323285 10.80532 10.89947 10.79125 10.836 11.19704 9.866363 9.191238 9.922619 9.898265 9.194379 11.49706 9.371093 11.90191 10.02842 10.36857 9.238856 10.95005 9.83133 9.61018 9.522404 11.55793 11.06168 11.39797 9.560522 9.072529 9.071786 8.887313 9.482109 10.8961 9.342799 9.028173 10.46751 9.810288 10.73027 10.84966 11.28795 9.489169 8.54689 9.621193 9.538494 8.882598 8.488486 8.519351 9.075315 9.029223 9.492785 9.530599 9.311589 9.19706 9.308705 9.339983 10.27339 9.895597 10.00594 11.64068 11.18909 11.42243 11.2922 11.16697 11.10889 10.60537 10.08189 10.68148 9.945621 9.031493 9.726216 9.300652 8.77552 8.883429 8.962363 8.946378 8.939681 8.865504 8.803601 8.824229 8.766954 8.70857 8.646353 8.590238 8.580413 8.621215 9.756591 10.83078 10.68997 10.72665 8.966186 8.542456 9.337116 9.853251 10.74376 8.504784 9.223866 9.298648 9.615582 10.04079 10.18831 9.943572 9.843239 8.958074 8.611528 8.791917 7.815162 7.090442 6.431787 7.60515 7.809155 7.603706 6.928878 6.647496 6.671244 7.102623 7.433585 7.977633 8.341298 7.652359 8.317624 
9.022915 8.530386 8.772727 8.438811 8.577258 9.882135 9.480249 9.758182 8.94753 9.849978 7.444518 7.278646 10.18713 9.280855 10.30117 9.778658 9.401264 7.88993 8.449394 7.966219 8.193798 10.26322 10.77337 10.91267 10.74028 9.067378 9.531738 8.864456 9.278101 8.60996 8.08062 8.596734 8.109911 7.504057 8.177743 8.354999 9.72541 10.437 9.41178 9.012965 11.76614 10.7716 11.6851 10.76559 10.56447 10.78057 9.773185 8.571221 8.670568 8.495958 8.491585 7.769918 8.339095 9.448084 10.58386 10.74007 9.951762 8.903543 9.338001 10.83578 11.11764 11.19668 11.0509 10.94765 10.77031 10.83372 10.79929 10.79465 10.42236 10.6683 10.6503 10.03824 10.07465 9.479588 10.71954 10.91623 11.37628 10.82448 11.4874 10.88813 9.139143 8.857965 8.855677 10.98907 10.67912 10.71098 10.70086 10.72312 9.883679 9.918169 10.99463 11.18011 11.28805 9.5077 9.03124 9.859318 11.07773 11.35608 9.354156 9.453772 11.71864 9.014162 9.504018 11.69207 11.78382 11.24132 9.154128 8.991209 9.057971 9.600933 8.908645 8.86834 10.20587 10.5583 9.299036 9.39671 9.386686 10.71328 10.16818 10.99695 9.182281 10.78647 8.844973 10.66023 8.305972 8.256914 8.403921 8.563777 9.191081 9.410366 9.403325 9.12939 10.43205 9.992594 10.25755 10.96136 10.15909 10.08133 11.66263 11.58963 10.82939 11.46501 11.12602 11.0608 9.622202 9.349049 9.803853 10.11529 9.487769 9.117814 8.825636 8.696424 8.787073 8.881011 8.873897 8.890406 8.75137 8.732332 8.713014 8.777589 8.651722 8.592905 8.606586 8.602735 8.644784 10.88941 10.738 10.64607 10.641 10.73977 9.028792 11.63414 10.15746 10.25282 9.584788 9.048723 9.425061 10.61241 10.19727 9.677608 9.415098 9.610897 10.28811 10.14602 9.833752 8.260511 7.217433 7.532042 7.613991 8.544444 7.554425 6.881892 6.702506 7.055129 7.377903 7.88283 8.611815 8.396153 7.592879 7.998379 
10.23499 8.635633 7.834883 9.911311 9.798503 8.270408 9.469119 9.738977 9.678643 9.783664 7.212504 7.35133 10.15001 10.1266 9.035624 7.689395 7.780715 7.727842 7.654911 7.618484 7.785693 8.147611 10.4657 10.84828 10.95699 11.07325 10.67836 9.922793 10.4945 10.36946 8.335925 8.209032 8.291794 8.261622 8.917852 9.453926 10.4909 9.262823 9.029762 9.047154 8.942308 8.870173 11.63657 10.80114 10.10732 9.782353 8.99201 10.31785 10.32294 10.4382 7.936841 8.202404 8.641243 9.341134 10.76278 10.17507 10.33032 8.819115 10.53727 11.06561 11.22293 11.19045 11.01923 10.89745 10.79316 10.76569 10.89257 8.420972 9.276773 10.77391 10.04375 8.994736 10.1815 10.62468 8.903612 10.50494 9.314386 10.84475 11.26621 11.46936 10.78489 11.36244 10.96536 11.36013 10.2002 10.75167 10.3935 10.76041 11.17977 11.26087 11.58732 10.90939 10.88009 8.928118 9.55368 10.25388 10.48589 11.07983 11.73826 10.95489 10.15188 9.650766 11.88349 11.75822 11.22208 9.350911 8.918074 9.016011 9.16459 8.912216 9.047157 9.407846 11.07014 9.528309 8.192912 8.263004 9.415934 10.4857 10.43246 10.60074 10.81253 10.29349 10.37158 9.820753 8.320249 8.226565 8.324849 8.52835 9.041877 9.543045 9.22103 8.994475 9.245575 11.51977 11.64685 10.87159 11.67345 10.65646 10.8755 11.58772 9.946134 10.51886 11.56103 10.32367 9.979052 9.34945 9.533831 9.708775 9.690125 9.400093 9.114479 9.077172 9.39492 9.399359 8.810545 8.685886 8.679812 8.584692 8.70848 8.69623 8.658088 8.500129 9.194308 9.595853 8.969545 10.66632 9.819493 10.64316 10.64945 10.42666 9.196218 9.252388 9.804107 11.22129 11.63555 9.848179 9.880964 10.22162 8.683351 8.497192 8.965186 9.211911 10.73192 10.90518 9.222004 8.844301 7.499935 7.910127 7.911664 8.635811 7.241358 7.058967 7.650947 7.09245 7.56504 8.060635 8.428379 9.368526 8.312079 8.23053 
8.324579 8.183037 10.19429 8.629727 8.635948 9.160603 9.08728 9.737686 9.654799 8.837895 8.35618 7.977187 9.992883 10.09595 10.25992 7.551989 7.638748 7.590274 7.591438 7.952813 8.098377 8.691673 10.57341 10.54513 10.19321 11.24511 10.94914 10.67454 10.5409 10.55353 10.66491 8.856654 9.118555 9.0086 10.18411 8.620736 8.842986 8.684256 8.999653 9.052141 9.427361 9.850593 10.95137 9.850963 9.815869 9.964088 9.036085 7.882991 10.24516 8.626606 8.209068 8.908696 10.61835 10.47112 9.180605 10.16513 11.40722 9.564495 10.33391 10.66114 11.14903 11.2004 10.7655 10.92884 10.95041 10.91977 10.97875 8.884577 9.11825 10.83997 10.0801 10.17729 9.333103 9.099161 8.412025 8.976971 8.807141 10.87286 11.22497 11.17363 10.88469 11.15231 11.2707 10.88932 11.04444 11.0599 11.18012 11.25388 11.07882 11.12489 10.92842 11.44944 11.02476 11.06337 9.176415 10.92515 11.13865 9.085874 9.835888 8.741332 9.301782 11.79659 10.61959 11.82011 9.715735 9.081706 8.998716 9.021203 8.9466 8.778387 11.55143 9.995405 9.717944 9.827377 9.649208 8.99973 10.52407 10.20269 8.494856 10.1207 9.509209 9.817125 10.07425 10.56158 8.143714 8.342918 10.59785 8.629047 8.989121 8.910675 8.707251 8.982434 11.14572 11.17446 11.24972 11.38933 11.48103 9.828659 11.49548 11.49481 11.4805 11.0436 10.45775 10.00181 11.0624 11.02641 10.92578 9.728954 9.56119 9.658073 9.583847 10.52633 11.3635 10.74625 9.296381 8.764197 8.620212 8.620172 8.596444 8.644658 8.508831 8.882304 9.492604 10.5315 8.793918 10.44947 10.70582 10.68231 9.614513 8.822694 9.277445 10.71006 8.969592 8.687419 8.718071 10.29334 10.26396 9.679859 8.185471 8.04194 8.329604 8.961797 9.704718 10.51428 10.0808 8.696647 7.873182 7.933867 7.664044 7.023399 7.728271 6.791494 7.217763 7.250085 7.161804 7.824783 8.238726 9.538108 8.829007 8.35976 
9.262731 8.796849 7.855152 8.751645 8.330657 9.757725 9.691995 9.707259 9.803164 9.917915 9.9262 10.08619 10.06017 10.07074 10.17702 7.997848 7.751219 7.574067 7.696711 10.74537 8.625909 8.068927 8.00965 8.750119 10.25828 11.2801 10.95938 10.76602 10.62494 8.603082 9.542686 10.60559 10.65437 10.71551 8.346476 8.607717 9.39404 -9999 8.461771 10.95492 11.63337 11.18005 10.73268 9.871851 9.874307 9.649844 9.358986 10.35181 10.51653 8.037063 8.326655 10.30893 8.097208 8.361563 8.516105 10.49625 10.4977 10.00975 8.70616 8.6262 9.368619 10.921 10.93869 11.0097 11.16058 10.95648 11.00646 10.93217 11.42881 10.90833 10.58818 10.40169 10.05011 8.360194 8.41839 10.54657 10.37118 11.27523 8.528437 11.07584 11.43656 8.500051 9.075063 10.8891 10.74438 11.0542 11.20035 11.33153 11.07666 11.0137 11.02217 11.46408 8.883628 9.389174 9.494731 9.019324 10.95981 11.07475 10.9157 11.24231 11.68216 9.602696 9.833834 9.906095 8.905673 11.7566 8.934085 8.914106 8.83628 8.756673 9.961108 11.42367 9.793682 10.32477 9.285506 10.56759 9.772807 10.20222 10.97368 8.907543 10.79227 10.47154 10.13876 10.66037 8.32663 8.595079 8.591265 8.687055 8.723972 8.484157 8.345985 8.6759 10.10828 10.54841 11.56432 11.45049 9.515534 11.54575 10.03849 11.45336 11.03272 11.09784 10.96038 10.87718 10.80272 9.884921 10.86552 9.329827 9.3556 10.64823 10.50576 10.52916 10.25224 10.42974 9.761175 9.055621 13.12552 12.07084 8.576049 8.67809 8.779734 8.884954 9.187471 10.95076 10.85719 9.904308 10.81002 9.671609 9.88515 10.77551 10.68361 9.751536 8.690038 8.379796 8.789515 9.769805 9.922832 9.12935 8.43491 7.839627 8.149054 8.302725 9.252318 10.11816 10.08034 8.870021 9.182935 7.649969 6.185372 6.733119 6.743707 6.904939 7.06354 6.979576 7.441515 7.781043 8.673106 8.591273 8.527469 8.233131 
7.762885 7.393899 7.387989 7.266676 10.03967 9.810937 9.4095 9.574424 9.724385 9.634522 9.756501 8.721042 8.103041 9.372816 10.12168 10.18254 10.19666 8.668334 7.768448 7.813669 8.680099 8.265643 7.779195 8.216898 10.17041 11.33041 10.92153 10.85945 10.76883 7.861349 8.807663 9.645661 8.0155 7.974223 8.013646 8.332945 9.062306 -9999 -9999 10.59473 11.1793 10.87171 10.76101 10.84181 10.01232 8.310732 8.089012 7.964364 8.395259 8.341934 8.377275 8.223953 7.89737 8.00823 9.016574 10.07907 10.52479 10.49971 9.018986 8.726959 9.125652 11.02594 10.98811 11.11731 11.05766 10.85672 10.92632 10.9673 10.69143 11.14509 11.18215 10.68014 10.75842 10.61858 10.62126 10.05203 10.91297 10.57781 10.6996 10.69221 8.981428 8.33075 8.287447 10.74507 10.77899 11.21544 11.15635 10.69486 11.0318 10.93443 10.37071 10.44146 8.669523 9.372089 11.0647 11.27358 11.17105 10.90184 10.76639 11.13797 11.07863 9.47541 11.7039 11.41751 9.433897 10.38185 11.60772 8.781417 8.694946 9.219925 10.47574 11.37832 10.8829 10.44147 10.70049 9.257229 10.44722 9.283545 9.848461 11.05235 10.26464 10.16137 8.754028 8.952222 8.987009 8.8064 8.772957 8.680243 8.472682 8.251733 8.426459 8.879879 10.31562 10.42721 11.89244 10.09113 10.82357 11.35548 11.47723 10.82619 10.82929 10.96268 10.54695 10.56292 10.2841 10.64392 10.84383 11.06762 10.29043 9.470911 9.113127 9.300419 10.45259 10.47814 9.85054 9.945084 9.317104 9.206405 11.83426 9.011274 11.09604 11.09272 8.931116 9.299125 10.12273 9.243101 8.80541 8.534406 9.209596 8.991158 9.485117 8.930031 9.06029 11.31758 10.15155 9.549607 8.972529 9.368299 9.066074 8.81032 8.369642 8.088963 9.114051 10.03995 10.16785 8.315422 7.921657 6.366561 6.542534 6.393182 6.447324 6.722692 7.065383 7.213704 7.402697 8.098132 9.332099 8.709914 8.247065 8.233495 
7.309576 7.259073 7.222221 7.658453 9.25492 9.585401 9.542151 9.560683 9.598463 8.995702 9.18751 10.1649 9.525854 10.17087 10.15948 10.20798 10.22319 9.001498 7.909319 8.962633 10.01096 7.628198 7.757737 8.030024 9.379806 10.6707 10.94082 9.765328 8.222068 7.650107 7.605084 8.131223 8.12449 8.502443 7.894735 8.41153 10.32475 -9999 -9999 9.409627 10.7234 10.67363 11.47989 10.79408 10.83342 8.06909 9.34555 10.74166 7.986032 8.766958 10.60637 8.937053 7.867735 8.347681 9.519356 10.25434 10.69316 10.31462 11.15698 9.53507 9.007683 9.551183 11.07711 10.74447 10.97713 10.30044 10.89351 11.21398 11.24329 11.353 11.6567 10.67986 10.92148 10.69995 11.07642 10.72432 10.52685 10.9669 10.87935 9.595355 8.801344 8.510524 8.71512 10.98967 11.15586 11.24279 10.44671 9.872329 10.98938 10.47768 8.810847 8.321264 8.417716 9.00042 10.80354 11.09905 11.12687 10.96314 11.29021 11.2212 11.30918 11.23487 11.67729 9.878862 8.956722 9.006329 9.406197 8.74574 8.643206 10.53639 10.88035 10.86343 10.73039 10.95494 10.51122 10.505 10.04561 10.69544 10.78771 10.43993 8.977789 10.51123 8.993563 9.214789 9.252649 9.328213 8.893503 8.807304 8.467424 8.312034 8.677313 9.7644 11.66556 11.68195 10.44868 11.09604 11.158 11.32737 11.48736 10.9045 11.23389 11.05241 10.90679 10.56806 10.73918 10.65102 10.69747 10.82219 10.58621 11.12366 9.029795 8.76373 11.64193 9.698931 9.481627 10.78164 10.19742 9.775394 8.758149 9.080449 11.06692 9.152816 8.834927 8.527885 9.379726 9.169479 8.591899 10.19783 9.939343 10.14433 8.86754 11.02672 8.592982 10.89998 9.644835 9.303996 7.750162 8.55334 9.25079 10.36401 9.187727 8.611959 8.474978 8.621835 9.052488 8.736505 7.674125 6.915282 6.535772 6.744241 6.853579 6.962202 7.046744 7.08462 7.545821 8.786517 8.545734 8.770546 8.315022 8.299161 
7.331727 7.269383 7.172068 9.700504 9.34946 8.846776 9.546725 8.292449 9.505709 9.687894 8.816833 8.92809 9.860954 9.465205 10.32251 8.942101 8.728228 7.712455 8.349564 8.003191 7.593845 7.716623 7.906141 8.201421 9.611007 10.17696 9.70387 9.97833 7.915025 7.71611 7.642057 7.657737 8.57299 8.609217 8.331904 9.065991 10.26049 9.948937 9.307012 8.844229 9.060814 10.76743 11.09556 9.669916 8.425464 8.018735 9.01964 10.60938 10.80355 8.177691 8.661428 10.40077 8.404346 8.757787 8.385551 9.720336 10.73289 12.11424 11.60495 9.348534 8.730139 9.344925 11.14189 11.14663 11.21371 11.20937 11.31126 11.91719 9.445725 10.965 11.32673 10.71189 10.89074 10.81868 11.03014 10.40701 10.77628 10.39693 10.43721 10.65513 8.375019 8.251736 10.27393 11.4052 11.41619 11.32068 10.68718 10.26388 11.04963 11.52625 11.08464 8.956938 8.808455 9.246514 11.26114 11.31089 11.04867 11.65654 11.31557 11.53929 11.21165 9.625331 9.038245 8.790157 8.927364 8.975695 8.871234 8.767174 8.698916 11.65291 10.72713 11.30112 10.55583 9.516268 10.72219 10.60103 9.47895 10.59588 10.30213 10.27776 11.4046 10.85556 11.14565 9.257333 9.019938 9.27647 8.968717 8.967332 8.622185 8.691252 8.953134 9.939402 11.42404 11.66884 10.35522 11.20564 11.14029 11.28864 11.44856 11.4655 11.36253 11.24795 11.15132 10.23952 10.77232 10.83026 10.77161 10.75051 10.82495 10.93618 9.438497 9.33753 8.838203 8.901336 9.318767 9.323262 9.252184 9.59804 10.14378 11.08487 9.20434 11.01105 10.67481 11.03795 8.568563 8.854669 9.170756 10.40155 10.86289 9.339157 10.40058 9.484105 8.609525 10.5002 10.33639 8.420811 7.383307 8.072993 9.139282 10.46112 10.77536 9.149682 8.270493 8.37564 8.65863 8.637935 7.113646 8.417586 7.208234 6.653981 6.764102 6.676836 7.144174 7.43263 7.905576 8.446389 9.074808 8.8775 8.559578 8.331523 
7.302086 7.247289 7.74879 7.070422 9.925917 9.628456 9.530504 9.537783 9.632215 9.035255 9.188813 9.35288 9.102605 10.23732 10.29153 10.32899 10.38133 7.651768 8.27656 7.627036 7.762836 7.938269 8.044721 8.87631 10.76148 10.79335 11.15643 9.640114 9.358401 8.274644 7.902157 7.735546 7.677655 7.810824 8.378404 10.66474 10.70814 10.39786 9.698881 9.311661 11.48415 10.88026 10.15777 8.424481 8.02427 8.600323 10.59473 10.54004 10.72396 8.175555 8.798278 10.14351 7.979274 8.063418 8.268742 9.407928 10.52949 12.48703 11.50748 10.26566 10.72682 9.083107 11.09777 11.21405 11.19408 11.10287 11.28738 8.799378 9.839911 11.45119 11.14503 11.05583 10.90451 10.80261 9.563039 10.73449 10.68688 10.55812 9.931355 8.650885 8.089645 9.075473 11.2838 11.60827 11.40108 11.2872 11.79186 11.12942 11.21635 9.770144 8.324314 8.536484 9.999807 11.22654 11.39066 11.37247 11.28018 11.36601 10.00481 9.465501 9.545363 8.972782 8.880734 8.88107 8.902247 8.918093 8.868126 8.917377 9.250813 11.24963 11.30923 11.12163 10.13415 10.49087 10.53438 10.51121 10.55418 8.871158 10.71081 10.77658 10.7031 10.63539 11.08584 10.77385 9.152831 8.876493 8.950252 9.013423 8.68142 8.675285 8.974396 10.10451 10.692 11.77725 11.24041 11.29581 11.21172 10.94781 11.35343 11.44065 11.4418 11.41397 11.34388 11.28739 11.18185 10.57205 10.25732 10.8348 10.80675 10.03358 9.961175 10.65286 9.197601 8.65203 8.728212 9.029757 9.618448 10.20211 10.45622 10.91713 9.518534 9.542331 9.896942 9.380341 8.698655 10.13366 10.18157 10.6588 9.489841 9.472661 9.254553 9.13212 10.72931 10.61794 10.61153 9.20118 8.340893 7.402181 8.167482 8.899931 9.395598 8.83602 7.699823 7.666599 8.432417 8.99316 8.018908 8.690518 7.298557 7.031075 6.809753 6.932513 7.340393 7.847048 8.351151 8.820361 9.379379 9.064194 8.724483 8.452836 
7.242134 7.508868 9.426919 7.098182 7.722459 9.783508 8.809254 9.370611 9.769737 7.800563 9.601446 9.888235 10.04901 9.022562 8.903738 9.601132 10.21859 10.22289 10.25703 7.680127 7.888883 8.337715 10.27969 8.19512 8.70242 9.580771 10.15426 9.617885 9.564924 8.938371 8.114431 7.815342 7.710248 7.84615 9.575745 9.282048 9.110173 11.43284 9.263163 10.5255 10.69726 9.412278 8.828376 8.458117 9.382677 10.62021 10.59033 10.54211 10.75674 8.249017 8.947351 9.196605 8.133416 8.163725 8.302475 8.886687 8.902343 9.907374 11.00141 10.15454 10.17626 9.818456 9.397747 9.813336 10.76348 10.86868 8.991335 9.193773 11.19231 11.01257 11.29776 10.93747 10.94142 10.72501 10.66687 10.63796 10.63742 10.66214 10.24422 9.208184 8.619522 9.282107 11.61263 12.01033 11.46512 11.23761 11.21824 9.886372 8.851799 8.434017 8.492074 9.24531 10.82299 10.42775 11.48234 11.01722 11.18611 11.32875 12.11115 9.106413 9.553241 9.051498 9.42274 9.515227 9.731962 8.833675 8.782804 9.292767 11.73845 10.83804 11.06167 10.08386 10.29182 11.17116 10.70516 10.57632 8.417877 9.241536 9.538281 10.67105 9.890429 10.96001 10.67003 10.01979 9.292604 8.649532 8.767969 8.635108 8.375488 8.398001 8.83028 11.44459 11.68708 11.61442 11.61148 11.56075 11.42774 11.04201 11.34351 11.38483 11.44996 11.49248 11.47394 11.42678 11.37809 11.30684 11.16964 10.83577 10.93008 10.32957 10.5528 10.84489 10.77673 9.87773 9.639312 9.514331 9.248961 11.07238 10.87336 10.82913 10.882 10.04865 10.21193 8.638371 8.635211 10.10498 10.76413 10.12254 10.53883 9.419575 9.095178 9.401146 9.934135 10.26999 9.871569 11.7644 8.653034 7.441568 7.851451 8.23879 8.170094 7.736066 7.003885 7.195743 8.055163 7.368305 7.096606 7.610726 7.062024 6.78929 6.830733 7.245298 8.2981 8.735088 9.128357 9.365298 9.184099 9.160904 8.735132 8.840144 
7.14959 7.177989 7.23309 7.356599 9.943379 8.611124 7.815609 9.866841 9.769274 9.771461 9.73572 9.375132 7.422073 7.242732 7.430008 9.289655 10.30595 10.20005 10.23521 7.680731 9.728229 8.798102 8.003207 8.224987 8.775446 9.961363 10.51442 9.812506 9.954322 8.589808 8.062842 7.78722 7.747201 7.90419 10.1495 9.291222 9.377596 8.929036 10.71363 10.93778 10.9175 10.85035 10.5635 8.627325 8.092127 10.83188 8.046337 10.74522 8.838686 8.535841 9.137716 10.85864 8.340785 8.492595 8.578288 9.326151 10.64297 9.970435 10.59857 10.82681 9.340317 10.22938 10.54199 10.93559 9.610128 9.863981 10.3556 9.306742 9.76675 10.93979 11.12372 11.80922 11.21651 10.90728 10.71019 10.5313 10.67519 8.435636 10.43467 10.77414 9.453652 10.22425 10.48469 11.03235 11.01195 8.454431 8.466689 8.600856 8.658867 9.222412 9.321578 9.5088 11.24268 10.30745 10.22942 11.42359 10.77353 9.396819 9.042946 9.691634 11.58946 9.361762 11.44982 10.91485 11.39658 8.642518 8.669655 8.90715 11.42149 10.64028 11.3069 10.08659 10.71928 9.016532 10.83167 8.692785 9.138291 10.55343 11.02556 10.28875 10.45514 9.867773 10.98969 10.87844 10.51198 8.827387 8.171567 8.049454 7.90524 8.279234 9.731464 10.00342 10.9569 11.79548 11.93384 11.80575 11.67859 11.54983 11.48559 11.47546 11.56423 10.5794 10.63369 10.5841 11.45431 11.46292 11.42454 11.31415 10.77493 10.71457 10.9369 10.67841 10.26866 10.32458 10.87166 10.93554 10.3956 9.565129 10.88777 10.85501 10.88026 10.87541 9.207582 9.069678 9.034381 9.096404 9.648981 10.03279 10.51413 10.60289 9.621025 9.40714 9.816065 10.6473 9.817299 10.69164 8.452994 7.488151 7.104411 7.183288 6.781147 6.914901 6.73165 7.101679 7.928511 7.244164 7.229597 6.742112 6.975568 6.790122 6.988193 7.865194 8.957416 9.624121 9.858521 9.267343 8.8597 8.697415 8.70343 8.751331 
7.669291 7.053072 8.74885 9.341733 8.564574 7.609519 7.925017 9.085148 9.795398 8.335062 8.820908 9.69601 8.62908 9.112698 8.039336 8.110747 10.41396 10.29475 10.30465 8.260979 7.672344 7.739261 7.882305 8.241166 9.129091 11.16381 10.99839 10.73866 9.335904 9.024831 7.920562 7.794658 7.824856 8.073507 10.20468 11.04999 11.52716 10.13442 11.14412 11.48524 10.85881 10.43727 10.39787 10.76549 11.16119 10.703 10.78327 10.76605 8.211898 8.275599 8.652544 10.22774 9.087969 10.62465 10.89535 9.617377 11.13298 10.24975 10.85996 10.08723 11.35049 10.7419 10.07993 9.91532 9.973284 9.933376 9.153612 8.894444 9.786403 11.22217 11.5899 11.18859 11.14177 10.89881 10.83077 8.114458 8.15583 8.225883 8.625338 9.751714 10.99216 10.01253 11.84723 10.07532 10.8813 8.678806 8.762771 11.25172 11.23723 11.02743 10.92748 11.25843 11.86622 11.85701 11.75695 -9999 -9999 8.755613 11.4411 11.89739 11.82388 11.8386 9.067194 9.122232 9.02818 8.780534 8.584103 8.909772 9.074188 10.39001 11.40287 10.06764 9.975211 9.132534 10.76329 10.08492 11.2228 10.54404 11.1093 10.6509 10.31922 9.844868 9.96656 10.32685 9.550218 10.54893 10.79662 7.677723 7.757967 9.903341 10.89104 10.17364 10.40128 11.16273 12.07312 11.01077 11.00489 11.81878 11.70987 11.64619 11.79043 10.75033 11.46591 11.09219 9.934562 11.31666 10.38316 10.39275 10.35051 10.35518 10.72547 10.92536 10.90532 10.06802 10.55932 10.87718 10.9409 10.92779 10.85786 9.959268 9.787378 10.88424 9.469054 8.624085 9.088849 9.89884 10.62303 10.22431 9.806863 9.542852 10.3319 10.31497 9.916786 10.03518 10.24779 9.29229 8.33392 7.4818 6.83863 6.495982 6.419424 6.165315 6.662182 6.454074 7.572269 7.460385 7.539786 6.854953 6.623649 7.073279 7.28277 8.329898 9.029065 9.88355 9.853673 8.789144 8.387589 8.490376 8.741908 8.876938 
10.33417 8.075833 9.456979 9.824762 8.375161 9.956026 9.197769 9.071856 9.79498 9.187257 7.430729 9.62481 8.934527 7.957679 8.060122 9.362829 10.38304 10.38483 9.731043 8.377253 7.586011 7.610331 7.784436 8.398504 9.361548 10.06182 10.57843 10.77754 10.36181 8.012675 7.830256 7.821374 9.173524 9.272543 11.48372 9.151024 9.588756 11.09293 10.87312 10.92898 10.65716 10.856 10.50485 10.76019 10.88741 10.9403 10.51833 10.50099 10.83203 10.57085 9.410331 8.25575 8.667969 9.033503 11.1367 10.95597 10.83096 10.236 9.754322 10.78663 9.634071 9.66587 7.888677 7.808062 9.082387 11.07209 8.824648 8.935022 9.744867 11.1626 11.03233 11.49397 11.11907 11.09643 11.1292 9.52632 9.543557 8.613236 8.757854 9.304674 9.159848 10.22202 10.91695 10.01612 10.79947 10.48924 9.270003 10.36589 11.39104 11.82307 11.86244 11.63505 9.998529 9.48064 8.663152 11.61601 -9999 9.84929 8.983478 9.791692 9.185127 11.78473 8.813206 8.272876 11.09789 8.240043 8.497272 8.778122 9.736226 9.144505 8.881748 10.60085 8.863217 11.04381 9.958432 10.49442 9.628548 9.866991 10.41711 11.17307 9.834427 9.84355 8.793156 9.341249 10.75729 8.658171 7.780026 7.838688 8.186739 9.260949 10.9563 10.6343 10.35111 10.84554 11.93694 11.44151 11.66421 11.667 11.05874 11.72046 11.65757 11.57115 11.17201 10.94411 11.02419 11.06743 10.245 11.54938 11.691 10.44897 11.06034 10.95845 10.98227 11.03339 9.915408 10.97109 10.9157 10.85681 10.82369 10.97019 9.968824 9.817918 9.78686 8.571431 10.00464 10.51474 10.42284 10.50569 10.27398 10.2637 9.206459 10.63595 10.34019 10.26563 9.637405 10.80367 8.56823 7.692202 6.708086 6.274802 6.170882 6.610401 6.670964 6.946229 6.700431 7.935168 8.515649 6.879287 7.665256 7.276798 7.708467 8.415868 9.545995 9.689965 9.063438 8.323824 8.2155 8.574704 9.237673 10.31968 
7.017661 7.038585 8.713069 9.818244 9.218422 8.957973 9.976435 8.499204 7.603031 9.031617 9.818491 8.936247 9.575799 9.872896 8.639705 7.859133 8.045453 9.331398 9.893456 8.204332 7.65992 7.596426 7.714643 7.915203 8.26103 10.34792 9.265734 10.218 9.541678 8.135531 8.207738 9.98153 9.821667 10.5521 11.1648 9.667289 9.931877 10.94243 10.87482 10.74935 9.336082 9.207366 11.69476 10.73305 11.08136 10.37097 11.001 10.7863 10.54913 9.782489 10.57882 8.752295 8.764424 10.72525 10.71377 9.037785 9.209829 11.08095 9.723562 9.470665 10.28979 10.27443 7.978542 7.834076 8.147245 9.314376 10.76937 8.30639 8.616134 9.012741 11.2132 11.29326 11.24445 11.3888 11.18084 10.94916 10.39006 11.20604 11.25653 11.35737 10.51591 10.2656 10.66888 10.55061 10.66007 11.29848 11.31715 11.85725 11.7824 11.25776 11.14901 9.631782 11.3709 10.93641 8.756388 8.908487 10.23675 11.56877 11.28488 9.739038 9.187451 11.49938 11.12284 10.57435 8.72681 -9999 8.352185 9.777726 10.58996 10.08154 10.39446 10.60298 8.674652 9.564417 10.67951 10.64072 10.56681 10.94264 11.1894 9.300004 9.183377 8.83951 8.74575 8.906094 8.77199 8.317514 8.073075 8.165967 8.302942 9.384292 11.02694 11.00313 10.17584 10.80194 11.35125 11.54665 11.6434 11.29344 11.21799 11.26926 11.51995 11.28332 10.89479 10.50207 10.93742 10.00205 10.90392 10.06568 9.518985 10.17442 11.48502 11.30632 11.22203 11.15005 10.2844 10.99817 10.89773 10.83579 10.86518 8.430026 10.89666 10.98837 8.779993 9.639177 10.74922 10.33593 8.888675 10.55406 9.0488 10.19508 10.15217 10.50599 10.11384 10.14993 9.597231 8.278906 8.924129 8.045749 6.457437 6.353372 6.153044 6.2965 6.765212 6.943051 7.216496 6.628249 7.938431 9.206416 8.611652 7.468113 7.827277 8.783254 9.664591 9.173068 8.382183 8.670321 8.396659 8.769638 8.967552 9.817766 
10.22283 7.569366 7.497765 8.343674 7.388699 8.086154 9.876532 8.483408 10.01798 8.482585 9.691122 9.738755 9.454479 8.405683 8.417791 8.186545 8.989878 9.194025 9.298224 9.379266 7.822773 7.686 7.647486 7.912073 8.157495 8.340058 9.531322 10.7854 10.69038 10.55795 8.542697 7.970959 8.913121 9.626456 10.1869 10.77746 10.79938 10.85379 11.26155 9.246888 8.932048 8.958063 9.862864 10.77872 11.19271 9.567116 11.22097 10.65914 10.6982 10.8469 10.21972 9.252829 9.437101 9.409156 9.339 10.75112 10.81779 9.020551 8.345235 8.558522 9.608752 9.557615 9.327628 8.733664 9.976009 10.29377 10.18954 10.14251 9.00501 8.983735 9.150086 10.03184 9.000029 9.33827 11.38458 11.0372 9.535952 9.701383 10.42319 11.17954 11.89317 10.16335 11.65179 10.10209 11.3509 10.95509 11.59413 11.36601 11.0211 11.08926 11.01299 11.24351 11.19168 11.1966 10.97644 11.46807 9.631009 9.206908 11.97925 9.293084 11.24308 10.45045 10.63484 10.24791 9.114704 -9999 9.085513 11.45614 11.19277 10.11554 9.402493 8.566998 9.805807 10.27038 10.47349 10.14305 10.71804 10.61302 9.763393 8.40833 8.633773 10.39115 8.249545 9.316499 8.367235 8.208109 8.203581 8.232674 8.614579 10.07385 10.82124 10.98427 11.69763 11.73244 11.59214 11.03254 11.49349 11.36844 11.04036 11.24884 11.1644 11.32192 10.83687 10.90873 10.39293 10.50629 10.99818 11.21519 9.316762 9.684966 9.16174 9.915868 9.498097 10.32401 10.11119 10.99538 11.69836 10.85542 10.85286 9.873599 10.9298 10.22405 9.394624 9.323225 10.45802 10.36116 10.09395 10.121 10.27116 9.966196 10.56864 10.49472 10.02941 10.13084 8.987952 7.659248 8.11767 7.345815 6.176503 6.141803 6.912767 6.699544 6.924276 7.000213 7.440221 8.063255 7.948762 8.189514 6.946391 7.863743 7.906504 8.494167 8.976619 8.372844 8.158669 8.841967 9.319042 9.028327 9.180982 9.695398 
9.568351 7.516807 7.256934 10.08219 8.467699 7.049465 7.709383 9.920183 9.779189 9.758961 9.673987 8.169749 9.579824 9.62438 8.541089 8.733785 8.71964 9.44877 9.196538 9.297387 8.354131 7.773921 9.352822 7.628109 7.846808 8.810041 10.2733 9.493669 10.28822 9.281366 9.187105 10.17381 9.599182 10.77223 9.58915 11.09613 11.12747 10.93139 9.89001 10.73521 9.153598 9.010002 9.021072 9.024121 8.679527 8.583805 11.72338 9.561689 9.53813 8.967334 10.67019 8.687375 7.897979 10.57194 10.79856 10.73933 10.91069 8.798132 8.045811 8.444689 8.327108 9.813342 10.2395 10.53389 8.597744 8.447428 8.316937 7.912687 8.739746 9.81461 10.94826 9.198204 8.758122 10.86311 11.15916 9.74134 9.78967 11.17822 10.05986 8.756014 8.620829 9.579502 9.739654 11.1823 11.17742 11.19306 11.17967 11.3867 11.11989 11.19571 10.82287 10.90509 10.93447 11.6295 10.7273 9.986267 11.95806 9.129357 9.352931 11.17903 10.8532 10.08065 10.32773 10.82583 10.78339 8.271406 9.052763 10.81134 10.42285 10.98153 11.08552 11.32004 9.8255 10.17892 10.82478 10.82158 8.791509 8.853414 10.48048 10.03322 9.041763 8.78874 8.723208 8.362079 8.550888 7.848284 7.90993 8.144336 8.639752 9.725199 10.79183 11.38355 11.72853 10.83791 11.37994 11.22411 11.42756 11.16426 11.30813 11.26806 11.21597 11.16926 11.052 10.78381 10.39481 10.97467 10.68502 10.73818 10.8774 9.953976 9.116093 9.902257 9.522498 11.27383 10.34372 10.99876 10.91133 10.18708 10.85146 10.95319 9.081914 8.638958 10.0463 10.12943 9.183881 9.166901 11.27041 10.24367 10.7948 10.62085 10.35706 10.49674 10.02469 9.687181 8.760803 8.124469 6.757296 6.495992 6.031425 6.650768 6.790234 6.63557 6.869646 7.117985 7.698924 8.383595 8.21896 7.161348 7.249673 7.313346 7.700989 8.260732 8.416862 8.312947 8.339262 8.782084 9.069965 9.245403 9.864102 9.387833 
9.046894 9.891632 6.959626 6.954712 10.12558 9.151335 9.833287 7.092313 9.906967 8.521473 9.792561 7.585986 9.685959 9.641065 7.664457 7.939303 8.597406 8.918618 9.109719 9.190968 9.72429 7.90546 8.067832 7.729437 7.986771 8.474205 10.24451 10.46355 11.12444 9.80767 9.303882 9.757324 9.871176 9.058515 9.606819 9.811405 9.795073 9.868323 9.290082 9.239067 9.152451 9.050464 8.997091 9.020978 8.697357 9.133969 9.878396 8.723321 9.19324 11.04408 11.03646 8.776179 9.915683 9.941102 10.64339 9.09624 8.809084 8.593025 7.959526 8.039868 8.449244 10.03339 10.02927 8.691137 8.188263 7.829356 8.453908 8.459429 9.284611 9.87162 9.439725 8.540514 8.637208 9.277555 11.30011 10.60584 11.11339 11.15753 10.43592 8.915381 8.816087 8.798821 8.516466 8.540289 8.909825 10.13095 10.74187 11.38255 11.13015 11.16217 11.19962 11.61785 10.86818 9.880692 9.932475 10.42771 9.229937 11.46353 11.57124 11.41553 10.95557 9.456863 9.313703 8.276354 8.07353 8.66735 10.22918 10.57687 11.19707 8.932542 8.776276 9.640795 9.862696 10.90648 10.82602 11.04191 9.130661 8.474388 8.405568 9.321123 10.01939 9.246903 8.602207 8.462642 7.664161 7.596398 7.605005 7.920689 8.399292 9.423401 10.6531 11.53874 11.62417 11.26295 11.43828 11.29289 11.414 11.49835 11.43656 11.24508 11.02291 11.01525 9.844079 10.64465 11.04014 11.01704 11.07794 11.07972 11.09861 10.0362 11.45072 8.863373 8.892401 11.32034 9.868695 10.4735 11.00002 9.880908 10.92478 9.414785 8.715542 9.157228 9.941336 9.83539 8.558088 10.71783 8.851105 10.45476 9.169605 9.568529 10.18763 10.17225 9.788191 9.875005 8.965677 7.195307 6.367891 6.36551 6.206143 6.827655 7.105462 7.149891 7.535677 7.475209 7.840149 8.678921 8.658993 8.19389 7.351068 7.32038 7.506342 7.985667 8.266729 8.422132 8.541521 11.44709 11.03208 9.974871 9.893212 9.477541 
8.754579 8.087318 8.074933 8.895197 9.070295 9.718399 7.748993 6.958446 6.843824 8.042671 7.300797 7.651042 7.528376 9.711541 9.300982 7.239434 7.349648 8.916937 8.959593 9.092708 9.154765 7.966318 9.015722 8.010773 8.099917 8.555679 8.223237 10.251 10.4927 11.36597 8.722944 7.998513 8.197067 7.815695 7.726663 10.45878 8.596365 10.73312 8.75606 9.12528 8.995438 8.909261 8.906321 8.907744 8.747557 10.81518 10.47388 11.21108 11.50339 10.78744 10.70344 8.948623 10.00956 8.164254 8.312778 8.425617 8.402515 9.720439 8.176204 7.991917 8.750619 9.469697 10.16498 8.601494 8.118699 8.120872 9.138403 8.530718 9.942413 10.04844 9.980504 10.90486 8.481984 8.454468 9.237521 11.18484 9.289763 9.939515 9.323436 8.949566 10.97585 11.36142 8.412464 8.658866 9.621501 10.83542 10.68161 10.79281 10.76372 10.89651 11.57788 10.65009 10.9211 10.98373 10.95479 11.11409 10.92825 11.51471 10.57896 9.936731 8.315852 8.69527 8.379991 -9999 -9999 8.51277 8.990538 8.549372 8.294774 10.58859 11.28679 9.08746 10.78265 10.85669 10.06372 10.63825 8.965956 7.978096 8.242811 10.89201 8.633373 8.513355 8.351338 7.866993 7.517327 7.14081 7.425287 7.683348 8.233953 9.809011 9.804859 10.58885 11.45598 11.14163 11.2046 10.71023 11.17315 11.4733 11.47723 11.39469 11.09114 11.06039 10.4061 11.02287 10.90336 11.11001 10.90618 11.08514 10.77461 9.92699 9.986367 11.41477 9.937014 10.13506 11.06724 10.93599 9.801269 9.094007 8.940327 8.357813 10.35217 10.48586 9.671173 9.233542 9.426162 10.48211 10.6339 10.24899 10.20582 10.05214 9.619996 9.424454 9.391085 9.340746 9.097144 7.094561 5.269503 5.474913 6.438663 6.719683 6.83047 8.364117 8.472346 7.887331 7.61531 8.252454 9.236242 9.22421 8.486614 8.041944 7.559039 7.791012 8.246971 8.87961 10.12731 8.937718 9.199725 9.865738 9.408375 10.36122 
8.693545 10.02219 8.586452 8.657505 8.693512 8.368773 7.002543 7.27766 7.598839 8.449257 8.306849 7.34449 9.809188 7.575789 9.054388 8.647794 8.75943 7.257018 7.851672 9.499655 9.23934 9.052219 9.076941 9.01005 9.398164 7.834037 7.994072 8.354505 9.410836 9.985958 11.36084 10.46386 10.04983 7.692485 7.660161 8.383942 9.108332 9.24148 11.3505 8.532219 8.563399 8.651008 8.823924 8.853813 9.540295 11.32415 10.86205 10.77232 9.397083 11.51511 11.10087 9.617872 9.936625 8.979983 8.289209 8.936282 8.236095 8.857048 8.207888 8.296815 8.013164 8.675953 10.01532 9.851532 8.687204 9.239368 9.217401 10.45772 10.76164 10.10582 10.73373 9.140686 9.004447 9.782481 11.18109 8.564081 11.31605 10.71459 8.803406 9.404942 9.25565 10.97693 10.77578 11.64311 10.6215 10.75917 10.71407 10.69316 10.67728 11.03493 10.71692 10.86931 10.4848 10.50491 11.54252 10.55809 9.681395 10.79521 11.01841 10.39617 8.349066 10.8701 -9999 7.695271 -9999 -9999 8.782437 11.15892 11.12845 11.13005 11.24319 10.2289 9.794552 10.48067 9.087818 10.38139 9.411889 8.197565 8.03936 8.435391 8.092177 8.296518 8.250615 7.715026 7.320786 7.108734 7.098474 7.447181 8.587719 9.016965 9.765733 10.85596 11.01327 10.62248 11.05659 10.83558 10.78075 10.99299 11.32843 10.23374 11.21996 10.92284 11.13334 10.80118 9.807658 11.22081 9.880116 11.14549 10.9125 10.11605 10.09268 10.0606 11.21556 10.16195 9.4489 10.97574 9.240844 8.459244 10.392 10.32642 9.679641 10.77787 10.76719 9.382788 8.461395 10.7192 10.91385 10.37016 10.32468 9.59739 9.922996 9.34457 8.953242 8.788217 7.589963 6.212855 5.699323 6.240059 6.464878 6.514623 7.477424 8.675288 9.146092 8.172001 8.188354 8.232102 9.87078 10.28472 9.896557 8.299654 8.22934 7.973451 8.304253 8.662866 9.313457 9.106749 9.258794 11.21404 10.00942 10.28511 
10.04637 10.00117 9.92153 7.83559 7.424964 8.953517 7.90643 7.222708 9.106658 6.714295 7.249694 7.929643 6.814591 6.956811 7.209326 7.203233 7.243519 7.098361 7.662849 8.793582 8.974732 9.018943 8.055755 7.607197 7.905853 8.293301 9.608014 7.846636 7.968871 8.042459 9.599407 11.50973 9.802331 8.977159 7.784298 7.715831 7.818238 9.817866 11.30578 8.397038 11.45688 10.45649 9.098835 8.960855 8.5942 9.168972 11.15589 10.81379 8.77073 9.636321 8.483536 10.22053 10.16863 8.660785 8.095372 8.496757 10.87438 8.72003 8.713048 7.917157 8.406981 7.966508 8.911725 9.870709 10.40147 9.334026 9.546301 10.45087 10.13264 11.02606 10.74871 11.02058 8.156261 8.221015 9.236248 8.610285 10.55111 8.103746 8.320856 8.664785 8.288759 11.26436 10.7894 10.78942 10.45269 10.66793 10.31919 10.44184 10.6566 10.42666 11.4294 11.03349 11.14916 10.89016 9.313988 10.88952 8.511844 11.66781 8.716872 11.10713 8.665216 7.982391 8.061565 8.2379 7.979207 11.47442 10.31817 10.27512 9.654397 10.02049 8.787438 8.551853 11.42889 10.49669 8.78378 8.93276 10.00333 10.19789 8.011147 8.193514 8.056653 7.934865 7.872857 7.806837 7.023602 6.87796 6.939681 7.196729 9.82572 9.392468 11.36294 10.75858 10.40066 11.21961 11.03966 10.96481 11.30952 9.977925 10.09626 10.40852 11.01013 11.24502 10.86959 11.20786 11.21109 11.153 11.16395 11.13099 9.78209 11.08977 9.894451 9.989603 9.953677 9.557892 11.09761 11.33276 10.63565 8.422016 9.285571 10.5226 10.63512 10.36434 10.79422 10.29066 9.271308 9.582862 9.397367 10.71243 8.946281 9.961756 9.472328 9.435525 8.387117 9.124931 7.364178 6.336347 5.863097 6.092178 6.4617 6.742739 7.21363 7.82342 8.375052 8.746546 8.354563 8.607925 9.217748 10.38902 10.05854 8.970959 9.103528 8.463532 8.514825 8.680974 8.926236 9.940493 9.355143 9.801353 9.8926 9.965323 
7.31974 6.838478 7.186708 7.337566 9.995809 8.682967 8.094477 8.69769 7.241729 6.840962 8.219743 9.209449 7.289321 7.313834 8.718488 7.44238 6.956764 9.776536 7.283966 8.722483 8.879268 8.069757 7.986412 7.263224 7.918453 9.296504 7.890706 7.651257 7.697523 8.138487 10.71657 9.607511 11.01597 10.84545 7.774943 7.790682 7.903648 7.81908 7.682312 7.742938 9.222099 10.33077 8.460642 8.108751 8.801807 10.93013 10.83284 11.00463 11.10852 11.07808 10.70841 9.540314 10.69615 10.44363 8.633997 10.6957 8.538621 7.915835 7.897257 7.79067 7.781563 7.91404 8.605671 9.66222 9.807128 8.265891 8.606705 8.744971 10.77342 10.52563 10.72006 10.67455 11.0368 8.672817 8.061027 8.100806 10.9499 10.39082 10.58731 8.630377 9.134012 10.26964 10.89143 8.932009 10.3478 9.366233 10.62672 10.62166 10.27684 10.80777 10.0519 9.484843 8.495409 10.4616 11.01387 11.55275 8.650766 8.538271 8.792155 8.630144 8.144895 8.031376 8.023314 8.052054 8.672987 9.333407 10.24747 10.55218 11.07316 10.74575 8.652406 9.792905 10.52708 9.043296 8.501139 8.747345 9.244001 8.41904 8.184722 7.706181 8.005054 7.614472 7.345191 7.110842 6.785145 6.773915 6.960743 7.360523 8.136602 9.668812 9.380744 11.01081 11.36432 10.97301 11.01677 11.07294 10.39054 9.306615 10.99751 9.092469 10.08158 11.30889 11.25198 11.19236 11.15296 11.16383 11.12348 11.12575 9.916734 10.81174 9.922795 10.069 10.0108 10.07313 9.633127 9.414289 8.423673 8.589668 9.188931 8.791901 8.794051 10.16672 9.424572 8.742568 9.02717 11.6805 10.4074 10.23555 9.812838 9.633171 9.371058 9.211408 9.820243 8.078064 8.389643 6.726507 5.876232 6.015442 6.648903 6.737248 6.858327 7.215346 7.503143 8.221081 8.693694 8.608854 8.49161 8.594299 9.72449 10.02345 8.844368 8.940926 8.635078 10.83211 8.951274 9.222369 9.470963 11.25068 9.602001 10.23708 
9.147713 7.558443 6.799981 7.51622 9.681718 9.088682 7.423567 8.132722 8.77764 7.372237 7.445287 7.144543 7.34053 8.12475 7.910719 8.188251 7.359869 7.277409 7.054571 7.546808 8.772413 8.790411 7.579791 7.208728 7.670297 7.739039 9.332811 7.641945 7.588772 7.724087 10.75052 10.68079 10.57305 10.31468 10.69859 10.49353 9.965586 7.596979 7.631917 7.664823 7.710526 8.02139 8.458817 11.4164 8.484062 8.925838 11.65397 11.26743 9.41896 10.82973 10.79321 11.07751 9.779432 9.120871 10.57739 8.373241 8.769236 7.71595 7.697186 7.702666 7.754303 7.901583 9.443353 9.193528 9.903848 8.440151 8.588208 8.874896 9.391044 9.394485 10.70621 10.65371 10.80684 11.03194 7.851225 11.44011 10.25748 7.977248 9.155567 8.92842 10.62388 10.47352 10.39111 10.53972 10.24312 10.56289 10.39443 10.63971 10.31142 10.40616 10.70118 10.17057 10.81722 10.69047 10.87371 8.024879 8.36169 10.59136 11.46337 8.790431 9.179197 11.24949 9.035469 7.866838 7.982782 8.547363 11.1801 10.97651 10.02816 11.08926 9.968832 11.04671 11.37232 8.381927 8.509501 11.23373 8.798316 7.986754 7.689054 7.852026 7.374723 7.33427 7.107398 7.488344 6.647544 7.081585 6.854642 7.40514 7.775615 8.921592 9.136221 9.973558 10.17424 10.96079 11.07395 10.79762 10.04662 9.771561 10.22307 9.766593 11.24772 11.22855 11.16098 10.7862 11.15322 9.978655 11.12462 11.0965 9.858524 10.63611 9.85423 10.09621 10.01851 10.0054 9.881148 10.10315 8.456356 8.322064 10.87447 9.141213 9.569021 9.259273 8.602205 8.662968 8.654895 8.590036 10.47016 10.63158 10.02548 9.809526 9.352489 7.949809 9.571997 9.462739 7.395854 6.422352 7.072393 6.093138 6.221824 6.347344 6.659301 6.854195 7.467378 7.875593 7.739756 7.905199 8.086049 8.396946 9.185222 10.09293 8.876462 9.159151 8.765209 8.866741 9.875541 9.235545 9.312126 9.377834 9.87783 10.01915 
