# Supplementary material for: Exploring the Distribution of the Spreading Lethal Salamander Chytrid Fungus in Its Invasive Range in Europe – A Macroecological Approach
Source: PLoS One. 2016 Oct 31;11(10):e0165682. doi: 10.1371/journal.pone.0165682 (PMC5087956; doi:10.1371/journal.pone.0165682)
Supplement: S2 ZIP Archive — (ZIP) [file pone.0165682.s011.zip › BIOCLIM_full/bio_3.asc]

ncols         200
nrows         200
xllcorner     3.31330001355
yllcorner     -1.12269991115
cellsize      0.0117999315
NODATA_value  -9999
29.1447 32.88696 28.1334 28.31271 29.25542 29.25929 29.40613 30.46518 30.13742 29.77047 30.13654 29.78769 28.69378 30.36452 28.90156 29.86251 30.10888 30.7417 29.44821 28.31848 29.28421 31.14815 29.88797 29.92336 30.49892 30.59755 30.53176 30.42739 30.7035 30.85368 30.70047 29.27079 30.70763 30.68338 30.5796 29.01761 30.58852 30.96585 31.06348 30.145 31.04905 31.01519 29.94912 30.25496 30.96049 30.35823 31.21722 30.1405 30.13632 29.58848 29.52698 31.86856 31.74116 31.7509 31.94549 32.0564 30.43843 30.35356 31.82283 31.7664 31.81668 31.73544 31.75699 31.73023 31.7753 32.3396 32.66986 32.76616 31.14957 29.97673 30.59472 32.23044 32.06858 32.1009 32.1771 32.24175 31.37172 32.2879 32.2967 32.37785 32.38991 32.91096 32.29623 31.54781 30.46837 30.29975 30.54008 30.5529 30.74788 32.04968 30.82002 30.92676 30.56084 30.32608 30.5331 29.23853 30.21574 30.01685 29.16616 30.86472 29.15239 29.0428 31.62947 31.94911 28.93884 29.21399 33.59076 32.05287 29.67647 31.67975 32.09306 32.36399 30.65203 30.44327 31.50401 32.01225 30.41432 32.50892 32.08884 30.27436 31.25842 31.41622 31.4157 31.81488 33.79529 33.54683 31.92286 30.47431 29.78447 30.1089 29.27053 27.84066 27.17066 27.3533 28.76853 30.42414 30.22752 33.51209 30.26023 31.33883 31.60808 28.13927 28.08814 29.97081 29.94407 30.38312 29.86258 29.28093 29.08262 28.90754 28.80858 27.61394 27.67077 27.32698 25.64848 24.44317 23.2919 22.5044 24.01215 24.72342 26.40005 28.60222 29.29165 31.20671 26.29693 26.6461 27.15334 28.09155 29.03643 28.46203 28.75732 30.79029 29.0854 29.6479 28.14805 26.92162 26.87124 27.93528 28.71846 31.79613 34.07396 32.26349 34.70618 34.57156 34.24902 30.52737 31.74903 29.64663 28.90738 28.55118 28.61217 30.32503 29.39335 29.91078 31.67414 31.62275 30.31244 32.34608 29.56843 29.02025 
29.00733 29.1662 30.42553 29.68322 28.91528 29.69916 30.63518 30.4229 30.0194 30.06141 30.42603 29.32424 29.08987 29.70333 29.19535 29.90934 29.79009 29.03689 30.16885 28.45394 30.22097 30.3818 30.51705 30.21136 29.22722 30.67146 31.54135 30.92497 30.85477 30.82784 30.86561 30.84335 30.62812 30.67845 28.61745 32.09064 30.92187 30.9822 30.9665 31.02267 30.99557 30.98874 31.18844 30.11485 30.33051 30.61549 30.27424 32.41888 31.09554 30.24751 30.4501 32.06005 31.83412 31.92902 30.42205 32.02333 31.96008 31.97442 31.89519 31.94442 30.62867 31.96049 31.90529 31.9325 32.01278 32.3984 32.9383 32.94536 31.10281 32.34331 29.3904 30.41889 32.36886 32.37128 32.43898 32.41459 32.4244 32.41219 32.62689 31.10725 32.62589 32.57835 31.45567 31.70394 31.91504 30.81361 30.80866 30.17147 30.88107 31.00912 31.08672 31.07562 31.08634 29.14917 28.34937 28.18464 29.22897 29.37395 29.95695 29.77236 31.18944 28.88541 29.4681 30.53083 28.89094 30.35306 29.44695 33.10453 33.18866 31.13163 30.06257 30.06553 30.54514 32.59983 32.52097 34.52338 31.24274 30.85268 31.74388 31.95207 32.55725 31.38756 31.25452 29.8049 31.7915 29.95643 31.80937 30.37766 33.16209 32.86155 30.48173 30.67595 29.91022 29.53429 31.64038 29.68315 29.54912 29.00486 30.58125 29.45756 31.42456 27.88818 28.79767 30.33796 30.50246 30.11633 30.19427 29.49565 28.7069 28.46155 29.21836 28.7094 28.56183 27.21911 25.45702 24.26619 23.53366 23.50411 23.76448 24.81543 26.63473 27.3064 27.67524 27.18242 28.15182 27.97158 27.33181 28.98124 27.91603 29.42698 30.14332 28.46448 28.83286 30.06763 29.69716 28.06964 27.47234 27.62496 28.53079 29.99742 32.63176 33.56758 34.56885 30.79083 31.64882 34.29971 33.29856 31.09354 30.60776 32.42453 30.56423 32.11029 28.47445 28.73408 31.11568 30.72009 30.08164 29.60632 28.90521 29.54658 
29.31297 29.67056 29.0472 30.34592 30.02459 29.57082 30.70152 30.49388 30.20272 30.17289 30.33564 30.84003 29.71976 29.78637 30.86549 30.33658 29.6015 28.6834 28.78889 30.01025 29.37736 28.23429 31.62418 31.81204 30.67703 30.92016 31.42627 31.24962 31.18991 31.10964 30.64341 30.65412 30.98031 31.01426 28.80123 31.12682 30.46596 30.35889 31.0514 31.05844 31.06551 31.09809 31.18002 30.37459 30.9269 30.47882 30.51093 31.6154 32.36354 32.48772 30.69835 30.85749 32.18631 31.18592 32.13126 32.01768 31.93838 31.93821 31.93431 31.96678 32.10412 32.08652 32.09906 32.12886 32.20795 32.95602 33.14447 33.18539 33.45099 31.3328 30.71914 32.48342 32.35338 32.48927 32.68941 32.6911 32.57861 32.63246 31.8172 31.31149 32.81797 32.89121 32.80614 31.92614 30.84342 32.06819 31.03059 31.22211 31.25415 31.25071 31.27764 31.08572 31.76626 31.9313 29.70282 28.42802 29.7935 30.39809 30.24956 29.98846 28.97664 31.21774 29.76911 32.01165 28.03422 28.6691 33.04533 29.77381 32.92661 30.91263 29.74385 32.06682 30.42033 29.63966 29.36572 29.72882 30.58116 33.92617 32.40421 32.18784 32.44206 32.58855 31.04924 29.85816 30.30665 30.4473 29.99238 32.94771 29.14542 30.23114 30.09692 32.33868 32.17566 29.65027 29.11653 31.75427 29.57129 30.55604 31.52572 32.63633 28.63592 27.98214 30.34884 29.19904 29.56615 31.05396 30.19928 32.25937 29.14087 29.04299 29.52702 32.0159 32.37819 27.72857 25.87291 24.25148 24.19141 24.34012 24.40096 25.50166 25.25489 26.13369 26.8779 27.72873 28.76578 26.30247 27.54247 27.98548 28.63337 30.88234 30.47936 28.17505 27.74706 27.93254 29.11617 30.10373 29.36855 28.31592 28.96465 30.3476 32.88678 31.45079 28.61718 28.9892 30.62901 33.44941 33.75355 30.9335 29.98665 31.749 33.00416 31.41618 32.43782 28.53509 28.52765 32.07958 29.94304 30.20243 32.40593 31.96186 
30.04674 29.46304 28.84599 29.12394 30.18115 29.18272 29.3344 30.28683 30.78971 30.45685 30.60438 30.3091 30.54836 30.2695 29.17248 30.71329 29.22405 28.52396 28.77731 28.74842 29.88979 28.24116 30.30059 31.24202 31.11792 31.31603 31.31819 31.3011 31.18521 31.1671 31.37907 30.4776 29.58032 31.42313 31.32609 31.19132 31.19734 31.18686 31.16358 31.19951 31.18776 31.2119 31.23691 31.30756 31.38426 31.59654 30.52603 30.78367 32.44932 31.5511 30.95526 32.40748 30.6935 31.21584 32.14318 30.60841 32.15751 32.15855 32.19028 32.23757 32.27321 32.35793 32.38829 32.41353 32.46931 32.54565 33.07297 32.87633 30.34513 33.08522 31.39561 33.50436 32.64433 32.85588 33.11664 32.92795 32.80782 32.77381 32.84109 32.89042 33.08072 31.12566 31.29518 32.16349 31.90087 31.86874 31.17221 31.27466 31.35464 31.36138 31.38249 31.27735 31.03844 32.16317 31.02109 29.87871 29.48652 29.90157 29.64632 30.39056 27.69317 26.5077 28.2027 29.28605 29.48709 30.55296 31.90168 28.5015 32.77691 33.93459 31.8486 31.12314 29.5048 28.0077 28.1281 28.5467 29.05414 29.54479 31.56923 32.46035 31.83157 32.15297 31.07782 30.96182 31.21039 31.32331 29.70744 31.14372 -9999 29.24176 29.14342 30.4574 31.1904 30.89123 29.05614 29.38505 29.53479 31.47663 28.35666 30.52108 31.10841 28.91157 30.48811 28.77669 29.1319 30.28419 30.37579 31.10307 29.96111 30.24405 29.83778 29.78032 29.80726 28.45117 26.57531 25.65414 25.63261 28.87025 25.34178 24.95261 24.28826 24.49189 25.65226 27.91054 29.3588 26.83181 26.85108 27.16996 29.45584 32.50488 30.27508 28.68025 27.31775 27.44015 28.66022 30.70331 29.65246 28.83929 29.08922 29.02956 31.29479 29.20333 29.67263 29.81492 32.62103 33.44742 33.41133 33.7954 30.4509 32.63832 32.6568 32.87825 31.56239 29.07538 28.89287 29.6075 29.35402 29.08162 30.30483 32.27819 
30.13149 29.50202 29.29905 29.63605 29.80465 29.87101 29.73801 30.45535 31.31212 29.80199 29.50553 31.25117 31.57074 28.222 28.89554 28.33004 29.15672 30.26366 29.70889 30.77757 29.84386 28.46675 30.18215 31.80138 31.35647 30.57589 31.66256 31.48559 31.14451 31.42385 31.57581 30.89672 31.86684 31.58617 31.49736 31.5139 30.66971 31.33573 31.31384 31.34004 31.33766 31.37701 31.2049 31.41237 31.43611 31.49532 31.65654 31.60477 32.3853 32.48691 30.51112 32.64857 32.58586 32.46212 32.28363 32.25436 32.22643 32.34859 32.46907 32.50991 32.57963 32.65339 32.71976 32.75458 31.70335 32.91554 32.9713 31.88534 31.43127 30.76998 34.00762 33.81696 32.48837 33.48028 31.22138 33.32495 32.94901 32.78921 32.77196 32.86997 32.96018 33.1632 33.06366 33.04699 31.44354 30.90625 31.6286 31.50085 31.70716 31.59407 31.57146 31.51109 31.35598 31.17624 31.30879 30.94197 30.95661 29.90854 28.79213 30.58991 29.99656 29.79542 29.76747 29.24403 28.98019 32.6291 29.81701 33.23517 30.85934 32.79026 30.95028 32.03303 27.09751 27.68694 27.35968 29.80257 31.45698 31.64789 29.85376 30.58385 33.12402 32.09886 32.12618 31.29375 31.27785 30.13247 29.74844 31.15766 28.60215 28.50191 30.25939 29.68201 29.02576 32.2789 29.79879 30.40055 29.03172 29.19563 28.82294 29.70025 30.18793 30.14792 30.46205 31.48673 29.63104 29.9273 30.73499 30.85621 30.66178 30.48388 29.62107 29.50856 30.63362 28.80206 28.18657 26.86305 27.40422 26.46861 26.35685 25.15883 23.95883 23.70218 24.77548 26.75914 27.74636 29.30627 27.61342 26.50459 28.50755 30.24359 30.92506 29.75662 27.99811 28.02207 27.66889 30.05815 32.26523 31.37864 31.81201 31.02828 29.57528 29.42132 30.38935 32.13592 32.0335 34.0882 30.8855 32.76423 31.48183 30.1493 31.64178 30.63593 32.98896 30.07172 30.41819 30.50261 29.44115 32.80336 29.7118 32.51543 
30.23368 29.76703 30.48679 29.99088 29.54133 30.1051 29.79294 29.64548 31.75553 31.78538 29.52357 29.26771 29.29058 28.94711 29.15051 30.19969 30.3122 30.26423 30.38434 30.87096 28.99932 31.98038 29.38532 31.61985 31.47792 31.30211 31.45884 31.67147 31.52055 31.68303 31.6166 31.71105 32.06145 31.9588 31.85874 31.24492 31.71404 31.55137 31.52935 31.76105 31.50067 31.65531 30.9713 31.62766 31.6167 31.67253 31.73716 31.79394 32.62202 32.55444 32.75821 31.24384 32.88922 32.83467 32.56643 32.57825 32.50818 32.59739 32.73069 32.85661 32.99559 31.97707 33.03098 32.97508 33.09434 33.1514 33.16602 33.36375 32.68373 31.85021 34.48398 34.2424 34.26482 31.37413 31.46072 31.67769 33.11285 32.81557 32.8881 33.1763 31.93421 33.3829 33.31465 32.16953 32.10277 31.60206 31.57666 31.85264 31.83825 31.79294 31.81879 31.83281 31.61723 31.66102 31.45498 32.15796 29.92907 29.81587 31.15319 30.71306 29.37017 27.96499 27.86844 28.54391 30.75621 31.44538 33.03286 29.4876 31.54555 31.56064 32.11957 31.02379 30.63276 28.50097 29.92436 30.67939 30.9429 28.59817 33.6746 30.59309 30.71042 30.95162 33.76495 31.7853 32.36024 32.84529 31.18794 31.30213 31.69054 29.11772 31.82074 29.72537 28.75427 29.30222 29.94748 31.26019 29.88016 30.48339 29.26317 30.71558 31.63399 31.26158 30.57489 31.53535 29.72242 30.54999 30.22846 31.17144 31.29082 30.16521 29.09196 29.22101 28.47532 30.55653 29.40626 28.53456 28.16804 26.80596 26.55127 25.74428 24.49782 24.19251 24.63754 25.75624 27.81969 30.66781 29.04585 27.818 28.45762 28.93899 29.98685 31.44571 29.37873 29.28913 30.39844 30.53497 35.09165 35.09898 32.61582 30.98055 32.54777 32.20288 34.36499 34.03964 33.23982 30.67078 31.32241 32.13095 29.70523 29.45337 34.407 31.51209 32.81664 33.12868 32.70314 33.60513 31.85032 30.86823 31.32527 29.99733 
30.1881 30.073 30.27783 30.4073 30.36552 30.312 30.2163 29.32233 29.31647 29.30943 30.07149 30.02855 29.70671 31.27797 30.24771 29.23195 30.4079 30.6353 30.26063 29.48309 28.55191 28.92027 29.18475 31.76815 31.97435 31.69936 31.77383 31.72651 32.03095 31.488 31.39289 31.645 31.42253 31.53903 32.11914 31.9766 31.77896 31.69188 31.65385 31.68643 31.69096 30.93999 31.77934 31.6257 31.69129 31.76472 31.94133 32.8573 32.68566 32.60248 32.61388 32.71112 32.78656 33.04223 33.04844 32.83384 32.74707 32.7947 32.89219 32.98202 32.96328 33.10777 31.6669 33.15774 33.13815 33.18378 33.24902 33.29913 33.62842 31.92805 32.7618 33.88825 33.65378 32.25004 32.25632 31.13379 31.3882 32.89595 32.96937 31.93999 33.62363 32.6265 33.51048 32.60781 32.68575 32.07282 31.7106 32.09196 31.94218 32.03502 31.90241 31.45446 31.71854 31.59493 31.41847 31.57833 31.52195 30.90639 28.89853 28.36534 27.91191 27.66249 28.4231 29.07849 30.1707 28.00225 29.81014 31.09757 31.72523 29.99616 29.7957 29.4191 30.85622 32.43629 29.65902 32.78889 31.13006 32.85609 29.89187 32.53046 33.86076 30.11831 30.08131 32.02666 31.73148 30.6108 32.55509 30.9942 30.27666 31.05327 31.81946 30.30585 30.59081 29.95548 30.3296 31.89115 31.68013 30.77423 30.39739 31.21286 30.50973 33.47586 31.53148 31.32206 30.55406 29.97972 30.24236 31.03705 31.23332 30.78581 31.88058 28.91332 28.66781 28.75668 29.27609 27.99717 27.48684 27.49692 27.10963 26.12533 25.57901 25.19539 25.16461 26.09749 26.89776 27.42934 28.99887 31.96621 32.5342 28.37556 29.05625 30.35089 31.5581 32.67094 33.22114 33.10217 32.0453 33.1837 31.71321 31.23134 32.48847 34.17669 31.19655 31.46508 33.0297 30.13253 31.07888 32.30122 29.54851 29.1658 31.47931 29.45634 32.94872 33.05539 33.02276 31.74351 30.69529 33.03392 30.81727 30.11955 
30.30052 30.44988 30.22286 30.57167 30.30168 30.53956 30.37741 29.42817 29.13392 29.39016 30.25854 30.05629 29.12379 29.52183 29.60875 29.28103 30.01172 30.11929 29.61683 29.17452 28.56888 28.91274 31.38759 32.2312 31.92472 32.33173 31.88166 31.73811 31.66647 31.41331 31.35024 31.39479 31.49536 31.2058 29.5191 29.60827 31.38745 31.91051 31.8983 31.31529 32.79047 32.73145 32.63688 32.6372 31.73593 32.83221 31.30934 30.91591 32.84232 32.62432 32.6453 32.68351 32.87669 31.82204 31.65482 33.11152 32.97658 32.91726 32.94802 32.97916 32.94842 33.01725 33.13558 33.23492 33.25887 33.24884 33.3047 33.44386 33.63223 34.02489 32.93076 33.95299 33.84468 34.06356 33.87635 34.17838 29.94061 31.74192 31.8599 30.92981 33.67959 32.15998 33.74076 32.82999 32.17113 31.86012 32.07126 32.15529 32.09474 32.05186 32.06002 31.95296 31.87506 31.65475 31.46295 31.4442 32.22152 30.05382 28.68607 28.20504 28.16073 27.82344 28.68657 28.13202 30.60374 31.09476 29.22063 31.09022 30.48568 29.59914 28.35124 29.51107 31.86743 32.12615 29.83318 31.97641 32.29784 29.68266 31.51788 31.66143 30.43499 30.43427 29.12202 32.49213 29.72729 32.80576 32.17614 32.5559 29.63984 31.3629 30.31129 29.25212 31.00625 31.10457 31.26806 32.082 31.5815 30.9327 31.78459 31.0771 31.23037 31.62851 31.13496 30.94579 30.98623 29.85411 30.06011 30.58414 31.14408 30.90438 30.31376 29.30811 28.69601 28.53947 29.50409 28.74658 27.98476 27.67151 27.9827 26.38333 26.22344 26.30499 26.49787 27.09497 30.44476 29.00301 28.82607 30.24706 30.37696 29.24617 31.15274 31.82947 31.07302 30.8814 33.32047 32.84914 31.10256 30.50222 30.72812 32.62818 31.81792 32.84146 31.16516 34.22934 34.04353 31.24509 31.48624 31.50565 31.98192 30.02231 31.64673 33.47726 32.03692 33.98318 33.73428 33.78104 33.3411 32.88257 31.00098 31.05954 
30.4896 30.65088 30.33981 30.51737 30.48245 30.62044 30.63316 29.96633 31.82301 30.24355 30.19184 29.99923 30.50772 30.12351 30.38619 29.99079 30.23505 30.29545 28.6358 29.95159 28.77278 31.90763 32.34147 32.03975 32.02003 31.65524 32.0144 31.91687 31.94093 31.49885 31.66373 31.41857 31.25741 31.86791 31.65631 31.71508 31.83476 30.18494 32.23481 30.71977 31.65758 32.99237 32.77693 31.53789 31.43032 32.92804 32.80807 32.75573 32.68069 32.67465 32.75848 32.80142 32.83017 33.09976 33.42809 33.23542 32.90392 32.26614 33.07259 32.9436 32.95862 33.10137 33.30035 32.06693 33.42621 33.32458 33.39729 33.51097 32.30891 34.00119 34.00395 34.04768 32.67739 32.21269 33.07921 34.12745 31.58119 30.92706 29.43777 30.98706 33.68405 32.55984 33.72126 32.04221 31.89628 31.70668 31.97577 32.21398 32.1047 32.07471 31.99235 31.83159 31.78408 31.67644 31.53736 31.48576 32.1866 31.51353 29.46095 28.44797 28.3991 27.79464 30.5839 29.01742 30.34687 29.12675 28.95983 28.74666 30.6892 31.13 31.18023 29.20941 30.21805 30.83813 30.62003 32.73005 29.32167 30.93486 32.3028 29.86102 30.58075 28.5797 28.90742 32.57624 32.77327 30.85781 31.09965 30.11616 29.34479 30.38469 30.60741 31.11213 33.72289 32.35249 32.32353 31.65664 30.79377 30.97425 31.41693 31.58522 31.50638 32.12942 31.6061 31.34851 29.66028 29.76927 30.383 30.6928 31.33776 30.52148 29.94654 30.74336 29.8843 29.37186 28.11676 27.90166 28.57822 32.01859 26.51886 26.42105 26.29391 28.16363 26.94397 27.56298 29.64946 28.84394 29.77575 31.55679 29.15494 31.13982 29.75463 31.1119 30.86119 30.39454 32.261 32.28729 34.86921 31.02156 31.15829 33.50658 32.05547 34.65404 33.18924 33.39983 33.04012 33.20568 33.29246 32.63334 32.91506 30.80087 32.08574 33.19664 33.59644 32.74087 32.85771 32.60721 31.50921 31.46849 30.05935 31.87477 
29.93816 30.05975 30.31005 30.46025 30.71456 30.95628 30.60367 32.36983 29.89496 29.28358 29.99797 29.82144 30.30953 30.31801 31.9629 29.40585 30.24614 29.65142 31.41623 28.95829 29.07117 30.33448 31.86984 32.03549 32.13895 31.50111 32.13511 31.8769 31.2019 31.31208 31.43871 31.70532 31.08374 31.49987 31.39324 31.34598 31.71213 32.12129 31.47543 30.84095 33.12968 30.16922 32.96214 32.8295 31.46397 31.11294 31.83865 32.57833 32.56844 32.74282 31.65713 32.96659 33.03738 31.96432 32.14545 32.82139 32.50452 33.40763 33.12629 33.02484 33.03219 33.17238 33.55908 31.3262 32.05404 33.40227 33.35703 33.43671 33.81012 34.0112 33.06644 34.05735 32.74104 32.82163 34.2295 32.44941 31.13703 34.13981 29.95518 30.24934 30.9687 33.54197 33.74088 34.06974 32.21793 32.08633 31.87885 31.9939 32.12893 31.94013 32.00015 31.83301 31.50358 30.91195 32.15581 33.01899 31.96744 30.68942 29.03946 28.72666 28.53139 29.0841 29.93629 29.63278 30.29355 30.37061 31.83415 29.93528 31.10256 27.97224 30.69595 31.61695 31.85637 29.8847 31.35876 32.82979 31.42354 32.93354 32.18359 29.32069 28.97018 32.68803 32.20858 30.24181 32.7546 31.0278 30.61989 29.24643 32.93132 30.01915 31.49795 33.59246 33.03463 32.01147 31.33464 30.27881 30.50885 31.15917 31.83147 32.0332 32.37299 32.0266 29.68248 29.57965 30.27295 30.85739 30.01766 30.9607 30.72763 29.94025 29.36287 29.99598 29.15499 29.79616 29.23255 30.24741 29.30952 26.39474 26.54718 26.66934 26.76138 26.61105 28.43455 28.97844 30.67682 28.56063 29.07874 30.10971 30.55909 28.27201 29.42519 29.94468 29.71193 29.75935 30.86352 35.1178 33.04382 31.3117 31.12943 32.93613 34.93563 34.92637 32.40462 33.2965 31.05598 34.87175 33.28106 33.15286 33.3305 31.19153 32.10161 32.08007 33.99672 32.93719 32.51144 32.74784 32.60312 33.06499 33.0171 32.91517 
29.8602 29.60208 30.80562 31.03954 30.8315 30.88885 30.7479 30.75819 30.96648 29.42278 30.14518 30.79405 30.37668 30.52939 30.39643 29.67305 29.38018 28.65455 31.89636 31.91007 29.06922 30.22128 31.84886 32.09621 31.66521 31.7399 31.52392 31.4184 30.87826 31.40034 31.40535 31.83123 31.69025 31.40008 31.41631 31.40317 31.59646 32.13129 30.21996 30.53165 31.93511 30.80635 31.72518 31.67316 32.72016 32.72874 32.44426 32.43868 32.54031 32.71537 32.93535 32.96651 31.99283 33.11507 33.31595 31.97256 32.56163 32.44868 33.49865 33.40154 33.26897 33.63683 30.55887 31.49302 34.13309 33.38086 33.55205 33.70721 32.16837 32.1682 32.52143 34.0395 34.00447 34.11393 34.1573 33.35657 34.2736 32.041 31.92569 30.90553 33.72345 33.84616 31.63344 32.19124 32.74634 32.75688 32.88034 32.38908 31.84909 31.97495 32.02957 31.82987 31.33565 -9999 31.0126 31.89329 31.76592 30.67131 29.06588 28.94648 28.81035 29.46606 30.88659 28.96981 30.84734 30.82417 30.40201 29.81431 31.80432 30.69427 30.53321 29.7845 28.86429 30.91085 30.60661 32.78048 32.6096 32.79059 30.70241 31.98286 32.25928 31.93017 32.57133 32.41294 32.64881 30.63124 30.69852 30.73957 30.83755 31.44164 32.17888 32.8768 32.48455 32.02069 30.60251 30.26714 30.00864 31.0574 31.13577 32.01733 31.91981 29.4937 29.00858 29.36734 30.87288 30.78078 30.47904 30.87083 30.41006 29.68331 29.27951 28.35187 29.1922 29.05381 34.2879 28.02998 26.6657 26.54397 27.78358 27.86954 27.44752 27.40073 27.36851 28.03071 28.39803 30.64175 30.75895 28.8003 28.02374 29.48266 29.48238 28.37554 30.71447 28.56462 29.16275 30.46153 31.28794 31.6256 34.47817 33.3013 33.82217 31.61843 31.05106 32.30329 32.42352 35.1371 31.82384 32.26989 32.11314 30.51478 31.72078 33.11727 34.15617 33.45883 32.55258 32.59411 32.78722 33.50312 32.46923 33.00061 
30.43547 31.12496 30.35485 31.29161 30.86717 30.9523 30.9981 30.66063 30.73722 30.09411 30.61641 30.46091 30.40028 30.46027 30.21692 29.53755 29.27298 28.89436 28.5967 29.5555 29.74278 29.57361 31.64415 32.11261 32.39354 31.98825 31.6408 31.37389 31.44114 31.2104 31.34497 31.73211 30.93681 31.68509 30.66794 31.64729 31.63113 31.03506 31.23056 31.15568 31.68522 28.63885 32.60594 32.59857 32.61086 32.60818 32.44998 32.38178 32.46895 32.68309 32.78139 32.85075 32.96868 32.95008 32.98138 33.30749 32.2882 33.74249 32.3938 32.09025 33.86982 30.21357 30.72128 31.17776 34.07104 33.96374 30.6954 30.47878 31.99092 34.14837 33.97472 32.97216 33.94004 32.65691 34.12891 32.78807 34.40688 31.734 31.05255 31.32233 32.5146 31.67505 31.87552 32.43183 34.16353 34.00071 33.99625 32.06644 31.66046 31.79368 31.89396 32.00859 31.59092 31.24952 -9999 31.10387 31.69479 31.66286 29.89585 29.08058 33.06046 28.59762 29.70317 30.18256 30.11679 31.88619 30.56128 32.03425 31.46895 28.57081 29.86538 29.44121 30.88862 31.5906 31.34174 31.43374 33.19624 29.58868 30.3238 29.31353 29.68084 30.73785 32.39092 32.15379 29.41696 30.34733 30.02346 32.32211 30.04261 30.77359 32.29342 32.59362 32.76827 30.90537 34.0099 29.71735 30.71012 31.62817 30.96574 31.67392 31.87693 29.65454 29.88781 29.67944 31.30783 30.73081 31.00411 31.04506 32.03176 29.88568 29.55029 28.53721 29.52678 29.47971 32.92119 28.77225 26.9582 27.94265 27.17784 27.25404 28.36649 31.50887 28.61848 27.88794 28.31988 31.26864 30.83987 28.60669 28.79187 28.85078 27.50443 27.95962 29.82448 30.2115 28.41184 29.44667 31.52152 33.93896 33.42274 34.58244 34.8969 31.49821 34.03862 32.30727 34.66528 31.65997 30.78424 35.54218 31.89624 30.53662 32.95063 33.81465 34.08247 33.95596 31.88511 32.49294 31.5263 33.08738 32.61954 33.34604 
30.96313 31.10967 30.55316 31.39172 30.9367 31.04472 31.95783 30.95915 30.80211 30.64063 30.80523 30.73919 30.47333 30.31046 29.49563 29.36802 29.13294 29.11168 29.20979 30.30315 31.42171 29.69119 32.43702 31.9898 32.45171 31.87901 31.81029 31.21934 30.8642 31.23341 31.15889 30.13976 31.81537 31.78065 31.82386 31.24278 31.06657 31.02972 31.0249 29.55871 30.63723 32.94942 32.21198 31.5941 31.14732 31.88658 32.743 32.51281 32.52858 31.27215 32.93795 33.44613 31.74423 32.91159 32.89607 33.00709 32.05596 33.52629 32.37489 32.57404 34.04744 34.06719 30.91373 31.80454 33.97004 34.03205 31.97321 31.84088 30.91054 32.82944 33.96679 33.91931 33.95868 33.9662 34.12162 32.48174 33.49601 32.07258 34.57318 34.0797 33.52101 34.02342 31.27916 32.14182 32.26823 34.00129 32.82353 32.30976 31.89337 32.61375 31.63118 31.92076 31.65015 31.97848 32.17168 31.64141 31.8554 31.70341 31.61974 31.57459 30.70538 29.78533 29.05373 29.50445 29.40564 30.64527 30.1116 28.57246 28.32912 31.27354 31.4901 30.58181 30.5642 30.11706 30.65906 31.83 30.93479 32.34803 32.63392 32.50682 32.48899 29.19798 31.19465 29.09768 28.60124 32.72546 33.05019 29.59499 33.46114 32.34484 32.48568 32.31881 31.44791 31.0294 30.12717 30.80077 31.28475 31.08285 31.43505 31.62646 31.94913 31.11287 31.53391 31.53733 30.54298 30.37956 29.99835 29.86125 29.6651 29.63723 29.48637 30.96262 31.70584 28.37965 28.43115 28.12827 27.88109 30.38269 28.01067 30.24482 28.33878 28.67207 27.86587 28.51378 31.72401 28.05699 28.90494 28.36814 30.22795 28.03066 26.65335 26.78735 28.10014 29.27938 29.14521 30.82222 31.51611 32.52737 34.79898 31.43795 33.16895 35.03342 35.35519 30.8959 30.88548 32.03045 31.8966 33.13894 31.49207 32.08599 34.0724 34.27407 34.27551 30.43612 32.28515 30.54254 29.98729 32.86695 33.38343 31.85767 
32.32766 32.30759 31.10773 31.39072 31.13297 31.42451 31.00969 31.14114 31.17302 31.17717 31.22903 30.92346 30.46777 29.90286 29.51346 29.43521 29.40345 29.44626 29.14791 29.36909 30.38366 30.81286 31.98625 32.97186 31.86119 32.01522 30.13636 31.07062 30.43249 30.69302 30.6364 30.85118 31.36659 30.42002 32.168 31.27125 31.18936 31.07727 32.54013 28.53409 28.38769 32.48793 32.35978 32.58688 32.84846 31.18774 31.13213 32.61446 32.52321 31.54006 31.4325 31.82901 32.96604 32.83528 32.87033 32.87315 32.96405 33.18241 32.61415 32.91137 31.5949 32.2244 33.93127 33.49224 33.95448 33.93808 34.1885 31.56422 30.49464 34.14357 33.95559 33.9993 30.99388 31.50303 32.99648 32.28878 32.28587 34.5634 34.51842 34.46304 31.9056 30.21283 30.28612 30.51829 30.90498 32.14378 31.79827 31.91759 32.38734 32.99586 32.48351 32.30817 32.36453 32.35205 32.00847 31.47245 32.6785 32.70454 31.24359 31.46041 31.42389 31.04277 29.10195 28.73082 31.12589 30.69105 29.48401 30.93098 31.0347 31.5531 29.17069 29.66364 31.39994 29.77147 31.67936 31.0363 33.36419 32.32698 30.33791 30.46099 29.30838 28.3409 28.05224 28.74709 29.66083 29.91194 31.45346 29.76376 33.03798 33.40688 31.77187 31.84413 32.0973 31.7994 30.87069 31.38854 33.5822 32.19978 32.40528 32.45457 32.91737 32.76058 31.49463 31.15901 29.93684 29.78624 29.47997 29.65325 30.15248 30.92902 33.96683 33.31905 28.97771 28.50707 27.7469 27.56416 28.42083 28.72513 29.2691 30.99991 28.72928 28.68427 28.64565 32.31556 32.77898 29.28552 28.5716 28.11219 27.85867 27.65482 27.89978 28.25699 28.70071 31.38354 30.37588 32.17793 32.06858 32.82362 33.237 33.10623 31.71137 34.98183 34.90927 33.62675 33.19548 35.10429 34.77272 34.56699 34.32839 30.98039 34.2508 34.43469 34.41768 30.98344 31.48164 29.80152 29.02356 28.8148 32.33637 32.23336 
30.7777 31.73525 31.30485 31.60239 31.18862 31.42072 31.39092 31.30597 31.46992 31.2014 31.13414 31.10501 30.9432 30.74919 29.86429 29.58396 29.72248 30.00282 29.32576 29.5976 30.43439 31.76825 30.71798 32.30543 32.92865 31.71602 31.15139 30.72139 30.53718 30.46895 30.54838 30.69315 30.99797 31.17494 31.37938 31.75076 31.70171 31.52417 29.71789 32.71355 32.15176 30.73194 31.19775 32.93185 32.68487 31.75735 31.64455 31.27175 32.4972 30.99866 32.91915 31.51638 32.88802 32.86509 32.18118 32.02252 32.94167 33.07422 31.99917 31.73344 33.95322 32.63385 33.90495 33.67495 33.5124 33.84995 34.15177 32.29132 30.89975 31.01206 31.43617 33.8499 33.8008 33.82911 34.07824 31.35666 32.7868 32.57282 32.60415 33.16853 32.16376 33.31291 33.48996 30.43854 30.03929 31.34171 31.35249 32.14833 33.84663 32.86268 33.06989 33.18481 31.93678 32.00944 32.89933 32.047 32.7156 31.91837 31.84163 31.67822 30.77145 28.90698 29.63464 28.77917 30.47776 28.42549 27.93515 30.39741 29.61089 28.78381 31.4414 29.59435 31.48158 29.21412 30.18048 29.70927 31.01805 31.06048 28.53723 27.86148 28.20559 28.59108 29.34212 30.31431 31.36198 31.2611 30.64921 29.33929 32.94237 29.74768 32.09614 32.131 31.34431 33.64633 32.04367 31.48573 33.01765 32.50213 32.09573 33.24681 33.26858 32.08712 31.39481 29.87924 29.76106 30.24611 29.53313 31.73506 31.00916 30.7049 30.11793 29.20585 28.57946 28.83845 27.57373 27.40061 27.79282 29.5811 31.59555 28.22584 28.66864 27.7287 29.95187 30.24809 30.20309 29.75076 27.9211 28.16063 28.29283 28.60536 28.06449 28.87799 30.79309 33.21455 33.75355 32.38379 32.69838 34.35705 35.12039 35.41769 33.18884 34.73791 33.5494 35.02085 32.92719 34.92758 35.28796 30.65313 31.39649 30.00494 34.26275 35.02567 35.2821 33.91178 31.99308 30.29046 29.33055 29.02732 28.67737 30.40891 
30.71477 30.89075 31.20471 31.50259 30.88918 31.17944 31.13158 31.66163 31.55524 31.33728 31.52011 31.37999 31.29151 31.0591 30.69326 30.32265 30.32748 29.72411 30.26277 29.76329 30.41797 30.70165 31.61957 32.28027 32.64663 31.30145 31.91691 30.79531 31.26937 31.29366 31.34491 31.41388 31.81166 32.42605 32.10772 32.25223 32.00768 31.74926 31.86241 32.83511 30.99203 31.36357 31.77151 31.73886 32.83923 32.55184 30.90182 32.34278 32.44672 31.44085 32.5894 31.79604 32.68699 32.83155 31.56593 32.16497 32.8649 32.87515 33.16157 33.4235 33.55133 33.9436 33.94515 33.96612 32.55796 31.39252 33.16197 31.22981 31.97155 32.18847 33.82518 33.72342 33.57601 33.6825 33.88478 34.14259 32.66253 32.77285 34.32061 32.33701 32.38298 33.39825 33.44479 33.82123 31.45834 32.48997 32.14656 31.63364 33.96727 33.66535 33.64653 32.39411 31.9814 31.66072 32.97174 32.79522 32.6511 32.78951 32.90301 31.47255 29.25885 28.92647 29.2882 29.1977 31.4397 28.85518 28.57085 29.53896 29.71319 -9999 29.06085 31.8609 30.14145 28.59975 28.58955 28.07333 27.99072 31.11661 28.82753 28.97713 29.51181 29.97888 32.56899 32.46539 33.4751 33.17878 31.38909 29.54601 29.67872 30.39565 33.54024 32.63934 32.72017 32.14432 32.32691 32.34954 32.9506 32.62141 33.55732 33.66071 32.9105 32.38379 31.41201 30.45 30.27037 30.55621 31.21324 30.66734 33.20425 31.56355 29.26056 29.03361 28.57473 28.64753 28.32527 27.97076 28.03457 29.4517 30.67479 29.09179 31.08892 31.76661 29.38765 28.81895 28.95142 28.72509 27.64414 27.59579 27.88564 29.27316 32.28298 32.08652 30.15415 30.64882 29.49343 29.83237 30.4569 30.97084 31.39628 31.51126 35.13287 33.9703 31.45059 32.16315 35.28953 34.05195 35.18189 31.05329 30.17728 34.32058 33.91463 34.74677 34.41279 33.95582 33.07405 30.02208 30.37609 30.81012 30.6529 28.77949 
31.29708 31.41457 32.27751 31.15636 30.73599 31.49957 31.08348 31.23912 31.2013 31.91991 32.11831 31.73406 30.69221 31.65564 33.9109 31.07987 31.00588 30.49762 29.55366 29.87954 30.22523 31.1879 32.30001 32.56356 33.04461 31.98972 31.67221 30.96888 31.51682 31.42853 31.46099 31.50408 32.11197 32.19003 32.38095 32.6465 33.00004 32.18158 31.51862 31.218 31.0591 32.9966 30.68063 31.59612 32.8838 31.32761 31.43633 31.50324 31.25278 31.22028 32.56188 32.54627 32.53593 32.64305 33.25448 33.34446 33.38534 32.89534 33.21901 33.22907 33.65985 33.84299 31.92123 34.08752 34.06276 33.81424 33.8295 31.44972 32.23016 33.93544 33.80724 32.33147 33.72832 32.8346 33.7753 33.78338 33.84403 33.82226 33.8721 34.12682 32.81884 32.46819 33.96713 30.27474 32.05925 32.69685 30.66165 31.41648 32.28375 32.71832 32.36309 32.15634 32.45716 33.22552 32.36235 32.19839 32.72521 32.77888 33.50277 31.7278 30.27334 30.00113 29.44561 30.74644 30.99377 29.406 28.48339 26.85148 -9999 28.20836 29.72918 29.80485 29.00026 28.90847 31.54883 31.29721 29.53117 27.78538 28.35923 28.99961 30.17116 33.42775 32.47784 32.14537 33.00882 32.10289 33.02766 29.92237 30.18341 31.04622 32.58928 33.38265 33.66003 33.07847 32.37525 32.7532 32.9398 32.50766 32.55893 32.24965 32.8625 33.09694 32.31364 31.69735 32.1389 30.24512 30.1573 29.18602 29.56132 30.95718 30.193 30.89415 28.99133 30.05932 30.7227 29.20863 30.72584 32.26351 31.55575 30.29198 33.37811 30.19197 29.57801 29.61176 30.22722 29.71443 29.05118 27.89786 27.86374 29.61824 30.19105 29.98004 32.27671 29.77085 29.75506 30.13571 30.62575 31.76153 31.90619 31.85091 34.83582 31.27881 34.04959 32.11804 35.37087 35.15064 34.89406 31.49524 31.43227 34.26611 33.74032 31.04294 31.44562 29.75891 30.39153 29.50488 30.80248 28.81958 28.56259 29.29882 
31.63131 31.85368 32.01135 31.10893 31.3065 31.66078 32.05859 32.49626 31.71263 31.79989 32.29648 32.10823 32.35135 32.3907 31.76735 31.65305 31.41958 30.02332 29.81502 31.5913 31.62341 31.96849 32.66478 33.02477 32.37447 31.82541 31.39537 31.36289 31.63955 31.63099 31.70941 31.75898 32.28594 32.2002 32.12895 31.51674 31.47787 31.16975 31.02466 30.91406 31.22741 31.2958 31.16982 31.5503 31.88517 31.63902 32.82322 33.44519 31.34054 31.24652 32.74352 30.8579 32.49624 33.02471 32.81765 32.97525 33.45852 33.46326 33.37527 33.61691 33.82637 33.0746 34.07414 34.15272 32.54986 34.0211 33.81758 33.9508 31.52365 32.64374 33.77675 33.82829 33.77497 34.06956 33.75347 33.08355 33.17335 33.69647 33.84701 32.37674 32.51246 34.31738 32.33285 31.11725 32.60785 31.27332 31.27174 32.65038 32.39697 32.44522 32.78809 32.52834 32.16868 32.10228 31.60253 32.05562 32.84442 32.71003 33.42804 32.10215 31.64752 31.68645 31.78881 31.8386 31.18904 30.8383 29.88488 30.08587 29.21467 29.17008 31.23404 29.05054 28.32188 28.63349 28.52838 28.2869 28.45828 28.81467 29.51801 30.44178 31.07161 31.83259 31.24382 30.78884 32.87201 31.39485 31.9343 32.21155 31.75768 32.38064 33.49617 34.85793 33.74391 33.7849 33.28756 34.36014 34.46325 31.98667 31.6739 30.58883 30.86055 30.31714 31.4483 31.61427 32.23863 32.09685 29.58672 29.03495 28.75899 28.83492 31.10984 30.85512 30.26827 31.0525 30.29049 30.30529 32.46613 35.95605 31.52371 30.80249 31.79211 31.24583 31.32904 30.20569 30.34177 30.20665 30.08747 28.03994 27.85658 29.23957 29.94106 28.71638 29.50066 30.05546 30.68172 30.68357 30.54321 33.20671 34.68452 34.95951 34.2354 33.90539 31.58634 34.73414 35.0863 35.44963 35.54056 35.25449 30.88946 34.26231 31.16899 31.29349 32.46559 29.46436 29.06232 30.03744 32.19751 32.38351 29.48186 28.86357 
31.60587 30.89745 30.92859 31.68587 32.33239 31.52499 32.36985 32.41414 32.6042 32.71494 32.23907 31.74916 32.49596 31.90424 31.95354 31.81838 30.85616 29.6973 31.55646 31.45698 31.78194 32.2063 32.52378 32.99783 32.29757 31.95675 31.77199 31.63965 31.61179 31.76595 31.14746 31.44532 31.86042 31.6196 31.75928 31.34387 31.2611 31.307 31.54027 31.14286 31.05319 31.30619 32.8392 31.39181 31.62333 31.67758 32.84028 32.74856 31.16175 31.59122 30.84578 32.44156 32.81584 32.98718 33.33398 33.34433 33.15898 33.8799 33.26139 32.63119 32.73064 34.05745 32.80943 34.21216 33.23343 34.06886 32.67828 33.81417 33.76933 33.67247 33.69303 33.82351 33.93894 33.98676 33.23399 32.50965 32.80327 33.6474 33.63325 33.784 33.91888 32.90098 34.09822 32.33794 31.7833 30.66077 30.7643 31.88333 32.69891 33.88496 34.06187 33.02992 32.13071 31.99854 32.15477 31.69623 32.60106 32.67393 32.72271 31.89697 31.73948 32.17416 31.99119 33.03238 31.95967 32.1146 32.92138 32.75959 29.98193 30.87249 29.91817 30.87976 28.83545 29.00275 29.53473 28.53341 29.58824 30.95184 31.07562 31.8106 32.61089 32.21404 29.99535 29.99155 32.05814 32.73698 32.28118 33.48227 33.74861 33.37633 32.97412 33.28318 32.53416 34.42932 32.39482 32.29726 31.74792 30.46739 30.80968 29.86959 29.26842 29.62949 30.79271 31.53087 31.78818 31.61474 29.55695 28.71272 28.72043 29.16641 29.21985 29.96465 30.27678 29.13174 29.2564 31.92612 32.82245 32.60115 31.50256 31.44721 32.07801 31.92829 30.97408 30.70508 31.23042 30.15015 29.89038 28.6298 28.66737 29.67799 29.25138 30.29854 29.07186 32.20325 31.65397 30.65412 31.37539 31.69536 32.10424 32.44517 33.61667 35.71338 32.50158 32.04546 32.74981 33.38962 35.98945 30.98621 31.80754 31.23475 31.25023 32.20562 34.25319 32.92427 29.43046 29.11802 29.82112 29.70569 31.63326 31.38305 
30.87312 31.94582 30.94232 31.27593 31.43429 32.97154 32.4522 31.63085 31.87709 31.73554 32.89281 32.73898 32.53152 31.77084 31.59696 31.02217 31.0024 31.22786 32.32631 31.65863 32.11882 32.09233 32.91427 33.6938 32.39394 31.91588 31.74874 30.59521 30.35907 29.9649 29.92337 30.77138 31.76246 31.61775 31.43607 31.16158 31.04395 31.11296 31.32847 30.96375 31.24337 31.0515 32.739 31.37769 31.47135 31.12222 32.59209 32.40476 32.51674 30.92178 32.51024 32.32236 31.15037 32.57448 31.70547 33.28764 33.4515 32.52459 32.93828 34.01197 33.83826 33.76684 34.02957 33.34937 32.91453 34.28997 34.00637 33.91021 32.43632 33.86885 33.80747 33.90578 33.90505 33.95259 33.06311 30.473 33.83048 33.54543 33.55539 33.60013 33.75228 33.92447 33.92138 32.41724 31.42584 30.33977 29.79907 31.04584 32.18779 32.49804 33.75087 34.09713 32.36137 33.9549 32.76162 31.4945 31.65353 32.70275 32.59819 32.67625 31.9701 31.96664 32.09702 32.3736 32.13811 32.33346 32.35624 32.13996 31.94357 29.88902 32.623 30.65092 32.66165 29.76316 29.91623 29.84862 31.81191 32.26169 32.38302 32.27246 31.28025 33.61919 29.85111 29.99426 31.73096 31.6874 31.22325 31.53647 34.01161 32.79161 32.24721 31.88686 33.19796 31.98711 32.93958 31.42933 30.98155 30.07039 30.04729 28.42082 29.2477 28.05431 28.51795 29.70169 30.67991 31.82244 29.82897 28.52022 27.89934 28.1912 28.162 28.44929 28.63415 29.11147 30.26023 31.7265 31.1993 32.05934 32.08162 32.2484 33.18972 30.08917 30.54531 31.15807 31.4195 30.79648 30.6714 29.95864 28.98865 29.98932 29.67701 33.84855 32.14926 32.19311 33.35427 34.03563 34.32083 32.16565 31.40718 32.89433 35.6807 32.09455 31.31654 31.7564 35.51367 35.20767 32.26421 32.13602 30.8994 30.8802 30.83648 31.67629 33.92385 32.85601 30.6427 30.50448 29.55038 29.22529 29.2659 31.57483 
31.0706 30.29825 31.07213 31.17224 31.74591 32.57178 31.53746 31.52725 31.5631 32.71435 32.62877 32.32565 31.97496 31.56683 32.14301 30.96652 31.45156 30.99766 32.38593 32.75156 31.49253 31.8961 32.2261 32.47066 32.45521 31.80497 31.44372 30.97311 31.31032 31.58205 31.24693 30.1421 31.43558 31.97638 31.47856 31.40131 31.24335 31.26102 31.47249 30.97882 31.24718 32.40017 32.33096 32.74694 31.37421 31.14533 31.26026 32.37114 32.3681 30.8833 32.15253 32.29729 32.55007 32.69613 33.21885 33.58369 32.64812 32.53836 33.6862 32.58745 33.69215 33.69809 32.82332 34.18251 32.90458 33.1913 33.0391 33.39412 33.01304 32.52467 33.98793 32.77446 33.86693 33.84027 32.84209 33.0293 33.65332 33.58194 33.62019 33.72328 32.68011 32.26534 34.05408 34.03809 32.50029 30.98554 29.88107 30.67766 33.12889 32.34068 33.71266 32.9534 34.12718 33.73075 32.52414 -9999 31.36968 31.52848 32.66862 31.8886 32.60933 32.73675 32.16754 33.13159 32.14365 32.1533 31.63246 31.46096 31.32614 31.53888 31.41611 31.00607 31.34608 30.73229 31.76802 31.21038 32.23922 32.34951 32.02555 31.70984 31.9277 30.48737 28.48164 29.15931 30.3445 31.84483 31.49442 31.76434 30.72186 29.93697 30.63741 34.12083 33.76348 32.5326 31.96733 29.97326 29.39631 28.59115 29.34189 28.9461 28.27973 28.56758 29.45001 30.11324 29.08333 30.25148 29.58543 29.37865 28.59157 28.48201 28.12927 26.47359 26.98093 29.21302 30.20465 29.7066 29.97622 31.03938 30.87067 31.13372 31.77491 30.61489 31.66796 30.87697 31.61856 33.89557 32.15722 31.19526 32.64303 31.40826 32.08688 29.5747 29.18221 33.7747 30.4196 29.85527 32.52163 30.42616 32.38956 35.06044 33.73634 31.91274 31.86494 31.91358 33.05379 34.74453 32.65617 34.74438 34.72057 31.58922 32.07426 31.12355 30.60489 31.37024 30.18808 30.36568 31.24083 29.9934 29.226 28.74411 
31.41743 31.09911 31.79833 32.08581 30.99932 31.83478 32.76513 31.43883 31.72239 31.37571 31.93778 30.99251 31.33144 31.46456 31.57865 31.32795 32.39837 32.30272 32.34343 31.63158 33.01994 31.85246 32.08427 32.46167 32.62845 32.09027 30.76168 31.01239 30.16005 31.73195 30.49765 30.91096 31.02646 31.71445 31.18239 31.84415 31.85498 31.67128 31.17806 31.16919 31.74069 32.10076 32.09993 32.57922 31.33465 30.44781 30.7432 31.19433 31.28064 32.4394 32.45012 32.72477 31.54015 31.55555 32.27473 32.67447 32.87979 32.54732 33.24446 31.93439 33.45634 33.66035 33.89532 33.43943 33.06248 33.40338 33.18295 32.67792 33.98153 33.80118 33.78315 33.79967 33.77011 33.74313 33.77766 33.75392 33.59176 33.59039 33.69281 33.75803 33.90152 33.09982 33.9828 33.97879 32.51065 32.05727 29.59865 29.20697 28.99714 30.26055 32.466 33.62089 33.90007 34.01792 31.7923 32.32568 31.66871 32.54438 30.71969 32.58148 32.73518 32.60175 31.9324 32.00677 31.93868 29.90828 28.86779 28.38811 30.15276 31.7497 31.1383 31.62327 31.44957 30.95888 31.6747 31.9476 30.2859 30.71984 30.90853 32.7278 29.77653 28.38501 28.4801 29.06194 30.00788 32.35229 32.1704 32.4741 30.01401 29.6517 29.93311 33.18074 32.26574 32.65781 32.74802 33.15652 32.37752 29.0503 29.29399 29.62647 31.08573 30.71895 30.70533 29.58977 31.99992 30.46226 29.87096 30.52909 28.42477 28.89961 27.26851 27.85244 27.4002 30.78579 31.31661 29.22419 29.88034 29.49099 30.47535 32.72507 33.34348 33.75914 30.85645 31.03988 31.98895 32.04927 33.19534 32.58274 35.44473 29.84661 29.58576 29.71758 32.12339 33.67628 31.68576 34.63162 34.43354 31.34105 33.4799 34.57907 32.23512 31.18734 30.67033 31.07988 32.27538 34.31266 33.61155 32.95885 33.87374 34.02291 33.21477 29.70415 29.63128 31.92061 30.37983 32.33131 31.36165 29.73503 29.66261 29.52581 
31.82095 31.55014 31.65324 31.17879 30.89697 31.29655 32.14889 31.38195 32.72101 31.81687 31.44252 31.38502 31.47907 31.49665 31.80012 32.37155 31.57934 31.59097 32.49936 32.67385 31.3858 31.63287 32.0572 32.58754 32.61936 32.27765 31.66525 30.88029 31.22222 30.96217 30.86204 30.84793 31.07194 30.4494 31.6381 32.38913 32.26755 32.11184 32.02508 32.00779 30.7722 31.74889 32.04147 31.02917 33.09571 31.40972 33.13081 31.2182 31.35602 32.69836 32.96724 30.71322 29.91196 31.61555 32.11655 32.06524 33.29363 30.88954 30.56327 29.73765 30.95434 32.47876 33.90131 32.98657 33.01175 33.19548 33.0766 32.97958 33.77494 32.88836 33.74845 33.78236 33.84458 33.83326 33.80462 33.77423 33.73823 33.68684 33.67904 33.82116 33.86513 33.92492 33.96371 34.06036 32.63542 32.62885 30.11192 29.94747 33.54304 31.82832 32.57032 32.24133 33.27057 32.19223 32.10587 32.70752 32.15308 32.61988 31.09102 31.15894 31.55575 32.70767 31.66141 31.4164 31.18602 31.78785 31.72375 29.41281 30.72324 30.17514 31.20495 30.17031 31.65894 30.48999 30.09537 30.44257 30.40662 31.24861 32.2951 29.75356 27.96348 28.12963 28.60467 29.21975 30.74485 32.81542 29.47182 31.8672 31.60312 30.96482 33.46597 32.08526 30.92739 32.09634 32.81714 32.74329 31.63385 30.30027 32.06021 31.32697 28.73447 28.66072 30.27312 31.32139 30.106 31.87195 31.62784 26.84968 27.28069 26.15161 25.01895 25.84039 26.31709 29.20451 27.87839 28.58579 28.69331 29.66364 31.27369 31.81648 33.48887 34.8962 32.57264 32.56242 32.19664 31.73734 31.68218 31.34139 30.0632 30.18219 31.15253 30.43775 33.48895 31.6519 34.70581 34.13439 34.23575 30.84126 32.41022 31.41415 31.3721 30.66813 30.6769 31.58747 32.52785 34.00101 33.11613 36.00954 32.77636 32.46329 30.23318 29.73485 29.91757 29.48388 29.50865 29.33164 31.90886 30.01991 32.36489 30.67453 
30.3921 31.13718 32.02785 31.84837 30.77118 31.06575 32.84404 30.6108 31.10883 31.25591 32.30346 32.53469 31.17525 31.58613 31.63498 32.67003 31.226 32.66536 31.44246 32.61607 32.52681 32.33355 32.30285 32.65044 32.54757 32.37104 31.89059 29.95194 30.46679 30.87046 30.85954 31.01015 31.29538 31.68436 32.18162 32.42683 32.62722 32.19451 32.36871 30.59834 31.65786 31.88953 32.18282 31.00213 31.72925 33.276 32.05802 31.94645 32.77346 33.01829 30.19511 30.80482 31.35038 30.4506 29.87797 30.97373 30.82634 30.98793 29.93143 28.74204 29.48464 30.27494 33.75301 33.91845 33.89564 33.19183 33.03834 32.00704 33.71164 33.58658 33.68317 33.85865 33.9657 33.94128 33.86759 33.83261 33.78232 33.73822 33.7422 32.48366 33.84982 33.79731 33.88254 31.8015 34.01138 34.03971 34.11566 30.75133 33.60477 33.30259 31.61076 32.94061 32.36793 32.39369 31.70466 32.36812 32.56545 32.22115 31.83441 31.47503 31.19362 31.88443 30.96069 29.67521 29.59722 29.86904 31.57735 31.22577 31.05459 31.33524 30.48433 30.07478 31.46529 30.09573 30.69258 30.30855 31.8354 29.90611 31.13543 27.82653 27.94069 28.29783 31.99475 32.6585 31.50668 32.53901 31.33598 32.80339 33.44964 33.54275 33.3872 31.02942 30.4553 33.23628 31.99796 31.50796 31.80842 31.41974 31.27026 32.34436 29.04133 32.35344 29.00732 28.33995 27.84089 27.10386 27.38548 29.15336 26.1143 26.29758 27.8079 25.54739 25.83063 28.28518 28.96496 29.50237 29.72793 30.04976 32.06167 31.48173 33.4558 32.12285 32.95348 32.31173 35.01557 33.10941 31.67214 30.25873 30.09704 29.79841 30.53879 31.02758 32.1007 30.99982 34.39682 33.71213 32.80939 31.91912 31.32142 31.39525 31.17176 31.39836 31.59696 32.6408 33.59263 35.00313 32.83743 34.78559 35.49813 31.77751 30.69481 31.54158 31.42285 32.22662 32.1316 29.36514 29.35525 30.3044 30.93137 32.35878 
30.3513 30.48824 31.39975 31.19256 31.84733 32.07306 31.56813 31.98428 31.92216 31.60253 31.29772 31.15877 32.63078 32.41302 31.27549 32.54889 32.47366 31.16464 32.55985 31.80586 32.43189 32.42395 31.40074 31.56507 32.42787 32.13652 30.95295 30.38639 29.95573 30.71153 30.94988 31.22889 31.48408 31.69552 30.52536 30.7457 32.35757 31.91738 32.11792 31.94585 30.80107 32.08489 32.28887 31.27987 31.91459 32.56375 33.16996 32.51448 33.09645 30.62967 30.61232 30.79283 31.77144 30.49614 28.64525 32.26682 30.8332 29.44039 29.09643 28.77929 28.68605 29.48668 30.95893 31.19352 33.71448 33.78115 32.97499 31.49549 33.89211 33.67417 32.89914 33.89097 34.10261 34.044 33.97382 33.89229 33.90058 33.80024 33.70232 32.78124 33.67863 33.70943 32.40297 33.89668 33.85457 32.52728 33.05842 31.70277 29.66661 33.35303 33.05704 32.88536 32.31934 31.28629 31.93482 33.57338 32.94131 32.99946 32.30971 31.44967 -9999 30.67218 30.9228 28.64257 30.59927 30.57693 31.54927 31.61904 31.52767 29.96103 30.82397 30.23415 29.93031 32.5414 31.9271 30.6149 30.06385 31.41029 30.87789 28.71073 28.44008 30.1837 32.87355 33.1182 31.1278 32.95903 31.00641 33.98502 33.35182 33.97651 34.01364 33.23366 32.00031 32.86534 30.98857 31.5444 32.3268 32.99747 31.86485 30.81993 30.06665 29.22322 29.0995 29.15139 27.97019 26.52672 29.28699 27.70013 26.36554 28.14143 27.8359 26.58896 27.99646 25.52964 25.8329 25.9399 28.8969 30.34122 29.7364 31.50381 31.63842 32.5567 33.58475 34.44116 32.54657 34.20003 32.23153 31.11714 30.85816 31.62264 31.64785 34.7353 33.63276 30.85776 30.28713 30.89843 31.02551 32.8633 31.89564 32.18184 33.19987 33.04433 33.19434 33.13741 35.0044 35.17529 33.5983 32.63614 33.31936 32.74149 32.08002 33.56836 32.93761 32.82949 31.47237 30.86172 30.05816 31.83206 32.10722 32.78804 
30.8755 31.50441 30.55909 31.27955 32.15196 30.78381 30.85745 32.18182 30.99306 31.90948 31.50969 31.45249 31.92832 31.38211 32.66488 31.6237 32.30588 30.92072 32.51297 31.47197 32.55533 32.53683 32.14192 31.48458 32.23912 32.22953 30.71562 30.35697 29.82329 30.73619 30.65395 31.33149 31.45635 31.32407 31.67619 32.38865 32.34592 31.91278 32.14778 31.77637 31.87423 30.85202 32.46583 31.13427 32.03117 32.69244 32.99012 32.52728 31.69023 30.99984 30.46346 31.3132 31.40347 30.98893 30.88045 30.21784 30.64626 28.959 29.29173 27.88872 27.96932 27.7291 28.86467 30.66159 33.03677 33.177 32.55676 32.49213 32.03525 33.77957 33.66897 33.80184 33.94286 33.96884 33.95549 33.31667 32.04406 33.84724 33.60822 33.58236 33.61734 33.73189 33.85207 33.72332 33.67188 32.45194 33.79733 33.78761 32.35381 32.2892 33.47691 31.60785 30.70082 28.90271 32.7538 33.06607 32.83773 32.71737 32.30408 31.69698 31.08609 -9999 30.97281 29.01519 29.59732 29.93617 30.6454 30.99605 31.26684 30.24281 30.2158 28.75636 32.45367 30.93805 32.32481 32.35517 32.15534 30.24665 31.96572 31.98442 29.87864 33.26526 33.58376 33.49707 32.78255 31.29702 31.00579 33.35762 33.94828 33.34836 33.91571 33.65305 33.35126 30.24272 30.30695 33.4739 32.62588 32.00317 33.89801 32.28506 30.65959 29.90867 30.92207 29.34399 27.15135 26.18218 27.7098 27.6697 26.8098 28.87088 27.10704 28.06196 26.24785 25.8344 25.5736 28.03581 27.70555 27.3471 27.73351 33.07679 32.15282 31.87186 31.51654 31.62744 32.57519 34.70141 32.0932 31.62434 32.13799 33.07647 33.75163 31.08567 32.99069 31.37147 30.7031 30.43675 30.50279 31.73265 30.64948 33.76732 33.73344 34.70054 33.70432 34.06928 35.31015 35.52713 33.71122 35.95923 35.43421 34.77069 32.54317 32.61183 32.19584 33.8756 33.41174 32.78294 31.48127 32.49758 31.28947 31.87121 
31.49537 30.27372 31.61112 31.67668 31.16133 30.38965 30.74029 31.58754 32.4538 31.56969 32.00823 31.55333 31.72905 32.75395 32.25475 32.01144 32.20142 32.24084 31.36456 31.66142 31.22855 32.63993 31.39774 33.39854 32.02066 32.20362 31.47799 30.94392 31.00794 30.14233 30.9488 31.36764 31.1322 31.08939 31.61948 32.12978 32.72799 29.1976 28.6535 29.06093 31.71177 30.53664 30.38654 30.65851 31.47413 32.27676 32.27592 31.82227 31.25554 32.82755 29.68675 30.94024 31.07987 31.20022 31.78831 31.23995 29.38466 28.61307 28.63194 -9999 27.74484 27.50213 28.27697 31.2482 32.76524 33.04905 31.96017 32.70387 31.19752 31.41448 33.58747 33.70709 32.94505 33.85299 33.91011 34.04745 33.11935 33.96066 33.71292 33.60796 33.68314 33.81887 33.80579 33.69313 33.61502 33.58454 33.51767 33.59758 33.66975 33.73793 31.7402 30.05492 29.63735 29.38851 29.58329 32.14994 32.18016 32.00318 31.69601 30.72851 31.105 31.17772 31.0731 31.26412 30.71683 28.77414 31.14516 30.54966 30.09543 30.26657 29.18619 28.95566 29.15505 31.19316 30.85492 30.24446 30.74105 30.39768 32.20558 32.68784 32.62152 33.69703 32.93253 31.6354 33.78016 31.26707 33.18181 34.30842 33.26251 30.76754 32.86484 30.9908 31.19507 33.62976 33.48392 31.68368 33.37571 33.52862 31.84778 31.52842 30.33397 30.01849 30.3235 29.53038 27.7754 27.34915 30.09736 29.77185 28.89609 28.84461 27.69258 27.08772 27.68568 26.88069 25.89173 26.6864 26.78304 27.91437 28.68311 31.30876 30.63878 29.99807 29.46874 30.23521 31.5494 32.30619 32.30951 36.33652 32.865 33.15218 31.32161 30.89572 30.9115 30.70617 30.55092 30.88436 32.00358 31.52974 31.17761 30.91415 31.61491 34.77359 34.87519 35.19055 34.74239 33.59029 33.60746 36.1895 34.14328 33.04042 33.56359 32.88666 33.27371 31.97015 32.96898 33.83333 33.52465 31.81578 31.29935 33.40162 
31.22154 31.33322 30.9423 31.64965 31.06723 31.94322 31.82174 32.00465 31.1647 31.61414 31.64197 31.49369 31.59067 31.73928 31.47313 32.45579 31.39643 31.8736 32.34385 32.51584 32.81737 32.24275 31.63194 32.44431 32.3091 32.09562 31.54674 32.49388 31.96347 31.32126 31.09918 31.21346 31.71156 31.364 28.95827 31.72872 33.06244 33.22892 29.10135 29.02049 30.11382 28.54013 32.3252 29.82973 30.9909 31.55513 31.51159 30.08763 30.86184 30.91327 32.65907 30.92488 31.19419 33.63263 30.86689 31.38725 28.88086 28.40318 28.93201 29.07047 28.79088 28.51939 29.35676 29.69144 29.85857 32.51177 31.53122 33.09939 31.47886 31.69355 33.46325 31.20901 31.3957 33.94775 33.99539 34.15038 34.21347 32.75028 34.00117 33.79802 33.7947 33.86026 33.86794 33.79643 32.71332 33.65116 33.58835 33.61773 33.77094 32.56882 32.18441 31.24861 30.4858 29.86511 30.11699 32.10536 31.73181 31.53518 31.96799 30.15182 29.1159 31.03476 31.35971 -9999 31.28798 29.74925 28.41275 28.86741 28.39329 31.48755 32.10686 29.93102 30.96365 29.93113 30.82524 31.7232 32.38576 32.47793 31.99535 33.17659 33.56792 30.29128 32.01379 32.16907 32.58416 34.45029 34.65108 32.02014 32.25331 29.75442 32.19405 32.36599 33.10037 33.26471 33.53739 33.34813 33.03782 32.08986 30.44546 29.16569 29.32587 29.95921 30.70541 32.46211 31.27436 29.40494 28.39269 28.32341 27.88275 27.23059 29.35154 27.38366 28.98446 28.3703 27.60506 26.94877 26.94388 29.78659 29.27915 30.74553 31.90431 31.08111 29.50466 29.99689 30.44142 30.70524 31.91877 33.26786 33.00347 32.80959 34.68409 35.90168 31.36411 32.55383 31.69649 31.58514 34.81038 32.66273 32.4181 31.46495 31.98144 34.5985 35.20036 35.5924 33.33934 33.61749 33.5395 32.63977 32.7034 31.75974 31.14548 32.12905 32.32937 34.02829 33.58934 34.02956 33.85082 33.6506 32.59698 33.67393 
31.83472 30.83222 31.91234 32.26495 32.5124 32.03155 32.49409 32.45018 32.50713 31.59517 31.92442 31.28126 31.52351 31.62526 30.47668 32.21862 32.14415 32.08669 32.48141 32.63387 31.17073 32.12154 32.1217 32.66383 32.64639 32.24387 31.58736 31.12433 31.95017 30.62642 30.12939 30.97205 31.00063 30.43088 31.42109 30.04175 32.55915 32.13959 32.04875 31.08101 29.34314 28.35394 27.59172 28.04414 30.11201 31.32555 29.97357 29.54222 32.58322 30.81127 32.81673 31.5346 32.85466 33.10904 29.48386 30.13264 28.7714 28.17043 28.63226 29.32148 29.96185 31.54301 29.24518 28.67017 31.53615 31.35374 32.11251 32.7855 32.8443 30.62664 33.39914 33.49781 33.76839 33.91222 34.08587 32.98412 34.23361 34.15067 34.05762 33.9162 33.87519 33.88731 33.91573 33.62914 33.84061 33.80861 33.72991 33.72574 33.77156 33.82754 33.85288 33.86352 32.08213 30.12948 30.1785 33.31346 30.59782 31.08138 33.16126 29.7995 28.38201 28.56617 31.19302 31.37891 -9999 30.11662 28.44645 27.2357 28.68532 28.4819 29.77462 31.38853 31.44946 29.11037 29.93085 32.46823 32.48739 31.16526 32.43373 33.54589 33.76918 32.58252 31.32914 31.98661 33.94917 32.67474 32.12936 31.02038 31.76268 32.42835 31.96053 32.23452 31.35091 32.8775 33.47041 33.6526 30.55594 28.14595 27.55006 30.43665 28.53494 31.60302 31.91792 32.1083 31.51569 30.82108 27.63471 27.65351 29.66878 27.35742 30.17844 27.37432 28.04289 27.32138 25.70116 27.07821 29.43948 29.78922 29.95504 30.85781 31.04762 31.26267 33.4191 30.23672 30.96888 31.92693 31.38333 32.31492 33.34133 33.05362 33.34765 32.68183 33.9602 32.98806 33.27042 34.3791 33.03913 34.22028 34.27105 35.39163 35.24374 35.17155 32.86726 33.80841 33.30396 33.41027 33.30877 32.65292 31.59713 32.63367 31.02859 30.69387 33.09875 33.75255 33.6479 32.46755 34.3395 33.41845 34.11296 33.80579 
30.08673 31.36543 31.15483 32.36155 31.1823 31.34847 31.63158 32.37373 32.27065 32.20399 31.54415 32.68908 31.34984 32.77709 31.55051 31.13235 31.51186 32.07273 31.32094 30.82957 32.29535 32.54851 32.00561 33.18434 32.70575 32.24793 32.67067 31.67558 31.72025 29.93677 30.19978 30.86749 26.87303 31.22176 30.83878 30.50384 31.08258 31.7873 32.16223 32.42408 32.55726 28.85801 29.04511 29.41693 29.29212 28.99398 28.8894 28.58707 32.52791 32.73876 31.02129 32.82368 31.16574 30.44168 29.9283 30.34145 29.02089 27.99381 27.97624 28.41686 30.72022 30.97514 29.22192 29.03719 30.87446 29.98881 32.65508 32.27168 31.74786 31.03678 30.40496 33.22911 33.8059 34.04962 34.14973 33.22397 33.27005 34.18317 34.08892 34.09502 34.02605 33.96596 33.99546 33.80421 33.81372 33.95606 33.82629 34.19762 33.80663 33.81622 33.91069 33.81944 33.89943 31.46194 30.60404 32.11624 31.08961 29.89426 31.66798 28.64981 29.49694 28.67631 31.31703 31.10288 31.12472 -9999 29.0523 28.33672 28.10109 28.29912 30.14596 32.36735 31.88116 28.51661 32.23033 31.45181 32.81619 33.24849 33.54531 33.63231 34.15396 31.54148 31.4222 32.31189 34.54937 34.83916 31.16419 31.4302 30.4805 30.66711 32.83348 29.24835 29.58545 30.66607 33.49607 31.31284 29.14619 28.13681 27.76687 28.37049 28.77138 30.83388 30.60426 29.87089 31.64697 31.06434 31.35694 28.66708 30.75313 30.22115 29.06372 28.38327 28.54625 29.99144 26.59903 25.98657 26.63532 27.11093 27.2491 30.78232 29.96601 31.63194 29.88142 32.12516 31.85799 31.21469 31.16162 30.88994 31.69554 32.43472 32.71264 35.31174 31.60813 31.93536 32.91751 33.57002 34.0519 36.19755 35.07341 33.04277 34.07818 36.19191 34.1044 35.55858 33.42821 33.36617 32.9167 32.45842 32.05347 31.55732 32.52954 33.14905 31.91365 31.3641 31.80215 32.08983 31.99314 32.85799 34.09503 33.86186 
31.40538 30.48516 31.92962 30.83851 32.30519 31.46181 32.31053 32.20425 32.23522 32.35894 31.39311 31.99644 32.40198 30.6839 31.40586 32.16786 30.85156 30.34864 30.26156 32.20996 32.12293 32.31752 32.14125 32.47408 32.4863 32.09023 32.7934 32.34758 31.53489 29.77418 29.6534 29.08121 28.5986 28.91899 31.27604 31.4958 30.85237 32.86198 32.88311 32.51367 32.56257 31.13855 31.36913 30.91794 29.39582 29.34752 29.47542 33.04213 32.65357 32.76361 32.9861 31.22432 31.74134 28.84999 29.02522 29.2255 28.48918 27.50089 27.5715 27.8212 29.63364 31.20173 30.85299 29.30114 30.41253 32.14545 31.49714 32.8456 31.20463 31.86688 32.74685 33.09511 33.81047 34.05044 34.06662 33.33803 33.08835 34.23376 34.11393 34.06635 32.78711 34.05428 34.22774 34.36065 34.17833 34.07601 33.87662 33.82103 33.86385 33.93376 33.06369 34.04594 32.69024 32.21132 31.34213 31.45441 31.20822 30.12841 30.76332 30.25705 29.86637 29.56383 29.70951 31.32858 31.61568 31.66084 31.46162 31.48657 31.19635 28.67546 29.36711 32.31887 28.28611 29.49918 32.1486 32.90528 31.51632 33.27254 31.88033 32.86967 33.28326 31.64874 34.45747 34.54648 32.58349 32.2677 32.90112 31.27829 30.94354 31.17671 32.77988 29.16208 29.31296 29.70186 29.93503 28.73376 28.73685 28.27249 28.48108 28.30095 29.77691 30.06237 32.22853 30.02497 29.05545 31.86016 28.57267 28.755 29.04706 31.08187 27.80147 26.65087 29.56266 28.84827 27.88719 27.07968 27.36753 26.95794 27.53508 30.19466 30.43148 31.48936 33.02858 30.68633 32.63228 33.02977 31.42686 31.37979 31.34021 31.73121 31.75504 31.89005 31.64536 32.58768 34.91117 33.54282 36.59729 33.90358 32.69741 33.34051 33.6589 33.40132 34.49142 35.79787 33.33977 32.42103 32.56469 32.35683 31.76262 33.21167 32.05763 32.24483 31.4677 31.54691 32.1683 32.86215 34.97588 32.85682 34.18503 34.11357 
31.68358 29.42279 31.75354 30.60962 31.96799 32.0979 32.20718 32.1896 30.9641 30.9854 32.37321 31.25699 32.07446 31.97192 31.83361 31.87262 32.06597 30.80733 31.31089 31.11851 31.41798 31.23743 32.36327 32.71862 32.36348 32.11732 31.60988 32.21569 31.12479 29.51736 30.0001 30.04776 28.97785 31.67845 31.2893 31.35828 30.7109 31.04808 31.22194 32.12127 32.24628 32.79316 32.44481 31.17177 30.8474 31.32688 30.72651 29.96708 33.03394 32.85373 31.97587 32.77529 29.24281 28.54353 28.76846 28.15139 27.88142 27.19673 27.38498 29.12888 31.89063 30.7345 29.80521 30.61435 30.23861 31.41986 32.03241 32.34737 31.75112 32.41243 32.12007 32.51122 32.10104 33.87088 33.98615 34.19901 34.28111 34.16291 34.03953 33.92739 34.01668 34.15729 34.58787 33.39857 34.61315 34.21467 33.98645 33.90087 33.95818 32.75672 34.16146 34.12312 34.03519 33.98092 32.56796 31.8088 30.74571 30.45041 30.30654 30.06674 31.30067 31.13105 29.45171 31.23506 31.83562 31.84114 32.26645 33.41382 33.02961 29.58083 28.30094 29.06243 30.1688 33.32756 33.67898 31.36008 33.92265 33.25948 34.88243 34.53607 33.29988 32.65683 31.99171 32.84976 32.49739 33.01159 32.26219 31.91118 31.26515 31.08694 32.90994 30.24151 30.66392 30.45208 33.18137 28.18745 28.53213 29.12022 32.65253 28.77601 31.44476 29.00473 30.42745 30.86511 29.27669 31.16846 31.09701 27.95452 31.75725 31.56174 27.12266 29.39843 30.66151 31.63609 32.04499 31.43034 28.193 27.95799 30.09743 30.76403 33.64467 30.2781 30.00735 30.88245 33.18465 31.79352 31.96377 31.70647 31.5695 31.981 33.11976 32.99925 34.64909 34.87039 33.64846 33.01138 32.99678 32.54247 31.77104 33.50386 32.78184 34.84201 35.63597 34.19874 32.82178 32.27599 32.95299 33.17377 33.23334 32.48624 32.52455 31.70004 34.0863 34.16668 33.28034 33.38763 32.25024 34.67402 34.27358 31.42358 
31.24126 30.28666 31.7704 31.67691 31.81236 31.96681 30.90044 32.22591 32.19915 32.22164 32.15143 32.11946 32.02382 31.89636 31.81754 30.45523 32.06962 30.60017 30.52915 32.02704 31.77338 32.58017 33.31358 32.69191 32.18024 32.19856 30.92632 31.76413 30.51869 30.93935 30.31233 30.94248 31.77557 31.38884 31.1122 31.20306 31.28552 31.50427 30.76015 32.32459 32.90596 30.81874 30.89301 30.34123 31.59221 31.24254 33.17342 29.58198 32.98141 32.68704 32.88062 28.14301 29.40013 28.70531 28.46255 27.41016 27.18732 28.57028 29.03718 29.15535 31.21156 30.84135 29.09076 29.59077 28.57777 30.03574 32.06619 32.55038 33.5941 31.99284 32.41776 32.53156 33.07042 33.52487 33.93136 34.20473 34.36637 34.23475 33.9815 33.83385 33.82002 34.10628 32.8881 33.36199 33.30317 34.53908 34.11602 33.98042 33.96895 34.10745 34.26315 34.22508 34.09475 33.9194 33.83691 33.68681 31.63495 30.91906 30.06197 30.62777 31.7027 30.08929 32.53236 32.45848 31.46144 30.88791 31.75912 32.73064 31.49219 28.87383 27.94133 27.36819 32.04422 32.08633 32.91908 33.46244 33.49093 35.04379 33.65449 33.68168 33.45203 33.07954 32.43652 32.11915 31.73006 32.37394 33.79684 31.88179 31.19096 33.63095 32.83754 33.6601 30.9597 33.0543 30.67912 28.65585 28.6535 28.50317 28.91761 31.82833 29.98349 28.36992 29.99095 31.87921 29.64926 28.10477 30.99269 29.82011 28.47186 32.33249 27.99683 31.99693 31.76214 29.57326 31.86475 32.57986 28.04622 30.51016 29.25516 29.1058 29.57095 31.85915 30.78414 30.32265 31.47534 32.6487 32.54028 32.72195 32.85879 34.85814 33.52968 35.85835 33.59085 33.9284 33.04642 34.3948 32.29362 32.70655 32.11023 32.11716 33.83712 35.22187 34.50903 36.00136 35.85841 33.86777 33.90416 33.08706 33.80498 32.51437 33.75074 31.68989 32.92937 33.23885 35.19283 34.98306 32.12423 32.22906 34.44244 32.82384 
30.45444 31.47896 31.72005 31.82465 31.9783 30.73968 31.10022 32.26512 31.9591 32.14575 32.2105 32.24032 31.36093 32.12761 31.91296 31.6199 30.53409 32.05503 31.9626 32.01794 30.93643 31.7009 31.99389 32.57878 31.74308 31.15198 31.74793 31.34711 31.51519 29.80103 31.70646 32.01377 33.04157 30.97934 31.92847 29.82634 31.4875 31.0869 30.88559 31.70129 32.72857 33.03161 32.77283 29.78419 29.28213 31.14136 32.91172 33.21644 31.61833 29.58381 27.93297 27.68417 28.83521 28.51704 27.57206 27.64335 27.66092 29.24929 32.33367 32.98227 30.04297 29.40209 30.3402 29.83942 29.78129 29.39597 33.14174 34.491 34.30719 33.336 32.56219 32.10611 32.34982 32.88077 33.78215 33.64197 32.89237 34.03645 33.77431 33.92319 33.90555 33.8261 33.89744 32.46757 32.9327 33.11465 34.23232 34.12595 33.05923 34.01321 33.97675 33.99255 34.04652 33.90298 33.56495 33.40522 32.51477 32.10542 30.94144 30.50925 32.87397 32.47404 32.17641 32.42024 30.07576 30.29026 -9999 32.08098 30.07274 28.42606 28.02542 29.33964 28.97193 31.24529 31.57065 33.90229 33.56424 33.62239 32.42814 31.61413 30.72288 30.97424 32.36171 32.0584 32.35275 31.04874 32.4961 34.167 32.38152 31.6958 30.60189 31.63889 30.38955 31.23246 29.99342 29.49664 29.64595 29.82533 28.95652 28.76081 29.01138 29.84706 28.90185 28.15811 30.3467 27.82967 27.65502 28.70002 27.94309 29.50689 29.6566 31.66405 29.95694 29.61702 31.16737 30.18184 29.69079 31.92594 30.43957 29.27724 30.0573 30.97479 31.71977 31.22821 31.97639 33.67152 33.74909 35.5289 35.56707 34.43378 33.56425 34.53202 34.0737 32.9206 33.00646 33.94699 31.27779 31.53256 31.90709 32.71838 34.63175 35.24993 35.68338 36.00465 34.18919 35.1922 33.89362 33.66474 33.56613 32.51127 32.8606 32.02924 35.23662 32.67368 34.69883 34.90003 32.98304 31.98239 32.2112 32.76692 
31.43409 31.65465 30.30694 30.55389 30.88443 32.35225 32.32683 32.19902 31.3666 32.24063 30.82664 30.90346 32.35352 30.65809 32.08695 32.1152 32.16719 31.15653 30.96552 32.1799 31.23272 32.04171 32.25124 32.18862 31.23161 30.97052 30.39885 30.76445 29.81212 29.85432 31.42811 31.79194 32.2934 31.46075 31.58468 31.30568 30.20524 30.29701 31.15858 32.67541 33.27459 32.86711 32.38486 30.99732 31.21662 31.16545 33.00431 31.13133 30.02309 28.31625 27.48586 27.43684 27.69766 27.76406 27.51294 27.91237 28.36872 28.61818 29.15742 29.34089 29.16005 29.16603 30.49063 -9999 29.44151 30.01006 32.55027 34.46569 33.79023 32.60661 32.30688 32.05483 31.22989 31.81895 32.85684 32.43605 32.69121 33.43055 33.62746 31.67505 30.36456 31.37751 33.75188 33.67658 32.95866 33.25659 34.09022 34.14688 33.95844 33.85633 33.87201 32.80584 32.43283 33.04675 33.40282 33.22595 32.33172 31.65236 31.65299 31.64537 32.87693 32.55663 32.47701 32.60419 29.42327 31.61761 31.89804 31.8533 30.53799 30.33739 29.22587 29.01206 31.99146 31.34415 32.38185 31.06902 32.4618 33.82052 33.83225 29.86145 28.73757 30.5868 30.35734 30.45855 30.62101 31.06715 32.97848 30.66851 32.75913 32.16763 30.63005 33.51189 34.36869 30.94187 32.45233 33.53724 30.74417 30.8262 29.94081 29.06174 29.40118 32.60714 29.30662 30.65036 31.51348 28.27902 28.25791 29.23907 30.56277 29.9428 30.36462 29.94791 32.83086 32.95261 30.83315 29.09635 29.24319 32.5194 33.20839 32.79254 34.69815 30.65285 32.84952 33.90201 35.37604 35.24863 35.66674 34.23185 33.20265 31.63168 32.8462 32.61242 32.61642 31.28978 33.85204 32.69925 31.28884 31.75371 32.40217 34.45128 33.44805 35.18387 34.78768 34.32994 35.45372 34.93361 34.10602 33.58966 33.25341 33.46494 33.4053 33.03963 32.98541 34.61339 34.16209 34.7407 32.36663 32.26803 32.51953 33.61256 
31.51019 29.85699 31.65241 30.79516 31.78011 31.19998 32.22892 32.23712 32.18227 30.99228 32.30398 32.39855 32.35807 32.40647 32.30189 30.93536 30.83715 30.61579 30.50777 30.69568 31.75406 32.13367 32.73082 32.42932 31.23119 30.72334 31.7826 30.4015 30.0057 30.21952 30.6527 31.11494 30.92901 31.10689 31.37002 31.22305 31.25521 31.73441 31.30297 31.8815 32.10891 33.03037 32.71271 32.60458 32.75108 32.97656 30.91948 29.96629 27.50306 27.39373 28.17155 33.00297 32.75785 27.50431 27.97231 28.22811 29.3739 29.62586 30.54147 29.16101 29.91219 28.07958 -9999 -9999 -9999 30.57732 32.00595 31.92461 34.15395 32.83355 32.11263 32.00028 31.22401 31.46124 32.49889 33.17626 33.0796 33.1642 33.48024 33.92307 30.13499 30.51011 30.04933 33.62286 33.39758 31.27997 34.11522 32.50738 33.82853 29.97154 30.26706 30.1427 31.51598 33.12728 33.04761 31.90887 33.10619 33.90162 31.91224 32.49176 33.27197 29.49988 33.01564 32.96941 29.77245 31.37289 32.07785 32.14671 32.19675 30.59942 31.14398 31.12198 29.68119 31.97564 32.14762 29.57901 31.7773 32.4081 31.0831 29.78095 31.07412 30.72593 30.09961 29.89267 28.53724 29.81528 30.18014 33.4307 31.90864 32.11645 32.03985 34.1344 33.95125 30.31428 31.85214 34.12278 30.6232 33.63712 30.09246 30.1521 30.25699 29.13066 32.10468 30.8216 32.8518 33.17167 32.9534 31.9637 31.53632 30.75977 31.30266 34.25918 31.00354 29.94689 30.4213 29.38779 29.79214 31.29526 33.10013 29.70687 30.7303 30.02318 31.55103 32.92422 34.54567 34.45446 33.36735 34.17166 31.63511 32.15405 32.251 33.87077 31.56764 35.23833 35.28581 31.09838 31.56654 35.23071 34.56207 33.14444 32.44122 33.7982 35.13418 35.81548 35.11749 33.37159 32.31451 33.82196 33.42918 33.85773 34.65443 34.81362 33.29968 34.68612 34.61581 34.53503 34.69677 34.07542 33.30442 31.99239 
30.14556 30.35935 30.138 31.37724 31.90656 30.86393 32.23763 30.52535 32.08647 32.08529 32.21804 30.91808 30.78468 30.97951 30.91903 30.70811 30.81235 30.4614 30.90333 31.12963 31.77322 32.37916 32.97192 31.93026 31.50083 29.93574 29.88209 29.78139 29.67961 30.32853 29.95807 31.07395 31.48648 30.53723 31.35502 31.53675 30.92556 33.09283 31.85166 31.98175 32.11263 31.87603 33.30643 33.2157 31.52238 29.3063 28.03514 27.67879 27.46889 27.74279 28.91827 30.90004 32.59581 29.2205 28.38026 29.97636 31.86815 30.5842 33.30465 32.69475 29.27678 -9999 -9999 29.17563 30.40518 30.78494 30.46276 29.8902 30.50984 31.10801 32.05513 31.96671 31.89291 31.94667 32.71858 33.14525 33.06161 30.63897 30.24319 30.86511 33.58259 33.42259 33.69118 31.90892 32.32088 32.48322 32.78848 33.6113 33.43444 28.92801 29.24145 29.49778 28.93492 29.01324 30.49767 31.05489 32.19124 33.62066 33.67144 33.3247 33.2534 33.25994 33.09515 33.17567 31.08684 30.84784 31.30928 32.78122 32.23713 32.48563 33.11533 31.89565 29.80713 30.58011 28.96522 30.05126 31.3503 33.63461 33.17538 31.37687 31.70828 30.33981 30.11144 30.58903 29.00165 28.87918 32.24613 32.78965 31.53926 32.31487 34.06716 33.92224 33.72171 33.79383 31.38572 34.27238 32.43114 33.67767 31.54021 29.77827 30.86803 30.85938 31.84592 29.34414 30.68899 30.79218 30.77842 33.45215 28.98819 29.18769 29.78872 31.46023 32.61285 30.8242 32.59106 31.22764 32.98701 30.33786 31.94674 34.02159 30.16859 29.97779 30.5969 35.11469 34.471 33.35083 33.12526 31.47483 31.36612 31.16307 31.32058 32.23046 33.18519 34.59758 33.93541 34.11158 32.77995 34.4917 34.43514 32.55811 32.12819 33.59619 35.28917 33.45723 35.16909 34.71223 31.93612 32.83955 33.50245 34.47282 34.73144 34.76149 34.79122 33.09624 34.61048 34.67391 34.63002 33.7246 32.93119 34.40361 
31.31838 31.32552 31.44057 31.55488 30.89798 31.22749 31.93945 31.95191 31.88456 32.02136 32.21308 32.49039 30.90401 30.89905 30.77415 30.62141 30.78967 30.75391 31.2442 31.66794 32.00183 32.36489 32.5264 32.14891 31.0595 30.05929 30.30645 29.72698 29.72515 30.24058 31.1213 30.08661 30.74276 30.33185 30.67408 30.77398 33.17237 29.87011 33.63618 33.60116 33.59176 32.42163 32.52467 32.41947 33.82607 28.72835 28.09084 27.78034 29.30728 27.954 28.51667 29.76782 28.88559 28.53487 28.75078 30.81445 31.1358 33.06437 31.10468 32.33791 30.83459 30.02531 -9999 -9999 29.7216 30.27033 29.79215 29.93682 29.06091 28.57823 29.72568 32.10462 30.37466 32.67213 31.37327 30.47349 30.96602 32.29911 29.97306 29.78803 31.48809 32.98454 33.38754 34.20391 33.79548 33.94508 33.74103 29.61908 30.52196 31.89502 28.43279 31.73054 28.49092 28.42524 30.78596 30.92483 31.73022 32.62013 33.27792 33.24875 33.30166 33.66712 33.92966 32.75781 31.96349 32.55469 31.30941 32.20675 32.98237 33.94341 33.16147 32.81709 30.72963 28.86172 29.41093 30.25233 34.84016 33.52505 34.56139 33.29433 30.74807 29.73302 29.02664 31.33109 32.49223 30.00319 30.19497 32.66324 31.22966 31.6872 32.57661 32.43677 33.8487 33.81992 32.34537 34.18703 33.43658 31.54187 30.60261 29.56904 32.07859 29.15938 31.68261 32.22835 33.13259 31.67476 32.84357 32.53777 30.05411 29.39939 29.03815 31.10635 33.49866 33.62936 33.32217 33.45256 34.08725 31.59123 31.84945 34.11102 31.83522 30.3853 31.29713 35.08889 34.50966 35.16188 33.06264 32.50214 31.72466 31.14992 32.48467 30.68991 31.29119 32.48634 33.34165 34.32035 34.70627 33.96574 31.94081 32.29152 31.73073 33.14741 35.42678 34.64762 33.51534 34.79049 32.79928 33.27766 34.21571 34.90766 34.75616 35.09952 34.50869 33.01803 33.55626 34.53733 34.56928 34.51005 33.68312 32.9381 
31.1776 31.22775 31.35105 31.56954 30.36277 31.91629 31.78662 31.80889 31.91586 31.06159 31.13252 31.39069 30.94706 32.62305 30.49253 30.66175 30.87064 31.67819 32.9066 33.08355 32.89849 32.23796 32.03761 31.49212 30.49363 30.07302 31.07024 30.29542 30.48506 30.81174 30.65816 30.88528 31.01385 32.75821 32.63691 33.13964 33.3438 33.84076 33.98523 32.63616 33.30065 33.92679 32.83374 32.88132 31.81272 29.42846 28.25178 28.23129 27.95591 28.33625 27.95224 28.07242 28.68942 28.80156 31.26233 29.30472 33.05114 33.26412 31.84716 32.44191 29.49825 31.23326 31.87547 31.15629 -9999 29.14907 30.51761 30.06323 29.94298 29.19367 30.03974 32.12013 32.33775 32.72016 33.59978 31.09264 31.27643 33.20914 29.37388 30.56011 32.64942 32.76755 33.27903 33.95473 34.13897 31.33204 29.63187 29.13908 29.16243 29.27054 33.52482 33.22141 30.32933 28.66354 28.55934 29.8115 30.45832 33.2139 33.36142 33.60706 33.77915 33.30092 34.95415 33.88605 33.7615 34.94345 31.48045 32.01696 33.269 33.57357 33.21547 32.38988 31.61404 29.55443 29.70046 30.91601 33.66135 33.56215 33.91422 33.15203 29.51918 28.87872 30.53083 32.0146 31.49933 29.53783 29.35534 29.55318 30.12618 30.71327 32.25708 32.23877 31.54016 32.40654 34.58888 34.8497 33.10621 31.01003 31.98326 30.69098 29.45208 30.82154 31.54069 31.89332 32.90641 33.33269 31.66375 31.79288 31.79466 31.07603 32.23568 32.41315 35.30605 34.63032 34.07269 31.78665 31.64878 31.2782 32.08924 33.3131 33.32887 31.45065 31.29201 33.45483 34.17719 33.66745 33.37458 32.42849 32.52633 33.55548 31.29806 31.51064 30.48246 31.07945 34.41569 33.9045 33.53231 31.91002 30.70088 31.09892 33.02306 31.60063 35.44976 35.28014 35.2505 34.09469 33.06864 34.96891 35.05091 34.09768 35.43012 33.57763 34.37907 34.51315 33.13926 34.74709 34.58621 34.54114 34.33502 34.27303 
31.12937 31.23971 31.41188 31.57135 30.73409 31.82331 31.79188 31.88064 31.9914 32.10394 32.22576 30.68019 31.76803 30.69544 30.89377 31.18008 31.90709 33.50421 34.698 34.30211 33.0918 31.88324 31.20532 30.31064 30.14309 30.14007 30.99512 30.80933 30.62597 32.22746 32.34951 31.87701 31.44419 31.46007 32.09932 33.735 33.87925 34.01674 33.04601 32.615 33.99609 32.60921 32.02813 31.30272 30.2737 28.66315 28.3949 28.32345 28.06258 28.73604 28.14577 28.41473 28.73319 29.16369 28.67682 33.06385 33.3238 31.18371 33.29864 29.64699 33.0438 31.91743 32.55472 32.1958 30.24394 -9999 30.88997 32.07112 31.69934 30.1388 29.58497 32.53475 32.02486 32.70013 33.49339 31.29517 30.43624 31.78715 31.25055 31.86588 28.64707 28.85836 32.18713 31.6225 30.48531 29.41912 29.01278 29.14474 29.32012 29.50257 29.65433 29.07484 30.58632 30.4495 30.42835 29.21513 30.22866 31.46423 31.04996 31.07103 33.02266 34.38662 35.4593 35.33775 34.07382 32.4663 33.42177 32.11888 33.42826 32.61556 34.0032 32.23471 30.68462 29.91913 29.93744 29.73707 32.26573 33.26139 33.54394 31.57676 30.06964 30.08675 32.63806 30.19537 30.66248 31.39734 31.14172 29.83846 30.54828 30.31808 30.10682 30.44526 31.54438 32.13871 33.21328 31.99159 33.99062 34.06609 30.15216 31.09839 30.54012 29.48532 30.69017 30.63025 32.92474 33.6967 31.44297 32.28189 31.98443 33.39059 33.66282 35.24963 35.42012 34.43293 32.03461 32.0225 31.27096 32.36736 33.80883 31.3529 33.62672 31.62393 31.86667 33.57598 33.96305 35.40695 35.19795 32.20329 32.09723 31.86663 31.92266 34.63024 32.31757 30.03158 30.57405 34.36049 32.80618 31.71519 31.39098 30.29108 31.55752 33.85935 34.11706 33.26706 32.48493 34.86717 33.46267 35.02784 35.05392 35.36157 34.96942 34.63489 33.2812 31.87971 34.89705 34.77882 34.69501 34.56962 34.30959 34.11776 
31.23561 31.37345 30.43093 31.6059 31.59695 31.91149 31.96357 32.10238 32.30426 32.26172 30.49363 30.80704 31.25571 31.40911 32.51575 33.17742 33.38226 34.32582 35.1996 34.77509 33.31812 32.10261 30.99255 30.68869 30.11215 30.63596 31.53172 31.26651 31.32166 31.63511 31.2306 31.93685 32.09911 32.71663 34.46642 33.16631 32.202 32.207 32.2052 32.81777 32.08527 31.20625 29.61456 28.58254 28.00643 28.15748 28.25862 28.45397 28.37656 29.38084 31.04956 29.95179 29.59766 28.73791 28.79941 31.41633 32.96659 33.2968 33.12422 31.35717 31.46335 35.32285 33.37485 32.6748 33.2332 30.51477 31.23365 33.30379 32.36021 31.73092 30.54564 29.59757 31.9919 32.67211 31.81285 30.20646 30.95751 29.3582 33.42265 31.43499 32.81228 31.06133 31.59381 30.8413 29.83873 28.62213 28.88649 28.73738 29.38414 29.72293 31.8399 33.81536 31.61748 32.56781 30.42728 31.77727 34.13634 34.17276 33.51433 32.01738 34.1797 34.86478 34.59682 34.47163 33.81356 33.61901 33.41994 31.43041 32.37558 32.29816 32.30346 32.39527 31.34259 30.72624 30.078 30.15228 31.38808 32.06478 32.80284 31.53113 30.02916 30.30276 32.62233 34.00406 31.92668 31.1473 32.63328 30.3916 32.45435 33.16076 33.88905 32.20254 32.8602 34.5366 32.48631 31.12762 32.03629 31.79667 30.95224 30.89834 32.23619 30.92681 32.52732 32.99574 32.5971 31.76764 32.32191 32.31458 31.96264 31.22598 34.65333 33.75464 34.26257 32.95805 31.61568 31.47572 30.5515 31.78327 32.88136 33.91416 34.32567 31.66094 32.24784 33.58866 32.91846 34.19878 35.33705 35.15054 33.24126 32.67382 31.62399 34.37608 31.84571 31.1561 34.09426 34.28558 34.41858 31.93284 32.79696 31.4331 33.30867 31.80033 31.36754 31.00141 31.15667 32.86098 33.88834 34.75378 35.7825 34.5617 35.12756 33.69806 32.09063 32.30643 33.38717 34.73252 34.74812 34.0357 34.27509 34.09655 
30.14518 30.21149 31.58331 31.6556 31.86262 31.42546 32.13746 32.25994 31.23901 31.66599 30.85854 30.83021 31.36484 32.52557 33.83559 34.09692 34.00177 34.33014 34.33475 33.8294 33.3614 33.04988 32.36235 31.24531 31.00269 31.54855 32.14355 31.90845 31.61161 31.41582 32.71224 32.8348 32.87921 34.13387 34.57315 33.83616 32.0997 31.3061 33.07343 33.45711 30.62955 30.59097 29.39014 28.22672 27.78896 27.86767 28.41024 29.1344 29.02029 28.88753 28.79618 29.39961 29.3838 28.73678 30.53531 31.46391 33.28113 34.0196 34.21161 31.23175 33.15743 33.20655 32.58305 30.85835 30.40921 32.62761 30.29109 32.26329 34.00404 32.49353 31.57679 30.9501 32.91214 32.47288 33.06252 31.86805 29.82338 30.94407 32.34734 33.38613 33.27302 30.90908 32.39182 31.26382 30.07642 29.29147 28.59536 28.64578 29.1342 31.11483 33.63602 33.60228 31.28715 31.02065 31.88328 32.52602 33.70197 32.60936 34.14394 35.60474 34.20163 35.08143 34.48734 32.92101 31.36234 32.32957 33.73409 33.69873 33.47084 30.94435 29.96675 32.35258 32.94339 32.0596 30.99007 29.86771 29.87529 30.60538 31.63222 31.07195 31.05753 29.14726 30.61372 31.07496 31.02613 32.10033 34.00669 32.16532 31.94653 34.22064 32.41802 32.87544 32.83181 32.1028 30.47966 30.48575 31.45296 32.415 31.7119 32.4859 31.70119 32.38101 31.86909 32.21637 33.0491 33.04919 33.2329 33.61357 33.49594 32.77097 32.70234 33.1795 35.80352 34.46756 32.65886 34.54189 33.27446 34.42783 33.12349 34.89509 34.7844 32.90668 33.14401 32.87689 33.39463 34.02164 33.34994 32.13601 33.05488 33.99766 33.48893 31.30236 31.8886 31.47316 31.48287 31.92518 33.17621 33.82797 34.86446 31.70217 29.80338 29.16 30.46812 29.99984 30.80975 32.93456 34.14721 35.76202 35.73658 35.55971 34.08975 32.78962 32.31046 34.34083 34.53704 34.62555 34.68769 34.56992 34.34251 32.91891 
31.44616 31.60157 30.57897 31.58677 31.42271 32.16581 32.01908 32.11101 31.72953 32.86729 31.43818 31.87127 33.18563 33.37062 33.95906 34.24761 34.0697 33.4971 32.49849 31.9111 32.60085 32.74193 32.6801 32.44213 32.13294 33.89006 32.8127 33.47669 32.76388 31.92491 32.52473 32.72773 33.40721 34.5005 34.39039 32.89874 31.45019 29.73217 27.67935 28.41926 29.68719 29.912 29.01378 28.58306 27.96211 27.89777 28.38916 29.04481 29.3381 29.39171 29.61341 30.03547 29.29438 31.15879 29.76797 31.62817 33.87735 30.52743 31.35999 31.4995 32.36545 30.83852 30.55591 29.91783 30.46247 33.68499 32.18048 33.21704 33.15158 32.48448 32.0367 32.67706 32.97934 32.53828 31.6088 31.21169 30.77006 31.87291 31.25148 31.49754 32.0413 32.80023 31.80971 32.35294 31.82641 30.10275 28.95542 28.90441 32.31521 31.75663 32.54062 32.77033 31.93869 31.34808 33.17478 35.06372 34.59965 34.76637 34.50146 33.94249 33.60904 33.20165 32.27135 31.66915 31.17146 31.21739 31.57858 32.6642 31.66204 30.68985 30.37628 31.63992 33.01926 33.79119 32.02486 29.43139 29.54677 29.99468 30.51319 30.36218 30.58526 30.3593 33.41174 31.17712 30.60073 31.2177 32.11195 31.14653 32.36966 32.5061 32.12881 32.04755 31.83042 30.90025 30.20814 30.48837 30.48724 32.22094 32.33453 34.03677 32.77433 32.84878 34.05853 33.24754 33.56849 33.09164 33.36386 31.70983 31.84041 34.33337 34.76748 35.08553 35.88362 34.93659 34.94034 34.475 33.5143 32.32088 34.78786 34.82003 33.36789 33.14622 34.32173 33.57767 34.78718 35.21769 34.53339 33.58366 31.86157 34.57856 34.26432 32.16053 32.52204 30.73516 30.39398 31.32928 31.68916 33.90773 31.70998 31.35721 29.65719 28.94739 29.52863 29.23666 30.68089 32.98495 35.23868 35.58831 35.50084 35.37735 34.62151 34.45458 32.3357 34.33685 33.22838 34.55127 34.64441 34.54124 34.32076 34.37471 
30.02402 31.43649 31.79085 31.87737 32.02238 30.49926 31.61113 31.41109 30.69512 31.52371 33.27541 34.32003 33.70557 33.80873 33.89236 33.39257 31.93489 28.47431 30.48756 30.4251 32.05622 32.04423 31.56968 31.744 33.16019 32.7695 32.92547 33.95689 33.56251 33.79625 33.34706 34.24032 33.85106 33.62061 32.70662 31.78918 31.39244 28.54124 30.12574 29.85183 29.75484 28.95714 28.74953 28.07219 28.09407 28.0229 28.4209 28.9819 29.52868 29.64826 29.00156 27.84089 31.12576 29.68729 29.9794 30.38639 29.98774 31.43086 30.84139 31.57866 30.41192 30.23685 30.53975 30.71801 31.5105 32.7434 32.94749 33.35155 32.13539 31.96449 31.40755 32.47058 32.14916 32.2603 31.91397 30.39746 32.50135 32.00123 32.26245 30.67128 30.17371 30.14192 31.7965 33.72969 32.6444 31.30651 29.51659 29.5562 31.21643 31.05034 32.28042 32.44998 34.7522 31.49946 33.64401 35.00768 35.06527 35.24044 33.06362 32.74059 31.69705 31.0315 30.49901 30.4813 31.25211 31.92953 31.0442 31.31737 33.89355 33.88043 32.19033 32.33034 31.87925 33.11625 32.4934 30.38291 29.27287 29.10579 29.46495 30.27345 31.53174 33.00216 33.66898 31.86309 29.5068 30.10281 29.79272 30.97489 32.09852 32.47285 32.1416 31.5525 31.49333 30.25088 31.02942 31.11726 32.70451 31.661 32.72878 33.15135 34.19996 34.26472 32.22903 32.80267 33.89872 32.87613 33.76049 33.76334 33.27478 32.61465 33.37517 34.09032 33.42146 35.58062 34.92543 34.70695 34.73897 33.07496 34.88821 35.01347 32.44376 32.90681 33.1874 33.31406 34.57485 33.65071 32.27945 31.50864 32.30052 34.83056 32.06424 32.30185 31.8169 32.25824 29.33184 29.44642 31.50063 30.83237 31.38643 30.27413 28.81171 28.94391 28.90226 30.42915 32.22023 33.20926 34.67788 35.13991 35.27642 35.25182 34.95226 33.83439 34.64684 34.42777 33.58468 34.47078 34.54219 34.51515 32.89108 31.2869 
31.12831 31.7382 31.94367 32.0084 32.03429 31.95621 31.66841 30.48761 32.9657 33.05308 33.73536 34.08448 33.8444 33.49092 32.4076 31.45366 29.69034 29.97629 30.00766 30.73557 30.95358 30.17062 31.25949 30.39873 32.11231 33.7375 34.0791 33.93137 33.87099 32.99045 33.97747 34.2001 33.28409 32.15748 31.63149 31.50639 31.60285 30.43974 32.74563 33.09116 33.08397 29.4477 27.90195 27.52167 27.48426 27.88665 28.39132 29.03885 29.35981 28.59021 27.76983 27.26607 30.10695 29.03998 28.92368 32.36064 33.43629 32.0004 29.93614 30.25256 29.75277 29.5739 31.96351 31.95465 30.45488 33.52529 32.44727 32.681 32.28305 31.15935 31.4663 31.30746 31.72323 33.69571 33.88058 32.22627 33.18565 32.72406 32.54189 31.79097 29.09297 30.21409 31.11043 32.93037 33.22195 32.58061 32.56602 33.14347 30.97437 31.71296 31.83201 31.86429 31.23703 31.81719 33.52545 34.67616 34.50598 33.26652 32.18622 31.56331 30.91044 30.05035 30.42527 31.75465 31.85804 32.08355 32.68826 31.44264 33.51563 34.4506 32.9137 32.72468 31.89682 31.56733 32.55676 30.70369 29.61911 29.03409 29.26289 30.1344 32.97081 34.70585 35.0481 33.74196 31.76852 29.3751 30.29724 31.13669 31.98505 31.87117 30.90695 33.78844 30.50666 30.66062 29.93112 30.89418 30.29112 30.61706 32.12885 32.80098 34.42673 34.58155 33.99924 33.57336 34.22484 34.18102 32.42208 33.36049 33.67378 32.98284 35.29864 35.72365 34.11013 35.83385 35.2887 34.90732 35.02184 35.27907 35.19255 33.34158 33.53231 32.92868 34.21214 33.54919 33.16332 34.03235 32.49475 31.5334 31.40101 31.7789 30.89396 32.18203 31.31306 31.87039 30.49645 29.81118 30.94164 30.71761 30.69096 30.09373 29.71995 28.88289 29.86747 33.94127 32.81001 32.82977 34.39637 34.76123 34.99568 35.1833 34.99422 34.86879 34.68019 34.57735 33.64837 34.46753 34.61948 34.46231 34.22849 33.93929 
32.04034 32.06478 31.16186 32.012 30.68245 31.44178 32.25672 31.82483 32.85116 32.99519 32.44739 30.94707 30.66054 30.05091 27.95933 27.14404 28.54755 30.79949 30.04073 32.13132 32.32286 30.53816 30.4363 30.58093 31.81863 33.39373 33.17231 33.24946 31.52414 31.36594 32.99859 33.81866 32.70098 30.46181 30.64245 31.34231 31.89222 32.61533 31.61667 33.27578 30.0528 28.06758 27.53069 27.22285 27.47105 27.88667 28.99656 29.5189 30.18612 27.64926 27.42112 27.32303 28.87797 29.98301 29.31507 29.24915 32.41849 31.95075 29.21833 29.44621 29.443 29.40445 30.4762 31.94672 32.03329 31.29163 33.14949 32.15936 31.46201 34.2821 33.5491 32.191 31.89448 32.98195 32.5153 31.64691 32.25114 33.85674 29.9151 29.85706 31.77258 32.75851 32.14365 33.35667 34.81494 31.36843 31.05498 31.02457 32.33601 32.04678 32.07242 34.55893 32.52579 33.1995 33.65374 35.00091 33.81869 32.50706 32.40429 32.73844 32.67288 32.05396 31.03739 31.1984 31.01579 32.25377 33.64963 31.23103 33.00981 34.78833 33.22223 33.02715 32.06099 30.31754 30.79251 31.91811 30.45358 29.989 30.44944 31.23723 33.43864 34.32428 34.94039 35.09027 33.36222 32.22793 31.46218 31.73955 31.84025 30.58539 30.37767 30.44987 31.34286 30.52263 29.09147 28.55157 28.25722 28.98403 31.03228 33.11592 33.96825 33.28575 35.48704 32.24805 31.76772 33.54352 33.93587 32.15018 34.04366 33.64968 33.01731 35.30373 36.35268 35.39441 35.57344 33.85456 35.55933 35.04653 34.71074 34.04061 33.83348 34.71574 34.82496 35.03453 33.22688 32.81948 32.4248 33.10745 32.24372 34.21518 32.24052 33.28726 31.23325 31.46374 31.37908 31.95436 31.18117 29.94855 29.77887 29.57081 29.89588 29.49514 29.35296 30.30198 31.98981 33.11885 33.20074 34.47085 35.25874 33.43801 33.49401 34.08741 34.77694 34.66102 34.58517 34.43159 33.88638 33.79916 32.71669 33.68595 
32.47021 32.3011 30.84738 32.36203 31.7668 32.344 33.46495 34.01592 33.89543 31.66838 30.0114 29.04768 31.7184 27.34403 27.6178 27.62752 28.78344 30.75966 31.53748 32.4606 30.4869 31.35952 30.5614 30.65474 31.51045 31.07539 31.66635 31.30769 30.66841 28.97669 31.09745 33.49525 34.14111 32.9309 33.56248 31.30025 31.04043 31.18232 31.95141 30.48049 29.04782 27.95183 27.30584 29.16232 29.04978 29.91957 30.84117 31.68916 28.14795 28.70054 27.125 27.52082 28.55125 31.18855 31.68638 29.75262 29.6952 32.71327 30.05218 29.41838 29.38985 29.59035 31.70933 31.20849 32.80867 33.8649 31.6264 31.62082 32.80177 31.57133 31.18839 32.61368 32.14456 31.59591 31.66659 34.20641 33.86031 30.58481 31.23965 31.27021 33.03599 31.6802 30.94603 32.01814 30.98697 30.45972 31.98688 33.68126 32.53041 32.61869 31.83417 31.89963 32.74088 33.77488 34.54597 33.77082 33.40695 32.85175 33.08689 32.57732 32.85799 31.77796 29.7096 28.83274 30.14852 32.01533 31.51724 32.41082 33.46424 32.91407 34.82814 34.34697 31.84578 30.79575 30.29714 31.63445 32.99585 31.04146 32.64859 32.77985 34.9521 34.44465 35.82544 35.01392 35.13703 33.90527 33.7781 33.46445 31.9699 31.00015 31.00399 32.41798 32.90644 30.7076 28.77857 27.58258 26.91261 27.65863 29.83593 33.17738 34.35148 34.402 33.69872 32.58617 32.1089 33.98914 33.52857 33.10224 32.54515 32.64034 32.89362 35.34061 34.12928 35.11102 34.70805 35.90828 34.519 34.91325 34.8099 34.02032 34.19326 34.14348 33.97386 33.58606 33.83611 32.38936 32.10946 34.03539 32.07378 32.56723 31.65034 32.24503 34.28981 34.84968 33.56475 33.51713 31.49851 30.07966 29.81736 30.39284 28.55981 29.82764 31.1744 30.35877 30.62232 34.04832 33.18789 34.58572 34.0645 33.50208 33.34995 33.73402 34.67705 33.95995 34.11341 34.44131 34.85757 34.32454 33.96468 33.64316 
31.29373 30.82268 32.25478 32.21733 33.08603 34.0645 35.03778 35.2633 31.37653 28.86417 31.78009 29.68837 30.31871 30.18902 29.13791 30.22605 30.62902 33.10947 34.42891 33.4965 32.3585 30.94827 30.05129 30.24973 30.54991 30.48887 29.75791 31.97296 29.70239 28.47383 31.18893 32.73038 33.5909 34.3889 31.16354 30.55479 32.0374 33.30607 30.85777 30.33682 30.86584 28.23399 27.88946 29.23768 31.54822 31.69058 29.9219 29.28711 30.56961 29.25358 27.86337 27.72229 27.99418 30.242 32.0294 29.39139 28.48982 28.53661 28.894 29.18871 29.41083 30.51581 30.90877 29.4922 30.2204 31.28157 31.06118 32.12244 31.32649 34.14294 33.25722 33.12111 33.64962 32.67419 33.25062 33.96129 32.74463 33.41432 30.94597 33.72298 33.25348 32.65982 31.02711 31.03464 31.36424 33.34182 31.78125 34.72845 33.64492 33.45419 34.08223 32.87771 33.64837 34.57914 34.04714 33.45487 31.86474 32.51339 32.04781 31.75595 30.48784 31.92322 29.45495 30.08504 29.08757 31.01698 32.98931 34.50029 33.52156 34.71035 33.00145 33.56047 31.39723 31.04718 33.22523 30.2511 31.15438 32.93337 34.21391 34.1328 34.45249 35.1767 35.32307 35.03626 35.20269 35.03305 35.12306 34.05927 33.79897 31.86477 32.8334 32.54589 33.32641 31.87447 28.88134 27.62063 26.74741 28.01647 30.16966 31.9319 33.7773 33.99166 32.2024 33.51887 34.68655 32.53896 32.1367 33.44323 32.51809 32.73632 33.19445 35.56096 34.62746 34.52579 35.09092 36.19824 35.0961 35.89955 35.77144 34.85575 34.24678 34.2823 33.37537 32.68203 32.55066 32.07759 31.3905 31.72693 31.79839 30.88753 30.56213 34.49351 31.77751 31.32524 31.61435 33.02817 32.86044 29.24147 28.95402 29.94374 29.3202 29.64178 31.04031 29.70061 30.38064 31.52207 32.61192 32.73869 34.6725 32.33355 33.03835 33.82052 34.14111 34.86652 34.68538 34.36238 34.26741 34.18514 33.93813 33.75288 
33.40133 33.55987 34.15611 33.39893 34.02631 34.54329 34.65406 31.50405 27.95893 29.57984 31.47668 31.90377 29.56297 31.28627 31.60038 31.67938 32.27124 34.48201 34.78458 33.27243 32.39289 32.92477 29.28056 32.28813 29.8777 32.54004 31.77501 32.55428 30.72213 29.4555 30.46851 33.30023 32.92248 31.88674 31.17399 30.27449 33.0183 32.07578 31.48506 32.85323 28.68228 29.53688 28.71915 28.59764 27.25737 27.2599 26.86372 29.93142 28.49351 27.47808 27.88004 28.73538 27.86456 27.94371 30.10094 28.7743 28.34646 28.51461 28.61847 28.99411 29.33856 29.21746 29.53453 29.6995 30.07301 30.76265 32.63996 35.10802 31.72076 31.10771 31.02518 32.82829 30.68677 32.29063 33.91761 32.99168 32.80221 30.31081 30.32907 31.44369 33.48206 30.70282 30.22708 30.5805 31.19684 33.20475 32.25714 34.70826 33.75093 33.09889 36.744 33.50032 33.69517 34.9812 33.36211 33.25303 32.67492 32.13236 31.78972 31.70275 29.45517 28.92665 29.66114 30.61677 29.99521 30.78829 31.37158 32.03868 34.06845 34.14402 32.40277 33.44889 33.39896 32.09019 31.19444 32.27308 33.70002 33.71458 34.90676 35.14795 35.85326 35.29546 35.69051 35.74541 35.65818 35.62228 34.98263 34.40293 34.50274 34.74493 33.73857 33.12043 32.15287 32.93005 29.57399 28.95884 28.82023 28.38317 30.30719 30.77944 34.07419 33.1964 32.2126 32.56239 32.80493 32.06322 33.01777 31.98608 31.89663 32.84288 34.59874 35.49838 36.20598 34.56757 34.3353 36.19046 36.06778 34.75228 35.6916 35.56602 35.29498 35.03539 34.12512 34.31343 33.74968 33.01096 31.16449 34.25808 30.81885 30.59333 30.99195 31.24382 31.03986 32.04921 33.21551 32.99878 31.08328 28.53266 28.8542 30.05397 32.36988 32.70532 29.89011 31.44912 31.80651 31.02414 31.74328 30.93402 31.09869 31.71314 33.57661 33.24184 33.60718 34.79291 34.54186 34.27827 34.21021 34.19984 34.06873 33.70971 
32.93502 33.56707 32.73738 32.84436 32.31425 32.31482 30.67742 28.07733 31.6714 31.5856 31.82842 32.52848 30.45595 30.86179 30.94 31.58609 30.64274 31.7115 33.06296 33.026 33.41993 32.05067 32.194 32.04308 31.59574 31.8276 31.80766 32.80356 31.88343 30.35334 30.65794 31.85828 31.30292 31.33323 31.71533 31.41376 30.60618 32.73502 32.66305 30.85063 28.83496 29.12403 29.52198 28.23055 27.2263 26.89838 27.7728 27.16074 27.34206 28.62861 29.37789 28.82184 28.64112 31.83337 31.68237 29.27676 28.41172 28.35672 28.43499 28.66451 28.80905 28.68143 29.07174 29.60509 30.07554 30.82235 33.32137 32.55075 32.58649 30.13615 30.66031 33.59631 29.40036 30.40767 29.49293 29.8508 29.51806 29.43488 29.32952 31.52037 33.16891 29.38289 31.18487 31.5013 31.94406 31.92443 31.81616 32.65976 32.42031 32.79073 32.90396 32.90523 34.01956 34.8379 33.24689 32.15894 31.37584 31.00791 31.00431 30.36577 29.86399 29.63821 30.60266 32.91618 32.80596 30.42373 30.62536 31.52949 33.3688 32.30957 -9999 31.2351 31.59546 31.30215 32.79926 31.90728 33.71053 34.29275 34.40663 36.45419 35.51151 35.00199 34.89668 35.72357 34.95482 35.50725 34.59143 34.91357 34.31216 33.44806 33.64071 33.03077 32.06278 31.31165 31.01139 30.56306 30.92164 30.34409 30.63235 30.72966 31.53787 31.12854 33.61262 34.5061 32.51482 33.03067 31.88697 31.21656 31.45051 33.78334 34.72454 35.46976 35.51215 34.03981 35.02161 35.45237 35.79049 35.74214 35.62912 35.59072 35.14104 35.17223 35.02593 35.04914 32.65689 32.71776 32.01725 30.98085 30.12776 29.70556 30.44801 31.47473 34.15512 31.76921 33.26708 29.56264 30.0848 29.83384 29.59933 31.18034 30.92516 30.48593 30.02615 31.89854 33.88935 29.36303 28.34986 28.94661 29.8527 32.27063 32.79153 33.13324 33.34555 33.90944 34.4107 34.30052 34.28523 33.11533 32.15436 31.13799 
31.6687 31.52975 31.24356 29.71857 28.35657 28.15222 27.80053 30.0637 32.23696 31.18662 31.57868 31.66092 32.60416 33.28413 31.91183 28.96959 28.95444 28.81337 30.37061 32.14033 32.83194 31.00874 31.51354 32.63057 32.44902 32.99257 33.16978 34.07756 32.12431 30.69698 32.19407 31.37809 29.70197 31.94426 32.59192 32.51482 31.55947 29.52522 28.27936 29.28443 30.66374 29.74798 28.62138 27.98181 28.33249 31.20434 26.99277 26.65372 29.04315 29.71184 29.7748 31.56106 29.73626 31.30158 31.65983 31.61263 30.60943 29.74415 27.94039 28.52141 28.83477 28.82319 28.87599 29.11051 31.14563 30.51654 32.14507 32.0491 34.31298 29.94611 30.30917 28.93848 28.88338 28.89601 29.32429 29.5425 29.88728 29.883 28.66763 32.61526 30.05619 30.55542 30.68283 30.19443 32.9481 33.64667 33.16825 33.3863 32.41546 32.48984 33.20121 33.42897 34.40094 34.58919 32.42307 30.6823 30.47362 30.77971 30.40854 29.21369 29.18894 28.82177 30.7205 32.90625 33.67527 33.17593 33.36901 29.61094 31.39211 32.9868 -9999 -9999 29.9727 31.30284 32.62587 34.86301 35.12244 35.38845 35.22166 36.13373 36.06031 35.91932 35.74401 34.11872 34.44318 34.48072 35.08084 34.17855 34.06944 -9999 34.35414 33.34663 33.40978 31.03802 30.39221 32.4429 33.96604 31.86994 31.30882 29.16178 30.28753 29.70548 31.78878 32.06316 34.87891 31.51121 31.60486 30.73647 32.2564 34.80901 34.52436 35.14319 35.57365 36.44306 36.0623 35.66468 35.49473 35.56586 35.38589 34.98552 35.14449 34.66269 34.93051 32.95564 33.44161 34.59885 31.55623 30.54877 28.66137 29.7104 31.19506 31.73358 30.57096 30.2964 32.01552 29.32077 34.52135 29.24906 30.05251 33.00772 32.14206 31.39337 30.57551 32.3708 30.92191 28.96068 27.91015 28.72783 30.29005 33.52133 33.73047 34.20298 34.24307 34.12254 34.25335 33.5779 34.36249 31.7036 30.44287 31.42596 
30.67987 30.74202 30.61561 27.68983 28.2903 29.68923 29.76685 30.24652 32.21784 30.94637 31.35464 31.42065 31.15111 32.61708 30.30091 31.85058 30.55724 28.74147 30.65195 32.54815 33.01277 33.51862 32.49629 31.99632 32.68519 32.56776 34.03014 33.57441 31.67003 30.35888 31.2683 30.60896 30.30332 31.78307 32.45367 31.27572 29.21153 29.4989 29.20991 28.80346 29.13142 29.91821 28.55774 27.77019 27.58095 27.4994 28.85496 29.31649 29.88619 30.35732 31.6709 28.1251 29.0162 29.64683 30.59324 30.85191 31.01098 31.58699 27.4555 27.60697 28.05748 28.6966 29.54444 30.03887 33.76409 30.72898 32.03027 32.42667 32.4629 33.11208 32.69796 29.27743 28.39004 28.71296 28.9916 30.05659 31.10077 30.77573 29.69168 29.35163 32.70585 32.94088 29.61855 30.14594 30.51809 30.97871 32.15183 32.54819 32.15899 31.83637 33.5484 33.07964 33.73246 33.41826 32.1826 30.74127 30.0538 30.30805 30.13522 28.86763 29.99349 29.46688 32.30508 30.34974 33.8588 33.5172 32.42074 30.09039 29.8331 31.51637 30.15764 29.81755 30.78383 32.00777 34.46503 34.69387 35.96588 35.17885 34.74048 34.99436 35.4321 34.31909 33.457 33.77831 32.98396 34.56693 32.93643 33.34929 33.83466 34.29898 34.65071 33.64358 33.60592 29.79656 31.23335 32.67714 31.55459 32.86068 30.05351 29.13671 28.99132 29.22986 32.92345 32.51547 32.51843 32.42904 31.16609 32.9479 32.81046 34.23656 34.58089 36.32139 36.33188 36.42376 35.62753 35.07184 34.8704 35.32032 35.7568 36.05859 36.07148 36.33191 35.25238 34.36908 34.04778 35.07195 32.67607 30.85313 29.22498 29.49676 30.26569 29.87981 30.81527 30.09268 33.08496 31.31474 33.16067 29.92201 34.31274 33.6068 30.99116 32.1917 32.25156 31.34414 29.32516 29.43637 27.94257 29.91988 31.50185 32.85211 33.60732 33.83884 33.88213 33.89763 33.44307 33.12789 34.36825 32.05828 30.12256 29.83073 
30.45249 29.50784 29.83965 32.03148 31.2659 30.19074 31.37492 30.49013 31.13311 31.82322 29.24335 31.11227 29.56374 31.92288 31.95401 31.39496 33.07509 33.51831 31.77981 33.24174 33.57721 33.55373 32.12285 32.01216 34.17425 35.72331 35.04611 33.92089 32.80857 28.71841 28.30337 28.93386 29.97898 30.66849 30.47209 28.90115 28.35114 29.87853 30.17553 28.27209 30.8019 30.74496 29.29961 28.8468 28.90167 30.17585 29.65672 28.72299 29.53426 29.89282 31.27526 28.75772 28.68386 29.88987 28.60356 30.25355 30.14922 31.10839 27.8146 29.59842 27.42075 27.4631 28.31464 32.44883 30.30901 31.58784 32.89631 32.64538 30.76844 32.26014 28.77937 28.46396 28.21288 28.78001 29.77972 30.29526 31.68969 31.70087 30.45888 30.81108 31.98501 30.88213 29.92493 32.00346 29.46008 30.17543 32.07602 31.69361 31.63058 31.66373 31.44711 31.02612 33.49353 33.30331 31.82829 30.62067 29.60475 30.68022 29.35722 29.49435 31.56725 29.17023 30.93511 32.82503 33.06236 33.62584 31.44602 28.73654 30.82078 30.54234 32.42194 33.47779 33.45641 35.48101 34.70992 35.10241 36.17556 35.68511 35.93806 35.06603 34.12042 33.43775 33.34784 32.72604 32.89651 32.59898 32.99522 33.5685 33.51215 -9999 33.86983 33.07375 31.85484 30.22923 31.34244 32.45462 31.73329 31.15113 29.60736 28.84858 28.26254 29.07747 30.95082 31.44239 32.18512 33.5882 32.83897 33.32085 34.57359 33.57866 33.13845 33.73288 34.65679 36.1041 35.9626 35.12355 35.76899 35.49355 35.73014 36.14122 35.76444 35.85911 36.17976 35.92765 33.54563 32.51316 32.55774 32.0668 30.47287 30.03653 29.42886 30.25373 30.2869 30.32965 30.24424 29.75145 30.69463 29.31718 32.90154 34.54536 34.66248 35.24965 33.42231 33.8642 29.70833 29.34877 29.99237 30.28351 32.17265 32.99345 33.63459 33.78663 33.11324 34.0232 34.40762 34.43761 33.9864 33.10431 33.83453 30.9298 
30.80796 27.46133 28.03251 27.99429 29.73393 31.27735 30.5548 31.97649 29.32514 31.54622 30.1114 31.19063 32.53476 31.64658 32.39141 30.38541 32.09692 32.50063 34.33861 33.09603 32.93888 33.05674 33.8686 32.16537 33.64343 34.10596 32.25023 31.63507 31.55677 28.21604 28.1473 27.92757 27.87358 28.42593 29.61787 28.71565 29.5732 30.98128 29.17692 29.78256 33.16601 29.9224 29.66019 29.78607 30.29815 30.1205 29.61906 29.51703 29.38793 31.52283 31.03597 31.15082 29.9185 29.43214 30.00206 29.67744 30.01297 30.06369 31.06916 29.75912 28.44458 27.18985 27.30559 29.684 29.88579 32.0041 32.16524 28.18649 28.42873 28.37083 28.1499 28.01751 29.77996 32.0823 32.417 28.78041 29.19249 29.96211 30.08305 30.25506 30.76691 30.76884 31.13274 32.84537 29.77827 30.25733 32.37474 31.90801 31.34506 30.87568 33.56197 30.87081 31.67051 32.33749 32.03765 30.65243 29.27821 28.42739 29.03399 28.69523 29.34085 29.37876 29.22124 30.3089 32.29039 32.5876 32.88903 31.26245 30.81169 31.52573 33.43301 34.16787 35.86222 36.20686 36.31483 36.22893 35.94975 35.67384 35.48433 35.06494 34.45644 33.94273 32.7406 32.26245 33.24895 32.31335 32.31522 33.14593 34.18227 34.13177 33.3341 32.23003 30.59583 31.60929 32.00327 32.73275 32.28386 32.65758 31.50333 28.76596 29.65764 29.84889 30.16636 31.2557 32.31697 33.82194 35.48944 34.11694 34.76865 34.9177 32.68743 32.06277 32.41064 36.01787 36.02583 36.19941 36.10727 35.30907 35.79401 35.85194 36.02327 35.96099 34.53639 34.64634 34.85907 34.56247 34.09228 34.90548 32.99446 30.3319 29.62079 29.26677 30.95633 30.18591 28.93413 29.138 31.11549 30.12627 33.04703 33.31725 34.84328 34.46714 34.26796 30.95793 30.97379 29.57299 30.49207 31.47186 32.15365 32.55986 33.63042 33.78111 34.02272 33.12697 33.8031 34.09875 30.84089 33.72052 33.51147 33.38188 
30.23968 30.56523 30.37808 29.37465 30.48158 31.86781 32.02152 32.08115 31.73685 31.82734 32.50251 29.56081 32.48526 30.86777 31.38817 33.24426 31.79233 31.64654 33.11846 32.92137 33.76393 29.51741 29.36409 30.71581 31.39392 30.34811 30.20752 30.94551 30.12076 28.59724 26.96838 26.44729 28.44545 27.9627 28.90946 29.17461 29.052 30.00349 30.90412 32.33702 30.79647 30.62585 30.6894 31.27789 30.5854 30.73387 32.03537 30.48524 30.40186 31.07736 30.73445 29.85566 30.72616 29.04178 29.26822 30.11355 29.07723 29.78142 29.31586 30.60574 27.78382 27.0623 27.64981 30.4312 30.86259 31.16044 29.86599 27.77708 27.74309 27.73327 27.85151 28.03691 28.96945 30.03091 29.18533 29.09425 30.53125 30.29584 29.88924 30.68145 32.84911 33.47262 33.51905 33.05087 30.10959 29.97646 33.69281 32.72518 31.06182 33.54742 31.34371 30.74171 31.08195 30.67004 31.59829 30.39625 29.08102 28.95744 30.02791 30.3183 29.52821 32.27444 29.94574 30.13966 30.12582 30.96431 31.41661 30.04992 32.21785 31.00914 32.24639 34.10003 35.00872 36.08497 36.14125 36.10172 35.62283 34.6686 34.70615 34.59306 33.95806 33.69885 32.29964 33.25914 33.22637 33.44197 32.50361 33.9866 34.64248 34.10388 32.51619 31.47574 31.45846 32.36971 33.51591 34.61813 34.82371 33.35292 31.56583 31.29905 30.6411 31.3933 32.22888 31.79426 33.42909 33.64841 33.22092 34.00838 35.21799 34.78708 33.10819 31.02813 31.93039 35.17637 35.8213 36.38277 36.48317 35.36614 35.59444 34.9014 34.91155 34.27855 34.13525 34.26586 35.74001 33.55329 33.7532 32.36235 30.82882 31.42968 30.20994 29.46731 29.25806 29.62155 28.88318 29.68591 29.6937 29.80832 31.51644 33.43226 33.01566 31.26298 30.3954 30.06703 30.21676 30.6707 31.78421 32.10423 33.60469 32.38795 33.59004 33.8206 34.26266 34.50614 34.35206 33.37089 33.82008 33.20261 31.70613 33.16295 
31.07878 30.88077 32.17039 30.31621 30.13705 31.95178 32.20328 32.32219 32.4768 32.58546 31.83481 32.72474 32.89648 32.96609 33.26875 30.95848 31.65412 33.00505 34.25669 33.33352 31.99387 29.21057 32.4673 32.92527 31.83294 28.72122 29.72972 29.88396 30.40978 29.85748 28.01472 26.9837 28.9788 28.85791 28.79016 32.29957 31.46959 32.97353 31.57919 31.23643 31.24159 31.23243 34.74111 31.4229 31.54171 31.95428 31.77802 30.32731 30.34632 30.67045 30.63257 30.62971 30.37241 29.20574 30.44002 28.24676 28.73232 29.85447 29.65631 30.26734 30.59644 26.63632 27.51964 29.31277 30.7994 29.10398 27.39028 27.52336 27.60784 27.74695 27.8585 30.95698 31.36736 28.45233 28.47914 29.64421 32.02642 30.3777 30.94717 32.04695 33.38459 31.95066 32.86266 34.80323 30.06417 31.74107 30.85859 33.15342 31.78035 32.43416 30.49825 35.607 32.56031 31.59306 31.49049 30.42968 29.52674 29.3472 29.69702 29.00377 28.61236 28.74957 29.69702 29.46533 30.86678 34.44077 31.55232 30.40978 32.88714 32.8017 33.36383 34.92468 36.11696 36.63383 36.52485 36.08922 35.24248 34.65929 33.88385 31.68683 31.52339 30.9031 33.67913 33.55617 32.2016 33.55169 32.85201 34.19165 33.61224 33.27574 32.04207 30.6833 31.6611 32.75455 34.14402 34.55713 33.3378 33.20535 32.36158 32.24297 32.66787 33.13536 33.66988 33.44764 33.23935 32.89376 32.63716 33.89264 33.45951 32.55023 32.57405 31.19568 30.922 33.5149 35.67484 35.43764 36.48194 35.97669 33.32347 33.28571 32.88223 35.07764 33.35065 33.35832 34.68544 34.67933 32.99146 32.68016 30.58057 30.97446 31.15869 29.67332 28.69082 27.61622 28.16561 28.76756 30.74498 28.68349 30.03527 30.00164 28.82609 28.95481 29.74718 30.27251 30.83347 31.09154 32.2716 31.52744 33.21424 33.42637 33.60233 33.94433 33.13244 34.66048 34.18073 31.98705 33.45064 33.40844 33.5167 33.38222 
30.62572 30.2805 31.0693 29.96997 30.10435 30.86371 31.56111 32.6099 32.49508 32.71163 31.56977 31.18184 33.26322 33.25591 31.57524 32.08898 31.46973 33.45924 34.43132 32.68558 31.80046 32.02225 29.68754 29.07185 30.15249 29.45569 29.65295 29.94193 30.77392 30.28834 29.3118 28.62035 28.72875 30.4953 30.56873 33.1111 34.1799 32.27833 31.44028 31.66366 32.37922 35.32774 35.87967 33.34602 32.57444 31.69864 30.7879 29.66259 29.80641 29.59984 29.55222 28.93533 29.70776 28.51864 27.85817 30.45601 30.10633 28.78416 30.04402 29.13645 30.47944 26.13051 27.25043 26.83096 27.00028 27.30829 27.42564 28.68713 29.25483 27.85557 28.93393 31.60086 31.77123 28.30663 28.45801 29.93316 31.82154 32.26514 33.40611 32.59177 30.17464 33.80318 33.32289 30.80178 33.22959 35.00057 32.1312 33.80055 34.34238 34.29144 31.69306 31.80083 32.2808 32.14381 30.72252 33.57306 29.77232 29.13828 29.30302 29.31175 31.91498 29.28459 29.50811 29.90887 29.78909 30.76427 30.67746 31.02325 33.51619 34.01445 33.94677 35.01595 36.36263 36.29019 36.06482 35.82203 34.64137 34.65523 33.90761 32.78979 33.25093 31.21542 32.82322 32.27657 32.27176 34.86915 33.67943 33.67192 31.3237 32.34584 31.36708 31.99037 31.99035 33.92913 33.87961 32.95314 32.19781 32.05796 31.40801 31.83338 34.05349 34.93823 34.29103 34.31389 33.06848 34.11082 32.32825 33.94934 32.25511 33.53553 33.12284 31.33914 30.92574 32.5682 34.55708 36.03971 35.48325 34.08033 31.82957 31.31946 31.62374 34.68424 34.39318 34.20808 35.20056 35.66719 35.64111 35.08275 31.5513 32.25375 32.0138 32.1961 29.06961 27.47382 28.71868 28.73702 29.13335 28.93789 28.11848 27.95933 27.81668 28.99618 29.68625 31.21783 32.6692 33.31455 32.15513 33.61823 33.3128 33.33734 32.32347 33.93997 34.52697 34.02575 32.52552 33.61743 33.25264 33.43551 31.84192 33.30055 
31.14356 30.9099 30.59982 28.71395 30.00297 31.71967 31.43064 31.34639 32.46817 29.52776 31.90498 32.51003 33.68686 32.30373 33.74709 30.99203 32.75757 33.72735 33.5455 31.74101 31.21744 30.00911 28.985 28.99794 29.22852 32.45597 29.41763 30.44838 31.52544 31.98048 31.97512 31.0934 30.38438 31.43578 33.14832 35.44781 34.03883 31.48563 31.44628 32.60911 33.96349 36.37861 34.96899 34.57586 34.99005 32.50936 31.42645 30.24019 30.94445 31.51147 31.53973 31.33033 31.25108 31.37171 27.90444 27.88672 28.33129 29.93559 29.96848 29.67401 27.03986 25.97333 26.20836 26.72359 27.14251 27.80698 28.66782 31.45811 31.3263 31.40406 31.8427 31.02779 30.15898 28.89349 28.60951 31.454 29.53118 32.25027 30.49047 29.83694 32.40522 31.09327 30.20104 32.12379 34.29565 32.5888 32.06023 34.6654 32.30954 34.33395 32.25226 30.44917 32.3741 30.2161 30.18579 29.66667 29.23448 32.18261 32.3274 32.07874 32.93484 30.59017 28.96749 29.68349 29.92057 30.23031 32.16858 31.55689 32.16441 34.20723 34.44823 36.4917 36.28867 35.80897 35.40588 35.79967 33.47546 34.45118 33.66558 33.5668 33.43991 32.2526 33.03309 32.77446 34.32055 34.68483 33.80441 31.4009 30.20294 -9999 32.76274 33.91568 33.82692 33.4191 32.07854 30.81844 30.33654 30.00185 32.55663 31.52824 33.37348 33.83527 34.63161 33.56972 34.90594 32.89019 32.78222 33.46012 33.01509 33.04964 34.12206 31.9074 31.52139 33.0365 34.62201 35.23521 34.43815 32.9556 32.34765 31.78851 31.94274 32.84999 31.78484 35.15634 34.26151 35.2863 34.50606 35.34801 35.13142 31.38323 31.61588 31.00239 29.64688 27.92869 27.58642 27.92703 27.38294 27.39636 27.49813 27.57057 28.19674 30.01423 31.50711 32.42182 32.39219 31.68313 31.41804 33.37684 33.25966 33.19881 33.40382 33.7104 33.88507 32.71845 31.94107 30.84183 33.29858 32.47773 33.60289 31.93166 
31.66004 31.70403 32.19911 30.12263 28.10449 32.63746 32.03776 31.95257 31.30167 30.87487 31.20283 33.30023 33.26046 31.04393 33.94736 31.85584 33.92992 33.11803 32.42134 33.11419 32.94133 32.39484 32.94538 29.25381 29.43629 28.92628 29.74986 30.25293 32.13643 34.26837 32.96339 33.12025 33.52805 32.44998 33.21323 34.68348 33.24807 31.73202 32.44855 32.68126 34.09357 33.85658 35.46896 34.77508 33.85067 32.93394 31.28823 30.70502 30.79341 30.83443 31.03689 31.92114 30.00679 31.72967 31.28551 28.33579 27.04316 29.78563 29.3856 26.72967 26.09251 25.91603 25.97391 26.99335 28.64285 31.26606 31.57969 28.75159 29.10863 30.25966 32.17815 31.22791 32.41176 32.13568 29.00241 31.09511 32.19498 30.8573 30.33088 30.60883 32.80315 29.807 30.04248 31.84339 33.67191 32.49345 32.73637 31.97581 34.50466 33.7534 31.12229 29.85282 29.70829 28.78842 31.08153 31.55923 30.27032 33.14988 32.36739 32.39879 29.19288 31.90007 31.59499 33.1007 30.59968 33.86234 31.30213 31.18287 34.1376 34.31367 33.63107 36.40685 35.42391 34.50732 35.36232 34.95379 35.46713 34.26958 34.07539 34.20893 34.63913 33.39652 34.49578 35.04271 34.95695 34.93325 32.65325 30.04472 30.03671 31.06142 34.34777 35.65071 35.26354 32.8944 31.33425 30.27276 31.31862 29.69647 29.77656 31.33006 32.71197 33.02275 35.21083 33.42041 33.57999 32.75048 31.60689 33.967 33.91944 33.93856 33.89679 33.79539 32.58463 32.23266 33.3643 35.30767 33.9919 33.34503 32.46206 34.89444 34.44221 31.21501 32.09602 32.07751 33.26768 33.7643 35.04009 32.38778 35.18453 32.71507 31.40287 30.55564 30.32052 32.75527 27.29462 29.32288 26.06339 25.44382 26.18895 28.24981 29.54829 30.39548 31.49537 32.5233 32.60265 32.53356 32.39834 33.36126 32.40245 33.22633 33.24052 33.48135 32.99437 34.18958 33.91632 33.62956 33.42385 31.80361 30.66945 33.21981 
31.8178 27.83062 30.03533 32.93453 30.94969 31.18959 32.58134 32.41206 32.50556 32.99148 30.4772 31.08745 33.46453 30.72152 30.57878 33.18123 31.5757 32.5193 32.85593 33.87871 31.47213 31.54956 31.59506 29.59705 28.18184 31.2674 29.07417 30.55141 32.29391 33.77709 34.37972 35.29219 32.32527 33.19598 32.28986 32.98537 34.292 33.21339 34.07556 33.97767 33.35348 33.5006 33.48683 35.17472 34.05693 35.34889 32.80537 30.96921 30.41609 30.33212 30.50438 31.1322 32.28517 29.79914 29.66876 29.49992 27.6519 27.10734 27.30208 26.77509 26.33864 26.01452 27.96047 30.15289 30.50575 30.90018 30.53616 29.87997 28.43418 28.64603 29.89347 29.47133 33.01308 30.22837 29.94472 29.68192 32.75822 32.18331 33.39793 33.25757 30.44256 29.37946 29.54434 33.27059 33.82229 33.28989 31.99399 31.27397 32.87923 30.78498 31.01745 31.95501 29.5632 28.1528 29.35118 29.90315 30.21202 29.67752 29.73897 31.07821 30.18564 33.92583 30.47221 34.10994 31.28815 31.14329 31.31222 32.11592 34.48604 35.64492 36.01237 33.10376 33.72135 33.86131 34.70901 35.53048 35.21514 35.08867 34.9622 35.16554 35.3086 35.54336 34.47194 34.84314 35.6622 33.84264 30.73511 29.03143 29.33623 31.36805 33.40781 34.53704 35.33884 34.62926 32.49607 30.81924 29.71271 29.09582 32.76566 33.36825 33.10361 32.2736 33.6395 34.59484 33.26908 33.49236 32.45181 31.68782 31.99983 31.85496 33.86193 34.0778 33.03519 31.93369 33.65368 35.13442 35.21178 35.59267 35.77938 35.04656 34.58977 33.2449 32.4238 30.9125 32.038 34.0688 35.02132 32.34424 33.30089 35.25454 32.25423 31.10957 32.55531 29.54281 27.33317 25.29729 24.24593 24.23954 25.51833 27.73317 28.83116 30.73425 31.97831 32.98795 32.16212 32.51961 32.2882 32.12782 33.54072 33.28817 33.35935 33.51298 33.2556 34.06562 34.11642 33.93574 33.56468 32.50826 32.0526 33.19459 
29.80239 30.00754 28.88963 28.58328 31.37702 32.54095 32.41722 31.98685 32.44297 32.71465 32.23972 32.45969 32.80802 32.68638 32.83234 30.98316 32.71974 33.43837 33.49147 32.59979 32.1694 30.33085 32.36926 28.14387 31.76824 32.59751 31.62273 31.56112 34.61598 35.67396 34.76878 32.78195 31.01011 30.91772 32.47414 33.5476 34.33942 34.85387 34.46754 32.67813 32.86768 31.37383 31.43087 33.02276 31.9885 33.92284 34.47246 31.49108 30.2084 29.67875 32.47662 32.47247 32.59672 32.06111 31.90801 29.54426 27.90178 27.26779 27.68975 27.35043 26.22106 28.1103 29.89155 28.84678 30.3751 30.5041 30.25256 28.22529 27.64114 28.72435 29.60982 29.73369 29.83315 29.02692 33.12565 30.18116 31.47445 33.62493 32.28263 31.79341 30.09028 29.57965 29.38462 31.37782 34.21505 32.68717 32.239 31.17334 32.46939 30.62369 33.41143 33.61562 32.22616 31.83261 27.92504 30.45159 32.43205 32.41814 32.28723 33.05348 34.04823 30.21744 31.68616 31.53742 32.05353 30.43108 31.6292 31.91903 35.05937 34.7049 34.95476 33.79807 34.35902 34.3637 33.61806 35.60094 35.68089 35.48603 35.61457 35.93457 35.89306 35.77771 34.61103 33.5705 32.69344 31.87247 29.87145 32.41123 29.8046 31.24423 33.25047 33.80585 35.64771 34.50069 33.43869 30.89098 32.61902 29.51958 30.26652 32.47459 32.22308 33.77402 34.61161 33.10828 33.42523 33.72681 33.49372 31.27079 30.58137 33.38943 32.13693 32.85321 34.08361 32.36942 32.57095 34.87035 35.7639 33.42271 34.35252 35.21827 34.8276 31.09457 30.98639 30.93188 31.57037 33.24805 34.43805 33.38649 32.11209 32.69792 34.26046 31.93799 30.67607 29.55081 26.87756 24.99694 24.08228 24.61433 25.48213 27.64637 30.17759 29.95627 30.43731 31.69398 31.93685 33.19612 33.33945 33.42897 31.98872 33.5455 32.74048 33.70245 32.90302 34.16222 34.30787 32.91124 33.59039 32.98721 33.25594 33.12807 
29.81512 29.83479 32.8768 28.19135 30.77862 31.66348 32.01097 32.59252 33.0026 33.17845 32.22174 31.7344 32.29696 31.38269 31.63737 33.41227 33.93291 33.42179 34.55265 34.69966 33.59261 28.78681 29.32231 29.00477 28.10396 29.72558 31.12667 33.1776 34.73534 34.04308 32.22176 29.40543 30.08489 30.83342 33.15879 34.17903 34.64539 34.33928 35.42969 32.72139 30.95788 29.84059 29.72622 31.22144 30.96249 32.22493 32.22049 31.06647 30.11418 29.71782 32.29085 32.67362 31.3196 31.96585 31.59262 30.91749 27.99011 27.29716 28.26026 29.50382 27.07895 27.61718 28.28934 30.19945 27.52155 29.43044 28.85707 30.54937 28.82732 27.19421 28.01554 27.95723 28.07798 29.11931 31.58945 32.74306 33.37157 32.59179 31.83117 30.31429 30.06936 29.51619 33.02267 31.25288 31.78515 32.1167 31.10967 32.85322 32.28651 32.24295 30.99601 31.30907 31.67867 29.13998 28.45714 29.37407 30.58625 32.69203 31.54045 30.15065 30.34506 34.24956 31.14025 34.38937 30.8532 30.04786 31.40783 31.85569 35.25946 34.95514 34.57203 34.28833 33.99318 34.18236 34.82204 35.47668 36.062 36.33044 36.1181 35.2249 35.23806 35.55703 33.68063 32.80319 30.00625 28.64129 30.2202 32.55293 31.08291 32.23562 32.53965 35.08654 35.35658 34.41946 33.73037 30.35689 29.72039 31.11747 32.38791 33.98233 35.52874 33.88809 35.15523 33.99162 33.40798 34.50052 33.73552 31.5256 31.39649 32.93512 32.71214 33.36141 33.63258 34.28922 33.21281 34.7995 33.50927 32.70287 33.6825 33.48736 34.80922 31.20508 31.75424 32.59228 30.48255 34.62212 33.09991 33.68568 31.44848 31.8114 33.88695 30.95014 30.65347 33.1774 28.14723 26.24817 24.9498 25.0404 26.42717 28.14682 29.53062 29.1081 28.92653 31.22693 31.50766 32.84869 31.93169 33.21698 31.94963 33.30431 33.95974 32.94357 32.86764 32.91159 33.91827 33.62491 33.43526 33.07318 32.75385 32.44781 
29.42519 30.7874 31.31541 32.3701 32.57411 32.51265 32.42252 32.73748 30.28347 31.92614 32.00544 32.80753 29.83197 30.73566 33.75234 31.89856 34.37991 33.73605 34.3035 33.71304 31.68013 30.07002 29.45705 30.28981 28.0463 29.54551 29.96519 32.34755 34.14912 33.28821 30.00451 28.93981 30.05652 33.37602 33.03762 32.74367 32.80602 33.14684 33.7747 33.90723 30.68431 30.83173 29.42097 30.16214 30.30143 30.9833 31.96596 30.99018 29.29897 30.26781 31.85873 32.4413 32.29333 30.41026 28.59065 27.4913 27.36305 27.25173 27.27416 28.00541 27.3161 30.82328 29.17144 29.26562 30.30519 29.9178 29.96285 30.29558 26.90946 27.07996 27.1201 27.4605 29.61466 28.16372 28.73137 31.30079 34.11207 34.89686 30.68565 30.31994 32.18365 31.89235 31.34209 30.83888 32.36827 31.1166 30.638 30.60752 31.35856 29.94864 29.7041 29.14954 29.32606 30.88257 28.41749 28.07419 30.08724 30.29235 29.12877 30.76466 33.91202 34.19672 31.50518 29.86964 30.49062 30.00295 31.98951 31.20356 33.12869 35.29499 34.7158 34.36878 34.01553 34.24446 33.48914 35.34241 35.95557 36.10316 35.39402 34.90018 34.85781 34.15507 32.72827 31.67024 28.98478 29.45923 29.04418 30.89034 32.46223 31.39889 35.65609 34.88922 35.35392 33.76862 32.0304 30.86133 30.55672 30.34503 31.91952 34.0918 35.40142 36.14347 36.09887 33.66537 32.21035 34.32222 32.22726 30.62996 31.25092 32.79787 32.7214 29.27859 32.18615 33.57716 33.47562 35.21607 35.37484 34.76999 33.28125 33.10043 32.32453 34.86584 30.52975 30.38888 30.29478 32.14073 32.79525 34.45269 31.97187 30.33891 30.14984 30.45981 30.7666 30.07061 28.48348 27.82748 27.18133 28.55377 29.72348 28.92303 29.03293 30.60303 29.80037 31.04537 31.22871 32.71638 32.99444 32.70404 33.50944 33.82892 33.14151 32.80182 31.47133 33.70703 33.58886 33.36258 33.26038 33.00923 32.4823 32.76915 
27.84893 29.76478 32.47022 32.46472 32.39128 32.36916 32.44937 31.66389 31.96265 33.21574 33.66347 31.54468 31.95843 31.79882 33.5278 33.85175 33.15276 33.6372 33.92638 33.25486 33.0644 31.46447 30.68438 29.94585 28.73398 29.78638 29.55239 31.32498 32.35446 32.29791 31.30871 30.55705 30.21687 31.44854 31.13636 31.58323 31.90323 32.49897 34.7739 33.96402 31.52203 30.01979 29.49824 29.96941 30.59556 32.96305 33.5025 29.74045 28.98828 30.28478 31.45026 31.80284 31.54372 29.65423 27.61521 27.11113 27.07435 27.90067 29.72492 28.24922 29.87931 30.1026 30.44666 29.78158 29.93532 30.0905 27.32938 26.68089 27.33144 26.94261 27.9189 31.11106 27.50911 28.07659 28.90839 33.018 33.8431 32.62457 31.4273 31.79383 32.36155 31.22803 33.24223 31.12737 31.11438 30.0914 30.01107 31.66131 30.449 32.58941 33.15393 28.63921 28.33604 28.87246 32.20518 30.10635 32.3426 33.13042 30.23392 30.31318 31.28974 34.13476 29.65517 29.47202 29.98089 31.64549 34.09703 31.19857 32.75913 33.76249 34.28493 31.86822 34.66975 34.49305 33.64292 35.08581 35.59706 35.34248 34.90641 34.74677 34.80219 33.54809 33.09116 31.90617 29.10327 32.16317 28.71382 31.12847 32.87402 33.41941 35.65845 35.73581 35.41631 33.2017 30.54955 29.29635 31.72455 33.06596 33.25645 33.59034 34.60138 35.46394 36.0038 34.53838 33.36003 32.80274 32.41372 34.08364 30.53579 29.28303 28.99895 30.25537 31.72315 32.1219 32.56941 32.96764 34.6685 35.0005 34.14008 34.96413 32.59886 34.25639 33.61737 30.00316 30.75757 30.15718 30.91088 34.21444 32.05424 30.71182 29.64363 29.79358 30.02756 30.40738 29.11512 28.28954 29.1256 30.90289 29.61903 28.60645 30.51375 30.71821 32.35948 30.92649 31.08737 32.59357 31.34952 33.95012 32.42082 32.09391 32.91644 33.37774 33.23402 32.21489 31.98867 32.57978 31.67423 31.82456 29.98673 28.918 
27.48452 30.39661 32.50982 32.2511 32.17367 32.31471 32.79528 33.00766 33.41557 33.31231 30.87201 32.52808 33.09714 33.66659 33.44466 33.65847 33.71104 32.9504 33.95163 32.65107 32.03419 33.37806 33.56821 30.54558 28.4991 28.08946 29.52292 29.9206 32.06303 33.09433 33.54325 32.94077 34.6722 30.45991 29.45378 29.52458 30.86106 32.36403 35.56543 35.67017 31.63417 30.30779 29.58269 29.09837 30.09892 33.86334 30.94123 28.48065 28.93985 28.5934 29.53575 29.78893 29.30875 27.89038 27.44733 27.42062 27.23055 28.00873 29.41672 29.55629 31.27688 29.56664 30.86445 30.44257 29.2881 27.00707 26.45712 27.1092 27.42614 28.50455 31.16172 28.01714 28.38604 31.61823 30.49623 32.4274 34.17299 31.67015 35.05947 32.11975 32.73538 32.05953 32.44435 31.06502 32.28246 30.16804 29.7245 31.63807 29.5464 28.22034 32.01637 30.29862 27.85717 27.89511 32.74108 29.72454 30.66673 28.43392 30.54489 31.68916 33.83056 33.36891 34.05534 30.50567 32.61902 33.78191 33.04627 33.32989 32.17435 32.65363 32.1338 35.23211 31.84897 33.03166 34.85833 35.07961 35.26385 33.79811 34.5549 32.83821 35.17667 34.83611 34.74016 32.43291 29.72308 30.49187 29.42851 31.10436 32.46875 31.41813 35.76713 34.95186 32.57108 31.40421 30.45071 31.35093 30.46649 30.47419 32.1606 32.69353 33.7802 33.96037 35.65479 35.71234 35.6796 32.93475 32.01056 32.89072 30.76814 28.90655 28.5811 30.61119 33.1797 31.32289 32.53064 32.75815 32.89545 34.96211 34.60889 33.68951 31.53163 30.01105 32.95781 29.99429 30.46247 30.5513 30.0712 31.98001 32.11806 29.5385 29.73259 29.64631 31.12331 30.01647 31.05599 32.87105 30.05251 29.58748 28.98275 30.15875 29.62765 31.942 30.70482 32.45183 32.39286 32.56218 31.55931 31.87148 32.18936 32.1443 31.49167 32.28515 31.63998 31.68087 30.85507 30.98982 31.82641 33.45748 31.46881 30.6035 
30.31907 32.33097 32.27127 32.46335 32.57679 32.86937 32.69289 30.24738 32.7231 33.26547 34.36795 34.44175 35.23624 33.74233 33.33805 33.33632 33.07493 32.93558 31.65487 30.05514 32.63607 34.34082 34.0546 30.69151 27.59712 27.80975 30.52527 30.51103 32.82438 34.48655 35.92806 33.81819 32.83287 31.13792 29.84455 30.17716 30.35186 31.93343 34.922 33.52837 32.11575 31.68671 30.22262 29.72047 30.71415 30.33113 29.06419 28.84282 30.60994 29.06606 29.04327 31.27681 30.53815 28.0946 27.97683 27.78635 28.32283 28.48978 29.12271 29.01491 30.65512 29.80604 29.82903 29.75327 27.31373 26.5273 26.50532 26.73064 31.04645 31.06791 28.97727 27.32984 27.65016 28.24032 31.18525 32.40271 32.90183 33.641 32.13643 32.37306 32.49017 30.40581 30.97063 32.55666 29.10307 31.8028 31.3064 32.394 28.66716 27.92056 28.4 32.82028 28.90427 28.36186 31.45901 30.89342 30.41044 28.59811 32.75976 33.50443 30.00567 31.52782 30.75798 31.69072 32.85621 30.27844 33.52032 33.25721 33.08867 33.79946 33.89165 34.54488 34.10889 31.6374 33.55355 35.28823 34.94889 34.47254 34.44875 33.18451 34.47613 35.86721 35.22467 33.06591 31.31532 32.38955 30.5351 31.0304 31.6132 32.61708 33.95964 32.83096 31.98216 29.8094 32.84255 33.75337 31.10308 32.57521 31.40636 33.84208 33.43319 34.43081 35.04346 33.86044 34.38991 35.3564 34.91601 31.3858 31.39195 30.9408 28.38553 29.30144 29.60524 30.59445 31.20787 32.63107 32.68396 33.49677 33.39718 31.91461 30.91492 29.21422 32.75133 33.25688 30.4535 29.17296 28.92233 28.6236 29.81926 30.69871 32.15694 32.12256 29.69966 29.74656 29.08547 32.10096 29.93204 31.17389 30.60598 30.66418 30.96949 30.82794 31.07422 31.07027 32.41283 31.52174 31.68731 32.05741 32.11907 31.89986 31.61473 31.54938 31.95028 32.25211 32.33344 33.2994 32.78812 32.71466 32.52856 31.64614 
29.78709 32.50985 32.43377 31.4423 33.04477 29.35566 30.61585 34.17221 33.79906 33.7552 35.49678 34.7901 34.93167 33.4533 32.86299 32.711 32.16806 32.5719 29.49188 30.87047 33.73051 32.61915 32.09432 29.00661 27.62949 28.13321 30.37543 32.62733 33.73139 33.4686 32.03386 32.00236 34.85479 34.2091 31.93119 31.67509 30.75879 31.13455 32.7835 33.33715 32.6999 32.74731 31.96524 30.21535 29.79687 28.64407 28.4714 30.61804 30.76021 29.48635 29.76564 31.46983 31.34966 28.46573 28.62928 29.32531 29.44502 29.64989 29.29622 29.1302 30.66488 30.32685 30.12403 29.82369 26.44677 26.39451 26.91971 28.89011 30.92281 30.65727 31.08466 27.08732 27.29256 29.09204 31.38294 32.5691 32.49141 30.35146 33.78972 31.45201 33.71653 32.01736 30.97466 29.99149 31.61598 29.81351 31.97365 29.09711 28.06052 27.87408 33.0009 29.56502 28.77152 31.62962 31.33805 32.74522 28.44501 32.18642 32.83123 29.96326 29.69393 31.4919 28.74567 30.34972 32.23758 31.42769 33.09298 32.50576 33.57651 33.57488 33.38612 34.33701 34.3934 34.60081 33.6609 34.34826 35.01673 34.39904 34.75766 34.33244 35.00185 35.06754 35.04626 33.561 32.23024 32.29158 33.02109 31.35511 30.3103 30.1872 31.04076 30.25019 32.53364 31.35497 31.02673 34.38267 31.67293 34.36249 33.45505 31.28442 34.44817 33.93138 34.20957 34.3412 33.16515 35.61153 31.68692 32.25996 30.30278 30.64646 31.27625 28.35954 28.27179 28.82368 29.46608 30.9376 32.29834 32.77372 31.42683 29.645 30.86265 31.06153 33.19142 31.66529 32.2839 28.97512 27.69978 28.66562 29.83272 31.94339 33.63892 32.71588 33.46415 30.013 30.1349 31.05049 32.05088 31.96553 30.20944 30.8667 30.17927 31.48872 32.56979 31.11892 31.16886 32.01814 31.61383 31.92105 31.86481 31.85123 31.83515 32.05581 32.23323 32.94664 32.93301 32.42132 33.74476 32.04739 31.88237 31.79059 
31.37052 27.75564 32.94652 33.27654 31.01185 31.96407 34.45691 33.92319 33.70029 34.23529 35.24036 35.29776 33.6518 32.651 32.7462 32.73152 32.32278 32.0041 30.64287 30.81967 31.61939 31.73434 30.20716 27.31019 27.7529 28.61423 30.0109 34.5551 31.45885 30.53897 30.91171 33.75038 34.88934 35.04287 34.64802 33.75876 32.38795 31.69505 31.94061 32.90813 33.88935 34.38255 31.43174 29.48601 28.25442 28.42142 29.81635 29.89286 30.68749 31.93098 29.65897 29.66061 28.92546 28.75146 28.92861 31.29976 29.68034 29.76662 29.30582 28.71223 30.5682 30.52072 27.38741 26.39821 26.48467 26.39944 27.98404 28.66262 31.01056 31.20895 28.1092 26.84221 27.56231 31.02935 30.49165 33.64059 32.73049 32.75425 30.73426 30.69724 30.94801 31.39196 30.18146 30.08895 31.13237 32.1079 32.56979 28.29805 28.2933 29.44296 32.53944 30.46744 29.07133 31.52303 29.12011 30.21927 29.39079 29.32038 32.59996 29.37225 29.291 31.85006 32.53911 30.85292 29.99992 31.27488 31.71136 34.10118 33.80921 33.78997 34.33287 34.18808 33.31546 33.96463 35.23872 33.12769 32.93982 33.86135 34.13927 34.78953 34.71977 35.35348 34.46006 34.01124 34.46004 35.5836 33.19102 31.1736 29.58664 28.13993 28.05424 29.03378 31.17646 32.25304 32.7706 34.61285 33.02911 35.38891 33.44872 35.41188 31.24705 32.74132 30.42642 30.88489 31.95249 32.96584 34.66134 34.20095 29.91243 29.61476 29.55044 28.83797 29.13039 30.78541 29.59137 29.99496 32.60399 33.32209 32.97455 32.40437 31.70115 33.24185 32.82507 33.54909 29.5373 28.09644 28.1671 28.75538 29.62508 31.26306 31.97639 34.12268 31.07664 31.04258 31.11082 30.42499 30.78902 31.80752 33.02312 31.38039 32.61573 31.00814 32.65825 31.42293 32.44286 31.7438 31.97767 32.2103 31.97328 31.94802 32.09346 32.39206 32.80559 33.05228 33.00246 32.79739 31.616 31.34032 29.56735 28.97751 
32.56456 30.272 30.19132 29.54538 31.33823 32.52224 33.85427 32.49006 33.4627 34.35382 34.71524 35.08729 33.05013 32.74609 32.70301 32.92815 32.17683 32.78633 31.12145 31.25089 31.68839 32.6461 28.62055 27.21584 28.15905 31.46374 32.90742 30.67841 29.81541 29.35553 29.50731 32.41906 32.56567 34.36357 34.22525 33.32888 32.50537 31.80308 32.06158 32.41783 34.53834 31.91867 30.20291 28.27101 28.38323 30.96384 30.3887 30.71348 31.38139 30.7225 30.7115 29.7289 30.50421 29.38113 30.27377 30.16917 29.71997 29.70939 29.4071 30.97681 30.89199 30.73894 27.2965 26.66176 26.6414 27.62099 31.25069 27.58341 31.24192 28.75628 27.68303 27.07245 27.47283 29.1489 30.45774 30.66512 30.55337 31.07747 31.66727 33.90674 32.99722 29.84536 30.95762 30.75375 32.36502 30.86753 30.82125 31.41148 29.38998 32.81977 32.98527 29.69311 29.68879 31.5518 30.29512 33.56644 30.86898 29.67065 33.88428 29.77047 29.26905 30.33838 34.35451 31.13718 30.8041 30.91326 30.9034 32.06177 33.66812 34.3066 32.12136 34.41087 34.31486 32.74038 32.92854 34.7379 34.53909 34.79876 34.90337 34.80857 34.68722 34.71832 35.7158 33.79983 33.3303 32.89006 33.26439 33.7135 33.52558 29.89979 28.07012 28.16814 30.2407 32.99339 34.26667 33.87706 33.75884 34.49251 35.6738 35.63333 35.46659 31.03613 34.34676 32.37196 33.98823 32.98508 31.64984 32.9595 30.92266 29.80561 28.86983 29.25821 28.72122 28.58973 29.01508 31.19342 31.5238 31.77585 31.15007 31.31516 34.83373 32.74086 31.60468 29.74226 28.6193 28.55904 28.66494 28.8043 29.86461 31.34009 31.14261 30.34858 30.92681 29.61645 29.34469 29.90085 30.37429 30.57252 31.83208 31.31751 32.47432 32.52307 31.38713 31.59563 32.97493 32.62622 31.99584 32.12251 32.10777 32.11441 32.15679 32.37988 34.36432 32.5171 32.80816 32.41719 30.90009 32.9762 29.57932 29.70998 
30.41296 30.30752 30.40105 32.06072 32.44799 32.79818 35.35431 33.40973 34.39606 35.00356 34.21292 33.90314 33.86685 33.38383 33.21376 34.45342 32.34229 32.53756 30.3953 32.07412 32.05025 31.25725 27.66056 27.99818 28.64889 33.15572 29.7246 31.78442 30.87972 28.52796 29.07655 29.99064 33.09108 31.02128 33.84916 33.17213 33.62042 31.54948 31.40258 31.6558 31.61232 30.55391 29.01548 28.14905 31.71497 28.63687 30.45841 31.78961 31.97404 30.445 30.80985 29.86287 31.12352 29.8523 29.82459 30.25313 29.91236 30.22804 31.17254 30.07668 31.37713 30.33986 27.37094 27.0515 27.22217 29.06533 30.1526 27.76668 28.96372 28.28467 31.10729 30.81064 32.87395 30.33553 30.32392 32.99553 29.96897 30.23591 33.50974 31.64342 31.99455 31.19576 32.07998 29.8509 28.83897 31.97492 27.61123 29.37037 30.10063 31.17983 29.40872 29.64926 33.11532 29.58934 29.50149 32.32224 30.67969 31.63368 30.7863 29.58094 29.73109 29.81871 29.96969 30.8966 30.64802 31.44194 33.30167 32.14897 33.49904 34.24994 32.39242 33.2838 33.47719 33.23314 33.76976 34.22445 36.23238 36.25377 34.50517 34.16845 34.05603 34.0914 34.91311 34.28222 32.86234 31.82285 31.52505 31.73852 32.68735 33.02297 27.99582 27.84923 29.68913 32.0634 34.22564 35.20053 34.53214 34.58058 36.02678 35.39563 33.98675 35.03749 34.46322 33.76608 29.59535 29.34361 31.77765 29.54687 30.89682 29.51534 29.82505 29.6574 30.48019 29.70483 29.00568 29.5483 31.12807 31.88894 30.81443 32.64877 32.05744 31.13831 29.63473 29.4479 29.32734 29.38123 29.42826 29.2537 30.01378 28.87242 33.30911 30.62463 30.75279 29.26377 28.74462 29.36879 29.88678 30.02715 31.72754 32.67035 31.84544 32.58649 31.4507 31.53588 32.29349 32.03221 32.02927 32.2766 32.28294 32.21917 32.0714 31.69741 31.34838 31.96638 32.8341 32.56712 32.08332 32.43387 29.05253 29.33766 
29.19355 32.27331 33.34592 32.6323 34.03543 34.99167 32.71594 33.697 33.93471 33.9963 34.55684 34.81874 34.38271 34.69755 34.27465 33.88215 31.84018 30.03495 32.63242 30.77213 30.68194 29.8943 28.37418 28.50146 30.16988 33.5329 28.53604 30.50439 28.38211 28.5725 29.83558 31.30332 33.63478 29.97157 33.11439 30.71954 31.28944 30.69929 33.06105 30.96505 30.75262 30.03966 29.01062 31.74945 29.34278 29.14776 30.39663 31.75761 29.50329 30.05897 29.64032 31.6553 30.01188 31.2429 30.58614 30.898 30.56412 32.11487 32.07317 32.17942 31.62573 28.76159 27.86868 30.23337 28.67687 30.34123 28.4628 28.80346 30.00838 29.08002 31.52381 31.71597 31.98677 29.74714 32.58149 30.76847 30.15594 32.89579 32.6272 31.21009 30.0284 29.64737 29.43292 29.94916 28.92105 27.9479 31.0901 30.62173 33.55473 30.83614 32.81365 29.26931 30.22291 29.61418 30.03408 31.16691 32.49583 32.905 29.8022 30.98497 30.03832 30.02399 31.83743 29.34285 30.50574 34.26244 32.94681 32.92963 31.21074 34.1102 32.57315 35.01344 35.32887 34.34077 34.54264 34.71313 34.97889 34.64479 33.36285 32.97366 33.73388 34.34558 35.14218 34.72615 33.21942 32.11249 31.17594 33.80836 31.36011 29.26516 30.49516 30.44185 32.99719 31.03953 32.51028 35.28524 33.51683 33.96716 34.49504 34.51061 35.05062 35.46912 31.08681 31.92285 30.46502 33.18925 33.5938 32.1687 29.51332 30.10061 30.56524 29.7856 30.26386 29.90609 30.32101 29.48706 29.9516 31.48096 30.99296 30.6049 28.80142 28.70425 29.37682 30.50218 30.2692 29.77332 29.46117 31.72545 31.24651 29.51865 29.66057 30.70501 30.39749 28.26812 29.19349 28.93184 28.9544 30.62204 32.55608 32.39919 31.22351 31.9418 31.79529 32.30538 31.94009 32.14952 32.14544 32.40142 32.22625 30.75741 32.07978 29.04465 28.99864 29.4922 31.48096 30.26745 29.03058 29.96116 28.38481 31.28226 
29.71997 30.73895 33.62809 33.44986 33.58369 32.26787 32.37083 33.84592 34.19439 34.4627 35.0966 35.37392 34.63428 33.16915 32.2607 32.20533 32.71406 31.30807 30.73447 33.1913 30.33815 29.94095 29.24072 29.07043 31.63572 29.81098 29.56601 30.22704 28.22329 27.639 28.81798 29.36147 30.04325 29.33627 31.15728 31.18512 29.10568 29.90586 31.15452 30.19445 33.02293 31.23414 29.79283 28.96934 31.44746 31.49475 31.57114 31.90098 30.36527 29.85528 29.04384 29.11322 30.66298 30.05303 31.13411 31.02624 31.94264 32.17299 32.26694 30.42614 30.6935 30.05706 28.7139 31.37654 29.1515 30.96102 30.29476 28.55422 29.99109 31.45099 31.35843 31.94712 32.00555 32.1272 32.34159 30.13395 30.3491 33.54274 30.84631 30.25128 29.96298 29.43219 29.14671 28.49554 30.82002 30.39688 31.06099 31.73869 30.83446 30.56163 30.15736 30.31146 30.09928 33.83914 34.20145 30.1798 29.71491 31.0535 31.57577 32.48041 33.81675 33.09124 32.62863 34.07465 30.62638 31.86043 33.34231 34.8603 33.30928 32.21203 33.05766 33.67136 34.11133 34.51163 34.65617 34.00278 33.37878 32.30745 32.43636 32.52248 32.59653 33.34977 34.07182 33.17141 34.05103 33.69206 32.35558 32.28715 32.53735 31.60759 33.33698 30.6288 30.0451 31.86794 31.77962 31.35335 32.90157 32.8194 33.64127 34.20603 35.4478 33.08342 30.5322 29.78097 30.75728 29.77465 31.30639 31.09171 30.03673 29.78061 31.41035 29.19248 29.74863 33.43633 29.99822 30.48587 30.09628 30.79207 30.56049 27.43573 27.41446 28.51368 30.02076 32.09121 32.06238 30.96347 31.04366 31.58273 32.45613 31.65401 31.8964 32.87698 32.2569 28.7734 28.38081 30.08809 28.03457 31.0444 31.27281 32.61307 33.07882 31.63099 31.86395 32.46078 30.30545 30.79227 30.67079 31.18895 30.50667 29.57173 29.02023 29.16717 29.1599 29.76302 29.58258 29.27553 28.84164 30.55906 32.50361 30.44266 
28.6507 29.95257 30.99677 33.44887 32.5626 32.2381 33.44326 33.53492 34.15745 34.43592 34.67684 33.93069 32.78812 30.57198 31.08696 32.43097 32.16135 32.66262 32.95826 32.49186 29.62794 28.51617 28.54894 28.80838 29.88585 28.7464 28.76099 29.60232 27.51256 27.01477 27.25481 28.69778 29.73307 31.19347 28.60369 29.43035 30.16766 28.62734 28.87099 30.82985 31.19215 30.88599 30.33908 31.18852 30.3655 31.22313 31.67403 31.1589 31.21063 29.8945 29.35995 29.06444 30.17126 31.7567 31.58397 33.53933 30.99058 30.31136 29.91653 29.52792 29.71625 29.94221 29.20354 29.58139 29.45686 29.12346 30.04063 29.38303 31.27984 28.35291 31.8518 30.11768 31.69122 32.21743 28.47769 28.88199 30.27514 33.03565 30.70234 30.44433 31.08194 29.57757 28.294 29.98855 28.14437 28.94093 29.74787 30.39302 30.29158 31.10344 29.4339 32.34167 33.61065 33.80727 30.72882 33.00278 31.00554 30.73116 31.0018 31.79097 33.26519 32.61251 33.08333 32.80708 31.08227 32.33838 31.38945 33.44794 32.2394 33.89639 34.66898 33.60759 33.94928 33.79798 33.93958 33.01538 32.79779 32.52768 31.60823 31.71421 34.29864 32.37963 32.89904 32.34008 32.42188 31.94217 29.99924 33.75753 33.18555 33.33218 32.02224 31.14824 31.22926 31.82975 30.46224 30.00495 30.13003 32.53995 33.65762 34.57989 34.33931 34.46019 33.87143 31.24587 30.78928 31.32959 30.86418 31.12272 30.69762 30.50252 29.79793 29.74031 29.92121 30.33577 31.73334 30.75481 29.73948 32.26259 29.04992 28.9994 28.44247 28.89802 29.59376 31.19909 32.18186 32.9168 32.7424 32.00529 31.42582 32.90472 32.76188 31.9507 32.69061 30.72779 31.90347 27.22601 27.68696 30.85874 31.30618 31.3837 31.79319 31.82262 31.72568 29.59417 29.1202 29.29351 29.15077 29.21358 29.34251 29.26561 30.43766 30.77399 30.57342 29.29144 29.09388 29.06233 31.217 31.03965 29.44728 30.36476 
30.73691 31.09619 30.8757 31.39182 31.55639 33.48721 32.99723 33.7924 34.14677 34.14294 33.36768 32.63899 29.91637 33.04163 29.40549 30.49496 31.64274 33.27554 31.44779 32.97314 29.394 27.6242 28.27284 29.14549 30.58344 28.66025 28.81003 28.20739 27.99947 27.68644 27.06113 27.89728 26.97152 27.60472 27.62063 29.51595 28.42718 28.32757 28.81742 29.87109 30.70284 29.98909 29.99276 30.28876 30.95646 29.4045 31.77324 30.73546 30.81468 30.34145 30.3421 31.89105 32.54055 31.07849 30.84232 29.86531 29.28115 31.89728 29.33903 29.85893 29.60044 30.18792 29.79488 31.25191 31.86021 32.50094 31.23237 30.51131 31.05103 32.05426 29.61411 29.69233 30.35569 29.77367 29.26879 29.29243 32.00637 32.56989 31.08667 29.98807 30.16167 28.76519 28.08962 27.70459 28.23535 30.90041 30.78156 29.59707 30.15868 29.92997 30.26293 31.36551 31.62102 31.60712 30.41136 30.08549 31.03784 31.48994 31.77791 33.16054 31.86209 30.90377 32.45364 32.84939 33.25136 33.85141 32.52269 31.82543 32.73186 34.94027 34.39198 33.63077 32.75389 32.7973 32.97725 33.03792 32.41483 34.38173 32.91824 32.06593 33.60244 33.8934 31.63319 31.591 31.68274 31.35702 31.21342 33.58295 32.06961 31.7774 31.37635 29.70453 33.27081 31.74805 29.50772 29.9211 32.5113 33.9887 34.51635 34.96929 35.81313 34.14491 31.96288 31.65128 31.65421 31.25952 30.79159 31.49462 30.88989 30.41305 30.3259 30.28699 30.32955 30.63323 32.30197 30.83794 28.90551 28.71424 29.05108 30.24667 30.72116 28.80494 29.56139 30.47505 32.47428 32.9543 33.05829 32.39335 31.86601 32.23183 32.78387 32.80578 32.78172 32.23024 31.28752 29.10118 30.47661 31.08437 32.57059 32.89003 31.65287 31.54399 31.63886 30.93106 29.30678 30.85651 30.83997 29.38351 29.46019 29.38188 31.20214 32.0123 32.06969 29.21465 28.99583 28.71206 28.85289 29.99965 28.17034 28.01791 
31.36147 31.64357 31.18707 31.39922 31.39189 32.15699 32.71785 34.41153 34.34635 33.4047 32.15424 32.31793 30.13296 28.60716 29.38527 31.33139 32.08393 32.83421 32.40993 30.93221 29.87293 28.05251 27.75806 28.88964 30.00533 28.50933 29.49256 27.86567 27.59852 27.79455 29.04734 27.99735 27.62431 27.50628 28.00574 28.46911 28.76273 28.93203 29.13566 30.017 30.01346 29.73963 29.60517 29.85887 30.00417 28.78254 30.87286 29.99899 29.96508 31.90934 31.23506 32.27933 31.48544 31.18306 31.48391 29.59819 28.97006 29.3101 30.94353 31.32972 29.03168 29.77795 32.00008 30.29473 30.29666 30.1132 29.00462 31.97176 31.07478 31.27145 29.16666 30.03349 32.22322 28.86304 28.96601 33.15876 30.37624 30.17176 31.37605 29.82339 29.42832 28.80767 27.94409 28.08018 30.30279 31.81031 29.61314 32.06372 32.19967 31.25419 30.83771 31.31289 32.72855 31.11771 31.42484 30.67065 33.08147 31.85528 31.9607 31.9206 33.67804 30.07459 34.05772 32.6227 32.30662 32.51346 32.50922 33.37111 33.89795 33.4376 35.08397 33.69316 33.02222 32.56638 33.23315 33.829 33.90844 32.5867 34.7364 32.72591 31.4902 33.79341 31.35294 29.98459 34.00595 33.60253 31.71321 31.74854 30.59024 33.74671 33.35355 30.63197 29.49191 28.91215 29.73281 33.90149 33.81734 35.53447 34.67042 34.1341 34.15118 33.58163 31.36961 30.97626 31.7099 31.40833 30.77542 30.92599 30.79738 30.9707 30.84336 30.56546 30.36583 30.57995 29.95302 28.86512 27.99561 28.70172 30.22824 30.1692 29.30052 29.18814 31.36269 30.67296 31.66289 32.34714 32.81572 32.85178 32.19975 33.10019 32.88559 31.51429 31.94237 31.87515 30.76853 32.057 31.94802 32.17804 30.62011 32.90075 31.87683 29.18346 30.69006 31.84666 31.79726 31.77132 30.47932 29.17789 29.17522 29.27825 29.04037 30.12474 30.47393 28.92257 28.97599 28.5753 30.81694 30.62247 28.15827 27.93114 
30.7129 31.50242 32.69071 32.51405 32.18601 31.37863 32.94491 33.05292 32.83857 32.25674 33.10451 28.02769 28.24554 28.9809 29.2821 30.84544 32.01342 30.74639 31.24122 32.7432 33.61302 29.32799 28.78873 28.07795 31.89181 30.68625 29.28365 29.05 28.97944 28.38508 29.33444 29.58627 29.07823 28.7878 28.21483 29.71245 30.68395 30.03315 30.44044 30.06121 32.20406 31.9815 31.35207 30.44204 30.58219 30.28108 29.3747 29.15786 31.34905 29.93693 32.37035 32.4698 30.95929 30.34688 30.28602 29.07855 30.9826 30.85298 31.3641 31.50278 30.35659 30.59532 31.00086 30.85906 29.35072 29.28523 29.07338 29.96821 32.08956 29.88958 29.97811 31.43738 31.11 29.94831 29.28999 29.69765 29.84171 30.87263 31.38039 30.64447 28.67488 32.44072 28.74532 30.30083 33.89893 30.47233 30.1911 30.76754 33.27666 30.78131 30.73689 30.99096 33.38649 31.68339 33.12327 33.83491 34.09029 31.61115 33.63422 32.86684 33.76822 30.40911 31.58512 32.96389 32.65736 33.06227 34.08266 31.37642 31.41504 32.23214 33.62618 34.17317 33.62254 33.36777 33.47286 33.97523 34.3469 33.59177 32.33149 32.295 34.36361 34.1305 33.96426 33.58661 33.50052 32.77972 29.44252 29.60599 29.8655 32.70091 29.6923 29.07788 28.78764 29.33032 30.18312 32.62258 33.78487 33.755 33.40876 33.9896 34.03492 33.32445 32.93328 31.48594 31.24412 31.12707 30.41092 30.75315 31.08964 31.43487 30.88493 31.06874 30.36265 29.8883 28.14628 27.722 28.26565 30.11053 29.35014 30.7765 30.31655 30.55051 32.00007 31.9497 31.98017 32.28612 32.5091 32.89086 33.04702 32.15392 31.52701 31.87462 32.86016 30.87973 32.37727 32.20014 32.1349 31.61263 31.437 31.4737 30.98939 28.84028 31.15856 31.72083 31.7573 31.60135 30.55621 29.45639 30.0475 29.97891 31.95175 31.18974 31.6416 28.61763 28.64257 30.66583 31.76765 32.60565 28.13042 27.93637 
31.93943 34.06139 32.92677 31.99882 32.42202 32.59474 31.69167 31.92277 33.17462 31.60234 29.21761 27.97136 28.73 32.11139 30.12563 30.7197 29.76249 30.8137 33.69608 32.0983 34.39389 31.1285 30.67214 29.44265 29.73591 29.4901 29.9596 30.32091 29.72341 29.47124 30.27108 30.74939 30.50061 30.15082 29.36366 31.3489 32.36187 32.11517 33.22795 30.86027 32.35546 31.42959 30.84564 31.25872 29.92979 29.15354 28.75553 30.43398 29.23522 29.65544 30.51964 30.41777 30.64215 30.22814 30.14483 28.91562 28.25167 30.16978 31.3172 29.35028 30.16579 31.67406 30.32182 31.59637 30.08413 29.74065 30.05885 31.05691 31.9657 31.27691 30.67142 31.31101 30.59046 29.71689 29.56784 29.85817 30.70127 32.21376 32.12587 30.4711 28.48717 28.79658 32.6836 31.08138 29.71974 30.44757 30.60995 30.39964 31.2767 31.67003 32.01402 31.7114 32.74192 31.60817 33.03262 33.30874 34.0391 34.25971 31.56829 33.61453 33.71228 32.02451 33.83525 31.46573 31.37899 34.09067 32.48963 31.61872 31.83873 31.03967 35.26217 35.78864 34.47271 32.74929 32.42009 33.48012 33.68504 33.95501 35.09132 31.27499 32.78503 31.63424 31.2173 33.86628 30.33335 29.96511 30.36157 29.8119 29.47096 29.75006 28.76071 28.23812 28.26609 29.4706 30.61089 31.18793 31.9718 32.63305 31.65941 34.17518 34.4411 34.27565 33.09085 31.8563 31.38997 30.55525 30.9357 31.07355 31.48542 30.65137 30.83071 31.22323 30.31634 28.17634 27.21457 27.46635 29.98322 28.66097 28.79859 30.19807 30.5824 31.01801 32.28423 32.64075 32.44084 32.40624 -9999 32.63846 32.90076 33.44702 33.01421 31.37619 32.71567 31.13062 32.64563 31.54373 32.4565 32.37844 32.95603 31.10424 30.30518 29.90716 29.65234 28.94894 29.02922 30.10449 29.19161 31.44311 30.62682 29.3621 29.22556 31.52204 31.19966 31.63459 30.45524 31.44222 31.18504 31.56668 29.38364 29.45383 
34.12001 32.48225 33.56839 33.99667 30.48889 32.91868 33.38192 32.10748 31.95575 30.76114 28.98435 28.89837 29.85264 33.22701 30.26275 29.69149 33.61415 31.00092 31.87008 31.58996 34.28154 32.03165 31.6411 31.28601 31.02638 31.04023 32.48133 32.19036 31.48161 31.0353 31.31459 31.86597 32.08773 31.01886 30.07201 31.94599 31.55318 32.97689 32.15568 31.65047 31.35582 32.13621 30.54637 30.5883 29.93492 29.5006 29.32681 28.88923 29.53263 30.13987 31.72879 30.76643 31.34981 30.85618 31.25126 29.90344 30.26591 30.87575 29.03429 28.85138 29.58575 32.71161 31.32307 32.79966 30.52947 32.49129 30.74861 31.67149 32.65981 30.8839 32.02281 30.18083 30.12108 29.28806 29.66054 30.01291 30.25326 31.17259 30.75323 30.25722 28.30844 28.36008 30.19842 32.78163 30.36813 30.55417 30.75851 31.58239 30.87141 30.567 31.30146 33.13312 33.72247 31.97896 33.43975 33.75064 32.59895 32.1927 31.70447 33.47518 33.89753 31.17071 33.09679 32.15358 32.39124 31.15767 32.34194 34.57361 31.90841 32.10882 33.28179 33.96702 33.03708 31.2395 31.76615 34.84456 32.63111 32.72471 32.85226 34.50577 34.26891 31.36105 34.06984 33.37536 32.65736 31.93792 31.28982 31.2526 29.55324 31.15177 28.99071 29.7048 30.01688 32.83653 30.00379 30.25565 31.70273 32.12322 31.86317 33.06646 35.30357 34.23954 34.26217 33.5697 32.424 31.39072 31.12945 32.49189 32.00884 30.59364 30.75303 30.82676 29.23079 28.46934 28.25132 28.14238 28.66168 33.35044 30.98438 33.46844 33.59102 33.82749 32.17416 32.95003 33.6516 32.25338 -9999 -9999 32.64307 32.76561 33.16667 32.77178 32.41461 32.58857 32.4013 33.25848 32.82822 31.48046 32.00782 31.83803 29.88758 28.85403 30.03808 28.89882 28.97038 31.72343 28.9502 30.15493 29.18816 31.33107 31.67231 30.38791 29.67865 30.61108 30.77636 29.73837 29.10944 30.37057 32.12645 32.37341 
32.10452 32.10269 31.77701 30.97928 33.36699 33.21191 32.68143 32.17659 32.18403 32.72135 32.64671 30.45728 31.0836 32.37128 30.77412 30.53075 33.68424 31.43167 34.27348 31.99536 31.76504 33.048 32.6044 32.28341 32.03603 33.05625 33.06726 33.71481 33.22983 32.57331 32.21012 32.86712 33.09475 31.89338 31.64891 32.04583 32.6155 32.74369 33.71885 31.3441 32.13882 31.75412 30.49416 30.41115 30.17259 29.65265 29.203 28.75913 30.48544 31.42993 30.05553 30.58112 31.95201 31.20503 31.63106 31.71645 29.8986 31.16817 30.54334 29.41274 29.33638 30.49821 31.49265 33.09891 31.91157 32.97432 29.66354 30.09138 30.4514 30.54697 30.20338 30.56071 30.6402 29.6679 29.98799 29.93899 30.8265 32.15273 30.83454 30.25706 28.4812 28.60831 28.6511 29.19918 29.77622 30.26204 30.70634 31.37713 31.03224 30.51117 33.65583 33.17001 31.88023 30.80221 33.54957 31.71094 33.31312 33.97628 31.4398 31.28893 32.23377 31.45675 31.17659 33.45969 30.96839 31.99064 33.67265 34.84037 33.38527 34.83272 34.8208 33.07498 31.70947 32.61309 34.24919 31.72198 31.71391 32.39436 32.40066 34.35677 34.47966 32.30474 32.07368 31.56384 30.6267 31.57714 29.52134 29.47193 29.0989 30.33551 29.28854 28.98975 28.86392 29.08864 29.2277 29.51221 30.57188 30.44781 31.92757 32.09068 32.75873 34.31739 35.00456 35.29247 34.51347 32.73472 32.36098 31.76514 30.79509 30.46091 31.22748 29.28508 29.05533 28.72565 28.0796 30.71591 31.17661 32.02594 33.78511 32.01429 31.96762 32.71321 32.72011 32.7585 33.30404 32.80506 32.58112 33.25129 33.45474 33.34348 32.42501 33.78405 31.6777 30.99488 31.76817 31.96517 31.45943 32.01764 32.06824 30.63308 29.66301 29.04372 30.09891 29.5333 29.25095 31.72217 29.82164 28.88914 29.24004 30.93728 31.37102 30.88639 27.88287 30.05567 31.16262 29.278 27.71722 31.37066 31.96067 31.10658 
32.46158 32.07788 31.98168 32.78405 33.24906 33.236 33.48683 33.74797 33.5124 33.35945 32.01491 30.54125 32.78022 30.05374 31.45446 29.03865 29.7532 31.78789 32.33423 32.8277 33.56638 31.89097 32.42195 32.54719 32.62171 32.84989 33.15521 34.13131 33.8714 33.99405 33.188 33.58239 33.77567 32.96947 33.22918 32.47958 31.24188 31.08067 31.19298 30.88157 31.70797 30.33461 29.84458 30.33382 30.74348 30.37449 30.69858 29.42458 30.67216 29.82533 30.13298 30.74862 30.88647 31.3599 32.3446 31.60674 31.26824 30.21915 31.4642 29.75866 32.00787 32.03176 32.80986 31.19373 31.73342 31.15226 31.89496 30.16141 30.25498 29.86894 29.72327 33.92851 31.12608 31.44348 30.98563 30.78646 31.80943 29.48866 30.5588 30.07522 28.7493 29.15964 33.97169 30.68126 32.69913 30.10079 32.28528 30.87307 31.79773 31.12143 31.87202 33.26449 33.17921 33.84291 31.18921 32.51857 31.83949 33.87709 31.62419 31.29514 34.29953 31.76544 34.98908 31.92109 31.32292 32.13515 33.10566 34.03639 32.48684 31.67443 32.03437 31.91982 30.82055 31.12676 30.21198 31.40061 31.48265 33.71491 32.36865 32.62497 31.47326 33.47923 32.95164 30.11846 29.28176 29.00815 29.23431 30.94872 28.63261 31.27018 30.12101 31.8198 32.02831 29.57304 28.64999 28.41464 28.73311 30.15961 30.01451 30.67273 33.44027 35.78398 36.19995 34.75365 34.55158 34.08931 32.46104 30.87751 30.3084 29.95506 30.60504 29.28664 29.02842 29.97569 30.62927 31.66001 32.92145 33.30548 -9999 31.809 32.96327 33.34048 31.6006 31.14355 31.74396 33.32508 33.58528 33.75689 33.48941 33.15988 32.83526 32.78111 31.91225 32.45588 33.45889 31.58118 31.85835 31.49294 30.91825 29.33292 28.79835 29.40024 29.82261 29.91283 30.67958 31.78015 31.04766 28.88033 29.00676 30.19621 31.4204 30.98657 28.28774 27.7264 32.39538 29.1906 28.80186 31.36742 29.81479 28.15464 
32.52623 32.31019 31.86784 33.77873 33.64015 32.10875 31.04708 32.44236 33.44719 33.38681 30.95225 30.52809 31.613 31.88807 29.63177 28.87705 29.41603 30.25523 32.85025 32.68162 31.62858 34.49699 32.56643 32.74232 32.08665 32.84976 33.1011 33.92629 34.8286 35.19397 33.9661 35.75862 34.09724 34.15249 32.7199 31.82928 31.94056 31.559 30.77605 31.61934 30.52587 29.36489 29.69408 30.42203 31.16675 31.12018 30.88507 31.08708 30.13916 30.43072 30.28814 30.78012 30.76223 31.82644 32.43852 31.82467 31.43015 31.63944 30.87797 31.03127 31.46056 31.99394 30.97705 31.34315 31.01058 33.74742 32.00116 30.28407 30.5242 31.03316 31.37599 33.42731 32.87535 33.75332 32.11817 32.2265 30.31003 29.99446 30.7116 29.81863 28.86981 30.15215 29.98265 30.49017 30.13409 30.8943 33.09775 31.5608 31.8185 31.77834 33.75369 33.41014 33.40038 32.07147 31.32421 33.62547 32.00032 34.53347 32.10493 30.85486 30.82546 31.15671 32.12891 32.49438 31.61014 31.41546 32.90395 31.85538 31.43404 30.99222 29.62402 33.62425 30.88775 30.36599 31.17129 31.06977 30.09045 31.4023 33.73629 31.34115 33.61361 32.9368 30.54975 29.66763 29.82529 29.12722 28.79461 28.53659 29.3254 31.18407 29.87272 31.97005 29.02058 31.46479 29.24618 28.37232 29.14385 28.89965 29.77099 30.01084 30.37921 33.30606 36.07072 33.40478 31.87998 31.49107 31.24725 30.10439 29.8572 29.7146 29.72984 29.44049 29.32518 33.6056 33.42333 -9999 31.81515 33.87669 31.25352 32.91982 32.70186 32.9918 31.14654 31.71427 31.61111 33.40654 33.49126 33.38465 32.83295 32.70747 32.35595 32.06063 32.65248 31.32796 32.40968 30.91322 31.66838 31.52332 30.56698 28.83358 28.81058 28.94815 29.88069 29.51848 30.1837 31.52695 31.97248 29.74388 29.27999 30.81846 31.60917 32.30325 28.54596 28.38858 29.4045 27.83181 27.99724 28.34098 28.23009 29.22742 
32.46554 33.15743 32.25043 32.17353 32.04445 31.75872 30.80612 33.23123 32.93776 32.3387 31.70836 31.13423 30.02168 28.92875 29.0039 29.59607 29.63602 29.97826 34.23481 32.62023 31.7604 32.5112 31.22967 32.39641 34.52921 34.6799 33.54716 34.12627 36.09073 33.85714 33.60967 33.20051 33.18805 32.66746 32.36237 32.71449 32.36295 31.41237 30.43388 29.96972 29.76849 30.78286 29.85378 30.02949 30.3672 32.30719 31.73681 31.38275 29.86291 30.03655 31.35524 30.92077 30.33256 31.14224 32.41174 31.00554 31.55664 30.24788 30.83329 31.48392 30.54253 31.79741 32.15322 30.1195 33.28049 31.78005 32.38631 30.64909 31.84088 31.5701 30.07505 31.77739 31.67493 31.09742 31.46521 32.00035 30.15507 30.26145 30.50381 29.34954 29.03991 29.13569 29.21185 29.65153 30.31656 30.1793 34.11373 33.01871 32.38268 32.79639 32.33336 31.70157 31.97979 31.59389 31.53234 31.56802 33.39738 31.41492 32.51823 33.99812 31.49247 31.39481 31.68602 32.90429 32.25678 32.47844 33.24784 32.78835 31.27528 31.5914 29.80836 28.93151 30.297 31.45646 30.75832 31.03464 31.29326 30.00345 30.10905 32.97469 32.60169 30.60475 30.05161 32.54961 31.68323 31.4359 29.04443 29.14874 29.93005 28.92514 31.30851 28.85613 29.26493 30.01453 28.87286 29.10213 29.58332 29.2839 32.18631 30.45694 29.91117 31.24562 30.98639 30.64057 30.4363 30.02612 32.19783 30.63507 30.72419 29.50237 29.74703 32.45782 32.79338 33.37827 32.48624 31.76874 32.69854 31.66902 31.20416 31.08029 31.88108 31.64816 31.52349 31.55961 31.80364 32.67735 33.7662 33.21827 32.69418 32.4163 31.70056 -9999 32.422 31.78971 32.51509 31.45056 30.17786 32.36007 32.32392 29.94285 29.29094 29.38206 29.21614 29.50116 29.40354 28.828 29.06498 28.59821 32.63276 31.12456 30.96638 30.53018 28.78697 28.66887 29.27141 30.04006 28.30743 28.55244 28.41665 28.44943 
32.8731 30.30173 31.77352 33.0074 33.33268 31.76398 33.58004 31.74928 31.88823 31.6699 30.50365 27.1949 27.62113 28.17023 28.98449 29.63921 30.70819 30.63106 31.47116 32.50148 31.65927 32.0043 31.08307 34.60787 33.12824 34.00589 33.65781 33.24306 33.90867 33.407 34.66053 32.69042 32.58536 32.76352 32.62271 32.6864 31.99463 31.39011 30.63031 30.43435 32.5182 31.65669 31.25595 31.27289 30.35039 31.28626 32.74774 31.31049 29.9166 30.2441 30.72523 30.24271 30.29242 30.71285 30.05328 30.05155 30.91465 30.61777 30.53675 30.41298 31.17583 31.36506 30.94017 32.56175 31.42001 34.14587 31.49742 32.93853 32.81767 30.40052 30.16527 30.81762 31.66936 30.44475 30.72667 30.6007 30.24837 30.9946 30.39006 30.93702 30.75845 29.18144 29.59955 29.95147 30.40636 29.56489 30.85204 33.16179 33.21383 33.31802 32.49945 32.46235 31.9837 33.61092 33.96609 31.57858 32.71062 32.02285 31.93285 31.6919 33.15084 30.29837 31.05877 31.36868 32.31171 33.86296 34.10732 34.97268 34.43793 33.27521 31.0113 29.49219 30.36678 30.87147 31.07334 32.44543 31.33751 31.08749 29.69545 32.55914 32.66019 31.62394 29.90718 29.41111 31.76397 31.99934 30.43505 30.08066 31.67606 29.13031 31.64683 30.73518 32.28841 31.33909 28.40193 31.75722 30.47335 31.87359 29.42527 29.46873 29.8854 29.83617 28.97927 28.67536 29.82136 30.36384 30.64564 32.08316 32.37975 31.15575 31.07822 32.16434 32.68352 -9999 -9999 31.68577 32.20549 31.70577 31.73844 32.4481 31.73771 31.67245 32.41926 31.43175 31.51681 32.81004 33.33304 32.83495 32.52998 31.72173 32.46984 30.64872 -9999 31.97494 32.47786 31.43037 29.91743 29.2622 29.93139 31.43272 30.28839 29.25515 28.98118 29.30433 29.67041 30.00918 30.55378 29.84423 29.58284 32.40536 29.94861 29.14463 28.92053 28.86899 28.58736 31.3126 28.1544 28.31767 28.49956 28.66257 
31.9966 30.11204 32.97509 31.62604 33.58821 31.77115 31.92767 30.23949 30.44882 30.20046 28.67582 27.25108 27.38279 28.09961 29.09343 29.91672 30.78843 30.93524 33.8009 31.68915 32.83348 32.66459 31.79174 33.81374 32.55471 34.01278 32.49921 32.81012 33.81079 33.86754 32.40678 31.84672 32.38637 33.30696 32.73705 32.51086 33.74144 32.08087 31.82477 30.46952 32.50418 32.11489 32.22313 31.4309 30.48323 30.82324 31.26776 31.61445 32.09481 30.51593 30.42626 30.25082 30.82084 31.23451 32.02675 31.86651 30.40973 31.14982 31.90317 31.30313 29.67465 29.96649 32.22887 30.29013 30.46737 33.75719 30.91644 31.19804 31.08164 30.60416 33.9873 34.50534 32.87171 31.83417 33.67506 32.21425 30.95451 31.04447 31.13213 33.47509 30.41015 29.45494 29.68833 30.38538 30.54098 30.03971 30.02599 30.86683 33.62408 33.2452 33.28088 35.02763 33.14509 32.66906 33.99702 32.18488 31.74036 31.75681 31.31279 31.74749 30.41655 29.92163 30.13226 30.38599 32.19456 34.33318 35.53637 35.49855 35.41195 34.42455 32.36205 31.12725 30.16398 31.09225 32.38562 31.79044 32.11662 31.64152 30.25976 29.7775 30.00423 30.01366 30.01677 29.65634 31.4334 31.94296 32.56434 30.75969 30.67847 31.02489 30.3931 32.44738 31.35624 31.77817 30.0852 31.4586 29.22344 29.41035 28.94842 28.07504 28.09515 28.36695 28.24248 28.14118 29.0552 31.35619 31.78612 32.3111 30.68782 -9999 -9999 -9999 32.4372 32.80589 33.08816 31.70771 32.52295 32.55859 33.40122 31.7108 31.94235 32.3711 31.92013 30.3215 30.63362 31.86184 32.13169 32.25888 32.31158 31.58896 32.24824 30.92181 32.0466 32.07347 32.31581 32.46892 32.46707 32.7162 29.9533 31.48407 31.97602 29.66879 29.3152 30.0596 32.37523 32.21659 32.25953 31.50481 32.2077 31.31256 31.24061 32.42203 28.76926 28.90922 28.75154 31.45306 28.22888 28.33316 28.55376 28.62693 
31.99807 32.0898 30.41188 33.41295 32.02688 33.31693 33.04177 30.66843 31.15513 28.10209 26.69225 27.38919 27.84806 28.66767 29.38077 30.35562 30.63509 32.26838 33.66073 33.32139 34.30702 34.2839 33.46271 33.58599 33.49171 32.97161 32.97651 33.46371 31.48568 33.19112 31.74298 32.19674 32.23001 32.56966 31.77664 31.78551 33.60731 31.92787 30.8329 30.33629 32.46786 31.53395 31.24133 30.80305 32.87006 30.72972 31.1955 31.41147 31.14761 30.87416 29.82322 30.21366 30.88687 31.0777 30.68107 30.81032 31.80468 32.05848 31.60437 30.83147 30.61238 30.35226 29.79029 31.70274 30.53377 31.50214 30.10355 30.42467 31.1491 31.19217 34.59843 34.90958 33.17321 34.23795 33.45317 34.44914 32.35826 32.23489 31.9968 34.02798 33.41438 30.08347 30.39755 30.741 31.93492 31.56789 30.75802 30.93615 32.9405 33.68827 33.45208 33.65337 34.69355 31.04095 33.32405 31.43226 31.45969 31.40543 31.6417 30.74006 30.17557 29.82558 30.61524 31.80289 32.84455 33.99857 35.30371 35.78975 34.84245 34.09814 32.65895 32.57769 33.43018 31.76525 31.06683 30.84898 31.47736 31.79895 29.60349 29.534 31.03542 28.66228 29.11153 31.10955 31.42104 29.8987 31.11756 32.49328 32.33137 32.7586 30.2992 30.50343 31.81637 31.38314 30.07133 31.91919 28.12963 28.12775 28.18324 27.88114 27.76763 27.42241 27.71757 28.2901 29.90512 30.5029 32.19914 32.90664 33.47631 32.59803 32.52712 32.73279 33.5752 32.98706 32.4202 31.78842 33.34607 32.87085 33.15308 32.23791 32.20252 32.55048 32.56067 29.08335 29.04429 31.89075 32.43944 32.42928 32.45737 32.28783 32.04134 31.3713 32.05764 -9999 32.13388 32.23119 32.31115 33.09565 31.69111 32.30205 32.46067 31.59387 32.50767 30.44694 31.1743 32.0866 32.04211 31.94792 32.09676 32.27448 31.26222 31.68477 30.91011 28.77706 28.75728 31.04031 28.24858 28.38781 28.47002 32.65998 
31.98932 31.69687 30.91795 31.02212 31.48346 32.16088 31.63743 31.44729 29.75468 28.13544 27.55822 27.83805 29.77 28.92901 29.62273 30.36114 30.97768 31.87733 34.08326 35.24706 34.56807 34.78726 33.23518 32.54137 33.33452 33.33667 34.36925 32.53293 33.6549 32.76382 34.30709 31.99638 32.15792 32.73722 32.47299 31.85256 31.87173 30.57453 31.27933 30.50726 30.58394 31.78534 30.947 30.48997 30.86936 30.49632 31.09745 32.13631 31.07151 31.08315 29.61442 30.44663 31.63978 31.90427 31.37128 30.89796 31.65026 32.37138 32.23403 31.28664 31.45491 30.86658 30.64681 31.33736 30.24182 31.7688 30.13281 29.97165 31.24005 32.83847 33.58124 34.70117 32.45087 32.56177 33.14351 32.38633 33.16568 32.5512 31.52993 33.22098 33.21815 33.42033 33.5592 33.48137 31.5947 30.90334 31.05915 32.59429 35.0261 35.21941 33.71806 33.55114 35.17144 31.80112 30.53005 31.06694 34.79674 30.70167 32.35292 33.55215 31.98268 33.41811 33.42319 34.54087 31.0302 32.56983 33.27684 32.38259 33.72568 32.42727 32.20985 32.83815 33.11066 32.7044 32.41852 32.12663 31.7465 31.86057 30.14219 31.61342 31.55356 29.1034 29.93443 31.24939 31.70864 31.66181 30.9154 32.65784 30.74266 30.51196 32.45484 31.66996 31.49858 31.33898 31.39707 28.82694 27.6587 27.85922 28.08912 28.54038 29.34432 30.4186 30.98437 30.38275 30.74489 32.29122 30.32133 32.62661 33.79543 34.05071 33.67531 33.27433 32.92727 32.71452 33.36 32.07683 31.53777 33.83438 33.05163 33.05676 32.37313 32.43022 32.42162 32.5249 31.89179 31.3795 31.44351 31.93763 32.33038 32.16931 32.82328 31.25309 31.35899 29.56484 -9999 31.1437 31.34626 32.17455 32.10369 32.21125 31.40066 31.56086 32.3415 31.49461 32.14567 31.30801 32.13021 32.10489 28.76343 29.32816 31.34373 30.82085 29.96941 28.7031 28.63948 28.25128 28.12561 28.44189 28.54209 32.47931 
32.16946 31.97291 32.35859 32.5011 31.25387 32.40272 32.18816 31.12209 30.0897 29.61289 28.53702 28.49027 28.50878 29.58531 30.84193 30.4318 30.81153 31.9493 32.71882 32.71248 34.436 33.75117 33.05909 32.53829 33.18515 33.68847 35.46897 33.65805 32.82583 32.09461 31.9693 32.81977 32.84397 32.25514 31.63591 31.00062 31.19753 29.92205 31.02871 31.5956 30.5257 30.95689 31.44776 30.09626 29.99982 30.4635 31.07889 31.44005 31.41256 29.99387 30.00777 29.65088 32.14547 30.91071 30.7599 31.72357 31.89127 33.4087 33.38012 30.86563 32.17742 30.65854 33.47318 32.93029 31.61343 30.44505 29.41352 30.60666 31.68545 34.8363 34.00662 34.56605 34.69 32.82986 34.37824 33.22884 33.52741 34.93309 33.65657 33.12409 33.66592 32.3764 34.02666 32.6081 31.46777 30.82944 32.18918 32.76509 35.07855 35.0797 33.60958 32.52755 33.02299 32.64942 31.92094 32.12569 31.52691 32.38004 33.0011 33.51046 34.46394 34.2312 32.33675 31.07103 31.22052 31.61378 32.21027 31.89675 31.09309 30.59428 34.67901 32.18295 32.23872 31.9684 31.923 33.55379 32.04746 32.07815 30.53216 30.92145 30.65504 31.53636 31.44695 31.89801 30.49765 30.6737 33.19448 32.87368 31.54309 32.26162 31.79506 31.70281 30.63691 28.92439 27.93595 27.36567 27.09974 27.80146 29.0957 31.5705 32.71639 31.86049 32.36718 34.66091 33.24734 33.45507 33.95339 30.61104 32.33229 33.62889 33.05671 32.59015 34.80152 34.6448 32.72917 32.02412 33.91947 32.1221 33.16496 33.50305 33.08147 32.55004 32.29419 31.35944 33.24287 32.6041 32.59543 31.41019 32.08588 31.99818 32.38239 33.57949 32.34023 31.29547 30.00386 32.40934 32.3371 33.00671 32.05317 31.38993 31.64586 31.45027 31.23509 32.09018 32.15954 29.19097 31.43537 31.26887 31.38618 28.54399 31.36713 31.2806 29.86457 28.545 28.16202 27.8858 28.02826 29.03941 29.78761 30.13779 
32.43979 32.06952 31.34956 31.76148 32.53062 32.19452 31.79306 29.38741 30.97828 29.68017 29.01652 28.90951 29.21852 29.48369 30.05117 30.55333 31.19112 31.91207 32.85452 33.10503 33.93514 33.63536 31.49546 31.13885 32.69023 33.37983 33.35406 34.20393 32.82024 31.97885 30.94393 32.72137 31.8646 31.66768 31.47702 30.98527 29.57173 30.9776 30.86248 32.29912 31.59356 30.55573 31.3285 30.52748 30.56307 30.51787 31.51771 31.94871 31.75979 30.23419 30.02554 30.5445 30.83784 31.21161 30.94997 31.11806 31.42909 32.54057 32.83835 30.90522 31.99195 31.19684 31.84042 30.71464 30.07205 29.51138 30.00446 31.537 32.44114 34.22816 34.70887 34.73341 34.54984 33.90537 34.37453 33.96617 33.38408 34.49903 33.98071 33.55056 33.52916 34.27888 34.36475 32.38899 30.96876 30.88498 31.21362 32.39514 35.18544 34.97597 34.88799 35.2203 32.91962 34.8956 34.96014 33.90939 32.9878 34.5766 32.78283 33.53952 33.61574 33.0383 32.16583 30.88255 31.9194 33.87099 33.71678 34.21325 31.62486 30.84382 31.01842 31.98335 32.87223 34.41587 31.0306 32.0315 32.29866 30.51888 30.37172 32.41679 30.31997 29.82205 31.8427 30.91306 32.53121 32.73746 32.84476 32.87724 31.81184 31.85122 31.86036 30.30302 29.18544 27.75732 26.75821 26.56325 27.05289 28.2362 29.83028 32.27537 31.4484 30.86204 33.21686 33.80575 33.97076 34.01969 32.75058 34.29502 34.10508 32.42642 33.15657 33.14462 34.62009 33.7038 33.51119 32.65512 33.569 33.03147 34.11912 33.32432 34.11487 34.30799 33.37984 33.65792 32.58909 32.87743 31.66125 32.06178 31.17871 33.30696 31.69302 33.63443 33.01888 33.56841 32.11224 32.22517 32.23715 32.92692 31.93637 32.0761 32.22949 32.15367 32.11647 32.06066 30.38671 30.34519 28.68105 32.34131 31.43615 31.37639 31.23649 30.92027 31.47285 28.9146 29.07254 27.59796 27.9022 29.43061 32.1729 32.1904 
32.52934 30.97858 28.84406 29.2528 31.16555 31.35462 30.51367 29.90199 28.72328 28.34513 28.49974 28.80742 28.97357 29.41018 30.37479 30.86692 31.40295 31.69149 32.48247 32.88498 33.91053 32.23769 30.63316 32.31427 32.24065 33.9852 33.54802 33.4524 32.82993 31.91446 31.37585 32.70469 31.05233 29.93779 30.65724 30.62435 29.43788 31.46038 31.09551 31.45284 32.78094 30.64383 30.80546 30.7359 31.91461 32.24656 31.18556 32.33153 30.42085 31.58802 30.45261 30.15447 30.55132 31.34542 31.78579 30.98428 31.34546 32.08946 33.13928 32.08358 30.33208 30.69123 32.42809 31.27839 29.97941 30.7745 31.48039 32.42472 32.88699 33.82077 35.30852 34.93355 34.37372 32.95844 34.26335 34.21919 33.05365 33.8504 33.63373 34.03586 34.16421 34.34944 34.64024 33.54393 31.54372 31.02137 32.41188 34.50422 35.1429 32.45737 33.02723 32.1309 32.15704 35.49807 34.61549 35.01685 35.12082 33.26729 33.84253 33.73782 35.20839 35.19181 34.95749 33.92284 32.50007 34.15805 35.39753 35.23977 33.72271 32.54324 30.93227 31.76782 29.63924 33.26342 31.59197 30.93322 29.61151 30.17021 32.18962 32.31251 30.07267 29.89655 29.9715 31.98507 31.44687 33.09882 32.68655 31.56177 30.74073 31.37943 32.16261 29.78345 28.60972 26.77247 26.26512 26.71305 27.47938 27.61349 28.66987 29.07854 30.42378 30.03043 31.98082 33.00356 34.52193 33.64236 33.41119 33.47931 33.17689 32.25916 33.27627 34.0237 34.62624 34.20266 32.2026 33.05355 32.72339 32.93864 33.88554 32.7828 33.9413 33.30928 33.24366 32.90177 32.98271 32.26227 31.68707 32.19855 32.10364 31.96715 32.80662 31.57906 33.35371 33.69437 31.36257 32.25882 32.32873 32.19046 31.62952 32.03453 29.91438 31.09481 30.37286 32.19871 29.87832 32.13161 29.31631 28.7185 29.23032 30.75797 30.95641 30.61923 29.63457 27.82345 27.66883 29.36825 30.78226 31.78582 31.82644 31.95696 
28.99421 28.89922 31.86284 29.32627 30.21122 30.76678 30.71319 28.574 27.24808 27.44676 27.86434 28.16478 28.90688 29.45345 30.43395 30.26735 30.62876 30.57688 31.79997 34.91598 33.64964 33.3295 33.13419 33.82298 30.45828 32.40042 34.12545 34.25961 33.25602 31.75235 30.87452 31.38726 29.38336 28.98879 31.41171 29.4318 31.50575 31.5854 30.9173 31.29124 30.8321 30.69287 31.08581 32.80227 31.3705 31.12818 31.77502 32.62218 32.45407 31.11479 31.16243 31.05804 30.63183 31.94287 32.29662 31.21564 32.57259 32.06662 31.02816 32.81501 32.93105 30.03762 30.32747 31.37261 31.79193 32.3243 33.69687 34.33698 33.33558 33.12197 35.50659 34.15364 33.85896 33.96342 34.41368 34.77415 32.32524 34.71318 34.37302 34.16129 34.36023 34.54686 34.88468 33.64624 32.56101 31.33121 35.06178 34.21428 32.97376 31.51596 30.31556 30.93812 35.02277 35.07615 34.38095 36.01394 34.83255 33.91937 34.68687 33.01878 33.77698 35.29199 32.74883 32.0397 32.71671 34.41745 36.31163 36.17186 33.63173 32.71557 31.35209 31.96375 31.23635 33.08473 30.51934 30.80666 31.92557 29.87018 29.93036 32.30119 32.34789 32.25021 30.64776 31.97323 30.2352 31.60303 32.10405 31.33449 31.08138 32.04499 30.81018 29.7537 27.73019 26.0753 26.03695 26.853 27.68634 28.23734 28.69238 29.00384 29.7605 30.83631 33.24481 33.6388 32.90828 34.2007 32.12055 30.74569 32.55586 31.1488 33.94664 33.42389 33.8667 34.10285 33.16096 32.69876 32.68191 32.73833 33.10326 33.1349 33.48346 33.182 33.3243 33.99979 33.20735 33.23293 32.15707 31.44183 32.38309 32.63123 32.99575 33.03415 33.0428 32.09441 30.90946 32.43224 31.15624 32.16533 31.74951 31.91907 32.01605 32.00958 30.81693 29.47767 31.984 31.23088 31.26885 29.85766 28.79389 30.06518 30.67477 30.39016 28.44551 27.57659 27.39038 28.13625 30.60463 31.509 30.95328 30.66613 
28.07429 28.41256 28.23637 29.25512 30.43008 30.82778 30.77755 29.082 28.10143 29.44381 28.04924 28.48289 28.77312 29.0973 29.51944 29.64856 29.64145 30.1609 31.50378 33.29533 33.89705 33.78772 33.45109 33.25825 32.76044 32.47898 32.64614 32.70141 32.10617 32.68522 30.52464 29.58053 28.91081 29.77796 31.01234 31.58714 31.21762 31.38044 31.38964 31.19081 31.34277 30.62229 30.9767 31.87233 31.85485 31.41646 31.7151 32.27676 32.47211 32.54216 30.84702 30.3414 30.79295 31.89799 33.12586 31.27891 32.25876 31.27856 30.7602 30.80103 32.27057 30.71986 29.88447 30.99452 33.63993 34.08302 33.52086 34.07758 32.20333 33.36103 34.37916 34.56351 34.17765 34.27154 34.5615 34.69117 33.91817 34.2 33.71252 34.51001 34.36965 34.80818 34.90556 33.39872 33.28687 34.13311 33.1995 33.52089 32.93736 32.25915 34.6492 32.7714 34.91119 33.98497 34.62532 35.11807 35.4532 35.18878 34.39167 32.54043 33.57322 33.86857 33.69403 32.14008 32.1697 32.54428 33.3725 32.68912 33.32447 31.26098 30.10971 31.19983 33.50276 32.71685 30.29325 30.40295 31.53559 32.67068 30.40099 29.92443 32.49394 31.53949 32.1181 31.73563 32.09992 31.15522 31.78512 32.46758 32.46229 30.1816 30.04848 28.76712 26.87481 25.58025 25.93852 26.9318 28.11182 28.41867 29.44378 30.48302 30.73958 33.93948 30.03967 30.68286 33.6869 34.07337 34.2905 35.0526 31.88035 32.7785 33.95291 33.04078 34.13805 34.61301 32.80008 32.85403 32.64042 32.61066 32.72055 31.36211 32.73637 34.52111 33.41056 33.32851 33.43758 33.23801 32.03403 33.84631 33.82907 32.58261 33.17388 33.45166 33.83918 31.49438 31.40229 32.49813 32.40238 32.05157 31.80073 30.9468 31.85164 31.91012 30.87011 31.74228 31.65142 31.84607 31.06684 30.16722 29.21831 29.79165 30.66264 28.17348 27.10905 28.30902 29.07711 28.25372 29.5624 31.53914 31.70924 31.87028 
28.54766 28.33753 28.8207 29.43296 30.13004 30.63875 31.02224 30.23085 33.20045 32.7685 31.09058 30.78439 31.45261 31.34242 29.2468 29.49773 29.48389 30.40895 31.61989 32.15039 34.27047 34.30238 33.37003 32.89681 32.15852 31.78522 31.82824 32.46848 32.45642 31.67202 30.64889 30.912 30.88053 32.1552 30.80258 32.50272 30.80735 31.28165 31.57352 31.35627 30.50951 30.3882 30.67423 30.80346 31.5869 32.01562 32.76115 31.99776 32.23859 31.02393 30.72867 29.67661 30.63582 31.92256 32.28873 32.41774 32.59748 30.42289 31.70727 30.76643 30.5725 32.08847 31.60867 32.56373 34.21141 32.61647 31.42789 34.18041 34.51524 32.99913 32.74113 31.7538 32.66236 34.46177 33.31658 34.10158 34.00735 33.68383 34.19106 35.09054 34.48734 35.28185 35.08508 33.574 34.99279 34.87323 35.69796 34.12582 33.86088 32.27824 32.22571 34.08593 33.14699 32.71009 33.34701 34.25506 35.67606 35.58886 34.12434 33.28253 32.90644 33.72836 34.63576 33.60695 31.86497 33.25061 32.62497 32.28668 34.2804 30.49492 31.17567 30.84212 32.38234 30.14335 29.53359 31.46969 30.07537 31.03619 32.78535 31.25321 29.94759 33.53671 31.65709 30.31698 32.75588 31.52401 33.7157 32.60056 32.66555 29.84657 29.5567 28.36892 26.28351 25.51436 26.21098 27.44547 28.50435 29.49623 31.56957 33.49352 31.01243 31.3527 33.59825 35.02252 33.25053 33.97897 33.19081 34.21614 33.38644 32.82445 34.16492 33.83739 34.22526 34.57458 33.30059 32.06684 34.33892 32.34906 32.52504 32.65742 32.6407 33.17175 32.74307 32.11983 33.83229 32.70996 33.08675 33.14858 31.88727 32.15131 33.28396 33.57417 33.46465 33.31154 33.48539 29.75611 29.96748 32.18527 31.76905 31.00491 31.83211 31.7731 31.75896 31.62095 31.53572 31.57074 31.71883 31.94018 28.31757 28.20922 27.88188 29.31552 27.94991 29.74219 29.34092 29.14652 30.45325 31.58707 30.2193 31.7625 
28.1155 28.36594 28.22529 28.88511 29.14369 30.07754 30.66338 31.82342 32.12891 32.54964 32.19176 31.68613 30.53738 28.82129 29.28116 29.61428 30.25201 31.3248 31.55419 32.48355 33.52319 33.4444 34.80754 33.44488 32.34712 31.11621 31.42683 31.33364 30.99507 30.55588 30.0368 31.76528 32.31964 30.42893 30.74207 31.62528 30.69142 30.89637 31.43094 31.51586 31.09273 31.35355 31.33491 31.76661 32.18557 32.45842 32.6223 32.00276 31.25311 30.99547 31.63733 31.05734 30.91426 31.21731 32.55116 32.28802 33.3672 31.65127 32.6615 30.73501 32.62714 31.49747 31.99874 34.4327 32.39055 34.08048 33.33713 32.71783 33.07289 34.19978 32.45256 32.03501 33.87078 34.46206 33.19545 33.35016 33.96189 33.18301 32.95757 34.40707 34.9584 34.1539 33.52648 34.86758 34.62495 32.11415 35.79226 33.04356 33.27767 34.1554 33.04115 35.21772 32.69074 32.66825 32.84814 34.93634 34.18077 35.97927 34.80965 34.01447 34.88797 34.56698 34.73302 34.36657 35.39094 32.7272 31.65749 32.04007 32.33014 31.43382 32.9403 32.55688 29.39826 29.67474 29.99007 31.32249 30.41606 30.97039 30.94609 32.31499 30.96255 31.11617 30.72596 30.72277 31.4247 31.98242 33.48029 33.38432 32.96408 30.16467 29.06511 27.5669 26.32105 26.32006 27.04368 28.36056 30.18645 32.1442 34.26199 34.12441 31.26946 31.10774 32.33343 34.68616 34.00443 33.90136 34.47043 31.45497 35.24045 34.18542 33.77319 34.40097 34.25198 34.40209 34.56004 33.64273 33.41619 33.33448 33.2346 32.35107 34.32122 32.92327 32.07678 33.49152 33.14868 32.88974 32.95658 32.97686 33.00796 33.62325 34.28674 33.24829 32.27603 32.89305 30.44186 32.74593 29.81023 30.06064 32.7949 31.9682 31.86492 31.0362 30.90915 31.10499 31.61105 31.5951 31.59835 28.11726 28.31563 28.31086 30.2864 30.27823 31.33824 30.25552 29.94153 28.49582 29.70677 29.54327 30.78539 29.02219 
28.31541 28.45135 28.443 28.52211 28.05227 29.22191 30.75515 31.34851 32.07853 31.11164 31.04354 31.66564 31.37907 32.60992 29.73152 30.14599 30.80316 32.79293 32.01447 32.18536 32.90761 33.05259 34.1103 33.34924 32.51078 31.35633 30.27118 32.04517 30.99554 29.8697 29.85119 31.00434 30.81936 30.51184 31.29966 30.43335 30.6686 30.40403 31.21917 31.3545 32.07051 31.7402 33.67676 32.91003 32.0801 32.17077 33.00362 33.13959 32.72088 32.19278 30.66258 30.50392 32.19571 30.8725 32.07653 32.92604 32.82234 32.54895 30.21138 32.01105 30.75977 32.67111 34.42551 34.19126 32.19228 33.59553 33.88241 34.15532 33.33741 34.53437 32.34111 32.79311 32.64911 34.73843 33.54087 33.52303 33.24936 34.00086 34.05612 33.42962 34.40057 33.69625 34.1758 32.44776 32.00856 32.25712 35.35469 34.10033 34.80381 34.2401 33.52642 32.60522 33.93859 35.00215 32.45372 31.932 32.54105 34.88276 33.86244 34.40728 34.00105 35.08706 34.62951 34.67879 34.82872 33.51616 32.22634 32.35601 32.88876 31.5785 31.61809 30.28126 29.44232 29.5058 30.62887 31.41704 32.43661 32.0068 30.1879 30.7876 31.06629 31.52893 32.02338 32.13391 32.06503 33.2597 33.17315 32.16529 29.94401 29.47056 28.48278 27.58233 27.37201 27.63153 28.6944 30.74065 32.19571 33.72349 33.80678 34.59854 30.46472 32.68795 33.60815 34.19989 33.08482 32.98388 34.52978 33.36173 33.65963 34.6862 34.39659 35.1341 34.60449 34.36833 33.82449 34.31667 32.92498 32.90357 33.57895 33.51887 33.05847 33.05306 32.4602 32.60772 32.71302 32.74144 32.91859 32.387 32.68703 33.77329 33.53215 33.27736 32.98075 33.5109 30.83366 32.18387 29.77837 29.81321 32.30017 29.71263 29.50152 29.35783 32.17004 30.96744 31.67479 29.96614 30.91084 29.31592 29.49448 31.17741 31.19884 30.2046 27.21589 28.71931 30.10883 27.00787 31.32064 29.00961 28.88024 28.15317 
31.93463 29.12173 32.60558 31.06064 29.53585 28.16704 29.19363 30.48098 30.73334 30.09243 31.47028 29.56814 33.41318 31.29922 30.46714 30.50459 31.94586 33.25402 32.49781 31.98523 31.14414 31.12289 32.19381 34.09303 33.48831 33.39954 29.66837 30.21267 29.67549 30.78915 29.92443 30.80665 31.38091 29.74949 29.93684 30.1693 30.13105 30.63452 30.87844 31.06656 31.69317 32.07548 31.25999 31.70617 31.79245 33.11473 32.88686 32.99058 33.2841 30.41815 30.92035 30.75568 32.56415 31.20822 31.58744 31.8438 33.26365 33.02471 31.82393 30.71184 33.93985 34.17816 33.67606 33.55211 33.58715 32.54062 33.82721 34.19133 33.80797 33.17775 33.13031 34.38821 34.38988 34.6014 34.46841 30.92029 32.96933 34.41537 34.96915 33.47045 34.36549 34.29302 31.60061 31.09417 31.4098 32.14985 33.22807 33.64283 35.73545 33.04777 32.199 32.75015 34.78082 34.92293 34.81263 31.45179 31.92415 31.03364 33.62424 34.93478 34.89518 34.70859 35.24219 34.74536 33.80419 32.81907 32.79538 32.60937 31.59047 32.73233 32.47828 31.27123 29.67837 29.1781 31.86415 30.31778 30.79278 32.26953 32.23088 31.04099 32.79253 32.6311 30.92563 32.60897 31.63671 31.82773 31.887 30.24248 30.42839 29.37508 28.81783 28.63747 29.25994 29.66806 31.03457 33.68476 33.09986 34.5834 30.6497 30.16289 29.46841 33.05067 33.93886 33.63013 33.71073 33.58969 33.79432 35.53233 33.76912 34.15163 35.66423 34.7458 34.73178 34.43214 34.14229 34.38788 34.22132 34.82814 33.60305 33.59061 33.70299 32.23372 31.80207 32.60552 32.68666 33.75416 33.45011 33.75483 33.8276 34.09021 34.08999 33.30448 33.70607 32.49483 33.3617 31.25493 29.23543 28.99314 29.99283 30.38674 29.69415 30.21034 32.08098 30.93361 31.51442 31.4671 31.41161 31.37815 30.88787 31.15754 29.85431 28.11351 26.7058 29.70144 27.41617 26.55614 30.40193 30.21499 28.78453 29.29993 
29.10295 29.27722 32.79559 28.98534 29.33284 30.58209 29.83749 29.32335 30.03948 29.62854 29.26179 31.48075 33.20288 32.28751 31.72038 31.92976 33.2024 32.44937 32.74556 31.61258 30.44698 30.66483 31.60704 32.73184 33.72072 31.97335 30.77208 30.25112 29.56962 29.58458 32.1555 31.02644 29.66962 29.62903 29.70273 30.0611 30.68799 30.49694 30.9144 32.72459 31.89859 31.0374 32.12811 32.21215 32.39202 32.55012 32.77227 33.40742 33.07803 32.27113 32.72342 31.13686 32.03773 33.19753 33.30744 30.73926 31.37686 31.89746 32.09906 32.24517 34.06931 34.22013 34.40474 33.47296 34.15186 34.08313 34.14972 34.26651 33.75894 34.43334 34.83761 34.39589 34.62548 33.83193 33.874 32.09947 33.8885 34.24625 34.02292 33.8674 33.63476 35.144 30.70247 30.4763 31.03273 31.5787 32.77107 32.79991 31.84841 32.00752 31.09383 33.02959 34.68484 35.05014 34.15499 32.2445 30.65088 31.8964 32.75176 34.52554 35.24409 35.66554 33.93003 33.23926 32.45522 33.69817 32.11707 32.23214 30.1562 32.97758 33.01735 31.98703 30.99958 31.46193 30.03188 30.03149 29.57682 28.85748 32.54827 31.13404 33.28199 32.37894 31.37235 32.67229 32.3794 30.2374 30.1148 30.72447 31.60772 30.63823 30.04153 30.04886 30.32326 31.53907 33.52317 34.27897 33.34813 32.5587 30.97734 30.04089 33.65118 30.54103 34.23664 33.90187 34.52714 33.46147 34.62081 33.75735 34.39436 34.74982 35.84472 34.37466 34.1988 34.17411 34.11771 34.03942 33.36148 33.79788 33.96616 34.06535 34.42241 33.69255 32.71878 32.37139 32.63044 33.20748 33.27308 33.50098 33.64819 33.55244 33.6793 33.03149 32.66422 33.13754 33.20766 32.3509 32.12885 -9999 29.32258 29.87655 32.11555 30.95728 31.9855 31.63312 31.43407 31.44467 30.69314 31.26609 30.89866 29.06349 28.36265 29.0814 25.47823 26.77919 28.38301 26.2164 30.75399 28.98575 31.21406 31.39415 
29.35541 29.46083 29.42155 33.20519 32.6615 30.75211 33.10465 28.55161 29.26691 29.83722 30.10708 29.95109 32.48601 32.7002 32.24331 34.29467 31.6117 31.8894 33.04773 32.05733 31.0173 30.7106 30.9823 31.76484 31.77244 31.79189 30.80738 31.24216 31.11987 31.28531 30.3007 30.23431 30.42461 29.91857 30.26526 31.25027 30.39317 31.50305 31.93062 31.6643 31.42088 31.82808 33.23917 33.02809 32.8038 32.31903 32.0002 32.1167 33.35486 33.50799 32.9376 33.1949 30.20346 30.75002 31.8022 31.43853 31.58863 32.73231 33.45243 32.93999 33.2901 32.97632 34.26021 33.16068 34.30639 33.19826 34.30411 34.78713 32.89568 31.6333 33.34946 33.64161 34.46878 35.2244 34.15653 33.59656 33.89072 34.29739 34.42087 33.51394 33.97687 33.33792 33.74717 30.64201 34.49869 30.7905 31.94965 32.31482 30.80684 30.212 31.38075 34.08284 33.82733 34.78972 33.58923 32.66404 32.45026 32.17654 34.14016 34.04694 35.61161 35.63988 33.7432 31.49806 31.30008 30.66469 31.19406 33.54831 33.67096 30.47919 31.54823 28.77942 29.64131 30.61099 29.34113 28.01212 27.78453 28.45724 33.04476 32.65843 33.27197 31.74292 30.70084 30.83302 30.09837 29.47938 29.78619 30.72983 33.19182 33.11683 30.43727 30.3615 31.40328 33.61089 33.67564 34.44536 32.36006 31.36983 32.15942 31.40919 33.47137 32.47847 34.14314 33.15148 33.7452 33.32152 33.14682 33.85229 34.11687 34.43274 35.42253 34.45489 34.10865 34.30931 33.99998 33.95529 34.4346 33.77929 34.04306 34.56673 34.18952 33.29194 33.45934 33.96294 33.21331 33.43595 32.9597 33.60563 33.48418 32.78465 33.04838 32.89226 33.52898 32.63556 31.25501 31.6945 32.01963 -9999 29.32309 32.01899 31.73842 32.17135 31.97108 32.51494 31.37659 31.34771 31.35947 31.12718 31.12379 29.16455 28.59542 29.85041 26.23971 27.87253 28.88358 30.24142 30.17473 29.3346 28.53922 26.93655 
32.82452 30.49628 32.23526 32.76912 31.90508 30.55538 29.86368 29.02984 29.33662 30.20268 30.39099 29.98235 32.44901 32.96633 32.70153 31.56337 31.8183 31.33325 32.32486 32.19085 30.90983 30.32553 30.38085 31.59495 30.48779 30.65281 30.62593 30.76189 31.60784 30.67832 30.45545 30.51421 31.07043 32.19107 31.06531 31.19767 31.07122 31.54002 32.29267 32.1697 31.66355 31.88958 31.30857 30.90636 32.32643 31.8949 31.40757 33.6446 32.80617 33.72646 32.72557 31.92958 30.89312 32.35038 30.82009 31.89259 34.10746 32.35835 34.30521 34.20433 33.96746 32.75125 33.56474 32.56015 34.93597 34.63765 35.30736 34.795 35.51878 34.35158 33.13736 33.47535 35.08232 35.01352 33.95695 31.65895 34.12156 34.45233 33.32803 32.73801 35.10973 33.59516 34.03532 33.94085 33.79057 30.83468 30.54334 31.14741 30.04696 32.4221 34.01646 34.31113 34.07944 32.67305 32.52768 33.27031 35.54234 33.60949 33.18283 34.4739 34.52837 33.32323 32.6914 33.35683 29.99568 28.89972 29.27754 30.53065 30.41341 29.67834 28.62132 28.04357 28.30739 28.41384 27.16374 26.33354 26.83773 28.07044 31.03766 33.60749 31.7654 33.6097 31.08114 31.20734 29.41675 28.90234 29.57159 30.92609 32.77753 32.85954 33.10611 31.55298 31.51276 33.59713 34.4465 31.35933 30.96918 31.1111 32.67685 33.94381 33.322 31.97985 32.01983 34.4447 34.39974 34.03189 33.49188 33.01367 33.14571 34.77404 33.65776 34.26353 34.56949 33.40799 34.06174 33.95734 33.95545 33.97118 34.20645 33.90441 34.6211 34.68741 34.10738 32.97472 33.43451 33.77124 34.27228 33.93238 33.46494 34.13601 33.15071 33.04926 32.90065 32.7376 31.33114 32.02154 30.79714 31.07765 32.04368 -9999 31.69021 30.55049 31.14601 32.73694 31.40667 31.35768 31.35242 31.11603 31.07161 29.27967 29.01255 29.9317 26.34415 26.09127 28.45362 26.19449 29.838 29.62198 25.57623 30.29961 
31.98705 29.80995 29.59699 31.42809 31.438 32.6165 28.46124 28.67988 29.47718 30.25535 30.33739 29.86895 29.42642 29.94665 32.06849 30.02509 31.27315 33.41649 31.49865 31.83022 30.21614 29.92682 30.32335 31.23187 31.02873 31.51055 32.05589 31.98463 31.34609 32.02367 30.47992 30.74132 32.20182 32.6951 31.56751 31.56487 31.03635 31.67524 32.12315 32.70903 32.47971 32.66721 32.29014 32.43408 32.18473 31.98053 30.80507 31.83577 31.8461 31.67278 32.57678 31.66316 31.29157 29.61653 34.069 31.36115 30.92123 33.0117 34.47423 34.34523 35.24909 34.52912 32.74876 34.55889 34.81164 34.35374 35.50456 34.98433 36.83351 35.67652 33.48662 32.57058 34.58322 34.70446 34.37128 33.35099 31.10923 32.29417 34.83759 31.92947 35.25237 32.91311 33.40887 32.49132 31.26363 30.01222 29.75855 33.18171 29.47435 33.70198 33.38591 34.16098 34.73245 32.6191 32.7539 33.18407 34.64665 34.65836 32.269 31.90195 32.35902 31.75967 31.57338 33.23222 28.83822 28.67365 29.1463 29.91623 31.07323 28.50577 30.59916 30.77711 27.72061 26.16155 25.5152 26.04809 26.39194 29.37702 32.31559 30.91933 32.84097 31.92431 31.57069 31.89543 30.0843 29.48825 30.12882 31.55124 32.15209 33.36726 32.26927 33.8635 32.11015 35.25913 33.18716 31.17829 30.66318 30.68582 30.7444 32.04091 33.32283 34.35022 34.42725 34.14194 34.69044 34.99704 35.25924 33.07328 31.71563 32.12302 33.04727 34.20022 33.04622 33.99882 34.04821 34.06594 34.16184 34.01212 34.01495 34.04757 33.96536 33.83398 33.71598 33.38375 33.22566 33.87073 34.45354 34.36645 34.30653 34.00152 32.69403 33.50643 32.45602 32.31072 31.9582 31.42973 31.40638 31.49988 32.03422 28.86693 -9999 31.06851 31.26033 31.38146 31.56389 31.55004 31.3931 31.15335 30.30972 30.8629 30.96847 28.20819 25.53436 25.94996 27.55644 29.37253 26.71389 25.09295 27.06678 27.64404 
28.84655 28.68129 30.23373 33.75729 33.00356 29.95286 29.69363 29.1283 29.54022 29.81052 30.20177 30.35647 29.08339 29.15588 29.37058 30.13882 32.83507 32.35962 33.0181 32.23133 30.08578 29.96267 31.57424 32.71328 31.77908 31.27228 31.8565 31.54623 32.07857 30.93705 31.26176 31.8836 32.83469 31.54667 31.26401 31.82886 31.28081 31.79838 32.09302 33.13245 32.95545 32.48592 31.22519 31.07565 31.65107 31.68227 32.31174 30.85525 32.93088 32.81878 31.59497 32.6082 34.0094 31.8422 30.87618 31.81886 32.85494 34.56872 32.28596 33.58767 34.40879 34.61288 35.10122 33.88087 31.63008 32.33201 31.61543 33.0192 34.91168 36.27244 33.7261 32.94513 33.96408 33.68769 32.2424 30.70264 33.56113 32.21683 34.4847 33.06093 33.42002 33.54074 32.55926 32.7107 30.32515 29.97458 29.58903 29.28069 30.49595 33.18486 34.37732 34.96366 35.35697 33.71038 33.53922 33.62631 33.71429 32.64293 32.35515 32.64059 31.53132 30.84002 28.74826 29.48237 28.40029 28.16494 28.591 31.14883 29.2268 29.49862 31.01436 28.73041 26.75188 25.07844 25.40021 25.70336 28.82479 32.92812 30.11175 31.96651 31.62678 30.41252 30.87929 31.76647 32.31544 31.52687 33.58175 31.46043 32.50095 34.76884 33.67611 33.81293 34.78583 35.26916 36.59895 33.23192 32.16443 32.09974 33.35377 33.1051 33.43877 34.05645 32.55017 34.11228 33.40975 34.38405 34.81289 34.1209 31.77964 32.05146 33.17216 34.21399 34.81708 34.31217 33.9737 34.33685 35.06526 33.97378 33.44831 33.58287 33.75632 33.85474 33.82455 33.32977 34.07785 34.41936 33.4374 34.19728 34.1063 33.84767 34.2141 33.26575 33.25947 33.18461 30.85635 30.87496 30.92098 30.74139 31.27906 31.68209 31.27146 32.10601 30.88914 31.7186 31.22219 29.86216 30.91724 31.52398 31.08397 30.97338 30.60667 25.84854 26.21791 25.41369 28.15798 29.36416 29.42467 27.2544 25.72728 27.65893 
28.93412 28.96592 28.53392 29.28669 29.71448 31.03843 31.58508 33.17836 33.18652 29.62245 29.6728 30.31167 30.04014 29.825 30.48413 32.20505 32.06089 31.88538 32.4742 30.18672 29.86874 32.37923 32.40169 33.06185 32.33001 32.97004 32.79939 32.4441 33.62053 31.88219 30.97986 32.81591 31.2818 31.52428 31.73672 31.8072 32.85436 31.83606 31.40336 32.11752 32.04516 31.8024 31.56742 31.40727 31.52478 31.19444 32.38589 32.90717 33.22251 31.75373 31.77438 33.01706 31.79502 32.03151 33.03004 33.43453 33.35668 33.22976 33.2713 32.56157 34.71917 36.1219 36.20284 33.66695 31.56293 30.45801 30.44598 31.41346 33.01295 32.93006 34.32264 33.11183 34.5349 33.80787 33.68821 31.27774 33.53164 32.5084 34.07882 34.89933 35.41463 34.48368 34.45241 32.92823 30.681 30.21777 30.10526 29.83372 31.31592 33.86779 34.33252 34.78545 33.90586 35.31277 35.25501 34.70204 33.74965 34.53816 32.48996 32.0818 30.13074 28.26266 28.04523 28.30321 27.94362 28.326 30.05976 28.68689 31.7327 31.43308 29.60771 28.00833 25.41368 25.12534 25.4052 27.69759 31.00176 32.21822 32.81398 29.77173 30.20318 31.88976 31.61748 31.73854 32.08243 33.77351 33.9748 32.81646 34.52492 34.24032 35.22595 35.84687 35.69299 35.85821 36.00776 35.89613 35.62084 35.04049 34.43533 34.70874 33.48253 33.14661 33.89662 33.08418 32.40018 34.87053 33.92105 33.94521 32.93398 32.10036 34.47496 34.76717 33.88916 33.89515 34.36135 34.04284 34.26841 34.36107 34.78295 34.5598 33.55058 33.17838 32.72592 34.32375 33.84179 33.62958 34.5418 35.09907 34.36971 34.1764 33.59988 33.08013 32.73505 31.85081 32.52979 32.47152 31.08594 31.8932 30.80927 31.80199 31.7009 29.27542 32.10798 31.34951 32.08511 28.98426 28.98723 30.6956 30.9225 30.62923 27.53498 24.16085 26.64869 25.92472 27.34868 27.05659 27.22774 24.57344 25.00474 28.10065 
29.51354 29.73375 29.14603 29.62777 28.69894 32.957 33.00522 32.20604 29.44555 29.44394 31.58982 31.79212 31.6591 32.71123 31.64311 31.37177 31.93265 31.2879 30.43736 29.97969 31.05767 32.41035 32.35909 33.43409 33.61397 32.84432 31.36158 31.70111 32.36189 32.32403 33.40599 31.07585 31.15303 31.95337 32.55329 32.33873 33.44592 31.40617 31.09685 31.7217 31.27726 32.39907 33.43711 31.59127 32.24553 31.73997 31.49165 31.91944 29.56806 30.62979 33.10611 33.98707 32.9912 33.12403 33.23999 34.06081 34.19577 34.72561 34.64609 33.64244 35.02935 34.94572 34.34796 33.9257 33.47254 31.93898 31.01137 33.81884 34.35777 34.99382 31.82237 32.87408 34.3619 33.80531 33.14914 30.78817 33.08438 31.43126 34.43993 33.22149 34.02027 33.09344 33.55166 33.54967 31.73103 31.07964 31.43868 32.32024 33.68895 31.85415 33.28477 32.52054 34.51745 35.60647 35.62894 34.9047 34.98635 34.65881 32.92245 30.56595 30.1459 28.20099 28.91084 28.32346 29.60297 30.66429 29.46194 29.5047 32.20502 32.39345 28.59106 25.96809 25.02974 25.32708 29.55734 29.32922 30.31857 32.58237 29.96819 31.79025 31.03209 30.54852 30.91552 32.52695 31.16493 32.14935 33.10934 34.08012 33.28582 35.02652 34.78144 34.55454 35.05101 35.59124 35.32206 35.86749 35.12257 34.81813 35.37378 34.45708 34.96484 33.27535 34.70872 31.09912 34.37742 33.08158 33.39354 34.567 33.65927 34.69846 34.258 34.40734 32.51771 33.49439 34.28667 33.9515 32.2772 33.78667 33.26012 32.84969 33.02421 32.70465 32.16783 34.60168 33.3834 34.1477 33.63282 33.2279 32.63256 33.59512 33.35598 33.01511 32.77675 33.46373 31.94152 33.17273 31.67372 31.88204 32.10197 31.83211 30.86592 30.74705 31.9692 31.95626 31.95798 29.06593 29.3269 31.51577 32.27721 30.93434 29.35471 25.78072 26.3836 27.06715 29.19564 27.67115 27.04555 30.31854 27.85575 31.52414 
32.39064 28.33411 31.39343 29.65219 28.43033 28.84843 29.57327 29.67472 29.90322 30.61983 33.19165 33.8235 32.98982 32.9716 33.32524 30.60865 30.12971 30.34202 29.95453 30.08131 32.68315 31.83534 31.62691 32.79994 31.48961 31.83574 31.89771 31.88117 34.54556 32.25549 31.77532 31.08101 31.68977 31.89398 31.79769 32.68027 32.96417 32.11486 31.93676 31.91586 31.48802 30.10621 32.2415 31.0917 30.1301 30.74883 29.44869 29.64518 33.92656 31.53491 33.19845 33.6913 34.1429 34.43542 34.22836 34.3908 34.34328 33.69917 34.07151 34.45486 34.78526 34.62184 34.30024 33.14069 33.56319 33.62982 33.87162 31.22662 30.92793 34.37893 31.7 33.01184 34.6979 33.96718 33.08261 32.98746 33.26374 33.13514 34.02433 33.51628 34.17482 32.59209 33.57998 33.5808 32.88579 32.33707 32.91744 34.06931 33.88574 31.95131 30.80231 31.31366 33.25655 34.84523 35.65696 35.44238 35.0458 35.17879 33.20642 31.16937 30.81613 31.58089 31.09707 32.2452 32.76454 31.91642 32.05407 30.73671 30.27044 28.93356 26.69039 25.37277 25.28812 26.69036 30.68947 29.41569 28.72993 28.95494 29.60172 30.96155 33.06018 33.45598 30.55006 30.56851 30.88105 32.15106 32.9433 34.10025 32.89161 33.0919 32.94429 33.63811 33.34824 34.50903 35.37711 36.15916 35.4834 34.82943 34.9786 35.48623 35.12076 34.06824 32.6785 31.31777 33.44423 33.36776 32.69046 33.79533 35.06134 34.68892 33.66838 33.05519 30.80118 30.86849 33.51363 33.64596 32.527 33.55887 33.15189 34.06609 34.43432 33.99456 32.05478 32.62003 33.57486 33.54945 33.25385 32.82764 32.8233 31.5427 33.49159 33.06223 31.2484 33.64802 32.75399 31.86026 32.06236 31.95637 32.06184 31.98569 29.99948 32.06716 31.08459 31.9319 31.95399 30.07695 29.11201 31.66762 30.33306 30.99647 30.66263 28.91916 27.35995 29.47791 27.69075 24.53309 26.39114 27.1332 29.27631 28.26835 
30.37657 29.24236 32.05048 31.97483 32.33427 30.18556 28.87333 29.07495 29.22085 30.80657 30.83345 33.4438 31.78532 32.53558 30.10842 29.31371 33.22683 33.40644 32.22056 31.70469 31.30052 32.48261 31.46947 32.49097 31.92751 33.30236 32.08893 33.43034 31.93589 32.44558 31.52635 31.02113 31.55794 31.86315 32.82921 32.08533 32.48672 32.76249 31.93482 31.09304 31.84069 31.55249 30.93607 31.76204 29.0059 31.75083 30.34202 31.45133 32.65795 32.44753 33.5701 34.85656 35.46641 34.8083 34.87574 33.15409 33.58252 33.05566 33.72361 34.12877 33.7419 32.51117 31.2014 32.50095 32.06549 33.899 33.1362 33.50468 31.11638 33.82375 34.23793 33.01565 33.98955 33.49916 33.47927 33.09203 32.52948 33.40923 33.62573 32.47846 32.44986 33.2545 33.31981 34.28013 33.88163 33.30466 34.92228 34.67221 35.1456 33.07955 32.74307 31.94864 32.79951 34.54844 35.61806 35.5083 35.74285 33.06785 32.76302 32.7445 32.67708 33.30765 33.22421 33.6181 32.43479 32.69909 32.51341 31.92432 29.73211 27.04787 25.28828 24.83972 26.04914 28.06412 31.47486 28.40134 27.33909 28.12992 31.33869 33.34956 31.75472 32.85937 30.37062 32.40192 32.38895 32.65278 33.51978 33.52456 33.66563 34.56616 31.59884 31.49399 32.32382 33.33228 35.15743 35.56879 34.11926 33.83384 33.8809 35.3692 35.10469 33.99471 32.51885 30.66916 33.5591 32.19582 32.58197 32.51805 32.66504 33.74377 33.8659 33.79977 32.14585 32.20795 30.88282 32.3101 33.5089 33.46081 33.82617 33.38449 32.59445 32.50183 32.64958 33.43981 33.35004 33.19724 32.91803 32.41013 32.31359 32.13691 32.2918 33.8415 33.79519 33.60323 32.89892 32.00629 32.1836 32.11642 32.16586 30.90683 31.05439 31.65935 31.69709 31.91283 32.00577 28.73787 28.93641 29.92699 31.75274 31.14855 31.3019 29.97242 29.78761 28.52597 25.65905 24.04734 26.52107 28.08966 29.43633 28.63952 
29.26282 32.16331 29.25016 32.11688 30.19971 28.48924 29.25463 29.08167 29.22279 29.4421 29.6532 29.98208 29.94276 33.46877 30.68647 30.77028 33.17522 33.28636 33.12469 33.15031 31.73686 31.26002 32.21655 32.42284 32.3831 32.34857 32.08844 32.23895 31.88429 31.57392 31.81672 33.38051 32.10722 32.01796 33.90787 32.43102 32.27581 32.67095 32.41195 31.27517 32.38903 31.1453 30.37176 30.53495 31.08216 30.14498 31.25465 32.83152 33.3743 33.10939 33.29414 34.52095 35.15844 34.18094 32.77764 32.93738 33.51818 34.7832 33.91602 33.48843 32.03199 30.02871 33.05586 34.03724 33.79015 35.14646 35.45632 33.45618 33.64237 33.67344 33.302 34.0561 34.26772 34.41349 34.13734 33.80671 31.8243 33.21496 33.35656 31.52722 32.79096 34.40021 31.48679 33.8588 33.99924 35.03139 33.74879 35.16912 35.35309 35.32507 33.40732 33.70454 34.19409 33.71749 32.24124 33.15234 32.58433 34.17642 32.17647 32.38751 32.1609 32.53697 33.15684 32.70748 32.24441 34.08944 33.6292 32.9958 28.02778 25.48604 24.74873 25.98031 28.14903 30.79268 31.00239 27.30955 27.25641 28.3387 30.13663 31.64737 31.4606 33.07278 32.63432 32.73668 32.11624 32.8135 33.16986 31.76855 33.20347 32.22628 31.35068 32.42575 32.32566 33.12841 32.59317 32.89817 33.65142 32.55942 32.66759 34.65605 33.78152 33.84864 31.34203 30.78518 32.84452 34.01953 34.44082 33.51442 31.97116 34.46226 34.45646 33.66176 34.11115 31.14466 34.1405 33.68214 32.90529 33.49517 32.85194 33.21804 32.78294 33.09503 33.22493 33.08464 33.06355 32.79353 32.95891 32.97671 33.52419 31.45358 31.45443 32.52792 32.79452 31.71754 30.96275 32.28569 31.18291 30.3186 30.14307 32.044 31.93496 31.96196 31.91493 30.48705 29.73485 29.10628 29.10393 28.82751 31.60157 31.0493 31.26087 30.46486 30.22443 28.23961 24.76427 24.56883 26.815 27.9591 28.65245 30.66408 
31.08119 32.76371 30.43022 32.23617 30.39023 30.91965 32.90181 29.06759 29.25938 29.42109 29.81339 30.39472 31.64395 31.84378 33.02262 31.80096 33.81619 34.04163 33.63747 31.23279 31.67028 31.3687 32.47947 31.90558 32.84762 32.31274 31.42803 31.40631 31.94437 32.93566 31.8796 32.73879 32.22154 32.78411 31.42344 32.84145 31.15664 32.44678 31.33105 30.87429 32.40224 32.83974 29.58342 30.14866 29.9707 30.55273 34.36446 34.1635 32.6579 31.93701 32.82057 32.87178 34.38186 33.33605 32.31856 31.76178 33.28256 35.56927 33.5023 32.42983 31.95443 29.70112 30.72406 32.51587 33.37348 33.6087 32.69736 32.90897 32.88816 33.932 35.10157 35.63554 34.89036 34.90271 35.74404 33.99706 31.35656 32.65479 32.99269 33.22172 33.58194 33.79289 29.93726 31.60368 33.8176 33.97409 33.38737 32.94409 33.0356 35.21614 34.44875 32.35296 32.29713 31.91961 31.70955 32.22614 32.30431 31.89503 31.22069 32.28394 32.64688 32.44349 31.89518 31.31681 29.75454 30.79941 31.85926 30.40047 26.97336 25.04413 25.28126 27.10999 28.92863 28.0095 27.66284 27.56021 27.91769 29.89747 30.04127 30.27654 31.95851 31.73559 31.42013 32.7309 33.7094 33.19362 31.50437 33.4109 32.49533 33.4072 32.53835 34.09607 34.22943 34.52213 32.59654 34.31416 33.7219 33.09924 34.38891 33.35065 33.86404 34.77264 34.43949 32.4384 33.1883 34.95896 34.83375 33.95586 34.6212 33.57288 34.05418 34.22782 33.89671 33.83676 34.16455 32.3517 31.89841 31.69073 32.27734 32.99019 33.15409 32.83701 32.75645 32.52654 32.25689 32.82871 32.22363 34.42105 33.66971 33.89129 31.26654 32.69586 32.63482 33.65868 33.44512 32.35779 31.52545 32.32198 32.2104 31.95792 31.92627 30.89347 31.14491 31.86432 31.90661 31.94736 30.06201 31.10515 31.35127 30.83124 30.88235 30.3525 29.18089 26.5473 24.4176 25.20724 27.30077 30.96187 30.52089 30.60681 
32.0395 31.42006 28.023 32.11214 32.63298 32.41225 31.56001 30.50251 30.47997 33.26644 31.70345 31.6592 33.64034 33.23306 33.05105 33.68222 33.96111 31.05435 31.48776 30.58813 31.62719 31.73602 31.61034 31.00551 32.14299 31.28302 31.59068 31.16742 31.7622 31.80117 32.14354 32.29457 32.73708 31.36043 33.74609 31.12666 29.35851 31.31871 31.87582 32.25193 30.24471 30.95526 31.00183 31.78787 33.57699 33.92952 32.65542 32.37732 31.86209 31.97789 32.39655 32.52142 33.17067 33.12855 32.66849 32.3916 33.17953 33.20918 35.65445 32.28223 32.02202 32.83421 34.46845 34.46269 34.07756 32.76691 31.77837 31.93736 33.19018 33.07267 34.99141 35.74506 34.61809 34.33259 34.03785 35.31015 33.77525 33.04267 32.94212 31.46595 30.69597 30.78066 30.0169 30.88715 33.43074 33.95628 34.17536 32.66695 31.72157 34.33421 33.72767 31.91356 34.20984 34.11609 30.92293 31.05422 32.91737 32.96364 31.2137 29.30161 29.40334 30.00347 32.08351 31.08283 32.93884 30.78393 31.11177 29.21864 26.04739 25.36637 27.46457 28.63766 27.32733 27.47132 27.46639 29.71195 30.24523 30.47186 31.10655 31.33449 30.47687 30.94978 31.3028 32.51862 33.75845 35.49394 34.94499 31.26573 34.51752 34.40958 34.76455 33.085 33.84949 34.26277 34.30978 32.05843 33.53052 34.04991 33.45347 34.18322 34.42738 33.73515 33.75667 34.46223 32.64868 35.03708 35.24612 34.39265 34.62581 34.52639 34.38294 33.10084 34.03592 31.40993 32.50578 32.62669 31.56448 31.35214 33.10117 32.80893 32.82612 32.76598 32.66718 32.59331 32.56496 32.85326 34.04142 33.25521 32.57502 33.5612 33.34096 32.7668 33.38818 33.71479 33.78043 33.21098 32.5632 32.21102 31.08646 31.97826 32.2803 32.01558 31.87886 31.73654 31.32227 31.78672 30.48078 31.63232 31.31585 31.1103 31.05624 30.8178 29.14278 25.22718 25.27176 26.08469 30.33229 30.37332 30.92437 30.4658 
32.22795 29.22515 28.37775 28.30044 32.14243 31.74268 31.19632 32.36297 32.84105 31.89104 33.98275 31.42335 31.58814 33.39304 31.84544 32.41226 31.18477 32.21997 33.12034 31.57404 30.34657 29.89729 29.90034 29.94221 29.6222 29.88389 30.37397 30.39463 30.55692 30.86015 31.16106 31.74286 32.05811 31.89166 31.11454 29.78282 30.21259 28.7641 32.58242 30.1148 30.72556 31.24964 30.71734 32.16924 33.89567 31.75072 31.5726 32.02284 31.95255 31.61633 31.74317 32.67723 33.03497 33.46949 33.89673 33.85657 35.05923 33.12761 32.4128 32.8517 34.51865 33.91687 33.8886 35.27921 34.04246 33.15572 31.81318 31.55489 32.23394 33.62228 35.13182 34.72838 34.62618 34.92038 33.96376 34.97115 33.0015 33.00947 32.88047 31.48038 33.58205 30.2694 31.17225 31.65964 33.15902 33.52207 33.61656 32.76032 33.25888 32.59768 35.43546 31.7775 30.8658 30.90328 30.52816 30.94608 32.13102 32.53012 34.0669 33.08765 30.60412 30.19273 31.36485 32.02695 32.27816 33.94217 29.15574 26.44342 25.37139 25.48387 27.08132 26.76353 26.70346 26.84801 28.29911 30.31881 31.33408 31.04039 31.02903 30.50648 32.05139 30.56551 32.03325 32.99642 35.16895 34.0005 32.86849 33.94909 33.5978 32.15829 31.86438 32.53422 34.13885 32.39881 34.47501 32.16561 34.16683 33.28362 34.10868 35.23457 34.11492 33.60791 32.6596 34.34528 34.40442 34.69936 34.98801 34.25925 34.96355 33.32109 32.28068 31.78495 32.46358 31.74714 32.77836 31.94651 34.48134 33.18372 32.88686 32.76746 32.77142 32.69235 32.53271 32.46062 32.40674 32.38517 33.72763 32.94571 32.74576 33.89234 33.3989 33.34014 32.99176 32.94563 33.06259 30.87597 31.56524 32.49179 31.99976 32.06683 31.98144 30.98202 31.93242 31.75491 31.50981 28.79619 28.82586 29.72766 30.45924 31.15726 31.06741 30.73571 28.94424 27.58743 28.56317 29.39183 29.21807 28.62773 30.2005 30.27513 
29.13953 29.60144 28.50632 28.43236 28.337 28.88825 30.50775 30.9761 33.5967 33.55022 33.47616 32.09594 32.44345 32.49884 32.18467 29.98905 29.70923 33.05112 32.33299 32.72927 31.42953 30.47672 30.52728 31.32647 29.71488 29.96145 30.44685 30.28816 30.42386 30.34385 30.43158 30.64438 30.353 31.05364 30.58633 30.83523 30.50885 30.22072 32.43573 31.38975 31.12782 32.3972 33.68667 32.61373 31.51947 31.20924 31.93299 32.32512 32.38125 32.33301 32.89802 32.83014 33.23986 33.99001 34.2845 34.0568 33.12772 31.34283 31.17296 32.07029 35.13444 33.54721 34.97993 33.04355 33.94093 33.09115 31.82605 33.74755 30.5241 32.63227 34.68884 34.04726 32.61132 31.82571 32.94555 34.10472 32.57674 32.71639 32.09884 32.87703 31.29855 30.92683 32.87745 33.06188 32.25064 32.19098 32.30685 33.71931 32.09787 32.91682 31.10662 32.53067 31.48858 30.67803 30.11199 32.15097 31.69247 32.13678 32.71887 31.94061 32.4734 30.65569 31.34986 30.2684 29.42092 28.41763 26.85651 24.86592 24.45187 24.794 25.55793 25.79823 26.29863 27.50598 29.20588 30.48045 30.61794 29.44603 31.27024 30.90231 31.07424 31.53222 32.04256 32.39998 34.85875 36.16167 33.00864 31.18243 31.24938 32.13349 32.59071 32.47625 32.12502 34.30096 32.9583 34.36395 34.0206 34.41133 34.86222 35.66683 35.50278 33.30591 32.50277 33.7127 34.28479 35.03555 35.45867 35.28847 34.93785 34.58708 32.84378 32.4391 30.84925 30.60408 30.91442 31.08448 34.14109 32.77131 33.01142 32.47564 32.16017 32.46992 32.49484 32.04191 32.27698 32.18523 32.68253 32.83937 33.37113 33.32391 32.72229 32.97635 33.11552 32.9425 33.9021 32.08252 31.49669 31.17314 32.11909 30.89775 31.18176 31.95097 30.81664 31.19586 28.87572 28.83171 28.70335 28.65718 30.65231 31.14811 30.69057 30.80596 30.28977 26.71227 25.78038 25.55387 28.18799 30.26558 30.49383 29.35934 
29.30884 29.22225 29.66576 28.50403 28.90892 29.08169 29.17977 29.77635 30.32389 33.62759 32.16872 30.26496 31.40423 31.72618 33.5456 33.20451 31.61203 31.69523 32.84523 30.95987 30.86934 33.9504 33.97594 32.21555 29.59946 29.6425 29.79142 29.88137 30.11119 30.31489 30.39984 30.39092 29.76379 31.94025 30.59317 31.33511 30.74198 31.13957 31.17425 30.14742 30.21928 31.77049 32.95956 33.29847 33.16365 33.40425 33.48635 32.25336 32.49738 33.3955 33.15879 33.5633 33.79083 33.79322 34.04036 33.47787 29.64201 31.90014 30.88378 32.75388 35.24538 35.24798 33.66036 32.66327 33.16123 33.1721 32.61505 33.81929 30.14293 31.33531 31.89411 32.31 31.18941 31.80945 33.30362 32.28967 31.93897 32.99815 31.86998 30.55954 30.21934 32.37044 33.42265 33.7565 32.56328 32.97402 32.298 32.26522 33.44297 32.30653 34.33274 31.11813 30.16336 30.98648 33.78781 29.90308 30.88993 31.63866 31.69536 30.4302 31.08176 30.76655 32.70277 30.70432 28.7973 27.60613 24.27073 23.80831 24.01267 24.73207 25.12112 25.78013 28.02713 32.2939 29.69066 30.49961 30.80019 30.32551 30.93822 31.22086 31.23656 31.17655 30.96742 33.22193 31.05095 30.36497 30.68919 34.67878 32.03852 34.8129 31.99668 33.9926 31.8735 34.05989 33.58111 35.01954 34.57673 34.92186 35.03284 34.36779 34.28701 34.87274 34.92377 33.93497 34.0318 34.21611 35.06747 35.35463 35.00325 34.74281 32.79483 32.12399 30.71719 30.23518 31.18884 30.0017 31.93066 32.21285 33.04027 33.8654 33.63261 33.66003 33.82068 32.51913 32.7994 32.7594 32.57579 33.0294 30.9951 32.55781 33.4372 33.57191 33.21062 33.9142 33.62891 31.77138 31.14381 31.27744 32.11125 31.99842 31.83265 31.82216 30.77542 30.99759 28.82028 28.85839 28.8052 28.48874 28.15647 31.08141 31.1273 30.6968 31.23875 27.72182 26.15896 25.70564 27.86098 30.2545 30.20071 30.49244 
29.64678 29.21502 31.14019 29.82339 29.57098 29.68765 29.38002 29.15958 29.0431 32.15019 31.93411 32.68506 32.90535 31.54264 30.19193 29.46733 33.11698 33.23574 33.16558 32.11807 33.27954 33.84497 31.87226 33.7997 29.45471 29.89044 33.55228 33.01633 30.91208 29.98746 30.23962 30.03243 29.85239 29.56838 30.49228 29.61636 31.49667 31.21783 31.26193 31.55215 32.46474 33.31558 33.6495 33.01218 34.28781 33.25539 34.04241 33.66258 33.37746 33.62939 33.447 34.14831 33.70447 33.96475 33.66504 30.86337 33.08656 31.09848 31.77462 31.96511 33.41068 32.97039 31.88769 32.7927 31.96123 34.05091 31.34315 30.09791 33.7797 30.84493 31.36955 33.14553 30.73724 33.39688 31.42257 33.97599 34.17225 31.54199 32.07448 29.19339 29.85975 32.37077 33.24675 33.64979 33.03529 32.94405 31.83579 33.09722 32.90365 32.80513 31.48886 33.73574 31.15611 31.28398 28.61713 28.28786 28.91485 32.33168 31.25971 30.98075 31.59888 32.39903 31.43356 29.6324 28.96121 25.88074 24.29702 24.00562 24.37209 24.89742 25.43153 26.86503 29.78637 33.37223 30.82292 30.45757 29.58749 30.60727 33.29286 30.90779 31.8489 31.64789 30.6349 30.97553 29.56156 30.47431 29.69394 31.13219 33.76185 34.51881 34.50616 32.65621 34.59612 34.1648 33.38995 32.97914 34.13095 35.57405 35.26011 34.54999 34.30493 34.10952 34.27549 34.69249 34.64971 33.77072 33.91353 34.4974 34.7948 34.89297 33.38137 31.39752 30.49498 30.30206 30.23425 30.40774 30.93914 32.23003 34.03193 33.76091 34.15698 34.12858 34.23555 34.56601 34.7243 33.55578 34.15371 33.14479 33.52682 33.57285 32.84678 33.70962 31.25585 31.7064 32.16518 31.43868 31.18911 31.15035 31.22933 31.85882 31.78695 31.81012 31.92207 31.91817 28.603 28.66335 28.74543 28.67703 29.18696 31.05445 30.94699 31.07669 30.51677 29.26655 25.73116 27.04329 29.84663 30.70909 30.86408 28.6991 
30.2459 29.69555 29.81105 30.6819 31.10989 30.06177 29.25147 29.17482 28.75334 28.97136 31.01726 30.51557 30.22629 33.49792 29.88022 29.58394 28.85101 28.87912 31.18125 33.34979 32.96586 31.43359 33.60108 33.8124 29.08232 33.42458 33.09886 32.32553 29.50673 30.14048 30.42298 30.35931 30.13381 29.80565 31.1254 29.62838 31.32972 31.50295 32.5024 33.2374 33.84281 33.74899 33.18968 33.12379 33.24209 33.80848 33.93671 33.7998 33.77802 32.46218 34.18766 34.43749 34.25082 34.32135 32.71549 29.88551 32.94687 31.95411 31.18867 31.33068 35.24377 32.80165 30.64898 30.25014 32.06013 32.02008 32.47916 33.50792 33.49825 32.1515 33.54101 30.76333 31.48934 31.09187 32.54905 33.68952 33.11292 31.83649 32.82127 29.47688 30.72952 33.00889 32.94275 33.3423 33.9728 33.86694 32.48675 32.34007 33.8601 33.84331 32.13475 32.30594 33.05092 29.1321 27.72919 27.91094 28.49817 29.51929 30.42759 30.50715 32.37345 31.08221 29.46077 28.11745 26.2509 25.068 24.80803 24.81305 25.00837 25.63974 26.6323 29.28874 31.43806 30.07353 33.12247 29.87125 33.37029 30.96812 30.93264 32.6472 31.21886 29.97139 29.3575 28.71319 29.56686 30.08276 30.71834 29.90241 30.8099 31.55003 32.88576 33.24494 33.50549 33.75343 33.47017 34.48825 33.51024 34.13712 34.61985 34.44031 32.51267 33.42624 33.99104 33.50804 34.59711 32.33463 32.58311 33.11957 33.81853 35.16407 34.65389 30.90912 30.88773 29.73823 30.56711 31.08036 34.32184 33.7316 34.04542 34.1403 33.34518 34.21964 34.64214 34.93565 34.74672 33.43813 32.45219 32.60696 33.58809 32.83847 33.18111 33.23928 31.96891 33.29928 33.55561 33.36935 31.72597 31.22839 31.36769 31.8545 31.78464 30.57903 32.5875 31.90689 30.18476 28.57483 28.81362 28.89927 29.2242 31.20089 31.03245 31.09519 30.98241 28.44878 25.11875 27.38581 29.85046 30.26892 30.15703 28.69021 
30.78695 29.85956 30.15328 31.54602 31.85429 30.86277 29.371 28.92259 28.69238 28.66105 29.09002 30.17809 30.12049 30.74053 30.67418 30.30227 29.69892 29.1271 30.54516 33.47387 29.82387 30.45811 31.96943 31.62999 28.88315 31.08995 31.68575 31.29025 29.81403 30.14004 29.97832 30.22764 30.97471 30.96105 31.55336 32.00622 33.64367 33.05387 34.06157 34.2145 34.06107 33.82212 34.32706 34.12397 34.25741 34.43885 34.55987 34.11074 32.58773 31.96136 32.18959 33.74389 34.00691 34.17496 33.26768 30.55235 32.26349 29.6673 33.22456 32.06379 32.25192 31.09104 30.9004 32.12419 32.48579 32.9024 34.03435 34.22953 32.32596 33.06738 33.57713 32.41024 32.62303 32.89103 33.7052 34.2368 34.46645 33.96082 30.30819 31.25362 33.73094 33.65017 31.76756 32.09468 32.41189 33.03238 33.39086 32.32329 32.86758 31.67296 32.30213 30.85707 28.3186 27.45232 27.74121 27.75453 28.43651 29.54145 31.19658 30.47029 29.77354 30.34288 28.27999 26.15461 24.66303 24.86939 25.92801 26.4621 26.14167 26.11171 27.26567 31.36475 29.81223 30.57353 30.98775 30.88502 31.16385 32.80072 30.75417 31.74847 30.54096 29.3018 28.0061 27.74046 28.63084 30.11063 30.17223 33.07051 31.5992 31.36131 31.78054 34.50119 34.86842 34.79423 32.86129 32.40569 33.63677 35.5274 33.66776 34.39208 34.02647 34.07484 32.1669 34.43842 33.99279 33.59129 31.50998 33.04049 33.40569 33.6111 33.43653 32.88374 28.4682 28.64834 31.20325 31.19317 31.5862 32.55069 33.44229 33.72968 34.24901 34.26566 34.3012 34.02067 34.16683 33.75896 33.403 31.25221 33.67147 33.56057 33.61781 33.34899 33.48694 33.25449 33.20469 31.40252 31.17048 31.61974 29.7157 31.90902 32.03038 31.92613 30.31557 30.65902 31.19287 32.10084 29.73632 28.89082 28.71809 29.35242 31.26681 31.25179 30.76868 29.93061 27.30087 27.37035 30.41063 30.49094 28.57131 30.05776 
28.96706 29.47837 29.27378 30.88325 31.35954 31.46694 29.97331 29.2058 28.51302 28.36357 29.06726 29.53903 29.81075 30.24568 31.08188 31.24789 29.72825 29.026 28.88869 29.16779 29.61567 31.07164 30.42544 29.08062 29.27259 29.42395 30.1858 30.33424 29.7433 29.92792 29.97215 29.85806 32.59693 32.67363 33.50636 34.01438 34.15517 34.05363 33.64428 32.96239 33.97149 34.03591 34.1829 34.0266 33.72546 33.6228 33.60796 33.32574 31.86189 31.38714 30.76496 33.04214 34.14838 34.72491 35.00206 31.86096 29.6737 29.96375 31.25172 32.0447 33.40203 32.12772 31.83147 31.5681 32.88715 33.43554 34.28371 32.84559 31.74549 32.00559 33.38198 33.02558 31.97291 33.09158 33.71336 34.05771 35.2098 33.38348 33.36371 33.9739 32.64256 32.05788 31.12365 29.94988 30.63463 31.65048 34.52613 32.15294 32.11078 31.47757 29.90646 28.42025 27.7117 27.84862 27.87568 27.30048 28.97019 29.89357 28.61441 29.13094 29.76053 29.43011 28.42019 25.04793 24.37686 24.98241 26.47035 26.69696 26.67322 26.48252 29.39779 31.53461 31.14994 30.99412 29.9739 31.00881 30.47287 31.44054 31.24389 31.46713 30.77149 29.32734 27.46092 27.13626 28.19205 30.13504 30.13609 32.35616 30.58639 30.09698 31.53969 34.1624 33.34292 33.3626 34.73959 33.62757 34.26213 35.4564 34.67979 33.20954 33.1767 33.07402 34.07053 31.3185 32.42404 33.05382 31.60079 32.72372 34.48731 33.1696 32.25488 30.99887 27.29965 28.36334 29.2456 31.98947 33.5086 34.23806 34.36221 34.45065 33.27211 34.00208 33.76992 33.59039 33.16438 33.10406 32.18385 31.39733 32.7951 34.05032 32.05567 33.53409 32.16626 33.44046 32.16453 33.16647 32.31124 32.23753 32.15065 31.92387 31.84932 31.79115 31.89503 31.93984 30.9238 30.97134 29.81409 29.77409 28.38712 28.56971 28.56621 31.20205 31.32836 30.84366 30.03774 28.26427 28.95474 28.6337 26.3783 27.0058 
28.61706 28.92558 28.4627 28.33264 28.75945 30.65625 30.14339 29.21374 28.27641 27.82602 28.54449 29.09722 29.46263 29.27225 32.70251 30.24887 28.85058 28.8798 29.09688 28.93574 29.26176 29.25014 29.08082 29.14853 29.07945 29.0391 29.00871 29.03475 29.13408 29.5741 29.20914 29.33136 30.35627 31.18329 32.69524 33.39548 33.21496 33.63106 33.52398 33.83702 33.84835 33.62795 33.87688 34.07387 33.85068 33.31036 32.29477 32.76357 31.57525 31.26438 30.84625 32.03729 33.67625 34.25859 34.6312 32.77251 31.37442 30.85056 31.66767 34.12983 32.05113 32.10278 32.44861 32.89256 32.90829 33.31187 33.76011 34.26434 34.28456 33.76528 33.10357 33.43467 33.72022 33.9123 34.83943 32.97788 33.82918 34.11317 34.4389 33.18666 32.74669 33.91718 33.88607 31.39808 33.44971 33.48665 33.69989 32.35297 33.47305 32.55401 29.55338 27.23085 28.02646 27.8501 27.56434 28.60325 30.68495 31.08368 28.64384 29.10732 30.31921 29.42129 27.78426 25.82316 25.08563 25.04687 26.07617 26.80848 27.01694 28.66525 30.05674 32.43338 29.97236 31.67344 32.45113 29.8924 30.75764 30.95679 30.90968 31.53547 32.37461 31.52293 28.35723 29.40791 29.09798 29.43258 31.3314 30.8756 30.57773 31.53977 32.19846 32.59885 33.98402 31.78887 34.32087 34.48526 34.75713 34.36238 33.71441 33.88569 35.31458 33.37093 33.32015 33.55724 33.3716 32.3667 34.38697 33.77839 34.11708 32.03062 31.43974 30.23084 28.33611 28.32879 29.0936 32.15839 32.90139 34.07216 34.75746 34.88176 33.29392 33.91201 33.38428 33.16444 32.91504 32.66647 32.6632 31.82085 32.78696 33.30862 33.57415 33.64189 33.73753 32.97848 33.04 32.93742 32.193 31.16118 31.26773 31.98423 31.86741 31.79031 31.80671 31.85049 32.08562 30.58085 29.59385 28.40123 28.2806 28.66512 29.44391 31.21621 31.01857 31.00156 31.06708 28.00839 28.08372 28.05165 23.97166 25.91828 
28.49986 28.29844 27.8663 27.83819 28.63789 29.30151 29.79816 28.59674 27.9017 27.65347 28.17988 28.70996 28.75574 28.85013 28.93779 28.08669 28.01321 27.96296 28.73171 29.08489 29.11667 29.01079 29.32011 29.0129 29.03915 28.65735 32.34431 28.75347 28.84341 28.80751 29.19438 30.32864 31.73058 33.04081 33.27439 32.4104 33.14711 33.27879 32.61258 32.778 32.18592 32.16251 33.30411 33.59943 33.57637 33.30277 31.54629 32.59565 32.40669 32.16958 31.7838 31.229 32.06741 33.30521 34.49703 33.8321 31.45184 32.43922 33.11077 33.06748 31.79988 31.68177 32.6485 32.78715 32.54489 32.89687 33.24067 33.39143 34.34858 33.77751 33.88964 33.97192 33.79156 34.05066 31.9237 34.59964 32.18894 33.33255 34.23666 32.96497 33.98857 33.86733 33.25741 32.52718 30.75533 31.93927 33.86873 33.29889 33.2435 32.0035 27.96295 26.64187 27.8159 27.30471 27.03317 29.1626 31.45722 29.05199 29.66597 29.8166 31.599 28.87825 28.0093 26.62475 25.88401 25.49259 25.87981 26.53473 29.46161 32.1679 33.05858 31.44273 30.66766 31.79907 32.26156 30.30476 32.17369 30.19338 31.41219 30.46041 30.76987 30.27056 30.89458 30.27445 30.75812 33.46371 30.55538 31.6215 31.51636 30.62371 33.02785 33.41437 31.66013 33.23018 34.9901 35.16178 34.91843 33.61416 35.17421 33.03783 34.33618 34.3614 32.37702 33.33234 33.31704 31.77987 34.27578 34.11018 33.16755 32.56878 31.24679 28.46277 28.28223 28.38679 30.38271 32.26935 33.12093 34.20926 35.04501 35.02089 32.97441 33.83635 33.5298 33.25918 33.07066 32.91642 32.24463 33.55603 33.74678 32.62045 33.44683 33.25426 33.60944 32.8914 33.01451 33.20504 32.95772 31.18213 31.12531 32.03569 31.86861 31.79522 31.79025 31.02328 29.75136 29.92577 28.54436 28.50386 28.47429 28.86142 29.25602 31.22995 31.32687 30.88995 31.24766 29.67215 26.13066 24.87798 26.81124 26.77456 
28.40855 27.98755 28.38327 28.10513 27.92029 28.39952 28.69471 28.31279 27.83661 27.90862 27.90874 30.95423 28.5628 28.50439 27.83485 27.70444 27.84776 28.32605 28.74544 28.69188 29.31295 29.47858 29.7324 30.1141 29.81466 30.74404 30.55817 30.51527 30.13834 29.77083 29.52648 30.47194 32.73656 32.94532 33.24313 31.08076 31.6735 31.16954 31.30305 32.42738 32.91586 30.83677 30.66731 31.75666 32.50422 31.66673 32.94425 31.71865 31.38242 31.92063 31.93838 31.51603 31.23596 32.04129 33.76796 33.73516 31.8853 32.17181 30.84279 31.64668 30.85859 31.56442 31.87194 33.24252 32.79035 33.31312 35.04053 35.05462 34.6526 34.36214 33.38635 33.70002 33.93464 32.86795 31.78996 30.68899 31.1394 32.51741 33.13808 32.91631 33.01748 33.05416 34.28001 31.90999 28.53031 30.1407 33.37707 32.6293 32.11095 30.34048 28.30969 27.26629 27.80074 27.38868 27.73018 28.54558 28.99877 29.07974 29.3435 29.80473 29.51266 28.27272 27.83981 30.27707 27.74834 26.1666 25.98084 26.93278 30.08945 32.86997 33.63084 32.24043 31.57184 31.14174 32.67244 30.06098 30.4227 31.56173 31.14088 30.17749 30.2927 29.76226 33.21754 29.54924 31.3513 30.51261 31.35088 32.56245 33.20844 31.74139 31.28197 33.12759 33.73059 34.63094 35.20208 33.48384 33.61406 32.94853 34.85862 34.22629 33.60941 34.68296 34.19816 32.83368 33.41703 34.07422 34.57411 34.23672 33.27063 33.51591 32.13062 31.39949 29.62012 29.49546 32.2307 33.12378 33.77663 34.32866 34.52734 32.91459 32.91805 33.90116 34.30276 33.26871 33.93172 32.37032 31.81677 32.59565 33.42271 33.49411 33.30301 33.35142 32.20236 33.67838 33.10175 33.01395 32.98174 32.31028 32.21981 32.05421 31.9627 31.87507 31.92118 30.94977 29.9291 29.87508 28.46014 28.47186 28.71107 30.7361 30.68903 31.19353 30.76911 30.85197 30.76188 28.12281 25.84054 26.15785 28.56767 28.65898 
27.95068 28.26003 28.17527 27.64631 28.58928 29.12337 28.6721 28.31757 28.36669 28.3821 28.58975 32.78049 28.32573 28.63982 28.14451 29.21141 27.96854 28.82367 29.69422 32.67842 32.56629 31.04593 31.28267 32.46621 32.32535 31.27085 31.69273 31.52744 31.85262 32.01291 32.32462 30.18505 32.58241 31.07864 30.42222 30.70159 32.44839 32.17282 30.70528 29.73404 32.75069 30.54398 30.97253 31.15453 31.80979 31.77336 31.5313 31.60161 31.98043 31.8887 31.10802 31.92164 30.71387 31.44583 33.62558 34.004 32.24054 30.1958 31.83337 30.73231 32.32073 33.33195 31.62992 32.20632 33.66156 33.66349 33.44569 33.90844 32.64867 33.1702 33.56493 33.36827 32.6786 32.87007 32.2305 31.38028 31.46594 31.17145 31.85788 34.30602 34.62236 34.50739 33.91149 32.11419 28.20249 30.21871 33.48286 31.0523 32.01991 30.29809 28.03633 29.41575 29.30332 29.39877 32.16496 29.46019 29.1032 29.44857 29.0944 29.47837 28.81218 28.26731 28.36208 28.09908 27.42491 26.41001 27.18887 28.45176 30.73414 32.70089 32.86913 30.84318 30.63986 31.54181 32.1968 30.87363 31.26982 30.63268 30.42171 30.13586 29.98452 30.25973 30.36244 30.16157 29.96276 31.11313 32.32994 32.4479 33.60737 34.68272 33.48713 33.59542 34.36124 33.56983 34.91816 33.38878 33.82868 33.61177 33.35847 34.34123 32.42353 31.36114 32.17362 33.53676 32.03619 34.3561 33.94344 33.99244 33.28788 33.06585 34.30275 34.73714 33.88569 33.36474 33.57059 33.92179 33.25609 32.30695 31.59833 31.55375 30.87641 34.81519 34.48483 35.31384 33.93748 32.51565 34.0762 31.74823 33.52399 33.32764 33.46219 32.05173 33.17846 33.21021 33.20211 33.07713 33.08475 31.29273 31.19571 31.26602 32.14037 32.07869 31.10121 31.07604 30.73574 30.23703 28.71198 28.71601 29.44815 30.69432 30.94397 31.03633 31.16486 30.65979 30.63501 28.40274 25.67439 26.93563 25.08369 29.96804 
27.3169 28.32876 28.11775 31.81087 31.00519 30.98109 32.00607 32.23429 31.74067 31.97318 29.99247 31.55932 31.99031 31.82945 31.83574 32.4364 32.18817 28.59967 32.61806 31.39706 32.52811 31.67265 32.58838 32.37738 32.34328 31.02256 31.89045 29.9317 29.20585 30.43452 32.17276 32.09505 32.25175 32.27676 32.755 30.90408 32.61705 31.03581 31.46185 32.43145 30.13059 32.01189 32.58386 31.63932 31.02626 31.08381 31.97344 31.94757 32.58366 31.36101 33.18636 30.19753 30.11125 32.18227 33.14432 33.32739 31.5739 30.37317 32.07648 32.81142 31.57584 31.93806 32.70327 31.67057 32.29409 32.00492 33.45572 32.06321 32.01998 31.22532 32.29418 33.44103 32.86634 31.39219 31.3652 30.02311 30.39915 32.21693 34.11665 32.50056 33.30735 33.23814 32.59745 29.44816 27.94042 32.79475 30.18803 33.29874 29.91685 29.28242 33.00066 32.51743 31.39991 31.56367 30.76143 29.68851 29.35129 30.4326 29.93122 29.2771 28.45062 -9999 28.84847 28.9145 28.5516 28.52902 29.74376 31.70141 32.27351 29.9035 33.0539 31.79377 31.30459 31.38957 33.82326 30.71838 29.88986 30.30864 30.84942 31.29093 30.4626 30.58301 30.20785 29.96714 30.71261 31.47015 31.67944 32.94506 34.77958 33.5243 34.89613 33.87315 34.07779 33.63161 32.36359 31.26102 32.30336 35.00378 34.12188 33.91483 32.32263 32.38491 32.63683 31.74387 30.1158 31.43983 33.5742 33.12924 32.93174 34.97286 34.67133 35.28575 34.64702 31.43105 32.01659 33.64326 32.75307 30.84162 31.29461 33.59172 31.91818 33.46855 35.31703 35.57098 33.77957 32.72949 31.89937 32.01973 33.30502 34.23886 34.2439 33.06911 33.3914 33.35552 33.22188 33.12001 31.66228 31.05998 31.0367 31.12188 31.14006 31.13665 31.34617 33.61974 31.42882 31.54848 30.62504 29.82959 28.64678 31.15423 31.92192 31.03614 30.59716 31.10171 30.18615 28.12556 25.10176 27.52027 27.63419 26.5271 
27.13848 27.79175 29.78036 31.09794 31.22184 31.56975 31.05711 31.23905 30.3913 31.87397 30.57967 31.88318 31.44786 32.3476 31.78871 31.28001 31.47775 32.56477 32.446 32.68316 32.11043 32.73673 32.56672 32.4951 32.42072 31.42563 30.12341 32.22933 32.34423 30.88572 32.39141 31.96794 30.57476 29.65925 30.16117 30.69111 30.63075 30.68917 30.88303 31.77294 30.65263 32.29095 32.13759 32.66722 31.83487 31.65755 32.91334 31.26631 33.29254 33.28401 32.50735 29.48154 30.72785 31.56007 33.29615 33.14464 30.19804 33.14923 29.38277 28.89483 32.03573 32.08389 33.29446 33.78819 33.61618 31.32378 31.40203 33.27454 30.46273 31.3479 32.02625 33.48029 32.51481 30.59376 32.60832 31.55095 30.03214 31.28901 32.45699 33.22887 33.21078 32.6275 29.40014 27.26241 29.67061 31.04614 31.48146 31.43024 29.27122 29.31717 33.8238 32.3957 32.312 31.84756 29.86491 29.01012 29.89832 30.22071 29.44644 29.23434 30.78638 29.69344 29.38975 30.05714 28.81753 29.79002 32.45684 29.87489 29.85994 29.75915 30.33725 32.8687 32.30391 31.40073 30.37426 29.66587 29.51369 30.52402 29.78659 31.17657 30.4961 31.54387 29.09563 30.10778 30.94772 30.53166 34.5547 32.07632 33.59498 34.1118 32.57907 32.73119 34.12784 32.064 29.73726 30.76081 31.79445 34.01023 32.66999 33.46735 31.3647 30.77292 32.72386 32.44574 32.30287 32.18043 34.65161 32.21376 31.68269 34.7803 34.94961 35.15207 33.82795 31.02894 33.97515 33.77334 30.22131 31.25515 30.59598 32.25277 32.79403 34.20836 34.89484 34.93326 33.96198 31.40999 32.37089 34.15453 31.79767 33.48096 33.65916 33.56147 34.0785 33.62052 33.13242 33.11073 33.19486 31.29765 31.12626 32.35 31.06251 31.45199 31.59546 31.38853 31.54545 31.43036 31.30528 31.02562 31.04117 31.11268 31.81287 30.29542 30.31834 30.98443 30.64823 27.40247 24.85986 25.69588 26.44332 25.51848 
28.03812 27.35904 27.41525 30.15544 28.77142 26.96592 27.74688 30.82941 31.51301 31.39474 30.43843 31.46314 31.81662 30.60472 31.47438 31.87934 30.65635 30.92611 31.93213 31.1069 30.39526 31.80492 32.89111 30.82524 32.6782 31.64046 32.15457 30.74634 32.27614 32.37096 30.51729 29.90249 29.68071 29.98267 29.35427 29.03565 29.50305 30.39267 30.72219 32.83622 31.09773 31.70043 31.74483 33.15673 34.01053 33.53476 33.5066 33.49681 33.25301 32.79931 31.37892 29.44068 32.6788 30.6207 33.64122 33.39628 30.54762 28.37496 28.36339 29.21758 31.77485 31.54148 34.54266 32.88118 33.28403 31.35882 30.83645 29.73926 32.82371 30.92641 32.64137 33.30283 32.33049 31.4134 32.36196 31.83113 30.90101 31.10726 32.3328 34.32896 32.31886 32.25737 28.69095 27.17453 31.79 30.98557 32.19827 32.13378 29.85195 29.44505 33.54446 32.69744 33.53894 29.57326 28.66185 27.31058 29.76403 30.27951 31.12201 29.88175 31.00412 32.01241 32.11715 30.54098 33.0275 31.2651 30.69693 31.05782 30.17608 30.13815 30.58358 30.71459 30.68305 31.00829 30.69328 30.67637 29.82979 31.16252 30.19793 30.44143 30.1246 29.01131 29.15237 29.05496 31.9836 34.01608 31.60901 32.40252 34.24718 33.27935 33.74482 29.96952 31.25195 30.09431 31.37859 30.28044 32.64824 34.56501 33.65615 33.63271 33.76627 32.95065 32.91411 33.57642 31.33494 31.36162 31.53342 34.21914 32.86007 34.35042 34.58739 34.62409 34.56071 31.55943 31.30496 31.13789 30.25389 31.18234 33.85578 34.87349 33.40894 34.38218 33.36857 34.41969 32.00172 31.83334 31.18795 33.33691 34.10764 33.47991 33.27091 34.08168 34.04877 32.72403 32.27367 33.13716 31.93989 31.44143 31.20088 32.29823 31.57298 31.47281 31.44511 31.46717 31.30425 31.13613 31.21077 31.02395 30.93469 30.54194 30.88453 30.83855 30.80589 30.70319 30.20549 28.02654 24.81255 24.55038 24.93889 26.84967 
30.05338 30.5145 30.57708 27.10158 27.38448 27.69204 27.56055 26.34322 26.77149 26.98634 28.4895 27.75543 30.41214 29.62854 29.18969 28.66158 29.24027 32.31595 30.60604 28.95814 31.9954 28.32234 33.02232 32.45669 31.79222 29.97697 30.26441 29.97035 30.42081 31.09677 32.01625 29.79559 29.58889 29.72949 28.73076 29.88503 29.36523 31.62627 33.02802 33.29637 33.55004 33.73803 33.97993 32.83868 33.67466 33.49178 33.51702 32.67106 31.6708 31.10683 31.63083 29.62448 29.29893 29.99651 31.08475 33.04466 31.84829 29.25855 28.66748 29.88357 29.99864 33.36858 33.21316 32.81498 32.32032 31.75869 33.06911 33.2626 30.28242 33.11685 32.82973 32.23193 31.23712 31.98291 32.21361 29.54418 30.51567 30.07464 32.03343 32.31982 33.6873 32.99914 29.8281 27.89371 32.22898 32.28672 32.37048 31.45599 30.57575 29.98937 31.70679 29.06524 27.72106 27.98521 27.42075 27.93947 30.25707 30.52066 31.04036 29.78524 30.3552 31.69168 31.95791 32.82521 32.21782 29.61333 31.42241 30.85648 30.90348 31.29928 31.24877 31.85922 31.47917 31.19205 31.19911 30.75669 29.0288 28.68123 28.82266 29.4021 29.38435 29.69115 29.39744 31.17422 33.34823 32.27655 33.80359 31.70169 34.48901 33.6815 33.08982 31.20395 32.29964 30.216 32.54359 33.55085 34.28418 33.67242 34.62034 34.36947 32.89622 33.82735 33.65782 33.38493 33.66663 31.634 31.01185 31.66298 33.81591 34.18855 32.07085 32.14007 32.09114 32.1282 30.67389 30.49738 31.07621 32.27779 33.14596 32.7117 32.34436 33.11483 34.72205 34.49072 31.60552 30.05742 30.36822 32.35039 32.08055 30.95856 31.5725 31.55614 31.91936 32.45035 31.51826 33.2731 33.16194 31.35809 31.63581 31.09114 31.25721 31.15111 31.48776 31.44624 31.38429 30.99244 31.1974 30.96061 30.91601 31.33318 31.00979 30.57741 30.87151 30.75323 30.41923 29.86671 26.08418 24.42583 24.65071 25.54003 
30.19893 30.24795 30.41525 31.26961 29.05497 28.36237 27.78485 26.48627 26.04019 31.36764 27.33987 27.80642 28.53097 27.95499 27.80758 27.90163 27.92062 28.80931 30.5676 30.84485 31.29133 28.9067 28.87214 28.89355 31.62313 30.44332 28.93276 29.08254 29.09505 29.64787 28.99831 29.19508 30.74282 29.84709 28.63763 32.99873 32.77686 29.80562 32.86074 33.00092 33.20314 33.3754 33.6161 33.13228 33.84307 31.11164 32.62372 33.30544 33.71855 33.38552 31.50696 31.24717 29.55837 29.62158 30.57719 32.86613 32.73091 32.00377 30.4193 30.55325 30.74461 30.36267 31.38601 34.31364 32.51126 33.66742 32.49987 31.87319 31.84137 32.19914 33.77271 31.89161 32.09663 31.54485 32.08167 30.13172 29.81884 30.73869 32.16218 32.69308 32.84831 33.0925 31.70545 32.4893 30.85915 33.12169 33.67299 29.56379 30.17636 27.89239 27.68149 27.51981 27.85527 27.74358 27.9314 29.76155 33.56364 33.4131 30.9851 30.85504 30.07731 31.53596 32.1533 29.98347 29.04009 29.15148 29.64629 31.02865 32.37141 31.22607 30.64508 30.20856 31.92568 33.39915 31.8273 30.82198 30.39777 28.7604 29.78852 28.53148 30.40181 29.47013 31.24817 31.63996 33.63063 33.57568 31.52054 33.337 34.25092 34.25288 32.83702 32.99955 31.26499 30.84339 30.63348 32.28253 32.76159 33.04879 33.44518 34.25127 33.61811 33.35887 33.52131 31.71657 31.83447 29.30156 29.4063 29.98623 30.53 31.38527 33.1732 33.5025 34.61628 32.02762 34.92881 31.29851 31.53502 32.35376 32.22396 31.36968 31.02217 31.66468 32.56499 32.18927 30.26272 28.89446 28.72379 32.8304 31.28296 32.11687 32.10129 33.02265 31.84417 31.93766 33.14003 33.23891 32.99127 32.21198 31.05632 30.93287 31.16982 31.3497 31.38504 31.26366 31.12379 31.13723 31.30807 31.11104 31.02461 30.77032 30.45535 30.47017 30.42536 30.63525 30.04099 30.42673 25.05548 23.65383 24.27077 24.97339 
31.19663 30.36859 30.47568 31.33941 31.52763 31.68335 29.60667 30.48589 30.82408 29.10978 27.73012 28.16138 28.16021 27.88983 27.7274 27.52002 27.97376 28.26157 28.09858 27.89338 29.7605 28.81758 28.53915 28.97116 28.55721 30.18683 28.98181 29.00885 29.22284 29.60468 29.02383 29.03537 29.43108 28.88455 28.84112 32.83366 33.02929 32.89537 32.80051 31.84622 33.28725 33.36724 33.7059 33.09966 33.07259 30.93991 33.35958 32.18446 33.67066 33.82518 33.15217 32.38186 32.15686 32.39587 32.52707 32.77781 32.72564 32.15247 31.23968 30.5024 31.2464 30.18978 32.18625 33.31894 32.59995 32.69893 33.22788 32.76724 32.82172 32.88408 33.54369 31.10909 31.60526 31.48462 31.97708 32.69994 30.61797 31.39465 33.24354 33.34612 33.40775 34.13305 31.81463 30.03606 31.17804 32.78087 30.64574 28.01367 26.75806 27.02599 27.12887 27.85365 27.89692 28.73652 28.52722 28.48259 31.24654 31.29122 32.6847 32.73956 30.10153 31.56188 29.29576 29.84148 30.85791 29.48192 29.95021 30.95394 31.75942 30.56662 31.17603 31.36034 32.59352 33.02697 33.03075 30.46711 31.09139 29.60552 29.00795 29.49107 30.12754 33.30848 31.51107 33.77514 32.45939 33.49432 34.18872 33.66977 33.80236 33.18114 33.49368 33.3351 33.53186 32.17964 32.01693 33.45046 33.44994 30.94984 30.89538 33.11193 35.03132 35.04422 35.10405 32.29816 30.56211 30.17635 30.0795 30.12646 32.52145 31.86271 33.21747 33.16874 32.31247 32.25718 31.86687 31.44609 30.95504 30.82241 30.59618 30.29892 31.86158 32.00096 32.7775 32.81745 29.40446 27.98932 28.75425 33.19869 31.78929 33.84463 33.59495 33.35527 33.88996 31.40293 31.32505 32.13324 33.06805 32.09591 32.10284 32.14464 32.20538 31.12407 31.14266 31.2007 31.29463 31.22357 31.56259 31.37679 31.49799 30.89102 30.74313 31.09931 30.44724 30.73418 30.26054 30.08184 27.35032 22.71309 23.72776 25.33885 
31.61166 30.60608 31.58629 31.29651 30.94977 31.22648 31.23136 31.15297 30.95594 31.66982 28.2249 28.82404 28.9894 28.66269 28.63526 28.24324 27.58807 28.11393 28.38611 28.1034 28.13283 28.35709 28.61961 28.88283 28.79634 28.97995 28.93019 28.91861 29.10973 29.64653 29.73321 28.62541 28.64011 29.06295 30.14718 32.09737 32.98207 33.13587 32.99803 33.14178 29.58121 33.59555 30.30064 31.46744 32.5098 31.47146 33.04739 32.72795 34.10368 32.26536 33.70425 33.08951 32.74604 32.81157 32.6763 32.75623 32.67314 31.21536 29.16901 30.05101 30.00688 30.29802 31.68132 33.24162 30.84935 31.69778 30.65584 31.90628 33.20274 32.96057 31.93184 32.24835 31.51152 28.51044 32.03333 32.64816 30.92846 32.48457 33.48754 34.10499 34.21979 33.52862 32.16133 28.71557 27.89583 28.54392 28.26953 27.60878 26.09371 26.61599 27.47763 27.98161 28.44829 28.87847 28.30762 32.63079 30.56921 33.41032 33.30501 33.12597 30.38005 29.35534 29.57381 29.14334 30.5289 29.76789 30.80759 33.13765 30.3935 31.03551 31.6449 32.40161 32.33897 32.40047 32.40221 29.93744 29.17068 29.60779 30.30798 32.19715 33.15575 32.35525 33.18802 32.87584 33.28274 33.52166 34.86798 33.34704 32.63756 31.4544 32.24384 33.12224 32.74203 31.70321 33.29347 33.1 31.15437 31.6564 32.02851 33.18193 32.21079 34.38807 35.5416 35.3304 33.08111 32.51992 32.91802 31.67132 30.54186 31.64598 33.9775 33.95706 33.55268 32.6016 34.92423 30.60802 29.68966 29.30116 29.44111 29.96595 31.18146 30.80074 30.27606 29.55486 28.45258 27.94537 27.84515 30.27857 34.00876 33.94928 32.13442 33.68404 33.91792 32.67119 33.33778 33.252 32.03659 32.78289 32.03392 32.01839 32.09261 31.00387 31.11545 30.98561 30.10756 31.01593 31.41569 31.11713 31.1181 31.22375 31.05254 30.56631 30.29203 30.69138 30.57842 29.81142 28.69053 23.51611 23.89568 25.5833 
31.57213 31.84243 30.39751 29.95535 31.45644 31.15387 30.94715 30.85843 30.93013 31.77572 29.9878 30.42705 29.39629 29.10559 29.39575 28.67535 28.08015 29.22062 28.48036 28.39205 28.63095 28.77593 28.41285 28.64093 28.81289 29.7329 29.26299 29.60943 30.51938 30.664 29.98818 31.21479 30.24851 29.76947 29.44855 33.02504 33.17278 33.26167 32.16024 31.6287 32.61499 32.42553 32.55875 32.82349 30.93593 32.57804 32.58185 30.94118 30.54118 32.51916 33.45607 33.73942 31.67791 34.04591 32.75712 32.69561 32.60161 30.98646 33.30833 29.80402 30.22233 32.32095 32.06243 33.92229 32.11219 31.45059 30.44414 30.77966 32.37544 32.44916 31.16053 31.67466 30.56181 31.63495 32.07939 32.39199 31.16614 32.24577 33.34379 33.02947 33.22563 33.01547 32.85836 27.77553 27.94756 32.18467 31.36812 25.84555 26.04335 26.74992 27.84737 27.79999 28.33948 30.86494 32.35659 32.63976 33.11702 33.37495 31.58739 32.56421 30.16894 30.43361 33.43917 30.94164 29.45442 31.36024 32.65553 31.50981 30.21632 31.93171 31.62299 33.06141 30.20135 32.25307 31.77435 30.82329 32.02732 29.20929 31.11474 32.20079 32.05714 30.90543 33.86067 33.99509 33.30043 33.5671 33.87932 32.89965 34.40046 31.09045 31.74094 33.85171 33.5833 31.38517 31.60628 30.44029 32.30308 30.74716 32.08739 30.61339 31.97916 33.96544 34.94909 35.49535 35.14035 32.66461 33.49619 31.74757 30.87535 32.41456 32.71569 34.5674 34.86287 33.2714 32.41885 29.72593 28.91524 28.68344 28.95548 29.9351 30.94312 30.5058 29.53299 28.74043 28.6284 28.76975 29.6262 30.62558 32.49757 32.78431 34.13854 34.03978 33.97969 31.55622 33.175 32.23748 33.07391 32.8605 32.18375 31.0081 32.02122 30.94228 30.95758 30.31154 29.60061 31.12531 30.77825 31.10961 31.00071 29.56184 29.99417 30.5253 30.85732 30.82633 30.48044 30.07129 29.61095 25.58845 24.55225 26.09637 
31.44583 31.78234 30.47208 30.91194 31.8745 30.29892 30.43761 30.37626 31.34093 32.1113 32.01816 30.98664 31.96521 32.34795 28.99815 29.0897 28.99826 29.90652 28.9254 28.84393 29.50028 29.01484 28.81632 28.51733 28.72468 29.50599 29.3877 30.34229 31.0644 31.4081 30.11408 29.32012 28.82453 29.31624 29.65346 30.68401 32.94408 30.39507 31.91236 31.13561 32.76658 32.9024 32.81993 32.87856 32.83542 31.23847 32.33145 32.50897 32.67997 31.01831 33.36258 30.50332 33.45884 33.40839 32.78862 32.66275 32.33115 31.65859 32.59542 30.64906 32.45182 32.09625 31.84738 31.49111 31.43321 33.09506 30.07496 31.44772 33.61693 33.28133 32.42104 32.89896 29.30876 30.72458 32.04105 32.74734 33.326 32.0874 31.59023 31.76389 31.23353 31.48823 30.47301 28.7328 26.52439 27.91588 26.99545 26.07499 26.98666 28.94067 30.35056 30.75109 28.83742 32.35737 31.48339 30.59689 31.82151 32.25195 31.80118 32.51939 33.5748 31.51793 32.63718 31.1214 29.85839 33.76979 33.51779 29.52611 30.08497 31.3546 32.70787 31.83637 33.77979 29.26482 32.53132 31.34781 31.33916 30.4296 31.40285 33.75729 31.87987 33.60646 33.49202 33.48741 33.39074 33.1418 32.07671 34.13387 32.75785 34.17754 31.32991 33.27344 31.39179 33.66702 30.68146 31.23707 32.61824 34.02806 34.02778 33.30405 32.52116 32.80278 34.89344 35.24278 34.08383 34.4146 33.24651 31.65449 30.90855 30.72851 34.70092 33.1754 34.67106 33.34394 30.77488 29.55254 28.66039 28.45604 28.89384 29.92804 31.15306 31.1733 30.36913 29.76727 29.606 30.55434 31.10364 32.59368 33.19938 34.48234 33.92003 33.24783 33.28149 32.9922 33.0801 33.12453 33.13454 32.85995 31.04723 30.96684 31.94193 32.10424 32.10193 32.08062 30.49697 31.98529 31.19299 31.04313 30.93537 29.31337 30.0164 29.95701 30.91799 30.96499 30.81317 30.50792 30.06882 27.86658 27.62861 26.69995 
31.33962 31.33691 31.89314 31.1091 31.08758 32.5949 31.79495 29.11408 30.63404 32.05183 32.75977 32.13658 31.6584 29.73087 29.12114 29.0479 30.8525 28.41919 29.10799 30.13057 30.2513 29.57805 29.05085 28.74759 28.92098 29.67371 30.69146 31.22297 30.97041 30.86597 30.02154 29.86168 30.22401 31.13192 30.30847 32.38692 32.21074 31.74199 31.5749 33.11611 32.5214 30.17178 31.03861 31.14146 32.92775 32.88985 32.42515 32.17773 32.46533 30.71784 30.58707 31.96253 31.5145 30.78922 33.07051 30.94827 32.41844 32.09576 31.12453 30.30285 30.14018 32.30809 28.99414 30.19755 31.50169 33.12729 31.75703 33.24003 32.96984 32.50073 32.98524 30.99764 31.50245 30.73905 31.9714 32.22701 31.96403 33.00498 30.91899 32.86466 30.06105 30.34641 29.50399 28.03531 26.42393 26.82307 27.56282 28.79267 27.03981 28.46572 29.24561 29.84573 32.36871 32.38299 32.91732 29.27556 32.04233 32.40133 32.27594 30.57506 31.0406 29.74269 29.68315 30.58928 29.86558 31.40232 30.79718 30.8511 31.35961 32.42154 33.41722 33.46046 33.56213 31.75093 30.76954 31.19174 28.91166 32.75401 31.02308 33.60162 32.27205 32.02386 32.21062 33.35247 33.03695 33.31021 31.34406 33.68953 34.40579 33.62667 31.97167 30.76031 33.52927 31.42249 31.34258 32.10452 33.72297 34.63373 33.68436 33.25718 34.62907 34.59087 34.76925 33.37658 33.34987 33.18331 34.96711 32.18375 31.60795 31.60626 31.76451 32.18122 31.77936 32.77988 32.43343 30.36744 29.35787 29.14093 29.6715 30.44487 31.19613 32.11761 31.79232 31.29185 30.84545 31.15798 31.92741 32.47615 33.31627 32.03682 33.78702 33.7529 33.85995 33.03125 33.07076 32.46115 31.50793 32.88037 32.10082 32.19279 32.08099 30.48339 29.62155 31.98648 31.91867 29.60297 32.00537 31.01564 30.72869 28.76015 29.19897 31.21787 31.05848 31.03023 31.11483 31.00084 30.34716 28.864 23.65465 24.60453 
30.27342 29.73785 30.20065 32.38245 32.79203 32.92275 32.83183 32.17182 31.8462 31.15896 31.83088 30.74566 31.86531 29.80129 29.73418 31.96203 29.16057 29.06911 30.19893 30.31277 30.08858 30.31269 30.49471 29.68258 30.82953 31.95275 31.56112 31.06939 30.1475 31.0878 32.40986 32.2381 32.61926 31.44635 30.68465 32.95112 32.05198 32.18662 33.27775 32.31065 31.1427 31.66906 33.53851 32.22176 33.28399 31.40403 30.80721 32.57458 32.38786 32.56618 32.49388 32.65187 31.58956 31.41738 30.64186 30.73767 32.66537 31.95059 32.40107 29.36558 31.60014 32.05133 30.3625 29.48321 30.22662 31.40258 32.00151 32.94646 32.69551 33.72387 32.27303 31.48411 31.26076 30.93088 32.56161 32.4432 32.3135 32.78827 31.28821 30.22061 28.95539 29.5097 29.40435 27.88591 26.93891 28.10434 31.17446 29.66078 27.72486 28.98327 28.80711 32.69091 29.95741 32.9327 30.43826 29.6183 32.97392 31.508 30.72169 29.49643 28.45287 30.26369 29.61497 29.73836 30.16358 31.32047 32.63007 32.74382 32.90882 32.90944 33.02046 33.22581 33.14793 31.59923 30.85015 32.23111 33.0182 32.78563 33.42239 32.26913 32.98297 31.97431 32.36954 32.03228 33.21166 33.21641 31.76242 33.75398 34.30801 32.89639 34.46203 30.75633 33.16202 32.71436 34.14123 33.18245 33.4128 32.11616 35.14425 33.56446 32.96131 32.61674 32.88855 33.05684 33.00684 32.72137 33.52221 34.76448 33.67471 32.8895 32.32155 31.64973 31.79699 33.40828 33.86745 31.89633 31.01495 31.01637 31.44066 31.56427 31.31998 31.2913 31.17932 30.83974 30.07052 29.43535 29.91972 30.71805 30.45348 30.03612 32.48569 33.68666 32.95107 33.09098 33.0549 33.05936 32.01756 32.89199 31.93628 29.49102 30.16792 30.78773 31.97362 30.23555 31.84718 31.53781 29.44096 30.23552 31.20426 30.69501 30.69751 30.81422 30.61979 31.05258 30.66013 30.60186 30.29473 28.19417 24.98001 24.54821 
30.3641 28.31659 28.24415 29.14981 31.00829 32.56123 33.11226 32.79835 32.55555 31.42366 31.79811 30.00146 31.41043 31.0434 30.49964 31.62315 30.06152 32.06977 32.63608 30.15217 31.87637 31.42753 32.57776 31.49359 31.7365 31.28573 30.67423 32.45263 32.20746 32.54834 31.85281 32.08152 32.15638 32.70247 32.43989 30.99072 31.47742 32.55935 32.80514 32.84766 31.22422 32.24139 32.80841 32.9861 32.03843 33.22273 32.82853 32.91485 32.27577 32.51173 31.20013 30.38713 29.90302 30.65781 31.07304 32.50332 32.49803 30.85879 32.2642 32.08952 31.69219 31.56729 31.84854 32.01385 32.11256 30.25746 31.17504 33.32589 32.61483 33.61832 33.04573 30.53312 30.3706 29.70229 31.95644 32.63807 33.14941 30.11608 32.40348 28.94668 27.80383 29.90226 30.75756 29.60308 28.07098 27.90305 29.73498 29.6199 29.52109 31.15551 31.23244 32.81166 32.10175 31.04311 31.88412 33.33244 32.19041 30.89597 29.98239 30.60417 30.9327 29.42165 31.04251 33.10386 30.02605 31.15266 31.78622 33.03792 29.90537 32.47097 33.50055 34.17221 33.96985 33.53873 31.25666 30.24011 31.40086 32.40022 32.2351 31.20204 32.10225 30.45601 31.31148 32.85715 31.22899 30.66736 33.81673 33.51193 34.12183 33.53547 33.36696 33.59152 33.7621 34.0946 33.19789 33.03597 32.33271 32.1061 32.44144 33.03767 33.2761 33.27348 33.70066 33.76093 34.10178 34.36149 34.32473 34.47503 34.46787 34.1011 33.08621 31.88638 31.55661 33.44197 32.91742 32.46107 32.13155 32.4745 33.19019 33.47388 32.58279 30.47508 29.13191 28.85196 28.87118 28.42352 28.23119 28.45535 28.23234 30.00583 32.60644 32.12149 33.33476 33.09532 32.98937 33.03303 33.00153 32.84764 32.10344 31.54943 32.1673 32.05602 31.81099 31.16636 30.71019 29.61922 32.17578 29.82302 31.49808 30.80262 30.73148 30.73151 30.46984 30.93803 30.427 30.70444 29.60445 28.42058 23.62004 24.56966 
28.71155 27.75985 27.54073 27.10455 29.26552 31.69289 31.79868 32.18054 32.28852 29.52654 29.3234 28.2311 30.71949 32.67055 32.94756 32.35444 31.76588 31.55157 31.43956 29.56283 31.70241 32.91753 32.06625 32.83274 32.63128 32.67191 32.82537 32.92529 32.67203 32.26296 32.41049 33.08681 32.05084 32.84383 31.43309 31.76647 32.36828 33.2589 32.58099 32.30257 32.3516 32.51827 31.00242 32.64187 32.55357 33.39447 30.83693 32.58369 32.71709 32.78847 32.64103 32.70111 29.17948 29.67715 30.72282 32.39344 31.9373 31.0241 30.88476 31.32646 29.93601 31.83758 31.52111 31.73129 31.66555 30.53274 30.09946 31.87379 33.2506 33.4629 32.89106 31.92843 30.4 30.40115 32.18115 33.24552 28.50762 28.25877 30.26736 27.78328 29.97565 32.01326 32.9892 30.64583 28.92187 28.29237 29.15275 31.5899 30.00825 30.21442 31.33854 31.9645 32.82924 33.70889 32.43538 32.55973 31.87644 30.66344 30.59635 32.32201 32.13569 30.13481 30.4505 32.79152 30.7269 30.34579 29.63912 31.74853 33.16013 31.37818 33.37156 33.20001 33.82806 33.05291 31.14306 28.92102 30.38507 30.86556 32.22903 32.01171 30.7826 30.14691 33.52919 33.71585 31.62845 31.09319 31.77801 31.74622 32.22333 33.46575 34.10376 33.98335 34.11363 33.24669 33.53859 32.75563 32.58947 33.00549 32.62706 32.9729 33.61081 33.84119 34.10015 34.46957 34.49263 34.56311 34.34863 33.99006 33.8179 34.17567 33.32473 31.8691 31.1581 31.33847 31.73134 31.75116 31.45345 32.03252 32.78946 34.11834 33.56134 30.64435 28.36901 27.90017 28.21756 28.37838 27.82266 27.77869 27.99696 30.18946 30.70127 32.7149 31.62202 31.97327 32.91037 32.93643 32.8787 32.78367 32.02065 31.06829 31.00459 30.55417 31.93777 31.74842 31.74453 31.84439 30.01462 29.73731 29.97244 31.56159 29.09392 30.45912 30.53067 30.93595 30.26026 30.78581 30.01721 28.51804 25.77312 24.47855 
30.12198 26.70508 25.8702 26.4268 27.0597 30.14144 30.84763 31.19207 29.24303 31.11341 28.54792 28.71713 30.61997 32.48918 31.3147 31.45409 30.54943 30.03491 30.20024 30.62446 32.97992 32.23214 32.22449 31.27091 31.39087 31.41113 31.99563 31.79182 32.76238 32.86619 32.57929 30.44234 29.99574 28.29889 28.28835 30.03845 32.15519 33.20195 33.5034 31.31606 28.97846 28.46035 32.6992 32.53913 34.41407 32.77332 32.76327 32.88858 32.7413 33.27565 33.20439 32.86069 32.82318 32.73198 32.65377 32.50684 32.61634 29.56887 30.1473 30.7945 32.07093 30.82056 30.33232 31.72013 31.93483 31.94195 31.82141 31.1765 32.69718 32.41121 31.38704 30.26927 31.40238 32.01303 29.09376 28.37612 28.44832 30.69667 29.40234 29.8759 32.88187 34.0772 33.58224 31.28915 29.65211 29.6395 30.72292 32.27863 31.58726 29.97819 30.85484 31.016 31.7833 30.78653 33.64784 32.65049 32.64871 32.24884 30.90318 30.71358 31.88396 29.77349 31.3317 31.36004 31.22128 30.79133 32.25273 31.26454 31.8984 31.78958 31.18596 33.05569 34.15941 33.02436 32.53899 28.86345 31.35032 31.46799 31.73763 29.87444 30.65803 33.27275 33.413 32.89 32.53281 32.91117 31.20737 31.02268 32.42449 33.40422 33.77439 33.88883 33.42379 34.63951 32.69068 32.9775 34.14048 33.77517 33.22677 32.98788 33.15862 32.99014 32.82825 33.9729 33.68161 33.63773 32.96892 32.05587 32.32935 33.01277 32.67855 31.70494 30.83147 30.70053 30.84844 30.4847 29.83911 29.81874 32.08912 33.81276 33.68837 31.29456 28.52434 28.12889 28.26693 28.34983 27.80795 27.80886 28.0041 29.90812 32.97799 33.00469 33.55662 32.82352 32.87579 31.87142 32.93759 32.72668 32.10335 32.15556 31.04829 30.27343 29.45686 31.84959 30.88017 31.81387 28.84528 30.57427 29.68979 29.64691 28.7775 29.83722 30.45905 31.05572 31.05686 31.00525 30.85119 29.11638 28.24317 24.79875 
28.32935 29.69226 27.80853 26.25048 27.22283 28.62394 31.12428 30.74173 32.15234 27.66867 26.80541 28.28641 28.87338 30.97108 30.67148 29.54913 31.55529 29.59106 29.26548 32.87367 33.12954 32.10422 32.04741 29.89917 28.39963 29.48242 31.75161 33.50688 32.73916 29.58911 29.60017 29.55549 29.50806 28.34333 29.65035 30.86958 31.96298 33.03259 32.6776 30.02066 28.22669 28.7485 29.38566 32.15475 33.98143 32.74474 33.01365 33.28971 33.26189 33.35921 33.7217 33.23202 33.37331 33.00042 32.05787 31.7588 32.36799 32.40434 32.64994 32.18052 32.3773 29.76641 30.15614 32.06374 31.18611 31.76095 31.91899 29.74076 30.94421 32.62125 30.29634 30.78695 31.2108 32.06901 29.54008 28.34702 30.03985 30.7209 32.89625 32.03989 34.52799 35.28713 34.48966 32.23296 30.34312 30.82181 31.82382 32.50014 31.80628 30.16958 30.62769 32.74174 30.12406 29.63277 33.41653 33.44728 31.25541 31.12262 30.97018 30.72723 30.07417 30.24186 30.62679 33.10307 33.23616 31.06069 32.32722 31.56609 31.06207 30.45644 30.39547 33.59943 33.34373 34.55196 33.37875 29.25986 33.1641 33.28227 31.17162 30.4012 32.93274 31.05252 32.8837 34.00991 33.9939 30.84826 32.22866 32.92949 32.99395 32.89169 33.78283 33.97558 33.26266 32.52037 32.73299 34.57284 33.70129 34.00183 33.20745 31.88449 31.39525 31.41721 32.15064 32.26255 31.94677 31.41775 30.845 30.74102 31.21121 31.85715 31.80412 30.94113 30.43383 30.27245 30.23612 29.5808 28.91984 28.68651 29.36685 31.0234 32.40658 32.92971 31.9404 29.68636 29.63428 28.59383 28.10131 27.97698 28.55049 33.02278 33.16312 32.37424 32.57358 32.82949 33.00256 33.00912 31.78726 33.04887 28.53917 32.29963 31.43474 29.19457 29.37076 31.89841 31.73662 31.76037 30.3086 30.78898 29.44561 30.86888 28.01329 28.00691 27.80501 28.07422 29.25212 29.19775 29.90389 29.07153 26.4486 25.31852 
29.21187 29.84574 30.16094 29.93868 25.91633 30.96255 31.163 30.5458 30.87829 29.22403 30.26453 29.12848 28.37727 29.73375 31.21691 31.41542 30.96556 29.69011 30.53883 30.82261 31.60682 31.24008 28.67193 27.21638 27.09105 27.84877 30.80624 30.16703 30.5292 29.01517 27.86538 29.27939 29.08451 31.4312 31.9504 31.09458 31.89509 30.865 31.43772 28.77917 28.23916 28.06244 29.59639 31.76567 32.29845 32.704 33.13882 33.5728 33.46828 32.83755 32.33426 32.76929 33.43707 32.68198 32.51853 31.95502 31.03239 32.10637 32.69804 32.43955 32.30638 29.61857 30.84848 31.95152 31.80271 31.96999 31.24993 31.87497 31.41728 31.44167 31.31746 27.71323 30.8397 31.29859 32.16243 28.8439 31.40514 31.89573 31.78079 33.01515 35.40239 35.52799 34.43396 33.56804 31.20661 31.02016 31.69758 31.18262 31.47432 32.23959 30.16265 29.68298 29.48143 29.3068 33.11864 33.21276 32.14751 30.87197 32.69766 29.31435 31.63556 30.16408 31.97349 31.26547 30.61368 32.16609 33.08967 31.13982 29.37104 32.6494 29.82392 33.32791 33.44211 33.04427 31.43927 30.68307 33.29813 32.82111 32.4399 32.41285 32.51579 31.50742 31.70761 33.58321 32.8171 32.01358 33.15055 31.0838 33.51221 33.79539 32.92654 33.13624 32.9077 32.37951 32.23521 32.71215 32.66253 31.07334 31.07095 30.37234 30.16045 30.49033 30.91771 31.29107 31.66945 30.38224 29.77676 29.93691 30.39966 30.80176 30.24658 29.89301 29.67795 29.89965 30.05198 29.46959 28.84789 28.48517 28.74488 30.49822 31.73837 33.21814 33.6095 33.46471 31.4024 29.44394 28.0394 28.46294 33.33864 30.69602 33.35074 32.55796 31.94132 31.36404 31.41215 33.14669 31.76691 30.74689 28.89436 28.65182 28.78145 28.6092 28.47294 29.15772 32.55223 32.26853 28.88539 32.46954 31.43517 31.54969 27.95357 27.82644 27.89455 27.86526 27.9924 28.04421 29.92941 28.96914 26.65446 25.61627 
30.23518 26.35816 27.89716 28.99266 29.64208 27.49245 28.67179 28.5246 32.71597 31.95447 32.36473 29.418 30.34786 31.07136 30.61059 31.13408 31.81516 32.09283 32.71373 30.84118 32.52999 29.57024 26.71902 27.02577 29.64102 31.2632 31.46502 29.2682 28.72407 31.86505 27.35793 32.01396 31.56107 31.54715 32.22711 31.65285 31.11815 32.56889 32.35085 28.32222 28.44101 30.24496 30.07644 29.15386 30.00907 32.81128 33.67036 33.68479 33.37354 31.49085 30.7983 31.88037 32.97894 32.20127 32.17355 30.7244 29.48937 29.37362 29.89751 32.17489 31.39324 32.1464 32.07494 29.98106 32.0602 31.91167 31.74771 31.40366 30.40321 31.71979 31.33912 28.5553 31.1441 31.23058 31.70043 32.26882 31.91195 30.23041 31.76527 33.13002 34.28109 34.66834 34.68248 34.16592 32.6621 31.91396 31.09786 30.64872 29.47231 30.15669 30.99466 31.59418 31.71628 30.44701 32.40088 31.78576 31.99775 33.27213 31.16112 31.33843 30.95966 32.18433 32.52648 30.50589 32.91137 31.67837 31.19806 29.82014 29.79828 32.04082 32.35352 33.4686 33.12617 33.66874 31.80976 33.29399 31.85064 32.98278 32.38824 31.7299 31.92843 31.8717 30.77842 31.57776 33.17854 33.59311 32.33718 33.72506 33.77921 33.31489 34.06073 34.17177 34.33131 31.03542 30.40237 30.56697 30.44076 30.21265 32.76215 30.87295 30.14757 30.24877 30.92455 31.02405 30.59887 29.96 29.59769 29.76619 29.99998 30.12227 29.20926 29.14453 29.22798 29.71722 30.49309 30.22601 29.5176 29.39545 29.53461 30.0568 31.02291 33.22431 33.78224 33.6102 32.20214 30.82544 30.34323 31.11377 33.91622 31.24273 32.76356 30.15232 33.02329 31.54514 31.57755 30.7515 30.39056 31.57374 30.36393 28.87544 28.6802 28.459 28.55499 30.15285 30.63963 31.78803 29.67625 32.2506 31.37276 30.69456 28.98322 27.89201 27.64091 27.66961 27.86037 28.07268 28.30995 30.5745 28.30127 25.78179 
26.3253 27.42689 28.4799 30.74374 30.00855 28.29387 26.94944 29.41529 31.93048 31.89748 31.75824 31.1296 30.79963 31.38858 31.60196 32.1829 31.8414 29.58298 32.38906 32.32726 30.13846 29.43118 30.60198 28.01219 28.36424 27.08363 31.44802 26.80563 31.41113 30.86631 31.63365 29.62447 32.04561 32.1877 31.37766 31.41339 30.04317 30.27112 31.80067 28.76145 28.55096 29.73166 31.91096 28.99316 29.01584 32.03181 33.27162 32.98129 30.97661 30.04127 29.83373 31.74392 30.31192 31.67623 31.66365 29.90934 29.55247 29.83574 30.02818 32.31674 32.13647 31.98272 31.44967 31.95037 31.7356 31.74304 31.66162 31.02045 29.74916 29.30771 31.8344 29.29829 28.97295 28.2586 29.32483 28.04937 32.13848 31.04179 33.0509 31.96112 32.348 32.72707 33.88616 34.47163 34.29229 33.46799 28.87799 30.04424 32.3984 29.58042 32.66621 33.70044 32.1964 32.47538 32.57415 31.71108 32.57229 31.51994 31.36443 32.81213 32.89465 32.06281 31.29005 30.56839 31.30218 32.85752 31.0883 29.31952 29.22084 31.33935 32.77938 32.90573 31.65284 32.92062 33.16328 31.7176 32.982 30.5913 30.69417 28.86172 29.1552 29.35015 30.50998 32.98314 33.41295 32.68175 31.48063 31.65352 34.31024 34.12072 34.06129 31.85204 30.70512 29.50021 30.4221 30.43104 30.29941 31.32467 31.33798 30.72004 30.44618 30.37401 31.08009 31.15674 30.75818 31.1092 29.98541 29.99989 29.51196 28.97396 28.64503 28.90196 29.62892 29.90549 31.25232 31.56791 31.48307 31.29585 31.52923 31.99788 32.33054 32.33604 32.07273 30.98326 30.73427 30.8915 31.66467 32.24768 32.13462 31.19086 32.66756 29.93102 29.98658 30.43657 31.02281 30.15139 29.64836 29.71141 29.67895 28.68982 28.55439 28.40132 31.7123 30.71608 30.69502 31.71635 31.62906 32.07837 31.18468 31.3762 30.24562 28.76582 27.48353 27.43288 27.58475 30.11181 26.72599 30.51661 27.37182 28.22312 
26.6249 30.65577 30.3189 30.94219 30.36412 29.04999 30.3573 29.2311 31.66411 30.24723 32.37876 30.7272 32.57706 30.89984 30.73421 30.1768 29.49051 29.409 32.36585 31.6052 32.49782 29.88684 29.64674 29.25548 29.2934 28.22223 26.87873 28.62726 31.1347 31.5888 32.12124 30.38727 29.36996 30.95406 30.6992 31.87143 30.08444 31.66222 31.48087 32.27509 28.19789 28.22706 28.00604 32.43084 31.86975 32.4679 31.06695 30.73386 28.59555 28.53748 29.84791 30.82872 28.98186 29.54461 30.0837 29.76527 32.36428 32.67068 32.50213 32.09872 32.21413 31.88716 32.04007 31.90279 31.71769 31.89848 32.12205 32.1679 31.15575 32.20757 28.97866 29.16076 31.11889 30.46842 31.0577 31.42191 30.82942 31.92338 31.68029 30.90596 29.93262 32.36938 31.24736 33.32587 34.34782 34.36723 31.00609 29.57174 32.21702 30.29397 33.70507 31.42269 30.80947 29.17444 30.29146 32.08762 32.9232 31.51932 31.09886 33.40559 33.14074 33.07159 32.37995 30.73506 29.99303 31.4768 30.86421 28.88448 29.68626 32.13596 32.02684 29.65635 32.80153 32.05706 32.2378 32.66943 30.41061 29.41087 29.90223 28.01927 28.93388 28.71444 31.60432 31.98877 31.83504 31.42988 31.36838 31.4398 32.78782 34.27403 31.02132 29.86404 29.47191 32.06855 31.48316 33.13757 31.71 31.66706 31.83124 31.37395 29.67368 31.25311 31.40921 31.49553 30.85444 30.47435 30.88673 32.42139 29.46045 28.75312 28.76444 29.11436 29.98991 30.57896 31.18734 31.55531 32.62 33.5397 34.34647 34.51646 34.58994 32.68918 30.72859 29.10313 28.28456 29.52465 32.06649 31.38946 31.85533 33.04208 32.25465 31.82461 31.19156 30.3802 29.76152 29.57619 29.54426 30.06022 29.73192 29.15995 28.54982 29.51849 30.74059 30.54194 30.29362 30.93311 31.62582 31.57245 31.26829 30.29626 30.2218 31.45994 31.32205 27.1312 26.86222 29.83205 29.65929 29.65847 28.88 28.66444 
26.69583 27.40869 29.07478 31.1561 30.65225 30.7373 29.39323 30.48037 31.34727 28.73575 29.73808 31.58478 31.1515 29.55306 28.77939 28.15425 28.58696 31.50323 32.58941 29.73593 31.53193 31.67274 32.2591 29.61411 29.34333 29.72276 30.70617 30.80705 31.31504 29.66535 30.01074 30.47579 30.6379 31.97451 30.74067 30.9336 30.70784 31.48213 31.67377 30.95317 31.97112 30.11965 27.68948 32.31339 28.31117 29.58047 28.87694 29.64702 28.41388 29.90143 29.62848 29.37292 28.75432 29.84804 29.86048 29.4549 32.33894 30.66758 30.72829 31.90519 29.11386 31.02634 31.83255 32.09139 31.66795 32.23796 32.26806 31.82519 31.08489 29.74276 28.47176 31.46431 31.10142 31.03806 28.68636 31.53132 31.77468 28.81696 32.18668 31.94378 31.99103 30.5764 30.54699 32.52222 33.78439 33.9613 30.37226 27.06747 29.16353 30.51508 31.29533 33.02645 29.46122 28.07552 29.8001 32.65559 33.07122 31.78191 33.48999 31.9837 33.14845 33.36877 31.88472 30.97847 30.24415 31.152 32.22512 31.27694 32.26245 32.28722 31.97589 29.64552 31.08392 32.85731 32.65903 31.93179 30.74047 28.72461 29.37349 29.83831 29.47452 31.15998 31.34874 30.07621 30.60674 31.14533 32.09906 31.51568 30.66745 30.07589 30.28246 30.98047 31.63144 32.66214 29.93948 31.68719 31.3206 30.84548 31.86902 30.47033 30.7891 31.3969 32.34864 31.59545 30.66876 30.17701 30.571 31.84393 30.25361 29.33149 29.16657 29.86186 29.94527 30.05494 30.2656 31.13409 32.60424 33.54935 33.35511 33.7254 33.76628 33.24545 30.18349 27.99539 27.3889 27.98571 28.95811 30.69268 32.24586 33.00345 32.5414 31.52704 32.60954 32.6559 32.86497 33.05045 31.04772 30.54735 33.23615 32.15262 29.77185 31.03749 30.88519 31.95155 30.35907 30.46367 29.20294 29.94044 30.16398 30.17574 31.38251 29.96107 31.24128 29.32886 31.10544 29.17007 29.39612 29.57389 28.78592 29.1242 
27.72207 26.93848 28.33158 30.86826 29.83378 31.00755 28.28496 28.96284 30.93001 31.3241 31.60326 31.70526 29.93435 29.0484 27.93299 28.57008 30.54156 29.15491 30.73994 30.52875 30.63459 32.54287 30.36371 28.86012 31.77818 30.18801 30.90086 31.16544 29.22746 31.03701 31.76281 32.04358 29.66922 31.20731 29.26915 31.03428 30.88082 31.43414 29.88575 31.42377 31.60211 28.72118 31.87021 31.76596 30.23799 31.03637 30.74239 29.20858 28.65079 29.01619 28.93968 29.60852 28.31065 28.82502 31.85629 30.01175 32.30463 30.42315 30.49275 32.07589 31.69485 30.43072 29.91912 29.82762 32.2778 32.30362 32.19719 32.54108 29.90494 28.5777 28.74653 28.76353 30.7953 30.68985 31.92234 29.06225 31.34569 32.07336 30.22324 31.5492 29.93989 29.27436 32.10917 32.61702 31.75001 33.71841 30.92276 29.74747 30.93759 31.75041 30.21236 30.87209 28.2834 27.69303 31.98035 31.84451 31.84702 32.19353 30.6189 31.22836 32.93085 31.1349 31.04757 30.76283 31.69253 29.23259 31.73118 32.36149 32.03202 31.75446 31.67454 32.20956 32.70898 33.12044 31.76188 32.00391 31.90226 29.43995 29.2102 30.50241 29.98705 29.50361 31.18405 30.99369 30.76587 30.96966 31.28085 31.25095 33.04963 31.73695 32.18647 31.22227 31.50419 31.76048 30.84569 31.03738 31.17447 31.53889 32.82114 31.34438 30.88539 31.59263 32.14234 31.30697 30.34192 29.60224 29.73007 29.81195 30.26332 29.36594 29.23937 29.22824 28.81989 28.92227 29.73588 31.38406 32.68136 32.70687 32.1911 33.04544 32.60284 32.04283 29.17897 27.78801 27.33134 27.84479 29.25957 30.72133 31.48025 33.11154 33.39099 33.41733 33.38707 32.93275 31.32328 32.41331 29.40506 30.10237 30.0884 30.04698 31.93757 31.7377 31.71621 30.33936 29.8571 32.00729 28.99644 28.95204 31.0059 30.2149 31.45639 28.8435 28.54823 31.16698 30.97505 27.97262 26.24231 27.27975 30.08505 29.12415 
30.09343 27.41559 27.39096 29.29528 31.52265 31.41957 31.44323 27.57457 27.41851 27.25505 27.70704 29.82105 31.33839 30.52472 28.67024 29.60802 30.58097 29.43921 31.82328 31.03319 31.38443 32.28272 31.94796 30.39888 29.53829 29.7178 29.51022 29.47387 28.12334 31.72403 30.03668 30.21736 30.88644 31.29757 29.19349 30.65937 30.48233 31.60114 28.78948 31.68446 28.3791 28.34754 29.74414 31.53584 31.56323 31.42048 32.02745 30.17213 28.54261 30.13935 30.94675 28.85165 30.44874 27.81151 29.13435 29.71216 32.11069 32.46997 31.82734 29.88435 29.62675 29.77665 31.47122 32.3929 31.85269 32.33911 32.26836 31.68097 30.02894 31.34852 30.82996 28.2511 31.35158 31.82538 31.77601 30.01615 30.66966 30.26399 32.3586 31.7621 31.73392 31.5549 31.69742 32.27934 30.02258 30.7381 32.30222 30.24785 31.36839 30.22039 30.12247 31.05818 30.64235 30.7473 31.54666 31.50812 29.65574 28.66437 30.26665 31.42246 32.57209 32.30923 32.35196 31.565 31.99069 32.35823 31.98765 32.21896 32.52105 31.62992 31.45915 32.24398 31.81192 30.84329 32.71301 33.2999 32.96772 30.99863 31.36643 31.42497 30.47195 30.26863 30.73246 30.91411 30.88655 34.03679 30.46976 30.40067 32.45547 32.41165 29.81143 30.37681 30.54633 30.60998 31.38426 32.79146 30.4583 30.75579 31.95705 29.51373 31.11297 31.31087 31.61382 31.37131 29.55052 28.8769 32.93204 29.49053 30.07271 29.8593 29.15635 28.55988 27.84717 28.33915 29.43229 31.64197 32.45147 32.15663 32.72926 32.45628 31.36938 29.62846 27.87558 27.51569 27.43868 27.91844 28.45606 30.24612 30.61711 33.03426 32.8889 32.89343 32.07137 32.7227 32.66026 32.66208 32.95233 29.931 29.61959 29.37795 31.74126 31.56408 30.55733 31.67698 28.60007 31.0213 29.06053 30.58821 32.31617 28.17689 27.3059 27.35622 27.14428 30.18689 31.14543 29.75124 28.14684 30.31767 29.89182 29.21239 
29.99418 30.54326 27.2024 31.52474 31.10164 31.63405 31.60747 31.63871 28.23446 27.70437 27.81734 27.98676 29.47733 31.34388 31.52055 31.68507 28.56796 30.39399 30.63564 32.25116 32.32259 30.67718 30.24951 30.01233 30.15078 28.95514 28.99831 31.16145 30.2118 29.13657 31.1353 31.77947 31.14947 30.97569 30.42019 31.08679 31.06851 27.7681 28.65711 28.47514 29.03592 28.70288 28.39983 27.72121 27.80524 30.09477 31.01122 30.59453 29.1918 32.51765 28.52921 30.76489 31.70392 28.25042 29.22708 30.55099 30.26023 32.36975 31.92057 29.87176 29.80441 31.6487 32.34806 31.58387 32.99243 33.02005 32.71067 32.57457 32.24833 31.4995 31.57407 31.78366 29.2015 31.63192 29.21985 28.39331 29.8058 30.11764 32.47739 31.61675 31.28323 31.43369 31.52146 31.55928 29.49284 29.31301 31.32196 32.82322 32.48916 31.20035 30.31704 32.44553 32.38987 31.47 31.85067 32.92451 32.55991 29.24227 30.46009 31.32462 30.38818 32.38276 31.96876 31.1598 29.96978 30.39008 32.02051 31.64275 31.32097 30.46989 31.97093 31.95465 31.52616 31.7325 32.96395 33.42244 33.28358 32.98332 32.41823 32.1317 32.05513 31.11155 33.65976 32.34217 32.63098 31.80839 29.90071 30.16607 32.51473 29.63851 29.63193 28.91174 33.0942 31.30145 33.25016 33.07327 32.08571 32.48199 32.68088 31.64153 30.69956 31.90863 31.9652 30.481 29.36772 28.65629 28.72563 29.45144 29.72929 29.39187 28.65364 27.98313 28.01031 28.3009 29.60202 31.43021 32.39576 31.47486 30.09504 29.27902 28.66379 27.85264 27.61383 26.9975 27.17981 27.03476 30.73628 30.78605 30.84247 32.38572 33.16225 33.10312 33.32235 32.32625 32.51754 31.7028 30.996 29.48742 32.73071 29.74446 31.58553 31.52121 31.54885 31.59197 31.43553 31.34987 29.17526 30.63148 32.64207 29.35526 27.50155 27.44579 27.26975 28.46201 28.82406 31.1418 27.85102 30.13857 29.2408 29.39419 
29.63831 29.87458 31.26234 31.32541 31.22408 31.61683 32.74496 31.42839 29.22278 28.28139 28.03159 28.27791 29.87178 31.20128 31.45461 32.0291 31.83183 30.03854 29.30037 30.27752 32.7024 32.21357 29.30682 29.67136 28.85264 32.41557 29.46515 31.7721 29.53197 29.45236 31.60704 31.92885 31.82758 29.92695 31.31139 27.2696 28.13334 31.25787 31.1411 31.13987 31.10715 31.47414 28.66319 28.89759 30.04994 31.68098 31.60032 31.69135 32.01381 31.20624 29.97326 31.16935 31.23426 31.4434 28.34175 29.41581 32.33477 32.31248 32.00515 30.64179 30.78508 32.24557 32.24078 32.23859 33.12977 32.41227 32.849 33.19602 29.75772 29.62494 32.14315 31.79372 28.32524 28.37957 28.2299 29.90192 30.32698 31.84038 31.79883 30.76871 32.30972 31.37136 31.73438 31.88981 28.85181 31.9956 32.24898 33.13907 34.25761 32.09847 30.82181 31.81404 31.69723 31.83659 31.05666 30.47117 33.0001 29.82228 32.7616 31.41533 30.61784 31.70408 32.19381 31.69788 31.64386 31.90164 32.28519 31.6005 31.25297 29.01052 29.89979 31.59164 31.05538 32.66939 32.78442 32.43858 32.05222 32.09914 34.01532 33.7453 33.64225 31.30971 32.05397 32.60163 32.85943 31.84913 29.74728 29.33448 32.56873 30.10479 30.2403 33.19306 32.64879 32.5649 31.15409 31.07279 33.19138 31.60928 30.20391 31.80003 32.80816 32.08605 32.58956 30.72363 30.82679 29.12433 29.18468 29.80416 29.58363 28.7116 28.09178 27.8786 28.49563 28.87215 29.31256 29.90685 30.20734 29.78077 28.73249 28.09613 27.52407 27.76168 26.87152 27.43262 26.77964 27.0174 33.15779 29.4993 30.50731 33.04937 31.85828 32.11069 32.2778 32.68515 32.3404 32.45744 31.16989 32.45195 31.32256 32.20097 31.60902 31.34988 31.16993 29.25603 29.42653 29.8105 29.26103 30.488 30.81991 30.55266 28.06428 30.61094 28.67367 27.28226 28.47036 31.04988 28.68066 31.2027 30.41766 29.28028 
27.2616 27.56629 30.07019 31.02071 31.63414 31.72558 31.69246 31.76181 29.68845 29.18204 28.97543 28.98301 28.98586 31.22542 30.9001 32.00767 32.21479 32.16272 29.40585 30.07241 30.16545 31.84513 31.88117 31.53082 31.84419 31.18675 32.21517 27.51687 28.18642 29.4784 31.94248 30.92419 31.89894 31.23549 28.51931 31.96199 31.55603 31.10659 31.40086 29.76518 31.13109 31.55576 27.71169 28.62084 31.59556 31.41368 31.45076 31.51877 31.30627 31.7227 31.37168 31.05902 31.31277 27.12346 28.7439 29.97808 29.93103 30.76797 30.98387 32.42389 32.16126 32.48869 32.23574 32.33229 31.61149 31.67796 30.19751 31.02544 31.44535 30.81153 30.13777 28.60651 28.08849 29.75153 30.88662 28.82542 28.98742 29.72783 31.94416 31.41739 30.11843 31.67843 30.56789 32.30765 31.43019 32.95874 32.92753 32.33464 33.90869 32.85732 32.2497 32.59136 32.51535 31.99055 32.04419 33.47425 29.68899 30.90136 31.51551 32.71076 32.88636 32.64634 32.25616 31.72482 30.78082 30.89238 29.00649 31.94777 30.09127 29.27961 29.276 29.55015 29.95964 31.08043 31.70751 32.06228 30.79844 32.44923 31.99072 34.07874 33.99051 32.62452 32.42746 32.76197 31.97494 31.02448 29.71225 30.52799 31.87997 32.81118 30.44494 30.63808 30.43504 31.54693 31.41595 31.32545 30.91969 30.61424 29.28074 31.48896 30.90386 32.18682 33.02763 31.54615 30.01678 29.2398 29.6581 29.01017 28.65516 28.16349 27.55801 28.40183 28.50488 29.16736 28.91995 28.58817 28.52616 28.90374 28.69604 28.15605 28.05349 27.84695 27.32584 27.54156 25.9436 26.41131 29.2197 30.56001 30.94111 32.50175 32.28848 32.65571 32.2212 32.3316 32.6046 32.36884 31.68651 32.12335 32.1275 32.10651 28.87439 29.68655 28.46824 28.26609 31.65592 29.66919 29.53554 29.73383 29.75873 29.28358 27.59274 30.27069 31.50174 27.21158 26.92939 31.11586 30.73761 30.58663 27.51402 28.37264 
26.21497 26.71012 28.07536 29.57226 31.70901 31.51177 31.77903 30.32803 29.72796 29.47387 29.42818 29.50567 29.21269 33.36907 30.82017 31.06278 32.50368 31.27423 30.75963 30.03802 28.41133 32.23067 32.42149 31.76976 30.00375 32.00266 30.96747 30.01093 28.92547 32.4202 32.25865 31.77309 31.35826 32.22134 31.75454 30.00034 31.45924 29.57206 31.86642 28.61068 31.0776 29.0278 27.6847 29.13117 31.43736 29.85045 29.75894 31.57168 31.37252 31.14974 31.39898 31.07718 30.28036 27.78304 28.13609 28.76919 29.89385 29.81817 30.24714 32.203 32.31351 32.31113 32.77287 32.35102 30.63491 30.53515 30.82167 30.91624 32.7247 31.46365 29.6538 28.67873 29.24146 31.53975 31.97102 32.26611 32.18949 32.31162 32.46046 32.24679 31.90034 32.30788 32.70874 31.76569 31.38431 30.31307 30.07626 30.58608 31.68692 32.86554 33.18511 33.04426 32.53069 33.67982 32.12882 30.9402 30.24985 33.03738 32.91047 32.90812 31.99264 32.29725 32.67561 31.34808 29.41092 28.39643 28.25653 31.0796 31.60436 31.25362 31.21052 29.72513 31.25526 31.32701 30.5834 29.83109 30.01063 31.39272 31.60159 34.10513 32.89096 32.8843 33.96046 32.637 31.96465 30.94563 30.73884 31.18866 29.2872 32.61728 30.79229 32.81796 33.01874 33.01664 30.3893 30.96668 31.80584 30.48778 32.0468 32.98348 31.72721 32.06956 32.6307 32.15012 30.68532 29.7621 29.56659 28.81941 28.23072 27.87644 27.65094 28.34045 28.72914 29.84595 28.90928 28.23461 28.01068 28.38751 29.10808 29.67023 29.258 28.89171 25.83774 26.3679 26.94326 28.59018 30.73858 32.20561 32.7435 32.94845 33.10864 32.42587 32.90801 31.57091 32.21242 30.86005 31.02007 32.30505 29.70406 29.77125 29.9558 29.98395 29.64894 32.08406 30.59012 31.41833 30.37614 29.2346 28.79016 30.23869 29.10324 28.78913 27.85992 27.49969 27.3116 29.99084 29.81463 29.03016 29.73596 30.77612 
26.18239 27.38884 26.95839 27.96922 30.75719 31.58181 31.94884 31.45079 30.35933 29.07444 28.67953 29.77954 30.42874 30.74248 30.93452 30.88352 30.94527 32.78548 32.77106 29.77722 29.01701 28.78934 30.04619 31.37603 32.55102 30.88289 31.6627 32.04636 29.29777 30.8507 30.083 31.8535 31.69962 31.4023 32.0474 28.08312 31.63608 31.43122 31.74386 31.84538 30.55202 27.57837 27.50561 29.35183 31.36934 30.68194 29.53375 30.4287 29.32079 29.58173 28.97478 28.79679 28.77791 28.7872 28.89533 31.56229 31.63877 31.55725 31.83706 31.96859 32.29494 32.10335 32.51431 29.53873 32.45204 30.53132 32.52402 30.71128 29.94996 32.52642 30.60003 29.61039 32.21244 32.40792 32.37303 32.128 30.65594 30.03779 30.24876 30.66451 30.80232 32.97927 32.33146 31.95114 31.56976 29.87913 29.47741 28.32484 30.19164 32.8851 33.34272 33.23055 32.88855 32.4156 31.10991 31.17236 29.48092 33.00387 30.26959 31.49356 32.65503 32.66899 32.48394 29.71222 27.94841 28.11136 28.99063 30.24916 31.50588 31.6909 30.38715 29.1181 31.23122 30.94827 30.08601 29.68837 30.5331 30.24752 30.65121 32.05206 32.06553 32.58978 32.97563 31.73568 30.37089 29.82504 31.74837 31.24882 30.27729 29.89562 31.58567 33.19306 29.28714 30.06228 30.34194 30.2774 31.45495 30.35696 33.14043 33.40697 30.49716 31.37792 30.76521 30.72721 30.26867 29.74255 29.46541 28.83106 28.29991 27.93979 27.71832 28.07619 28.34721 29.48566 29.33934 28.91822 28.10003 28.01675 29.06391 30.66382 31.55509 29.85144 27.12912 26.45241 26.53822 28.32939 30.71655 31.9889 32.66362 32.86639 32.44682 32.33109 30.756 32.4197 32.2376 32.30667 30.00449 29.12968 28.89682 28.94058 30.93128 31.01162 29.71265 29.41323 31.33524 31.39292 30.30323 29.40604 27.92333 31.34102 32.40364 27.42666 27.68565 27.85383 27.6197 29.0855 29.34697 29.2113 27.61815 27.66193 
27.23415 29.70922 26.70139 27.42204 28.264 29.92181 32.14449 29.78015 29.48546 28.9588 27.7262 28.32003 31.60725 32.46636 32.52195 31.52745 31.04416 33.04351 32.93783 32.53248 31.01121 29.5737 29.29875 30.16948 32.56923 32.54267 32.06656 31.6664 32.54633 32.06753 31.81463 31.57594 31.09277 31.12338 31.77672 31.78955 30.40921 31.73667 31.54673 31.37305 30.99127 29.13083 27.21193 27.22384 29.8065 31.45168 31.66004 31.93182 29.65507 32.16161 29.35628 27.56944 27.78046 29.50282 29.69971 29.65576 30.85247 31.99225 31.90569 31.90904 31.7268 32.03019 31.95425 31.18265 31.2777 31.26701 31.14676 30.50715 32.50656 31.6884 29.66962 30.08076 31.63682 31.87322 31.92614 32.90522 32.21154 30.08842 29.27199 29.6189 32.13903 31.95891 32.30045 30.8017 31.3057 31.59521 31.12205 29.38474 31.42046 33.04014 33.56881 33.2753 34.21839 33.21185 32.1784 31.63446 29.67401 29.08714 28.84243 32.96511 31.73816 32.70692 30.18058 28.01518 28.34538 28.85954 30.03699 31.40528 31.78613 30.81984 29.61122 29.4845 29.92899 30.34753 30.64272 29.9913 30.07141 30.94493 31.23729 30.27618 29.59658 30.02707 31.30282 32.895 30.91174 30.86881 32.28683 30.07708 31.9061 30.50676 30.78358 33.12462 29.18943 32.78228 32.92893 33.36367 31.09655 33.8257 31.3786 31.13066 33.47539 32.67615 33.79287 29.49828 29.63941 29.46562 29.43145 29.2759 28.93346 28.80774 27.60469 27.17581 27.50241 28.73619 29.96526 30.08926 28.90738 28.33851 28.46467 31.15568 33.12568 32.1032 28.36571 26.824 27.44563 30.60638 31.82955 32.31146 32.46072 32.10307 32.89212 31.88462 30.44334 29.28526 30.50619 32.72187 29.08774 29.02084 29.05886 29.07154 30.50569 30.71073 30.58915 28.31786 31.53103 29.87671 29.08953 29.93059 27.62106 28.79131 28.21003 28.29558 28.23449 27.60922 27.20854 31.12038 30.6687 30.47103 28.81797 28.81826 
29.67529 30.79467 28.15329 30.10697 29.81987 30.45699 30.74286 31.56374 27.1977 26.71135 26.23312 27.58217 28.50173 29.58714 31.09635 31.84859 31.80621 33.28947 30.97248 33.20509 32.56608 32.69695 29.73503 30.74065 29.87091 30.37885 32.32585 30.22145 32.82788 32.64218 31.80922 31.74223 29.36453 31.04958 28.69872 31.7392 31.18153 31.52727 30.74321 31.14287 30.95686 30.91216 31.15665 31.08718 31.04533 31.30531 31.34534 31.8087 30.4734 31.09658 28.84213 28.80025 30.52929 31.13136 30.95349 29.98809 30.86174 32.0208 32.05548 31.91318 30.81427 30.89789 32.59936 29.02421 32.5029 32.62707 30.52478 31.88184 29.83199 29.52708 30.4947 29.53622 32.18282 29.71765 28.81089 32.8498 30.77107 31.21348 30.32912 32.44002 32.39188 32.41834 30.3218 31.51422 31.51324 30.8801 31.56195 31.54994 30.34191 33.60942 33.01146 33.37515 33.86061 33.32848 32.85173 31.85612 32.59285 32.74882 29.95481 32.69552 31.19118 31.29537 30.25921 28.15693 28.9625 29.86249 30.60983 31.64655 31.33566 30.6461 30.84925 32.11403 32.57608 32.98555 32.84538 31.56897 30.57575 30.87291 33.17292 29.51167 29.17845 29.70028 31.34488 32.21858 31.96695 32.69338 32.57358 30.32921 32.18674 33.48599 33.23853 30.93251 32.65517 32.62422 32.99243 30.76554 33.32568 31.58813 31.5888 31.01329 31.05616 31.00701 29.29729 30.16537 29.96638 29.91889 30.34851 30.14123 30.15176 28.91823 27.67084 26.99052 26.91987 28.01245 29.21925 31.03093 30.83395 28.7669 28.65062 30.36767 32.77045 32.99029 30.31967 28.72478 29.01123 31.53295 32.54484 30.01302 32.54282 32.56017 31.58849 30.62128 30.0451 32.95313 32.9079 29.11722 29.467 29.23263 28.92255 28.89464 28.19301 30.47698 30.63707 30.28269 29.40475 31.45707 30.57846 29.0278 27.59644 28.7927 27.60788 30.50861 29.42943 27.62975 27.24807 30.05363 30.67776 29.28684 30.66086 31.68024 
30.24026 29.54971 30.20526 31.05113 31.30522 31.47053 29.43292 27.42385 26.72844 26.15952 25.90258 26.71583 28.95901 27.17878 32.10426 32.78419 33.01139 33.5008 31.19854 31.17361 31.48171 33.30323 33.22029 32.89956 32.79427 32.48235 28.9334 29.11945 30.32259 32.28433 32.09597 32.11123 31.40032 28.79477 31.91007 27.48913 31.96592 31.40078 31.15082 30.8371 30.77448 30.71174 30.9544 30.97422 31.29095 31.23985 31.2081 31.72473 30.67361 29.95395 28.14267 28.38516 31.1412 31.74245 31.94059 32.64495 32.33158 32.70891 32.26188 32.48257 31.52365 32.3414 29.04576 30.20316 31.90029 31.76844 31.82933 29.58483 32.00594 29.43717 28.72405 29.43755 28.68166 31.36381 30.85983 30.79661 32.37613 32.11543 33.19017 31.98271 31.17119 29.95061 30.24571 31.98107 29.83722 31.94968 31.80398 32.06744 29.93887 32.98581 33.66222 33.08812 34.13182 33.3173 33.10351 32.02991 31.9499 31.89872 30.81481 31.03316 32.08697 28.94305 27.93842 28.52695 29.43562 30.07049 30.96043 31.91226 30.79477 30.35235 31.05218 32.40658 32.71355 32.05996 32.59303 31.25394 31.2336 30.69496 30.46601 30.39162 29.92815 30.32954 33.81507 33.92013 32.72462 30.97327 31.90161 31.85702 32.05372 32.2471 30.83424 32.99707 32.85402 31.70575 31.38592 32.39065 32.86179 33.11694 33.54919 30.32022 30.83135 30.93843 31.07592 31.09728 31.37851 31.07475 30.7764 30.94257 30.78782 29.52499 27.82887 26.851 26.81513 27.41362 28.56845 30.92349 31.86287 30.34054 28.95528 30.68882 32.8352 31.97207 31.31238 30.9556 33.43031 30.05733 32.95581 31.17716 30.28749 30.99975 31.93086 32.55283 29.7855 30.15985 30.30693 30.13806 30.26103 31.0327 31.2888 28.88006 28.68072 31.04096 31.00025 28.92106 32.27445 31.17113 31.52449 30.66752 28.1466 31.68154 28.82855 28.70328 31.60109 27.66616 28.24543 32.07859 30.24235 27.27557 31.11668 29.33354 
30.36542 30.00599 31.06024 31.35474 31.29992 31.3865 28.53059 28.6344 28.97222 26.11496 25.9654 25.86539 30.47339 26.94473 30.33086 31.67204 33.4191 33.50423 31.3674 30.78435 30.83198 30.60473 30.31955 33.25004 32.95812 32.67385 32.73569 29.13237 28.79112 32.4541 32.43077 32.25309 31.74521 29.55896 30.94885 30.2574 30.21053 31.08112 31.14459 29.25203 31.36366 30.78399 31.04223 30.78286 31.03444 31.34449 31.6001 32.22992 32.75171 29.85004 27.97755 28.93338 28.67121 31.40604 32.66303 33.54206 33.10864 32.49578 32.34064 31.87518 31.5894 31.74867 30.68069 30.67962 31.026 30.94905 30.72536 32.09776 31.4179 30.50413 29.05662 28.59528 30.46297 32.2221 32.84167 32.06264 28.91616 30.23099 30.9558 31.95016 31.5409 30.32076 31.33307 32.06922 31.39939 32.14566 31.33901 31.78444 30.78577 32.66376 33.34922 32.90333 32.55611 32.75816 32.89423 32.41764 33.25133 29.55177 30.71932 31.75227 29.66167 29.34494 28.44573 29.24242 30.16394 30.66024 31.84294 31.56919 30.43714 30.21598 30.65334 31.00581 30.43676 29.91687 31.20895 31.51919 30.84188 30.86185 30.99462 32.18379 33.25447 32.86971 30.62764 31.04594 32.87155 32.89407 32.64296 32.37983 30.9159 31.77297 32.475 31.0051 33.25936 32.98982 32.56311 32.48183 32.52644 31.57738 31.23532 30.24982 29.60563 30.08044 31.17485 32.31815 32.60487 32.40807 31.72257 31.36089 31.01806 30.00402 28.56595 27.5603 27.27795 28.01741 29.1147 31.2309 31.98856 31.12247 30.85423 30.83862 31.83937 29.40271 31.38888 31.63047 33.39967 33.24743 31.07679 30.30306 30.36626 30.99244 30.72689 32.20993 31.35489 31.22481 32.32981 32.34129 32.37062 30.76904 32.03646 30.58795 29.9967 28.59445 29.07233 31.87233 32.08943 31.22862 28.43312 28.87118 30.42562 28.82041 28.38635 29.93478 27.83813 31.62835 30.67009 31.70527 29.71224 29.33993 28.14249 31.89515 
28.28105 27.77266 30.09874 30.35502 31.4722 31.39697 31.43425 29.06949 27.2967 26.81722 27.34245 29.502 28.79267 27.68413 29.00019 32.25844 33.31272 33.35151 31.3911 30.0423 30.45071 30.79579 30.42274 30.87753 30.40257 32.96788 32.61271 32.39726 31.91372 31.93579 31.29918 32.38409 30.81465 31.0817 30.42995 30.3013 30.85847 31.26347 31.15712 31.14221 30.97212 30.18026 28.34115 31.4969 28.6789 29.30791 30.9341 32.39333 29.86501 29.2182 28.06624 29.33918 29.33983 29.40953 29.57103 30.99483 32.55539 32.19427 32.11011 32.1292 32.44629 29.70076 31.19337 32.30648 30.93383 32.02735 30.2026 31.4734 31.87917 31.35948 29.58312 28.55605 28.79093 29.96108 30.97284 31.05449 30.00858 32.30089 32.64717 32.02935 32.29758 30.95905 29.86385 31.62995 32.07895 31.11579 31.22446 30.48543 32.02792 32.02834 33.17076 33.58075 33.6115 32.56655 33.73249 33.74421 31.36567 30.63217 31.25137 30.84571 30.83102 30.49841 29.70514 30.14133 30.69108 30.92107 30.92915 29.88616 30.15918 29.58892 29.24775 29.58211 29.30244 28.78533 30.42032 30.53096 30.47285 32.17402 33.65118 31.41101 32.44973 32.46243 32.6272 30.7876 32.77803 32.83144 32.59792 33.19789 32.6763 32.37219 32.8734 31.18533 32.63095 32.24041 32.19804 30.51906 30.06809 32.33786 30.32055 29.7911 28.53997 29.09505 30.31645 31.18889 32.11147 32.34949 32.40998 32.49498 31.53246 30.28055 29.19643 28.61975 28.59077 29.30187 30.12216 31.06748 31.72633 31.54139 31.5714 30.82088 29.34085 28.60494 30.12094 32.23766 33.2416 33.27024 30.75136 30.65017 30.74977 32.12727 32.03344 32.01222 32.01567 31.98917 31.97795 32.01624 32.03882 32.18036 32.11987 32.24165 29.48576 28.61729 29.555 29.32632 31.00382 31.17771 31.32454 31.3323 30.16727 28.56746 27.72462 31.5878 28.10538 29.2384 31.2474 32.10522 30.89656 30.89679 29.25152 30.1114 
28.8547 27.01749 30.69484 26.32953 27.45732 31.28401 29.25542 30.20613 29.22586 29.91379 30.16697 27.67947 30.42305 26.85228 28.09619 31.07219 32.20893 32.14008 32.28538 30.79791 30.27125 33.17141 30.28878 30.80318 30.55926 33.15368 32.34965 32.19552 32.174 30.65099 31.04858 31.69194 31.7106 30.79098 30.7492 30.71901 29.12986 31.28701 31.25214 31.13308 31.41846 31.70545 31.80664 30.00422 32.24717 32.09808 30.15 32.37741 28.73705 29.07823 28.45934 28.08055 28.55445 29.75077 28.04463 29.6954 31.05585 31.67077 31.42652 32.12001 32.33594 31.47365 31.01502 30.67304 29.66601 31.51405 31.6922 31.69847 31.43386 32.17186 29.76005 29.03771 30.59614 32.32927 33.03916 32.85484 32.41507 32.02876 33.06165 31.42113 29.75097 30.86761 31.47095 30.74449 31.62512 29.95491 31.15253 29.19808 32.27181 31.41831 32.27539 31.81217 30.4671 30.25735 31.25273 32.40461 32.5717 32.20682 32.20311 32.36576 32.21755 32.45939 31.78227 31.95103 32.19977 32.04042 32.25995 30.56201 29.62797 31.11089 29.37656 28.76117 28.5207 30.94794 30.29817 28.91083 30.11382 30.88124 32.17086 32.92524 32.60528 31.90936 32.32325 32.66386 32.66051 32.49443 32.076 32.12307 31.78082 32.46566 32.44814 33.1503 32.52084 32.10687 31.55991 31.19252 30.01874 32.35073 29.71185 30.69659 29.10373 28.37526 28.77796 29.00431 29.55883 30.717 32.53887 33.40085 32.76849 30.79597 29.5235 29.23857 30.06632 31.62269 32.1176 31.98813 31.77571 33.56318 31.35773 30.01951 28.73751 28.25639 27.56543 29.84607 32.85263 32.68501 32.03825 32.33865 31.76267 31.75643 31.82392 31.82809 31.81243 31.80835 31.84822 31.87131 31.54128 31.69915 31.68262 31.76487 31.96182 29.17012 28.45946 31.45992 31.64958 31.21666 28.41919 31.18761 31.29557 31.51015 27.46895 29.6879 30.49565 29.7638 30.59272 30.54644 30.06022 30.65755 30.49544 30.77437 
30.12703 28.72409 27.58196 26.52951 30.51622 30.96219 31.28567 31.51056 31.65864 31.79419 30.57085 28.9527 27.55919 26.54259 27.26838 29.32296 30.2677 32.00959 32.74556 32.45343 32.71915 31.08138 33.45929 30.62002 30.83306 31.37522 33.03604 32.78355 32.57022 32.0326 29.87384 32.28212 31.32829 31.1903 31.04323 30.84243 30.80453 30.89325 29.66105 31.56401 31.61301 31.88488 32.10506 32.32129 31.13402 32.42368 28.96187 32.37253 32.82004 28.93847 28.59903 28.47837 27.84425 27.38937 27.13288 27.72694 28.63295 31.31708 29.77276 31.04148 31.48516 31.83099 29.27694 29.79154 31.99723 30.16314 31.81672 30.92561 30.15891 30.60848 30.81171 29.24069 29.50808 30.09753 30.32553 32.52453 31.40925 31.90561 30.99874 30.64334 29.10528 30.4403 31.58815 31.11886 31.44476 30.57619 30.17471 30.53059 32.62934 33.20289 32.67177 33.61187 31.50355 30.76431 32.44416 31.67311 32.46542 32.34994 32.19403 32.15582 32.29401 32.38581 32.44635 32.47288 32.65479 32.87248 33.0425 32.59111 31.12009 29.74085 31.94642 29.63328 29.33553 30.29701 32.20242 31.30881 32.36652 30.81392 32.86162 32.1189 33.71432 33.33868 31.42509 29.78905 30.56326 32.16396 33.16347 32.36034 32.14391 31.18003 31.29594 31.26974 32.83757 30.06269 30.02317 33.15844 30.29189 32.55165 29.71558 30.72571 30.89779 28.28423 28.24597 28.22466 29.15454 30.07299 32.66677 34.03496 34.04215 31.3609 29.64761 28.96856 29.169 29.62978 30.80999 31.7987 31.3978 32.48335 31.95424 29.79963 28.91274 28.33307 29.28549 30.17719 31.84414 32.25372 31.85979 32.39261 31.49925 32.5621 32.06885 31.75047 31.804 32.04232 32.01258 32.0546 29.91062 28.83171 30.51591 30.25782 28.89548 29.52871 28.34543 30.22278 30.8147 30.43036 28.22881 28.7384 28.23494 28.37329 30.67623 30.3377 31.21881 31.24893 30.11296 29.18493 30.40164 31.11187 31.30467 26.31357 
29.34256 27.98445 28.96423 27.95332 31.33363 30.5006 27.65652 31.51894 29.7887 30.58715 31.42906 29.70874 25.74755 27.81786 27.03704 27.86778 29.06903 30.89545 31.85836 32.51634 30.21292 32.3289 30.95428 33.84781 31.02824 30.64077 30.04452 30.40304 30.32449 30.34542 30.15847 32.07579 31.35323 30.89191 31.20238 30.62254 30.56807 30.19555 30.37014 29.3151 30.74431 31.94292 32.29517 32.44581 32.43292 31.99021 30.7877 28.67614 30.82441 30.82368 28.19529 28.34312 27.96122 27.56157 27.5213 27.86027 30.49391 31.05566 30.98286 31.62139 31.67857 31.726 31.8552 31.8053 29.88829 28.51036 29.55928 31.56652 29.13189 32.45058 32.57966 29.18352 28.73112 29.58388 32.22464 31.3909 30.88274 32.98937 32.80608 30.30517 29.6816 28.27182 30.49596 31.34611 32.52637 30.4536 33.28473 32.82257 33.01215 32.16998 31.83933 31.14397 31.51502 30.93863 33.51659 31.45421 31.39146 30.86677 30.5213 32.28449 31.62222 31.98302 31.5204 31.47827 32.31338 32.87318 33.42001 33.52711 32.12226 31.21741 31.23254 30.48462 31.36805 30.1194 32.09129 31.14514 31.94976 30.39961 31.41858 31.69314 32.58854 30.67235 32.84359 30.70497 30.25149 32.56408 32.33818 32.65807 32.46115 32.66894 32.94576 32.60698 32.34838 30.69579 31.06021 29.07725 32.98798 31.11824 31.14725 31.04873 29.7461 28.45617 28.5184 28.63555 29.12327 30.21356 32.66586 34.38654 35.00018 33.02239 30.50163 29.16116 28.50837 28.73829 28.56232 29.68455 29.32938 30.7416 32.08703 30.16443 28.64264 27.928 29.1003 33.20464 31.8281 32.41309 32.68178 32.14669 32.25011 32.05441 31.8299 31.95256 32.19987 29.68115 30.66727 29.0964 27.69069 27.82088 31.76916 31.675 32.14914 30.37432 28.38706 29.36042 30.48071 31.36405 28.26317 27.49214 28.71828 31.32586 30.14392 31.19606 28.60353 29.20549 29.794 29.01449 30.8725 30.50806 28.94214 27.67282 
30.39128 29.8103 30.93055 30.47276 27.16236 27.73047 27.80255 30.70561 31.43793 31.32691 31.00327 29.71913 30.158 26.13574 27.01633 27.46913 29.34855 30.53088 31.14488 32.28856 32.74099 32.44737 30.92176 31.67796 31.18856 31.06792 30.43169 30.46492 30.16486 30.19563 32.34355 31.6832 30.87373 31.21176 30.76659 31.15174 30.62643 31.19826 31.70793 31.5942 31.89492 31.7936 30.37996 31.95267 32.15756 32.02297 32.22451 28.74992 28.23237 28.28345 27.83479 28.79728 28.21623 28.1159 28.23247 29.44161 31.58951 31.91498 31.96246 31.81796 31.78257 31.94227 31.01784 31.81341 31.99417 29.5638 31.58419 31.34417 31.44234 31.29671 31.25722 29.28618 31.60212 32.3405 32.21474 30.77532 32.45545 32.44339 32.54301 31.50039 32.25808 31.69227 28.94396 29.36874 31.39087 31.9703 33.28374 33.40345 31.75665 33.38353 31.05954 30.04484 30.2357 30.41947 30.96229 31.63463 31.93831 30.34497 29.72665 29.04595 29.21576 29.96678 32.40115 31.26424 31.29538 32.24412 32.58356 33.58045 33.21967 32.11983 29.37988 29.37941 31.08295 32.26637 31.98239 29.95736 31.05493 29.24353 29.92775 32.66664 33.17648 31.70471 29.63015 32.52029 32.50794 31.91081 31.54117 33.08595 33.11292 32.43567 32.57418 32.34826 31.43042 29.19166 32.65601 30.18917 29.00276 32.11481 29.91454 28.53901 30.98947 29.08648 30.31234 29.90489 29.44006 30.09852 31.65829 33.23334 33.91493 33.598 31.7278 30.2961 28.63652 28.25368 28.03331 27.99396 28.44987 29.1527 30.66883 29.43263 28.38224 27.75563 29.36564 33.05074 32.35257 31.62657 32.40263 29.86168 31.74559 30.08469 30.33791 29.47835 29.00453 28.99909 29.8303 32.31521 29.54217 30.00564 31.53875 31.44354 31.49367 30.51664 28.41009 29.90094 29.75968 31.29546 28.22266 27.53235 28.68719 30.24674 30.43812 31.10779 28.15496 28.024 26.77334 31.05277 31.19588 29.88565 30.1534 28.37334 
30.20078 30.47095 30.22136 31.13369 27.86061 26.83863 27.20508 30.66309 29.26348 31.39015 30.18036 30.45106 29.49599 27.53863 27.01584 27.28621 31.86763 28.9889 28.56631 32.33045 31.92955 31.38538 30.43261 31.62642 30.96189 30.87621 30.49781 30.25946 30.09122 30.42955 32.07423 31.96357 31.4371 30.93892 31.08867 31.52736 30.8739 31.92152 31.64731 29.98892 30.15077 32.24376 28.77127 32.34005 31.91667 32.07688 29.8838 29.66915 32.23757 28.5614 28.32258 28.14389 28.63602 31.06807 31.39784 31.59933 32.33104 31.99939 31.21996 31.90077 31.69598 31.39452 31.60547 32.0752 29.93039 29.3968 31.33725 30.86086 30.12732 29.25444 29.33518 28.71806 28.06877 29.91531 32.50315 31.01508 32.54779 32.29642 32.25008 32.53535 32.24074 30.87987 31.5301 28.56174 29.89898 32.11774 33.01868 32.97726 31.30037 30.66427 30.12915 29.60094 29.66135 29.99097 31.50169 33.81224 30.41452 31.79369 31.34948 32.09461 30.74587 31.85205 31.84575 31.39376 29.92215 28.9514 30.03831 32.74596 32.93275 31.33521 31.99426 31.52626 32.12094 31.44843 29.4681 30.80193 30.46443 29.36884 30.75976 31.63884 31.14301 29.54914 31.85377 32.2404 32.52071 31.41561 33.29599 31.9718 32.8556 32.90355 32.43205 31.61038 32.05743 32.45272 29.51238 30.65758 30.7165 28.95603 28.98375 30.15516 29.99414 29.16426 30.18948 29.87984 30.10636 30.15661 30.8986 31.97623 33.40884 34.36118 34.0884 32.6842 30.34644 29.02525 29.53237 28.73411 28.44954 28.96727 29.26632 28.73385 27.75192 27.30226 29.99947 31.04074 33.0102 32.94885 32.41353 31.35181 31.74938 32.13062 30.34269 29.37948 32.50641 30.93002 32.35468 32.3217 31.82991 30.62276 31.55645 31.33371 31.36557 30.15204 28.44661 29.75086 31.75016 30.09938 27.58673 27.37202 28.50329 30.99215 30.96132 30.93791 31.99832 27.54144 27.65186 28.65475 28.80976 30.74216 31.3723 27.87829 
26.22008 30.33519 30.37084 30.23439 30.77388 30.98137 31.73252 28.84192 29.47157 31.37014 30.12555 31.17179 30.94613 31.01825 27.55482 27.43232 27.54237 27.40483 27.11394 28.25919 28.29131 28.70263 30.28182 30.97441 30.8521 31.5566 31.63138 31.4424 33.15853 29.77672 32.73965 31.7809 31.73816 28.88666 31.58125 28.81451 29.7319 31.39558 31.7334 28.77102 31.75821 31.55962 32.3615 32.20734 31.37185 31.49906 31.77014 30.37589 31.64285 29.03635 28.36548 28.84702 30.16386 30.42781 29.21128 29.65942 31.29276 30.7685 29.92359 31.80183 31.61964 31.95187 31.99856 31.68491 30.99074 28.25175 31.38377 30.74765 29.35013 29.31565 29.1971 28.1603 27.99469 30.08444 32.5092 32.64325 32.57231 32.33758 30.61473 32.4121 31.95677 31.54823 31.14083 31.91261 32.04034 30.05681 30.9146 31.83517 31.48791 31.61937 30.82903 29.92434 30.07469 29.73718 29.59596 29.4666 29.56401 30.97709 30.66223 31.72172 31.99756 31.93833 30.36057 29.49796 29.77965 30.3779 32.44049 31.18345 32.02609 31.05963 29.64675 30.21757 30.2393 29.24832 29.42596 32.06032 29.11052 30.7912 31.61227 32.44032 29.78624 31.54263 31.30279 32.25182 32.65319 31.5941 31.52273 31.65425 31.96303 31.94616 32.59195 30.88069 32.1277 32.39211 29.61007 29.50021 32.41573 30.53022 29.673 29.66566 28.19722 29.29501 29.97758 29.39668 28.9327 28.51311 28.63817 29.225 31.2988 33.32954 34.14147 34.23307 32.12582 30.05882 29.55644 29.67096 29.43286 29.74457 29.56416 28.84155 27.53316 28.10778 30.66386 32.19084 31.46278 32.11883 30.24911 32.6364 31.81182 31.96615 32.19196 32.27742 32.1954 29.84184 30.14459 28.42507 27.75553 28.92486 31.42702 31.56063 31.34883 29.26375 28.33389 29.24936 30.18328 28.87094 28.7829 27.24688 28.30669 30.90049 30.96309 27.944 28.83179 26.99104 31.3025 28.09071 28.24506 30.84959 31.01881 31.43604 
29.21573 30.28936 30.14798 29.2202 28.99484 30.01607 31.63033 30.24286 31.87632 29.48316 28.08148 31.19235 30.43621 31.15038 28.99688 27.35646 27.20847 27.0446 26.66396 27.17851 28.03583 28.19164 30.54527 30.82311 32.01599 33.1565 30.9577 30.72824 32.92728 32.88525 32.70429 32.61338 32.23915 29.45882 28.46347 29.06411 28.45656 31.37194 30.95725 31.42534 31.28507 31.5029 31.48791 31.68613 31.45927 31.70954 31.67248 31.871 28.28697 29.42781 29.77138 30.3214 31.00931 28.36069 27.70866 27.79086 28.74768 30.95226 30.19938 31.60275 31.67393 31.98709 31.55066 32.2761 30.06589 29.75647 31.26978 31.43689 29.06858 28.62248 29.52569 28.24329 27.58743 28.34911 29.98927 32.5299 32.42778 31.37333 30.03301 32.46774 30.71291 31.36133 31.32083 31.39312 29.44678 30.30429 30.34883 32.1937 32.20383 32.40462 31.47527 30.61781 30.79218 30.03238 29.33234 29.0456 28.9045 29.78806 31.25224 32.28676 32.43903 30.8263 28.40541 28.5072 30.47949 29.58928 30.36681 31.59091 31.98558 30.98669 31.50127 32.02608 31.72313 29.33005 29.96588 30.59605 29.56173 30.57882 31.63738 30.8961 32.41459 31.61064 31.8148 32.43773 30.8416 32.86717 30.65945 32.12805 31.91945 32.02363 31.86367 32.61503 32.98277 32.64028 32.96055 32.15396 29.35515 28.36512 31.4237 29.44365 28.49963 29.10378 29.03928 28.09489 27.74304 27.60053 27.42992 27.47305 28.43052 30.94955 33.5302 33.83318 31.87226 29.77754 30.39639 29.65529 29.6342 29.42875 30.1667 29.66796 27.78449 28.26506 30.91898 31.89706 32.54261 31.7284 31.96914 29.18353 31.996 32.00709 30.13507 32.09871 32.15038 32.23075 32.33944 28.80155 28.33534 29.43559 31.46433 31.08027 31.45365 28.84116 31.0513 32.06756 30.67505 27.50211 27.40883 27.18174 30.95846 28.47164 28.6825 29.58148 28.01 26.12098 28.44787 30.99845 27.06812 31.1297 31.18716 29.95292 
30.22148 30.1003 30.32614 30.50515 29.16341 29.76423 30.47268 28.47401 27.89718 27.80173 29.24997 31.58168 31.56319 31.2551 28.66047 26.97458 26.58993 26.75163 27.02764 26.85039 27.18206 27.52041 30.70053 32.82901 32.69556 32.96305 32.38133 32.91703 32.66909 32.54805 30.72925 29.81572 30.20873 31.40895 30.31799 29.14002 29.19318 31.12467 28.68541 31.44889 31.32078 31.42948 31.35278 31.8279 31.76575 31.69433 31.74388 29.23899 29.80205 30.00675 31.75192 31.3559 30.34177 30.62556 27.65267 27.33304 28.99207 29.93379 29.61828 31.42386 31.71789 31.7463 32.29288 31.85787 31.85416 30.51678 31.44303 30.31252 28.9937 27.57417 28.00626 28.72783 28.11818 28.77725 32.40328 32.37596 32.59236 33.08245 32.59985 31.56758 30.67476 30.4036 29.50826 30.20571 29.63902 29.87387 31.08528 32.77783 33.00303 32.22178 30.9197 30.90507 33.41418 29.64182 28.87957 29.49151 30.07776 30.6057 32.2904 32.7723 30.5603 30.45454 30.12719 30.39135 30.6063 31.83536 30.31259 31.04122 31.82866 29.77142 30.31889 30.91494 31.56133 30.40979 27.80624 29.20826 29.88163 30.46594 32.26738 31.62098 30.23743 31.46927 31.63225 30.64068 32.63202 32.61508 32.65421 32.09536 31.7115 31.88128 31.74154 32.91238 31.21289 31.59262 31.25215 29.50022 29.16874 29.67457 29.34021 28.64556 28.70562 28.58644 28.22255 28.09948 27.68619 27.78115 27.61668 27.37746 27.57848 28.74584 32.12593 33.45566 31.48364 29.98934 29.83631 29.23706 28.36222 27.8568 27.93201 28.19048 28.15056 28.18538 30.02293 32.0736 31.61885 31.77195 31.86819 31.91815 31.8445 31.85414 32.00346 31.90622 32.0424 30.46632 30.7979 28.77752 28.85606 31.58558 31.08322 -9999 27.82035 29.64306 30.04251 30.93553 29.71741 28.60662 27.34657 27.7663 29.99454 28.49941 28.43023 30.64929 28.28317 29.49851 28.00027 30.91158 31.23744 30.69286 31.52229 30.44106 
29.94791 30.04709 27.08484 28.15762 28.78614 29.90777 29.72028 29.63819 30.06293 27.9915 27.72141 27.97013 29.53061 31.49626 31.1566 29.18644 28.05041 26.65756 26.6631 28.37001 27.50885 27.53149 31.80665 31.3159 32.91355 31.99663 31.36986 32.56685 32.77855 32.69991 32.86114 30.58571 31.81379 31.20852 32.33773 30.27297 30.32851 30.99457 31.34431 31.36329 31.23419 31.83132 29.76065 28.96968 29.57051 30.0533 31.4341 31.44625 29.94938 31.34095 30.94392 31.99179 30.58512 30.4032 31.0281 27.29781 29.69543 31.98035 31.59974 31.84999 31.54419 31.16455 31.95501 31.9833 31.89075 31.82613 31.5369 31.05398 30.98815 31.26461 29.16499 27.92187 32.54716 29.55099 31.52059 32.62474 32.7518 32.67934 31.85717 30.63413 31.46801 30.00194 27.56326 27.45355 28.72479 30.542 32.56469 33.3045 32.96225 32.1748 30.53988 31.88794 30.37392 31.49213 31.06729 30.30952 29.98345 32.57082 32.72427 31.63323 30.5649 31.48402 30.10496 31.36892 30.25798 30.97968 31.9337 32.15997 31.66638 31.3627 31.71536 30.79621 32.23162 32.03841 31.43337 30.76781 31.79579 31.81213 31.57383 30.83151 28.41495 31.47085 31.9837 32.37147 32.28211 32.31332 31.3654 32.12023 31.98683 31.91141 29.35288 28.70256 30.39053 30.55097 30.92257 29.99371 29.58098 29.62897 29.99417 29.86113 29.04115 28.54392 28.18738 28.32557 28.4926 29.1552 29.11036 28.35891 27.91775 28.21026 29.94907 32.16291 31.90097 31.07992 30.3996 29.08167 27.38442 26.37035 27.02302 27.63847 27.38983 29.80425 30.53733 31.35764 31.26117 32.25052 32.71035 31.38608 31.78905 31.86188 31.8256 31.92046 30.09212 30.95242 28.56337 28.41488 28.57663 31.06988 30.39434 28.87884 30.46732 30.31284 28.70771 30.95664 30.00074 27.85307 27.31833 27.35812 28.48879 28.62494 27.98878 29.60149 27.5669 29.93496 29.63063 31.06688 29.38624 27.62816 27.23558 31.02561 
30.18833 26.32778 25.88253 25.94664 31.39278 30.23865 28.89438 28.49983 29.96887 27.96955 27.92909 28.3945 31.32545 31.27235 31.25487 31.10391 30.94753 28.36062 26.70192 27.34408 27.11894 27.77057 29.72233 32.05824 32.65528 33.14305 31.1303 30.90899 32.39338 32.65589 32.20169 31.58861 31.5936 32.42501 32.33768 31.98123 31.72835 31.11703 31.03564 31.29741 31.58031 29.98231 31.88465 30.13354 29.51772 31.70298 31.32258 31.2739 31.22216 31.49117 31.30618 29.76066 30.47522 30.66263 28.06422 27.51549 30.1065 30.76602 30.94489 31.54335 31.4822 32.36672 31.18178 31.94426 31.70778 31.47021 31.59797 31.18632 30.88251 31.2831 28.92668 32.24066 32.19335 31.80367 30.74626 30.3827 32.71767 32.89513 32.45848 31.68062 31.14281 29.39126 29.80159 30.89799 30.98927 30.15425 32.46061 32.56676 32.15019 32.06044 32.1711 32.16868 31.50775 31.00099 31.48447 31.599 32.06004 32.70267 32.1185 30.16139 29.52798 28.48645 31.95019 32.17267 30.35525 31.27539 30.85265 30.31463 29.45543 32.34518 32.05836 31.11744 32.6188 31.64304 30.26459 31.75242 32.29002 32.69404 32.4296 29.75968 28.98052 30.8916 32.17671 30.782 32.38638 32.43333 32.11654 32.46444 31.96588 31.57403 32.18552 31.97843 28.65987 28.95817 29.12311 29.66979 29.05839 29.54408 29.56715 29.06791 28.5263 28.39774 28.91552 29.88791 30.32269 31.59746 31.71866 30.1791 28.93557 28.43953 29.50256 29.83132 31.83051 32.98343 32.23463 29.76115 27.12298 26.34188 26.96099 27.12597 26.92994 29.75517 31.4587 31.50997 31.31862 31.65992 31.62612 31.79942 31.91818 30.10496 32.07289 32.25671 32.869 28.52193 28.47779 28.51908 29.27139 30.28396 30.12114 30.10702 30.50039 30.29122 29.049 29.9062 29.99166 28.59851 27.27589 28.52288 30.13982 28.14533 28.48905 28.01888 27.27417 30.11705 29.31353 31.29932 28.56241 27.37353 27.02593 29.21135 
28.38161 26.90946 26.03297 26.08987 26.33677 26.59188 27.25227 28.07022 29.42556 28.96849 30.15977 30.20672 31.49397 31.31091 31.49499 31.30948 30.06234 28.01359 26.53659 26.54185 26.85466 27.79051 30.53321 32.2617 32.71406 32.75713 32.84306 32.7229 32.2785 32.13097 32.70219 32.74053 32.44333 32.41124 32.33571 32.00427 31.9521 30.22371 29.80607 31.43073 31.45928 31.755 31.42665 29.92645 30.46179 31.56431 31.46924 31.35373 31.4461 31.0953 30.87087 30.59241 30.48088 29.64442 29.47737 27.62583 27.96019 29.32503 31.39603 31.89918 31.25608 30.60201 31.78215 31.68432 31.73357 31.75241 28.13196 27.20759 31.10106 27.65697 28.24008 31.60982 31.41868 28.79949 29.86883 32.05266 32.55012 32.05656 32.04868 28.31974 27.72966 30.85828 30.65777 29.91568 31.55342 29.76603 30.8062 31.54017 30.96888 31.10273 32.26041 32.16982 30.24301 29.87348 30.26923 31.81248 32.27186 31.86629 31.0338 30.38137 29.70706 29.55993 29.02909 31.39632 31.27198 31.47792 31.57958 30.2952 29.80456 31.71682 32.55447 31.65989 32.29782 31.93884 32.10104 30.85921 31.70494 31.95124 29.64402 29.30327 31.25239 30.44544 32.18129 31.80939 32.24321 32.49013 32.82841 31.4437 31.6627 32.33724 31.91304 28.44637 28.77852 29.37284 28.84504 28.67392 28.9161 29.18909 28.83323 28.60933 28.28935 29.04398 30.0098 31.78286 32.0829 32.52763 32.5376 31.71643 29.69775 28.30404 28.05115 28.71027 31.17653 32.84675 34.52701 32.66663 28.87474 26.80457 26.55812 26.62981 27.71314 31.23427 31.19001 31.38695 31.57162 31.58702 31.78811 30.19663 29.45747 32.79899 28.59377 28.53743 28.37035 28.51702 28.48896 28.72519 28.80984 31.00332 30.19086 30.08355 29.99385 30.43957 30.00144 29.98122 29.75547 27.36748 27.32781 29.94733 30.01475 28.57308 31.57743 27.28406 27.07223 27.23229 27.76377 31.26745 31.19745 31.3122 31.47941 27.74203 
30.17542 25.69874 26.07268 26.79014 27.4029 31.28186 31.37247 31.88514 29.75606 31.71428 30.77274 31.46209 31.00361 31.18417 30.8955 31.54013 31.87309 28.90945 26.26118 26.42264 26.83543 27.37634 30.26617 31.62444 32.67753 32.74653 32.72674 32.88302 32.77868 32.90895 32.66854 32.55403 32.61994 32.51712 32.45327 32.33411 32.32698 31.76555 31.8711 31.57485 29.04538 31.84871 31.76462 29.97051 31.68383 31.65398 29.56697 31.46833 27.87218 30.42097 29.89896 30.09249 30.46835 30.24172 30.99331 27.15178 27.68905 28.92304 29.60396 31.46774 30.76377 31.71886 31.61742 31.80504 31.60903 31.39975 30.71168 30.92939 30.9785 29.529 28.70287 27.99518 29.09521 29.70832 30.22435 33.1011 32.32534 32.18692 31.23189 30.81291 31.21206 31.27652 31.16381 31.35695 30.67229 30.32402 28.90453 30.30046 31.54984 31.80738 32.18886 31.20621 29.6891 29.71744 30.30944 31.75288 32.31958 31.78266 31.41792 30.75107 30.57353 31.66313 31.54696 31.1512 31.42271 30.62007 30.72127 31.56421 31.56056 31.52122 32.09055 32.10451 31.7248 29.52276 30.67775 31.18999 29.5842 28.1098 31.64581 31.34445 31.45325 31.18104 31.96039 32.36135 32.49047 32.06301 32.42613 31.81958 31.55359 29.77486 28.40625 29.00241 29.07099 29.26582 32.94775 29.57183 28.86205 28.28973 27.78803 27.81339 27.64636 28.39248 29.56505 31.54785 31.8395 31.34961 31.49699 30.66905 30.14565 28.72866 27.79931 27.8441 28.69351 31.01409 32.88542 33.2799 31.17606 28.11085 27.00241 26.36866 29.85419 31.66855 31.1581 31.34804 31.54419 32.06844 28.86596 29.44522 28.39447 28.32924 28.75295 28.83878 28.71029 28.45411 28.27833 28.46258 29.35086 29.60735 30.22057 31.19837 31.18516 30.92468 30.0728 29.98652 30.03898 27.56641 28.35251 29.87174 29.3123 30.05608 29.38286 29.42946 29.80839 27.70664 27.44392 29.2826 29.64844 31.11003 31.65069 26.93712 
27.60574 26.85346 25.88178 30.027 30.87438 30.9014 31.13421 28.05549 30.02854 32.08662 29.80512 31.67109 31.29757 31.26645 30.98364 31.54263 31.78311 29.8542 26.38418 26.27745 26.95602 27.45286 28.1136 31.00941 33.05492 32.80403 31.16139 31.85284 32.62114 32.85209 32.89069 33.0568 33.02631 32.19829 32.09818 32.23964 32.42694 31.82614 31.82502 31.72034 31.31341 31.73133 31.68287 31.80112 31.07432 31.02535 30.92669 31.10518 30.81015 30.48488 30.27055 30.07847 29.34391 30.62653 27.9325 29.43965 27.21026 29.17307 30.92193 31.27249 31.20898 31.02888 30.72545 29.90725 31.27586 31.07751 31.12981 30.93709 30.90248 31.02343 31.40647 29.66438 29.8768 30.46386 32.18477 29.77444 32.33561 31.53662 31.11035 30.87329 30.88012 29.29861 31.11541 31.21699 31.05017 29.37616 29.34783 31.02538 32.50847 33.26852 32.49131 31.52532 29.97603 29.51084 31.36891 31.23583 31.12316 31.88208 30.89497 31.32919 32.56538 28.80506 29.66172 31.53261 31.30599 31.32666 31.46659 31.998 32.22176 31.67565 31.48731 31.54333 31.53654 31.0086 29.2953 31.34837 30.91863 27.42784 29.56902 31.27528 31.57156 31.37152 30.31235 32.25374 32.46623 32.23972 29.18761 30.51172 30.84602 31.28709 28.38249 30.40287 29.931 30.47026 30.65734 30.13656 33.15903 28.58844 27.77855 27.47068 27.82912 28.1727 29.2105 30.32844 30.67448 29.8714 29.1805 29.28108 30.14397 29.66759 28.3929 27.16603 26.67025 27.51957 30.11201 31.48986 30.8133 30.09389 28.96315 30.5618 29.59989 31.46569 31.46651 32.28971 32.56101 28.0212 28.43034 28.72463 28.67392 28.71629 28.90991 28.95154 29.44131 29.39787 28.23022 28.78366 30.34072 30.10147 28.69125 28.2703 29.08482 30.81591 30.14716 29.99496 29.95498 29.38597 30.01586 30.19605 29.97043 29.68011 29.61096 29.48036 29.13128 31.29297 29.12706 30.72387 31.42387 27.46478 27.41435 29.23265 
25.72562 25.62625 30.97702 27.65227 27.14978 25.93553 26.72742 31.32485 30.73525 31.86064 29.33153 27.16344 26.81145 30.77979 31.09821 31.54575 31.34267 31.6897 27.24501 27.04441 27.02224 27.33446 27.74292 30.28538 32.83534 33.05421 33.18327 32.90156 33.06279 33.39402 30.66076 30.55575 30.52422 33.06216 32.43494 31.63555 32.70205 32.6492 32.31483 32.61637 32.06247 32.41275 31.73596 31.24439 31.08693 30.89823 31.38937 30.81013 30.32821 30.36807 30.29348 30.2162 30.38035 30.60896 28.64607 26.81462 31.32766 27.44023 30.75433 31.03796 31.48227 31.7516 31.57421 29.54874 31.48397 31.38548 31.24393 31.08364 29.86119 30.93216 31.221 28.72914 28.61953 30.38301 28.6043 28.76041 31.77131 31.43944 30.60569 31.11742 31.17468 31.33265 29.77931 28.47722 28.48898 31.7854 30.05308 31.17684 32.31967 32.71425 32.67986 31.88 30.81687 30.48305 32.30697 31.74237 31.3935 31.67644 32.15808 31.89576 30.51213 31.32226 32.61385 30.22425 29.32782 32.28821 31.15197 31.00974 30.2452 30.41496 29.95787 30.36247 32.05155 31.7387 30.25531 29.67756 30.74559 30.63677 31.61502 31.04938 31.45309 31.23066 31.09903 31.55532 32.03502 32.54255 32.95428 29.17125 31.87354 29.81806 28.97609 30.85424 30.96571 30.92399 30.94892 33.15092 33.03226 28.7639 28.04878 27.95895 28.42294 28.77926 29.38367 29.61832 29.63325 29.21994 28.53515 28.91293 30.16764 30.9103 29.3183 27.22416 26.65882 26.88891 28.23053 28.91636 28.98788 29.04506 29.61766 29.03232 29.05454 29.69278 32.48684 28.37815 28.41708 28.70539 28.66088 28.66343 28.79073 28.96416 29.0405 29.06969 29.69217 28.30416 27.95404 28.18137 29.1667 31.17246 29.07092 28.19004 28.79567 30.09953 29.95449 30.02844 30.0385 29.76881 29.57855 30.63334 30.36183 29.65707 28.13864 30.77368 30.30658 30.31369 28.5953 28.55291 31.46868 29.09669 29.74248 31.76771 
26.13454 25.7316 25.74609 25.84893 26.00285 26.05836 26.00895 29.26287 28.79643 30.98291 29.67584 29.19418 28.91808 31.4273 31.1437 30.00925 31.24487 31.39506 30.47358 30.87906 27.67768 27.018 27.41094 29.31126 32.08659 32.4111 32.67023 32.44152 31.47074 31.40111 31.3767 31.42075 30.56959 29.98939 32.26669 32.72963 32.40989 30.87622 31.30759 32.60278 32.49588 30.04837 31.77405 31.46585 30.68731 29.9707 31.21648 30.62382 30.44404 29.02924 30.47591 30.57683 27.82504 30.75692 30.59287 27.66683 28.71741 28.07851 28.94193 30.79178 31.38156 31.79301 31.42076 30.84542 30.72337 30.8039 31.35643 30.91087 30.63681 30.83838 31.09903 31.31795 31.52322 31.8479 29.13028 31.5015 31.63898 29.03333 31.75345 30.38155 31.06896 31.45957 30.80327 28.89094 29.60641 31.38481 31.40614 28.90955 29.8398 29.92099 31.35357 31.16688 31.15148 32.35963 31.91954 32.5135 29.81787 29.84526 28.76486 29.78222 29.47346 31.9489 30.97555 29.93591 30.61708 31.88857 30.92846 32.09967 32.55109 32.13464 30.99094 32.41186 31.08191 31.09171 31.18468 29.86601 29.46387 30.98586 30.78328 30.73742 30.92897 31.25162 31.24343 31.2021 31.64254 31.76879 30.56674 29.10897 28.75277 30.27069 30.2364 32.18285 32.38416 30.72931 30.13752 29.58471 29.40491 29.19012 28.72611 28.82975 29.32538 29.63254 30.04747 29.86866 29.30806 29.80534 28.52649 29.14543 28.96257 30.79679 30.20714 28.51645 29.14125 29.28486 27.63699 26.75564 27.34648 27.79211 29.79259 31.31049 31.2047 30.51265 28.57468 28.65127 28.89552 28.98286 28.87474 28.84363 28.87067 28.88852 28.81816 28.76805 28.57446 28.05916 27.9458 27.95763 28.77733 28.51736 27.84404 28.65343 28.15535 29.93685 29.07881 29.92457 29.65489 29.76133 28.89065 28.97899 29.72736 27.18921 29.61916 26.64712 29.08656 31.79278 30.06448 31.47567 31.64469 31.76033 31.20964 31.04561 
28.79039 25.60526 25.77405 25.87734 26.716 26.44762 26.13218 26.11417 28.51187 29.49079 31.67347 31.84816 32.07018 27.85055 31.16915 29.79902 31.18248 31.5981 31.0915 31.40602 28.55548 27.00377 27.11031 29.23049 30.28397 31.94547 32.27869 31.2061 31.00186 31.51613 31.61988 33.07071 32.78386 32.96966 32.63253 30.60398 31.14434 30.18825 30.66319 30.65099 32.63237 32.5747 31.36244 31.50961 31.1304 29.32956 31.0963 30.73125 30.53485 30.60579 28.32581 30.65277 30.76218 29.09944 28.36346 29.58241 28.88595 28.65138 28.94138 29.59003 31.40009 31.51753 31.13169 30.92741 30.7527 30.58203 31.38863 30.86806 30.8934 30.80243 30.94398 28.90699 30.10148 31.19711 29.8717 30.72349 31.41017 31.08657 31.70295 31.82017 31.73457 30.76067 30.74985 31.61697 30.93083 29.65001 31.44145 31.91824 28.88715 28.61986 30.89014 31.11288 32.16726 32.44558 30.93386 29.1024 28.76739 32.26067 32.2038 29.55152 29.36542 29.84293 31.68341 30.91692 30.52972 29.99908 32.06199 31.39194 32.63044 31.8242 32.04358 29.95248 31.72531 32.56596 32.06748 30.07657 30.04069 29.51079 31.28539 30.74336 30.69325 31.049 31.92709 31.57551 31.50478 30.51624 29.8652 29.19167 29.09675 28.99293 29.95555 30.52695 30.79349 29.57824 29.60755 29.12207 29.32802 29.41448 29.3202 29.32064 30.11088 31.06465 31.3007 30.95213 29.76497 29.14321 28.33151 27.94459 27.10359 28.34426 29.48892 30.66516 31.3512 29.63477 27.4083 27.00302 25.46228 27.45404 30.57736 31.70339 31.27879 30.97979 28.53023 27.97623 28.55552 29.77932 28.59471 28.69099 28.70256 28.73247 28.92237 28.78686 28.44067 27.2145 27.67141 31.1508 30.84705 29.82744 28.22378 28.33494 28.27993 29.58686 28.62035 28.06436 28.56841 29.73541 29.54328 27.7681 27.53166 27.28332 30.23573 28.71893 28.2669 30.5495 32.05993 31.00801 31.18483 29.56888 29.9513 28.8947 
29.41077 30.78403 27.65572 27.53464 27.76488 30.93411 27.34367 29.81151 27.53858 30.71105 30.25591 31.82244 29.69291 28.91919 30.19841 30.31688 30.67221 31.78675 31.30884 30.79584 28.77954 27.2204 26.6965 29.67179 28.60799 28.85798 30.56867 32.11081 30.35796 31.2109 33.06898 32.62918 32.60713 32.96288 32.3004 32.19418 32.14035 32.00027 32.74439 32.50577 32.47454 32.03475 31.61015 31.38963 31.29568 31.30509 31.02301 30.84503 30.68169 28.86817 30.67923 29.14062 30.73027 30.53082 27.99349 28.30927 28.86312 30.21482 30.97069 31.45634 31.37811 31.41497 31.14856 30.88714 30.63474 31.38861 29.64406 31.27671 30.79724 30.92565 30.99957 27.84739 29.14535 30.72173 30.42876 30.98349 31.25218 31.56413 31.60601 32.46192 32.30168 30.56349 30.65864 29.09486 28.82508 31.08708 30.94002 30.9411 32.00099 29.54632 31.47228 29.75271 32.13403 32.155 29.87328 32.15889 30.02047 32.19786 31.62848 32.05648 30.96704 31.58328 30.95323 32.37616 30.79086 29.30785 31.63176 30.39194 32.59716 32.13209 29.90375 29.48172 29.74051 30.52398 30.6966 30.42968 30.02516 30.13054 31.19138 30.38653 31.01758 31.01344 30.32949 31.71095 31.97285 29.12065 32.18242 28.50293 30.1934 29.31094 29.06853 29.15944 29.19722 29.39922 29.27675 29.30295 29.51991 30.15666 29.79138 29.83735 30.09449 31.47693 33.14123 32.86237 31.31099 29.46501 28.9775 26.92105 26.29108 26.96869 28.47783 30.94881 32.14043 29.25677 26.93116 26.08433 26.16372 30.5006 26.57392 31.27954 31.32908 31.62581 31.72932 31.79436 30.2175 31.88018 32.06403 28.49006 28.60508 28.73325 29.26033 29.84201 31.94304 30.95744 30.66939 28.68758 30.16825 28.37696 29.77997 30.63226 29.34773 30.41564 28.80537 27.74279 27.65795 29.77246 30.03733 28.28093 25.69676 28.68396 29.20357 29.62778 28.71669 28.50899 30.78722 31.13064 31.59035 31.43734 28.99497 27.51611 
30.65206 28.14183 30.28435 27.74111 29.01435 30.68677 30.92175 29.71917 29.3149 31.13818 29.1381 31.79407 31.16149 28.11336 30.03346 31.32141 30.88721 32.58615 31.57771 31.68451 30.45125 26.69509 26.40464 28.43937 28.75929 27.49791 28.86916 30.7552 29.80543 31.44603 33.12085 32.9258 32.69649 30.71799 32.811 32.23232 32.11599 32.33263 32.34144 30.91672 32.65773 30.1737 29.14901 31.4576 31.23224 31.08489 30.94976 29.38329 28.68223 30.58576 30.53589 30.641 30.86427 28.85387 27.47814 28.34562 29.76822 30.98363 31.70424 31.63021 31.33389 31.06244 31.50074 31.13881 30.51737 29.35345 28.8497 31.3615 31.08759 30.80791 31.2611 31.42996 29.91649 30.43007 30.12004 30.51499 30.89307 31.69365 32.15728 32.13541 32.02876 30.34513 31.36582 28.91586 28.50885 28.0378 31.19012 28.47336 28.65585 31.60102 30.92273 32.34702 32.39048 32.32933 30.32683 32.00751 32.04829 30.45167 31.83024 32.30898 30.21154 29.3979 30.38848 31.3348 30.49336 31.5704 31.71358 28.75951 29.07104 32.32087 30.44206 29.65151 29.91558 32.657 32.38099 29.6265 28.88905 30.85741 30.78062 31.3215 30.77487 31.09995 31.45069 32.17138 29.32819 29.22846 30.19522 28.56186 28.60318 28.72985 28.69576 28.90394 29.25737 29.51603 29.49089 30.18559 29.97971 30.91929 30.41353 30.27738 29.60288 29.63655 31.64709 32.94778 31.99996 29.94521 27.47748 26.538 26.41468 28.7277 28.57679 31.74364 31.0013 27.53042 26.3618 25.86271 30.29429 27.4706 31.37644 31.26731 31.48269 28.85921 31.59377 31.44816 31.44159 31.44587 31.54061 31.83426 30.19909 31.37013 31.53983 31.43479 29.16931 -9999 29.61736 27.55042 27.33667 30.79087 30.19398 29.40091 29.68265 29.33849 26.6296 26.8791 29.13825 31.28546 29.71676 26.4796 27.03103 29.34144 30.47084 30.9064 28.86756 30.4266 30.49334 32.25093 29.81294 30.58812 29.75714 29.30823 
30.66335 30.62932 29.7533 30.32379 29.62325 29.11567 31.00687 29.75852 28.87936 27.16244 26.43558 31.046 30.72786 28.35708 28.39184 27.75444 29.51866 30.47825 31.60754 31.21286 29.50481 26.5594 27.79009 26.71781 27.48979 27.04189 27.40885 29.56942 32.22013 32.64021 32.98725 32.89755 32.86656 32.6734 32.78169 32.36225 32.55834 32.23941 32.75856 30.56157 32.60975 31.25522 30.03887 31.29598 31.30951 30.22436 30.63206 30.83127 30.62729 30.19802 30.6147 30.88133 28.12444 27.83782 27.29914 27.69325 28.95279 31.65352 31.79037 31.78087 31.33572 31.11676 30.79961 31.61217 31.19029 31.61221 28.64268 29.74597 30.27992 30.86687 31.30686 31.45599 28.13684 30.53511 30.34652 31.03256 31.33727 31.78659 31.82994 32.07012 31.92944 32.01999 31.15289 29.8017 30.049 28.99296 30.41315 31.56561 30.63779 31.89702 32.17524 30.24775 29.89009 30.82504 31.72012 31.49752 31.8986 32.25346 30.20355 30.80218 30.27429 29.96591 30.49753 32.28021 32.21529 31.91299 32.0726 30.03635 29.47026 31.88253 32.53028 30.02664 30.37001 30.1096 31.16799 30.11073 30.7461 30.31086 31.07928 30.21917 31.57815 32.18169 30.94653 30.44237 28.97171 29.04364 30.56043 29.0732 28.21008 28.74851 29.22276 29.84196 30.35179 30.64458 30.8334 30.60719 31.19217 31.42963 30.9759 30.16269 29.21523 27.92604 27.50382 28.76762 29.52893 30.22104 28.56044 27.64925 27.78749 28.50031 30.33846 29.47511 26.72829 25.67507 25.5624 25.96032 30.58922 30.90189 31.38029 30.30111 31.22167 28.9848 31.11537 31.08272 31.29027 31.28391 31.35609 31.40984 31.42195 31.26127 31.10031 31.10953 29.53501 28.02692 -9999 28.05563 30.23856 31.11661 30.2245 30.39237 28.43672 26.74745 26.70761 27.4143 30.14967 29.69445 29.04829 27.17201 27.32762 29.16356 29.94529 31.23985 28.05485 28.99418 30.42378 30.6672 29.32861 27.51375 29.92249 28.09414 
30.63276 30.45205 30.53581 28.69478 28.72001 30.69314 31.14451 28.02605 28.04133 26.9247 27.62126 29.91722 32.13863 27.95264 27.8014 26.87327 29.47815 30.71734 30.80858 30.24108 28.35203 26.91446 26.8381 27.01647 26.88642 26.92346 27.11938 30.64172 31.5449 32.64456 33.09036 32.14404 32.65 32.87015 32.50374 32.67599 32.62589 32.61369 30.45477 32.09388 32.20738 32.37708 31.22608 31.41639 31.30127 31.18072 30.80326 30.56298 30.66417 30.55865 30.85307 31.22419 28.82837 27.45752 27.55078 29.02027 31.27498 30.56006 31.5955 31.45861 31.18598 31.86123 30.73549 31.68604 29.16006 31.63762 29.87995 31.49606 31.5192 29.76571 31.42222 31.41806 28.55867 30.59813 30.31798 30.50258 31.07587 31.67442 28.38756 28.32722 29.52581 28.99074 32.11701 31.76623 31.6138 30.46315 30.31666 31.63161 31.86993 32.05726 32.16822 32.37161 29.60908 31.7154 29.98177 31.44506 31.76244 29.89373 31.77146 31.22179 31.99469 31.94541 29.96104 30.05905 31.93773 32.15245 32.18089 29.60518 29.1807 30.07758 32.05818 31.2631 31.57507 31.19115 31.21503 31.32006 31.21822 31.09244 31.15052 31.13765 31.62659 32.53265 30.51619 29.47604 28.79374 28.48563 29.47496 28.38067 30.13326 29.58607 28.97596 29.95704 30.60279 30.8568 31.07023 31.35576 31.51547 31.59676 30.99728 30.73888 28.30038 27.10171 26.347 26.30091 27.24591 28.70293 28.81415 29.08417 29.51048 30.71122 30.35652 27.18041 26.02817 25.35808 27.11796 26.74894 28.95903 30.90908 27.77502 31.58215 31.49552 31.57583 31.45298 31.38414 31.31374 31.29464 31.2484 31.1838 31.06841 30.93118 30.86683 30.8847 31.0371 30.34486 26.39063 30.51938 28.62138 31.31188 29.65398 29.38804 30.40121 26.58648 26.67016 28.14506 29.65374 30.38856 26.45298 25.61157 26.69458 27.64335 30.2379 31.98831 31.94946 32.23547 30.80422 31.07919 29.84726 26.96932 28.04778 27.60199 
30.76327 30.48112 30.39152 30.58014 28.5415 29.65252 28.43689 27.64892 30.54594 31.02427 30.17723 30.0906 32.10664 27.75021 29.19218 30.45168 30.26738 32.14103 31.39899 31.77822 28.22896 27.39847 28.32205 27.28019 26.96112 26.8486 27.08048 28.02636 31.11552 32.48592 33.04574 33.20822 33.11913 32.96534 32.40121 32.56556 32.43871 30.61435 32.61115 32.67732 32.31888 32.26409 32.16185 32.03406 31.85441 31.61928 31.25385 30.69544 30.72744 30.96521 31.25583 28.5746 28.03499 27.80022 27.91562 29.54034 30.55207 29.69264 30.87514 31.18601 31.17824 30.92238 31.6865 30.72138 28.62728 31.80663 31.51976 31.37707 29.26368 30.53901 31.44784 31.22707 31.30138 30.85773 30.7868 30.85095 31.83636 28.21459 29.23551 28.5478 28.34319 28.41231 29.50745 32.16982 31.48492 31.78849 31.87932 31.99102 31.75524 31.67101 32.17619 31.79122 29.84451 29.19362 31.66352 31.22488 27.74812 30.95686 32.18471 30.10842 29.92807 31.88907 32.18624 29.8529 31.34615 32.1671 32.21214 29.95967 30.05057 31.20787 31.17814 31.18254 29.71561 30.19761 31.82762 31.03014 30.59666 30.70705 30.82892 31.30202 31.86016 32.82718 30.46405 29.16056 29.66926 30.93573 29.79427 29.42473 28.23848 28.48065 29.11553 29.8368 30.89681 30.47941 30.25127 30.71594 31.22109 31.57027 31.58636 30.64461 29.063 26.03044 26.20103 26.13011 27.19228 28.58792 29.51017 30.82845 30.0752 32.54685 29.9637 29.57058 26.57272 29.04618 29.15667 26.94148 29.05535 31.43124 29.74581 31.23106 31.38343 31.45986 31.42439 31.37383 31.38038 31.10301 31.23526 31.04233 30.9608 30.80517 30.85089 30.44199 28.84709 28.24131 31.40352 29.5191 28.7314 28.15399 29.40746 30.8974 28.23016 26.44335 26.59923 27.82832 29.33246 27.98475 24.98773 26.8524 27.69042 27.92337 28.90519 28.67854 29.62804 29.50065 30.7384 31.7175 30.71236 29.4523 28.42046 30.61004 
28.92066 30.65823 29.20258 29.98722 30.60885 29.59449 29.91631 30.67093 30.56343 29.48667 29.14938 31.50307 29.78711 28.84278 28.45883 26.97405 27.10229 31.81906 31.90516 31.90106 30.61459 29.36706 30.29814 27.71565 27.07501 27.11317 27.11902 27.30647 28.99338 30.14525 30.97198 32.42208 32.33953 32.09892 32.94037 32.66855 32.64866 32.62059 32.40068 32.45887 32.13815 32.34964 32.1678 32.03453 31.85097 31.54798 31.30789 30.81116 30.88486 29.61149 29.90837 30.57713 30.0605 29.3322 28.51599 31.1631 30.8312 30.49435 30.5379 31.64178 31.70991 31.72761 31.3855 31.54763 28.55449 28.65384 31.38634 30.6974 28.10106 31.20833 30.93058 31.39961 31.39817 31.21714 31.06702 30.86462 31.78852 28.78181 30.12763 28.79746 28.23184 27.99969 29.41959 31.77675 30.30573 29.62033 31.85776 31.99327 31.59133 29.90656 30.49705 31.55231 30.86494 32.02456 29.01333 31.9626 31.46776 30.70966 31.85542 32.37514 31.52953 32.16136 32.13638 31.58863 31.94118 31.31244 32.19508 32.09021 32.28831 31.38072 32.24007 29.98838 29.15217 28.95695 30.34962 30.96764 30.69156 31.00003 31.31652 31.77554 32.76195 31.31778 28.72018 28.95322 28.32358 29.7484 30.08799 29.03974 28.1856 29.2566 28.57147 28.87083 29.7969 29.60949 28.6788 29.33805 29.93068 30.58863 31.25692 30.6346 28.50711 26.571 26.62678 27.62196 29.90876 29.35337 29.74548 32.76513 29.8804 30.90464 31.55772 31.86044 28.96966 30.8794 28.32171 29.13248 31.14986 29.84191 31.42879 31.30235 31.38025 30.83843 31.4246 31.37563 31.37507 31.30608 30.89718 31.01581 30.89155 30.84579 30.93941 29.01856 31.64733 28.9394 28.15468 29.12498 28.24681 28.08034 29.33786 29.99883 26.40623 27.0613 28.75755 28.32429 27.83009 25.45922 26.33015 29.66428 27.12044 28.47383 30.52615 26.90864 27.05313 28.44499 31.72478 31.67369 29.12753 29.21277 29.4874 29.48286 
26.33591 29.8096 29.49611 30.46119 30.70935 29.48415 29.21738 30.00123 30.48215 28.37969 29.1034 31.48598 31.04325 28.93466 27.46626 28.29782 27.44199 28.53664 32.14617 32.5834 30.86821 28.49827 26.94073 26.98498 27.43428 27.87132 27.13378 27.01536 27.85665 29.48314 29.54803 30.40083 32.3737 32.33147 32.72842 32.52996 32.63 32.50958 32.42337 32.1211 32.64362 30.12016 32.56651 32.06459 31.86058 31.58247 31.27394 31.00136 31.01457 31.00071 28.4282 27.50694 27.88317 29.61262 29.49224 31.01421 30.58324 31.80017 31.34789 31.68011 31.55219 31.595 31.71692 31.49266 28.43557 28.917 30.95555 30.92013 26.88029 28.29522 30.68261 31.14539 29.08713 31.46779 31.1801 30.88609 32.41179 32.48585 29.06019 30.4089 31.62174 31.40532 31.34489 31.38071 29.42803 31.57059 31.25006 31.79494 29.9363 28.77358 32.0081 31.56268 31.88694 31.80561 29.53961 31.59479 31.82861 30.58693 30.78331 32.36412 32.58213 29.86091 32.04029 31.90516 31.78826 31.53341 32.04192 32.13747 32.59187 31.3825 31.967 29.71196 29.30134 28.6294 28.50759 29.23101 31.36145 30.95582 31.59006 32.24808 32.44287 29.92447 28.12603 28.10123 28.64683 29.18481 29.24855 28.28445 28.71944 27.80345 28.06055 28.12955 28.93863 28.71238 28.12253 28.43942 28.93147 29.78469 30.6791 29.41387 27.47189 26.765 27.29693 30.88435 30.79041 31.3158 30.56586 30.95643 30.36812 30.90608 31.82306 31.71711 30.93625 29.8329 29.89306 31.09624 29.77716 29.81579 29.64231 31.20762 31.09546 31.48784 30.79691 31.41756 31.42624 31.37728 31.1348 31.03051 30.97059 30.19965 30.70968 28.24577 27.48476 28.54824 30.08385 29.4849 27.97389 28.30634 29.32178 28.46844 27.12985 29.69212 31.11194 29.70847 28.66036 24.20325 25.7861 26.80867 27.66911 28.46342 32.13783 28.91311 27.40445 29.13816 31.78612 31.14358 30.30316 29.15716 29.25073 29.29619 
26.63242 26.58042 28.38076 30.12464 30.78818 30.65704 30.09223 30.08221 25.76249 26.00079 29.43556 30.38341 30.94441 29.53196 28.43769 29.30356 27.2285 28.03617 30.41807 32.59561 31.07423 29.38103 26.82329 28.30577 28.77901 28.22984 29.97487 28.23811 27.04076 27.16985 28.79846 28.90242 31.55095 31.99195 32.73179 32.80661 32.62846 32.46917 32.4842 32.61447 30.62285 31.11843 32.06572 32.20257 31.54773 31.7922 31.83612 27.18331 27.21531 30.03664 28.52826 28.71311 27.84455 28.85439 30.57704 30.72347 31.42639 31.6252 31.56373 31.72704 31.90284 31.89667 31.72231 30.97601 30.82082 31.26373 30.67112 30.47591 30.53745 30.65692 28.00033 29.41635 31.24455 31.07078 30.32463 31.52164 32.14784 30.97383 28.6941 31.95629 31.44817 30.90709 31.06562 31.02993 31.11958 31.18287 31.10713 31.32471 29.42241 28.59833 31.97208 31.41944 31.39787 31.74667 31.83486 29.15062 29.30933 29.41195 32.21689 32.01276 31.85339 32.30721 32.15329 32.28889 31.64606 32.33835 30.16205 29.86753 30.84551 31.82063 31.96033 30.96827 29.23018 28.651 28.83999 29.50494 31.31321 30.49807 32.43648 32.58273 30.85015 32.06432 28.52964 27.92704 27.94994 28.03217 28.30625 27.98253 28.14259 28.1879 28.07247 28.06265 28.35438 28.38525 28.3564 28.07979 28.30151 29.07921 29.56037 28.47059 27.34818 27.1679 29.31678 31.56102 31.39073 31.80662 31.79681 29.30205 31.77941 31.24857 31.46213 30.89396 29.78303 28.0297 31.02917 30.89475 30.91332 31.08308 30.99831 31.02572 31.19006 31.39678 29.94124 31.46112 29.39744 28.92513 30.8767 28.96999 30.76554 28.15911 27.36185 27.43535 27.49134 30.61965 30.33573 30.16203 28.04868 29.24679 29.7363 31.59177 29.77445 29.06996 28.78745 27.64564 24.8722 23.30868 28.87794 25.83103 28.48153 29.00878 28.49292 28.0076 31.64208 29.66743 30.84665 28.69996 29.26068 26.91955 25.06129 25.30781 
26.62271 26.66171 27.65255 29.77729 30.89032 30.65914 30.05366 29.11889 27.80226 26.98804 30.62595 30.42928 28.57801 31.35363 31.41527 28.20919 27.2178 28.03798 29.34966 32.667 30.98957 29.2918 31.13723 30.24016 27.89482 27.72417 28.34366 26.74668 26.99014 28.58818 29.43506 27.33787 27.60017 30.32956 32.54452 32.33348 32.70306 32.3898 31.41544 31.50561 30.25031 33.05999 32.04884 32.34439 32.07948 31.22575 30.74972 29.40429 27.87832 31.38895 27.45373 31.02462 27.69732 29.58296 31.53377 30.36576 29.83661 29.33321 28.80058 32.05614 32.08726 31.87827 31.70878 30.00812 31.1407 30.47999 30.56388 30.31818 30.30635 30.43594 30.74973 28.15829 28.92364 28.01528 29.6883 31.51287 31.14576 31.58579 31.45461 30.74354 30.97211 31.12915 31.15744 30.43066 31.00093 31.11298 31.34825 31.59748 31.26849 31.49668 31.04184 31.74251 31.52563 31.83442 31.67526 31.43246 31.81349 29.65969 31.92274 31.70437 32.0899 32.26634 32.34085 31.80681 31.88519 32.25008 29.53944 30.60806 29.73559 31.36012 31.22776 30.58463 29.81768 30.83926 28.68086 31.90857 30.13744 32.19306 32.82212 32.96041 29.86542 29.11003 28.35915 27.91906 30.92148 30.33573 27.81994 28.69915 28.98771 29.1739 28.76447 28.11324 28.20401 28.55526 28.72115 28.69324 28.48372 28.38818 28.30173 27.95678 27.7706 29.33624 31.52864 31.9757 32.00614 32.18825 30.26099 29.64818 29.4176 29.85208 30.43071 31.75815 29.3411 29.00275 31.19306 30.30481 30.07847 31.13821 31.12634 31.17019 31.34305 30.506 30.68789 31.17704 28.60327 27.39042 27.09391 27.41333 27.35122 28.50331 29.31958 27.43252 28.2401 30.4818 30.41902 28.99529 27.3446 30.16802 29.87833 29.32397 29.1272 27.89203 27.95791 27.86873 23.11194 25.56335 26.71284 26.24481 30.30504 29.06498 29.85898 27.84255 31.21695 30.37222 30.13917 25.86557 24.93379 24.87089 25.16046 24.76639 
26.47394 26.53 26.76338 28.89147 30.77246 30.65212 28.81254 30.25223 27.10423 28.3188 30.01485 27.15288 27.70887 31.21857 31.33929 27.29646 27.32236 27.88458 32.67157 32.75793 31.87875 31.05318 31.39284 29.99104 28.48652 27.63949 27.19578 27.03247 27.03261 28.50869 28.40805 28.38882 26.94098 27.61756 29.96147 32.29374 32.60595 32.75776 30.72826 30.47866 30.39196 29.99424 32.4464 31.80326 31.68318 31.06329 31.6573 31.23287 28.89671 28.19513 29.19709 28.8267 28.93484 29.19219 30.46456 30.42556 27.44225 30.30368 30.97661 29.87834 30.30356 31.89025 31.39683 31.28913 31.05027 31.03942 30.68374 30.30979 30.29482 30.43649 30.52314 30.74652 30.76491 31.03613 31.09404 31.23023 31.33729 31.30599 31.01205 31.08416 30.99978 31.42491 31.32647 31.34397 31.43842 31.32922 31.81935 29.96019 31.44123 31.79066 30.89875 31.17955 31.47219 31.56157 31.6922 31.55057 32.06633 32.16636 31.92083 31.8681 32.19735 31.1386 32.16073 32.12984 32.12319 32.1208 32.27346 32.06221 32.39082 32.47815 31.39361 32.1713 31.71207 30.42229 31.25625 29.71914 30.97072 30.77536 32.09637 32.28509 31.11943 29.44968 28.6324 28.12262 30.07045 28.13864 28.2009 30.24641 30.82957 31.35805 30.49648 29.46533 29.21081 28.76352 28.63997 28.58789 28.33411 28.40302 28.01071 28.3937 30.56224 32.5 32.63047 32.65448 31.92221 31.88014 31.42514 30.18907 31.40248 29.81705 32.05865 31.08241 31.65439 29.17858 28.3118 28.42085 31.70237 29.43996 28.48722 29.26373 28.55121 29.05984 28.174 31.61778 27.75555 27.71806 27.62421 27.79556 30.69733 30.61579 29.36191 27.55461 29.03782 28.82434 29.20269 29.49052 29.50493 27.59241 28.77955 28.66339 28.28491 26.75079 27.23577 25.97475 23.2916 24.25777 25.06811 26.17772 27.23124 27.50048 28.50224 28.84961 30.81809 28.81005 28.16193 26.2669 24.97131 25.96103 25.26753 25.00489 
26.16803 26.40177 26.47716 26.83104 29.44499 30.61921 29.97812 30.06561 30.31576 28.39553 27.06081 26.96729 30.5326 30.26513 31.52979 27.07983 27.77306 29.39459 29.86473 31.29252 31.83719 31.71863 31.93134 31.53719 28.96153 27.62668 28.64064 27.42283 27.2507 27.1334 28.1343 27.49073 26.73434 26.73953 27.49796 30.33089 32.39898 30.78299 30.49491 31.12586 31.49039 30.57384 32.44569 32.47115 32.03041 31.85846 31.25028 29.99716 29.96749 29.80624 28.84369 27.8126 28.03567 30.07769 29.88403 30.31904 29.09379 29.36494 31.197 28.88537 30.38398 31.64793 31.56781 31.53199 30.91863 30.95386 29.85037 29.78711 30.4666 30.65095 28.03547 31.19059 31.00917 28.91489 31.08674 31.16146 31.27659 30.77514 31.20677 30.97601 30.90685 31.2849 31.48365 31.49496 31.64668 31.76863 32.03357 31.78559 31.61915 31.08904 31.50151 31.51239 31.66228 31.77145 31.87435 31.93063 31.6678 30.21665 30.23731 31.93894 31.61103 31.78267 29.67595 31.25745 31.70058 32.24059 32.02656 30.50994 32.30105 32.12577 31.89268 32.59379 31.28658 30.48685 29.65379 28.37884 28.25138 30.92225 32.40453 32.29431 32.44237 32.1515 29.5871 30.09623 28.07251 28.32362 28.51522 28.7878 30.8414 31.49878 31.50653 30.75909 30.76034 29.56992 28.8048 28.60886 28.64557 29.68089 32.74628 32.52427 32.54412 29.44688 32.72581 31.15029 31.37771 31.13718 31.55556 31.71779 31.50778 30.09667 31.61892 31.9929 31.88732 29.43215 29.02433 28.69149 28.60164 28.63154 28.34726 28.3038 28.2219 28.28667 28.26099 28.21015 28.37211 27.55054 27.54585 30.72051 30.198 29.59948 28.66386 27.24157 30.26945 30.06053 30.45627 29.38768 29.66362 29.53661 29.73875 28.37204 28.28335 27.78871 25.35707 23.79341 24.62061 26.37549 25.24284 25.50799 25.47529 28.10963 27.22328 26.71741 25.38011 24.26771 26.50607 25.20537 26.04277 26.1183 27.57464 26.20214 
27.0938 26.21187 26.96345 29.42921 29.3139 30.53926 29.92538 30.03877 30.18009 29.67166 27.3677 27.23658 31.02391 31.27474 28.35406 27.50346 28.4898 30.24656 30.06423 32.00226 31.43625 32.0901 31.74386 31.68384 31.6353 28.34744 27.83986 28.20164 27.46989 27.22923 27.28348 27.1322 26.64523 26.41189 26.78599 28.16405 30.80789 32.19544 32.57239 30.759 29.96709 30.44372 30.88597 30.39323 31.64202 29.05322 29.94394 30.66442 28.20398 28.86131 27.86588 26.96718 29.24273 31.3443 31.84708 31.11973 26.64305 30.16848 28.92718 28.90173 30.39893 31.90176 31.59276 29.47264 30.95173 29.91603 30.51632 30.6509 30.5122 30.55351 28.4825 28.54555 31.02494 31.00823 31.2168 31.3756 29.6781 31.26348 31.01038 30.91069 30.66004 29.74759 28.45843 31.54855 30.38937 31.45386 30.19183 30.03944 29.32088 31.43193 31.33224 31.86279 31.74915 32.12685 31.9664 30.55386 32.15151 32.10159 28.72857 29.78853 32.20151 29.8108 29.59232 30.00652 29.78761 32.32872 32.53608 31.99395 32.38591 30.58692 32.26798 31.6427 31.62665 31.69242 31.05028 30.93679 31.36745 30.82092 32.03872 31.49846 30.83044 32.16928 31.26307 29.52493 29.50809 29.69996 28.89781 28.68151 30.5731 31.77998 31.40956 30.63469 30.19818 29.8572 29.32203 28.79623 30.04313 33.06974 32.72559 32.61612 32.50403 30.62131 29.82795 31.37876 31.4019 31.35723 31.44018 29.87432 30.46656 31.58471 31.64676 29.44499 29.59882 29.43436 29.11911 29.00837 28.80867 28.82388 28.64652 28.42148 28.3098 28.09487 28.05376 28.12865 27.99447 27.85372 29.03773 30.37665 29.25239 30.09634 29.40752 27.41579 30.48936 28.27412 28.38551 28.7725 29.34321 30.17571 29.63763 29.16613 28.81156 28.38675 26.78499 25.86505 26.0022 26.03112 26.57287 24.63909 26.4384 25.9623 26.75661 25.468 24.17311 24.48732 25.37793 28.07317 27.63275 26.90174 26.78588 27.15734 
25.8129 26.58262 29.89966 29.41097 28.42238 29.89118 30.05766 30.08885 28.27485 27.21079 30.74433 26.71706 29.28906 30.12645 29.11438 31.05785 28.68826 28.53485 32.04567 32.58848 31.95461 30.83807 31.8905 31.87506 31.81946 29.15527 28.22603 28.01747 27.51985 31.00325 28.15159 27.29822 26.74206 26.13705 27.3181 30.76615 30.11847 31.5771 30.72675 30.31165 32.91831 32.82602 29.90308 29.22174 31.70291 29.8637 27.82666 29.19963 27.82302 26.9934 28.07136 28.03263 29.85444 30.98363 32.55987 32.5004 27.88656 31.13904 29.03128 30.64608 30.2658 31.85608 31.57065 30.43276 30.97016 30.72957 30.66051 28.76964 30.70391 30.09003 28.44139 27.83164 31.11589 31.12238 31.04634 30.92564 30.80046 31.28711 31.07859 30.93033 26.95725 31.35848 30.80355 29.17703 31.41405 31.3203 31.5154 31.5318 31.8544 30.35575 29.31971 30.47034 30.4866 29.74776 32.63235 29.98919 32.38394 30.6008 30.96549 29.55926 31.89259 30.45049 30.19922 30.05309 32.50578 31.97536 32.43648 30.2056 29.54315 29.51583 29.05274 30.09458 31.87687 29.48423 28.78213 31.04959 30.22166 31.75796 32.21956 32.81486 30.38872 28.42524 30.22697 30.12961 29.06256 28.28632 28.38666 29.01321 29.32273 30.57932 30.65812 30.06141 29.7283 29.98413 30.0582 31.14718 30.65986 31.31171 33.00872 32.41594 32.43319 32.21277 31.98214 31.90648 31.31457 31.00512 31.71272 30.86571 29.08757 29.98202 29.19937 28.3726 28.59618 28.83095 28.75051 28.74577 28.52959 28.35511 28.40184 28.23804 28.0977 27.89198 27.74127 27.74228 27.84659 29.08142 30.43367 30.18065 30.32127 27.93007 27.35424 28.57802 29.41797 30.34775 27.22953 28.31872 28.9727 29.44221 29.62598 30.02682 30.09308 29.95734 29.11539 28.48128 28.68352 26.65194 25.18796 24.1805 27.17141 27.83196 26.94308 24.9481 24.63806 25.4599 26.97235 27.80997 29.0429 29.35387 28.01741 30.08306 
28.58884 27.96459 28.26668 27.8942 28.52878 30.69549 29.27324 29.9163 28.79352 30.16152 26.19283 25.91084 30.95175 29.48712 31.26181 30.44038 30.30029 27.97971 28.85948 27.93926 28.49161 32.01191 32.44526 32.68483 32.76608 29.93008 30.46434 29.35021 29.79894 28.72338 27.74837 28.63431 27.61455 26.23171 28.05137 28.46697 30.82588 31.89076 30.97701 30.35435 33.0691 32.36361 32.87054 31.37743 31.26649 31.53663 30.41147 28.29853 28.23056 27.88629 28.01294 26.45205 28.01439 30.34381 32.13275 32.14396 30.8948 28.63026 29.63793 31.32732 31.55941 31.68448 31.48116 31.27196 30.89495 30.74853 30.76177 30.96272 30.54582 30.77829 30.7995 30.09486 29.99283 29.29024 30.95288 30.94291 31.16618 31.07742 31.24017 30.84204 28.70563 28.49836 28.54708 31.42455 31.24027 31.11229 31.29436 31.3964 30.42052 30.36794 31.52923 31.76945 31.98448 30.10426 29.50508 30.4853 31.74706 31.92453 29.66481 29.90821 32.50779 29.4018 29.99269 32.58875 32.56267 32.13864 29.36375 29.29267 29.49308 30.33822 29.14149 29.0905 30.85942 31.25287 29.25549 29.48118 29.57113 31.69766 31.14326 32.21403 29.41107 31.77033 28.76694 31.55354 27.79961 27.62322 28.05002 28.06866 29.5136 30.42981 30.31296 29.56052 31.09973 30.56836 31.60365 32.58836 31.3383 31.51195 32.97756 32.83392 31.89382 32.4526 31.95969 31.95732 30.21657 30.0929 30.92333 31.12625 30.30026 29.1829 28.39875 28.01101 28.32783 28.55061 28.53575 28.58883 28.18788 28.17292 28.08201 28.25866 27.86254 27.71586 27.8146 27.81425 27.92378 30.5591 30.27193 30.11872 30.13991 30.3472 28.08996 31.49344 29.6997 29.80277 29.23411 28.54445 29.25589 30.76936 30.08106 29.69285 29.91508 30.05541 30.83705 31.10137 30.11642 27.35173 25.70264 27.5377 28.05861 29.76742 26.90262 25.21154 25.60575 27.09971 27.86489 29.44178 30.67304 30.25894 28.4043 29.42944 
30.07804 28.39192 26.65424 30.0638 30.36083 28.01708 29.97062 30.45562 30.3829 30.65094 26.06237 26.07231 30.85692 30.76028 29.49582 27.01163 27.64596 27.43688 27.24052 27.11363 27.56096 28.58217 32.04964 32.62828 32.64787 31.89563 31.7746 30.92146 31.37465 31.4052 28.53708 28.10151 28.11449 27.88773 29.47717 30.44334 31.9154 30.54358 30.4334 30.41195 30.03883 29.77942 32.68449 31.45592 30.83736 30.61766 29.09407 30.58026 30.37755 30.7286 26.93463 27.60528 28.62544 29.88434 31.76003 31.46659 31.10824 28.77097 31.07537 31.5162 31.54195 31.57721 31.34378 31.09808 30.89491 30.84281 31.11131 27.56426 29.08678 30.69517 29.78524 28.50302 29.91401 30.5104 28.15526 30.49277 29.14543 31.12535 31.1799 31.1833 30.78642 31.49282 31.29651 31.62134 30.46108 31.1516 30.93031 31.3524 31.78439 31.79105 31.94427 31.57108 31.49531 28.96155 29.98114 30.94887 31.11029 31.81133 32.27579 31.89177 30.93047 30.22451 32.63822 32.50188 32.31852 29.61677 29.14345 29.38872 29.52657 29.11806 29.31801 29.95906 32.10892 29.98964 27.33137 27.449 29.63552 31.35366 31.34016 31.54689 31.73618 30.91391 31.00967 30.35913 27.73357 27.57236 27.80009 28.04914 29.3319 30.24466 29.82733 29.17354 29.61962 32.25053 32.47681 32.44566 32.5537 31.99869 32.09525 32.7729 30.99618 31.54823 32.55838 31.098 30.70013 29.77324 30.26278 31.0672 30.89153 30.04737 29.22455 28.88078 29.33141 29.3019 28.3825 27.99699 28.01696 27.71457 28.06502 28.02198 27.92624 27.12457 28.45649 29.1461 27.99912 30.29701 29.29505 30.14432 30.17318 29.97529 28.35602 28.44906 29.33866 31.14219 31.77715 29.68271 29.97133 30.30163 27.87825 28.09791 29.53941 30.15019 31.42559 31.78973 29.64309 28.85933 26.80012 28.83876 28.51423 29.40342 26.2888 26.25591 28.43868 27.4681 28.33719 29.47011 30.43915 31.91524 30.64478 29.92634 
27.60379 27.21033 30.07743 28.04684 28.22222 29.36796 29.27041 30.20619 30.37801 29.13078 28.29214 27.26686 30.45013 30.80798 31.13354 26.59763 27.22999 27.05198 27.04683 27.854 28.23459 29.5645 32.36308 32.36367 32.00961 31.91195 31.79642 31.66519 31.41898 31.644 31.68711 29.40108 29.72103 29.45355 31.70435 29.54937 29.99705 29.48775 30.35697 30.41305 30.65659 30.88138 32.30531 30.54085 30.55997 30.7569 29.1468 26.62159 30.42085 28.2401 27.58157 28.92103 31.0695 31.09454 29.50815 31.22709 31.79271 29.90764 30.66616 31.17562 31.65136 31.47083 31.06624 31.14364 30.96302 30.78963 31.35236 28.51977 29.11383 31.14437 30.01421 30.05007 28.95465 28.52427 27.43836 28.52087 28.27865 31.20836 31.36469 31.17003 30.97039 31.48981 31.58408 31.32281 31.51764 31.55028 31.65609 31.70928 31.75091 31.71576 31.5588 31.75061 31.56213 31.84734 29.26857 31.47341 31.70392 28.96319 30.30615 28.73059 29.52569 32.51513 31.55019 32.55329 30.17542 29.3316 29.35209 29.41378 29.25003 28.79275 32.52803 30.82172 30.30865 30.27524 29.94331 28.81588 31.1788 30.93716 28.27313 30.79989 29.85371 30.17297 30.50113 31.32899 27.4038 27.93588 31.75283 28.23599 29.21761 29.02712 28.43756 28.97417 31.91182 32.036 32.20461 32.30708 32.26616 30.88062 32.7055 32.57553 32.49994 31.95302 31.18279 30.22969 31.8286 31.77693 31.77982 30.41719 30.65899 30.91138 30.2505 31.11708 32.0513 31.34326 29.14018 28.22614 27.84203 27.84145 27.74095 27.89209 27.15898 27.84312 28.85735 30.29241 27.67899 30.03477 30.28831 30.1807 28.8912 27.72499 28.48618 30.30731 27.94839 27.42759 28.13272 30.62254 30.60571 29.61682 27.18091 27.08639 28.08854 29.90079 30.94546 31.35019 30.70421 28.97293 27.49891 28.07133 27.50182 25.68124 27.56266 26.17006 27.85246 27.97211 27.40374 28.77386 29.8049 31.91166 31.11776 30.11728 
28.85004 28.26092 26.7077 28.29593 27.92221 30.19314 30.30815 30.31475 30.2121 30.50025 31.00486 30.69689 30.68789 30.78839 30.98262 27.51228 27.36696 27.01646 27.39736 32.63717 29.41828 28.39573 28.10696 29.60889 31.94907 31.91315 32.06092 31.92737 31.66647 29.14408 29.99094 31.32252 31.42294 31.47391 28.25811 29.31709 30.59132 -9999 28.80229 32.28286 32.7239 32.40925 32.11293 30.58741 30.58943 30.21512 29.50624 30.55141 30.88892 27.14263 27.88117 30.87394 27.30484 27.81579 28.13122 31.54724 31.49875 30.76365 28.43536 28.18578 29.47462 31.33808 31.11246 31.11212 31.12695 31.23729 31.36983 31.18295 31.68716 31.36132 30.75505 30.32677 29.86203 27.09025 27.33212 30.46421 30.59967 31.23404 27.96281 31.1627 31.32648 28.10461 29.0749 31.58691 31.40512 31.63711 31.74973 31.7527 31.73251 31.61502 31.45663 31.72516 28.4411 29.4206 29.73925 28.98718 31.63713 31.74279 31.79833 32.1136 32.49992 30.09142 30.37901 30.53784 29.15748 32.81519 29.2613 29.15327 28.9332 28.76004 30.33814 32.20912 30.31167 30.75799 29.42748 31.2177 30.13954 30.91381 32.06386 29.11696 31.59733 31.12272 30.67325 31.50196 27.91368 28.57603 28.51667 28.61126 28.45602 27.79711 27.35772 28.38409 30.83022 31.56009 32.46918 32.23028 29.89806 32.7789 30.90728 32.36393 31.82403 31.78574 31.59133 31.43071 31.34574 30.16149 31.51039 29.54125 30.08843 31.19651 31.32778 31.14111 30.84233 30.61124 29.8105 28.71752 33.4803 32.25677 27.68732 27.96865 28.13306 27.88227 28.39697 30.66004 30.5216 29.33612 30.39966 29.03383 29.45164 30.40596 30.24599 29.27768 27.56677 26.97861 28.34978 29.77595 29.92214 29.25197 28.07165 26.83848 27.64293 28.43018 30.17245 30.93516 30.55136 28.87244 29.71005 27.45432 23.65971 25.53704 25.90996 26.73748 27.41348 27.21057 28.20931 28.83595 30.47572 31.14305 30.43365 29.92491 
26.5985 25.98566 25.97378 25.74282 29.97343 29.73685 29.80349 30.16579 30.4854 30.22416 30.69356 28.80844 27.6826 29.57369 30.64693 30.96207 31.58834 29.27968 27.59297 27.70843 29.27693 28.42379 27.48688 28.48629 31.55249 31.93518 32.22458 32.18781 31.61113 27.38164 29.01689 30.23504 27.65761 27.46268 27.51694 28.58616 29.80445 -9999 -9999 31.78864 32.39387 32.16056 31.96113 32.14783 30.68524 27.88175 27.19431 26.84634 27.71168 27.62497 27.78733 27.41644 26.70941 27.05505 29.09661 31.13845 31.7821 30.93973 29.08379 28.39027 29.15409 31.55928 31.24551 31.47894 31.34373 31.18126 31.29593 31.19162 31.23192 31.35876 31.30399 30.76546 30.52186 30.61204 30.48917 30.09551 30.8416 30.63036 30.92558 30.66414 28.54405 27.6452 27.57268 31.25329 31.33694 31.88701 31.89783 31.38274 31.65596 31.509 30.65835 30.71153 28.18269 29.41218 31.85614 31.90131 31.74403 31.70676 31.53687 31.9316 31.99195 29.71425 32.41877 32.35876 29.90224 31.26081 32.51007 28.85423 28.59463 29.38699 31.34903 31.94934 31.49766 30.89382 31.22898 29.37465 31.31067 29.63491 30.52738 31.83283 30.8359 30.69419 28.46612 29.0019 29.20515 29.17166 28.98519 28.38954 27.80844 27.18102 27.66325 28.91844 30.95342 32.13536 33.19752 31.07274 31.82813 32.38597 32.45913 31.66815 31.54528 31.51457 30.93773 30.92188 30.45477 30.99928 31.29107 31.67262 30.85048 29.60868 29.32403 29.46474 30.6948 30.7218 30.12922 30.20648 29.17756 28.63345 32.17556 28.60395 31.68486 30.92908 27.95971 28.5192 29.77923 28.48251 27.69899 27.29469 28.35999 27.9396 28.63457 27.86648 28.14938 30.71294 30.42716 29.35427 28.67832 29.56707 29.71841 29.63501 28.68539 27.97676 29.94572 30.79638 30.30919 27.54755 27.36706 23.99505 25.27034 25.55273 26.0641 26.73425 27.64109 28.00525 28.38176 29.66625 31.80787 31.07091 29.94768 30.08739 
25.93947 25.75928 25.69694 26.34821 29.01837 29.90108 29.92645 30.09492 30.27302 29.49738 29.63022 30.69621 29.86951 30.93715 30.92611 30.98392 31.58527 29.8356 27.8106 29.7419 31.22542 27.11719 27.38652 28.13136 30.5951 31.58344 32.23575 31.20319 28.0326 26.68208 26.59668 27.71952 27.69535 28.42087 27.19421 28.63964 31.46397 -9999 -9999 29.95926 31.64931 31.60199 31.79991 31.55579 31.53174 27.2166 29.4121 31.20577 26.87761 28.42616 31.02164 28.71122 26.69666 27.665 29.8111 31.10459 31.76214 30.74447 31.79881 29.91695 29.18864 29.89086 31.60698 31.29705 31.42651 30.8185 31.37554 31.75942 31.81373 31.65792 31.58431 30.87321 30.90025 30.84055 31.01233 30.72551 30.46381 30.86424 30.74267 29.23635 28.0948 27.90447 28.37396 31.62501 31.88862 32.09281 31.11351 30.33948 31.53343 30.96003 28.48822 27.50279 27.79727 29.08369 31.63116 31.74351 31.79708 31.74792 32.01865 31.98617 31.98633 31.95044 32.32535 30.34473 29.29042 29.45241 29.71069 28.71395 28.46014 31.40669 31.49492 31.26346 31.33343 31.40444 31.08243 31.15605 30.57756 31.42576 31.47857 31.18604 28.98438 31.32252 29.12166 29.6465 29.79534 30.05852 29.4185 29.08628 27.98965 27.47178 28.34588 30.56508 33.25879 33.33359 31.70739 32.13607 32.09013 32.28292 32.43726 31.69762 31.92283 31.6103 31.41721 30.87958 31.0218 30.8375 30.93006 31.15689 30.90311 31.66575 28.69924 28.32824 32.13416 29.84505 29.44947 30.99171 30.52322 29.8358 28.25006 28.79814 31.5656 28.34068 27.82143 27.25046 28.67079 28.34126 27.45426 29.78861 29.37717 29.66409 27.76436 30.54327 27.61271 30.40935 29.58421 29.06705 26.54311 28.76485 30.22817 31.53966 30.87539 29.57766 28.8474 29.00131 28.86519 27.84912 26.59361 25.641 25.88822 26.88982 25.66548 26.09069 26.47897 26.84693 28.02895 30.69975 30.23814 31.30717 30.42113 30.01006 
26.00339 25.77805 25.53599 29.46621 29.38475 28.5394 29.70398 27.98249 30.09373 30.56832 29.18922 28.73997 30.23677 30.1038 31.20667 29.34059 29.34207 27.36469 28.54784 27.85987 26.99135 27.26873 27.76299 28.60304 31.1756 31.0657 30.63548 31.33792 27.30023 26.77592 26.58982 26.68804 28.56591 28.64927 28.05927 29.91547 31.64365 30.77097 30.19128 29.43001 29.64503 31.72142 31.78687 30.2536 27.98407 27.03691 28.83699 30.98091 31.31017 27.41528 28.16241 30.60271 27.72852 28.40581 27.96182 30.35008 31.56533 32.15358 31.95896 29.58431 28.50433 29.47145 31.56682 31.67607 31.82084 31.78458 31.67951 32.00599 29.71755 31.45318 31.5099 31.06025 31.14559 30.9651 30.97079 30.52325 30.86271 30.27651 30.37007 30.20881 27.16267 27.41276 30.86865 31.908 32.1689 32.175 31.26225 30.65891 31.33883 31.69345 31.45523 28.54115 28.6182 29.57625 32.00645 31.92785 31.78084 32.08514 31.94678 32.17598 31.87989 29.8828 29.13589 28.77332 29.14466 29.29601 29.03021 28.75148 28.63933 32.26794 31.18687 31.69732 31.10766 29.64783 31.27501 31.13736 29.57754 30.98715 30.68545 30.89099 31.98257 31.80569 32.21436 29.95484 29.55402 29.91456 29.64575 29.53288 28.26197 28.41089 29.12652 31.07844 32.35888 33.21235 31.51267 32.16245 31.89619 32.03857 32.27646 32.31792 32.16397 31.98745 31.78067 30.42005 31.03587 30.99789 30.91113 30.92188 31.10677 31.318 29.30137 29.1224 28.26337 28.61542 29.08207 29.03766 28.87543 29.58095 30.33625 31.51652 28.87296 30.74728 30.4016 30.79208 27.3661 27.88144 28.43014 30.01265 30.30865 28.55086 29.8692 28.89185 27.72923 30.20752 30.75813 27.93507 25.99139 27.59621 29.78924 31.99092 32.65233 30.58809 28.4956 28.75629 28.48598 27.74993 24.99366 29.34844 27.96441 26.58841 26.4149 25.76012 24.79876 25.68878 27.79437 29.35015 31.02797 31.43459 30.30041 29.37601 
25.90199 25.74453 26.53153 25.28991 29.98575 29.9067 29.83709 29.70003 29.76382 29.11033 29.263 29.25085 28.97734 30.59282 30.81857 31.19879 31.83666 27.20301 28.33292 27.08271 27.41652 27.87548 28.2334 29.84497 32.64 32.03359 32.00881 30.88715 29.98893 28.05382 27.27735 26.81914 26.74551 27.08967 28.45695 32.04907 32.1067 31.55077 31.16562 30.14566 32.07657 31.58835 31.19553 28.14689 27.0557 28.03594 30.93259 30.83162 31.16415 27.29964 28.42427 30.35285 26.86242 27.03559 27.61396 29.72142 31.21239 33.10665 32.4066 30.77419 30.84233 28.94944 31.59857 31.84266 31.86268 31.65331 31.7159 28.6282 30.2977 31.70853 31.59306 31.40101 31.14481 30.89838 29.30895 30.73293 30.42221 30.46208 29.74881 27.75737 26.7189 28.71777 31.97342 32.27685 32.34801 32.15571 32.09966 31.71667 31.57248 29.68997 27.49382 28.12221 30.58769 31.91957 31.93918 31.83014 31.76476 31.93119 30.4657 30.15239 29.94896 29.24252 29.02597 29.07061 29.11457 29.11386 28.99555 29.24895 29.56856 31.81561 31.64489 31.43256 30.52279 30.79251 30.9056 30.90421 30.97547 28.3884 31.19572 31.38363 31.34539 31.62694 32.10798 31.89643 29.78993 29.34464 29.54522 29.65166 28.41898 28.39739 29.14081 31.24821 31.89931 33.31725 32.44991 32.25821 31.90308 31.595 32.03898 32.19561 32.24474 32.26011 32.11704 31.97543 31.63144 30.76729 30.24052 30.98401 31.03412 30.15661 30.04886 30.87889 28.83269 27.89623 28.13309 28.62338 29.50958 29.91961 30.67401 31.19777 29.3384 29.00152 29.36809 28.69923 27.67935 29.62004 29.6078 30.28691 29.2948 29.40451 28.98223 29.16258 31.28638 31.11314 30.86559 29.09015 28.06982 26.21807 28.00357 30.32258 30.78971 29.5511 27.19066 27.05534 28.23489 28.33739 26.89133 29.58904 27.57462 27.1325 25.55861 25.07541 25.0758 25.41522 27.64138 29.1378 31.02296 30.60366 30.05318 28.90679 
25.74355 26.10777 29.14685 25.37502 26.72504 30.24131 28.68473 28.6792 29.95421 26.90554 29.64038 30.06092 30.39174 29.38868 28.93362 29.71368 31.54501 31.48232 31.47788 27.2292 27.76827 28.65813 31.7761 28.6307 29.81782 30.53196 31.314 30.99248 30.50424 29.44694 27.8139 26.9965 26.76231 27.10358 30.28623 30.32194 30.50182 32.64995 30.345 31.52794 31.59719 29.73779 28.88555 27.93794 29.47694 30.99946 30.89299 30.85674 31.23361 27.51229 28.72595 29.0797 27.18664 27.21442 27.61687 28.70168 29.06986 30.328 31.63715 30.34011 30.40945 29.99153 29.67705 30.44967 31.31379 31.23793 28.72764 29.10107 31.65326 31.30564 31.60145 31.28688 31.08999 30.70859 30.56127 30.54642 30.57072 30.3405 30.06957 28.69801 27.83703 29.30966 32.26267 32.44862 32.07241 31.78761 31.79971 30.32231 28.55219 27.67015 27.91837 29.42599 31.60007 31.13422 31.99576 31.57357 31.59523 31.86839 32.55767 29.60451 29.97488 29.51835 29.69925 29.88886 30.29853 28.95029 28.80695 29.46676 32.32812 31.33132 31.35015 30.2256 30.48042 31.3639 30.98274 31.14717 27.76526 29.0888 29.55518 31.50326 30.52705 32.10126 31.66294 30.85881 29.87507 28.81694 29.05487 28.65308 27.6104 27.64407 28.93431 32.0542 32.51766 33.32458 32.99744 32.63486 32.26391 31.72673 31.93866 32.03866 32.22787 32.37772 32.30221 32.18106 32.03761 31.82755 31.56661 31.11376 31.21293 30.48022 30.7049 30.96333 30.92497 29.82885 29.45042 29.29195 28.93278 31.44254 31.14626 31.06982 31.15125 29.52045 29.70506 27.52122 27.53065 30.34998 31.1875 30.27498 30.88307 29.40098 29.14475 29.56717 30.25621 30.73833 30.13512 32.01641 28.578 26.2115 27.15816 28.30002 28.00107 27.00428 25.53552 26.222 28.15703 25.64661 24.50931 27.03853 26.98772 26.27122 23.95052 24.91967 25.39548 27.12007 28.32223 29.10797 29.73779 30.46814 29.47439 29.08521 
25.45795 25.47701 25.51316 25.74797 30.4536 28.56795 27.11117 29.96333 29.90302 30.03225 30.0159 29.15623 26.13797 25.78159 26.28124 29.482 31.33631 31.44402 31.45998 27.26014 30.70511 29.5723 28.11095 28.64925 30.02295 30.76773 31.83141 31.17117 31.00265 28.88928 27.6469 26.86928 26.79595 27.22194 30.92082 30.39708 30.75422 30.1619 32.19804 31.48767 31.65294 31.52717 31.18532 28.37521 27.19434 31.2738 27.05578 31.13917 28.56944 28.04541 29.05679 31.27803 27.72145 28.11747 28.38398 29.68145 31.31092 30.39813 31.29917 31.30289 29.31129 30.57194 30.99291 31.18748 29.66106 29.74539 30.49467 29.27706 30.00344 31.46613 31.50463 31.70226 31.15406 30.74121 30.36608 30.45088 30.64954 27.34747 30.33229 30.80181 29.32903 30.38828 31.3308 31.61411 31.43829 27.86221 27.81853 28.20006 28.34868 29.08747 29.44128 30.02051 31.72823 31.10579 30.83077 31.80458 31.04233 29.61832 29.49471 30.13296 32.33995 29.63713 32.16409 31.5522 32.03988 28.44348 28.49715 28.89268 31.99986 31.07444 31.56365 30.24686 30.92427 28.69915 31.2036 28.28109 29.11397 31.15299 31.54425 31.00253 31.15 30.64995 31.72725 31.65262 31.40357 28.8869 27.49589 27.08257 26.29626 27.4229 30.63103 31.21188 32.53497 33.55136 33.40973 33.07148 32.72263 32.42349 32.19411 32.24853 32.43067 31.64453 31.59478 31.42948 32.24597 32.24591 32.09946 31.861 31.19472 31.03104 31.10274 30.75615 30.20771 30.33249 31.03659 31.13377 30.50962 28.83429 30.4507 30.4219 30.49145 30.52706 28.43904 28.24008 28.241 28.83811 29.45151 30.16591 30.88812 30.96143 29.83639 29.58389 30.05076 31.27564 30.19222 31.16811 28.48991 26.33595 25.44163 25.63571 24.60675 25.24353 25.37902 26.5651 28.64407 25.58791 24.81108 24.47307 27.1023 23.86911 23.03823 25.44758 27.46781 28.33175 28.80156 29.17696 30.04911 29.48896 29.82038 29.23987 
26.28061 25.10303 28.03418 29.08557 28.36323 26.68512 27.34836 28.90839 29.7822 27.65974 28.6271 29.89501 27.99697 29.36106 27.53176 27.75476 30.83439 31.58377 31.66504 28.40042 27.24362 27.38745 27.69323 28.71857 30.50297 32.01395 31.93791 31.67356 29.88227 29.68972 27.26546 26.91166 26.99274 27.67902 31.0202 32.22849 32.54895 31.39843 32.42374 31.69943 31.55902 31.04733 30.91175 31.36415 31.37272 31.14941 31.21591 31.16478 27.41033 27.55192 28.20966 30.6195 29.06961 31.04505 31.43838 30.11876 31.64281 31.18843 31.82126 30.7457 31.40027 31.16395 30.1503 29.74824 29.92039 29.73845 28.65716 28.60584 29.88128 31.67369 31.7242 31.61113 31.33759 31.04729 30.91829 26.82108 26.89058 27.04005 27.75451 29.70128 31.05347 30.31982 32.12637 30.13848 31.32151 28.16213 28.32674 31.76101 31.84072 31.58212 31.63674 31.94746 32.20588 32.15424 31.79642 -9999 -9999 28.73286 32.31121 32.34527 32.32434 32.37436 29.26151 29.06919 28.84286 28.66679 28.3837 28.85771 29.06516 31.06829 31.73697 30.22051 30.04887 28.88898 31.12321 30.56418 31.5937 30.95207 31.60758 31.19094 30.98964 30.26962 30.58879 30.96088 29.65385 31.11256 31.31985 26.25909 25.99895 30.00266 31.7298 31.28235 32.29893 33.31391 33.67797 32.78779 32.64472 32.96577 32.73089 32.6445 32.75164 31.84883 32.2929 31.7716 30.19887 32.09819 31.37324 31.29633 31.12918 30.4109 30.98391 31.07388 30.99186 29.92094 30.62272 31.02901 31.13259 30.50628 30.4006 29.48822 29.17696 30.52031 28.8112 27.52745 28.30505 29.99732 30.95528 30.43489 29.91276 29.61283 30.80201 30.83117 30.36813 30.72441 30.55587 29.73379 28.39888 26.51122 24.85318 24.00319 23.95832 23.84102 25.93569 25.49727 28.26515 26.58362 25.72635 25.49762 26.38752 23.89264 23.01867 25.83445 28.22525 28.89983 28.22567 28.66982 28.82899 29.19909 29.00621 29.36904 
30.14363 27.03464 29.18992 29.7342 28.00355 30.64483 29.36109 28.30016 29.90231 28.9031 25.96884 29.72645 28.78744 26.8769 27.23698 29.22659 30.89317 31.66394 30.78516 28.71457 26.99035 27.00931 27.452 28.89317 30.73302 31.7023 31.73101 31.86424 31.10526 27.56014 26.94299 26.99952 29.58715 29.80494 31.93294 30.85959 31.19942 32.50076 32.0998 31.68838 31.30607 31.31399 30.99527 31.335 31.22348 31.27268 30.95009 30.90519 31.2618 30.89647 29.38266 27.54609 28.41187 28.86602 31.28311 31.44283 31.38371 31.2208 30.60751 31.85677 30.14706 29.77877 26.49897 26.33546 28.63961 30.86635 27.99842 28.57346 30.02014 31.59618 31.52572 31.71266 31.5152 31.19522 31.06448 29.34793 29.21717 27.86501 28.25467 29.26806 29.12954 30.25283 31.43471 30.47746 31.25143 30.81811 29.49886 30.87355 31.87305 32.10404 32.10476 32.02015 30.48761 29.83127 28.38006 31.40619 -9999 30.38791 29.34989 30.16857 29.36442 32.24744 28.58879 27.52703 31.8676 27.55325 28.23216 28.77146 29.97443 29.07392 28.5659 30.97819 28.57271 31.38168 30.26102 31.07096 29.81203 30.19591 30.98214 31.725 29.98494 29.96396 28.69685 29.64396 31.64435 28.3747 26.53904 26.75564 27.27736 29.88441 32.32969 32.549 32.6682 33.27715 33.48995 33.11625 33.13168 32.97955 32.41987 32.82063 32.75476 32.5552 31.93111 31.48064 31.50856 31.63554 30.89949 32.38774 32.56413 31.15122 31.49049 31.20295 31.13555 31.19911 29.83224 31.13977 31.07765 30.3489 30.36434 30.6206 29.55438 29.33282 29.30252 27.43404 29.70064 30.18628 30.69255 30.83653 30.60559 30.59908 29.25417 31.13878 31.06758 30.44001 29.86528 31.7661 28.55891 26.98636 24.62565 23.81237 24.02821 25.81237 26.42748 27.20941 25.91275 28.85999 28.09012 25.55426 28.14281 25.47771 24.29578 26.07674 29.00411 28.41472 28.09457 27.22349 27.49532 28.21815 29.90109 30.37738 
24.99429 25.02901 27.95573 30.06142 29.24166 28.63238 30.02589 27.54118 26.06769 28.81231 29.78049 28.25909 29.38775 29.49705 28.07239 26.89035 27.51627 30.08769 30.85952 28.45427 27.21271 26.95438 27.26859 27.78713 28.8113 32.07282 30.04992 31.2257 30.4379 27.84702 27.79466 30.67285 30.53392 31.60965 32.35931 32.38228 31.54469 32.29901 32.16235 32.06313 30.29 29.81987 32.54169 31.67007 31.45005 30.9583 31.47418 31.31067 30.98461 29.88127 30.78287 28.36321 28.41047 31.0341 31.03677 28.98732 29.439 31.58641 30.30654 30.05699 31.40126 30.94198 26.76931 26.40589 27.08769 28.79156 30.70329 27.35106 28.0697 28.65238 31.61076 31.80672 31.64983 31.41452 31.1442 31.08796 30.25633 31.13096 31.28353 31.47041 30.94007 30.40595 31.40668 31.36809 31.43163 32.08036 32.07035 32.09696 32.09027 31.7542 31.76726 29.93908 31.82768 31.42056 28.75945 28.75914 30.68869 32.32103 32.00866 30.27116 29.28317 31.90657 31.46145 30.99888 28.29425 -9999 27.91849 30.33886 31.01589 30.50612 30.65291 31.00566 28.53969 29.95061 31.48164 31.33541 31.24535 31.54816 31.70143 29.53947 29.34408 28.80206 28.82164 29.21521 28.6716 27.76046 27.30734 27.35108 27.76419 30.14924 32.4542 32.69592 32.33862 32.89058 32.96532 32.95268 32.87106 32.42979 32.25022 32.2681 32.47018 32.21163 31.59201 30.94336 31.34522 30.2537 31.39599 30.48067 30.50657 30.95228 32.0238 31.72181 31.55675 31.45033 30.51618 31.21522 31.07441 30.37211 30.47788 27.079 30.56382 30.75579 27.81699 29.16224 30.51547 30.00829 28.49009 30.89086 28.86792 30.50475 30.47203 31.00244 30.5582 30.81465 29.56806 28.35736 29.38038 27.49951 24.15778 24.54359 24.54339 25.3507 26.91451 27.06084 27.71424 24.88975 27.84779 32.87561 29.0939 25.77881 24.51731 26.20726 28.50249 27.69876 27.01609 27.20076 26.79748 28.12026 28.92691 30.3938 
30.00339 25.99008 25.95857 27.69367 26.04221 27.51067 30.36908 27.79504 29.47967 27.8628 29.64206 29.10621 29.16844 27.85313 27.77504 27.44597 28.85335 29.73419 30.00345 30.11334 27.69943 27.2109 27.06815 27.18123 27.76622 28.2254 30.11035 31.88937 31.58657 31.30402 28.52257 27.41478 29.34747 30.66439 31.75159 33.11512 32.89058 32.28225 32.5513 30.04301 29.81045 29.84621 30.91092 31.96775 31.50929 29.89014 31.5486 31.28108 31.22445 31.14148 30.28453 28.99659 29.33887 29.29925 29.24207 31.0538 31.11539 28.9313 27.74468 28.2489 30.26032 30.06792 29.60687 28.35719 30.08033 30.07703 29.94004 30.13441 28.47393 28.62824 29.0863 30.43532 29.20888 29.31824 31.47693 31.20911 29.49953 29.71164 30.64048 31.31351 31.75024 30.73986 32.12051 30.73608 31.91535 31.78696 32.20222 32.02485 31.74977 31.75298 31.56478 31.70423 31.66719 31.6992 31.68503 32.05017 30.07459 29.64059 32.5479 29.71668 31.83109 30.80982 30.88733 30.51685 28.80744 -9999 29.08625 31.68372 31.32375 30.3286 29.3539 28.2572 30.36156 31.12066 31.32599 30.79589 31.51352 31.33306 30.27151 27.97532 28.5008 31.17767 28.01835 30.01926 27.89936 27.38853 27.33209 27.73679 28.49913 31.47173 32.3847 32.21032 32.51853 33.34711 33.00477 32.44128 32.57658 32.29138 31.88306 32.06644 31.96085 32.10834 31.51049 31.3768 30.6258 30.68737 31.23324 31.5531 29.38823 29.80258 29.33381 30.14681 29.5027 30.66228 30.36259 31.29357 31.88383 30.49386 30.50497 29.48092 30.64605 29.63133 28.912 28.76493 30.26152 30.07173 30.3455 30.34879 30.59027 30.14078 30.79108 30.90693 30.54343 30.82243 29.36768 27.25474 27.60015 26.29454 23.63085 24.43007 26.94251 26.67733 25.94735 26.69263 28.27936 29.43381 28.54277 30.40231 26.9031 26.25746 25.00167 26.45896 27.37112 26.65737 26.18028 26.75497 27.49867 28.19191 29.06531 29.87911 
29.04235 25.86577 25.47621 30.53368 27.85841 25.26937 26.68292 29.71464 29.43514 29.43151 29.56835 27.26197 29.45984 29.41848 27.80778 28.27521 28.30913 29.40178 29.25073 29.40339 28.03711 26.96787 29.35962 26.6842 27.17426 29.22715 31.41239 30.49302 31.29801 29.75599 29.49962 30.86209 30.29033 31.74678 30.75192 32.80603 32.85387 32.40166 31.08587 32.32471 30.17119 30.01441 29.96933 29.9711 28.64921 28.43591 31.74956 29.81866 29.94478 28.88571 30.68719 28.0719 26.61155 30.67418 30.72225 30.98342 31.08282 28.40289 27.00975 27.80256 27.86454 30.84191 31.29003 31.07236 28.12791 27.60506 27.29946 26.48593 28.02647 29.74481 30.8778 29.27216 28.59675 31.32982 31.16751 29.75034 29.96393 31.4768 30.43817 28.62824 28.21504 29.63244 30.13602 31.7936 31.8444 31.88551 31.88488 31.89789 31.83226 31.7713 31.32535 31.44012 31.45475 32.04911 31.53059 30.6657 32.51388 29.51876 29.57699 31.84041 31.39979 30.54508 30.57292 31.22224 31.45012 27.76348 29.20102 30.93501 30.4065 30.9812 31.27176 31.7415 30.36589 31.09373 31.95362 31.83488 29.49573 28.84351 31.02389 30.62187 29.21846 29.09522 29.08733 28.38305 27.74707 26.48961 26.63538 27.36045 28.52861 31.38051 32.22095 32.2318 32.59701 32.57347 32.84149 32.55264 32.50596 32.19937 32.2565 32.12247 32.00031 31.83463 31.6833 31.23053 30.57873 31.13463 30.84913 30.94966 31.20251 30.19727 29.02806 30.12207 29.61071 31.80854 30.62231 31.32105 31.19639 29.85184 30.54748 30.74976 28.25181 27.70793 29.74847 30.0209 28.52725 28.44929 31.60352 30.57011 31.13257 30.87196 30.47299 30.68567 30.38483 30.30325 29.37999 28.4876 25.24384 24.46545 24.09414 26.35956 26.69335 25.22203 25.16167 26.1739 28.95265 30.17332 29.69213 26.98604 27.9679 25.79098 25.27828 26.22686 26.65456 26.59957 26.02702 26.96595 28.05755 28.99922 29.88926 30.01349 
28.26772 29.89943 24.50338 24.50928 29.38439 28.54954 29.49445 24.91255 29.86957 27.40574 29.71023 26.12031 29.57922 29.28837 26.2605 26.96402 28.11676 28.7077 29.03555 29.16434 29.76508 27.21124 27.41961 26.92126 27.56998 28.63302 31.22801 31.425 31.64951 30.31305 29.66364 30.22532 30.39216 29.42661 30.20098 30.35099 30.85931 31.06599 31.04136 30.80212 30.50494 30.1134 29.88851 29.87715 28.66793 29.15939 30.25226 28.5404 29.31123 31.07309 30.99573 28.24339 29.78418 29.9599 30.75644 29.03354 28.50117 28.01068 26.71667 26.9458 28.00697 31.15351 31.26661 28.80977 27.20882 26.28192 27.50158 27.49075 29.07894 29.36677 29.1569 27.98897 28.31421 29.30258 31.3724 30.85804 31.12572 30.97718 30.55273 28.74622 28.46443 28.34908 28.17714 28.23899 28.93263 30.58347 31.15639 31.73834 31.68755 31.71751 31.71941 31.97701 31.47598 30.42784 30.52131 31.03092 29.56034 31.92323 31.88826 31.71527 31.39371 29.43768 29.16347 27.5854 27.31948 28.48918 30.76227 30.7195 31.36041 28.61358 28.60151 30.04888 30.60108 31.94054 31.66726 31.97618 29.81794 28.37273 27.89829 29.54898 30.79179 30.0959 29.11446 28.37841 26.15488 25.99926 26.03427 26.79585 28.0554 30.82663 32.14991 32.30981 32.49582 32.20488 32.79737 32.4409 32.49427 32.61803 32.47176 32.1885 31.76188 31.62203 30.07502 30.91554 31.24894 31.13554 31.2126 31.23486 31.30178 30.22112 31.90384 28.51808 28.61285 31.76587 29.92476 30.69127 31.32952 29.54515 30.66074 28.77277 27.64324 28.98243 30.14237 29.85484 28.08532 31.16246 28.42196 30.80692 28.86925 29.37788 30.31321 30.33544 29.9485 30.40928 29.93806 26.42314 24.73052 24.93742 25.08306 26.34582 25.77133 24.72112 24.49813 26.20345 29.21053 31.13503 31.04884 30.02705 27.30916 25.4397 24.72655 25.80799 26.34348 26.15256 26.75805 31.34105 31.19461 30.5188 30.5337 30.8622 
28.30003 26.81854 27.11018 28.18875 28.03914 29.24982 26.37952 24.66844 24.36889 26.96714 25.50513 26.26379 26.00743 29.34573 28.63177 25.63219 25.95966 28.6329 28.74301 28.89457 28.95349 27.18671 28.85792 27.4629 27.70275 28.51876 28.19027 31.11006 31.07 31.53806 28.69355 27.41528 27.66865 26.9297 26.72847 30.97137 28.7481 31.82262 29.59461 30.54853 30.12056 29.84219 29.67802 29.62312 29.15321 30.99134 30.76617 31.02805 31.24775 30.69842 30.73531 28.50416 29.88891 27.21365 27.58263 27.88769 27.81316 29.92579 27.20845 26.92086 28.51466 29.93085 30.8518 28.4501 27.04458 26.94603 28.73346 27.64459 29.5861 29.64421 29.5045 31.10261 28.03973 27.8894 28.82258 30.89632 28.87068 29.77756 29.05441 29.01585 31.39657 31.68137 27.96455 28.40721 29.81419 31.21636 30.95804 31.22784 31.25002 31.42165 31.85769 31.20042 31.29699 31.45478 31.33102 31.44052 31.49639 31.6314 30.87898 30.09299 27.74248 28.27118 27.68027 -9999 -9999 27.99851 28.61146 27.88223 27.58543 30.89485 31.60916 29.32397 31.30651 31.36864 30.4269 31.20096 29.23371 27.26069 27.48132 31.44027 28.69606 29.03433 28.4331 27.06172 25.82631 25.08677 25.65676 26.36706 27.70839 30.77151 30.88711 32.0509 32.20035 31.84571 32.37029 31.83778 32.16168 32.47843 32.45811 32.24389 31.73337 31.52745 30.66507 31.17801 31.01199 31.26336 31.08507 31.21462 30.86603 29.95632 29.88972 31.74291 30.02122 29.66636 30.71685 30.50794 29.31247 28.29808 27.88565 27.02649 29.93925 30.6587 29.43255 28.95586 29.29399 30.6497 30.85781 30.34742 30.31422 30.10122 29.40067 29.03155 29.01725 29.64506 29.72051 26.36024 21.44109 22.75932 25.57949 25.58922 25.1715 25.30451 25.2993 25.52021 27.50545 29.84173 31.73324 30.39679 28.87082 25.61874 25.08455 24.75871 25.34287 26.82291 29.48215 28.78143 30.12365 31.09238 31.51869 32.6296 
28.17121 29.61037 27.70268 27.44543 27.57035 27.11616 24.71077 25.28612 25.97688 27.63703 27.18976 25.36191 29.78417 26.20197 28.32108 27.92616 28.24802 25.77287 27.04234 29.24088 28.87657 28.65617 28.72843 28.80546 29.44046 27.14426 27.49263 28.20972 29.94454 30.70582 31.42969 30.99039 30.40707 26.62839 26.58976 28.04513 29.71117 29.70196 32.04785 28.96887 28.9424 29.05169 29.47038 29.48511 30.04727 31.12958 30.83058 30.61936 28.99791 31.03444 30.92917 29.48315 29.86934 28.65176 27.52009 28.53368 27.37046 28.47447 27.41884 27.48188 26.98147 28.31579 30.15348 30.27238 28.09027 28.87638 28.80424 30.35201 30.57385 29.8534 30.55887 28.5977 28.59493 29.57153 30.83235 27.50749 30.6956 30.57738 28.43178 29.42515 29.266 31.27733 31.07092 31.48062 30.6342 30.91831 30.88956 30.94248 30.85411 31.22812 31.06973 31.33974 30.87921 30.82175 31.46504 30.88772 29.79075 30.92747 31.15557 30.69006 27.65985 30.97601 -9999 26.18737 -9999 -9999 28.09362 31.16644 31.28246 31.27386 31.41249 30.82447 30.27171 30.85585 29.31404 31.00716 29.62031 27.53636 27.182 28.28665 27.83818 28.38851 28.14702 26.65408 25.29973 24.83684 24.90151 25.93143 28.61321 29.8104 30.89171 31.77026 31.68977 31.21794 32.06084 31.77571 31.6353 31.92342 32.26058 31.13064 31.75981 31.22057 31.22665 30.8539 29.71628 31.24267 29.79402 31.16804 30.48876 29.7103 29.83324 29.75782 30.87591 29.51607 28.71269 30.50163 28.52307 27.26193 29.95817 29.87271 29.09941 30.84578 30.84809 29.09108 27.81712 30.82585 30.91385 30.40498 30.42728 29.42805 29.33733 28.6848 28.41853 28.80187 26.53774 23.05957 22.83556 25.76086 23.44823 23.69357 26.15 26.69758 26.73888 25.40368 27.04046 28.51986 30.24325 32.30877 30.1058 26.87746 25.22167 24.47824 25.01963 26.9597 28.51047 29.86845 31.22929 33.46913 32.77699 33.68754 
29.69526 29.63932 29.78266 26.37183 25.43441 27.9632 26.20712 25.08731 28.39302 23.98174 25.13153 26.7667 24.47993 24.86299 25.32837 25.39565 25.55731 25.43523 26.72453 28.33434 28.50637 28.53894 27.15753 26.49649 27.125 27.79623 29.68653 27.10243 27.45203 27.60292 29.80127 31.38971 29.98126 28.87594 26.8469 26.69111 27.26852 30.70206 31.89625 28.39518 31.88853 31.28704 29.43755 29.51105 28.7783 28.85037 30.91654 30.8917 28.1239 29.29528 27.63492 29.86472 30.0113 28.02839 27.00303 27.31376 30.81036 28.22134 28.21638 26.76304 27.68788 26.90557 28.80493 30.10467 30.36401 29.16664 29.34766 30.31948 29.62959 30.54731 30.26764 30.72868 27.13845 27.25175 28.75801 27.51261 30.21496 26.76055 27.5496 28.37476 27.74727 31.22452 30.87822 30.88091 30.55452 30.81533 30.48612 30.65505 30.89697 30.67672 31.36796 31.18416 31.25789 31.0646 28.97066 30.90942 27.91055 31.55707 28.33476 31.17351 28.08727 26.97351 27.20329 27.73306 26.99234 31.33995 30.34735 30.32225 29.57559 30.19694 28.5476 28.30431 31.61343 30.85155 28.6861 28.82554 30.3374 30.5717 27.33012 27.90528 27.87405 27.51661 27.30146 26.84022 24.51681 24.30276 24.73833 25.59184 30.50115 30.2375 32.14585 31.62089 31.12052 32.28136 31.92885 31.80742 32.14507 30.78766 30.92738 31.18085 31.44878 31.41302 30.94519 31.24301 31.2221 31.08901 31.12466 31.0672 29.29792 30.64474 29.22472 29.53712 29.60623 29.10715 30.73507 30.74606 30.29253 27.20969 28.46056 30.0116 30.12166 29.75596 30.83639 30.3529 28.9406 29.19424 29.20667 30.8585 28.79892 29.91273 29.15072 28.71177 27.55156 29.01337 25.93216 23.4203 23.34915 25.69979 22.95984 22.998 25.70668 26.9312 27.16523 27.43721 26.26925 28.44221 30.19596 31.55901 31.54998 28.90387 27.31318 25.14717 25.56029 27.41803 29.09234 31.90243 31.8204 32.72062 33.15955 33.68722 
25.42723 24.50004 25.19761 25.07204 29.08887 27.86607 27.00774 27.75085 25.22884 24.28329 27.14738 28.69489 25.41705 25.63219 27.85642 25.75993 24.89472 30.02672 25.74676 28.16787 28.27847 27.02499 26.97903 25.77583 27.09481 29.20249 27.00746 26.61163 26.77581 27.70848 31.30488 29.8682 30.97028 30.7601 26.70768 26.77386 27.39728 27.19224 26.60015 26.75099 29.32136 30.69819 27.99991 27.30179 28.50946 31.61732 31.44491 31.5126 31.59454 30.85262 30.61547 29.40355 30.63007 30.32756 27.86337 30.46186 27.68106 26.63395 26.65796 26.4708 26.51662 26.81058 28.30762 29.84514 30.16623 27.21924 27.66191 28.16176 30.68657 30.37407 30.48206 30.46327 30.67717 27.80667 26.81883 26.66662 30.19196 30.01397 30.69676 28.12214 28.81055 30.36715 30.77985 28.47248 30.46585 29.2419 30.82383 30.79136 30.42597 30.88954 30.1255 29.56603 27.90372 30.6477 31.02057 31.42295 27.9441 27.88588 28.40681 28.22303 27.45742 27.10231 27.15237 27.26379 28.18042 29.06774 30.33537 30.51994 31.09409 30.85126 28.47019 30.11561 30.90786 29.1209 28.51273 28.71168 29.34723 27.98277 27.80231 26.86479 26.8554 26.23493 25.53523 24.75735 23.97556 24.31015 25.17999 26.23662 28.4649 31.4456 31.2469 32.73306 32.5881 31.98286 31.82609 31.91358 31.3302 29.97769 31.88309 29.44778 30.44142 31.42269 31.26049 31.12773 31.07576 31.10128 31.06506 31.10979 29.46372 30.3895 29.57131 29.54662 29.49632 29.81096 29.21599 28.76275 27.24625 27.45929 28.30572 27.72537 27.69879 29.61109 29.30103 28.4369 28.7806 31.72234 30.67612 30.52291 30.0536 29.52136 28.89684 28.48931 29.28689 27.44123 28.05243 24.45238 23.11143 24.5662 25.01301 23.37608 24.71326 26.0872 27.39281 26.90956 27.26306 28.68072 30.38636 30.96923 29.74852 30.23376 27.61069 26.97786 26.4681 30.4097 29.5249 30.96662 31.49169 33.44151 32.54061 33.11988 
28.74254 26.1012 24.44441 25.69565 29.25751 28.34822 25.6646 26.92774 27.8344 25.48221 25.39528 24.96107 25.44084 26.89707 26.60277 27.2296 25.63734 25.60861 25.21193 26.10151 28.00429 28.02769 26.2064 25.65277 26.59905 26.76953 29.10135 26.57368 26.6403 26.97148 31.52455 31.26505 30.92872 30.06054 30.62474 30.44903 30.05588 26.27544 26.46021 26.5788 26.63194 27.18162 27.67736 31.0741 28.03288 29.02645 32.00256 31.70863 29.83682 30.85904 30.88504 30.90145 29.7658 28.70866 30.32635 27.22395 27.74699 26.19584 26.21136 26.27548 26.42747 26.83856 29.64363 29.36506 30.04233 27.84248 27.80454 28.3336 29.28755 29.0253 30.43999 30.3049 30.32917 30.57688 26.29922 30.45256 29.39392 26.29604 28.61376 28.41563 30.51694 30.57357 30.45917 30.65828 30.36474 30.73404 30.5935 30.82285 30.44864 30.56616 30.96583 30.4414 30.81786 30.57256 30.74909 27.05253 27.69492 30.55379 31.21357 28.27678 28.80757 30.97257 28.49975 26.85382 27.20245 27.99568 31.17422 30.9401 30.10363 31.36388 30.35607 31.39183 31.74293 28.54068 28.51908 32.10346 28.77307 27.53242 26.82797 27.10576 25.7144 25.58288 24.7759 25.59794 23.9309 25.47387 25.29424 26.7626 27.9495 30.40574 30.7742 31.68819 31.77887 32.11053 32.08554 31.83534 31.01466 30.58314 31.00403 30.34275 31.53253 31.32127 31.2419 30.80739 31.10777 29.92919 31.11597 31.13485 29.42747 30.24305 29.53615 29.63416 29.842 29.49298 29.49344 29.85932 27.40231 27.06086 30.46885 28.33844 28.91785 28.53661 28.37792 28.57593 28.61567 28.45086 30.92558 31.15579 30.41497 29.98827 29.11502 27.2176 29.37792 29.56951 26.59545 23.87221 25.26419 23.98268 26.03391 24.46202 23.5136 24.24962 25.61417 27.26683 26.68269 27.80857 28.12292 28.45976 29.12484 28.72831 28.1508 28.37934 27.48762 28.56075 30.41227 30.77357 30.882 30.79581 31.73486 32.29509 
