# Supplementary material for: Exploring the Distribution of the Spreading Lethal Salamander Chytrid Fungus in Its Invasive Range in Europe – A Macroecological Approach
Source: PLoS One. 2016 Oct 31;11(10):e0165682. doi: 10.1371/journal.pone.0165682 (PMC5087956; doi:10.1371/journal.pone.0165682)
Supplement: S2 ZIP Archive — (ZIP) [file pone.0165682.s011.zip › BIOCLIM_full/bio_3.asc.xml]

<?xml version="1.0" encoding="UTF-8"?>
<metadata xml:lang="de"><Esri><CreaDate>20160222</CreaDate><CreaTime>17290700</CreaTime><ArcGISFormat>1.0</ArcGISFormat><SyncOnce>TRUE</SyncOnce><DataProperties><lineage><Process ToolSource="c:\program files (x86)\arcgis\desktop10.2\ArcToolbox\Toolboxes\Conversion Tools.tbx\RasterToASCII" Date="20160222" Time="172907">RasterToASCII E:/Data/side_projects/bsal/climate_sal/T_SURF/BIO_final/bio_3.tif E:\Data\side_projects\bsal\climate_sal\T_SURF\BIO_final\bio_3.asc</Process><Process ToolSource="c:\program files (x86)\arcgis\desktop10.2\ArcToolbox\Toolboxes\Data Management Tools.tbx\DefineProjection" Date="20160222" Time="173019">DefineProjection E:\Data\side_projects\bsal\climate_sal\T_SURF\BIO_final\bio_3.asc GEOGCS['GCS_WGS_1984',DATUM['D_WGS_1984',SPHEROID['WGS_1984',6378137.0,298.257223563]],PRIMEM['Greenwich',0.0],UNIT['Degree',0.0174532925199433]]</Process></lineage><itemProps><itemLocation><linkage Sync="TRUE">file://\\BIOGEO118\E$\Data\side_projects\bsal\climate_sal\T_SURF\BIO_final\BIO_final\bio_3.asc</linkage><protocol Sync="TRUE">Local Area Network</protocol></itemLocation></itemProps><copyHistory><copy source="E:\Data\side_projects\bsal\climate_sal\T_SURF\BIO_final\bio_3.asc" dest="\\BIOGEO118\E$\Data\side_projects\bsal\climate_sal\T_SURF\BIO_final\BIO_final\bio_3.asc" date="20160728" time="13254100"></copy></copyHistory></DataProperties></Esri></metadata>
