# Supplementary material for: Exploring the Distribution of the Spreading Lethal Salamander Chytrid Fungus in Its Invasive Range in Europe – A Macroecological Approach
Source: PLoS One. 2016 Oct 31;11(10):e0165682. doi: 10.1371/journal.pone.0165682 (PMC5087956; doi:10.1371/journal.pone.0165682)
Supplement: S2 ZIP Archive — (ZIP) [file pone.0165682.s011.zip › BIOCLIM_full/bio_4.asc]

ncols         200
nrows         200
xllcorner     3.31330001355
yllcorner     -1.12269991115
cellsize      0.0117999315
NODATA_value  -9999
646.2552 826.511 609.2474 609.1969 650.8637 637.3563 650.5143 685.729 672.8788 663.8296 671.5956 659.3065 631.8282 674.6213 645.7982 658.6698 669.7123 684.0262 645.7527 617.5355 638.087 701.3593 681.0352 666.826 687.5303 689.6407 683.4136 685.7899 693.9809 707.0192 693.6624 662.1801 695.0753 698.1978 694.5175 663.6603 699.9786 709.5146 710.7632 685.4645 710.2318 709.3524 684.8247 689.4345 704.6813 689.6065 715.531 691.4379 699.007 653.5756 652.6429 703.4788 701.3794 700.5485 701.7719 702.7967 686.275 686.6787 703.8314 703.3073 703.9998 704.3678 705.4294 706.01 706.6057 755.9103 802.0869 805.7406 737.6664 685.97 678.7598 713.5865 713.5962 716.0575 718.5041 720.1471 705.043 722.7178 722.9538 724.6404 727.7331 779.9092 726.4083 736.0465 705.4073 697.9838 701.7873 706.5178 726.1334 752.5358 712.6456 729.4995 707.3942 693.0923 722.3292 678.4525 719.8304 708.6375 686.95 730.3032 690.696 672.9978 747.3519 750.8314 666.8663 655.9216 748.0818 706.6127 659.5962 699.6484 712.8549 714.7394 670.7194 663.089 674.1956 695.5416 650.4601 709.6916 733.2559 644.2278 671.9038 682.9269 683.3527 682.2648 751.0465 747.1463 704.3292 672.9243 674.6746 688.1716 666.9062 663.397 666.494 665.4992 682.9039 709.1185 691.4065 752.5959 737.7523 724.7003 739.7756 685.0038 680.9776 707.2684 759.9495 761.9324 770.0447 723.1186 700.0291 698.7346 698.1203 677.7055 698.5097 699.6198 678.0916 683.1671 682.625 688.1465 700.8169 679.3776 696.9195 713.0408 745.5225 780.7829 698.0212 706.4689 711.3843 741.4918 785.4603 763.9407 748.2398 775.2586 728.1842 748.9869 737.0278 729.5589 730.9329 724.6736 717.952 753.5827 795.9213 767.3665 805.9928 809.3892 813.7346 756.0381 778.3635 757.8354 748.4887 749.2552 749.1331 783.2559 764.4614 780.8021 816.0997 810.4218 777.3057 818.5309 756.8765 752.4657 
608.6625 629.9045 682.8701 650.0048 625.9457 661.9837 685.8685 682.3444 669.7811 670.2797 682.9672 648.6628 655.699 665.6284 649.6797 659.9859 666.9481 635.5562 672.0433 618.4332 663.8154 665.2533 678.1609 666.0305 648.7657 681.8671 710.9655 693.1047 693.0068 692.7866 693.6848 694.5848 692.4031 694.0641 653.8788 748.9847 706.7997 706.6516 712.5092 707.3383 707.0228 706.9487 710.3184 696.0623 703.2648 695.8545 690.5273 719.4354 688.798 669.4377 704.2629 704.7598 701.7514 701.7425 685.7424 701.7427 701.4919 701.6018 701.4903 702.6033 686.9711 704.3827 704.3923 704.8235 706.0692 727.9427 802.6673 804.4481 719.6583 711.1524 670.3463 712.2859 714.2594 715.6155 718.0731 719.066 719.8342 720.9768 723.7782 707.8668 726.7305 726.4935 709.476 735.0035 737.5845 712.9277 722.9678 684.1944 710.9092 729.4893 720.7442 729.5546 730.8804 668.0588 655.8887 656.5992 682.0037 684.0579 718.7572 715.8902 727.7618 673.8867 689.6855 707.0511 668.3743 691.6932 659.2038 739.9465 745.0557 688.4853 668.0396 658.6001 664.8006 681.7061 738.0546 756.4714 685.1573 666.161 683.5834 691.2936 736.5166 688.5197 690.5513 654.8694 692.7365 665.1862 704.493 684.4115 750.7969 744.4734 689.0679 703.5562 695.3956 695.3391 740.7443 688.8755 683.6861 668.5748 700.9706 694.6575 729.4211 679.425 698.7739 721.3502 698.2797 755.6824 677.2664 681.2422 692.4491 683.9406 702.1829 692.8093 694.1693 685.5485 686.6468 686.8073 682.7327 695.2469 690.1572 679.9026 688.8558 672.6584 674.1379 682.2708 705.5494 702.8784 702.3101 785.7388 715.1223 733.2095 784.4317 725.9713 722.2299 736.7538 767.9149 728.6191 728.8813 725.5901 723.9365 733.0845 775.1912 790.0052 817.6276 751.1348 791.3221 822.0079 805.0092 769.8981 774.2064 806.0791 782.3251 823.3681 749.0203 767.6451 802.8745 801.6786 768.8177 759.9028 743.3021 754.3806 
616.7501 633.7789 616.9016 681.5935 657.9182 645.639 685.129 682.4175 674.4334 674.1207 680.1657 693.9307 662.6875 666.0413 689.8881 673.2739 654.3958 625.5557 628.0398 654.761 649.5982 629.8528 702.6608 732.4952 682.2681 680.1038 706.4047 698.3446 700.2435 693.2274 685.8974 686.5986 694.2096 700.0483 655.1962 706.9089 686.2621 684.7759 704.6721 704.9021 705.0547 705.363 707.7545 686.4995 694.6405 692.6081 693.1162 712.985 711.9203 711.1804 702.1329 689.8302 702.9332 688.021 703.2856 699.2408 699.0063 699.5792 700.0966 700.3732 701.6435 701.5421 702.4565 703.3587 704.6439 775.0649 801.7282 804.3083 809.8079 694.2194 677.0565 711.2242 710.3532 713.4127 716.8251 717.8352 718.6438 719.6786 707.4539 708.057 723.7495 725.3325 725.2925 733.2672 710.8508 732.6909 723.1044 729.4507 729.8041 729.4468 724.1377 728.3431 729.3856 735.7933 681.6342 659.0123 683.2838 721.7519 720.926 719.2968 683.6307 743.7634 704.2775 743.7524 653.8464 654.4026 730.9333 668.0364 733.9139 685.4717 649.8072 731.2756 650.8519 644.7175 647.4786 652.2316 668.5634 734.9099 730.5623 703.8251 738.023 712.0922 673.462 654.6357 669.1276 676.6022 675.5296 743.3674 664.4514 681.2806 682.1765 729.7919 729.8885 681.9448 683.8152 732.4888 698.3475 722.3749 720.5729 750.6756 683.0731 680.8407 725.4873 708.0008 680.3951 739.1885 715.8632 749.3273 683.2779 690.5951 705.5869 765.5281 775.99 685.5677 687.4011 693.3641 693.0935 687.1096 687.3858 694.5945 673.0978 667.5782 673.3714 684.0779 739.8005 690.7344 690.0677 694.6067 720.6605 740.2086 732.6231 710.7065 714.2512 718.3809 741.1753 749.5073 738.3789 728.9825 725.8221 739.6183 793.4073 758.2907 733.3237 738.3431 760.3793 811.7587 816.7018 765.8932 757.4161 794.9374 827.7669 793.1482 815.4114 756.9409 759.975 816.3203 762.5593 772.5901 816.91 812.8325 
636.059 620.0241 609.6061 618.371 658.0422 630.3885 639.2823 668.8055 691.1501 679.8143 682.4883 673.7824 681.6781 669.8813 640.9177 680.4749 639.348 618.0074 616.2737 618.5247 661.8742 630.6618 664.5725 688.9893 681.8753 685.1382 689.9205 690.9505 689.9816 685.3619 693.2233 669.6772 655.5629 707.111 705.3889 702.8428 702.7613 701.8178 701.7454 702.6949 702.9825 703.1385 704.3127 706.0898 706.4194 709.6049 696.0142 687.1918 702.7269 688.3713 672.8361 702.4401 662.6358 686.868 696.7179 685.39 698.4183 698.3494 698.6595 699.6442 700.0724 700.5026 701.3264 701.8439 704.02 705.6905 756.0858 710.9697 663.4891 712.8516 718.8353 802.111 709.5078 712.456 716.1044 715.923 716.6627 717.6617 719.1893 720.0241 721.6941 720.5626 711.7084 733.119 737.7307 749.8353 715.5731 725.2888 725.868 721.588 719.1562 720.1019 721.8091 733.8033 721.5872 685.4028 672.002 682.1344 680.4955 725.3248 655.633 653.4352 671.3364 680.535 671.7766 688.6981 714.4338 648.6469 721.2006 745.571 673.0376 676.3863 658.3625 648.0869 648.8968 652.5376 653.7994 654.8126 689.6689 716.5684 678.0251 730.8026 674.3506 676.1486 686.3564 692.9086 674.1781 706.8826 -9999 663.5527 661.9741 680.7056 718.8611 701.9756 676.4224 683.6671 684.0036 710.7089 670.8632 702.5123 723.6951 684.5003 702.755 683.7892 685.0387 692.7414 772.3944 744.0457 682.6923 748.1252 723.4709 719.2388 693.6605 685.7173 689.2625 699.1924 697.6208 751.199 684.2484 674.9254 672.7221 672.0187 669.9429 684.0156 706.2919 690.4511 695.0038 694.3346 712.849 760.9967 717.7734 711.8297 712.7956 711.8679 723.9792 781.4501 746.2027 739.3483 736.2807 735.7702 761.0347 722.632 732.7426 735.9762 781.7402 808.8677 813.379 821.0137 766.5075 811.8304 811.1377 818.3024 792.1725 752.0041 753.8082 768.5442 749.1594 746.8777 773.5789 815.6172 
667.7798 630.4254 612.8104 631.1673 658.884 658.3736 651.6241 668.9583 705.3222 656.1605 646.9069 699.1542 710.0771 613.8813 625.832 615.9797 644.6932 659.7877 645.4171 676.4761 652.9958 636.3932 663.1705 696.335 681.5019 659.3732 701.663 689.7465 697.8063 685.3582 690.7269 695.3937 706.4019 702.4528 701.7271 701.5149 681.4808 700.5995 699.7706 699.3282 700.5544 700.8478 695.8889 702.3083 702.3793 703.0292 706.804 704.4954 703.3383 699.0977 661.8174 707.2478 705.4779 697.3945 695.3676 695.6092 695.3385 696.2911 697.5221 698.2526 698.9636 699.6526 700.3215 701.2065 691.1526 705.2903 706.4078 695.415 710.5414 664.0146 804.8231 799.5043 753.4387 713.349 715.5181 715.0504 712.8091 713.3925 714.9001 716.4338 718.2966 721.9891 722.0008 752.6184 709.8549 701.5569 715.1155 722.3199 715.2094 721.4906 724.6557 728.2743 715.0488 711.3989 722.6558 709.7172 721.7394 683.37 656.1131 719.7081 718.1372 717.6852 700.036 672.623 662.0028 745.4694 672.3497 729.0407 681.8456 712.3057 667.0043 709.2359 647.9881 662.8381 654.3408 681.0003 709.6911 712.3568 666.521 672.9409 718.476 719.8477 727.2374 692.2333 689.3328 669.3668 668.7019 697.244 659.7852 660.6164 692.8013 678.8464 666.4006 725.811 677.2019 686.6512 670.9646 679.5239 674.8993 707.0197 693.4917 692.877 701.0698 708.4094 693.7253 724.7255 769.1912 742.0005 770.4069 719.6624 690.5792 721.9882 743.0221 684.0899 687.1566 695.8698 719.0557 693.2794 679.0577 676.1442 679.1174 678.0743 677.5779 673.0806 685.3973 732.4949 713.0701 701.0194 712.7039 721.4099 764.3876 723.9717 710.849 718.0709 726.6008 751.9561 781.4089 751.1937 787.9278 748.0604 736.1436 734.5516 743.3372 760.602 793.4058 813.4664 809.191 805.1417 796.7445 759.0898 805.1518 768.8671 819.025 764.7899 775.8159 782.4242 752.0437 830.7806 768.6653 813.7384 
672.8616 618.1335 668.7059 662.4349 613.5497 662.7375 647.3727 639.837 709.0461 707.4073 643.9161 633.9333 635.4642 624.8021 643.5982 648.9772 675.1016 657.0841 659.9039 680.6476 641.0688 701.7211 646.4647 687.1649 670.7535 673.0316 682.5556 688.9297 686.8853 689.4485 688.8396 689.9331 703.0387 702.1947 701.9637 685.4213 701.5495 699.6963 698.9259 717.7009 698.3507 699.6868 685.0333 705.2842 700.0042 700.4776 701.4864 702.2455 701.2719 695.4338 697.3146 685.5684 707.82 702.4293 693.8464 695.5233 695.2903 696.5667 697.6842 698.5694 699.4029 689.2896 701.1083 702.2124 703.7597 704.7579 705.4523 706.8723 699.2889 716.6295 809.4118 802.584 802.9477 696.852 718.5164 699.9213 711.5971 710.7673 712.6751 716.0765 705.7719 720.769 721.0578 727.1331 721.3914 709.0618 710.3286 725.4243 725.512 726.2845 726.2679 729.1041 718.1688 729.1379 724.0219 730.5551 678.8622 674.6165 722.9163 718.8356 690.0477 661.614 661.0367 659.2671 718.0667 721.2388 733.8937 668.6088 708.847 676.7484 704.1631 703.0305 706.017 677.2275 692.2091 699.6131 695.7151 659.8678 745.0207 684.3222 674.0839 674.4533 736.3866 707.6014 724.0394 734.7061 713.2521 714.9716 724.5052 685.441 733.9372 686.6069 668.4839 669.567 673.0189 689.9419 671.6722 690.2065 680.0829 711.7193 704.1882 729.5474 702.6533 704.6942 688.4719 707.661 687.7969 750.3771 754.0473 684.6628 682.7233 705.9027 687.7556 747.273 712.3194 698.0739 701.2165 692.6171 685.941 682.3271 682.0626 681.571 681.5657 683.2292 707.2331 758.7653 728.3753 704.9406 713.4476 720.5065 707.3312 737.9493 718.34 729.4777 749.8802 786.6259 798.6721 789.3588 744.0436 733.9221 754.6362 761.1769 798.1675 800.4028 789.5042 758.9417 778.6832 792.9556 782.316 749.8945 826.5525 786.8229 820.4798 824.3691 822.5943 838.6964 802.0778 806.2953 785.8128 761.3762 
659.2065 663.9294 669.1367 681.2532 655.457 670.4346 671.8023 618.6536 632.6981 632.5645 655.3867 650.7084 640.8357 685.247 667.8303 638.8766 675.4268 657.0693 654.0488 647.0567 633.0674 642.8254 637.9768 697.7304 683.3024 681.039 686.7238 688.9866 700.0044 685.3239 678.994 683.5054 674.8377 682.7058 702.2301 701.7693 700.061 699.1265 698.8887 698.7635 699.0528 681.9904 699.9583 698.5308 699.67 700.076 701.432 698.748 697.5941 694.4292 694.0037 695.1992 695.9824 703.465 697.9471 696.1246 695.8588 696.9039 698.4716 699.2064 700.1143 701.8297 692.3549 703.0026 703.5386 704.0884 705.1784 705.7164 708.5693 712.8394 740.4459 712.3739 710.0764 695.5844 738.5343 710.8438 700.2618 711.2158 712.452 704.4214 720.3137 709.5563 721.4266 728.4577 729.1271 711.406 710.4067 728.9061 724.3032 730.9205 729.0073 703.9998 724.34 724.6167 719.5961 713.2012 712.9724 701.3666 661.6135 662.2374 662.8428 662.6851 668.6766 678.5947 705.6287 666.5388 679.5189 722.8877 714.0789 674.3942 680.2542 683.2409 709.1237 740.0258 685.2609 739.7214 701.5739 736.0298 680.6724 723.8697 743.478 658.6981 674.0435 722.4796 714.9285 689.4761 729.7245 714.5951 697.4602 722.9956 734.5355 698.6132 691.5198 673.6912 677.6923 691.6029 708.137 685.4949 678.6936 731.2404 696.0685 738.9945 695.5276 698.483 699.2237 703.0688 683.6619 765.24 761.2756 691.7806 744.4316 697.4387 708.3726 715.3011 706.8905 693.9891 694.5229 700.3114 697.8251 685.4851 683.8289 682.0414 688.8481 688.6677 696.1984 700.4599 715.4493 769.2124 779.9276 706.0277 701.1094 727.0574 746.2719 769.1727 779.0002 772.8887 746.4413 770.4733 717.0925 716.9089 735.6401 781.1359 749.1323 759.5035 788.9883 741.2879 763.4712 790.2263 749.3934 749.5079 769.3761 751.1819 819.8126 822.7894 825.5729 808.0618 825.9884 831.4454 769.4656 750.1447 
672.9091 636.5228 609.0928 637.1848 652.6723 671.4979 670.803 630.1116 623.2104 627.4357 665.5317 659.2371 612.6826 633.9792 633.6227 612.512 639.2956 647.7713 646.1617 638.763 625.1462 636.7102 679.6141 715.0518 681.6725 702.605 700.5042 691.0665 691.0358 684.3079 687.7646 698.741 699.1959 676.1301 647.8101 654.7508 688.1671 705.3855 700.9984 684.183 695.1539 694.6029 693.851 693.6637 686.3842 695.3914 665.7618 657.1934 696.1807 693.6542 692.7244 693.9206 696.4856 690.9438 667.4738 697.8111 697.6983 697.322 698.0305 699.432 701.0605 701.5217 703.1304 703.7961 704.1229 704.2305 705.5535 706.899 709.2634 712.6187 700.6165 712.5385 712.1747 775.879 790.4944 804.7818 661.392 686.4686 688.2172 684.3776 720.3838 710.7281 721.7809 729.1648 713.6285 710.2768 729.8801 731.7978 728.1505 728.3958 731.2946 731.9179 730.3699 726.7812 720.4505 725.4595 732.5681 680.4881 663.4883 665.3672 665.4619 664.3206 676.9645 675.6229 709.7316 719.2992 671.4819 697.9321 683.4575 675.9692 669.5417 684.1088 719.9894 729.0074 693.3415 726.4144 727.3595 674.9673 697.1951 696.6397 682.4898 710.1404 677.122 738.0605 684.7902 738.9739 725.3734 739.4778 688.6328 723.7894 698.2853 674.1721 686.0231 685.3771 684.4712 691.7495 687.5889 674.7696 696.0423 680.9075 681.6703 690.7546 687.6971 686.9833 727.5642 687.2303 711.9261 770.7381 765.2815 749.5396 700.7014 688.1498 689.971 693.4449 715.9935 718.6943 701.8319 715.1213 707.4136 690.5648 686.2736 689.4973 699.1076 703.7805 758.6607 716.5671 712.981 743.8532 735.8682 713.2675 750.6049 754.3273 758.2407 744.7476 760.2282 772.0554 708.8331 714.5228 716.4261 766.3422 735.0574 735.4841 734.9605 793.877 797.0955 735.7554 750.3134 759.8073 787.7638 738.6313 762.5869 802.2328 800.5714 832.8156 836.1864 836.2764 828.7343 824.0616 768.4493 773.9373 
635.7167 652.2702 655.258 635.1121 654.8864 667.3389 652.5491 632.6738 700.4042 652.0587 669.4719 652.4103 684.3781 657.995 677.7003 648.5108 648.7319 674.0781 616.8522 655.262 626.7726 706.1878 722.3638 697.1655 682.1691 681.0222 705.5916 695.6078 697.4557 684.1964 686.2454 683.9789 689.8828 699.5637 699.2853 700.9948 701.2852 662.5695 710.2512 658.0698 668.8736 698.0616 693.8158 682.6602 694.7937 696.0112 694.9045 694.867 693.1775 694.2602 693.6829 694.6657 695.1271 698.4125 716.0793 704.6752 691.6078 687.9599 698.148 699.1105 700.78 701.9447 704.164 695.8379 705.9648 705.2178 705.8686 707.5221 696.7402 710.9237 712.1508 713.5709 704.3494 716.9409 752.1041 762.6219 677.4887 670.248 654.9879 673.1216 719.3112 708.4388 722.2593 719.8137 723.4025 710.6895 723.256 732.4745 719.9297 732.1068 731.8921 717.5571 726.5145 726.2042 723.884 726.5115 734.7919 720.0541 675.1654 666.6533 667.1616 666.6549 711.9282 689.926 708.4288 686.2629 671.3431 659.2103 703.3544 724.847 731.1713 690.1478 699.0907 709.3572 721.4234 733.9454 668.3372 692.9288 712.5731 669.1727 694.2006 670.7278 679.5377 740.8922 740.7721 701.931 721.0118 710.5263 683.8082 695.2483 690.5032 679.5743 738.3872 698.0721 704.8775 690.4102 671.5849 676.1949 679.621 681.787 687.928 702.8923 710.072 694.4907 686.207 689.8401 761.1024 777.667 715.785 684.0735 687.1146 714.671 730.8747 740.9295 694.3847 697.2039 709.535 767.9725 692.0203 691.4764 694.4448 752.9391 706.5248 709.2493 723.6756 712.0073 734.5896 768.0626 727.5513 742.7593 713.9636 744.8365 733.3703 712.8821 744.8314 728.5146 781.2627 722.7794 731.4314 786.2818 739.0135 784.0244 753.9646 784.5184 765.8983 768.8404 786.3126 805.1087 811.0629 737.3661 761.8116 787.6888 809.9547 816.4288 822.6991 814.493 799.3271 785.5392 750.9955 804.1539 
643.0552 646.3836 619.0295 619.4841 667.403 664.1942 669.7405 713.6786 631.3495 620.1266 661.8021 655.874 671.7273 671.4565 745.2635 613.1083 673.5911 649.0602 697.2614 645.1314 624.7332 652.4383 696.2236 696.4171 687.8594 674.0582 703.993 697.8807 696.2548 696.4706 691.2992 686.2713 682.8005 696.6822 704.0835 695.1011 699.4832 704.1721 685.5383 644.0902 689.7797 641.704 694.5461 694.2784 684.6279 691.3747 683.4785 692.2697 691.6194 692.9209 683.2753 695.9931 696.8602 686.8102 683.5653 684.8695 690.8286 700.994 698.7711 698.9926 700.2642 701.8611 705.9716 659.0098 675.366 705.3281 706.168 707.5228 710.9952 711.9578 701.8215 714.5579 714.7933 706.9598 717.4489 708.436 679.139 718.9694 654.7523 667.9258 691.4933 719.0198 720.8451 724.6703 712.3019 716.1688 709.3425 717.3516 729.2858 716.2296 732.6655 718.3368 729.647 707.7773 733.2444 755.5276 719.1954 691.7098 666.568 667.8494 668.2067 674.0804 705.4084 693.7758 709.7815 702.0092 714.0964 676.5533 715.6942 666.8399 721.5354 739.6517 740.9867 689.6072 718.473 737.1507 713.6199 732.9268 718.0134 673.2817 675.3764 741.9208 732.8224 694.3469 739.8641 717.9041 731.7815 682.6636 746.9078 682.7975 689.0056 739.3064 697.2142 676.6874 684.7269 671.4854 675.0618 678.5266 689.348 706.0275 759.5798 750.5344 678.1982 682.7607 712.3535 701.5624 780.5614 774.7318 683.592 685.3796 696.3721 768.2337 690.4481 711.2034 708.5006 749.3958 722.9873 698.852 694.1144 696.4915 699.4606 707.3209 736.9188 744.1361 759.6922 709.7585 722.8318 754.1728 759.7418 696.1837 738.59 720.5131 726.7648 696.632 706.9968 776.8903 740.4386 717.7719 723.1893 756.1935 796.0151 793.4522 737.0784 767.2434 744.9234 804.7288 771.4888 815.8293 811.8185 755.4891 757.5924 764.0513 808.8788 815.2538 818.7371 818.6854 819.6427 830.0413 825.1517 821.6414 
624.5104 618.1954 638.1005 659.8906 658.1054 673.0482 662.8921 648.5107 679.4044 613.3729 663.2354 693.5312 671.8573 672.5187 672.0918 634.9321 614.0814 618.9558 712.5234 711.4028 622.9934 650.2252 695.9919 688.3317 669.304 676.4247 695.2505 697.3003 665.5058 698.085 696.4791 689.2224 694.8032 693.7672 695.2129 695.1747 695.9899 699.7996 649.7952 633.7187 701.1391 672.4398 691.2317 680.576 691.957 690.8242 688.2861 688.9464 690.0443 691.5493 693.9669 694.8612 684.8895 698.5989 700.2147 695.9144 676.1349 674.9885 701.0398 701.3878 700.0528 703.7762 645.4543 674.4555 799.4522 703.877 707.1246 710.2266 683.7774 719.2579 703.4725 714.9178 715.7228 717.2247 716.2748 705.5753 718.0167 707.9613 705.8688 671.9063 748.8259 768.9254 722.6143 732.1164 717.6334 719.4459 709.9516 716.3105 720.1387 734.2427 729.5223 730.1362 721.1904 -9999 724.9689 723.6842 735.7579 692.2049 669.3083 669.7849 668.3 682.3753 715.5893 682.5916 717.7388 706.6647 693.4595 687.4194 738.4522 721.4006 718.4632 693.9048 677.2388 710.5361 706.941 738.0155 732.8176 735.3019 694.9069 726.3337 732.836 725.9438 739.4323 734.7908 738.9781 720.2946 718.8334 705.1141 699.9183 698.4855 692.5803 688.9435 678.7598 690.0739 671.3474 677.643 674.7758 677.2386 684.46 765.8896 690.32 677.1486 678.9421 682.8776 760.6367 777.7778 692.2833 680.7682 682.244 703.0411 725.1808 697.2772 715.5545 698.3173 764.317 697.6275 701.2372 705.215 727.7773 708.3203 703.7739 703.8801 705.2929 701.9924 738.3395 769.3625 758.7689 710.1984 720.257 750.0031 752.6801 694.9514 789.0492 710.6696 715.6022 705.6786 709.8677 718.1068 783.5352 747.5624 763.8297 735.3388 742.8374 754.9149 761.0208 810.9013 770.2393 776.8984 788.6216 745.2574 756.3785 786.0782 805.2631 809.2429 815.8224 814.6901 818.9443 831.1348 806.468 820.1625 
649.4843 654.6544 621.6334 685.1585 673.8483 673.8978 645.5268 653.7633 674.8971 611.5589 672.5027 675.0712 663.5802 672.4398 660.688 639.6673 613.9804 618.7939 620.802 653.0512 649.2968 635.573 680.9672 680.8506 700.8709 684.3286 677.9333 681.4858 706.9792 695.122 685.3844 686.7479 680.355 694.8879 681.2468 695.462 692.9615 689.3306 684.8102 676.6528 677.7 627.8904 690.7128 689.293 687.483 688.0754 687.8745 689.3272 689.0748 691.2934 692.1381 693.2943 694.7983 696.3409 698.3522 700.9419 691.1964 703.4763 698.7397 707.0202 704.8058 643.8945 645.9468 665.1304 795.7095 782.0065 657.7418 650.9477 677.0164 715.6032 714.9475 702.4185 715.8548 703.8751 718.119 707.5108 718.681 693.1118 680.6807 691.8444 706.1379 708.1976 724.5749 713.9471 725.2965 725.6744 728.2139 717.3567 709.9553 720.9307 721.238 732.6708 717.882 715.7907 -9999 710.8196 731.7159 720.0106 681.0551 669.8141 766.1906 668.3737 693.3694 700.3798 696.0593 730.7866 704.3569 737.9387 733.3867 681.6384 709.3052 686.2296 716.0778 741.1343 731.8348 725.1953 741.8785 670.381 689.4438 675.3799 677.2588 696.2351 738.4177 731.7883 677.6085 698.1821 692.85 731.8943 680.5428 672.6697 685.4631 691.035 705.8885 677.71 756.7634 671.0393 686.9378 688.3286 684.8755 704.0012 678.0463 678.7106 681.8062 688.5371 763.7927 714.938 715.4402 714.1198 752.7365 722.0109 700.2393 694.1973 712.7362 697.4272 751.3928 705.8578 704.5942 721.7209 708.7252 710.0036 701.6945 781.1984 718.4831 707.7742 726.9623 763.6013 736.6609 715.0469 756.1706 753.0173 705.6147 713.9476 768.0745 774.2217 709.9486 714.5898 732.8403 764.6125 749.0729 780.3715 793.2439 735.4592 778.864 759.6059 800.0445 759.7209 757.5204 818.1713 789.965 746.4183 771.7585 795.65 803.9983 805.6133 798.465 812.9933 804.5847 820.4377 790.467 821.4261 
682.8471 640.9863 622.6277 661.6447 674.3301 674.3094 683.1584 653.9344 609.8605 659.657 674.0701 674.1526 673.2122 672.6973 612.7598 635.0681 631.2683 629.8036 639.8457 667.0992 715.1896 636.4067 693.8922 682.5911 698.6279 680.0639 690.4308 675.1497 693.0216 683.1419 681.6897 658.8147 695.1367 693.0428 694.8297 679.9604 679.9669 694.4261 694.2509 653.4415 679.0453 741.2759 686.9005 678.2641 677.3264 678.8531 688.6021 686.7459 688.0942 681.9297 691.6266 762.0715 670.8124 695.6147 696.0681 698.1938 688.9458 702.4955 709.6523 711.23 705.7647 707.0174 650.8917 693.1414 794.0251 795.654 697.2872 691.7496 653.2082 689.6206 714.1435 713.9134 714.7766 716.6856 717.3785 721.6196 709.0933 678.9185 813.4575 765.5328 716.6537 772.6711 704.0358 717.2863 713.3124 725.3946 714.752 738.4833 723.7833 730.1787 710.2881 720.7066 713.8664 732.323 723.4184 709.9528 737.9977 731.2247 731.637 732.7625 706.8809 691.022 686.4606 685.5018 680.9557 695.696 690.4277 677.7241 681.5789 735.8809 740.0464 710.2894 710.7796 703.684 708.9843 726.8548 682.051 726.8495 738.5433 737.9133 740.502 682.6053 723.4001 676.5155 669.7173 741.3463 746.892 674.8353 745.6519 707.7131 695.3897 674.944 671.5945 682.1785 670.0123 683.1518 693.3006 682.3624 684.8976 683.0005 679.9894 681.4765 690.0662 722.7747 686.6078 678.786 680.7936 681.6122 686.9267 689.1772 706.6275 710.5228 740.1985 688.2675 705.2206 700.7906 695.8433 725.8936 711.6268 726.1932 704.6693 707.1025 706.657 713.0522 766.4685 708.6715 702.9196 712.2787 776.7222 739.7242 706.9686 705.4935 723.0969 739.9053 715.5002 750.3233 730.5142 732.9902 783.116 732.0569 744.6833 796.4421 801.7271 746.1503 750.2706 767.9266 776.7087 786.4119 762.77 758.8124 797.3379 803.5328 803.1102 769.3021 793.2838 768.0464 764.0266 817.1497 820.753 794.004 
685.5555 682.4747 644.4124 667.7092 676.6989 675.3472 608.5497 616.7988 678.3904 676.0128 633.919 673.9496 658.1098 640.3063 613.3785 634.4854 614.9847 643.1335 622.0452 623.5558 642.16 649.0651 679.6922 710.7181 677.1888 688.3499 648.5739 681.4292 685.6893 679.6345 678.4418 679.5538 686.446 658.9788 695.5797 694.3299 694.5876 691.9236 719.1124 638.4254 627.617 687.9081 685.7634 685.6846 691.9534 692.4193 697.3826 687.2772 686.9051 681.0411 683.7189 688.4846 694.2681 694.8857 695.0793 696.4887 699.1415 701.0989 718.3004 709.686 643.8432 699.7397 706.3636 703.0308 791.4357 792.4243 800.1009 671.0363 653.5086 715.4634 712.274 713.2814 661.6668 668.9023 691.3725 704.7682 672.345 721.6618 789.0823 806.0717 700.963 661.9689 662.0748 669.489 685.7069 713.3348 727.3232 734.8828 722.0456 739.915 722.828 721.3345 729.6544 730.0121 731.1837 702.5654 739.4842 738.8737 703.0663 731.6074 736.6219 735.2256 692.1749 679.5626 710.3092 704.3903 698.6835 728.1389 730.5215 740.4479 686.923 697.5393 731.4326 692.5836 728.2564 695.9412 740.6155 723.2108 693.3821 698.3344 679.2128 668.0723 669.3761 671.0985 672.4375 675.2469 705.085 677.185 744.2662 739.3677 682.5352 674.8214 699.2932 707.3051 678.5647 693.0232 737.1714 696.4022 705.663 680.9231 720.0508 728.9531 680.4962 699.0717 676.5065 679.9992 684.3226 687.4661 684.9382 702.0578 739.6065 745.634 689.2888 684.551 685.9785 692.5132 692.9749 735.9937 718.0886 732.5115 708.1384 704.5695 711.6663 771.4566 768.0729 718.5099 710.4511 709.4727 710.9223 710.9155 718.9903 725.848 728.3824 760.3149 721.715 761.7372 743.2048 752.9324 771.539 740.2866 734.4735 792.9896 798.4222 774.6297 775.5834 805.4915 809.1864 801.7545 793.1371 756.1064 801.9539 803.0855 799.349 753.9434 752.1874 735.9694 741.3484 749.246 815.087 810.1054 
677.3024 671.5768 686.037 688.3271 675.5785 676.0159 655.4004 670.6498 667.9324 637.7483 647.016 677.7506 683.0955 677.2795 642.6835 644.4391 644.1868 659.4501 630.8242 622.2469 637.6048 679.6611 651.352 690.2868 748.1127 682.3176 678.7615 679.9594 678.8687 677.7318 677.6664 677.8578 678.4502 675.8951 673.5049 696.6756 695.2131 694.7596 650.7219 687.603 676.2997 694.4543 685.142 687.6635 685.7721 677.4748 677.3154 675.8804 686.957 694.7512 691.8475 694.044 693.6358 694.4145 685.9637 686.6681 698.98 701.3752 699.1021 662.0114 707.684 675.3348 705.0538 703.503 703.4922 753.5272 798.2686 700.3819 652.9028 652.5259 673.95 712.2084 713.3561 713.9651 715.3791 675.9662 708.8896 680.1224 685.3101 738.327 709.9764 716.7971 719.8788 666.8265 658.0536 710.5251 716.702 715.0314 729.7266 737.89 739.5482 742.149 736.5421 723.1977 741.751 719.9588 738.2532 718.9185 732.7131 734.1125 711.9911 680.0436 694.7179 672.8256 692.9342 667.3876 680.5352 722.1324 706.058 683.7269 730.8038 687.6384 722.0402 671.4105 687.2051 676.2468 705.6001 714.1308 672.9499 668.1129 665.1569 667.4337 671.7609 673.0833 671.7283 670.9457 684.002 677.101 748.4095 672.053 701.5115 680.2581 675.1081 733.3521 694.6089 677.0906 718.8698 695.9587 679.1935 680.8324 701.1052 721.5234 678.6422 676.0053 685.0211 680.6595 687.1423 761.0338 733.3615 687.4827 682.3484 684.8568 687.0206 685.4077 692.2449 693.8687 700.575 726.4432 730.0978 708.7696 707.2722 721.5428 738.0214 764.5188 728.4258 738.9172 725.9241 718.1118 716.3835 723.1608 714.8262 729.5082 771.0712 786.9066 783.592 759.3046 760.3205 786.4587 789.1869 792.9029 747.3162 788.8853 767.3823 805.3312 771.2521 805.225 816.1718 753.6049 760.4028 752.7058 804.534 807.9822 803.6783 819.1649 755.2705 732.3993 734.642 737.0637 754.2758 778.9434 
649.2253 683.3923 690.9249 693.1859 676.8499 679.5007 664.1955 660.5823 667.0534 674.7188 654.8661 679.7986 680.3635 675.617 667.4747 636.4271 656.0005 625.407 678.8882 619.6734 622.067 648.8278 669.7832 701.0997 705.7753 666.4752 674.7847 692.2905 671.9655 671.0429 671.178 671.2357 677.1903 685.6106 672.9946 667.5858 681.0962 648.4937 680.6927 686.2528 694.8201 685.5107 681.142 690.3867 685.7459 685.3843 675.6675 685.4662 686.2318 680.4349 689.7756 682.2776 692.202 693.1483 687.2465 715.1275 698.2996 699.0139 702.4154 705.1278 705.358 719.7727 704.9744 705.4924 697.5468 663.6407 751.8638 662.9354 668.5453 676.4467 712.8505 711.671 711.9531 712.7847 712.5533 716.3953 704.0406 705.4395 726.8507 706.8459 706.2408 716.7939 718.4172 722.2768 711.9444 750.4725 724.8876 728.7479 729.478 762.1648 756.5694 728.9542 737.4709 703.9519 740.4016 739.0415 736.7675 738.4411 757.7619 719.1163 675.7194 676.8056 685.0077 674.3577 713.1155 667.6725 686.3861 705.0883 711.2436 -9999 687.5859 737.7615 691.5296 664.668 668.6378 664.6449 664.8093 712.5887 681.8341 681.2608 675.8325 670.3748 750.2709 682.2542 708.8586 702.4543 690.366 672.983 683.33 687.9423 735.6324 694.4576 688.0468 676.6609 685.4911 684.3832 701.9537 694.5153 756.8476 759.1848 742.4088 675.1876 676.2442 677.3334 681.2576 703.9 731.0662 719.5908 737.3323 715.2006 683.1171 690.0141 691.1455 687.736 689.5953 697.5474 701.2236 725.0179 730.0966 712.7975 734.048 762.234 737.0983 729.0534 719.3502 732.9802 729.732 732.0712 737.91 736.7925 799.0612 780.6818 741.1298 761.9289 725.5607 726.3938 725.1174 726.5094 731.2377 735.6223 788.6815 794.3312 744.5162 762.8056 808.6306 798.3849 813.6376 764.1722 752.2437 804.1127 792.5331 801.7859 794.867 795.3828 780.2507 733.5045 740.3613 767.8235 775.9805 755.4088 
669.6537 670.5202 686.1188 684.9499 674.4658 674.4902 650.7007 635.2423 654.2086 668.8878 680.7805 656.7025 631.742 662.6854 796.4264 633.5787 641.1111 637.7814 626.8797 639.0267 627.5396 642.1308 691.6487 661.3586 678.9597 687.0642 677.6501 682.1886 673.2208 671.785 671.6168 671.5226 682.5892 684.3713 684.8221 685.3832 686.5556 678.8879 697.1579 694.4885 695.9656 687.9304 643.348 686.7021 682.7244 678.4236 699.5748 690.8687 680.9649 693.2801 689.2155 690.6525 691.1136 691.9244 761.8708 784.4576 776.2747 698.0959 700.8347 702.7554 703.4998 704.9756 669.306 707.2272 707.8701 707.319 712.2701 665.4121 675.2911 711.2582 710.5283 701.2386 711.8126 701.44 712.9077 713.5656 715.322 716.1448 717.1636 720.6607 706.7891 706.0518 722.0472 656.8876 710.9387 739.7079 677.2386 710.6071 731.7426 742.6182 745.7021 736.3979 731.4288 744.7712 724.868 722.1613 738.8241 738.4907 765.1014 734.603 697.153 693.6937 682.9525 690.8283 690.7059 667.944 666.4637 668.7461 -9999 683.4252 691.4622 689.1948 679.7827 688.4713 745.1619 739.3041 694.6595 667.0579 669.9014 672.2078 682.3569 733.8877 692.5446 694.164 707.7596 693.9484 717.6417 672.2071 680.3604 690.5903 712.1033 697.1511 725.5757 679.7849 677.9406 692.2901 690.0962 681.4064 707.8785 691.7178 755.6068 756.4255 674.7437 676.437 733.8719 713.6029 694.6387 688.3026 684.3538 694.9447 688.4164 706.3024 687.6709 701.2517 752.4925 693.1626 717.9747 744.4239 733.4116 716.0173 763.5944 752.5955 772.9737 722.5149 752.1967 742.8214 735.2281 731.6154 738.7021 761.8112 736.7133 740.8555 771.9824 733.7117 721.809 721.3704 722.2761 728.2983 726.4437 733.6957 779.9565 745.4128 777.3204 764.1987 807.5464 806.8235 802.0662 766.2867 763.1802 802.6099 785.6653 748.6802 753.1862 741.7015 746.0546 739.1575 748.2018 738.0757 739.0828 757.6514 
672.0884 679.8745 673.2803 684.6085 686.1039 669.714 664.0688 671.4313 664.317 668.5722 651.7212 692.0037 676.8926 677.7614 662.7893 635.0823 640.7773 623.29 630.7018 679.2891 696.0699 698.0751 681.6735 679.1947 692.5801 688.2482 689.1671 673.49 672.7122 671.6364 671.2378 671.4233 683.0925 682.7673 681.3309 674.7669 675.7255 682.2475 695.0046 689.0063 684.08 685.8687 657.063 697.4562 678.1735 680.4415 686.1112 776.5771 697.7015 700.0001 693.6436 681.1291 690.215 740.2072 721.5972 741.0133 784.2269 746.02 699.1584 704.7216 703.6622 694.4878 707.7983 713.3912 713.6108 709.3408 708.0337 708.9406 665.9051 685.949 709.8653 710.9449 710.8812 743.3332 713.011 709.7632 710.6187 714.9886 717.2051 707.3806 709.2624 723.3133 713.7905 670.4441 692.4102 681.2399 672.5469 719.7312 734.6194 741.2243 754.1367 740.0535 722.797 736.6377 709.2839 725.1849 741.0609 739.5569 764.1016 723.6123 735.5043 740.4744 736.4765 727.46 697.7654 696.347 680.4044 697.5505 689.7419 683.5023 726.334 676.619 666.9868 681.8807 682.3663 675.2847 670.8701 670.3354 672.1716 685.2734 696.2913 692.653 670.5147 676.8898 723.7761 689.2803 692.1278 692.387 678.0151 700.8977 732.6166 741.057 725.8385 758.4252 706.0831 726.2041 733.3708 678.4333 698.3585 680.0254 682.4293 681.8643 674.6023 669.7862 669.3073 691.9235 675.7228 682.8536 679.513 684.0786 709.9486 713.0767 709.8728 750.3649 696.9836 693.7933 719.5249 768.0722 786.063 755.4412 770.6157 731.4247 782.7963 742.1749 735.0659 757.0704 745.676 728.872 737.0952 753.0665 747.959 737.8739 731.3228 724.2388 733.0421 726.1611 724.9844 768.0944 795.398 795.1006 761.1929 768.8932 757.3465 793.2838 798.9117 807.5787 812.9407 812.1719 756.2076 803.8418 752.4412 750.2842 773.0947 746.6895 748.9019 758.7006 795.8994 810.2421 755.3049 759.5904 
672.0895 658.8882 675.1808 671.1519 673.5942 669.6563 670.6013 670.365 671.0602 671.8751 659.6496 649.8568 663.6935 678.105 680.3983 659.7535 624.4424 626.2361 680.0801 682.8994 702.0958 682.9807 677.6458 678.5587 705.0284 670.5247 667.1221 671.707 672.1669 676.1372 672.8112 672.5056 672.7861 670.2016 674.5963 669.8649 670.0687 670.0522 670.9462 671.7874 693.394 701.3257 682.8176 695.3245 695.9624 680.3549 685.0294 690.7166 685.517 680.0513 691.5295 688.2399 737.8273 757.0632 780.0768 780.3041 716.3346 783.0856 737.5037 700.352 696.8861 706.2624 699.2957 715.1598 704.2944 709.0343 698.1964 708.423 709.6424 709.0818 709.4221 711.194 712.1189 712.7054 709.7142 720.3436 710.3254 714.6711 716.0146 718.8708 721.1332 707.8991 723.0893 684.4485 676.7327 660.3864 661.3906 711.4932 713.7292 732.1354 732.7842 720.7184 736.9557 732.9675 730.229 732.7641 742.4376 739.5364 740.1964 722.19 734.6059 725.0203 741.6128 764.7811 735.4535 733.8953 737.59 735.6567 685.5797 707.8428 694.476 709.6759 671.6536 683.0319 683.3727 669.0587 672.0007 694.931 698.3881 722.6896 742.3565 741.9299 666.4007 682.5405 719.7047 726.0665 693.4182 724.1025 722.1534 731.8662 694.5251 716.9236 685.3404 727.5125 682.6312 679.5385 675.7106 670.5422 696.8102 684.6661 679.4402 677.2173 675.6188 670.8476 666.9774 670.8094 675.6307 678.8755 676.1611 672.7257 667.2685 692.3213 701.1 681.5486 704.5214 738.1091 698.3189 721.4207 710.992 699.7604 709.2269 718.6016 733.2198 780.8752 746.7904 723.2584 740.6624 728.2177 742.4849 756.0133 752.0408 756.6275 740.2973 749.2988 742.3584 726.4659 740.1825 736.3762 731.1302 742.7819 758.52 799.9053 757.6293 753.7724 767.9305 774.6352 816.1257 749.5565 763.2444 756.8206 760.1081 769.8348 806.9132 801.2672 751.2362 747.9045 760.0399 760.4361 798.7956 800.1379 
668.6877 675.0376 689.9089 651.1136 653.307 693.0027 669.8163 648.6603 661.1915 649.4166 683.1025 682.011 672.0626 690.0394 665.6199 637.0253 658.3364 678.6671 680.6906 677.0072 678.5221 686.4186 678.116 710.3617 705.8413 680.1415 668.9202 652.5818 660.6328 647.6782 639.5806 682.2584 671.1945 669.9641 668.2493 667.9879 668.3728 669.0004 669.4042 682.9642 684.8235 693.0526 683.192 693.4623 691.7729 649.6142 683.5879 685.2493 684.2088 680.7546 686.1113 685.4337 677.2997 689.119 698.5805 715.5762 696.9433 703.7438 693.4213 704.2907 702.8938 703.475 707.9039 700.538 718.2512 710.6307 708.491 707.9391 698.7676 710.0922 709.5413 710.9807 711.4713 712.2916 710.5677 651.6394 715.5986 714.1351 715.2721 717.3289 719.9366 721.9437 721.2549 714.1205 698.6444 658.9802 660.2126 686.5177 722.803 719.6272 730.9371 734.0215 721.2044 735.6935 741.0469 729.2687 733.6365 741.032 739.3191 741.2667 722.4873 718.4984 729.7492 730.7738 723.9317 724.7525 720.1583 729.4517 718.832 683.2287 738.3332 700.8556 749.8865 679.8951 682.0433 674.817 713.1876 724.898 741.2717 730.9943 688.3986 733.7913 675.1346 693.2101 718.4128 701.599 670.1591 664.6104 723.0034 704.8208 713.5333 676.4478 712.7714 671.5363 691.8522 692.8067 694.5261 695.0369 691.2434 673.8156 694.5323 673.8268 672.1077 671.887 670.3646 718.8568 677.5175 684.0352 676.5688 674.1016 670.4332 671.0637 672.468 680.6354 694.5119 700.7449 692.722 733.9276 695.0031 705.552 726.8502 713.3565 718.9558 752.0682 758.1714 717.3015 719.1417 745.9356 734.2942 749.4742 745.642 797.4822 784.9219 785.7112 779.7648 783.3433 797.7628 738.7388 736.4164 749.9871 795.0834 745.2956 738.2653 738.8851 810.7736 802.6755 757.528 765.3981 748.6563 748.9151 760.9287 803.5032 829.9551 815.2084 791.3765 772.2943 745.2853 742.8734 760.1523 799.6259 
664.8745 656.8585 659.2952 663.4169 661.4297 681.3819 660.6805 641.0998 642.2003 672.6698 676.0104 670.8021 671.0615 682.3868 676.287 664.7084 662.9549 675.882 686.5137 688.1852 681.8026 701.7854 704.9871 706.4566 707.2053 683.7184 662.3207 663.9183 672.1049 676.6428 669.6149 649.2558 672.1862 685.3817 664.928 667.2723 667.7555 668.8259 669.3195 682.4224 672.2534 681.9723 679.3403 681.5801 688.6785 676.2126 672.6188 682.1146 682.5685 676.2272 681.6287 683.8068 685.6566 686.001 691.1049 693.85 700.8804 697.6594 699.633 692.9857 702.826 704.1617 700.9618 711.2512 693.3408 723.7379 702.8051 700.7896 697.9896 699.8521 710.7559 699.4171 712.6318 712.7633 701.1964 703.7224 713.2995 714.3843 716.3527 717.564 705.4581 721.7495 724.4094 722.1629 710.7155 668.2877 659.1954 682.2677 719.269 716.2694 731.3459 718.3586 735.1811 733.4774 740.0474 -9999 733.5636 721.5458 741.9053 722.8416 748.8063 748.5562 722.7032 741.6006 732.3043 725.4299 717.8855 729.845 728.4713 728.4941 703.9803 703.8076 722.2198 708.7844 727.7734 707.8715 716.8487 719.0864 704.1201 694.6369 691.2832 673.2789 662.4382 679.1423 693.2847 716.4334 697.867 697.36 680.5229 667.0215 670.9416 749.696 719.4776 680.2046 677.539 690.181 688.3152 683.1963 691.0424 684.4109 682.6142 701.5529 698.4091 722.4345 685.2501 693.2938 681.6359 687.566 687.0431 701.7314 693.4049 672.0146 673.4989 691.7019 692.6882 719.6188 685.6979 728.0201 694.5896 695.1544 704.6099 716.7517 736.6862 725.1614 755.5883 775.7119 772.3969 732.1082 766.8089 751.3696 785.8357 736.0367 741.4735 794.0287 749.4338 740.203 745.5115 736.4225 736.064 796.0427 760.9261 729.525 729.7502 733.3834 757.6619 787.8655 759.8239 787.4012 801.6606 766.0739 805.7449 774.2193 784.8649 799.1761 765.1695 770.8814 787.9248 749.531 741.3197 741.3109 
669.498 665.3704 673.178 673.3789 640.914 654.814 675.6959 669.5174 650.7782 654.9783 660.9832 642.7155 657.7808 663.3763 676.7252 676.131 685.2855 684.8741 684.9274 675.3623 688.4136 685.0999 702.9438 706.7577 708.4256 697.9772 660.5641 666.606 651.8497 680.549 669.1223 667.3916 667.1247 675.4413 673.1232 664.6129 668.8965 668.4025 667.5986 669.7609 668.8156 679.08 678.5007 680.3963 687.5547 653.9564 663.2601 674.2177 673.8235 683.189 681.9886 684.2939 678.7359 681.5719 702.0629 695.7048 687.6064 688.0768 697.0112 706.9617 701.5583 704.6938 708.1102 700.9618 687.2554 728.2489 724.113 716.5309 710.3599 709.47 708.7061 710.9959 712.0921 712.4797 713.3129 713.6689 713.131 713.8129 715.1557 716.6656 718.2645 706.1051 719.4001 720.5858 709.8756 683.5698 656.335 659.7518 659.7374 677.1179 713.3686 730.8149 732.8792 735.2509 715.0126 743.29 734.3477 744.0719 705.9036 742.7694 762.3369 740.2289 729.1174 723.2883 729.0142 685.786 669.7258 669.5042 694.5181 721.7919 708.5124 722.1793 722.3314 711.3685 729.563 724.9869 682.79 676.1104 681.9598 727.4177 662.4526 666.3342 667.361 672.9503 683.725 723.4966 727.793 737.6787 688.5574 680.575 679.4172 724.202 687.0018 682.0266 702.4307 740.1675 737.1022 685.6953 691.5464 701.4617 731.7041 724.051 722.2479 701.7778 744.2466 723.5889 699.8004 720.432 688.5283 712.0343 703.0834 739.69 711.9772 752.8751 735.6642 680.1103 688.9027 684.9112 692.9771 763.5159 721.2925 738.1736 723.5499 742.2213 788.7391 741.8289 756.0177 776.8973 802.8593 727.1926 732.7098 743.8458 784.2852 793.8433 755.8509 800.1464 787.9279 728.0413 765.3167 792.038 755.6248 729.9063 730.3353 733.8534 741.1831 780.6255 789.3464 817.9641 799.7928 815.2819 816.1721 753.4722 760.462 809.532 781.17 819.1992 799.8839 745.1972 742.6315 737.7853 
677.0222 671.2072 671.382 654.9655 640.5048 652.3473 666.3032 652.2876 673.928 656.7125 654.5297 655.6123 674.6002 664.1546 672.3214 678.9323 673.5109 674.2741 686.0561 687.7732 678.0982 685.6833 680.2811 682.0113 706.3611 703.0775 673.6415 675.7497 671.2968 668.4671 667.1303 666.0602 666.6245 648.3652 671.9033 670.5212 667.0499 667.5925 667.0758 667.5725 674.7401 672.6913 678.6374 665.3132 682.2715 663.2376 696.8676 679.9827 675.753 681.9916 686.5724 652.6999 630.4771 683.8024 685.2694 700.6514 693.8059 648.8201 648.7963 636.6017 657.108 698.0458 710.6168 704.7895 709.3304 720.4451 719.2335 703.6296 709.8538 698.5185 709.5833 711.5323 712.1161 713.0521 713.4395 714.0974 714.0273 714.3688 715.3745 716.8769 716.9557 718.1144 719.1758 721.1937 709.5497 688.8148 655.1939 660.3832 728.1364 713.4122 708.368 709.6787 728.8335 719.1984 721.1066 744.5389 740.4689 745.1914 706.89 707.0318 719.952 740.8617 731.8441 717.6883 715.1484 740.6673 738.0686 683.7477 709.5926 696.6189 714.2114 695.2922 709.0419 692.5226 691.1395 691.7119 680.6393 689.1696 714.6174 678.2427 665.9991 671.5652 673.8196 672.5775 690.4962 728.7983 682.9251 730.4573 717.6804 704.2229 745.0018 731.9606 674.2495 696.7698 703.4809 703.7772 704.508 696.9011 736.6791 728.3745 690.4674 699.2264 727.956 732.8984 726.8142 751.2638 751.6378 681.3339 696.2214 696.4993 683.2761 694.8399 693.5209 738.5773 688.0311 697.9036 698.6799 716.681 729.7931 687.6548 718.1532 750.2127 735.7753 809.2807 807.153 721.4557 730.7077 731.4628 723.1404 728.7347 745.3973 743.875 796.2727 742.5982 797.4652 784.8655 790.7685 728.5676 749.8542 738.5058 736.9194 733.1637 735.0785 741.3145 744.3185 809.2206 797.7177 822.8859 759.3668 770.2459 750.0978 753.0663 771.2883 750.0026 760.4478 746.0954 811.9934 754.0549 818.2729 759.5433 
659.9431 668.8282 680.6516 670.6359 655.4229 649.5685 683.9594 633.653 658.7746 648.4182 675.5402 682.6437 653.2457 664.6618 664.4738 686.3069 674.6154 686.9052 674.2087 687.6942 686.9194 683.9615 676.5007 727.0403 671.8994 670.755 671.2287 646.5114 665.5684 668.1828 666.6039 666.2986 666.5994 667.858 668.8192 677.1488 682.5211 681.9677 682.8417 648.7599 669.1929 681.1794 676.3455 684.7858 674.0046 689.6857 677.0286 676.9127 682.075 682.293 625.4908 638.9063 673.1372 654.8879 641.1544 675.8175 660.1266 661.5345 645.3247 628.7562 636.6509 644.0736 710.7921 712.3715 711.1077 699.966 704.5397 676.5051 710.333 709.8461 710.7802 712.1752 713.4484 714.3458 714.1215 714.9006 714.673 715.2424 715.9025 702.945 717.8144 717.1236 719.4871 679.2874 721.7991 721.5989 724.6184 666.5084 726.8347 724.5002 710.6173 723.2884 713.6345 714.3177 715.2886 722.8017 725.2764 732.9066 733.9366 730.0831 726.9431 720.0883 705.5594 692.5989 693.2051 697.4051 726.9924 716.2993 711.1014 721.3722 704.2208 696.2349 704.2767 684.0109 703.9052 695.9373 714.441 679.6867 714.2698 667.2054 672.3026 675.3923 728.4243 737.3925 705.7031 728.1388 710.0641 737.9421 743.3722 741.5646 737.6425 693.0565 685.2165 728.0677 684.7905 669.9945 683.2681 694.521 711.3386 741.6965 689.1838 755.0853 693.2537 683.1817 685.5643 687.1553 697.5182 750.5855 698.0638 707.036 749.1772 699.7181 698.0021 750.1448 757.3206 757.3666 747.6406 743.9423 732.1942 701.558 719.0991 703.0983 765.2556 738.9698 772.6735 736.3044 736.2703 727.446 728.6754 734.9489 747.3595 748.4511 751.4365 728.7135 802.8452 788.5795 767.5842 747.5717 736.6801 741.0425 742.7363 741.0389 743.2552 757.332 796.4474 800.034 766.9832 803.3218 828.0471 762.8879 750.3856 782.6268 802.9275 800.87 814.9047 746.1176 754.5572 772.1036 795.9414 817.1158 
659.6198 649.9489 669.5157 663.929 668.387 667.7551 657.9976 668.235 660.831 657.2543 651.5608 653.8 683.6125 677.559 651.9062 684.5347 684.5645 674.749 687.3475 675.8248 686.4358 687.3491 679.7015 646.7764 670.7712 678.3928 660.3596 665.4194 662.1 666.087 665.9131 666.1754 666.405 667.3524 643.1794 647.6484 682.9109 676.9897 680.9084 679.4606 661.4653 680.3163 680.9437 685.7244 680.4939 681.8906 705.777 700.5279 686.3322 644.9338 639.1732 654.1462 695.7977 664.7479 634.5092 695.583 667.4941 633.2252 622.2512 624.4071 628.2253 636.9168 654.836 654.8314 711.4688 708.0743 721.7864 645.0335 709.8226 708.9218 699.3655 712.6098 713.8256 714.4811 714.2161 714.6391 715.5543 715.0959 715.32 704.3423 717.3497 717.7285 706.492 720.6654 720.2755 708.6126 712.985 676.0533 658.7368 724.5888 722.3802 721.8804 714.1709 694.5471 712.4754 733.9679 725.1393 748.8586 738.274 732.2542 -9999 728.9551 705.2235 672.4379 716.4589 710.9262 724.1755 721.8021 718.5412 689.0563 709.5801 696.7546 677.9578 724.0444 722.0254 701.0964 694.9926 716.9576 713.4725 681.5878 676.5577 700.3761 743.7411 741.0934 701.1457 734.7521 696.8304 754.2422 727.0085 732.3032 750.3586 734.527 713.7497 731.3044 689.5872 691.0745 687.0783 699.7635 679.4535 680.9359 683.4537 684.9641 691.9308 696.7772 694.1711 692.6297 747.5768 735.5717 709.8716 758.7831 745.8155 724.934 761.5613 698.8398 698.4401 695.9515 753.9929 755.4965 701.7971 711.7624 688.8576 711.5247 731.9092 745.2505 741.5736 794.8512 759.5202 729.3107 736.7866 754.9886 763.6708 792.7546 776.2164 731.4318 729.2036 744.0048 742.1042 779.798 745.0257 760.645 768.6846 772.3381 772.7835 763.7999 801.2086 799.1372 765.8881 749.6235 791.9999 802.2747 765.0823 817.7938 803.0334 803.2206 775.5449 770.9938 755.1938 813.8254 813.2656 824.5264 
663.0706 669.6211 663.7397 660.1752 677.634 660.1479 662.1102 672.5665 647.8317 664.7056 651.5981 654.7679 665.738 656.0895 685.2024 672.3049 683.675 672.5604 686.2798 674.7619 687.1248 686.6926 671.6029 647.5937 668.8311 668.658 639.1867 664.9928 660.771 663.2609 661.2832 665.2521 665.5187 663.3668 669.4969 687.1609 686.8868 680.9221 690.0451 677.1821 683.5969 669.672 685.4762 677.9955 692.5156 696.8107 703.9217 701.5309 694.751 676.9976 646.6528 682.6796 689.3438 686.1299 660.0594 651.0592 673.0704 626.5126 633.4294 618.6542 621.6199 626.2224 634.9425 668.1408 707.1002 703.6683 680.3184 671.7184 675.0608 709.3838 709.702 711.8284 713.8828 713.6595 713.6175 697.952 674.3847 715.5093 714.2358 715.6772 716.6613 718.4402 720.2808 719.2149 719.5756 705.528 722.4166 724.0204 712.2253 697.1641 725.1184 690.0556 678.2231 661.6726 718.1585 723.0847 721.0941 726.5219 737.235 731.5255 730.5788 -9999 715.975 668.92 686.2099 696.6793 708.0549 713.4064 716.2007 697.6004 693.8431 676.3508 726.9919 694.9476 728.2861 739.0955 739.9875 707.1722 741.2236 738.6758 691.2896 753.6609 752.68 747.0788 730.0605 701.9431 685.0591 712.9382 747.5892 754.5796 750.9799 749.5466 738.8679 689.1697 689.7231 745.679 735.9254 690.2433 755.0491 710.7393 681.7924 682.6543 732.5568 701.6917 695.1107 700.0577 725.3007 725.4244 715.6174 764.8646 722.1338 746.9575 712.209 710.1763 702.2347 762.8942 745.0728 709.908 695.2572 772.712 735.5934 725.792 698.2375 704.0303 721.0836 774.9464 731.4614 733.8028 752.3271 791.4689 777.3915 750.619 760.1826 755.7435 737.0248 735.9277 735.8918 752.3554 745.0745 792.3829 794.9818 811.8018 798.834 797.9537 813.6797 805.4073 787.454 830.6123 818.3206 818.3661 803.8334 800.6226 780.0168 819.3963 814.3859 804.0134 768.3975 807.1749 755.02 792.2774 
670.4676 658.4422 669.7535 668.468 661.7432 665.2093 659.0279 664.7584 674.1331 656.5047 661.0025 659.4503 671.0222 684.1807 676.1287 675.0019 682.2119 682.4437 672.3374 674.6269 681.509 683.0093 678.3716 689.3011 661.4147 667.9094 666.0311 667.0233 667.6049 658.0095 665.0478 671.3105 662.267 662.4915 670.78 680.0777 689.5387 629.5878 631.1843 641.2921 682.9726 688.3809 674.8195 672.4881 689.626 695.2546 692.2865 695.8636 690.8997 694.8801 641.7646 652.7235 671.2106 674.4047 681.1779 670.3345 633.5892 616.6501 619.6964 -9999 619.1317 620.6396 641.1053 686.8809 723.3623 703.5858 682.9681 696.6736 650.5607 660.0928 708.6728 710.9007 698.823 712.9739 713.4308 714.4601 692.5391 714.897 714.0101 715.1636 716.711 717.9297 718.8939 719.1945 719.1919 720.321 720.5452 722.1638 724.4359 725.8381 689.9161 657.8991 660.7883 663.863 662.5448 715.4761 724.1527 733.8956 732.4663 696.7212 728.3956 723.327 712.6656 728.08 691.0573 667.8812 721.3735 712.1777 704.3746 706.2465 676.058 674.7126 683.2498 698.7388 698.6503 689.8705 704.0974 702.739 741.5507 745.645 731.8071 746.2653 727.5683 705.6003 746.5643 692.1841 705.531 731.4418 734.2277 672.0742 727.5894 697.6349 698.2176 744.2077 743.5076 732.7628 741.7408 753.3938 730.1019 741.701 681.2892 687.6914 702.1994 708.0709 697.1494 718.5037 770.0116 768.1285 754.6055 757.6498 737.9684 721.1757 736.1962 728.1676 707.1145 725.874 715.7442 721.661 733.7629 756.9291 714.7878 701.6353 701.463 711.0677 714.7151 747.0349 745.4211 802.8972 751.5701 768.8934 754.3649 741.4529 740.5701 742.4884 744.952 744.582 761.0382 749.9628 747.9901 750.622 758.2146 815.8037 810.1134 810.6179 802.1323 822.8997 822.349 834.6243 803.3737 800.2456 816.0709 808.2515 817.2345 818.7341 789.6097 816.1276 815.1198 760.0921 749.871 805.9618 
668.7639 667.5581 663.0878 668.6645 656.5505 671.0019 668.8953 670.2932 664.0369 671.483 671.8563 685.6384 676.6582 673.5198 663.3448 684.2031 670.2637 675.0054 682.6125 683.4657 686.1773 690.6506 678.3626 686.2191 675.6374 671.3325 665.9758 682.8085 672.8119 664.7968 669.6254 675.7994 684.8318 673.1989 631.1375 668.1761 688.9192 689.5549 626.392 634.8949 655.2757 633.0891 690.032 653.1077 680.5108 688.2561 687.8069 649.8439 685.4084 684.4777 691.943 653.9473 670.1186 761.5014 659.9326 673.9434 618.0648 617.0189 619.7161 621.8636 621.2231 631.0427 642.4926 649.6869 660.2856 702.7114 663.7678 698.2175 673.9669 676.775 707.7892 660.999 662.1088 713.9298 713.5625 714.1932 715.0244 686.0669 716.5034 716.3436 717.3773 717.9425 718.7351 719.2577 706.7049 721.2245 721.7734 723.0153 724.7211 713.4669 700.2381 665.9699 661.0087 662.2929 662.9485 711.9063 731.1954 730.319 716.396 697.8059 679.5911 731.8002 733.0762 -9999 726.565 665.5547 674.2264 699.6453 678.759 731.6337 742.5111 685.0988 715.652 691.5325 708.6818 719.8373 741.0626 743.3165 731.0752 744.6844 739.2258 675.1727 704.9421 710.8256 711.5649 746.2841 744.8502 691.4707 722.1613 681.9886 725.4692 728.1372 735.6263 732.9146 743.2568 744.9664 741.6597 733.8409 729.5753 705.6502 681.8502 706.1233 714.9986 737.9758 725.943 756.8462 741.7509 728.9981 735.9105 720.3583 772.729 733.9238 767.5384 753.2386 742.879 723.4876 720.2791 766.9854 740.5199 756.6371 759.7316 731.5729 712.3997 720.15 719.6957 725.0021 746.5763 793.7846 758.2475 753.4325 795.3601 824.4389 743.8294 776.3287 764.8933 756.8766 825.1035 773.5285 765.0128 750.5007 757.052 805.2969 821.6807 817.4111 824.8898 816.7882 824.1258 815.1411 766.1694 766.8726 758.6973 805.3893 802.5708 826.2354 815.9868 819.2676 810.8465 805.0355 774.0881 815.4128 
679.6395 662.1515 678.9855 682.826 682.0931 670.0704 678.4968 679.8938 679.9338 666.5231 662.3892 676.5689 690.0527 656.661 648.189 676.9703 676.5967 676.4425 682.4395 684.0305 674.3745 676.5074 686.2453 693.7119 669.3646 667.4914 665.4385 662.4909 672.4333 647.952 649.9857 670.8438 661.746 653.5672 662.9819 638.6351 670.9749 653.2177 650.2957 652.8141 640.5113 627.2631 619.1183 619.2439 649.1021 686.8891 633.7009 637.241 691.7501 670.1589 690.9115 665.3013 689.3523 690.2574 615.2653 638.8953 615.5735 615.1514 617.5067 620.3465 636.4865 673.1981 641.6177 633.1053 690.8087 671.7438 673.3182 696.5984 699.0158 665.0886 707.7695 709.3708 710.3583 711.3123 712.4425 685.2253 715.3344 715.7131 716.3848 719.6308 718.2072 718.4929 719.3502 714.7872 721.5529 721.9536 723.4166 723.397 724.3187 726.3046 727.5187 728.7295 689.0037 660.0408 662.3801 725.1067 690.0227 702.4503 729.3208 691.5755 673.6503 674.8576 733.8746 734.7452 -9999 684.4133 669.0811 666.2969 687.5656 677.5466 685.847 724.5367 738.2845 680.0447 699.4079 733.8299 733.7352 724.3235 725.2137 747.6524 740.3384 709.2256 691.8302 706.7867 736.7449 705.3346 689.1565 681.4798 711.3325 730.4891 733.2332 735.2498 713.4344 727.5005 738.3279 752.0668 685.5725 674.8073 677.3111 728.8099 687.7787 726.4073 725.8345 733.4943 728.0953 738.3091 711.4731 714.9613 752.9846 716.1313 776.5286 717.6793 754.7175 726.478 698.2707 727.3149 775.6443 771.225 761.7964 772.4816 760.3773 759.6835 787.7648 714.6826 721.1865 733.5082 739.6796 752.7795 787.7335 796.3306 776.9771 806.5328 797.2858 801.4335 791.1936 813.7944 801.0352 800.8857 801.4578 814.7762 814.4132 818.0394 826.1653 812.0722 827.02 825.7881 825.1596 765.9891 749.3499 804.243 767.312 748.9513 819.0287 823.2056 818.45 764.5345 821.1445 799.0605 818.1436 816.4191 
660.1816 670.8437 667.1333 683.9797 667.3226 646.288 661.0566 679.2117 678.0234 675.3414 658.5723 681.9821 670.4594 683.8384 670.5303 671.583 670.8883 674.5105 669.8969 687.14 683.5013 685.3768 686.3224 676.9138 682.7933 671.1285 677.3528 669.4593 668.8856 656.2833 657.8958 665.0051 616.2009 663.1954 662.2865 645.7356 645.9811 657.6153 660.6061 648.0558 663.1515 618.4442 619.9367 633.292 618.3806 616.6447 624.2322 618.4658 689.1498 689.1184 657.0419 684.1316 667.7567 637.9392 631.3781 633.4324 616.5927 614.2195 612.4229 617.328 650.9941 669.8963 633.7741 632.1188 649.2545 631.0032 680.0115 691.2875 680.3262 670.7907 655.0223 702.1309 710.0164 710.9583 712.0159 691.7479 702.7847 716.2376 716.8873 717.471 718.1539 718.9119 719.8802 715.8213 717.9264 722.2822 723.4648 755.6871 724.9976 726.8502 727.9441 727.4863 729.1827 690.4993 668.2806 718.5302 682.2737 663.8523 731.915 670.8953 688.2885 679.9921 724.2421 734.555 736.1962 -9999 670.3791 670.3303 669.3969 666.6646 702.0422 722.2368 723.3945 667.0639 720.4742 709.035 740.6826 749.4236 750.1733 743.9511 741.8082 690.2062 691.4131 732.1456 748.7716 754.118 668.689 690.3261 687.0541 699.8152 744.2562 683.9716 682.7399 686.8702 755.0018 704.6464 676.0515 678.5972 683.6446 693.7058 695.9308 719.8544 733.5997 709.0945 729.7369 736.2387 767.2022 755.0944 773.3206 765.1641 755.6469 737.5126 757.3939 777.7255 702.128 701.3408 713.5566 716.1678 710.0721 771.1479 728.8354 761.1373 714.1492 749.568 741.3797 731.0955 729.1668 728.5334 739.8552 770.1398 755.0716 831.0884 747.2164 782.3995 822.8714 830.2164 801.0677 832.1227 817.0948 811.5863 804.5978 838.7605 788.6294 813.8305 824.0717 831.7097 809.7902 745.9477 751.9184 767.3488 803.4848 819.6884 779.27 753.1533 752.1728 748.816 748.0748 771.732 825.0773 821.6161 
670.7675 655.9196 679.3577 666.9622 682.1274 665.7151 678.2697 677.3884 677.5999 678.9598 657.9459 674.9405 680.3306 674.1195 669.6146 680.3051 671.1373 642.7923 643.1626 683.0929 682.5272 678.6655 696.1173 689.5671 699.6071 676.126 686.1938 677.0425 668.4885 646.7905 652.5349 647.0195 632.8054 633.3572 667.5662 667.4792 661.7841 686.1415 669.9958 646.2536 670.2956 648.9871 641.7211 632.7297 615.0941 623.5841 630.2966 690.6936 685.3404 684.0262 685.9562 651.4316 666.1708 614.6641 615.8582 617.2296 613.6691 608.893 610.0198 611.9554 633.8774 662.8347 654.264 629.7419 632.4676 648.6052 645.9948 694.275 669.2054 691.3701 701.4617 701.7066 710.0425 710.655 710.3166 701.444 701.5649 714.8738 715.8 716.3779 702.9715 719.4236 721.7968 723.6373 723.5934 723.7762 724.4881 725.8636 727.5709 730.0357 716.5695 730.567 716.6426 689.4453 680.3936 680.9551 682.801 664.598 682.9542 665.7249 665.6218 665.9034 686.2856 728.2343 724.7086 731.6336 687.7418 667.5136 665.8348 663.362 677.9228 729.8804 662.6929 680.7976 710.3953 720.1412 697.1357 731.6299 693.1183 705.1986 708.9481 682.3516 755.0899 755.0896 693.2592 683.7303 706.3369 690.351 694.6892 706.4863 742.537 684.2839 684.3336 689.0747 696.4813 677.2768 684.2363 689.1356 690.2059 690.8604 713.3795 716.0746 745.2895 740.219 709.9868 765.7355 726.9504 734.5137 731.0785 775.573 722.103 714.4615 759.8856 724.3732 710.5967 706.8455 720.7537 717.4526 718.9688 738.4349 740.6051 761.1347 783.8401 726.4766 762.4861 752.8596 731.176 730.7043 734.8997 738.1475 745.779 745.8779 747.7303 764.711 811.6905 821.3148 837.9213 785.4419 775.6683 789.8947 804.31 808.2773 785.1254 811.994 763.6957 750.2949 747.0721 746.1105 749.1873 809.8783 806.2252 785.0945 766.0696 754.341 755.6067 766.8809 832.937 779.5071 819.2336 826.5056 
679.5906 632.5304 676.7106 665.7452 679.1628 678.2568 677.267 677.7975 650.2375 657.8632 679.541 666.6719 677.8747 677.9277 677.4101 677.545 679.1367 671.09 664.5297 670.7537 673.3279 691.6858 671.3546 722.7217 670.5917 654.4625 668.0373 672.9547 663.9313 643.0184 648.6527 647.1539 632.902 667.9057 660.6453 663.6396 659.5727 661.265 673.3249 648.4872 639.0432 690.8358 672.8087 631.136 646.48 656.6649 648.9651 635.5075 687.147 684.7589 693.0156 686.5842 629.0146 614.2463 615.2114 613.9964 610.9548 605.7632 610.6378 626.0627 672.9877 646.5543 633.9384 650.3124 644.5206 645.6666 648.3342 688.0547 673.3111 695.0483 685.0125 689.9927 679.6816 711.1112 712.2243 713.6002 713.6369 711.1443 712.8555 713.8396 716.6204 718.4429 723.9027 712.7486 728.0671 725.5947 725.4572 726.1091 728.8625 717.964 733.1774 730.6675 729.5447 729.4354 699.7075 685.7219 663.8597 665.7394 665.2329 664.743 697.4888 701.717 675.8445 724.66 724.3721 725.9718 740.7791 751.8329 667.6242 660.1345 668.605 679.2108 695.4739 734.718 743.0055 677.3633 732.0081 707.9968 739.7792 726.7272 687.9354 681.2211 684.5451 708.9233 680.8872 697.6739 681.6003 693.5133 695.2404 703.5411 743.3591 695.6315 700.4291 700.3893 765.07 685.1989 690.2798 703.7968 763.5417 702.0217 747.9446 702.6813 720.0598 730.1222 715.078 769.0142 771.8745 722.2097 774.1934 771.9891 720.2223 738.4673 763.2535 770.9559 785.5732 788.2206 723.3607 729.0649 750.0634 746.5568 804.3318 735.4606 724.9947 734.3801 775.7947 735.5994 737.5062 738.4057 736.4509 738.0696 764.0226 760.1944 806.6563 812.1656 805.7875 827.4316 819.1157 815.4542 765.7011 788.4009 804.2003 810.9011 812.6508 782.614 747.3713 750.1094 755.1328 809.5892 801.6738 805.957 806.8696 763.0848 818.4285 817.5909 786.8729 772.1211 757.1782 823.975 820.8506 755.0002 
670.3854 664.7365 680.2921 675.7465 677.31 674.378 665.8569 678.804 676.6762 677.3338 676.977 677.2422 676.7136 676.4225 677.1035 668.0934 678.8317 670.0567 671.0303 680.6561 671.027 678.3682 686.2394 677.7286 666.3752 670.8016 658.4539 672.3721 667.7122 657.4327 644.7646 655.1439 662.6902 660.9447 659.9705 657.0919 662.7307 666.5024 661.5834 663.7729 668.7363 638.1231 642.298 629.0585 666.6242 646.5577 685.6213 621.765 684.4017 681.0971 687.2598 615.6306 628.1067 614.3403 613.3341 608.1393 605.6923 621.0954 633.6372 627.2477 652.3094 640.5851 622.3372 638.7026 626.8051 631.8457 647.118 640.2322 697.5985 681.0726 695.7518 695.6407 706.7076 710.2816 712.6537 713.3798 713.2684 711.8171 711.2337 713.0936 715.8688 720.0214 717.2921 731.5881 735.5941 728.2361 725.3857 726.4395 728.5493 731.0832 732.5526 731.8238 730.6168 730.1032 730.1171 726.4644 705.3067 681.999 663.9579 677.1525 720.0235 682.4661 734.3442 735.4438 723.184 685.7178 727.647 734.38 658.2031 657.0086 663.8349 664.853 726.3032 716.6024 714.1284 703.5809 690.7106 753.8049 708.2947 677.1263 689.1696 708.0881 679.066 671.2651 671.4626 688.8051 734.763 693.3774 685.4174 745.5475 734.7441 752.6348 700.1271 744.4693 713.3749 688.191 692.7559 694.8182 703.7396 746.6947 716.8728 695.3293 719.6451 766.723 728.1221 719.9554 760.9888 735.3892 722.1951 774.6447 724.1621 783.4686 776.5193 741.1743 764.5992 793.7224 719.6603 764.7936 730.2684 730.4078 737.5313 757.7417 740.7397 738.1873 739.3117 756.4087 741.6436 751.6639 765.7075 795.6778 767.5395 815.7324 815.9205 803.4661 778.6461 801.9927 822.2821 785.5868 756.3851 747.4012 773.3845 806.2514 796.8163 811.379 812.4255 800.7258 798.9016 799.3098 808.673 805.5419 823.5281 754.5023 789.1283 814.0225 829.5621 820.683 747.6888 762.7153 828.9275 776.9512 
660.5063 675.9752 679.6368 678.6752 678.4063 647.5095 666.4076 677.8401 671.1016 675.6065 676.4175 676.9289 667.1049 677.3553 676.4365 670.5062 668.5554 678.959 679.5255 678.8131 681.3901 678.4397 694.9278 678.7664 635.6149 666.6395 669.3007 662.0994 661.1954 639.5643 663.1285 663.8306 683.7708 663.4633 664.5963 647.8611 664.9415 668.0706 653.5979 663.3809 672.4385 686.0845 685.7369 637.5099 627.6204 666.1035 682.1727 684.2234 663.9435 622.8162 612.287 608.3765 627.6448 611.2394 607.7 606.3533 606.468 631.1577 677.7554 686.6889 635.1509 619.5657 642.1465 652.0402 644.0915 628.4326 669.7249 631.6783 688.3682 693.9252 694.6696 695.6069 691.8834 700.0685 711.4736 703.23 679.65 710.5637 709.7745 714.3693 715.9822 717.4904 721.2 712.0516 712.1269 713.3052 725.0176 725.9335 715.1313 729.772 729.8268 731.1046 731.7891 731.1653 725.4573 719.8759 717.6299 719.2233 694.0527 681.0865 729.6055 729.4895 730.4446 735.9382 694.3708 676.4721 -9999 745.5114 662.9191 666.9143 665.8698 691.6323 678.7725 738.4152 690.6995 722.1613 689.1216 715.9041 702.1407 686.8305 667.4586 668.9349 688.4777 696.8372 706.6362 679.9841 705.2606 741.3084 714.0755 699.6041 693.6481 715.4897 690.0022 701.1286 687.725 689.9557 704.3983 715.6358 701.5414 699.0654 703.372 711.5899 703.8372 702.5878 726.1783 708.1232 712.3083 723.73 723.6516 735.2364 735.4282 754.6445 747.9398 745.6279 757.9722 744.743 745.3705 785.5333 748.3715 739.0103 743.2888 759.1459 751.2825 739.3842 737.7141 759.4595 770.9213 808.0055 819.4184 792.6761 806.7999 797.2732 773.556 758.7117 767.3481 804.4108 762.718 739.9287 746.1377 758.5616 797.7211 801.8558 805.8295 808.509 797.6064 810.499 792.1891 810.5286 814.5593 787.8674 786.7654 755.6335 832.7911 768.326 822.7123 821.4437 764.6122 745.0587 753.3027 800.4128 
677.9118 680.2068 664.1045 650.5799 663.9017 679.1883 676.9516 676.0916 664.3035 676.565 666.1796 667.4811 678.9086 671.5837 677.1835 677.3802 678.3202 668.4827 669.4753 679.5318 696.7247 691.1045 700.761 664.5184 660.2167 664.2916 659.6933 652.2065 663.4677 652.7311 666.2799 662.9663 666.0875 648.6729 661.4373 661.5278 651.4283 663.7004 653.4107 671.8561 685.749 683.7343 680.069 662.6052 662.6406 663.6367 681.733 675.8824 640.926 611.0139 608.4268 606.5306 605.5496 606.014 604.0528 605.2856 609.034 614.655 619.1381 622.6238 617.7308 620.0352 651.2117 -9999 638.9733 625.1799 637.4623 658.6771 644.8631 665.5839 690.5682 694.7648 672.5643 681.6594 696.0847 691.9277 687.1494 707.0502 710.2385 693.2982 645.4008 667.208 719.0833 718.598 706.4393 709.0114 722.7651 725.1932 725.1656 726.4539 727.2835 714.8612 726.4254 719.1257 726.0756 718.7416 734.6422 705.9719 697.0655 698.6393 729.2974 728.0023 733.601 742.9969 677.4699 699.2773 716.7546 711.0789 679.357 681.0421 669.3208 670.1678 731.2805 717.5184 726.9851 676.7925 683.2277 730.4948 753.4693 700.0514 671.8403 689.746 679.9468 705.3882 691.8861 700.6462 731.3212 682.2408 711.8818 709.9065 692.3989 746.9752 766.0791 694.2034 743.5851 767.3209 719.0914 740.7473 721.42 696.8712 711.1415 769.2224 713.7701 730.946 747.4687 709.0361 713.6923 755.61 774.668 745.564 754.8154 723.108 782.3857 789.2909 752.1049 741.4031 736.981 792.6754 797.8079 771.1265 809.9014 745.1928 772.4321 763.7282 800.1172 796.0074 806.3965 762.3766 743.9124 742.9752 774.4113 801.0889 756.4808 743.9641 794.0616 774.8795 741.1459 737.1666 749.082 794.1558 783.4229 798.085 792.3808 797.9175 810.2232 809.3122 810.1937 811.0936 814.0267 816.7068 806.3634 772.1656 764.9663 823.2606 809.5056 818.1284 759.9924 745.4153 753.5534 789.5348 
679.0621 658.2966 677.1277 663.0594 674.3602 664.126 676.3786 675.7773 675.1869 662.9011 676.0991 676.5017 677.0919 677.6722 676.8279 669.3968 670.9741 670.5029 683.1764 689.208 693.9894 689.4202 705.2366 692.5679 686.2595 668.9444 670.2652 661.7698 654.6676 658.3411 658.6833 659.0971 662.7424 661.5671 659.358 658.6265 656.9918 663.2557 664.8505 667.4929 665.3196 683.1249 679.9771 677.9247 678.5341 680.0125 661.1478 633.2083 606.6231 607.3833 612.2943 681.017 677.1257 602.3214 602.6262 606.7856 620.1779 620.1567 631.0762 619.0944 632.9506 619.5872 -9999 -9999 -9999 620.8928 643.6254 636.0747 696.3171 692.0322 690.8781 693.0168 680.3857 675.2594 691.6177 702.7379 702.7513 705.1843 708.9883 715.3638 642.8441 651.9595 654.402 710.8981 703.7901 661.2186 722.8208 723.4199 723.1529 651.8538 659.625 663.447 713.7432 728.1944 729.0064 708.131 719.0702 732.3386 698.6112 716.9321 733.8603 669.9028 737.5709 738.8157 679.6987 698.0026 726.137 701.5766 704.0938 674.4647 684.8625 688.0209 678.3751 729.0881 731.3889 676.1188 682.5262 685.347 684.2744 680.8245 706.6519 702.2494 694.5368 695.6097 678.6257 690.7138 692.4156 742.9722 698.0262 714.7146 707.3858 751.8607 752.0278 686.7091 713.6384 772.5297 694.8715 761.7504 706.6302 714.72 735.2843 716.1315 761.6468 732.6489 771.2548 774.8583 765.9796 746.047 749.5726 752.2223 758.2754 788.0321 759.1664 732.4271 755.3455 744.3026 743.0919 772.9923 787.791 740.786 753.2004 739.7978 755.5358 763.1791 764.5425 764.3738 740.5095 769.0126 737.3625 763.6884 821.0388 780.4313 752.9633 800.3724 805.0463 739.7193 750.3591 808.185 792.1639 758.5056 733.9478 758.9153 792.7187 808.6881 809.5865 800.7276 768.1099 816.8755 818.1066 819.0864 819.0224 822.5947 772.7061 818.2136 819.4655 814.9496 821.0396 804.6654 807.5868 781.2407 
663.5166 663.2122 664.0847 670.701 677.6126 664.7644 676.6984 663.5269 675.0756 674.1157 676.8341 666.6858 680.9738 669.6335 671.6031 683.351 682.6063 688.9147 676.1308 687.1638 696.9861 697.6469 706.3231 648.0219 659.0995 642.4589 664.0728 648.8629 653.6932 657.3652 653.6643 659.4065 664.287 644.3573 659.3143 663.9786 662.2984 685.1299 663.4182 668.7332 686.3192 664.6927 681.1003 679.1101 658.5208 619.9731 608.5486 608.7985 605.3815 605.4418 623.6211 669.0151 669.5428 615.8351 606.8411 627.7202 658.4213 632.3116 685.6726 682.2957 632.4588 -9999 -9999 616.7346 622.1786 620.5646 624.7972 623.881 644.5361 662.2258 694.5563 695.93 689.2614 688.0323 699.2504 702.5742 703.7133 656.0455 645.5921 670.0707 715.6125 714.4946 716.0948 665.5981 666.1313 673.1862 705.3463 718.9782 718.7641 645.8254 658.1796 664.933 652.0945 653.751 695.3763 701.9393 710.0522 730.2078 731.8254 731.5687 734.5304 736.4723 734.2604 736.3589 691.747 682.4584 682.8338 717.9615 706.4272 697.289 701.0704 675.6401 668.5251 706.3129 679.9809 682.3719 685.0518 698.9874 709.7664 690.9037 728.4739 696.5597 698.4684 712.4719 691.2109 686.2273 737.8548 744.5676 701.3233 714.0121 756.9095 755.0814 754.3332 757.5279 705.7511 772.7679 719.6714 756.7871 725.4553 709.3835 747.4034 750.803 762.4695 716.2353 731.4908 730.385 724.892 774.7015 717.1901 744.0337 770.9032 775.1818 785.2436 730.0334 775.7365 756.1107 787.2973 749.0626 760.2976 796.3071 735.4191 738.2437 747.199 792.2987 788.9219 744.0782 753.4144 737.2051 735.8181 746.08 773.9882 765.9196 796.7656 794.4749 784.3845 791.6193 765.7965 788.9528 787.8021 742.0943 730.301 755.7892 800.0764 774.8613 808.5057 814.8691 747.9766 784.3972 806.9245 820.9926 821.6846 822.2273 822.0154 763.7288 814.2364 819.0168 821.4766 802.3774 786.4132 826.6339 
677.8612 677.6439 677.4044 676.4374 662.9786 664.0628 674.7152 674.6177 673.3459 674.1642 673.8904 675.484 671.2383 671.0832 681.0467 688.1077 683.2894 688.2557 691.8456 669.7847 679.6459 698.2801 682.9529 646.9256 668.5536 678.8321 658.1057 647.2347 646.825 657.1585 657.2928 670.2093 662.9984 662.174 663.1251 663.796 685.178 623.2921 682.2671 682.5402 682.9178 665.3686 674.0746 666.2186 684.1885 608.7527 608.1827 607.5773 622.7229 606.6296 611.142 622.9353 609.8499 604.779 611.0394 637.1055 658.6623 680.0665 660.4785 680.4034 663.0745 635.7594 -9999 -9999 616.959 622.7532 625.2947 633.4857 627.6399 630.1545 651.2114 697.2914 655.7767 697.1187 655.1871 635.91 660.5308 695.4667 649.1755 658.3983 679.8577 710.5328 711.4404 715.2935 703.1482 705.1435 715.3635 644.7238 666.8212 705.5285 649.5485 704.7755 651.3384 654.0242 697.1421 699.9203 706.7246 717.709 730.2882 732.7965 736.0243 741.8441 742.4688 733.062 688.7928 705.8019 691.6715 693.4895 758.0033 708.4755 708.5643 721.1308 675.7209 671.4209 681.4708 684.422 772.3001 701.1356 690.6841 687.6209 685.0613 687.924 683.6666 723.2118 745.4434 704.1399 704.8215 745.5582 709.4283 702.5715 742.7458 743.4467 755.3011 758.3016 722.0505 751.6996 751.908 695.1871 697.5922 709.0355 769.7679 725.4095 763.7869 766.6453 777.342 738.8268 760.1325 763.1995 723.8881 720.5459 733.307 782.3174 798.6373 779.2225 791.6611 793.9266 807.8546 749.9787 753.6971 800.4371 753.8304 734.8536 745.9344 799.1065 769.1302 803.4542 760.9235 762.5093 741.832 736.0024 767.4506 743.3471 753.7032 773.2038 791.7673 796.9167 789.614 776.7999 737.5887 745.8546 728.9774 744.596 800.775 793.4896 796.9736 813.0195 766.5173 777.736 802.1132 823.7759 823.6107 829.5368 822.4282 770.2407 778.8761 812.8107 820.1321 823.5721 795.8513 774.7108 
675.1598 675.7786 675.8348 675.9936 661.3864 676.228 673.5352 673.2492 673.7523 663.0364 661.8 664.9031 666.9746 685.5731 687.247 691.0585 687.4761 693.165 701.8301 687.6749 707.6276 703.5327 638.0468 685.3932 682.0305 671.679 663.1927 670.3989 666.4847 661.7788 677.0989 666.0981 671.3452 686.2655 682.1945 682.9962 680.7817 681.7575 694.3328 661.0836 672.8849 681.846 672.4208 685.1395 633.9698 616.0587 608.0226 609.9855 607.3416 605.5603 603.1179 605.0234 604.094 608.5154 645.2789 621.8056 678.7303 686.6264 669.2701 681.9654 630.4421 633.5077 656.5947 623.7229 -9999 621.7435 628.1731 630.0259 634.1258 634.8649 656.9616 696.9644 699.4825 699.6603 697.5896 633.7201 669.1732 706.3301 636.473 663.1674 704.8976 707.0759 710.5961 711.1845 727.629 662.2098 644.2111 645.1207 647.6301 650.4915 741.2252 735.6177 680.3025 655.7457 656.1731 672.1839 680.4857 728.9474 732.5361 737.5342 740.7932 734.4797 754.0212 718.9661 709.1557 751.8762 696.8623 686.4874 699.7662 744.6094 726.6133 703.329 689.1239 672.2082 681.5 695.3879 736.3961 721.0591 725.9299 683.9866 676.2552 682.4727 702.9641 739.9461 715.5233 692.3137 692.9617 694.3353 694.2731 692.0731 720.7991 720.2029 706.7298 721.9918 772.9407 774.9557 750.8147 699.6278 736.7551 725.1693 714.1635 746.6137 761.6259 763.8771 777.2989 775.0686 738.1788 751.6977 756.1122 737.2737 755.3712 791.7654 806.3555 793.8287 797.7786 767.0177 760.4636 745.8979 743.8915 786.3364 783.4835 743.8373 735.7067 787.8429 785.7 769.2601 759.5667 752.0284 750.6317 777.7542 734.3898 741.7444 742.3731 777.1229 803.3625 784.6533 755.0033 734.8923 719.2792 722.559 751.855 738.1038 798.4084 798.2049 805.138 795.8722 765.5824 818.2047 817.8498 830.6077 834.1617 808.6767 822.5563 824.0631 774.41 819.0917 821.5119 822.7366 820.8374 839.4434 
673.5883 674.6133 675.3521 675.0716 660.3986 673.9779 675.1969 672.3878 673.0886 673.6 674.0862 679.3727 674.2631 681.4688 673.666 688.2678 692.3768 701.7626 713.639 709.7647 701.3748 693.5471 688.1783 666.4716 654.7494 668.9221 682.5032 672.3491 656.5764 670.0321 667.0718 658.5868 667.358 673.2791 663.0555 683.5378 682.2405 683.8506 682.2494 660.7452 684.5912 663.6488 641.5001 652.5342 637.1489 610.1978 610.1372 610.1937 604.7257 613.9313 605.2021 604.2939 606.8517 615.3232 619.3984 692.1461 689.629 670.8784 692.313 632.5428 682.0181 624.9313 621.9847 622.5881 627.7776 -9999 632.4536 635.1188 644.0285 637.5878 639.2103 697.9195 691.0585 698.0915 700.8785 658.269 668.9358 694.9557 674.4847 690.6419 640.9193 644.0967 683.4644 675.5405 644.6601 640.3187 642.577 647.8837 649.9 652.9109 655.3536 656.2714 681.0275 675.2974 678.2375 661.2565 678.6561 691.8279 680.7637 677.1629 701.7819 742.3847 781.8364 761.5303 741.7134 679.8607 720.0598 706.5085 750.0867 759.9059 754.7353 709.6119 673.7664 675.3405 680.1094 684.199 708.3099 707.9078 713.6152 675.6829 696.7198 706.8342 752.8592 693.4723 691.0729 705.3549 711.847 696.4998 710.3646 695.8721 693.0907 694.0839 694.176 694.4828 722.5475 702.6211 764.6118 780.4099 698.6446 728.1244 722.0915 713.9026 735.5431 735.4684 776.7545 783.2689 730.5984 751.3296 740.9069 773.1486 768.6177 798.0199 802.0078 788.5199 757.0099 763.722 753.7975 760.3643 791.4822 738.4697 789.3182 742.9934 738.8954 767.134 808.8884 799.8663 799.8177 743.2231 741.0526 734.4526 732.149 790.5615 757.8008 744.7588 777.7523 799.9954 754.6952 730.6859 734.1725 719.023 728.4319 761.115 774.2962 742.5975 747.4001 811.9498 773.3531 809.7795 815.7448 827.4384 822.9228 823.2803 786.3922 751.0683 823.4172 819.6952 822.3554 822.8782 836.6295 826.1634 
673.1788 675.075 660.9438 674.6729 669.7854 672.4864 671.6291 672.0701 673.3349 674.5293 670.0754 675.4474 666.4879 676.7705 693.0124 697.9843 696.1326 708.6113 717.4621 711.9483 700.9415 692.7986 664.5259 674.238 668.3139 681.8412 698.4717 671.3632 649.5269 663.304 673.6946 664.3353 681.2451 685.5652 688.6753 674.2023 645.2132 631.5522 665.5991 666.7176 632.9033 624.428 613.3641 613.0375 609.9521 610.4686 609.7435 610.5177 607.1678 618.2476 644.3439 628.5369 634.7015 631.4996 632.6191 671.2221 693.1943 693.5799 685.0537 639.4489 619.1064 710.3746 645.9623 650.4752 697.3636 649.4143 635.5954 640.3674 642.7075 641.8977 642.3583 639.066 682.586 698.633 685.053 667.1804 666.9393 656.0544 716.1563 680.4912 705.5483 662.213 676.2051 643.4153 641.9701 643.0774 646.256 649.6321 651.6627 654.9664 694.9072 739.28 686.0081 702.4594 666.8652 684.6487 727.6782 725.348 707.5074 679.7505 716.7117 768.7687 763.7213 763.4055 719.4706 740.9033 718.8923 680.8347 739.422 750.5983 729.4335 720.2361 684.7687 678.2902 676.5903 680.9397 695.4454 692.9696 710.2884 687.5629 703.0774 713.2075 756.3665 761.4476 704.6294 694.205 730.2684 695.8035 751.9587 746.8525 774.0253 725.4056 725.394 768.9069 715.9729 690.7635 712.778 715.4578 703.6464 712.847 756.1824 724.3267 760.6843 773.096 765.4232 747.5449 743.2158 751.0884 739.7485 744.5494 785.5844 761.818 783.4764 760.4315 737.8226 752.4702 739.1299 755.1494 761.6689 772.9214 796.0419 738.3714 733.5189 757.1318 734.6439 766.3211 800.2981 795.3319 758.1673 751.7833 735.0464 790.0068 726.7103 738.4209 788.711 794.6628 796.7858 736.9692 756.0816 733.3112 770.2399 727.9316 713.9426 721.4896 728.4357 807.556 824.7719 815.97 826.8223 811.4949 825.3074 787.4957 760.7275 769.189 806.0231 820.8809 822.9634 806.475 832.0493 821.2808 
660.6556 659.9756 675.6241 673.3939 673.0282 659.9843 671.9286 673.0648 663.8372 664.6788 666.2237 668.2784 670.3537 690.9781 701.5294 709.7628 711.5784 713.2847 708.166 709.0964 700.0079 678.6082 653.6659 674.4995 684.735 671.9149 668.1826 677.2038 671.6898 682.2916 672.262 663.9094 672.1185 671.7065 697.3141 688.8705 660.3212 647.3058 682.2432 684.8649 615.8743 616.2802 612.5103 610.0413 609.9493 606.5929 607.2281 610.2047 608.7924 606.5101 607.7845 635.4329 633.1672 625.6768 652.2214 672.3561 694.5169 696.526 694.0699 636.1647 632.0748 635.6498 622.1337 624.2693 651.7405 698.2237 645.4617 667.0696 715.2186 655.7388 641.1102 646.0684 694.0078 689.9986 746.4297 685.2425 664.0797 670.3436 699.8046 708.1168 707.1854 656.2012 706.002 646.6685 646.8503 651.3514 651.6106 651.3726 651.4721 674.4941 719.2731 724.153 681.9 672.926 666.4794 671.1986 690.2729 667.5969 723.3688 780.8542 696.5967 740.7886 705.5579 680.7296 682.0067 700.2214 739.7422 737.793 731.6223 690.1262 682.6376 709.2802 764.1837 699.2902 676.2534 676.3672 681.3022 681.7759 688.7239 684.478 706.1062 693.6156 730.3075 704.8183 697.076 723.5832 758.4691 718.9416 709.5218 758.9793 732.791 726.3867 719.5273 707.1002 687.886 695.4247 729.932 773.5695 722.2408 759.4718 720.8398 733.6816 742.9642 742.1874 760.8991 762.2642 767.5602 775.0498 766.447 757.2492 767.6916 772.3061 803.4902 772.8931 749.5645 796.3682 786.8763 802.2391 784.2717 799.5958 802.079 749.2319 751.2172 732.8039 746.1387 760.7156 752.4575 734.639 760.5752 787.6754 766.4877 733.879 726.5424 722.3733 734.0696 736.4327 787.0037 784.8271 791.1086 726.9195 711.2744 708.0503 728.8609 729.8755 729.5973 773.4693 811.3 824.5215 823.8719 827.0792 806.8359 768.6609 770.1641 820.6968 820.8086 820.4875 822.2 823.3315 829.3901 775.2327 
673.4591 675.0957 660.3503 670.0134 663.0605 673.9911 672.5035 673.019 660.101 677.2018 657.6729 658.5069 666.9367 686.4036 708.5932 712.6572 710.7416 709.0485 702.3174 666.6489 700.8878 694.2359 693.2126 658.7905 655.6932 722.6863 674.6042 662.3057 669.7993 661.548 654.054 671.4773 663.2263 700.5876 696.1832 686.835 676.8517 633.2345 611.0129 611.6085 614.3211 614.4638 611.2438 608.9828 608.4229 605.4304 606.3685 609.0436 610.0032 610.5307 623.0994 637.9407 636.8385 688.4413 644.0481 676.4086 700.3293 634.8006 641.7519 637.8075 620.5704 618.4263 621.7817 635.9896 650.3713 753.6715 686.6116 690.3307 655.5199 643.7778 643.8237 677.1521 687.2798 683.9563 669.6999 668.0679 667.8752 684.9067 676.6192 682.1912 680.8023 703.0927 675.2371 655.0172 652.2236 654.3986 657.9431 655.7112 710.5945 677.8449 681.6819 700.1726 683.2208 666.2561 668.6215 673.9815 682.5328 702.785 701.7055 674.3465 681.8817 685.5372 676.7072 678.517 678.9518 685.7337 690.8759 708.8276 693.3499 676.1068 681.1622 728.2164 764.3644 736.2844 686.349 671.9763 681.8828 684.4633 682.7286 686.5877 693.1044 700.1161 757.6894 701.8831 696.8944 734.0338 726.8262 697.96 704.3448 704.1012 700.6197 698.1022 694.3076 696.854 693.7669 714.1187 702.1681 747.7692 762.1352 775.0488 732.2911 755.3579 798.8481 796.468 770.8432 760.3228 769.7099 736.05 736.7004 786.3967 790.5463 797.9603 802.8965 772.7046 796.4815 795.0381 785.1763 750.706 797.7461 795.8113 764.2964 757.4907 794.2603 765.2206 788.1539 813.7566 785.2277 762.1649 741.7775 787.3679 783.1851 750.2144 731.9267 724.3126 715.3566 717.4451 732.1036 793.0821 733.553 718.7714 716.9511 713.1701 739.8589 723.1934 733.4176 774.6174 823.0527 822.6624 821.1265 821.9727 809.4562 812.1078 770.7582 820.7455 806.4446 818.8511 822.681 822.8992 828.7969 842.8327 
658.967 669.1763 674.067 673.2368 679.6425 662.7526 668.5753 662.373 659.0921 670.0239 677.993 672.6316 696.4086 706.1571 707.2961 697.8663 691.1071 617.894 680.5081 643.0873 695.0613 677.1083 638.7568 618.6744 683.5214 633.6143 637.4553 658.3101 659.0609 668.7228 680.2739 672.6706 675.8876 689.5406 685.2296 682.9399 672.948 622.8471 644.2024 633.983 627.553 612.4826 611.8806 605.3546 609.2505 606.3013 604.4107 607.5936 613.2773 617.7577 637.103 633.7188 690.9283 650.8438 650.3817 647.1694 638.7269 653.3286 627.7061 623.6247 621.6946 638.4481 651.0703 659.1003 678.6575 690.2341 689.7435 685.1856 642.9321 638.3256 638.5335 671.5814 679.3929 681.1031 662.7862 646.7075 692.0911 694.5751 706.2411 674.0614 660.3818 653.9222 665.3978 710.4962 652.142 660.4664 663.0941 670.1777 685.1316 659.8771 662.7515 678.2734 739.7604 664.3551 668.6873 671.8773 686.5322 709.5965 656.388 666.1594 670.067 665.9522 669.4353 674.432 688.3146 698.5995 680.7034 682.157 742.3628 739.4464 704.2675 715.8911 715.3599 765.1821 714.073 679.0934 684.4243 688.0947 689.6896 693.6689 704.4178 741.0217 732.7784 706.6413 694.1229 703.0167 698.3539 699.4076 702.076 709.2411 714.6323 710.5504 712.2452 694.9527 718.097 758.9822 745.7969 722.684 772.5825 747.8102 773.3309 766.8882 723.5359 761.3262 770.3418 762.4639 779.0434 776.9519 770.1097 775.5568 745.3249 764.6555 796.4418 787.8725 787.1526 795.0465 797.6113 756.9723 798.8524 803.9236 736.4767 751.6803 759.515 763.1569 787.7322 761.5733 732.0345 731.1618 745.1816 791.6989 761.9197 766.9717 728.6189 750.5198 712.5212 712.0624 724.5128 720.1116 718.7428 716.9932 714.7325 719.0713 721.1811 737.2673 758.475 808.4629 823.532 822.596 820.9316 821.2878 823.2506 805.9835 823.633 822.2602 807.5096 821.3906 821.9859 823.8759 801.1019 763.4457 
659.4857 670.8625 673.6555 673.5595 673.722 674.7265 670.2177 670.335 676.3843 669.3097 693.5976 705.3231 698.515 640.2078 671.2142 687.1551 655.5788 691.3574 667.8335 672.0736 655.3339 649.0325 680.7587 655.675 660.016 686.7467 657.1541 664.128 653.4074 627.1928 695.0732 678.6132 652.2536 657.4005 664.2813 645.4762 668.019 626.9254 671.725 681.2517 680.0122 623.9967 607.8425 607.2806 605.0859 602.7233 605.1072 609.9727 616.7061 622.7899 623.965 627.9919 658.2256 635.714 631.5267 686.4486 692.2338 677.7171 629.1391 627.854 626.4329 634.2362 683.4584 678.129 658.0484 697.9432 665.166 661.1793 652.6286 639.0975 653.7443 655.4342 656.2471 696.2711 709.2405 677.678 705.2746 702.798 710.0475 703.2792 647.2996 664.4111 665.1507 697.3192 679.6213 678.3057 709.0129 731.3463 681.1939 680.6254 661.7704 665.1729 665.4525 665.8787 699.1782 665.2246 664.4142 661.8674 665.3657 664.6598 665.6786 666.3079 675.8508 724.5724 719.1089 714.2786 711.3785 686.3205 726.6498 746.8394 696.8113 705.2 690.2404 692.8194 726.4186 681.6194 688.1762 692.6093 696.0984 700.4742 726.6246 743.156 756.0128 767.1176 719.6985 698.516 702.6655 703.7847 721.422 712.7161 704.0135 762.9844 703.6453 712.6681 701.3766 741.7972 697.8895 700.152 749.1331 736.0564 764.1392 768.2084 757.574 741.5379 772.5975 780.158 734.3853 747.9368 766.5642 741.9669 795.4164 791.9237 796.4429 793.4561 795.4359 793.9615 796.6174 852.2028 799.6697 744.3272 758.6454 749.0061 784.2867 757.6857 748.6082 786.4039 745.9283 739.8461 735.7628 733.3281 730.0704 748.3381 730.9683 725.6194 719.9122 717.2768 730.0587 717.8843 718.0361 724.8644 726.8129 724.2728 732.0688 794.5734 813.2038 812.055 823.9156 822.9055 821.0949 821.3817 823.7617 823.6591 823.7103 823.9983 807.973 821.086 822.4279 823.9933 844.1597 822.5383 
671.8632 672.7392 662.3696 669.7009 662.5768 670.667 670.0756 683.1675 665.6913 666.6567 645.6097 645.852 648.8489 637.9235 627.7977 628.3458 653.4388 691.9735 653.0563 687.3048 705.3845 677.8303 692.777 692.6241 688.8423 678.6214 641.3936 692.5709 632.9218 632.2211 634.3331 657.2673 621.1252 615.6077 652.8778 656.3075 682.2692 654.2043 641.2086 677.1842 637.1151 612.3316 609.4155 607.2727 606.354 605.0315 618.2809 630.2668 659.6715 625.7187 626.6739 630.2653 642.8314 650.6848 644.8478 643.3514 675.5261 659.2164 630.496 629.306 629.7437 630.3499 650.3336 676.9219 676.0216 644.0281 669.9461 656.4175 640.3063 716.1736 712.1794 670.4708 665.7523 678.2498 673.4655 667.7938 675.7134 727.2195 654.7573 660.1964 700.8239 716.7954 698.6168 710.0506 740.6893 660.9024 685.7391 698.2374 705.161 679.4479 667.272 729.0618 684.7422 690.1841 668.2571 682.97 662.871 662.3691 666.7556 677.9386 682.9314 690.1546 690.0336 690.5372 692.4815 719.5516 744.2481 679.8536 706.5568 749.489 692.9496 691.0174 684.5719 680.0867 689.265 710.0895 692.0538 700.752 711.7007 718.6221 742.1347 798.9809 784.7719 775.1934 750.7572 748.5807 712.0812 708.2317 736.5459 695.7827 694.3921 703.6883 715.5127 701.7317 690.2475 689.3786 683.4996 689.3517 703.9652 746.3947 774.8089 785.2945 768.9399 713.7853 712.5765 763.2631 767.1229 724.0579 772.2432 759.333 736.5561 789.4967 803.2799 789.6173 798.8487 790.9792 801.306 829.3464 778.5743 754.569 763.3621 796.3732 795.0617 795.7688 742.7255 742.4717 745.309 777.1473 758.1118 781.4327 753.8146 755.834 728.4851 739.8171 738.6606 738.7705 733.4424 718.0405 719.4229 722.8936 729.3677 737.5002 748.7833 762.5839 796.5426 814.4839 801.6003 803.2074 818.9634 775.4135 818.7525 812.3422 827.1622 825.5013 825.1818 820.8419 804.2866 803.3569 798.5739 822.5428 
673.5033 667.7706 675.4961 667.988 661.8091 639.1577 649.8961 717.6184 708.7719 647.4343 630.014 641.5516 688.6552 626.4282 628.858 630.6312 642.3104 667.4186 645.5925 668.1002 632.4061 697.9614 691.8211 679.7274 678.3098 632.8044 624.875 635.5468 646.1088 613.4968 630.0057 675.0546 662.5211 685.1426 688.5623 645.2526 632.1783 617.892 629.2038 612.5726 614.4847 613.4948 609.8607 631.5413 630.5232 645.5115 662.0009 693.7109 634.7283 649.0086 630.0121 632.838 635.5402 680.2107 678.1422 644.2749 645.3292 694.2753 636.2687 628.3264 629.5087 629.5945 662.82 653.1215 685.5093 686.9896 636.149 639.9645 674.7412 657.2245 664.7369 690.8938 668.8979 647.0428 669.1183 708.5728 705.4659 671.5184 678.3522 677.0956 717.3889 682.8992 673.6946 678.7731 666.9915 665.6339 709.051 750.1054 689.3672 687.7117 671.1442 671.2863 680.3522 667.5331 666.288 664.0543 666.8939 676.8043 687.1843 673.2914 672.3948 683.3173 667.3316 666.0179 679.3488 710.1679 694.2383 699.6268 719.853 687.5049 749.4807 738.418 674.53 683.6564 688.5263 722.0249 767.5541 712.4313 754.8301 760.7046 784.1125 785.1396 781.6675 768.7676 777.7538 769.2162 757.603 727.9097 705.5689 696.619 697.0363 724.1264 775.0135 695.622 691.2551 691.1906 684.7733 684.8685 690.5356 749.5458 762.9382 765.235 727.2289 709.9404 718.4444 773.3341 762.4058 752.2455 738.7327 733.3184 738.6749 764.3406 818.5433 798.1718 805.6558 804.0587 746.9505 770.5928 790.1652 773.5573 765.2195 772.1625 764.0771 744.2197 764.1805 733.3333 740.0352 789.1099 752.4945 750.381 744.512 747.8829 790.6598 807.0848 795.4643 795.2767 746.0562 724.3694 727.0106 744.1679 743.9495 772.3162 785.34 764.4279 786.0168 820.6151 794.2 803.0762 803.2216 777.3988 825.9796 813.688 820.8555 808.1299 810.1912 819.8367 874.3176 822.7064 834.3552 837.1102 
673.9045 638.8886 674.8095 652.0625 656.0143 673.3845 680.9988 685.0316 611.3264 631.7703 677.1349 654.5111 679.2173 674.2117 648.9684 648.7902 659.3793 639.1088 668.4788 667.5432 675.8735 663.4324 655.9156 659.4814 641.3576 632.9896 616.7496 664.0505 639.6292 610.1021 639.9384 656.9633 658.5674 686.1755 626.4138 622.4688 652.7877 671.3241 611.2539 621.7322 648.8879 613.124 612.4813 631.0292 693.9724 689.7029 670.76 669.0704 697.8862 653.1817 634.1113 634.8171 632.9742 683.4916 702.3499 646.0887 635.262 635.5781 632.7039 630.7624 630.7417 647.256 648.2411 638.4339 637.0105 657.1221 638.1565 683.9805 647.3637 716.796 705.6367 711.5256 716.3766 678.873 688.5798 709.8203 699.3099 706.7562 673.4349 721.6068 720.4352 701.8076 672.2249 673.6299 684.5745 720.7628 688.7776 750.2621 696.208 687.8341 705.938 672.5499 669.0919 697.3699 664.3968 668.6688 675.4248 670.1853 667.9767 666.5189 660.7714 702.5281 668.1848 683.6423 667.327 690.3439 735.3998 750.3239 739.2573 748.8726 736.4131 733.963 686.4689 693.4889 755.5022 693.3715 699.8204 734.9038 779.0504 802.4085 790.6613 809.5983 809.5178 788.5989 778.0954 810.2092 785.6622 788.7205 731.1432 697.0656 716.9011 700.6558 758.9424 717.349 695.4858 695.8535 689.3217 694.0092 696.6799 713.0131 733.8353 755.554 718.4886 731.4244 786.8504 730.8821 732.0266 768.5555 733.3843 733.0406 738.8893 779.5545 815.5809 823.284 818.3405 809.2343 792.6006 793.0125 797.8064 775.9515 763.2128 780.5066 750.2556 728.9251 732.2057 732.4147 732.2258 746.8665 741.6282 724.4432 725.808 789.7405 747.7142 745.3965 751.1511 791.4082 791.1298 743.7075 743.8773 775.7518 769.2162 782.6122 779.2738 755.3584 750.9005 768.9999 760.4885 738.5648 812.3457 762.4526 781.1637 813.1774 814.1533 825.8721 823.1758 818.7153 821.2018 822.8571 842.7879 858.5793 
669.8334 671.5044 658.7195 688.5981 722.0418 697.9462 678.2486 610.261 614.2457 640.4604 672.2885 687.148 651.73 692.6277 694.7302 670.238 661.1568 676.6602 679.386 685.5728 673.7811 711.9071 644.4818 682.1258 632.3338 664.4203 663.8565 667.5602 635.0438 618.5985 619.7255 669.3514 649.0184 610.6411 610.6567 612.61 664.7021 663.6688 669.3385 690.1196 614.6063 627.3352 614.5577 619.4747 622.3668 626.9841 628.2021 696.1701 657.1106 627.6912 631.0724 642.3689 637.5504 636.7287 658.5552 642.5182 637.0426 636.671 635.4687 632.9971 632.5277 634.8028 635.5762 637.1805 640.0042 672.1863 699.7632 720.2723 654.9548 674.571 657.3524 700.6974 662.2665 697.6553 720.1683 698.4191 708.1275 679.7386 673.6662 678.2499 726.9913 679.0571 668.9061 670.9537 688.5317 732.7424 676.5926 733.6621 689.3651 671.9301 762.1299 669.2964 670.4862 669.5851 661.9661 666.8273 666.6806 670.7213 684.4616 689.2701 664.9482 667.3234 684.2181 695.5065 690.2502 689.2531 703.3868 695.693 742.5483 744.8997 708.5611 740.1421 748.1523 725.4902 709.2618 747.9196 758.9055 758.6926 801.6253 811.4918 776.7135 803.3018 772.2791 806.8231 817.2731 768.0773 804.6693 791.0976 740.2667 770.2745 729.2036 710.1016 700.0456 745.6982 698.8647 700.056 703.5208 699.204 707.8137 710.7746 761.1424 746.2462 723.8575 726.8186 730.7269 713.3295 753.8991 734.0861 725.3137 734.0187 761.4434 783.066 788.1221 821.4916 787.3503 802.5287 800.0724 787.4987 796.5256 794.9531 793.596 790.2944 768.7983 775.9327 766.6039 764.5662 731.9669 792.8336 730.243 719.0233 729.2921 742.819 736.7304 749.7499 788.3754 788.0573 756.6553 736.9091 754.2166 788.633 811.7384 814.9402 758.8739 766.0026 749.6555 738.9643 727.5113 730.9482 742.3835 768.4741 807.8945 813.8215 831.8251 829.2482 825.351 819.7068 822.2813 825.6111 843.9401 841.5602 
686.8409 658.1371 669.3728 673.3432 650.3451 658.6871 620.7339 613.6949 670.918 669.3393 668.7549 689.3275 646.7448 646.7238 646.3926 654.7789 636.7173 636.3208 699.905 686.4188 716.9326 676.8362 681.5813 675.1532 648.5627 657.3575 663.6586 670.0825 635.805 619.0364 625.5154 640.2496 624.2221 609.9742 611.5829 610.6012 611.2489 685.5198 687.9934 653.3694 618.3088 620.4362 624.8781 631.1166 633.2203 626.2161 642.6219 625.9379 626.7769 635.6385 644.8805 646.3208 647.6775 709.1337 705.5798 647.7283 636.7518 637.6502 638.7908 636.5765 637.4445 638.5309 639.7362 637.0325 639.4206 659.7563 678.6024 674.7721 696.2879 651.4565 670.7553 724.218 650.8332 668.0773 656.5242 664.5192 663.3105 664.0423 665.341 683.4966 731.9918 671.4573 698.7352 687.6989 686.8785 680.183 671.4174 670.5394 675.019 676.0319 674.8914 695.3601 692.7521 669.212 665.327 664.988 659.8541 665.3994 675.2125 678.9217 681.8104 681.2512 703.408 737.9501 729.2821 687.6816 680.347 690.6109 742.6111 713.6993 -9999 728.2958 704.603 713.9551 760.8546 721.4689 754.3847 765.782 794.7312 791.3328 786.3792 803.4339 798.6965 792.8749 773.2273 770.2842 763.7141 753.3671 758.3618 719.2226 742.4995 705.1317 698.3361 708.5165 724.3289 706.405 711.1429 715.9916 712.5763 708.153 720.4218 713.0548 756.1434 750.301 724.5104 725.2899 731.4736 726.0233 727.0248 762.42 785.5703 795.9207 798.388 827.9341 804.1064 787.3577 796.7748 795.2488 800.4309 794.9041 786.1795 792.3008 795.9474 793.1913 747.4141 758.6712 748.434 740.0718 730.0757 719.6843 718.3226 735.7322 787.3636 747.0364 786.8868 724.3962 744.3544 751.2436 754.6617 795.5089 804.5609 763.8712 744.51 751.7062 798.7141 727.707 724.525 729.6501 735.79 798.8011 811.4828 834.5291 826.9971 809.1771 821.6113 821.0697 824.2052 805.2039 769.6518 752.5475 
679.4424 680.0987 675.6827 639.0248 609.8929 611.9259 613.3499 641.577 677.1296 665.9539 665.8049 673.522 690.2296 698.9769 664.2097 627.5413 638.4976 630.9688 640.0345 679.3447 674.0753 651.9449 666.0474 699.3296 705.9979 668.2715 670.2518 688.3987 643.9768 621.1987 664.6927 643.3417 607.2225 608.4689 603.9654 685.5764 683.9261 644.9196 615.1185 624.3019 651.2037 639.6674 636.5686 640.2708 643.5885 714.9061 633.5848 640.1897 646.2736 667.2363 660.1711 706.4149 671.3348 707.8127 703.7915 705.6427 674.1578 648.7078 641.1511 636.3554 637.4466 636.3922 637.8974 639.1793 646.5529 643.7188 662.3328 659.8585 719.3421 645.1933 663.4378 652.3179 653.5114 656.8705 657.2525 659.5294 673.7229 681.2073 670.39 717.1817 695.3141 703.4351 699.543 675.0983 728.283 725.8768 729.7722 689.8643 681.9601 670.3492 677.9278 700.9296 664.0532 681.0568 668.6661 667.482 667.1095 669.4099 677.7657 677.9961 671.3405 670.7221 689.9107 733.2668 739.5974 737.3509 746.6223 669.4257 721.1081 744.1144 -9999 -9999 690.9982 714.1241 749.2072 773.3875 779.9202 780.5374 772.8749 786.7737 783.8787 786.559 788.3516 797.8876 785.0378 767.2617 776.3344 769.0728 765.192 -9999 788.7419 735.6495 749.308 706.2714 702.3471 765.4153 776.2091 711.9744 707.9763 698.988 722.0952 700.0966 716.6498 714.2623 751.5629 714.7411 730.7183 721.6104 744.2315 792.4624 777.0683 789.5337 772.1108 791.016 796.7954 793.9023 792.9738 793.3425 783.4297 775.6412 783.9761 784.3679 768.4382 733.4517 760.9843 791.9272 738.7462 724.1239 716.8205 726.7296 734.0399 734.9401 719.3215 720.1839 753.3905 724.4404 799.5356 732.3528 751.5619 802.3342 792.9825 751.7303 736.2015 748.4963 742.9348 733.0184 731.1268 735.1542 747.5911 820.3231 821.7711 823.5626 823.9078 821.101 822.6548 805.4935 824.5611 753.9094 738.9685 759.165 
675.5498 676.9658 678.4076 610.094 621.8969 647.778 646.6987 650.0958 676.1267 665.6672 669.2117 675.1997 653.8129 688.734 651.9547 669.5869 660.8812 621.9885 633.16 646.5025 640.2878 669.748 664.6165 657.1912 671.8638 635.4365 649.7947 645.6081 613.832 627.3337 654.8922 643.1763 619.0442 611.6439 670.7895 668.3911 626.1536 638.887 621.296 627.8956 643.5803 662.819 640.2822 632.8397 638.572 635.3482 662.0705 648.4786 684.9855 681.3074 703.2894 643.4954 668.1158 680.6468 696.3484 708.5319 708.7383 710.3364 641.2469 642.4052 642.545 639.3742 642.143 642.7874 714.7986 646.3743 680.3057 674.0119 693.6727 708.5013 719.3227 662.6435 658.2161 663.3344 660.6974 676.3438 720.4955 712.1711 689.9036 675.1195 739.6912 740.1459 676.7961 685.6183 681.4324 671.2896 677.5601 674.0315 672.2045 675.3488 706.1276 677.8718 684.0351 666.077 669.1967 672.2836 675.1077 671.4188 678.162 684.7656 705.1615 684.4183 735.6592 704.5975 744.7969 739.3791 725.7457 687.0137 689.007 713.1078 686.9342 694.0856 697.5773 702.7173 758.6496 785.7979 783.694 789.5256 799.7472 767.6355 777.1572 760.3269 736.3415 766.61 771.3022 776.0551 773.2034 777.9294 794.4345 789.2274 772.111 735.0988 763.4268 695.5733 720.2053 767.3698 721.7675 726.9638 697.5558 710.3459 711.3127 699.1305 738.0872 723.5405 725.0873 728.241 721.1373 749.4957 736.2996 759.0964 742.7855 797.8522 781.5238 796.157 776.4226 767.8788 782.389 786.6561 796.6059 798.2006 784.5543 796.1767 766.2902 790.0188 790.1212 799.9803 746.6249 728.0323 719.8992 728.1451 722.9449 719.5269 726.5202 718.0743 761.2319 748.2869 770.7336 737.5542 794.4152 791.8489 741.3506 750.4756 752.3392 731.7034 730.9589 766.5566 737.6451 750.3925 791.2421 810.2512 823.1025 823.1818 823.6616 821.8854 807.9178 811.1513 823.4825 774.7694 737.8113 736.71 
663.3383 635.7454 627.6724 677.5752 684.6354 669.2858 674.4344 656.7864 663.9566 675.7114 636.889 646.5422 626.7244 656.3186 658.3699 671.2747 686.5329 696.3968 645.8254 660.0432 682.4141 668.8289 638.985 630.8829 636.1409 632.248 699.1036 645.2136 673.2731 607.0793 617.1658 625.6574 628.7636 628.2734 640.4322 607.3708 615.1161 632.5294 666.3578 631.7945 673.1097 668.9462 647.7617 634.3436 632.527 649.8771 649.7231 648.9873 669.8127 688.0286 700.0132 651.3265 652.6388 680.9055 693.8027 711.3186 706.8713 707.0386 652.5076 668.2574 644.1964 644.9045 638.8256 719.2576 648.1266 676.6887 708.4909 692.4893 665.7707 683.2294 652.8242 658.209 662.1526 666.1528 675.4859 697.4445 733.1551 718.2225 684.623 690.7274 739.6519 709.2098 688.7435 746.0322 677.36 677.9091 693.1148 669.283 679.4166 700.8608 693.4494 673.538 695.6401 668.954 675.1392 675.6347 681.7758 710.5508 676.5201 701.4175 725.0222 683.5642 699.4604 726.8974 728.695 741.3864 710.2264 681.756 703.1166 702.3046 718.2621 748.0285 722.1996 794.8608 782.2775 786.1321 770.6382 769.6835 763.127 765.8991 742.6617 742.1511 759.1871 753.4244 759.5454 755.9812 759.6832 764.6598 786.242 -9999 780.7859 732.4055 726.7701 706.8568 723.9675 728.9485 712.4797 704.2023 698.3465 708.2108 701.9601 704.9269 712.6741 721.2765 729.0082 747.6011 740.0067 739.1317 754.1263 731.3608 728.7963 747.8994 754.758 789.4825 784.4302 757.9591 793.9653 788.7706 796.1041 798.3835 782.5963 780.9367 794.7654 787.6349 748.7765 744.0248 751.3983 747.8831 728.9859 724.3978 718.7043 727.1178 720.0284 727.5497 723.8157 714.3605 732.1274 721.9218 773.5003 786.884 791.2208 792.1412 781.8796 798.2869 740.4737 744.6152 752.7033 752.8638 831.9053 811.0343 824.1686 824.528 809.577 823.389 822.9917 820.2346 813.4292 802.5631 825.8602 761.1484 
670.7726 620.1906 622.3638 623.3642 646.5815 679.5046 667.2441 683.9785 640.8864 673.1497 651.34 667.6846 672.2764 656.2221 671.5785 637.6438 669.874 666.8857 691.9543 668.0709 655.3099 654.0303 691.4745 646.4412 657.3536 675.8633 626.0148 633.7001 662.9409 608.7344 623.2206 618.6251 613.2518 603.6456 620.4976 615.129 631.7906 679.0004 640.9749 631.8113 705.1802 641.3995 632.2396 634.8389 639.8037 654.0152 648.9494 645.9526 652.2555 704.7768 706.4263 709.0168 677.733 691.8268 707.1013 703.3329 714.5458 713.2783 711.0604 687.6756 655.5358 646.0902 646.0175 651.4536 650.4225 713.1005 711.1807 648.3253 650.0883 653.6446 658.8259 663.0199 684.8727 739.1307 740.7889 667.2231 668.5446 672.2426 676.1558 679.2414 688.4214 691.2408 740.1371 759.1959 681.8245 686.8527 717.6348 689.8735 681.5909 681.0632 727.4715 680.392 686.9279 674.8491 674.2044 677.8652 680.4673 679.0795 674.2808 679.6033 689.9492 687.7059 698.3613 700.4664 723.9769 727.5472 735.564 705.5935 702.3325 718.6366 741.7205 772.6289 834.1713 781.9858 780.8507 779.3658 772.9106 777.1337 763.9536 766.0852 769.4457 772.0977 754.4584 752.3213 773.0253 758.1505 766.8007 791.0381 800.7365 790.0535 766.7319 727.2202 699.5228 721.4966 709.3155 713.9602 712.7933 704.5779 712.9857 701.1653 710.4302 712.6025 717.3523 718.8834 741.4083 748.7234 789.8292 730.5703 734.6877 758.2335 723.809 725.4848 728.562 794.7383 794.687 787.7342 787.7385 780.4663 793.1487 788.7588 789.6079 792.728 743.5588 761.2902 787.4653 787.7747 782.7071 801.91 776.5637 729.683 724.1888 716.9901 763.8857 723.2817 712.9081 712.4529 725.479 721.3148 757.3731 775.3474 780.7659 787.4463 794.6808 733.4926 762.2771 750.4414 753.6472 773.808 788.8014 798.5383 825.1222 824.8344 826.7188 810.5873 810.3472 815.3109 755.9012 819.1987 823.8748 827.7019 
667.8046 683.0375 659.1454 630.72 662.7303 681.0864 685.5958 686.0817 674.426 674.7018 693.1888 634.6742 675.5864 648.653 652.1627 679.0089 647.6118 625.5243 642.6733 633.8677 670.2147 615.8087 623.612 632.9036 645.1889 631.3472 622.8243 634.61 610.8458 606.0503 605.2117 605.5772 623.4822 610.9787 620.7463 628.5247 633.0617 637.3583 629.6509 666.0084 635.9002 635.9777 635.296 650.425 636.02 633.6163 670.242 649.9788 669.2485 708.803 710.8218 689.2954 714.7743 694.7824 686.0639 719.3969 695.1851 721.3144 691.713 714.3918 651.6664 648.8638 644.22 698.0478 707.5733 712.7405 661.1262 653.7548 657.3047 660.4858 663.6336 663.782 678.1393 717.8693 689.9924 667.9363 683.3771 668.7004 676.8435 686.0747 730.482 744.7421 737.8684 744.3738 691.6307 686.7532 735.9689 702.278 690.3395 736.563 687.5182 683.2982 683.6422 688.9755 681.0378 685.3693 687.1389 678.0042 688.5974 692.3931 682.6061 741.8667 712.1996 702.7106 695.8934 715.5978 731.8136 705.4837 718.4883 694.5209 731.9266 780.2905 779.1356 777.1011 774.8813 777.6185 767.2284 731.6176 754.9171 770.4792 768.1989 770.1214 754.5502 770.5383 771.5547 775.3228 735.829 794.1924 794.4118 783.5688 724.8162 717.4193 718.7618 737.2571 717.5913 753.6862 742.9842 703.3678 705.9592 716.5646 712.123 716.4794 727.5837 715.8159 737.9993 734.8818 721.8292 728.0613 750.6228 751.5051 756.4193 716.4323 722.142 787.1542 816.8112 813.6082 788.6799 766.3657 788.3419 762.0045 776.9141 745.9694 741.7867 744.1526 801.0829 798.0973 774.3755 750.7881 738.2236 741.4998 727.8831 721.5974 726.6253 732.9406 709.6292 713.4413 719.6018 709.4993 726.3375 769.3537 764.9996 735.5297 725.5447 735.4238 748.2259 757.9402 802.0638 791.1603 824.5087 813.6863 825.8084 826.4058 828.2509 825.3369 821.8836 804.0339 818.6993 810.3478 781.5544 825.3163 
672.1784 668.1449 687.7789 641.6832 647.9739 687.43 696.3715 686.2956 686.7527 688.6555 672.1295 674.9327 681.0096 683.3406 681.3512 639.2549 639.8712 641.8351 668.626 671.4253 654.4534 631.545 668.2579 678.2017 653.6459 621.4745 629.4489 615.439 611.0092 608.8607 606.9573 608.4474 631.2479 624.0846 628.4971 680.0571 626.9861 655.1037 627.7274 628.2787 630.1725 630.9848 708.7067 634.1698 683.9429 661.758 666.2073 656.1661 683.2022 708.5599 714.5086 716.5798 716.621 694.5201 720.191 658.9138 673.1639 719.8471 720.9495 716.0798 716.9457 651.988 645.4099 671.2597 718.5827 660.2674 656.9716 659.2859 662.8392 663.184 665.2489 729.8292 734.6035 673.509 668.256 676.7642 722.0856 667.8139 678.0497 701.1675 735.2814 708.8714 724.8101 758.7513 692.5058 710.2825 685.5834 710.2599 685.1251 708.0515 683.0297 762.0087 691.447 764.6862 690.1707 684.8511 690.6335 694.5103 697.223 685.3734 691.6589 698.311 703.9852 697.2576 708.5664 762.1842 717.2996 705.9047 729.8352 739.5179 730.5466 762.5341 771.3396 779.583 776.7739 776.1013 750.7239 751.3962 754.1464 717.2737 751.4657 719.869 773.7673 771.8786 740.6365 766.8781 733.6162 772.7605 761.7377 779.3011 734.5551 696.8865 710.469 726.6794 730.2965 791.5654 705.2892 728.4966 726.046 712.4398 714.7014 722.227 716.0153 716.3259 727.6819 722.3554 725.7497 750.6735 739.155 719.301 729.4355 728.2745 719.5285 737.1187 787.9179 788.5615 787.6882 786.7103 731.9316 736.3828 729 789.2957 732.2581 726.7409 763.181 789.3078 804.1394 758.6713 737.4556 731.1874 739.3449 731.785 722.5938 708.6805 707.6993 706.4822 728.9067 708.1831 707.8443 714.864 696.0272 710.2744 725.7687 739.8242 752.261 772.9877 830.7358 789.0582 819.3356 825.7089 827.3367 829.3366 820.7033 826.7963 821.6824 781.3032 817.9716 820.1368 827.8141 842.9313 
679.7901 654.6506 666.4703 640.1149 646.141 654.9932 667.0568 691.1509 696.8954 689.142 676.2507 660.22 686.3374 685.9066 671.6128 658.3157 622.4822 637.1201 687.6638 649.4957 662.0958 665.3044 630.6974 623.0311 636.5499 636.9754 628.6328 618.0067 612.6842 605.0716 609.3198 614.3771 620.1264 627.5286 628.3574 629.8528 634.924 622.6765 625.3998 641.231 645.3201 691.48 701.4487 679.3805 675.7841 673.4528 648.6328 653.8146 702.5665 698.7591 696.9916 682.3737 694.0788 668.4665 648.9568 723.1537 722.4446 697.9849 720.9069 695.3314 719.6636 655.5916 649.5575 654.0207 657.5462 659.3927 662.5762 678.7745 689.0687 662.4921 677.114 736.2385 739.3989 668.9446 669.9729 691.0555 717.4382 725.1114 749.962 741.1136 673.7178 748.0651 743.6697 693.8829 723.7437 744.9861 692.0253 724.5914 728.4815 733.4154 684.0569 692.1324 689.3444 690.808 678.7719 762.239 708.483 712.1176 711.1099 710.7164 745.1012 699.9497 700.3513 698.957 694.5269 695.766 696.8661 705.8951 732.8943 750.9988 762.7317 765.2954 779.3449 765.2467 770.5323 771.7556 731.5289 769.3453 768.3713 754.1848 765.5699 725.5002 744.4745 731.2776 724.6761 781.9517 747.9932 725.4946 701.2127 774.9258 718.1559 705.136 703.336 743.2383 738.2341 710.0863 712.7784 712.725 704.7405 702.7446 784.6119 728.6763 719.7305 714.7155 723.7491 773.8216 730.6051 764.6306 726.2581 738.8004 743.9952 729.2282 721.8467 730.5372 736.323 769.9274 753.691 734.603 719.9246 722.2368 721.9924 790.0653 773.1666 762.6895 778.3622 794.3417 799.2551 789.8923 739.269 753.1795 760.9885 796.771 742.6791 721.4457 717.0097 718.407 715.0997 698.1441 690.9154 693.8675 699.2637 714.231 725.4014 750.5727 797.6592 812.4382 831.4995 827.9559 827.339 828.2818 815.238 828.3211 827.7451 813.1113 788.0839 820.8266 819.8638 825.873 807.4175 843.039 
679.3088 669.5706 660.2192 628.303 644.6545 675.6204 660.4761 662.4125 696.4598 643.3784 675.6013 663.3794 682.5717 673.6125 683.8638 638.1022 648.1625 679.417 671.0265 651.9586 647.7913 632.5354 616.6469 617.0358 628.7971 669.9807 624.2232 620.2919 624.7374 616.6237 617.5365 614.0737 618.8312 631.6024 635.5283 652.9753 629.6158 623.111 630.0554 648.2986 658.3787 702.8768 639.2407 663.4225 699.1814 668.6547 675.5404 659.2717 686.5317 708.078 716.4734 716.353 716.011 717.976 652.1331 659.658 672.6273 714.5278 721.4428 728.0177 669.1453 658.3272 657.6087 658.1164 663.3257 670.2723 673.7402 733.2675 729.0778 724.993 730.7601 716.1293 699.4755 672.7213 671.9329 731.5779 689.009 736.0694 690.9999 677.3632 740.9468 705.9879 684.518 703.7594 722.9132 688.7343 691.8733 735.3511 688.1923 738.6442 707.1456 677.4427 736.2462 696.9813 696.9882 701.1814 705.2181 755.2125 765.58 760.8636 760.4677 726.2831 694.3389 701.775 700.7889 698.8797 726.2261 699.7445 702.1405 728.2911 771.2605 792.7672 772.888 770.3135 761.067 776.2707 706.5702 773.2543 769.0092 770.8119 764.0388 730.2909 731.7102 726.9326 727.3874 771.1184 733.2038 698.0475 702.097 -9999 754.1801 748.4271 729.5278 722.4484 713.3347 704.3775 704.0661 703.7224 753.7037 716.4207 714.2125 726.6396 732.4543 723.9756 773.2468 738.0384 746.3868 765.1127 738.0579 731.5007 773.9212 735.188 724.3215 740.4211 739.6695 761.9395 738.3524 721.2559 720.8764 727.788 735.1746 746.7462 723.8412 793.8376 779.8984 791.6349 786.0226 796.7736 796.5803 732.6191 746.5353 757.7917 754.6904 722.8183 724.4833 707.6319 696.009 694.9939 692.8265 700.7693 703.9051 722.2778 744.5936 807.1135 831.8739 797.4897 770.9366 827.7771 828.2553 828.597 828.3701 826.863 821.7249 832.8134 786.1155 768.8261 823.89 806.8901 831.8135 802.1908 
685.584 680.7039 690.0186 649.6822 623.126 698.5145 677.2328 680.8506 673.6484 659.0827 664.6468 679.0518 668.6094 631.8967 685.5891 637.3492 674.4433 637.9548 641.4255 672.825 675.8983 650.9605 667.9754 614.6762 625.2991 623.0099 625.504 620.431 633.2217 654.8412 616.5226 640.1542 660.0828 634.9719 631.5869 632.9451 610.9285 623.4711 623.5032 690.1818 667.8085 631.3146 685.2782 670.6605 656.4768 653.974 639.4714 659.0648 703.1428 701.7701 690.1536 719.7312 677.1913 718.3564 711.5804 669.0408 656.078 731.9371 730.2476 667.8967 663.3977 664.294 664.3464 667.2314 680.9587 727.3676 728.7618 673.1208 681.2101 700.6064 733.3057 716.2734 738.243 728.8927 670.6192 713.4099 743.556 714.0712 683.1241 691.2226 750.119 676.6358 678.5419 699.579 726.2393 688.897 704.4951 685.3785 735.7571 735.3098 694.8084 682.9571 699.0302 688.9626 708.3895 703.6229 696.2192 765.5625 765.0587 768.2084 706.3345 722.3538 723.8579 747.162 721.0974 759.9573 720.8438 703.3688 738.9397 781.802 789.574 768.6476 747.0538 738.835 774.9185 754.8742 778.8016 768.7341 775.1587 777.4293 780.6727 736.6901 783.9783 749.0241 731.0854 733.6069 704.8893 700.7758 705.9078 701.8736 792.6138 757.5123 713.2697 703.7943 703.6187 704.3096 727.3323 711.0764 711.3935 723.5922 727.0109 713.3002 820.4351 717.4749 728.4553 720.3297 714.5887 775.5297 773.0416 774.7978 774.8879 772.4683 739.8214 725.0785 736.5609 774.9608 728.1431 726.4346 722.0243 795.9521 788.9224 722.2576 732.8307 732.0607 744.9404 755.8541 790.2158 730.6456 793.0853 745.5314 736.8391 730.1812 747.6671 809.3765 719.1024 760.4725 700.9122 696.6858 699.8662 704.2617 714.0261 739.6174 759.8738 810.3157 833.063 833.3585 811.7538 827.8486 815.2086 830.0632 828.0013 826.6092 806.2301 824.403 820.7859 822.8208 826.0849 805.7067 764.0332 829.6691 
695.2618 621.4094 632.6281 684.918 641.5345 666.3191 676.5087 676.7615 678.0426 688.7933 637.1857 635.9843 676.1966 632.4023 626.4962 672.9478 622.1435 624.2325 648.8032 696.588 634.9687 626.7035 641.9097 626.5946 619.8272 651.3159 614.9109 621.4825 622.9355 615.1484 645.925 696.7261 628.9332 644.0716 619.7747 619.7965 635.5167 622.5395 678.1783 657.4276 651.5307 657.3499 649.9782 689.4782 661.5027 713.7411 660.637 640.7962 653.3038 655.1429 660.7961 682.0214 723.1658 667.8075 668.7858 677.9562 657.7375 667.081 676.2603 670.4886 668.7114 672.4707 698.6327 732.3177 727.6832 724.7195 715.7399 704.4532 674.2277 671.4694 683.6082 679.498 740.287 688.4432 700.532 687.3104 750.3975 739.4985 749.8455 744.2418 691.273 680.613 680.342 729.7418 725.0373 705.9553 688.7792 672.6237 728.921 675.5079 696.7091 732.8112 700.0966 690.986 693.3096 694.1752 699.5143 707.6556 705.1812 731.202 716.1208 765.5641 718.2198 766.8243 732.2925 726.2803 727.4403 726.8357 755.9275 772.1999 768.4329 706.418 723.1324 745.4647 761.8945 780.472 771.592 780.6073 781.9327 782.4896 782.045 783.7101 748.0857 746.9357 779.4806 727.22 701.0694 702.7275 706.7932 715.9827 719.6317 772.8177 718.2191 717.4908 708.0364 708.2473 705.2247 705.9435 767.8611 775.1592 744.364 715.2176 764.2446 780.1332 729.0928 730.9167 730.8244 723.4468 733.3506 734.9908 771.8303 774.8924 745.2281 722.9064 738.4144 766.4362 739.8085 762.5073 785.4995 783.451 785.3926 758.3546 756.9961 724.8648 727.1445 785.9658 793.611 734.5263 762.2507 793.3549 725.2304 729.7601 793.2827 746.141 739.0573 717.2319 706.6156 707.7921 709.7243 715.2899 733.7119 740.4053 811.0851 807.9071 801.2775 836.673 819.1697 816.357 832.3823 830.6121 830.3847 827.5563 815.1646 825.5014 832.7706 824.0868 825.2864 806.8928 801.8573 828.6333 
636.0825 636.7536 622.4929 614.2386 668.157 673.0721 676.0098 671.8906 675.0339 675.2452 671.9722 662.2958 673.5137 667.5919 671.1036 638.5423 679.9073 649.8554 624.2609 639.4739 648.5541 626.2654 664.4173 617.8989 659.9597 665.2728 637.3465 626.1006 648.47 669.5912 657.0336 635.8662 616.697 619.6308 640.2855 637.9956 640.543 641.3276 642.4313 637.6846 668.4935 636.4613 631.7631 650.1797 638.9484 676.4402 703.4249 647.5661 644.7599 647.5044 713.6903 714.809 722.2625 719.8939 723.5856 711.8056 665.6932 666.4192 681.1675 683.7562 674.4842 705.5945 735.2151 707.6863 732.3731 729.1661 722.5806 674.3562 661.2583 675.8445 688.7167 681.9609 680.0238 668.9642 748.1956 700.2756 713.7773 748.9246 715.3893 705.1808 683.4178 681.8859 681.9201 710.902 739.1058 694.1868 686.8079 672.8877 728.5681 688.522 751.0257 762.809 755.6359 769.3536 699.8169 713.3441 744.4854 735.5634 738.6499 747.7272 764.4225 710.5283 734.0372 735.4059 743.4566 714.1135 730.5476 730.3798 761.7692 754.6359 763.1285 733.958 766.5314 771.4122 769.9394 783.3498 774.7112 767.3237 778.483 785.6243 784.5901 783.2004 756.8494 727.1705 714.5033 719.0813 709.7744 754.1293 709.4582 721.2563 748.4711 757.9954 764.3354 721.6876 714.7767 705.2982 753.0582 706.7254 713.6525 732.8123 715.5351 733.1307 776.2786 735.819 741.7827 741.5294 741.252 715.1528 714.1382 774.2314 735.4789 743.3987 774.9829 727.067 720.8262 745.4681 772.5611 731.376 740.2195 781.2593 785.6267 722.5359 724.8773 725.5044 725.186 742.2339 774.9615 762.6444 737.7228 743.3436 792.9929 746.8313 748.4273 777.3971 722.9039 730.0392 725.121 717.3674 723.1131 729.2846 736.1304 743.019 781.0312 820.9436 816.9382 824.5721 826.025 829.7626 822.9922 832.2606 815.9654 824.9973 825.5114 829.944 845.013 804.9948 826.718 814.709 826.7854 828.2053 
632.9234 634.449 698.6229 614.9241 646.4123 658.9749 674.0876 680.9661 680.8303 682.1681 660.7248 652.6555 667.5684 648.9507 652.7271 679.4224 678.9 652.5406 631.3476 690.3309 679.6545 615.9217 629.6136 625.141 614.2535 621.318 630.5202 637.5494 637.2791 620.4207 615.1838 610.5707 626.4999 625.5622 646.0532 643.756 620.9209 622.7234 683.7904 624.1769 640.3099 635.0589 629.7903 646.595 638.5826 655.5071 654.5008 642.0428 647.9119 680.9315 720.4465 720.3942 704.585 719.7039 721.9999 726.5602 678.5036 668.3167 692.3317 729.083 681.1273 695.9496 712.0491 737.632 692.4562 718.9548 699.7028 731.8596 690.5092 669.7042 675.2098 665.8424 667.8823 687.279 727.0138 745.5446 740.1678 727.0534 698.4259 676.3111 678.8653 682.8581 757.6022 706.4173 702.8834 691.9483 673.1168 732.1084 729.3937 733.0358 704.6209 717.9365 740.7068 698.5935 695.9638 717.4172 698.3267 748.777 713.3352 717.3944 713.6595 761.3644 719.0112 762.8666 724.6548 713.1283 733.2419 729.7902 756.2461 762.1202 761.9607 764.1729 765.5958 768.0289 773.704 781.6628 783.0333 782.6028 781.9016 738.6805 751.398 773.3905 720.8463 718.527 699.4457 699.8275 719.8254 757.3174 720.8499 723.1317 716.4568 777.328 769.5302 722.8403 714.1078 703.2908 710.6558 729.8259 746.1162 761.8934 779.3906 731.9886 771.9562 743.4362 742.7945 775.6771 760.9053 719.5532 730.3566 768.9094 761.8036 773.8859 772.1716 775.9323 729.1977 772.9244 722.6949 717.3007 730.1767 741.8751 788.8398 721.3004 741.0489 756.3365 720.8578 793.2498 791.3917 780.8987 725.9377 743.8591 794.5997 730.7896 747.8493 812.708 728.5429 730.9938 739.9005 741.8306 739.3206 732.161 743.7863 746.9202 752.7095 827.3149 826.1354 831.4788 813.9276 831.688 831.9776 823.2047 831.2017 816.2047 835.7423 805.1185 822.4458 820.1203 821.5934 819.3134 815.59 808.5822 
627.7054 645.9227 664.117 674.0011 683.0919 675.9138 675.2828 679.2267 637.0791 660.5029 662.6745 672.5863 625.2545 625.384 685.9731 638.9471 690.5486 666.486 619.2942 651.7558 636.4144 626.1182 629.2449 651.3762 610.6704 620.6469 615.3513 619.8821 629.1105 613.4413 608.7255 615.0975 625.9337 665.6984 627.8317 618.5989 625.2877 626.2434 635.9636 657.0609 630.2651 653.1416 633.0679 638.4174 638.2539 638.6476 662.1882 660.2329 650.8282 686.6326 721.0502 722.9967 724.5514 701.4777 658.1827 662.3026 673.8447 668.8433 681.6342 691.865 678.3542 744.8224 718.3143 716.1186 738.4435 735.6416 735.9653 739.2546 670.1348 672.2266 673.9733 669.7829 705.2009 669.1739 669.8768 720.2674 745.8306 749.8591 678.4164 678.0402 739.153 734.7471 719.7328 692.0799 728.4157 691.3688 676.4483 676.4502 710.501 687.4808 688.2511 684.5917 698.5385 748.8873 693.0929 693.5516 696.2707 700.2416 699.5018 716.2178 756.3095 758.7903 726.8435 718.3336 723.9218 702.8629 706.6422 699.0024 721.7589 765.5203 763.5874 765.7983 768.3692 770.2875 766.0185 781.8489 780.8166 767.5388 756.1477 759.5086 767.715 735.114 706.4893 706.1956 700.5543 713.5663 708.6685 718.5868 716.4131 718.194 781.5895 724.23 734.8456 715.8309 703.912 722.6887 729.2411 723.757 739.1753 766.7039 773.1342 776.1625 782.6165 730.0825 713.6541 775.2681 733.1473 714.9857 727.8261 771.5876 771.2499 707.7055 741.5056 748.1355 732.0602 774.4221 777.2443 752.8498 725.1883 734.9006 731.0424 788.3605 723.108 725.1517 724.1816 761.4244 763.9024 789.6693 744.1716 729.3043 731.4819 733.111 754.7396 754.0511 731.1022 737.1832 744.2148 784.1399 779.9462 756.6614 775.3212 811.5161 771.5419 813.0569 830.4451 827.562 829.747 822.7499 832.6586 832.171 813.385 815.5598 787.1389 823.2227 823.5429 822.0147 824.2159 824.4022 808.4272 881.797 
611.5279 630.7537 681.5043 683.2834 681.2714 674.1647 676.2008 666.29 662.5646 686.2834 686.0912 641.7272 651.3568 640.6365 675.1317 685.0857 650.2227 629.1387 664.6832 650.8007 648.8994 631.1252 635.6259 627.5209 616.1647 624.3082 615.8972 622.6268 618.344 612.218 609.7222 615.6771 614.2537 617.3508 624.116 641.8719 643.1685 645.8845 680.2943 641.5306 635.9386 639.9395 636.894 641.1029 653.123 694.8772 716.2876 653.5771 669.1464 704.5566 720.8065 726.4861 727.3444 714.8361 670.3671 670.3483 669.4932 689.9547 726.6732 683.6901 719.9372 726.6948 734.1554 721.5295 731.1242 740.8311 682.442 670.0149 677.6728 673.3753 686.4877 742.0774 671.4449 672.6782 669.6193 741.2025 739.0998 701.5583 681.9872 700.3171 736.0827 724.193 753.0406 699.6384 706.163 686.5632 678.9861 732.4183 704.8722 738.2823 756.1336 708.2485 701.6761 717.0668 752.3877 709.9325 749.6182 762.7538 716.2261 698.601 727.3561 757.3741 708.1422 705.0544 701.2513 713.183 757.8345 699.4741 708.6635 718.5125 729.7304 704.6849 773.8705 775.9483 751.2578 780.6854 778.6833 756.1634 767.3295 775.1003 776.6268 733.8104 709.7898 704.2903 703.21 755.7419 704.6383 709.4791 722.2921 740.2758 741.6142 761.1337 715.3026 702.8042 704.1989 708.7784 745.15 771.1057 770.186 767.4449 768.54 767.5432 775.219 743.7537 731.4229 725.0701 734.0486 784.5068 716.882 710.9024 710.059 725.6384 757.1985 711.4163 714.5719 710.3934 758.9208 774.3119 738.0778 773.2759 729.3431 780.3747 785.1124 729.9495 740.8862 724.0029 720.7012 789.3318 755.0011 745.4558 735.1119 732.1915 735.778 751.5867 736.98 736.8523 747.7302 803.001 776.8711 750.1516 821.8891 802.7682 828.8292 813.8617 825.0038 830.0801 831.3609 908.676 818.4299 832.2123 812.8204 823.3942 820.9675 809.417 798.2926 806.2029 812.6395 804.5468 774.0778 749.3563 
611.5847 644.6921 687.9331 676.8549 676.5038 680.3954 691.7745 686.8069 692.3033 677.4131 623.8365 637.8963 645.8317 657.3426 680.6358 697.006 655.0075 642.9006 677.7539 669.1841 643.9423 626.7712 629.554 609.3967 607.8864 607.717 620.4451 613.6556 619.8469 610.649 626.1785 625.2814 684.9653 611.7682 616.3187 623.6701 633.5354 634.6829 680.8104 706.114 629.3207 635.9219 641.3749 650.8318 646.1227 722.0316 701.5066 652.0537 686.936 675.4324 686.509 688.9103 694.8845 664.7194 668.6589 670.67 677.9117 683.9226 704.2563 705.051 740.2374 713.2079 737.4489 732.8903 719.5709 681.3182 670.235 679.8743 683.9669 696.6645 743.461 686.6304 686.8978 710.7266 702.5696 729.0992 744.3817 729.9708 748.9926 729.996 729.7497 735.6563 746.7741 709.0419 740.5452 695.1075 679.4269 740.3644 710.5646 686.8264 744.6035 714.6553 698.1018 698.2928 766.364 703.6404 714.0398 702.2661 720.418 726.8103 765.4515 749.0668 750.4257 706.4355 721.5634 758.4564 750.6988 756.9548 722.9918 717.5889 702.4398 773.504 711.233 735.0029 782.2778 779.1664 777.2892 760.6652 773.6809 731.9412 781.3531 731.498 714.5443 699.6258 706.7172 722.6816 707.1058 711.0361 719.3289 751.1282 805.6505 717.8036 681.6379 705.151 715.9012 729.6248 716.7216 717.5941 742.1224 754.1353 762.192 741.6021 774.9452 767.0036 781.399 732.9637 729.118 756.3418 722.3994 714.0872 711.4718 741.3041 787.9743 704.2787 716.8729 712.2563 711.4412 783.127 771.1071 756.1608 719.2971 717.007 780.5348 734.855 742.8185 738.1083 720.7642 757.2233 761.9645 729.7449 737.9741 745.0723 775.9476 749.2885 775.3068 806.2789 775.501 778.3408 750.722 793.2874 784.4749 824.5765 830.0219 831.3517 830.2089 831.6219 834.3735 838.963 835.8493 829.3007 811.5641 815.2911 820.5646 823.8397 777.3373 783.92 826.3325 833.1797 810.0521 776.2225 
644.4816 677.0361 681.9103 676.4601 680.2634 684.1614 677.9348 637.9261 666.0262 668.0117 669.4637 641.5048 706.1313 651.7256 628.9294 654.7164 621.6885 658.0196 651.0995 614.0923 632.3116 647.1591 617.4885 609.606 603.9443 606.685 638.544 617.9671 629.7296 650.057 682.6683 629.8527 618.2786 614.0421 620.5014 631.4423 642.0536 657.6885 661.7768 627.8151 633.4252 654.2294 663.3704 660.7039 656.9969 645.4606 649.8712 665.0797 728.6068 716.0084 678.1624 731.2745 726.4427 669.1795 671.8715 676.3002 682.7452 675.6683 690.4045 685.2242 732.0651 722.1948 722.5355 724.2914 683.6361 668.9484 674.2186 675.1673 748.8773 744.7971 704.2772 675.1273 675.4209 671.0926 693.6855 737.6528 737.1366 739.0609 699.894 705.1293 720.3612 696.4453 715.8123 730.3047 679.3956 715.4855 728.8579 740.1695 705.9206 691.3093 702.7513 769.545 711.783 708.0175 739.5264 730.3942 717.8224 704.7798 751.8447 756.6239 716.0328 704.7599 703.2579 719.9105 741.1758 708.0956 759.6454 759.8316 754.7759 761.5772 756.8981 769.3441 759.8524 707.645 740.7928 783.2792 777.8991 771.825 776.2442 727.3507 722.5824 750.4619 744.3672 697.2399 714.2853 739.3022 709.0823 710.7794 716.1015 724.5259 722.566 729.6083 714.6631 687.0121 754.7957 777.3463 716.6926 733.6501 721.9264 775.2144 762.9246 775.6782 775.2513 743.7476 768.7375 781.2102 787.8481 719.2821 735.2043 742.8464 713.6473 723.6568 722.4846 717.2855 714.5216 728.7082 710.1882 727.6521 745.606 743.3133 734.7452 724.7056 778.179 791.7661 743.1237 727.6616 730.1129 719.4078 728.9275 739.9742 778.2335 773.507 744.6877 746.7838 740.0393 785.6311 752.9256 781.1469 774.4167 813.0781 795.9861 831.5989 822.9518 817.8702 832.8475 816.1243 816.2485 817.3671 835.6169 832.6942 816.6097 830.5244 838.6468 839.4408 800.5548 810.1384 807.9642 809.0674 834.3306 810.704 
637.0073 684.8031 682.2336 665.363 686.1554 626.1874 633.8395 704.6643 673.6001 648.4229 686.3362 683.084 672.5542 632.1325 624.6149 628.5192 635.2365 659.39 616.4371 622.184 672.5785 621.3789 628.2225 620.9764 608.1741 610.1532 622.3779 635.1314 646.5499 637.2729 613.9666 616.091 690.7855 675.7113 634.7871 638.7892 636.523 639.8076 632.3071 625.3275 633.3505 669.5986 679.4359 645.4712 654.3506 654.4756 656.7848 718.0165 732.0887 713.0407 718.8155 733.9614 740.8087 670.2747 670.265 689.2882 691.0192 710.6196 680.8079 682.3484 742.0477 740.0935 737.9532 740.4391 667.8666 671.7006 681.6418 711.0385 744.0916 737.2474 746.8831 677.3279 676.1845 686.6435 719.6225 739.7293 733.3207 679.403 746.6221 692.0555 751.991 729.5768 719.9136 705.9901 714.4771 707.33 725.201 700.9764 692.378 699.8019 767.0756 722.9972 704.8141 740.5134 736.0931 764.2128 717.5892 751.3484 756.0554 716.7689 705.0245 718.5084 692.79 710.4935 735.5424 726.1221 750.9348 735.0549 764.1577 764.2144 747.7254 772.4898 774.287 774.4329 742.6727 753.4893 779.7506 770.6446 780.2001 747.7431 720.1616 722.6682 707.7482 714.8361 707.6702 709.8308 727.5471 719.7374 703.7324 702.9202 702.1282 704.0278 777.456 686.4276 712.6075 780.4976 721.4367 765.9592 738.8356 716.7777 784.1318 777.3207 774.2072 763.8527 729.5706 783.1957 717.9919 727.0536 716.5757 737.3361 752.9277 715.6875 712.5875 711.561 707.1097 708.2672 714.5264 710.8781 713.4647 719.0509 744.2586 748.1501 782.5114 752.2696 768.4241 739.0286 721.713 730.8603 739.7513 808.6421 803.6572 804.3593 807.1129 747.2059 745.7206 778.475 821.9186 808.7985 764.5444 801.183 796.218 816.7693 837.7355 834.1688 818.9854 826.5565 827.368 823.394 824.8666 833.7844 833.7189 832.2178 816.9882 844.002 842.1609 823.9291 829.5105 823.1053 824.7202 815.2802 
661.0392 613.1646 683.0277 682.0619 636.9424 655.4754 705.664 675.2429 658.3476 658.6175 657.5635 674.8655 650.5472 620.2344 620.3912 628.0904 636.5722 649.937 624.223 612.4899 621.995 637.7645 632.0656 607.298 610.5394 609.4568 610.6664 672.6694 620.6156 621.5374 628.3445 677.0892 694.1708 692.7695 681.3589 686.2209 670.6833 651.8746 651.6896 688.819 685.9658 713.9759 656.931 649.0048 652.6304 655.6004 685.3718 711.3173 715.9118 734.0706 734.9534 682.6656 666.9993 669.8788 675.5435 720.0996 664.1191 678.1921 685.2234 685.0426 745.5378 742.4681 679.3134 671.8116 675.8954 679.0427 703.9108 701.9027 745.7225 747.541 691.5991 679.5928 682.496 698.1895 694.3564 749.1161 724.4216 734.5168 694.4861 685.4277 698.2668 715.1319 707.4694 711.0979 719.0044 729.5962 741.5703 693.4139 696.5581 713.5662 769.7987 730.3589 705.951 725.6371 717.6166 734.9709 720.4702 720.7988 750.0148 704.3292 706.2228 723.8869 751.7669 716.8348 706.3069 721.5125 719.4274 766.9868 766.6203 768.9115 775.5995 774.9885 750.8703 763.6103 785.8967 719.6173 719.7324 743.0818 748.4092 729.4861 717.3596 738.5229 717.746 721.6195 744.0502 770.2366 726.2635 703.0218 701.3881 697.9531 698.1047 691.3877 710.5549 709.7693 713.3451 783.2716 738.9269 794.7631 722.4885 781.0101 713.2176 748.5248 714.944 713.5972 712.2769 726.6315 777.4226 777.0936 715.7086 722.0999 745.2332 738.7075 725.2477 746.7581 724.2725 711.9582 739.0819 748.7162 748.7585 752.9276 755.4036 791.7733 780.093 795.7097 736.3295 728.6688 735.6532 736.8007 740.5119 747.8436 754.5634 815.2023 776.6162 776.4581 776.7183 745.7563 757.1635 820.0714 823.2802 814.7073 831.9744 831.2422 841.0372 843.4669 830.5083 838.8701 841.1218 844.8253 837.9979 836.4448 839.5214 838.1965 844.5073 842.7043 840.4706 812.4493 797.6693 774.6797 760.7762 746.1033 
682.4262 639.2112 634.9855 618.282 619.7795 628.9099 659.1055 623.16 632.365 640.646 682.6827 676.6097 638.6748 620.0102 641.865 658.7087 635.1205 676.5439 637.0035 625.7836 625.8081 675.9925 624.4775 608.2755 611.3046 648.9953 666.0266 624.6703 623.4554 619.155 621.3055 661.5822 663.3998 676.7416 673.1461 661.2319 662.9624 653.2003 653.0179 689.0599 714.5967 655.5568 646.1967 656.248 654.235 710.8028 716.2872 716.803 725.3304 702.7574 699.1161 689.2303 696.0361 673.0366 696.0056 682.3513 664.4902 683.9184 693.335 744.804 741.1828 742.4311 681.6081 677.9806 679.611 695.1924 748.7764 679.7418 747.8306 695.4977 679.006 680.788 678.2913 684.6129 689.3835 691.1028 683.1922 694.3796 713.4658 756.4004 743.1943 703.2715 719.1385 728.3676 734.7968 706.0409 704.5962 733.1042 702.1823 769.8019 772.8427 712.4288 716.5602 724.6005 730.4682 761.248 761.8193 722.9662 771.2838 715.45 711.9141 728.2946 769.0557 737.92 726.9387 718.1702 715.3596 725.1725 760.5991 774.5233 731.8211 780.0897 775.1156 736.0498 727.1606 755.1863 735.9969 728.3444 727.743 713.547 708.098 708.8979 776.6454 716.4175 713.6718 705.2727 718.8948 754.2606 771.4802 720.8947 704.9464 701.3763 703.6865 726.3875 714.9011 732.3574 716.4954 735.2808 776.2339 778.6232 784.0679 712.4574 784.0459 746.3224 779.2392 749.9451 727.3561 761.7455 735.147 731.8214 731.2187 740.2156 729.2272 727.4435 722.4865 741.5599 747.8595 736.8137 720.728 741.6234 804.5562 782.016 739.8612 729.588 732.5362 736.3853 735.1976 743.1781 761.3604 787.7911 769.9335 752.28 766.8789 747.9564 745.9322 751.5024 755.1401 775.0677 810.9681 813.3171 831.1961 832.6896 820.4227 813.4706 835.9711 826.0833 817.9702 843.133 843.7759 842.5452 837.2405 840.684 836.2361 800.293 835.3892 827.1306 778.7603 811.2581 740.649 768.368 
638.5693 636.7378 626.3975 635.9208 635.2651 652.7919 707.9886 622.1469 659.461 677.2232 657.5275 641.3007 657.815 645.9908 626.4227 701.0833 653.5308 668.2778 627.4224 643.8358 650.844 649.1766 609.0052 611.469 612.5511 671.3712 618.0732 664.7096 644.8216 611.6222 617.2628 622.8286 662.5097 629.8546 683.5891 686.4942 710.7966 653.4909 660.3209 663.0577 662.8387 649.673 653.7117 658.5735 737.262 672.631 714.9467 733.2676 733.1204 707.6446 703.3551 681.9201 718.6222 721.3082 667.6971 674.8895 665.3157 698.3309 732.1242 697.3705 740.3322 729.7989 676.6945 682.495 692.5333 716.7101 724.3412 680.0344 700.1868 689.7449 745.5734 742.8298 744.293 706.9516 691.0814 734.9434 681.4662 696.2682 747.5182 703.6281 726.7217 730.4136 739.4789 706.047 693.0625 732.7347 687.8152 707.8098 703.5959 719.2576 700.1476 705.749 751.8859 718.3616 714.0291 757.1564 738.3059 760.8122 727.9186 711.2054 712.4996 714.5151 718.0101 725.7791 714.887 727.9728 765.1595 744.0648 766.6855 777.6251 735.9855 752.9205 753.3081 734.9441 731.6034 720.0209 855.8474 812.191 710.4662 711.3242 720.8116 707.5628 719.2315 727.4902 717.5428 711.9211 710.0761 720.8945 751.0822 769.2999 702.151 700.3051 711.0948 720.4214 719.2658 719.54 750.6949 719.3527 785.8299 747.2051 721.356 776.3862 779.6926 778.4595 713.4927 710.6311 747.0298 721.368 742.8671 738.5874 750.7708 736.9208 753.719 746.3722 730.5284 725.9762 786.9723 736.9684 720.2507 755.1461 791.4762 750.056 729.7381 735.824 740.4929 746.0932 752.635 756.5745 767.3715 753.0406 819.0432 769.0344 774.468 754.9835 747.1888 754.6162 755.6384 758.8791 800.6237 829.566 817.8683 836.666 838.5209 833.7863 856.0246 842.5204 834.1896 845.985 846.1476 845.1995 835.9695 806.905 785.4112 796.5026 840.0992 832.0568 823.5842 807.2986 759.5733 763.2645 
622.7916 662.1866 671.6909 659.5983 679.418 704.7959 627.5876 640.46 651.5554 641.469 635.5875 625.3405 650.6323 680.9872 680.4034 677.1381 643.0504 626.9875 676.3284 633.2629 618.8744 609.6627 609.8917 611.7905 629.2101 686.8673 607.6228 643.8347 614.9598 620.5728 650.6855 663.6558 699.8146 627.1291 705.5344 662.7985 672.9283 648.921 704.4528 651.8528 660.8915 658.1805 653.9382 739.0668 688.8062 676.7959 709.9301 732.0361 687.071 698.787 678.9295 730.5408 685.162 712.8245 681.2893 686.1528 690.4552 744.2008 744.3405 745.6327 741.8298 689.7574 686.497 745.3436 708.248 733.5443 702.471 699.8361 719.4151 704.7155 744.8837 750.6552 749.1451 691.5327 735.65 697.9804 679.2732 734.4626 726.7077 727.2087 699.5086 683.7208 682.114 698.839 702.3156 695.1929 712.517 720.8926 765.6951 708.3231 764.1515 701.6631 714.1113 708.5771 713.9133 737.5343 765.0123 775.1043 709.3864 732.7824 722.0564 718.1219 739.3034 716.3113 716.7339 771.85 760.9331 766.0222 720.9444 776.8163 734.4539 790.0237 788.9606 738.2562 734.8851 720.0117 741.5256 708.6101 703.2598 702.4145 730.6096 704.0265 728.584 755.9644 735.6539 731.6794 720.1022 766.7929 723.3451 704.8978 729.8091 733.358 771.3842 706.4796 722.2764 773.3437 724.4567 736.6348 720.1779 733.5505 736.1468 781.3527 711.1235 741.8918 727.7562 777.1982 790.7429 778.764 727.5732 750.2437 759.8885 751.959 748.4904 734.9326 748.5808 729.0015 725.3651 738.0214 719.2631 724.5938 715.1421 724.3629 733.9722 743.3807 752.9464 756.1199 753.9697 810.5876 797.4237 770.035 765.2197 776.1159 778.118 749.8239 775.9968 766.0615 755.2935 803.8867 819.5296 823.0133 834.4184 827.3247 846.0538 813.4962 838.1448 839.4942 839.3098 846.7652 840.598 779.2714 834.1254 768.9148 768.5434 766.9993 797.0251 770.0568 753.5674 771.9686 746.2148 815.7625 
633.7626 630.8345 685.8832 670.4338 672.7514 624.8469 619.6169 629.1761 650.8958 621.2217 641.8798 623.0327 619.8272 646.4045 645.9173 632.6219 643.2767 636.42 638.9247 688.5791 628.5612 613.0294 616.9291 614.0311 654.6154 624.8378 627.5997 638.7971 621.7996 635.6333 664.9747 651.1893 673.5999 658.7183 690.9028 697.8961 643.2058 653.9462 695.1281 647.3242 725.735 701.3486 660.2383 655.1707 735.1163 731.6196 732.0919 731.9564 695.4964 693.8368 664.7477 668.4476 699.6375 669.1682 683.2438 679.8619 721.5464 735.8427 742.4052 702.4032 724.0957 731.5211 696.3593 758.1753 708.8302 735.1613 726.3064 709.0125 734.4185 745.6564 740.6732 743.6285 747.8563 747.2616 715.5231 689.4169 680.7957 745.9867 709.3106 688.6691 685.1108 684.3813 682.8272 683.8947 712.5908 714.1042 710.5357 713.5776 770.2286 773.7894 713.3737 711.0374 704.2382 762.6249 774.1303 721.2307 706.5137 734.5934 739.1335 767.9421 756.5747 752.876 753.8605 763.3545 712.4605 724.1877 740.5317 783.9943 740.0676 722.8518 724.1376 738.5901 750.6021 739.4642 726.7457 722.0092 704.7236 692.5496 719.4436 713.0009 714.4412 706.3853 699.1232 698.2802 757.129 762.6672 738.6251 737.9037 763.7683 741.3403 774.748 729.8423 709.3824 709.45 715.5386 708.8019 738.9861 724.3536 721.4813 719.6906 773.4622 727.6616 713.677 717.3838 737.0455 722.0043 749.9781 756.2603 733.801 740.2347 762.7228 748.8292 741.5662 800.4144 729.0524 743.6419 730.3411 742.0805 740.4254 713.5419 719.0663 731.961 738.7248 762.7744 775.6655 759.9811 768.6069 823.8944 814.7562 805.245 807.5297 824.62 816.3001 763.4368 763.8564 784.1397 756.0438 828.502 832.2773 825.9122 838.2524 842.8826 837.8583 849.321 792.5162 798.3993 799.559 807.7371 789.1411 773.5359 772.0346 769.5822 767.2472 772.4009 764.1591 759.2364 754.4056 788.0069 834.6625 785.8947 
611.199 618.9926 631.6759 678.4619 644.4206 632.5135 656.9931 635.919 646.4859 627.6968 642.9957 639.3998 622.5699 630.5279 641.2664 653.0147 633.2866 635.1342 665.2407 674.7404 627.9609 610.7955 612.8231 612.153 628.7201 610.623 614.6188 630.4446 628.4197 636.5061 643.011 678.2225 692.8292 714.182 655.725 673.2755 683.6888 648.0584 650.5827 696.2907 702.8071 685.2731 665.7526 720.036 714.8476 729.3626 731.0784 719.2842 717.6296 678.2076 664.1652 670.9476 687.4584 709.2523 696.5522 744.74 701.1641 704.704 699.1597 701.3411 708.9115 716.8996 690.9485 702.3035 700.8167 691.4556 741.765 715.4942 740.7824 691.4762 750.9661 710.6082 738.8458 743.6601 680.9063 681.5443 696.4779 736.3831 708.5322 686.9684 710.326 698.1762 684.3178 693.4988 691.3677 713.1927 713.0588 712.168 703.086 733.3875 702.677 758.644 748.0225 760.4093 725.6659 746.9426 728.9451 717.0285 727.8961 743.4545 752.2063 756.7864 760.5781 753.1564 713.3773 712.6827 720.2138 737.7501 734.1551 760.2017 718.8268 724.3763 733.9553 714.486 704.6126 703.1718 717.0814 721.0916 700.2166 708.6797 770.0414 714.8751 695.5486 694.2946 718.1241 721.6553 704.0872 771.4265 772.4771 770.6307 745.4357 724.8137 722.0782 722.3049 707.1433 709.2785 708.9847 732.056 719.0103 720.5582 749.2711 777.2764 777.358 738.3874 734.5947 745.9196 729.1339 749.1285 740.9938 744.372 744.8112 739.1071 737.6285 732.6677 765.8052 742.1536 724.4642 781.1665 732.1031 736.0222 736.8434 743.2644 748.4563 764.7501 775.0181 797.4823 840.4002 835.7203 830.9792 830.3129 833.1693 811.7171 827.9744 809.0826 828.8557 757.7852 759.593 818.8157 816.1633 831.9813 822.8194 835.6664 823.4033 782.7131 775.6333 775.8428 774.6298 774.5668 773.8776 772.2491 793.1767 791.8174 789.6543 765.6244 761.9778 757.7223 800.6157 800.4411 769.0731 781.5528 
638.0717 630.4974 631.4626 631.5314 638.3281 669.9885 633.3033 617.6672 626.154 633.5316 639.3704 651.658 629.8801 698.0122 621.7156 622.9843 622.811 648.2978 614.7638 676.3367 627.5193 608.2247 613.0933 624.4133 637.7834 615.0873 621.5801 628.5482 648.8349 646.2214 642.1596 656.2745 641.749 649.9939 645.2031 675.5724 660.5333 650.1964 650.3235 681.5804 688.2137 649.8345 650.015 694.7283 722.6432 682.2712 733.969 713.415 702.6568 677.1675 690.3903 724.7398 730.7516 688.1462 689.0026 665.512 669.2292 749.8107 699.3989 708.5477 697.4075 696.1315 686.5156 735.5055 748.9901 757.6121 740.6624 720.7078 734.2998 752.3467 703.4435 701.0532 713.5717 703.1332 698.1047 692.5287 723.3046 730.6211 709.9186 685.8528 685.038 686.3989 687.1901 690.9492 695.3582 738.8112 727.2151 698.8171 707.8676 702.2353 713.4654 728.9047 738.3128 732.1721 712.5342 705.1113 724.7158 727.0893 739.3572 771.3597 739.6796 726.356 759.3068 757.827 764.5646 769.7693 713.7211 730.1223 750.8264 731.3577 753.171 715.7676 714.0759 715.2072 709.5581 710.115 705.2496 758.4416 726.4843 716.663 755.8831 764.4678 709.5592 704.0193 719.6537 721.3239 723.0141 775.3568 741.5787 741.4749 743.753 707.6951 769.3138 734.7167 706.613 711.5709 744.3581 770.3047 733.2391 715.9764 791.8403 767.0042 738.2338 742.7712 755.5573 750.1604 736.8185 761.7824 746.1384 744.9411 736.311 736.1579 733.5737 727.2281 776.9826 758.2231 725.7679 740.3727 737.4056 759.8489 766.9457 748.0746 760.8638 775.4429 830.66 839.949 848.0343 840.8394 824.1729 817.5305 828.8176 827.3873 831.2322 828.4526 824.3024 783.8838 814.0011 814.5349 835.7685 838.2024 834.0342 818.9458 833.3299 801.0125 774.0288 808.1974 802.4719 773.4734 773.3469 771.4621 810.7234 835.2584 833.3431 764.342 761.1612 757.6959 754.1945 772.4427 748.8953 745.3062 
645.4662 632.3997 621.6005 623.3087 612.7158 635.2611 611.8683 649.5673 675.3661 694.6234 670.9382 675.3803 645.3917 617.9997 619.9566 644.2476 641.3885 639.3162 630.8413 615.6027 619.2184 612.8707 614.8036 626.9194 637.454 619.7963 641.6753 633.5892 638.2897 641.4568 664.7703 642.629 645.3832 647.6215 646.7701 653.4617 649.0451 650.7506 650.6866 673.4858 674.7393 655.6719 653.1718 671.6074 694.9286 658.1354 720.8627 685.1367 675.076 722.3929 706.1706 724.1431 701.2386 701.0816 714.0621 676.4247 686.7592 700.7925 733.7267 739.2769 680.1031 678.9812 734.7635 724.3294 718.5173 714.0859 683.6409 751.7429 732.0815 740.7199 691.4326 700.6645 748.6406 684.3505 689.3438 745.3224 681.5417 687.8293 734.8122 687.1532 687.8549 694.3979 688.3984 693.857 719.697 736.6771 699.9257 751.2637 748.0695 723.2788 717.7591 723.0319 758.1972 718.5022 726.7012 721.538 756.8251 723.3373 732.8126 736.0375 773.9874 708.7621 771.6885 742.5356 735.2217 743.3819 757.5166 730.0721 741.9672 736.4489 746.5065 751.8737 719.0302 714.312 709.0474 710.4907 705.5736 698.9576 762.7892 725.1611 713.9355 760.6851 716.5859 701.5724 772.5535 769.1253 738.2507 741.7817 722.2896 777.9079 772.665 728.9664 713.56 708.1081 707.9859 774.1262 753.7451 807.3071 778.441 759.9549 725.8414 732.7696 722.2722 727.0795 761.1331 756.4601 745.1416 756.5291 747.2467 738.6148 737.7205 735.6768 733.1029 735.1141 727.6093 727.7483 734.1489 736.4155 742.996 750.6864 751.3558 760.2226 796.4514 785.9597 822.2154 837.9631 840.4512 848.3698 814.6373 834.851 834.0046 816.869 817.4401 819.4078 823.6623 836.5731 834.4947 835.5997 793.5745 841.5175 831.4164 775.7531 805.7899 839.6196 839.4958 840.3098 802.1892 773.5711 772.7833 770.8171 767.9674 784.7331 789.0069 762.1625 760.0448 757.6534 789.887 794.8547 748.638 745.3659 
612.1592 615.0298 643.6107 632.7534 613.9437 614.1764 656.9127 672.7078 670.6086 668.2197 692.0959 613.4604 617.4324 618.3872 619.6859 636.5977 651.7221 624.6036 620.1407 636.4431 672.5531 618.5226 619.7629 617.7317 673.5104 649.0782 627.4618 650.1617 654.8343 642.8263 641.8178 639.939 643.8909 655.9197 649.359 669.3015 683.22 666.3024 666.2501 648.5087 728.5876 729.2621 713.1553 694.6074 712.0754 707.2891 680.4122 671.6938 720.5919 663.1553 724.6971 722.8853 683.3383 666.8866 663.0425 681.5663 751.0598 742.3473 741.1708 742.1938 709.8707 709.7144 713.2258 714.4896 694.2451 683.4531 683.5304 695.6311 748.6611 705.3847 705.8983 739.1395 729.2341 698.6627 684.1019 683.1987 688.929 698.4031 693.1319 685.1522 686.7807 742.5897 702.4836 702.0464 775.8251 713.5742 706.0679 716.6697 762.0502 719.0392 711.2056 715.4225 771.0538 733.5541 765.9773 761.8348 766.1934 722.0919 773.9906 759.4036 769.0726 707.0786 717.7382 741.4453 716.4254 742.4311 782.3179 731.4578 721.8868 717.7798 733.4776 738.5338 705.1509 713.3315 703.8564 705.9747 722.8571 706.8726 694.0362 713.6074 765.4841 765.2767 764.5832 759.9506 765.8732 773.8343 709.24 713.4575 732.2355 774.4767 729.7362 722.3541 710.1041 712.8515 703.615 721.2249 731.4821 737.2657 738.1822 759.853 732.2338 717.3514 727.6926 729.3101 744.8764 744.9141 754.4033 753.5983 740.5482 732.9237 736.0483 735.801 733.4962 746.5389 726.5429 732.8655 735.4467 743.7643 747.6866 778.6962 757.4373 773.9742 804.3392 808.3766 817.3475 828.2178 834.5663 845.8531 815.179 822.9512 818.1537 821.0409 838.2764 832.388 836.4076 836.9587 837.7319 821.6779 808.6909 823.6873 787.9338 774.9158 818.6172 840.5643 840.3061 834.5696 796.7891 773.7143 790.7358 780.2574 818.8558 801.3671 810.8984 759.8938 759.1072 787.7313 829.684 839.6328 748.6557 745.2473 
623.8195 674.4304 643.489 610.3372 648.3894 657.8237 637.1334 636.2084 673.6711 679.8788 630.7194 616.4264 620.7413 666.7237 624.2142 635.4138 621.0371 632.007 681.1807 635.8811 690.2265 617.2476 623.3524 621.7762 629.0277 626.8225 628.8928 633.2138 638.9849 644.0652 649.3557 639.2669 641.0756 644.5281 648.5879 696.5667 714.8994 706.3466 723.559 648.6742 716.9025 706.0403 686.2863 705.7156 674.7927 669.8904 660.882 719.5245 669.2701 668.813 695.0798 676.1542 663.3855 679.5817 667.2507 669.5874 683.608 731.8956 748.0713 692.3776 709.9625 734.6661 698.5515 723.8226 701.6252 692.3781 706.0736 723.0843 747.6453 739.8621 742.3974 734.1608 718.6279 691.6713 681.9525 683.4302 693.0126 740.5599 707.6724 683.1385 690.8671 699.8121 730.6154 720.4788 696.999 712.8672 705.9 701.7159 720.985 726.9501 734.0571 732.0046 760.6301 754.9739 765.3941 765.3221 771.0746 776.5723 726.157 771.2582 769.6442 731.62 768.546 713.806 717.7404 732.2071 717.4495 727.3025 736.4952 714.3971 837.9038 836.1376 712.1537 706.2197 700.6547 722.3706 708.5293 758.9527 769.9716 695.6351 730.9904 717.8478 713.6734 774.1835 707.04 709.4919 720.9673 738.5922 735.1566 746.6371 721.9365 722.1149 720.5404 728.6551 722.5919 712.7293 709.0547 735.2053 729.1619 780.5892 773.5238 722.1495 722.8955 730.4582 742.0253 756.4952 754.2101 744.0686 731.4326 733.1348 735.7375 736.5822 733.9408 727.8108 735.6454 733.5765 745.1741 747.6508 752.4811 763.7681 766.811 782.9929 809.4739 821.1161 848.2559 845.5387 -9999 846.7161 845.3483 838.3442 837.4728 818.2515 838.7001 823.171 852.8334 827.8802 839.4075 831.169 843.1096 796.0408 783.9135 793.4909 789.1655 774.5326 773.7492 793.0269 774.2996 818.3503 798.0182 770.7948 768.4073 811.8633 811.9627 816.0222 791.0076 812.3945 813.4083 811.1722 769.5491 768.4861 
696.6307 620.7489 680.3482 703.032 611.6884 673.2167 676.8604 679.0541 650.4496 639.2601 620.8903 620.8776 632.0853 686.7004 632.2094 617.2783 673.5546 631.0691 640.517 628.5494 674.8285 618.554 619.3809 622.0795 624.5409 626.9651 647.7689 644.7054 635.5111 638.3726 640.1237 638.3179 666.5502 643.3538 650.8164 710.7729 695.8533 715.2219 683.6085 664.6454 666.1883 711.4092 669.24 680.8906 668.3682 688.0164 695.0421 674.6223 691.0934 704.7914 734.0687 685.4372 693.3097 672.6185 718.795 701.3353 733.5931 748.418 691.3978 677.5413 693.1396 752.5478 710.9565 742.2468 702.6333 753.221 717.4445 734.3641 758.6169 722.202 744.9423 707.2256 707.4272 687.7224 684.1017 685.5402 687.1306 692.3665 686.7605 684.9691 690.0455 687.9476 711.3843 762.421 712.3746 708.0687 706.3447 724.9266 704.4474 706.0806 718.4336 761.0127 756.3586 750.0728 768.0565 770.1122 739.8635 733.6576 726.5023 774.6734 772.748 726.2114 767.6269 740.9445 724.9605 731.8825 778.2484 754.2679 718.2509 730.6028 751.0053 710.2474 709.4242 700.8886 708.4645 768.7488 706.5484 702.3331 718.0822 772.0707 767.7151 718.881 769.8026 768.512 771.3615 779.4607 781.1681 789.6958 736.5394 790.5813 735.1175 761.1181 763.7787 785.1957 717.2393 715.7754 730.5629 738.8251 734.9338 751.6107 800.1166 726.8893 734.583 733.6714 746.1915 744.6195 742.7173 751.7466 761.2764 735.5384 736.6631 736.0261 734.6164 735.7253 736.731 733.7108 746.9857 848.1675 792.6882 858.9219 870.7065 855.4853 837.4379 805.607 819.9698 816.1212 -9999 -9999 846.1691 826.781 839.2183 837.2827 831.9843 838.9645 838.4047 862.7695 842.8881 830.8973 824.4268 834.8969 768.9973 773.799 798.3422 775.3549 773.9165 836.2362 774.6992 792.8334 772.9214 812.1163 817.437 794.9846 783.3075 803.5217 805.8601 781.7612 767.0779 785.7642 834.6589 841.9779 
609.7449 608.0712 628.4932 638.5535 679.277 677.0929 658.2268 666.2982 648.4099 667.4446 672.2463 629.8813 667.134 665.4136 639.1935 634.9539 678.717 632.1561 677.7051 635.2765 621.813 658.6508 622.8936 624.7356 625.5554 649.8668 664.6534 666.0367 657.1234 651.5869 640.3634 635.4395 694.4407 662.2832 680.4654 705.4434 708.1717 711.3533 730.162 649.4609 713.6578 715.6144 693.2479 682.8437 677.0006 660.5155 682.89 668.6445 721.3853 733.5371 679.8276 671.2529 696.7917 679.8527 726.6885 740.5189 724.5284 750.2934 733.2383 691.5042 683.6542 713.3621 718.5729 751.4496 729.2619 758.7333 682.1002 697.5945 709.4185 710.7791 699.5799 701.9586 702.5856 687.7407 686.3999 687.4902 683.4102 708.378 694.0565 686.6017 692.3079 688.853 691.371 693.5422 695.3048 704.0156 706.6495 717.9481 715.933 707.9662 772.4434 764.7314 734.5842 716.1131 775.9142 721.8727 758.2835 773.2193 713.0442 716.9359 749.9175 726.0015 730.4404 775.6893 714.4799 722.5547 762.7057 760.0842 742.3711 823.4381 821.8937 727.6146 703.3754 731.5284 767.2482 715.9939 709.5218 718.8405 711.5275 765.6583 777.8605 736.038 736.2074 763.2088 739.5825 790.9113 737.1338 737.9026 730.0692 760.9955 737.2026 727.0848 728.2224 725.6385 723.9775 719.3869 734.0762 723.7217 737.2054 723.1696 737.4423 740.5837 755.6849 741.7599 736.4489 734.5637 726.2796 745.0122 747.1939 738.2089 757.4918 738.6387 740.3149 740.9683 741.659 801.8727 809.9327 825.8454 890.73 825.0519 834.9226 801.715 797.5056 847.6603 831.7152 813.8932 845.3234 851.8462 851.7264 829.619 823.2043 863.8935 840.9421 834.2247 833.1133 817.3773 825.952 826.6749 826.3566 794.7028 768.856 775.9408 798.5776 784.9293 775.5931 824.2299 788.524 773.3748 773.3276 804.1174 826.6726 813.5643 761.8655 789.4432 811.0157 773.8066 751.4984 806.7667 827.3956 813.0533 
607.2783 617.0591 648.4557 682.5622 676.9374 680.153 686.1708 668.9691 661.1968 663.084 646.4668 629.0613 677.7119 637.5173 647.7933 616.991 620.0035 655.5605 641.4557 647.5903 661.2579 624.6716 626.6017 626.8172 629.9559 629.3396 638.4243 688.2068 659.2812 674.9597 647.3135 646.2679 694.174 695.9382 711.6259 704.5089 672.975 664.7887 669.0365 673.5748 720.5078 700.1733 686.3723 685.91 694.1699 686.7933 718.2446 686.4445 723.3804 682.3452 671.6703 670.9893 705.5649 683.6759 732.5043 737.4424 744.5993 731.8606 746.2668 700.7649 750.0803 746.1575 752.6466 716.8334 723.3652 703.0118 746.2315 694.4374 695.4662 692.6865 694.7074 767.6226 702.4228 722.2937 706.2241 700.6473 700.0696 688.4559 691.1343 691.6453 696.011 698.058 760.4432 716.3835 750.4204 695.4896 750.6915 701.5831 727.4222 726.0071 738.3724 766.3303 765.3401 785.1349 715.6984 742.0831 733.3098 773.7725 714.7193 720.0389 785.5535 720.8757 787.5684 734.0217 722.0584 722.1324 752.4258 710.0973 710.7497 705.7711 729.6594 719.6033 708.0431 711.9343 702.0736 719.7037 718.3692 760.4482 737.0488 725.8993 711.4972 771.4779 779.3474 731.3099 717.1688 726.645 741.0079 794.8928 726.8976 796.1072 752.5003 794.2283 797.0964 741.7491 728.135 730.1761 725.077 743.9962 724.757 730.0654 784.8857 783.4222 825.4142 754.1043 772.0565 718.3856 727.4949 733.3378 739.7224 740.9146 752.3698 742.6754 745.9459 770.9025 796.1057 827.5116 854.8228 890.5649 -9999 818.8085 817.4155 806.9455 762.3618 758.7776 759.2942 821.1047 849.5005 853.7894 849.2782 846.5289 845.0172 835.1339 831.7951 842.7466 856.6057 842.5273 848.934 836.827 816.1064 785.9053 775.3036 776.0067 785.8438 794.421 803.3649 826.7435 808.4222 773.1106 772.2234 786.6882 812.8266 810.4026 763.3445 760.7082 843.8864 773.6157 765.1909 806.4661 775.3574 747.3422 
606.3433 645.2211 627.973 681.3993 678.284 667.301 617.4022 636.381 667.1148 667.938 621.0866 630.0038 667.0568 658.132 628.3466 618.5711 622.1224 623.0711 656.7852 644.2913 625.9497 686.8723 646.9176 649.7466 634.386 639.4427 634.1812 659.857 672.3033 693.5425 650.4588 720.9293 695.3868 704.5355 663.3864 655.8522 649.5865 650.3851 651.1992 718.9156 701.6168 670.831 660.2738 688.1082 703.7886 701.3112 703.5172 725.3289 706.1934 703.6096 679.2971 706.6865 670.8495 710.7517 734.8911 744.7827 750.4286 750.7158 725.5717 733.9818 740.174 746.5706 722.9446 712.0356 699.4354 760.1959 740.5189 698.6716 704.8978 720.436 721.8188 747.7575 738.9975 766.4506 730.6931 726.8701 690.4976 701.0846 700.5002 694.6559 696.6017 709.0818 713.059 709.5659 705.9128 714.8193 742.0004 714.2537 724.3723 739.8518 768.5201 770.8776 768.4909 738.0255 723.1121 771.7798 735.0982 779.4326 731.2079 717.5939 723.0634 724.8636 721.6762 717.4319 716.2645 718.152 765.5687 715.115 715.3593 710.2634 703.3077 774.1339 719.4892 705.7272 709.0197 720.5309 713.8594 732.3116 766.5033 715.9543 770.4975 772.4083 716.9027 723.2179 756.8046 743.9894 738.8297 727.6642 744.0304 791.549 752.497 796.6862 727.6569 797.0071 747.3556 734.6432 747.5803 731.4889 735.282 730.5208 756.1522 790.187 808.9409 736.5316 743.6534 736.8321 731.1425 729.9492 742.5717 742.4218 745.0506 746.7698 760.4022 878.4941 881.7369 -9999 839.2963 898.9385 786.3755 818.5408 808.0923 829.2268 755.7691 790.388 778.9824 835.8932 834.6212 857.6161 851.8343 851.2731 845.05 833.9806 857.3766 832.4927 860.4349 833.714 856.0029 833.9376 809.471 775.9252 775.4116 775.2949 794.2747 781.0612 797.9147 821.864 832.9985 790.6231 776.584 803.7589 817.6671 838.608 763.9016 761.0027 776.5287 756.0026 754.7562 752.4656 749.7369 759.9494 
627.4635 667.6239 684.361 636.0163 651.7934 632.7076 613.0309 660.3702 665.1758 654.7842 648.5484 645.0112 628.4115 609.3298 613.3397 618.2184 623.9429 625.1131 677.722 643.591 624.4015 654.0018 639.236 665.0229 698.9398 699.5057 649.6135 636.649 703.0309 641.5788 642.6212 644.1302 652.643 702.4631 648.2424 666.6282 677.1749 671.1818 668.0555 676.9875 680.3826 717.8664 664.4246 675.6736 682.6854 727.6653 715.9373 717.4373 688.1642 703.9516 731.6548 701.9904 674.8619 669.0175 744.8683 732.2864 745.7687 709.6814 708.6046 732.6212 725.2312 748.6263 753.0292 682.8112 741.9286 699.9873 729.7306 723.305 742.773 731.1538 707.2054 722.6084 690.8886 697.8921 720.8475 723.0532 694.6801 705.7707 696.9659 693.6434 699.4518 700.2972 703.5748 700.6149 697.377 696.1058 768.2621 747.4133 721.9761 716.4964 714.626 723.1581 732.9545 726.2895 730.0286 730.8585 763.7938 714.9708 735.9334 763.8162 714.1143 716.4383 718.3562 722.6923 716.5092 719.9802 750.3793 741.4174 709.2136 731.4323 712.502 708.392 717.5419 726.594 716.9194 726.6105 732.6385 720.1503 718.1659 760.5651 768.4089 720.0632 724.4417 800.305 791.3569 791.2723 728.3038 735.9764 763.5459 731.9185 782.916 734.0963 730.4496 762.1323 737.1927 740.3255 754.9586 743.5508 804.5214 741.9905 723.9167 758.6296 744.1773 722.6236 731.0764 750.7022 767.8334 731.5249 756.696 752.5654 748.6057 810.4027 810.5378 860.8655 837.5935 829.615 815.7981 829.8966 821.8076 817.2283 816.7745 806.3481 808.607 820.3023 816.6024 825.6279 854.7125 848.3893 840.6024 853.4794 841.1877 -9999 851.4416 834.6406 859.1561 845.2929 800.2309 853.5496 853.7442 794.8097 782.8715 777.7702 777.7521 777.3565 776.5404 777.0316 782.7531 771.9341 848.5386 824.6202 803.8455 792.4159 764.0924 762.0275 770.0114 783.2488 753.88 752.4063 750.5121 747.2004 
641.604 602.3575 656.8963 675.4669 673.7838 628.0727 665.5353 651.2891 652.3452 663.2451 642.0488 609.4451 608.6772 610.4952 614.179 618.732 631.8077 627.001 636.5397 646.1284 628.1171 640.7165 640.6516 714.4092 691.011 701.2786 676.0454 649.3945 658.264 653.2662 710.5791 645.7346 647.2609 665.7785 665.939 675.3578 663.652 652.5651 665.7331 668.4475 739.8609 719.9551 715.2374 717.1028 690.8011 698.9007 730.0778 662.0992 686.1165 722.9655 726.886 685.6263 676.0982 691.7621 674.9559 695.5231 711.7997 689.2847 687.2136 690.6174 746.3376 745.9482 724.8949 746.9547 704.8705 760.0377 699.0897 755.5789 763.2676 706.4673 693.4658 705.1787 697.9489 690.1135 707.0211 712.2001 699.1992 706.4201 698.1654 723.1223 729.0181 701.4624 702.8282 702.2303 700.9408 698.126 714.1196 737.8549 725.4919 710.1066 720.5665 728.6527 734.8376 764.6118 774.4795 719.6868 743.1775 725.3975 728.4519 729.6223 755.0857 712.7033 717.7213 719.9559 723.1047 736.1721 719.6643 791.3745 768.3583 722.5595 706.8334 707.7929 721.0046 727.1768 727.5279 778.8143 763.8554 744.3893 717.8951 764.6132 762.8287 769.4661 740.8151 727.144 790.4022 791.5342 755.3847 748.8341 799.7512 734.422 783.3524 761.1104 796.2335 792.6769 730.9316 796.8168 769.9386 799.2799 733.3541 730.2979 720.8102 718.6592 715.8982 717.6559 729.1363 738.9747 737.8052 759.1838 799.2724 770.4291 775.6724 798.9788 840.3558 -9999 -9999 835.9334 831.4014 822.5358 826.9866 838.6332 812.9913 810.5007 823.0419 812.1052 813.0272 832.9907 845.4527 829.2163 828.2649 839.8663 854.6611 831.9064 -9999 843.7231 857.746 834.8322 790.3766 781.7946 794.8099 836.7038 795.8575 778.0394 779.3267 777.9291 784.4324 794.0151 802.0814 788.8104 785.5286 842.5184 783.122 771.2947 763.4886 761.1241 758.1133 802.8103 752.5302 751.9536 750.0483 746.1295 
620.7825 603.7451 669.6495 644.905 677.1443 626.9561 626.614 611.1048 636.1419 665.4548 626.5414 608.7451 607.437 610.3448 615.256 621.9016 624.9586 629.8557 683.3726 627.7505 646.5696 650.2404 641.9771 695.738 656.3393 697.2852 658.5369 645.6436 669.4515 692.3187 660.8869 646.254 653.5342 706.275 682.664 675.1682 730.005 711.7818 718.086 686.1966 731.2935 719.0916 721.6809 715.2047 690.7183 660.6741 664.1299 706.0182 745.6104 727.4507 707.381 681.2626 680.2221 717.9272 746.9142 745.5582 680.0238 675.3553 730.5242 735.5366 714.0215 713.9314 756.367 702.8811 694.2466 757.9248 696.871 708.2551 692.0168 698.6162 771.079 769.7845 724.9979 710.8834 758.5925 725.9716 699.5858 705.6533 706.2008 775.1506 713.5634 703.3464 704.9547 704.2816 704.4458 704.8693 704.8599 708.4841 735.0376 710.0267 734.347 776.5787 745.3193 741.1467 769.6713 725.4272 715.0708 716.2618 718.772 736.1098 725.1408 719.7425 719.1481 720.1659 721.2337 737.9374 777.5433 759.5341 801.637 811.5746 699.4069 706.8109 710.4236 728.1752 773.6719 752.8005 775.5621 779.4631 737.1808 718.884 727.7535 729.4705 749.6244 749.1031 787.5017 790.4601 798.7397 757.8077 765.2984 771.9576 757.2301 794.9974 779.7924 793.2615 759.1418 791.6783 757.5001 743.9274 731.5694 731.3383 726.4696 724.7341 724.1091 725.7567 733.0797 738.6308 742.3917 770.5808 738.2435 -9999 -9999 -9999 831.9556 812.886 819.2405 821.2886 846.6484 828.7092 875.204 821.3584 820.1172 827.873 826.9559 786.5538 793.9864 829.8572 823.4361 825.6719 828.4773 822.7545 848.0436 818.4725 855.8249 843.4408 854.3636 858.6693 858.8841 831.3941 797.9757 825.123 843.5541 783.024 783.8508 796.4287 854.0047 849.8286 847.3536 824.3416 842.8105 813.7213 810.5231 836.3896 761.3475 759.6489 758.4387 818.3834 752.6736 749.9076 748.1304 745.4872 
642.9782 642.8799 613.9808 676.481 662.0958 674.0622 644.7454 608.4801 641.7279 628.1161 607.6349 608.7219 611.3942 614.3979 617.1002 624.0734 626.8341 645.3572 683.1186 662.0899 688.1505 687.5735 661.0458 663.9404 658.1135 640.5985 641.4727 640.3928 638.6204 682.772 658.7011 701.9274 665.3427 693.4022 648.698 668.0323 729.6627 710.5595 694.2457 674.0853 729.4012 707.3235 696.5551 695.6875 743.6884 686.5204 666.0332 695.1825 723.2025 728.8123 677.8757 675.7279 677.0013 694.2612 703.5321 713.3147 705.5673 721.498 729.2112 721.7778 731.858 726.8563 705.535 740.9834 711.1219 725.6208 699.8423 691.555 694.8918 692.8309 768.6994 768.5459 725.4733 761.6125 751.4247 774.6609 716.3257 712.3555 722.6328 779.4737 777.7971 704.9561 704.1746 703.0858 728.3651 724.0698 708.9897 708.9432 729.3987 731.0544 722.9839 728.8252 764.7268 712.6434 756.7555 721.2958 723.4343 717.7802 725.9563 719.7407 719.3909 717.3805 726.6563 732.1409 727.9936 719.989 813.1391 800.5089 786.2334 765.4568 717.4819 712.2596 739.4436 716.1343 706.685 708.3016 725.8624 782.4427 714.9749 740.6486 790.2065 720.1739 737.189 787.0035 789.0489 737.1467 761.6801 795.324 796.6059 800.6709 757.7379 751.4153 787.8757 779.9954 748.9281 793.181 732.7181 736.7365 740.6185 737.0935 739.4039 741.609 745.4141 745.003 744.4009 744.7856 746.4458 773.2766 831.5084 808.0447 832.3444 830.6196 810.6753 802.6392 805.9728 819.8506 853.4536 839.0924 842.9252 824.0374 829.6028 839.1805 834.649 766.7345 768.8533 827.0467 845.2228 843.9325 845.2291 845.6913 844.4817 827.5067 851.1254 -9999 852.3198 856.6459 858.0093 842.8427 837.9317 851.2841 860.8285 841.4286 856.4377 804.0164 823.0305 848.6754 844.8632 842.4983 840.3607 839.1861 809.9303 818.7307 793.5 757.5953 757.0642 797.9033 750.632 750.308 748.259 855.2193 
615.6693 602.8418 604.6353 616.7574 636.5242 638.9171 615.587 626.0312 609.9094 610.9988 607.441 609.7186 631.8622 615.2978 619.9692 624.1055 642.9921 665.2219 691.9134 708.7469 688.4338 691.2457 653.493 640.6658 643.7107 640.5619 668.091 659.8121 695.1129 696.6122 724.9559 657.3177 654.5617 705.2646 699.4707 684.7879 704.9118 673.031 712.0734 692.8068 686.0184 715.1555 692.5582 694.5739 710.9343 676.6801 667.921 721.7281 721.7336 730.5551 679.5972 681.0558 683.582 706.7168 717.9821 698.5709 690.4948 728.8837 735.4329 724.6363 739.9877 728.6205 713.3864 726.4077 704.5377 743.1106 705.0014 696.0406 697.527 715.2104 742.3168 768.0833 713.6353 718.0175 725.1066 702.7861 716.6246 721.341 715.6041 763.6694 764.4222 766.3843 766.4083 762.911 721.8347 708.8545 709.0125 732.3069 772.2929 773.5815 737.7569 727.5922 766.8501 718.9822 713.6331 724.941 807.2832 717.7643 737.6711 774.9933 735.2086 783.9957 771.1497 803.7094 707.0342 731.3593 764.2983 713.9767 729.9709 710.4358 708.6133 711.1766 732.0559 708.5927 735.338 728.4905 742.6731 779.0901 715.3109 787.8492 792.1454 730.787 758.2928 786.3896 785.6053 782.2119 755.6572 792.9709 795.6817 803.3397 799.4968 789.8561 787.2182 787.0423 787.8018 751.1664 726.4291 733.8401 740.6316 747.9913 751.0214 770.0132 758.3851 748.7493 763.4761 791.4412 750.376 769.921 832.6059 836.2944 834.8126 852.1416 831.3276 809.4676 831.7221 832.8802 782.9424 849.9492 828.7481 839.1193 834.5002 843.0082 841.1806 845.4481 832.0231 824.0095 823.0387 830.0623 843.0266 843.2286 868.1508 832.1943 836.0099 794.3685 -9999 828.5028 836.9458 822.4774 851.2171 851.0345 823.9479 839.7568 853.8782 827.704 850.5482 823.1077 845.5353 844.4666 775.3322 778.1073 812.6234 804.4169 780.2262 756.3815 755.7763 751.3595 749.9098 748.451 747.1094 840.2589 
608.3525 629.7015 639.7903 649.5159 617.6846 651.1813 631.6693 608.1107 605.1395 604.8988 607.1014 607.6637 611.4181 621.8055 640.9091 633.4035 629.9134 647.0276 690.5643 704.5808 683.2177 659.6013 631.9315 636.0071 656.2987 632.2978 697.87 693.6831 676.299 670.9236 661.2384 692.2979 700.9425 700.1462 684.7064 691.8367 709.2963 657.8232 713.2309 720.2748 693.6846 700.9617 720.4114 690.3201 693.5994 685.3314 680.1641 691.7159 725.5217 699.2954 683.5334 681.2563 688.5652 678.579 680.4391 707.0563 691.5148 733.9354 754.036 695.8971 744.7504 700.0342 751.6622 749.9846 744.5325 703.715 692.0988 693.4434 697.3314 746.8752 743.7508 759.8624 765.3093 725.686 765.325 722.968 726.1547 782.3433 760.2994 760.6801 777.7261 739.4297 777.5314 737.094 717.9971 709.1719 721.2682 728.0347 779.7181 776.3259 748.7564 719.0368 713.0568 718.2549 718.8307 737.7675 735.3579 741.7459 733.8589 746.4377 786.6831 791.1614 733.0117 716.9998 721.4124 718.439 732.7396 725.0316 711.4446 709.5073 785.1119 713.9836 725.3001 711.9343 717.3378 775.0789 759.0861 779.874 715.6124 751.8939 751.441 790.7692 790.3246 792.3238 745.4263 747.0562 799.0554 792.0698 784.2827 794.1257 792.4721 790.0281 775.7339 733.2768 721.1921 726.7474 728.9987 733.3387 755.2475 799.7604 775.2061 768.5453 771.1555 820.2155 802.8605 826.7752 838.8217 772.9597 790.0435 831.6406 815.8369 808.001 894.6024 889.0511 809.2707 808.6891 865.312 795.4395 824.9424 823.7056 850.0495 847.538 845.8256 838.1866 876.2492 852.2902 849.1164 816.7342 840.975 843.4085 856.6169 903.6593 850.4505 831.5768 802.1724 858.3988 858.236 842.8602 850.3587 826.2468 831.5099 829.3186 823.2455 849.6949 850.2526 783.5174 821.818 818.1413 832.4926 766.0095 825.5756 815.423 780.1989 755.2975 754.0754 749.1476 745.8458 755.2082 766.6179 781.1755 
660.2886 647.6011 646.7114 643.8444 657.3486 665.6259 636.1475 607.8298 641.5148 619.0904 607.3223 610.1323 615.2009 619.095 624.4413 628.0307 635.2731 625.2399 622.225 631.6858 652.006 642.0204 630.3365 637.0042 649.8649 655.4021 641.0743 691.8567 676.9247 670.7756 643.2936 703.9893 700.7003 700.2452 711.2888 714.9752 669.2156 716.7734 712.6581 738.0604 728.1196 689.1335 719.761 705.5535 706.0966 686.2481 692.658 694.4079 724.5481 709.0661 687.027 678.7522 679.9395 691.8736 694.0792 693.7696 689.8246 690.1621 735.394 696.3406 732.1525 702.2627 716.648 690.5627 693.7683 687.7599 707.5097 713.4518 696.5961 728.309 751.606 766.6672 769.3936 754.5095 764.3035 746.7073 726.0475 769.9713 767.032 770.3926 768.658 784.8505 778.0922 724.1821 709.5881 710.4269 709.8112 715.9931 777.8248 777.3683 774.8463 785.4528 727.8629 748.7382 757.7569 755.3912 746.5035 810.7961 738.4088 721.4011 736.2093 725.0968 730.2131 718.6546 739.1787 796.1862 758.0509 762.8616 710.6151 713.3305 716.6853 718.1635 726.5016 774.8292 722.0263 753.4907 775.5425 735.6566 725.0967 791.9811 738.4704 742.2891 793.7491 763.2003 794.4783 796.0136 793.9312 793.4236 782.3727 795.7246 795.4351 738.8607 722.4411 720.6136 727.4904 729.6361 733.552 732.1477 758.7205 790.8432 762.7794 752.4266 835.8347 809.4396 818.9135 835.5352 819.0359 873.6722 865.3275 814.1828 812.3214 818.094 869.6014 837.8334 822.5295 828.936 857.5978 835.8046 865.8792 810.579 862.4941 911.6613 885.3183 899.0286 851.4627 853.725 817.5327 836.4685 810.3419 851.0153 812.004 870.639 834.9883 904.0817 851.5104 855.6951 857.2037 842.1609 850.3349 849.1816 850.8635 851.5032 856.1586 851.241 802.9236 800.7237 772.6634 846.6284 831.6406 829.3755 825.9417 813.1075 814.5162 763.423 768.709 747.5818 746.6637 765.2287 841.6229 834.9269 
661.9307 641.2286 619.1308 616.7913 626.397 618.5809 618.5652 630.1783 626.751 609.5289 610.0532 611.7918 614.7895 620.0537 624.2563 625.324 624.4496 626.0402 624.4133 624.2086 660.8705 628.0554 635.3197 664.2672 655.982 694.2999 671.5818 677.7189 697.0417 700.5406 663.0444 717.7611 687.2419 684.762 715.0228 719.4847 660.9521 721.5472 712.8027 720.8936 740.7354 683.2526 675.8957 676.0203 724.495 724.3648 682.8345 677.2731 668.8469 729.6496 705.1836 678.9451 684.0572 694.6212 701.2479 684.5046 679.1266 694.881 751.2628 739.3046 683.9506 697.8168 734.0475 712.869 687.6165 706.8161 721.769 726.4923 712.6622 706.8176 763.9856 771.7816 761.2656 732.5236 763.5638 758.5338 726.8461 754.2455 766.4621 782.9675 784.6578 769.5085 769.7762 744.8277 720.0812 709.4291 726.7491 759.7876 779.3843 726.5603 745.2682 733.6122 723.7552 767.238 813.1743 817.8171 791.5026 776.341 757.2278 743.2991 805.0792 851.2243 848.3679 810.8068 763.1408 802.5937 738.5176 769.3365 712.5752 720.7115 710.1256 725.8882 703.0836 770.9226 741.3881 740.5479 710.3743 731.367 779.2963 788.4175 730.9086 733.1094 744.3722 796.0583 775.0986 797.1533 786.3299 766.9047 763.0057 792.5792 799.7053 725.1109 722.7679 724.1939 730.6889 733.7253 735.2855 730.3877 736.6476 741.363 750.9218 746.4219 766.6506 759.2565 836.1541 822.9598 825.4789 851.367 833.5059 803.668 822.6341 836.0934 854.3746 862.6705 793.8696 845.1185 833.9186 836.6639 862.5065 806.746 849.9706 833.5112 860.1517 851.4293 851.6419 826.2885 820.7285 839.5914 836.0692 816.9564 833.183 815.3582 845.0929 907.7153 828.6978 857.2689 859.0056 857.1546 843.1244 850.6765 793.2402 824.173 809.4932 864.0358 790.767 847.2346 780.9635 769.9615 775.9341 810.3471 823.4908 814.1145 780.3553 752.2288 750.2601 772.762 794.586 825.6263 828.8298 831.7832 
604.6903 617.468 663.8325 622.4622 611.4164 611.0817 620.3472 610.4291 611.1515 613.1719 612.4816 614.1964 616.6108 620.106 623.8778 624.3726 635.051 629.0026 647.8778 700.4193 659.4458 662.4943 688.8494 707.8889 638.1851 656.4967 698.699 705.1393 699.5048 656.272 653.3763 713.1667 669.9617 667.8375 735.0757 678.1667 716.5593 712.7775 697.8041 714.5181 688.5519 676.8553 665.5998 730.9944 689.1695 674.1851 674.2933 672.2383 681.073 688.4197 723.9904 712.4273 684.5597 693.2149 684.2404 692.669 702.8282 707.9557 704.7211 747.2927 750.1434 688.3021 691.9049 702.5275 707.9442 722.5568 747.2353 759.5964 721.0129 714.1599 776.7197 760.6208 775.756 752.9321 764.6976 764.7634 714.1514 771.4216 775.8809 769.0017 774.7272 775.608 787.5295 765.0825 745.2554 708.3243 773.9901 749.9506 733.1414 716.603 712.4119 715.3944 785.2947 756.8165 814.6689 764.0066 775.8611 775.1995 786.9702 728.7938 768.1018 849.805 752.9997 737.0936 745.5115 739.8847 798.5472 841.2562 700.2417 726.327 713.869 737.6542 735.5265 771.2539 724.5036 779.6699 782.5532 722.3906 728.2526 780.3705 789.1595 793.2083 793.9552 797.6315 726.5107 751.4539 768.416 769.1229 775.4488 799.2244 785.8383 723.1995 721.5342 728.2488 733.1796 735.9249 736.8159 739.441 739.9911 740.9698 741.3472 751.7986 788.0976 805.4813 790.6763 828.9559 778.4078 772.2391 809.7388 785.9278 833.5678 850.4365 866.4465 882.3098 848.1349 835.4348 834.3115 834.9513 842.28 838.7057 843.1874 834.6815 856.9551 885.0247 851.5182 850.5575 826.1515 822.2859 824.3829 828.3721 834.3168 834.1971 842.0872 829.8571 812.5256 859.9495 828.7759 857.1389 849.3033 849.3564 850.0229 849.4086 812.9913 791.9918 852.1021 822.7589 820.3438 790.7625 768.1637 794.8792 818.8666 812.058 765.3115 751.1622 749.6166 756.1358 792.9682 820.1591 800.1473 803.2989 
601.7569 606.9824 608.8552 611.6658 611.0178 610.5648 609.3334 610.9302 613.4263 630.8732 614.3438 613.5728 616.1988 619.7888 624.0092 627.3325 630.6929 631.0388 630.961 664.2314 664.9424 666.5983 686.5584 695.8532 694.0974 675.1774 692.0967 692.8943 666.0945 704.0714 663.2952 650.1147 655.1372 695.3531 718.1951 716.3922 697.0208 694.7356 694.3663 707.0441 719.0909 683.9701 673.5531 703.5891 695.6776 682.4894 685.0956 670.0656 699.8187 724.4544 723.7529 692.5823 689.5687 689.3491 699.4529 687.2535 691.7883 697.5477 698.629 716.3249 771.1649 732.6573 708.3725 710.2938 752.8939 789.2921 762.1719 773.0436 726.2048 746.0962 780.5123 796.4293 795.7441 760.1392 772.7772 759.3306 733.4061 751.5673 745.8388 765.025 768.6889 776.0398 771.4819 776.8971 749.2749 759.1119 728.1967 728.0969 722.6525 727.8293 783.8143 739.7842 783.677 736.0467 726.3784 747.2361 786.407 786.6671 774.3038 722.3199 777.3678 753.6527 744.3718 717.9672 718.6364 711.3641 752.09 738.5 713.3626 708.6678 702.6569 723.7333 773.5371 766.8382 732.1091 771.6008 776.8494 784.9631 739.6965 723.7618 783.5988 754.0978 788.9685 787.369 786.7759 745.5239 742.2084 781.0948 791.541 750.7947 736.9193 717.0891 723.8032 732.699 735.7187 737.4091 738.0135 742.1296 753.1075 759.3611 758.5023 816.7119 751.944 763.0783 819.4276 823.4514 853.2607 885.8348 796.3483 822.4054 838.7051 834.9007 867.4678 891.5015 826.6099 838.9276 836.5567 835.8569 837.3304 802.3903 830.6403 905.0342 857.7556 854.1409 854.2966 848.5269 822.9244 906.1633 906.1559 831.7063 834.5172 845.8682 882.8123 830.6921 828.8535 864.8611 868.6173 854.392 859.9207 820.4769 847.9778 848.1837 821.5132 849.0078 845.9259 844.4069 828.1931 800.2812 780.0232 790.3539 820.1432 771.6095 754.8586 763.5272 765.762 751.7495 774.313 819.804 824.6689 829.0553 
605.9597 607.7184 611.4967 612.4346 609.5854 608.6677 610.1276 610.4059 676.8169 672.0984 645.6919 644.8633 657.5257 657.7792 626.9765 632.2681 633.7309 632.3881 638.7444 679.0173 687.5295 679.1837 675.6685 688.2395 692.6308 676.4363 694.6006 701.3866 703.6272 698.3397 702.1477 713.1792 715.3514 733.669 698.184 725.5995 683.9694 685.1548 687.6522 696.6773 664.5898 672.7617 672.9143 676.1625 683.5157 686.0016 695.7455 671.2002 665.6274 679.7771 703.9622 676.939 673.4905 679.1809 682.2679 706.0189 719.8195 694.0368 732.7607 718.6239 721.0313 760.5442 721.7634 723.8063 770.8006 737.5281 722.4744 782.2048 774.6006 730.3139 735.6402 711.9656 735.6602 757.4775 763.3414 756.9864 729.2249 728.959 738.9734 765.2846 759.9977 770.3685 771.2493 772.4853 789.8665 769.5706 783.6874 728.7706 729.0969 717.9432 732.1682 757.8165 733.7114 719.8549 735.7915 774.9701 787.56 783.9467 731.6656 720.5239 744.1938 753.5848 793.6155 762.3937 724.9965 748.2765 730.0503 706.4178 756.3967 705.5419 723.2701 720.8593 744.2961 710.7858 708.2998 783.2553 730.668 776.8387 788.2096 758.1064 725.5883 803.5079 770.9532 738.2569 804.6852 757.2014 801.0664 771.962 790.1136 733.8044 720.3746 723.415 730.9057 735.8847 736.8846 738.0424 742.3056 744.3177 771.2827 796.2848 753.4858 764.6467 814.829 881.1594 810.5718 824.9075 831.9052 839.9611 821.7944 802.2936 833.6899 848.1193 848.1848 864.7624 819.0947 811.7958 901.9463 833.8455 838.5433 840.4023 837.1016 853.8193 831.0896 834.2819 869.2574 828.4545 858.7986 869.1399 827.6502 816.2736 833.9526 846.3997 854.2439 864.4241 920.5313 799.5165 799.4244 857.9785 849.7347 819.8011 846.9291 847.3606 848.4902 847.1336 845.4547 842.7582 841.1351 841.6497 766.9592 767.9659 763.4085 784.7811 760.9315 783.0261 770.1456 765.5797 801.0157 819.6705 782.2095 825.4688 
604.4174 609.3738 612.3437 612.4799 609.5549 619.7374 609.8111 619.2255 644.0452 643.5254 659.7515 683.4938 633.5501 622.8171 628.9678 634.9586 634.1854 640.9293 635.9633 664.3353 686.5057 685.0591 712.0273 694.4673 691.5966 663.9191 697.715 689.8336 700.7336 704.5032 719.5327 726.9534 731.2786 712.1066 688.7025 707.9054 679.5058 664.621 661.06 661.7322 667.0513 689.4689 692.6055 687.7602 676.3391 681.8854 683.5675 665.462 664.3687 685.8463 725.8325 731.1845 709.2682 688.3409 690.8214 694.3311 729.9216 700.7924 738.8629 711.5836 757.7958 725.5532 722.542 780.0441 717.4988 777.4754 766.7839 745.1358 746.8425 775.8803 726.8662 722.0264 766.2876 755.494 770.5427 756.6431 756.6159 725.8593 722.1125 738.6617 750.0905 729.0699 732.7349 779.0959 770.0793 708.7622 770.1959 716.4962 714.842 712.7866 726.4696 790.3906 726.2391 726.7502 735.7102 788.0203 726.5323 770.7282 721.4806 749.3972 801.0032 772.2736 745.195 761.1019 833.7883 729.534 710.3143 708.6638 719.1414 720.6766 760.0059 752.497 701.6121 703.5966 726.9861 770.9629 751.6929 750.317 753.9899 785.8224 742.6347 743.7767 734.4551 751.5499 766.1609 754.295 789.8218 784.1475 799.8049 739.7886 726.6017 730.0977 734.0133 737.4221 739.5156 742.1809 741.4053 772.6818 812.4771 813.2008 754.0846 758.3182 806.6647 871.7579 832.714 824.6848 840.2625 773.4943 892.689 830.8732 814.2124 869.2256 836.9755 845.8896 867.235 840.9515 861.0606 864.8937 864.2689 833.3876 901.0283 841.4398 817.2259 858.809 850.4042 842.7057 846.6268 849.1949 850.4902 834.2203 873.4545 834.1885 816.2213 853.3413 820.916 882.1202 798.5583 802.0093 842.6647 848.254 846.6123 821.5062 822.1948 827.5452 844.7552 843.744 843.4742 770.0464 768.2791 767.2711 804.1395 796.9156 826.1582 795.0732 785.0602 754.1964 773.405 769.3948 793.7379 757.691 
605.2687 610.1478 611.8187 617.4087 613.1077 620.7661 624.1392 607.2793 605.7301 607.0637 621.8936 642.4274 645.5733 671.5362 629.7708 636.1718 646.4449 684.7833 630.4514 651.6182 696.2234 695.9371 710.311 693.6213 666.1552 667.5116 654.2239 725.3398 709.4705 707.7211 720.8582 714.8826 707.5345 686.3764 711.1037 675.2184 687.535 667.6678 674.6194 683.5972 685.0339 683.124 724.2078 697.9249 674.4162 672.4312 673.6407 661.5098 701.5453 702.7647 692.4426 700.8602 745.9046 678.8046 681.9167 714.4696 705.715 711.0862 693.3289 731.4133 715.1084 739.1584 789.7578 760.5182 721.3192 771.6721 782.1763 772.4597 742.7596 767.7446 715.5829 731.6119 739.312 765.7307 756.1741 753.0386 756.9176 766.9902 752.6526 709.6669 716.2404 722.1542 744.5594 718.1391 719.6494 709.88 763.2162 727.8455 736.749 724.2165 728.4561 721.1131 772.4078 791.9777 717.1724 715.5093 713.6017 770.575 744.6536 767.0223 743.5098 822.769 742.9979 768.4562 802.1597 722.2953 715.0626 709.554 711.6037 714.6918 733.8112 713.2591 699.9724 713.4315 751.1298 769.1091 782.7445 781.6492 737.8018 749.8755 746.2169 758.8361 784.6694 796.7294 787.6595 798.1749 770.6834 760.6786 729.8796 728.4691 730.619 734.2531 737.4587 741.4075 741.1575 752.6434 774.6581 801.6398 802.7274 828.4868 743.2189 792.692 816.9414 842.548 805.1485 797.3815 839.5753 821.9677 812.9436 839.278 816.3244 899.5438 857.6224 844.8796 826.7546 864.2757 824.1658 838.8524 869.2506 867.5317 842.6952 840.522 825.8103 833.0039 840.9429 840.8289 845.4153 822.3593 830.6558 833.8724 833.9909 832.9314 831.8775 859.2632 833.2116 866.5839 805.7987 794.6241 860.4257 795.8257 796.5085 788.7559 860.4442 820.9054 846.091 798.5148 821.6982 786.599 787.9719 831.8918 829.8359 795.2728 753.6617 774.9596 793.3105 736.8208 809.5851 757.4908 751.5857 737.6693 
663.1512 612.8162 678.5648 649.616 632.5251 614.7447 615.1982 610.8902 610.4806 609.8172 648.7294 620.4469 677.9697 644.3699 631.4366 636.0816 658.7974 686.8522 660.9422 650.364 654.1995 648.6838 661.4144 715.204 694.7175 714.6717 645.9327 687.6428 683.0349 716.4467 714.4124 713.9188 719.7079 666.7871 678.7984 677.701 679.8448 679.4191 675.0864 675.3965 688.5107 688.1542 736.1075 671.5988 669.913 683.3881 676.3694 672.3184 685.7704 670.4803 691.7625 695.354 742.9802 690.7278 678.2389 694.2464 712.7704 709.1814 705.9005 713.9838 787.9393 767.3336 742.9705 734.7467 763.3857 741.5511 777.4811 789.1844 750.5117 732.5226 726.8073 768.3592 787.3957 758.0488 762.7298 722.6407 763.2208 767.5518 767.3577 708.8703 733.8872 739.1408 703.5878 706.3206 707.6006 709.8403 719.3668 725.0992 780.8784 719.6467 715.7914 747.1394 800.7958 767.1082 784.7461 710.9677 733.3661 722.9519 765.654 810.2628 801.9456 798.5905 807.8126 777.2806 744.6641 713.3793 725.7827 720.8682 704.3425 745.0552 749.1354 727.3076 709.919 724.2468 775.4543 736.8857 739.7253 781.9671 783.7454 755.2576 790.5721 782.1621 743.7888 798.8621 780.9498 765.0414 763.8649 731.299 729.1621 732.0592 734.79 737.9669 739.0017 740.087 760.0408 803.6956 779.9952 812.6769 745.4673 744.3845 745.2184 804.1317 833.838 820.1664 808.9209 806.2869 838.9856 890.4073 839.9698 844.0648 834.8462 859.4477 861.9993 861.2072 849.4222 873.801 874.1371 908.8382 857.0075 855.1249 856.4572 816.1328 813.0964 837.8409 846.4158 841.1727 829.1805 830.6091 830.847 844.9664 854.4121 834.3912 865.7347 831.8514 910.715 848.4031 790.8855 783.3391 807.1949 816.0994 797.6719 810.1045 859.9185 821.0885 845.2947 843.2362 841.5567 841.261 827.7224 815.6127 789.1713 764.9435 753.0383 795.8058 751.4312 734.218 785.7192 779.3422 746.4866 755.3472 
606.2967 607.8769 676.033 618.7699 629.5553 647.2133 631.588 615.2505 621.1539 618.9094 618.6349 644.1212 686.2565 663.2839 638.6351 648.6917 694.1486 661.2861 686.8768 652.0764 636.8981 638.3151 664.6305 700.1325 709.9011 696.0125 700.392 687.131 665.2211 652.6282 735.2342 717.2444 663.4656 658.8904 662.816 660.9537 691.1087 677.9139 667.1761 716.1797 700.6018 718.3233 729.9708 665.9115 672.3578 668.0208 670.3521 690.3223 669.0579 669.727 704.99 694.5545 713.2266 744.0068 746.4348 692.6583 699.3939 707.7993 704.8444 724.6261 776.9255 773.8425 775.7953 741.4725 768.8258 768.4449 773.6315 792.243 758.1129 768.518 775.025 758.1413 789.0182 769.2816 751.8472 729.6848 769.3367 766.065 756.9156 730.9185 719.6157 774.3153 702.5221 704.1512 710.5102 708.7946 719.0617 726.0221 710.5189 728.6365 716.5613 750.5602 778.1695 781.1537 764.3523 722.8107 714.837 743.3962 777.6696 814.4279 749.0489 808.4609 725.1799 715.5838 721.15 762.2496 724.2182 737.0105 705.999 761.6436 761.7736 767.6013 762.2619 767.2994 740.1006 724.0809 708.8105 718.9271 785.2211 737.5269 790.08 761.7059 742.8601 797.3876 801.205 730.4199 736.563 743.649 766.6173 739.8148 735.8622 739.5828 742.4175 771.3491 807.9178 814.9854 782.1187 767.1554 747.6639 747.7799 818.4795 766.6529 843.0597 820.5317 828.0466 807.1321 818.3607 830.2458 840.6591 843.2141 845.1052 842.0092 843.1678 845.7839 847.3483 847.7366 826.5737 843.2641 848.1814 847.5727 871.9807 859.3061 837.4204 834.6698 847.7074 827.2861 824.3691 828.3156 831.6068 831.7401 847.6212 830.3717 831.1567 854.6995 912.4074 881.1719 862.9618 -9999 796.555 798.808 857.2421 831.6019 857.4101 846.0316 843.6429 842.3661 816.5064 841.2102 821.9067 775.566 764.3952 780.3488 738.0869 751.1188 767.6348 732.6702 797.8672 753.1317 810.6022 818.035 
604.0582 607.3178 609.5057 684.6708 677.4388 668.9884 695.4217 617.4124 618.0333 622.4343 623.9414 625.6121 674.9122 682.4556 659.599 711.1169 642.1013 650.6974 698.8854 688.6146 647.7609 647.4205 667.1964 694.6291 694.3664 703.9083 701.9732 715.796 710.9518 714.5189 671.178 674.5627 684.7131 659.9519 688.3835 703.4718 670.175 678.4791 688.7126 688.1021 671.5472 687.255 724.4643 724.6102 726.5346 689.6466 676.5801 678.3636 670.3227 674.4482 689.85 716.9966 679.4387 698.8434 711.2261 724.7077 721.0906 707.7286 715.6906 718.683 745.9451 739.1757 774.861 742.4542 774.0738 749.5306 772.249 801.1536 727.8887 711.244 737.7489 744.0153 762.1542 754.9528 752.6595 753.7635 762.7676 765.4502 759.8804 721.8464 731.0358 741.8521 760.2347 711.7241 772.8802 706.1322 716.2875 725.3262 708.8075 710.4609 727.2997 780.3542 769.6144 752.0336 726.0464 727.327 730.1275 741.4698 813.7225 761.5176 799.4498 783.2651 741.58 706.7851 720.0989 714.1953 721.8313 763.8668 772.9889 715.2368 767.2122 698.8995 726.5829 733.7529 700.7706 703.2872 709.8619 724.5118 786.2075 775.3595 779.4187 743.0358 729.3502 726.4063 728.8469 735.6025 736.1859 743.1385 780.9699 794.7966 735.6258 742.9827 757.1609 808.9185 804.4313 811.1652 760.3665 747.2914 766.4761 765.8096 816.2057 795.825 846.2622 804.6343 797.6406 770.0172 753.0756 787.3126 831.7597 810.5358 836.9407 861.9472 855.5292 867.5746 845.2866 846.2864 875.4486 842.9507 835.5051 864.5053 844.168 834.7112 860.1506 888.9941 860.0857 828.5171 824.957 831.5178 832.3475 814.3547 827.4615 830.9944 869.256 840.954 856.207 858.2671 861.3377 -9999 798.68 854.5732 852.6359 859.063 857.6611 837.6502 842.7668 841.6522 841.8178 841.072 840.2611 775.9847 765.6504 791.9917 743.5402 767.6235 778.433 794.6518 790.006 766.2413 748.9714 723.6654 
663.2924 625.7744 648.2042 674.7906 654.0461 638.0751 633.8701 624.0992 622.127 621.6525 621.6968 625.4031 662.8298 684.8631 685.4496 647.8026 664.7264 639.7714 683.0449 693.4508 658.7953 643.2469 660.3265 704.775 669.9761 668.4771 666.2906 682.2562 709.4459 680.081 674.7722 655.7061 675.9551 721.5156 694.1799 695.3611 677.1774 668.8474 665.3259 683.5651 679.1377 687.6044 669.9859 669.4108 701.5057 682.3743 683.9946 718.5528 671.1028 705.608 677.2995 689.9305 688.4902 717.907 701.9073 728.7513 771.0773 722.8654 764.4069 741.8421 750.1365 709.2001 758.4463 735.2711 774.1798 751.3734 747.2494 717.1508 736.7959 723.6061 715.0334 725.2941 753.4055 751.0279 744.0521 713.6402 767.5718 772.5773 734.752 705.6012 767.2856 758.1704 775.0329 769.2028 762.0572 711.1807 706.8 719.6985 709.1712 749.2862 784.8972 783.2191 759.9559 712.5566 717.4733 727.8182 847.4025 789.3329 787.0515 775.6805 753.632 720.5983 715.0157 772.4531 711.534 693.3005 692.9591 710.0766 714.4785 729.3798 717.7136 704.2656 702.2971 696.6392 696.7796 702.5151 705.6049 712.8017 723.0419 788.5021 738.922 799.7972 728.9047 747.9759 734.5222 737.7825 739.3512 750.4929 762.6449 769.1757 812.483 778.8722 751.0798 780.2652 800.5325 749.9174 746.1589 752.7302 781.0293 822.3161 809.9078 768.1926 766.8942 821.5685 813.2451 788.1476 760.192 773.2007 770.278 822.0524 810.4159 818.5002 879.7366 839.5287 845.9947 845.4824 853.9109 843.3213 844.7972 823.3572 868.7554 890.4467 880.7434 839.4254 859.968 832.0171 853.1172 865.4626 833.1588 861.9172 832.1034 841.1404 845.412 848.2864 855.1198 867.9018 831.1368 857.9976 859.1786 -9999 853.1741 844.7729 837.8762 840.3643 844.2247 842.56 841.8971 851.4155 846.7761 784.0169 773.3 786.654 749.0856 748.0139 772.7076 737.2427 791.6028 786.7708 719.5584 787.8747 
651.5977 628.9055 614.4039 636.5231 641.0913 675.1545 615.2327 620.4451 622.8545 623.9219 620.9427 625.6887 629.4915 637.6026 686.074 634.0876 649.6595 713.8099 650.033 692.0139 640.6275 654.4788 678.6072 700.8822 676.6937 700.7163 708.3065 707.0224 687.6819 716.1917 664.4849 673.9712 712.7887 714.6541 717.8907 690.0631 667.4229 665.2117 665.9403 675.3827 672.6951 681.5957 679.2136 670.2196 695.4005 676.3604 678.8533 673.5235 685.8952 697.9283 683.1598 698.9016 704.4695 693.032 771.6211 718.7434 712.4503 739.1907 755.1445 734.783 735.1331 731.2198 715.4288 762.3704 772.9594 754.1417 761.5392 745.59 769.575 759.8116 716.6198 714.0527 757.1987 754.7033 768.2722 747.3249 714.8244 726.3469 769.8257 703.0811 773.5234 724.8467 758.3224 738.6268 720.7451 704.3268 705.0362 769.1869 710.2891 783.5391 769.3223 763.0388 785.3466 737.4531 733.1635 758.4329 804.5084 818.2908 737.769 716.438 710.6466 712.0049 708.0347 773.6389 697.6219 692.298 695.2067 734.0935 761.6172 700.3681 780.8638 780.884 698.3414 699.9045 702.5739 705.1486 718.4188 746.856 788.4241 746.8923 793.3799 765.0247 742.9251 756.9374 735.9807 740.7621 746.8734 751.3788 755.9698 767.9438 755.3898 806.5874 751.8706 806.4434 754.9857 746.2022 747.8032 750.254 751.3815 765.8486 799.0829 818.3918 821.1456 811.6263 823.2946 818.7943 829.5264 778.8894 753.9111 766.5044 785.3848 816.1245 811.019 842.2641 841.9678 842.4308 853.5483 841.8508 839.7076 842.2451 841.1564 841.0099 848.4844 840.2686 841.0978 828.7969 853.4755 855.8261 856.1965 850.4712 823.1777 855.424 834.265 836.514 844.896 848.2728 857.2984 857.1646 859.2971 802.7505 -9999 836.886 839.1461 835.0749 847.3148 846.1585 844.1732 843.4003 814.1927 816.3854 827.3627 771.949 754.1432 747.884 766.8647 783.4045 747.1025 722.3207 737.5259 734.762 
606.6485 610.1631 631.4935 704.5001 670.0674 620.1462 629.2338 621.5925 625.4972 625.0865 625.8682 637.4918 629.2399 633.6687 635.7269 647.1199 711.2753 699.9225 712.6169 705.2529 642.5527 645.6337 704.6241 721.165 698.4595 662.6246 684.015 681.0464 699.9435 661.3502 683.0258 706.7831 718.2883 671.7695 664.4426 696.4301 665.9588 680.7692 686.2844 690.381 681.3104 666.7729 685.879 687.098 697.9769 683.8821 693.1849 687.1224 747.5549 739.3081 697.6286 711.8915 746.1226 715.0342 708.0519 715.0116 727.6573 773.8795 707.8394 722.2032 707.7027 729.5966 752.6447 741.8704 706.0665 718.5761 697.329 709.3298 737.1446 780.6725 706.9948 715.8664 750.1464 740.4618 723.5289 711.8253 757.3297 738.8051 773.4253 727.5637 721.3986 719.1538 719.7943 734.4088 706.4494 707.1991 708.4081 709.7769 728.3686 777.3675 780.8978 780.0804 798.2254 720.6422 730.5708 768.3887 758.3584 739.3984 725.4424 729.0375 704.6726 705.4913 696.9783 705.2839 691.7791 699.9837 702.0214 778.5809 700.0433 741.4446 777.1094 712.4731 698.0919 706.5504 702.2538 709.3271 722.7965 785.9922 736.7048 793.5112 782.5715 729.6431 736.5763 741.3067 780.4583 761.1749 806.9258 742.1454 765.5629 788.0327 760.8267 778.859 784.6147 792.5071 822.2295 752.7791 754.3397 763.3775 790.3625 781.8688 795.0656 803.0073 761.6285 799.9599 757.3001 776.764 819.886 786.1534 750.1088 764.9988 791.2028 817.5527 888.0354 862.4713 835.1776 860.3657 900.0717 836.7513 831.9689 839.3823 850.0794 859.2651 854.8265 835.6629 871.9218 842.4355 812.6587 834.1152 835.3287 834.8215 865.0046 841.5136 855.0029 866.8475 836.9168 850.4822 829.1733 831.0671 835.9968 856.9058 858.0377 862.558 837.7863 824.1333 801.8874 768.2625 792.0482 854.3265 842.9651 840.5573 813.6885 756.0291 766.4401 741.9117 770.6038 785.5379 800.3582 752.8309 718.852 738.215 
606.9316 611.071 613.984 623.0268 623.2925 643.0423 653.9991 683.2708 678.5181 625.8963 629.7209 656.9614 652.438 644.2695 669.3292 710.3496 700.4687 694.0322 716.8024 659.4496 644.7722 722.1607 707.4501 712.9037 699.3398 712.0936 711.5651 707.0662 728.0208 691.1249 667.9866 722.5438 679.3931 662.7298 672.5212 669.0865 719.249 678.4866 668.9955 685.474 676.5972 677.0055 684.8833 679.2162 676.4575 677.9745 719.2994 753.4764 763.6484 711.3823 700.9753 724.4579 705.9961 710.0715 728.1294 723.7927 717.6122 717.8359 721.145 709.1484 708.9667 732.5771 772.3961 700.8801 688.4686 692.6515 696.1362 704.3813 720.3027 710.2888 734.0754 714.6221 772.0027 751.3742 768.9002 726.6745 761.5623 740.6558 759.1556 766.2064 767.4808 711.4222 724.2164 727.5308 708.0333 709.9424 710.9363 707.5587 747.0569 779.2103 775.7308 779.7734 759.2269 767.1301 828.4125 806.4227 728.2974 792.7452 704.9318 704.6808 702.3625 696.8118 692.0971 692.9623 701.1165 728.1362 750.121 718.8192 787.9521 780.3925 718.5308 699.0212 706.788 704.7526 710.6421 709.9171 738.1618 775.1814 793.5938 743.2473 745.308 776.0472 744.35 742.0404 757.5721 795.7402 795.4095 753.7217 772.8185 764.9503 787.3361 811.8161 797.179 792.0438 801.4696 801.4139 816.4375 818.8694 801.6226 817.6511 776.9284 779.8338 794.1612 776.7547 758.8439 814.3478 761.1876 766.0475 759.2183 760.6506 824.3915 846.6745 835.8501 836.6926 859.6023 848.6685 855.3434 861.0262 888.4599 886.9895 850.7667 841.6241 821.5771 886.6104 864.8842 810.0342 842.6653 891.7663 841.4562 842.0113 834.4083 834.3941 836.2902 830.6669 852.8242 883.2029 832.7364 858.6544 833.6288 858.0233 858.4957 794.0257 862.7108 839.0563 858.685 779.4838 779.2131 830.9218 802.1885 817.3389 765.871 751.1919 773.6499 738.975 740.1326 754.3401 762.9799 719.5547 714.1026 744.7261 
626.637 626.5833 622.3158 633.4352 616.5756 675.0518 673.8115 676.0813 623.4342 629.2183 660.5707 696.9612 698.919 695.5048 686.3305 688.5795 696.4637 693.0676 658.328 651.5011 702.5784 719.7714 707.1144 717.6055 721.7772 705.3868 659.0925 659.5678 686.5805 689.539 724.4663 670.5643 662.1407 675.9525 685.4321 684.1382 716.6966 676.3554 671.6491 688.1752 677.8236 663.5969 746.7419 703.1346 737.1918 736.8856 717.6925 723.7726 691.9297 698.6764 719.8133 732.3093 708.5668 715.6168 714.5734 726.4711 721.1166 741.672 746.0911 724.9342 720.4039 718.7374 743.5225 697.5825 690.8499 698.348 696.7201 746.3054 759.1624 780.0184 703.5839 701.8048 766.0665 760.3924 765.5913 721.9498 754.118 724.5518 765.3011 722.9561 707.4894 715.5154 716.2988 713.2661 712.4868 712.0074 714.6812 733.0264 772.1591 727.1039 751.9945 720.6987 807.1801 850.1625 851.7204 778.4418 751.8755 739.0026 709.2736 699.3593 697.9686 691.831 694.1116 721.4708 741.9826 762.7329 737.3956 738.191 788.5073 789.1164 704.3787 702.1036 710.6496 711.4446 774.2185 731.1939 732.4352 788.4785 735.0018 782.1019 764.1642 751.3807 752.7979 757.2625 739.8234 754.2145 777.9464 758.2618 745.2789 769.1155 757.6223 761.2629 780.9368 807.9699 793.6099 818.3652 807.0468 805.5966 811.2011 790.7059 813.6198 772.8655 821.4315 741.0043 813.3367 791.9568 777.8135 792.4308 773.5519 817.5886 816.1206 820.3546 787.325 819.2211 855.0807 839.7847 772.0646 833.3984 829.3853 828.5092 839.2324 830.4734 812.2791 899.9172 840.7314 828.3652 820.0852 838.2687 832.4549 831.8872 835.3999 837.9351 840.0007 884.7723 846.5933 921.7148 849.1102 857.7405 859.2808 858.4612 831.0978 823.7079 860.5242 858.3585 857.83 779.4985 785.4739 855.0183 836.6916 843.479 797.8792 755.7589 759.3167 743.2096 790.1871 772.5875 759.3613 807.6777 748.0323 818.9738 
678.5242 612.7982 669.6962 635.6262 619.4187 622.2195 631.1796 628.9839 633.5796 644.9862 692.208 709.3555 684.6526 689.2928 698.8115 653.6226 647.3497 649.6303 644.3847 645.4011 724.6334 702.2087 696.2448 707.4534 652.8472 662.9948 664.3025 662.5245 728.4366 675.9746 673.0148 660.1937 679.7893 675.3911 659.6552 691.6189 704.5024 679.507 666.355 665.4153 661.1108 663.8854 736.51 713.876 694.4897 705.4661 690.1926 693.3903 761.4 709.3369 720.2345 712.4669 721.3536 729.1765 727.4185 777.0041 750.8869 722.7563 731.1113 732.7897 723.1243 717.727 711.3412 698.1512 710.0142 705.5246 731.1309 690.942 711.5013 778.137 714.0911 733.9461 771.9706 762.2444 771.7411 760.8666 760.9753 752.0814 760.5874 735.443 721.6516 731.2911 717.3618 717.7628 719.4794 714.928 726.8646 767.4504 751.0639 721.4553 713.8121 723.5748 776.8229 802.4671 819.2178 797.8226 796.808 729.0767 708.3672 705.294 703.8754 717.067 698.9196 742.9258 766.2914 767.1476 779.3516 756.2545 768.0592 722.6021 696.0992 710.1835 713.334 727.3123 783.4277 733.8779 719.0456 730.6942 727.3749 760.394 790.66 804.5073 753.6027 751.8759 750.8302 748.7919 817.9858 822.0052 777.3069 760.0291 758.8599 775.5186 761.3561 775.6863 763.0286 813.1368 763.0613 767.4092 779.2457 814.4875 805.7436 779.166 759.4393 747.8368 798.386 796.6484 773.0291 775.2404 815.6857 815.735 794.1981 779.1009 759.1967 757.3114 825.4105 827.4956 785.8716 828.7468 826.8324 869.4205 890.0759 876.4725 826.2617 828.7034 844.5981 819.1065 824.7821 821.4758 828.9526 809.6269 864.5616 848.066 838.8967 904.7303 855.9649 860.3755 860.9336 858.6089 859.3246 860.9228 806.8751 862.548 835.3328 858.6686 857.4324 798.7504 778.8657 857.722 776.8066 844.5399 821.1277 780.2663 758.1703 808.7554 770.3854 736.3635 744.2357 744.2599 761.3058 739.0966 
644.5162 633.4785 676.4477 677.4729 674.8604 642.1738 626.534 625.8784 627.7794 648.2836 650.8993 695.2016 664.9797 685.7328 644.7727 638.0834 707.4013 714.2958 692.1683 660.1241 659.592 710.6453 687.5225 703.7939 675.2936 706.7219 661.6418 710.0606 673.4789 677.8389 669.5674 660.2744 665.9983 672.0732 696.5858 669.3503 678.6456 675.5967 658.2844 671.696 691.8687 701.5441 705.7876 738.5931 687.0368 718.0178 696.6285 709.1786 727.0782 721.9719 726.693 746.0521 762.3008 727.522 759.8598 716.2227 730.0714 721.5779 723.2679 728.1873 729.9792 701.7449 694.3779 702.7587 706.3909 717.4038 702.2551 701.7109 696.645 760.5232 773.5282 726.2126 736.3825 729.1174 764.2974 760.4536 747.5745 761.8737 761.1219 735.2368 721.5702 721.1815 719.7243 721.8943 721.0096 790.4593 782.844 776.5507 745.9061 722.4445 748.1331 727.4584 736.2858 770.9742 787.2009 815.9152 842.6381 713.4887 703.8783 705.156 703.5706 718.3995 701.1844 716.1289 714.4875 764.0046 772.4966 767.8447 714.6797 695.7337 709.2283 711.2839 721.2317 734.8894 790.4324 732.7135 727.7092 744.1986 781.3109 790.2777 759.0834 768.5821 736.7415 804.0764 784.7239 752.8632 745.6207 746.9285 773.6984 818.7561 757.5018 753.1714 760.1283 761.7292 772.0678 777.9402 753.9749 744.2634 742.0885 815.1124 798.8831 764.7105 758.5825 743.9922 801.4895 765.1429 747.2452 747.6367 759.0453 790.9513 795.3319 792.6041 761.6436 770.9769 744.2872 762.7752 789.6383 829.3549 844.1418 837.0215 819.2068 811.843 819.0485 836.3335 841.309 817.5989 827.8881 825.6866 827.7821 828.9779 851.5287 901.3257 903.0318 903.546 853.7895 859.9629 861.3561 860.3266 861.0847 827.4954 831.8906 851.8386 852.2477 858.6048 859.6404 781.1243 781.1108 803.331 820.0488 843.849 832.1695 787.426 810.3124 788.8831 755.17 726.5265 740.3498 745.1458 751.9623 734.6168 
633.8428 683.2008 636.0486 683.1238 658.0746 625.7687 634.8611 629.0309 631.1485 633.9916 636.9071 636.5312 632.8723 696.1538 651.7243 653.7129 695.1061 693.8438 689.5678 697.5596 674.4567 659.8264 702.8824 702.3727 695.8154 686.5204 676.6421 681.2646 657.1652 656.8989 676.4437 719.8989 676.4928 676.84 727.1809 678.6274 663.0078 691.5145 694.702 683.9498 719.6005 694.6669 699.6006 703.9669 709.3561 695.3032 703.7319 721.5006 750.633 722.9325 721.2267 743.4199 752.111 721.6352 712.0118 728.4354 746.524 788.7679 749.472 726.3438 714.9193 689.4545 734.6214 731.6768 722.5005 730.9434 749.4558 706.327 705.0076 727.6624 724.9089 741.477 730.1407 722.5511 748.5067 770.2371 730.5924 767.8006 768.7744 733.045 757.4371 773.3269 703.6283 716.7782 751.4637 816.897 775.412 793.6287 765.9739 830.8228 769.2518 784.8906 763.6459 761.6483 728.2505 713.2961 710.2643 764.4509 719.9512 713.6711 704.5696 704.9346 710.6781 710.1007 731.7203 776.9834 774.4677 782.6023 699.0598 707.4352 713.3618 725.088 751.6174 778.3896 786.8239 738.3661 730.1856 735.4482 748.36 746.8981 763.6342 775.262 768.072 765.796 750.5355 743.1476 747.6868 745.0425 774.3539 759.552 741.211 774.8164 766.2216 770.2792 743.9011 743.1685 774.8598 761.8793 765.8339 804.5825 746.7689 764.7073 745.4047 748.2053 781.5875 789.2118 782.0093 763.8091 746.4804 810.6218 809.9637 790.269 811.356 758.1532 813.6968 799.9246 778.4805 829.0347 812.2249 826.8226 811.5743 827.3852 836.9869 834.9032 838.2311 839.0504 827.4105 845.7945 885.2002 833.6232 834.5911 841.8339 850.3259 835.8019 838.4914 863.1846 834.6487 809.7407 807.2817 861.6519 860.0814 860.2047 860.0875 817.279 795.0566 780.8614 782.6194 782.6735 857.7969 828.462 832.7957 813.0299 831.2361 791.3716 746.4063 728.8448 737.9901 732.2616 736.1838 805.2924 
658.5858 705.8537 653.337 690.9324 653.6706 656.9216 689.2646 629.5211 630.4799 633.5516 634.859 633.8189 654.0261 662.1068 688.3946 672.8174 709.9793 712.1025 695.9349 674.9772 690.774 675.1645 710.0628 687.6596 709.7098 701.1964 673.8034 668.041 688.2162 708.1501 673.6282 695.9252 666.3057 672.9139 664.2996 715.8105 673.0563 716.3427 682.8972 684.8044 722.0255 724.4583 692.3294 699.1707 694.1624 697.0909 769.5665 763.9901 718.8868 703.5184 720.2204 703.2443 737.2517 679.8783 696.7456 704.4949 751.8109 770.8738 707.8861 698.6196 708.5178 692.1105 700.1921 703.1548 704.7863 705.0018 726.5634 716.7665 710.6268 728.7292 788.4201 784.8506 718.1864 713.3016 753.2106 719.9573 710.1257 758.77 763.1813 766.8094 770.3792 772.8523 707.651 712.5639 753.139 785.9521 726.7994 726.6471 711.4469 822.7573 794.0053 722.356 753.9254 731.2466 698.4565 710.5533 719.5909 722.8828 718.6977 737.3445 737.4375 729.73 721.3306 719.8949 714.514 710.0938 723.0443 709.9097 701.1683 713.1594 716.2078 734.5414 760.2094 733.3303 727.0901 733.303 728.0126 751.4832 730.4249 732.4911 765.075 769.048 743.0584 748.0148 753.1166 757.1873 741.4392 763.9866 768.6479 779.5981 766.9914 810.9007 809.1825 815.691 767.7012 808.4363 799.9869 790.8993 817.8074 766.6459 763.807 808.5786 814.0021 775.4572 779.7368 802.2725 781.0136 767.845 803.1816 781.3641 799.1512 808.7015 807.9574 806.5297 810.053 760.2682 753.2174 780.8215 801.2192 823.614 831.7942 825.7561 828.9594 824.0648 818.806 841.423 831.2958 898.1528 871.5816 899.4468 838.2525 843.164 841.2576 877.7902 859.7003 861.1593 838.6951 862.3821 861.9101 859.9358 859.9085 834.4083 837.962 859.4781 858.6945 858.8095 797.7687 834.6414 855.4138 822.363 837.9624 829.9481 807.4881 751.6657 737.9385 729.8259 738.7416 798.7323 791.3564 800.9918 
677.894 671.8334 619.8819 686.472 702.2196 685.7111 681.1965 647.2198 648.4925 688.9792 662.3059 657.6562 692.2555 689.7874 690.7917 709.813 711.4764 653.6818 667.1209 656.3683 690.5801 689.3955 669.4479 660.3002 699.0172 665.6226 674.6749 658.3224 669.0828 661.092 658.6028 658.4699 689.9334 650.8942 725.8698 680.908 666.8145 689.9904 725.4182 731.4827 693.0136 704.5215 709.5504 720.7192 752.6102 760.1331 727.98 714.7336 700.9863 703.1718 704.7135 685.531 692.7247 701.3291 701.0027 701.9904 706.5407 688.9785 765.3774 714.6813 713.3655 728.4553 749.6622 728.6893 701.0743 701.5693 708.6716 709.048 718.9035 733.2699 768.0073 731.7106 718.0511 723.1926 729.944 720.3158 747.0887 762.6109 763.9052 732.4275 717.7749 721.2479 708.2436 709.8425 790.9106 784.9736 759.1738 735.0065 727.5156 775.6788 746.1014 708.7368 772.4722 769.2546 705.4525 707.3079 720.9457 729.3543 714.3768 697.499 699.4349 700.6295 765.5447 732.3426 770.2209 721.9462 715.108 692.7571 705.8788 711.9114 747.0632 757.4924 726.1351 719.762 722.7886 781.9525 761.7352 730.7512 752.1053 768.7662 756.15 750.9283 737.2139 739.0114 747.0189 781.007 786.2756 742.3954 805.0957 798.1355 809.0198 767.3747 786.677 804.2324 811.2773 770.2161 804.7904 815.5762 778.3117 769.5438 784.7325 789.9266 808.4003 831.8286 755.8875 789.032 790.5899 778.6707 804.8301 808.2394 805.8787 779.6285 808.4149 749.1171 753.8662 747.6483 743.2273 779.5115 828.0887 825.6431 829.4965 829.4138 830.8162 832.4317 835.0285 846.2083 849.007 828.4401 843.4954 883.4534 859.5518 841.4042 864.8391 883.0991 896.1838 848.0593 875.0212 860.8625 835.0241 860.868 873.684 860.7709 859.3765 858.538 844.3225 860.4307 817.3463 857.1 855.1066 855.0899 856.3938 856.4477 815.5984 746.7782 741.3169 733.6259 784.7655 769.2552 793.1485 784.8806 
678.0792 628.3422 619.8563 620.0794 682.6826 677.5916 693.911 674.4807 682.6107 663.8984 709.4043 647.5972 662.3259 683.6846 660.9786 686.2402 689.2274 686.9218 700.7925 677.1512 660.7451 646.9614 647.062 647.0464 656.4359 658.3307 660.8837 663.3474 665.0646 664.5897 664.2684 673.9524 707.7762 687.3867 687.6406 678.7166 687.2224 677.6208 732.346 696.0175 703.801 710.186 698.9888 724.1675 764.2374 713.1131 713.3729 708.3153 710.89 688.3409 686.201 705.5267 711.4036 681.0134 743.0148 731.6 736.3411 700.5458 702.0715 715.1516 752.6557 745.2258 743.8001 756.0454 705.491 704.6245 705.4011 707.3256 707.6786 705.8395 725.9038 722.749 750.6583 765.9609 720.0287 721.9514 715.0471 761.4715 766.0261 734.2829 770.6736 709.3782 710.0093 737.5958 776.4886 781.377 765.6282 756.839 749.7824 757.5574 838.7709 707.1535 704.3922 711.907 701.1237 713.6368 720.5976 703.1331 766.3199 770.7992 712.6703 736.291 756.8151 761.942 760.0324 775.251 689.1067 698.4807 708.153 711.4477 729.6642 714.1177 716.6047 724.9986 731.7015 750.3663 746.1974 752.4141 751.928 764.4944 792.916 746.3479 741.9902 750.2431 784.1475 754.0789 794.9165 783.9313 785.3474 761.9879 747.4277 754.3197 803.8914 759.9006 812.2563 763.4962 812.817 777.5978 802.2914 786.4927 758.3442 780.5089 775.525 811.8323 789.8766 773.7527 773.3116 772.9492 814.4681 770.5957 751.3901 751.1688 768.1075 752.0819 760.6344 745.2079 812.9393 826.1446 827.2625 829.6911 831.2882 832.0148 832.7623 834.3548 835.5153 835.5099 845.8181 827.6269 830.6219 894.6107 862.644 856.9517 841.6163 843.0325 845.6747 788.9854 840.5624 893.5092 867.9455 861.8121 861.5571 834.8735 862.1371 860.9343 849.0579 781.4824 783.0499 815.5773 833.1819 855.1663 860.7422 846.0859 812.834 767.1945 788.1051 783.4782 762.9319 729.8872 756.0197 805.496 
617.5639 627.1533 619.2662 620.7706 622.2404 625.2266 646.7814 655.3367 710.1865 707.0289 694.7789 661.9731 665.0062 686.2505 666.7147 642.319 650.7342 713.9701 692.9649 701.6497 675.8751 653.5527 651.7532 663.5518 657.0485 659.6693 662.7246 664.9344 666.0743 667.7712 668.6788 668.8575 667.6764 679.9186 691.1672 692.8839 694.5244 695.6752 733.0994 719.5405 713.0248 725.1859 747.4774 715.0052 700.5076 711.9243 719.6315 721.5328 704.8832 683.147 708.9302 691.9879 735.0055 713.9561 732.9357 729.4126 722.1541 683.1397 688.0037 701.0782 756.7113 744.205 762.2657 710.1035 720.1865 724.6274 709.5935 748.8392 699.1186 715.6034 751.3857 741.2487 725.0868 717.8247 727.7005 731.6267 702.5074 753.6981 750.6317 762.928 731.4722 714.3696 767.1285 786.0604 715.5832 720.0693 708.8168 767.2365 732.7651 746.0442 711.5715 734.1285 717.4037 697.3642 696.7939 725.1457 720.433 702.1259 732.803 732.2939 770.0071 744.5605 758.9833 720.816 694.159 691.2805 696.1765 706.5474 712.2208 712.0072 718.3919 719.804 719.9024 723.2195 726.6035 737.4733 748.3381 732.5444 764.4378 787.0818 774.267 742.8713 779.4061 816.2667 777.7874 813.6848 767.8614 742.9115 740.6356 756.181 751.6631 762.1766 751.5569 797.4513 763.7426 796.376 786.2263 780.9213 800.3994 795.1528 794.7225 764.0934 762.4678 785.0369 783.4329 783.6686 795.8028 810.3268 810.8742 804.7581 765.6949 762.1337 740.125 738.427 740.1334 744.2724 810.9791 816.5401 831.9833 819.0858 814.4418 829.5428 834.1367 824.9348 838.421 836.5439 823.5184 835.1655 876.4873 867.0538 838.649 839.8283 841.2539 841.9628 883.7488 836.442 837.0551 853.7663 875.6301 838.218 839.8391 863.1936 848.4301 841.465 782.989 784.0281 782.2504 782.8159 845.0436 873.2901 841.0709 857.0897 838.1384 779.1288 756.4313 734.303 747.9385 759.2394 773.1399 783.4135 
617.6642 617.9117 632.8897 621.8049 624.0206 624.5936 626.4927 635.4033 646.1038 707.231 666.7455 628.9171 646.708 662.3347 712.3503 705.8395 682.5076 682.9519 702.3654 667.8311 660.8836 720.5446 721.0404 679.6663 656.4066 659.801 661.3572 663.7468 666.1189 669.0131 670.1594 672.1144 670.2615 709.8324 684.3041 699.4283 697.2676 707.6295 719.7104 697.2905 693.6558 709.8018 731.7141 727.9025 730.5897 754.8724 755.5909 700.3273 680.8577 699.6143 711.1129 731.4791 723.5911 687.9865 679.0153 727.9953 688.7195 705.9252 688.4461 707.1314 756.3037 762.6251 728.226 710.9703 719.4536 729.1369 729.0558 756.3781 699.4749 708.214 713.8833 726.5693 715.9905 727.816 750.907 712.3207 714.011 760.4777 748.1332 735.3508 718.6831 778.2895 794.1716 751.2536 747.5881 752.7321 719.9922 710.6017 771.0646 731.3817 770.1957 715.1647 695.8907 703.5666 762.4639 700.5963 701.3286 708.7873 735.7952 698.0612 746.1964 745.2558 764.3829 701.639 689.945 693.6828 700.3569 714.7509 718.4595 720.126 722.2649 721.6246 736.524 796.7654 728.382 747.5532 753.4506 757.8151 780.8367 732.5321 730.2125 726.4644 792.9876 761.5105 754.4955 752.1354 750.4068 821.1504 747.5282 810.1533 754.2109 809.4049 752.2222 799.7052 780.6231 815.5823 784.2089 784.4722 789.5146 769.9467 776.3956 806.0583 811.4392 779.918 769.8209 767.7103 785.5825 814.0854 812.8459 812.0853 770.1879 758.935 738.6772 738.1544 753.8874 735.78 768.1567 809.6224 801.266 820.8642 818.0195 823.5549 827.5857 794.7067 816.6202 823.1642 826.1417 853.9821 831.9349 838.0291 864.9343 861.4039 842.0411 876.8512 867.6226 826.3167 850.3018 857.3182 869.5163 862.8968 862.0581 862.187 849.0463 836.9961 784.2355 785.4372 783.5333 782.463 781.7303 872.7527 858.3306 835.655 855.52 794.844 763.8187 743.8973 752.2924 765.0876 788.4537 852.6949 
617.754 618.787 657.6213 631.5758 622.3713 624.6076 624.3737 626.0923 627.6387 674.5351 665.9977 676.37 681.4249 661.2556 649.9486 645.8676 708.1517 715.547 706.8491 680.9886 700.5647 717.9814 676.3386 715.2765 657.6365 668.7985 741.292 721.7201 682.0531 668.28 670.7327 671.614 673.926 676.1336 688.5648 681.8342 707.409 707.2182 709.7133 711.2423 724.8721 755.1926 744.7535 717.2793 764.4694 733.0502 760.585 735.5792 691.8035 677.7106 696.1973 745.4908 701.5126 711.5293 698.1019 688.8723 748.5577 699.847 696.0646 699.7526 735.1006 715.2976 703.8881 720.7863 711.5558 753.8615 714.0167 700.5626 761.7965 702.6359 714.7679 751.8299 716.0253 760.8625 720.0712 763.3638 773.842 734.7294 752.1525 711.4504 709.6484 789.2119 784.6164 758.5911 737.3611 751.8245 716.2878 721.7474 713.1168 718.6889 709.7891 766.5443 722.0281 718.9299 684.1846 686.2832 689.517 772.2164 724.0964 715.8033 732.1277 755.2914 711.7603 690.301 693.9887 707.0125 715.5436 720.6046 725.5778 723.0914 718.4168 719.9664 749.4695 794.653 743.0106 747.379 732.5448 741.4803 777.8066 766.9193 762.2653 761.5652 729.8907 758.9105 770.9935 746.9605 731.3091 753.6038 804.0679 803.8922 807.226 756.2754 809.6573 805.4969 782.1176 763.8388 778.3203 825.4194 818.4688 797.8157 798.1206 792.7248 785.4796 791.422 794.9213 758.8961 765.2529 784.1555 801.5776 812.7697 774.0617 739.0918 735.7386 736.7086 737.0203 739.3792 746.0654 776.6714 819.2715 809.7005 824.0798 821.8203 822.538 828.2181 853.3886 855.1712 886.2194 866.2971 882.17 874.9041 836.8027 863.6185 835.0667 823.7508 826.2267 834.6635 850.3892 851.1478 855.1333 862.2433 860.9285 861.7293 861.7956 862.7026 784.3516 784.4384 782.8596 784.0768 799.3654 855.3755 853.4427 855.215 830.769 823.0197 766.0562 761.1749 782.111 783.7314 787.691 780.4407 
639.2339 617.7198 617.5086 622.6964 624.5068 621.2492 624.0034 628.2604 626.7637 628.3831 654.3168 643.9022 633.6445 689.2465 633.6281 637.0579 636.1002 638.211 672.9644 705.2409 690.332 666.0695 710.2153 721.4556 658.004 732.1789 731.2205 709.3853 665.3271 670.1826 671.8552 674.9615 676.2239 680.585 697.3386 683.4557 706.2173 707.2949 719.5408 734.1387 762.8474 748.9329 736.9701 717.4329 719.1171 732.3476 733.7548 720.8559 725.7638 682.8475 752.5502 760.4779 733.532 731.3332 686.0041 686.8484 749.9037 708.6472 694.7422 694.1343 757.7697 715.0208 705.9344 706.4354 737.2943 742.535 732.1367 751.4311 750.6681 724.5634 761.3152 715.3371 730.7 722.6235 733.8083 776.3567 736.5613 731.9591 768.5831 706.6762 735.9633 760.7184 749.0866 780.2487 753.4091 755.0125 730.2364 718.1756 736.4136 732.8143 718.457 743.1155 770.2032 701.1125 682.0714 685.264 690.4254 710.1169 710.1234 715.5438 772.0762 710.7839 694.4628 694.5056 705.4204 714.1447 721.5673 727.6401 728.4991 726.0096 723.227 747.6716 776.1867 726.8101 793.3425 730.1564 802.6395 748.2446 741.7382 763.9161 728.3497 727.4697 728.6165 730.6924 732.3505 747.8506 762.8652 734.3561 730.1651 729.1332 743.9252 752.9387 771.3984 788.7279 783.576 805.8679 763.3323 760.5742 783.2194 801.3 768.7343 785.4474 782.2839 757.2282 800.5836 750.9175 754.1402 756.9655 763.6645 815.2452 803.1919 735.1303 746.5292 734.1765 735.671 737.2673 810.8565 806.7672 817.6046 820.047 791.8886 816.0119 823.8293 826.7999 829.5099 804.3046 800.5629 839.8993 857.2122 834.5729 841.3019 842.6317 822.0256 844.9122 859.2256 848.8089 841.0032 855.6387 852.1178 873.4823 861.3095 843.556 890.5482 862.9823 812.7416 782.8757 783.9361 793.1311 798.6572 855.9655 854.1025 872.7776 847.6135 811.6388 758.5683 757.8831 777.9474 769.7028 780.106 783.6116 
656.0423 616.7394 616.0863 630.1004 626.6694 620.2911 622.4892 628.8695 629.49 628.8598 631.7822 646.5906 636.5505 632.0322 631.8648 633.1283 636.0858 636.0825 658.7221 702.7902 641.7843 651.8782 697.9637 677.3954 658.7589 692.6519 704.1828 688.9962 667.2738 669.8082 672.2274 674.8282 693.5693 696.8462 710.8832 714.2888 748.4059 726.2566 758.0076 772.8718 743.8894 750.1357 781.4017 760.1866 748.5472 750.0852 750.7293 741.2763 688.1706 695.9171 699.004 729.4781 731.0789 736.8577 676.174 692.915 739.4622 690.8942 743.4308 707.0198 719.6603 699.5485 699.738 728.59 746.3278 756.0381 757.2241 762.6212 721.4998 749.8259 765.8146 745.8824 753.8961 754.565 759.082 743.6514 744.3743 753.4935 707.564 760.9036 775.0958 778.0229 733.4798 710.545 715.5119 729.6097 737.0998 711.8657 715.1669 702.7524 724.6995 715.9531 686.5758 680.4883 686.5593 694.4993 713.2855 721.7941 761.0399 733.7125 704.2736 717.4542 691.7508 701.3732 709.9298 716.6597 733.6826 731.4778 726.0703 723.5579 745.6446 773.7966 724.3926 752.8167 758.4902 750.7452 757.5221 781.8998 729.8731 741.8592 726.5472 726.6655 724.9291 727.9292 740.1636 748.6783 745.3893 822.0562 774.8964 749.9788 739.655 796.3055 810.0071 812.7289 761.1328 744.1465 751.9349 821.3214 750.8012 801.7193 806.0865 805.5068 754.634 803.9526 801.5728 796.4087 756.4944 762.1244 749.0569 757.6528 771.8479 777.3618 729.6755 734.3499 756.6353 732.861 743.0161 765.8 804.1976 804.9642 819.8843 822.0023 822.204 812.8299 823.282 823.5273 826.7288 807.7509 859.0272 858.3062 853.3535 842.9592 843.7872 842.9073 845.3325 839.3078 840.5081 844.278 804.8623 862.0895 888.2284 873.6196 823.0894 843.3932 840.9074 865.1799 801.1704 782.5829 787.6449 804.724 864.6502 855.2849 831.3145 841.7495 758.3922 755.1692 787.3427 795.6876 772.2539 846.1322 
613.8794 613.8549 615.9656 637.1866 633.5972 651.9876 622.1865 628.6791 629.9523 631.1388 635.1525 636.9315 637.6023 637.0328 651.8235 650.0148 636.3137 637.6809 640.0674 642.0801 643.8273 676.1329 664.8535 647.2018 661.6036 662.7337 679.7022 675.4481 668.0337 671.9496 674.5406 676.6731 729.2506 732.4581 748.7517 744.6588 744.0223 756.4764 715.1094 692.4913 763.8081 766.3776 750.0132 731.6371 699.2614 725.7477 731.3123 729.2411 691.746 695.5041 682.8287 711.0297 709.6482 728.6993 670.6096 693.0632 687.1599 691.2147 699.8367 704.1947 743.6377 712.3004 715.437 707.7699 750.1653 764.507 754.1958 719.5132 702.3297 717.4745 758.0818 754.1478 733.5167 746.0023 778.4796 789.5134 808.5212 751.8794 752.1373 770.6594 728.3943 725.163 716.5158 699.9182 700.4216 711.4183 765.8156 718.9385 714.049 706.6889 695.2499 685.6821 678.4681 684.9318 691.7833 698.207 731.56 748.7385 699.7141 697.4023 713.3545 713.3374 713.2415 702.5786 712.3245 716.2924 730.0546 726.1094 722.8643 722.4451 766.7057 773.5425 764.554 760.8983 736.9566 755.3747 728.94 745.1852 737.8198 739.3948 737.5671 739.6113 726.608 733.8671 746.3575 740.9349 737.884 791.9049 752.5305 735.3051 754.1807 807.202 783.6453 773.4374 802.7022 789.3371 760.1833 812.0026 786.8323 759.2018 775.5787 780.1268 806.7531 753.7846 778.5951 791.0911 754.5091 761.9905 795.485 748.3045 753.8425 752.2993 725.3069 736.4999 737.9183 761.1204 797.0079 816.9482 815.0258 817.6642 789.3336 817.6863 817.6968 818.3154 815.6699 820.7393 820.7661 824.4239 837.8408 939.0735 820.6249 842.9773 819.4916 851.2066 824.2626 846.2465 861.2953 861.7315 862.8233 861.0589 860.5992 865.8165 862.0905 862.6138 838.6093 797.1885 770.1371 769.9418 774.7735 774.685 793.3188 863.5447 853.5606 832.9357 789.8221 753.2593 760.988 771.0332 749.5994 760.063 
616.5756 618.7355 621.2414 625.1864 622.8084 628.4789 627.3649 629.0985 631.6345 631.322 634.9984 638.4252 640.9299 637.8792 693.8125 647.785 637.4102 641.1025 645.2021 645.2662 646.8269 647.6456 648.9765 650.617 655.8348 657.8228 661.8148 660.4179 661.5178 658.235 658.3376 663.9691 680.3051 677.9745 707.629 723.4632 674.819 723.1138 679.1316 747.0973 749.2595 721.868 720.6467 724.355 723.7712 714.4818 692.376 727.4313 694.9382 693.5044 684.9988 687.6901 684.5753 684.7711 707.3949 672.3648 704.8211 704.3385 714.1523 767.1904 709.7598 726.6947 735.1267 748.5299 747.3627 759.4075 737.8269 750.8914 763.488 757.6674 746.2787 754.1292 752.5643 751.5245 793.2081 725.9554 741.0818 733.1548 769.5701 789.7742 735.6741 782.0662 805.6664 721.37 762.3721 764.2168 755.2305 709.8546 739.8899 739.9831 699.9326 677.4465 685.0277 691.7197 695.4468 734.1516 773.2943 774.3575 700.0679 698.8013 762.4813 718.2273 694.9995 710.0918 712.9984 720.6029 720.2899 723.5269 723.917 749.8071 755.2657 785.9177 724.6117 772.9297 796.7015 738.8837 741.313 733.8615 725.8882 753.8995 803.2888 802.5193 739.0684 774.6649 748.6074 736.0281 755.864 742.6539 748.4805 765.5194 781.0112 786.4075 812.2591 741.9285 777.5865 762.3419 772.1089 772.4106 754.6688 755.5555 814.348 771.6423 793.8331 807.5191 805.7654 776.2821 807.5393 792.8376 771.6759 736.4677 749.3393 750.0056 735.4737 736.5717 738.2359 786.665 804.7305 817.2371 816.4518 819.0226 782.9241 816.5602 814.1849 815.9498 818.1303 820.4784 828.9057 833.3878 836.6448 838.7574 840.6935 849.5756 864.3281 843.2141 845.7922 845.9287 860.8561 835.1274 838.28 861.512 859.8398 860.1128 860.5883 861.6926 864.7171 787.8803 799.1373 774.9035 775.0982 774.6158 799.0478 860.4678 849.8214 832.5093 837.1737 752.589 762.8575 778.8041 722.998 735.9644 
622.0718 625.1233 627.2762 630.2846 631.2761 633.1788 629.2764 631.4819 632.1335 634.6412 634.6421 649.4576 647.9708 647.5227 653.2083 646.5524 648.8831 651.3867 656.3447 659.1167 659.7113 659.7098 667.7974 661.9654 663.4979 647.7957 732.3578 650.7051 654.248 657.7485 662.1158 680.428 704.0146 732.9609 732.7568 683.478 726.5773 729.1629 682.2958 711.5375 704.0726 701.9115 730.5565 723.7997 723.0499 724.8373 685.3698 729.3197 726.5815 713.4773 699.1707 683.4154 691.6997 678.6393 686.6402 670.0192 691.1035 737.4448 751.5806 743.9547 707.4856 715.7311 742.4493 745.9307 713.767 722.0476 717.873 720.1497 747.6108 748.8618 753.4604 753.924 736.6426 750.5793 706.1896 791.0899 711.8077 721.2089 782.1996 735.1024 767.8942 759.4307 732.9568 744.3282 719.6091 746.3333 759.4715 730.226 731.6792 716.4507 679.3135 678.4436 687.6201 698.0739 702.9642 746.2898 787.395 718.6666 734.6448 732.6049 783.4857 695.9766 700.1772 706.7605 711.6216 716.4897 720.2272 724.7857 760.4318 791.3143 792.0973 776.2657 765.0391 778.3304 795.3247 750.3495 779.1665 726.1721 760.7943 732.1614 767.6401 756.2991 774.8553 764.6806 774.2565 830.8482 734.6818 739.4118 749.1341 748.6501 806.0936 809.0964 758.3037 766.3554 792.6624 773.1689 781.7168 763.3337 818.2403 740.0829 772.9748 779.4988 769.1828 806.0289 807.5554 759.3243 794.9974 761.4255 737.7082 737.9341 739.4156 730.7604 736.371 740.3358 766.2562 806.1758 814.4186 815.0872 818.0005 817.8426 801.1423 812.3984 816.4241 819.3691 822.5094 824.5986 836.1431 857.4681 859.3936 820.2169 839.1047 848.7511 865.2816 844.136 845.7181 854.2152 847.5909 835.668 843.389 862.7888 861.2125 860.8835 861.2137 855.9111 810.7323 771.9993 779.188 775.2089 774.6114 773.7221 798.859 856.5865 853.3184 823.532 836.5338 790.4567 744.2577 732.4088 757.4521 749.2086 
627.7134 627.3057 631.0661 631.4713 632.8887 635.5986 632.4453 642.8253 643.4452 645.5222 645.7642 715.4918 648.3737 648.7361 648.0985 649.6276 651.3831 655.4635 657.7703 657.6883 666.2305 674.7401 686.6641 678.751 679.5009 690.7997 698.9161 683.3434 694.4367 676.0899 668.5118 679.0867 733.2214 731.4131 738.8564 671.5484 703.672 685.1301 685.0624 721.647 743.2873 686.8586 677.7333 674.5977 690.3568 676.5142 730.8218 701.0601 681.9891 679.6268 696.578 699.4895 693.3339 689.6079 731.6565 717.7054 674.7727 730.0189 706.6055 721.8911 704.4168 720.8973 721.896 759.2053 713.2481 719.2319 763.2161 780.0391 763.6745 759.1049 721.5991 725.2341 759.4015 747.6785 720.6182 711.2296 705.1992 727.7456 758.7854 740.5148 742.4876 713.2651 745.1173 713.9056 687.7161 717.8882 763.7685 712.4299 696.0342 686.6669 680.5079 685.8231 696.1996 702.9512 710.3675 704.2136 706.0681 714.2485 721.6248 773.3018 762.871 700.2356 705.2498 781.1597 735.9017 715.5256 723.2849 721.0938 747.47 779.8868 785.1943 773.7478 775.5282 749.4681 792.5222 751.3682 737.7242 768.168 757.149 740.1246 795.9377 757.117 816.2626 734.0554 775.9709 735.1192 733.5473 740.7609 749.0324 741.4976 741.0569 789.3666 793.3736 807.7256 805.2906 758.5132 750.3408 755.2939 809.7775 786.5099 763.9473 791.6219 807.2678 794.3248 806.9904 805.9694 796.289 768.3892 747.1603 756.6166 739.4013 739.4352 738.683 748.3474 800.1664 816.1207 815.9612 815.3315 808.9349 765.1001 782.2162 804.2825 822.4437 800.2682 829.0821 801.9319 805.3557 828.1829 837.1735 838.092 839.2129 849.1725 825.3295 868.6312 846.2659 847.4984 848.2732 864.5362 864.6179 863.5069 869.2151 862.6028 863.424 840.1287 811.4479 769.2553 776.2833 775.6734 775.697 826.7878 855.1584 857.746 830.7253 826.2943 849.2653 768.88 743.0194 739.3898 784.5433 777.509 
630.2945 631.6004 632.0589 633.4619 642.9703 650.3119 647.2704 642.9371 643.5716 644.5713 646.0883 737.8193 647.7386 648.6524 649.4833 664.0244 651.1954 654.998 672.0923 741.3881 739.053 690.4814 711.7166 739.5417 735.77 713.5999 725.2208 716.3893 729.7059 732.5353 735.6183 667.5767 726.3306 676.9127 665.873 685.9418 737.5395 720.7195 685.3265 670.8732 738.9633 679.3526 678.5252 679.7839 685.7061 694.3309 678.6047 679.9717 676.7459 674.6611 683.6126 713.3447 691.2064 694.4563 731.6843 687.5194 689.1372 691.6919 737.6458 718.3298 745.6243 770.1786 709.8151 710.7288 767.2307 758.8171 711.8649 724.7451 699.0098 721.4853 725.8105 750.1857 700.3856 740.2245 741.2679 732.4081 727.9369 713.6122 714.6826 772.6035 789.7335 799.0979 761.0464 705.0859 693.779 719.3337 764.6169 689.6091 691.3063 685.5737 680.6537 705.9838 706.5897 708.4223 775.4755 697.2621 698.629 733.5153 702.5691 723.5754 712.9276 705.0882 705.2438 712.6281 710.1318 719.925 733.3983 728.4265 756.4712 778.5493 778.9077 720.8857 724.2694 740.6992 771.3435 738.8895 761.3537 741.9772 741.0639 754.4192 751.7066 782.4133 753.3857 737.804 736.0751 736.4736 736.4367 743.7715 758.616 783.5918 762.8052 761.9628 786.6992 777.5208 811.0891 768.3019 769.9375 764.8606 774.1495 806.405 754.5262 735.4495 762.9255 804.4745 771.8715 810.0988 778.6559 774.6861 752.8471 752.0978 779.1152 807.346 811.2126 810.6767 814.206 814.7763 784.177 762.9891 752.7571 759.6744 745.7911 818.6897 831.1578 828.953 794.1545 782.1595 833.866 828.9193 837.46 837.7922 849.9216 832.3715 846.0091 845.726 846.4429 846.8972 848.8943 845.7673 837.4936 839.1159 865.998 866.6985 841.5826 849.1716 837.0928 771.4506 778.2407 775.1119 793.4133 826.4962 821.1542 855.565 854.3154 825.7762 826.5715 777.5304 742.3812 752.1764 726.0138 813.5959 
631.944 642.9915 647.0146 727.8467 696.8216 694.1176 703.8972 726.72 699.683 706.3512 669.5676 696.8051 713.5522 699.3257 700.9735 716.0258 711.0536 653.1138 728.9506 703.2754 731.0071 712.6524 740.6266 740.462 742.7008 704.6461 726.0692 673.2167 657.3925 685.5248 728.6384 719.4501 723.9149 725.3734 741.7858 712.6846 746.5471 719.3125 718.2877 732.2996 676.4274 697.112 709.4369 679.934 674.2516 675.8451 696.1107 695.2719 713.412 693.0064 748.0908 682.9083 682.4851 703.3523 711.4893 726.4655 689.6466 709.2284 754.1213 766.7966 730.4197 725.8893 716.7092 709.6619 735.9883 724.7755 745.0596 708.7317 712.5528 699.9125 725.6444 774.6352 747.3589 715.2672 727.5064 712.1354 702.5975 737.0043 793.28 731.4103 727.4995 725.7015 716.7654 688.8057 699.812 757.0526 710.4671 750.2143 683.6611 690.3499 762.0478 757.2606 732.6474 751.735 713.0527 697.9147 708.175 763.1521 741.2836 703.0539 699.1303 -9999 706.1481 706.5214 712.7361 720.5529 741.0142 781.6183 783.1999 722.817 784.1862 742.7342 721.1774 765.3682 798.668 741.5003 747.2609 742.5162 759.1122 774.7281 751.4432 778.0231 750.9427 726.3569 733.2041 734.5981 736.8143 747.2424 774.3575 751.8471 826.2453 772.3817 779.6597 780.1002 750.6885 737.9467 740.2612 810.9303 795.9492 804.2379 770.9597 768.4322 775.3942 764.6812 739.5146 742.4833 773.3267 761.3124 753.9469 811.1851 798.92 815.0284 814.8355 744.2807 761.0613 797.6796 772.2962 742.8578 761.107 809.2529 764.1218 779.6061 810.9987 825.3127 787.0162 784.058 804.5331 833.3193 836.003 896.7897 902.8563 842.7931 857.0169 852.6809 845.2939 847.0485 826.5552 850.9586 847.0871 838.4274 853.2615 860.5861 849.5385 978.0162 860.0244 844.6328 813.533 798.2941 776.2474 852.6606 838.4325 856.1587 832.813 854.0564 824.2866 781.4648 741.239 765.6732 766.3066 742.2712 
635.8112 635.9487 681.9639 704.8737 702.5543 705.2377 685.6655 704.5994 684.5483 718.485 690.8196 723.9213 706.1078 730.2717 705.4005 700.2557 701.7589 735.7018 733.5357 736.0064 716.6051 740.3161 740.6871 743.2311 743.3272 712.7324 678.0123 728.8499 731.4829 688.9921 734.4691 717.9145 698.671 672.5654 680.7397 720.6543 695.71 721.7367 718.7025 718.2626 674.1586 712.5802 667.4985 701.6407 685.5395 686.9068 736.6157 694.1949 760.9645 759.4424 736.9753 690.2484 700.7611 701.9401 717.9754 728.3704 706.0694 787.8373 712.8764 700.1226 747.4482 734.0662 715.0759 722.6198 731.3369 700.3751 716.966 748.4368 704.8071 716.2454 729.3113 751.3713 756.4819 708.0343 760.5236 740.0172 700.0662 721.6901 749.6674 754.791 728.2728 697.3561 689.1447 682.2336 716.5985 724.5363 701.8339 692.9401 676.3743 684.1016 774.7627 743.7041 737.1466 725.7476 692.2207 700.0751 747.7919 739.8662 704.0049 703.6192 725.9612 720.099 708.436 720.9033 712.3408 725.8934 788.699 731.5546 730.5605 724.9181 723.5562 798.9818 784.178 740.1939 752.6472 742.4294 735.8689 758.2565 745.9181 772.1675 758.329 811.0759 742.765 742.074 739.1678 732.987 822.8982 736.2847 764.4597 784.0896 767.1577 768.5459 801.6173 755.1167 730.0258 737.0043 745.6626 778.5075 745.0689 792.6122 760.6127 751.4891 783.0984 776.8863 771.6942 761.3341 809.324 754.6562 741.1468 811.0081 806.554 811.8223 780.653 742.522 813.4952 815.6577 742.6772 756.556 745.1844 772.9528 768.3801 807.5599 785.8505 818.8835 809.4929 772.0009 818.3762 878.9261 834.3344 853.4142 870.0252 865.0949 906.6007 868.0404 846.4738 846.7226 848.6656 837.4532 840.8911 867.2665 852.7785 864.6138 844.6155 864.7577 863.1662 863.296 845.8182 838.5471 843.0401 852.2706 839.1621 830.2444 828.4332 855.0646 841.4919 774.4678 747.9123 743.8187 746.3945 719.2064 
655.6852 638.2616 646.4949 691.649 663.7534 639.5671 647.9577 701.6234 708.8611 706.0806 699.9342 705.0891 722.4005 698.8779 704.1273 712.3585 687.6552 692.9487 715.1419 692.2974 689.4615 713.0779 743.8884 697.424 747.4464 717.5419 728.9476 684.3646 732.5814 733.5095 679.6997 663.1388 654.7532 658.434 658.2292 660.2957 691.6927 721.557 716.8226 745.6387 698.7942 698.51 698.9141 756.8016 750.3364 743.1394 749.7665 749.7885 747.0431 741.4489 718.0182 694.4421 750.4672 699.8471 752.3232 769.9897 698.2321 696.73 699.8839 709.1537 769.413 725.5978 761.3344 711.4172 731.9475 705.9188 713.2096 702.3332 749.2361 716.2864 746.9937 767.0155 745.4817 736.3892 764.9733 742.7313 723.9833 716.4241 762.8861 806.1509 729.4254 723.4718 686.0198 685.731 749.482 727.324 723.5423 708.5587 682.0165 684.9719 762.8997 738.3917 770.2181 703.3821 697.2715 701.4636 725.8066 724.711 725.8202 707.876 720.9562 724.0018 756.8164 727.015 794.2396 763.4071 746.4133 748.7957 719.7848 723.4495 723.847 723.9167 724.4039 733.1132 761.1832 791.0594 782.5579 792.0483 749.3026 751.8508 762.6753 754.0444 739.0115 723.6308 777.7499 822.2092 760.8937 762.3248 811.4426 773.3466 799.8185 732.0753 754.3329 734.7014 758.5569 737.7415 763.2761 791.0894 737.781 781.2856 805.2579 793.8148 789.9478 802.8316 758.5176 755.8377 754.061 808.1123 776.6774 813.1644 814.0123 806.558 811.3738 751.975 758.5728 757.8719 742.7639 745.4893 790.6465 817.1387 760.7982 780.9701 788.5443 814.0721 763.6572 772.92 775.0945 851.2816 894.4125 869.5752 878.1191 907.4496 908.9193 845.656 827.7479 847.6513 825.368 839.3416 837.8019 867.4503 844.0108 865.1593 862.6218 863.221 856.1218 850.5786 843.2268 829.4863 825.4598 823.6781 848.8941 846.3587 844.4069 842.7954 817.0014 785.0687 742.5596 732.9237 725.6559 745.1814 
700.3445 707.7575 708.2024 641.7018 641.1729 641.6379 640.7572 650.7653 649.6094 648.9144 659.3622 651.0559 687.0206 676.6224 668.1605 667.5173 670.3053 733.49 695.2853 672.4035 711.5936 660.6893 749.4655 726.4755 712.1378 676.4545 683.0276 668.1757 684.0248 705.5934 722.7075 655.5911 657.491 657.1204 671.2285 694.8623 692.8798 729.4537 747.7214 748.0383 759.0753 757.8823 760.6847 739.7906 760.8904 744.3942 748.838 746.764 711.4739 710.6858 713.4412 695.7469 697.678 699.9423 699.5466 768.4777 722.1107 699.4324 701.8861 722.8206 727.0305 792.1552 739.733 721.7062 705.6004 712.8829 754.059 759.878 710.6509 768.2142 751.7788 747.1294 725.1737 750.2853 760.5046 718.3676 715.6823 701.1382 738.6163 736.959 755.5674 712.2671 692.4728 686.1212 755.652 739.5244 726.3924 699.0775 694.858 695.071 735.0519 692.0513 684.3666 693.3746 701.5198 706.9338 711.5704 709.9935 723.5942 707.838 710.6269 716.7389 729.8862 765.6233 780.4623 712.8867 768.1381 734.3948 719.1649 749.3207 738.9026 753.5768 739.7703 741.0496 757.7501 791.4036 768.6848 754.0326 741.225 756.3041 758.3774 745.6749 731.4493 760.1417 801.0569 773.3311 807.3346 753.9115 846.0096 778.8485 773.3199 752.2355 785.9677 739.9971 779.3736 796.2631 806.1953 780.0126 774.4487 770.849 764.1017 807.0917 805.9843 799.6703 805.4639 768.0682 755.5293 765.9908 808.4888 815.9445 759.1776 751.0031 756.9825 759.9264 743.2414 743.3302 745.0775 747.3187 751.5145 747.963 745.8097 770.5298 816.0667 815.084 758.2197 741.3528 750.4559 834.7777 837.6981 807.5118 817.5695 817.9451 837.7044 831.5196 842.9861 848.3814 847.1863 837.9399 845.4654 848.5737 855.2274 855.1453 863.1852 863.1963 861.405 848.1996 842.4587 835.6517 835.5089 854.3966 850.5892 821.8119 846.4297 843.7714 831.6852 820.4182 757.8041 735.0291 727.5528 721.5071 
706.4807 700.5286 711.3825 730.402 676.4919 649.8591 642.0939 653.9229 652.7137 740.0901 653.5993 655.6738 645.7433 646.3579 647.1897 648.0407 645.9684 663.8005 703.8673 710.2856 722.317 657.5759 650.0593 649.6888 716.4017 682.8665 652.6191 654.7614 652.9983 683.2072 656.2063 657.0988 697.86 680.213 672.352 746.1377 749.8839 696.9299 748.0113 754.9524 760.01 755.9904 753.9593 737.7777 755.1223 698.3177 726.3304 747.9265 749.2145 742.6872 715.2416 713.5845 698.487 699.0252 701.6337 771.6439 769.7742 769.4146 736.6962 739.9088 744.652 732.3423 712.6956 778.438 719.9588 757.6044 741.2804 731.939 728.8752 737.8212 819.6323 741.8976 757.1327 752.2093 757.5847 722.0262 708.2476 705.8293 769.7864 776.8497 773.0383 730.2144 721.4672 756.4212 725.0356 753.2598 759.2501 688.6354 702.9482 679.9568 683.1809 687.0051 694.463 701.4212 707.5386 710.4901 771.5365 765.1266 722.5882 725.3511 707.0511 725.9764 746.2324 715.7813 710.2315 715.2063 743.2118 738.8862 747.3436 729.7791 721.0082 724.6011 769.9606 797.7791 754.8818 757.2 785.0704 755.7722 795.2465 748.8587 774.5974 733.4385 763.275 760.0121 800.9902 794.4822 742.3631 778.7054 816.2338 791.0187 744.118 774.9437 752.7504 752.8699 749.6323 779.8746 788.4348 768.6179 754.0104 786.4135 740.5829 777.8609 787.0749 759.7728 771.8169 737.0663 739.3586 740.5408 744.9348 750.2054 774.9586 792.6276 819.6898 757.7143 816.0473 742.1635 744.0562 744.6684 743.7593 738.7912 738.2604 743.34 753.3749 751.3033 735.8934 735.5642 739.6937 841.7522 824.1307 856.9358 843.2792 863.0549 818.1166 819.4276 840.9544 847.794 846.8907 864.7297 836.8052 852.7186 860.2591 863.3866 858.9287 856.8841 846.8656 860.0103 832.3044 834.8287 830.9916 834.6443 826.3675 819.0727 828.4146 836.7474 813.9513 816.7714 740.248 735.2166 727.4551 719.5867 
735.4576 706.605 707.6132 731.0911 727.9267 724.9536 674.1929 702.0859 712.3703 674.7462 646.1339 646.9008 646.0027 648.3864 647.8969 647.8032 646.206 652.3354 647.5626 648.7273 687.8851 661.3456 650.4743 650.9595 648.5346 680.2595 654.4052 657.248 656.8751 662.862 656.0011 660.9866 678.531 660.9295 673.8712 747.5753 763.3536 750.5708 751.7281 733.9641 757.3644 752.0779 773.256 738.4111 738.3046 702.033 745.1168 714.0441 756.0073 760.0778 756.6771 762.765 764.9337 756.0662 773.7328 772.4015 773.3542 770.4871 753.6025 748.5349 770.8605 725.5373 732.3661 757.4911 729.2489 733.0413 749.9044 746.0803 745.3578 741.2421 789.756 726.603 757.8325 758.112 763.4975 765.6713 716.5181 714.2325 705.889 717.8186 697.6401 733.3602 702.5033 705.8174 727.1312 751.2232 707.3027 682.1279 680.2558 683.9568 689.7224 695.6026 699.9594 705.7661 706.5142 705.7538 738.7418 737.4407 759.0729 768.3115 712.3664 757.0815 714.4987 728.1204 753.3491 732.8783 737.1147 742.7916 734.4074 720.226 747.8075 757.8974 786.0587 790.4009 785.1708 736.7411 768.053 754.4841 742.3358 751.8287 746.6121 798.2114 755.7081 793.5447 758.1864 792.5419 791.8787 776.127 793.9596 745.4775 755.6567 759.9145 782.9514 768.379 781.4963 819.8664 805.1483 750.9694 737.7562 765.4409 807.0765 809.7117 809.6159 767.6431 739.4978 740.9819 740.1349 739.9305 776.5314 757.9945 778.2242 811.552 751.8229 742.3734 740.8856 738.6353 737.4978 736.3546 736.4295 733.3074 775.4515 759.1929 756.8384 768.3373 733.3986 732.1188 747.1693 857.1795 844.8165 905.1862 877.4547 870.9274 880.7004 808.0289 820.8823 825.4774 847.9967 863.3021 864.9802 878.7269 868.4427 851.4189 855.8657 857.4458 864.1608 864.0339 856.0994 845.7281 856.9667 823.7806 821.9257 850.0828 820.2393 843.265 837.0529 821.4872 770.5946 726.575 720.3927 724.9838 
737.5143 714.366 737.677 719.6042 714.8058 720.6231 720.5929 719.2861 709.8862 725.9654 647.4042 648.5588 647.7183 647.8598 652.9882 647.3761 653.8797 641.8465 642.7591 647.3232 648.4612 650.3582 650.9597 661.0085 655.9357 653.9861 656.2928 656.4765 656.4686 654.3275 651.8151 654.3481 667.4608 678.087 690.499 735.1374 750.1818 751.8546 755.9355 755.2187 683.306 757.0098 692.3993 711.6615 733.3599 720.8315 744.3356 742.8693 785.5085 719.7938 751.8942 753.4246 757.1291 751.1921 773.5217 777.7411 774.065 730.8548 705.3105 727.3013 723.9893 727.7936 728.542 750.6488 701.167 721.364 707.6727 733.6547 758.204 759.4098 728.0984 760.2415 758.1577 711.1877 762.0422 762.4165 717.4993 727.3336 705.3257 710.0469 772.4688 731.6556 692.7343 682.0381 688.2438 697.1818 694.505 694.675 684.9671 691.0625 696.8534 698.8015 703.3836 718.3279 709.3726 782.5265 722.4837 792.1395 776.9028 773.2062 716.7557 707.0724 716.6072 711.1353 733.2796 717.126 743.9874 789.384 720.3212 742.1484 762.3347 776.8489 766.0356 766.9977 767.0982 734.0667 733.0524 743.2303 748.5284 781.9366 798.155 787.2781 783.0037 757.9039 760.4694 759.184 811.5587 772.4728 759.4371 740.5947 756.6929 771.4604 753.1409 751.3029 803.55 804.4238 766.3405 771.1215 775.1184 788.6171 740.8055 765.5766 833.2521 813.2657 756.1159 757.632 808.6677 749.7697 739.7845 756.807 806.0257 804.4393 774.0329 748.3832 813.3584 732.7316 730.0701 730.6728 731.4617 731.2721 762.8304 736.1965 734.5392 733.2444 733.5335 735.6512 739.2898 780.4734 902.1614 908.1409 829.6385 878.9646 889.02 846.0372 845.9452 846.3527 826.2094 847.5342 864.4647 866.3871 867.7209 853.1443 855.5403 850.1325 811.2719 853.6757 844.4575 843.1761 836.9617 831.9166 825.4263 820.7919 827.5314 843.8129 845.5919 816.5563 795.2303 729.5836 722.6538 730.0381 
722.2523 732.566 703.9438 689.7704 728.0903 715.176 714.1142 710.9147 703.736 718.1202 667.204 669.1247 644.1566 645.3586 644.2967 646.7428 651.1774 657.6685 642.0396 645.7479 646.7319 646.339 648.1913 656.8711 652.379 673.0773 654.8911 656.1353 651.4209 681.1942 646.4543 721.6405 705.1928 691.2156 689.4133 764.9404 762.5483 761.3897 734.3067 715.9797 738.3368 735.3869 738.0427 744.8489 717.3699 743.041 741.5635 708.9952 701.5764 730.6275 751.7639 754.2228 714.8488 791.6452 776.1265 778.8179 776.0786 724.7315 789.3837 716.6005 724.4667 762.363 753.2071 762.0988 723.2732 744.4012 708.4724 711.3677 748.9625 732.7908 698.337 743.3825 745.448 767.1789 766.2015 756.3635 717.4669 715.6982 708.5369 688.7302 757.1479 710.8108 689.6667 676.681 701.1313 766.991 753.0667 688.5562 691.4423 693.7144 700.0029 701.353 705.8389 764.8564 779.1282 771.8562 772.9759 784.5928 727.8638 741.728 705.4277 718.8294 781.4324 727.9719 709.5662 747.3671 775.4997 743.2411 718.2347 759.9462 745.3157 775.5557 723.2604 762.8838 767.1014 758.3267 792.8651 739.6052 766.4188 773.4462 761.7744 737.3998 796.9149 798.0853 775.6323 776.8071 785.5756 771.7883 820.4471 732.3397 762.1945 811.5854 795.4225 761.178 768.1314 753.8639 783.6058 757.4116 776.3234 746.3255 752.1723 776.2168 796.042 809.2749 802.1848 739.5034 800.15 747.7372 742.6932 772.6653 793.5591 809.6035 810.6917 810.3807 766.9677 730.3882 728.1429 731.0535 730.8703 730.9854 736.52 736.3963 734.2556 731.9515 732.7954 739.7883 752.5292 770.8181 846.6469 857.5157 907.2924 905.9568 906.6079 819.409 845.5657 825.9969 846.9238 846.6076 866.601 838.6207 868.5421 844.4407 853.7554 821.8304 801.6747 857.2332 813.8337 845.387 839.0015 792.4433 806.8367 819.4023 846.4783 842.7167 819.4593 823.8785 811.2287 744.0651 730.8649 731.9487 
705.6849 717.5577 705.2685 703.0835 728.6756 683.2471 690.6393 695.35 711.2333 722.8398 704.3068 701.8822 707.3781 718.4748 641.8327 655.8749 676.0848 693.7006 661.858 641.2472 642.713 642.55 646.8379 652.4295 654.818 664.0806 656.4081 652.7579 659.2205 684.734 666.4385 670.088 657.1794 672.1443 688.0542 709.7939 751.8773 694.8214 730.3311 714.6552 759.2281 769.6517 752.3699 763.9132 761.2557 724.3515 742.7988 745.3528 744.5217 711.6267 752.829 698.6072 755.218 765.6044 752.6273 769.0711 778.8278 731.3646 760.101 727.8262 778.0348 765.0249 747.3068 733.9284 733.4777 785.2427 718.1739 719.6462 790.4921 751.3005 727.5767 752.8437 710.0458 737.9868 754.1554 756.2109 749.6018 720.0597 719.7469 710.8972 688.3802 687.5026 677.2018 689.8659 688.3729 709.3488 699.0441 692.8506 703.8868 723.8386 741.0251 748.871 721.6999 775.2571 761.8887 724.4578 740.4074 772.4811 714.8667 745.4174 778.2788 740.5396 768.3237 720.2753 709.3777 802.8192 783.8455 714.3436 718.5144 746.4269 767.8589 763.8452 793.8992 718.6371 792.212 775.3076 771.8246 755.522 764.3317 794.8415 751.8513 795.2107 797.4072 797.4905 794.3877 788.113 759.6085 805.4806 773.5961 814.5344 754.3576 806.1747 765.3693 822.1382 755.1786 756.8401 796.1575 811.4234 813.2137 791.636 765.4443 758.0228 804.5372 814.346 772.1679 785.588 764.4272 747.3991 738.4366 738.7204 814.0986 772.4595 806.3681 771.0803 735.0176 732.197 728.2467 732.3631 732.6234 733.1131 735.3498 738.7691 734.368 737.8895 735.3125 745.5294 749.0183 778.059 842.4033 904.1722 903.5197 873.0054 873.5323 844.5406 843.8663 845.5389 846.9951 847.8444 837.0641 839.4891 867.104 868.9208 870.0791 870.4226 820.9029 872.6193 834.7504 845.6976 844.9247 792.3747 809.2294 811.2301 846.994 844.2784 814.6188 822.6882 825.6576 788.1102 783.5857 753.5924 
702.5085 706.4564 711.0606 699.1724 697.04 727.4157 704.7681 654.7477 683.6904 707.5663 728.135 709.6874 699.2187 665.1428 654.6573 658.4328 715.9235 660.5892 657.637 685.5291 660.7317 661.5154 654.3461 652.2889 654.281 653.503 650.4807 647.8617 645.4366 667.5435 660.9792 660.0124 676.0582 711.1725 677.4052 757.785 738.9915 715.3802 729.1458 751.5632 745.5323 707.8569 718.9156 714.7338 755.3278 773.5202 752.7139 743.3018 745.9788 711.131 712.3559 731.8154 723.5215 716.7697 759.4085 720.3748 757.7641 756.6054 729.7257 726.0248 738.9376 771.6743 707.9561 717.2194 736.6049 786.6213 737.3819 751.4926 759.8716 735.6776 741.751 714.1375 748.5964 737.1556 746.9758 742.4695 723.8301 756.5153 732.5782 762.7094 703.1693 703.3865 686.987 695.4174 694.0865 701.7302 706.2559 717.8527 700.7524 722.3227 731.0848 734.2853 775.0353 773.4969 784.4807 706.9655 747.6829 738.5707 740.0309 727.1427 735.0452 709.8884 709.0517 721.6413 712.8 741.3395 732.037 733.5311 749.5564 774.9708 787.4662 779.6479 788.9991 748.7957 759.386 769.579 726.9264 780.8399 739.9248 790.0208 766.7197 767.9799 777.1821 798.4823 791.5408 803.8596 753.7151 798.5237 803.3912 764.9427 753.1249 764.8394 826.4926 763.8561 751.592 758.3202 791.0956 813.5677 797.9363 802.535 811.4133 809.8173 811.1135 780.0353 767.3698 772.8229 812.6003 755.9913 741.9244 742.4507 746.3326 750.9257 737.0197 755.3723 753.8384 732.6815 733.2969 735.2235 737.439 736.8513 738.4764 742.6419 738.5707 737.2312 736.1587 740.7954 749.5624 754.5967 809.9197 834.9611 904.7757 907.551 908.728 843.9406 844.8182 829.3735 833.9646 848.0346 865.1782 867.8643 867.6213 824.2587 812.4802 870.8938 870.5117 804.7893 873.3481 844.1605 834.6578 783.2704 790.6035 851.1765 848.6954 846.5513 832.7145 832.8995 834.75 826.4476 730.9672 718.8709 
693.6244 675.2145 677.4523 727.0187 729.2111 725.0045 724.7795 714.9988 708.9142 673.3575 703.5667 682.0682 717.811 671.256 666.2231 711.6027 669.9922 650.7776 683.3856 665.1505 650.5796 667.7451 686.5229 648.6814 675.6393 711.5878 691.7276 704.2072 682.6742 708.2886 752.0551 748.4185 748.1813 712.1521 693.8043 766.7519 728.1599 732.0345 763.1571 737.9542 711.9335 714.4383 778.6221 740.0557 756.1719 719.7211 721.1417 765.6232 757.662 757.111 747.7537 749.953 762.4387 731.5744 720.3882 721.2875 764.5551 754.2637 761.1107 712.7206 759.6318 772.838 733.2009 717.7535 726.9233 742.249 742.3252 735.9658 758.064 779.5017 725.8141 726.9722 737.46 733.4454 756.903 746.1524 737.1057 759.547 738.7939 728.5262 707.0936 703.5826 697.2698 695.3974 701.2424 717.8325 764.2642 739.2324 707.5713 721.9468 713.1506 775.6829 721.7637 778.6182 727.5529 707.5686 768.0831 725.5967 706.9177 711.1024 709.4034 732.8668 724.3485 722.5417 727.8398 746.7002 773.9075 776.2034 783.0337 777.6717 774.3667 760.1297 772.5141 748.3132 744.5129 783.3074 795.7197 780.6229 789.7949 768.5292 787.8435 769.5977 775.4058 768.8897 798.4821 804.245 766.2424 802.233 799.9119 745.8585 810.6816 744.8246 798.4317 791.6472 806.7433 795.4297 797.9592 738.1832 816.7653 762.1257 757.1232 749.6096 769.3145 738.8268 742.641 743.4072 763.6059 797.2653 772.3846 739.9021 740.4665 737.0332 734.2673 759.1527 771.6921 734.1484 735.1162 736.8024 739.8522 739.4082 736.7409 734.2911 732.7564 734.1239 730.9609 728.2196 735.3335 743.5626 747.5211 786.5765 865.5848 911.8105 846.431 845.1283 844.7014 845.5302 825.0851 846.6978 857.4858 798.5196 822.6635 842.381 871.6455 821.3889 871.0792 861.562 805.5811 812.6323 845.0234 825.5432 834.2054 827.6958 825.5594 848.7977 826.8173 813.365 821.6568 824.4691 758.8821 719.2231 
693.6676 657.1343 654.1594 653.9865 664.2067 695.9536 722.4617 724.5475 725.7123 702.6069 721.799 679.3356 704.1191 691.3857 671.756 695.5608 664.2645 706.2589 719.8619 667.3193 694.0012 719.5903 742.4678 710.6484 705.6628 694.1583 684.03 727.9678 732.6782 730.3311 724.8116 717.9769 725.6188 727.0329 725.9364 693.7435 706.2747 741.8252 751.2295 742.9738 686.6254 718.8845 747.4989 746.5591 717.9175 774.3503 760.8336 776.8542 744.6563 757.7477 724.1466 713.4909 707.7015 720.313 729.934 757.6627 769.8781 728.2094 760.7158 760.3904 762.5936 768.3414 774.2182 774.4478 773.131 731.8495 738.6907 765.0648 766.47 763.7209 747.5746 706.9758 723.0712 717.6399 746.7062 759.1594 760.9239 713.7757 769.4512 717.8732 702.737 702.5698 703.6571 700.7049 702.5149 716.5482 727.0624 720.0292 711.6017 763.7835 762.8798 775.793 759.5449 725.1334 746.7344 776.8691 765.7138 708.2562 710.9061 736.7438 750.9778 731.488 766.6622 790.6747 732.1378 772.811 773.6681 786.2111 718.9919 748.8429 773.0539 808.11 782.9036 784.9859 744.5302 742.6068 759.8412 775.1669 770.8565 749.8266 771.0108 740.4263 754.3212 787.1749 751.2751 749.8895 823.2322 800.249 806.7082 781.5349 785.5787 796.1741 805.0899 813.1521 793.2538 765.4222 773.6978 746.1656 738.5255 739.8148 738.4934 740.5342 765.8682 788.2873 787.1631 820.8297 818.8893 823.1666 813.2626 770.2582 758.4224 735.5131 733.7044 812.8215 745.9496 736.0793 737.7296 740.2162 740.9331 737.4734 735.3738 733.4502 731.4747 729.1028 729.8156 729.428 731.3561 735.5615 733.8987 786.9609 872.2867 865.4093 861.9803 845.4275 844.4253 844.4327 845.4901 845.5901 863.6974 846.438 869.5602 869.3666 875.663 847.5582 840.3588 805.7342 905.4075 802.405 863.7359 829.0322 822.9266 834.2759 821.1793 848.4108 814.9357 838.9132 822.3121 824.3903 744.3281 723.858 
679.2982 661.345 651.7811 654.2852 676.758 721.1018 708.2838 745.8364 716.7584 679.8153 679.5314 659.6738 689.7004 727.147 725.7988 711.2033 698.4836 699.6848 698.7334 660.1391 688.5836 733.5796 725.6647 758.2108 741.4336 739.9232 745.2656 735.1743 744.1255 717.6268 715.8522 743.8766 725.087 761.7759 726.5312 729.449 748.7192 763.8102 708.9459 713.5874 748.8441 736.317 705.0836 722.1848 740.2 755.2986 714.5162 744.9769 747.4536 757.9584 747.9232 750.6823 700.558 703.971 721.2128 760.5425 752.6324 730.0848 731.2675 744.1772 725.7596 776.8613 790.9767 786.7442 775.7255 745.7906 731.5485 745.678 802.5223 768.3299 747.0138 751.6465 726.6532 726.3088 751.3638 775.5338 695.881 697.3173 726.5378 701.9061 702.0753 703.6405 742.7742 713.5718 703.7665 703.9736 704.5684 722.0845 700.3701 724.7657 752.9526 762.0177 770.7453 784.423 746.0134 764.1987 743.7463 709.6801 726.0194 776.8644 779.1849 741.7637 757.4292 792.6909 747.8703 748.2482 739.5481 761.4324 785.2395 749.2855 774.1451 761.9893 767.4557 783.9403 751.7452 723.1029 744.6892 744.945 781.8278 763.4213 745.5115 737.5837 797.5631 806.4541 749.5139 749.4494 763.3044 760.2329 766.8551 797.0455 822.8967 807.372 823.0422 779.2616 794.12 754.3619 733.5906 772.8501 733.4024 732.3074 783.6116 753.3663 813.5948 826.9192 821.0615 820.4758 825.5894 781.4095 765.9141 739.6432 737.6028 733.8215 731.8568 732.942 733.0851 733.6113 733.2543 737.6901 740.0416 743.6508 737.1478 732.558 733.1331 731.8707 731.0338 733.8248 732.4044 736.4138 737.6046 802.0372 825.9581 857.0889 824.928 823.3559 844.3306 844.2709 845.6836 846.1148 863.7845 836.6258 840.7332 824.0682 870.7489 869.2635 870.5411 870.5229 811.9357 797.5921 805.9581 857.8808 790.263 824.6876 826.9012 848.7126 815.0817 844.197 827.6228 824.2132 766.2172 725.5161 
731.5101 676.6223 658.3643 656.6411 657.844 696.0776 693.447 706.1808 672.152 724.5898 671.3801 666.3435 696.7216 723.3229 680.7565 697.751 693.7668 687.748 681.3107 688.8706 717.3472 722.4572 721.5391 706.1995 718.5729 715.4777 704.9728 688.1252 749.6075 755.1201 733.2458 686.1398 683.3783 670.775 673.2505 702.8837 750.4444 748.9913 771.2221 685.8878 681.803 682.7015 785.185 765.8435 852.5181 742.1949 748.264 744.9264 746.7937 759.8214 764.0944 747.7672 751.2115 753.2066 759.9001 772.1542 770.9459 708.1505 719.7202 733.4839 773.0529 746.452 752.1081 784.0342 783.2361 781.1472 771.971 746.7357 791.7871 753.5626 707.553 721.7899 748.7552 756.2749 712.0357 697.5079 698.9801 734.6941 721.5945 701.6583 706.0953 790.751 761.5152 706.4793 703.9551 705.3081 702.843 718.98 711.5594 709.8348 738.6405 749.8636 766.8141 718.8442 782.3244 764.3631 759.1154 753.7816 730.1949 744.1494 774.9508 736.7349 753.0038 752.5374 772.2146 751.6317 783.2626 754.081 769.0045 755.4456 738.4769 769.4362 778.9454 804.9978 777.5776 722.8502 758.6893 759.6251 759.5273 726.8423 751.9429 805.2763 799.491 780.8281 762.3314 784.1646 759.5998 753.517 790.3438 802.3193 802.1096 806.6323 779.1628 807.6437 730.3775 747.3505 801.9894 808.5513 763.1831 730.017 776.103 779.455 734.3642 816.1882 769.8321 796.304 770.3943 737.0615 738.4849 738.7082 737.0501 733.5521 733.0033 732.0248 731.9529 730.5471 728.8041 730.1868 735.5085 740.3273 743.9069 732.7244 727.7554 734.5076 734.9863 734.3592 734.2009 739.6876 750.6191 805.4659 876.9866 866.2378 884.6838 843.9274 844.4412 824.3691 847.0674 846.0883 866.1159 866.6737 837.3182 823.5621 805.9372 871.4489 843.6201 869.959 786.0495 802.0331 799.9041 804.3876 783.9719 807.0613 824.9315 849.6786 848.3193 845.7222 850.5982 830.456 807.6926 731.8986 
697.2315 732.002 689.2333 664.5732 666.9985 677.5192 723.8215 686.5378 728.9016 663.4402 653.176 666.2008 665.9219 696.8008 689.2181 667.9613 716.4639 677.0711 672.2952 736.304 732.5381 707.4041 727.8007 688.0145 672.6218 682.4791 720.2239 736.2838 743.1307 673.1136 682.0327 688.5015 686.2836 680.408 704.1059 743.5944 756.3281 765.84 724.627 679.2911 678.0928 690.105 695.8958 761.9734 796.1151 739.142 742.874 746.7505 747.7748 755.0513 771.6176 766.5424 784.4728 751.9238 767.1295 754.315 768.6117 763.3667 784.9907 771.8488 791.8418 730.4888 734.6126 786.6489 768.105 781.0806 782.3869 734.9805 757.4281 803.2043 730.7522 758.6218 752.0858 772.0492 718.2507 699.4209 717.2557 725.6474 759.6514 720.1663 714.5685 734.2236 756.7274 700.8217 701.8677 713.4974 736.1701 766.7227 719.1238 713.4819 735.5596 778.7309 728.5302 711.9097 779.7403 778.2113 728.5122 732.59 745.2958 747.0095 744.3114 745.4634 756.2031 790.3045 802.456 745.7943 774.588 760.8073 759.9723 738.1925 732.3489 791.991 755.5106 816.7393 799.2513 722.3821 798.2945 794.2517 742.8407 743.2885 800.3602 757.0412 779.0499 796.5633 806.8475 747.174 787.4804 796.9833 799.0645 781.3338 802.5652 803.6192 788.8512 730.0516 746.0096 823.7569 797.1414 801.5421 751.8757 730.866 729.6282 731.3019 764.7703 748.8777 733.6547 732.8117 732.411 732.317 731.8871 733.6111 734.2448 730.3609 729.5329 730.0441 728.539 728.7486 730.318 731.2479 733.187 730.8754 734.593 743.5085 743.6919 730.0797 738.9365 735.5207 737.4388 743.6354 776.2526 889.7617 904.5726 842.472 842.9796 844.6946 845.9846 846.3796 826.0474 855.4227 785.9073 871.2129 851.0262 796.9442 801.8134 871.5638 868.5596 868.0801 820.9446 800.2708 800.4473 831.9332 776.0521 774.8273 773.8283 783.251 794.1455 788.9279 827.4272 816.729 769.1027 738.6455 
708.036 739.8226 758.8854 733.4382 663.0423 720.3386 722.0983 692.4738 675.8301 663.8404 694.5677 670.991 654.6862 677.0883 699.8979 703.6092 705.5959 674.074 688.5676 696.6603 703.4299 689.8262 665.253 664.2285 665.713 665.6627 699.2753 679.8274 696.3299 679.719 670.1218 690.6631 691.4798 740.2491 742.1674 746.4767 744.2783 687.8095 708.6447 676.2528 680.4336 682.1743 698.5542 734.6801 736.428 735.2635 784.1231 758.5099 778.4061 767.2236 764.6726 763.5369 787.3481 761.9113 763.8223 765.7883 734.4321 759.5464 799.6745 786.5763 789.1273 731.4996 749.5499 782.306 789.0458 788.114 764.8023 775.3017 768.1825 763.4714 751.8286 715.9742 750.4743 756.2499 761.5544 710.0557 745.213 744.4167 728.4866 715.275 707.9174 722.4406 772.6328 755.6937 703.4736 719.3518 764.8502 729.2076 735.233 750.1637 722.8439 722.197 712.0554 712.4828 781.1923 778.1645 764.0293 724.1365 781.6293 728.2242 771.244 743.5999 774.9344 741.7084 728.9115 758.8451 783.4401 759.3107 733.0792 790.1832 732.7306 786.1445 749.8887 737.1218 737.4795 739.7146 794.9574 783.525 779.0002 788.3008 791.4006 761.8737 752.2218 789.9517 788.5971 769.4599 809.5828 758.15 809.2911 800.9341 787.3798 786.902 762.7124 743.7933 737.6969 792.7223 804.7865 729.6383 739.0321 730.0412 729.8483 731.9268 733.4659 735.7509 764.4017 733.3259 730.6976 729.7623 729.8627 728.5598 725.3744 723.67 725.1675 728.5967 728.8931 728.2218 729.4006 731.3342 731.4348 750.409 738.1651 744.2598 747.1788 750.1465 743.1691 736.7051 732.1786 747.6976 884.4402 841.6765 906.5446 843.8578 828.1788 839.2299 843.5098 849.3016 829.6831 813.9099 787.2578 786.0352 787.1481 787.0807 787.2531 810.9216 899.1868 888.3361 796.4383 859.7305 855.1838 856.1942 775.6821 775.191 774.8467 771.3605 771.8112 765.1802 828.6689 810.7195 772.9893 745.272 
728.7058 663.0352 691.6118 718.7097 709.641 669.942 678.0875 669.1279 720.2072 707.741 730.324 659.6846 678.5916 696.1687 693.1993 697.4465 708.3237 713.1519 734.7518 690.726 733.3456 667.9186 666.9047 674.3765 703.4573 724.7484 724.3123 683.0341 683.3752 739.3959 673.3542 743.8542 736.73 736.4962 743.9057 744.508 702.7607 745.1171 744.707 677.5576 681.2075 704.4087 706.3173 690.5211 701.7255 734.4966 761.5728 776.9299 796.6423 720.599 708.7534 739.7163 769.925 750.0743 752.1586 721.2323 708.6218 710.8948 722.391 774.4138 762.33 804.2253 786.6083 736.7695 814.8615 794.1706 781.3918 762.7802 737.9467 763.7391 767.5909 729.0479 760.6657 761.5039 763.4739 774.697 758.5854 722.9449 720.8489 720.0498 709.457 731.0314 766.6696 793.6553 720.9385 727.4397 729.7627 734.9633 718.3597 717.4809 712.4541 754.4836 742.1479 727.1094 764.3317 757.3942 786.9791 783.9424 750.0748 763.1252 752.0153 773.199 776.1663 732.4663 778.7545 749.0627 739.4733 727.8981 750.6638 788.196 780.6027 790.2138 747.5149 787.7131 751.3394 796.7787 757.2818 782.0295 780.8181 776.5507 783.0424 776.3593 747.3112 755.0242 787.2736 809.836 770.6093 802.9788 800.4454 777.5859 818.7112 819.1359 821.4696 724.2918 724.0419 744.4462 751.0207 740.4938 790.8938 746.4828 729.5055 733.0335 734.4626 734.3278 731.5815 730.428 729.7347 728.8116 726.9427 737.3221 722.9564 723.1913 725.8344 728.1751 731.2718 730.6378 729.8323 732.9323 732.4815 732.5156 734.2086 744.5382 758.73 767.8647 749.7913 736.6639 745.6596 792.5472 897.8523 834.2651 869.5672 782.5648 856.9248 832.3862 844.6611 802.8081 791.1022 809.9116 785.3207 787.0876 787.0002 786.627 791.8188 836.6095 840.568 870.0636 815.991 847.4881 853.6697 827.7867 794.5314 774.4178 774.0733 771.1102 772.3636 773.0862 781.81 864.3851 814.509 747.4526 
660.5068 667.6011 688.9813 758.6982 717.9283 680.0892 662.3157 680.3627 706.7142 698.1276 700.6749 678.8331 674.92 687.119 691.6828 702.1531 694.7997 649.5945 713.9333 713.8536 670.2328 671.7399 727.3409 686.5959 687.2378 669.2982 738.1968 669.4342 738.8099 726.8553 736.0182 699.6454 745.1804 744.8889 744.42 750.3551 700.2099 711.1143 740.9366 687.067 680.4049 698.3979 736.743 693.1747 685.361 719.2068 751.3499 732.7 720.5588 712.2809 703.4625 764.9509 710.0894 767.474 758.9114 718.6191 712.2093 714.6424 724.4583 784.4827 789.1509 785.3779 771.7073 794.7446 787.6594 790.1863 779.1025 743.9873 719.7222 713.5613 784.3279 731.3902 728.5484 721.0411 729.2133 711.4319 770.1412 741.0229 768.0254 743.9986 740.8313 740.2528 731.7467 766.8499 779.7485 795.4995 698.5485 739.5625 777.6546 714.2831 746.2131 778.529 744.8636 765.4518 767.0068 744.7241 784.9926 729.3144 749.0552 785.7084 793.8783 767.4138 736.9194 726.223 745.4527 779.6317 747.7877 725.7156 735.1383 776.2469 806.8869 789.1968 739.365 772.2732 788.5389 758.6653 780.9257 722.9711 746.7458 728.3423 739.2231 738.4175 750.1111 794.5815 802.831 797.3486 737.2481 738.2448 823.5398 816.9528 804.9257 736.251 726.3229 724.9594 743.8903 746.3085 745.9329 762.0467 783.1984 753.7881 743.6093 732.0866 734.009 732.5127 729.7071 760.3638 728.744 727.0176 725.0753 723.1216 722.4581 722.3917 725.8505 724.2562 729.485 732.4265 734.5081 732.9847 736.6867 734.2244 736.4506 733.6589 727.6773 730.1147 734.2271 739.4742 765.693 801.199 844.569 825.9219 845.2001 767.7681 769.1257 787.0262 797.1876 780.9615 772.0892 772.3998 773.0477 786.9554 786.8882 786.4963 886.304 853.9905 841.4638 868.9397 866.5776 846.9297 853.4825 853.4316 835.4314 796.6899 772.9934 771.9166 770.7448 829.3752 761.7247 851.668 777.722 791.7895 
659.9485 728.4601 715.8251 756.3993 726.856 694.487 709.4256 685.8384 706.8251 674.2678 718.3593 672.3016 710.9092 666.4065 658.7236 667.7004 658.0103 660.2036 709.2662 684.7093 711.8777 671.1225 685.9039 676.7564 678.515 666.1987 675.926 697.31 740.5283 740.8284 745.4066 699.1708 680.193 709.9055 705.6385 740.1602 707.0425 743.3762 737.264 747.7263 679.1466 679.7914 681.5389 753.5452 745.3934 783.804 713.3532 714.9099 689.7764 692.7592 711.9952 729.3892 695.9388 715.293 721.2197 719.7234 772.2486 783.1183 806.4024 782.9133 790.4745 785.5708 789.4774 803.1997 806.9195 799.4338 787.3188 773.0256 738.772 781.9807 717.2389 737.2241 801.939 755.6472 762.1233 767.1898 753.845 766.0428 759.7054 738.7911 724.2049 764.9627 726.2753 723.5839 764.8292 724.5541 737.6595 739.1508 778.9257 731.4109 786.4559 717.5287 720.8023 714.5774 730.4937 751.3338 776.8417 709.4577 730.5052 786.7695 785.3798 787.7744 765.8627 731.0985 732.6889 775.3279 741.9882 716.5653 741.3745 793.7953 788.7076 737.2914 776.7017 795.883 768.9555 774.9761 734.8832 721.1254 749.893 724.1108 738.7632 732.3801 775.1859 779.8284 760.3046 738.965 730.4686 728.1335 810.7323 822.1346 732.0657 724.8046 733.1234 786.624 765.2354 799.8754 768.084 771.0029 772.7598 768.1553 728.2068 740.9659 731.6226 731.289 729.9664 726.7831 737.5265 785.8068 724.1015 722.7372 722.3024 722.7949 723.9636 726.7613 724.146 731.7276 729.9741 738.7635 740.4293 742.064 739.7477 732.3674 729.3583 728.2743 724.5965 732.028 753.586 796.1444 827.2747 853.7177 831.4302 825.6495 807.0842 788.7403 770.9972 771.0696 770.4365 788.2001 779.8652 798.341 786.6006 805.309 842.3875 852.6421 845.3015 854.6593 868.1014 865.5078 854.9293 826.0021 822.4285 852.5673 853.0624 770.4628 769.1024 817.0405 820.0057 820.5734 822.9916 818.7621 
661.6284 669.2922 697.5668 756.0422 738.1337 737.1758 698.6398 714.5149 727.5991 678.7377 687.5939 716.6598 712.8751 656.6756 652.2795 654.7197 664.9364 705.7616 720.0082 652.8076 685.1182 699.7169 719.5556 663.362 673.3069 695.699 741.196 739.9927 742.389 700.0261 695.9892 695.0246 699.7656 743.2188 727.8168 732.1882 728.7242 744.837 745.4138 731.0045 748.4575 716.6692 681.2773 753.4082 684.3606 702.4595 687.1807 701.2452 692.0446 715.8344 711.9798 712.1166 697.369 717.5377 723.3716 721.3669 780.0016 738.3553 749.3667 794.5015 719.5003 775.2181 796.3442 802.8416 776.4373 793.0386 793.0422 770.1931 742.8934 727.976 720.2851 805.7997 800.3124 760.3605 726.8743 779.3165 784.2975 722.4318 774.3054 770.8226 772.1268 746.757 740.8782 741.3561 736.8807 757.0679 716.8188 707.5612 730.187 747.29 730.7129 765.3372 722.5096 712.3352 731.92 768.8301 779.2264 729.6904 793.4484 789.5091 787.3064 784.683 771.3886 772.624 741.5696 757.2817 764.7944 745.3964 782.4283 797.2822 785.4892 737.5018 754.8752 782.911 779.045 752.4639 735.2661 720.5109 743.3163 752.8337 746.6849 770.7519 768.5129 734.4507 734.8811 733.6219 747.7409 742.6895 737.189 731.8632 744.5546 764.0745 788.6325 799.0508 742.7508 763.801 751.1609 749.1232 777.039 745.0256 742.3925 744.7685 750.9951 744.3126 727.9664 728.2696 732.4559 754.3171 731.4614 722.7286 722.6794 723.4724 722.3207 719.1823 725.2258 728.8693 734.8252 739.2252 742.6776 739.3401 740.4697 734.6058 726.9891 722.8782 722.3079 725.6664 723.5961 795.0395 860.3492 875.757 837.4163 818.2958 840.4362 842.2073 845.1544 862.317 808.979 791.1152 877.7802 880.0815 816.4587 842.009 841.5065 869.2643 853.1371 862.2693 806.8228 821.6051 826.407 824.1901 852.9996 831.1888 851.5662 804.5131 846.9804 801.5286 824.017 818.4653 821.4292 819.5474 
674.5815 664.0681 680.752 731.1973 713.6713 737.0566 682.3994 697.7935 728.8184 730.029 734.8495 734.1106 689.7145 665.4277 656.4118 673.3576 701.9163 679.4131 693.319 674.6512 673.0679 723.8639 684.4382 657.2485 716.4639 696.0385 741.5498 744.0784 700.5952 726.5002 736.3879 737.9371 692.3433 736.0198 706.7654 760.679 744.2714 744.8505 711.8801 744.4492 747.4599 697.4626 750.0745 748.965 717.3227 738.7582 726.6274 702.2183 694.6312 697.109 696.481 708.0638 697.4594 712.1228 767.8459 734.6506 792.3469 729.258 735.226 798.0584 771.3145 748.5515 731.6353 734.514 794.6525 818.7891 788.0928 789.2661 729.3755 720.7693 731.5431 736.4465 776.8783 757.4706 787.0709 728.7961 769.0323 774.3102 748.7089 768.7619 742.6522 734.3774 775.7507 770.9194 718.5178 779.9354 729.5898 733.3303 755.1 760.119 712.378 729.2831 711.1046 713.5731 771.8947 759.7198 758.6992 768.4539 732.593 744.9124 778.5842 743.2711 747.768 747.4965 774.332 727.4756 748.6915 774.1215 772.5431 770.3725 769.5709 783.4161 792.3071 796.322 748.2157 745.0327 747.4861 728.8538 745.9402 790.0269 751.1141 735.8192 755.3609 752.8987 732.9464 731.4308 736.9805 743.8898 795.6646 774.5008 788.0046 779.9987 774.9362 776.8129 746.0522 740.8527 745.5871 766.0627 795.681 760.1686 744.9489 760.0351 742.3616 729.4286 727.723 727.1283 725.6751 723.5294 734.9168 723.9798 722.7717 722.8257 721.3287 716.728 725.4189 758.346 735.2047 738.77 736.6749 736.1876 737.5511 731.8232 724.6346 724.2391 725.9003 727.9756 745.9391 812.537 853.6215 894.8488 898.1483 899.746 901.275 863.8033 825.0718 836.959 772.6926 793.1752 787.6357 824.42 866.2398 862.1552 863.9432 838.2046 817.6534 880.5991 805.8786 803.0607 845.1794 823.6868 854.0181 798.8848 797.459 847.0057 845.2321 783.493 762.4562 781.3552 842.5282 824.7903 
731.6496 672.7764 663.9618 698.1198 756.0361 745.3326 738.4589 668.0159 669.3621 669.1531 668.9395 694.6501 727.0687 684.2645 664.0696 688.7502 719.779 685.8629 716.6889 692.1629 694.6719 723.1006 724.2292 697.2488 681.5011 673.3571 692.8461 694.9639 677.4263 747.0196 714.521 708.8788 724.048 745.7997 708.9046 739.6899 738.4268 748.8932 697.1738 750.5861 700.2494 694.9198 715.1743 748.5956 747.051 745.1589 758.4965 719.5775 696.0784 716.1558 731.5293 702.9402 731.9635 700.4932 723.7794 732.3996 778.8396 788.6012 772.9933 732.9478 730.7368 724.7744 797.4432 823.8625 790.4823 818.251 783.3993 772.2035 742.3922 779.5228 749.1036 717.942 769.9371 784.9752 776.1946 737.0541 745.1867 737.1878 795.2611 773.1766 781.6265 774.3631 774.7964 778.9574 728.8799 735.1378 754.8209 724.0471 754.0812 712.0134 712.0765 745.2309 746.2748 750.9344 768.0874 774.7644 720.6226 714.8011 744.129 766.3983 777.9028 775.0783 783.2164 770.0657 775.6743 778.9763 769.3507 771.1853 770.1577 780.6053 775.9977 777.757 775.9658 735.834 796.6058 751.7486 743.2503 721.5582 791.6955 806.2789 741.9377 733.1208 741.618 738.9197 730.2173 827.9408 727.7184 757.0287 794.0905 796.1292 749.5717 753.6486 750.2194 746.2712 747.684 776.3668 746.6534 758.8644 781.8384 736.1312 747.9021 732.2676 730.592 740.4973 726.8502 725.8957 786.1966 724.3561 723.6199 722.6232 721.8694 722.2946 722.0887 724.5769 723.6055 728.5303 735.9437 735.0494 733.5998 734.3835 728.2449 725.0989 720.7121 726.297 728.2598 728.0085 758.8355 829.1393 841.9586 897.7939 872.2186 874.4067 837.131 863.7328 846.9161 843.2026 848.1761 780.9108 773.0128 805.4005 863.3672 861.6437 839.419 871.8721 797.4554 849.8801 810.954 839.9456 888.2689 789.5062 776.3397 773.8804 772.1361 822.1854 846.5714 813.6826 793.5256 846.3214 837.1352 815.5028 
733.3843 741.6812 663.2122 760.4423 742.16 754.1064 752.2125 753.3181 674.2106 669.0831 669.8844 669.9518 686.1115 697.447 705.5721 720.3504 684.8662 732.3011 702.0968 721.2244 716.5406 690.0757 695.4926 700.4361 692.4673 664.1631 675.6666 727.8531 713.4725 694.745 731.6207 747.3095 742.7537 738.2173 732.3607 749.2847 745.325 688.5364 699.3141 698.076 708.1429 699.8915 694.5017 687.4825 690.1601 722.2076 744.2493 731.1061 708.9426 767.6049 698.3978 739.0081 766.0806 709.9647 723.3912 740.668 736.9003 794.8527 780.4914 723.0213 724.7446 799.4622 808.8381 775.8631 788.3709 777.6595 768.0881 767.0796 766.6607 758.9044 770.556 772.3128 725.2575 764.4235 723.625 708.483 725.0626 734.9297 797.2942 764.7075 764.7776 770.5616 778.3348 774.2646 730.3614 715.0648 725.5779 774.4722 772.6279 725.9478 720.8319 772.8492 773.0795 792.2478 787.0977 787.575 781.1115 724.0414 744.6858 755.7784 734.7535 780.4391 776.5752 768.9005 749.073 748.3991 775.1451 770.4744 792.1461 750.7878 776.5184 786.3627 778.4401 722.7906 793.3474 815.7164 817.3286 816.6835 803.4886 806.5695 761.4014 762.585 807.6019 806.4012 815.0394 781.3175 727.038 746.7269 800.1137 745.3893 738.6041 728.7786 798.0117 752.9567 795.1026 791.1481 779.3986 796.6213 797.4921 772.4573 745.2214 744.6222 738.9581 726.3388 726.0263 725.6911 724.7693 724.4387 723.9424 721.575 720.7337 721.973 726.3393 725.7009 726.6585 727.7599 730.8843 727.9722 725.6714 727.6694 725.9749 725.2633 725.6062 724.8152 726.4542 726.5562 826.877 841.9274 851.0109 865.2162 897.0594 895.4246 899.8504 839.2151 845.0357 825.0144 800.7231 771.8699 850.6936 817.7288 862.1696 861.9318 862.7496 863.5726 855.9617 856.7349 805.5814 842.8528 867.2522 805.5139 776.9185 774.1937 773.5212 788.6947 795.7102 853.4004 781.7696 837.0745 811.0189 794.7009 
719.5045 721.1019 757.6156 745.7806 733.8765 745.6989 788.6837 734.9885 673.8466 667.3552 668.9931 669.1708 686.7352 685.1094 692.8683 718.4382 721.0571 692.0425 679.866 688.2594 725.8562 718.1407 679.3903 688.9673 680.9822 732.1552 700.1131 735.9722 692.4693 695.7416 757.6038 751.438 758.4456 710.6633 746.524 681.8345 698.7205 750.9001 748.5063 748.9351 748.0353 750.6371 697.6284 700.2343 720.5088 758.6038 759.7157 761.9377 764.5542 748.9551 723.1837 756.4282 764.3596 766.2697 718.2593 730.546 815.0455 815.3978 791.3825 733.7002 746.9558 788.7708 799.1198 819.4075 774.4468 753.9086 770.8852 792.4609 706.771 718.236 772.9086 760.8921 704.7421 706.788 706.9656 725.3873 733.7755 767.3079 764.4625 742.2681 784.8409 770.9367 783.5773 779.0076 720.4475 757.6357 750.4439 788.0795 807.017 760.0843 714.4421 793.7601 743.1874 747.0148 730.4744 726.423 790.9732 726.8613 788.8967 753.5226 734.3121 768.5983 778.7921 770.614 776.3251 783.8123 794.2568 770.2021 779.8968 724.0256 742.9166 783.1151 723.8369 784.9211 810.766 804.0472 757.9526 756.5203 811.6698 800.6246 802.1636 739.2454 779.7421 806.9452 815.0214 749.2053 724.4674 739.145 801.9214 748.4496 742.3649 798.4662 786.6004 782.5481 750.8944 750.8618 801.4218 772.5603 744.7456 767.574 774.6594 745.8892 747.2476 724.83 752.3209 737.1375 725.4149 724.7484 723.8732 721.8601 720.2554 724.6724 727.8081 729.3566 728.5792 728.1577 727.4932 727.3144 728.7033 730.7214 726.0997 731.0432 722.7569 729.3954 725.4181 735.0342 889.0823 826.5358 837.8224 898.0696 835.1923 847.3192 846.2477 863.3149 841.6519 843.21 825.1537 846.6887 828.213 886.6383 863.3565 854.4089 848.6006 806.1399 814.4619 817.1884 805.9179 837.1658 826.213 832.962 785.4144 823.4546 790.4795 769.7587 786.7485 844.2491 799.5493 834.2713 814.238 799.7261 
671.7922 666.0278 708.3891 737.9939 755.1651 753.0724 749.7983 747.7884 672.1238 664.0851 666.5671 668.0148 667.8855 678.8553 679.0176 705.8402 725.5002 722.6313 678.6782 688.3705 684.3286 714.2778 717.4345 714.2935 723.4952 713.3143 732.6143 676.951 680.0168 697.1371 753.3625 733.4158 748.4089 723.8329 665.9581 737.0731 740.4592 726.3484 731.3048 702.899 749.2217 752.5077 686.1783 704.4327 757.0884 757.7867 761.1102 762.4807 757.0872 761.2703 758.3131 761.0234 767.4539 703.1298 721.1225 736.6248 733.3067 738.7817 738.7065 788.5474 779.0392 796.3682 788.7338 819.5139 733.145 738.2429 700.1876 723.8614 725.7864 717.6033 719.4334 703.202 705.1823 729.3386 742.2878 707.0809 707.7137 724.924 761.8684 748.2527 724.9057 762.5379 744.2214 776.4374 747.5298 773.4586 768.3493 711.0341 795.2587 793.7452 756.3575 804.5008 772.4221 733.5906 792.4937 791.5692 716.4469 740.7309 754.122 783.6112 786.8569 778.4268 769.0306 769.2304 770.1301 770.0455 740.2929 834.4477 741.8065 724.2995 725.5607 725.355 726.2975 745.4749 790.4178 783.5475 747.8936 806.9398 756.7032 807.179 811.2164 764.1004 763.6343 813.4075 759.0874 724.639 724.8337 755.8242 785.5321 802.1393 746.8841 747.3017 747.3486 765.4437 760.2973 758.1667 747.5733 746.6398 727.1111 763.2112 739.8752 737.4316 742.8447 726.1355 725.033 725.5887 725.7462 725.3109 722.5298 722.0565 720.2358 725.9512 727.5726 729.8029 729.9183 729.4624 727.5928 729.3861 731.8667 730.7474 733.2426 734.7788 728.6357 732.7425 718.2599 742.8125 805.2605 839.2571 835.9112 862.1429 846.8173 858.1652 837.317 839.2239 850.1642 842.3707 833.4207 844.4883 846.2853 847.7947 797.0503 822.4333 789.6182 789.1986 862.1143 812.0798 807.4581 813.6639 812.0601 802.752 775.3469 822.2327 850.819 770.4141 768.4973 844.2455 844.5167 845.7538 759.7403 778.9528 
655.3853 657.0164 671.978 683.7903 745.4151 737.2903 751.8458 692.6841 678.7899 670.0548 663.5168 664.91 664.9736 743.1085 668.3417 687.0125 734.1414 706.6765 691.312 686.9361 663.922 724.2818 728.4894 714.6164 685.4855 728.6924 710.3507 691.8552 674.6767 740.6335 732.6968 728.4615 715.1735 733.6404 726.0418 699.6465 735.244 701.4822 736.7593 681.1703 742.2987 702.5079 686.3655 713.9243 758.4415 729.3972 728.923 773.7748 763.1849 751.6354 765.1891 770.0967 753.061 713.8124 714.3897 722.4504 738.6575 722.826 723.6605 781.2099 787.0484 778.3412 809.1999 794.4726 713.9774 721.393 720.7611 718.8325 769.3522 734.0674 706.8633 703.61 723.6022 760.5379 765.3867 776.4189 771.2083 776.7289 781.0862 765.9757 756.9166 765.3531 773.1028 743.5686 732.5562 719.9192 721.0267 716.1111 723.6783 793.7943 794.6644 806.6832 800.2963 789.3931 751.8183 734.9106 723.7965 787.1508 785.3408 786.2728 774.6924 773.9875 776.0219 758.8405 745.5065 736.3251 721.6117 798.8427 801.2858 764.7523 798.0914 741.7426 797.6927 781.6252 755.8802 727.2254 729.5264 770.8668 748.0394 805.235 805.8699 788.9065 826.2874 809.9457 770.0397 738.5509 770.9265 764.0024 745.2095 802.2501 756.9561 792.4453 798.2546 800.0083 746.244 748.2407 757.633 738.3397 781.7648 795.3871 757.8614 763.1309 752.2772 729.5013 725.8116 725.4073 726.2407 725.9152 724.6312 723.1745 722.1716 728.1693 727.4715 733.8775 730.068 731.6031 732.8379 731.6148 732.2326 738.7759 739.2486 735.0521 723.3638 724.1917 732.9734 784.3304 838.5425 877.2684 885.7887 892.3086 894.7587 847.4499 859.8653 828.5417 840.9489 823.7003 825.5201 846.9661 792.1462 793.6404 824.808 813.1928 808.3333 871.9534 832.4863 857.4087 830.4099 805.7748 794.3214 833.7313 800.5448 790.5582 778.9838 770.1631 768.767 813.3581 815.6224 812.1937 809.9232 827.35 
655.8759 664.673 659.42 665.9788 708.5099 724.4113 752.4783 713.6068 709.9133 678.976 662.5356 679.9188 699.7548 666.0461 656.1268 646.8719 681.0627 741.1558 742.8793 676.5685 662.0085 664.6597 682.3274 714.2867 734.2311 697.9608 714.9391 722.7532 676.3431 705.0655 694.6684 736.9382 731.511 726.4523 736.0605 671.0955 730.6851 728.0301 734.9136 736.0541 710.7294 685.3468 688.1062 717.0356 761.3936 746.3243 724.7462 752.3792 712.8518 717.8708 717.2358 723.985 725.8422 731.6895 727.3992 782.2504 784.8319 772.0535 792.8112 795.6511 782.0279 786.8572 809.0621 720.9684 756.7489 720.2872 762.3828 720.0226 710.2654 767.0112 730.0264 722.5592 782.23 792.7743 784.4722 774.0615 738.2997 717.746 726.5866 728.0786 725.7551 769.9828 748.3865 739.7426 751.0463 733.5629 727.7838 713.8457 716.8623 724.6558 783.0698 797.6448 761.5694 784.4129 728.7938 735.6831 717.0185 789.6089 734.9864 751.3038 775.722 767.9272 779.2755 725.348 717.1298 721.0489 724.4014 733.7078 776.1183 798.9663 752.78 724.6475 799.6956 767.201 734.669 727.6253 740.8657 730.5714 729.9656 757.5734 754.3097 763.4747 786.8553 746.2774 726.2253 744.7761 773.7006 765.4902 747.5212 737.7481 763.9648 801.0519 727.918 746.9176 747.7657 739.9846 750.3742 736.4832 799.0612 803.262 753.6804 760.9012 728.7065 728.0699 726.2267 726.9281 727.6167 729.2537 727.34 723.5104 725.3654 726.7932 729.0582 729.9877 727.4785 732.8994 732.9088 735.9634 737.4602 744.2912 750.6008 751.9357 738.4185 736.098 745.1108 790.8337 844.6044 872.8359 886.8063 892.5185 861.6272 848.9755 819.634 840.3749 840.2038 842.8548 794.6855 780.548 773.9578 773.8066 861.5302 859.5267 817.8797 807.1835 857.3684 855.1356 828.8325 807.2084 782.122 842.771 874.4542 773.3954 771.1519 769.9617 771.2809 799.1699 822.3052 809.0533 765.748 760.6375 
672.016 714.6902 661.0299 664.8709 664.8304 688.5517 755.5588 674.7526 677.7383 688.1497 667.931 673.1016 754.5489 722.7689 714.9372 665.8054 667.8293 740.634 741.1874 728.8076 691.1185 660.7657 663.6879 690.8938 734.8318 727.1287 718.3393 712.4936 734.7334 726.949 727.2708 737.4815 729.67 727.4963 735.9551 731.6536 707.8981 736.9576 736.496 735.6945 732.2587 713.5031 690.1755 693.2695 757.2705 765.1075 765.6426 769.7001 711.4576 771.4022 718.5909 704.0888 706.9464 732.1104 731.6652 735.1693 754.7451 776.7866 795.2336 801.7466 793.79 783.9956 777.189 752.9931 741.0531 739.9727 740.7868 720.5534 764.1473 752.4274 719.2147 731.2243 765.6327 769.8892 768.5544 795.4094 761.7615 718.5892 708.2842 708.5386 751.6475 741.9144 746.3474 732.2198 764.5275 775.4705 764.069 732.5505 741.8896 778.0695 770.8155 798.5574 786.0066 824.4714 733.9101 765.7689 721.8774 724.657 719.1634 790.7247 773.8415 787.1588 744.7229 716.1146 720.5761 722.8882 721.4714 768.2876 800.348 752.8166 723.8688 725.1843 726.239 724.9708 736.6852 726.6131 729.3271 739.6642 759.5521 734.7343 729.964 729.7702 745.9756 788.4451 743.6641 760.4323 793.7908 751.7995 784.265 729.0259 745.842 802.2509 733.4788 800.3195 799.6188 801.6254 747.8236 805.0406 749.7365 747.7161 792.2932 783.8682 804.9578 729.0901 729.7231 728.4756 730.1828 731.5911 730.2389 725.9503 726.1064 725.9633 728.0325 726.5888 733.8196 742.3372 732.1216 739.9716 739.2921 756.7349 761.9351 761.4492 749.1445 747.0955 771.9268 836.343 869.369 878.7259 881.9398 853.5474 895.387 836.7729 795.7561 776.7512 803.9855 859.2431 771.4564 772.8354 774.0688 774.3373 834.7378 855.0161 854.2358 787.9163 859.4205 814.3271 797.0707 813.27 777.2729 794.1309 783.231 783.6982 778.6961 769.4153 769.8346 842.1287 840.5769 846.8509 779.7806 777.8198 
723.942 738.6331 678.3914 702.5721 693.6809 701.1724 690.6527 721.2114 656.844 663.2914 660.1786 674.7542 687.5255 671.2689 679.8552 682.6693 683.9649 738.9908 680.2891 743.6294 719.6439 723.2864 659.4301 696.9957 679.9044 687.5673 721.6431 682.2527 752.4411 752.186 723.277 731.6479 702.7518 727.0463 690.6863 738.5659 730.0374 743.9381 733.1048 751.8551 736.5593 753.3999 757.7005 754.9283 756.5038 762.6055 766.3481 772.0239 726.5239 751.3199 710.0126 712.7428 756.6978 761.1506 744.4661 723.6753 739.793 794.5203 795.8934 780.7134 749.6829 754.9401 805.0243 720.0668 766.736 771.0572 730.9031 782.3772 733.5657 711.2309 735.1862 723.5784 768.7042 726.6899 708.6741 785.8787 737.401 741.3046 724.9268 769.6473 760.6099 762.1835 722.8007 766.3415 773.8055 764.1324 774.3499 767.5891 730.1342 780.5446 793.6221 801.0093 800.4569 811.6058 730.2305 791.2627 778.3234 795.228 735.1836 788.5444 771.7214 771.1871 787.7846 720.3621 722.5808 722.0375 721.139 768.011 781.0852 751.1535 755.2222 802.4462 803.9916 787.1225 786.7289 751.4964 727.2408 738.6013 787.0031 726.3716 729.0942 731.5721 753.5807 770.1463 758.7664 797.1536 799.1086 753.5109 760.8361 795.7253 799.3967 760.0924 799.2033 798.1338 801.0486 748.1525 802.7957 771.48 754.4421 730.8099 738.7982 748.1024 729.4302 740.3546 733.3088 732.8857 752.4262 736.774 731.8801 732.3709 728.4742 729.2488 730.2416 732.4305 740.2131 745.8481 739.9504 738.9196 745.181 747.8268 774.1428 770.9561 751.663 764.2441 805.4673 858.0751 885.9299 830.2809 884.9288 888.195 835.2676 804.5613 785.7457 865.9119 867.6224 770.4358 782.0394 772.2944 773.98 774.7037 788.4396 835.4482 828.0959 824.0132 787.929 855.8198 825.7572 800.0333 777.3568 792.4237 773.228 819.2964 797.6796 768.3092 766.8535 815.6324 844.7974 811.2947 822.7717 844.275 
731.2616 711.6403 714.3911 759.9025 756.9301 738.3787 675.8499 661.3233 665.0934 665.7952 664.3241 669.6959 694.7832 665.7224 713.8176 715.9893 713.8334 739.1804 648.3724 672.1923 690.972 747.3828 747.541 745.9442 745.3926 735.5369 667.1713 668.224 695.9137 735.8743 730.5305 733.084 726.0439 690.067 749.0702 676.0267 760.205 747.9623 744.0743 740.1595 738.4223 753.9836 757.52 760.1619 787.9896 769.7747 766.4016 760.5295 737.0682 721.1101 701.6737 705.6869 770.4608 755.7165 748.3443 778.54 767.148 809.8378 802.4956 830.5574 773.3354 797.0225 723.4318 738.2725 801.0064 785.0349 783.6287 734.2885 791.8558 703.3912 706.0754 721.1349 708.5018 749.7237 739.1286 739.6113 769.8767 763.3039 800.139 748.3981 731.1707 722.8416 736.5046 771.4336 744.1951 778.5617 777.1016 779.0134 733.7308 778.4948 784.1842 763.3627 792.0568 789.4808 761.1407 792.3625 770.8967 774.188 758.8459 777.6617 788.6688 735.3826 720.3321 722.8222 724.3599 723.2479 724.7795 801.4851 754.1871 722.2009 752.2556 808.6139 808.4418 743.1035 767.3289 720.715 737.0145 727.1592 725.8182 740.1674 734.4823 743.1805 823.9174 820.0015 796.2592 742.437 783.2461 778.8091 763.2532 772.4849 744.6771 800.9608 799.8997 775.5777 761.7605 788.7953 798.4716 799.9338 803.677 729.8297 748.3349 754.1412 748.276 734.7864 739.2274 739.3992 740.0736 742.1959 738.3055 733.2307 731.7835 733.3121 734.0721 736.6526 742.0687 742.1629 743.5671 743.3146 737.7473 753.8452 770.6234 759.8092 789.3612 802.5276 886.6434 825.3435 889.3245 845.0422 833.2455 841.4981 836.4651 860.7662 785.3825 797.0682 792.6205 787.3824 799.6731 841.9181 827.9341 773.3675 797.9965 840.3083 835.4294 804.1895 857.4615 851.0959 851.9506 824.8361 782.7152 851.5908 790.8792 788.8835 847.0626 767.8688 778.8192 879.9068 828.1107 771.2265 825.2817 784.9908 
734.2935 742.9385 740.5368 741.4566 734.2757 743.9954 667.7281 680.6973 695.8527 666.4012 666.1992 665.006 722.1891 664.4412 680.1228 698.1174 737.7327 737.0994 656.5226 653.3587 654.6143 656.565 659.0701 751.6141 747.9087 745.6491 750.5034 675.8493 669.6577 735.9876 739.8926 732.8567 728.848 697.5875 730.1663 717.5858 719.2795 742.9396 738.6023 711.4439 758.1315 755.8978 760.2074 764.0839 765.5423 772.3442 742.3392 748.3263 768.9603 703.9883 701.7927 714.7384 707.9466 751.0784 774.7218 809.7827 798.9141 796.4437 804.811 802.1431 780.3008 777.3301 749.4939 756.1715 771.949 767.2838 770.2614 793.0659 780.3878 720.8965 704.2374 707.3323 733.441 762.514 786.7521 762.062 710.2325 724.7118 727.1879 746.8366 750.5806 736.6267 763.2144 776.1177 763.3365 777.4592 767.6218 777.5189 756.1358 783.2493 787.7921 754.8599 746.2401 758.2455 774.695 752.6443 788.2591 716.4979 736.3312 760.3872 746.1064 740.9656 722.3755 724.8289 725.1346 721.7697 801.0195 768.0455 741.7159 724.8365 739.6093 757.7576 724.3604 722.7543 753.7909 755.0797 725.8012 725.4453 732.0585 770.9412 806.1933 789.523 741.2052 746.5649 777.6398 806.1222 804.3431 784.6199 745.841 783.4868 783.5523 750.4911 804.7913 789.5873 782.3708 797.322 794.7116 780.3867 762.2274 755.213 729.3563 730.7774 733.6554 739.238 758.614 754.9758 742.8817 743.2015 740.5162 737.8881 735.5334 738.0098 740.6172 744.1954 744.5348 762.7692 744.1887 774.5226 750.2935 773.435 799.9225 732.5413 787.9694 823.6794 874.6749 883.0156 828.7653 828.929 831.4628 817.6411 817.7582 836.2102 819.0459 822.8954 840.0042 840.2402 841.905 826.9361 833.7322 807.4782 815.3354 787.0839 797.3457 865.6545 844.4145 850.7569 787.1147 793.1376 828.6225 794.2416 780.4849 806.099 769.8118 843.7583 811.757 827.9464 805.371 782.7261 764.4955 845.3405 
709.811 687.7333 715.5963 720.9492 736.9068 738.3 723.4689 680.6788 666.1157 668.725 677.9473 710.7019 695.7565 672.9377 663.2685 704.1671 737.761 736.8144 666.3708 654.7729 670.9423 679.6695 658.2435 680.9077 672.1307 750.8514 748.8068 742.6904 725.5538 726.5947 713.8156 737.6912 734.1002 756.2589 738.6152 739.0864 769.6456 745.2531 745.755 742.9494 740.558 730.998 694.1896 741.7406 690.0189 707.0275 741.1046 757.9121 704.7199 696.5617 702.698 725.901 721.8905 723.9006 712.0883 718.4717 771.9122 774.5889 789.1917 787.9509 798.5878 722.9314 788.9868 822.1843 770.751 793.3418 751.9461 777.2593 788.9603 748.7349 721.345 706.2244 707.6441 725.4366 741.0173 747.3231 722.7364 766.4074 776.0531 779.7328 761.4369 749.6454 738.5389 768.6716 771.9291 754.0278 765.6012 757.3065 788.444 776.2184 787.9305 785.5961 785.379 761.3759 809.5812 806.8224 741.7278 714.1521 740.242 715.7249 723.185 749.0326 718.441 722.5019 722.9647 721.0904 747.9668 721.5026 750.8659 725.3574 725.5229 725.0354 724.8635 724.1688 747.2682 735.0601 728.1592 801.044 799.0247 729.9293 789.3769 768.2711 783.8992 753.5828 784.5641 770.6141 803.3582 796.6597 800.3062 793.1868 799.4209 748.763 783.1027 766.6994 773.8498 745.3908 745.8676 793.9808 764.4441 767.6636 730.1398 731.5291 734.1342 734.189 779.8147 775.4288 744.9232 747.6465 741.3858 738.7029 737.5566 739.3179 741.4634 743.5893 747.0325 744.6269 744.0005 744.199 758.4 761.084 742.4647 740.9914 772.5295 832.8367 872.1902 884.5733 830.7598 813.5046 813.7567 839.7581 832.0076 832.4643 833.9861 836.2927 837.3809 837.8984 839.222 841.78 841.7601 844.0496 803.4862 787.2538 803.9666 803.4789 823.1077 848.1126 859.8744 863.8207 821.175 789.7395 772.4536 849.5957 770.0878 796.8017 812.1756 845.4408 814.7482 814.9959 794.7568 800.5842 
714.8478 677.2349 744.6542 662.6636 673.7921 742.8112 670.6328 697.7531 681.3347 698.769 710.5906 669.2102 725.5853 665.4308 656.2047 689.2894 741.999 741.3813 704.5336 689.053 684.09 747.1177 672.9224 659.8039 660.3934 753.2247 735.0813 729.3958 729.8633 702.0613 707.5803 723.0748 777.6129 738.2314 743.401 753.1867 720.5398 740.8308 742.8284 742.1581 745.4586 747.6305 744.4261 705.5084 750.7399 743.5519 712.1133 755.4552 688.527 689.657 703.6785 703.5649 713.5765 730.7254 705.8117 728.3769 774.696 776.7979 779.9603 786.9873 795.4623 789.6195 755.6035 752.444 742.6226 786.1523 800.6843 799.332 772.4186 763.8363 712.1679 706.5455 737.3835 770.3838 796.3046 795.6284 775.3365 762.4255 799.3707 732.0298 710.708 749.5835 768.3787 755.0656 766.5513 739.0862 762.9728 733.0032 788.257 770.0828 755.9918 733.2484 712.5013 713.8881 745.0189 787.5071 809.6108 800.2535 796.429 797.9008 747.3403 779.2337 771.4641 788.9532 799.4715 766.7289 805.9246 719.972 721.9647 798.2593 730.5162 722.9479 723.1663 769.9195 748.2238 724.3465 741.9378 751.465 770.2546 781.4439 792.6166 753.1678 782.8088 796.1415 791.7437 773.0906 765.1868 779.6284 791.2418 798.8776 793.1851 800.1967 779.8828 770.0997 760.6958 771.2402 744.7419 796.1278 744.0535 796.4879 751.2714 731.2075 732.1802 732.9797 735.2787 739.6481 746.6716 764.1765 746.2293 738.534 740.5462 741.7765 759.9934 782.0702 783.2415 755.0423 744.392 801.5412 753.866 744.3916 744.6856 744.0235 749.6383 799.5183 875.7444 877.7469 839.3016 848.8508 833.6993 829.6036 831.081 831.6063 833.475 835.6008 837.0939 837.9103 856.2759 858.5843 859.2098 860.8876 864.7572 796.6579 785.5672 858.7438 858.291 851.1694 792.0093 847.7105 846.5186 849.1973 773.6891 804.2434 819.248 798.8401 820.5637 806.0475 802.3218 810.0894 802.9732 811.227 
735.1989 721.454 694.1395 671.3138 728.6951 741.4206 734.7293 752.9767 756.0204 758.7501 697.1394 685.6189 677.822 664.424 666.6948 684.8713 691.6647 738.5411 724.0522 725.3494 739.4833 700.001 748.1276 667.2169 659.2396 696.4576 753.3765 751.905 739.9327 727.9677 688.8238 739.3254 751.9943 756.5386 750.7284 750.3063 753.7576 739.0875 730.6857 753.6459 747.2027 750.9461 746.6106 750.7763 740.2611 758.2386 687.8586 758.6683 774.7195 689.2827 703.6762 703.7355 703.5717 704.0562 705.8745 711.6418 732.7919 777.5186 734.6813 762.5527 768.2337 775.2992 721.4441 737.8621 806.6455 746.2258 792.139 767.8726 746.7022 734.8267 733.6606 705.5204 717.7922 725.1638 725.5119 770.787 738.4042 762.0986 740.1511 725.493 706.0658 742.5458 773.9698 767.114 764.8154 743.6733 727.0593 728.5188 779.2859 785.8915 760.4295 796.1771 733.1818 722.9908 765.3701 735.1542 783.5535 803.0455 803.1436 803.58 780.6921 797.163 798.9688 806.1741 807.6216 806.2382 803.6309 809.1232 766.8329 736.6479 783.4421 739.5484 738.8211 762.8883 791.7994 774.2698 792.7319 765.8536 795.595 763.8466 805.3825 791.3283 762.6243 742.6328 753.3065 786.1219 800.873 779.7331 788.4985 764.0983 761.8949 761.8857 798.5035 745.7632 739.3524 799.2693 743.9838 799.9562 744.0785 797.3181 800.1891 732.0795 731.9425 733.17 749.9542 742.1999 745.0751 760.5987 750.1418 739.0062 739.0706 742.5807 744.0905 740.1839 745.1983 779.533 747.6074 779.2242 776.2015 745.8991 747.1724 747.905 770.5333 796.5962 847.4246 861.9601 844.8749 878.0809 830.068 862.8832 840.787 832.7484 834.4496 837.7147 839.7059 840.8015 817.8935 802.304 835.7856 847.9758 795.898 803.5212 784.7514 818.3381 836.0211 823.4579 787.5645 793.2656 784.3307 790.8225 822.9573 816.4659 838.8716 852.4186 818.3936 808.4452 805.014 817.1588 817.674 733.6046 
706.7504 683.0288 697.2571 672.6254 743.3951 712.1371 663.7714 746.2044 681.0288 697.9268 728.084 714.8212 664.0364 684.1079 667.8798 668.7816 680.6897 703.4385 714.575 731.4627 689.9974 719.9509 687.3828 752.1033 658.9586 661.8873 664.8698 685.6829 685.8879 692.1323 694.7527 739.5149 762.8607 751.0127 764.1399 751.8407 745.8538 729.3121 732.2612 708.7994 732.2747 750.5606 751.0222 751.5003 758.8583 743.8264 720.5253 688.2272 728.0949 724.1439 702.637 704.3898 705.5931 708.2342 711.8542 717.3777 764.2378 768.5074 762.1665 780.7532 799.0692 778.6312 807.5162 802.9025 737.9133 718.3573 740.01 785.9557 733.7936 780.1747 764.9269 704.4498 706.171 721.5968 765.6368 735.918 724.6078 796.2592 773.8429 716.3203 712.9512 705.2098 749.7977 767.3681 786.6555 727.5389 763.2308 797.1339 759.9328 791.7863 763.9929 724.7859 735.8016 749.4823 794.0876 737.3573 737.8849 742.6445 730.7587 768.2075 795.0258 797.959 752.5522 716.8616 766.9242 801.679 778.5181 817.8891 717.4843 754.5703 774.1904 751.9061 789.3867 755.7837 794.7151 774.1722 796.1431 762.0961 772.5159 762.973 777.3975 740.855 796.8901 753.9725 746.1534 785.1597 780.2455 786.2722 791.4804 791.6356 797.7026 795.9798 795.4984 760.3101 762.3469 728.7252 801.108 780.3526 793.5931 783.4494 751.3452 732.8179 733.9999 736.7319 739.2863 743.1063 745.8419 756.3984 752.6168 741.7359 737.1837 742.9451 743.1258 745.9344 753.3692 764.4623 754.7379 777.4166 810.0925 769.4505 754.8174 755.7181 764.5791 882.4509 859.7495 880.3279 888.1989 873.8987 858.8651 843.0144 833.6273 835.1534 838.7131 808.6115 831.6066 784.2266 784.7673 783.0209 861.8121 860.1628 878.6755 821.7896 784.1494 801.378 833.6589 849.7208 787.1987 774.8893 790.3986 846.2996 814.8727 841.8113 777.4081 795.3193 822.4191 788.1442 810.5044 799.359 767.238 751.9451 
725.5262 712.6356 725.7153 709.7365 672.3949 674.5244 673.4866 720.381 727.6716 753.6004 742.8244 717.8397 734.0381 667.3771 669.4761 670.5229 686.981 705.6792 728.3017 725.9882 737.7151 719.8611 678.1003 679.6151 658.7475 678.3909 664.8782 676.7049 667.1753 688.2628 740.3087 732.2079 751.5166 751.2845 746.1396 760.2274 746.6448 743.9745 751.0736 744.0532 756.1576 746.0305 714.5987 743.4504 747.9698 744.0665 747.0575 688.3617 690.7265 691.4517 705.0503 721.5516 708.955 711.6312 714.3979 733.9523 799.6833 802.0789 801.7825 801.0748 784.5604 792.6101 760.4172 792.9893 816.1857 734.1485 789.5536 784.9528 781.9217 751.3247 739.4594 711.5255 757.1695 777.3258 773.1752 726.8633 767.825 771.9294 767.5017 738.5983 772.2822 770.0057 720.444 727.3923 769.3592 737.472 723.7496 724.5127 709.0322 781.7347 735.036 719.0648 717.9291 719.439 737.2302 760.6731 762.9254 717.5627 717.9197 720.7657 722.8459 722.1479 816.1873 743.5517 766.808 790.2508 796.7132 817.5634 804.2288 758.6825 720.2903 732.9357 776.392 792.9882 784.1807 748.9182 778.2006 744.1727 744.3534 793.4927 795.5103 778.7036 742.253 798.5392 790.7234 766.7043 779.257 808.1702 798.5183 782.7679 786.593 792.7578 775.7553 744.7137 799.9039 747.3496 728.0283 787.0689 750.8307 728.9915 801.0392 731.1513 766.7863 737.558 747.7105 748.604 752.7375 751.9008 755.0435 757.0146 752.6561 761.6648 749.0475 754.2127 753.754 751.9078 752.5118 754.0361 778.0275 757.4236 753.1495 755.1458 776.1133 881.0308 861.7407 837.9996 869.3627 814.9318 842.6791 831.7435 799.9598 786.6718 777.1753 771.421 788.1652 840.4459 808.1603 815.6344 857.267 857.2366 857.8113 832.8921 783.9052 810.3864 815.3224 849.4974 786.7043 776.4875 793.3792 818.0972 821.0382 840.4371 776.1831 778.9027 756.1776 814.654 813.7066 794.2304 795.2414 752.4574 
734.9439 724.6004 716.0966 724.3622 681.4844 667.3561 668.6812 715.947 683.1779 736.6977 717.5042 729.2776 713.2223 678.1252 670.0259 669.9107 739.1339 684.4162 685.1068 729.869 717.2842 697.7445 658.9386 679.524 657.9398 662.0703 665.8304 667.6572 669.1101 689.417 742.119 734.8159 756.2693 741.7892 748.1909 781.1492 749.5079 762.4756 742.7865 714.6819 716.4601 756.4965 690.6031 755.654 742.8345 745.3127 704.1847 705.7271 765.3497 699.2573 695.2169 709.4995 711.0099 779.8888 790.6689 786.9916 797.1722 774.4023 748.0646 797.1741 772.5901 764.4228 787.9116 796.7639 735.5084 734.9746 784.0988 770.666 749.0339 728.9682 704.1996 704.0234 707.1543 735.7383 784.1408 737.7172 777.6438 771.8049 759.4556 766.2121 764.1503 754.4663 763.8961 714.7325 730.2199 791.3493 749.4283 708.4476 712.7825 735.0676 731.838 719.0018 720.2427 719.8044 747.196 892.1332 717.288 793.6261 783.3738 825.342 756.0114 805.1699 797.9395 795.1603 747.2469 721.9987 722.7202 795.4797 783.6132 736.9552 778.1802 776.7001 792.8253 774.0172 742.1345 772.6151 759.3989 740.3875 759.0259 762.7809 752.6688 740.4095 789.5438 796.9992 794.8187 756.0843 823.8952 773.623 797.8661 797.2244 778.8264 763.9641 782.9573 798.4672 745.4216 761.6767 761.0129 737.0198 744.977 758.579 750.3245 736.9809 736.3289 745.7094 746.9102 747.668 750.2963 749.819 752.3456 793.1332 786.594 761.6372 749.5444 749.905 770.0604 760.1209 752.9331 754.003 751.8198 752.5411 751.7758 754.0106 799.0323 837.1929 889.178 891.1047 875.8834 823.9516 838.3326 841.374 799.2546 778.5972 838.9175 820.7595 839.2271 837.8515 857.2607 831.5538 872.6282 856.457 856.4812 816.7477 783.4507 812.9661 860.5475 796.7402 778.096 775.6111 790.8214 845.7585 838.6431 837.8176 879.0455 776.346 764.2367 775.2552 767.145 798.9526 816.7161 742.3215 
672.5876 731.9611 725.3646 711.3485 735.5869 730.7051 742.0062 685.1125 698.8932 735.4096 704.1099 748.1251 735.0867 734.1702 670.3859 670.3077 669.9404 669.302 670.114 667.9066 661.2191 659.1382 661.8697 661.8674 661.2695 692.5177 706.5725 707.6841 761.9816 668.0026 762.8813 724.8183 759.5594 699.3535 754.6564 708.6781 724.889 736.907 741.4704 694.6035 744.554 739.4556 754.0236 760.0298 759.4404 762.8923 771.4838 762.6555 774.5013 722.6655 709.4957 711.8127 734.7748 741.0439 711.8047 722.64 743.486 730.9881 722.2556 792.7114 794.5609 799.1161 779.2731 778.1598 759.5633 716.8843 786.514 766.5591 733.6357 733.745 706.8244 704.9255 708.0154 735.1226 781.2925 779.6417 780.986 773.5514 725.1664 768.6439 768.3938 768.8467 759.4707 772.9915 769.4016 722.3212 711.4036 739.4704 713.0639 770.0096 748.1117 717.5637 717.9962 720.5277 718.0838 718.743 719.3787 764.3477 735.4576 764.5721 797.7779 803.1279 756.3539 733.6629 759.1167 755.808 795.4469 723.2155 779.0207 743.6268 737.3391 755.0713 759.0176 740.9569 747.407 793.8253 737.4232 761.5684 767.1841 782.573 742.6116 777.6008 777.9724 796.1483 797.8185 760.8884 764.9561 783.0217 780.9179 779.974 787.7774 750.0344 775.9005 787.8897 736.1899 746.0222 800.7465 781.6612 755.6011 754.566 733.9125 737.06 735.267 742.9954 744.5688 744.4289 746.5891 747.2662 746.3319 755.5726 759.421 864.6942 762.1056 756.4237 759.5371 760.7529 749.7001 750.3099 750.2654 755.1472 751.8245 768.9844 818.8359 846.8687 828.4025 844.0601 803.0545 858.9221 829.5658 830.8361 833.0873 835.1051 839.9828 788.6839 794.8143 768.8607 780.6447 798.7792 864.7667 868.7102 856.8271 799.6792 783.6199 800.8044 845.049 778.9482 796.5251 773.6578 788.2352 851.1679 839.9065 772.838 798.6151 770.4724 827.5793 766.3637 757.0077 801.2083 806.7789 816.8979 
710.4011 725.5955 729.951 700.3788 717.518 719.7697 739.8412 705.5956 745.2624 694.5452 668.7125 725.2411 703.9084 726.6246 686.03 669.3096 669.2368 670.3415 671.3937 661.8894 662.812 661.2289 685.2357 680.5599 697.4387 737.7455 682.4481 684.3834 758.746 758.2698 758.3139 753.1855 733.8273 702.0791 692.6495 679.8029 680.9832 762.8203 752.341 772.9361 768.1372 764.5978 761.4462 779.4926 760.1957 769.1342 770.1215 775.1683 704.6639 718.0936 710.164 720.3918 767.432 705.5665 704.3126 706.3219 717.8948 752.1198 738.6116 778.6761 785.1345 788.3734 774.4335 797.2278 736.423 744.2739 783.7536 784.3914 732.1341 721.9174 720.2224 714.5083 708.1635 711.1048 729.8572 781.2521 782.7277 743.9925 707.0642 779.0461 738.9055 764.6547 765.4954 766.4622 730.1051 732.4473 717.8479 750.735 750.1451 794.3868 771.4135 729.3544 739.9902 716.726 717.9256 718.1834 721.0248 723.0505 731.6656 767.1 805.5574 770.1718 717.6711 731.638 776.2448 743.0087 756.1385 748.6675 760.6622 750.0988 776.7772 794.7073 790.8881 745.7616 756.9647 766.634 743.7348 747.9463 759.241 751.9484 795.3693 781.6693 786.3224 796.1733 752.8569 797.3786 744.1469 782.8648 789.2008 788.0872 784.7777 793.4445 802.8542 789.5416 806.704 787.3376 749.6222 735.2017 786.8827 750.399 735.1069 736.4056 736.1193 742.1987 743.0229 744.336 744.6387 744.8492 748.8331 746.8792 758.3361 790.0179 762.3224 750.9858 771.8739 749.3735 750.1111 749.0717 762.6784 764.2299 753.7013 771.2686 831.4554 838.5431 866.5261 829.2217 830.3178 779.8838 830.2543 830.6544 796.3817 837.0438 846.2153 834.6055 836.6237 769.0457 787.82 816.2209 874.9609 852.403 856.6929 792.2905 818.387 838.4306 821.3008 777.3289 775.4396 773.6951 842.9016 791.9589 785.8812 810.6457 780.1318 758.1144 770.2508 805.8487 745.0477 803.5573 807.3024 790.3812 
728.0544 729.1624 722.7328 726.1218 695.3192 715.7428 716.671 677.5126 675.0617 677.1271 692.1736 736.8005 731.0896 736.1668 685.9243 669.5491 669.8478 670.576 671.615 670.995 672.5632 673.543 714.389 732.1266 726.6778 731.6262 720.0029 756.0735 749.1617 742.0474 688.9604 670.2135 700.1806 751.6808 695.616 680.5949 692.5841 755.6168 712.6166 770.3909 761.6646 767.0483 754.7989 780.8665 779.8587 769.9753 772.3479 716.0107 720.2191 707.854 781.7851 784.8998 753.5569 764.3893 715.553 706.0241 729.4265 742.9973 724.531 774.8621 783.1602 787.8879 798.165 791.5721 786.8335 754.2092 787.0045 762.5503 731.4984 715.3577 706.1186 718.6862 714.9479 723.1313 779.2516 776.3696 782.7069 796.3077 774.3928 753.5004 750.5289 749.0234 736.6822 751.5248 728.9577 728.3513 716.1158 742.678 769.1777 732.2056 711.8144 739.4946 800.1136 715.3722 717.3357 730.6702 757.1946 740.1971 758.6875 802.6906 711.9381 776.9669 757.8648 771.468 764.0225 784.8911 738.4566 737.0048 772.5274 744.8395 750.5142 762.4033 780.3776 756.9114 722.7575 745.1022 745.8563 742.9037 780.3696 768.7853 747.4235 775.6219 776.4286 752.4009 796.6436 796.6888 792.9227 785.5593 779.1031 801.2064 791.4982 797.2056 750.4807 759.4634 758.2244 735.4066 740.2733 748.8887 748.8548 735.5983 735.3729 734.0748 736.83 738.7106 748.0265 749.5557 749.1364 747.6794 748.5435 750.0312 769.77 781.7767 754.0589 752.4399 759.2597 749.7506 746.8755 745.7529 744.0787 749.3057 754.7396 767.279 816.4093 839.4701 827.4465 828.4265 827.5642 827.437 828.4509 829.692 831.0732 831.1404 834.0696 822.1657 799.3331 768.0558 781.2824 857.6474 855.5856 -9999 780.7884 806.465 818.4407 844.7928 809.9569 790.8552 775.4693 779.8876 815.9284 787.1102 777.7639 838.5625 789.7658 809.6387 779.9765 805.6717 807.3578 792.8874 811.8143 789.8515 
741.741 730.0352 673.7473 681.8508 686.1155 719.5628 698.5731 674.6586 674.0562 669.6372 673.3102 671.0279 687.3677 751.9236 739.2071 703.1149 686.7068 670.2736 671.2216 692.5786 673.6386 674.6445 733.8649 694.4675 729.1152 713.1664 701.2682 738.6058 755.8605 756.8377 760.3814 689.322 740.6633 748.2425 741.1578 702.6799 712.4395 755.4525 773.5847 766.1917 759.3381 771.137 719.6906 704.3126 721.2073 730.3342 764.051 760.074 716.0112 775.7601 758.4523 794.2092 770.1607 767.3593 773.7111 707.4444 734.3784 815.5588 775.055 792.3911 773.4696 758.895 787.4499 793.5729 791.5823 789.199 786.9119 779.1012 783.4602 783.9426 724.6461 709.4 798.5117 735.2116 762.1713 795.5516 795.223 771.7794 755.7607 758.6589 772.5948 767.5505 707.1209 709.1027 712.3179 722.8713 745.3056 762.6136 727.1487 771.3176 710.9084 792.8831 727.9141 776.999 773.3268 750.2413 721.7432 769.6821 753.8028 769.8599 751.2847 787.4886 779.0688 781.5874 761.3167 768.3253 780.809 780.7158 780.2557 760.1772 773.5499 744.4017 780.456 786.0799 781.4991 766.0397 781.201 763.4186 757.2394 752.6274 721.974 776.2471 786.9108 792.619 794.6486 794.2027 762.6106 795.7062 784.4647 786.703 742.5031 725.9901 744.6884 745.9478 757.6871 748.1643 747.5559 736.8334 758.1672 744.5656 734.8895 735.8071 740.1848 741.7278 752.8317 750.593 750.6477 751.6952 752.25 749.2662 750.2059 779.6234 760.9026 755.6902 751.8187 748.409 743.9199 740.7071 744.4037 749.3065 749.009 791.4581 818.4256 822.3738 817.1154 842.6583 866.2196 819.4897 829.3889 831.631 831.6366 835.0853 798.7411 820.8389 768.5812 768.0005 769.5416 846.4083 835.1791 813.674 856.716 840.2273 792.358 851.2047 819.8519 780.2578 773.3962 772.5679 787.718 786.584 773.8903 810.3964 775.7148 820.1603 806.8416 805.2665 769.3641 739.5184 730.2031 794.2882 
733.7042 672.7927 657.7835 657.7516 728.3625 708.3655 673.1356 653.0283 674.5163 669.7505 672.2988 671.4366 738.8668 737.6134 737.5831 737.199 733.6788 687.8577 670.6269 680.531 673.4531 674.9911 692.1592 744.7131 725.7112 732.16 683.7687 685.468 734.3018 750.528 737.706 726.3824 717.3611 742.3446 743.7017 738.4943 739.4189 762.7788 759.834 762.2676 772.9418 732.554 772.1943 729.3958 720.5438 775.0193 764.2833 767.5066 756.43 772.7783 773.3923 747.4356 769.2075 770.5044 720.4188 707.3859 743.3287 751.4092 762.8097 778.0165 800.6993 833.5224 763.4708 793.9502 784.4722 779.7202 788.5833 787.6048 784.4949 788.1963 724.7608 775.8511 781.9927 764.6962 744.6693 729.1906 787.4998 793.4315 777.0752 768.4791 765.9494 738.0952 739.0247 752.2833 749.276 713.2617 711.2894 742.1188 717.9919 772.5824 793.3913 798.757 760.5878 755.0738 779.4449 775.5344 798.257 778.4 780.2468 718.4476 742.9758 739.1823 803.0109 816.2661 778.6072 778.8348 772.074 764.5661 725.1766 797.2569 769.4862 723.2542 787.3951 772.531 746.1229 778.4471 783.7106 791.5336 789.6016 744.5966 736.7985 771.5071 796.4897 758.2173 797.5252 795.8552 787.4106 793.1614 793.2185 789.2205 804.0474 784.5338 728.7444 729.1772 739.3318 750.4608 734.7309 735.5422 735.4518 733.8663 734.4343 739.283 743.0591 743.6845 750.973 752.1839 754.794 748.7876 749.224 752.204 760.653 752.7221 757.6359 773.6051 754.9294 747.0852 743.2614 735.4185 741.3461 744.4743 745.4974 789.6553 822.2299 824.7803 819.2234 825.7259 827.062 828.9027 834.6494 797.046 838.5105 844.072 860.4764 764.9202 765.0658 768.1946 794.334 833.3876 851.2618 851.5548 850.8219 828.286 799.4078 820.6711 830.4861 792.6785 773.2217 791.4507 815.1401 775.7987 782.0795 777.8571 766.5027 819.6613 793.9818 806.4368 752.5256 731.1091 727.9926 757.7266 
695.9967 674.3157 657.5589 658.3189 655.4482 655.0156 654.9393 659.297 673.9919 667.2335 714.6675 714.1696 759.4774 747.7489 759.5958 744.4611 696.8547 677.4142 671.8638 673.0236 673.6325 676.0755 707.1952 746.7992 721.3674 723.434 733.424 735.8282 725.8854 721.6654 756.2992 757.0825 738.9559 741.3239 743.917 738.5547 739.8749 729.8346 723.3301 760.2204 760.5198 769.8565 762.0125 727.7169 740.6628 773.9815 778.6287 770.9584 774.3621 770.4348 770.5592 768.8392 774.1869 747.3437 736.4459 706.339 709.7534 730.465 784.4875 795.1212 771.9707 751.4828 782.5015 790.7145 790.6037 791.016 715.6658 716.5847 797.8823 728.1918 732.7433 791.7328 782.0854 722.2035 740.1077 763.5734 771.3887 755.7032 768.5038 718.6892 721.2567 765.3952 763.4093 742.8207 768.04 723.1797 717.9011 734.1108 724.2499 741.6055 799.5518 799.5519 713.0341 715.8368 727.0933 797.5804 810.7166 774.1257 731.4426 742.0385 744.321 748.1195 737.0613 789.4851 794.3394 799.8642 801.4799 761.7223 738.8516 770.6105 783.0137 767.4099 781.0439 779.9678 798.105 761.1603 772.7947 778.0847 744.8283 748.0139 793.1221 766.6932 800.5964 779.3275 792.3301 795.9419 806.0078 773.3105 785.3643 815.1009 788.9396 728.8875 731.1362 738.1348 731.2495 734.7036 735.1514 735.7709 734.3627 734.8598 736.6636 741.523 743.0017 744.4977 753.6459 755.147 779.0966 756.1315 748.7327 746.8204 749.4556 751.5096 756.3621 759.3023 754.6022 739.8743 734.8795 741.4626 742.8411 748.1317 771.1926 830.7905 822.826 823.7942 825.1129 826.5928 833.2349 800.7963 791.7647 862.2306 767.6891 766.7751 767.4445 767.4982 766.6908 766.692 767.2343 876.9756 851.4009 840.2328 831.9246 815.4819 817.6106 817.3671 808.4938 773.2565 773.129 828.4102 816.7929 783.53 865.2676 765.4877 760.245 759.0633 762.5175 803.5154 803.5552 804.7721 805.8633 730.5759 
743.7352 658.0411 657.9725 664.7935 671.3124 724.2504 721.7156 723.9837 685.5314 744.0585 725.0494 736.1369 737.7489 737.7385 718.7673 726.353 747.7146 685.4459 671.0981 674.3448 674.4686 675.3177 705.2857 728.0767 723.2835 722.7724 724.5984 737.6025 741.2885 754.3278 745.9656 739.4208 751.8395 750.0949 754.6923 745.639 746.7471 765.4059 767.5518 756.9727 707.7994 771.7786 771.0858 727.8503 774.1563 774.7905 720.4457 776.683 701.8273 754.6276 759.6093 761.9695 769.7449 761.0888 772.7225 704.5786 709.3616 727.8782 738.149 777.0164 747.886 781.0751 778.2668 791.9604 790.0014 787.5253 775.2544 782.2411 786.8231 750.3536 735.5748 720.2792 721.8046 740.0062 747.2006 790.3844 763.0248 774.8027 764.6582 768.0797 787.7744 789.2562 777.6034 779.7337 755.1295 751.163 713.3171 713.4023 714.0649 712.4865 770.3057 734.8262 714.3705 715.7446 747.8794 775.3475 776.4305 771.219 766.3777 763.8291 769.8004 779.894 781.1333 786.7648 803.2422 777.9275 784.0937 797.0755 780.6719 780.1838 803.636 803.4482 808.1266 725.8831 757.6043 776.3221 738.1409 721.0482 801.3378 797.2926 796.0349 779.9286 789.8596 794.2673 798.4169 775.7345 782.744 775.8847 779.2358 748.3989 727.3493 730.4852 732.3654 731.9361 796.4531 734.2126 742.1688 741.6815 741.3227 743.3458 745.9128 744.4083 752.5698 761.0419 760.272 754.697 770.3967 749.6826 761.2296 742.8643 748.6983 748.972 749.1692 747.0444 750.7992 762.1456 750.5843 744.7765 748.2892 750.699 825.3696 846.2417 824.9701 825.2904 825.7087 840.2973 780.9008 782.3611 765.8049 766.1242 767.051 766.3491 767.2913 767.6654 767.4693 767.829 779.6993 812.1809 828.2624 850.6905 851.6365 823.8705 835.7991 830.6531 831.0096 772.9859 791.7972 824.3976 796.6373 817.9683 804.6503 801.106 804.4172 764.7038 759.0504 766.1236 782.5989 796.3027 804.7896 719.9926 
691.3076 674.707 657.2036 719.9866 725.8317 722.4478 721.4977 672.8362 700.7367 726.8083 701.0871 745.8897 738.3729 739.6945 724.0375 735.7773 746.9688 702.3848 673.2242 674.0385 675.4869 675.8304 675.3494 721.0497 729.655 726.5998 682.3992 703.0432 726.5761 737.7693 747.0891 757.6086 759.8769 737.8368 736.1552 737.6216 746.7589 765.9283 772.0085 772.1473 750.0827 779.9205 769.5875 772.8262 752.8954 754.1394 755.0817 771.4799 765.5611 764.2126 762.861 759.7418 744.7549 772.8267 720.2858 739.3123 709.6248 732.5176 789.3938 799.3336 765.7687 767.535 749.6593 738.1285 783.6161 781.8364 787.6439 786.7483 786.2861 786.4901 788.8591 742.825 744.1066 753.259 816.0136 703.9742 763.9734 756.7759 766.0172 777.3311 772.0575 742.8898 772.9718 772.7628 766.5708 735.5508 724.2866 724.9152 731.2768 707.6874 727.3148 744.7836 712.5911 716.5977 771.3215 761.0343 768.6466 792.9473 770.08 773.4008 820.8593 723.3974 741.0902 793.5132 785.4941 785.5285 782.2105 789.6272 794.8138 761.7471 777.8503 766.0145 765.1036 751.8104 733.1453 797.088 774.1627 722.5602 761.1535 797.3321 800.2417 784.9047 757.8959 794.5201 798.9257 787.5823 727.4507 751.0259 766.3747 773.4409 728.0344 749.5583 731.6703 739.8624 742.23 752.2445 856.8387 740.3958 741.5613 745.0337 746.7552 751.021 751.0601 749.4852 750.9108 751.0717 750.1786 749.9349 749.2862 749.3261 746.4987 746.3121 746.4407 749.6313 742.2048 748.7993 747.3675 757.9443 764.2764 814.1974 814.4313 835.3197 829.4474 850.3557 854.3543 763.8638 765.2502 765.1955 765.6675 766.4777 765.6279 765.7592 781.4951 781.9714 766.304 773.1358 816.9208 828.0396 795.8135 789.6414 812.3613 853.8032 835.9 829.9931 829.0018 811.0867 833.7225 833.6279 823.3759 822.7246 813.1473 801.6085 780.2825 797.581 758.9927 788.8102 802.2827 725.1721 721.2759 745.739 
658.0847 656.9626 748.8932 678.5172 668.9171 655.0319 664.2122 724.7218 724.3375 725.6863 695.6882 670.2257 672.8962 734.7156 731.4673 746.905 733.3161 767.1416 673.2425 675.0737 675.2167 675.9587 675.9207 704.4345 728.8218 722.1762 724.0101 717.2807 725.6029 748.3026 669.1782 671.1125 682.5908 758.8376 738.4318 723.6245 765.8625 749.2542 742.1824 752.4109 738.5191 750.0659 774.9411 753.0389 760.1847 768.8665 774.6948 782.6273 759.1942 764.659 766.6204 764.6565 766.7476 772.9018 731.3237 708.2175 786.2426 715.5809 770.7352 774.9888 802.7173 804.8204 789.736 734.1224 792.6229 790.0626 788.505 788.0981 763.7368 786.6746 788.8425 737.8901 720.9516 749.0702 720.1036 704.2338 763.1716 760.9233 751.6944 770.1288 780.272 781.053 743.8157 723.562 725.1413 777.5583 742.3015 758.9167 727.3649 724.3516 770.6899 792.8635 748.8528 739.2225 783.7297 784.2663 779.9063 797.9048 813.6874 800.3851 755.3406 775.6254 820.8472 747.8934 725.2408 784.9373 744.3148 736.3276 733.4846 748.4943 727.0049 726.8898 772.4088 799.9825 746.0199 751.9768 776.358 777.0144 808.4045 790.753 787.4513 782.8434 777.8358 778.0272 789.8425 809.4304 815.2153 736.5339 792.4427 751.1483 728.2142 752.3581 746.3016 731.9284 752.0704 852.4501 851.0639 744.1614 745.4519 746.8937 748.2567 749.2021 751.3569 750.2735 750.0065 748.0558 744.6329 746.8334 749.7747 748.6832 747.6827 747.7889 750.2313 749.4813 743.2061 738.5477 738.5854 742.8602 769.1312 788.7159 797.6165 796.6348 852.4686 763.5726 764.3955 764.9714 764.7294 765.1433 765.3693 765.6744 765.6197 769.8981 787.2574 766.7312 765.4971 766.8491 782.621 852.659 801.7798 787.5933 803.9294 835.8342 831.2354 833.7021 836.9822 827.5106 809.2389 840.4509 838.1068 826.688 772.2649 801.3458 783.9213 797.1448 733.8151 741.3979 797.2537 743.1223 750.558 797.5939 
666.6588 658.8692 658.6478 658.6606 657.6499 656.7369 655.7003 692.73 689.0961 714.8123 705.5396 701.4881 701.7776 747.6602 749.063 706.1034 746.3465 760.8204 731.3541 739.8168 680.6349 674.4141 674.0861 697.3737 747.0869 753.5534 748.0652 735.311 665.2933 674.2587 682.5978 688.3491 671.2448 673.9494 729.9332 752.2939 748.5759 707.0366 714.9809 749.1902 750.9235 696.2614 774.28 762.9143 738.8331 723.0339 773.2349 765.7736 766.324 736.8928 770.1707 771.9437 720.838 783.5391 767.0417 716.8696 743.1128 735.1005 745.1911 777.2441 805.9789 806.9479 795.0928 789.3124 768.7206 773.6215 794.2838 781.4366 778.2148 786.1308 788.1612 782.7227 781.2571 807.3054 733.0504 765.9174 766.1602 719.64 766.6976 747.0061 772.1766 781.1212 763.3394 730.2451 744.0016 769.5843 763.478 712.5452 717.0701 709.8423 761.8235 770.3146 771.4876 800.5539 788.0145 811.68 746.5952 755.4415 730.3337 741.9031 730.53 782.4077 758.3413 741.9525 753.5029 776.5936 748.7646 778.5251 805.1605 786.9912 764.5776 796.8473 742.7715 734.3861 763.6256 754.4132 759.8135 785.295 773.6678 772.8849 778.8164 788.1154 786.3069 775.8433 788.5093 778.0295 750.6748 727.9813 732.7925 755.2941 755.7086 812.085 802.7096 746.9059 732.2803 744.0408 744.6799 744.7953 747.6289 749.5677 755.5865 746.5801 747.5872 747.4792 745.5946 761.5017 746.9111 753.436 744.1741 749.8322 752.0099 753.2642 769.8002 776.4318 739.5292 736.3739 738.5283 743.6757 782.4999 821.6139 819.2973 803.1069 768.2865 763.9802 764.3097 764.8018 765.1054 764.7016 765.4078 765.2795 765.3423 764.9172 765.2293 765.5892 764.7744 765.5637 785.943 789.5042 774.2687 790.6711 784.3821 819.5781 802.1839 833.0812 823.7155 827.0599 762.9996 766.5525 815.6504 764.998 795.0062 740.9456 752.9103 791.973 757.0808 790.1101 796.707 797.9603 782.1444 778.7814 
698.4846 659.7007 659.1415 659.2406 663.187 661.0229 656.7805 655.8968 686.4631 695.8826 726.2063 727.1859 730.6071 675.6946 746.3812 699.0659 740.4518 745.0561 742.4971 746.5598 689.8665 673.7496 674.1161 708.6476 701.9822 731.4101 736.868 712.5358 694.2846 667.2631 686.3326 732.5877 730.5097 746.4611 738.2331 691.5129 718.357 688.1148 702.0541 701.708 753.6859 761.6141 761.1029 773.8555 764.6937 717.5342 777.3838 780.2476 770.1085 771.8619 728.4607 773.3724 773.7311 737.8524 724.5384 744.741 742.2852 736.5883 741.7922 752.5724 803.7587 791.0362 781.0959 793.9363 772.2271 778.4091 800.1686 777.9255 785.3938 787.0647 784.8939 739.441 748.6498 787.3334 766.5844 757.5278 770.6352 758.7885 762.7903 767.3444 775.8255 753.7403 762.8364 793.6245 769.5138 742.585 773.6592 778.0568 722.965 716.4607 751.027 773.0886 788.39 806.0788 754.4117 724.2309 720.6559 803.1371 794.0893 741.1968 724.7409 731.2834 773.6275 756.3976 749.0922 741.9808 780.4399 778.1841 819.9275 788.9347 793.882 743.4833 781.2145 790.1906 786.6579 750.435 760.6458 751.0803 786.7893 773.4838 779.218 784.4372 808.9209 793.5922 783.1404 753.0735 738.4393 722.7985 726.0595 727.7493 745.6895 749.1948 749.7297 730.1731 732.2114 742.0695 746.7495 747.3643 748.5843 747.559 749.0672 747.0558 749.8929 748.1306 747.0663 745.135 741.6017 747.0255 741.6628 745.4328 751.5706 768.7637 788.7391 757.7595 736.6346 745.1348 731.9759 757.2513 809.7708 843.5239 822.8532 812.3126 770.7477 763.2578 764.3685 779.6094 764.296 765.1555 763.7834 764.1718 765.1105 764.6127 764.9345 776.7597 789.3525 864.2964 848.2919 817.744 782.6914 789.4133 790.2772 828.8721 797.0028 785.0455 792.1345 816.3978 808.2551 760.41 771.4651 763.3262 802.1415 767.3723 741.9697 757.9697 785.6401 783.2418 773.044 753.301 755.6892 741.7682 
712.0219 738.2622 684.4011 676.2106 675.8215 721.7681 664.653 710.7429 672.2488 715.8576 705.3692 727.8851 692.874 683.3408 707.259 721.3494 724.656 735.9506 742.2446 717.5389 690.8919 677.6052 673.1016 744.8531 694.7917 684.1949 699.9349 738.7487 685.6959 667.8186 728.7178 723.5794 733.841 750.9391 734.7039 737.0087 739.8672 732.0751 759.0929 751.4147 757.5405 748.1092 779.28 777.8908 774.9621 771.4717 771.8549 771.864 772.4164 733.7598 773.7198 740.2144 773.8777 766.0033 726.3448 731.1433 737.0723 759.1518 780.5474 791.0557 784.0728 802.1467 794.806 777.4863 771.3162 785.5424 750.6976 788.3732 782.4387 787.9045 784.4473 721.8854 737.6649 784.398 781.1968 768.9876 773.7558 770.8054 759.2573 782.7523 782.6 746.0477 760.744 741.2118 751.7067 776.6896 778.5656 770.7498 792.2135 756.4528 774.3698 736.7433 793.063 799.9803 735.0393 786.3955 747.0592 800.5402 788.19 792.2893 754.4287 765.4796 762.5793 800.0427 758.0217 734.5425 779.8864 759.6904 818.9186 794.952 743.9794 726.3879 726.0788 742.8879 759.3766 752.7352 755.0892 769.754 796.5046 773.5302 789.5152 787.7793 773.0938 784.7375 792.8005 737.5957 786.9597 721.1328 742.4308 731.5029 727.4765 729.2926 731.0058 732.491 732.9869 749.3428 745.4941 746.8923 748.032 747.1068 745.6764 745.0209 760.3228 754.4353 746.3499 734.4946 758.4238 741.6484 744.1145 747.72 753.9632 780.4642 772.6679 747.1701 736.1125 740.9832 748.7213 817.6177 758.2278 826.2716 822.5059 824.3775 824.8669 825.8636 795.0349 824.6469 826.6878 763.0547 764.5063 763.4761 775.4575 793.5847 829.4977 845.2756 844.0792 800.331 832.2784 771.2662 816.3906 838.8098 816.2665 836.6948 797.5739 778.4103 774.6404 811.6699 811.6758 772.1943 749.8452 783.9155 784.2867 784.2828 749.2327 734.0583 754.9182 802.9475 789.0058 789.4896 749.1662 711.2874 
741.4445 700.728 726.3394 680.9263 694.1296 717.7113 724.5236 707.6236 698.9 725.4467 698.1517 728.0403 713.4297 657.6979 703.1085 738.9152 729.3523 781.2119 738.7486 752.4844 723.9628 671.7157 673.4576 710.0799 710.1432 675.2355 688.3663 718.7521 685.022 685.7831 734.8348 734.6707 729.8595 681.8455 747.2731 742.3149 735.1277 742.9456 743.0959 707.9214 760.0635 700.9039 717.095 771.7854 770.228 767.6395 768.7894 734.597 727.6673 771.4035 770.9724 771.7894 774.7915 733.0344 717.4918 733.5255 745.2986 760.3505 782.4291 798.8681 797.2634 794.6866 784.0809 776.0461 762.7716 748.6779 735.3162 791.5753 788.6498 780.2838 790.4404 800.3845 755.3771 782.6534 776.6441 768.2666 770.1929 782.9273 781.049 776.8654 775.6891 745.3181 781.4709 741.1783 740.0042 730.8975 784.1133 733.9561 736.3791 789.795 772.6565 800.4531 807.337 807.2697 754.9608 795.798 798.6689 758.9595 795.816 803.9089 742.1409 725.5895 752.5335 783.5141 762.5286 782.5251 786.0349 726.4263 726.5269 790.91 744.3737 726.5186 733.3254 799.5528 792.2805 736.8137 736.03 785.3421 783.7632 800.9536 781.9811 777.1969 774.1243 790.0826 730.9441 732.6031 751.3865 729.6949 724.389 725.1973 726.3162 730.1902 730.8623 733.7651 736.1772 763.4491 746.669 759.3668 745.8437 743.6508 742.8515 741.9793 759.697 762.22 757.5485 744.9861 743.777 746.039 749.9756 766.1506 750.599 789.3643 758.5323 737.764 739.5302 744.4874 813.7955 774.7768 832.9608 825.0971 826.442 777.6241 826.4364 823.5424 822.5966 822.9138 823.1607 824.9828 789.9354 816.1237 823.4655 824.5671 799.2529 -9999 834.3999 781.2216 777.7645 814.8072 830.3239 812.3206 815.5018 810.0663 767.6682 766.2726 796.3339 858.4337 819.3635 755.0382 756.193 779.7701 793.903 793.5327 752.1528 767.0291 752.5672 788.6606 743.3441 780.1696 759.6943 746.9896 
740.8749 737.028 728.2304 728.4277 705.327 691.6619 726.9195 704.5604 693.282 668.8502 658.4133 716.86 708.8271 665.9747 667.2135 680.2162 701.0035 710.2411 733.3602 740.2897 700.3364 672.6013 692.0366 675.2108 682.7557 675.6523 676.5817 705.7485 776.8771 721.0456 733.7452 734.8857 735.5536 731.1393 738.3812 735.1746 750.1663 736.3253 755.5237 697.9439 756.2274 721.2288 729.6765 766.0464 771.4405 749.7997 760.881 771.7463 770.5989 760.8116 770.791 773.088 718.8149 716.6165 712.3936 718.1456 726.9345 793.7823 764.1816 793.0574 786.7399 780.6429 791.831 797.0472 790.3437 794.0516 729.5981 751.7344 772.4289 776.9326 798.9066 790.1054 729.055 787.9149 786.7001 781.7706 781.9445 786.8013 777.9095 784.1567 778.1343 786.8268 782.066 755.9324 765.1953 757.9547 772.3076 787.8458 773.6523 789.7682 798.5173 736.9911 736.277 773.8832 796.4055 788.0637 810.5245 816.8382 750.7764 764.9778 743.5674 744.4427 749.7045 804.8304 817.6987 806.6678 812.9781 743.364 734.3939 782.2279 793.8806 725.4083 735.5839 732.4321 771.3989 753.3494 784.4092 774.765 795.514 769.2394 804.339 800.532 755.0349 738.071 718.6581 730.4787 776.8972 738.7081 723.819 727.0248 728.6449 730.8476 732.4624 735.584 736.7059 746.9218 748.0995 747.2754 743.6931 742.4445 741.0708 739.1019 736.1992 731.6339 742.1945 748.1854 742.3506 746.9298 748.3361 754.2087 770.9363 747.4417 733.3467 738.6249 738.3877 753.8705 826.9825 827.1273 828.1267 810.6423 821.7802 778.3726 817.613 817.2373 822.6974 822.7187 822.0715 821.2399 820.1584 819.9167 820.665 822.0016 792.5377 807.4205 -9999 789.898 830.3809 824.924 833.4056 833.9905 792.3864 768.7885 768.0212 771.6659 821.0491 823.9877 819.8303 770.4451 750.1873 781.9396 782.6797 798.6472 746.1135 747.1809 753.0903 745.6563 732.5268 718.9384 751.8227 705.1643 
738.2982 739.8262 734.3615 703.233 694.085 722.2213 725.7728 672.1188 683.6305 665.9177 678.6074 704.9127 731.3042 659.3022 659.8702 673.6556 703.6052 726.257 727.9635 704.5983 679.5708 674.3118 675.1 676.1011 676.6687 676.5509 677.9744 739.476 740.4079 725.1075 734.933 723.5638 728.9944 736.9121 730.9791 740.5066 743.0583 744.3491 695.8451 734.7888 747.4426 755.19 765.6819 768.8466 770.2802 771.6318 767.8286 766.0505 769.7285 765.5475 771.1665 776.299 724.9576 710.8753 714.6927 734.9542 797.9027 739.9915 783.5738 798.3998 775.6345 802.8019 790.1752 825.1943 737.6098 800.1759 761.534 791.3297 790.1686 756.9226 799.0308 790.0046 736.0238 788.0292 789.0964 765.1607 783.8793 775.3936 714.8123 714.4052 733.0478 726.6143 798.8539 800.4614 791.1946 768.1208 782.7643 787.0872 801.7595 809.8995 802.7659 806.5229 737.2119 787.852 756.7033 791.5022 797.5099 753.6927 783.0177 765.9411 788.4254 792.843 741.6563 742.3244 794.8998 819.773 818.0593 736.8649 727.8092 744.8856 783.573 756.6505 780.4848 757.7527 765.2363 788.8717 806.8858 806.8262 804.1517 794.2426 791.3636 800.7012 738.2404 716.7169 718.6743 719.4236 739.5806 726.6788 757.3599 742.3153 728.3735 738.8942 739.4875 741.3367 744.0709 746.1577 747.3112 745.6859 743.8476 761.0083 732.6644 735.0926 738.04 740.4515 746.4457 746.5695 752.4882 755.4238 763.4555 776.1146 752.968 735.6617 748.9669 745.4384 769.8832 769.2897 793.3181 820.3157 762.3355 829.3861 828.1102 826.5081 823.741 823.0197 823.217 822.8992 821.8333 820.2731 819.0888 819.1049 819.4983 819.4747 821.1249 842.3829 775.8947 837.3224 798.544 833.0659 817.726 810.1451 834.2378 767.4042 766.6611 784.9513 817.2437 854.5692 768.8627 736.8423 735.1817 738.9131 793.0746 818.0099 815.1143 814.3497 761.8944 758.3085 745.7617 732.1593 739.8082 719.4294 
739.9158 739.0707 739.1044 731.7969 695.3223 716.4634 687.4813 673.7271 724.6567 724.9677 714.0413 709.3708 731.6824 658.4305 689.764 727.5329 730.0491 765.8589 740.2388 741.2198 671.8605 673.0834 690.3221 675.3152 676.6325 678.3067 678.6697 686.0273 730.2914 734.3977 733.1512 741.9227 735.9811 736.1929 727.6341 738.9763 738.871 695.0281 756.2996 767.5788 748.2203 749.6759 754.5308 754.4761 751.7504 756.9853 751.456 770.6227 769.9265 771.2454 773.9754 716.8569 707.9196 711.2282 715.6265 737.5565 749.924 725.8917 765.0143 792.4705 780.0195 779.3121 794.5153 768.8779 722.9722 797.89 793.0728 790.3438 744.9991 770.3132 806.8572 784.4885 803.0922 802.4211 794.5633 796.0721 791.8338 715.754 722.8868 715.4156 716.1487 715.7938 731.9622 806.3646 779.0651 789.9212 798.1181 807.105 790.4501 779.6952 790.236 784.4657 738.1421 737.8005 805.0228 783.3115 723.5525 777.4138 812.0762 744.2103 744.0654 796.6979 808.2822 741.9424 781.941 821.111 819.6217 744.1177 743.3959 788.6708 766.0643 758.5283 721.9783 740.2411 783.0632 777.5961 783.3425 786.4134 785.5638 787.134 777.5051 805.411 737.1732 725.9792 737.6966 753.2884 729.1727 748.9246 722.4113 725.0448 726.7773 736.6439 739.4157 740.3196 738.7444 751.642 763.581 745.0712 742.8387 750.5186 741.3383 731.459 742.5972 746.2278 752.1969 752.4388 758.4865 784.2825 757.1537 821.8676 754.0887 767.1978 757.7712 805.353 804.2837 762.9191 787.9102 827.6953 791.2141 822.623 826.6835 825.108 823.4096 822.9625 822.8967 818.6195 821.9289 820.2538 820.3104 820.6201 820.1865 809.7374 791.7884 801.5724 882.095 821.0099 798.6965 771.0593 816.7716 847.8335 788.296 765.2771 765.4673 779.7051 817.0447 782.8193 737.9104 757.5643 743.5137 727.7859 754.3793 761.4808 764.586 749.8209 745.7392 773.4837 795.5271 776.8365 745.9313 783.7894 
714.2756 745.1812 719.3458 724.0756 730.661 716.1339 711.5812 723.7634 726.3126 707.9925 696.1879 726.9809 690.6921 675.2872 671.9626 673.8168 675.8696 757.201 770.7634 769.487 710.2248 698.0904 726.2808 683.3137 677.4976 678.4503 679.6456 678.9356 694.7879 706.3367 713.8743 749.4023 753.874 744.7814 738.5256 739.5093 748.558 743.9841 750.1234 759.4697 746.6796 759.7684 756.8129 752.0406 752.3691 753.2574 752.98 771.0013 772.2415 740.035 742.1267 752.0067 748.4343 729.3954 716.8545 789.6113 749.76 759.2941 762.0464 799.3102 795.9274 807.9709 784.225 789.2983 722.5128 729.7581 797.9253 786.8734 735.9467 791.9155 785.0234 793.5408 804.5844 800.728 791.2373 787.283 784.4224 713.3979 733.8289 713.7023 715.2736 715.8567 737.2069 786.4083 747.3612 730.2221 802.3503 808.0918 779.0704 747.9478 758.4681 786.6763 776.3685 803.396 737.2867 816.8865 785.6156 767.7182 801.9812 819.8464 775.1649 804.7255 818.4725 797.5186 804.2432 779.5343 818.5607 803.6306 808.828 780.6793 781.4839 723.1823 721.9372 720.7955 750.9818 772.6699 777.9235 787.1772 786.6383 781.7184 797.9274 754.4356 715.9201 729.9936 719.2232 719.7388 715.7294 728.2292 727.8702 754.392 726.4852 737.2871 736.9137 738.076 742.1076 741.6428 748.4454 751.0593 744.4223 738.6761 743.8199 744.3929 748.0054 760.0573 793.8585 758.4886 758.9221 832.6394 757.2631 782.8665 803.5525 821.9872 810.212 830.577 780.1937 787.4742 823.7156 809.3512 828.3289 826.8005 825.5373 830.5706 824.5274 823.4645 823.0994 822.954 816.8223 821.3705 821.06 822.3491 822.0018 784.7607 869.0726 809.0255 791.8513 806.6827 790.0717 792.0566 809.2775 831.4213 765.2554 774.5151 793.6965 777.097 781.4585 744.0764 747.9166 783.4434 730.4739 732.3935 785.5079 726.2988 726.8673 727.8583 780.2443 776.911 734.8628 783.1058 784.8826 766.4628 
658.2945 723.7381 721.3328 737.1153 731.6492 711.3633 728.6583 734.6068 737.9802 698.5574 711.9113 727.4861 714.3221 674.5118 657.6248 672.7202 663.6523 670.1151 726.4844 739.8311 712.3316 679.2386 672.4955 677.5884 677.3727 683.9246 677.5276 677.7596 684.9393 703.6747 696.7664 704.1356 755.485 756.6135 729.8213 731.5939 741.2004 746.0922 753.0482 739.1058 759.8029 699.9759 776.3474 760.752 756.5353 753.4601 750.5642 772.5778 774.1301 773.5273 720.0234 707.2573 709.9214 737.2671 724.6429 748.1382 750.5338 789.181 780.3972 794.5168 787.6303 794.2528 810.8967 802.1147 730.2357 738.344 788.6055 790.7919 719.412 737.8191 788.8706 794.4681 738.3284 820.8681 785.7325 780.6794 804.9918 785.7857 711.7098 748.1383 784.5447 781.9316 781.5694 781.6956 741.2097 785.0403 778.8517 795.5488 745.6814 721.039 792.6757 781.5592 800.1492 791.184 748.347 800.0358 797.1053 764.9765 775.7252 819.5889 820.7717 742.0522 796.3541 806.189 804.6035 791.6743 803.2083 802.9726 820.0437 780.9448 776.253 721.3322 729.3824 721.4216 719.6691 736.5432 781.9805 771.0459 779.236 785.2055 783.4321 733.1155 717.23 720.0685 721.4345 721.2629 717.3797 718.9396 738.4798 726.3962 728.7067 738.1788 740.7007 741.9118 741.9619 744.6777 746.4286 748.3001 747.8842 739.362 744.3359 748.17 752.41 817.6764 815.2379 779.7772 770.0747 789.4686 779.9948 812.3347 815.8771 828.06 815.3871 796.3901 802.3093 822.2653 796.205 811.8672 795.672 825.9965 821.2106 824.864 809.6929 823.6379 823.9106 823.8911 822.6445 823.2062 823.1899 833.2408 844.2068 791.7371 780.6656 796.7557 834.1579 821.5538 789.8057 795.8809 808.7263 796.6886 774.4237 829.3432 844.1375 817.1202 781.9634 725.1521 733.2318 735.1652 721.2889 725.5059 812.373 750.7424 729.1553 740.5788 784.1616 774.1526 775.0008 783.6572 779.8323 771.5778 
658.6073 659.3379 695.895 730.2391 732.9955 729.6618 741.8542 742.5359 667.1249 667.4096 717.4698 711.1749 716.2548 691.4119 676.3011 689.3561 664.8295 665.5119 678.9581 736.3193 724.8539 696.9971 676.8193 692.759 694.2864 685.8008 722.5806 694.3892 677.9379 676.9909 694.6095 687.7795 735.6924 752.8624 734.9398 740.5436 740.9722 750.7303 753.4803 750.4344 699.8267 715.7471 750.314 761.1138 741.9735 753.8141 756.7369 702.3082 703.0582 747.3676 721.9497 724.5921 710.4828 716.0579 737.8113 745.1783 782.288 809.7881 798.0157 802.9456 796.7951 795.696 803.9124 771.4904 782.6178 817.6429 794.8869 791.9269 797.6931 793.7058 739.5062 760.3823 800.5438 784.9224 773.974 808.8935 783.3059 746.1478 712.8001 789.749 782.2109 773.0554 781.4326 789.3248 781.9897 785.7804 783.0704 778.7089 736.0451 720.6425 800.5439 791.2467 788.3987 803.0032 796.7413 739.2402 741.0068 741.704 819.9056 804.7345 788.658 809.356 806.5175 817.4522 790.5953 819.0895 752.7389 742.9886 761.4059 770.7984 779.5817 745.9665 720.1696 719.4018 726.7969 738.1694 769.7284 747.6444 787.7321 789.7409 761.4979 784.6 725.733 718.846 719.9072 720.4518 722.0816 724.6638 727.134 731.9575 732.9763 741.9505 744.4047 744.199 745.5566 746.3256 746.832 749.0153 747.8276 751.1321 746.103 754.6324 779.1002 834.0354 808.3965 820.1288 801.8563 765.7314 817.9897 806.7885 809.4868 810.702 790.0413 760.8049 818.2878 818.6071 820.189 825.493 825.7003 824.8872 825.3033 825.5831 793.9483 825.6957 805.3987 798.1993 846.3822 804.9366 848.2986 791.7425 781.118 776.9151 776.3217 843.7613 839.8222 831.2325 788.3248 819.5824 822.9307 912.7285 827.2701 810.5071 816.8812 777.8376 736.4286 719.7116 763.1273 715.4647 721.5695 719.1417 726.459 731.5216 803.9086 755.3853 774.4573 744.3041 765.6263 743.5856 714.8318 710.7569 
657.7335 658.0705 678.1294 722.2616 734.4871 730.4622 742.5992 723.2129 690.4337 680.1983 740.6765 714.6205 684.4178 728.4404 730.0292 679.5631 665.2963 666.8005 669.4581 736.0956 737.2744 698.7867 746.7393 728.5164 675.325 675.9324 695.5647 678.0146 679.0624 696.7691 710.1257 678.2255 679.392 735.1215 737.5039 727.9643 747.4808 736.5508 712.7515 716.4303 682.7664 781.1528 744.5541 774.7601 753.3987 748.769 754.4097 725.2905 702.6251 775.0395 703.1731 765.5109 709.9625 727.0146 765.8796 742.1476 747.274 743.9644 729.8035 799.4561 798.6849 795.3385 804.7305 751.4236 785.0895 776.985 785.4555 785.812 788.456 789.3787 789.818 740.3976 747.9785 733.4382 758.6016 798.0866 793.67 798.5511 798.5102 784.5479 800.5136 780.5299 782.2513 768.6286 783.2991 785.2146 791.5905 794.9175 780.3376 789.6107 776.8481 800.1616 787.5889 811.4253 798.0693 779.907 796.5985 741.31 796.4816 797.5208 807.106 815.2243 817.8655 791.8539 800.5219 809.5406 730.2433 753.4001 722.3956 763.274 745.5452 730.0869 726.4079 757.9841 726.6424 788.5331 746.5032 778.3011 789.3626 789.6367 721.016 725.8439 718.3927 719.6621 773.9758 760.4792 725.8162 729.142 731.2181 734.4853 736.7466 747.614 748.4398 747.2498 751.438 753.3919 748.7726 750.8113 750.899 752.1296 755.2675 782.8983 836.7939 836.8815 814.0036 821.5563 772.4225 778.098 777.3757 774.7428 799.8203 822.0504 775.4186 777.3209 822.4104 810.1616 803.0235 827.7123 827.5358 827.2305 826.8464 811.8882 812.5192 818.9539 790.6078 777.1376 777.5223 776.7602 782.6826 798.5523 809.6869 775.579 797.9041 841.0677 839.7046 804.6722 772.3068 831.3054 827.3285 813.4236 815.1919 791.6031 801.978 790.9024 728.2333 730.9448 738.7068 715.9203 755.5612 727.5487 769.1116 719.8101 794.9007 780.3733 778.2902 722.7904 707.9283 714.0538 709.1279 698.4724 
658.9317 659.6586 658.7656 693.1487 740.2796 731.4231 724.8237 742.3871 684.4413 699.6995 748.2701 672.672 676.3185 730.1794 730.4102 667.1866 666.1949 665.1432 740.2841 738.0971 768.8519 722.5327 742.8971 708.6626 683.017 676.9556 676.5551 678.9786 679.905 697.1289 695.8372 696.8065 679.7237 687.2118 690.2783 736.0566 743.4921 746.6794 697.2736 681.3803 682.5286 683.3289 753.6323 742.7637 750.3301 749.1841 763.3416 741.8962 713.5213 703.1642 719.0247 717.5217 718.8748 716.896 735.791 753.9865 713.5421 769.3854 775.2548 742.641 742.7951 803.9322 785.7278 784.9055 783.8962 803.2242 787.9624 793.0839 790.1362 790.0713 786.2101 791.5987 792.0975 793.6438 794.0587 795.4825 809.1133 801.8021 791.8577 797.7369 797.3081 787.0484 782.3132 791.742 797.1493 794.8483 809.0758 755.407 789.2112 809.5901 786.4301 784.4912 791.5966 792.7355 800.5027 784.8182 815.3301 816.9835 802.3159 793.1377 816.2742 781.8259 801.416 800.1287 802.7579 801.179 792.9584 783.6323 792.6551 794.3021 757.0353 776.5078 773.2804 761.2214 777.0637 748.8578 767.4265 750.617 768.412 777.314 732.8805 725.7752 717.1829 718.2918 755.0963 730.3055 728.3463 762.5872 734.9177 735.3057 736.6127 746.4393 747.1988 747.2087 749.0418 752.1736 750.6541 751.998 753.9441 761.8851 778.7813 826.6211 825.1102 816.5861 797.7858 806.5148 806.1377 792.088 818.8958 784.6009 827.0874 809.7863 820.0352 778.0588 763.2167 761.3368 833.9272 787.9585 780.8922 799.2523 771.8467 778.5345 762.013 825.7658 775.8293 775.7766 776.7834 786.7806 847.6105 845.0122 815.6844 778.5773 804.6631 802.6136 834.3879 836.0328 836.4267 785.5719 781.42 797.7416 803.8248 774.7092 798.4929 771.8637 724.37 710.3863 709.2121 712.3516 713.233 717.9313 728.7512 734.7463 788.8102 768.8954 779.0256 734.265 698.1535 717.7485 702.2163 693.3601 
660.8741 661.5645 662.1611 666.7443 719.4024 730.5416 743.7747 740.8041 740.8538 711.4257 680.6721 665.824 720.67 717.16 731.5609 663.3591 665.64 685.8159 684.7945 698.8145 754.3958 743.4441 745.1077 739.041 689.7958 676.2902 695.7932 678.4312 680.0814 680.0757 693.0468 687.1695 680.2558 680.9495 669.2882 715.9828 767.9485 697.4758 680.5013 700.5495 720.6129 702.2387 759.4692 763.771 755.2734 763.4833 750.9318 715.3492 731.8052 726.9529 713.0707 704.5913 708.706 731.9127 720.3741 750.0275 748.025 748.8376 784.415 725.5806 744.0322 788.6369 809.845 794.8537 781.0159 792.9197 776.4252 772.0899 791.1392 792.6854 738.8855 820.8195 818.6255 756.5471 795.4151 798.728 806.8123 794.572 824.8982 798.4183 797.7986 781.5114 792.8442 788.3781 789.2136 792.3138 807.4943 794.8562 787.2115 783.0587 789.8594 793.0764 793.9193 790.2162 798.6141 791.8089 794.5345 756.7013 757.425 803.4996 795.2368 791.2044 742.1394 767.5133 779.0327 800.7846 793.4507 754.8564 790.7204 784.1017 774.293 798.5034 756.4467 791.7791 749.1918 732.7573 729.7416 766.9878 775.8334 756.2496 776.916 783.1563 734.403 748.3 720.0823 725.1879 727.4825 738.2889 740.9003 766.5957 746.5911 752.651 763.8093 748.8368 749.142 750.7876 754.3361 763.5974 821.6829 819.7384 822.7525 752.1529 825.8995 790.0386 790.6434 789.1765 809.4368 823.4502 823.1702 801.2357 822.6652 826.1185 821.6791 760.8816 760.7543 762.1805 762.2292 761.9132 762.391 761.8505 762.36 761.9166 761.6359 763.1781 762.1531 776.3085 776.9426 848.7477 838.4302 823.4272 799.4478 773.9712 833.4611 828.9199 840.4343 825.4716 842.0784 839.4139 808.9249 802.6473 801.5329 797.8475 758.558 734.0193 721.4338 721.0953 706.8994 707.6174 709.7861 728.3899 711.9918 711.6446 712.7274 703.7805 714.8484 690.7093 691.3019 684.0303 706.4639 682.0336 
678.7899 664.2126 676.4266 721.9558 711.4651 732.7187 741.5935 742.1249 740.968 729.6364 685.052 668.8125 729.7607 731.5894 679.0184 662.3472 672.304 694.8207 682.6664 720.7517 732.6912 772.0263 735.9072 740.1351 747.46 684.8508 679.7021 687.5864 680.0482 679.9371 679.9473 679.9675 680.5278 681.5997 672.5341 688.4538 736.2655 752.3627 739.6349 681.7045 681.7565 702.9996 703.5551 727.9785 775.3315 717.3749 736.2355 748.5345 699.9831 716.0875 710.9723 703.3839 729.3735 760.7356 764.5836 764.1788 711.7798 765.3782 739.5128 726.1146 743.9662 804.5802 806.8445 742.913 800.9847 776.0676 785.3461 791.3733 791.3367 795.6768 740.8674 740.0929 799.5487 804.2936 819.4872 821.3238 763.2451 823.6791 807.4862 803.0886 791.5999 758.3265 731.8746 781.4107 752.3383 782.0582 748.9234 750.5925 745.8929 790.7385 785.8297 809.7999 788.6083 790.0616 781.3004 754.7589 807.2892 797.863 721.5684 741.4532 803.313 740.8143 723.4799 737.4324 735.2164 792.4562 813.9644 781.6778 792.2534 746.9283 784.0629 766.2465 774.1265 785.0347 782.4443 781.8602 786.3082 765.0768 769.8532 731.3874 733.2061 784.2098 772.9061 735.7475 736.8444 744.1848 732.5977 736.4769 757.2863 742.5024 741.5058 745.3423 745.7716 749.2493 750.187 752.0511 772.0112 822.6028 819.6801 820.5282 821.9109 776.8547 767.7907 804.5851 806.3486 798.9975 797.4834 774.1571 797.3639 823.7047 823.1198 774.3218 772.3616 767.0434 761.1772 761.6629 762.1434 761.3206 762.1321 761.139 761.4258 760.488 764.0432 762.4376 762.0841 785.7347 810.8057 849.5195 817.1126 833.4121 833.0331 772.3846 839.3204 790.4279 791.1548 807.7551 833.9156 837.9412 797.2523 808.0027 797.8422 793.7651 750.6866 734.819 724.5444 712.1368 720.3582 698.9481 712.9481 702.4716 705.1788 704.2933 695.4753 686.5305 680.7972 700.3455 689.5317 679.2665 682.4667 683.4191 
668.3417 680.7897 733.1702 719.1759 694.7188 722.664 744.6562 743.7515 705.5936 689.8863 745.563 663.6532 697.2728 708.3372 686.2808 717.359 674.3057 660.6871 731.1108 735.4946 750.2883 715.916 772.0688 745.6631 748.3431 688.1785 678.1871 680.4914 679.7231 746.3478 691.2864 679.6783 680.5927 683.5193 686.344 737.7369 720.8037 738.6465 692.9202 682.0148 765.1061 765.0984 683.2705 706.4292 775.2559 728.0448 700.6052 718.132 699.4987 700.4261 720.5806 722.132 744.3121 759.7271 788.9749 779.9003 709.3667 786.4987 739.8739 761.6573 743.1858 798.9834 806.6968 767.1994 797.1032 789.6275 790.5168 754.3295 793.9225 774.0295 741.5313 733.8079 820.7313 819.1492 799.7247 796.7411 788.1782 821.8663 797.4154 795.4829 725.6659 795.0774 771.2082 747.6367 784.8085 790.2598 783.5798 785.2683 795.7266 756.1656 736.8003 757.1275 754.8201 727.2678 793.6451 727.8608 816.0837 757.3373 767.4852 734.775 783.9561 749.1192 740.8136 739.412 801.9502 787.9745 796.1702 738.5742 719.5319 718.9155 717.3295 735.5361 781.1717 741.0364 740.4584 783.616 765.479 785.0719 779.5844 788.5485 734.8995 716.235 750.5587 749.5173 729.2018 721.9515 725.2104 749.5075 740.1899 741.1751 741.968 742.3194 746.4835 753.2512 752.9096 783.7708 773.545 769.4213 823.5093 811.0617 820.7313 819.7579 819.4873 819.9925 806.7205 783.0209 824.911 776.3107 757.2181 784.8201 774.4323 756.8122 759.3694 760.6336 761.3002 761.6435 762.5018 761.2379 761.6171 760.9531 760.6418 762.1523 761.966 762.9251 762.7133 812.636 846.8837 843.9714 842.921 789.1486 772.3452 795.2002 816.7858 837.9161 768.6154 799.2273 783.1489 783.6547 823.1105 821.4658 801.7882 783.9665 743.4334 733.5312 745.99 724.2007 705.5074 684.0787 710.4029 709.355 705.2042 697.7448 685.5291 674.9156 678.2974 679.8221 683.4778 701.2593 681.7814 709.8694 
720.9893 706.4221 711.4069 702.1459 699.6718 732.2266 736.7985 742.6352 718.5977 743.0675 675.5123 669.5109 748.0532 721.276 746.3987 729.6381 704.4037 658.8061 679.254 665.9479 669.6627 722.1235 735.872 736.1376 728.1343 694.5601 713.6149 696.9463 714.59 697.2725 681.0757 699.2971 692.0456 686.1637 696.999 698.7974 738.0047 742.2261 696.2169 682.0779 781.7936 747.2322 779.8301 769.1233 762.1829 768.3569 736.379 706.3546 718.1689 718.7352 720.5782 706.2123 712.5588 738.8528 764.844 759.4305 743.8707 733.1903 745.6441 789.9628 796.5345 796.6379 793.6169 792.2822 791.1486 798.8262 798.2094 795.5052 786.0377 795.0615 794.1387 775.0844 778.2047 758.5088 793.9034 803.5025 820.8201 795.5303 823.9191 800.8666 747.7342 732.1845 733.197 793.4958 783.5884 787.1309 784.4399 783.6517 771.9107 756.6014 789.9283 795.2906 796.5115 738.2352 718.069 747.798 789.1371 799.3469 739.334 739.7373 808.8331 721.1129 738.4434 806.7599 812.2163 792.47 730.0963 719.4526 718.9135 736.3831 717.7245 716.0838 764.0497 775.1172 745.9407 752.6589 753.4256 786.6339 765.5492 786.5611 737.9508 785.5846 733.7972 785.3345 718.6992 721.6917 725.8279 736.661 746.2321 741.004 740.9037 743.0012 787.4282 778.6266 779.6092 811.5341 773.6929 766.5208 822.6709 822.2233 800.1266 822.8077 815.6116 814.2052 770.5023 757.8884 766.4758 786.3091 757.8325 756.3094 757.1161 758.1172 759.5768 760.8229 761.3 761.2314 760.3389 760.3464 761.0556 761.1373 763.0917 761.1563 760.9447 762.3787 762.8395 848.4215 845.1382 842.3768 839.8029 839.766 786.4376 886.5916 818.8899 824.8215 802.7143 766.3447 775.0256 811.3491 800.3752 779.307 752.3325 771.0646 801.3745 770.42 779.4702 741.8676 704.08 691.7718 683.6633 716.5355 700.059 691.3113 675.2535 678.4144 680.7988 681.8173 689.9743 680.5516 669.2718 692.066 
760.8315 706.4717 689.5529 743.0093 733.3407 689.1028 721.0309 729.3956 727.8812 728.6948 658.0969 670.5447 746.3749 744.5591 708.53 670.989 659.9444 661.3806 662.3182 664.8332 666.701 662.7713 729.6427 735.3131 738.7433 765.7564 749.8856 727.0257 749.9629 746.6442 680.4132 681.7506 693.2264 701.0684 711.885 724.1711 746.6745 698.8736 679.5548 682.1608 683.6133 683.9297 781.508 769.952 745.4871 740.1863 715.1821 763.8663 770.871 774.5786 706.0397 709.509 718.2559 734.73 773.0408 747.0865 757.7925 720.4827 777.7372 796.4495 802.0101 798.2161 793.5602 792.9491 792.9118 793.217 796.1901 724.4053 747.5507 800.3022 779.7546 749.9218 786.5428 798.3603 748.6668 793.201 754.2328 797.9297 814.5388 823.5765 796.1203 804.5292 791.392 806.3624 772.1821 787.964 775.4661 784.393 794.0951 796.5816 810.0869 785.5777 784.2177 725.4691 742.4108 772.2788 774.4062 790.9167 813.9245 783.1541 759.1344 743.5833 814.7516 811.6965 789.4263 736.4932 718.4551 719.0131 724.4962 716.6915 723.6638 733.1813 784.2363 744.3104 712.5627 723.3819 754.4997 782.1204 777.2898 779.2544 787.1151 776.7555 780.3529 771.0373 724.0435 722.375 725.8456 735.3753 738.7507 748.138 738.8187 742.9286 754.9116 824.5259 826.8315 802.3063 828.4128 787.4437 798.7189 822.0283 767.9888 789.1566 823.4816 807.9001 789.9009 761.1838 761.7597 755.6349 755.6392 754.8824 759.3727 763.644 776.697 777.6376 759.639 760.1439 759.8779 760.2568 760.886 761.4291 759.9471 774.3538 798.9773 812.3448 788.1818 841.8039 819.6146 841.0128 838.5898 828.9399 790.0687 791.3787 814.4782 861.1195 870.6143 803.9747 800.1949 798.0129 755.5436 735.5178 732.3749 728.0775 818.6281 822.8339 742.9371 743.009 697.9697 689.4639 687.7104 728.5383 696.2075 686.6398 698.0901 676.7235 683.8499 688.0023 686.0082 716.9774 675.7057 689.884 
702.3019 700.3237 757.8017 707.7881 704.5781 713.9451 711.7733 730.4288 725.0745 701.3455 687.2122 686.9336 742.8614 742.7725 744.7937 671.3912 660.971 662.5228 663.9834 673.2582 672.1696 680.4501 731.3247 728.2762 714.9691 774.1382 760.7952 750.2818 749.4269 749.9407 756.5276 697.1857 711.3268 714.619 737.1826 682.4807 683.5729 676.5572 676.4393 680.6568 701.8138 721.1794 755.9381 736.5841 733.7846 737.8983 717.0429 699.7264 769.2347 722.2761 708.2001 724.9869 777.7201 771.7576 732.2808 765.6758 802.1454 743.894 772.5593 781.3702 796.8007 800.439 784.9581 793.0478 797.7922 800.9099 796.4395 731.3606 734.2641 794.4332 776.6577 784.1803 762.0689 755.4921 735.8444 748.7995 742.5138 799.4484 810.3706 808.8089 797.4525 793.8704 799.9187 789.4933 794.0203 793.826 796.4851 796.9847 787.7222 789.6206 785.1741 806.3895 789.6006 787.4457 736.9125 788.0723 795.3223 737.6635 754.37 719.992 737.7802 812.5458 772.1403 812.2657 745.8324 725.3932 718.2025 717.5916 716.6969 716.5386 801.0256 752.1707 746.0969 755.291 755.4692 742.1752 785.6248 774.123 718.4765 788.3703 749.8702 764.5995 775.0645 787.576 720.5977 724.5681 784.367 735.7995 737.1665 735.6678 737.9026 748.2491 813.2044 812.9205 813.4841 818.1603 824.6528 764.1461 819.4497 820.4081 820.1183 808.656 792.5729 805.6974 816.1556 816.6605 813.1195 770.7485 755.5712 754.5427 772.8363 824.6296 831.1635 813.5189 774.2109 759.5156 759.5099 761.0677 760.4946 760.2083 774.2346 784.4302 801.6277 841.192 783.9341 834.2043 841.6159 839.4972 805.0969 780.8843 791.4718 835.6923 782.2489 773.9869 756.5069 800.6057 793.0549 790.1193 735.8867 726.5714 724.4363 725.8853 753.5406 812.282 794.0647 724.8431 705.9012 699.4853 695.623 694.1155 709.5723 675.838 676.6083 678.1473 673.5762 685.5355 684.5393 729.0234 686.9163 687.8157 
729.5802 714.2756 690.4552 710.1658 696.7393 732.9977 728.7198 728.0093 731.5532 732.3246 727.27 743.8105 742.6851 742.3715 743.9327 683.8563 666.9849 662.2422 663.5844 743.0536 681.7791 661.1541 663.2373 681.2433 722.4304 776.5174 756.8507 750.0747 748.7385 684.4924 726.7041 759.7957 761.9485 765.2036 693.9973 684.199 711.9371 -9999 675.3721 752.9005 778.5925 763.0316 747.965 735.9177 735.9844 731.4119 731.0475 768.399 775.4857 705.3916 706.4766 764.0834 704.9163 715.5203 720.0032 777.0338 773.8918 753.3278 720.593 723.019 742.1735 789.319 792.2694 796.0381 803.9391 794.6172 795.7351 794.3878 809.4904 790.8279 788.2519 789.6384 781.8572 737.6653 739.4141 795.813 785.4037 816.3488 726.2429 804.5451 818.4965 712.9177 734.6242 787.4899 782.1389 789.8855 792.6547 796.8203 786.7191 785.4424 788.9021 806.5508 733.5021 745.433 746.6011 734.1328 789.2874 792.0912 785.4706 795.0002 809.6595 743.8347 750.408 751.1349 716.2101 802.8719 715.4841 716.451 716.7627 715.6351 757.4324 800.6325 750.4899 772.2241 745.7227 782.9291 761.5413 771.4687 786.501 731.2098 786.1819 782.1142 775.5357 789.0977 722.6816 724.907 725.1324 729.6949 733.9603 734.7588 739.0854 746.3104 782.7001 789.6682 823.9207 823.0488 767.2858 820.662 775.4636 821.0569 810.533 815.9436 814.6002 814.9321 814.6586 798.2296 816.0083 767.1348 753.5484 826.8383 811.452 822.5068 800.7002 828.3362 797.2672 767.737 922.1712 864.051 761.4202 762.8828 769.1096 786.1592 792.3361 847.6301 844.4249 814.9576 842.3508 809.6669 817.8938 837.5723 834.4369 813.6531 771.0703 763.3151 755.2364 797.1593 804.2137 752.4622 732.4398 719.2205 730.5549 722.5101 746.2032 779.9627 796.5363 744.0433 752.9232 698.6385 677.965 682.6876 677.0682 673.6934 673.7459 671.3289 681.0851 682.8323 711.2571 668.3917 678.8846 684.1343 
687.2097 675.5751 675.0674 671.6767 750.713 741.8457 722.8069 724.6471 726.2997 722.5756 721.2562 701.8472 686.6171 724.7225 745.6727 744.6021 731.6367 688.6705 661.6588 661.2675 685.5978 675.4253 666.1342 674.1544 739.4942 778.4386 751.8727 749.8789 757.8254 675.7335 706.7044 730.9598 681.4014 683.9287 687.7953 686.7724 710.7947 -9999 -9999 744.9808 762.7217 752.2712 749.97 750.2225 742.4495 696.8498 700.4691 703.155 715.4998 713.0363 710.3439 709.2365 705.2387 708.965 733.5394 766.4211 775.0064 772.3936 727.2902 723.5923 732.6203 790.2475 792.5358 794.4861 794.338 788.0525 790.1917 793.9793 780.1129 801.4396 806.8897 793.642 803.8833 795.5638 796.4163 780.651 803.9553 791.3735 791.6531 794.3338 741.2365 714.9991 717.8546 786.4078 784.4252 792.5499 788.0153 774.6702 785.9917 783.9493 770.678 775.1323 727.8929 746.203 789.9972 797.0089 795.3662 785.8434 782.6727 793.4781 788.6868 743.0514 809.9261 796.1323 734.1646 772.7081 799.7995 714.6189 715.6682 733.0219 769.836 802.7946 786.6116 775.2491 782.3411 740.4163 787.6091 738.9438 754.0504 791.3121 772.1264 771.7974 735.1074 738.6767 737.145 722.8989 722.599 730.955 732.6788 735.669 742.5212 749.062 792.4177 770.9176 824.3281 782.8241 802.0651 818.4688 821.4932 803.8467 808.0487 816.4133 807.6569 810.0427 805.1711 815.0078 819.9688 822.9476 806.1631 771.1733 755.8002 763.7009 826.6737 827.2739 798.5034 790.7322 786.3617 779.0715 854.7536 770.555 830.1277 849.5914 784.7946 796.0722 824.312 797.6631 779.9506 770.0021 789.1132 788.0026 808.527 780.2114 779.4477 855.6143 792.0413 792.6125 767.5007 776.9501 745.0172 724.5891 717.4567 716.9714 746.5526 786.2147 810.4523 733.0034 711.7502 683.4193 674.5961 665.913 663.8625 668.3348 674.1071 677.7706 680.2626 696.2971 727.9972 679.9922 677.0017 689.5528 
669.6744 670.3622 669.223 684.7847 725.6243 731.0745 729.1048 726.4583 724.7914 704.3981 708.5248 745.4493 724.7466 743.1213 742.7947 744.3813 731.21 695.1694 666.0334 696.8893 726.3956 664.6046 670.0157 668.7221 699.4275 751.9232 751.9385 711.4954 683.2011 679.2859 680.8962 692.9952 692.6299 703.3533 689.3428 691.6682 745.777 -9999 -9999 722.7078 762.9764 760.9304 795.7769 767.0067 771.0308 698.1196 736.6612 779.8092 704.7546 722.465 776.7576 731.9156 706.8263 720.3886 747.7253 782.0272 793.1791 767.5222 790.7233 741.1016 723.6979 741.1959 792.2665 781.4878 789.7538 771.4393 786.0984 796.6123 797.3233 806.0361 824.4705 790.1083 803.7649 794.1864 808.8295 796.4108 790.3961 805.2815 803.479 764.0502 741.5174 724.4969 730.0298 791.8997 791.3764 789.1998 766.6256 749.5956 784.6945 770.5099 725.8557 717.6537 720.5494 731.4304 781.4671 790.532 791.3981 785.9633 797.4032 793.7205 796.8016 793.2859 809.8482 751.6179 716.6657 714.2216 733.6456 715.1885 715.3409 770.4272 784.6511 788.5505 782.1786 790.8916 775.5288 774.6693 762.9962 782.9509 787.208 776.3312 733.2874 776.9914 731.8945 737.6161 737.0862 736.6385 719.765 722.8104 729.7255 733.9259 743.4919 766.897 813.9331 813.3282 782.5673 808.8374 814.7161 819.136 822.7034 807.4818 820.3932 819.2539 817.7708 810.6564 818.0823 817.4849 818.3004 820.415 811.8885 824.2357 765.0217 757.41 840.5991 781.9455 788.4902 840.4732 809.9899 790.2277 761.1548 770.9684 830.2798 790.5902 781.3529 774.0859 795.8702 787.9279 769.2317 821.8986 810.3534 825.701 783.0728 844.8679 760.3415 837.2701 792.333 772.0851 721.1432 727.3777 752.433 794.9993 719.5869 716.5851 724.0896 726.5765 768.4466 767.1979 713.5256 689.1191 668.2905 667.7867 673.0839 676.3642 677.7614 678.0523 683.7266 709.3045 672.0156 682.0304 681.8591 695.6141 
668.9606 669.9971 668.9734 740.969 726.7059 713.1047 732.1194 695.3 723.9922 723.7997 698.3634 710.7391 734.5372 718.0045 743.9871 702.4 686.0555 658.9091 680.5069 674.1785 665.356 669.2755 670.8715 669.2177 702.7989 736.1749 716.2928 721.0715 678.0491 681.2626 683.4674 683.5434 707.2856 708.3379 702.6627 708.111 738.6164 738.0223 709.2587 697.365 706.9713 762.3203 775.4191 730.4695 704.1731 700.6393 729.964 776.6119 779.8478 704.784 723.1539 777.1239 720.8637 729.8562 715.8705 761.668 800.4517 830.465 808.7178 733.549 720.2487 739.3012 796.6902 795.5103 795.4981 794.5057 800.7627 826.7012 739.4799 791.1526 807.7443 787.4017 796.6912 796.2065 806.6656 784.4666 796.7339 787.676 789.188 802.822 735.0513 718.1424 770.4584 801.7208 794.264 787.7851 771.7 761.2114 788.7582 807.7828 792.8589 735.8859 727.6944 734.3979 794.8773 796.2353 787.3503 810.4939 795.2852 801.8414 791.1254 744.9285 727.8187 717.1967 717.5602 716.1066 713.9858 714.2641 713.665 809.0419 781.8614 802.4879 777.4155 748.6041 782.7728 780.0635 750.1678 786.2017 778.9969 775.5762 808.6436 783.8547 789.5275 727.5483 722.3019 733.8056 718.7476 721.3392 730.3843 735.327 741.988 767.7852 816.0468 812.3609 781.2934 813.2855 815.5629 819.3319 822.2602 822.218 822.0227 821.3973 820.7927 800.0025 817.6235 821.9364 821.187 821.0134 821.6708 822.8787 780.0831 777.6982 763.8598 758.6729 784.7034 788.075 782.827 796.3838 813.7881 830.7579 776.7384 846.7153 835.0574 846.8577 770.4468 776.3705 784.4729 824.7643 842.4781 797.7879 828.8475 789.9373 758.7446 819.2153 793.691 739.1153 708.902 719.2318 753.8954 792.762 778.0447 729.5031 719.1012 717.4909 746.2047 754.0286 705.3384 715.2432 682.3646 664.9172 661.8666 663.4672 682.139 687.9487 685.1561 688.8973 686.0294 684.7476 692.7059 699.0797 
669.1475 668.9783 686.8534 668.8513 746.0369 733.6724 730.3257 730.6209 738.4306 716.2354 719.6854 725.5496 714.6747 747.6839 746.6315 743.1269 730.7354 658.0188 680.4988 663.7328 667.278 668.1399 666.909 688.8314 737.8887 751.8041 766.3806 720.4073 713.1856 688.4725 682.1938 684.5332 686.4106 688.5163 701.569 750.725 750.0173 743.8137 712.0283 714.0583 792.1519 768.4194 759.6326 696.5942 699.1223 718.9368 776.5059 775.2025 778.2535 706.2937 725.3603 767.717 709.4912 712.2114 715.1475 749.922 778.6482 863.6143 808.4714 764.7839 788.038 737.4551 796.0555 796.8857 794.4728 792.1942 800.4358 721.1693 751.1938 810.503 797.6371 797.6478 796.3167 796.5211 760.7762 797.3405 799.4158 792.8853 775.0743 740.5469 726.4035 748.5143 796.4606 801.7173 788.6177 785.7657 809.6169 786.6691 794.005 756.6301 719.0341 719.3696 760.4007 793.5557 799.626 799.8015 796.2029 796.949 752.8154 727.1957 736.2453 715.9763 716.3066 714.8205 714.4417 715.1532 714.0314 711.9405 729.1356 794.3981 801.6473 798.1777 767.3984 779.2349 780.2842 780.4044 782.8574 740.9014 790.9893 790.4413 785.3522 775.2936 786.6853 775.7133 723.7388 715.5518 718.418 718.4067 727.9651 731.5396 740.4432 769.5071 788.0948 814.9702 805.1619 813.7153 816.0185 808.9498 819.5341 821.7167 822.2214 822.3389 822.0975 823.131 824.4821 811.2496 806.6497 823.8562 823.1697 806.3973 806.3065 817.1804 774.9645 758.1007 758.8597 775.0749 793.2452 829.2685 813.3318 827.3066 785.0449 805.4669 826.961 799.2717 769.9164 834.6546 837.0562 832.6075 781.1293 775.9207 769.4831 758.5475 807.4173 802.5349 804.151 770.9593 728.5584 704.5555 717.7449 715.9762 738.3623 736.0627 709.2391 703.8207 727.0574 772.4189 725.6731 726.0695 686.6884 676.1996 665.2238 669.8381 681.3871 693.1655 690.0598 686.0634 690.0839 684.1621 697.3081 704.9935 
669.5637 680.3978 732.4146 668.7525 684.1612 736.3209 710.2419 741.4426 741.9941 685.1407 735.6743 742.6098 744.3166 708.7331 705.5801 726.9876 727.8704 730.6804 733.6382 663.2303 664.3753 677.1286 728.8508 667.2859 671.3203 713.7432 728.5094 716.6682 720.973 699.1859 681.0994 684.4232 687.3491 690.5346 734.3876 706.0235 688.7095 773.6721 699.0641 755.8849 761.1442 723.1107 706.6037 705.4087 734.2065 775.2191 776.5103 776.124 779.8072 707.4077 726.8755 736.7986 710.6409 713.2026 716.2719 731.4984 721.1461 753.5476 784.1501 765.8018 769.5887 760.6958 740.9249 747.2109 781.8597 789.5209 734.9385 738.826 799.5535 795.3873 804.0439 792.1133 796.86 794.6334 796.1019 795.8881 795.6906 799.8043 785.4433 755.4809 737.8434 751.0379 803.1338 815.7749 796.3209 791.4484 791.0283 751.3419 726.2329 718.8007 720.0115 737.3777 781.9114 779.0793 801.2401 786.9808 792.4114 793.595 819.4182 715.1082 735.0952 713.6833 733.3198 736.11 741.6981 713.7939 712.9614 730.0302 806.6262 779.6771 791.8223 765.7031 773.3787 802.2111 786.843 781.0526 723.2618 747.7874 756.8907 783.0674 758.1655 783.2209 775.1563 755.115 733.7941 713.0385 715.0355 715.4404 725.8284 730.4879 739.6504 821.8981 825.0991 807.3108 812.1766 816.5277 817.3198 808.0716 818.1148 820.1193 821.5262 822.1813 822.7016 823.0778 824.5608 826.3343 826.5096 820.2745 824.7116 808.5806 815.8569 825.6261 822.0386 808.9633 788.917 786.2126 776.8721 829.5532 825.7206 824.8492 824.7232 815.5509 839.0936 769.6752 768.2219 803.9106 816.6274 799.7345 809.19 772.5688 756.8334 764.6596 790.1362 790.2776 786.55 863.6701 743.6558 704.4289 713.4009 724.7211 720.5846 716.6968 697.44 692.4597 701.5605 702.8816 711.369 699.2012 681.1368 671.4987 671.7767 678.1525 699.4859 694.5892 694.9051 703.9206 681.6552 698.2935 700.0563 718.8915 
670.9435 671.8069 675.5117 679.7239 740.992 701.6078 680.1497 747.1585 742.9059 740.5205 739.1419 732.0539 675.3854 669.1193 668.863 717.2274 733.2702 729.2646 732.0372 661.0202 716.0144 688.5669 664.6363 667.6571 670.3386 729.4057 738.6967 712.7527 723.9811 685.6255 680.3994 685.1429 688.8955 690.7999 752.087 706.3686 700.1138 680.0986 745.0515 773.9636 770.5991 769.513 762.5374 709.6446 702.0272 780.8101 705.4534 781.3104 725.1871 715.4823 731.8477 784.1127 710.902 714.9277 716.449 736.434 775.6829 753.7319 769.9152 782.9576 744.9409 770.8393 778.4978 792.5873 753.5 766.4381 780.4909 749.5192 756.8704 790.5041 797.6667 827.1428 806.9421 801.3267 800.4123 791.8092 795.8301 734.2448 791.3137 801.1221 757.9689 777.02 772.7296 784.3487 788.2861 718.3575 719.7438 720.4471 718.3113 737.2476 736.8113 737.857 795.4865 776.3604 775.7422 799.7504 780.9288 732.7928 713.2172 739.7507 798.3157 730.6891 794.8605 780.4974 795.501 712.2424 712.4797 718.5879 795.7735 773.5096 798.2283 762.5718 783.0641 735.2845 787.7875 727.4982 738.9404 779.7999 796.5778 770.0507 773.838 761.5071 792.0402 788.9856 776.3917 729.2037 712.5478 713.2025 724.65 731.7446 765.0435 766.7772 799.3777 807.2039 815.5765 816.3804 817.963 817.5892 819.343 820.0175 821.9406 799.2577 799.9227 801.9241 823.9269 826.5901 828.2803 829.4174 816.1392 817.2467 826.941 821.62 810.5179 811.062 826.6374 828.4906 811.022 802.9029 844.7318 842.5639 842.16 842.0541 787.549 781.1944 782.0007 765.7949 800.1339 796.2539 807.884 809.228 774.2917 770.4213 792.3218 799.9979 775.3631 815.3249 735.9036 705.2424 700.6962 701.3892 699.1492 697.8386 680.6671 685.1024 693.553 686.9753 711.0178 691.6238 678.5303 672.2744 678.7397 685.0261 695.5843 702.516 708.8299 691.4293 692.3814 695.5102 703.5927 710.5416 
688.1876 672.324 716.4768 731.3727 703.1033 675.071 680.6255 723.4165 745.8112 702.5388 714.3264 739.6122 710.631 716.961 686.2241 684.7917 752.6572 730.541 731.5712 675.7454 662.3519 664.3324 667.7902 667.1895 680.4106 768.1628 759.3659 751.1771 710.1633 704.4681 682.0824 687.028 689.8897 692.5089 752.9697 761.9637 774.8384 725.9575 759.7144 797.1393 768.7836 758.5236 760.3919 772.8323 792.4342 775.1469 778.3054 779.8906 707.6777 709.3987 720.2175 764.4454 730.5852 777.525 785.1591 743.1349 792.1516 773.3995 794.1787 753.4898 807.8003 784.5338 769.1439 768.561 770.6846 773.0864 751.7906 740.2125 761.9481 800.6784 815.444 797.1564 799.8044 795.7488 797.6915 723.7595 725.1626 726.2924 738.2203 766.2344 803.924 771.5388 812.7273 763.9901 787.1172 727.8527 729.2702 795.8638 793.5613 786.875 781.5342 790.7299 814.6198 814.1863 815.3106 -9999 -9999 712.0312 790.7896 812.3754 810.0961 810.1525 721.8879 729.4176 729.6143 718.77 710.795 720.7359 726.4247 763.8896 799.8762 759.9345 759.0172 736.0057 783.8527 762.7221 800.4384 779.5568 797.1838 781.5646 769.0613 770.0591 762.5449 774.1575 772.7936 782.6852 793.0206 710.9926 725.5815 781.071 801.5152 766.2042 762.8264 775.1808 816.3663 807.4897 797.3667 819.1995 819.6476 819.7893 824.6757 797.9599 818.0748 811.6832 799.1349 822.2089 789.6422 790.8685 803.5471 826.6525 817.9611 827.7034 827.8908 804.6046 818.4915 827.1113 827.6126 845.1475 843.5367 818.2128 822.0455 842.0011 794.4112 766.588 780.8281 800.3518 812.3516 800.1685 785.7941 775.3121 795.6913 792.2343 791.493 782.9568 804.7369 753.2765 721.2822 704.7564 694.3467 689.0591 686.4925 671.5343 669.9866 664.2053 697.4747 684.7545 707.6594 668.9118 668.0442 679.1331 685.5714 693.277 694.0609 696.9059 701.4033 698.1225 697.3004 700.5331 707.0359 712.7155 
762.9398 699.1382 736.2184 746.4067 698.8888 736.9391 715.8012 730.4789 744.5325 727.0792 680.0729 738.4688 717.0583 691.973 690.793 725.9467 750.647 731.7051 712.3459 677.8161 662.6606 666.2467 667.7793 677.0419 694.1302 709.1939 742.4575 749.8074 743.5336 677.1921 685.2211 687.8141 723.5118 723.9705 797.4437 682.4451 698.7796 755.3756 751.3189 769.8088 763.1884 774.1816 764.3535 772.863 780.4366 782.9478 768.1243 769.3097 780.9084 776.0436 742.684 709.6703 718.6215 732.0931 797.6037 786.4389 781.8885 768.7574 744.4682 782.2532 736.1508 751.0181 710.6295 711.3335 748.423 811.6219 742.9517 741.9985 758.1007 799.4584 792.0912 809.502 794.6766 801.2905 808.4087 757.9976 760.9918 733.3352 734.5367 746.2024 738.329 775.0168 780.2139 756.2176 781.8839 774.2346 733.473 767.7054 798.4608 814.0696 814.5906 804.7394 751.3521 735.1936 713.6033 818.9528 -9999 745.2505 711.2923 743.5676 725.075 810.496 721.025 709.8957 786.1194 707.5135 707.6353 714.7804 746.2238 730.5427 725.2449 775.1672 724.3922 790.5497 757.1525 771.5898 747.9719 755.1062 771.9874 796.9119 777.1702 779.8442 729.3943 743.9221 782.3805 722.9793 708.4242 713.2366 728.7664 755.2131 817.3661 768.9113 742.028 760.3099 813.3214 796.6164 806.4017 810.3058 799.5573 818.9302 816.9681 815.545 809.1839 809.1258 816.2305 819.7073 791.1414 830.0289 832.187 811.702 823.3635 825.3322 827.9086 829.41 810.6071 828.1022 826.3413 843.1363 841.834 844.1506 817.3588 816.1693 815.258 764.8212 813.0039 825.9214 805.8139 807.2142 797.8182 796.0059 759.5504 801.8162 785.3701 809.4684 776.6799 805.0037 740.326 710.5164 693.8981 678.373 666.9053 665.8088 665.9005 675.6015 676.5455 684.7961 730.6088 664.0007 683.1754 679.557 695.9659 693.1072 710.7273 690.6776 702.1135 701.4466 705.3916 707.7618 728.1163 782.6113 
673.1423 673.6411 715.4163 741.3924 721.6822 715.1423 744.9551 713.4185 689.3016 721.8536 746.7899 723.5212 739.4149 750.8376 707.4347 684.5577 681.2467 699.0253 716.8043 667.7574 661.9797 666.3541 667.8066 668.3484 664.0519 724.6279 702.6206 731.4639 711.0884 680.2803 692.9253 745.9147 740.5405 757.1994 772.4119 677.8726 706.9688 749.7448 750.2663 746.9247 702.2015 704.1861 785.7653 755.3068 785.6832 760.2196 782.2769 775.4337 771.2116 751.9481 779.2782 725.4739 725.4967 783.1328 781.8808 730.5783 732.2664 789.7849 741.8569 727.9286 764.2679 761.0729 708.6611 711.8916 720.5124 755.9377 795.613 722.6768 733.111 739.02 800.8171 799.493 798.3767 811.435 807.6796 799.1873 785.6404 810.6904 810.9123 812.3534 778.072 773.5197 769.5159 765.5784 769.8041 788.2782 788.6005 813.4768 811.6627 792.511 787.835 742.7532 796.3537 782.3635 711.663 722.1277 761.5491 797.5759 788.3015 739.7488 727.7455 803.2711 793.5556 774.0262 725.7995 -9999 704.0081 759.5205 773.2476 759.6093 771.8442 776.01 716.2305 739.2549 771.7722 772.7603 772.5755 785.6716 795.0245 737.9731 736.8976 737.8904 724.7099 724.5461 722.7299 710.7637 710.6307 721.5591 724.1904 750.5732 815.1281 782.5186 741.3 766.8272 795.1749 803.8445 809.6585 801.645 802.9587 806.4028 815.2832 809.5147 802.869 799.1046 816.789 793.3754 818.4014 789.1951 755.057 789.3307 832.7067 831.3066 830.3909 829.4645 809.7601 826.8179 824.7544 841.315 842.2563 766.8637 841.6797 841.6993 769.8641 794.9944 832.1158 818.6161 757.4583 807.0719 757.5103 792.6084 789.0936 796.2285 797.8654 773.815 780.7709 715.6599 741.3912 732.6418 687.992 670.3171 655.6282 658.3981 667.7058 677.662 681.138 668.1262 687.4656 689.46 700.6691 687.0026 698.6132 702.4745 716.624 702.7751 702.9188 727.4378 715.7656 714.0148 713.692 745.7747 
760.3953 688.332 683.9669 701.9326 675.9018 689.6215 736.8289 710.3887 761.2493 708.1775 743.7934 752.9363 737.652 703.515 701.9771 693.7214 710.8165 698.5447 698.1006 701.7278 658.9908 664.9518 666.632 685.4299 689.9218 687.3008 717.0386 750.4561 751.5565 754.9276 699.4111 687.3784 708.5394 723.2788 732.0629 725.7432 732.8574 744.2999 760.549 699.8448 682.3614 683.5266 721.3621 752.0291 789.2068 735.4417 791.2109 768.8699 773.0112 783.7437 768.8245 740.7012 746.343 746.8578 743.4881 783.1923 784.8061 728.662 709.6282 712.5502 741.0482 734.8828 739.0638 729.1196 767.5042 781.9644 779.8155 775.9778 747.8598 745.809 741.2922 760.295 720.8656 740.3077 810.3545 798.7334 750.8065 755.9884 777.6146 805.2263 833.4669 783.7132 801.9315 769.0997 791.1013 775.3809 796.8236 789.5301 780.4674 785.3079 784.2781 793.3718 791.336 790.4247 780.3574 796.2812 739.6231 722.0796 813.039 727.6083 792.2997 772.2587 780.6986 767.7362 738.0081 -9999 728.8509 802.8828 797.7597 764.5817 745.6333 718.012 763.286 780.0673 788.6976 779.3104 773.7938 771.62 756.0097 712.816 720.7394 772.2288 705.4391 732.5316 713.248 713.192 716.3795 716.0043 726.5579 770.2947 782.8353 783.6013 812.7377 802.3524 803.2484 788.285 807.8805 808.4841 801.9913 810.3638 808.3835 814.813 803.9917 813.1204 803.8544 809.7869 824.7797 828.4286 764.3325 795.7852 757.5734 785.4432 774.8842 808.1848 805.4855 826.1776 876.0504 841.4539 840.9727 816.0454 841.4208 836.0526 797.7365 784.8061 820.9397 818.1683 792.2955 792.8456 794.7881 785.9977 804.0849 795.9081 789.0032 771.1707 740.2373 694.5786 719.7036 706.9256 676.6227 656.7818 672.3686 664.6737 673.0975 678.1345 684.4236 681.353 678.8136 676.7389 671.1761 700.5862 705.0356 697.991 706.3702 700.2012 709.5497 737.1549 743.6976 717.989 718.2018 739.6623 
743.502 688.1361 678.7228 745.9254 705.5269 667.99 682.2022 753.1878 749.689 749.2057 744.0032 701.8232 740.7062 741.7007 708.1779 709.8465 708.2302 726.4213 713.3231 715.5311 689.9266 678.7529 726.1297 678.736 681.8519 698.5732 737.2015 704.1606 735.8129 712.62 717.1198 749.0361 729.7476 761.8414 717.566 746.8274 746.7704 744.9692 713.3771 740.0015 689.6169 683.1784 684.647 683.8858 702.4528 702.3555 813.0405 735.1458 731.3712 719.7218 781.9661 723.7743 707.6466 783.1653 791.608 783.6109 788.5306 724.9056 707.191 722.248 708.4236 737.3545 759.0064 773.0198 724.2095 725.9335 726.7344 719.366 741.9472 771.744 805.0463 740.392 722.1737 787.6239 804.3039 756.7584 755.6884 801.0187 762.0367 721.9692 723.1353 752.4473 745.8175 787.8649 786.7447 786.0186 784.9634 792.8483 783.2209 788.6804 779.2156 781.9323 782.7896 805.4885 771.638 748.2363 812.1264 719.3279 731.7991 788.1909 781.2287 760.2695 770.7419 783.6184 777.2862 706.0073 723.5764 785.9278 777.4465 796.5581 797.58 800.1354 767.5703 777.5831 769.8748 771.4355 699.6251 719.4227 773.7481 762.1589 733.1194 720.4557 712.8234 702.451 727.6898 712.9426 715.8269 716.8835 724.2969 743.9727 786.0175 802.1536 811.636 783.7414 794.4519 794.7422 806.5972 801.5658 809.1127 810.4242 811.6578 813.0309 812.779 811.0226 804.3469 823.9152 815.3372 815.1603 816.4631 784.9479 760.0784 782.8303 771.9266 828.4653 809.9501 825.0775 823.5562 820.2183 839.8183 840.6161 781.2839 761.9883 822.8721 812.5254 779.0721 779.5284 832.4271 794.7971 811.7347 804.7044 797.098 798.3187 774.7852 755.3507 725.8809 701.2657 685.5326 685.0898 659.0668 661.3946 662.5001 657.8022 665.2386 678.2261 684.689 684.9324 681.2515 674.0587 681.8574 689.2549 698.149 699.5688 698.7665 707.8101 716.5317 725.2696 724.8867 717.5704 740.7902 718.2968 
729.3438 745.845 683.9462 683.1259 772.267 733.6817 753.0869 680.8596 750.4178 715.8089 747.3176 687.6941 745.0011 745.2849 687.571 689.8875 705.5513 712.0403 714.6168 715.5567 734.0563 680.9404 689.5585 678.9103 682.3033 688.9008 738.6568 743.0419 771.1119 728.8905 718.3102 737.222 741.3386 716.5975 730.1202 737.1641 715.1824 714.1924 674.6705 676.377 677.675 682.2401 685.4355 685.9907 703.2398 722.4488 746.0241 712.2094 724.3458 791.0971 794.3969 724.8369 778.7192 774.3597 782.8819 731.1217 721.1324 718.6715 708.3466 711.2337 713.9965 767.396 739.6119 706.2738 712.1156 714.4951 732.9064 734.862 766.9235 782.1953 762.0475 728.3446 723.4719 741.3396 809.9954 785.1977 804.8416 809.3042 779.2626 729.993 730.1608 733.1619 712.7598 713.5468 723.0283 759.0143 778.8367 797.8224 786.7285 787.325 789.4805 804.8516 778.5332 747.7803 749.1912 763.834 726.6104 797.9104 805.049 802.5845 786.7065 745.3062 742.1537 712.2443 702.5936 713.7382 762.0988 779.4343 800.8865 733.2734 724.0196 744.2659 765.3823 776.7019 775.7902 780.1045 718.8121 707.6097 716.538 744.2349 760.438 729.0075 703.8698 711.2127 706.8034 707.1605 710.4759 715.145 718.5697 739.288 785.5908 807.9465 808.0933 797.2169 798.5649 800.0276 807.0454 810.2198 809.3044 806.084 805.5023 811.1856 794.899 809.5704 824.4927 825.1672 826.1534 825.9631 825.4471 805.1556 832.296 752.0425 753.0063 830.0321 801.6644 822.3004 824.6375 814.7553 841.2692 790.7641 769.49 763.756 797.7838 799.9989 740.5905 811.2363 753.6967 800.3322 766.4398 785.985 789.4949 786.1606 769.6949 763.3325 725.6566 679.4421 671.3544 666.6786 653.5058 665.0751 662.5964 664.3867 679.2907 679.7274 685.377 690.128 683.9165 689.3347 680.1834 684.302 690.4764 699.4756 704.5207 713.4319 713.7095 800.9853 790.824 746.4641 738.508 718.4902 
715.8719 702.6423 696.0594 727.2939 738.2408 752.6604 695.0103 677.9437 676.6968 700.8289 682.3835 689.5162 687.4601 749.5775 737.6958 673.7379 674.1307 714.9932 714.2546 717.838 719.8687 686.6647 716.2786 685.1536 684.7087 695.7068 679.6512 741.2391 751.5688 787.4621 699.2802 682.0184 693.695 686.31 685.7985 763.9597 695.9692 751.7787 678.0467 674.4982 676.6882 679.6387 684.8052 686.2981 686.8909 779.9008 768.764 801.3889 812.3046 786.4473 783.7786 730.8028 781.8291 710.8622 711.4573 710.2264 708.1861 764.6381 711.0591 706.4082 730.9593 751.0229 754.127 710.7094 711.7797 719.4023 748.7695 734.0257 778.6442 782.7358 782.0698 799.3671 720.85 719.7462 748.8092 814.526 752.9147 771.0574 749.7328 720.3853 784.1738 797.5518 709.557 717.6101 745.9073 783.1273 779.7214 781.1649 778.8146 781.6793 806.8622 773.5547 783.8399 785.1174 785.6854 791.3454 782.2184 808.2878 777.338 759.2363 712.3271 725.0959 718.7181 -9999 -9999 716.9618 731.039 721.5432 713.9219 779.3173 800.0931 726.1932 778.6763 781.2989 755.6935 771.7971 723.7425 696.4515 712.3106 790.3319 716.7516 700.2378 699.3979 696.1381 701.2379 696.3752 703.0486 707.5113 712.484 749.0286 746.201 777.2604 804.6992 797.3672 793.3288 781.0908 797.3318 806.0494 806.7725 809.2089 808.6854 814.958 799.6238 822.3864 820.032 827.0181 819.6008 826.0292 816.2843 802.7392 812.2772 833.1096 786.3799 832.7834 846.3332 843.235 816.9992 779.8937 779.4258 758.5607 821.0648 807.942 797.6498 766.2728 769.9507 804.8262 807.5662 794.921 790.5539 784.7026 782.6228 773.8802 766.217 747.0901 740.5615 685.2571 651.9056 637.5691 650.7977 648.8839 654.7057 683.8962 687.4999 684.0258 676.8103 686.5234 685.1062 693.131 694.3097 698.4232 686.1576 697.49 713.322 727.3823 759.0847 714.1535 713.8022 738.1089 714.9987 750.6269 
714.939 757.0801 712.6719 725.1177 724.5524 715.3594 680.0038 687.0015 693.7689 712.6024 711.014 687.6117 748.5143 686.8667 730.5523 714.0822 714.3589 671.6837 685.5136 735.2297 726.9769 720.5215 721.1591 716.7377 725.7721 678.1833 680.7278 689.8562 717.6428 740.6747 791.3852 755.4776 746.6888 682.472 686.3558 705.5583 713.2092 717.3166 775.8815 676.7336 677.7812 682.1578 683.944 686.1525 718.6508 802.7265 786.4559 787.0995 744.539 818.9175 800.4989 749.8444 760.4421 729.3536 708.8459 728.7399 707.8575 733.9041 704.6839 717.4697 703.9982 728.4659 782.0786 767.3166 726.0646 751.5151 748.6904 788.1224 799.8428 779.9623 798.9734 748.9938 738.8344 763.1217 813.6107 735.8389 826.5013 797.1837 725.9113 740.5226 733.9147 787.6992 781.452 814.9593 781.6907 784.6666 783.712 783.2344 783.2706 793.0245 780.8508 783.0577 772.1928 774.0825 812.3625 776.3823 749.3606 787.6829 794.1182 773.557 715.1822 792.2676 -9999 704.0692 -9999 -9999 730.4053 800.9539 799.1413 798.3132 799.1805 769.9547 758.4445 770.7219 723.0402 763.4764 751.2405 704.49 704.9186 712.1924 698.2342 700.9636 702.1534 693.5142 697.2029 694.8379 694.9671 700.8195 718.1301 721.7661 739.7601 779.7992 793.093 783.9401 792.1616 786.2675 784.8338 791.7699 805.2931 784.8094 816.0503 813.8124 825.0184 816.9162 800.721 831.3311 802.7982 829.3024 839.2282 816.049 823.4407 823.2201 850.2158 834.7963 793.0968 845.2289 788.7903 758.6077 823.457 820.9646 809.1395 819.1066 816.8968 771.3101 735.6058 812.6541 819.4952 797.8677 792.4012 783.5906 804.1722 780.9824 751.0205 732.7441 708.027 691.3952 650.6469 649.9052 647.3604 641.8688 654.0686 676.4686 687.6255 681.3118 692.2676 683.5499 711.3967 689.1609 707.4547 691.9036 701.9353 705.3107 716.7509 713.1518 727.5197 712.1696 712.2952 784.5305 734.5001 742.6044 
758.4011 756.1603 748.9293 701.1744 692.8657 732.3054 706.0821 686.3666 733.7991 676.4986 687.1006 698.4398 670.6774 671.4771 678.8607 676.162 675.2614 668.0417 680.553 714.7882 720.4597 721.7486 693.3349 679.3902 685.9992 695.9753 733.0676 679.9933 679.7029 681.3051 731.0585 800.5453 745.8249 717.7949 686.4711 688.2842 679.8859 733.5146 780.5275 687.7048 784.7842 748.522 705.6182 695.0128 686.5892 731.8712 801.2971 785.8228 724.9252 752.6529 718.6608 773.766 769.269 721.4628 706.8832 726.7273 791.0729 729.6317 728.8434 700.2333 716.4991 704.0916 731.887 776.5582 779.0582 747.0972 757.2204 786.7968 782.5494 812.2239 803.231 808.419 716.1902 716.833 750.0654 737.6935 796.9077 723.692 714.4665 719.1207 706.0385 802.4791 785.9239 786.4165 776.7109 783.238 773.6436 777.5531 783.3677 775.4844 810.1704 793.7276 797.4457 788.7916 743.683 792.05 717.2838 819.3704 724.7007 798.3729 723.9937 703.909 704.0602 700.6396 702.6907 814.6841 774.0562 772.882 753.0858 781.4973 723.8485 709.5991 802.9653 769.6491 713.9873 722.2758 756.1879 762.1568 697.4805 700.1065 693.1696 695.8257 694.5853 698.8969 691.9247 689.5596 688.2084 689.1471 753.982 732.5281 799.2396 776.4764 770.7829 795.5154 792.0803 789.2249 800.7222 759.3765 770.7271 785.035 811.5795 825.7403 816.5692 829.3638 829.6244 829.5287 829.705 829.6233 809.7801 846.8118 824.5495 823.7303 814.6458 796.5453 846.3853 859.3213 832.2421 755.9581 791.1441 828.9166 832.0148 823.0539 817.1881 797.5999 763.3601 776.9216 764.4753 806.0177 738.7898 781.6025 779.6349 787.9337 738.2076 761.3211 709.1423 697.3001 652.8958 642.4712 644.8862 650.0656 647.6141 662.842 674.6298 689.3558 681.4108 680.4368 697.4827 704.9521 696.1337 703.4454 722.5037 713.7038 720.3624 712.4718 708.8586 741.6747 707.5396 718.4337 717.8483 721.746 
685.6753 672.8818 679.6206 695.4169 770.3849 721.2169 711.0842 738.4084 684.7313 678.6127 709.0793 735.3726 683.0149 680.5904 719.7247 685.0297 670.3179 743.6584 675.0904 714.8614 720.4992 697.5565 693.3822 672.3115 688.6461 727.1732 686.9191 678.9689 678.9719 688.9683 766.2896 753.7109 785.622 782.4495 688.142 689.7225 678.2686 678.4365 687.08 687.7404 728.3682 762.6547 706.3419 696.7656 716.8954 768.7333 768.5563 775.6682 777.9022 799.4158 785.4976 746.7806 786.0214 778.2899 723.9354 789.0337 721.5239 700.8185 699.6531 698.9612 699.504 703.0006 717.9723 769.4651 760.2146 723.0965 732.0303 736.3384 797.4048 790.8486 798.6099 796.9049 810.8099 735.6599 717.082 724.4866 817.27 791.208 783.3901 723.7042 739.3934 771.9053 793.8952 734.061 775.9769 746.4987 783.8713 783.5566 772.6779 789.3547 764.3353 744.6471 715.9774 775.8171 795.2625 814.8995 725.6419 720.4431 726.0474 719.7717 701.9827 702.7362 700.7694 699.3812 720.1406 743.6609 770.829 782.7141 798.8239 785.5905 716.5728 747.8375 769.5942 719.6811 700.2759 722.5138 731.84 719.9898 697.6079 685.7223 712.8651 695.1977 692.8337 693.3939 685.9458 683.5556 683.4966 685.8403 695.4944 726.5726 711.9043 772.9318 793.3041 784.8818 788.4481 789.8236 768.3899 740.8109 799.8549 744.1902 783.1887 828.0117 828.767 828.2227 828.1225 829.0972 829.1388 829.0321 810.9271 837.5601 810.8318 828.3082 825.8805 822.5308 806.2417 788.0502 754.6825 761.3339 784.0031 770.6925 770.4688 814.0976 767.7392 738.8711 749.0838 844.8019 794.0426 784.6221 776.9987 770.6544 768.2838 767.4167 796.8456 720.4799 734.043 698.3913 660.8721 642.0767 643.6096 649.7132 643.254 651.5446 658.8894 678.7709 682.6235 685.6564 680.4435 676.3091 702.2313 715.8403 704.7765 714.9857 715.3358 779.6071 709.7412 708.7183 707.5286 777.8041 705.1594 729.1473 
728.1782 687.7675 669.8945 694.8409 751.7534 733.768 689.2278 718.0434 741.369 696.8334 695.3067 684.6129 685.9472 705.0857 698.1235 703.5073 682.8672 678.4623 670.8373 684.9184 720.4075 720.2876 684.6584 672.1734 683.1958 684.2646 731.5292 681.657 677.6094 679.332 767.6494 766.1509 766.7415 768.5289 779.0823 772.6639 753.4115 686.9725 687.4642 687.7548 689.4605 698.0355 713.2756 809.9608 709.2013 711.8907 797.4643 784.0778 720.9224 786.6263 784.9574 798.8158 761.8348 740.614 785.1773 719.6282 732.9443 698.3998 697.9906 698.3839 699.9209 701.3381 756.9309 745.6318 781.3475 717.5581 738.112 736.7443 766.4453 769.2687 797.978 798.7014 805.7352 812.5025 716.2217 836.9898 795.2655 726.0569 745.6403 736.7116 786.6061 779.3283 777.2156 781.86 773.2321 781.7199 776.2958 783.2603 773.0452 775.0555 782.2016 764.2809 788.2128 787.0756 793.7131 703.7451 712.9353 782.8483 814.7014 727.0774 739.6729 808.2071 735.9024 697.1385 697.3671 718.1116 803.2319 797.2775 763.5934 794.5693 754.5936 788.6261 797.8359 688.5543 701.8947 795.3113 715.5348 689.3802 684.5568 697.2692 688.9348 689.6945 690.7537 707.7536 678.4922 685.4301 676.0564 680.1342 678.5729 696.7228 701.5037 733.0236 742.7831 778.8226 785.1053 778.4257 756.4426 754.9197 788.4286 771.4244 821.0135 824.5565 823.5774 813.1104 827.1319 798.5042 827.9713 827.123 808.9709 830.3933 809.9097 827.9971 811.8007 823.9028 814.4166 812.4078 752.192 751.8317 839.7162 784.1163 792.4459 780.3202 729.4937 727.4717 725.6339 723.1852 790.5303 791.8425 772.3072 769.6957 772.1071 702.747 773.5038 769.0154 687.6657 680.9179 705.8625 650.8308 635.1195 632.9805 644.2908 647.7159 662.6785 667.3994 662.4857 666.3983 674.7669 682.1462 691.8759 714.5 695.6154 708.9902 708.5927 710.7967 741.5659 708.2079 708.5627 709.7239 724.6871 725.9155 
