# Supplementary material for: Exploring the Distribution of the Spreading Lethal Salamander Chytrid Fungus in Its Invasive Range in Europe – A Macroecological Approach
Source: PLoS One. 2016 Oct 31;11(10):e0165682. doi: 10.1371/journal.pone.0165682 (PMC5087956; doi:10.1371/journal.pone.0165682)
Supplement: S2 ZIP Archive — (ZIP) [file pone.0165682.s011.zip › BIOCLIM_full/bio_5.asc]

ncols         200
nrows         200
xllcorner     3.31330001355
yllcorner     -1.12269991115
cellsize      0.0117999315
NODATA_value  -9999
26.2731 35.64529 24.95587 24.98632 26.50738 26.15093 26.8048 29.03796 27.99893 27.66244 27.81985 27.1011 25.70468 27.9812 26.10034 27.03527 27.3753 28.5068 26.36776 25.13616 26.07861 29.68942 27.88989 27.40826 29.03198 28.42834 27.80956 27.9898 28.71243 29.56646 28.62991 26.87786 28.68438 28.82968 28.60797 26.89926 28.91366 29.41064 29.38684 27.66738 29.28973 29.24261 27.61132 27.96173 29.02596 28.01306 29.68463 27.74246 28.09469 25.88165 25.73391 28.33239 28.15685 28.07397 28.0668 28.06985 26.83929 26.88943 28.16924 28.10439 28.10684 28.13531 28.16805 28.18505 28.17065 30.20791 32.68429 32.87411 29.5451 26.60961 26.43463 28.16424 28.10787 28.2759 28.42922 28.52523 27.48248 28.63482 28.67001 28.8366 29.07903 31.09161 29.02075 29.71325 27.98559 27.56457 27.59304 27.64684 28.69689 30.76974 28.33148 29.01159 27.96395 27.31631 28.58172 26.59014 28.38488 27.92803 27.07388 29.26586 27.02465 25.71731 29.88735 29.93679 25.29281 24.39697 29.07549 27.04809 24.74121 26.51241 27.02432 26.91201 24.69561 24.26238 25.15557 26.14678 24.35198 26.40414 27.42053 23.51583 24.53253 24.94964 25.05279 24.64181 28.28509 28.06124 25.7788 24.07165 24.22439 24.31091 22.87301 22.28164 22.14178 22.1611 23.22616 24.80599 24.10641 27.68429 26.12393 25.47805 26.30374 22.97958 22.85397 24.41952 26.67059 26.92697 27.15539 24.8562 23.93344 23.87481 23.8608 22.71377 23.48174 23.41131 21.95159 21.48486 21.12289 20.87435 21.96334 21.45773 22.59335 24.14276 25.64474 27.77139 22.57754 22.84173 23.10519 24.46948 26.4089 25.27261 24.82583 26.6181 24.36279 25.08813 23.984 23.10076 23.19692 23.43084 23.56841 26.13925 28.53854 26.97088 29.53555 29.60714 29.65081 25.93115 27.07058 25.48486 24.8572 24.84445 24.91824 26.75634 25.82116 26.44061 28.54428 28.35604 26.77917 29.14761 25.7452 25.40124 
25.16479 26.24627 28.34536 26.93167 25.58685 27.02453 28.92529 28.77291 27.85159 27.84295 28.78829 26.55093 26.56549 27.06787 26.42132 27.1672 27.10391 25.88861 27.31408 25.19699 27.1513 27.11001 27.59518 27.08691 26.34023 27.75726 29.80404 28.69784 28.68109 28.63793 28.66857 28.73443 28.54305 28.66659 26.4562 31.06671 29.32614 29.22677 29.61007 29.13842 29.10397 29.09561 29.30224 28.20922 28.63516 28.10101 28.02358 29.80963 27.54202 26.67877 28.32092 28.51873 28.25427 28.17697 26.90978 28.02838 27.98742 27.97198 27.96108 27.97698 26.82482 28.00573 27.99108 27.9681 27.96566 28.76574 32.63357 32.7636 28.48583 28.24127 25.80697 27.95593 28.0407 28.11587 28.2821 28.35739 28.38705 28.42861 28.57308 27.41125 28.90429 28.94845 27.74691 29.59548 29.71795 27.97482 28.51623 26.74508 27.92413 28.94799 28.46749 28.97314 29.06371 26.37612 25.81622 25.79928 26.7326 26.83758 28.23052 27.98391 28.89184 25.79562 26.64224 27.44415 25.3576 26.62243 24.76946 28.82638 28.98831 25.74862 24.7676 24.32876 24.47692 25.37329 28.02752 29.69708 25.58889 24.70501 25.3865 25.52941 27.52966 25.27886 25.22747 23.56991 24.8504 23.77908 25.6322 24.68933 28.02712 27.42922 23.84011 24.53781 24.0198 23.94314 26.59362 23.80215 23.62084 22.84518 24.42367 23.68505 25.49008 22.65917 23.61224 25.14663 24.4468 26.47408 23.56301 23.42111 23.449 23.01901 24.05514 23.40225 23.48278 22.73886 22.0101 21.49166 21.13024 21.49478 21.49816 21.51129 22.4458 22.23086 22.33129 22.35745 23.30447 23.18493 22.92184 26.4815 23.36651 24.64956 26.76296 24.17108 24.14669 24.88772 25.74215 23.57522 23.25356 23.19784 23.58254 24.46762 27.05459 28.33441 29.92672 25.85754 27.13641 29.87017 28.57714 26.54528 26.35168 28.22405 26.80795 29.10891 24.81512 25.44528 27.59115 27.37387 26.30499 25.76171 24.97555 25.53851 
25.57797 26.22293 25.52877 28.21279 27.65893 26.58428 28.90206 28.79635 28.25701 28.21722 28.65667 29.4797 27.04348 27.11898 29.03024 27.94726 26.67977 25.50042 25.5707 26.93542 26.31469 25.52862 28.88754 31.46472 28.35058 27.81149 29.62411 29.04449 29.22671 28.74182 27.88122 27.89691 28.74069 29.07952 26.5241 29.36532 27.87298 27.74072 29.04263 29.0039 28.97894 28.9699 29.10897 27.59524 28.25683 27.97189 28.01403 29.39959 29.28063 29.18609 28.26632 27.42642 28.40429 27.28359 28.30062 27.92727 27.8673 27.82495 27.79074 27.76638 27.75555 27.7207 27.74294 27.72198 27.73348 31.03881 32.52077 32.71767 32.94076 27.14898 26.28832 27.89034 27.81817 27.98559 28.18475 28.24056 28.28961 28.3027 27.46227 27.36379 28.63766 28.77801 28.84066 29.50479 27.90273 28.9985 28.5252 28.80862 28.84896 28.88204 28.68817 28.90219 29.35153 29.81045 26.81719 25.89996 26.69509 28.49526 28.43719 28.31787 26.35943 29.83828 27.14459 29.32418 24.48031 24.68426 28.31167 25.11376 28.23138 25.82321 24.23059 27.77224 24.30956 23.99609 24.13198 24.14703 24.74221 27.9367 27.28707 26.04858 27.68643 26.3605 24.54501 23.61743 24.17123 24.47824 24.31841 27.71743 23.51983 23.95403 24.00167 26.27551 26.35311 23.42828 23.35446 26.13479 24.03005 25.26818 25.27346 26.99447 22.94784 22.63189 25.00756 24.20471 23.41293 25.91763 24.79049 26.77471 23.22009 23.42748 24.0776 27.48657 28.12704 22.71621 22.23266 21.61984 21.59692 21.45968 21.49261 22.34814 21.60879 21.69961 21.92819 22.5296 24.69811 22.16415 22.52108 22.74813 23.76809 25.31878 25.10183 23.47796 23.29046 23.48867 24.31262 24.92779 24.23678 23.48147 23.65222 24.73608 27.923 26.19732 24.30667 24.39471 25.74349 28.83447 29.53082 26.38311 25.56094 27.50454 29.71734 27.3533 28.60974 24.97204 25.14852 28.6217 26.04012 26.2492 28.84631 28.52899 
26.49133 25.71957 25.22381 25.62261 27.7571 26.07739 26.35079 27.86889 29.40118 28.64038 28.64529 28.08032 28.7503 27.69912 26.24319 28.46768 26.10674 25.23297 25.29989 25.37631 26.97122 25.52429 27.0747 28.65353 27.8963 28.16442 28.58361 28.60662 28.06341 27.89385 28.71081 27.38528 26.57073 29.46633 29.29156 29.07281 29.02114 28.87136 28.82058 28.83868 28.82272 28.76367 28.83096 28.95812 28.95318 29.13305 28.11862 27.61254 28.57467 27.57241 26.78448 28.60421 26.36047 27.20303 27.90945 26.92217 27.77383 27.66476 27.61779 27.60345 27.58074 27.56606 27.58483 27.57711 27.66784 27.7424 30.06176 28.19528 25.84933 28.20663 28.23318 32.22869 27.77133 27.92071 28.1394 28.13061 28.13095 28.14584 28.2087 28.27715 28.41802 28.23129 27.69311 29.45291 29.18475 29.82409 28.12741 28.61111 28.65151 28.4754 28.42416 28.46591 28.56796 29.63238 28.58523 26.99755 26.35293 26.70275 26.72363 28.77014 25.28503 24.80596 25.31137 25.75854 25.48571 26.3973 27.30581 24.0848 27.47119 28.93179 25.28698 25.44763 24.59768 23.76138 23.4414 23.31429 23.31726 23.50045 25.19561 26.59106 24.9558 27.19293 24.71072 24.72369 25.17755 25.39315 24.40969 25.93225 -9999 23.13284 23.10266 23.73635 25.63757 24.77401 22.97112 23.34295 23.36465 24.95132 22.51818 24.2456 25.12399 23.05798 24.22027 23.12502 23.29907 23.94213 27.19335 26.10467 23.49017 25.90658 24.86297 24.82052 23.83465 23.03686 22.44781 22.29214 22.14056 25.70574 21.73602 21.45184 21.1853 21.18035 21.54202 22.48519 23.60418 22.2423 22.23184 22.29577 23.71688 26.58172 24.57296 23.53521 22.87512 22.79913 23.50887 26.0762 24.64584 24.26922 24.199 24.35296 25.91552 23.88311 24.28561 24.24905 27.122 28.70034 29.01342 29.60565 26.17089 28.71188 28.93917 29.09283 27.28091 25.00964 25.01788 25.8341 25.14401 24.98629 26.24868 28.77087 
27.47006 26.00826 25.46176 26.08865 26.99694 26.86401 26.53039 27.88775 30.47396 27.20687 26.57449 30.04132 30.89562 25.08401 25.61425 25.12573 26.1307 26.92837 26.37618 28.19229 26.84051 25.68481 26.80047 29.02828 27.8146 26.90042 29.4042 28.56085 28.53622 28.01101 28.58422 28.43713 29.42468 29.13549 29.048 28.98202 27.50308 28.7972 28.67867 28.58816 28.61428 28.57354 28.26034 28.62185 28.60824 28.66043 28.91448 28.78945 28.69302 28.30361 26.44818 28.89758 28.7803 28.10186 27.84481 27.69781 27.51544 27.48702 27.50308 27.52209 27.53613 27.52325 27.49691 27.54089 26.78338 27.70522 27.81262 27.03375 28.00265 25.81405 32.36031 32.10232 30.00418 28.01245 28.13876 28.04586 27.91897 27.89196 27.94152 28.00585 28.17227 28.41995 28.54321 29.99645 28.1271 27.70428 28.11636 28.41491 28.05926 28.45184 28.58151 28.76092 28.22882 28.02123 28.57012 27.99456 28.60894 26.90554 25.89874 28.75653 28.25701 27.83856 26.58984 25.33557 25.22637 29.72833 25.16775 27.87402 25.81106 27.09854 25.46066 27.16189 23.83633 23.87979 23.09496 24.34561 25.67843 26.03295 23.99661 24.45159 26.76333 26.61541 27.0194 25.52963 25.384 24.14395 24.03402 25.27331 23.29113 23.13549 24.53021 23.57678 22.63836 26.10833 23.15866 23.63153 22.62499 22.92553 22.65652 24.09945 23.55584 23.58819 23.95806 24.69732 23.69436 24.83846 27.09728 25.98702 27.25332 24.96847 23.69064 24.77676 25.90945 23.18533 23.01443 22.78506 23.58367 22.31866 21.78689 21.46612 21.10473 20.96285 21.32043 21.86013 22.39251 24.5711 23.08276 22.14785 23.30108 24.36984 26.20318 24.1398 22.90631 22.99011 23.05508 24.82549 26.82189 25.68762 26.93557 25.33874 24.47616 24.29681 24.72573 26.00158 27.2496 29.29431 27.62731 28.28143 27.33209 25.82589 27.92114 26.28778 28.90826 25.74633 26.25085 26.61276 25.20632 29.65603 26.03753 28.89309 
27.79904 25.81704 27.72112 27.26126 25.41308 27.15438 26.41421 26.41009 30.73174 30.57656 26.50631 26.0794 26.17431 25.53292 26.03353 26.63674 27.68218 26.75762 27.00833 28.38159 26.01122 29.17837 26.08959 27.94485 27.43893 27.7373 27.9847 28.49932 27.87365 28.47219 28.43929 28.4847 29.24465 29.16439 29.12976 27.92974 28.93328 28.72946 28.59246 29.8131 28.4541 28.46838 27.48644 28.8554 28.41134 28.4302 28.52294 28.61846 28.53173 28.04583 28.08004 27.35372 28.8966 28.45605 27.68469 27.59872 27.46795 27.48864 27.54528 27.5982 27.59512 26.83142 27.62637 27.65655 27.68383 27.67382 27.6892 27.78463 27.26449 28.25778 32.54098 32.26232 32.2831 27.07675 28.27993 27.07144 27.77401 27.65765 27.70773 27.86523 27.18377 28.34258 28.4342 28.65631 28.37454 27.77801 27.88577 28.53796 28.54318 28.62371 28.62493 28.7387 28.29913 28.88528 28.58129 29.39453 26.77892 26.62252 28.77508 28.54012 26.86736 25.20281 25.04745 25.05935 27.82882 28.436 28.37222 25.12573 26.82397 25.54217 26.72323 26.21267 25.77279 24.15438 24.72198 24.99792 25.02755 23.46017 27.77218 24.80419 24.42468 24.71368 27.87045 26.43624 27.14718 27.54296 26.15118 26.30541 26.77581 24.30819 26.651 23.70199 22.47848 22.6629 22.9757 23.97906 22.99563 23.74557 22.86328 24.45324 24.36724 25.43051 24.07522 24.4349 23.43899 24.53164 23.81173 26.4996 26.66229 23.55337 23.2131 23.90032 23.18228 25.88964 24.1816 23.39318 23.31903 22.47256 22.03356 21.71301 21.33767 21.17077 21.35974 21.8081 23.16888 26.02905 24.03546 22.73797 23.28173 23.78002 23.87594 25.23675 23.59808 23.74368 24.88387 26.31948 28.85671 28.36013 25.74044 24.8431 25.90856 25.85201 28.18722 28.3514 27.6856 25.98727 26.67913 27.43362 26.25707 25.33489 30.057 27.40862 29.1408 29.38674 29.05361 30.5566 27.92523 27.54135 27.59677 26.09475 
27.15307 27.34017 27.62045 28.28436 27.17953 27.73663 27.75622 25.52545 25.93417 25.88067 26.93722 26.71173 26.25805 28.89739 27.23309 25.85961 27.72936 27.19854 26.90731 26.39718 25.63806 25.85424 25.74044 28.49008 27.92898 27.79403 28.43804 28.52737 29.14822 28.29174 27.64694 27.82534 27.40557 27.77413 29.23113 29.11291 28.91802 28.72762 28.57815 28.52917 28.51171 27.28964 28.48672 28.40289 28.40527 28.42364 28.53152 28.27365 28.27926 27.99148 27.86773 27.88616 27.93737 28.4812 27.923 27.67449 27.51257 27.50048 27.63159 27.70416 27.76214 27.8067 26.9577 27.79186 27.78597 27.78451 27.79455 27.78726 27.91036 28.04873 29.46069 28.12393 28.01483 27.07214 29.27142 27.80328 26.96728 27.65264 27.64392 27.00051 28.09793 27.5382 28.4248 29.06237 29.10073 27.87628 27.83947 28.66241 28.50726 28.8179 28.75088 27.83761 28.55886 28.6333 28.41989 28.29421 28.3077 27.64578 26.02923 25.88348 25.66522 25.43899 25.6293 26.06451 27.24426 25.25427 25.59793 27.54528 27.16751 25.50778 25.34036 24.8915 25.73068 27.48895 24.60491 27.54318 25.60272 27.48907 24.7044 26.98293 28.01986 23.8583 24.60427 27.08285 26.427 24.92886 27.2821 26.11736 25.03036 26.1798 26.48205 24.233 23.76681 22.98126 23.2633 24.27011 24.80718 23.67022 23.17025 25.58077 23.78439 26.69293 24.07192 24.02392 23.98483 24.11483 23.63476 27.17739 27.10226 23.99359 26.06207 23.53024 23.89361 24.07473 23.98443 23.0458 22.89764 22.93862 22.55352 21.88067 21.68319 21.49999 21.69042 21.98983 22.35934 22.67492 23.56664 26.79446 27.44424 23.22619 23.27441 24.39929 25.23422 26.37972 27.02941 26.95428 25.75237 26.79946 24.50564 24.164 25.19589 27.58215 25.46188 25.97216 27.41033 24.9139 25.83871 27.25244 25.16818 25.10031 26.25567 25.18106 29.26684 29.38229 29.51284 28.02004 28.43704 30.21334 26.8793 25.78457 
27.8178 26.70077 25.46157 26.7106 26.90356 27.83071 27.7871 25.83709 25.6318 25.57476 27.24642 26.89861 25.22338 26.00613 26.0108 25.17642 26.17205 26.51498 26.31796 26.04147 25.40817 25.65188 27.68691 29.40432 27.82647 29.47659 29.4222 28.69412 28.65643 28.25121 27.98272 28.66546 28.69222 27.46157 26.32574 26.53149 28.11733 29.12206 28.72384 27.19799 28.09182 28.02993 27.93908 27.9093 27.25121 27.92767 26.4504 26.08651 28.1152 27.92538 27.76672 27.78799 27.91763 27.29067 26.51974 27.87646 27.7405 27.65389 27.67263 27.76678 27.84454 27.83004 27.88845 27.86502 27.85345 27.87145 27.89346 27.86733 27.92132 28.06518 27.29849 28.1372 28.11788 30.91937 31.69457 32.29348 25.33645 26.34558 26.37969 26.104 28.12371 27.46282 28.43939 29.11099 27.945 27.81936 28.71996 28.82916 28.66598 28.68615 28.85201 28.94207 28.87127 28.75768 28.49682 28.68051 29.61645 26.95153 26.11001 25.97344 25.69659 25.61828 26.01708 25.76592 27.31463 27.81283 25.13235 26.32925 26.02532 25.44671 24.77291 24.81835 26.36306 27.20226 25.79794 27.09081 27.21871 24.61764 25.62228 25.66534 25.18923 26.07974 24.48394 27.57336 24.7471 27.6513 26.97235 27.57357 24.31442 26.1097 24.47601 23.09902 23.64462 23.69573 23.85009 24.35168 24.13186 23.41195 24.11028 23.41342 23.46871 23.9663 23.75891 23.73379 25.31487 23.37271 24.53842 27.19091 27.26089 26.26138 24.08105 23.41345 23.27261 23.24249 24.32827 24.152 23.29986 23.47433 23.21023 22.03521 21.89669 21.96462 22.2626 22.64575 26.02813 23.78872 23.46325 25.13998 24.8674 23.69384 25.41555 25.85006 25.55105 25.00582 26.50259 26.75537 24.24432 23.95239 23.71618 25.93664 24.79254 25.27984 24.96255 27.98165 27.94439 24.80264 25.37426 25.86257 26.97329 24.71054 25.78988 28.25073 27.58761 30.33932 30.44528 30.64898 30.10592 29.65893 26.90728 26.94741 
26.59393 27.43447 27.06173 26.50207 26.99319 27.59216 27.04028 26.19598 30.19189 27.18179 27.57571 26.66473 28.42669 26.92199 28.00292 26.51034 26.53683 27.71157 25.20867 26.85037 25.47152 28.94409 29.80569 28.45855 27.96197 27.82678 29.77654 28.98303 29.05801 28.19836 28.33019 27.79486 28.11874 29.03823 28.92797 28.97393 28.91952 26.70596 29.4381 26.49533 26.80477 28.32784 28.0165 27.09768 27.55374 28.0064 27.99038 28.03115 27.89215 27.93963 27.80056 27.78668 27.80129 28.00314 29.28588 28.54809 27.56143 27.078 27.73821 27.76931 27.83096 27.84927 27.98318 27.16348 28.04238 27.98675 27.92919 27.97503 27.14752 27.99301 28.0661 28.16619 27.43591 28.2044 29.91567 30.13992 26.17092 25.69921 25.01788 25.72933 28.0375 27.37094 28.45541 28.01428 28.39596 27.82977 28.44256 28.81381 28.26718 28.84851 28.9349 28.27377 28.74652 28.77169 28.66104 28.74108 29.22335 28.47833 26.5812 26.06289 25.86218 25.77908 27.51788 26.29296 27.14095 25.96786 25.358 25.18926 27.29199 28.18698 28.21115 25.71453 26.01415 26.79016 27.13525 27.77737 24.50451 25.66387 26.75143 24.61718 25.76864 24.17703 24.3652 27.53747 27.62213 25.4067 26.31982 25.38812 23.92526 24.41439 24.16339 23.63476 26.91381 24.83087 25.07095 24.35934 23.41104 23.54086 23.52966 23.68981 23.88693 24.62353 24.97656 24.18145 23.2561 23.49536 26.53604 27.51626 25.13229 23.73342 23.56368 24.8851 25.00903 25.22323 23.17529 23.01464 23.63223 26.87371 22.18356 22.0668 22.06198 24.94876 22.60449 23.03295 24.27935 23.46609 24.5454 26.50085 24.16427 25.26418 23.76687 25.21432 24.5646 23.83883 25.50973 25.11508 27.75802 24.14184 24.18728 26.92517 25.00073 27.43087 25.94924 26.99319 26.3099 26.41064 27.05761 27.97906 28.23031 24.76785 25.95107 27.46527 28.75161 28.94012 29.47775 29.0863 27.78573 27.64587 25.87005 28.24658 
26.55267 26.71862 26.02093 26.0306 27.64095 27.60089 27.81811 31.36401 26.07113 25.60647 27.17083 26.85021 27.70855 27.69836 31.807 25.25332 27.78478 26.48028 29.62374 26.18063 25.52697 26.51074 28.47363 28.51531 28.59872 27.79211 29.71002 28.60824 28.52673 28.50567 28.15051 28.35421 27.66641 28.77484 29.18707 28.51196 28.74328 29.04782 27.70281 25.72253 27.87567 25.61065 28.05178 28.02505 27.11462 27.57406 27.24334 27.86044 27.75994 27.77963 26.95205 27.88207 27.90817 27.0863 27.14727 27.35424 27.48663 28.04608 27.85137 27.77587 27.7893 27.86315 28.08859 25.69064 26.52798 28.06347 28.01943 28.04238 28.11578 28.0964 27.40475 28.26342 27.90133 27.55599 28.4504 27.57202 26.20983 28.1882 25.05786 25.51678 26.43283 28.06365 28.26544 28.5404 27.85217 27.9924 27.98742 28.0642 28.64736 28.16689 28.91992 28.49188 29.05291 28.07687 29.05142 30.37411 28.50433 27.18215 26.26492 26.17462 26.05435 26.16549 27.34936 26.53991 27.40115 26.91192 27.54983 26.08355 28.08718 25.16641 27.84512 28.63662 28.6528 25.80105 27.31194 28.02685 26.64993 27.96694 27.22662 24.8218 24.60287 27.73135 27.19637 25.21563 27.64208 26.22952 26.6867 24.0527 27.35061 23.79507 24.26162 26.62591 24.88412 23.95562 24.29492 23.5129 23.49893 23.55111 24.11282 24.79659 27.24169 26.96224 23.21606 23.15832 24.41888 24.3164 27.24661 27.45645 23.7648 23.51058 23.75958 26.82162 23.58059 24.40252 24.04211 25.59301 24.2254 22.39352 22.20303 22.21862 22.33016 22.46237 24.28912 24.768 25.95733 23.37777 23.83987 25.23098 25.79305 22.85043 24.60726 24.10281 24.0556 23.04305 23.63342 27.50628 25.38568 23.96646 24.02996 25.47125 28.11227 27.83978 25.09567 26.53573 25.14947 28.5472 26.72524 28.53112 28.42263 25.70507 26.06552 26.08483 28.90356 29.03094 29.09991 29.41107 29.36444 30.23608 29.96725 29.93725 
25.62432 25.42199 26.14956 27.14205 27.30999 28.02172 27.40582 27.07 28.23266 25.36035 27.26037 28.95635 27.71453 27.75317 27.75564 25.98577 25.26745 25.2557 30.74636 30.65792 25.47042 26.3608 28.52972 28.15188 27.57907 27.95455 28.50311 28.66305 26.93035 28.67114 28.57522 28.54418 28.80477 28.5267 28.48983 28.45861 28.53655 28.80065 26.08709 25.33465 28.33917 26.92346 27.7152 27.08511 27.87844 27.7228 27.61941 27.59796 27.56243 27.63268 27.73437 27.82794 27.06072 28.01333 28.09411 27.55776 26.93066 26.79617 28.02792 27.90646 27.79415 27.95507 25.11325 26.26104 32.60799 27.98034 28.02795 28.16113 26.67385 28.46539 27.45626 28.34344 28.42123 28.47399 28.39321 27.64965 28.43868 27.58343 27.32452 25.71639 29.18075 30.26974 28.25143 28.74612 28.25466 27.87216 27.78311 28.0184 28.2601 28.9483 28.69363 28.79928 28.55261 -9999 28.9006 28.52883 29.22207 27.2492 26.30706 26.25695 26.17684 26.61462 27.92056 26.29559 28.0668 27.33554 26.77069 26.79763 29.42205 28.31021 27.92449 26.3348 25.37976 26.87853 26.73232 28.15423 28.07354 28.2536 25.93328 27.37234 27.55694 27.16018 27.86263 27.50414 27.60147 26.18667 26.0043 25.3413 24.92513 24.89694 24.69683 24.5231 24.12243 24.83413 23.75338 23.80804 23.52676 23.51653 23.83465 27.50936 24.2149 23.43865 22.99395 23.07763 26.88217 27.62087 24.27673 23.94647 23.56164 24.00726 24.61941 23.39923 24.23513 23.75964 27.65441 23.05212 22.5693 22.45254 23.68209 22.97744 22.67358 22.7171 22.82037 23.06436 24.28387 26.27188 25.80602 23.30166 23.32174 24.89349 25.1007 22.63088 26.76983 22.9299 23.29046 23.32949 23.79879 24.12185 27.21319 25.56469 26.36764 24.90298 25.11083 25.84445 26.21151 29.15307 26.26364 26.65954 27.11465 25.33325 26.01196 27.29525 28.7947 28.95782 29.06982 29.18557 29.47573 30.62515 28.69009 29.92654 
26.4013 26.63595 25.53567 28.273 28.06924 28.08578 26.85363 26.98528 28.02172 25.49273 27.80096 27.96273 27.28127 27.7911 27.07012 26.2629 25.29632 25.33123 25.3106 26.70571 26.46133 25.78994 27.75891 27.86801 28.88055 28.42629 27.69265 27.75839 29.1957 28.52856 27.94937 28.44381 27.50134 28.62286 27.2561 28.47012 28.39837 27.85073 27.63217 26.9931 27.13165 25.04168 27.86352 27.7366 27.62499 27.64025 27.63009 27.71499 27.56259 27.66964 27.70324 27.77386 27.82482 27.88976 28.01989 28.14804 27.3233 28.31298 27.62417 28.12646 28.14874 25.18066 25.19973 25.8926 32.49557 31.71368 25.70947 25.37893 26.52505 28.36157 28.37774 27.44677 28.46102 27.48745 28.52941 27.62689 28.54782 26.98611 26.29186 26.54846 27.18246 27.2842 28.31829 27.70541 28.59045 28.61102 28.75607 27.95397 28.0577 28.31469 28.3171 28.87609 28.31713 28.25112 -9999 27.9201 28.9566 28.49209 26.78811 26.22503 31.38964 26.1253 27.30395 27.40502 26.96566 28.91928 27.70693 29.52154 29.21841 26.17095 27.12734 25.89831 27.37554 28.90255 28.36105 28.02517 28.64889 24.99374 25.82473 24.89523 24.75396 25.72814 27.97863 27.32275 24.17932 25.22497 24.82205 26.98522 24.11041 23.85427 24.5881 24.96365 25.76 24.29684 28.14166 23.59994 24.04327 23.9635 23.86971 24.84374 23.75991 23.54525 23.20761 23.46221 27.25671 25.02673 25.21963 24.91607 26.85497 24.75656 23.8428 23.45947 24.3178 23.72183 26.4902 23.46319 22.6827 23.56008 22.81506 22.90838 22.9049 27.0838 23.59988 23.02148 23.81106 26.24081 25.06301 23.33022 25.02917 24.78393 22.62084 23.03701 25.57275 25.94287 22.71444 23.21154 24.41308 26.34222 25.70788 27.31655 28.04357 24.98522 27.23687 26.22552 28.47622 26.01943 25.74475 29.87765 27.18771 25.4945 26.73855 28.19985 28.79455 28.93536 27.83419 29.0071 28.01898 29.76986 28.45489 30.25286 
28.04025 26.38073 25.55758 27.6188 28.13723 28.11669 29.34094 27.35479 25.59933 27.20465 27.97207 27.9587 27.87628 27.83679 25.32476 25.95544 25.7156 25.77456 26.10571 27.26257 30.05779 25.77505 28.9689 27.87454 29.31777 27.99514 28.87356 27.6834 28.44866 28.28875 28.17507 26.57397 28.78292 28.57397 28.62094 27.45544 27.33132 28.22634 28.24191 26.34271 27.23095 30.14877 27.59344 26.96102 26.92437 26.95944 27.65338 27.48434 27.54614 26.90261 27.68066 31.08962 26.59237 27.88946 27.93844 28.0357 27.242 28.30145 28.33956 28.29971 28.3049 28.27615 25.51174 27.22683 32.44067 32.42956 27.30129 26.83969 25.43807 27.07672 28.30056 28.30093 28.36993 28.48446 28.48474 28.43432 27.75866 26.42773 32.69817 30.10528 27.89993 30.43624 27.23947 27.88745 27.71874 28.63244 27.77453 29.02316 28.44903 28.96105 28.0469 28.31259 28.19882 28.89337 28.58645 28.11196 29.17376 28.8861 28.91351 29.04028 27.87252 27.08001 26.96694 26.69525 26.42861 27.1025 26.91708 26.17462 26.23699 29.03329 29.14071 27.19595 27.13745 26.90801 27.22082 28.26232 25.54717 28.00411 28.45907 28.28018 28.25875 24.96255 26.92788 23.9382 23.66943 27.55654 27.92593 23.9945 27.78506 25.90286 25.33294 24.13619 24.00189 24.37972 23.78564 24.17837 24.58569 23.90219 24.01788 24.09136 23.98464 23.85967 24.07192 25.42184 23.87325 23.59603 23.38473 23.36086 23.50775 23.62969 24.11132 24.75195 25.87829 22.8648 23.2676 22.85134 22.67962 24.62942 23.3536 24.56893 23.01446 23.12493 22.87496 23.26641 26.44915 23.2301 23.17214 23.20962 26.36099 24.01864 22.29162 22.29165 23.2199 24.22781 23.16589 24.74688 24.6889 25.01715 27.57229 24.80422 25.58383 28.25488 28.87219 25.48409 25.59295 26.54916 26.8905 27.84033 26.21209 26.1545 28.21145 28.85443 28.86547 26.30926 27.46969 26.45117 26.14718 29.41168 30.06893 27.95959 
28.90441 28.69824 26.73718 27.27197 28.27886 28.09854 25.77535 26.03283 28.2413 28.12557 26.55731 27.92703 27.14694 26.28088 25.35928 25.95208 25.2651 26.33566 25.37618 25.50244 26.42684 26.41528 27.82592 29.72671 28.12753 28.70126 26.37673 28.20135 27.88568 27.95104 27.82141 27.85824 28.30917 26.72302 28.87542 28.24908 28.24334 28.12551 30.24783 25.64199 24.87094 27.6015 27.44271 27.492 28.11718 27.84362 28.05154 27.51876 27.48617 26.85031 27.02358 27.1416 27.76043 27.79934 27.84176 27.91906 28.03729 28.16302 28.69207 28.10574 25.47119 27.62536 28.27838 28.03256 32.31188 32.3135 32.59792 26.02038 25.46386 28.37008 28.20559 28.27783 25.85549 26.16171 27.20199 27.48654 26.29385 28.50604 31.46789 32.28149 27.09957 25.52249 25.54547 25.8359 26.51232 27.70053 28.53601 28.89471 28.38867 29.65557 28.48312 28.29495 28.64932 28.71801 28.83004 27.4971 29.69241 29.66821 27.6282 28.90414 29.26422 29.14388 27.02694 26.479 27.93667 27.61019 27.46246 28.78073 28.75277 29.23059 26.14694 26.41949 28.60049 26.44558 28.48721 26.61904 28.82214 27.97317 26.02078 25.90231 24.78124 23.75241 23.70764 23.79382 24.04806 24.43957 25.94934 24.39733 27.86474 27.54937 24.55825 24.28759 25.47402 25.51177 24.23336 24.9728 27.08773 24.80242 25.05587 24.23452 25.81835 26.25463 24.07376 24.65191 23.57376 23.3048 23.27209 23.49249 23.69586 24.58596 26.54092 26.75762 23.15652 22.54952 22.17315 22.30792 22.77978 24.57958 24.14129 25.11434 23.14721 22.93691 23.29772 26.8666 27.05865 23.82031 23.18292 22.81271 22.72738 22.60989 22.96346 23.36312 23.53741 25.62362 23.83944 25.79855 25.31249 25.96566 26.6444 25.51934 25.02725 28.09179 28.44842 27.11865 27.16216 29.126 29.42471 29.04934 28.30697 25.81054 28.56686 28.92999 28.86947 26.02609 25.88729 24.84594 24.90762 25.31149 29.15917 29.04223 
27.79601 27.60931 28.2525 28.36611 28.25018 28.2908 27.28198 28.00802 27.82263 26.54858 26.8753 28.24328 28.52911 28.09786 26.36706 26.33312 26.26977 26.8424 25.70806 25.48818 26.44042 27.74508 26.90951 28.93099 31.38806 28.32806 28.0162 27.9183 27.84579 27.66143 27.61996 27.6618 27.75857 27.33001 27.14828 28.36764 28.2821 28.22161 26.1752 27.77773 26.99224 27.89385 27.11328 27.6109 27.62393 26.93997 26.81457 26.65212 27.42883 27.70416 27.70397 27.43102 27.71673 27.75549 27.12481 27.10855 27.95693 28.09564 27.57778 26.12588 28.48052 26.7712 28.20873 28.0613 27.99108 30.16168 32.49987 27.32907 25.38464 25.3724 26.23486 28.25491 28.28335 28.32678 28.36569 26.2359 27.69073 26.62976 26.85058 29.04345 27.54641 28.05194 28.15731 25.7348 25.45504 27.59997 27.87307 27.71029 28.77099 29.56646 29.6445 29.82226 29.13226 28.44244 29.84335 28.23983 29.61355 28.23608 28.89996 29.02377 28.07296 26.44784 27.04223 26.12441 27.09103 26.05493 26.49386 28.40054 27.19811 26.1174 28.58996 25.99658 28.15475 25.41525 26.41345 25.83938 26.94787 27.67529 25.22848 24.58331 23.95223 23.91689 24.14056 24.41683 24.66116 24.7712 25.22848 24.63592 28.10674 23.79 25.69192 24.62338 24.37231 27.14047 25.00686 24.37759 26.39068 25.09771 24.40396 24.49877 25.31527 25.63436 23.99349 23.55792 23.69412 23.3135 23.51592 27.24868 25.85375 24.1752 23.53597 23.22811 22.89016 22.54653 22.32137 22.28182 22.79952 24.53521 25.48678 23.54888 23.3782 23.44366 24.64593 25.88561 24.60067 24.48339 23.363 23.16293 23.10699 23.32586 22.90618 23.64944 25.91378 27.36956 27.46975 26.11459 26.26455 27.73803 28.08084 28.3254 25.85443 27.9121 26.75103 28.83785 27.06558 29.23745 30.16766 25.90347 26.29815 25.54922 28.87008 29.59912 29.50662 29.09738 25.81945 24.64898 24.54083 24.64852 25.37921 27.06545 
26.9226 28.13406 28.55425 28.63912 28.30465 28.46475 27.65826 28.11297 28.00555 28.15844 27.26397 28.33566 28.33807 28.05627 27.51486 26.29916 26.88171 25.72619 27.98602 25.48391 25.68127 26.48351 27.42468 28.96148 29.48486 27.43096 27.53399 28.13571 27.09512 26.90908 26.88992 26.91265 27.34023 27.95416 27.32998 27.05819 27.24227 26.0577 27.21197 27.73727 27.9345 27.13766 26.90566 27.45352 27.59857 27.52069 26.7658 27.30453 27.30862 26.70873 27.52224 26.92355 27.66802 27.72732 27.07174 28.56866 27.932 27.89257 28.04211 28.26409 28.37988 29.40783 28.20913 28.17144 27.30346 25.94805 30.22921 25.6278 25.97561 26.37972 28.27017 28.1965 28.23931 28.24038 28.14346 28.3142 27.47058 27.5859 29.05691 27.58407 27.51113 28.07772 28.06066 28.251 27.61267 29.56814 28.04559 28.48867 28.71716 30.41406 30.28597 28.67028 29.23876 27.64251 29.72839 29.64916 29.52307 29.59506 30.11032 28.26464 26.40197 26.2611 26.68743 26.26797 28.02783 26.16876 26.73055 27.11181 27.69088 -9999 26.21285 29.12417 26.61117 25.26122 25.32955 24.84301 24.68154 26.97357 25.3265 25.03814 24.55309 24.47485 28.22009 25.5585 26.42153 26.36242 25.755 24.62344 24.51635 24.72729 27.24267 25.36358 25.14706 24.56539 24.8973 24.9244 25.84844 25.43429 27.94345 28.01608 27.00204 24.25964 23.90566 23.5624 23.44763 24.3095 25.71304 25.22585 26.68951 25.26519 23.39279 23.29269 23.08511 22.69546 22.49005 22.63827 22.86001 24.41723 25.11859 24.06869 25.29681 26.48684 24.83788 24.26574 23.92333 24.1466 23.59204 23.58788 23.80053 24.06463 27.79806 26.64465 24.61297 25.47103 24.02978 24.28015 24.46841 24.62377 24.87548 25.09646 28.1419 27.76333 25.47717 26.40508 29.40563 28.46057 29.92755 26.35766 25.72683 28.86141 28.34225 29.1029 28.70086 28.38116 27.00497 24.51699 24.84347 26.05935 26.68939 25.56555 
27.71282 27.76556 29.01916 28.19036 28.12115 28.79269 27.39932 26.73043 27.11968 27.70477 28.0498 27.06024 26.04727 27.22762 33.5223 25.84088 26.11041 25.85873 25.26223 25.64627 25.40106 26.17263 28.13915 27.15432 28.0584 27.74444 27.60784 27.32504 27.16085 26.99209 26.9768 26.92138 27.58618 27.77014 27.89123 28.04452 28.16595 27.32952 28.36575 28.03594 28.01287 27.57125 25.39001 27.36868 27.41143 26.85998 27.93826 27.30166 26.6918 27.34347 27.40023 27.52709 27.58129 27.64648 31.03369 32.30709 31.66339 27.76763 27.85342 28.1701 28.079 28.17413 26.5292 28.18963 28.14837 28.1127 28.46984 25.85217 26.22668 28.06823 28.07827 27.30557 28.23602 27.45855 28.20657 28.23916 28.30224 28.40075 28.44845 28.58346 27.65292 27.44534 28.36431 25.42834 27.56597 28.94735 26.06207 27.57537 28.52188 29.32757 29.60616 29.18374 28.81021 30.00735 28.68682 28.55371 29.61471 29.58843 30.59869 29.01364 27.32675 27.04989 26.62576 26.94796 27.05483 26.22741 25.87338 25.55239 -9999 25.81695 26.32376 26.43508 26.0913 26.19341 29.30169 28.69366 25.93923 24.49688 24.57919 24.65228 25.41662 28.19525 26.03802 25.9877 26.65103 26.16656 27.23437 24.95504 24.91946 25.20333 26.03399 25.56954 26.77105 24.82147 24.75704 25.56927 25.21038 24.80944 25.61749 24.77252 27.65426 27.64468 23.99719 23.949 26.08666 24.77056 24.0118 23.54168 23.52035 24.25167 23.82107 24.42861 23.10943 23.61724 25.81262 22.99471 24.43685 26.00884 25.67477 24.65032 27.3431 25.72683 26.17498 24.40884 25.40191 24.92419 24.42031 23.92297 23.94064 25.06802 24.51019 24.62283 26.38873 24.28738 23.84414 23.90435 24.10031 24.63864 24.74755 25.18566 27.61953 25.53689 27.53121 26.50491 29.36343 29.47183 29.06964 26.69186 26.54873 28.80566 27.73358 25.65917 25.73107 24.73199 24.93182 24.52532 25.35006 24.43389 24.62872 25.79849 
28.06408 28.64294 28.11502 28.12939 28.15841 27.29797 27.35629 27.73702 27.05663 27.23284 26.79611 28.39611 27.57104 27.60909 26.94393 26.15789 26.22433 25.44421 25.51989 27.40832 28.38037 28.48779 27.78039 28.09316 28.18176 28.00833 27.9168 27.12155 27.22051 27.0762 27.05786 26.98059 27.6238 27.65365 27.67254 27.13503 27.18344 27.47692 28.30407 27.77044 27.18545 27.51992 26.01577 28.10061 26.92175 26.91049 27.4374 31.94433 27.73852 27.90136 27.83965 26.82101 27.51623 29.81518 28.87878 29.82855 32.0841 29.89236 27.73837 28.22601 28.05529 27.33889 28.19934 28.68637 28.16915 28.2329 28.07144 27.98132 25.8178 26.79693 28.0104 28.07446 28.13503 29.39941 28.24944 27.95068 28.00564 28.34683 28.45117 27.66397 27.68173 28.63861 27.84133 26.02346 27.00537 26.29165 26.06085 27.95284 28.85855 29.26843 29.88775 29.0632 28.24429 29.19341 27.97003 28.60842 29.71871 29.65624 30.55734 28.57568 29.09524 29.30935 29.0429 28.62567 27.23345 27.24618 26.54009 27.04711 26.59194 25.95724 28.48281 25.88073 25.48422 26.04492 25.64489 24.95031 24.66531 24.83273 24.93261 25.79495 26.75967 26.39031 25.19201 25.3529 27.52892 25.81594 25.8467 26.07998 25.10473 25.88986 27.26675 28.01318 26.73141 28.18221 25.77035 26.93691 27.46459 24.39758 25.39392 23.79486 23.73004 23.8251 24.09564 24.11743 24.02984 24.57662 23.06256 23.02358 22.96099 23.14355 24.7561 24.66104 24.18185 25.94967 23.41744 23.43502 25.24236 28.47802 27.64572 26.09832 26.89044 25.39956 27.17632 25.23953 25.21459 25.63955 25.151 23.85693 23.8941 24.83819 24.95471 24.19482 24.14782 23.96453 24.27172 24.01779 24.03323 26.56848 28.37994 28.6976 26.94262 27.15151 26.17181 28.40569 28.91747 29.50158 29.99273 29.72985 26.09945 28.67993 25.54174 25.39596 26.68582 24.83538 24.77401 25.3789 27.5653 28.55679 25.47006 25.58322 
28.06783 27.05456 27.68206 27.67336 28.00796 27.24157 27.70629 27.65804 27.70422 27.75958 27.11834 26.48391 27.35626 27.64804 27.77758 26.94973 25.60992 25.52917 27.51995 27.60061 28.67495 27.67617 27.61035 28.05548 28.88354 27.67867 27.23086 27.38922 27.28012 27.5635 26.97967 26.88738 27.16455 26.98944 27.26736 26.99475 27.00646 26.98327 26.92806 26.64071 27.87362 28.32095 27.33538 27.96377 27.9298 26.92785 27.42529 27.89645 27.1004 26.66516 27.44967 27.31024 29.72335 30.76251 31.96057 31.95986 28.41473 31.88882 29.47253 27.47747 27.27197 28.07601 27.28143 28.66522 27.51962 28.20516 27.22265 28.03939 28.05554 27.96511 27.97717 28.06936 28.12182 28.22445 27.95843 28.42196 27.94403 28.33355 28.41113 28.55148 28.67513 27.7918 28.76446 26.8515 26.41583 25.66567 25.69589 27.63464 27.92224 29.09982 29.13983 28.30026 29.11547 29.10647 28.91259 29.11563 29.9804 29.71758 29.74035 28.41238 29.07046 28.61428 29.36157 31.33157 29.0043 28.88705 29.55294 29.41866 26.7629 27.6527 27.05303 27.87084 25.90344 26.2712 25.8049 25.06133 25.14388 26.22701 26.87713 28.46939 29.71487 28.51605 24.9555 25.10665 26.76464 27.23846 25.71731 27.1325 27.76318 27.50698 25.63571 26.82464 25.53881 27.12802 24.66174 24.52477 24.30721 23.94335 25.06207 24.02477 23.54815 23.4479 23.74221 23.96026 23.8789 23.63668 23.16192 22.76757 22.67849 22.72466 22.87853 23.76351 23.81399 22.69631 23.44927 25.62982 24.76235 25.42114 24.66174 24.24554 24.57949 24.92929 25.20819 26.86108 25.97006 24.71539 24.97302 24.08981 24.39102 25.20925 25.05084 25.49475 24.57739 25.61746 24.94818 24.14807 25.07406 24.8139 24.9273 25.65609 26.69653 29.04165 26.45867 26.22787 26.83862 27.50277 30.18963 25.97524 26.39889 25.83666 25.78665 26.41076 28.78488 28.1921 25.13497 24.93283 25.57745 25.55309 27.90478 28.05227 
27.65347 28.20214 28.51361 26.89907 26.95086 29.3002 27.7391 26.62826 26.97827 26.62084 28.50421 28.47735 27.79452 28.30422 27.06289 26.13937 26.72076 27.59158 27.99975 27.29959 27.49179 27.71038 27.97015 30.09265 28.90325 27.66964 27.35446 26.38458 26.55169 26.02462 25.51821 27.52224 27.16232 27.08685 26.92227 26.84686 26.75225 26.71279 26.74194 27.15853 27.22701 27.88873 27.36477 27.78301 27.68597 25.61663 27.35095 27.46914 27.19723 26.73922 27.15594 27.11614 26.47027 27.31692 27.47085 28.37661 27.66531 27.57232 27.19909 28.07989 27.97302 27.95831 28.07617 27.36865 28.22222 28.24761 28.15084 28.04678 27.19006 28.03903 27.97494 28.05477 28.12188 28.25875 28.02969 25.47796 28.42397 28.35482 28.39065 28.51126 28.65029 28.80206 28.78314 27.98898 27.2998 25.708 25.68722 26.59976 28.14547 28.035 29.12658 29.27401 28.25585 29.46545 30.03808 29.10485 29.10583 29.93948 29.78018 29.90249 28.5191 28.47109 28.83007 28.74475 28.65463 28.49523 28.34658 28.71639 28.29687 26.68807 29.46508 27.57025 30.17153 26.33657 26.28597 25.73617 27.75723 27.80007 28.69665 28.48144 26.70538 28.72506 25.11251 25.21871 26.43572 25.44317 24.42575 24.70886 27.3168 26.13299 26.57684 25.07159 26.7817 24.64938 25.16189 24.88922 24.88296 24.52075 24.25195 23.41378 24.41567 22.96212 22.95858 23.24908 23.4616 25.56909 23.27395 22.92449 22.43258 22.4439 22.33175 22.26937 22.27111 22.53402 23.4858 24.25656 23.87463 25.27648 23.9009 24.25085 25.11785 24.0158 24.47463 25.96273 26.38809 24.83163 24.60208 25.11602 24.48031 25.27361 25.11743 28.44177 27.04498 26.95007 26.87704 27.43087 28.36682 25.15679 25.0436 26.15319 28.87106 25.84085 25.43627 25.51489 29.72869 29.47488 26.52731 26.73257 25.66216 25.54492 25.85305 27.48745 30.16351 29.10101 26.85455 26.33779 25.10861 25.01064 25.71401 28.09295 
27.57766 26.74548 27.52975 27.13018 27.43585 28.66937 27.18847 26.39828 26.39434 27.9027 28.08151 27.71731 27.43228 27.77319 27.67883 26.89001 27.13885 27.2926 28.35351 28.35214 27.5288 28.64636 28.78707 28.86111 28.91821 27.89871 26.84399 26.83523 27.17919 27.36544 26.93951 25.92065 27.29421 28.32412 26.82214 26.85397 26.69131 26.62539 26.64898 27.0516 26.46957 27.2637 27.11282 27.24407 27.46231 26.81133 26.44045 27.08886 27.05297 26.47174 26.92135 26.95138 27.03839 27.07272 27.37692 27.5863 27.46786 27.36434 27.86706 27.09573 27.92413 27.99005 27.26245 28.26745 26.88961 28.49502 27.46337 27.52139 27.29632 27.23525 28.08993 27.21282 28.24841 28.32662 27.50277 27.65249 28.35333 28.34512 28.428 28.51501 27.63442 28.47576 29.00912 28.80682 27.81149 26.07296 25.57238 26.38998 28.19952 27.86575 29.15328 28.32437 29.43286 29.43322 30.04159 -9999 29.13302 28.49957 29.9945 28.71301 30.52801 30.49011 28.60812 29.91323 29.027 28.66189 28.36898 28.85708 28.78097 28.76837 27.5997 27.81057 28.87322 27.80819 28.97347 27.7843 28.04901 27.73431 27.42773 27.00918 26.61038 25.38635 24.34085 24.52154 25.12481 26.6239 25.70614 25.69338 24.89095 24.31433 24.3063 28.56896 26.73293 25.07073 24.65969 24.71267 24.1217 23.68493 24.07723 23.66793 23.37087 24.06002 23.86959 25.17697 23.65463 23.79275 23.42883 23.45092 23.06024 23.4577 23.06741 21.69198 21.91091 23.13976 23.45898 24.37756 23.13702 24.67877 23.44757 23.57083 23.95101 24.27078 25.49447 24.92388 26.13278 27.74978 26.84973 25.26229 27.03149 26.1369 27.23779 24.7405 24.87646 28.0794 25.40103 24.85192 25.52844 24.8283 25.34817 29.02575 26.69607 25.17214 25.12249 25.20513 26.64401 28.2337 26.62847 28.10781 28.73843 26.41155 27.97366 26.84289 26.75695 27.66528 26.16809 26.30285 27.41854 25.55999 25.02587 24.93197 
27.79345 27.30404 28.07098 28.08215 26.37365 27.09731 28.14651 27.41131 26.84881 26.66497 27.2618 26.26159 26.7304 26.92764 27.45703 27.3507 28.27563 28.21163 28.1687 27.32522 28.40106 27.64813 28.69525 28.8334 28.91039 28.42422 26.89138 27.01037 26.02285 27.5447 26.58123 26.77029 26.77291 27.56521 27.04012 26.78817 26.87222 26.70486 26.38647 26.36691 26.45239 27.00796 26.96243 27.09384 27.38992 25.71331 25.98913 26.37576 26.432 27.01544 26.902 26.93075 26.38079 26.78927 27.75366 27.38342 27.19195 26.94735 27.67309 27.75482 27.72964 27.8663 28.06033 27.4396 26.77682 28.65023 28.52441 28.17929 28.21435 28.17913 28.08917 28.19311 28.22231 28.31497 28.38574 28.37649 28.36004 28.32891 28.35644 28.45379 28.57788 27.73086 28.67336 28.74874 27.79412 26.79141 25.55618 25.54095 25.54986 26.2272 27.83822 29.28347 29.36559 29.46398 28.62457 29.60113 29.14279 30.17523 27.83801 30.07733 31.35351 29.91299 28.88333 28.45391 28.78561 27.21841 26.16598 26.00781 26.92831 28.58981 27.73437 28.69024 28.63006 27.78686 28.898 28.47601 26.19995 25.48434 25.72256 27.34377 24.68975 24.47994 24.02313 24.02752 24.61114 26.75332 27.28121 27.7214 24.60382 24.38708 24.27011 26.57992 24.94171 25.07415 25.71575 27.40902 26.54437 23.56512 23.65508 24.15481 25.93542 25.11807 24.86666 23.6907 26.46356 25.34548 24.09127 24.7438 22.96408 23.85137 22.99874 24.77462 23.52471 26.22155 25.58557 22.69259 23.01898 22.64614 23.26007 26.5704 25.01022 25.96447 24.78076 25.43221 27.36477 25.91586 26.90945 27.24786 29.36794 24.6199 24.56234 24.89871 27.09927 28.01547 26.10098 28.67028 28.20382 24.84371 26.9736 28.42446 26.05709 24.96374 24.96096 25.27047 25.63085 27.77627 27.68731 28.93237 28.42434 29.33859 29.1387 25.44631 25.61508 28.4465 26.67156 29.15063 27.8002 25.28173 25.16311 25.09747 
28.25228 27.9432 27.96218 27.1267 26.40496 26.63827 27.6336 26.61041 28.01098 27.06188 26.84033 26.82852 27.34728 26.92892 27.40139 27.91683 27.23382 27.29254 28.19143 28.29031 27.33532 27.58666 27.36856 27.51882 28.78106 28.70141 27.3222 27.09896 27.0996 26.8478 26.68756 26.55197 26.62329 25.7579 27.09771 27.39312 26.97784 26.8283 26.63641 26.55157 26.61126 26.58792 26.9508 25.99215 27.23089 26.10491 28.4197 26.759 26.35906 26.95553 27.3399 25.31567 24.46401 26.79357 26.89837 27.74313 27.78311 25.43575 25.29968 24.62695 25.40624 27.04312 28.22317 27.4613 27.74581 28.35198 28.27319 27.46173 28.26513 27.44064 28.21667 28.25918 28.28442 28.35546 28.40228 28.43398 28.41033 28.35644 28.43054 28.49209 28.49584 28.58636 28.61785 28.72357 27.75799 27.11492 25.65954 25.55755 28.6394 27.59323 27.80291 27.87054 29.16281 28.17504 28.61218 30.23489 29.45156 30.26208 27.90322 28.08889 28.71649 29.99533 29.01794 28.22549 28.1582 30.06344 29.81741 26.47955 27.66885 26.92752 27.99688 27.01849 27.35092 26.25741 26.16857 26.16781 25.48712 26.06677 27.09396 25.11334 24.1079 23.89834 23.79833 23.89532 24.78515 26.69876 24.36636 26.88058 25.87982 25.40521 27.59512 26.65994 24.26971 25.54659 26.03228 25.48837 25.20965 24.50927 26.13494 25.5986 23.40954 23.82308 25.44985 25.6228 25.1105 26.57147 26.50714 22.2232 22.81011 22.28195 21.49944 22.2716 22.44293 25.34625 22.60763 23.12072 23.08673 23.79852 24.78149 23.44857 25.02062 26.96469 25.62533 28.31722 28.21597 25.25268 25.51684 25.33724 24.45141 24.44085 25.22512 25.01467 27.88186 25.49084 28.5899 27.91332 28.27374 24.8652 25.95101 25.566 25.31802 25.0548 25.12554 25.41717 25.75625 28.64813 27.93102 30.47555 26.83163 27.10464 25.44879 25.25054 25.88748 24.99972 25.42568 25.01708 28.66738 25.69711 29.41345 26.40396 
27.39535 27.89489 28.50573 27.90627 26.84319 26.53454 28.63387 25.9371 26.73501 26.57568 27.86328 28.20019 26.57028 26.97903 26.96829 28.41256 27.15551 28.27069 27.1665 28.31677 28.27606 28.04574 27.5808 29.86624 27.67391 27.68267 27.54717 25.9884 26.87942 26.80746 26.5982 26.48257 26.51324 26.76974 27.05337 27.91519 28.15017 28.14074 27.9558 25.8648 26.6426 27.29284 26.6368 27.09692 26.72329 28.11978 26.84307 26.66262 27.24697 27.00192 24.28692 25.17544 26.36862 25.44384 25.11477 26.63543 26.10165 26.26647 25.03713 24.37771 24.49166 24.79482 28.11645 28.3327 28.4244 27.39193 27.47631 26.25918 28.37359 28.28829 28.30172 28.31655 28.37499 28.47064 28.49215 28.51565 28.46154 28.44116 28.48373 27.5317 28.58425 28.59515 28.73541 26.81173 28.74243 28.73501 28.80325 25.93997 28.68661 28.52871 27.55175 28.64428 28.15273 28.1954 28.13436 28.77053 28.74603 29.12109 29.29849 29.21865 29.27658 28.6119 27.7857 27.06613 26.85409 27.39361 29.03185 28.32983 27.884 28.31283 27.25213 26.90194 26.97582 25.72518 26.63918 25.95858 26.77389 25.28967 27.02581 24.12252 23.72012 23.52368 26.34506 27.23754 25.4645 26.60079 25.51022 27.08044 27.42193 27.51074 27.37127 24.92205 24.71478 26.69049 24.5913 24.44793 24.89749 25.12063 25.46813 26.72189 23.55825 27.22174 23.71942 22.82479 22.68783 22.45727 22.91125 25.7362 22.50103 22.83322 25.14077 22.36199 22.44244 25.45513 25.92462 25.94338 25.50775 25.24413 25.29775 23.99453 25.07745 24.37463 26.55102 25.81347 27.82525 26.19528 25.36953 24.50036 24.25057 24.44125 25.09533 25.41009 25.78585 24.76623 28.89617 27.86569 26.47439 25.56478 25.38967 25.29397 25.7156 25.33245 25.42089 26.52407 28.19924 28.43926 26.81726 28.9941 30.56661 26.35385 25.46798 26.8258 27.35354 28.05972 28.46246 24.91476 25.25894 26.36642 27.38024 29.60888 
27.40301 26.80017 27.87167 27.54891 27.80309 27.7138 27.12692 27.63052 27.22085 26.99896 26.52349 26.57022 28.1639 27.87969 26.54174 28.31796 28.24426 27.14373 28.31414 27.35418 28.19049 28.15664 27.25808 26.1304 27.61865 27.71914 26.72112 27.01159 26.67056 26.65267 26.54074 26.49099 26.57098 26.75262 25.63467 26.08126 28.15856 27.75002 27.75064 27.566 26.39385 27.24005 27.18914 27.13064 26.87539 26.8536 28.08404 27.92446 27.64038 25.38598 25.00976 25.64175 27.63662 26.04568 24.73944 27.98214 26.51824 24.78262 24.30523 24.0863 24.0845 24.37795 25.24529 25.63009 28.37985 28.32314 28.46865 25.31802 28.35873 28.20486 27.44702 28.36679 28.44647 28.55737 28.57189 28.59963 28.55096 28.45339 28.47808 27.71685 28.62097 28.65801 27.6058 28.68774 28.72723 27.75244 27.92617 26.52731 25.72421 28.70779 28.50579 28.4071 27.9497 27.00735 27.74197 29.34579 28.46566 29.73458 29.48861 29.37594 -9999 29.39315 27.84591 26.12524 27.87609 27.71008 28.76357 28.74719 28.54977 26.65762 27.52127 26.78625 25.62484 27.77816 27.59127 26.15124 25.71148 26.61794 26.30679 24.384 23.70901 24.93267 27.39013 27.41317 25.36138 27.01418 24.93627 28.38305 26.42272 27.09173 28.35012 27.23413 25.79391 26.63021 24.54672 24.98681 24.93292 25.48959 24.33145 24.07018 23.7579 23.38418 23.72454 23.75228 23.05956 22.48687 25.49249 24.37777 23.05413 25.53262 25.00982 23.69912 25.85418 22.38214 22.42077 22.26788 25.55322 26.01321 23.35067 24.36938 23.51336 24.8547 25.76397 26.45266 25.89968 28.11303 26.19305 24.71133 24.71227 25.64321 26.05807 28.25927 27.54083 24.7553 24.55044 25.31646 25.06744 27.51968 25.60513 26.24764 26.97253 27.37951 26.88925 26.67703 28.96868 28.89254 27.11865 26.28686 27.75872 27.91134 26.42257 29.00173 28.11074 28.12258 26.58322 26.26681 25.46273 28.69915 28.99154 30.27215 
27.5071 27.84252 27.09628 27.2778 28.28472 27.02273 26.94366 27.76834 26.54101 27.37683 26.53771 26.63854 27.1824 26.68176 28.30621 27.33108 28.15569 26.99545 28.20104 27.14813 28.20419 28.11184 27.29168 26.17797 27.51104 27.61248 26.01595 27.03839 26.60992 26.4475 26.35473 26.51458 26.5708 26.48467 27.03036 28.34698 28.35238 27.91815 28.2496 27.15508 27.60742 26.28686 27.58517 26.70873 27.43633 27.65038 28.0534 27.98116 27.66812 26.73962 25.49212 27.01086 27.40292 27.10266 25.87896 25.29009 26.29928 24.50756 24.63717 23.99545 23.81445 23.96188 24.3786 26.0592 28.06137 28.01751 26.5964 26.31918 26.27645 28.25088 28.21505 28.31506 28.49581 28.60269 28.63366 27.80215 26.61581 28.60528 28.52072 28.54189 28.56417 28.62884 28.68212 28.65209 28.69525 27.6972 28.84451 28.91653 27.82748 27.3944 28.64569 26.78457 26.11486 25.53854 28.15203 28.67407 28.37365 28.59561 29.26391 29.16503 29.20443 -9999 28.59423 26.30438 26.63564 27.1047 27.75732 28.18698 28.48544 27.07321 26.67062 25.75723 28.18179 26.42217 28.00256 28.4075 28.19348 26.05084 27.71804 27.39007 24.6137 28.10421 28.10076 27.94375 26.89562 25.55514 24.82818 26.07815 27.28594 27.86111 28.55398 28.29553 27.2832 24.63897 24.56204 27.53594 26.55947 24.90533 28.40997 25.65225 23.93688 23.58328 25.66625 23.92636 22.77883 22.52346 23.95001 24.06075 23.38473 26.08636 23.62704 25.10052 23.09069 22.84918 22.44088 25.65728 24.77163 23.12371 22.53985 27.25274 25.42843 25.10946 23.69177 23.97643 24.86727 27.69256 25.3785 25.1835 25.79601 27.3243 27.23055 25.66751 26.35183 25.5809 24.79275 24.79699 24.80419 25.6994 25.21411 28.15945 28.23815 29.77065 28.08764 28.3002 29.89843 29.33645 27.71188 30.89404 30.02438 29.82107 27.99322 27.88574 27.12597 29.44805 28.90606 28.34207 26.53979 28.76818 26.27743 27.58788 
27.89019 27.27114 27.80395 27.70645 27.34402 27.08541 27.06597 27.29778 27.87286 27.00945 27.1535 26.72637 27.18243 28.23779 27.78439 27.69345 28.03546 27.95718 27.05581 27.21505 27.36028 27.96377 27.3753 28.45333 27.07223 27.53149 27.3923 27.19128 27.01327 26.43295 26.74273 27.08721 26.34005 26.3355 27.02645 27.86108 28.47524 24.98791 24.7752 25.12701 27.40463 27.33532 26.5502 26.41509 27.33273 27.61144 27.58209 27.81124 27.51943 28.13861 25.23825 25.74481 26.3796 26.40811 26.56204 26.25863 24.52957 23.93466 24.0433 -9999 23.59912 23.48156 24.20452 26.38815 28.55911 27.90972 26.65933 27.32925 25.6676 25.83172 28.16424 28.29766 27.53686 28.56811 28.61047 28.63937 27.48837 28.60751 28.52261 28.53643 28.58309 28.63861 28.6871 28.74325 28.72024 28.80935 28.79922 28.80291 28.84814 28.85842 26.74221 25.62765 25.61346 25.70037 25.70584 27.86453 28.38809 29.07568 29.00393 27.41656 28.8146 28.65679 28.54327 29.35494 27.19982 25.75183 28.34851 27.82592 27.36672 27.7976 25.81185 25.61675 26.00204 26.28875 26.34551 25.5888 25.99099 25.70037 27.69702 27.81338 27.04482 27.83032 26.70217 25.80026 27.96877 25.28234 25.75277 27.06973 26.96905 24.52554 26.93701 25.48113 25.40438 27.58453 27.33285 26.41751 27.11224 28.0231 26.61321 26.67947 23.73742 23.6452 24.24835 24.0371 23.11621 23.62579 26.61434 26.42745 25.52639 25.79946 24.53472 23.71456 24.45449 23.9147 22.70928 23.57284 23.24658 23.85427 24.28091 26.10836 24.04717 23.33593 23.46737 24.04247 24.26315 25.75909 25.92678 29.40527 26.41455 27.16958 25.96057 25.29711 25.19247 25.1741 25.23651 25.24764 26.30313 25.63479 25.53109 25.66281 26.24389 29.95501 29.54965 29.55694 28.6322 29.27847 29.33782 31.29449 28.76623 28.26303 29.28146 28.64123 29.17541 28.68279 27.88561 29.47952 29.31066 26.42272 26.17535 29.34377 
27.82333 27.69454 27.46926 27.74142 27.02419 27.7633 27.55697 27.6289 27.03744 27.30242 27.30367 28.0245 27.44238 27.45712 26.87762 28.26434 27.06371 27.43841 27.89419 28.02639 28.19003 27.98278 27.47412 27.69879 27.56545 27.47982 27.38943 28.08975 27.38821 26.89752 27.27688 27.57308 27.91235 27.06478 24.75836 27.08596 28.35372 28.34112 24.62304 24.70263 25.6054 24.39361 27.47595 25.1741 26.74233 27.33291 27.36184 25.50262 27.15844 27.0071 27.90313 25.7337 26.24832 30.74008 25.54348 26.26647 23.63671 23.62567 23.84945 23.81518 23.55422 23.65808 23.87307 24.35894 25.6018 28.234 26.11813 27.92932 26.4967 26.85528 28.12457 25.84005 25.93807 28.53042 28.55996 28.61544 28.59698 27.10214 28.55834 28.60211 28.64242 28.67742 28.71609 28.76934 27.811 28.84091 28.78555 28.77221 28.78671 27.74767 27.17614 25.99948 25.74966 25.74111 25.69607 27.68963 28.80691 28.78268 28.01827 27.12838 26.34472 28.89825 29.27984 -9999 29.29235 26.01574 25.65283 26.54891 25.54846 28.79626 29.53323 25.82064 27.41174 25.68173 26.34329 26.87097 28.0183 27.94445 27.14108 27.89376 27.58541 24.41696 25.71978 26.014 25.96661 28.0494 28.01937 25.54638 26.56616 24.71169 26.38873 26.5057 26.9923 27.10656 27.82 27.76321 27.24099 26.6878 26.00558 24.54333 23.31155 24.22238 24.96856 26.12039 25.1925 26.16534 24.89306 24.16274 24.26486 23.56155 26.41903 24.08212 26.21206 25.39947 24.66833 23.63998 23.49816 26.33142 24.86804 25.92773 26.42101 25.00634 23.85565 24.37921 24.33541 24.52761 25.84835 27.85244 26.6976 26.50958 28.48397 30.09814 25.50396 27.01849 26.39486 26.15817 30.21636 27.21862 26.78036 25.94186 26.35488 29.0581 30.32968 29.89874 29.33019 29.02456 29.363 28.86773 27.18981 26.85391 26.21304 28.08215 28.00579 30.14511 29.21606 29.83901 29.45718 29.06088 27.58312 30.09789 
28.41744 27.11013 28.34991 28.60684 28.53298 27.82568 28.21789 28.2702 28.27395 27.18606 27.24102 27.5122 28.25573 26.72729 26.14559 27.89675 27.66268 27.56991 27.94296 28.11779 27.08325 27.68051 27.67425 28.03201 27.63946 27.56042 27.36926 27.12786 27.51913 26.15289 26.13943 27.22421 26.17996 25.56744 26.15298 25.22027 27.11407 26.14443 25.96481 25.66729 24.78164 23.90753 23.45062 23.52825 24.88091 27.10507 24.6119 24.87591 27.87374 26.20819 27.79504 26.33093 27.6119 27.69436 23.81256 24.57528 23.41989 23.38711 23.55633 23.61364 23.90759 25.53677 23.79675 23.48852 26.52758 26.07168 26.46731 27.64721 27.61529 26.14785 27.97762 28.12307 28.22732 28.36022 28.49227 27.06036 28.55169 28.50924 28.55029 28.8991 28.72131 28.72338 28.71224 28.46945 28.8023 28.78121 28.79434 28.69631 28.67745 28.78634 28.84384 28.8803 26.91888 25.75863 25.70107 28.57723 26.58703 27.12197 28.71966 26.6827 25.82797 25.99667 28.97067 29.34112 -9999 27.10482 25.59866 24.77307 25.47408 25.28317 25.98171 28.26043 28.82873 24.98303 25.61645 27.40466 27.31808 26.35916 26.53268 28.19131 27.72259 26.01498 25.08434 25.91284 27.4342 26.19366 25.41528 24.90179 25.99911 26.52163 26.7218 26.81848 25.7954 26.71118 27.60995 28.36929 24.44744 23.57852 23.16345 25.401 23.31072 25.62676 25.54281 25.76586 25.29751 25.34002 23.40219 23.44757 25.58352 23.36944 26.69348 23.44503 25.19509 23.92376 22.21008 23.70205 26.57601 26.53823 26.01415 26.81353 26.20895 25.92004 28.26928 24.2192 24.5332 25.13464 25.37557 25.95223 27.71163 27.77648 27.22112 28.12329 28.57992 28.02123 27.846 29.2756 28.12509 28.61962 28.63626 29.7629 29.69384 29.74871 29.29247 28.85964 29.47265 29.4985 29.42294 27.08615 26.26361 28.29498 26.39935 25.63204 29.10501 29.73348 29.31585 26.76693 29.91464 28.54373 30.13018 30.17303 
26.78573 27.89764 27.7138 28.71206 27.18026 26.62264 27.25421 28.27709 28.16406 27.94598 26.96182 28.23837 27.17184 28.41366 27.26534 27.11657 27.08209 27.52828 26.95178 27.88989 27.99413 28.04318 27.71893 27.84381 27.78118 27.40829 27.91393 27.17495 27.24166 26.59799 26.4374 26.61202 23.96151 26.00488 26.19705 25.21313 25.43606 25.9859 26.13061 25.75143 26.17932 23.82293 23.55407 24.04388 23.48217 23.60275 24.07849 23.59377 27.63806 27.65743 25.35827 27.37014 25.97384 24.80248 24.09039 24.27395 23.29663 23.26602 23.20214 23.31335 24.42877 25.3652 23.26354 23.64865 24.90652 24.48263 26.57223 27.17953 26.38656 26.08801 25.40591 27.72378 28.22109 28.31817 28.41693 27.3728 27.58511 28.55313 28.58395 28.64465 28.68429 28.65444 28.69403 28.39947 28.53329 28.73043 28.7723 29.78985 28.74462 28.80438 28.79955 28.82733 28.92443 26.70748 26.01391 27.78936 26.39062 25.5921 28.51702 25.73614 26.62136 26.12521 28.46105 29.08853 29.32739 -9999 25.81625 25.24517 24.76165 24.76715 26.33135 27.44876 27.47705 24.18591 26.36059 25.95941 27.83242 28.23626 28.38821 28.16635 27.89913 25.32037 25.21356 27.01809 28.27554 28.78594 24.63192 25.1477 24.67636 24.99523 27.05184 23.89684 23.95367 24.42098 28.2796 25.6101 23.80065 23.36325 22.96212 23.47079 23.53524 25.04916 25.37127 24.3724 25.52154 25.51895 26.8009 25.39498 26.65539 26.18273 25.39343 24.45782 25.36013 26.83871 22.42095 22.34085 23.10366 23.18228 22.88024 26.5614 24.42355 26.05493 23.96139 26.2694 25.86816 24.93075 24.92077 24.74032 25.48123 26.67968 26.39517 30.66519 25.95083 27.05334 28.81802 29.35079 28.58923 31.18655 29.98162 28.68844 28.89773 31.50402 28.48467 30.09142 29.43328 29.80132 28.63909 26.3825 26.30056 26.4938 28.11712 29.04287 26.98962 25.87585 25.9808 26.0335 26.16912 27.55056 30.68579 30.56194 
27.85214 26.72915 28.37945 27.16232 28.56121 27.26104 28.26403 28.13085 28.09146 28.12075 26.89831 27.69244 28.15606 27.35183 27.2539 28.02044 26.97613 25.88629 25.8746 27.95992 27.83096 27.57006 28.24334 27.93569 28.58593 27.41512 28.54006 27.81487 27.16955 25.79971 25.95892 25.23214 24.62277 24.40374 26.31152 26.35916 25.83846 27.94293 27.03189 25.65966 26.88235 25.42193 25.0436 24.28246 23.56008 23.93609 24.18691 27.5162 27.26025 27.31024 27.48373 25.51632 26.22277 23.4125 23.42419 23.35699 23.19464 22.94595 22.84255 22.83633 23.54467 25.07226 24.45214 23.73858 24.25732 25.12237 24.85418 27.16552 25.59677 26.94055 27.64095 27.77996 28.22561 28.22979 28.26284 27.55984 27.46597 28.52368 28.57778 28.61978 27.53152 28.67468 28.72231 28.78549 28.81344 28.78137 28.80612 28.83428 28.86312 28.95654 27.93688 28.99575 27.79055 26.92877 26.4869 26.37893 26.46029 25.61666 26.14584 25.574 25.56429 25.62109 26.32476 28.1144 28.11382 28.471 26.63095 25.55892 25.04803 24.73922 25.18023 27.66577 24.09881 24.66964 25.90591 26.5162 25.48489 27.37817 25.44503 26.40206 26.59823 25.21362 28.8908 28.85012 25.39248 25.35986 26.26907 25.32223 25.07668 25.37405 27.0917 24.11965 24.07095 24.22579 24.52065 23.66018 23.50042 23.30389 23.01736 23.09661 24.40661 24.60058 26.44515 25.32665 23.88299 26.85009 24.21014 24.44131 24.38391 26.88564 23.7286 22.99877 25.70907 23.9952 23.06848 22.67025 23.52017 23.01605 23.2582 24.79501 25.04159 26.1065 27.62213 24.52661 27.13854 26.22939 24.93737 24.8229 25.08593 25.54489 25.85049 25.91134 25.99899 26.9165 29.58956 29.16085 31.70022 28.44479 27.51687 28.3572 28.75762 28.55947 28.59823 30.0451 27.1918 26.59463 26.50634 26.36862 26.09173 28.67813 27.79409 27.37881 26.36715 26.03805 26.14215 26.98754 30.90396 28.18679 30.14993 30.80956 
28.3735 25.77773 28.20266 27.03726 28.29287 28.16345 28.07672 28.08398 26.48474 26.57977 28.018 26.98373 27.89691 27.8598 27.77294 27.75411 27.82272 26.90154 26.90081 26.87634 26.99899 27.92806 27.43115 29.79589 27.30221 26.68887 27.01034 27.52709 26.69671 25.51681 25.47329 25.17349 24.38507 26.20455 25.66162 25.93762 25.53353 25.72509 26.5888 25.56524 25.15032 27.3659 26.47134 24.65005 25.02194 25.21719 25.0202 24.333 27.3359 27.36044 27.31576 27.41686 24.1105 23.20281 23.24392 23.24114 22.97186 22.59545 22.4172 22.83367 25.68917 23.99365 23.57022 24.59365 24.85226 24.90325 25.08953 26.46636 25.82922 27.02188 26.63992 27.12475 26.8106 28.22326 28.23556 28.37121 28.50897 28.37274 28.46975 28.4472 28.54077 28.62197 28.84411 27.75424 29.00033 28.83676 28.79366 28.77264 28.87637 27.76629 29.00778 28.92553 28.89666 28.82052 27.31701 26.64895 25.69897 25.69918 25.65692 25.65954 26.73525 27.01693 25.97268 27.73159 27.78909 28.05978 28.98232 29.13043 25.67025 24.98937 24.55432 24.5671 25.12423 27.16696 28.26199 24.86776 27.57971 26.33196 27.9699 27.59554 25.87673 25.42733 25.5216 26.25897 25.20849 26.09374 25.22418 25.39776 25.27487 25.47775 27.24041 24.81292 24.93896 24.66693 28.09622 23.56533 23.34707 24.02804 27.44323 23.92236 26.30425 23.82946 24.62536 25.06744 24.04467 26.67639 26.75768 23.77877 26.96939 26.79708 23.3833 24.76797 26.21377 26.76141 27.55102 27.4114 23.53424 23.74487 25.2228 25.39993 28.77081 24.96142 24.17962 24.82061 27.13302 25.38995 25.30252 25.24902 25.43667 25.78326 26.77087 26.79989 29.19796 29.63894 28.65768 29.54742 29.09072 28.81112 26.87847 28.05099 28.24206 29.57873 29.96362 27.96044 26.58688 26.57406 26.96188 28.73132 28.36514 28.06274 28.03454 26.38052 29.48705 29.39477 27.84771 27.50234 26.92819 30.33196 30.28591 27.29638 
27.78341 26.94137 28.39324 28.07263 28.09222 27.83984 26.84805 28.09249 27.92376 27.88445 27.78851 27.78646 27.73287 27.66152 27.67227 26.72045 27.76351 26.82897 26.80456 27.62002 27.0129 27.56118 28.23611 27.83175 27.01702 27.30267 26.47051 27.60726 26.94714 26.37496 25.38497 25.71111 25.96581 25.67172 25.57693 25.42309 25.85552 26.11996 25.69189 26.07263 26.54986 24.96945 25.22997 24.61325 26.04501 25.05853 27.20168 23.84432 27.27169 27.12786 27.41378 23.46591 23.85623 22.94015 22.95107 22.84625 22.49539 22.8569 23.49325 22.71652 24.10885 23.64819 23.17709 23.87969 23.67486 24.18646 25.04275 24.63281 27.27831 26.33154 27.2705 27.37725 28.01818 28.07788 28.2033 28.37557 28.54684 28.48052 28.37939 28.36874 28.50598 28.75088 28.09265 28.84435 28.91989 28.9808 28.77294 28.7441 28.79217 28.86975 28.88006 28.91546 28.87875 28.87933 28.87686 28.61953 27.03463 26.18072 25.5924 26.09319 27.65753 26.20547 28.55245 28.45504 27.45596 26.33114 28.34323 28.57766 25.73626 24.87679 24.18456 23.68362 26.5491 26.43148 26.64153 26.15893 25.55816 29.10858 26.21127 24.93038 25.75158 26.53481 25.3478 24.86315 24.94073 25.56582 27.65743 25.42376 24.82803 27.43081 26.59957 27.5404 24.96688 26.97787 25.44967 23.71728 23.53369 23.39416 24.11727 26.40182 24.65325 23.14886 24.60476 26.97344 24.53207 23.71108 26.14904 24.80255 23.86605 27.11474 23.78481 27.45291 27.08401 24.95333 26.56256 27.99371 23.44497 25.83624 24.18762 24.36196 24.77435 26.03387 25.17776 24.9793 25.337 26.37017 25.79003 26.60522 27.56268 29.00286 27.57485 30.40679 29.22158 28.79321 27.79382 29.31017 29.17855 27.58462 26.28454 26.04986 27.47174 29.34765 28.41683 29.89816 30.02609 28.61413 28.7073 28.29061 29.27847 28.08093 29.58413 26.12057 27.57522 28.54052 30.55859 30.15261 26.44833 27.45825 31.00933 28.41018 
26.86309 28.06643 28.31924 28.20584 28.11428 26.30306 26.84332 28.0245 27.55282 27.74832 27.69973 27.71765 26.92767 27.6773 27.57421 27.22906 26.71243 27.70114 27.69164 27.48785 27.22592 27.151 28.26138 27.55499 25.97653 27.03457 27.28756 26.78689 26.69494 25.38894 26.58334 26.51 27.76794 26.15862 26.204 24.92703 25.90307 26.12329 25.26589 25.71731 26.72817 27.63275 27.57076 24.85751 24.30068 25.85076 27.0596 27.15066 25.91912 23.75469 23.29095 22.95861 23.54586 22.73397 22.63964 22.31347 21.85848 23.13491 25.45516 26.12301 23.18521 22.8417 23.68713 24.3283 24.08706 24.00826 26.00628 24.51724 26.84017 26.97076 27.04116 27.30059 27.06228 27.51037 28.20819 28.00286 27.0195 28.48983 28.36883 28.42614 28.47274 28.57519 28.863 27.90255 27.85998 27.71276 28.7315 28.71618 27.54965 28.82116 28.80517 28.86721 28.86941 28.88766 28.63583 28.27465 27.71127 27.71115 26.49731 26.21435 28.3504 28.20178 28.09851 28.25585 26.2694 25.83984 -9999 29.15335 25.75134 25.15853 24.33431 24.77569 24.17892 27.18853 25.37393 27.06845 25.64422 26.92443 26.28878 25.39642 24.63677 24.77789 25.41943 26.03707 26.19039 24.90823 25.70364 27.32018 25.8056 25.27075 24.82171 25.80462 24.66604 25.13775 24.37289 24.17864 24.56811 25.17019 24.08099 23.7788 23.81713 24.00192 23.58547 23.11263 24.67556 23.20388 23.33828 24.06683 23.79406 24.75683 24.75234 25.9497 25.3648 25.18585 26.06103 25.12118 24.98431 27.35864 25.29031 24.88445 25.43585 26.18502 26.15808 25.51321 25.70013 26.99597 27.42416 30.18411 30.96383 28.75949 28.85211 28.81408 28.16101 27.17599 27.69174 29.26498 26.5888 25.7918 25.90399 26.85064 29.0339 29.23632 29.57922 29.77996 28.49706 29.82607 28.58468 29.13241 29.35864 27.69033 27.69204 26.33868 30.74401 26.85052 30.02703 30.3478 27.38629 26.60391 27.24163 29.117 
28.14514 28.29464 26.83257 26.57043 26.8659 28.13549 27.95025 27.88061 26.89794 27.78625 26.6846 26.69351 27.76852 26.89254 27.65884 27.62747 27.63644 26.81539 26.7907 27.48614 28.09881 27.77511 28.55932 26.82565 26.74896 26.91549 26.71618 26.08453 26.52276 26.1824 26.87924 26.60452 26.85427 25.79998 26.13439 25.84127 25.23861 25.53301 25.05407 26.45846 27.37792 27.32183 27.117 25.91314 25.82903 25.74789 27.00265 26.27017 24.51153 23.04763 22.88845 22.65713 22.56845 22.49841 22.22946 21.79605 21.4537 21.55139 21.7532 22.19573 22.40487 22.54244 24.12979 -9999 23.98513 23.89236 24.71438 25.81262 24.85464 25.42681 26.77059 27.08059 26.02123 26.47381 27.51144 27.30044 27.45739 28.40811 28.46142 27.03637 25.3381 26.05319 28.56152 28.59139 27.74554 27.72189 28.69497 28.70703 28.66522 28.72488 28.67083 27.58001 28.02761 27.94168 28.58431 28.13992 28.53726 27.02383 26.6238 26.84982 28.20254 27.87335 27.98788 28.62054 25.45822 26.68795 27.38323 27.36151 26.11846 25.68493 24.69378 24.19399 26.87338 26.00311 26.74072 24.90106 25.38861 27.48803 28.90133 25.56207 24.32681 25.11697 24.78021 25.68588 25.10864 25.37686 26.73318 24.59158 25.98376 25.74545 24.93981 27.19049 28.48669 24.95223 26.85317 28.43521 25.75509 26.52874 25.63635 23.61907 24.2695 27.471 24.25698 25.07809 26.02239 23.4765 23.6022 25.42462 26.71881 25.47149 25.652 24.38891 27.73449 28.05721 25.67697 24.86633 24.6455 27.73129 28.34442 27.22665 29.65505 25.84204 27.43402 27.43209 29.34579 29.22909 30.06262 27.49404 26.57754 26.29067 27.50442 28.37472 27.07275 26.15487 28.34606 27.4667 25.94781 25.75033 26.35775 28.89831 27.89224 29.1766 28.32055 28.41305 29.86608 29.6864 29.36828 28.97882 28.98159 29.19998 28.36727 27.29623 26.94329 30.03781 29.28109 30.04687 27.27203 26.69412 27.36657 29.3312 
28.2362 26.51113 28.11883 26.9241 27.92004 26.87249 27.89855 27.81664 27.71804 26.61376 27.58853 27.54778 27.61999 27.64453 27.65606 26.79864 26.81439 26.69961 27.26934 27.64831 27.85809 27.803 28.74224 28.24221 27.99136 26.86532 27.05053 26.19549 25.97729 26.00561 25.91946 26.04739 26.07672 26.06936 25.90136 25.48855 25.17019 25.58688 25.61837 25.66461 25.77413 27.14971 26.95925 26.78308 26.76342 26.80779 25.50408 24.21115 22.83328 22.72869 22.80175 26.36483 26.29666 22.14056 21.80206 21.38421 21.69955 21.5812 22.42056 22.00915 23.03051 22.53561 -9999 -9999 -9999 23.69473 24.68807 24.74624 27.24749 26.93435 26.72051 26.78457 26.22912 26.19299 27.25457 28.07452 28.1311 28.18624 28.35031 28.58453 25.20934 25.41665 25.42401 27.93945 27.61025 25.75299 28.66558 28.20757 28.64401 25.29458 25.5068 25.67538 27.71346 28.72308 28.69412 27.60092 27.95669 28.6329 26.80117 27.7344 28.24725 25.09496 28.07482 28.0585 25.40777 26.56967 27.72604 26.9053 26.97991 25.67892 25.71438 25.46395 24.73541 26.65685 26.69326 24.46679 25.15866 25.38177 25.15267 24.73886 25.72125 25.25057 24.9266 24.85565 23.96762 24.41528 24.58187 27.27239 25.27227 25.79315 25.70541 27.41613 27.59316 24.62957 25.73632 28.79629 24.52142 27.5147 24.76007 24.86306 25.75646 24.63067 26.76266 24.89157 27.39523 27.70056 27.12341 26.00674 26.15579 26.0949 26.52069 28.46688 26.18887 24.75274 25.72936 25.02288 25.07348 26.5057 27.75445 25.10955 25.88394 25.47079 26.62228 27.35961 27.74526 27.67547 26.52239 27.85913 25.94549 26.97299 29.10916 28.341 26.5614 29.29623 29.65347 25.77508 26.28344 29.77258 28.85168 27.09887 25.79894 27.13525 28.92205 29.69497 29.67736 28.30276 26.79476 29.26666 29.12658 29.36718 29.68014 30.09399 27.39981 29.85705 29.90411 29.84554 30.36889 29.22448 29.14022 28.0487 
26.88821 26.89843 26.80569 27.68514 28.11428 26.79873 27.90316 26.69238 27.64236 27.54614 27.69454 26.62039 27.4483 26.76818 26.97903 27.60418 27.40746 27.73376 26.76534 27.39953 28.14132 28.419 28.87692 26.21398 26.76974 25.68402 26.3262 25.61151 25.45043 25.54806 25.39233 25.65045 26.21343 25.09707 25.73159 25.87298 25.587 26.91979 25.42861 25.83843 26.77011 25.78311 27.01861 26.88299 25.53704 23.65457 23.05511 22.92828 22.5812 22.40957 23.08538 25.45553 25.81658 22.61764 21.46343 22.01492 23.91442 22.39919 25.66162 25.62316 22.7459 -9999 -9999 23.58618 23.60156 23.22442 23.59521 23.78579 24.50753 25.11334 26.85916 26.91339 26.59066 26.77981 27.59439 27.86672 27.97711 25.63528 25.36315 26.00332 28.39355 28.23507 28.24029 25.73202 25.8135 26.10034 27.20501 28.45999 28.24932 24.95007 25.38412 25.53607 25.00982 25.10089 26.61767 27.32699 27.54949 28.49066 28.4555 28.27114 28.13299 28.11712 27.96285 28.0411 25.87133 25.73763 26.05026 27.39196 27.12881 26.80071 26.95294 25.64065 24.75378 25.9335 24.08932 24.43276 25.14428 26.02233 26.42208 25.61291 26.49465 24.95284 24.8056 25.37033 24.08499 23.77191 26.68929 27.41323 25.21014 26.10046 28.4765 28.19439 27.95599 28.0559 25.37283 28.88458 25.87271 27.49157 25.84533 24.80035 26.82183 26.63717 26.83767 24.12515 24.7973 24.91842 24.78961 27.81735 24.02752 25.17071 26.22964 26.98422 27.89752 25.04464 27.27279 26.09374 27.8851 25.47161 26.35253 28.58663 25.09469 25.25787 25.90038 29.10708 28.52929 26.66278 26.92138 25.69244 25.58456 25.9472 26.93115 27.06146 28.31964 28.84298 28.11926 28.47421 27.09362 28.82842 28.83239 26.24795 25.64816 27.01772 29.41961 27.35607 29.55926 29.72323 26.08355 27.57076 28.34179 29.6683 29.89819 30.11865 30.12676 27.02517 29.72579 30.00979 30.31622 28.99529 28.31634 31.4139 
28.15753 28.14636 28.09301 28.00866 26.8695 26.86343 27.76309 27.65084 27.48773 27.49896 27.45345 27.53964 26.83892 26.76068 27.29705 27.75286 27.33413 27.62548 27.68676 26.55123 27.27194 28.50158 27.71563 26.05148 26.81329 27.1704 25.99093 25.34921 25.20422 25.68307 25.32324 25.99276 25.8269 25.88375 25.84182 25.43969 26.96136 23.71218 26.9512 27.083 27.13845 25.88995 26.09539 25.83837 27.18261 23.17925 23.0281 22.77929 23.33035 22.35549 22.54791 23.23586 22.39834 21.65115 21.26217 22.44512 23.65255 25.24554 24.07284 25.26339 24.544 23.09139 -9999 -9999 23.42202 23.13751 22.98568 23.37417 23.1723 23.35784 24.26971 26.86273 24.80697 27.22723 25.21136 24.66451 25.50704 26.8962 25.31298 25.69076 26.38348 27.95654 27.97003 28.21493 27.28131 27.54202 28.12106 24.71939 25.43832 26.80395 24.61785 27.09841 24.5697 24.73522 26.85424 27.02831 27.34063 27.72759 28.21743 28.14416 28.13064 28.35909 28.41049 27.56338 26.08523 26.79675 26.33627 26.64807 29.20254 27.9013 27.4382 27.56515 25.60833 24.65985 24.3955 24.55734 29.59234 26.30035 25.68911 25.3291 24.96932 24.61447 24.06606 25.72985 26.91403 24.61202 24.59579 27.08285 25.31176 25.34832 27.19967 27.22454 27.97698 28.07665 26.22784 27.62039 27.15685 24.82253 24.56692 24.93893 28.11022 25.24975 26.81121 26.71353 27.66482 25.64752 26.94595 27.32385 24.66097 24.26003 24.58624 27.13918 28.80908 27.92675 28.33737 28.22366 29.29394 25.97335 26.04626 29.01156 26.08395 25.06201 25.86669 29.3135 27.91769 29.87188 27.26602 26.87628 25.77703 25.50799 26.83267 25.83807 26.52694 27.64663 28.15734 28.83398 28.68585 28.17748 26.11566 26.51318 25.4855 26.22088 29.47408 28.28124 28.18099 29.51971 26.89016 27.41375 28.74615 30.05102 30.05929 30.78127 30.12292 27.33404 27.69665 29.61816 30.23217 30.79119 29.25472 28.66903 
27.96408 27.96789 27.93728 27.92291 26.52596 27.82922 27.59234 27.48916 27.42639 26.5198 26.47332 26.60769 26.5935 28.08663 27.65887 27.76122 27.52029 27.81753 28.11419 27.54391 28.6719 28.69854 25.83666 27.69311 27.42025 26.45049 25.97506 26.11794 25.95037 25.59695 26.46197 25.84115 25.93899 27.29989 26.97293 26.90927 26.90899 27.10748 27.67278 25.90917 26.75653 27.17874 26.09335 26.66439 24.25097 23.46404 22.94424 22.69009 22.44534 22.18032 22.03469 22.0061 21.7142 21.36941 22.9916 21.33572 24.75582 25.30758 24.35592 25.15118 22.40289 23.59301 24.87106 23.54046 -9999 22.83755 22.85269 22.8276 22.87744 22.9999 24.52993 26.69241 27.18447 27.52252 27.24746 24.50369 25.55612 27.61212 24.47259 25.36956 27.26797 27.37869 27.78207 28.00097 29.35928 25.74215 24.62481 24.45892 24.34164 24.35278 28.82382 28.38348 25.45193 24.29601 24.48916 25.31762 25.71972 27.98303 27.97647 28.11492 28.30526 27.69381 29.14355 27.75421 27.31841 29.27877 26.64761 26.32888 27.19818 28.96841 28.56973 27.20278 26.41592 24.9876 24.66622 25.10897 27.43829 26.89691 27.12612 25.56948 24.57965 24.12606 24.58901 26.31738 25.21435 24.11593 23.99529 23.99533 24.20181 24.48654 26.35507 26.30822 25.54516 26.27734 29.18316 29.31048 27.26449 25.2283 26.53094 25.59939 24.48263 26.1755 26.74999 26.7572 27.80007 27.89507 25.90167 26.76223 26.81161 25.22268 26.27596 27.79638 29.95172 29.07244 28.90231 26.67617 26.51736 25.82546 25.93637 27.9255 27.92718 25.57647 25.47433 28.03698 28.17385 27.65475 26.9537 26.32379 26.23474 28.14392 25.47 25.87704 25.93008 27.03179 29.32525 28.29568 26.85787 25.91192 25.10613 25.16693 26.68908 25.80688 29.45721 29.51934 29.48342 28.07211 26.92242 29.7741 29.81814 29.49142 31.0895 28.57757 30.04702 30.04965 27.45165 30.02157 30.46362 30.75848 30.97762 32.50637 
27.82083 27.83813 27.83999 27.77337 26.55996 27.5794 27.63485 27.34945 27.35024 27.35009 27.33303 27.3554 27.12075 27.36431 26.82586 27.61712 27.73522 28.03539 28.5083 28.65374 28.51595 28.15026 27.7098 26.40096 25.57623 26.1708 26.75225 26.17385 25.32421 26.4031 26.1332 25.64938 25.936 26.08685 25.5772 27.08712 27.20986 27.49227 26.72161 25.89077 27.38305 25.81735 24.94677 24.96728 24.43472 23.09866 22.85235 22.60574 22.20165 22.46395 21.89105 21.60678 21.3424 21.17379 21.11602 25.21267 25.14193 24.03152 25.31838 22.44634 25.65008 23.23944 23.44854 23.2553 23.01373 -9999 22.97531 23.00054 23.27203 22.86816 23.07675 26.54916 26.6881 27.31603 27.41982 25.35433 25.40762 26.44808 25.48525 26.47192 24.07888 24.26623 26.151 25.94491 24.89404 24.50161 24.30007 24.2004 24.10293 24.12274 24.03784 23.98278 25.09493 24.68215 25.08462 24.39059 25.35189 25.86379 25.33236 25.22448 26.3103 28.18255 30.39089 30.34048 28.46914 26.36135 27.71252 27.00219 28.7189 29.60565 30.2543 27.51489 25.98339 25.55355 25.04556 24.94525 26.15789 26.26544 27.33703 25.36233 25.24545 24.71441 27.24032 24.11593 24.34103 24.94677 25.0556 24.22918 24.84811 24.52954 24.66519 24.82116 24.90008 25.02361 26.60464 25.71014 28.59045 29.2601 24.60034 25.62594 24.91036 24.35382 25.29141 25.3471 28.01208 28.49859 25.18823 26.59973 25.71069 27.27542 27.40563 29.29452 29.7189 28.74322 26.45642 26.87795 26.12066 26.81152 28.22347 25.65454 28.43817 25.85015 25.95461 27.43005 29.32662 29.55956 29.31152 26.10226 25.98925 25.60504 25.47192 28.80667 26.75411 25.91033 27.04476 29.20098 26.76595 25.68865 25.79443 25.12576 25.36105 27.14434 27.87957 26.59573 26.47338 29.48278 27.15814 29.38153 29.92791 30.56896 30.26522 30.15246 27.91946 26.22979 29.93493 30.12414 30.565 30.85632 32.15334 31.61202 
27.67455 27.74941 26.5516 27.64956 27.29321 27.38958 27.30294 27.33611 27.41659 27.41433 26.66903 26.96984 26.44073 27.02841 27.81594 27.98596 27.96642 28.32641 28.65597 28.72866 28.58392 28.16921 26.39981 26.57015 26.18051 26.74819 27.6398 26.25173 25.35147 25.85967 26.2734 25.84997 26.58184 26.74413 27.46444 26.29595 25.00167 24.64666 26.11657 26.60403 24.40835 23.89257 23.23223 23.12203 22.88592 22.79519 22.65365 22.45989 22.11761 22.42593 23.51702 22.14459 21.97039 21.52377 21.54516 23.86514 25.27181 25.36523 25.01351 22.65911 22.23297 27.7568 24.64895 24.36761 26.89291 23.70727 23.11904 23.29009 23.15713 23.06579 23.12878 23.3139 25.89358 27.1744 26.18798 25.18124 25.13735 24.81982 27.82388 25.78912 26.81878 24.57324 25.37036 24.37228 24.2384 23.9558 23.79455 23.91662 23.97396 23.91006 25.59381 27.98046 24.77908 25.81249 24.2553 25.15524 27.25234 27.29992 26.62341 25.54824 26.97341 29.36825 29.11013 29.04339 27.38104 28.28698 27.63317 26.35043 28.46935 29.00067 28.11749 27.85604 26.68466 26.1574 25.50741 25.00042 25.43154 25.89144 27.07983 25.73443 25.4804 24.93096 27.32125 27.49392 24.97589 24.73361 26.19515 24.56466 26.99108 27.09887 29.11752 26.45959 26.58724 29.19238 26.26809 24.95513 25.49102 25.44305 24.67114 24.81011 26.96389 25.07632 27.11132 27.87252 27.59075 25.98425 25.9671 26.17538 25.72268 25.88531 28.57247 27.43078 28.41186 26.89501 25.71319 26.11483 25.42752 26.4523 27.1235 27.81298 29.07873 25.87484 25.90313 27.31274 26.34725 27.82211 29.58691 29.24078 27.17849 26.65899 25.69024 28.99249 25.384 25.8161 28.62155 29.07931 29.06176 25.88143 26.94937 25.8005 28.20226 26.16091 25.32687 25.41918 25.57931 28.78515 29.23684 28.90475 30.55969 29.01251 30.45584 28.13809 26.56576 26.97116 28.34362 30.24041 30.65301 29.6556 31.89712 31.28848 
26.70584 26.38223 27.66055 27.46118 27.41473 26.58434 27.35793 27.47024 26.65817 26.72192 26.43771 26.40115 26.54498 27.75451 28.17239 28.64941 28.7962 28.73208 28.54305 28.8179 28.51666 27.50961 26.50451 26.59301 26.97799 26.03774 26.05871 26.45797 26.33013 26.76641 26.33972 25.71423 26.21581 26.20837 27.16546 26.92687 25.84854 25.42016 27.17803 27.26086 23.34262 23.29937 22.99179 22.73379 22.55639 22.37893 22.30889 22.15228 21.90582 21.6159 21.25887 21.94198 21.76 21.21731 22.79986 23.9248 25.48547 25.76538 25.89041 22.63378 23.28378 23.98031 23.1011 22.828 24.13384 26.65038 23.62914 24.58886 26.62615 23.75115 23.19869 23.56954 26.2615 26.28759 28.88845 25.69445 24.64218 25.08965 26.95861 26.97781 26.82778 24.43545 26.62844 24.01623 23.80572 23.41799 23.33895 23.55935 23.76028 24.734 26.53271 26.75439 24.68768 24.60278 24.55743 24.83084 25.80459 24.8764 26.92895 30.04803 26.08236 27.78845 26.58721 25.64617 25.55706 26.35189 28.5299 28.72405 28.50814 26.55718 26.23757 27.21041 29.67452 27.11776 25.96465 25.19247 24.842 25.15948 25.70541 25.48925 25.65838 24.54638 25.85903 24.89926 24.86514 26.10064 27.76669 25.73428 25.3345 27.89166 26.40746 26.41818 26.36328 25.77468 24.76415 24.70202 25.86053 28.07644 25.39157 27.12579 25.51461 25.9374 26.217 25.95394 26.99584 27.1907 27.50161 27.89953 27.37783 26.70675 27.30779 27.59161 29.90621 27.86202 26.51592 28.78289 27.89843 29.28024 27.88064 29.42101 29.83407 26.76599 26.8887 26.22207 26.94894 27.5805 27.03945 26.16747 27.30935 28.49609 27.62762 25.67513 25.35372 25.23913 25.717 26.22198 28.17159 28.3627 29.18377 25.4822 24.92938 24.88424 25.69363 25.49288 25.38265 26.86511 28.62402 30.50527 30.51898 30.82217 28.54601 27.18954 27.03106 29.67053 29.82037 30.21047 30.61489 30.95217 31.6961 28.86584 
27.58782 27.61926 26.39706 27.19354 26.76425 27.44168 27.35208 27.40829 26.67373 27.65087 26.21166 26.17455 26.73831 27.58935 28.65255 28.82601 28.7705 28.66659 28.49734 26.74453 28.47552 28.26455 28.10885 26.1462 25.77383 28.81909 26.30569 25.92919 26.11245 25.53808 25.27093 25.98785 25.78835 27.44796 27.36541 27.20211 26.63177 24.4689 23.08431 23.0147 23.092 23.10485 22.89443 22.59442 22.42898 22.1527 22.00045 21.91751 21.75793 21.42803 21.46716 22.07855 21.70904 24.51971 22.19302 24.16876 25.93597 22.3431 22.94158 22.95117 22.68276 22.8435 22.84521 23.05252 23.59979 28.75887 25.5278 25.78906 24.08004 23.37774 23.32195 25.17098 25.66909 25.54357 24.70205 24.45013 24.48867 25.3341 25.42755 25.81042 25.54522 26.77419 25.19287 24.23821 23.59121 23.12533 22.92715 23.06237 26.27151 24.71234 24.69525 25.65478 24.88601 24.50894 24.90249 25.1954 25.56881 26.45733 26.25979 25.11859 25.20947 25.25067 25.09091 24.97476 24.94283 25.33923 25.86645 27.04489 26.59445 25.77777 25.98962 27.73492 29.59805 28.72036 26.82009 25.24282 24.80926 24.69097 24.93865 25.10394 25.24502 25.31707 27.96932 25.341 25.08108 26.25591 26.19573 24.94567 25.17309 25.17977 25.18911 25.08608 24.98669 25.11325 24.66711 25.24874 24.57818 27.05807 27.73879 29.23654 26.41595 27.41668 29.53652 28.88958 27.94049 27.20922 27.95919 25.67913 25.69702 28.75698 28.71227 29.23382 29.83029 28.15908 29.35491 29.05551 27.92593 26.64056 29.14398 29.28594 27.80889 27.30914 29.45492 27.80816 29.10049 31.05807 28.61749 27.4255 26.29223 28.8388 28.58621 26.55578 25.8204 25.44076 24.9382 25.15389 25.84329 28.96615 25.86913 25.12283 24.97402 24.45999 25.53979 24.876 25.3247 27.20617 30.24386 30.38928 30.42678 30.3966 29.57226 29.44064 27.18957 29.75015 28.40182 30.0993 30.62344 30.95962 31.76132 32.88552 
26.28555 27.23422 27.43264 27.38372 27.9949 26.33706 26.94717 26.57925 26.18594 26.83908 27.13323 27.11794 28.0368 28.53176 28.65515 28.26626 28.03488 24.83642 27.29119 25.3612 27.99282 27.18862 25.76385 24.83254 27.12951 24.98397 25.23367 25.97054 25.73324 26.14669 26.6054 26.84628 26.48321 27.16146 27.04577 26.90533 26.13275 23.53918 24.56674 23.98059 23.57852 22.88458 22.78942 22.42407 22.3962 22.0603 21.79617 21.65093 21.58132 21.39437 21.87979 21.30978 24.67767 22.54202 22.70532 22.8496 22.44644 23.35827 22.22659 22.32995 22.27807 23.16409 23.9223 24.08096 24.75222 25.02831 25.17248 25.19637 23.26827 23.22528 23.22186 24.41616 24.91525 24.75262 23.83364 22.95983 25.36068 25.56167 26.56664 25.23837 24.54751 24.22604 24.66046 26.25738 23.68597 23.3099 22.84799 23.10833 24.39071 23.84167 24.14858 24.71157 27.833 24.51788 24.98052 25.18563 25.84197 26.41061 24.01727 24.47231 24.44424 24.21316 24.31893 24.46023 25.13226 25.70883 25.25936 25.62759 28.78625 28.67953 26.69375 27.27145 27.44201 29.59292 27.39272 25.84307 25.00231 24.5003 24.40981 24.87048 25.75646 26.92355 26.86862 26.00872 25.29675 25.15975 24.71853 24.82452 25.21234 25.63616 25.78253 25.70117 25.63125 24.71832 25.84634 27.79309 27.11529 25.5064 28.40829 27.3421 29.30151 28.59429 25.919 27.53228 28.12277 27.3002 28.80743 28.29803 27.99041 27.73522 26.39095 27.57458 28.40463 29.16943 29.09216 29.31631 29.32336 27.16781 29.41393 29.97546 26.12206 26.74853 27.12948 27.61929 29.17175 27.91647 26.04397 25.72177 26.3576 28.93292 26.97747 27.16738 25.62976 26.72387 24.72842 24.75485 25.26361 25.27889 25.31344 24.97753 24.50872 24.35525 24.56149 25.45962 26.0325 28.73086 30.12097 30.25466 30.28695 30.30767 30.40832 28.7066 30.121 30.02932 28.71948 30.36395 30.67504 31.14245 29.44329 27.85616 
26.75506 27.26635 27.38272 27.39498 27.4251 27.31091 26.91976 26.61791 27.50482 26.81137 27.97039 28.49386 28.19592 25.70385 26.89501 27.69961 25.91433 27.37399 26.02969 26.35348 25.79016 25.86752 26.94747 25.8934 26.0191 27.25872 26.23425 25.87679 25.85696 24.57192 27.41574 26.73907 25.42263 25.78985 25.77069 24.88723 25.81387 23.70944 26.03021 26.56314 26.40109 23.19494 22.43334 22.37142 22.04376 21.75616 21.50396 21.35678 21.28604 21.20214 20.90893 20.87234 23.00634 21.90673 21.75735 25.07876 25.57772 24.44741 21.89727 21.95889 21.90045 22.38088 25.18157 24.34368 23.58102 25.45776 23.76547 23.79092 23.46685 22.98947 23.76641 23.95291 23.95196 25.68823 26.54208 24.68569 26.00555 25.65566 26.35171 26.38644 23.37942 24.27777 24.38009 25.92932 24.93777 24.16659 25.45608 26.54309 23.69396 24.76171 24.18569 24.20452 24.19964 24.5165 25.89926 24.92141 24.85253 24.35534 24.33221 23.94955 23.94161 23.88006 24.34841 26.48406 26.13976 26.52157 26.54815 25.6546 27.80291 29.12576 26.68011 26.98773 26.46542 26.72094 27.72817 25.98284 25.59027 24.8164 24.52703 24.83984 26.24694 26.96508 27.92144 28.67193 26.74841 25.41158 25.18438 25.25671 26.29934 26.15716 25.54165 28.11849 25.0855 25.60754 24.9837 26.78927 24.37591 24.50692 27.16619 27.17101 28.63174 28.89227 27.54382 26.80367 28.37014 28.96719 25.97357 26.58755 27.9501 26.38546 29.29418 29.31887 28.70507 29.60168 29.65753 29.39398 29.46758 31.62234 29.79388 26.79644 27.43713 26.83077 28.69717 27.55017 27.26766 29.58007 26.60961 26.23599 25.85656 25.75674 25.81753 26.73638 25.79415 25.38729 24.95678 24.74502 25.53536 24.88699 24.85546 25.11376 24.78485 24.51068 24.87023 28.28274 28.89858 28.96417 30.14913 30.18868 30.21798 30.33477 30.39044 30.27847 30.20046 30.23635 28.81375 30.41842 30.71667 31.1816 32.96813 31.50219 
27.4269 27.32195 26.29241 27.10467 26.27438 26.90664 27.03958 27.36926 26.79882 26.69311 25.99267 26.02911 25.94326 25.51678 24.91931 24.55123 25.20547 27.0216 25.44009 26.97793 28.03924 26.61801 27.29598 27.24343 27.29229 26.75204 25.27712 27.52856 24.65454 24.66088 24.74105 25.62725 24.38976 23.89138 25.05486 25.13558 26.45135 25.19006 24.57583 26.34503 23.77645 22.55929 22.12734 21.80132 21.63537 21.29412 21.59817 21.88153 23.24896 20.99896 20.88256 20.97845 22.05483 22.84411 22.50009 22.34683 24.36038 23.48977 21.50244 21.52795 21.58804 21.70022 22.95168 24.17343 24.40252 22.74276 24.39257 23.6936 22.89053 27.06808 26.98135 24.19195 23.93484 24.60952 24.46783 23.58831 24.08563 27.0838 22.76016 23.24447 25.74453 26.45663 25.55728 26.10736 27.86886 23.29424 23.85601 24.3533 25.06478 24.36712 24.00945 27.06927 24.84054 25.23806 24.8847 25.61788 24.63507 24.10205 24.07965 24.5892 24.58276 24.64776 24.77413 24.75765 25.09161 26.76672 28.36285 25.34332 26.76791 29.24111 26.56555 26.39306 25.99249 25.74392 26.16805 27.04708 26.14199 25.82144 25.7517 26.01843 27.15539 29.51681 29.09725 30.14828 28.29678 27.75518 26.11828 25.92288 26.84448 25.49716 24.99423 25.30746 26.06375 25.26361 24.61083 24.12808 23.88006 24.01443 24.41943 27.05001 28.20336 28.54531 28.77493 25.50176 25.35143 27.96044 27.94027 25.54644 28.66342 26.98419 26.22003 28.65573 30.25314 28.90298 29.86428 28.55776 30.00643 30.64623 28.48644 27.62164 27.95446 29.80767 29.77569 29.94146 27.18362 26.84963 26.53796 28.3702 27.30044 28.42669 26.77645 27.34799 25.79885 26.0245 25.72997 25.73953 25.6401 24.66815 24.52566 24.46987 24.59185 24.90798 25.34603 26.20196 28.0595 29.23184 28.73388 29.23019 30.21728 27.5812 29.22909 29.31396 30.49887 30.45428 30.50228 30.55139 29.26492 29.5133 29.20306 31.46398 
27.50305 27.06301 27.04351 27.05407 26.40084 25.76104 25.96295 29.08074 28.79702 25.89956 25.2814 25.47585 27.89724 24.57327 24.41906 24.25894 24.63522 25.8168 25.21121 26.34002 25.03414 27.59612 27.06399 26.41284 26.55117 24.7698 24.85354 25.08712 25.27563 23.79995 24.6445 26.40139 26.51293 26.99444 27.51916 24.8959 24.09777 23.49706 24.11013 23.24371 23.06106 22.54428 21.84622 22.49395 22.06939 22.5917 23.44958 25.07284 21.56857 22.25314 20.87365 21.0827 21.62142 24.33352 24.35 22.41125 22.3652 25.21237 21.91021 21.39276 21.48913 21.55093 23.30969 23.17806 24.65142 25.03314 22.8262 23.09429 24.66125 23.37417 24.00897 25.28945 23.98886 22.92373 23.69143 25.91671 25.65304 23.36801 23.63662 23.7861 25.99636 23.83294 23.82223 23.90936 23.54003 23.1748 25.16714 27.4703 24.49105 24.75369 23.96865 24.01241 24.70001 24.54782 24.87478 24.71426 24.64388 24.53146 25.10375 24.37216 24.3251 24.56329 23.38723 23.4302 24.20181 26.08575 25.66751 26.14675 27.08862 26.13619 29.4233 28.68579 25.57092 25.51327 25.68951 26.93981 29.09948 26.56213 28.14019 28.04217 30.10302 29.18896 30.36416 29.29153 30.40301 28.98489 29.03823 27.2817 26.2102 25.63323 25.33965 26.59789 28.45074 25.14266 24.59878 23.78234 23.30132 23.44119 23.90905 26.77297 27.83688 28.00869 26.52825 25.48293 25.69497 28.44042 27.69003 26.59765 26.12121 26.03619 26.2857 28.10787 29.70938 29.17199 29.24273 30.2489 27.43597 28.54241 28.98818 28.23904 28.45895 28.93322 28.45721 27.34481 27.56765 26.18392 26.24829 28.8001 26.55667 26.93447 26.18344 26.66522 28.8699 30.09884 28.97134 28.89739 26.0101 24.60162 24.48364 25.19128 24.86798 26.36315 27.29025 26.34988 26.90841 29.90109 28.35439 29.00466 28.65389 28.0021 29.55108 29.0433 30.21527 29.07806 29.32784 30.54009 32.35641 31.09686 32.22018 32.53747 
27.19241 25.48532 27.05956 26.02352 26.34118 26.83105 27.38671 28.59439 25.02932 25.13632 27.19403 25.64529 26.52453 26.20577 25.00311 25.07836 25.54687 24.84808 26.57348 26.36727 26.81054 26.35452 25.68279 25.59298 25.06747 24.85879 24.16335 25.89843 24.67449 23.4096 24.93353 25.78387 26.1069 27.87914 24.46151 23.73501 25.12921 26.01431 23.32 23.66961 24.8012 22.50564 21.74533 22.01394 25.04623 24.78707 23.47369 23.28634 24.97875 22.56179 21.22958 21.28832 21.39739 24.1914 25.48211 22.34258 21.58645 21.58422 21.48211 21.39501 21.44546 22.42581 22.63531 22.04913 22.25115 23.30526 22.83367 24.83138 23.17718 26.80728 25.80017 26.34722 26.79727 24.44613 24.81906 25.73733 24.93878 25.33569 23.4537 25.76248 25.86532 24.85833 23.28588 23.44866 23.95434 26.23886 24.26214 27.89636 25.33492 25.05438 25.88018 24.31509 24.52548 25.71633 24.83709 24.9837 24.64718 24.30486 24.11144 24.01583 23.88873 25.26876 23.04937 23.76531 23.2712 24.6936 27.9747 28.8085 27.60885 29.01089 27.82836 27.87551 25.81835 25.58117 28.35189 25.61386 26.15924 27.55459 29.24151 30.31668 29.70202 30.32424 30.26971 29.57611 29.38546 30.87182 29.64446 29.86343 27.71502 25.94634 26.43908 25.59915 28.00677 26.3207 24.68353 23.80114 23.23467 23.3858 24.03594 25.03784 26.73687 27.95776 25.74829 26.49273 29.81216 26.0166 25.9378 27.72943 25.81375 25.94097 26.38937 28.84262 29.62539 30.00213 29.88253 30.8756 29.05422 30.0458 30.38873 29.24298 28.51562 28.93984 27.79702 26.36801 26.21768 26.02093 25.79925 26.28558 26.09445 25.27011 25.34255 28.75942 26.59683 26.38592 26.61529 28.51788 28.27294 25.16693 24.92639 26.23361 26.04705 26.44406 27.19616 25.95541 25.97781 26.74084 27.04232 26.2055 29.84564 27.21102 28.05334 29.12179 29.1676 30.68786 30.5549 30.50573 30.74539 31.05792 32.7673 34.00237 
27.41946 27.13787 27.08282 27.80633 29.56433 28.13909 27.39099 25.11495 24.70785 25.24557 26.54394 27.28771 25.05786 27.09301 27.23782 26.02001 25.75308 26.44314 26.59814 27.23657 26.79379 29.26147 25.23196 27.02224 24.6098 26.06454 25.94323 26.26605 24.49374 23.6824 23.7167 26.5476 25.70126 23.9176 23.68228 23.36172 25.48947 25.55343 25.68243 27.22152 22.74029 22.82907 21.7152 21.14916 20.68841 20.80136 20.67507 24.61529 22.40328 20.84628 21.16284 21.96337 21.49972 21.54891 23.11123 22.08138 21.6838 21.63558 21.54885 21.49175 21.54431 21.67013 21.87646 22.07119 22.32025 23.67913 25.50106 27.35781 23.54653 23.84741 22.84805 25.30691 23.01196 25.10299 26.44628 25.27084 25.30194 23.47524 23.23059 23.48693 26.02239 23.48174 23.00381 23.25671 24.02941 26.45132 24.08303 27.09405 25.212 24.44027 29.2423 24.74633 24.99298 25.3565 24.59979 24.62173 24.37731 24.17227 24.26837 24.21279 22.99587 23.01693 23.7066 23.98721 24.19808 24.74957 26.03698 25.92459 28.49307 28.64846 26.98629 28.23324 28.45056 26.76919 25.67669 27.41094 28.52423 28.20501 29.9121 30.441 30.20538 30.07226 29.39477 31.30239 31.67898 29.57137 30.54543 30.12164 28.30624 29.82589 27.31597 26.27203 25.78561 27.7579 24.77304 24.24502 23.87234 23.87783 24.32842 24.76104 28.21127 27.53573 25.85882 25.98199 26.23644 25.48968 27.39715 25.79309 25.32073 25.88436 27.98925 29.40017 29.75402 30.05087 28.54534 30.46026 30.3244 28.94198 30.32614 30.14199 30.052 29.79766 28.3161 28.48278 27.85031 27.33361 25.61126 28.78622 25.53228 24.99508 25.32351 26.06512 25.98455 26.84707 28.64962 28.32943 26.36663 24.73922 25.33563 26.7026 28.9439 29.34167 26.1408 26.97323 26.22515 25.57498 25.44912 25.55773 26.14938 27.49182 29.54244 29.31417 29.84222 30.9959 30.73846 30.51086 30.74597 31.19991 32.78805 32.90969 
28.12466 27.11834 27.24279 27.37658 26.35638 26.57412 25.36566 24.66723 26.89742 26.51629 26.34722 27.36569 25.07296 25.23556 25.22451 25.8879 25.13351 24.99429 28.12884 27.29562 29.70565 27.12319 27.20263 26.62252 25.17138 25.76864 25.79302 26.57229 24.37725 23.80187 24.01022 24.80435 24.27041 23.66567 23.49734 23.39321 23.25778 27.14535 27.06176 24.57641 22.25179 21.87887 21.62521 21.4656 21.135 20.6221 21.45904 20.55306 20.73748 21.56115 22.19824 22.17629 22.26705 25.88421 25.68783 22.44692 21.71627 21.66287 21.66528 21.59265 21.63653 21.69399 21.86233 22.0075 22.2499 23.3529 25.06906 24.56091 25.42404 22.77749 23.48611 26.37502 22.11749 23.27575 22.59817 23.01943 22.8417 22.68875 22.5502 23.79254 26.12802 22.80621 24.4139 24.31884 24.39547 24.19116 24.01565 24.21279 24.5083 24.65353 24.76684 25.59875 25.9931 25.34735 24.62734 24.12646 23.80749 23.61114 23.63882 23.36575 23.31576 23.11471 24.4288 26.24887 25.84731 24.19613 24.4812 25.33669 28.33788 26.65945 -9999 27.00369 25.65429 25.69976 27.84146 26.15524 28.0808 28.52334 29.68939 30.73873 29.3692 30.16961 30.0259 31.57659 29.34234 30.21835 29.55157 29.08569 28.85461 27.71408 27.64611 26.37963 25.90801 26.00051 25.93188 24.8211 24.69961 24.72878 24.67596 24.59539 25.82949 25.28018 27.96762 27.71896 26.06491 26.06747 26.02532 25.37335 25.43102 27.71914 28.8771 29.18231 29.30441 30.36813 29.36447 29.28149 30.078 30.0484 30.61877 30.08407 29.6271 29.76595 29.97338 29.41705 26.57653 27.06298 26.4226 25.96441 25.38488 24.83752 24.75018 25.928 28.75646 26.61193 28.62603 24.91281 25.55081 25.63305 25.96737 27.63537 27.84915 26.49975 25.65875 26.51049 29.28024 25.08575 24.7904 24.96398 25.6954 28.45053 29.01104 30.0978 29.59252 29.2788 30.341 30.54351 30.88207 29.25582 28.26693 27.91973 
28.13903 28.13406 27.71115 25.89868 24.78805 24.70617 24.48959 25.39901 27.00942 26.09258 26.00503 26.26205 27.81622 28.38726 26.50903 24.58645 25.03594 24.61834 25.13604 26.86126 26.73715 25.85778 26.40295 28.21948 28.00231 26.24526 26.71642 27.8128 24.92822 23.87078 26.20831 25.02432 23.47613 23.50024 23.43145 26.76077 26.58779 24.20764 22.4591 22.29196 23.06017 22.38613 21.82147 21.703 21.8663 25.80676 20.91091 21.01614 22.052 23.26113 23.04772 25.73831 23.58163 25.71044 25.60549 25.66903 23.8847 22.52429 21.62567 21.60946 21.71301 21.68167 21.74777 21.89779 22.92846 22.65896 24.08029 23.91894 26.95223 22.54504 23.1495 22.0921 22.09017 22.29357 22.53866 22.68942 23.24084 23.40856 22.53527 25.45855 23.87972 24.38369 24.24511 23.41314 26.33029 26.45669 26.39446 25.03036 24.74783 24.40808 24.87924 25.67169 25.11843 25.80221 24.21816 23.56918 23.45025 23.52062 23.60452 22.89157 22.41854 22.34771 23.4407 25.91287 26.27041 26.23983 27.04931 23.66986 26.30139 27.81881 -9999 -9999 24.74764 25.4804 27.0415 29.02041 29.5689 29.86587 29.04897 30.39675 30.29897 30.48782 30.78161 30.3424 29.76193 29.4443 30.75558 29.4508 29.43923 -9999 29.85754 27.96264 28.51263 25.79299 25.05374 27.56616 28.85916 25.22131 24.89819 24.33676 25.81243 24.46191 25.35678 25.50772 27.73519 25.22482 25.91162 25.29318 26.53585 29.70974 28.31668 28.8131 28.53951 30.0053 30.31683 30.05642 29.84741 29.73855 29.17001 28.51803 28.87506 29.06347 28.20373 26.37185 27.41778 28.9916 25.94744 25.0574 24.4157 24.93533 25.61334 25.80383 25.23052 25.26241 26.59155 24.81533 29.48702 24.91253 26.0765 29.113 27.96606 26.31674 25.49087 26.29098 25.78219 25.04968 24.48944 24.85415 25.72451 30.12655 30.52758 30.57125 30.44036 30.31631 30.50009 29.3049 31.02938 27.57617 27.18276 28.07412 
27.7261 27.69073 27.57 24.45278 24.59692 25.44149 25.34939 25.53445 27.12551 25.92617 26.08727 26.30663 25.61862 27.80667 25.87161 26.76699 25.7741 23.88772 24.66897 25.50686 25.41918 27.02526 26.63409 25.9721 26.09744 25.08071 25.86212 25.31692 23.89739 24.20483 25.53152 25.0436 24.05621 23.80331 26.18615 25.98351 23.51638 23.4743 21.73629 21.54406 22.34637 23.29366 21.96054 21.33041 21.45889 21.27709 22.80099 22.37292 24.14196 24.1928 25.62704 21.87902 23.15444 23.87109 24.86401 25.48867 25.56371 25.80316 21.45751 21.5606 21.67153 21.70129 22.03378 22.23608 26.41244 22.73181 24.74966 24.31262 25.25476 26.02801 26.23614 22.64157 22.14471 22.34496 22.49444 23.44274 25.23886 24.84731 23.61721 22.91613 26.5003 26.49063 23.05807 23.61587 23.60522 23.44738 24.14242 24.35006 24.33877 24.26953 25.50549 24.76119 25.48547 24.62475 24.1235 23.39935 23.2586 23.33355 23.59463 23.09139 24.03616 22.96905 25.66921 24.08312 26.57226 26.17156 25.47726 23.55108 24.35787 25.76888 24.69012 24.93124 24.93063 25.22164 27.64523 28.79141 30.04141 29.25195 29.94149 28.91989 30.04327 28.74774 28.01397 29.25588 29.50686 30.66216 29.52496 29.68353 30.55212 30.35507 29.11401 28.50579 29.32684 25.28109 25.65304 27.49386 25.3735 26.19998 24.53036 25.01827 24.59963 24.17214 26.70053 25.84948 26.00674 25.9269 25.47616 26.87307 26.6235 28.0834 27.22076 30.19564 29.20364 30.26135 28.98278 28.31524 28.61071 29.19302 29.96411 30.28192 29.69692 30.31228 28.20855 28.5527 28.65646 29.72769 26.78066 25.32479 24.58309 25.07174 24.59289 24.61419 25.39004 25.02401 27.28658 26.17358 27.54989 25.31939 29.05276 28.71246 25.9494 26.49349 26.4429 25.33624 25.11321 26.14984 24.73556 25.24481 27.45815 29.65054 30.59878 30.52285 30.43292 30.37408 29.3226 29.16055 31.05621 28.72396 27.01147 26.89337 
26.59738 25.27987 25.15139 27.60327 27.59915 26.05688 26.74478 25.79003 26.14474 26.70107 24.55453 25.09762 24.32919 25.76571 25.82473 26.02035 27.12969 27.81643 25.01531 26.26754 26.94659 27.16113 25.54373 24.99273 24.95007 24.78503 27.60436 25.99536 26.51553 23.2734 23.2329 23.88705 24.42489 24.6647 24.78414 22.91406 22.24435 21.9829 23.54067 21.61166 24.12768 23.93908 22.44955 21.75039 21.67495 22.73657 22.73705 22.45477 23.54907 24.47158 25.41677 22.43008 22.4342 23.99438 24.17193 25.38265 25.13528 25.39636 21.97524 23.15484 21.49401 21.53558 21.50015 26.14819 22.4335 23.98818 25.87557 25.16931 23.50283 24.5057 22.20425 22.17373 22.21035 22.61679 23.34997 24.12411 25.87283 25.45742 23.68966 23.93157 26.19528 24.82574 23.67257 26.47738 23.04553 23.31957 24.5968 23.88751 24.4475 24.7485 24.26498 23.70266 25.20043 24.54705 24.28872 23.46054 23.16805 24.81808 23.16805 24.07577 25.39596 22.95925 23.97308 25.59292 25.75094 26.29681 24.42443 23.3132 24.55306 24.83004 25.96368 27.28109 26.08856 29.37994 28.57614 28.99618 29.55429 28.58331 29.22244 29.07818 28.25704 28.23477 29.23269 29.10317 29.5451 28.98309 29.22048 29.48541 30.25591 -9999 29.85595 28.35546 26.84341 25.53625 25.81088 25.8609 25.25735 24.75775 24.57345 24.52487 23.94589 24.19326 24.75427 25.40896 25.95226 26.92346 26.43905 26.98751 28.13101 27.14462 26.43856 27.00518 27.44155 29.78033 29.5502 27.70663 29.87417 29.38525 29.99554 30.34332 29.27029 29.05151 30.18759 29.36971 27.29788 26.70007 26.95733 26.45831 25.08502 24.65551 24.42535 25.28359 24.85308 25.18783 25.04644 24.60351 25.30834 24.60876 27.38275 28.74777 28.97729 29.20086 27.68933 29.08407 25.38223 24.9512 25.17031 25.72824 29.53268 29.56909 30.53518 30.49664 29.18142 30.59735 30.60772 30.66122 30.40618 29.52371 31.16747 27.8511 
26.78964 24.48843 24.63241 24.59725 25.4425 26.79955 25.94561 27.16641 24.87881 26.32611 25.29214 25.82107 26.31118 25.49056 26.53799 24.58261 25.88305 25.75756 27.66805 26.15753 25.90057 26.24673 28.38653 25.59875 25.7579 26.76724 25.01855 25.26913 25.99438 23.3352 23.46725 23.2207 23.14236 22.81658 23.08721 22.023 21.96362 24.34463 22.27395 22.14742 26.41796 22.58779 22.03942 22.22491 22.66647 23.22393 22.92703 22.66064 22.79415 25.81771 25.73513 25.80209 23.85818 24.36483 25.21734 24.8923 25.46829 25.34854 25.55123 23.99694 22.20522 21.4183 21.43106 22.25949 22.18746 25.6798 25.7059 21.80111 21.96029 22.08752 22.15014 22.1538 23.58975 26.70175 26.91891 22.57885 22.76101 23.01528 23.32842 23.46661 23.93142 24.01037 26.08309 27.70043 23.28448 23.66897 25.55834 24.78631 24.389 23.84564 26.28088 23.61147 24.56591 24.70733 24.44555 23.75262 23.03359 22.69937 22.70162 22.81777 23.26025 23.16006 23.58993 24.12527 25.40533 25.55404 25.82949 24.30279 24.39764 25.55764 27.11578 28.39507 31.21893 29.561 29.76815 30.02535 29.80194 29.38906 29.27261 29.40963 29.63928 29.73168 28.84921 28.78579 29.87618 28.66824 28.98919 30.27569 30.70315 30.48568 29.33862 27.36688 25.48779 26.07168 25.43151 25.56335 25.60659 25.34335 25.41821 24.49221 24.53771 24.59521 24.97454 25.18429 26.42983 27.08392 29.78955 27.08563 27.50683 28.04925 26.08615 25.7842 25.85858 29.81069 30.26357 29.8988 29.75689 28.61071 29.94653 29.77209 30.12289 30.28759 27.31524 27.87621 28.74938 28.72454 28.6766 29.97116 27.78185 25.09222 24.56875 24.25268 26.62014 24.87768 24.06991 24.14739 25.01034 24.83386 26.58254 27.51238 28.49996 29.00295 29.13052 25.09384 25.82681 25.09112 25.7597 27.02404 28.12048 28.83724 30.44912 30.46749 30.69451 29.0437 29.49182 30.30261 27.37371 30.65521 30.99954 31.41555 
26.16232 27.08016 25.97692 25.0581 26.11334 27.11849 27.21267 27.17251 26.49719 26.48211 27.62991 24.37567 26.47085 25.0382 25.32839 26.95089 25.30911 24.37145 25.33746 25.13287 26.7839 24.38845 24.57977 25.14684 25.45403 24.79241 24.40435 24.77938 23.77432 23.21523 22.48422 21.97854 22.67037 21.77011 21.71417 21.70788 21.92022 22.37023 22.45953 24.49078 22.73947 22.5881 22.65704 23.55328 22.83828 22.76959 24.55779 23.04769 23.62826 25.86151 25.89352 24.40255 25.94934 24.38772 24.0512 25.87362 24.27343 25.7315 24.10284 25.50613 21.75811 21.42837 21.37368 24.52798 25.05136 25.41125 22.68685 21.73748 21.89016 22.04736 22.12545 22.2084 23.08053 25.01534 23.6051 22.74758 23.76284 23.16253 23.4136 24.0444 26.32305 27.2445 27.08145 26.96783 23.9515 23.80203 26.75518 25.4031 24.50097 26.88973 24.15908 23.97521 24.47427 24.82314 24.66439 23.96786 23.19979 22.56628 23.1141 23.3453 22.94845 25.92523 24.18844 24.06829 23.99606 24.87231 25.48699 24.20318 25.2803 24.33886 26.17733 28.52905 28.48834 29.23406 29.48171 29.96719 29.40722 27.68206 28.85162 29.71362 29.43276 29.34735 27.957 29.28167 29.35659 29.68694 27.95431 30.1752 30.40457 30.12588 27.31948 26.75326 26.17282 26.69152 25.84258 27.52825 27.41741 26.03628 25.7691 25.25903 25.36358 25.38357 25.88348 25.58032 26.83337 26.77654 26.24771 26.80917 27.92227 27.6983 28.24456 25.44329 25.63751 29.4064 30.81991 30.9248 30.13891 28.40676 29.66952 27.95089 28.71664 27.30578 27.23062 27.02072 29.89852 28.68048 28.1722 26.8858 25.876 25.97067 24.91986 24.29531 24.58099 25.17132 23.8627 23.98129 24.2806 24.15994 25.47601 27.97058 27.66567 25.89211 24.92608 24.99926 25.28082 25.82217 27.87081 27.86932 30.23336 28.79479 30.41766 30.5631 30.79849 30.78619 30.55657 29.54605 30.38992 30.00842 28.73702 31.43527 
26.71697 26.31283 27.86138 25.45477 25.44366 27.69695 28.05557 27.19058 27.23077 27.31146 26.27069 26.43258 26.69442 26.98672 26.80999 24.76461 25.13861 25.49413 26.45852 26.48455 26.04257 24.7535 26.24673 27.00887 25.53045 23.91613 24.19641 23.48886 23.35232 23.27627 22.65286 21.87914 22.18026 21.38226 21.59023 24.92922 22.4573 24.21212 22.69186 22.55947 22.61001 22.7257 27.14456 23.0007 24.97738 24.22344 24.23449 23.26486 24.30779 25.71215 26.04376 26.04 25.98001 24.43255 26.08941 22.55636 23.25479 25.75109 25.66012 25.53826 25.61556 21.40267 21.33138 22.93658 25.56173 22.42752 21.73434 21.82784 21.96368 22.09463 22.21774 25.94128 26.29907 22.65713 22.48544 23.21465 25.60128 23.21942 23.83541 25.18286 26.99807 25.48852 26.59899 28.5765 24.1741 25.33856 24.39489 25.98632 24.80062 25.58782 24.19595 28.95504 25.15985 27.71581 24.90277 24.0191 23.41455 23.23101 23.37847 22.8001 23.03842 23.45349 24.00082 23.72476 24.51736 27.62466 25.1997 24.47738 25.71554 26.00253 26.04138 28.03851 29.29446 29.93597 29.87737 29.85275 28.54525 28.66934 28.41879 26.54843 27.70779 26.35287 29.02804 28.99264 27.40692 29.05148 27.73763 29.30062 29.05761 29.97106 27.36218 25.85952 25.94537 26.11636 26.84301 29.41162 26.45101 27.53738 26.8775 26.07565 25.91287 26.19995 26.20382 26.37994 26.52215 26.08029 26.09997 27.40164 26.92785 25.97457 26.37884 26.08804 25.46612 26.46163 29.7922 29.03955 30.20098 29.72213 26.45263 26.56924 26.36151 29.60339 26.59576 26.22714 27.87701 28.71078 28.77017 27.46581 25.83343 25.4804 25.59078 24.75836 24.09271 23.33828 23.17651 23.39199 24.9638 23.77926 24.59628 25.15441 24.05331 24.30349 24.70898 25.00439 25.50625 26.58499 29.46682 27.83651 29.86614 30.2788 30.4696 30.71508 29.37164 30.79724 30.4898 28.22393 30.19988 30.54849 31.35391 32.81918 
27.35702 25.76385 26.5314 25.22204 25.36743 25.85214 26.28024 27.63949 28.08138 27.3489 26.07543 25.41897 27.08688 27.15582 25.98434 25.80242 24.39642 25.30725 28.23947 25.77181 26.28475 25.99124 24.1043 23.90975 24.4125 24.35604 23.80938 23.16339 23.13854 23.04428 23.06988 22.42318 21.82849 22.03533 22.31964 23.13473 23.79605 22.92999 22.46179 23.173 23.75173 26.72473 27.40585 25.40798 24.94772 24.5006 23.13201 22.90951 25.01544 24.75906 24.6704 23.76568 24.6033 23.04989 21.9161 26.07253 25.97155 24.2944 25.82992 24.20724 25.71371 21.35784 21.4346 21.4721 21.70126 21.87957 22.04592 23.12841 23.71404 22.16082 23.17315 26.57943 26.71963 22.4523 22.50631 23.85681 25.51672 26.04806 27.66644 26.73889 23.57992 27.80892 27.16165 24.57754 26.53762 28.00302 25.048 26.59042 27.37396 27.49142 24.66418 24.79177 24.6665 24.84664 24.02535 27.89062 24.25949 23.86654 23.90051 23.84976 25.98785 23.66625 23.77236 23.87884 23.72283 24.08563 24.21194 24.60476 26.06393 26.7478 27.41458 27.8876 29.73788 29.08624 29.509 29.58273 27.5552 29.37139 29.06701 27.91583 28.32507 26.30609 27.30593 26.89004 26.71877 29.96237 28.3283 27.4624 26.7922 29.71041 26.77255 26.44406 25.93847 27.26971 27.15087 25.81976 26.1647 26.20928 25.99999 25.78878 29.09176 26.97466 26.60995 26.52505 26.47387 28.94366 26.07434 28.06634 26.01657 26.78015 27.02041 25.79327 25.3883 25.91967 27.00302 29.22808 28.14172 26.87985 25.69848 25.50326 25.55032 29.25878 28.3374 27.8691 28.56149 29.49676 29.90447 29.23055 26.12963 26.566 26.58468 28.23257 25.01391 23.53109 23.69448 23.7991 23.88711 23.25204 23.08319 23.21469 23.49999 24.10317 24.37533 25.54058 28.27273 29.23745 29.621 30.46066 30.4447 30.49221 28.93926 30.62942 30.7149 29.69735 28.56582 30.36746 30.41387 31.01126 29.41046 32.92718 
27.17761 26.37313 26.18035 24.62951 25.33361 26.48236 26.07907 26.07171 28.05337 24.92364 26.13806 25.75579 26.7828 26.41085 26.9222 24.85049 25.63461 27.01095 27.2622 25.95483 25.2983 24.35864 23.59841 23.54211 24.12402 26.05688 23.36248 22.90743 23.39709 23.58746 23.86428 23.28042 22.92977 23.51232 24.32067 25.23382 23.7788 23.09695 22.70532 23.79135 24.75463 27.56173 24.46966 25.37792 26.93441 24.49636 24.3529 23.34045 24.7658 25.95419 26.34033 26.20675 26.13729 26.31344 22.05499 22.37039 23.02142 25.48635 25.80755 25.9642 22.31927 21.39355 21.46597 21.7026 22.01119 22.57885 23.04705 26.55517 26.21975 26.00845 26.4811 25.56274 24.42037 22.89474 22.6571 25.84777 23.333 26.35864 23.94567 23.3655 26.7778 24.95043 23.8272 25.08511 26.77633 24.88281 24.9085 27.60113 25.14977 27.62673 25.55938 23.62286 26.24783 23.97994 24.14215 24.09622 23.86767 26.71707 27.12695 26.71737 26.93374 25.00616 23.42782 23.93029 23.96673 23.94808 25.46041 24.41549 24.88256 26.3504 27.99148 29.72408 29.31045 29.39202 28.83471 29.6968 26.21173 29.29296 28.71475 28.51238 28.04669 26.59536 26.50207 26.45327 26.87161 28.59277 26.79339 25.86166 26.05386 -9999 28.50668 28.09039 27.49584 26.61093 25.92111 25.36761 25.23504 25.2127 28.12493 26.00292 26.15539 26.3991 27.10089 26.50778 28.98925 26.62368 26.70294 28.00149 26.48245 26.30517 28.75726 26.06536 25.36227 26.4009 27.14062 28.62457 27.19583 26.01632 25.66073 25.67544 25.9895 26.64868 25.74713 29.45159 28.23327 29.1307 28.5577 29.63842 29.54504 25.58267 25.95297 26.16543 25.45992 23.74136 23.65014 23.23001 22.81701 22.55255 22.55438 22.92822 23.47918 24.38455 25.1809 28.34622 29.55996 27.97122 27.42669 30.55715 30.61166 30.61105 30.59719 30.51858 30.34179 30.29495 28.16009 27.80676 30.91982 29.67895 31.83709 29.85427 
27.5003 27.27447 27.8449 25.68286 24.36099 28.37631 26.95248 27.0769 26.32217 25.47885 25.87124 26.85479 26.17965 24.56744 27.18392 24.8074 27.10659 25.27609 25.53753 26.80715 27.0194 25.4306 25.92062 23.81329 23.82992 23.43694 23.29223 22.76586 23.63738 25.23028 23.93533 25.26809 26.0902 24.65029 24.40502 24.50921 23.31741 23.23208 22.9544 25.58502 24.97692 23.67019 26.73651 25.76718 24.78485 24.11471 22.79806 23.50988 25.35168 25.2329 24.863 26.57122 23.93365 26.46487 25.89208 22.94045 21.85046 26.20928 26.02264 22.22842 21.73901 21.6163 21.63751 22.18398 23.4345 26.51525 26.6459 23.06658 23.46688 24.66293 26.85214 25.73174 27.11251 26.36096 22.82391 24.9996 26.69003 24.9064 23.55068 24.11505 27.38595 23.14892 23.3103 24.7062 26.5444 24.82174 25.66616 24.61733 27.53066 27.12686 24.55947 23.57788 23.89169 23.12817 24.48382 24.45962 23.87365 27.68417 27.37692 27.47506 23.99536 25.09896 25.01119 26.30264 24.85281 27.11785 24.91046 24.4544 26.63226 28.63333 28.8851 28.97201 27.88449 27.557 29.52618 28.36971 29.60336 28.78457 28.89544 28.86688 29.25958 27.16293 29.21585 28.32333 27.50054 27.5747 26.15301 25.59078 25.52596 26.12023 30.00753 28.71908 27.00402 26.07775 25.58611 25.26669 25.89559 25.12762 25.05944 25.86032 26.3738 25.74853 31.05816 26.06487 26.48348 25.88931 25.29476 28.61779 28.50555 28.90707 28.915 28.5035 26.22033 25.76684 26.27346 29.06948 26.6285 26.35726 25.8186 29.695 28.97082 25.36233 26.01205 26.066 26.6585 27.22723 29.07791 26.18798 29.38732 26.57604 25.68023 25.05654 25.66689 29.23898 23.38491 25.48702 22.1463 21.84741 22.16085 23.00213 23.88024 24.94433 26.66433 28.63537 29.77267 29.91293 29.03338 30.69271 29.41424 30.7369 30.63143 30.56683 29.41204 30.66528 30.51531 30.9201 31.31033 29.6881 28.25222 31.80429 
28.22372 24.09124 24.77923 27.717 25.20181 26.05596 26.9237 26.75671 26.65136 27.39227 24.54016 24.74627 26.87325 24.72878 24.2799 26.76275 24.5429 24.85238 25.8756 28.43978 24.7398 24.39202 25.29693 24.27587 23.60815 24.89092 22.53869 22.71597 23.15545 23.17437 25.13568 28.19515 24.48821 24.93627 23.53445 23.40142 24.10888 23.66165 25.70373 24.75265 24.01541 24.40539 24.05609 26.45739 24.84527 27.72885 24.37976 22.84851 23.13918 23.17758 23.38055 24.55999 26.8767 23.50952 23.41455 23.80343 22.18646 22.39459 22.78524 22.31045 21.94662 21.92388 23.74896 26.23843 26.15841 26.19622 25.64544 24.82815 22.99017 22.90615 23.94036 23.61511 27.42312 24.11486 24.28619 23.56277 27.19345 26.46475 27.54669 27.18267 23.96328 23.10345 23.13861 26.53875 26.79052 25.82455 24.88671 23.91305 26.32775 23.89578 24.58526 26.11428 23.84603 23.00198 23.25305 23.33941 23.78158 24.19308 24.22311 25.40145 24.43264 27.54238 24.57592 27.84014 25.50265 25.2489 25.22289 25.51376 27.68167 29.05499 28.99624 25.68353 26.61758 27.71881 28.60784 29.78185 29.19647 29.53939 29.46969 29.45819 29.78152 30.3623 28.0758 28.21136 30.14108 27.06484 25.82244 25.3244 25.32177 26.40176 27.5321 29.37399 27.17031 26.83883 25.84991 25.46469 25.0375 24.71316 28.0473 28.68823 26.82488 25.56429 27.93221 29.37179 26.33673 26.47076 26.06982 25.50909 25.96008 26.14843 28.50411 28.61453 26.70419 25.62496 26.60266 28.62802 27.30969 28.41339 29.48205 29.01449 28.7824 27.06573 26.67202 25.51904 25.80218 28.07382 29.14471 26.19717 27.22018 29.27758 25.53668 25.23031 28.2163 25.29733 24.0426 22.5176 21.58404 21.76248 22.19531 23.14569 24.46505 25.43688 28.68054 29.39913 28.30169 29.95263 29.18423 29.12951 30.91076 30.82638 30.83407 30.707 29.80258 30.91546 31.61904 31.15225 31.44418 30.00991 29.42687 31.62753 
24.81594 24.91015 24.20773 23.86321 26.07974 26.67565 26.73947 26.38088 26.35363 26.35464 26.30886 26.07372 26.74426 26.09564 26.21023 24.92382 26.90899 26.06207 24.82745 25.2619 25.68472 24.35391 26.11587 23.68405 25.30499 25.35043 23.42016 23.17553 24.43731 25.72759 25.33303 24.31393 23.39919 23.30071 24.11279 24.12179 24.27249 24.59576 24.30526 23.2741 24.52972 22.65902 22.79858 23.93347 23.39764 25.54922 26.88958 23.3207 22.74557 22.60793 26.49536 26.64974 27.11132 26.84136 26.89846 25.24563 22.65048 22.32656 23.04507 22.98388 22.17205 24.2156 26.3074 24.57415 26.34753 26.24594 25.83993 22.97274 22.19595 23.19229 24.02831 23.81436 23.69854 22.91448 27.51699 24.31756 25.3208 27.56277 25.60583 25.02731 23.49191 23.19918 23.20208 25.00518 27.40319 25.32137 24.82162 23.83557 26.07372 24.17513 27.66943 28.2723 27.1607 27.561 23.17788 24.17233 26.1062 25.73611 25.94641 26.4143 27.54794 24.32629 25.63046 25.75118 26.40341 24.80313 25.71771 25.83776 28.0162 27.97283 28.58935 26.83123 28.7795 29.12756 28.30078 29.99838 29.4833 28.9609 29.55737 30.05239 30.33959 30.54675 28.25195 27.32812 26.19351 26.32839 25.68835 27.58041 25.24954 26.33065 28.42819 29.05761 29.0953 26.87045 26.11465 25.53372 27.50884 24.80895 25.09985 26.17297 25.56896 26.55932 28.93704 26.55541 26.91131 26.93771 26.92724 25.20825 25.05642 28.65985 26.14822 26.61962 28.63012 25.8952 25.79727 27.3345 29.3251 26.69204 27.17678 29.03018 28.91308 25.2669 25.12588 25.29006 25.67547 26.65142 28.14477 27.2709 26.08837 26.36862 29.17822 26.19354 25.81625 26.34066 23.45956 22.88177 22.16268 22.03878 22.6231 23.65057 24.8258 25.68292 27.2517 29.08264 28.96377 30.4364 30.48101 30.70996 29.45345 30.97579 29.63561 30.70797 29.8507 31.44119 32.54351 29.75576 31.48333 30.6835 31.39651 31.59457 
24.57119 24.65789 28.42755 23.71954 25.3244 25.83669 26.73022 26.81201 26.64099 26.77374 25.71157 25.29998 26.14196 25.01965 25.19955 26.92056 27.13433 25.88873 25.30544 28.19628 27.36453 23.89404 24.21762 23.72384 22.91311 22.79739 23.39904 23.89779 24.23641 23.38564 22.92654 22.73202 23.28524 23.19378 24.27444 24.45034 23.80425 23.79504 26.59323 23.17272 23.08135 22.68991 22.31381 23.12197 23.02795 24.19503 24.03076 22.95242 22.80078 23.88885 26.89654 27.06445 25.77026 26.80908 26.67294 26.5155 23.2098 22.40005 23.71145 25.86459 22.75546 23.61169 24.52398 26.63598 23.20834 25.20077 24.15228 26.31002 23.71215 22.18411 22.75656 22.40579 22.54556 23.46191 26.04577 27.25509 27.25631 26.28167 24.8063 23.47451 23.33636 23.29852 27.74343 24.92687 25.17358 24.98275 23.92944 26.35308 26.04745 26.0614 24.77389 25.46505 26.27386 23.75787 23.26959 24.13787 23.81204 26.31103 24.73333 24.56005 24.53439 27.61166 25.12423 27.82702 25.46322 24.87698 25.85958 25.91824 27.76589 28.27725 28.27331 28.39425 28.53042 28.78295 29.28131 30.03417 30.24398 30.30059 30.2347 27.83697 28.4916 29.96026 26.92095 26.66274 25.47936 25.00527 25.61743 27.70266 25.63622 26.42291 26.71707 30.51452 29.23443 27.17309 26.24679 25.34384 25.04363 25.93197 26.85372 28.16104 29.23367 26.79394 28.9754 27.10348 26.8583 28.62536 27.99853 25.2521 25.73843 27.99282 27.61099 28.71035 28.41033 28.73504 26.24566 28.13705 26.40457 26.06954 26.71111 26.91778 29.11151 25.27767 25.94375 26.7398 25.36886 29.32684 28.50433 27.92712 25.42327 26.09948 28.82842 25.31732 26.01357 29.449 24.00161 23.34777 23.06988 23.09225 23.51638 23.98834 25.18398 25.88906 26.32214 29.55197 29.44802 30.97021 29.20361 30.86505 29.97552 30.52514 31.1622 29.52786 30.56182 29.37948 30.74664 30.79321 30.83926 30.82946 30.76406 30.2109 
24.15682 25.03396 25.83627 26.60559 27.32845 26.71346 26.51736 26.51684 24.16888 25.4537 25.71758 26.1643 23.85369 23.93923 27.2394 25.04846 28.10769 26.49285 24.97882 26.15914 25.15731 24.38867 24.23989 24.76614 22.80523 22.96234 22.68179 23.09432 23.66635 23.27975 22.80868 22.46719 22.95132 25.32818 23.69552 23.43957 23.46987 23.35769 23.92932 24.89868 23.06491 23.34936 21.92385 22.25381 22.75942 23.07845 24.17178 23.686 22.62783 24.59149 26.8757 27.23361 27.21176 25.1943 22.6332 22.33727 22.68475 22.39013 22.87872 23.56826 22.76223 27.23617 25.25839 25.30825 26.68011 26.34957 26.30099 26.41299 22.018 22.11288 22.20742 22.20788 24.48474 22.45565 22.71331 25.39788 27.82525 28.24197 23.82119 23.57253 26.47415 26.2387 25.39529 24.40777 26.18441 24.41607 23.74761 23.67147 25.03246 23.67684 23.58422 23.24951 23.82791 26.08389 23.25036 22.99929 23.57202 23.76412 23.65072 24.89053 27.28039 27.55361 25.89211 24.92575 25.40994 24.55572 25.14056 24.57696 25.94497 28.50659 28.39236 28.44436 28.65502 28.83923 28.20318 30.11566 30.27926 29.55807 28.76742 28.81072 29.36331 27.78918 26.40475 26.04571 25.28604 25.13143 24.79156 25.48464 25.73364 25.51342 29.35528 27.4934 27.89544 26.71304 25.96316 25.83685 25.7712 25.38668 26.52752 28.46905 28.98828 29.28262 29.92388 26.66689 25.62939 28.45446 26.25308 25.14279 25.41735 27.95123 28.14694 24.62759 26.6387 26.93661 26.39303 28.99606 29.29275 27.77383 26.21163 26.49694 26.06265 28.94528 25.11334 24.91726 24.98342 27.05685 27.16934 28.94558 26.12631 25.02551 24.97387 25.18118 26.1228 25.83868 24.63525 24.21945 24.09908 25.89034 26.10372 25.38354 26.56234 28.63705 27.37786 28.96267 29.85357 30.5726 30.87884 30.51245 31.24108 31.20532 29.71716 29.45883 28.24917 30.64456 30.62853 30.75979 31.03567 31.21066 30.44668 35.36196 
23.31317 24.13326 27.03503 27.27627 27.16049 26.45263 26.41183 25.77136 25.41015 26.91531 26.86752 24.62081 25.52346 25.16592 27.08062 28.08325 26.2243 25.34194 27.09966 26.12591 25.73403 24.81491 24.73934 24.26687 23.30032 23.2897 22.70388 23.1289 23.23031 23.30984 22.96075 22.87713 22.59826 22.89642 23.33434 24.04907 23.77239 23.77596 26.36318 24.38882 23.43093 22.43444 21.87231 22.32907 23.39794 26.06817 27.1795 22.90823 23.30606 25.41097 26.68609 27.10592 26.94357 25.3898 22.62042 22.38824 22.32263 23.35891 25.71917 23.46841 25.79736 26.26287 26.80865 25.81005 26.23171 26.5483 22.77755 21.92678 22.42324 22.0563 22.9703 26.54867 22.30984 22.56811 22.74163 27.15716 27.34155 25.40139 24.2806 24.99127 26.37191 25.40621 27.68609 24.73431 24.92892 23.76599 23.4598 25.86315 24.46835 26.24874 27.14038 23.66589 23.44653 24.23382 26.617 24.10647 26.33953 27.28283 24.54086 24.16033 25.72058 27.69567 24.60104 24.45226 24.27505 24.81799 27.42974 24.64623 25.33068 26.07693 26.55343 25.3789 28.81423 29.12078 27.92065 30.00262 30.15203 28.8851 29.28701 29.44396 29.62679 26.99667 26.62017 26.1379 25.28781 27.05404 24.51739 24.86746 25.89239 27.10812 27.97567 28.78796 27.45855 26.17513 25.46798 24.92394 26.44128 27.8807 28.14465 28.30667 28.45959 28.73812 29.49136 27.64977 26.61318 25.95516 26.06857 28.64498 24.80071 24.41989 24.27468 25.37332 27.24438 25.28756 25.68447 25.69412 27.96978 28.86636 26.8226 28.57919 26.34152 28.39462 28.27313 24.99767 25.43325 24.85775 25.24697 28.63003 26.3955 25.51507 24.9089 24.78033 25.26391 26.03906 25.04855 24.88839 25.19396 27.78958 26.53185 25.78781 29.32168 28.72817 30.76232 29.10891 29.61602 30.90994 30.25891 34.31121 29.80419 30.38018 30.07397 30.63568 30.4027 29.26202 29.23205 29.92819 29.72222 29.7752 29.08892 28.05334 
23.28802 24.91699 27.50302 26.77938 26.73892 26.85696 27.47567 26.94757 27.30804 26.2778 24.02816 24.74298 25.61776 26.20031 27.13671 27.91851 26.06652 25.9248 27.37426 26.29577 25.21383 24.70617 24.68887 23.75506 23.19079 22.51626 22.85989 22.55786 23.01129 23.25256 24.03399 23.79153 26.62167 22.71569 22.4082 22.24618 22.50372 23.31719 26.20834 28.09039 23.04632 22.3356 22.12597 22.58984 22.97616 27.50985 25.34893 22.34149 24.0259 23.43051 24.27252 24.45443 24.38287 22.52929 22.46993 22.46154 22.69537 23.35565 24.86382 24.99447 27.35665 25.42748 27.08642 26.60867 25.3785 22.65756 21.88049 22.45922 22.72949 23.68115 26.71499 23.08444 23.19665 25.21957 24.6351 26.32574 27.69729 26.11282 28.26592 26.16632 26.40896 26.29061 27.0592 24.9255 26.66549 24.02618 23.2991 26.36294 24.1928 22.8688 26.24145 24.43411 23.15167 23.148 27.39977 23.75741 24.40411 23.48138 24.85845 25.71908 27.80996 26.79251 26.97256 24.37298 25.22772 27.35458 26.63525 27.33489 25.7579 25.82199 25.38729 28.81262 25.63458 26.93014 29.62567 29.76769 29.92059 28.22418 29.34631 27.05755 30.00707 27.61007 26.85668 25.75976 25.518 25.56082 24.76574 25.03875 25.88317 26.75665 30.13638 28.10885 25.98528 26.14684 25.54235 25.78182 25.15585 25.23614 26.37106 27.27236 27.91006 27.07076 29.20083 28.87582 29.69198 26.47174 25.9403 27.03689 25.13186 24.47598 24.18331 25.76406 29.1538 24.94287 25.76367 25.57693 25.56506 29.49752 28.73647 27.59753 25.34069 24.80853 27.84472 25.0657 25.25482 25.27542 24.66802 26.58563 26.74365 24.70971 25.18417 25.4605 26.73202 25.78881 26.70126 28.72253 26.79016 27.03955 26.16314 27.91589 27.99908 30.7463 30.10439 30.99703 30.95294 31.18273 30.49914 30.83267 30.61102 30.28393 29.41079 29.8204 29.92556 30.04876 28.07751 28.54949 30.72769 32.31741 30.31872 29.17278 
24.82873 26.5722 27.03137 26.49075 26.73992 26.91308 26.48483 24.27969 25.78311 25.89178 26.14764 25.61343 29.35037 26.38101 25.41955 26.11538 24.88143 26.36624 25.95922 23.75463 25.00427 25.89654 24.1397 23.77181 23.00854 22.46023 23.51422 22.64932 23.18536 24.79312 26.69058 24.33169 23.43679 22.76156 22.285 22.15594 22.69866 24.08688 25.26611 23.71029 23.20696 23.56674 23.45239 23.1957 23.4923 22.84802 22.48928 22.89105 26.37942 25.20376 23.6343 26.81652 26.33874 22.74938 22.78231 22.90411 23.41976 23.25756 24.18075 23.97674 26.60903 25.81378 25.88015 25.81951 22.92141 21.87234 22.03277 22.18688 26.98947 26.8666 24.29211 22.30889 22.45202 22.578 24.38192 26.66775 26.86041 27.21121 25.11401 25.40148 26.05618 24.02252 25.03246 25.9447 23.02679 25.24935 25.6791 26.54992 23.73162 22.94305 23.50064 27.76769 24.07018 23.63894 25.64953 25.05758 24.55825 23.59222 26.64138 27.30758 24.51946 24.29547 24.22058 24.94796 25.95428 24.63735 27.12396 27.39874 27.42803 28.06204 27.53411 28.50997 27.98962 25.67907 27.36904 29.89236 29.77355 29.29098 29.30892 26.75411 26.74551 28.98712 27.74722 25.95642 26.01171 26.63235 25.13571 25.21832 25.39419 26.19058 26.85247 27.63232 27.26953 25.29876 27.60806 28.76989 25.57482 26.31655 25.73596 28.3782 27.71157 28.74313 28.9186 27.13204 28.09091 29.23449 29.23278 25.35082 25.80889 25.69091 24.15325 24.83096 25.0118 25.04278 25.37042 26.1231 25.50912 26.30813 27.08645 26.41406 25.28158 24.51959 27.50128 28.16665 25.46475 24.67571 25.01278 24.29733 24.76278 25.29501 26.93347 27.14358 25.67803 25.71581 25.55172 27.92016 26.57488 27.97387 27.49539 29.05285 28.86825 30.25414 29.71771 29.56799 31.28314 29.81124 30.14526 30.17929 30.67486 30.51757 29.71322 30.37908 30.8486 30.9934 29.06903 30.58627 30.29067 30.33901 32.65841 31.00759 
24.48528 27.17321 26.93783 25.56036 27.06738 23.82488 24.16073 28.34683 26.32397 25.44625 27.90014 27.24255 27.41961 25.46539 25.10076 25.21438 25.03329 26.18048 23.8273 24.22918 27.13589 24.6285 24.73776 24.05297 22.89013 22.41558 22.91082 23.26632 24.1416 23.86578 23.29623 23.48361 27.45922 26.10687 23.38564 23.00421 22.72976 23.26467 23.57089 23.4588 23.29272 24.71929 24.86706 22.7922 22.91921 22.5075 22.37872 25.76284 26.68713 25.05175 25.49539 27.04153 27.24941 22.96951 23.08105 24.18347 24.33923 25.01702 23.86987 23.80877 27.02304 26.76565 26.56854 26.42504 21.80084 21.88046 22.48092 24.58917 26.86175 26.47009 26.88738 22.29003 22.32235 23.48116 25.64419 26.84799 26.49179 23.60174 27.57156 24.54647 27.94207 26.2351 25.15136 24.29574 24.91464 24.32595 25.64932 23.85967 23.07223 23.2871 27.80636 24.68334 23.75268 25.74801 25.43106 27.24059 24.05685 26.31982 26.69222 24.42309 23.8504 24.65942 23.2698 24.08474 25.44665 25.28359 26.70571 26.11086 27.91516 28.07836 27.07427 28.56301 28.82546 28.98638 27.42599 28.22241 29.80682 29.09002 29.63442 28.0982 26.9335 27.3207 26.72 26.63073 26.01531 25.73794 26.39453 25.69961 24.91012 24.84188 25.22198 25.7163 29.31118 25.84536 26.00509 29.21023 26.27789 28.31475 26.70251 25.60455 28.92861 28.65429 28.5249 28.02682 26.4945 29.3023 25.68762 25.91296 24.99471 25.35516 25.95663 24.09985 24.05694 24.10671 24.46096 24.93563 25.37515 25.42205 25.08312 24.65023 25.48937 25.57443 27.63784 26.07241 26.79046 24.74935 23.76559 23.94232 24.83282 28.04428 28.44778 28.35937 29.09939 26.04501 26.06677 27.34838 29.29373 28.64913 27.08972 28.49356 28.40737 29.74807 31.95358 30.48382 29.81237 30.65038 30.34616 30.33917 30.26998 30.66821 30.5885 30.53634 30.05343 31.21249 31.24108 30.51769 32.09566 30.76223 31.19403 30.78503 
25.87011 23.17407 26.79266 26.60107 24.2377 25.25411 28.62597 26.55541 25.75097 25.68539 26.29443 27.42526 26.41467 24.98174 24.86306 24.97109 25.0722 25.61965 24.31109 23.82452 24.44311 25.25396 24.63162 22.9222 22.53451 22.25332 22.39813 25.5241 23.09268 23.21725 23.48953 26.37853 27.50527 27.37585 26.16973 25.89706 24.7329 23.75082 23.87155 25.57739 25.93875 27.30981 23.71572 22.58209 22.28771 22.35195 24.06344 25.26354 25.91879 27.24969 26.20779 24.04605 23.09051 23.18347 23.47415 26.39636 23.41418 24.00283 23.95043 23.65835 27.07723 26.91137 22.81445 21.98974 22.078 22.10067 23.76882 24.15069 27.02578 27.06927 23.30642 22.2265 22.58743 24.43539 24.30676 27.75979 26.30361 26.51925 24.15212 23.9869 24.73248 25.4963 24.51595 24.35247 24.90591 25.7618 26.43957 23.20477 23.34484 24.47289 27.95242 25.38101 23.89453 25.19454 24.37454 25.40335 24.5545 24.488 26.3352 23.73541 23.68725 24.82049 26.06658 24.41503 24.06356 25.26089 25.42657 28.07137 28.19384 28.34777 28.5809 28.63796 27.43606 28.30721 29.86013 26.57806 26.64147 27.68081 28.06329 26.87982 26.93676 28.19622 26.92254 26.98779 27.68539 28.92782 26.51998 25.37164 24.72863 24.26364 24.37545 24.61822 26.12383 26.97116 26.47381 30.11727 27.5039 30.49661 26.21057 29.07089 25.63156 27.04171 25.28955 25.33514 25.47125 26.3478 28.76431 28.44232 24.86764 24.53277 25.16564 24.76376 24.31628 25.61215 24.64309 24.61895 26.33715 26.889 26.5855 26.24298 26.12075 28.07577 27.33731 28.78445 25.03481 23.98232 23.94183 24.18112 24.80331 25.48602 26.00839 29.65905 27.28567 27.14739 27.19671 26.01333 26.43868 29.2792 30.53314 29.32595 31.41653 30.37942 32.19747 31.15878 31.2597 30.92336 31.20104 31.37972 30.93948 30.83526 30.99804 30.89038 31.27206 31.23101 31.15441 29.9671 29.38787 29.06155 28.64694 28.21954 
27.09942 24.59524 24.17394 23.56805 23.84457 24.53973 25.99227 24.42153 24.75683 25.24941 26.85839 27.40069 25.68588 25.00683 25.60443 26.17504 25.1405 27.38809 25.1463 24.68521 24.61526 27.05035 23.80126 22.48873 22.2152 24.10903 25.09353 23.24154 23.1954 22.82635 22.83395 25.08187 24.85955 26.14895 25.52484 24.70623 24.54431 23.93221 24.10409 25.5733 27.52828 23.84136 22.67309 22.40927 22.28329 25.63668 25.70007 25.88818 26.78311 25.33853 25.17141 24.3175 25.01919 23.59866 24.98455 24.38302 23.35098 24.05795 24.2814 27.14556 26.97259 26.96459 22.77181 22.21649 22.23266 23.39297 27.15777 22.83224 27.13012 23.77001 22.46505 22.25643 22.29788 23.23934 24.07589 24.3464 23.95693 24.4107 25.36718 28.07702 27.07253 24.41415 25.2553 25.50698 26.19811 24.39166 24.23727 25.68151 24.03277 28.19338 28.38827 24.51623 24.52224 25.24053 25.24514 27.5628 26.71826 24.70217 27.92184 24.2333 23.98974 24.86642 27.6398 25.50378 24.96572 24.90392 24.91299 25.47985 27.83325 28.53231 26.22714 28.93545 28.76357 26.92642 26.81979 28.50445 27.56695 27.2084 27.13091 26.6802 26.56167 26.60513 30.05773 26.72293 26.39773 25.86782 26.31387 27.60116 28.07144 24.90399 24.27899 24.35894 25.16711 26.70522 27.05676 27.4454 26.98248 27.28887 29.44775 29.31277 29.41909 25.60699 28.89678 26.77462 28.65139 26.8955 25.90841 27.23599 25.45342 24.8301 24.51184 24.97463 24.46057 24.27481 24.29873 25.73071 26.03793 25.82171 25.13168 25.77755 29.58261 27.51635 25.73953 24.55956 24.32189 24.37896 24.43603 25.05499 26.09167 27.35858 26.95565 26.33413 27.17864 26.21487 26.03613 26.2944 26.53317 27.36108 29.36138 29.42391 31.52288 31.65005 29.99661 30.00201 31.85507 30.90054 30.398 31.35052 31.35983 31.26711 30.95605 31.14047 31.84158 29.14898 30.88964 30.72091 28.70886 31.08322 27.9569 29.01953 
24.58834 24.27606 24.16397 24.74487 24.95233 25.37057 29.13696 24.52703 26.13998 27.21176 26.01071 25.68026 26.82736 26.3695 25.5928 29.35961 26.12033 26.60189 24.38363 25.48147 25.47976 25.44033 22.82855 22.40933 22.26101 25.2983 22.73507 25.16601 23.73934 21.75674 21.98696 22.50683 24.58285 23.27206 25.79815 25.88949 27.14352 23.90029 23.99902 24.24374 24.13278 23.00616 22.59368 22.41461 27.1191 23.11288 25.72213 27.34408 27.47866 25.41751 25.44296 24.0794 25.9851 25.6444 23.53295 23.96951 23.34741 24.86822 26.68469 24.67471 27.09481 26.16876 22.50704 22.45608 23.01733 24.73147 25.55017 22.88598 23.9717 23.28759 26.36398 26.23965 26.88943 24.68365 24.21346 27.052 23.74105 24.19659 27.70788 25.18765 26.04363 25.94244 26.68014 24.38641 23.35595 25.81301 22.6267 24.12377 24.27813 25.24587 23.92529 24.10427 26.85964 24.45663 24.38015 27.23904 25.78366 26.98495 25.32543 24.13351 24.32336 24.50094 24.71334 25.27606 24.69015 25.1914 27.52868 26.54186 28.07952 28.65689 26.50131 27.4725 27.70837 27.05075 27.19158 26.84258 33.42049 31.64486 26.44317 26.59054 27.07775 26.38641 26.92864 27.45855 26.60415 25.97549 25.66314 25.81957 26.7395 27.5119 23.83377 23.91134 25.06637 26.12695 26.75802 27.39669 28.03787 27.31149 30.31341 27.82894 26.43945 29.00564 28.81765 28.57852 25.07125 24.88278 26.41891 24.94595 25.60433 24.97009 25.57928 25.06787 25.83605 25.37692 24.61138 24.66763 27.68139 25.99877 25.13052 26.87713 28.0148 25.78942 24.71548 24.64315 24.80224 25.10858 25.86489 26.35531 26.80828 26.20516 29.69573 27.28701 27.54205 26.45535 25.90032 26.05056 26.5696 27.07476 29.41061 31.43588 30.29397 31.92156 30.89269 30.77786 31.94409 31.26824 30.86599 31.4891 31.53466 31.47595 30.91998 29.41656 28.5541 29.04101 31.15798 31.02404 30.7441 30.25277 28.56146 28.83428 
23.82223 26.04406 26.66427 25.94827 27.46688 28.9663 24.79522 25.3702 26.00176 25.68572 25.45526 24.9631 26.41012 28.25717 28.40627 28.06436 25.70666 24.22824 26.78662 24.66918 24.06967 23.28735 23.00268 22.63983 23.29943 26.49377 22.19329 23.52844 21.41653 21.36877 22.92047 23.96017 26.45233 22.31469 26.60415 23.78628 24.55282 23.38723 26.59347 23.53723 23.66091 23.234 22.64028 27.30859 24.20111 23.61901 25.56591 27.33599 24.14025 24.75335 23.9829 26.93359 24.29012 25.84439 24.24212 24.63931 24.63223 27.67547 27.63677 27.77004 27.26037 23.71865 23.11923 26.62722 24.31994 26.19412 23.79473 23.84564 25.20007 24.17831 26.57302 26.98983 27.04717 23.81234 26.85391 24.75817 23.70239 26.97659 26.62918 25.9085 24.34793 23.66268 23.46899 24.07668 23.77044 23.05374 24.66213 25.10961 28.16241 24.74703 27.72561 23.81683 24.46685 24.10589 24.60278 25.96304 27.63711 28.16033 24.30468 25.39434 24.75585 24.73239 26.06036 24.6755 24.82849 27.80795 27.71017 28.03124 25.33874 28.59799 26.62252 29.90438 30.06924 27.53695 27.46514 26.91876 28.26641 26.67983 26.43579 26.21868 27.53771 26.30816 27.47805 28.41287 27.2871 26.48821 25.76248 27.80465 25.51257 24.33416 25.00231 25.44366 27.99526 25.25726 26.22323 29.81271 27.50945 27.63296 27.00009 27.04202 27.46542 29.46337 25.53155 26.49154 25.56185 28.0151 28.54653 27.36263 24.60641 25.58657 26.24456 25.78558 25.71276 25.14019 25.67257 24.79574 24.80139 25.74133 24.92074 25.0729 24.33303 24.28567 24.5809 25.19564 25.7138 26.27606 26.51153 28.67956 28.76336 27.37005 27.25793 27.91903 28.02447 26.34008 26.91632 26.55557 26.65035 28.93624 30.65512 31.02358 30.65264 30.32693 31.38445 30.467 30.94644 31.03225 31.057 31.47906 31.18826 28.54461 30.78454 28.20236 28.14105 28.13085 29.46734 28.50808 28.07269 29.05535 28.05862 30.88247 
24.45178 24.56216 27.85266 26.87304 27.00424 24.47204 24.35101 24.93194 26.09207 24.94522 25.96975 24.97943 24.94009 26.02419 26.15219 25.62826 25.74038 24.83377 24.55902 27.49816 24.11498 23.14553 23.28127 22.93106 24.89309 23.21371 23.0458 22.75289 21.22064 21.55956 23.10577 22.82821 23.94317 23.19152 25.19668 25.43435 22.45757 23.25167 25.23754 23.06948 27.57995 25.52221 23.3222 22.73199 27.28506 27.18621 27.2452 27.3605 24.88192 24.43579 23.06606 23.22372 25.18124 23.67056 24.68972 24.51681 26.4761 27.34457 27.61733 25.11309 26.06323 25.87069 23.85995 27.6488 24.29833 26.42327 25.72045 24.21728 25.7322 26.84612 26.43841 26.86044 27.08557 27.10842 25.62353 23.90429 23.65472 27.56903 24.9493 24.21261 23.87469 23.47604 23.17547 22.91311 24.52487 24.44021 24.60479 24.99417 27.22787 27.27755 24.69137 24.46014 24.06948 27.54708 28.45577 24.93585 24.38711 25.69415 26.00677 27.26766 27.04406 26.80407 26.93923 27.62152 24.7583 25.35232 26.44699 29.00591 26.6672 26.19091 26.57223 27.21377 27.46588 27.29949 27.03884 27.01357 26.47241 25.67239 26.93749 25.96642 26.50265 26.31478 26.15405 25.98956 28.20226 27.91192 26.4649 26.23528 26.91686 25.70153 27.5082 25.54894 24.62341 25.15081 25.58544 25.86648 27.51531 27.00833 27.03088 26.53472 29.23364 26.62747 25.47619 25.18316 25.96673 24.91964 25.99615 26.17013 25.01635 25.22833 26.57845 25.54122 25.52072 28.84796 24.93823 25.54574 24.95788 25.67181 25.62869 23.96511 23.91439 24.13958 24.81094 26.16384 27.5223 27.09707 27.5281 29.56542 29.99191 29.52221 29.73431 30.77365 30.23315 27.26663 26.88961 27.82226 26.78201 30.25689 30.58944 31.27111 31.92904 31.12368 31.03253 32.72347 29.43612 29.31735 29.46539 29.96075 29.08441 28.4613 28.36715 28.23028 28.15005 28.45159 28.05242 28.04928 28.07559 29.44088 31.74652 29.6755 
23.56082 24.04742 24.74471 27.22024 25.22811 24.82372 26.29809 25.49029 26.1549 25.43414 26.21691 25.96038 25.09188 25.37747 25.79571 26.30856 25.38214 25.03973 26.40023 26.52755 23.82098 22.81115 22.82199 22.7145 23.37939 22.33145 22.02856 21.99078 21.1925 21.29815 21.65573 23.55166 24.59622 26.25335 22.83804 23.77612 24.49362 22.47061 22.69464 25.34234 25.65457 24.8937 23.83764 26.37805 25.83621 26.96652 27.18557 26.33019 26.10113 23.98278 23.10961 23.26 24.37661 25.9801 25.47045 28.31896 25.26794 25.12618 24.77542 24.46578 24.73019 25.05593 23.7297 24.3756 24.30767 23.85952 26.18801 24.7247 26.65496 23.31497 27.06433 24.78347 26.48092 26.75637 22.82687 23.01708 24.08196 26.70986 24.81127 24.15151 25.21026 23.97695 22.77102 23.57653 22.96258 24.03744 24.35339 24.60797 24.38775 25.80703 23.92797 26.96105 26.92846 27.63552 25.24804 26.75488 25.4566 24.89013 25.29479 26.14907 26.65731 26.91543 27.13189 26.85406 24.85128 25.15508 25.41073 26.74935 26.07147 27.53213 26.80734 26.99911 27.47137 26.66311 26.28402 26.277 26.75509 26.88644 25.92687 26.06664 29.24761 26.42681 25.73745 25.71276 26.32913 25.99716 25.03579 27.82574 27.63015 27.81832 26.04382 25.08022 25.24246 25.46401 25.16751 25.30252 25.65215 26.80212 26.83734 26.85223 27.79547 28.61022 28.12054 25.90423 25.51446 25.91857 25.18975 26.05627 25.61523 25.67111 25.53765 25.44314 25.3948 25.25289 26.84027 25.47878 24.46111 27.4157 24.43243 24.4923 24.48846 24.78494 25.61822 26.97265 27.70968 28.33639 30.40847 30.30929 30.12887 31.03567 31.46343 29.57275 30.95754 29.449 30.75942 26.86871 27.08206 29.65142 29.83334 30.54363 30.16323 31.69683 30.61047 28.79882 28.45706 28.49127 28.54971 28.5671 28.53726 28.46151 29.29821 29.14471 29.26834 28.122 28.00393 27.91711 29.7937 29.91574 28.78036 29.8113 
24.84139 24.33642 24.61932 24.66995 24.84857 26.86645 25.32229 24.77999 25.35797 25.68652 25.86114 26.29824 25.05374 28.42407 24.04327 24.27822 24.84039 26.449 24.38156 26.77938 23.6087 22.37463 22.36083 22.89492 23.12417 21.96478 21.75723 21.46832 22.21047 21.90924 21.53497 22.48446 21.57253 22.18554 22.06164 24.00729 22.86611 22.45956 22.63473 24.31472 24.98727 23.10342 22.97952 24.95648 26.44607 24.11819 27.28723 25.6098 25.28228 24.11727 24.59512 26.70992 27.2449 24.92346 24.92214 23.55898 23.34085 27.75381 24.50894 24.89907 24.34811 24.34905 23.82696 26.44949 27.28948 28.04379 26.57568 25.49392 26.30828 27.39477 24.19958 24.18283 24.65948 24.18325 23.77371 23.56637 25.88522 26.45168 24.99539 23.94393 23.81314 23.11819 22.75335 22.80062 23.18139 25.6676 25.28906 23.8482 24.38162 24.18362 24.66952 25.5389 25.8598 25.62994 24.57437 24.24444 25.32769 25.52606 26.03372 27.75195 25.77886 25.11199 27.12939 27.24551 27.89251 28.49078 25.5722 26.26681 27.27029 27.53012 27.47302 26.73867 25.89828 26.50396 26.4045 26.42355 26.25006 28.79269 27.15603 26.53939 28.2806 28.67855 25.92498 25.64343 26.09432 25.8753 25.70333 28.04415 26.0906 25.91 25.90252 24.39764 27.95522 25.83822 24.7058 25.06793 26.83715 28.80984 27.0476 26.72738 30.09484 27.85308 26.04891 25.98342 26.35934 26.08846 25.61254 26.77273 26.03939 25.89108 25.41784 25.32177 25.23004 25.16271 27.4761 26.19894 24.23605 24.56698 24.66976 25.67303 26.48504 25.95648 26.69732 27.41491 30.0635 30.52786 30.90667 30.63333 29.82226 30.05972 31.0783 31.02423 31.25427 31.05389 30.81027 28.45776 29.3782 29.72994 31.77947 32.02499 30.79736 30.56664 31.03939 29.87707 28.39877 30.14053 29.54537 28.51361 28.53002 28.46124 30.03427 31.29312 31.15917 28.08026 27.98406 27.92739 27.89184 29.02398 28.06716 28.01763 
25.25695 24.51864 24.17166 24.46063 24.13903 25.22302 24.46749 26.25887 26.81017 27.69757 26.60058 27.1549 25.31069 23.50363 23.49615 24.87893 25.16955 25.61358 25.52932 24.12737 23.38601 22.5484 22.14953 22.50768 22.6549 21.75179 22.45071 21.55654 21.67373 21.8388 23.25237 21.96731 21.96636 22.06436 22.24121 22.68014 22.56884 22.68868 22.76745 24.09545 24.07824 23.21267 22.9884 23.81625 24.86291 22.80108 26.18569 24.38452 23.84124 26.55319 25.5408 26.91088 25.55584 25.48397 26.06304 23.69192 23.86248 24.51809 26.57131 26.81903 23.58987 23.71847 26.66876 25.35412 25.45605 25.19671 23.45101 27.37118 26.17785 26.38842 23.62496 24.328 27.10147 23.02215 23.25497 27.09338 23.56472 23.96771 26.20236 23.88589 23.64092 23.36825 22.80859 23.04769 24.9074 26.01354 23.94741 26.61004 26.48538 25.45532 25.11569 25.47076 27.35504 25.09393 25.53744 24.99133 27.29067 25.59588 25.98107 25.93481 27.85369 24.51852 28.06338 26.56646 26.18527 26.62335 27.47979 26.54629 27.22054 27.15145 27.90615 27.62933 26.29467 26.50717 26.22463 26.43368 26.32006 26.13836 29.14974 27.0104 26.2449 28.31448 25.92846 25.13964 28.35647 27.94067 26.20709 26.01391 24.92184 28.05691 27.52084 25.00006 24.43487 24.15866 24.61819 28.31655 27.53414 30.51946 28.74835 27.74819 26.5743 26.54089 25.66311 25.28698 26.62585 26.4009 25.85555 26.46404 26.19854 26.02065 25.73309 25.38812 25.19204 25.36492 24.83877 24.2864 24.16625 24.50793 25.26736 26.03121 26.5397 27.04144 28.98647 27.81463 29.77401 30.6333 30.77102 31.03723 29.789 31.54174 31.45376 29.65173 30.0335 30.15518 29.87988 31.56054 31.47851 31.66998 29.42968 32.27895 30.64401 28.65673 29.74243 31.82302 31.82528 31.88366 29.89001 28.54684 28.54043 28.47311 28.34912 28.93408 28.95349 27.96301 27.86617 27.86553 29.24829 29.57458 28.02264 28.00695 
23.76431 24.03469 25.76528 25.26995 24.30123 24.25936 26.45776 26.71826 26.47744 26.5744 28.3067 23.65215 23.57546 23.44363 23.52581 24.14804 25.50826 24.36669 24.52258 25.22625 26.56835 23.06112 22.47488 21.97863 24.69805 23.20532 21.72689 22.6452 22.89565 22.19677 22.45858 22.42004 22.40115 22.83264 22.50671 23.86459 24.83987 23.80801 24.05047 23.05859 27.5075 27.449 26.26617 24.83428 25.68795 25.45632 23.99722 23.4483 26.34814 23.42175 26.95184 26.93954 24.55383 23.74465 23.40859 23.59716 27.39584 26.97918 27.12524 27.20306 25.31719 25.28478 25.58642 25.59237 24.08492 23.54605 23.3475 24.09616 27.24969 24.49865 24.55825 26.48629 25.76184 24.02892 23.17465 23.33431 23.7987 24.665 24.71926 24.04836 23.2763 26.37679 23.61013 24.0509 28.63568 24.73931 24.4038 24.88522 27.77725 25.03341 24.81835 25.08828 28.32549 25.9822 27.6058 27.79189 28.19091 25.35351 28.20913 27.20989 27.79659 24.65392 25.15878 26.5292 25.47225 26.83087 29.00256 26.19647 26.0668 26.30599 27.51824 27.37606 25.92694 26.65637 26.08581 26.43307 27.1914 26.45773 25.81857 26.47418 28.84799 28.53536 28.22152 27.74398 27.73745 27.77859 24.47448 24.32534 25.02358 27.37359 24.82116 24.26522 23.81774 24.00887 24.21514 25.66583 26.62261 26.99664 27.05465 28.45458 27.2434 25.87701 26.09448 25.45199 25.88632 25.90142 26.13674 26.4204 26.23217 25.97427 25.75274 25.58941 25.1755 25.41384 24.06378 24.10147 24.36727 25.15823 26.13473 27.64471 27.0343 27.9765 29.61144 29.38592 29.72253 30.35705 30.86523 31.27517 30.68655 30.09863 29.89501 30.30566 31.81408 30.59063 31.67678 31.72476 31.84622 30.64099 30.35885 30.56503 29.39004 28.70397 30.81613 31.95971 31.94204 31.35772 29.47119 28.52361 29.29855 28.73474 30.51702 29.57656 30.17352 27.76007 27.70596 29.10406 31.1845 32.63995 27.95037 27.97842 
24.56237 27.32028 25.90426 24.40896 25.99972 26.27111 24.93304 25.03268 27.21108 26.84799 24.61315 23.60198 23.65835 25.76318 23.88491 24.44308 23.51425 24.21285 27.20992 25.16793 28.0314 23.76013 23.18649 22.65512 22.63818 22.36227 22.31524 22.31484 22.4204 22.65933 23.1098 22.85983 22.82131 22.82803 22.78546 25.75445 27.09954 26.49969 27.83474 23.33694 26.90383 25.94772 24.66674 25.57656 23.74276 23.27496 22.82238 25.73178 23.31069 23.4797 24.89025 24.0834 23.76016 24.074 23.42715 23.00772 23.25878 26.01882 27.37087 24.0754 25.2539 26.8652 24.76812 26.39111 24.63662 23.98657 24.55352 25.66876 27.21816 26.34707 26.33096 26.29571 25.14147 23.68728 23.18347 23.41479 24.2225 26.75671 25.43966 23.85848 23.27123 23.55853 25.96316 25.3793 23.95611 24.74648 24.62338 24.33111 25.32629 25.90798 26.0014 25.91946 27.38061 26.81024 27.61636 27.54547 28.25775 28.72613 25.5541 28.05465 27.85574 25.79443 28.17263 25.13674 25.38232 26.58669 26.06564 26.13915 26.69189 26.21755 32.5292 32.59536 26.77307 26.52456 26.27429 27.23309 26.55813 28.20773 29.37893 25.55444 26.84612 26.03115 25.52859 28.3778 24.92059 24.69848 24.76492 25.23855 25.0437 25.54742 24.25228 24.03597 23.8912 24.49923 24.80255 25.05691 25.37448 26.72497 26.56478 29.19177 29.11184 26.6267 26.12081 25.78835 26.01467 26.33868 26.63857 26.48107 26.02737 25.66467 25.81484 25.6972 25.09103 24.10668 24.02114 23.9876 25.12582 26.20864 26.94699 27.65765 27.8355 28.34896 30.19647 30.30993 31.45538 31.51711 -9999 31.85992 31.38012 32.21603 32.12673 30.04577 31.96227 30.32855 31.97149 30.55633 32.02807 31.65853 32.47051 29.98794 28.86465 29.54266 29.41506 28.75533 28.70904 29.35058 28.61196 30.45019 29.53088 28.35641 28.19784 30.10955 30.0079 30.68029 29.27209 30.63082 30.2647 30.22466 28.77847 29.02715 
28.91937 24.91677 28.05532 29.3482 23.99249 27.02096 27.06506 26.67272 25.69659 25.12951 24.08395 23.88424 24.09313 27.38436 24.26196 23.46642 25.92358 23.85797 24.49981 24.5014 27.05361 24.26608 23.89034 23.52236 23.27062 23.14599 23.77722 23.45788 22.84738 22.89926 23.15353 23.23547 24.62609 23.13159 23.12374 26.49072 25.72381 27.28674 25.54098 24.36816 24.15823 26.33712 23.81188 24.2293 23.47643 24.02709 24.3179 23.32757 24.2824 24.96136 26.80703 24.42498 25.03811 23.99069 25.90002 24.67483 26.1527 27.22979 23.89236 23.26681 24.28042 28.13772 25.84536 27.80822 24.93002 27.79739 25.34393 26.46478 28.05459 25.69848 27.09066 24.63473 24.57903 23.38775 23.27828 23.45217 23.87261 24.59957 24.31509 23.77804 23.18899 22.94818 24.57723 27.6191 24.75762 24.7655 24.68548 25.61434 24.67245 24.6542 25.08013 27.36514 27.36779 26.58795 28.07772 28.24893 26.44317 25.9262 25.7246 28.17962 28.05224 25.47238 28.05956 26.41827 25.9887 25.63088 27.71911 27.56106 26.62591 27.43286 28.47619 27.0473 26.79403 26.13177 26.19708 29.28744 26.11502 25.89889 26.30349 29.08328 28.42111 25.74792 28.13836 27.90045 27.72051 27.74328 27.48086 27.90679 25.16836 27.6076 24.73098 25.85256 26.04507 27.67504 24.44705 24.64282 25.56793 26.32018 26.18441 27.2731 30.329 26.74014 26.90673 26.72109 26.78863 26.42712 26.48031 27.12762 27.10244 25.63082 25.67062 25.47039 24.9613 24.49157 24.36666 24.60842 26.15075 31.81726 29.20263 32.46862 32.92657 32.5888 30.91369 30.7066 31.43017 30.09115 -9999 -9999 31.57827 30.61267 32.34585 32.15151 31.71154 32.03973 31.97177 32.69225 32.29714 30.58764 30.51202 30.92697 28.60205 28.77456 29.95721 28.85131 28.78405 31.28652 28.6192 29.58636 28.44256 29.97991 30.41168 29.34753 28.65573 29.59075 29.72634 28.68127 28.30981 29.45053 32.35351 32.90887 
24.57412 24.56167 25.13735 25.59527 27.39953 27.0773 26.03793 26.06463 25.85455 26.81097 26.9519 24.2774 25.89599 25.88238 24.28649 24.079 26.33825 23.93905 26.26354 24.35436 24.12512 25.53182 24.30013 24.12133 23.99441 24.63543 25.13507 25.15814 24.41442 24.08877 23.48278 23.48995 26.07543 24.19039 25.00082 26.18093 26.72427 26.81243 28.16949 23.45559 26.42806 26.40545 24.76333 24.2319 23.86953 23.01238 23.72399 23.04241 25.91 26.67816 23.96267 23.93618 25.48135 24.41866 26.34008 27.18826 25.49233 27.41781 26.24545 24.0696 23.74667 25.43551 26.18792 28.27099 26.74606 28.27493 23.49563 24.38149 25.01202 25.15896 24.48629 24.65249 24.59033 23.51367 23.42489 23.48083 23.83538 25.54284 24.57565 23.79077 23.2886 23.05779 23.24877 23.65881 23.97119 24.48562 24.59579 25.26333 25.1567 24.66247 28.21694 27.55526 25.89736 24.82769 28.40145 25.47512 27.31936 28.32153 25.08608 25.17626 26.72509 25.45077 25.77212 28.63037 25.54562 25.69375 27.90917 28.07473 27.96646 32.17614 32.20132 27.05688 26.14303 27.00201 28.67474 26.04214 25.81292 26.16107 25.77502 28.25024 29.05151 26.27731 26.06939 26.82922 25.7033 28.21804 25.16076 25.12164 24.76086 26.34496 25.00463 24.5715 24.58895 24.56143 24.52004 24.40246 25.36328 24.85595 26.00381 25.62564 26.42309 26.9396 28.43728 27.90353 27.56271 26.86358 26.24807 26.38244 26.09332 25.56942 26.39343 25.41555 25.15164 25.12496 25.59161 28.43316 29.566 30.91616 34.34393 30.73825 30.93368 30.52136 30.22814 31.58108 31.01852 30.32348 31.56664 31.64489 31.39038 30.74529 30.48413 33.19506 31.39538 30.99847 30.93917 30.7001 30.35235 30.63204 30.68417 29.38143 28.65612 28.84692 29.96749 29.46292 28.78167 30.79925 29.09728 28.50289 28.47296 29.64114 30.82678 30.25793 27.8034 29.17388 30.14868 28.29327 27.56521 30.2228 31.89346 30.62536 
24.59951 24.96023 26.42245 27.385 27.37518 27.51058 28.09109 26.8211 26.48541 26.49172 25.47506 24.39877 27.00717 24.49957 24.62853 23.09103 23.1816 24.69363 24.16247 24.69616 25.68569 23.92932 24.03845 24.09847 24.21002 24.20748 24.22189 25.99224 24.68402 25.50317 24.12371 24.14703 26.21603 26.05172 27.06802 26.221 24.46554 24.09115 24.17501 24.13122 26.65203 25.07769 24.21667 24.32791 24.76562 24.27853 25.69033 23.92986 25.90914 23.99578 23.80496 24.10647 25.44775 24.76745 27.09271 27.03237 27.17803 25.99337 27.2622 24.59616 27.62939 27.45809 28.11715 25.88754 26.389 25.05859 27.17013 24.10662 24.31863 24.12371 24.10577 28.77361 24.75375 25.52337 24.48367 24.30764 24.77069 23.65505 24.30334 23.93987 23.47735 23.59277 27.74175 25.05435 27.05621 24.1322 26.89675 24.46722 25.79519 25.44793 26.05688 27.58975 27.52029 29.06262 25.10482 26.49182 25.92871 28.39599 25.33477 25.4407 29.10913 25.57473 29.37472 26.3955 25.96804 26.45617 27.32339 26.46435 26.75344 26.36462 26.49502 26.46481 25.87502 25.76214 25.20217 25.84249 25.68682 27.72592 26.3644 26.04183 25.30706 28.00833 28.21017 25.16653 24.34603 24.59454 25.21356 27.83785 24.52035 27.94207 25.93139 28.12817 28.42275 25.39907 24.55136 24.49652 24.39691 25.43569 24.99166 25.4717 28.27615 28.95413 31.95608 28.85909 29.35803 26.71411 26.13574 25.5039 25.48889 25.58322 26.09591 25.69805 25.8045 27.14425 28.55914 30.65606 32.73165 34.51409 -9999 30.48132 30.73892 30.87011 28.46472 28.21713 28.09881 30.82662 31.31564 31.4768 31.32858 31.35333 31.33557 31.32168 31.01779 31.6827 32.91512 31.14083 31.77133 31.4559 30.48211 29.32452 28.8847 28.81533 29.42507 29.92971 29.98043 31.20507 30.38256 28.52874 28.49761 29.1838 30.35473 30.10784 27.86047 27.68991 32.29357 28.46847 28.18859 30.16305 29.12506 28.02828 
24.59188 25.89794 25.57281 28.03875 27.70187 26.40866 24.31054 25.10787 26.95822 26.85995 24.14239 24.59997 25.82055 25.63418 23.8594 22.93112 22.96224 23.07549 24.82455 24.31411 23.61325 26.72222 24.35488 24.45959 23.94863 24.25845 24.15032 24.90911 25.50555 26.60378 24.5563 28.54055 26.4349 27.06674 24.61086 24.06072 23.77667 23.5686 23.22726 26.39755 25.24902 23.37783 23.15582 24.39596 25.38641 25.17053 25.10262 26.16659 24.99108 24.98736 24.10223 25.36593 24.22329 25.94705 27.2962 27.39663 27.51745 27.56988 26.08883 26.39654 26.84738 27.30102 26.01809 25.7167 25.13299 28.60034 26.89007 24.0158 24.50628 25.52096 25.75027 27.60494 26.56469 28.24267 25.85641 25.76986 23.81851 24.31945 24.71029 24.01757 23.61779 24.46575 24.53118 24.78384 24.42095 25.01248 26.82229 25.19836 25.62271 26.19973 28.22607 27.93664 27.79391 26.11685 25.37121 28.25036 26.13534 29.00634 26.12341 25.39358 25.65655 25.76608 25.9519 25.99938 26.13311 26.22485 28.21853 26.6311 26.65588 26.06216 25.35314 28.75381 25.88223 25.15353 25.12286 25.51876 25.17822 26.01293 27.76855 25.28424 28.13259 27.94058 24.86981 24.71771 25.97744 25.29217 24.99999 24.48986 25.39642 27.84036 25.83679 28.36352 24.77725 28.08965 25.40301 24.70144 25.32925 24.72579 25.24166 25.38986 26.14852 28.43728 30.63955 27.40148 27.32369 26.91491 26.33239 25.52093 25.65139 25.54522 26.01751 26.37811 27.20388 33.28808 33.85894 -9999 31.75173 34.98818 29.80136 31.66061 31.06472 30.75408 28.14669 29.28723 28.57748 30.56396 30.64172 31.30847 31.35024 31.34307 31.44448 31.37756 33.4504 31.02465 33.36321 30.76516 31.90072 31.34207 30.25988 28.92913 28.88226 28.84353 29.941 29.11898 29.62087 30.73864 31.80325 29.58676 28.7185 29.99392 30.47665 32.16909 27.9515 27.80291 28.64804 27.65972 27.77365 27.82598 27.98345 28.63653 
25.50857 27.17822 27.5476 25.6564 25.86404 24.95623 24.17507 26.23901 26.62139 25.83013 25.38131 24.93231 24.0436 23.16909 23.00262 22.74017 22.75842 22.75268 25.59435 24.13351 23.48321 24.78887 23.64282 24.96084 26.73574 26.82513 24.38619 24.1101 27.42016 24.08554 24.06463 24.02734 24.34731 26.11019 24.01345 24.67428 24.95739 24.23916 23.65353 23.81405 23.79171 25.74786 23.35101 23.88064 24.29867 26.84777 26.06826 25.98852 24.16601 24.88143 26.5346 25.2214 24.15685 24.05255 27.57339 26.28286 27.09005 24.93667 25.24032 26.49499 25.66223 27.2214 27.61349 23.94427 27.78811 25.39224 26.53817 25.35827 26.45376 26.0072 24.52661 25.69872 24.28942 24.34588 25.28234 25.52581 23.92999 24.53835 24.40594 23.7004 23.78347 23.81069 24.12518 24.19366 24.0491 23.88195 28.49413 26.85916 25.69018 25.70309 25.42575 25.45284 25.98507 25.52468 25.71862 25.81957 27.78106 25.20751 26.29058 27.96682 25.29232 25.5628 25.74337 26.04241 25.96481 26.79284 27.79687 27.23992 26.27438 26.79092 25.31466 24.90469 25.39746 25.7488 25.29864 25.56991 25.69293 25.03552 25.00915 27.15261 27.56057 25.06741 24.94872 29.12109 28.29547 28.06045 24.79745 24.99832 26.20251 24.83572 27.74578 25.07907 24.95147 26.19509 24.96465 25.20434 25.88253 25.40472 29.01455 25.98773 25.28353 26.7669 26.10043 25.32965 25.90658 26.78604 28.35055 26.40594 26.8413 26.46111 26.51013 29.32366 30.49682 32.61968 31.6213 31.16586 31.48767 31.90277 31.48882 31.30465 30.38918 30.21142 30.23309 29.97396 30.49261 30.95651 32.78936 31.00381 30.94113 31.65737 31.21298 -9999 33.2813 31.82498 33.30718 31.43127 30.01193 33.3539 33.39999 29.76791 29.2604 28.90573 28.85555 28.82476 28.77764 28.75476 29.07632 28.5234 32.70763 30.84017 30.01061 29.62136 28.07086 27.92404 28.29977 29.13885 27.75189 27.88564 28.07638 28.08889 
26.3337 24.39532 26.2799 27.73303 27.62429 25.21548 26.81668 25.61358 25.64523 26.33846 24.92187 23.17953 22.99322 22.86361 22.75183 22.60262 23.01165 22.7434 23.32913 24.17166 23.46755 23.81616 23.49899 27.53408 25.70178 26.71774 25.43725 24.371 24.83938 24.50561 27.36749 23.87261 23.91937 24.73208 24.68151 25.04324 24.20278 23.44399 23.61297 23.65103 27.70889 26.35717 25.87902 26.04046 24.57623 25.25714 27.16644 23.61694 24.08337 25.72399 26.03625 24.3316 24.12921 24.70971 23.62914 24.37606 25.40704 24.36596 24.12686 24.14959 26.70178 26.76284 25.80505 27.55068 25.47653 28.98031 25.19317 27.78176 27.88125 24.43859 24.01608 24.68566 24.6018 24.11566 24.65118 24.55236 24.12469 24.80013 24.29577 25.45095 25.54382 23.97885 24.30316 24.32122 24.19006 23.97268 24.73727 26.47631 26.10751 25.62618 25.66805 25.87893 26.20849 27.77493 28.47485 25.46887 26.71328 25.77981 25.84191 25.93536 27.1896 25.13836 25.44851 26.06228 26.73626 27.80099 27.36215 30.00396 28.28335 26.53832 25.55313 25.05529 25.26898 25.44055 25.48904 27.97665 26.82025 25.8869 24.61953 27.3468 27.2532 26.99453 25.40225 24.90017 28.26122 28.41519 26.26177 25.77996 28.45648 25.03155 27.99475 26.721 28.76306 27.93048 24.64788 28.39309 26.90084 28.72286 25.09228 24.92584 24.67764 24.72824 24.36657 24.29058 24.82965 26.32 27.33608 27.62472 29.2163 27.9992 27.95269 29.60989 31.79827 -9999 -9999 31.36306 32.10983 31.13397 31.2915 31.92132 30.01892 30.18463 30.75445 30.18685 29.86895 31.32119 32.17614 30.5552 30.67083 31.04238 32.19646 30.93914 -9999 32.64443 33.26971 31.02841 29.45465 29.23132 29.76104 31.50094 29.89517 28.91442 28.96246 28.82662 29.10412 29.62789 30.05456 29.38116 29.18466 32.40774 29.12139 28.57934 28.12374 27.95736 27.83029 30.00411 27.79144 27.93551 28.08554 28.087 
25.58724 24.56903 27.21215 25.7695 27.51599 25.06771 25.0924 24.12856 24.7225 25.88513 23.83013 22.7001 22.42419 22.30026 22.36413 22.57342 22.65927 22.89272 25.65801 23.23715 24.0837 24.13174 23.58972 26.28216 24.31964 26.33242 24.48351 24.10903 25.23705 26.08456 24.5006 23.66882 24.01718 26.63555 25.51849 25.03527 27.98187 26.26785 26.46231 24.34884 27.38195 26.51724 26.75183 25.95703 24.59866 23.74755 23.91589 25.48928 27.75006 25.90594 25.03927 24.07748 24.37841 25.91158 27.46868 27.03091 23.92327 23.97686 26.31161 26.31295 24.62509 24.74096 27.54278 24.71026 24.67571 28.66528 24.99465 25.28369 24.23751 24.21905 28.5606 28.77923 26.11141 25.15023 27.40359 25.70135 24.39361 24.77365 24.72994 28.64453 24.81393 24.15704 24.42983 24.53842 24.41848 24.35293 24.50869 24.92813 26.71328 25.70925 26.55404 28.85394 26.74868 26.42312 28.09008 25.73306 25.29257 25.56625 25.51522 26.11074 25.4732 25.25802 25.6499 26.33547 26.90862 27.95294 29.80187 28.5455 30.28564 30.34176 25.47314 25.77706 25.03533 25.5032 27.74038 26.64062 27.67532 27.59292 25.22085 24.3836 24.721 24.84194 25.75097 25.61013 27.87734 28.21108 28.97058 26.36038 26.68548 27.26187 26.49807 28.8442 27.49636 28.38906 26.24691 28.21551 25.94155 25.61669 24.81475 24.3833 24.08941 24.10382 24.03503 23.85473 24.50012 25.93261 27.11883 28.40936 27.65942 -9999 -9999 -9999 31.32208 31.22494 32.02993 31.34445 31.69589 30.96423 33.51406 31.07006 30.59548 30.89123 30.32144 28.44998 28.40829 29.96655 30.26733 30.61563 30.81103 30.43276 32.66781 30.35818 33.15874 32.64449 33.24548 33.23147 33.19372 32.05022 29.79147 31.09243 32.49325 29.15392 29.1654 29.75201 33.05611 32.76308 32.56649 31.11642 32.35757 30.44625 30.25002 32.19915 28.04598 27.93075 27.88299 30.6383 27.86325 27.86822 28.02191 28.09451 
26.37039 26.54772 24.72738 27.5335 26.40112 27.49932 25.82238 24.14633 25.13174 24.06512 22.73406 22.3771 22.12216 22.0696 22.12283 22.40386 22.68878 23.74493 25.82421 24.86343 26.34863 26.16226 24.69085 24.81188 24.57018 23.99337 24.05248 23.95239 23.69525 25.41522 24.00399 25.82223 24.50509 25.93197 23.63754 24.34609 27.96203 26.12737 24.95681 23.88326 27.18566 25.61706 25.1043 24.89956 28.139 24.61648 23.92025 25.00292 26.08154 26.10165 23.75518 23.93298 24.37271 24.9291 24.99606 25.33517 25.59518 26.11801 26.07192 25.60491 25.81402 25.36971 24.26547 26.70068 25.10732 26.23184 24.61816 24.33474 24.38049 24.21298 28.57446 28.7644 26.14114 28.39761 27.48876 29.09936 25.68328 25.46664 25.94903 29.04882 28.67886 24.34136 24.4996 24.62997 26.05197 25.5277 24.84146 25.16064 26.54232 26.69296 26.28478 26.55194 28.19403 25.28857 27.21591 25.39102 25.74218 25.84515 26.34234 25.94363 25.88781 26.01315 26.74438 27.34112 27.50591 26.82656 31.3117 31.02371 29.51483 28.64517 26.37853 25.93981 26.8247 25.6011 25.10742 25.07342 25.59399 27.85082 24.3627 25.18093 27.74795 24.24636 25.12261 27.75573 27.89227 25.43298 26.80151 28.67379 28.81167 29.40563 26.50338 26.25967 28.08917 27.52712 25.89678 28.57842 24.84545 24.8767 24.78301 24.41995 24.49819 24.46453 24.56252 24.6874 25.02667 25.83517 26.63421 27.80056 30.70175 29.98654 31.23165 31.23025 31.47293 31.21163 31.36886 30.9295 32.67571 31.07812 31.84448 30.9815 30.9707 31.35009 31.04531 27.40136 27.51538 30.34719 32.03326 32.19216 32.37936 32.40389 32.35561 31.01138 32.91735 -9999 33.36425 33.19051 33.14175 32.72173 32.42715 33.06112 33.6032 31.60159 33.1487 30.16751 30.77386 32.7087 32.43285 32.3489 32.2578 32.23098 30.21304 31.16815 29.72412 27.85403 27.82046 29.78054 27.79431 27.88571 27.99533 34.02041 
25.18612 24.76559 24.7149 24.87664 25.72518 25.43225 24.47183 24.68801 23.92611 23.4837 22.74621 22.36358 22.9956 21.94558 22.0689 22.25323 23.18276 24.43109 26.58596 27.87026 26.57498 26.68539 24.37579 23.76449 24.16595 24.1629 25.28689 24.63043 26.05953 25.94293 28.03201 23.96279 23.9483 26.44869 26.10784 25.11386 25.84847 24.0082 25.79293 24.67343 24.42346 26.10992 24.83706 24.75918 25.61495 24.06274 23.86666 26.35742 25.94866 26.2601 23.88265 24.3991 24.86331 25.71917 25.7337 24.77987 24.92797 26.49249 26.67498 25.86578 26.49911 25.57235 24.919 25.77633 24.52889 26.44763 24.56445 24.32076 24.64105 25.71435 27.23385 28.9425 25.51126 25.59829 26.14065 25.04412 25.89623 25.96871 25.70104 28.11471 27.99496 28.31967 28.48596 28.09905 25.67712 24.95455 25.13537 26.79608 29.01711 29.15292 27.12499 26.68731 28.51373 26.03738 25.44677 25.86813 30.96435 26.20944 27.44033 28.88735 27.60797 30.61239 29.71926 31.66934 25.56283 26.83041 28.09707 26.46581 27.22289 25.62243 25.69106 25.97949 26.75665 25.73818 26.59045 26.13024 26.41146 27.82797 24.60751 27.81347 28.1462 24.79659 26.0877 27.65313 27.86416 27.66906 26.42169 28.7644 27.92141 28.21279 29.29962 28.20053 27.89523 27.80474 28.06158 25.41122 24.25582 24.48818 24.78637 25.20278 25.49182 26.38613 25.9186 25.63473 26.4562 27.86791 26.33462 27.44186 30.41384 31.02481 31.45687 32.24285 31.32052 31.55197 32.17406 31.10317 29.00537 31.98394 30.56811 31.40631 31.31091 31.58102 31.38861 31.73086 30.64929 30.08691 30.12823 31.23599 32.01626 32.01037 33.14864 30.8771 31.15838 29.96508 -9999 31.73065 31.74682 31.05517 33.18899 33.06765 30.91793 31.49645 33.00091 31.18972 32.79494 30.85409 32.43438 32.41842 28.70819 28.91262 30.37863 30.05459 28.80206 27.87719 27.8207 27.79293 27.84219 27.88015 27.98858 33.15115 
24.78314 25.56414 26.15875 26.46279 24.83651 26.27715 25.05645 24.0075 23.88363 23.55731 23.03716 22.51678 22.10494 22.15273 23.06768 22.61285 22.63171 23.79052 26.02511 26.68032 26.17791 24.89001 23.65722 23.67718 24.43713 23.86834 26.9627 25.84439 24.97003 24.48168 24.10107 25.87994 26.21365 25.83743 24.99957 24.86962 25.70825 23.13952 25.69885 26.38806 24.73779 25.16824 26.19757 24.33599 24.4179 24.28073 24.3128 24.80993 26.18637 24.5754 24.1726 24.05786 25.29342 24.35302 24.13638 25.5726 25.00967 27.37478 28.13879 24.41256 26.88549 24.51605 27.69268 27.21411 26.48083 24.22512 23.68231 24.32379 24.78048 27.8522 27.47323 28.37255 28.84649 26.19506 28.37399 26.30313 26.72537 30.07421 28.23092 27.91662 29.10101 26.70654 29.42547 26.79882 25.53289 25.10122 25.83419 26.43389 29.73855 29.42172 27.41604 25.9989 25.85687 26.17681 26.15573 27.05416 27.08987 27.64837 27.52371 28.66812 31.02728 31.38229 27.72442 26.2969 26.22241 26.24017 26.64495 26.7279 26.07333 25.67745 29.40792 25.95971 26.40981 25.85662 26.09142 28.73287 27.20025 27.95757 24.79348 26.33007 26.18682 28.02993 28.02175 28.29278 25.89526 26.05688 29.31423 28.94998 27.88842 28.87246 28.54754 28.26336 26.9465 24.98974 24.17758 24.06893 23.9779 24.34472 25.53637 27.99636 27.98065 27.07748 27.04537 30.02288 28.95428 30.81927 31.20309 27.69897 28.89611 30.64932 30.48626 30.90701 34.75683 34.5859 30.52584 30.34307 33.1231 29.2994 30.18588 30.15603 31.54324 32.09441 31.85253 30.63799 33.18417 32.57998 32.47897 30.28857 31.83279 31.95101 32.28796 34.69811 32.99538 31.2835 30.28808 33.29037 33.19207 32.76238 33.12066 31.37405 31.69418 31.26565 30.78271 32.76925 32.78365 29.04543 30.80172 30.51211 31.29058 28.30422 31.06069 30.72268 28.9685 27.93402 27.86981 27.77923 27.78222 28.29391 29.06466 29.91915 
26.66064 26.42895 26.37695 25.88192 26.49481 26.33856 25.15737 23.73788 25.02117 23.91421 23.1415 22.68737 22.2247 22.0552 22.17648 22.42385 23.01321 23.00375 23.25686 23.90557 24.91116 24.10522 23.33282 23.45492 23.85092 24.4728 24.07321 26.06658 25.0585 24.46475 23.34921 26.2951 25.77947 25.51507 25.9851 25.94924 23.4132 25.93926 25.63641 27.6751 26.65634 24.50939 26.02694 25.02163 25.04577 24.29415 24.93548 25.09643 26.24301 25.02883 24.17318 24.27813 24.55197 24.97509 24.91021 24.9504 24.8915 25.05477 27.0949 24.548 26.39541 24.92639 25.46798 24.1098 23.9577 23.50665 24.38244 25.16903 24.86471 26.73107 28.10137 29.11404 29.27084 28.14242 28.69766 27.7409 26.53915 29.17199 28.51397 28.67291 28.48828 29.87441 29.51605 26.07293 25.2507 25.24661 25.44897 25.96057 29.52679 29.45858 28.83337 29.71923 26.38375 27.59719 28.88262 28.64276 28.11144 32.32726 28.1946 27.5245 28.53903 27.64041 27.38403 26.40829 27.12591 30.11508 28.03793 28.88369 26.41632 25.74725 25.78243 25.95184 26.44595 28.96682 25.99063 26.99972 27.89242 25.66476 25.17141 28.72061 25.59924 25.58819 28.32232 26.9732 28.74694 28.93871 28.92492 29.00735 28.11862 28.71777 28.76147 25.79354 24.60278 24.13418 23.91021 23.803 24.12225 24.53622 26.18322 28.19909 26.81762 26.20913 29.71969 28.55746 30.44106 31.08416 29.95236 32.89391 32.67239 30.21343 31.26824 31.73547 33.67715 31.87152 31.49716 31.30017 32.4569 31.57992 32.98437 29.47683 32.77483 34.77843 33.42815 34.14681 32.56423 32.85098 30.18673 31.68041 29.44879 32.0487 30.50839 33.20461 31.98944 34.93749 33.07641 33.19762 33.24996 32.77929 33.11843 32.97289 33.00588 33.02166 33.28503 32.93633 29.88119 29.95449 28.44757 32.6126 31.23846 31.22351 31.19595 30.57876 31.05404 28.35745 28.77554 27.68771 27.76321 28.8352 33.28613 32.93768 
27.0791 25.74914 24.38375 24.07495 24.5996 24.29739 24.18517 24.32156 24.09731 23.03845 22.8623 22.52648 22.14297 22.03414 22.14861 22.40426 22.68847 22.93823 23.13445 23.38366 25.11465 23.38439 23.22802 24.44689 24.1845 26.16342 25.13806 25.3247 25.91268 25.68029 23.96322 27.11144 25.01037 24.22814 25.89193 26.05596 23.05526 26.53585 25.7687 26.47564 28.03662 24.38107 24.04931 23.94839 26.31848 26.46734 24.55102 24.48416 23.88558 26.49941 24.97244 24.01003 24.49667 25.04495 25.51956 24.80068 24.54925 24.95858 27.82491 26.65457 23.9082 24.5585 26.35079 24.84057 23.96652 24.49624 25.32229 25.87152 25.59008 25.65624 29.11096 29.78512 28.82177 26.34698 28.19045 28.10089 26.31594 28.01309 28.78747 29.64709 29.83676 28.64013 28.71319 27.33837 25.87484 25.46838 26.42324 28.33798 29.74798 26.47878 27.13946 26.58257 26.53042 28.62267 30.1773 30.54257 31.21685 29.46523 29.34658 28.71816 31.63378 33.62957 33.20754 30.92733 28.34011 30.77062 28.13415 29.03454 26.35851 26.41348 25.65255 26.22903 25.29104 28.56744 26.49163 25.95175 24.42706 25.34057 28.07183 28.54849 25.32437 25.35391 25.85525 28.65612 27.6748 29.18279 28.54025 27.37679 26.89837 28.36059 29.18392 24.91094 24.46203 23.87972 23.78927 23.99749 24.36126 24.22021 24.86251 25.18991 26.0451 25.75634 27.00271 27.03774 31.22332 31.29534 31.37423 31.78106 31.08319 29.88659 31.0928 32.81902 33.11449 32.76586 29.35449 31.74008 31.20074 31.45428 32.68227 29.23333 32.41586 31.12002 33.00661 32.65072 32.77422 30.64956 30.25869 31.76052 30.91656 30.46093 31.85687 30.01766 32.22674 34.84438 31.5823 33.23977 33.34893 33.2138 32.73922 33.10549 29.69607 31.02508 30.60797 33.82162 29.46746 32.73214 28.97161 28.35382 28.64422 30.18749 31.04775 30.62945 29.19164 27.67886 27.60613 28.72875 29.73202 32.1134 32.45745 32.74929 
24.16345 24.22042 26.12567 23.88671 23.62997 23.89193 23.9858 23.1993 22.80627 22.55413 22.43185 22.29843 22.05435 21.95989 22.07308 22.27325 22.85214 22.71124 23.77465 27.1365 24.94509 24.70275 25.64211 27.0082 23.2106 24.13217 26.66311 27.0823 26.4064 24.06304 23.40707 26.18575 23.49999 23.31121 27.27706 23.77468 26.19241 26.01907 25.09048 25.96746 24.78066 24.15551 23.77224 26.92999 24.66357 24.14022 24.4934 24.62374 24.79186 24.47936 26.04107 25.56191 24.42517 25.32287 25.30148 24.9978 25.60751 25.4566 24.72494 27.28338 27.5325 23.93765 24.15203 24.77044 25.09722 25.73391 27.08984 28.41451 26.01431 25.9056 30.16372 28.58825 29.5173 27.80792 28.38525 28.48074 25.69363 29.19534 29.40936 28.61746 29.2293 29.43163 30.30987 27.80169 27.09274 25.65035 29.30438 28.03344 26.91601 26.10412 25.8269 26.03179 30.35943 29.165 30.402 28.98998 29.94021 29.42968 31.17669 27.73977 28.57882 33.43151 28.33593 27.48525 27.70617 27.70355 30.93948 32.83382 25.89123 26.27505 26.0054 27.00347 26.83096 28.02056 25.11013 27.45587 28.01522 24.88189 25.20138 28.08135 28.51318 28.68884 28.0119 28.82311 25.55377 26.87448 27.79894 27.24957 27.45458 28.95596 27.61816 24.82214 24.13861 23.67059 23.79931 24.19955 24.57739 24.79568 24.91653 25.01257 25.24743 25.95111 28.03765 29.82327 29.44403 31.62957 28.80017 28.26791 29.98214 28.93331 32.56481 33.11172 33.57748 33.61282 31.76669 31.20812 31.05352 31.21459 31.44564 31.14471 31.63293 31.65255 32.10882 33.99984 32.77334 32.69677 31.08142 30.43478 30.75549 31.50814 31.96667 31.96182 31.81915 30.95672 30.46682 33.30526 30.97219 33.24844 33.18285 33.14754 33.07812 32.97747 30.80783 29.64324 33.06258 30.66134 30.66699 29.27014 28.40676 29.45248 30.79275 30.47775 28.16674 27.57971 27.55636 28.00131 29.62765 31.80837 30.5617 30.32095 
23.68594 23.33441 23.11062 23.26184 23.52743 23.82723 23.51672 23.16787 22.73397 23.28304 22.41766 22.18652 22.0415 21.97726 22.06155 22.11123 22.22415 22.49844 22.99578 25.06689 25.37728 25.27374 25.66268 26.09738 25.77328 24.93887 25.62487 25.70156 24.34146 26.36907 23.7051 22.78768 22.76278 24.76965 26.29284 26.3706 25.3027 25.16018 25.09634 25.46975 26.0444 24.37008 24.00018 25.44778 25.14022 24.6333 25.01461 24.61617 25.39495 26.51803 25.88012 24.44476 24.65005 25.22653 26.12707 24.53213 24.98773 24.60446 24.34594 25.00442 28.27148 25.89211 24.76391 25.14086 27.5624 29.97503 27.99136 28.87329 26.32247 27.86917 30.13436 31.13323 30.93298 28.44348 29.45645 28.42886 27.091 28.41854 27.74117 28.64718 29.22958 29.72882 29.21173 28.60504 27.42199 28.53167 27.03799 27.0877 26.69393 26.85781 30.12905 27.61913 30.48104 27.77697 27.4288 28.64654 31.22244 31.3377 30.50726 27.14324 29.0447 28.45446 28.62411 26.98687 26.75497 25.97524 27.38076 26.66461 26.13107 25.90521 25.54458 26.14337 28.75567 27.64111 25.30248 26.85543 27.47885 28.40722 25.77551 25.27117 28.3901 27.07668 28.62225 28.31783 28.43859 26.5783 26.75933 28.3161 28.91207 26.4624 25.66632 24.25189 23.88723 23.5805 23.79543 24.24386 24.68246 24.9389 25.6618 26.2026 26.44082 29.94113 26.63226 27.61727 30.58608 31.63912 32.08382 33.71349 29.40777 30.63458 33.04739 31.7297 33.55462 34.04797 30.73501 31.51382 31.23931 31.27291 31.52911 29.32406 31.3254 34.62109 32.88143 32.75414 32.81716 32.54852 30.96182 34.57201 34.62713 30.992 32.00127 32.28927 33.65978 30.80978 30.78469 33.55657 33.84603 33.14791 33.97643 30.98709 33.00256 32.89455 30.92825 32.96017 32.70953 32.60119 31.03445 30.00228 28.93618 29.36013 30.83346 28.43313 27.74954 28.09637 28.44357 27.79931 28.6889 31.7546 32.13677 32.61437 
23.39215 23.10723 23.02465 23.27453 23.54742 23.66708 23.54055 23.21273 26.24069 25.76254 24.39874 23.87313 24.02465 23.80044 21.99731 22.06683 22.20873 22.54577 23.30374 25.11413 26.4165 26.03185 25.14144 25.47503 25.41067 24.68365 25.34814 26.06045 26.21603 25.50875 25.38568 26.07119 26.1415 27.5931 25.26385 27.18975 24.60195 24.78503 24.85913 25.07302 23.45205 23.77627 23.91512 24.15405 24.73773 25.05752 25.75842 24.64355 24.38299 24.42803 24.93029 23.54666 24.06582 24.75042 25.16644 25.97024 26.32928 24.57696 26.05645 25.21166 25.29543 27.48278 25.84429 26.31811 29.11971 26.91677 26.02679 29.67266 29.2264 26.72448 27.62963 26.0834 27.13125 28.39868 28.10342 28.3312 27.15139 26.80349 27.34072 28.85662 28.30731 29.42416 29.37081 28.78179 30.38427 29.09493 30.39022 27.07629 27.32339 26.67275 27.53063 28.83257 27.66119 26.91451 27.75488 29.20944 31.3652 31.32394 27.5487 27.04342 27.8226 28.71774 30.92755 28.66311 26.4754 28.0147 26.62554 25.89855 28.12841 25.60839 26.10095 25.87225 26.78555 24.84899 24.29064 27.63598 25.22848 27.22521 28.71862 26.85369 25.47314 29.92242 27.50173 25.84606 29.68289 27.04937 29.84091 28.07998 29.26443 25.59942 24.69995 24.33828 23.82916 23.62283 23.90362 24.38293 24.90569 25.25134 26.87728 28.759 26.48367 27.23062 29.95028 33.36315 30.1582 31.58584 30.75622 31.78213 30.90103 30.2937 32.64654 32.93426 32.78963 33.12899 30.34695 29.82144 34.16506 30.9302 31.56561 31.7564 31.41952 32.14138 31.48965 30.68344 33.33862 31.40182 33.01366 33.31765 30.98821 30.13159 32.04845 32.33401 32.40093 32.70568 35.12991 29.51644 29.86523 33.27483 33.22414 30.94393 32.93017 32.89941 32.91976 32.82189 32.6715 32.56805 32.49065 32.56087 28.488 28.51296 28.32778 29.21395 28.19699 29.10101 28.48547 28.3179 29.95584 31.75405 29.71157 32.46209 
23.19927 22.97903 23.00237 23.15841 23.28106 23.84704 23.4201 23.72659 24.49407 24.58862 25.1191 26.15771 23.25918 22.23425 22.06933 22.22683 22.50027 23.20956 23.16113 24.63537 25.97412 25.70922 27.54016 26.10922 25.42578 23.75411 25.28958 25.02078 25.32357 25.2947 26.09567 27.18481 27.55789 25.65023 24.80221 26.06268 24.41772 23.93737 23.86544 23.78439 23.75241 24.7131 24.89193 24.9273 24.75451 25.17755 25.34643 24.40072 24.37362 24.64962 26.07916 26.11975 25.23113 24.77203 25.29675 25.51971 26.91445 25.14092 26.63088 25.04092 27.45638 26.01156 26.16586 30.01241 26.0855 29.41827 28.73712 27.48962 27.88641 29.91879 26.96981 26.6632 28.91696 28.39266 28.66436 28.03778 27.99053 26.48004 26.31469 27.81051 28.56396 26.93493 27.34973 29.82421 29.06274 25.76318 29.17443 26.28256 26.40136 26.43579 27.28835 31.23849 27.37109 27.34887 27.93539 31.25805 27.68295 30.32595 27.38006 28.44952 31.66757 29.53341 28.68438 28.47878 32.1983 26.68316 25.93762 26.09149 26.43194 26.19036 27.92489 27.16943 24.5877 24.39318 25.15002 27.08511 25.99386 26.39034 26.44555 28.25756 26.23242 26.30776 25.91769 26.45706 27.3721 27.2131 29.24413 29.06945 29.55398 25.77941 24.73089 24.27545 23.91165 23.97457 24.27792 24.83053 25.29806 27.19369 29.96581 30.28851 26.85156 27.1163 29.10357 32.91189 31.31738 31.36025 32.10052 28.6704 34.32098 32.24221 30.89996 33.63033 32.04263 32.49679 33.15029 31.55422 32.85509 32.84042 32.53683 31.0321 34.28884 32.05499 30.09878 32.58749 32.28655 32.31548 32.49706 32.60427 32.64285 32.16399 33.38677 32.03951 30.54971 32.08108 30.10992 33.45223 29.854 30.25933 32.71905 33.08504 32.94042 30.94485 30.88537 31.44433 32.62878 32.62405 32.69711 28.58706 28.58453 28.58428 30.13464 30.0545 32.19805 29.84564 29.39395 28.00466 29.0263 28.83227 30.36187 28.60223 
23.16827 23.0296 22.86685 23.11404 22.98525 23.44818 23.67623 23.32159 23.36328 23.30142 23.56008 24.10415 23.6994 24.81143 22.22567 22.46136 23.29183 25.4837 23.13253 23.9028 26.16989 26.182 27.25741 26.1238 24.45986 23.97506 23.21505 27.00128 25.79757 25.173 26.03802 26.20535 25.62194 24.63812 25.96682 24.25338 24.75894 23.74175 24.36325 24.68786 24.96719 24.76946 27.22341 25.88247 24.88052 24.95486 25.1831 24.47708 25.65267 25.4501 24.45806 24.56939 27.09066 24.08453 24.74294 26.52349 25.86938 25.77538 24.72958 26.34283 25.57354 27.01007 30.51663 28.70202 26.49557 29.18627 29.6614 29.05151 27.61346 29.24816 26.29519 27.04598 27.55929 29.37695 28.0711 27.73886 27.62417 28.27984 27.84616 26.13809 26.74908 26.50601 27.77133 26.20883 26.01232 25.77795 28.68652 26.9515 27.63476 26.91299 26.86508 27.16885 29.97174 31.591 27.20687 26.89504 26.65356 30.01864 27.9754 29.8561 29.03723 32.30538 28.26348 28.85555 30.28295 26.56854 26.11477 25.93472 26.07314 26.13397 26.41418 25.22351 24.34603 24.64501 26.36169 27.30261 28.52166 28.14459 25.67016 26.29138 26.3623 27.12753 28.22476 28.86105 28.42468 29.54806 28.60177 27.81906 25.49575 25.01223 24.64684 24.37869 24.34094 24.54669 24.8276 26.00906 27.57253 29.00402 29.40975 31.23818 26.24548 28.54812 30.48086 31.74029 30.00027 29.86981 32.15639 30.55023 30.59393 33.04165 30.78738 34.7163 33.10766 32.53713 30.68121 33.30715 30.53283 31.45669 33.21352 33.21526 32.13522 32.02602 30.75976 31.51641 31.67532 32.11275 32.44884 30.71575 31.36358 32.22314 32.17104 32.031 31.81976 32.52337 30.80749 33.09515 30.14422 29.98226 33.22369 29.79101 29.89166 29.29623 33.04821 30.77551 32.69778 30.00479 31.19662 29.47683 29.52401 31.56051 31.51238 29.90158 27.98544 29.21392 30.24099 27.01995 31.03771 28.19 28.00274 27.56106 
25.9562 23.33535 26.44653 24.53762 23.60995 22.88149 23.00726 23.17431 23.30004 23.09399 24.24899 22.77874 25.20892 23.34811 22.64678 22.74996 24.19692 25.87908 24.4346 23.81918 23.60461 23.39761 24.41931 27.48422 26.06005 27.08331 22.7066 24.51608 24.06106 26.02435 25.64889 25.98165 26.54534 23.54598 24.04672 24.18994 24.15829 24.26834 24.25295 24.5039 25.2409 25.4515 26.96136 24.75006 24.83425 25.57543 25.23751 24.92364 25.16772 24.29122 24.73477 24.55505 26.91955 24.34573 24.26208 25.22024 26.38287 25.84561 25.5472 25.9429 30.24887 28.88113 27.49642 27.0545 28.94763 27.27835 29.46078 30.48486 28.11883 27.15685 26.81439 29.25878 30.69998 29.10778 29.0798 26.30532 28.15255 28.50445 29.01373 26.14285 27.29009 27.55795 25.62506 25.53265 25.5422 25.65685 26.30013 26.86196 29.97445 26.53475 26.48458 27.89611 32.50286 30.24236 31.3005 26.4353 27.09179 26.5921 29.82369 32.15539 31.25399 30.70196 31.97756 29.58148 27.37921 26.35543 26.66744 26.48736 25.69668 27.62026 27.57104 25.91378 24.67071 25.17932 28.27883 26.10699 26.091 28.37805 28.17779 26.65908 28.87383 28.70919 26.29885 29.35922 28.06365 27.56256 27.55337 25.72277 25.37179 24.98727 24.83172 24.79897 24.94854 25.16293 26.34701 29.07049 27.94195 29.9345 26.04821 26.05837 26.32244 29.70669 31.62017 31.52163 30.7972 30.07937 31.39984 34.43691 31.4425 31.49175 32.78979 33.17681 33.14721 33.36141 32.88976 33.8366 33.15176 34.93276 32.94775 32.94106 32.91985 30.02758 29.69778 31.6578 32.07613 32.01852 31.90145 32.0823 32.08846 32.53289 32.77224 31.74777 32.76949 31.60955 34.80694 32.08956 29.53567 29.59847 30.43545 31.04379 29.92379 30.1062 33.01229 30.81106 32.76412 32.72158 32.68169 32.70995 31.21459 30.92764 29.57156 28.53524 27.80795 30.30627 27.67547 26.86318 29.37692 29.46694 27.77862 28.47802 
23.55776 23.41863 26.46154 23.30093 23.76772 24.54879 23.6011 22.95889 23.1524 22.99801 22.58929 23.45608 25.8251 24.31964 23.2384 23.71789 26.25112 24.49728 25.62063 23.69338 22.86312 22.91113 24.25973 26.00482 26.98455 25.44387 25.25659 24.47366 23.23431 22.8377 27.5259 26.1737 23.24307 23.10406 23.2958 23.36352 24.72866 24.20397 23.93353 26.60986 25.72454 26.00518 26.83654 24.4483 24.66516 24.60598 24.77279 25.7828 24.80303 24.62991 25.51473 24.8822 25.48577 27.06545 27.23763 24.61749 25.11624 25.7084 25.82199 26.89916 29.81719 29.56097 29.69335 27.40487 29.01168 28.914 29.28448 30.88348 28.81732 29.34747 29.60259 28.49102 30.91305 29.75094 28.66635 26.8605 28.88665 28.54257 28.69805 27.53454 26.13827 29.49529 25.45785 25.32418 25.60583 25.5444 26.16906 26.75903 25.86773 26.99127 26.61282 29.07852 31.03906 31.34945 29.99859 26.78201 26.02423 27.4894 29.53338 32.03722 29.38125 32.65691 26.68508 26.6036 26.88784 29.22851 26.58267 26.83819 25.5978 28.46316 27.89559 27.93838 27.12048 27.82705 26.23107 25.43743 24.54208 24.62686 28.41415 26.16278 29.135 27.84045 26.42333 29.15359 29.22506 25.68054 25.74978 26.00805 27.02719 25.68826 25.23666 25.32192 25.50628 27.21243 29.83776 30.33602 28.34576 27.35571 26.29775 26.3894 30.51727 27.93319 32.09298 31.65722 32.02062 29.83334 31.58999 30.81829 31.33645 31.43884 32.55019 32.42782 32.58096 32.74612 32.83871 32.76803 31.09875 32.37701 32.65325 32.58886 33.29476 32.65768 31.587 31.42907 32.20599 31.62951 31.57559 31.90032 32.12344 32.14126 32.18963 31.66693 31.45986 32.28493 34.9645 33.93536 33.31499 -9999 29.9996 30.05712 33.12737 30.99865 32.87582 32.75762 32.71105 32.72292 30.71533 32.71627 31.50894 29.11474 28.61981 29.07159 26.78658 27.5899 28.35827 26.63186 30.34158 28.12243 31.68972 32.28475 
23.51757 23.53091 23.41427 27.10656 26.51547 25.60327 27.3352 22.76602 22.81555 22.90734 22.77737 22.6979 25.1134 25.51361 24.27688 27.50683 23.35153 23.79305 26.48196 25.51595 23.24032 23.12136 24.08938 25.41897 25.33508 25.93542 25.31854 26.087 25.89996 26.20349 23.93951 23.93539 24.36477 23.1311 24.35296 25.41775 23.90798 24.53158 25.02462 24.89474 24.18209 24.98687 26.87997 26.73464 26.70992 25.01751 24.72762 25.044 25.1831 25.09567 25.33361 26.12353 24.22311 24.82119 25.13519 25.79815 25.84204 25.72289 26.51437 27.07562 28.51666 27.61303 29.52267 27.29119 29.22436 27.88995 29.50717 31.68621 27.32446 26.12023 27.18585 27.63897 29.04211 29.02123 28.69485 28.36059 28.44753 28.64752 28.82778 26.83453 27.0411 27.596 28.42294 25.63079 28.78939 25.3771 25.96093 26.49368 25.66348 26.12292 27.31722 30.80374 29.36553 28.91369 26.66601 26.86251 26.53686 27.73879 31.79357 29.23562 31.60534 30.67654 27.47106 25.70883 26.1878 25.81091 26.09329 28.12817 28.78155 25.17974 27.5635 23.98602 25.28759 26.06176 24.21798 23.88302 23.88903 24.50537 28.71258 27.91195 28.71398 26.75183 25.93524 25.6881 25.32537 25.2951 25.4147 25.89544 28.21408 28.72015 25.55419 25.58163 26.44366 29.1007 29.09176 30.08505 27.11526 26.38156 27.43044 27.6434 30.7084 29.46789 31.86325 29.78167 30.40331 28.84432 27.9382 28.80319 30.77059 29.95556 32.13699 33.21127 33.18124 33.76739 32.83691 32.76385 33.77511 32.0267 31.86682 33.36483 31.61694 31.54724 32.62981 33.6784 32.71548 31.68029 30.85137 32.04253 32.13216 30.95934 31.49496 31.45068 32.72378 31.75186 32.0288 33.06908 33.25808 -9999 30.00488 33.09029 32.97012 33.03866 32.90432 32.17422 32.71859 32.75329 32.77224 32.73589 32.86779 29.28115 28.69094 29.70867 27.24468 28.48806 28.73187 29.79391 29.80996 28.9595 28.42089 27.31289 
26.08834 24.15148 25.20425 26.89889 25.53201 24.24493 23.51333 22.83724 22.75179 22.87918 22.91827 22.86544 24.33105 25.70727 25.65017 23.59744 24.43325 23.35705 25.46227 25.77487 23.69241 22.84536 23.60607 25.98489 23.93923 23.98687 23.88275 24.54638 26.08615 24.40069 24.02285 23.30279 24.26998 26.71847 24.95236 25.10684 24.50027 24.3717 24.2922 24.80471 24.4461 24.9222 24.27871 24.21313 25.39675 24.54916 24.73263 26.94753 25.09164 26.27053 24.6549 25.1636 24.95156 26.08404 25.07977 26.33032 29.00448 26.77471 29.78405 28.52401 28.85583 26.37823 28.53796 26.80584 29.61422 28.20098 28.3117 26.954 28.12814 27.06957 26.28277 26.82104 28.69439 28.72717 28.19164 26.21185 28.97433 29.37826 27.25323 25.88391 29.23113 27.98348 29.52709 28.76037 28.20513 25.66397 25.41946 26.12829 25.74285 27.94793 30.79089 31.13055 29.64868 26.29208 26.34237 26.58367 33.3854 30.52065 30.30404 30.52926 29.11843 26.85574 26.25692 29.55419 25.45071 24.3132 24.46316 24.86392 25.10699 25.43356 24.66622 23.85436 23.9602 23.84249 23.41216 23.12829 23.30401 23.83209 25.48065 29.09075 26.47772 29.60855 26.03747 26.52316 25.17822 24.98309 25.41564 26.15753 27.48538 27.42513 29.43386 27.41558 26.49243 28.31597 29.40734 26.51834 26.15911 26.63186 28.39001 31.3012 30.89788 28.51095 28.63638 31.8124 31.33737 29.90603 28.39077 28.05139 28.52807 31.38519 29.91519 30.93557 34.09927 31.37481 32.92376 32.8124 33.01369 32.50439 32.55923 30.8775 33.47958 33.99706 33.49383 32.00964 32.80386 31.69729 32.71496 32.89306 32.07879 32.77377 31.62866 31.68151 31.6965 31.98095 31.99011 33.14892 31.04818 33.15035 33.07253 -9999 33.03445 31.50079 31.19274 32.28185 32.78005 32.81133 32.75744 33.47268 33.3315 29.82473 29.10577 29.57797 27.52551 27.31378 28.26556 26.59939 29.9483 30.16369 26.89248 30.3999 
25.39733 23.95315 23.51663 24.60424 24.85742 26.28903 22.83148 22.64614 22.67779 22.95172 22.91534 22.90835 22.69876 22.928 25.5046 22.65475 23.65441 27.40539 23.82412 25.49639 22.83096 23.14669 24.29205 25.60931 24.62499 25.66546 26.31292 26.17489 24.95788 26.50237 23.63751 24.11334 26.24533 26.57562 26.19464 25.01217 24.17031 24.46148 24.55572 24.91885 24.64861 25.00244 24.90209 24.57888 25.18835 24.62872 24.52361 24.77554 25.13693 25.33193 24.91708 25.28112 25.64239 25.05673 29.19027 26.31936 26.2409 27.93493 28.89773 27.87692 28.13015 27.60372 26.21121 29.05483 29.70037 28.62579 29.09286 28.35278 30.32156 29.69082 26.6267 26.41751 29.00466 28.84564 29.92263 28.02371 25.93353 26.51016 29.24908 25.71575 29.66598 26.66866 28.15847 27.22024 26.23574 25.48382 25.48846 29.06536 26.02825 30.43258 29.60247 30.00997 31.29843 27.16467 27.29486 27.87301 31.32247 32.36398 27.68505 26.75579 26.06628 26.05578 25.57177 28.9775 24.2395 23.828 24.02438 25.73345 27.50402 23.9038 27.92852 27.99746 23.62649 23.10494 22.70156 22.92163 23.45327 25.71481 28.51287 26.27658 28.87832 27.46823 26.64471 27.11883 25.42861 25.28051 25.71264 26.57394 27.07772 27.76275 26.64804 29.47631 26.98825 30.15481 27.20339 26.59335 26.38857 26.56408 26.97314 28.00878 29.39523 31.39901 31.41278 31.20275 31.36422 31.90371 32.69683 28.44988 27.54989 28.10491 29.09112 31.29864 30.79177 32.70992 32.73312 32.65682 33.04858 32.46236 32.37582 32.59893 32.56527 32.49944 32.6311 32.23132 32.20229 31.962 32.78701 32.87933 32.82348 32.52239 30.63641 32.19244 31.39605 31.55837 31.53915 32.21496 32.15499 33.09429 33.06142 30.00314 -9999 31.47085 31.25115 30.97177 32.91644 33.00213 32.89593 32.8424 31.32577 31.00738 31.3688 28.61584 27.79327 27.01174 28.11993 29.00912 27.56597 26.5332 27.28924 26.64544 
23.15283 23.13027 23.96682 28.21075 25.98776 23.41641 23.5281 22.7991 22.78384 22.85238 22.85726 23.25048 22.54525 22.41897 22.40493 23.07101 27.0487 26.38705 27.21588 26.42517 22.74368 22.81536 26.00054 27.36141 25.70175 24.04199 25.23226 24.83724 25.83657 23.64694 24.81259 26.01058 26.8088 24.36038 23.97485 25.38741 24.02819 24.93746 25.46102 25.95358 25.50543 24.75906 25.20809 25.20541 25.71115 25.10256 25.51602 24.98843 27.77023 27.21057 25.30581 26.05532 28.02581 26.11529 25.90325 26.49673 27.39123 30.13543 26.29547 26.93279 26.78652 28.10006 29.38452 28.57614 26.19619 26.56033 25.13287 25.96768 27.91122 30.80248 26.281 26.842 28.81054 28.06033 26.60601 26.13741 28.23391 27.48342 29.74752 27.00176 26.84475 26.67639 26.48165 27.20742 25.6499 25.72415 25.80419 26.02075 26.9638 30.02011 30.9494 31.05273 31.31103 26.89935 27.53054 29.1148 29.16043 28.26229 27.42675 26.92968 25.48281 25.14581 24.55404 24.50039 23.63229 23.7785 24.04177 27.93435 24.12991 26.0357 28.23803 24.59216 23.27279 22.65173 22.47927 22.96942 24.70025 28.90408 25.66061 28.62274 27.7561 25.63879 26.22457 26.49944 28.08181 26.52389 29.27246 26.06845 27.46166 29.05264 27.63204 28.81899 29.38201 29.02148 31.39718 26.99005 26.97817 27.6286 29.28222 29.02166 29.27294 30.48257 28.19006 30.34939 28.1733 29.20065 30.47637 29.33187 27.4551 27.99084 29.37951 31.432 34.17168 33.32446 32.20934 33.28609 34.75591 32.18362 31.18991 32.09509 32.64635 33.19109 32.82586 32.00832 33.40453 32.42916 30.63757 32.37215 32.35171 32.21206 32.8764 31.80673 32.06814 32.65707 30.99307 31.66512 31.36138 31.56466 31.46865 33.02261 32.9537 33.14993 31.02419 30.81268 30.2478 28.60922 29.9222 32.99129 33.11059 33.13387 30.78045 27.76846 28.37274 26.53488 28.29553 29.311 30.76791 27.91387 25.36251 25.88537 
23.19814 23.12646 23.10195 23.42785 23.48828 24.41473 24.84439 26.14425 25.52447 22.74392 22.78597 23.87741 23.52233 22.89861 23.96734 26.7004 26.21194 25.79031 27.18362 23.48684 22.77297 27.3153 26.53268 27.09948 26.01174 26.9873 26.82324 26.28604 27.79647 25.29183 23.98181 27.13494 24.6556 24.13311 24.57623 24.26522 26.7203 24.72225 24.5884 25.63888 25.34088 25.10784 25.22396 24.8984 24.72534 24.79238 26.26333 27.86993 28.49789 25.62289 25.30236 26.49307 25.94708 26.13497 27.27084 27.1376 27.03234 26.91241 26.93197 26.14077 26.6083 27.97805 31.05132 26.6719 25.67007 25.33294 25.12713 25.48599 26.43914 26.08621 27.70675 27.16363 30.4894 28.7087 29.66073 26.70574 28.50079 27.50622 28.73651 29.37383 29.55554 26.50997 26.91354 26.9306 25.90756 26.00811 26.25604 26.21023 27.6152 30.54098 30.46777 30.57031 28.85357 29.16537 32.68212 31.52654 27.61926 31.11328 26.16952 25.74529 25.03982 24.34078 23.80862 23.58798 23.73449 24.98217 26.62936 24.73776 29.03924 28.69903 25.23437 23.74829 22.94027 22.48995 22.80929 23.71981 26.10363 28.07229 29.20107 25.7955 25.93505 27.72402 26.59936 26.65136 27.21926 29.20495 29.01534 26.84658 28.24468 27.59017 30.00067 31.52029 30.67404 30.20071 30.66866 30.484 31.23916 31.43078 30.36624 31.59573 28.95889 29.09262 29.91512 28.70065 27.83743 31.45251 28.45886 28.46887 27.86056 27.82992 31.18283 31.90191 32.01986 32.18734 33.10058 32.76913 32.99249 32.85744 33.93276 33.80196 32.41488 32.02602 31.25601 33.87478 33.04577 30.82302 32.44808 34.32256 32.37637 32.2698 31.8569 31.58489 31.4971 30.81201 32.06435 33.90414 31.58346 33.09472 30.98113 32.98815 33.04546 29.48251 33.17767 31.6712 33.10537 28.9584 28.91311 31.32012 30.25533 31.05676 28.33785 27.393 28.54754 26.49832 26.59976 28.06204 28.80438 25.91625 24.75369 25.73498 
24.07711 23.78185 23.42742 23.93374 22.99154 25.71261 25.54138 25.4764 22.87942 22.80267 24.22085 25.88601 25.99484 25.95242 25.03448 25.08505 25.79424 25.39871 23.53622 23.06582 25.77426 27.3114 26.60748 27.53219 27.78607 26.53353 23.87219 24.02572 25.31106 25.45797 27.53088 24.18527 24.0184 24.82119 25.36422 25.17767 26.8439 24.56906 24.46963 25.35394 24.93447 24.44341 28.33038 25.55132 27.14834 26.60934 25.76074 26.04171 24.61471 25.11587 26.48147 27.1333 26.10674 26.79107 26.77954 27.48803 26.95706 28.06683 28.31982 27.06933 27.18395 27.23104 27.83129 26.12158 25.73297 25.93893 25.55941 27.78784 28.41268 30.1704 26.02432 26.56487 30.2911 29.45739 29.44259 26.32501 27.96389 26.62603 29.09109 26.8753 26.44418 26.60769 26.60995 26.19924 26.16851 26.38079 26.8937 28.17724 30.32339 27.33703 28.13976 26.94732 31.43249 34.20113 34.35198 29.76916 28.63415 28.22967 26.50448 25.1018 24.88503 24.15603 23.77892 24.71453 25.96569 27.23654 25.73895 25.81262 29.45559 29.51498 24.24941 23.02157 22.7767 22.80886 26.9736 25.18356 25.75018 28.81783 25.62026 28.09396 26.96868 26.18716 26.53918 27.54498 26.31838 27.09185 27.9114 27.72335 27.05447 28.88653 28.15988 27.81805 29.22903 31.26263 29.88091 32.30791 30.14672 29.98959 31.51834 30.4028 31.60095 28.90286 30.96465 26.81341 30.78698 28.98336 29.05548 29.92248 28.74911 30.96945 30.8724 30.92214 29.08312 30.9331 32.78512 32.14724 28.42465 31.79119 31.44702 31.22219 31.73617 31.5852 30.08349 34.53939 32.16235 31.78695 31.19891 31.29461 30.85418 31.66964 31.71179 31.73571 31.81466 33.59032 31.82086 35.52254 32.50051 33.07018 33.09118 33.0534 31.50988 31.06259 33.10152 33.04675 33.10482 28.95819 29.32788 33.17086 32.71273 33.27843 29.85058 27.53054 27.98333 27.11184 30.27685 29.46285 28.32638 30.43655 26.37365 30.36798 
26.68991 23.04717 25.41366 23.74673 22.91152 22.91033 23.3229 23.18127 23.1911 23.52377 25.97161 27.14144 25.42211 25.75964 26.40432 23.68963 23.12545 23.19998 22.94293 23.00329 27.6264 26.17208 25.67666 26.79034 23.79003 24.33517 24.43554 24.30667 28.26705 24.92251 24.59576 23.80349 24.77584 24.82357 24.36569 25.85922 26.32473 25.02163 24.40026 24.2987 24.11566 23.98684 27.10137 25.55093 24.47286 25.01025 24.55261 24.83486 28.74902 25.87234 26.64041 26.51498 26.93359 27.82226 27.54141 29.39919 27.88659 26.83496 27.23617 27.64953 27.10549 26.91329 26.61407 25.91119 26.41473 26.29156 27.18994 25.49673 26.22961 29.98736 26.46231 27.43707 30.7691 29.60806 29.97134 28.41946 28.37048 28.08715 28.66003 27.39825 27.04736 26.72778 26.6654 26.44631 26.56561 26.90042 28.06216 29.93682 29.2217 26.49313 26.43212 26.54241 29.58486 31.45828 32.43844 30.79568 30.4411 27.83825 26.60821 25.62469 25.01315 25.77145 24.65847 26.91015 28.24102 28.0628 28.79174 27.08944 27.11856 24.87213 23.06246 22.93386 22.8771 23.92816 27.71697 25.4905 24.6885 25.195 25.1968 26.81863 28.82162 29.73345 26.32531 26.32241 26.48525 26.91833 29.49981 30.03903 28.05041 27.91216 27.57357 28.16879 27.9783 28.59573 28.26879 31.95947 29.00009 28.68191 29.6744 31.87689 31.24847 29.13265 27.73614 26.87991 29.47235 29.58788 28.36059 28.54333 31.00491 30.83688 29.64923 28.81933 27.48306 27.37466 31.31692 31.61111 29.134 31.46115 31.19027 32.6054 33.74526 33.23907 30.51287 30.50515 32.21218 30.64663 31.00006 30.63268 30.61584 29.45931 32.40853 32.14123 30.99859 34.63799 32.83688 33.10238 33.15423 33.074 33.05508 33.14046 30.16073 33.19408 31.3663 33.03271 33.04406 29.93536 28.93762 33.31618 29.31216 33.4056 31.01458 28.87536 27.97161 31.4544 29.13003 27.19424 26.87478 26.38729 27.30514 26.60546 
24.42184 23.85208 26.02969 25.94451 25.49346 23.63482 22.90985 22.85797 22.86944 23.65463 23.65637 26.21343 24.66497 25.63876 23.58825 23.04327 26.81732 27.30181 25.62152 24.13836 24.09176 26.96252 25.36569 26.49761 24.84384 26.81927 24.44921 27.05895 24.74069 25.18191 24.34536 23.84426 24.20083 24.67315 26.07607 24.95815 25.30215 25.12603 24.16067 24.3337 24.87753 25.13714 25.14349 26.77743 24.16726 25.86395 25.06866 25.88275 27.0285 26.55053 27.16162 28.03958 28.84606 27.89761 28.80056 26.83218 27.39404 27.07534 27.16873 27.32403 27.26544 25.7293 25.33532 25.66934 25.89224 27.01586 26.17477 26.3829 25.58254 29.09014 30.26721 27.67196 28.60931 27.68176 29.5035 28.74047 27.6647 28.53536 28.51943 27.10287 26.5769 26.9952 26.59033 26.83239 27.05657 30.21664 31.56915 29.89507 28.17135 26.8034 28.42523 27.3814 27.83276 29.18298 30.00836 32.00622 33.40252 26.67919 26.0588 25.89736 25.86938 26.76513 25.66198 26.56652 26.06072 28.15823 28.36895 27.79089 25.08193 23.16986 22.94009 22.74313 23.44406 24.77255 28.64819 24.98898 24.36157 25.24639 27.88891 29.19628 27.0342 28.0101 25.55068 29.03332 28.43481 27.13696 27.07601 27.61132 28.8103 31.0101 27.02508 26.4924 27.46362 27.79403 28.86123 29.50402 28.04684 27.51388 27.47814 31.69631 30.04421 28.28576 27.37145 26.41189 29.50073 27.99658 27.40225 27.47882 27.7416 29.35775 29.67037 29.47677 27.86837 28.30013 27.01049 28.08288 29.50543 31.46658 31.81549 31.595 30.46697 30.2962 30.25567 32.04623 32.13714 30.82061 31.06991 30.8381 30.95165 30.65045 31.70507 34.42126 34.59698 34.71789 32.9175 33.12795 33.15981 33.08981 33.12951 31.26205 31.52322 32.5772 32.59838 33.04281 33.19061 29.06405 29.0812 30.27065 31.16702 33.47567 31.47589 29.34756 31.29534 30.15844 27.84368 26.23965 26.25088 26.20764 27.0195 27.12698 
23.75042 26.50805 23.68984 26.25546 24.52407 22.89211 23.29366 22.95355 23.02438 23.0372 23.14376 23.26016 23.29147 26.60876 23.98434 23.9562 26.27877 26.27575 25.85439 26.43713 24.69726 24.14776 26.39742 26.41839 25.92489 25.55273 25.00295 25.27365 24.06365 23.97396 24.73382 27.30148 24.95434 24.88531 27.66436 25.09439 24.47103 25.55599 25.42669 24.58453 26.16216 24.58755 24.84875 25.07293 25.47439 25.12161 25.66455 26.81741 28.05572 26.79489 26.74322 27.68579 28.33639 27.31179 26.60668 27.26504 28.31045 31.06704 28.85403 27.24984 26.26458 25.09365 26.89254 27.05465 26.92587 27.72824 28.79141 26.00738 26.13418 27.44424 27.52981 28.81127 28.31857 27.85845 28.87109 30.12872 27.03616 29.19161 29.09466 26.98846 27.95284 29.40627 25.85452 26.96542 28.31014 32.40118 29.84054 32.02218 29.77477 33.05605 29.4013 30.34469 29.99093 28.38403 26.58193 26.54653 26.43453 29.12722 26.37493 26.08743 25.76873 25.97613 26.36025 26.16769 26.57855 29.18472 28.86706 29.12902 23.66329 22.93752 22.79431 23.55987 25.4244 27.59966 28.42321 24.52548 24.34585 24.92608 26.0469 26.79934 27.06127 28.42291 27.61331 27.51553 26.68472 26.61871 27.36666 26.97387 28.35824 27.18301 26.05279 27.71441 27.40432 27.99453 26.96328 27.07876 28.28512 27.81042 28.26934 30.74508 27.5899 28.09774 26.57617 26.4577 28.41735 29.38207 29.384 28.3049 27.16436 30.49475 30.55831 29.45364 30.65588 27.55401 30.75537 29.97323 28.66848 31.37362 30.41863 31.31603 30.49441 31.43704 31.66525 31.88012 31.89935 31.69772 31.18997 31.6332 33.33425 30.7225 30.89654 32.18749 32.54159 31.15176 31.28866 33.2597 31.12658 30.32321 30.20394 33.1831 33.08407 33.01141 33.04034 30.74035 29.63351 29.06408 29.13568 29.09262 33.46941 31.39712 31.58761 30.73211 32.23428 30.02645 27.16177 26.09121 26.08618 25.99798 27.20162 31.69695 
25.05377 28.05755 24.7131 26.90008 24.6477 24.49243 26.33175 23.11605 23.14764 23.21032 23.2879 23.3786 24.47143 24.79522 26.21917 25.49703 27.67758 27.84274 26.62051 24.81722 25.36016 24.59692 26.83514 25.50219 26.93438 26.18597 24.54189 24.29574 25.33261 26.49478 24.74258 25.94665 24.57412 24.98733 24.20983 26.51837 24.23162 26.34371 24.52972 24.454 26.212 26.33212 24.67501 25.16512 25.07516 25.38995 29.76888 29.53115 26.60555 26.1152 27.32672 26.43829 27.95687 26.22747 26.45068 26.72894 28.18011 30.43328 26.8081 25.94103 26.06545 25.01995 25.37362 25.87033 26.12676 26.11666 26.89364 26.50402 26.19143 27.08575 30.05255 31.76641 27.11755 27.0632 29.39141 27.43157 26.56585 28.79867 28.51772 28.85623 29.04705 29.41506 26.18798 27.02526 28.52511 30.37646 28.22277 27.93209 27.09851 32.65789 30.95727 27.27481 28.29778 26.85824 25.11126 26.00308 26.43704 26.16662 25.96475 26.69766 27.02139 26.65084 26.17187 26.2178 25.4927 25.41406 26.01385 24.82296 23.31277 22.89315 23.09124 24.53829 26.29223 24.81616 24.4458 24.55346 24.37487 26.11163 25.33694 25.66879 27.65841 27.34265 26.34954 26.82772 27.55215 27.73171 26.72506 28.00796 27.72747 28.50436 27.65237 30.06826 29.99764 30.72857 27.76504 30.16207 29.54617 29.14001 31.2308 28.12756 28.23879 30.27636 30.20315 27.99975 28.77682 30.64874 29.58853 28.12652 30.2312 28.78588 29.98138 30.53231 30.38677 30.25152 30.58492 27.84033 27.51379 28.62921 29.2998 30.99212 31.43594 31.05828 31.20529 30.8605 30.61007 31.96585 30.69323 34.17162 33.00597 34.3287 31.08166 32.31722 32.29717 33.695 33.16412 33.15615 31.28503 33.20556 33.22366 33.08355 33.04153 31.01968 31.51446 33.14233 33.23458 33.3865 29.97311 31.74374 33.3847 31.61425 31.86749 31.52429 30.69976 27.56155 26.87826 26.27456 26.67468 30.29711 30.78109 31.71966 
26.36758 25.70877 23.27233 26.71218 27.66534 26.31262 25.78915 24.01452 24.1141 26.2283 24.9476 24.84301 26.86624 26.76892 26.73059 27.9476 27.93392 24.24764 24.96453 24.05047 25.29742 25.41644 24.42224 24.06033 25.90731 24.04052 24.6528 23.79998 24.55471 24.216 24.33691 24.43569 25.66891 24.00573 27.25088 24.45297 23.62118 24.66244 26.3673 26.83657 24.7315 25.41393 25.81161 26.56591 28.51675 29.12301 27.28668 27.27612 26.51461 26.42791 26.79443 26.09182 26.74893 26.89132 27.07641 27.05129 26.71169 25.81362 30.15551 26.26934 26.13174 26.7351 28.15423 27.21234 26.17517 26.15298 26.19021 25.95928 26.53875 27.27239 29.05789 27.96148 27.02697 27.29849 27.05825 27.29553 28.73608 29.07723 28.68511 26.84918 26.27835 26.74996 26.51339 27.06835 30.61117 30.27664 30.01806 28.32656 27.316 29.66628 28.16177 26.74722 29.65499 29.02148 25.3984 25.46002 26.5635 26.68814 25.99774 24.67248 24.49316 24.44955 27.93218 26.414 28.66628 25.98141 25.46127 23.85894 23.15597 22.99121 25.17245 26.04006 24.36898 24.18868 24.24307 27.00546 26.38613 25.56063 26.55715 27.47534 26.48382 26.45013 26.2167 26.80581 27.92062 29.7651 29.64395 26.6488 30.2622 29.92492 30.45272 27.79473 28.77804 29.76156 30.23492 27.88879 29.9139 30.97939 28.94445 28.73641 29.33196 29.15356 30.19222 32.04461 27.81674 29.78713 29.96346 28.99484 30.50714 30.68215 30.46374 28.5541 30.31573 27.14672 27.33056 27.07925 26.96502 28.4949 31.07092 30.94595 31.17459 31.00064 30.96267 31.079 31.39385 31.93185 32.24798 31.29489 31.48153 33.59945 32.78585 32.33343 33.19744 33.91412 34.40963 32.80145 33.95504 33.18371 31.37744 33.11852 33.45693 33.10213 33.06844 33.11758 32.47591 33.54684 30.89736 33.45345 33.31887 33.36846 33.49978 33.35473 30.56167 27.43029 27.26861 26.7626 29.64883 29.20626 31.15594 30.34973 
26.4772 23.97888 23.5144 23.30526 26.358 25.59036 26.50424 25.56158 26.00106 24.97705 28.00414 24.46893 25.12722 26.32589 25.27899 26.28112 26.06561 26.21255 26.39233 25.04724 24.13146 23.25131 23.35208 23.38775 23.70996 23.72253 23.77096 23.91802 24.06487 24.20266 24.33328 24.84332 26.08859 25.19354 25.07372 24.40243 24.68252 24.15728 26.94485 24.9739 25.505 26.03665 25.60586 27.238 29.55364 26.51211 26.49548 26.69998 26.93185 25.92425 26.11794 27.34634 27.37795 26.50054 30.47299 29.26324 28.51666 26.54626 26.40426 26.48931 28.40148 28.02233 27.62582 29.24948 26.41943 26.28216 26.04025 25.93756 26.17196 26.32525 27.56426 27.40118 28.64272 29.51345 26.9938 26.92001 27.05822 29.21011 29.01061 26.92004 29.69158 26.67101 27.03271 28.06887 29.82397 29.86984 29.68685 28.61227 28.43908 28.15154 32.99245 26.15093 25.50903 25.41027 25.04211 25.54409 26.58987 25.93798 28.66604 28.56964 25.11276 25.7713 27.49566 28.00915 28.08843 29.20535 23.92929 23.09182 22.92584 23.01553 24.45275 23.70324 23.76727 23.99697 24.80084 26.09619 26.61306 26.48489 26.57376 26.68124 28.71447 26.11108 26.77481 27.51184 29.68069 28.35461 28.82504 29.19497 29.06823 27.75814 27.05029 27.25482 29.76217 27.37692 30.48385 27.77801 30.76229 28.8565 29.36163 30.01635 27.72228 28.50137 28.34753 30.67132 29.62396 29.02392 28.94921 28.65685 31.1622 28.42571 27.22833 27.01626 27.88156 27.10546 27.60793 26.8713 30.64697 31.01104 31.00213 31.15746 31.14929 31.04803 31.01666 31.07546 31.25521 31.37628 31.78854 31.29598 31.58105 34.1813 32.88924 32.86187 32.42675 32.50417 32.60979 29.61337 31.42935 35.11971 33.70013 33.1928 33.14114 31.32766 33.27746 33.30572 32.73269 29.1809 29.25192 30.51397 31.3457 33.35149 33.84704 32.88638 30.233 28.65298 29.61715 29.7684 28.56997 27.14419 28.97375 32.15292 
23.55752 24.06539 23.61181 23.49307 23.38122 23.43691 24.37603 24.68896 28.09884 27.95574 27.21523 25.35809 25.4428 26.54745 25.3424 24.083 24.34225 27.71337 25.90008 26.61675 25.18954 23.82049 23.83349 24.33029 23.91833 23.87438 23.85455 23.92144 24.04272 24.08801 24.14627 24.20159 24.24282 24.7615 25.09011 25.30548 25.25476 25.20684 27.23715 26.63848 26.29772 26.96182 28.65115 26.78964 26.10205 26.73895 26.84905 28.02059 26.97402 26.26171 27.98043 26.94894 28.33941 28.51583 29.63955 29.23306 27.85201 25.45403 25.38207 25.85137 28.80712 27.78991 29.65988 26.59997 27.12072 26.9851 26.23617 28.08227 25.57372 26.59496 28.63482 28.03774 27.01467 26.5184 27.25299 27.93328 26.19836 28.8236 28.08291 28.66583 27.41876 27.07528 29.46914 30.43258 27.32321 27.76785 26.69403 29.29785 27.26452 27.77844 25.93868 27.21414 26.3782 25.11459 25.001 26.5725 26.0393 25.74395 27.03152 26.45773 28.31558 26.41805 27.29409 25.42642 24.40402 23.90133 23.1799 22.6809 22.63799 22.76534 23.35192 23.50616 23.64648 24.2156 24.90359 25.8421 26.48617 25.52697 27.07849 27.67266 27.1748 26.46563 27.91387 29.85189 29.57226 31.72824 28.5173 26.78677 26.70327 27.53781 27.41696 27.47061 26.83175 29.54992 27.92489 29.99328 29.24548 29.13983 29.58712 30.4179 30.1911 27.94372 27.70257 28.86013 29.2984 29.56085 30.28442 31.02438 30.83453 30.31408 27.50204 27.48437 26.34509 26.29788 26.40667 26.78042 30.34356 30.42031 31.32028 30.49575 30.2239 30.99652 31.16665 30.6564 31.48516 31.33715 30.74511 31.25353 33.03848 32.99975 32.23043 32.2546 32.29275 32.34686 33.86785 31.37744 31.26962 31.8901 34.11068 31.14456 31.68115 33.29675 31.65621 31.52658 29.19137 29.31448 29.3157 29.21127 31.58703 34.46102 31.51144 32.30328 31.29763 28.93084 28.17929 26.99545 27.64923 28.40182 30.05395 30.23278 
23.68829 23.79974 24.34133 23.75945 23.70718 23.73651 23.7579 23.99233 24.33166 28.01492 25.48516 23.75793 24.57369 25.31768 28.24148 27.58529 26.00653 25.69692 26.77264 24.75097 24.39184 28.12142 28.19854 25.50097 24.09454 24.04867 23.9515 23.92999 23.96139 24.01064 24.09109 24.13183 24.1571 26.20797 24.92077 25.71307 25.50305 26.03631 26.90804 25.59609 25.39419 26.42324 27.93279 27.28961 27.94073 29.4555 29.33865 26.90277 26.34228 27.50988 27.40194 28.68185 28.99108 27.0574 26.41946 28.59597 25.75591 26.05267 25.22482 26.13714 28.86877 29.5046 27.35421 26.4714 26.82406 27.21127 26.96575 28.49246 25.53344 26.06317 26.48614 27.09414 26.42388 27.03866 28.50692 26.57479 26.81314 29.14749 27.99108 27.01428 26.78433 29.86892 31.04672 29.12539 28.52596 28.86251 27.10842 26.49752 28.86627 26.49169 29.1062 26.00698 25.26092 25.62136 28.60842 25.5006 25.27316 25.68148 26.7474 25.14904 26.99154 26.87728 28.33108 24.99533 24.07794 23.30746 22.19247 22.45111 22.54769 22.93441 23.24987 23.48467 24.9446 29.07229 25.20922 26.33322 26.76623 26.52746 27.58892 26.23892 26.0631 26.0772 28.31567 28.54897 27.31274 26.91174 26.77401 31.49136 27.25152 30.78201 27.03729 30.01156 26.99752 29.8417 29.02331 31.28872 29.42123 29.56429 30.18295 28.90362 29.13409 30.57278 30.6932 28.62872 28.45471 28.47338 29.56133 31.20071 30.94995 30.71868 27.7181 27.15487 26.22042 26.08987 26.79928 26.273 27.9248 29.43929 29.55493 31.14276 30.87338 31.134 31.22692 29.1939 30.31149 30.92159 30.95638 31.9234 30.71832 32.07171 32.96029 32.90319 32.28866 33.50838 33.23238 30.77261 31.72109 32.10177 33.73956 33.33202 33.2864 33.3185 31.73452 31.33831 29.22918 29.31393 29.30145 29.285 29.14157 34.4717 33.71215 31.95904 33.52657 29.52688 28.53857 27.38903 27.86935 29.05502 31.20928 35.113 
23.90447 24.083 25.56896 24.64602 24.08166 24.06082 23.88473 23.71493 23.57321 26.01534 25.52087 26.26708 26.6704 25.40057 24.62725 24.13488 27.44174 28.00167 27.27374 25.66702 26.97735 28.18871 25.52801 27.77014 24.18109 24.63546 28.73794 27.37652 24.84078 24.1069 24.15286 24.22616 24.32122 24.40618 25.11361 24.78588 26.19818 26.29324 26.5277 26.70754 27.61886 29.67431 28.78488 27.17114 30.10162 28.1416 29.77426 29.41866 26.97372 26.50997 27.53555 30.75634 27.78915 28.40667 26.45507 25.82125 28.65182 25.52862 25.38735 25.82717 27.53344 26.50436 25.98782 26.87444 26.19866 28.272 26.08828 25.51614 29.17474 25.82659 26.5455 28.39831 26.37676 28.90283 26.62496 29.764 30.4598 27.39538 28.1972 26.0996 26.73437 30.92916 30.82235 29.33917 28.29132 28.57467 26.40313 27.06979 26.3207 26.32385 25.88555 29.04885 26.61611 26.33169 24.7171 24.43383 24.15084 28.60287 26.32702 26.19329 26.97521 28.01055 25.56796 24.25802 23.70043 23.0306 22.62771 22.60021 22.93072 23.1546 23.21615 23.80035 25.90985 29.54577 26.33416 26.42358 25.46237 26.26632 29.04363 27.35131 27.4204 27.35269 26.31066 27.39657 26.88641 26.59866 25.51867 26.94158 29.98763 30.23315 30.14276 27.23565 30.49014 30.32934 29.02215 28.17224 29.29214 32.54952 32.17608 30.32086 29.97296 29.5071 29.02902 29.63781 29.92788 27.93609 28.07861 29.18871 30.26046 30.94842 28.50546 26.30874 25.95767 25.94171 26.04833 26.34463 26.88537 28.25112 31.1762 30.55996 31.27239 31.03631 31.08932 31.4425 32.33303 32.00649 33.5729 32.56905 33.5667 33.37438 32.07119 33.01971 31.08523 30.52218 31.01928 31.03152 31.72366 31.79824 32.75439 33.2879 33.20672 33.29028 33.31246 33.39309 29.23458 29.28555 29.27087 29.2651 30.17944 33.37124 33.3565 33.50787 31.51104 31.06933 28.61892 28.40569 29.68145 30.37734 30.43014 30.51666 
25.24822 24.3598 24.43032 24.6437 24.69991 24.31173 24.02108 23.81298 23.65035 23.58654 24.78292 24.39861 24.00775 26.79043 23.94894 23.90502 23.80123 23.74706 25.49603 27.35913 26.38946 25.1401 27.52938 28.19106 24.14559 28.24179 28.21212 26.81585 24.17269 24.24734 24.26962 24.35684 24.45266 24.58242 25.61126 25.07891 26.49172 26.72613 27.38079 28.40307 30.37762 29.35424 28.76263 27.34896 27.37649 28.14498 28.27246 28.14608 29.39065 26.30908 31.09851 31.9356 30.12008 29.82516 26.42309 25.75259 28.52386 25.8486 25.33007 25.47311 28.88348 26.51437 26.25616 26.24673 27.87969 28.07638 27.24014 28.42788 28.52276 27.1961 29.40164 26.55331 27.17608 26.77752 27.77447 30.09469 28.22897 27.35403 29.61514 26.4125 27.83767 30.0462 28.99737 30.08859 29.37454 29.05297 27.32961 26.23467 27.95883 27.48989 25.99728 27.77065 29.49722 25.34512 24.12466 23.7965 23.77712 24.9403 25.66314 25.97579 28.65063 25.45687 24.21173 23.66259 23.19839 22.92074 22.96594 23.19073 23.36526 23.523 23.86212 25.81799 27.6553 25.42208 29.49008 25.5165 29.95684 26.69403 26.42916 28.03955 26.2033 25.65862 25.53555 25.36556 25.58956 26.28118 27.14666 25.55606 25.7626 26.07101 26.91171 27.35449 28.4266 29.43191 29.09204 30.51379 28.37441 28.77371 29.76727 30.25524 27.93429 28.80017 28.73559 27.798 30.20776 27.0151 27.43102 27.34365 28.29193 31.32839 30.19103 26.15139 26.37502 25.60787 25.88989 26.40978 30.49941 30.41873 31.02575 31.13766 29.36028 30.73351 31.22174 31.40853 31.65832 30.08663 29.66397 31.35861 32.72289 32.02358 32.33947 32.42999 30.5516 32.61242 33.04778 32.88549 31.43606 32.02862 32.55276 34.00741 33.25762 31.4923 34.14147 33.36373 30.71493 29.20864 29.27712 29.88973 30.13439 33.40929 33.3243 34.61987 32.95184 30.20196 28.12765 28.43441 29.85882 29.58935 30.47927 30.23223 
25.88122 24.51635 24.51803 25.13833 25.0668 24.50228 24.14257 23.95754 23.78768 23.63659 23.62863 24.38174 23.98196 24.04055 24.1332 24.09686 24.00949 23.84002 24.54571 27.07647 23.8211 24.3471 26.43719 25.24661 24.18026 26.12643 26.35021 25.48953 24.31863 24.32992 24.34924 24.40405 25.52911 25.66821 26.86627 26.81426 29.45403 28.16134 30.20172 31.21835 28.32485 28.6123 31.78246 30.22265 29.17523 29.25067 29.36907 29.60247 26.71826 26.76541 26.69784 28.98409 28.66012 28.88601 26.44674 26.18136 28.15002 25.35986 28.61379 26.48205 27.27349 26.12237 26.0935 27.73202 28.77923 29.08776 28.90435 29.34518 26.99587 28.30444 29.72625 28.27139 28.67806 28.77136 29.51653 29.02438 28.65899 29.03958 26.75595 29.07156 31.33294 31.6658 27.86236 26.89749 26.81375 27.345 27.55633 26.26562 26.31341 25.74865 26.35943 26.24533 24.77758 24.01446 23.56976 23.47613 24.5982 25.45941 27.83239 26.53704 24.78042 25.33923 23.63949 23.09237 22.74276 22.92404 23.98626 24.0834 23.73773 23.7402 24.81423 27.87267 25.17492 26.75799 27.14956 26.88256 27.13616 28.79922 26.11553 26.97079 25.729 25.2217 24.6127 24.67114 25.4028 26.31698 26.10946 30.8066 27.86492 26.75579 26.57864 29.77383 30.79904 31.04794 28.08254 27.39901 27.93575 32.22924 27.93197 30.18145 29.96099 29.8323 27.19232 30.22601 29.90328 29.40417 27.40252 27.72726 27.75427 28.22201 28.46072 28.19 25.26238 25.11483 26.34439 26.40231 27.11682 28.30947 29.8829 30.28774 31.12997 31.13775 31.13989 30.54345 31.12536 31.15228 31.01599 29.70413 32.85098 32.95089 32.87383 32.53985 32.62215 32.56469 32.68609 31.38 31.29238 32.0407 30.15859 33.25771 34.88799 34.02544 30.73837 31.4458 31.56075 33.64886 30.18386 29.23745 29.51534 30.22747 33.9511 33.40209 31.29434 31.67028 28.22195 28.5176 30.24636 31.37313 30.12976 34.73122 
24.18691 24.14163 24.12271 24.89251 24.88207 25.3197 24.2275 24.08813 23.83123 23.61541 23.61413 23.68948 23.89083 24.08157 25.09469 24.87634 24.07141 23.85412 23.71334 23.70461 23.85244 25.2485 24.79635 23.7922 24.28613 24.29397 25.26367 24.81384 24.37771 24.39724 24.41003 24.50991 27.10766 28.10241 29.47412 29.24499 29.30065 30.28805 27.34454 26.84805 31.88671 31.98229 31.90328 30.11413 27.46502 29.06332 29.49389 29.27728 26.78012 26.45895 25.74349 27.09252 27.85516 29.76885 26.23055 26.62112 25.54235 25.51855 26.10708 26.77697 29.15359 26.93432 27.05309 26.45825 29.33795 29.89114 28.91036 26.98474 26.32028 27.00497 29.24252 28.91833 27.79687 28.78463 30.22466 30.82516 32.83315 28.68795 29.7105 31.08584 28.47491 27.91839 26.98956 26.00344 25.71578 26.21249 29.53826 26.56738 25.78335 25.83801 25.16931 24.7611 24.19567 23.66958 23.38253 23.46853 25.52123 26.68231 24.33312 24.27648 24.98092 24.69238 24.38787 22.65634 22.63311 22.99151 24.23928 23.95703 23.93276 23.89938 26.65789 28.04318 27.29421 27.18585 25.8782 27.06573 25.90344 26.87252 26.60162 26.66299 26.2264 25.66699 24.39852 24.49227 25.33883 25.98428 25.78164 29.06747 26.4299 25.63342 26.87542 30.27551 29.23919 28.85351 30.73043 28.91635 28.45922 31.31317 29.69226 27.89999 28.43142 28.52383 30.08761 27.04516 28.0046 28.83456 26.93621 27.58261 29.78918 27.47293 27.41171 26.6134 24.50161 24.70812 25.3265 27.37347 29.87676 31.32253 31.10504 31.15273 29.32076 30.91586 30.8211 30.79565 30.53387 30.75131 30.16918 30.48019 32.07745 36.56252 30.5679 32.50838 30.67028 32.79156 31.06017 32.86123 33.32561 33.33443 33.40438 33.23144 33.16814 33.505 33.26144 33.41311 31.53091 30.28597 28.923 28.96343 29.18011 29.1632 29.80609 33.94802 33.41763 32.24776 29.52807 28.22 28.99276 29.79922 28.87475 29.41143 
23.73705 23.67282 23.60647 23.59844 23.58022 24.07553 24.24838 24.09539 23.84756 23.609 23.608 23.7864 23.95907 24.0502 27.30523 24.63824 23.99417 23.82342 23.73345 23.77291 23.90548 24.03518 24.02575 24.02789 24.49713 24.52175 24.69662 24.55969 24.51968 24.38409 24.38061 24.60266 25.90389 26.20739 28.70382 29.98446 26.55071 29.64614 26.86267 31.51684 31.49285 28.86868 28.99999 29.32485 29.19287 28.45117 26.95321 28.82931 26.53756 26.25381 25.82757 26.02532 26.29809 26.98751 27.94006 26.22952 26.7463 26.36947 27.20184 31.15823 27.3872 27.61096 28.37106 29.22833 29.24938 30.19482 28.13549 28.97842 30.12362 29.71758 28.66903 29.15252 29.38824 29.71527 31.81899 27.93823 29.0364 27.99288 31.1004 30.88345 28.3865 30.71554 31.45626 26.5693 29.01742 29.37716 29.04397 26.82464 28.0119 27.91659 25.3818 24.11028 23.71047 23.34347 23.38296 25.45223 27.99011 28.34667 24.21768 24.14755 27.01577 24.81759 23.31292 23.10491 22.91024 23.17773 23.59616 23.9349 24.1209 25.73879 26.54952 28.88363 25.30212 27.92019 29.35421 25.96035 26.48617 26.30883 25.92996 27.18081 29.82797 29.32607 25.18673 27.33981 26.00143 25.53817 27.13995 26.03393 26.34445 27.12344 28.14272 28.89157 30.87957 27.41723 29.17636 28.80062 29.07357 28.87448 27.77517 27.82278 31.08776 28.5476 29.41192 29.81115 29.51547 28.14919 30.57104 29.1806 28.81848 26.92404 26.81054 26.3742 24.96676 24.86321 25.42166 28.57641 30.34799 31.33822 31.3128 31.37179 28.97088 30.87182 30.5888 30.61126 30.61636 30.69036 30.95236 30.99853 32.26125 32.44125 32.50063 32.58904 33.15084 32.51513 32.74203 32.82623 33.28387 31.26321 31.59127 33.24685 33.14324 33.15466 33.19643 33.37649 33.60189 29.7958 30.24273 29.17285 29.18832 29.17651 30.21581 33.84646 33.35311 32.36871 31.93475 28.36715 28.91799 29.52429 27.15777 27.80548 
23.42504 23.41778 23.44525 23.44991 23.5122 23.81155 23.98779 24.17025 23.89956 23.82351 23.77658 24.51019 24.48019 24.49413 24.74337 24.37228 24.33914 24.30474 24.32638 24.42233 24.548 24.60873 25.05813 24.69882 24.71838 24.58453 29.94403 24.57122 24.60201 24.54876 24.59069 25.60497 27.74664 30.41165 30.54385 26.78686 29.07458 29.56549 26.65801 27.96151 27.44122 27.04217 29.16223 29.01162 29.09823 29.05886 26.32284 28.67666 28.06057 27.83004 26.81597 26.01858 26.52877 26.25857 27.05291 26.37951 26.47912 28.92217 29.81164 29.49374 27.0888 27.47683 28.78396 29.0744 27.16686 27.86404 27.19625 27.5978 29.05844 29.3146 29.33816 29.50442 28.76513 29.81533 27.13165 31.35168 27.10531 27.45226 32.04159 29.02603 30.86355 29.90917 28.08007 27.64105 26.56716 28.3056 28.87347 27.93563 28.11068 26.7283 24.50082 23.55004 23.26885 23.38876 23.52087 26.09747 29.16186 25.00787 25.77316 25.63632 28.62683 23.76907 23.56085 23.42242 23.26531 23.28906 23.55529 23.93832 26.41329 28.8814 29.55859 27.84374 26.95382 27.98812 29.18896 26.50964 28.60891 25.65969 27.53338 25.77535 27.47164 26.62466 27.82305 27.11218 27.85028 31.83755 25.81173 26.23699 26.72659 26.63186 30.29751 30.59991 28.04351 28.40063 30.46871 29.37542 29.59411 27.95144 31.54922 27.079 28.63851 29.25405 28.27761 29.83404 29.81033 27.56811 30.01528 28.36819 27.32067 26.92639 26.41735 25.40182 25.57305 25.72125 27.37069 30.20165 31.0194 31.23339 31.42697 31.31491 29.46124 30.67669 30.80233 30.89425 30.92105 31.03225 30.97894 32.49499 32.9049 30.98556 32.34902 32.33318 33.22152 32.68221 32.79632 33.07348 32.91882 31.31631 31.41192 33.3142 33.23568 33.212 33.27413 32.31304 30.16198 29.01165 29.26879 29.1958 29.24111 29.20638 30.28869 33.60635 33.58074 31.38452 31.88427 29.88159 27.98504 27.49911 28.96786 28.47195 
23.48309 23.55697 23.64001 23.74011 23.79626 23.94302 24.05834 24.65396 24.66574 24.56683 24.54339 27.74917 24.7308 24.71633 24.60137 24.5372 24.48528 24.56729 24.592 24.66635 25.10565 25.79128 25.95785 25.75741 25.77722 27.06314 27.53811 26.45233 26.7449 25.77035 25.17727 25.9508 30.12054 30.17535 30.55181 25.49017 27.20544 26.22613 26.43283 28.55548 29.94021 25.97045 25.68066 25.85766 26.86657 26.14221 28.94036 27.01992 26.1184 26.22753 26.86105 26.81295 26.36221 26.52514 29.69082 27.92654 26.15411 28.76922 26.63397 27.18133 26.46591 27.40722 27.84817 30.27459 27.29803 28.00741 30.07238 31.55679 30.45895 29.98605 27.55169 28.09512 29.48419 28.72268 27.62985 26.84359 26.55837 28.2322 29.65692 28.6733 28.25543 27.56515 29.01684 26.47277 25.39144 26.55819 29.26583 26.54049 26.37319 25.42144 24.48318 23.70312 23.458 23.72503 24.10275 24.23028 24.49371 24.80255 25.08001 27.55255 26.69436 23.80386 23.76528 27.82144 25.03478 23.50637 23.69818 23.91326 26.15405 28.91436 29.48553 28.11486 27.64376 26.71032 29.10223 26.24719 26.18807 27.78054 27.26715 25.97494 28.24847 26.2763 30.86923 25.61553 28.26052 25.90472 26.03274 26.64404 27.09295 27.08123 27.15933 30.25302 30.72906 31.7434 31.35635 28.25537 27.90127 27.35101 30.88336 29.60797 27.82217 29.71688 30.48434 29.28613 30.02026 30.32632 30.15838 28.82833 27.70022 27.8276 26.57681 26.46084 26.29876 26.83993 29.80883 31.00949 31.13162 31.16152 30.74505 28.38906 28.87896 30.28002 31.35012 29.95745 31.49838 29.90753 29.42303 30.71594 32.15469 32.24572 32.33364 32.68978 31.31497 33.59032 32.9129 32.91433 32.92898 33.48226 33.50774 33.36105 33.72466 33.28771 33.37014 31.40112 30.20996 28.97573 29.21044 29.26257 29.26415 31.55013 32.35552 33.70214 31.8247 31.57879 32.35067 29.07253 27.86544 27.91204 29.99804 29.49191 
23.82824 23.9887 24.22354 24.33184 24.7261 24.97051 24.72134 24.68395 24.85473 24.87683 24.8236 29.9212 24.86431 24.88958 24.85772 25.45651 24.76827 24.86343 25.81198 29.84112 29.75057 26.59893 27.71331 29.65212 29.32058 29.113 29.87994 29.00057 30.01501 29.95437 30.1462 25.54302 29.49191 26.1076 25.23916 26.01391 29.55044 28.13226 26.3605 25.37182 29.39932 25.55343 25.72668 26.07165 26.40386 26.88317 25.92016 26.07647 26.20608 26.16879 26.24856 27.52654 26.07318 26.4757 29.46365 27.29006 26.71646 26.56579 28.31771 27.08257 29.01946 31.16644 27.01263 27.38192 31.4241 30.78549 27.36325 27.92922 26.46496 27.5447 27.92776 28.60562 26.96807 28.69088 28.2976 27.89843 27.49893 27.52316 27.96523 31.34551 31.63592 32.02444 28.88076 26.14562 25.47811 26.25659 28.96102 25.25393 25.63238 25.16348 24.36178 24.86904 24.50878 24.64007 28.81927 24.36437 24.22933 25.59182 24.24883 25.09704 24.42117 23.90853 23.94433 24.09686 23.79598 23.78573 24.50485 24.90496 26.85504 28.81588 28.79199 25.63903 25.62292 26.62094 28.18575 26.56097 27.44207 26.43456 26.33074 26.44872 26.23739 27.61999 26.77328 26.1918 25.94378 26.27361 26.63931 27.03555 28.11498 29.6145 28.91689 29.05328 30.5324 29.82934 31.5426 28.41024 28.9111 28.42379 28.61401 30.56054 27.26104 26.789 27.5556 29.88796 28.0541 30.67916 28.97238 29.04717 27.88012 27.6484 28.88751 30.39544 30.68743 30.6195 30.85439 31.04611 29.24493 28.05758 27.50402 27.84014 27.38787 31.29617 30.92782 31.87652 29.67736 28.62969 31.9313 30.73107 32.26104 32.26244 32.79226 31.26769 32.93362 32.93142 32.93176 32.91875 32.99935 31.56811 31.38882 31.58782 33.44936 33.51983 31.74441 31.71264 31.18688 29.01574 29.28124 29.27233 30.3095 31.50653 31.11413 33.61883 33.75011 31.60253 31.96966 29.42486 27.83248 28.58444 27.18948 32.13824 
24.22708 24.90249 25.29168 30.05136 28.00317 27.70947 28.16036 29.47418 27.90121 28.36019 26.07025 27.49124 28.6369 27.58621 27.62451 28.47604 28.20999 25.03869 29.21295 27.75521 29.34469 28.31231 29.87966 29.85568 29.90408 28.49533 30.09716 26.49035 25.39077 27.00427 29.6885 28.94204 29.03588 29.07354 30.33422 27.49508 30.50857 27.46334 27.47235 29.11788 25.59005 26.97622 28.16915 26.22762 25.96935 25.9761 26.87942 26.93905 27.88201 26.79614 30.09927 25.68746 25.68627 26.99139 27.57308 28.16491 26.76055 27.30496 29.51336 30.3319 28.06732 28.07562 27.55847 26.7424 28.876 28.1596 28.6864 26.99725 27.0137 26.34997 28.05609 30.12856 28.58486 27.02987 27.42959 26.58822 26.40661 28.94329 32.99065 28.75698 28.96762 27.98245 26.8543 25.38375 25.40466 28.135 25.93899 28.68072 25.24783 25.1921 28.02502 28.02932 26.36575 27.25643 25.51705 24.36874 24.58956 27.23672 26.02761 24.2059 24.22109 -9999 24.35678 24.24514 24.2152 24.55294 25.94668 28.48379 28.83032 25.42639 29.09286 26.95904 25.82333 27.39538 30.39172 26.71646 26.40621 26.49957 27.36523 28.12255 26.79031 27.70669 26.62933 25.54199 26.06591 26.46292 26.77337 27.43691 29.13857 28.34716 32.91146 29.44848 29.8977 29.72054 27.37591 26.61267 26.53143 30.98086 29.98669 30.21734 27.96221 28.1387 28.2626 27.40768 26.62005 26.84146 28.78314 28.13467 27.80438 30.90322 29.40191 31.24313 31.15261 27.09527 27.87911 29.85543 28.49236 26.9801 27.81918 30.49203 28.35534 28.7376 30.22524 31.86477 29.21548 28.91104 29.44683 31.05364 32.34017 34.50124 34.78851 32.68667 33.19741 33.07738 32.81863 32.91875 30.97036 31.85491 31.76708 31.30044 31.83438 32.30138 31.63561 38.02474 32.38857 31.91311 30.89996 30.21731 29.31875 33.87511 33.03451 33.65789 32.26186 33.96535 31.47952 29.85766 27.73028 29.2073 29.1127 28.00042 
24.60894 24.74807 27.39077 28.71423 28.33703 28.33285 26.93637 28.10433 26.97314 29.04101 27.38961 29.33337 28.14196 29.60638 27.99774 27.44903 27.51092 29.80697 29.59921 29.62237 28.34335 29.92578 29.93392 30.02908 29.97717 29.25314 26.91726 30.29919 30.33779 27.14553 30.40212 28.90267 26.91958 25.66979 26.0877 27.91619 26.97616 27.74825 27.53649 28.41046 25.63894 27.52813 25.92141 27.8898 26.68603 26.5863 29.3356 26.83434 31.3966 31.19366 28.98693 25.87652 26.40466 26.63558 27.59277 27.78515 26.97851 31.05184 26.25421 25.38287 27.87991 27.39926 27.04846 27.76739 28.24764 26.38857 27.20492 28.738 26.316 26.96414 28.03292 29.45007 29.0588 26.55865 29.58068 28.12972 26.21758 28.02523 29.79653 30.46594 28.41345 26.56951 25.7604 24.93145 26.00009 26.42944 25.49264 25.28396 24.77572 24.79431 29.40441 27.18926 26.9367 26.39016 24.29116 24.10684 26.13201 26.13995 24.33889 24.08383 25.38851 25.38931 24.93478 25.22463 24.72415 25.34634 29.10601 25.60272 25.70996 25.42352 25.608 29.45062 28.6502 26.83987 26.73513 26.18398 25.88366 27.24914 26.51492 27.97399 27.03594 29.92504 25.78246 26.11776 26.41049 26.40847 32.04293 27.03573 28.71728 29.82668 28.8659 28.59207 30.65414 27.59115 26.01196 26.40661 27.01986 28.91754 27.53564 29.65295 27.67001 27.27508 28.77444 28.41003 28.18005 27.67321 30.71862 27.77627 26.93847 30.8096 30.67941 31.12921 29.21798 27.0068 30.73492 31.09023 26.93688 27.69653 27.10638 28.53643 28.54293 29.58087 29.31542 31.23736 30.60458 28.35616 30.27062 33.67519 31.20263 32.96938 33.51531 33.37493 35.1036 33.55444 32.88476 32.85 33.02444 31.44329 31.50411 33.58801 31.88311 32.48992 31.65954 32.55004 32.51708 32.54708 32.29534 32.0093 32.3055 33.86443 33.08581 31.73516 31.57571 33.98785 33.187 29.30587 28.1506 27.96316 28.13522 26.55175 
25.84701 24.97131 25.40838 28.01589 26.24801 24.66931 25.00866 27.82012 28.19366 28.05395 27.05383 27.90692 29.09417 27.05554 27.7705 28.26818 26.86648 27.00872 28.18121 26.67794 26.7579 27.69189 29.9898 27.24136 30.22592 29.50738 30.45593 26.89987 30.49972 30.55306 26.6452 25.74597 25.37844 25.38598 25.37551 25.27575 26.17883 27.70715 27.51599 29.48123 26.28207 26.79336 26.50677 28.85748 29.37823 28.85955 29.16906 29.09036 28.84332 28.24801 27.07382 26.03939 28.31353 26.27508 28.61746 29.40341 26.39422 25.90792 25.62118 26.01663 28.70461 27.07357 29.99362 27.36718 28.45754 26.65188 26.75985 26.07443 28.69808 26.92526 28.94482 30.02041 28.83145 28.69006 29.98812 28.07272 27.54363 27.45727 29.84027 33.11944 28.2319 27.19012 25.42132 24.82229 27.57339 26.71142 26.43603 26.12347 24.9631 24.91604 28.83386 27.30081 29.12835 24.91271 23.78372 23.45715 25.23635 25.33715 25.57406 24.80746 25.58929 25.97833 27.21987 26.07424 29.61541 27.50036 26.60699 26.93353 25.45681 25.61099 25.74764 25.92486 26.06158 26.29415 27.1405 28.34567 27.72164 28.95025 26.6921 26.83892 26.95257 26.02966 25.60668 25.10137 28.85244 31.81869 28.02572 28.3084 31.87173 29.25799 30.40728 26.16223 27.16171 26.134 27.38186 26.21511 27.8782 29.88781 27.43316 29.27993 30.59808 29.69793 29.26382 30.02358 27.11675 27.43304 27.49972 30.54238 28.80947 30.97012 31.24011 30.73922 30.98611 27.49307 27.66577 27.63775 26.95803 27.15078 29.43728 31.25054 27.94872 29.1351 28.63561 30.87411 27.97857 28.47753 28.05303 32.15762 34.54754 33.42446 33.56414 35.10342 35.2228 32.49755 31.39175 32.93487 31.13378 31.69161 31.40859 33.61892 32.05041 32.50295 32.39632 32.4869 32.10119 32.01028 32.21017 31.58221 31.58404 31.78524 33.71246 33.73125 33.82586 33.9428 32.09515 30.02899 27.80697 27.38818 26.95803 27.71179 
28.59591 29.04663 29.06021 25.01248 24.97213 24.99481 24.9205 25.10122 24.83038 24.70745 25.32788 24.95623 26.85034 26.2351 25.65029 25.69287 25.64425 29.25646 26.95846 25.72936 27.64276 24.99789 30.19885 28.7958 27.36663 26.52712 26.8619 26.2665 27.16677 28.15826 29.32897 25.3735 25.42007 25.46902 25.57153 26.33181 26.08132 27.92843 28.70611 28.79907 29.85729 29.85842 30.08874 28.27889 30.29046 29.00424 29.1914 28.28771 27.0155 27.25289 27.1249 26.13101 26.14654 26.29052 26.42974 29.32211 27.11727 26.22466 25.90466 26.67895 26.8637 31.28802 28.42275 27.7062 26.83145 27.07812 29.19738 29.44021 26.6535 29.89703 29.51016 28.96359 28.09277 29.08767 29.32028 26.62628 26.97991 26.68618 28.64309 28.62625 30.21939 27.31161 25.70629 24.9306 28.12481 27.2442 26.88992 25.58312 25.42309 25.35452 27.40066 24.93466 23.97503 23.5064 23.47744 23.9334 24.68756 25.191 26.12033 25.29299 25.39135 25.78509 26.44262 28.29666 28.55282 24.68502 27.86776 26.28283 25.64657 26.89648 26.63445 27.56976 26.78143 26.57995 26.94436 28.35394 26.77239 26.08142 25.67095 26.49883 26.46856 26.07409 25.51287 27.24835 30.22152 28.57934 30.88531 28.14855 32.29729 29.66516 28.92239 27.25274 28.36608 26.37985 28.51834 29.66717 30.54434 28.5003 28.83123 28.87191 28.38473 30.76141 30.52252 30.01223 30.22027 28.1304 27.33953 28.04897 30.60815 31.28622 28.04278 27.61343 27.97824 27.91903 26.94912 26.94705 27.07983 27.30529 27.48239 27.40524 27.27664 28.56335 31.13232 31.0339 27.95956 27.00756 27.47439 31.18691 31.53146 30.30648 31.29461 31.36929 31.72268 32.09521 31.63345 33.01867 32.98479 31.6235 32.18478 31.74517 32.46301 32.06997 32.49081 32.54537 32.44781 31.82754 32.23009 31.96169 31.92858 34.03408 33.85259 31.59539 34.00417 33.94299 33.31448 31.32595 28.43728 27.52529 27.02697 26.47946 
29.11874 28.59002 29.2907 30.4847 27.21688 25.68591 25.24777 25.40899 25.0989 30.16332 25.03634 25.24996 24.90582 24.83257 24.65515 24.48001 24.80682 25.68682 28.46002 28.8175 29.8352 25.49749 25.08331 25.22433 29.46237 27.04479 25.34063 25.31579 25.35403 26.52249 25.49575 25.47567 27.80337 26.66799 25.55364 29.14367 29.45773 26.38824 29.05783 29.5957 29.95773 29.72616 29.63571 28.33352 29.73034 26.49212 27.92703 28.41506 29.21069 28.50595 27.05117 27.05276 26.20297 26.25537 26.44595 29.47085 29.2788 29.29235 27.62612 27.75384 27.81625 27.7087 26.70184 31.2207 27.68402 29.91088 28.67938 27.98434 27.85873 28.49728 32.94997 28.73187 29.85275 28.97695 28.7134 26.77792 26.49783 26.97039 29.95922 30.50662 30.16229 27.5151 27.1961 28.72421 26.45373 28.0834 28.83862 25.04989 25.60333 24.38339 24.15042 23.86984 23.62036 23.50503 23.80642 24.46642 28.49581 28.73129 26.65893 26.59725 25.39578 26.12213 27.20413 25.29769 24.63674 24.60986 25.95364 26.43521 27.3944 26.33041 25.70809 25.68933 28.15176 29.98675 26.9721 26.84762 28.0072 26.17379 28.26666 25.79629 27.45291 25.56628 27.62554 28.04904 30.68121 30.21951 27.34164 28.92678 30.74362 30.69802 27.5874 28.91586 27.58471 27.63449 27.21377 28.82406 28.91171 28.38638 27.72912 28.90792 27.44106 29.53445 29.72796 28.0314 28.59255 26.63473 26.61843 26.74236 26.96841 27.42153 28.85223 29.27642 31.60687 28.05004 31.02062 27.07549 27.22405 27.34716 27.33193 27.14157 27.00466 27.1321 27.57034 27.70513 26.96258 26.73074 26.83843 31.62075 30.82397 32.47948 31.92657 33.29925 31.46221 31.52548 32.77715 33.0707 33.02627 33.56338 31.44595 32.01708 32.41851 32.48687 32.26809 32.15017 31.73577 32.43414 31.49029 31.80206 32.29949 31.97045 32.17654 31.60638 31.89666 33.48092 31.88839 31.61215 27.41192 27.40792 26.83148 26.07778 
31.09619 29.14108 29.18215 30.66027 30.42101 30.15402 26.85476 28.37493 28.9118 26.46832 24.95385 25.08181 25.15579 25.17358 24.997 24.81573 25.12921 25.39895 25.15481 25.0733 27.43606 25.63204 25.24154 25.32571 25.35705 26.80725 25.32507 25.40856 25.49356 25.96432 25.68606 25.77593 26.33056 25.35842 25.51626 29.4533 30.71853 29.82882 29.8106 28.30923 29.8168 29.43835 31.01046 28.6134 28.59136 26.57562 28.9002 27.19763 29.71209 29.97991 28.69912 29.12274 29.22152 28.69622 29.60555 29.4653 29.51675 29.38976 28.55905 28.00408 29.02151 27.20248 27.6806 29.69943 28.03396 28.2203 29.14215 28.9277 29.01925 28.99255 31.51092 28.4158 29.6542 29.16751 29.03527 29.32858 26.82192 27.22158 27.65609 28.71865 27.28964 28.49328 26.27896 26.05145 26.66308 27.94634 25.81893 24.76144 24.29058 23.74206 23.53964 23.55801 23.8377 24.06161 24.65389 25.20437 27.54336 27.89852 28.91329 29.26647 25.77856 27.35671 25.4627 25.72186 26.58261 25.37167 26.00842 26.59344 26.69045 25.70959 26.8984 27.28332 28.92028 29.23837 28.97543 26.23886 27.64462 26.24246 25.68463 26.15914 26.07781 29.8359 27.89498 30.29196 28.06796 29.24816 29.78454 28.77496 29.92431 27.60311 27.97241 28.21877 29.69473 28.85659 29.16241 31.2427 29.89251 26.85888 26.76098 28.28481 31.16802 31.58123 31.39514 28.14691 27.1249 27.00012 26.95168 26.93398 28.89901 27.90103 28.99002 29.94531 27.75576 27.27584 27.17599 27.13888 27.06603 27.03295 26.97643 26.8413 28.25878 27.73196 28.08032 28.54687 26.74002 26.41296 26.95666 32.37991 31.77322 35.22439 34.49514 34.84252 34.77392 30.28723 30.68121 31.23944 33.06414 33.49117 33.59112 34.4764 33.81405 32.08886 32.13592 32.20495 32.61553 32.67229 32.56646 33.12084 34.06509 31.68783 31.67767 34.03374 31.99111 33.85094 33.56707 32.79281 28.82717 26.65707 26.25549 26.24288 
31.3081 29.85549 31.23178 29.9985 29.64721 29.86434 29.71505 29.43966 28.7886 29.87478 25.23458 25.36874 25.44338 25.47875 25.59509 25.26663 25.66512 25.48742 25.4013 25.33804 25.30975 25.35324 25.36926 25.99166 25.61004 25.3905 25.49664 25.63006 25.80496 25.8778 25.89105 25.73733 25.87756 25.98669 26.31753 28.81155 29.91717 30.08468 30.30801 29.96835 25.75601 29.68871 26.15493 27.01391 28.10559 27.01132 28.74203 28.0975 31.52429 27.34268 29.18148 28.61001 28.81558 28.64095 29.64523 29.7983 29.54046 27.58554 26.58956 27.18279 26.96774 27.38397 27.81973 29.12853 26.52325 27.4988 26.72335 28.00924 29.65359 29.64144 28.71884 30.44195 29.63357 26.37466 28.70031 28.88272 26.85195 27.93691 27.34939 27.88406 31.9446 28.88024 25.89517 25.19381 24.95913 25.29553 25.17632 25.01412 23.94396 23.52511 23.52481 23.85122 24.41775 25.73715 25.64651 30.30309 26.93673 31.37869 30.20397 29.67739 26.25384 25.64987 25.90811 25.2954 26.00741 24.96984 26.60339 29.61459 25.47946 26.54031 27.58657 28.38699 27.86187 27.84832 27.99877 26.07354 25.86349 26.03301 26.38745 28.62072 29.91085 28.53933 28.73211 27.94689 28.26513 28.28863 31.80606 29.24395 28.26843 27.05429 27.94711 28.93176 27.901 27.73852 30.21722 29.94415 27.83908 28.27075 28.56872 29.32513 27.27899 28.90454 33.28808 31.81738 28.26571 28.22451 29.97714 27.73107 27.04846 27.88507 30.34255 30.09503 28.96148 27.74154 31.10949 26.94561 26.72573 26.57366 26.60903 26.7394 27.73882 26.95898 26.93405 26.8208 26.62768 26.4837 26.65594 28.68923 34.92834 35.41128 31.8208 34.42913 34.68389 32.51232 33.02129 33.04299 31.3868 33.07827 33.57571 33.72015 33.72848 32.02648 32.14022 31.81643 30.46722 32.21825 32.02248 32.2683 31.94525 32.36114 31.74389 31.46966 31.82272 33.87893 34.01311 32.22478 30.32012 26.74951 26.47149 26.94473 
30.44302 31.10958 28.89688 28.32061 30.39178 29.39901 29.19485 28.91769 28.44396 29.42089 26.51739 26.73232 25.67114 25.69467 25.6 25.5563 25.84951 26.39489 25.48611 25.56857 25.60494 25.60952 25.56463 25.68621 25.43188 26.46017 25.6856 25.90188 26.04656 27.08312 26.04473 29.70721 28.35192 26.69946 26.37029 30.55361 30.60806 30.71914 28.48971 27.60513 28.68768 28.32427 28.39334 28.70111 27.16564 28.42382 28.39141 26.65573 26.35003 27.88507 29.12094 29.37261 27.41381 32.01479 29.7994 29.87057 29.6199 27.46624 31.522 27.06442 27.25634 29.47033 28.70776 30.08496 27.92059 28.75936 26.90145 27.16039 28.91067 28.4396 27.22482 29.35989 29.11587 29.9584 29.30923 28.58679 26.91442 27.329 27.17419 26.46707 29.59765 27.98818 25.77731 24.72497 25.37741 28.84085 27.90032 24.41979 23.97924 23.72491 24.02136 24.62704 25.34554 28.21087 30.13317 29.66137 30.02169 31.08126 27.18914 28.04186 26.09387 26.49734 29.67047 26.60015 25.40685 27.22213 28.59182 26.78323 25.38281 27.50247 26.82018 28.68829 26.07324 27.99087 27.91311 27.28189 29.10531 26.40396 28.23095 28.69586 28.07836 26.57739 29.88574 30.11444 28.93841 28.87463 29.63827 28.94241 32.23724 26.79989 28.47848 31.33239 30.1221 28.25912 28.39111 27.57681 29.22549 27.99151 28.70761 27.23623 27.96624 29.50457 30.3496 31.63354 31.08819 27.56292 29.85711 27.88299 27.32723 28.87252 29.2293 30.89852 31.04315 29.98159 28.15402 26.72631 26.40869 26.24175 26.36343 26.70074 27.00918 26.97619 26.80319 26.66357 26.61575 26.7835 27.33319 28.38568 31.65685 32.54025 35.32568 35.1563 35.14135 30.92632 32.98009 31.35623 33.02731 32.98727 33.6404 31.50567 33.83056 31.66107 32.08184 30.60571 30.14987 32.67757 30.45992 32.38155 32.20153 30.46182 30.7554 31.53143 33.84179 33.6932 32.10503 32.76022 31.53863 27.79885 27.15847 27.28698 
29.3413 30.33138 28.59225 29.27032 30.5758 27.58914 27.82022 28.0906 29.0328 29.87927 28.85858 28.15307 29.1304 29.72598 25.5079 25.96542 27.25567 28.24136 26.39541 25.76034 25.92761 25.92611 25.69341 25.5707 25.56848 26.14038 26.0025 26.1358 26.75009 28.13195 27.19616 26.95458 25.74099 26.08767 26.39895 27.3218 29.75866 26.64477 28.21996 27.60107 30.07821 30.61132 29.21649 30.14974 29.86437 27.50067 28.42867 28.57244 28.58557 26.86202 29.22128 26.38391 29.43933 30.23269 28.63702 29.2604 29.86273 28.04955 29.66204 27.73303 30.60406 29.74319 28.73721 28.2019 28.23333 31.38745 27.38812 27.83013 31.39437 29.73275 28.54861 29.7282 27.26605 27.96426 28.48037 28.7109 28.78448 27.5577 27.7506 27.37976 26.45034 26.54067 25.26653 25.37762 24.74548 25.51458 25.04116 24.60424 24.81375 25.72009 26.94366 28.0321 26.96905 29.77896 28.71118 27.11617 28.24523 29.20877 27.1127 28.35424 29.83932 27.81179 28.9183 26.57449 25.78381 30.74703 29.16104 25.48995 25.6441 26.82638 28.48284 27.82257 30.50533 26.294 29.70571 28.2496 28.09301 27.53424 27.77069 30.14059 27.45184 29.75033 29.77517 29.96096 29.98715 29.68267 27.8937 31.05496 29.501 32.13323 27.85162 30.8146 28.30502 31.97177 28.0274 28.11987 29.50131 31.46984 31.70486 30.58401 28.90756 28.48199 31.28637 32.13 29.00891 30.06091 28.74255 27.84194 27.19848 27.08688 31.0324 28.81893 30.82708 28.91729 27.05856 26.79482 26.39016 26.31039 26.4436 26.74966 27.05282 27.11556 26.87219 26.91574 26.74413 27.16842 27.34713 28.52221 31.277 35.23229 35.13845 33.60241 33.63161 32.94329 32.88854 32.99062 33.05578 33.10436 31.45364 31.48059 33.75439 33.83199 33.96725 33.97042 31.27096 34.14391 31.50216 32.42675 32.46545 30.46789 31.41003 31.5603 33.77587 33.66119 31.54275 31.90273 31.94537 29.97088 29.81353 28.37286 
28.87988 29.47146 29.8124 28.71429 28.56903 30.64272 29.04049 26.1564 27.62628 29.04406 30.49725 29.43191 28.54672 26.45819 25.71618 25.81835 29.64474 26.57467 26.37652 27.57345 27.03979 27.01208 26.18484 25.73382 25.82537 25.99298 26.12652 26.21475 26.27389 27.21514 26.6842 26.44091 27.07119 29.13555 26.78848 30.50488 29.15707 27.64694 27.76321 29.69256 29.23614 27.06698 27.61703 27.34051 29.69637 30.94369 29.31259 28.51214 28.70693 26.82934 27.07736 28.07345 27.5935 27.25378 29.62649 27.47213 28.90856 28.93527 27.95333 27.78982 28.45657 30.12795 26.45422 27.1282 28.41955 31.60165 28.68969 29.84396 29.76193 28.65991 29.16097 27.7423 29.3803 28.06771 28.13198 28.05886 27.6976 29.89334 28.19457 29.65402 26.27981 26.52142 25.70864 25.64535 25.07946 25.21325 25.39456 26.0169 25.26968 26.40215 27.28332 27.8467 30.10568 29.89553 30.59002 26.39407 28.59246 28.23489 28.42159 27.09631 27.39929 25.89169 25.87884 26.43328 25.89376 27.21874 26.60049 26.66628 27.20278 28.65454 30.33325 30.05227 30.72616 28.14358 28.34893 28.41461 25.88613 28.87658 26.80334 29.66436 27.93594 28.04904 28.78994 30.10696 29.72311 30.73574 27.74179 30.79928 31.42996 28.7644 27.90554 28.49249 32.33517 28.51159 27.83517 28.363 30.29904 31.7915 29.93417 30.15475 31.79058 31.63076 31.74285 29.066 29.43283 28.68878 31.31924 28.25445 27.42016 27.45596 27.6596 27.87579 27.30776 28.15133 28.04443 26.86132 26.71581 26.63894 26.7286 26.884 27.06643 27.16961 27.16195 27.0682 26.8121 26.99868 27.35046 27.66281 30.0631 31.34414 35.14196 35.26659 35.32888 32.84618 32.8355 31.66183 31.1979 33.09484 33.60107 33.75799 33.72158 31.41061 30.4714 33.95647 34.00167 30.42993 34.24938 32.3514 32.05492 29.80886 30.34219 33.85735 33.75793 33.71832 32.062 32.42147 32.56261 32.00521 27.3674 26.55548 
28.09301 27.07003 27.38799 30.68447 31.03289 30.76034 30.57525 29.91973 29.48559 27.31405 29.11862 27.68191 29.62649 26.53192 26.18084 28.89038 26.67291 26.12942 27.95236 27.29104 26.48129 27.13168 27.94213 25.94134 27.39919 29.65515 27.9476 28.19695 26.82833 28.19985 30.82134 30.55642 30.39855 28.2312 27.05325 31.25485 28.45886 28.5375 30.83731 28.42578 27.05563 27.55169 31.56677 28.52081 30.04913 27.75402 27.73345 30.30938 29.81442 29.73095 28.93682 29.01806 29.0393 27.97296 27.3782 27.49185 30.09646 29.06649 29.83853 27.03341 29.60174 30.29574 27.74645 26.89981 27.6004 28.87066 28.9699 29.11535 29.49893 31.0646 28.45858 28.38613 28.44021 27.5902 28.73126 28.44866 28.5072 30.01989 28.05386 26.85449 25.74621 25.93661 26.07519 25.7644 25.72585 26.22543 28.87676 27.89617 26.42816 27.18048 26.86318 30.298 27.49059 30.34551 27.57598 26.6166 30.02383 27.59042 26.41589 26.3623 25.94045 26.5913 26.11895 26.07998 26.54318 27.43817 28.8901 29.12649 29.99966 29.93368 29.44073 29.12106 30.1896 27.66708 27.70428 29.2731 29.90667 29.05911 29.71618 28.20333 29.18106 28.07455 28.78607 28.50625 30.3569 30.85543 28.73965 31.17031 31.2954 27.77404 31.60153 27.75213 30.63653 29.98718 31.32638 29.58596 29.74471 27.73721 32.17889 28.71514 28.55981 28.36651 28.59396 27.79016 27.7601 27.65103 28.65328 30.10052 28.76058 27.67666 27.57137 27.43368 27.33935 28.49459 29.09411 27.00274 27.06625 27.09487 27.12554 27.1408 27.08938 27.00567 27.01318 26.98553 26.82961 26.51061 26.68548 27.0075 27.54968 28.65188 32.99276 35.50704 32.97012 32.82848 32.74758 32.88857 31.21243 32.99407 33.1285 30.07424 30.80184 31.5769 33.99444 31.2431 34.02242 33.44195 30.45971 31.3757 33.34628 31.59207 31.9364 32.23406 32.07915 33.76119 31.7788 31.61709 32.17754 31.92993 28.75262 26.09814 
27.66851 25.49273 25.57113 26.00497 26.78649 28.92153 30.59628 30.66824 30.63976 29.05471 30.03793 27.12881 28.3934 27.71807 26.74224 28.15847 26.30145 28.44976 29.38452 26.40612 27.89569 29.25054 30.54748 28.38012 28.50317 27.62454 27.30212 29.48483 29.78921 29.4309 28.50784 28.7907 29.26275 29.00299 28.51898 27.00109 27.06454 28.67953 29.05328 28.85571 26.41171 27.56845 28.64883 29.43713 28.05636 31.34625 30.19607 31.13983 28.88662 29.85696 27.69851 27.05612 26.70602 27.3139 27.91284 29.67907 30.6242 27.99151 29.81704 29.80221 29.94573 30.16723 30.31097 30.19506 30.22576 28.14034 28.77209 30.31942 30.0567 30.82937 29.7911 27.34887 27.5292 26.59463 28.07025 29.44848 29.87799 27.00302 29.93542 26.16146 25.54244 26.06021 26.34631 26.41784 26.28539 26.47177 27.13851 27.32049 27.23327 29.03643 28.81314 30.27352 28.84432 27.58969 28.88946 30.64663 28.99093 26.61294 26.57366 27.544 27.8399 26.65219 28.12948 30.06829 26.87298 28.44189 29.22643 29.78054 26.49615 28.22225 29.70672 32.36275 30.60284 30.90679 27.91586 27.19946 27.92321 28.86611 28.98825 27.24093 28.28985 26.70779 27.57257 29.39349 27.77639 27.86437 32.52428 31.12029 31.77355 30.22375 30.41168 30.9241 31.42828 32.17391 29.71032 29.10821 28.81426 28.25472 27.97061 28.04983 28.01779 27.97537 28.47534 29.10601 29.11233 30.65798 30.59991 30.72866 30.3637 28.45159 28.10528 27.43618 27.33975 30.24832 27.88812 27.337 27.31368 27.38073 27.42983 27.27899 27.15063 26.83169 26.53112 26.38815 26.45507 26.32769 26.31909 26.44631 26.55132 28.56689 33.28774 33.00439 33.53548 32.83468 32.73977 32.80264 32.94851 32.89919 33.49303 32.58889 33.84686 33.86132 34.36813 32.71401 31.69818 30.44677 36.2058 30.73132 34.47906 32.12664 31.63253 31.94168 31.59899 33.77532 31.40447 33.73339 32.18517 31.93694 27.85476 26.27777 
26.76467 25.64123 25.07369 25.2536 26.78167 29.81085 29.27169 31.61248 30.00662 27.38555 26.76638 25.47634 27.23702 29.97772 30.14904 29.27899 28.14086 27.98309 27.90255 25.8579 27.51861 30.05807 28.73077 31.90698 30.85375 30.70059 30.95172 30.02419 30.64395 28.95257 28.78518 30.3836 28.45727 31.29003 28.21441 28.23892 28.95617 29.5675 27.21743 27.45001 28.87844 28.33257 27.20599 27.95687 28.56445 29.93392 27.57415 28.96417 29.13424 30.00347 29.24749 29.3497 26.53189 26.60317 27.53182 30.02963 29.17321 28.11349 28.14526 28.9273 27.84738 30.82372 31.73525 31.20733 30.5075 28.86605 28.17889 28.96743 32.06445 31.26565 29.89663 29.94567 27.74362 27.25799 28.4269 30.43508 25.77877 25.80233 26.99029 25.76092 26.1174 26.48052 29.03008 27.37872 26.68426 26.51473 26.66158 27.83941 27.15258 27.77429 28.65249 29.38323 30.05868 31.11102 28.77676 29.19937 28.24316 26.69656 27.43313 29.91455 29.65389 27.14401 27.63275 30.56637 28.14138 28.04528 27.17117 28.40554 30.2326 27.52304 29.74737 29.06857 29.60931 29.44473 28.03927 26.4222 27.24197 27.36041 28.70345 28.38287 27.11968 26.69232 30.38433 31.45556 27.88284 27.8644 28.33599 28.45934 29.05831 31.23077 33.06844 31.8507 33.02746 29.65634 30.08035 28.71533 28.03372 29.61675 28.10937 28.07391 29.19814 28.28625 30.34283 30.95748 30.63592 30.63787 30.94686 29.43807 28.43914 27.69476 27.587 27.43069 27.24536 27.22329 27.30035 27.29177 27.14797 27.2069 27.00967 27.50006 27.27606 26.78118 26.20077 25.9566 26.13586 26.31491 26.18966 26.34194 26.63885 29.31097 30.99471 33.87173 30.98559 31.14706 32.75631 32.88125 32.91363 32.90273 33.5335 31.6459 31.54522 31.38128 33.94176 33.89135 34.03292 34.09499 30.87689 30.25952 30.96371 33.96154 30.1242 31.5657 32.23046 33.79021 31.40356 33.98977 33.14846 31.93847 29.06054 26.58856 
30.1553 26.52004 25.31707 25.17697 25.3222 27.71462 28.02087 29.04141 26.9793 29.75088 25.94149 25.58041 27.69537 29.71261 27.23321 28.34869 27.90887 27.22817 26.62496 27.21966 29.22482 28.82458 29.13821 27.98553 28.7131 28.92114 28.3081 27.36489 31.13662 31.35128 29.86849 27.1592 26.82336 25.81863 25.4887 26.41921 28.84423 28.6997 29.97415 26.34277 26.05248 25.86257 30.57089 29.51263 34.21325 29.12512 29.43533 29.03314 28.44506 30.27612 30.60015 29.35147 29.44985 29.58392 30.07397 30.98043 30.73562 26.94708 27.54556 28.36071 30.77764 29.02914 29.3749 31.19421 31.13073 31.00595 30.37918 28.82974 31.43701 29.8518 27.84905 28.13247 29.00683 28.95584 26.41476 25.68139 25.75192 27.26361 26.73248 26.1376 26.78323 30.25161 28.93514 27.29232 26.94045 26.79394 26.9963 28.14495 27.90392 27.34924 28.05163 28.74014 28.78964 27.0548 30.9219 29.31643 29.53332 29.27886 27.74145 28.1791 29.4894 27.28179 28.23413 28.5447 29.04641 28.62576 30.1224 28.19659 28.65728 28.46176 27.63598 29.66097 30.2785 30.35937 29.19903 26.54025 28.18829 28.5003 27.95468 26.40191 27.73495 31.09066 30.86999 29.97924 28.72402 29.73049 28.30999 28.00616 30.77792 31.63378 31.50765 31.86279 30.14507 32.07888 28.0346 29.14465 31.5808 31.26815 29.33618 27.94122 28.94116 28.97952 27.56054 30.4703 28.43759 29.48022 28.40023 27.38299 27.40396 27.42813 27.44348 27.31256 27.13766 27.05459 27.06133 26.98611 26.79135 26.74822 26.9187 27.16497 27.17837 26.45053 26.09332 26.20574 26.34112 26.43255 26.38009 26.62097 27.13668 29.62292 33.90462 33.67614 34.3055 32.74401 32.76519 31.07388 32.93905 32.93401 33.65557 33.69067 31.5068 30.7463 30.4457 33.92382 32.19125 34.04299 29.56649 30.33184 30.32324 30.66909 29.85348 31.06481 32.05199 33.89404 33.86681 33.93349 34.3106 32.19015 31.10708 27.08264 
28.1137 30.18441 27.20925 25.57708 25.66729 26.4172 29.72967 27.47335 30.44152 25.88815 25.00149 25.6502 25.81515 27.85189 27.5274 26.28463 29.09338 26.4811 26.22308 30.20095 30.33196 28.33563 29.8587 27.21533 26.0577 26.57943 28.17401 29.91915 30.62631 26.37448 26.69 26.65576 26.43743 25.84115 26.42031 28.32076 29.12429 29.65554 27.71307 26.08828 25.62387 25.91357 26.10925 29.24636 31.16744 28.81341 28.94528 29.2098 28.62948 28.87112 31.09521 30.76916 31.96206 29.6827 29.52816 29.09908 30.64523 30.12374 31.60366 30.70492 32.0498 28.20001 28.22186 31.49069 29.63 31.1109 31.10513 28.32705 29.47631 31.74612 28.57885 29.74716 29.07473 30.02288 26.53689 25.63824 26.54269 26.93521 29.27508 27.38491 27.36349 29.11172 29.14709 27.45254 27.135 27.52105 28.3674 29.78323 28.13983 27.37512 28.02441 30.2109 27.4121 26.6509 30.5151 30.50598 27.69091 27.97866 28.29009 28.21514 27.83486 27.9299 27.88641 30.99697 31.96157 28.41897 29.82748 28.49737 28.28411 27.33462 27.07668 30.95996 28.2983 31.71856 31.54733 26.59817 30.88082 30.61913 27.52203 27.18002 30.39266 28.09878 29.51602 30.91802 31.72384 27.80117 30.1817 30.84774 31.35668 30.29504 31.67077 31.74786 29.89486 28.00717 29.09658 33.74761 31.2571 31.67599 28.958 27.60488 27.3912 27.25949 28.18844 27.6882 27.27453 27.17703 27.10394 27.0277 27.06768 27.15322 27.19189 27.03402 26.90743 26.88113 26.85952 26.73336 26.47094 26.31722 26.53222 26.53884 26.84616 27.24026 27.05514 26.3702 26.83669 26.66412 26.70608 27.04794 28.40832 34.32275 35.16055 32.86666 32.74007 32.79891 32.86236 32.88436 31.04214 33.58352 29.39587 33.90746 32.61105 29.97729 30.26327 34.03725 33.90926 33.95031 31.33706 30.77874 30.56573 32.29061 29.44375 29.44113 29.45657 29.96429 30.68746 30.45358 32.01229 31.8691 29.18588 27.66625 
28.90576 30.86999 31.876 29.99642 25.48422 28.867 29.40469 27.93139 27.24459 26.37417 27.73525 26.23953 25.49298 26.4645 27.88125 28.16036 28.50912 26.54247 27.37844 27.98831 28.54931 27.74899 25.93951 25.56066 25.22473 25.20074 27.26583 26.60616 27.50921 26.19494 25.41482 26.27062 26.21279 29.06964 28.97259 28.53424 28.47762 26.45379 27.31738 25.8049 25.52947 25.44085 26.1723 27.77117 28.1061 28.55111 30.42321 28.88037 29.84405 29.49447 29.36468 30.62329 32.11443 29.15118 29.26702 29.43875 28.51412 29.91973 32.55373 31.63513 31.80227 28.28622 29.25726 31.3941 31.91937 31.7066 30.10198 30.82232 29.78497 29.70696 29.55459 27.36099 28.71139 28.48083 28.62017 25.90594 28.0256 28.12939 27.6477 27.29049 27.33474 28.44393 30.15423 29.21585 27.4989 28.22988 29.38262 28.24804 28.35958 28.967 27.40148 27.17239 26.78713 26.85247 30.60623 30.55651 29.34252 27.55187 30.55636 27.216 29.39138 27.92449 30.1578 28.2012 27.46942 29.11675 30.50634 28.29934 27.40512 30.20004 27.07867 30.53759 28.86975 28.03472 27.75952 27.5856 30.77664 30.19283 29.70324 29.73361 29.56588 28.04971 27.85711 30.42526 29.45098 29.49999 31.97112 29.07446 32.29159 31.73156 29.91155 30.39434 29.99514 28.29595 28.3515 30.06365 30.43762 27.39776 27.66354 27.03756 26.9728 26.99581 27.04345 27.12307 28.01541 26.87518 26.74829 26.75451 26.8308 26.86111 26.83193 26.66073 26.59521 26.65154 26.7402 26.6192 26.38168 26.24063 26.35061 27.30248 27.0079 27.29067 26.79281 27.58041 27.29653 26.89236 26.40286 27.35998 33.96804 31.6744 35.18896 32.93627 31.91335 31.43887 31.73382 33.03698 31.10134 30.31353 29.45111 29.45159 29.51019 29.53839 29.55425 30.41714 34.87212 34.56533 30.18633 34.29852 33.91036 33.97622 29.46704 29.50231 29.48971 29.40145 29.44607 29.27169 32.01592 31.32665 29.52764 28.10153 
30.26104 26.13809 27.83035 29.34429 28.45223 25.99526 26.74334 26.52365 29.89364 29.22012 30.52526 26.27911 27.20468 28.1622 27.55309 28.25784 28.89846 29.22408 30.59942 27.84493 30.55944 26.4924 25.72799 25.71173 27.09533 28.28658 28.41516 26.23834 26.04189 29.0118 25.17962 29.04193 28.71676 28.77572 29.41714 28.47366 27.30236 29.75833 29.56991 25.59786 25.53878 26.61502 26.4638 25.84323 26.33447 28.35937 28.90768 29.61367 31.11505 27.43551 27.14724 28.61935 30.93554 28.77325 28.79095 27.64868 26.98971 27.12744 27.751 30.70123 30.11099 32.8857 31.63507 28.60455 33.66647 32.24786 31.27322 30.11065 28.75176 29.82797 29.82397 27.78735 29.36465 28.82922 28.65164 29.62319 28.592 26.72067 27.12454 27.36944 27.08615 28.0548 30.47341 30.58502 28.21005 28.73614 28.28588 27.85736 26.82211 26.40295 26.97119 28.69641 28.7261 27.81854 29.67965 28.68368 30.20999 30.94888 28.69778 29.44421 28.70056 29.94747 30.16476 27.69955 30.22299 28.53549 28.12933 27.36169 27.98635 30.14861 29.61743 30.65289 28.41509 31.16216 28.75146 31.11843 28.56359 30.04373 29.87918 29.05044 28.96319 28.62634 27.36364 28.1694 30.37423 32.20119 29.66256 31.82528 31.8182 30.61917 33.47353 33.41979 33.36089 27.52755 27.25958 27.56042 27.61852 27.4349 30.11633 27.45251 26.59915 26.83059 26.95233 27.00299 26.89169 26.75381 26.61901 26.59509 26.60162 26.95516 26.42904 26.23617 26.25421 26.4681 26.69897 26.72207 26.59921 26.57626 26.63705 26.79556 27.04263 27.00543 27.91928 27.61913 27.42498 26.83068 27.24639 29.05169 34.75646 31.55883 34.58883 29.71182 33.6939 31.19573 31.83633 30.20327 30.05252 30.92205 29.73174 29.48074 29.53662 29.55007 29.77465 31.32464 31.75225 33.97619 31.18344 33.40844 33.80569 31.93395 30.376 29.4902 29.49667 29.42007 29.46755 29.70025 30.21527 34.83099 31.24447 28.24545 
25.95153 26.46282 27.77273 31.91296 29.10299 26.72241 25.79553 26.87509 28.83782 28.45974 28.84979 27.66064 27.42321 27.99868 28.22122 28.64132 28.12329 25.94619 29.31747 29.40222 26.78289 26.50704 29.11105 26.49633 26.42712 25.44576 29.26989 25.17898 28.89767 28.12585 28.73089 26.75195 29.53045 29.62695 28.80944 29.33599 26.85821 27.35385 29.06719 25.88043 25.60659 26.38952 28.27368 25.8356 25.53646 27.33508 28.60195 28.20495 27.33663 26.93621 26.67733 29.2214 27.18359 29.31664 28.81396 27.4934 27.13705 27.34298 27.86172 31.47854 31.90182 31.62411 30.71652 32.35567 31.91415 32.08385 31.23736 28.82717 27.83196 27.62066 31.6202 27.81967 27.61752 26.72433 26.96127 25.83959 29.06375 27.70059 29.65716 28.6874 28.55203 28.38284 27.87811 30.01653 30.25424 30.62457 26.85147 27.8962 29.66973 26.45761 28.75662 31.2062 29.22891 29.96572 29.90704 28.35888 30.09011 28.22143 28.9971 30.93289 31.74539 29.35031 28.08544 27.55767 28.34033 30.33523 28.50094 27.09356 27.4277 29.4631 31.56411 30.66876 27.87322 29.80526 30.93966 28.9299 29.92721 26.89306 27.91915 26.43032 26.58846 26.63183 27.51541 30.5624 31.5274 29.94747 28.10092 28.27227 33.55608 33.30547 32.43798 27.99044 27.3052 26.97659 27.57461 27.49188 27.44726 28.14312 28.80721 27.33758 26.99478 26.77548 26.95025 27.01684 26.92166 27.82485 26.6491 26.49697 26.41833 26.26974 26.05731 25.93563 26.08337 26.17083 26.6314 26.76763 26.83038 26.74923 27.10613 27.18231 27.2951 27.22006 26.57507 26.7835 26.80215 26.95217 27.63723 28.91253 31.54235 30.84887 32.95843 28.96099 28.92016 29.39382 30.027 29.42416 29.08926 29.12185 29.217 29.49795 29.54058 29.51113 33.74566 32.13982 31.81079 33.93353 33.93856 33.37014 33.80169 33.85876 32.08096 30.32446 29.45873 29.43075 29.41036 32.01034 29.17465 33.99493 29.89645 30.52502 
25.97497 30.11093 29.30355 31.88937 29.84023 27.66177 28.40905 27.04431 28.54818 26.79623 29.76821 27.15841 29.49194 27.01116 26.48043 26.76827 26.13589 26.11575 28.78408 27.54077 29.10787 26.75988 26.94128 26.42797 26.42312 25.68429 25.67596 26.58084 28.97976 29.14224 29.67834 26.98861 26.12908 27.74609 27.58981 29.5852 27.376 29.27673 28.71975 29.25015 25.50836 25.45025 25.25686 28.99883 28.10147 30.21499 26.80023 26.87426 25.93002 25.9075 27.02996 27.7954 26.1928 26.69995 27.24935 27.25308 30.61462 31.51699 33.2062 31.48809 31.99691 31.71066 31.91174 33.00173 33.32333 32.7105 31.80343 30.87078 28.86807 31.54177 27.58013 28.38214 32.09249 29.12185 29.1097 29.11828 28.16738 29.08193 29.10592 27.88824 27.1816 29.5686 27.55602 28.02407 30.26431 28.39034 28.45199 27.62405 29.65728 27.44583 31.3464 27.96795 27.85299 27.12518 27.74767 28.60879 29.91085 27.60153 28.48181 31.4157 31.47665 31.74169 29.54235 27.97451 27.92611 29.34683 27.7987 26.79208 27.96874 30.78912 30.46807 27.47909 29.75839 30.02578 28.77316 29.74063 27.24316 26.82769 27.47546 26.19866 26.7225 26.5057 29.13186 29.37142 29.09081 28.25503 27.99307 27.95489 31.09548 33.25106 27.69442 27.09048 27.13272 29.84664 28.38091 30.37383 28.43331 28.63876 28.72689 28.21578 26.52105 27.27954 26.86447 27.0158 26.93536 26.79534 27.20718 28.94726 26.30761 26.12197 25.92269 25.96423 26.09704 26.40133 26.55752 26.75451 26.50204 27.11538 27.28582 27.51534 27.46173 27.11218 26.70864 26.24661 25.99081 26.04144 26.82977 28.40454 30.95059 33.08523 32.15289 31.1871 30.18722 29.88326 28.94686 29.00268 29.04992 29.84027 29.56954 30.08203 29.53369 30.46786 31.60989 32.05297 31.7745 32.93273 33.99963 33.92025 33.84109 31.86465 31.56799 33.86547 33.97689 29.3529 29.36099 31.50958 31.96581 31.91827 31.70562 31.48916 
26.14199 26.57885 28.38387 31.90035 30.71691 30.45788 27.86828 28.66796 29.52532 26.72006 27.39105 29.18997 29.29525 26.35739 25.87167 25.65563 25.94244 28.13754 29.11132 25.81811 27.44824 28.06692 29.14968 26.18484 26.34469 27.06011 29.50949 29.20037 29.31811 26.90081 26.87075 27.03472 27.4125 29.8081 28.84539 28.72174 28.30804 29.24417 29.26959 28.12707 29.2835 26.91363 25.19366 28.91747 25.1882 25.97216 25.46493 26.10333 25.67443 26.63705 26.651 26.60839 25.9927 26.83599 27.16674 27.39477 31.07607 28.82305 29.59689 32.37698 27.59277 31.14352 32.53136 32.94314 31.13766 32.19091 32.29028 30.92242 29.27001 28.40689 27.31967 32.55437 32.001 29.3128 27.29806 30.38806 30.69479 26.83926 29.97604 29.81518 29.86102 28.2525 28.13131 28.78085 28.75167 30.3601 27.56207 26.34631 27.20379 28.247 28.43933 30.36465 27.43771 26.708 27.5899 29.86578 31.14825 28.3814 32.04937 30.33956 31.54266 31.16635 29.37548 29.24667 28.18014 28.9273 29.25402 28.50912 30.62094 31.39105 30.41632 27.33438 28.34982 30.08093 29.48351 28.5635 27.71957 26.67282 27.43048 27.85751 27.40435 28.99117 29.07491 27.6217 27.86227 28.00048 28.8724 28.62087 27.77722 27.41296 27.72253 28.80566 30.06588 30.25582 27.34484 28.52267 27.92632 27.70257 29.05575 27.22781 27.14517 27.3193 27.94055 27.46166 26.92971 26.7705 26.92385 27.99096 26.71975 26.09753 25.93499 25.91656 26.15298 26.17999 26.42428 26.43991 26.65948 27.06405 27.30404 27.23461 27.34094 26.96737 26.2665 25.55892 25.30343 25.70635 25.54244 28.81295 32.78457 33.85934 32.5234 30.84759 32.59948 32.69036 32.86556 34.05813 30.82388 29.96102 35.11364 34.6133 31.07888 32.13564 32.09093 33.9096 32.14223 32.65939 30.596 31.45403 31.64651 31.60467 33.88625 31.88833 33.92916 31.20513 33.74969 31.17874 31.82476 31.92336 31.71496 31.9743 
26.98474 26.28112 27.36993 30.36975 28.6455 30.6463 27.15423 27.93099 29.68048 29.70193 30.11712 30.16604 27.41226 26.29415 25.72033 26.24002 27.72906 26.38259 27.30026 26.63561 26.73373 29.43524 27.10729 25.81808 28.68218 27.1929 29.76702 29.74569 27.14971 28.60931 29.26815 29.46401 26.93524 29.32076 27.43209 30.60757 29.32424 29.23138 27.3576 29.21517 29.22549 26.15392 28.84777 28.66131 26.78985 27.55374 27.34094 25.89517 25.57192 25.75384 25.8608 26.48519 25.84622 26.28619 29.74441 28.06484 31.99508 28.15676 28.62325 32.65878 30.73388 29.47436 28.42941 28.604 32.31078 34.06857 32.12792 32.0884 28.60403 27.84072 28.0942 28.0856 30.33071 29.25305 31.1752 27.40786 29.88159 30.19656 28.4829 29.89184 28.18365 27.60855 30.07751 30.14065 27.44308 31.30123 27.9562 27.90804 29.23699 29.29833 27.72167 28.30004 27.06689 26.89129 29.9454 29.37527 29.81072 30.30361 28.00671 28.65225 30.54302 28.63107 28.7424 28.49056 30.02059 27.34631 28.35763 29.38912 29.30599 29.16412 29.35241 30.01556 30.50747 30.93481 28.41744 28.38693 28.49606 27.23956 27.61614 29.41775 28.15423 27.46728 28.55599 28.28787 27.91805 27.96984 28.32754 28.49633 30.85214 29.23089 29.88146 28.99172 29.0227 29.3486 27.76422 27.49151 27.77096 28.36053 29.92727 27.93243 27.27996 27.82965 27.63806 27.0057 26.79772 26.62536 26.52831 26.55233 27.06964 26.28195 26.00518 25.88192 25.8923 25.81811 26.14065 27.31906 26.7073 26.88397 26.82946 27.01467 26.86657 26.47033 25.8623 25.2608 25.00042 25.40411 26.65985 30.09014 32.54842 34.71105 34.8984 34.96441 35.00741 33.21676 30.88748 32.33624 29.02175 30.15084 29.77908 31.00332 33.67803 33.51986 33.62484 31.5812 31.09319 34.346 30.39443 30.43902 33.22823 31.57717 33.9522 30.52743 30.83819 33.73885 33.68957 30.18942 29.19958 30.22463 33.62386 31.88793 
30.55279 26.87231 26.37026 28.42285 31.898 31.3243 30.77328 26.41006 26.29046 26.17605 26.1564 27.63156 29.79757 27.37542 26.14572 27.18185 28.45715 26.67346 28.59298 27.41967 27.80697 29.40551 29.26104 27.49615 26.65942 26.42578 27.24044 27.3099 26.29626 30.03579 28.14764 27.75671 28.70724 29.94302 27.53716 29.17297 29.09002 29.58996 26.65225 29.58032 26.40743 26.04495 26.95217 28.64935 28.46426 28.33529 29.12924 26.86944 25.62521 26.72402 27.45767 26.19097 27.59133 25.80969 27.22503 27.66943 31.07955 32.03164 30.59487 28.57812 28.4067 28.06234 31.14077 34.17895 32.09975 34.04302 31.89367 31.17813 29.26855 31.1621 29.16442 27.43099 30.32842 31.20538 30.50427 28.0519 28.62243 28.2615 32.03048 30.4414 30.96676 30.25472 30.14712 30.42544 27.63793 27.84399 29.36263 27.94415 29.20059 27.77419 27.70651 29.12881 28.87423 29.08801 29.53619 29.84622 27.41265 27.0874 28.47921 29.21856 30.32604 30.20345 30.59133 29.57324 29.83389 30.07003 29.19784 29.28146 29.40508 29.35501 29.0426 29.84231 29.19573 27.77246 30.03527 28.50195 28.44052 27.40759 29.71118 30.48043 28.11382 27.72268 28.12179 28.22726 27.89495 33.83834 27.69818 28.27841 30.58157 30.61343 27.8749 28.10659 27.99371 27.88861 27.93176 29.48565 28.02209 28.13885 29.02661 26.68212 27.50186 26.93963 27.06085 27.55093 26.68115 26.45345 29.41128 26.37585 26.42831 26.30334 25.96923 25.62799 25.38433 25.5122 25.90875 26.37243 26.62774 26.60266 26.48138 26.40508 26.27816 25.86434 25.38455 25.12225 25.05148 25.65966 27.45672 31.08605 31.87106 34.92434 34.00942 33.75292 32.39092 34.17364 33.11321 32.82626 33.17037 29.51177 29.12441 30.33404 33.53887 33.47921 31.93295 34.16741 30.02456 33.02349 30.5584 32.13534 34.83053 30.08792 29.48101 29.49029 29.44403 31.97869 33.7478 31.40154 30.63229 33.84698 33.05972 31.56237 
30.6325 31.13607 26.32507 32.15002 31.12484 31.89199 31.82891 31.80108 26.81069 26.29968 26.24615 26.2958 27.30685 28.32925 28.71588 29.43853 26.7705 29.05129 27.68533 29.21899 29.11987 27.50482 27.55236 27.71496 27.06722 25.94308 26.50036 28.66546 27.82519 27.10943 29.18588 30.19256 30.09237 29.62835 29.07879 29.93527 29.54586 26.27978 26.79653 26.59515 27.06619 26.38384 25.95837 25.45892 25.5007 27.22491 28.08126 27.63287 26.37664 29.82434 25.96322 28.07366 29.58602 26.22344 27.06289 28.21871 28.55599 32.55294 30.38336 28.07 28.10351 31.23123 33.28078 30.55819 32.63381 32.04818 31.55187 31.30255 30.94106 30.07537 30.74926 30.75366 27.80007 29.88064 27.52505 26.80313 27.70223 28.40512 32.31594 30.04284 30.07931 30.23904 30.58529 30.09674 27.45516 27.04208 27.639 30.67874 30.38037 28.42575 28.1155 30.65197 30.67843 30.78597 30.88705 31.65588 30.90087 27.52444 28.46554 29.0823 28.05145 30.52755 30.2344 29.29074 28.13763 28.35879 29.90493 29.06243 29.96148 27.87078 29.26443 29.50179 29.22387 27.56198 29.88339 31.08257 31.08965 31.1072 30.46063 30.68743 29.52752 28.64431 32.09789 30.80725 31.35382 29.56146 27.62774 28.16751 30.99627 27.84365 27.57504 27.08404 30.86868 28.17013 30.72866 30.42129 29.50454 30.27954 30.10113 28.31381 27.53716 27.59298 27.46948 26.88528 26.63803 26.43078 26.30038 26.34408 26.37274 26.24874 25.88497 25.458 25.22528 25.34725 25.82031 26.21749 26.37478 26.35769 26.10299 25.95654 25.77062 25.71984 25.53134 25.06082 25.18978 25.85684 30.85662 31.98461 32.51623 33.35836 34.78927 34.71725 34.94732 32.54348 33.00491 31.31799 30.46398 29.09252 33.33672 30.80361 33.53927 33.49639 33.56466 33.69521 33.32357 33.39004 30.5866 32.43569 33.51995 30.98944 29.52947 29.48751 29.46295 30.22378 30.52075 34.23425 30.14617 33.28652 31.00219 30.59118 
29.776 29.89324 32.03707 31.3843 30.69586 31.46627 32.49255 30.81491 27.00707 26.50717 26.41375 26.40167 27.4266 27.7647 28.2918 29.62777 29.54101 27.53707 26.72534 27.23516 29.57525 29.1704 26.82876 27.16824 26.68414 29.60372 27.74868 29.76263 27.14269 27.2665 31.08386 30.69418 31.24169 28.29562 30.12704 26.25942 26.99166 29.8616 29.62225 29.5794 29.3782 29.34377 26.27157 26.3684 27.37768 29.49352 29.42272 29.49462 29.70132 28.33007 27.48214 29.2994 29.49191 29.42266 26.8934 27.50295 33.71023 34.06237 30.77526 28.70605 29.43374 31.97906 32.72738 34.17953 31.61691 30.34783 31.61086 32.94335 27.71377 27.99243 31.02465 30.01086 26.87814 26.90078 26.97418 27.85894 28.32287 30.36743 30.07446 28.86196 31.54257 30.57821 31.13613 30.50476 27.20489 29.45532 29.65408 30.57751 33.73266 29.30789 28.00878 30.89343 29.20782 29.13207 28.48632 28.37835 31.64034 27.9663 31.3085 29.20748 28.17211 29.49713 30.62509 30.07845 30.25363 30.42022 31.00195 29.29464 29.18163 26.9667 27.5689 29.44738 27.34271 29.69177 30.95349 30.65103 28.55682 28.61605 32.87878 32.05978 32.05001 28.43878 29.50076 30.93112 31.30465 28.99343 27.5502 27.84042 31.19961 28.12097 27.90203 31.07284 30.1752 29.84048 28.13006 27.82284 30.77612 29.00701 27.33251 28.2651 29.10754 27.69735 27.95971 26.97936 27.71023 26.84146 26.35372 26.36172 26.33892 26.17495 25.72836 25.42254 25.37496 25.56661 25.83236 25.95364 26.08129 26.11746 26.07867 25.93249 25.65853 25.89709 25.22924 25.65035 25.42782 26.28503 34.36178 31.13751 31.79098 34.96465 32.32473 33.14809 33.07653 34.17904 32.70596 32.86843 31.00747 33.21749 31.68652 34.60445 33.64077 33.11037 32.76397 30.42813 30.70962 31.12792 30.54843 31.74523 31.34112 31.8973 29.84472 31.92031 30.45602 29.3832 30.31414 33.70763 31.04043 32.92571 32.03436 30.56793 
26.62887 26.24734 28.91311 31.02496 32.11437 32.03655 31.84686 31.69235 27.12139 26.65872 26.59417 26.56536 26.62554 27.59085 27.77154 28.93627 30.16256 29.63958 26.87466 27.37951 27.08868 28.79583 29.03771 28.72964 29.17468 28.43511 29.71386 26.33355 26.43496 27.35766 30.73049 29.32357 30.55654 28.54962 26.1224 29.6076 29.7666 28.55651 28.76876 27.13497 29.60647 29.65264 25.84133 26.83102 29.60705 29.48153 29.54324 29.60928 29.41619 29.74951 29.62814 29.61645 29.69003 25.94424 26.79171 27.81045 28.40325 28.96978 29.06533 32.04821 31.3551 32.55685 32.04125 34.22076 29.19558 29.53439 27.64031 28.73458 28.75427 28.28164 28.10275 27.06371 26.99963 28.22796 28.92697 27.16 27.21032 28.139 30.00738 29.26684 28.09316 30.04672 28.91415 30.75787 29.08474 30.93896 30.04019 27.83288 32.83068 30.85229 29.19674 31.53045 30.35607 28.99508 30.79278 31.98522 27.79138 28.9309 29.56454 31.11242 31.25213 30.83343 30.3634 30.34219 29.73937 29.52993 27.24816 32.225 27.90063 27.16082 27.09939 27.01943 27.17739 27.79843 29.82134 29.62161 28.06759 30.69964 28.66442 32.47265 32.94598 29.55892 30.15316 31.43545 28.93093 27.99108 27.76541 28.77578 30.18234 31.30947 28.07458 28.1322 28.02075 28.89242 28.55715 28.54565 27.97653 27.83712 26.69253 28.13995 27.35085 27.43597 27.95156 27.18847 26.92608 26.67806 26.50491 26.46575 26.27297 25.98062 25.47323 25.48477 25.61334 25.85516 25.83706 25.84298 25.83853 26.04785 26.36889 26.17642 26.28088 26.16009 25.73602 25.98199 25.32171 26.39517 29.70465 31.90594 31.81353 33.46307 32.6405 33.03075 32.37536 32.50723 32.86874 32.79507 31.5967 33.06103 33.20245 33.36077 30.01217 30.71362 29.61337 29.55456 34.06124 30.68997 30.92712 31.44714 31.42578 30.7134 29.51397 31.62893 34.14999 29.445 29.39718 33.73107 33.76824 33.89709 29.28103 29.95077 
25.41799 25.55093 26.58441 27.39175 31.40261 31.05175 32.0154 28.39904 27.6473 27.08334 26.67813 26.6983 26.68707 31.49908 27.22647 28.20281 30.8338 29.01516 27.77453 27.41772 26.07647 29.38116 29.73705 28.88583 27.24105 29.63305 28.4674 27.30947 26.4042 30.21295 29.63073 29.57592 28.60745 29.76553 29.17278 27.44546 29.45153 27.38845 29.26925 26.22244 29.27477 26.89276 25.94204 27.25784 29.60494 27.75939 27.62405 30.61819 30.00469 29.24072 30.12039 30.277 28.47836 26.6405 26.72305 27.29553 28.74798 27.92581 28.13424 31.54452 31.55898 30.74041 32.84298 32.53045 28.28015 28.6571 28.45928 28.33837 31.31387 29.23373 27.68896 27.16616 27.90286 29.81042 30.19827 31.19671 30.90621 31.29659 31.53506 30.43505 29.94784 30.41955 30.98037 29.29891 28.65658 27.9338 27.63772 27.6058 28.08428 30.52545 30.86492 31.59738 31.38357 32.03069 29.62832 28.73898 28.17822 31.59011 31.36019 31.31433 29.69781 29.73837 31.14932 29.94158 28.12173 27.24395 26.75152 30.20498 30.48229 28.82839 30.34652 27.5465 30.19216 29.48947 28.22543 27.38363 27.43838 28.87148 28.4522 32.22979 30.83108 30.52996 34.19451 31.2676 29.19634 28.20867 29.02737 29.22415 28.09652 31.36529 28.71462 30.63153 31.03512 30.95001 27.86837 28.0372 28.53677 27.54019 29.16067 30.26846 28.329 28.11782 27.9613 27.23205 26.98522 26.7738 26.65322 26.48034 26.26815 25.92632 25.4439 25.56118 25.7709 26.26177 26.08975 26.0736 26.04568 26.35244 26.65829 26.93899 26.81893 26.5715 25.28622 25.44351 26.13207 28.40829 31.68731 34.01449 34.34362 34.57989 34.64196 32.56356 33.05407 31.31262 32.60143 30.8901 31.00085 33.22637 30.11248 30.25714 31.0838 30.92571 30.60629 34.11797 31.96551 33.91445 31.67025 30.78829 30.44381 32.00872 30.94152 30.46639 29.87533 29.47161 29.41101 31.52566 31.86205 31.38403 31.61758 33.04116 
25.29315 25.75497 25.56555 26.14272 28.89614 30.06332 32.04006 29.45675 29.3305 27.4472 26.47335 27.40804 28.62954 27.12332 26.72119 26.36358 27.84088 31.17901 31.20577 27.07815 26.20571 26.17199 27.05441 29.11312 30.24246 27.9371 28.80389 29.28454 26.73995 28.09915 27.48232 30.01418 29.52886 29.09088 29.62243 25.95794 29.11505 28.8868 29.2402 29.22451 27.60555 26.0325 25.98983 27.29711 29.76339 28.71374 27.51547 28.75109 27.11932 27.52615 27.3811 27.52435 27.32302 27.20135 27.61544 31.26641 31.72888 30.96694 30.86364 31.0083 31.29116 30.71246 33.46551 28.15078 30.41879 28.45526 30.74221 28.31375 27.86843 30.92397 28.67141 28.06985 31.46942 32.11431 31.54916 31.00027 29.00103 27.8168 28.37518 28.30621 28.23159 30.92535 29.96902 29.3709 29.5787 28.20693 27.52078 26.95721 27.36706 28.01821 30.76898 31.11495 29.62679 30.35586 28.47726 28.7861 27.77142 31.60342 28.32086 29.21585 30.50799 30.59927 31.4378 27.88357 27.00747 26.97268 27.17007 27.73437 29.38781 30.5675 28.2059 27.22772 30.39575 28.87692 27.90713 27.48696 28.10082 27.695 27.81899 29.29949 29.14318 29.80721 30.81683 29.03689 27.84301 28.0924 29.65536 29.11074 28.14684 27.72366 29.10977 31.29031 27.21896 27.98116 27.96676 27.55136 28.19171 27.58154 30.83373 31.02011 27.74475 28.26693 27.20385 27.17275 27.0202 26.87072 26.70803 26.58483 26.40853 26.00698 25.72128 25.55892 25.79519 26.21633 26.17999 26.60067 26.48052 26.69232 27.02633 27.25674 27.39602 27.27035 26.3966 26.24233 26.54391 28.83224 32.02975 33.64153 34.32897 34.53585 33.14214 32.67736 30.57513 32.47555 32.52172 32.79113 30.30511 29.57333 29.29043 29.36376 32.63781 32.41119 30.63302 30.56173 33.9641 33.81618 31.91036 30.6249 29.79235 32.83614 34.73214 29.48828 29.49725 29.45803 29.51364 30.85476 31.82379 31.45022 29.70376 29.34674 
26.18875 28.80996 25.54461 25.93444 26.24163 27.94671 32.16817 27.26257 27.13641 27.57461 26.39047 26.58483 31.69665 30.04074 29.69753 27.09316 27.29284 31.2666 31.2149 30.358 28.04153 26.31506 26.3442 27.76455 30.29284 29.66009 29.14004 28.91198 30.19869 29.56881 29.5202 30.1975 29.47024 29.01238 29.40698 29.18765 27.81454 29.52645 29.31838 29.10275 28.86263 27.33538 25.96011 25.979 28.77459 29.98297 30.12106 30.6477 27.26458 30.92336 27.58035 26.60861 26.71408 27.76577 27.96768 28.41055 29.79452 30.32766 31.09039 31.48007 31.03625 31.35751 30.51788 29.95849 29.67349 29.49511 29.38259 28.31616 30.75891 30.00735 28.07952 28.53533 30.38787 30.61025 30.51205 32.30788 30.06487 27.83474 27.48178 27.47097 29.69949 29.3482 29.76373 28.91122 30.1846 30.23855 29.13577 27.50396 28.42297 29.98153 30.21429 31.09582 32.23785 32.67593 28.90005 29.56115 28.03475 27.92898 27.50237 31.6097 29.78601 31.76672 28.46014 27.12701 27.0592 27.26238 27.56066 29.14086 30.74069 28.44781 27.46423 27.56423 27.71572 27.80358 28.37914 27.6683 27.68676 28.41979 28.68902 27.99212 27.60925 27.70364 28.8504 30.25237 28.71636 29.11288 30.76058 28.44375 29.50945 27.67153 28.46301 31.39794 27.41186 30.99975 31.01037 31.2026 28.10876 31.49185 28.31823 28.22381 30.65222 29.59179 31.06997 27.03835 27.07498 26.93978 26.84948 26.77862 26.69033 26.41082 26.05242 25.47708 25.68975 25.94924 26.72177 27.24557 26.66451 27.06655 26.97125 28.04812 28.03774 27.95605 27.11401 26.83752 27.85433 31.42544 33.35232 33.8504 33.9754 32.77145 34.72805 32.38131 30.08715 29.09356 30.53387 33.96249 29.12148 29.26019 29.30911 29.35702 31.30233 32.2535 32.26125 29.57235 34.08996 31.34435 30.49337 31.06124 29.57501 30.51724 30.01287 30.06619 29.84945 29.44674 29.47149 33.75555 33.6542 34.1191 30.29354 30.21035 
29.31924 30.14736 26.49642 28.1322 27.97512 28.66625 28.03884 29.70513 25.81597 25.92233 25.58734 26.22116 27.10528 26.48416 27.39184 28.02377 28.25262 31.33071 27.84521 31.43478 29.87704 29.99371 26.44641 28.27557 27.10781 27.35736 29.33264 27.15969 31.49218 31.46841 29.3854 29.7871 27.95107 28.99294 26.74099 29.67483 29.22488 30.17575 29.28298 30.33944 28.73348 29.41647 29.65017 29.43319 29.53231 29.93057 30.40444 31.03115 28.27676 28.95403 27.13891 27.12185 28.65957 28.92288 28.98849 27.83218 28.9447 30.97433 31.14553 30.87524 29.53485 29.65304 33.15008 28.20495 31.05221 31.23629 28.90664 31.57559 28.71533 27.89324 28.88537 28.1015 30.53045 28.30187 27.3161 31.70361 28.66696 28.97085 28.3207 30.99023 30.33285 30.41992 28.10571 30.61755 30.63342 29.53457 29.86328 29.46746 27.62301 31.11196 30.75018 31.14462 31.47872 31.82141 28.92797 30.86267 31.1657 32.07861 28.39471 31.56527 29.62353 29.88918 30.10238 27.04955 27.15789 27.49224 27.83328 29.28228 29.82012 28.36474 28.53793 30.81628 30.93954 30.48132 30.32137 28.59558 27.71288 28.4017 31.07781 27.65521 27.57638 27.64666 29.3066 29.43188 29.65698 31.38418 31.1578 28.74203 29.20571 31.52795 31.59545 29.01068 31.12838 31.04598 31.31176 28.22479 31.46865 28.74206 28.27548 27.57025 27.81689 28.14468 27.11038 27.58138 27.2142 27.16821 27.63455 27.1043 27.01055 26.94052 26.52514 26.00329 25.93481 26.30587 27.18453 27.60861 27.48696 27.05923 27.2586 27.45465 28.96917 29.05221 27.85864 28.07385 29.76342 32.75765 34.25167 31.23644 34.1668 34.36935 32.40124 30.63037 29.64633 34.32864 34.42648 28.98956 29.75173 29.24252 29.28854 29.34304 29.59118 31.30816 31.76629 31.62802 29.99688 33.95065 31.71533 30.48031 29.58795 30.48037 29.46594 31.68826 30.92629 29.32253 29.34515 31.94003 33.93984 31.79855 32.31033 33.30401 
29.61666 28.49725 28.78698 32.11416 32.08553 30.95114 27.10284 26.02923 25.9367 25.79086 25.5592 25.67819 27.06231 25.67654 29.08209 29.68917 29.81982 31.40414 26.4237 27.41281 28.40975 31.58386 31.50457 31.27197 31.18511 30.43707 26.36736 26.46472 28.02609 30.36053 29.98458 29.9465 29.27841 27.00372 30.42632 26.08138 31.26928 30.4385 29.95495 29.34683 28.7673 29.3561 29.51626 29.80764 31.87823 30.6564 30.62448 30.234 28.98629 27.95263 26.67059 26.67959 29.27334 28.55486 28.55148 30.0863 29.68032 31.8616 31.52777 35.12603 30.34011 32.60629 28.15658 29.07485 32.97396 31.80227 31.61309 28.71169 32.25573 27.63052 27.53948 27.92471 27.31735 29.61389 29.06152 28.91662 30.56289 30.20931 32.96731 29.82623 28.92111 28.20349 28.62072 30.54925 29.03759 30.81979 30.44332 30.31768 27.80288 30.71154 31.5372 29.50537 32.53841 30.62795 29.59326 30.91406 30.05413 30.3327 29.12185 29.85244 31.66326 28.08865 27.07299 27.18936 27.46505 27.78359 28.15716 30.93652 28.71035 27.69607 28.46212 31.22363 31.20507 28.42266 29.31939 27.79327 28.36715 27.84518 27.89684 28.29339 28.1752 28.50564 33.54253 33.60525 30.39068 28.67108 29.76452 29.46978 29.18969 29.50253 28.48956 31.4158 31.32018 29.23651 29.35833 30.84561 31.14306 31.17465 31.40679 27.36129 27.80139 27.96795 27.85107 27.44168 27.50241 27.41903 27.39114 27.35684 27.32788 27.20483 26.88574 26.50115 26.36776 26.74011 27.34652 27.86325 27.87799 27.6643 26.91268 27.67089 28.70019 28.64828 29.56286 29.9418 34.28545 31.08486 34.5093 32.14062 31.47985 31.90502 32.54662 34.18594 29.77242 30.39288 30.0317 29.82183 30.0866 31.92739 31.32226 29.28671 29.95471 31.95004 32.22604 30.57382 34.25933 33.77996 33.902 32.11147 29.86502 33.99267 30.42697 30.33135 33.9053 29.25137 29.93038 34.95199 32.95718 29.76452 32.91213 30.56216 
29.85159 30.80419 30.55038 30.80874 30.4974 31.28713 26.59341 26.99908 27.66241 25.79919 25.67605 25.3536 28.54232 25.38781 26.81857 28.52398 31.26156 31.27645 26.71682 26.43667 26.55956 26.6238 26.63778 31.68197 31.47277 31.23577 31.49084 26.8341 26.44708 30.18279 30.62741 30.04 29.64834 27.56896 29.33114 28.49798 28.54611 30.05306 29.46838 27.53347 30.2875 29.55047 29.83254 30.33291 30.49099 31.09851 29.35098 29.7575 31.43875 27.12069 26.55615 27.10098 26.67385 28.49545 29.29965 31.20101 31.01583 31.14123 31.68283 31.55508 30.52282 30.94354 29.73065 30.22228 30.35418 29.97625 30.16192 32.19479 31.6209 28.42929 27.53106 27.35238 28.49572 30.18646 32.06008 30.25903 27.41607 28.16574 28.66854 29.6213 29.76766 28.95754 30.02249 30.75299 30.19293 30.97854 30.07833 30.22247 28.87515 30.78213 31.57043 29.93444 29.63299 29.54437 30.21359 29.5422 31.90087 27.71093 28.66366 29.85461 28.42843 28.13195 27.40435 27.56954 27.79769 27.93933 30.95864 29.45046 28.32113 27.80923 28.22289 28.80129 27.72668 27.68679 28.56075 28.64105 27.83157 27.84878 28.19399 29.47955 32.79696 31.41845 28.30419 28.68096 29.91946 30.86752 30.86956 29.93646 28.57635 29.64251 30.44863 28.66442 32.02651 31.0332 30.4558 31.44973 30.95358 29.33972 28.82903 28.06262 27.12826 27.2626 27.46688 27.62536 28.15066 27.96923 27.55026 27.53442 27.46469 27.32916 27.18554 27.04492 27.0596 27.28893 27.69351 29.02154 27.87954 28.60977 27.60946 28.45291 29.72982 26.71588 29.14147 30.70706 33.64883 34.23116 31.37139 31.30508 31.4078 30.87106 30.68444 32.49633 31.07592 31.06805 32.7961 32.82235 32.95995 31.09844 32.51821 31.16134 31.1097 29.52975 30.12451 34.03359 33.34606 33.75719 30.00408 30.4215 32.33855 30.25576 29.83297 31.32821 29.29211 33.69378 30.98455 32.88967 30.89431 30.50982 29.46768 33.56652 
28.74316 27.3533 28.92147 29.46487 30.50949 30.87261 29.8258 27.18139 26.1712 26.12359 26.50851 28.12545 27.15273 25.9125 25.77621 28.42336 31.13351 31.23373 26.9989 26.26052 26.80001 27.30419 26.5711 27.6242 27.21346 31.67849 31.52835 30.94308 29.53619 29.52658 28.89294 30.38555 29.41622 31.02175 29.62179 29.51876 31.4721 30.04525 29.94259 29.44778 29.07754 28.0519 26.30926 29.16278 26.42657 27.02001 28.54791 30.53558 27.21932 26.74938 26.68228 27.6246 27.45208 27.66137 27.11727 27.56909 30.12118 30.64062 30.82327 30.82791 32.86913 28.33477 30.93078 34.33181 30.29739 32.31853 29.85162 31.25891 32.08614 29.57147 28.57543 27.43945 27.34023 28.34872 29.32165 29.70657 28.16961 30.59088 31.61196 30.54809 30.77374 29.70205 28.60043 30.21322 30.41995 29.34808 29.78408 28.82958 30.85769 30.30725 31.59118 31.80871 31.78884 30.44406 33.62334 33.49328 28.60479 27.99883 28.74829 27.99356 28.19097 28.77896 27.90609 27.94192 28.01113 28.07388 28.72357 27.90469 28.51483 27.7778 27.67889 27.61959 27.42922 27.27496 28.18026 27.98452 27.72009 30.67977 32.00152 28.18929 30.3475 30.00369 30.7344 28.82601 30.6217 29.5007 30.85833 31.7225 31.6748 30.90563 31.40881 28.58792 29.92809 29.79058 30.06008 28.26043 28.1206 30.76962 28.3287 28.36715 26.9859 27.15408 27.35455 27.48232 28.79739 28.59069 27.70031 27.73431 27.59512 27.57821 27.40313 27.42486 27.58624 27.77191 27.99133 28.00073 27.936 27.85885 28.35681 28.55627 27.22381 26.99002 28.11599 31.11654 33.40432 34.25774 31.36404 30.45468 30.74456 32.82253 32.256 32.22982 32.38549 32.54946 32.60317 32.64239 32.76574 32.95452 33.0169 33.27041 30.41378 29.58108 30.54363 30.52789 31.4302 33.63155 34.55428 34.86028 31.68994 30.14486 29.40234 33.92547 29.2806 30.38449 31.3995 33.15871 32.11883 32.17538 30.46893 31.71215 
29.03372 26.52755 30.78137 25.77609 26.6621 31.09814 27.01083 28.33022 27.31594 28.15981 28.61959 26.10626 29.18026 25.58792 25.32369 27.21179 30.85147 31.0075 28.8532 27.83264 27.29223 31.27313 26.95184 26.65447 26.74191 31.86358 30.75106 30.16979 29.90887 28.09496 28.39663 29.25329 32.52059 29.82812 29.99371 30.53204 28.31484 29.51708 29.48721 29.28134 29.3327 29.52261 29.42736 27.33163 30.27993 29.69558 27.89541 30.38433 26.45654 26.50466 26.88079 26.73907 27.14327 27.9967 26.64672 27.70864 29.83529 31.34747 30.6025 32.23248 32.75002 30.9884 30.18157 29.87081 29.41924 31.99621 32.91164 32.80874 30.94476 30.85717 27.87594 27.50982 28.97097 30.9407 32.69335 32.74426 31.44027 30.54302 33.12588 28.97518 27.983 29.64483 30.37203 29.22418 29.75482 27.9313 29.48501 27.81103 31.03478 29.53079 29.90649 28.93041 28.03274 28.07858 28.85793 30.6394 31.93096 31.30947 31.0834 31.18624 29.11059 31.04046 29.79821 30.6177 31.12658 29.58807 31.52465 28.1379 27.8319 30.76742 27.91494 27.40124 27.2236 29.68441 28.36395 27.29727 28.45407 28.99252 29.96032 30.16216 30.24896 29.00057 30.65231 31.24941 30.97677 30.12493 29.5122 30.00027 30.41024 31.26455 31.04009 31.64089 30.44317 29.79543 29.16113 28.88497 28.15103 30.97647 27.8478 29.85006 27.59817 27.01742 27.14605 27.25121 27.33047 27.49661 27.7106 28.27981 27.83618 27.71307 27.58505 27.60913 28.22946 29.58727 30.12069 28.49429 27.87417 30.51046 28.05566 27.40582 27.1463 26.92095 26.68682 29.2828 33.63467 33.92828 32.20217 32.66814 32.33822 31.98519 32.06087 32.11965 32.2123 32.37637 32.47488 32.59405 33.29842 33.47427 33.51086 33.65285 33.88143 30.11575 29.56161 33.74007 33.6834 33.90307 30.37408 33.80703 33.80373 34.00323 29.4038 31.24929 31.4699 31.14587 31.33788 31.62734 31.42898 31.88693 31.58965 32.37807 
30.04663 29.41671 27.62936 26.19149 29.81616 30.97335 30.69042 31.74798 31.93871 32.12527 28.38326 27.19171 26.51461 25.52255 25.53478 26.74487 27.5614 30.64614 30.05178 29.97744 30.79605 28.06198 31.37893 26.84756 26.70049 28.45974 31.85153 31.73763 30.77065 29.80718 27.38183 30.18725 30.70532 31.02499 30.50921 30.33099 30.40136 29.61096 28.13546 30.13336 29.47912 29.82598 29.66909 30.26666 29.20321 30.86944 26.63043 30.65945 31.71865 26.50549 26.99517 26.95745 26.8045 26.5921 26.55895 26.80953 28.12295 31.15695 28.92892 30.79421 30.75125 30.96368 28.22643 29.10012 33.41357 29.57873 32.269 30.28134 29.3413 28.99706 29.01684 27.53024 27.95089 28.17205 28.28875 31.14529 29.28164 30.88525 29.45333 28.43734 27.53967 29.13381 30.68682 29.92919 29.42059 28.29208 27.74563 28.06045 31.083 31.80145 30.42965 32.86419 29.03277 28.49304 30.08181 29.12039 30.53225 31.51119 31.51098 31.51306 30.3724 31.19094 31.20873 31.5751 31.62173 31.55984 31.40075 31.68325 29.36764 28.25735 30.9732 28.25924 28.23998 29.45642 31.03015 29.55886 31.04257 28.83639 31.234 29.47946 32.47683 31.51168 29.52697 28.22738 28.72537 29.83233 32.04037 30.49075 30.55303 29.53109 29.35079 29.26663 31.36959 28.20364 27.86157 31.33099 28.29366 31.29971 27.89392 29.87387 29.96826 27.06646 27.10238 27.1426 27.69903 27.50915 27.7955 28.65707 28.06811 27.94866 27.71627 27.61382 27.61352 27.40881 27.81039 28.78103 27.80786 29.21731 29.00021 27.41397 27.29971 27.16589 28.07668 29.4367 32.32787 33.15746 32.30679 33.80587 31.86651 33.18493 32.3576 32.14217 32.23284 32.44231 32.5957 32.80221 31.18533 30.24005 31.62994 32.05434 30.07028 30.51745 29.58102 31.39611 32.10009 31.73092 30.02038 30.4458 29.98898 30.18554 32.14172 31.69421 33.59289 34.62374 31.42297 30.98199 31.58901 32.36947 32.55691 28.23944 
28.46292 26.97903 28.11135 26.40167 30.63424 28.72109 26.21301 31.14099 27.56417 28.80126 30.3468 29.10247 25.66097 26.42312 25.4894 25.79519 26.67455 28.02285 29.43508 30.43609 27.76693 29.42983 27.70269 31.7554 26.68163 26.72085 26.7207 27.72329 27.70553 27.89193 27.77395 30.22329 31.4342 30.67315 31.49896 30.60986 29.94293 28.6527 28.60296 27.37069 28.75378 29.86413 30.05288 30.30279 30.99972 29.88153 28.50863 26.63943 28.65164 28.26089 26.8796 27.05389 27.00622 26.95272 26.97573 27.19268 30.09417 30.17358 29.62158 31.00488 31.45626 31.64755 33.61504 33.24429 29.07598 28.10983 29.14816 31.66424 28.48208 31.71093 30.6564 27.49627 27.38394 27.97543 30.57626 29.02319 28.8016 33.07043 31.35272 28.02856 27.8048 27.23413 29.09701 29.8348 31.02447 27.64425 30.07937 30.97018 30.44674 30.88265 29.57046 28.51354 29.09335 28.99883 32.4627 29.06976 28.83422 28.85461 28.78912 30.52572 30.89511 31.09048 29.14514 28.30084 29.96514 31.27398 30.09881 31.81042 28.2958 29.55486 29.89385 29.07208 30.83297 29.38336 31.59042 30.04626 31.25622 29.11743 29.81011 29.49059 30.6986 28.57348 31.58282 28.8764 28.53301 30.90826 30.7109 31.00869 30.76812 31.50762 31.71127 31.38043 31.0343 28.837 29.00533 27.35867 31.45596 29.3088 29.69372 29.19686 27.83254 27.13299 27.18392 27.27184 27.37515 27.62405 27.91357 28.56948 28.23437 28.11492 27.8876 27.65518 27.33673 27.50118 27.82824 28.68679 27.96377 28.71139 31.12335 28.62176 27.70031 27.66604 27.96292 34.01052 32.97347 34.01482 34.30111 33.5617 33.00115 32.49953 32.21532 32.29586 32.46697 30.10253 31.1968 29.6766 29.44659 29.41274 33.67611 33.69363 34.29214 31.59667 29.55526 30.4945 31.69357 33.67294 30.01217 29.45281 30.39382 33.86486 31.44171 33.74001 29.91613 30.64459 31.56008 30.53762 31.91799 31.37405 29.83938 29.1907 
29.58053 28.8898 29.64187 28.65991 26.41851 26.53802 26.48565 29.36132 30.03243 31.96713 31.25234 29.18157 29.78033 25.58892 25.65615 25.8515 26.84741 28.05557 29.79083 29.89028 30.70407 29.49935 27.27578 27.41653 26.69592 27.47643 26.72839 27.14663 26.81274 27.77847 30.55563 29.88015 30.747 30.56149 30.2492 31.10989 30.08215 30.17822 30.33419 29.63247 30.45898 29.66076 27.90197 29.73846 30.10443 29.87405 30.03601 26.76916 26.63207 26.4909 26.93914 27.57214 27.17767 27.35702 27.55322 28.34735 31.20547 31.41479 31.5574 31.61593 30.73239 32.56951 30.52835 32.5798 34.16732 28.98657 32.09698 31.61294 31.34417 29.84591 29.2326 27.76437 29.96084 31.15356 30.98577 28.52239 31.19543 31.43344 30.95764 29.27764 31.26147 30.94766 27.52715 27.56527 29.31033 28.52258 28.32711 28.79955 28.1163 31.82229 28.92782 28.03399 28.07879 28.12228 29.0801 29.46874 29.67196 28.1184 27.95944 27.7749 27.76599 27.93044 32.09698 28.96438 29.4378 30.72131 30.97689 31.71002 31.1058 29.63931 27.85217 28.13787 29.87588 31.58386 30.92452 28.71935 29.64016 28.05233 28.1444 31.49767 31.72283 30.84249 28.23962 31.51711 31.17471 29.91415 29.83956 32.66375 31.86947 31.04589 31.15804 31.35238 29.9035 27.94506 31.11764 28.14239 27.21572 30.36602 28.25741 26.95205 30.02258 27.05807 28.33587 27.46639 27.96179 28.06942 28.33492 28.47573 28.61456 28.63091 28.5086 28.70089 27.94335 27.84799 27.86743 27.83526 27.85201 27.91287 29.25036 28.00228 27.67065 27.66567 28.58416 33.99126 33.15255 32.20553 33.47329 30.38098 32.81869 31.39959 30.39401 29.62548 29.17217 28.95526 29.81713 32.90151 30.8038 31.22042 33.48321 33.53936 33.58685 31.6527 29.56466 30.99703 31.08877 33.75051 30.03628 29.54635 30.30285 31.81768 32.20278 33.76611 29.93859 30.06799 28.63577 32.00292 32.05575 30.5115 30.87673 29.3099 
30.40005 29.50659 29.0866 29.58303 26.84149 26.06375 26.17651 28.96212 27.3674 30.69345 29.60522 29.92709 28.72399 26.51574 25.99917 26.01342 29.98431 26.79196 26.96069 29.85095 29.13256 28.12402 26.4089 27.41943 26.70236 26.72717 26.78582 26.81384 26.8507 27.88812 30.93521 30.14471 31.02691 29.98922 30.35803 32.49706 30.29571 31.46054 29.81051 28.0657 28.01211 30.58291 26.72729 30.56491 29.76211 29.98062 27.62997 27.70016 31.0184 26.83651 26.57922 27.16778 27.367 30.28646 30.94848 30.76513 31.10223 30.05725 29.21371 31.28646 30.14526 30.77026 30.87679 32.81933 29.05676 29.08419 31.73095 30.73306 29.44219 28.40023 27.55868 27.37441 27.15463 28.64642 31.63424 29.05221 31.70855 31.38162 30.45034 30.91802 30.80319 29.43969 30.17184 27.03909 27.65588 30.5671 28.7359 28.02499 28.05422 28.51748 28.34008 27.97381 27.97939 28.01238 29.48843 36.33089 27.98889 30.97909 30.32113 32.62481 28.90228 31.36468 31.0375 30.96548 28.53463 27.73748 27.93099 30.51141 30.43048 29.00863 30.93612 30.5631 31.40859 30.10076 28.00067 30.13879 28.89413 27.94869 28.92187 29.39193 29.17388 28.40743 30.89413 31.39236 31.47921 29.35076 33.81997 30.34774 31.78387 31.7629 30.48254 29.60342 30.43035 31.21609 28.02374 29.00799 28.87176 27.49273 27.88845 28.34216 27.9306 27.2239 27.40667 27.98321 28.02697 28.06979 28.199 28.37148 28.48791 30.23751 30.06887 28.85314 28.32302 27.97915 28.92367 28.32574 27.98977 28.05905 27.88427 27.76977 27.57638 27.54357 29.55734 31.60983 34.36288 34.47054 33.73455 31.6333 32.6759 32.94619 30.4497 29.2814 32.6242 30.94424 32.78652 32.74145 33.50555 31.67858 34.45654 33.51147 33.57296 31.35705 29.5444 30.87499 33.87881 30.58657 29.54199 29.5484 30.3655 34.07882 33.64648 33.78564 35.08959 29.74917 29.05477 29.79824 29.36962 31.42242 32.7831 28.85034 
26.43414 30.12231 29.64651 28.5949 29.95327 29.64932 30.41131 27.16067 28.18725 30.37304 28.57617 31.27438 30.34582 30.17538 26.38796 26.28723 26.17269 26.05718 25.95565 25.83749 25.63278 25.99856 26.3742 26.57903 26.6751 28.13766 28.99273 29.06085 32.34466 26.84274 32.35891 29.59841 31.32788 27.63781 30.73553 28.07815 28.88769 29.64324 29.74716 26.91717 29.79287 29.47714 30.57684 31.11569 30.64742 30.87878 31.39071 29.71481 31.28973 28.05792 27.27047 27.49774 28.24356 28.44854 27.46041 27.87664 28.93026 28.62487 28.27682 31.23413 31.1954 33.0812 31.03097 31.19256 30.60076 28.06533 31.90612 30.50683 28.71252 28.95968 27.64199 27.18771 27.06393 28.40295 31.32165 31.47027 31.80886 31.43084 28.60693 31.04055 31.13418 30.99664 29.87799 30.302 30.08694 27.58563 27.57879 28.60107 27.99328 29.77151 28.90682 27.96411 27.89956 27.93524 27.91259 27.88751 27.93572 29.4187 29.08627 29.63748 31.09643 31.37963 28.99533 28.32232 28.78906 28.95513 31.9382 28.0494 29.84457 29.15359 28.44192 29.02035 29.11227 28.14773 28.46523 31.13433 27.75006 29.0552 29.56384 30.85214 28.3843 30.26461 30.12759 31.38885 31.76467 29.59094 29.94711 31.1097 30.5682 30.41659 30.9476 28.9869 30.31741 30.87933 27.78692 28.11303 31.10583 29.14501 28.17416 28.01605 27.03051 27.28591 27.45333 27.79034 27.88311 27.90148 27.93328 28.05041 28.19479 28.48318 28.59582 35.44704 28.94305 28.50024 28.45278 28.58703 28.0151 28.10174 27.90005 27.98211 27.55386 28.35678 30.59915 32.48257 31.92413 32.42544 30.33688 33.12099 32.01412 32.14046 32.30114 32.3796 32.77511 29.94146 30.24261 28.98809 29.31167 30.26553 33.94646 33.94372 33.66402 30.44201 29.55078 30.49398 32.07378 29.63409 30.36337 29.49587 30.44045 34.60863 33.96404 29.83166 31.22997 29.48818 32.18725 28.91793 28.83569 31.49606 32.12032 32.93749 
28.79141 29.5357 30.00735 27.81378 29.0805 29.09912 30.28942 28.35394 30.79656 27.79159 26.54757 29.81323 28.71896 29.99343 27.54916 26.47006 26.22784 26.09493 25.92672 25.41335 25.48663 25.79678 27.39074 27.40771 28.29592 30.75863 27.48727 27.57885 32.12521 32.1469 32.16454 31.72317 30.17031 27.90054 27.23443 26.82638 26.69421 31.02084 30.19045 31.52511 31.18719 30.92333 30.82037 32.11391 30.77575 31.28845 31.31509 31.59085 27.40783 28.01507 27.59542 28.1004 29.80944 27.34289 27.04797 26.95367 27.5249 29.56649 28.92452 30.74804 30.75884 32.28356 30.21853 32.84444 29.18972 29.67791 31.79919 31.76245 28.69833 28.11172 28.00634 27.47283 26.98882 27.178 28.29037 31.6925 32.04427 29.72958 27.73202 31.71853 29.18856 30.48223 30.13867 29.90588 27.62502 27.92864 27.49825 28.77181 29.00366 31.08828 29.84033 28.31079 28.71545 27.86978 27.8392 27.7496 27.82046 27.98635 28.854 29.63491 31.53088 29.77291 27.67288 27.85327 29.4331 28.34167 28.78372 29.19708 29.8233 29.2897 30.56103 31.64245 31.34817 28.54531 28.94335 29.34545 28.05093 28.36602 29.13647 28.90621 31.70272 30.58569 30.83325 31.50927 28.99417 31.72048 28.62396 30.7712 31.21795 30.88101 30.83904 31.49566 32.21456 31.23776 32.0743 30.51202 27.94778 27.38156 29.84936 27.82919 27.07333 27.26666 27.31527 27.72683 27.71569 27.75064 27.71462 27.6676 27.86947 28.11547 28.43408 30.68276 29.01147 28.18566 29.32958 28.10125 28.18154 27.95611 28.54492 28.4017 27.66384 28.578 31.32141 32.29391 33.39751 31.91149 31.95422 29.14431 31.97305 32.04238 30.169 32.50237 33.20281 32.54522 32.74056 29.03918 29.74987 30.76559 34.59948 33.52282 33.72942 30.02334 31.32672 33.09325 31.27572 29.52999 29.55151 29.50158 34.00314 30.90344 30.61913 31.53976 30.34634 28.82965 29.40054 31.4635 28.22631 31.61514 32.13873 30.52487 
29.7297 29.92806 29.31039 29.6509 27.62222 28.78961 29.06668 26.88375 26.83178 26.87438 27.76824 30.53887 30.34243 30.79785 27.78945 26.58871 26.3128 26.10205 25.95071 25.83444 25.9205 26.14547 28.50436 30.2846 30.00613 30.19955 29.43701 32.01217 31.57702 31.05035 27.81948 27.01303 28.00289 30.27975 27.73959 26.85876 27.23959 30.50048 27.8359 31.34072 30.74868 31.26269 30.44366 32.28671 32.2048 31.45175 31.54092 28.18252 28.37243 27.73895 30.6079 30.92669 29.64529 30.83138 27.13272 26.70339 27.79351 28.62127 28.19766 30.3865 30.72045 30.90661 32.95559 32.61279 32.22149 30.23519 32.14214 29.699 28.52572 27.54101 27.09121 27.49764 27.35333 27.8796 31.18353 31.31381 32.05239 33.00835 31.60711 29.94586 29.7217 29.40756 28.48147 29.06341 27.56835 27.65154 27.59905 28.84802 30.0946 28.5809 28.01684 28.76696 32.86666 27.86086 27.79135 28.22268 28.86376 28.59738 29.62414 31.34371 28.21075 30.1881 29.20886 29.32534 29.45968 30.93319 28.4154 28.64889 29.65573 28.19253 29.11849 29.67593 31.01776 29.58148 27.51144 28.34252 28.36923 28.25384 30.30697 30.12737 28.70013 30.18313 30.22122 28.95358 31.52819 31.49966 31.35699 31.03393 30.50076 32.02322 31.31198 31.46456 28.86929 29.45648 29.07366 27.78796 27.89886 28.13207 27.92007 27.20458 27.27462 27.24801 27.26446 27.29132 27.80651 27.90124 27.84109 27.64501 27.66299 27.83257 29.37417 29.32314 28.34127 28.29318 28.67523 28.11599 27.74356 27.54785 27.21444 27.47146 27.78979 28.5039 30.77777 32.23028 31.82061 31.85192 31.78161 31.74261 31.80242 31.88995 31.97558 32.06759 32.33566 30.95403 30.56951 29.0241 29.75949 33.59249 33.51803 -9999 29.45565 30.57101 31.48092 33.52221 31.4978 30.46359 29.55105 29.95422 31.73425 30.64669 30.18896 34.13723 31.0364 32.06377 30.1528 31.56759 31.7073 30.97744 32.38677 30.89553 
30.92681 30.08404 26.39834 26.81112 27.01461 29.2026 27.90023 27.14236 27.05767 26.62936 26.73293 26.82302 27.85275 31.82434 30.9298 28.51254 27.25353 26.20522 26.02517 27.10378 25.94604 26.13619 29.62942 27.91091 30.11608 29.22625 28.52392 30.79891 32.0187 32.11419 32.27135 27.78399 29.85397 30.02413 30.34649 27.96581 28.29537 30.5035 31.71273 31.16494 30.74194 31.50292 28.40768 27.61099 28.65023 29.09051 31.06347 30.76547 28.21966 30.44628 30.17544 32.42257 31.46435 30.83416 30.84442 26.76058 28.02075 34.01641 31.24117 32.57671 30.32043 30.06042 32.27312 32.67123 32.53585 32.34389 32.16961 31.52883 31.58459 31.37795 27.92141 27.14364 32.57449 28.71694 30.16433 32.68963 32.88461 31.38931 29.82821 29.44683 30.90344 29.38876 26.59481 26.63735 26.84393 27.47137 28.85723 30.87234 28.99578 30.02346 27.89248 30.92407 28.29074 30.16415 29.92541 28.78088 27.88513 30.68496 30.21108 29.6972 29.74114 31.32446 29.52252 30.49328 29.56808 30.08724 30.92199 31.1116 29.90331 29.78277 30.55087 28.94757 31.24081 31.64053 31.16397 30.00329 30.89926 29.80776 29.45434 29.23684 27.39428 30.1173 30.82803 31.21697 31.41622 31.39852 29.52807 31.84863 30.8934 30.8782 28.28662 27.34649 28.39425 28.38464 28.6018 28.20565 28.12432 27.58776 28.21734 28.02194 27.42327 27.35687 27.38973 27.43109 28.11822 28.2315 28.20294 28.06469 27.93371 27.76641 27.72476 29.63336 28.65353 28.49346 28.40048 27.99023 27.37133 26.90927 26.85613 27.25289 27.43508 29.59432 31.4215 31.49435 31.16735 32.286 33.29409 31.19287 31.82061 31.97882 32.0491 32.34286 30.44271 31.34048 28.93984 29.03103 29.08691 32.94659 32.09039 30.77001 32.7033 32.33904 30.33261 34.07015 31.57199 29.73321 29.54019 29.56289 30.56622 30.69757 30.02743 31.82147 29.79931 32.83126 31.92553 31.68917 29.70757 28.21905 28.01077 31.66497 
30.32739 26.56487 25.68588 25.55468 29.70596 28.89254 26.84335 26.009 27.09222 26.66699 26.77029 26.85909 30.94003 30.89358 30.78863 30.65173 30.20947 27.32269 26.20175 26.43661 25.92169 26.12145 27.1159 30.65566 29.98013 30.24902 27.4652 27.59112 30.53567 31.65408 30.77883 29.03118 29.10162 30.51345 30.50756 30.05215 30.04186 31.16995 30.89572 31.01263 31.79031 29.29855 31.66674 29.09152 28.58099 31.84234 31.11312 31.38635 30.2373 31.80898 31.86971 29.36444 31.26852 30.97302 27.74722 26.89987 29.05206 29.45059 30.08221 30.58285 31.48413 35.30596 30.28845 32.73016 32.11504 31.80352 32.32754 32.10711 31.60562 31.59823 28.00796 31.07372 31.56521 30.39395 29.3587 28.64007 32.29958 32.79107 31.65136 30.74807 30.22076 28.27892 28.07873 28.81774 28.86685 27.16409 27.57122 28.47769 28.32327 29.89059 30.82672 31.24993 29.33056 28.95086 30.10473 29.90618 30.96118 30.32748 30.29412 28.26309 28.80865 28.26998 32.10018 33.08572 29.79162 30.47268 30.18002 28.99944 27.87356 32.39333 30.37374 28.2666 31.80837 30.9981 29.31301 30.97549 31.33276 31.92193 31.72457 28.55514 27.89953 29.72674 31.35137 28.84487 31.61727 31.57519 31.1918 31.50579 31.58169 31.09216 31.86843 30.37496 27.35482 27.48748 27.84011 28.24264 27.4027 27.57409 27.69222 27.61666 27.47308 27.51489 27.63818 27.88467 28.43106 28.55895 28.59185 28.39712 28.02163 28.03881 28.46459 28.08645 28.38537 29.5722 28.48358 27.7814 27.19891 26.03527 26.31402 26.8106 27.20117 29.2843 31.36141 31.52255 31.22061 31.58361 31.66122 31.80139 32.20391 30.07137 32.5671 32.97231 34.07223 28.79202 28.86883 28.98309 29.86447 31.93435 32.48556 32.55138 32.31173 31.79501 30.53311 31.51577 32.03011 30.36868 29.55624 30.40298 31.80114 30.03909 30.54443 30.23596 29.42944 32.8677 30.98193 31.90188 28.93582 27.99035 28.01293 29.67544 
27.92617 26.74725 25.79324 25.73806 25.57324 25.57913 25.72253 26.13549 26.94619 26.63384 29.45336 29.51879 32.37637 31.60992 32.28216 31.28668 28.32229 27.06457 26.39056 25.98425 25.86819 26.09023 27.75369 30.6296 29.51998 29.71316 30.44573 30.62383 29.92257 29.56796 31.99337 31.8721 30.45007 30.54019 30.63677 30.19033 30.22549 29.25533 28.78387 30.98004 31.00042 31.57299 31.07122 29.00915 29.78857 31.80169 32.20544 31.69018 31.95516 31.65246 31.63153 31.35275 31.54894 29.10119 28.70672 26.86068 27.08843 28.24468 32.03191 32.72689 30.18582 30.16158 32.03088 32.6809 32.56008 32.5165 28.00845 27.80416 32.44176 28.09869 28.38513 31.95211 31.35333 27.94238 28.96865 30.76772 31.29815 30.30975 30.94744 27.88018 27.53012 29.74911 29.52093 28.16351 29.92294 27.38476 27.63503 28.36181 28.02398 28.45745 31.23315 31.31771 27.96679 27.90304 28.15927 31.02905 31.84597 30.10568 28.87506 29.08721 28.43374 28.89407 28.22991 31.40289 31.78262 31.93826 32.04168 29.50854 28.43191 30.03332 30.95947 29.76824 31.50057 31.25152 32.4475 30.16744 30.72549 31.02587 28.96041 28.70391 31.21917 29.28826 31.57357 30.19287 31.3356 31.71426 32.48516 30.34435 30.9295 32.67669 30.66509 27.22848 27.44848 27.85143 27.52914 27.54357 27.54949 27.58148 27.57781 27.45791 27.41397 27.60159 27.88522 28.16555 28.61514 28.64294 30.16397 28.77191 28.36621 27.83636 27.82629 27.89599 28.18435 28.47625 28.14797 27.18603 26.60049 26.62869 26.55441 26.93908 28.18292 31.48474 31.43408 31.49902 31.54482 31.62579 32.11462 30.33642 29.97006 34.04256 28.73602 28.8041 28.8587 28.87255 28.8811 28.9234 28.98791 33.82055 32.56084 31.89938 31.47653 31.25439 31.55242 31.55746 31.26507 29.4588 29.53442 32.0707 31.67983 30.57501 34.51913 29.47235 29.14636 29.12747 29.37429 31.8157 31.97283 32.13201 32.32159 28.31591 
31.24578 25.83746 25.87609 26.17703 26.52932 29.54989 29.37338 29.52542 27.34402 30.78497 29.89828 30.47296 30.85546 30.77703 29.55557 30.11962 31.50537 27.63745 26.40423 26.03393 25.83257 26.01177 27.78506 29.35113 29.65078 29.61236 29.75808 30.71169 30.99133 31.89123 31.24017 30.6686 31.5195 31.30184 31.58242 30.7973 30.82705 31.59405 31.61654 30.87817 27.98025 31.82739 31.79461 29.15905 31.9959 32.00024 28.70376 32.18786 27.70437 30.20892 29.64764 30.76736 31.09066 30.34127 30.87768 26.62103 26.86187 28.00945 29.00158 30.8522 29.90939 31.90347 31.73852 32.66933 32.47655 32.24493 31.39227 31.49563 31.57177 29.28829 28.56082 27.85317 27.98156 29.13262 29.52365 32.57027 30.93499 31.75616 30.73718 30.52215 31.57049 31.46319 30.48861 30.55572 28.84875 28.53997 26.97488 27.47354 27.79977 27.96713 29.80511 28.53164 27.82644 27.78308 28.71481 29.99905 31.06957 30.6715 30.28964 29.62408 29.45095 30.90728 30.9634 31.43942 32.45037 30.5212 31.06787 31.99047 31.17871 30.00439 31.27023 31.32119 31.62158 28.22354 29.85171 30.98275 28.55429 27.64553 32.11584 31.52627 31.24508 30.10198 30.83517 31.29974 31.80425 30.30654 30.78124 30.30261 30.3337 28.3785 27.23223 27.39981 27.56344 27.61981 31.01736 27.71914 28.12908 28.01037 27.84808 27.75146 27.84146 27.56466 28.35891 28.86679 29.10372 28.51495 29.39303 28.11483 28.97662 27.70284 27.79553 27.63101 27.75085 27.23922 27.75802 28.08758 27.4295 27.14337 27.10336 27.33865 30.86572 32.3984 31.59558 31.64038 31.60552 32.5862 29.31594 29.43063 28.7214 28.7846 28.85278 28.88052 28.89877 28.92504 28.92712 28.95345 29.61913 31.18072 31.75036 33.5646 33.63338 31.98739 32.21954 32.02157 32.00082 29.45681 30.35232 32.0357 30.79998 32.47137 31.72076 31.77023 32.03259 29.59628 28.98559 29.66592 30.1094 31.65243 32.29552 27.81716 
27.96746 26.9071 25.83645 29.70806 29.72558 29.42419 29.24685 26.32577 28.29992 29.82311 28.24645 30.99264 30.46826 30.60861 29.78903 30.72668 31.42358 28.53369 26.49536 26.14654 25.9494 25.94656 26.12451 28.93612 29.9533 30.02065 27.52676 28.60043 29.9479 30.71316 31.35961 31.98309 32.03121 30.57696 30.35696 30.30538 30.87725 31.67355 32.03826 32.01327 29.98953 32.54275 31.81594 31.98989 29.93365 30.05068 30.58117 31.97192 31.46917 31.16415 30.88619 30.47796 29.45736 31.06045 27.6463 28.53127 26.73007 28.08679 30.60104 31.42608 30.21307 31.23684 29.98989 29.29083 32.00198 31.81051 31.99325 31.76159 31.53704 31.45895 31.62036 28.97293 29.29171 29.84213 33.68243 27.6665 30.94317 30.4848 30.70345 31.11947 30.31408 28.49667 30.30114 30.19403 29.61483 27.93136 27.30779 28.0028 28.87539 28.04156 28.57931 28.93786 27.7228 27.69717 29.7312 29.98843 30.3467 31.80535 29.68417 30.42996 33.9692 27.92938 28.78665 31.98086 31.35479 31.40576 31.17535 31.72872 32.27294 30.18856 29.97436 29.62399 29.9049 29.68981 28.58184 32.28698 30.38949 27.47085 29.47903 31.54818 31.61041 30.57879 29.07556 31.39773 31.84579 31.17535 27.76577 28.78793 29.3551 29.69439 27.27645 28.60931 27.66772 28.14089 28.24264 28.97137 35.57265 28.03298 27.84185 27.84301 27.89981 28.13378 28.29806 28.38461 28.4493 28.29226 28.09161 28.03485 28.0856 28.16357 27.84741 27.45931 27.2362 27.40844 27.10873 27.44714 27.43115 27.92892 28.20562 30.59741 30.42593 31.96386 31.93005 33.26485 33.4963 28.501 28.61404 28.67944 28.76901 28.82818 28.8395 28.84988 29.77099 29.76544 28.93691 29.29366 31.02554 31.68612 30.26135 29.95141 30.58908 32.90664 32.20467 31.9645 31.92532 31.41665 32.36034 32.4414 32.12673 31.99981 32.24892 31.03173 29.74349 31.57257 29.21127 30.99279 31.91003 27.85827 27.85958 29.08163 
25.93328 25.85382 31.55743 27.02133 26.36898 25.52191 25.75524 29.30834 29.79287 29.69576 27.8883 26.4447 26.42867 30.22006 30.12115 31.36563 29.57412 32.4963 26.66842 26.4139 26.10061 25.95638 26.06002 27.83111 29.99395 29.72766 29.91247 29.38241 29.88668 31.4859 27.00323 27.08059 27.4446 31.92034 30.49944 29.59323 32.31084 30.97827 30.50793 31.12545 30.19415 30.9194 32.19369 30.40075 30.14471 30.58126 32.25286 32.80874 30.95101 31.08645 31.01776 30.68502 30.7023 31.03552 28.33465 26.9136 31.4783 27.15646 29.81829 30.39254 31.62814 31.75671 31.01351 29.01022 32.53374 32.27999 32.09112 31.93328 29.8435 31.45861 31.51791 28.73721 27.96111 29.55572 28.04339 27.5975 30.76882 30.62579 29.61459 30.58514 31.15151 31.18252 28.75451 27.56491 27.44979 30.45342 28.03762 28.84637 28.7207 28.8067 30.03716 31.01391 28.72882 28.79406 31.37329 31.39419 30.86355 32.12399 33.31048 32.52663 29.65942 30.4071 33.89675 29.18606 28.09353 31.47784 29.35076 29.0151 28.81817 29.14846 28.35305 28.41104 31.19421 31.20294 29.42562 29.39694 30.58099 30.49471 32.50732 31.31774 30.80435 30.5548 30.23986 30.15823 31.04214 32.55273 32.87728 27.85586 31.09185 28.39547 27.2853 28.81042 28.51034 27.803 29.05639 35.63827 35.3988 28.19601 28.10696 28.04254 28.08102 28.23095 28.29843 28.30776 28.27218 28.06469 27.7763 27.77377 27.98409 27.98345 27.91854 27.55935 27.20584 27.09707 26.86489 26.90695 27.14324 27.29675 28.42993 29.2203 29.56384 30.17077 33.3605 28.48986 28.58544 28.63668 28.67517 28.71276 28.7695 28.77596 28.8092 29.06487 30.09329 28.88333 28.92349 28.99722 29.88519 33.58569 30.64456 29.86547 30.38803 32.01025 31.99072 32.1769 32.37066 31.96203 30.78506 32.55782 32.51824 31.89562 29.44659 31.62979 30.68362 30.72769 28.13088 28.48303 31.69378 28.78362 29.3691 32.07793 
26.42956 25.89791 25.83593 25.86111 25.76342 25.57614 25.3356 27.30172 27.36071 29.00704 28.35296 28.2116 28.19192 30.80834 31.20147 28.73791 29.96612 30.72424 29.1834 30.35595 26.64163 26.01834 25.94607 27.45724 30.70928 31.38214 31.07748 30.19189 26.80023 27.21057 27.74291 27.91595 27.09982 27.09963 29.96765 31.50414 31.17959 28.57128 28.94088 30.95806 31.05746 27.99328 32.17208 31.45449 30.04656 29.18444 32.16402 31.55606 31.38815 29.29949 31.19015 31.10464 27.8099 31.82769 30.59414 27.56796 29.0975 28.48733 28.40515 30.32284 31.7264 31.86028 31.2998 31.06274 30.52291 30.63403 32.54165 31.6109 31.23217 31.43356 31.36532 31.12774 31.2991 33.29104 28.76522 30.84472 30.53518 27.79785 30.55926 29.27148 30.98214 31.47244 30.14965 28.15203 28.84341 30.0892 29.68798 27.07119 27.66702 27.48931 29.42986 29.63214 29.89788 32.77599 31.88391 33.37017 29.04562 29.67742 28.15371 28.83184 28.40005 31.41339 29.90533 29.07427 29.7817 31.22415 29.69848 30.75579 33.17266 31.78268 30.50695 32.54116 29.25308 29.052 30.56414 29.89575 29.90981 31.2373 30.27883 30.19903 30.46334 30.91241 30.69055 29.84365 30.87994 30.21853 28.7597 27.54315 27.63146 28.72897 28.15188 30.95913 30.54672 28.36727 27.77239 28.31002 28.36755 28.29684 28.23773 28.28063 28.85855 28.48174 28.49063 28.29077 28.06991 28.86642 27.87304 28.23214 27.60314 27.87573 27.88803 27.83547 28.52844 28.87371 26.75924 26.59008 26.70541 27.04846 29.08013 31.36801 31.20489 30.36291 28.62051 28.52947 28.59994 28.61645 28.68511 28.7536 28.79659 28.83883 28.88174 28.89465 28.87637 28.9179 28.94711 28.98666 29.79617 30.27813 29.39355 30.36541 29.96939 31.92254 30.75814 32.16314 31.85723 31.97308 29.28805 29.57363 31.26559 29.11541 31.08502 28.03771 28.89172 31.37054 29.18109 31.44949 31.87768 32.06631 31.24783 31.09393 
28.25918 25.92034 25.83813 25.84786 26.04556 25.88845 25.50372 25.33444 27.15521 27.73474 29.61334 29.78527 29.99963 26.9728 30.93402 28.09066 29.622 29.86556 29.73223 31.02041 27.39498 26.18371 25.95748 27.24496 27.62338 29.63 30.1733 28.97549 27.77789 26.92132 27.80334 30.25588 30.07702 31.24624 30.6658 27.9027 29.46932 27.59567 28.22323 28.27801 31.31567 31.96237 31.37438 32.26009 31.69308 28.72625 32.37588 32.48244 31.55288 31.44222 28.54 31.22512 31.17092 28.83587 28.05517 29.28732 28.47277 28.509 28.76336 28.99554 31.52151 31.03005 30.60369 31.33416 30.39779 30.44934 32.99697 31.3988 31.68106 31.52441 31.21026 28.66421 29.50759 32.10571 30.06353 30.01779 30.57644 29.84161 30.35403 30.93347 31.50219 29.84979 30.19827 32.12417 30.30429 28.27694 30.09155 30.46484 27.34588 27.1549 28.99954 29.88723 31.91543 33.12768 29.76467 28.15566 27.92318 32.87731 32.15331 29.04159 28.15035 28.58142 30.95013 29.85473 29.36315 29.03149 31.22006 30.1325 34.05514 31.97351 32.3344 29.34637 30.41735 32.10473 31.96642 29.76086 30.11321 29.46871 31.41702 30.35641 30.60195 30.67544 32.13091 31.11456 30.46768 28.7897 28.16625 27.37417 27.33251 27.27123 27.84139 28.27688 28.54403 27.609 27.62692 28.1445 28.37338 28.37078 28.38018 28.36495 28.57031 28.704 28.71575 28.47003 28.20849 27.98434 27.73843 27.77313 27.2835 27.50994 27.72695 28.72622 29.90512 28.18957 26.84899 26.83349 26.00094 27.49487 30.62673 32.19769 31.35736 30.73178 28.67092 28.41882 28.51016 29.32974 28.56704 28.71682 28.79791 28.90011 28.92959 28.94592 28.91183 29.29016 29.81179 34.53027 33.52129 31.51983 29.92004 30.34731 30.24545 31.98406 30.8276 30.23803 30.66259 31.54605 30.74932 29.02358 29.53161 29.02069 31.5075 29.47192 28.27511 29.39099 31.16857 30.32238 30.73968 29.07611 29.47054 28.75167 
29.09023 30.56652 27.29302 26.72738 26.72808 29.37524 26.10034 28.91769 26.16873 28.68923 28.27902 29.77203 27.93447 27.38644 28.80663 29.49563 29.92053 29.40539 29.72335 29.48156 27.67953 26.56716 25.96688 29.10891 26.68432 26.79141 27.51538 30.22381 27.23849 26.87832 30.00982 29.61547 30.39236 31.62588 30.51507 30.59741 30.60906 29.86535 31.72015 31.22811 31.74276 31.16598 32.71908 32.59762 32.30791 31.92465 31.85812 31.77688 31.63168 29.02859 31.30926 29.1625 31.21591 30.63702 28.19155 28.47311 28.01635 29.47701 30.28991 31.10476 30.69879 31.58038 31.25006 30.55099 30.34252 31.91058 29.82684 31.94451 31.44921 31.62661 31.33694 27.88452 29.09704 31.94097 31.50384 30.49719 30.61132 30.54983 30.17819 32.12963 32.11578 29.53875 30.14892 28.39742 28.27526 30.21346 30.3243 29.70318 31.34042 28.42071 30.5281 28.63375 32.22894 32.7423 28.60528 31.82177 29.54186 32.76995 31.89654 32.08608 29.70077 30.49349 30.49368 32.69497 29.95855 28.56783 31.11419 30.21408 33.9612 32.35049 29.39547 28.40759 28.42642 29.33923 30.4443 29.5057 29.8482 30.6882 32.15487 30.3937 31.24996 31.00051 29.3009 30.6025 31.34124 28.26025 30.95397 27.27331 28.17327 27.52233 27.27346 27.4064 27.51345 27.56185 27.51483 28.45385 28.35076 28.45657 28.49819 28.48934 28.52365 28.62136 28.9458 28.41546 28.18545 27.20303 28.59439 27.25955 27.15322 27.36315 27.8861 29.66952 29.1976 27.78152 26.79565 26.61755 26.92385 30.99987 28.02206 31.55343 31.27307 31.44979 31.58026 31.75787 30.05779 31.78704 31.98101 28.5657 28.76361 28.81109 29.45727 30.13342 32.63338 33.40185 33.41555 30.70037 32.57153 29.29101 31.44784 33.52679 31.57522 33.54339 30.73236 29.93771 29.75573 31.50411 31.08898 29.6062 28.10317 29.89858 30.03201 29.97302 28.70239 28.05294 29.45468 31.31478 31.74807 31.71041 29.0418 27.73141 
31.0054 28.5021 29.74914 27.01022 27.79574 29.15084 29.74294 28.29486 27.85464 29.25637 27.92581 29.63433 29.14892 26.09683 28.61163 30.33084 29.97128 32.5595 30.88168 31.10574 29.61239 26.34204 26.0083 27.11581 27.13824 26.01574 26.96218 28.84268 27.12118 27.71029 30.36358 30.29257 29.97177 27.43264 31.2824 30.88738 30.10763 30.66021 30.59326 28.56692 31.92596 28.45934 28.87734 32.09939 31.9187 31.6072 31.56329 29.39398 28.85147 31.31277 31.11123 31.14504 31.30453 28.58044 27.58669 28.51089 28.62304 30.08004 31.10772 31.31491 31.27908 31.19818 31.93548 31.01776 30.65594 29.11254 28.82965 32.0906 31.83346 31.18929 31.92358 32.80105 30.13064 31.64199 30.87457 30.3153 30.36675 31.5231 31.70126 31.64639 31.56323 29.6632 31.64086 28.92568 28.0075 27.58859 30.58666 27.74298 28.10583 31.55035 29.99279 32.75698 33.27206 33.22414 29.829 32.40682 32.59396 29.97808 32.39623 32.89623 28.99508 28.23254 29.9208 31.34658 30.54989 31.53381 31.68344 28.17275 28.25631 32.01986 29.3728 28.50591 28.82971 32.72314 32.2669 29.17605 28.97653 31.5859 31.20605 32.15243 30.72576 30.23141 30.10635 31.3197 27.9414 27.93188 28.74111 27.51241 27.20367 27.24505 27.30129 27.43295 27.51324 27.62731 27.76184 29.31649 28.42712 29.26589 28.60037 28.50933 28.32073 28.17993 29.08941 28.98031 28.56771 27.74838 27.63143 27.39132 27.36926 28.2716 27.70245 30.02856 28.4429 27.08386 26.7297 26.81719 30.6791 28.79815 32.17812 31.57095 31.58315 28.94052 31.66625 31.60366 31.58874 31.60552 31.77508 32.05395 30.12509 31.71157 32.21978 32.33367 30.13711 -9999 31.97604 29.62692 29.37704 31.81835 32.99624 31.2984 31.84356 31.51834 29.29357 29.28729 30.45327 34.34658 31.40927 28.43017 28.74124 30.22708 31.24053 31.27175 28.84112 29.78924 29.20779 31.63775 29.15942 31.10055 29.93151 28.94512 
30.97503 30.54931 30.09646 29.91488 28.4331 27.61105 29.89462 28.53326 27.90743 26.14996 25.44442 28.81527 28.8641 26.45684 26.42507 26.80663 28.08865 28.87905 30.43054 30.89398 28.04739 26.33328 26.99096 25.89694 26.17843 25.82809 26.10073 27.96639 32.5794 29.37939 30.28158 30.29324 30.32195 30.06744 30.50533 30.17596 31.2135 30.17529 31.59905 28.18237 31.68136 29.50906 29.56292 31.70199 31.9667 29.70526 31.0274 31.64642 31.44418 30.57864 31.11288 31.25186 27.88293 27.66522 27.28463 27.52587 27.75439 30.68954 30.79827 31.28692 30.91769 30.84551 31.12933 32.78005 32.42934 32.51556 28.62649 29.80663 31.10253 31.19708 32.73186 32.13265 28.49224 31.71713 31.37313 31.21813 31.3002 31.8933 31.46609 31.95495 31.47671 32.07085 31.82467 30.03112 29.84838 28.77868 29.69387 31.31674 29.64059 31.75686 32.61172 28.79696 28.77169 30.46441 32.43835 31.61581 33.24038 33.69598 29.29525 30.41668 29.13165 29.16509 29.5144 33.19207 34.16372 33.4363 33.77566 29.19384 28.75179 30.9457 32.34313 28.54428 29.07308 28.89724 31.26629 30.12551 31.83355 30.79345 31.84524 29.83233 32.30007 32.09475 29.46646 28.54846 27.49832 27.789 29.35436 27.85085 27.06939 27.2152 27.36318 27.4909 27.65771 27.8208 27.9931 28.4812 28.60885 28.68371 28.63543 28.42694 28.10824 27.7723 27.51431 27.05346 27.66033 27.80029 27.43936 27.49938 27.54629 27.85577 28.95565 27.79006 26.68633 26.70254 26.36135 27.41201 31.62112 31.79623 31.86837 30.90759 31.47009 29.10024 31.27459 31.30468 31.63485 31.66967 31.71029 31.76956 31.807 31.80718 31.8984 32.02749 30.39227 30.45642 -9999 30.15411 32.4775 32.56289 33.28466 33.33123 30.67141 29.32217 29.36071 29.68649 32.09573 31.87542 31.72134 28.94134 28.53185 29.71877 30.05474 31.40383 28.58105 28.60034 29.26827 28.74377 28.66381 27.93777 29.45849 27.12777 
30.75964 30.87667 30.27676 28.40237 27.68087 29.31722 29.60476 26.57226 27.30578 26.06704 26.71606 28.36987 29.92163 26.06918 26.11733 26.44021 28.11505 29.8453 30.21868 28.74328 27.05654 26.4298 26.251 26.1553 25.99157 25.84515 25.89251 29.85409 29.9277 29.61556 30.38348 28.88244 29.89349 30.4222 29.95098 30.59799 30.71588 30.83822 28.06283 30.23025 31.13818 31.59735 31.78622 31.85415 31.86468 31.84689 31.4703 31.20638 31.29238 30.87713 31.15859 31.5238 28.34793 27.393 27.42193 28.19009 31.00988 29.16757 30.50311 31.83532 30.59524 33.21957 31.08758 34.68682 29.27468 32.95931 30.75631 32.33562 32.16918 30.24218 32.79473 32.15548 28.85909 31.68771 31.62225 30.19549 31.69174 31.0516 27.7424 27.71899 28.64193 28.44039 32.85802 32.98815 32.39785 29.79168 30.28161 31.75051 32.86034 33.48223 33.06496 33.44027 29.03146 31.94372 29.75997 31.79333 32.12252 29.3962 31.18096 30.23748 31.90283 32.35958 29.09509 29.17752 32.62301 34.3543 34.19146 28.91128 28.42043 29.50234 31.69958 30.2131 30.60061 30.2962 30.69143 32.25451 33.18468 32.79171 32.30141 31.62744 31.57623 32.37328 28.75411 27.63143 27.49081 27.31872 28.09027 27.37075 28.41738 27.9082 27.31008 28.00698 28.24957 28.34005 28.41284 28.5184 28.66891 28.70248 28.65908 29.59023 27.6238 27.37066 27.16598 27.15396 27.55667 27.56106 27.81924 27.93371 28.39984 29.1174 28.12432 26.62847 27.2536 26.74536 28.06069 28.3803 29.85015 31.43365 28.29254 31.96688 31.94317 31.94653 31.72732 31.65576 31.67645 31.6831 31.66577 31.64355 31.64218 31.68228 31.74652 31.84161 32.05639 33.23486 29.24255 32.8641 30.54742 33.19982 32.28475 31.26507 33.41167 29.2687 29.30859 30.52023 31.79788 34.68584 29.55883 27.72045 27.83541 28.28216 30.42141 32.45058 32.19253 32.23174 29.76345 30.08511 29.36572 28.3244 28.63555 27.40087 
30.80245 30.77725 30.71603 30.01129 27.74032 29.16732 27.29354 26.49755 29.665 29.38812 28.94119 28.57357 29.95065 26.01409 27.80114 29.66543 29.96569 31.61877 30.94467 30.86285 26.7907 26.62475 27.22421 26.36566 26.20928 25.99868 25.94055 26.42864 29.1694 30.29965 30.22735 31.01159 30.45687 30.48882 29.87457 30.68173 30.6661 28.11718 31.83242 32.57577 31.14544 31.21713 31.55114 31.49395 31.14831 31.40701 30.77395 31.43487 31.22793 31.23455 31.40457 27.95501 27.50427 27.50729 27.59142 28.29974 29.52557 28.28485 29.81524 31.94848 31.27065 30.67642 32.63564 31.0212 28.3648 32.76156 32.48394 32.31167 29.58206 30.97024 33.27142 31.74786 32.99712 32.86739 32.15331 32.169 32.25387 27.7723 28.25027 27.86151 27.80581 27.79559 28.7033 33.39648 31.78475 32.53344 32.96709 33.36797 32.17138 31.34664 32.10458 31.15808 29.23904 29.14236 33.16396 31.34423 27.7185 30.83554 33.28741 29.05224 29.34756 32.69582 33.52032 29.17675 31.11773 34.43392 34.28728 29.27447 29.25558 30.64498 30.86276 30.43734 28.47921 29.3392 31.76428 31.38833 31.51943 31.21288 30.94271 31.18704 30.70626 32.86166 28.64395 27.86981 28.22061 28.99603 27.92535 28.27041 27.07702 27.03265 27.28106 28.06216 28.32537 28.36257 28.21218 28.85128 29.64163 28.59912 28.53741 28.86398 28.03945 26.89184 27.32754 27.36749 27.54885 27.77246 28.08853 29.5274 28.21249 31.67834 27.83425 28.21081 27.57009 30.19164 30.30667 28.28362 29.635 32.01064 29.84847 31.6466 31.98373 31.88558 31.72677 31.69683 31.63928 31.41574 31.66998 31.61001 31.59765 31.7369 31.78597 31.21868 29.92059 30.39868 34.34939 31.23626 30.67483 29.46038 32.07717 33.76577 30.63384 29.23519 29.3644 30.0642 31.48129 29.77722 27.65231 28.3348 28.40209 27.57641 28.68026 28.74038 29.37026 28.55783 28.66107 30.66387 31.08959 30.22875 28.82162 30.78683 
28.94525 31.20071 29.66812 29.63729 29.82702 29.12502 28.58901 29.40954 29.79418 28.78625 28.03384 29.62683 27.60729 26.95345 26.81756 26.45703 26.58459 30.62661 31.34841 32.74053 28.85681 28.06603 28.96215 26.76617 26.32922 26.1929 26.06817 26.04943 27.04171 27.93594 28.55972 30.86672 31.2907 30.71539 30.76702 30.8197 31.46102 30.99258 31.4382 32.09252 31.13101 32.04452 31.78182 31.3554 31.19235 31.06695 30.80914 31.42739 31.41339 29.27758 29.3955 30.02392 29.89361 28.52877 27.72671 30.69204 29.46368 30.49716 30.03814 32.76034 32.54299 33.51928 31.96362 32.2402 28.35531 28.67629 32.7622 32.09118 28.99352 32.16219 31.71176 32.32803 33.24361 32.97601 32.17138 31.74212 31.91558 27.84548 28.93527 27.95288 27.90576 27.7937 28.89095 31.93966 29.66366 28.76379 33.18658 33.43777 31.27255 29.5408 30.24505 31.41006 30.55911 33.40731 29.06909 33.83535 31.42159 30.24322 32.67013 34.09017 31.19323 33.30437 34.2875 32.90777 33.2705 31.2369 34.19265 33.1191 33.47903 30.97857 31.62945 28.52151 28.44912 28.29858 29.7778 30.96209 31.03762 31.29135 31.148 30.92782 32.29464 29.75491 27.62033 27.89224 27.32537 27.53387 27.55276 27.99203 27.39532 28.11285 27.13973 28.01052 28.17797 28.11874 28.03594 27.92452 28.50897 28.8493 28.47769 28.06533 28.02426 27.75741 27.60592 27.95797 29.87957 28.16467 28.2835 32.44015 28.19436 29.43072 30.1325 31.50488 30.10848 32.09389 29.26562 29.68417 31.81893 30.36285 32.10995 32.035 32.00555 31.79525 31.91335 31.8146 31.7199 31.76113 31.46054 31.73416 31.74963 31.89776 31.93704 29.8363 33.85052 30.93585 30.17312 31.16216 30.29431 30.27642 31.54174 33.38622 29.2199 29.87423 30.48901 30.0274 30.38583 27.86776 28.16113 30.51605 27.60394 27.89095 30.15512 27.30676 27.3005 27.54745 29.89038 30.33041 28.60501 30.84625 31.09149 29.68633 
26.03762 30.01367 29.85436 30.53118 29.94479 28.85855 29.75018 29.97741 30.19634 27.82733 28.64767 29.78784 29.23922 26.87942 26.00002 26.57452 26.07626 26.66018 30.27603 31.41628 28.51058 27.14407 26.40215 26.43289 26.44912 26.7026 26.18524 25.99301 26.37423 27.67645 27.47302 28.01455 31.31811 31.50552 30.30956 30.36666 30.88793 31.19464 31.7109 30.65231 32.04925 28.52429 33.1668 32.06087 31.58758 31.10623 30.67953 31.61129 31.6047 31.4338 28.0151 27.25653 27.40197 28.93325 28.20141 29.40988 29.92922 32.29226 31.55749 32.34692 31.93011 32.54195 33.70712 33.09866 28.84921 29.1809 32.10983 32.15368 27.79852 28.71743 31.91143 32.36279 29.12533 34.31591 31.89236 31.40411 33.45107 32.11004 27.99078 29.74285 31.90243 31.61721 31.48983 31.39654 28.9331 31.68051 31.23229 32.42373 29.28033 27.97384 32.32433 31.68163 33.1704 32.43896 29.73196 32.79574 32.34646 30.27368 29.92758 34.07192 34.26244 29.39401 32.66885 33.48248 33.35427 32.45705 33.17217 33.08007 34.18261 30.71261 31.55294 28.46288 28.75256 28.17022 28.07528 28.85815 31.31072 30.46679 31.00524 31.4804 31.49465 28.58154 27.51794 27.38394 27.3771 27.47131 27.47024 27.25405 27.82937 26.94839 27.0964 27.73962 27.992 28.02972 27.92797 27.91851 28.13452 28.4345 28.47412 27.74938 27.85961 27.8952 27.4425 31.58547 31.52978 29.53179 28.93789 29.97201 29.40862 30.36166 31.4143 32.15426 31.28408 30.26321 30.23226 31.80606 30.27987 30.45291 30.20678 32.02892 31.77136 31.96176 31.07199 31.90924 31.92718 31.95724 31.87121 31.96939 31.98672 32.39388 33.09853 30.15328 29.57821 30.52194 32.86077 31.44262 30.43707 30.28213 31.39987 31.2839 29.86572 33.50426 34.12865 32.65215 30.12185 26.83389 27.47051 27.43957 27.16061 27.50292 32.47417 28.69222 27.50863 28.30105 30.87722 30.54293 30.63073 30.86419 30.72793 29.45397 
26.04196 26.12509 28.29754 30.29479 30.09814 29.91601 30.45272 30.61151 26.05502 26.0527 29.07205 28.89266 29.28317 27.8225 26.74737 27.28463 25.94323 26.19369 27.43768 31.05493 29.07241 27.74172 26.53298 27.19872 27.40487 26.99301 28.77969 26.89788 25.94869 26.06521 27.24218 26.96063 29.74963 31.05325 30.5332 31.04458 31.0118 31.65493 31.7608 31.42791 28.51013 29.32397 31.40551 32.0154 30.55328 31.1831 31.23541 27.58123 27.54046 29.80367 28.18469 28.18304 27.36773 27.70211 29.10366 29.01226 32.03356 33.7539 32.74957 33.00649 32.57687 32.58178 33.21206 31.1007 31.85183 34.0711 32.60662 32.24697 32.57836 32.1556 28.76412 30.22662 32.78606 31.73599 30.28723 33.28808 32.0433 29.69265 27.91043 32.26412 31.67739 30.98541 31.53066 32.00814 31.29434 31.52148 31.35427 31.05319 28.61663 27.93508 32.90664 32.39431 32.15325 33.14925 32.5819 28.98013 29.05486 29.13754 34.15652 33.19445 32.08456 33.63476 33.40496 34.14297 32.35659 34.26318 30.03103 29.42709 30.5946 30.20565 30.59789 29.76931 28.30969 28.13732 28.37982 28.87249 30.59741 29.61407 31.91799 32.01385 30.14251 31.29232 27.81503 27.32656 27.23834 27.20584 27.17959 27.19049 27.18298 27.23312 27.27926 27.80911 27.97933 28.1394 28.13812 28.0866 28.19341 28.36227 28.36492 28.39242 27.8121 28.01028 29.12991 32.88811 31.44741 31.12112 30.72219 28.59365 31.6336 30.97711 31.27398 31.23449 30.05584 28.39535 31.53314 31.6549 31.74645 32.07314 32.04607 31.98083 31.99676 32.06945 30.30209 32.12325 30.77099 30.38455 33.20831 30.76876 33.3355 30.01931 29.50878 29.39456 29.38442 33.44024 33.30593 32.88265 30.42236 31.60165 32.99206 37.09011 33.355 31.62179 31.52429 30.07403 27.43707 26.57318 29.04067 26.526 27.0986 27.29348 27.50451 27.58904 32.2055 29.25671 30.28707 28.63473 29.58474 28.57473 27.03625 26.86611 
25.89416 25.99499 27.20645 29.95187 30.26306 30.01083 30.50094 29.43014 27.29595 26.70376 30.22589 28.93054 27.26193 29.71481 29.74941 26.65841 25.90362 26.15679 26.79357 30.76064 30.55993 28.00421 30.64825 29.50393 26.58532 26.63897 27.36883 26.11404 26.03387 27.00936 27.86779 26.18398 26.39849 28.93588 30.41223 30.10333 31.53213 30.61404 29.10702 29.24484 27.60861 33.5021 30.9114 33.00195 31.31832 30.32263 30.25094 28.91061 27.58575 31.73104 27.25411 30.75067 27.39892 28.37921 30.22762 29.57809 29.79711 29.34756 28.40924 32.67068 32.73647 32.58697 33.21639 29.62841 31.93249 31.31393 31.94882 31.80575 31.82632 31.73248 31.69106 28.72878 29.20574 28.34527 29.91787 32.36889 32.21615 32.37997 32.36718 31.43713 32.49883 31.66506 31.71148 30.62872 31.44409 31.48998 31.9425 32.27645 31.36349 32.1141 31.20837 32.80993 31.86129 33.56237 32.59844 31.31585 32.63094 29.26678 32.64675 32.84502 33.44924 33.98348 34.12789 32.40014 33.06618 33.63573 28.71255 30.0856 28.38217 30.76165 29.69473 28.98867 28.78887 30.36807 28.35134 31.76925 29.0195 31.29156 32.14236 32.044 28.16268 28.04217 27.49627 27.33886 29.95507 29.0148 27.04516 27.29717 27.54971 27.73083 27.7257 28.20471 28.34048 28.3215 28.56414 28.63513 28.30615 28.39599 28.39968 28.32549 28.25546 29.81118 33.20489 33.29559 31.86386 31.24648 29.23351 29.38314 29.3652 29.29336 30.00051 32.02715 29.3659 29.33825 31.88513 30.87942 30.84481 32.24487 32.21487 32.17248 32.12353 31.02032 31.12866 31.7749 29.9812 29.25619 29.29659 29.29547 29.55148 30.29519 31.20632 29.37664 30.19076 33.31078 33.34881 31.05486 29.43545 33.03356 33.41256 31.54559 31.64474 31.11859 31.44421 30.76013 26.77783 27.2651 27.50207 26.45696 28.70947 27.58953 28.93173 26.91067 31.65283 30.88741 30.64352 27.45767 26.6968 27.06024 26.84054 26.14312 
25.82565 25.89004 26.04696 27.99404 30.82165 30.03967 29.54064 30.4002 26.93057 27.78866 30.93353 26.48239 26.56423 29.65881 29.67004 26.02777 25.9894 26.12264 30.46478 30.55865 32.53384 29.57406 30.71337 28.56802 27.1405 26.73651 26.51769 26.32391 26.20315 27.12289 26.97778 26.96017 26.02767 26.7022 27.22094 30.44247 31.06912 31.26882 28.38275 27.46414 27.63244 27.64318 31.427 30.68365 30.8558 30.4335 31.90203 30.16928 28.19451 27.71206 28.42254 28.00741 27.88113 27.79486 28.93847 30.07812 27.56069 30.71954 31.02276 29.25802 29.45141 33.12862 31.9129 31.94567 31.89721 33.2449 32.17413 32.36028 31.86956 31.74069 31.46374 31.82702 31.79971 31.85855 31.96173 32.14629 33.19814 32.64864 31.91265 32.27236 32.29305 32.21893 31.84826 32.46975 32.69894 32.52151 33.42049 29.96237 32.04772 33.41399 31.90725 31.67129 32.22887 32.28201 32.85964 31.74685 34.04604 34.22668 33.24078 32.4977 34.02166 31.31597 32.95257 32.89346 33.07589 32.97857 32.4147 31.79315 32.46471 32.58312 30.29257 31.51171 31.37988 30.49835 31.2333 29.24453 30.27465 29.47839 30.01513 30.268 28.8775 28.21234 27.56219 27.36559 28.93774 27.39974 27.17083 28.51034 27.92547 28.16998 28.19296 28.54318 28.56216 28.52758 28.49761 28.55416 28.45971 28.43655 28.45761 28.7394 29.6228 32.51931 32.52868 32.04107 30.54162 30.95635 31.19699 30.24862 31.78851 29.81133 32.36102 30.93383 31.95791 29.57537 28.79302 28.75271 32.77404 30.06796 29.41451 30.04458 29.18081 29.52896 28.71743 32.20373 29.2131 29.28802 29.36508 29.8543 33.42953 33.34179 31.50457 29.57778 31.12359 31.0447 31.98947 32.1368 32.20556 29.95614 30.38644 31.28164 31.8644 30.07275 31.52447 28.93563 26.85537 26.13711 25.94961 26.18774 26.46594 26.71234 27.23925 27.56112 31.25033 29.51016 29.86898 27.54922 26.07357 27.0064 26.46075 25.91195 
25.95257 25.9725 26.07083 26.50265 29.71716 29.99084 30.52587 30.27484 30.30166 28.80316 26.71002 26.05731 29.17135 28.9793 29.72845 25.87216 26.03948 27.09667 27.21197 28.32684 31.75826 31.19497 31.15936 30.55685 27.53884 26.7218 27.54797 26.49664 26.39761 26.30401 26.91699 26.48782 25.967 26.04086 25.93521 28.87576 32.5093 28.17562 27.39401 28.35388 29.62905 28.63027 31.90792 32.16857 31.48364 32.0212 30.98339 28.57617 29.19168 28.95599 28.11035 27.45642 27.57583 28.84762 27.87438 29.82461 29.60638 29.14648 31.48232 28.29739 29.51528 32.14254 33.64397 32.66396 31.75363 32.56423 30.30575 30.22079 31.8066 31.84518 28.55117 33.77169 33.63808 29.76635 32.07024 32.39791 33.03619 32.25011 34.20046 32.40533 32.36764 31.76052 32.6498 32.26925 32.3511 32.53826 33.56194 32.60851 31.89599 31.62115 32.02593 32.32635 32.43081 32.17541 32.91378 32.43047 32.82671 30.45278 30.46444 33.25387 32.64657 32.32769 29.38449 30.72598 31.39828 32.94238 32.53347 30.22509 32.34676 31.92626 31.30483 33.08785 30.42678 31.25164 29.63137 28.24639 27.93054 30.21411 30.93829 30.11321 31.1889 31.32116 28.40933 28.93679 27.34188 27.28182 27.38204 28.10418 28.44784 28.966 29.03024 29.23837 29.67358 28.62573 28.58062 28.48831 28.57293 28.70574 32.38662 32.25991 32.51992 28.48208 32.70763 30.17608 30.46578 30.39541 31.41372 32.12008 32.03503 30.70013 32.07729 32.42336 32.10668 28.82482 28.9009 28.93456 28.92007 28.90759 28.9046 28.86712 28.85717 28.79708 28.80358 28.82391 28.90606 29.35522 29.37255 33.51373 32.93639 31.78387 30.80389 29.38555 32.8941 32.69183 33.57327 31.71594 32.59093 32.37899 32.17879 31.83181 31.82543 31.65866 29.0549 27.2553 26.82244 26.66485 25.82516 25.81494 25.99478 27.07818 26.38452 26.49078 26.47061 26.15948 26.8822 25.46029 25.57668 25.49462 26.67013 25.12332 
27.06841 26.1867 26.93133 29.82125 29.10818 30.23617 30.45321 30.41113 30.35125 29.77929 26.99127 26.18432 29.61871 29.74716 26.67541 25.9616 26.46682 27.69628 27.19393 29.83981 30.55282 33.02709 30.66656 30.72244 30.93856 27.19399 26.80548 27.07263 26.56304 26.46899 26.39715 26.30276 26.07882 25.89138 25.54751 26.74722 29.98141 31.26107 30.47708 27.44976 27.48211 28.58438 28.50805 29.43954 32.26385 28.60259 29.56384 30.13973 27.5574 28.3659 27.86611 27.14965 28.44958 30.00189 29.90811 30.85534 27.2951 30.21716 28.77114 28.29812 29.59689 33.27081 33.57952 29.76858 33.24706 30.37258 31.80334 31.95584 31.82131 32.14257 28.72692 28.73519 32.48049 32.85671 33.90026 33.97546 30.40862 34.24993 33.12478 32.81063 32.05932 30.289 28.6864 31.582 29.87719 31.90246 29.71685 29.77514 29.2496 32.23232 31.83084 33.49886 32.05465 32.22781 31.73269 30.46563 33.70843 32.97366 28.25067 29.23608 33.12328 29.29229 28.35961 29.12033 29.03103 32.30114 33.84957 31.75002 32.51757 29.75973 31.94998 30.85061 31.32965 31.96148 31.51156 31.02688 31.13317 29.92495 30.5668 28.72061 28.86917 31.31231 30.41641 28.34915 28.26153 28.44769 27.78033 28.09521 29.4446 28.6481 28.74267 28.77044 28.6965 28.708 28.5808 28.59927 29.65869 32.50945 32.37392 32.47332 32.62624 29.90991 29.20849 31.24746 31.3594 30.96304 30.83825 29.45092 30.66833 32.15572 32.19378 29.51251 29.4898 29.20422 28.91641 28.92721 28.92147 28.93188 28.9569 28.90365 28.87225 28.84814 28.91073 28.88949 28.94106 29.89245 31.09756 33.70846 31.75958 32.8504 32.00146 29.3691 33.32858 30.45443 30.63601 31.01724 32.17919 33.68114 31.46392 32.4259 31.45739 31.52075 28.85732 27.80477 27.19726 26.51626 26.70382 25.35647 26.26556 25.68536 26.01415 26.08132 25.65713 25.24594 24.83227 25.87957 25.21673 25.03463 25.15685 24.58727 
26.49652 27.2395 30.42761 29.54086 27.87951 29.80322 30.75036 30.60793 28.24883 27.26736 30.55877 25.87872 27.61929 28.33889 27.15429 29.26336 26.81872 26.16296 30.17196 30.43057 31.24893 29.38131 32.89315 31.05319 31.08303 27.5162 26.91247 26.8641 26.68594 30.29147 27.09191 26.47549 26.25283 25.96014 25.9782 29.2062 28.45172 30.10473 27.87585 27.45898 32.18041 32.16051 27.50836 28.19695 32.19277 29.2308 27.68319 28.56826 27.58505 27.32519 27.98486 27.85037 29.02111 30.34368 32.56063 31.97491 27.45046 31.72116 28.72134 30.34603 29.62045 33.05459 33.7 30.3717 32.90493 32.18795 32.05276 29.73522 32.01516 30.32595 28.82018 28.49609 33.98711 33.93563 32.66271 32.47256 31.93838 34.16116 32.53905 32.38439 28.11096 32.62267 30.74002 29.49719 31.80779 32.26861 31.63369 31.73156 32.54375 29.96066 28.88934 30.06194 30.00271 28.53332 32.65011 28.85446 34.2579 30.2785 30.96777 28.82476 31.76995 29.85369 29.43286 29.35766 33.09475 32.15179 32.6672 29.27294 28.41235 28.42181 28.34744 29.16989 31.75976 29.345 28.97183 31.11782 29.8702 31.18249 31.11971 31.82934 28.74136 27.6636 29.22405 29.04339 28.00518 27.46249 27.42282 28.79748 28.37383 28.64083 28.68875 28.64407 28.62509 28.7348 28.76986 30.56396 29.90435 29.49722 32.72677 31.98767 32.6741 32.50426 32.39031 32.31124 31.42916 30.07568 31.21465 29.79452 28.71902 30.08859 29.55865 28.72933 28.8142 28.86901 28.89388 28.89028 28.91021 28.89596 28.91656 28.91467 28.8962 28.91168 28.9082 28.91958 28.93508 31.47643 33.50152 33.39187 33.37804 30.20718 29.36852 30.74716 31.54421 33.43478 29.3403 30.64147 30.1434 30.70373 31.91033 32.00933 31.1415 31.02127 28.88647 28.26458 28.50729 27.15505 25.97354 24.46548 25.92071 25.85662 26.03118 25.67517 25.0043 24.43118 24.44119 24.41809 24.7976 25.83309 24.79199 25.26385 
29.91683 28.86227 29.32125 28.52502 28.203 30.16726 30.43688 30.56664 29.03497 30.44509 26.39208 26.04241 30.55084 29.22143 30.58917 29.82141 28.78268 26.13833 27.14904 26.45483 26.64959 29.7402 30.93807 31.08865 30.43984 28.03424 28.94409 27.87655 28.72161 27.56872 26.72207 27.54336 26.92898 26.18817 26.65508 26.91937 29.17022 30.41714 28.11498 27.44515 33.16561 30.85375 33.15499 31.95529 31.38549 31.74584 29.74218 28.00125 28.40527 28.05926 27.79733 26.95605 27.3518 28.78228 30.52789 30.94888 29.68765 28.6788 29.01022 32.16348 32.89938 32.97298 32.76412 32.62072 32.42065 32.75735 32.57366 32.27575 31.54589 32.0736 31.99264 30.80319 31.06756 29.91055 32.11819 32.80791 34.03066 32.33288 34.31289 32.80972 29.36611 28.60073 28.51873 32.34277 31.53689 31.79452 31.52481 31.50826 29.98702 30.1585 32.32668 32.65377 32.75896 29.15029 28.25717 29.91348 32.36452 33.01388 29.09469 29.1683 33.52309 28.3049 29.345 33.42168 33.76055 32.52013 28.86993 28.38583 28.41177 29.27709 28.28094 28.21508 30.70904 31.33755 29.35793 29.34429 29.18276 31.19332 30.12423 31.55325 28.80053 31.3403 28.24859 31.1148 27.39086 27.37402 27.39926 28.0426 28.72503 28.61022 28.65682 28.56307 31.12914 30.35983 30.05618 31.19232 30.02477 29.50918 32.81548 32.75967 31.4345 32.79418 32.31185 32.12978 29.47 28.75634 29.33734 30.10378 28.93557 28.92901 28.8674 28.85647 28.84509 28.87844 28.9031 28.9136 28.88232 28.86624 28.89858 28.92651 28.95855 28.93392 28.90728 28.92242 28.9364 33.52413 33.41412 33.32796 33.3272 33.42059 30.23873 34.96093 32.24703 32.47552 30.86703 29.81783 30.25518 32.50097 32.00634 30.75134 29.51827 29.95394 31.31463 30.59817 30.64721 28.03607 25.85855 25.0881 24.86471 26.41162 25.87298 25.24441 24.30691 24.27474 24.35021 24.20886 25.32937 24.92095 23.94839 24.4894 
32.35293 28.7496 27.85913 31.11617 30.30197 27.68252 29.60504 29.93304 29.7503 29.71685 25.6824 26.15521 30.55963 30.61617 28.40081 26.41268 26.07653 26.09838 26.03179 26.01095 26.15408 26.35412 30.41747 31.01464 31.32363 32.41158 31.23599 29.7135 31.00952 30.52902 26.8497 26.8345 27.08581 27.18652 27.7553 28.60119 30.44814 28.11392 27.44528 27.48638 27.51568 27.52929 33.22015 31.95626 30.39974 29.61086 28.62542 31.31729 31.47433 31.35842 26.99481 27.22003 27.72552 28.83309 31.44644 29.89251 30.77361 28.23348 31.39559 32.68197 33.2254 33.05462 32.76888 32.6235 32.47317 32.40792 32.47039 28.18762 29.43249 32.60168 31.25002 29.08526 31.48821 32.23724 29.19824 31.89282 29.47024 32.29809 33.64864 34.29839 32.45629 33.53997 32.46539 33.36291 30.93044 31.91064 30.99136 31.73419 32.58959 32.87624 33.77068 32.01458 32.02926 28.49392 29.42666 30.6369 31.14303 32.2235 33.82427 31.78481 30.32324 29.52892 33.9417 33.74157 32.22637 29.24795 28.28411 28.36447 28.73519 28.33676 28.55401 29.05337 32.00338 29.3778 27.67745 27.69149 29.18829 30.80108 30.71063 31.03027 31.48406 30.72631 30.84191 29.77004 27.47387 27.3001 27.38915 27.96139 28.41058 29.15994 28.55029 28.53088 28.89752 33.25915 33.44039 31.08557 33.43969 30.79473 31.36608 32.81893 29.65798 30.86721 33.00726 30.78051 30.13003 29.06851 29.1766 28.88522 28.99655 28.95712 28.95947 29.2264 29.79635 29.83798 28.89837 28.89627 28.86102 28.86923 28.90899 28.91171 28.91674 29.28576 30.21096 30.84207 30.0097 33.12847 31.5144 33.29751 33.31701 32.81939 30.50765 30.60818 31.4927 34.05627 34.63869 31.24554 30.94714 31.74606 29.23361 28.32873 28.32 28.45138 32.02364 32.25539 29.14025 28.33044 25.51211 25.12173 25.53015 27.24606 25.39749 24.75784 25.14565 23.8724 24.34463 24.83233 24.86035 26.59304 24.13824 24.6296 
28.6065 28.54553 32.16854 29.09124 28.86413 29.28857 29.11001 30.23116 29.67373 28.25112 27.45919 27.18777 30.55023 30.48379 30.6481 26.37356 26.00552 25.98419 25.96014 26.37261 26.53488 27.20251 30.34298 30.29382 29.55673 32.96029 32.10442 31.35427 31.20104 30.958 31.246 27.77651 28.27157 28.14837 29.59362 26.75106 27.15054 27.38876 27.51589 27.52325 28.47473 29.63308 31.48913 29.91656 29.78918 30.08908 28.73672 27.41488 31.1347 28.05248 27.27828 28.28893 31.64288 31.15911 28.75198 30.16503 33.42886 29.57022 31.23437 31.70141 32.74786 33.17709 32.26345 32.66814 32.90701 33.06081 32.5104 28.77578 28.91943 32.34075 31.12564 31.33999 29.68301 29.34432 28.17828 28.96084 28.67446 32.24535 33.26415 33.34432 32.61572 32.90151 33.12988 32.21365 32.45553 32.48376 32.76202 32.94396 32.33184 32.5541 32.10372 33.56994 32.38869 32.12591 28.89752 32.09377 32.49654 28.96752 29.98303 28.09716 29.13723 33.8008 31.18615 33.8651 29.83996 28.65368 28.34515 28.36505 28.29647 28.23275 33.04272 30.04592 29.7265 30.03497 29.74362 28.72628 31.09548 30.34603 27.64352 30.36202 29.36837 29.98699 30.43868 31.03185 27.21578 27.31533 30.65838 28.1267 28.32723 28.29199 28.29733 28.67718 32.47009 32.4789 32.53631 32.83398 33.16177 29.37408 32.59548 32.74935 32.79073 32.05544 31.08642 30.74041 32.3348 32.2951 32.00185 29.66595 28.90746 28.95062 29.3963 31.50839 33.10439 31.95474 29.67803 28.92114 28.87356 28.88928 28.9089 28.90222 29.28637 29.83764 30.79077 32.66018 29.78558 32.74755 33.30495 33.38821 31.32711 29.92397 30.63735 33.38052 30.20519 29.8099 29.15432 31.69021 31.58901 30.70742 28.18505 27.66784 27.55111 27.90878 29.3027 31.58987 30.88976 27.66046 26.0328 25.95513 25.89535 25.35336 26.02545 23.78402 23.92895 23.80837 23.71545 24.68881 24.82989 26.9949 25.32546 24.8843 
30.48754 29.51528 27.88333 29.23248 28.10497 30.38076 29.99822 30.01595 30.43398 30.445 29.82424 30.61151 30.51977 30.43252 30.56362 26.99261 26.24594 25.94522 25.97741 30.5234 27.12539 26.32409 26.41503 27.34609 29.77709 33.07027 31.89483 31.41113 31.21716 27.35281 29.58187 31.47265 31.47164 31.57061 27.17706 26.97344 28.39135 -9999 27.4689 31.63626 33.18496 32.11642 31.02304 29.93929 29.97207 29.66006 29.37976 31.34838 31.45303 27.15182 27.37914 30.80148 27.22598 27.63638 27.95989 30.85067 30.91097 30.09368 28.23736 28.23568 29.39044 32.41473 32.79177 32.99569 33.46383 32.62798 32.6094 32.61071 33.63158 32.35934 32.01223 31.82113 31.10845 28.43737 28.38561 32.04913 31.32382 33.54269 28.17947 33.06045 34.02645 27.91696 28.74673 31.84963 31.62347 32.3879 32.71935 33.14397 32.36687 32.29549 32.52789 33.63024 28.85623 29.44186 29.40737 28.65335 32.00121 32.27865 31.74874 32.43911 33.42196 29.52789 30.01089 30.08264 28.25826 33.34917 28.25476 28.28164 28.25631 28.18667 30.53448 33.07143 29.92434 31.12048 29.10552 31.25634 29.85424 30.42449 31.61965 28.24285 31.60037 31.05435 30.40777 31.1181 27.31069 27.50292 27.61169 27.88445 28.20263 28.11184 28.14276 28.27624 30.43847 31.07067 33.21697 33.10091 29.48687 32.66943 30.01821 32.84155 32.11514 32.40493 32.21066 32.13769 32.00765 30.38293 32.08004 29.28796 28.83016 31.82977 31.2069 31.49914 30.94222 31.81143 30.52535 29.35024 36.89916 35.17937 28.92437 28.97619 29.18807 29.84808 30.28774 33.60436 33.49697 31.73101 33.50011 31.3048 31.5726 33.42883 33.3413 31.3673 29.68704 29.26211 29.14813 30.8749 31.22653 29.25048 28.00726 27.04663 27.24853 27.06783 28.60439 30.86386 31.08334 28.60272 28.59106 25.47567 24.26101 24.40664 23.99447 23.74767 23.63229 23.38354 24.04159 24.4443 25.78234 24.58016 25.09927 24.62274 
27.74911 27.02548 26.96209 26.73062 31.70803 31.16482 29.6307 29.72463 29.83938 29.82839 29.64535 28.16516 27.21029 29.52786 30.77877 30.58862 29.94814 27.37292 26.04107 26.13503 27.4909 26.96786 26.21203 26.63754 29.92098 33.21191 31.62914 31.50006 31.80749 26.62829 28.06765 29.50601 26.74047 26.7358 26.7933 26.82678 28.20706 -9999 -9999 31.09023 32.16204 31.42086 31.31713 31.37164 30.32086 27.61657 27.49215 27.30606 27.86151 27.75356 27.67968 27.55493 27.13894 27.17901 28.60195 29.9566 30.69323 31.54922 28.62466 28.36892 28.94216 32.51485 32.80764 32.88372 32.82806 32.3771 32.46276 32.76272 31.80334 33.18609 33.34673 32.28082 32.79119 32.1365 32.33184 30.95556 32.87524 32.03741 32.0769 32.40868 29.07861 27.75848 27.63738 31.7781 31.83953 32.60497 32.3998 31.53015 32.29403 32.16308 31.32235 31.44738 28.29531 29.37414 32.08892 32.7264 32.6043 31.80871 31.60269 32.38754 32.13235 29.56509 33.68832 32.85796 29.25216 30.84741 33.25631 28.15396 28.12856 29.10302 31.02004 33.24108 32.11239 31.33438 31.73028 29.06506 30.81356 28.86956 29.79388 32.19323 30.77307 30.52487 28.23495 28.27093 28.21816 27.62777 27.74557 28.13897 28.04385 27.98709 28.11599 28.4103 31.05975 29.95538 33.3128 30.03344 31.5137 32.54867 32.81753 31.63696 31.78335 32.25134 31.58352 31.67071 31.29202 31.85415 32.23818 32.56011 31.02795 29.73123 28.89468 29.34417 31.79522 31.82824 30.42056 30.65441 29.78597 30.05755 34.55157 29.38888 32.84014 33.73696 29.91906 30.5856 31.95034 30.46054 29.82064 29.36523 30.514 30.29516 31.23361 30.16632 30.33032 34.99474 31.41796 30.58111 29.3269 29.59393 28.32461 27.40701 26.83859 26.64907 28.22408 30.4884 31.54928 28.27026 26.65487 24.40469 23.82635 22.91519 22.77459 23.1462 23.53408 23.5484 23.73846 24.67773 26.53805 25.11489 24.58441 24.44293 
26.7908 26.75762 26.64822 27.52377 30.11923 30.16149 29.93014 29.72854 29.61013 28.43371 28.95919 30.94747 29.75701 30.64367 30.60113 30.67147 30.05136 27.94113 26.33416 27.88635 29.72146 26.01653 26.16604 26.3648 28.38711 31.53875 31.70614 29.14794 27.23379 26.50775 26.33471 26.98437 26.99493 27.50451 26.67504 27.12045 30.57235 -9999 -9999 29.18575 31.50494 31.38961 33.76318 31.84603 31.95754 27.42938 29.32321 31.83251 27.33398 28.38281 31.58953 28.59982 27.0144 27.72402 29.48239 30.57522 31.23141 31.2536 32.61666 29.48593 28.5292 29.5957 32.65212 31.96847 32.50933 31.05264 32.2889 32.86669 32.90292 33.47066 34.55514 32.21838 32.93215 32.23061 33.2705 32.46932 32.13329 33.06658 32.92284 30.39239 28.8865 28.01687 28.20815 32.11813 32.406 32.47045 31.08468 30.06762 32.30767 31.32672 28.55581 27.87264 27.85833 28.47149 31.5556 32.41073 32.4562 32.00134 32.77374 32.604 32.9053 32.70959 33.69241 30.20437 28.30035 28.29263 29.35101 28.18273 28.10238 31.13308 32.1842 32.42153 31.7965 32.42934 31.30697 31.19219 30.34616 31.47503 31.74948 30.9497 28.52651 30.93313 28.3739 28.49499 28.46102 28.46679 27.70577 27.7488 27.83761 27.89306 28.28137 29.60543 32.5555 32.51412 30.44482 31.98611 32.2322 32.56179 32.86526 31.87756 32.61419 32.42126 32.20745 31.73977 32.12579 32.0591 32.14855 32.32851 31.91143 32.74218 29.27435 28.80844 33.89913 30.21722 29.97643 32.52767 31.16976 30.55862 28.95489 29.42929 32.89806 30.26107 29.76007 29.3457 30.70138 30.3529 29.36596 32.23595 31.85412 32.24615 30.10266 34.17873 29.29513 33.99441 30.70721 30.03018 27.20928 27.65826 28.44512 30.4371 27.27752 26.73593 27.07131 27.49761 29.32876 29.42251 26.67785 24.46862 22.94778 22.61636 22.59851 22.84942 22.9483 23.01577 23.58956 25.34011 23.87417 24.83547 24.36975 24.35742 
26.77361 26.75082 26.62698 31.16979 29.99151 29.18987 30.19445 27.68978 29.45437 29.51309 28.1488 29.06164 30.51785 29.31753 30.86984 28.36437 27.62756 26.19012 27.0642 26.55041 25.99169 26.0906 26.25103 26.48297 28.53131 30.57257 29.59213 29.60516 26.89605 26.58102 26.40789 26.35217 27.56829 27.60989 27.37576 28.01638 30.19622 30.2843 28.69595 27.78607 28.28805 31.56283 32.54366 29.65273 27.89923 27.36425 28.85098 31.67059 31.90191 27.41278 28.28005 31.34933 27.79754 28.29907 27.57498 29.65985 31.60845 35.38308 33.95181 29.2593 28.35751 29.3825 32.88918 32.82839 32.88165 32.91241 33.36062 34.86199 29.48367 32.47222 33.57842 32.10207 32.55624 32.50637 33.20147 31.67675 32.45638 31.89068 31.85696 32.75906 28.39718 27.64138 30.68853 33.22628 32.98736 32.6741 31.73062 31.0491 32.77489 33.86266 32.65475 28.92617 28.31738 28.79864 32.58389 32.88262 32.23907 33.8648 32.97198 33.42327 32.73702 29.87536 28.6932 28.24322 28.31948 28.35629 28.27664 28.20458 28.10894 33.71584 32.04244 33.29754 31.47933 29.69189 31.75271 31.50088 29.58743 31.67236 31.05093 30.68762 33.07571 31.48825 31.95104 28.38372 28.01083 28.49627 27.72906 27.84823 28.13613 28.22759 28.41204 29.59805 32.93923 32.60436 30.36962 32.29613 32.37469 32.67226 32.91778 32.91888 32.77004 32.63735 32.59719 31.23034 32.24837 32.47836 32.39538 32.33929 32.40246 32.51131 29.93121 29.82141 29.12612 28.9508 29.83306 29.91537 29.90994 30.25488 31.26324 33.00085 29.81314 33.69534 33.02154 33.75417 29.36267 29.78713 30.28707 32.66286 33.89666 30.83135 32.92358 30.91677 29.25451 32.9128 31.68859 28.16372 26.39187 27.17626 28.62203 30.3655 30.65292 27.50704 26.69049 26.76141 28.22762 29.28109 26.44836 26.12194 23.27392 22.13732 22.34384 22.2095 22.60797 23.01809 23.63101 24.05718 24.63867 24.55429 24.44375 24.15536 
26.74627 26.6932 27.66241 26.4833 31.23156 30.26559 29.9439 30.07977 30.20895 28.90161 29.31445 29.9739 29.42922 31.37826 31.26248 30.89773 30.37286 26.16473 27.0371 26.02526 26.12319 26.24377 26.29388 27.46813 30.59265 31.36526 32.56976 28.96777 28.87152 27.20025 26.65695 26.49288 26.35324 26.49551 27.06509 30.9472 31.10131 30.77722 28.80825 28.55209 33.441 32.09127 30.21798 27.69265 27.4606 28.31079 31.66531 31.61132 31.8193 27.53701 28.45953 30.81918 27.25424 27.35659 27.49261 29.24731 31.38458 35.36752 33.14285 30.96429 32.34814 29.05413 32.71398 32.87267 32.84173 32.78924 33.27871 28.48275 30.11257 33.73553 32.86108 32.79998 32.61605 32.54131 30.25848 32.45812 32.68359 32.16863 30.87759 28.69964 27.82788 29.10018 32.73574 33.50079 32.7784 32.63677 34.31173 32.59942 33.01266 30.46279 27.91323 27.94824 30.12005 32.54311 33.09902 33.21609 33.05218 33.16805 30.54458 29.07598 29.56964 28.40185 28.29754 28.26364 28.26834 28.32504 28.28536 28.21148 28.94418 32.96578 33.37038 32.98064 30.74337 31.57379 31.54885 31.4346 31.48059 28.83758 31.7124 31.71221 31.58401 31.03652 31.97503 31.22814 28.23165 27.77789 27.83227 27.90685 28.19283 28.19631 28.39086 29.90692 31.12844 32.83129 32.08923 32.46764 32.58282 32.10247 32.87032 32.97469 32.93423 32.84545 32.80856 32.82793 32.87466 31.96328 31.55486 32.53121 32.40301 30.91152 30.8301 32.13787 29.64846 28.85858 28.90399 29.37594 30.39126 31.92227 31.89892 32.84542 30.37292 30.85055 31.65231 30.67208 29.45156 32.1946 32.4194 33.21062 30.48116 30.3139 30.10549 29.45678 32.39587 32.28588 32.55935 29.66949 27.67806 26.22219 27.13247 27.134 28.12182 27.55953 26.05541 25.89395 27.37814 29.66317 27.91577 26.99304 24.09292 22.77902 22.2033 22.18853 22.5357 22.90719 23.64169 23.94088 24.81216 24.28561 24.43719 24.1452 
26.69616 27.27401 30.61636 26.48086 27.22894 30.38067 28.78466 30.71847 30.48712 27.04675 30.30721 30.78921 30.94753 28.59579 28.73428 30.23379 30.16943 30.20382 30.22726 26.08163 26.23007 26.85293 29.96322 26.4649 26.98812 29.11022 30.1575 28.74075 29.04363 28.02542 26.88711 26.63705 26.46945 26.59075 29.21456 28.36321 27.59838 32.69793 28.23431 30.96789 31.45761 29.39733 28.29348 28.02331 29.38284 31.68685 31.69616 31.59506 31.84695 27.55715 28.64471 29.10314 27.46932 27.52892 27.62228 28.58337 28.29128 30.4205 32.40066 31.10458 30.97863 30.30532 29.30984 29.94161 32.11462 32.52438 29.08459 29.29299 32.92904 32.80154 33.35589 32.5581 32.8005 32.51369 32.4562 32.35638 32.3027 32.65774 31.5296 29.55148 28.48528 29.1871 33.48144 34.57781 33.30431 32.88857 32.78374 30.15454 28.62628 28.1014 28.03445 28.93243 31.68493 31.06814 33.37542 32.46072 33.01339 33.14916 34.79992 28.51534 29.57891 28.39309 29.42965 29.53158 29.73846 28.2247 28.2033 29.24288 33.90923 32.21716 32.90395 30.94714 31.30535 33.12008 32.01406 31.36154 27.88741 29.27447 29.7311 31.21484 29.8403 31.55801 31.20205 29.97341 28.61913 27.61984 27.73843 27.75387 28.03268 28.03683 28.13366 33.31646 33.56927 32.3366 32.64797 32.86251 32.84237 32.21825 32.93475 32.97158 32.9869 32.95477 33.00539 33.01354 33.04214 33.0953 32.95345 32.39764 32.57973 31.51077 31.97531 32.6592 32.48217 30.84487 30.47701 30.27477 29.79107 32.96725 32.71456 32.7228 32.81219 31.9764 32.32677 29.41488 29.38784 31.2619 32.48565 31.45849 32.16048 30.15524 29.36508 29.92846 30.97909 31.58935 30.91158 34.81283 28.29403 26.39761 26.81152 26.90298 27.00173 26.48272 25.21606 25.05264 25.96551 26.56579 27.26339 25.80056 23.80398 22.29565 21.83892 22.30026 22.99893 23.48696 24.00002 24.66024 24.02441 24.6896 24.15045 24.65139 
26.68185 26.75186 26.88473 27.06155 30.72772 28.27218 27.02218 30.87405 30.59591 30.42022 30.30023 30.09185 26.4732 26.19082 26.34451 29.39559 30.70297 30.18597 30.21404 26.10021 29.35958 27.4689 26.29028 26.51232 27.00659 30.13043 30.71136 29.16131 29.76226 27.47988 26.93902 26.67843 26.57324 26.68063 30.38519 28.27569 28.17016 27.34475 30.84121 32.35693 32.08495 31.9952 31.41274 28.05352 27.50146 32.08569 27.45764 31.93359 28.49221 27.99938 28.96276 32.12508 27.65283 27.78283 27.82522 28.98138 31.53634 30.52459 31.4924 32.14413 29.47872 30.99438 31.60641 32.78027 30.15417 30.85696 31.53842 29.41921 30.18234 32.35168 32.93764 34.90072 33.63583 33.0964 32.85891 32.09658 32.29263 28.48995 31.83053 32.36208 29.69854 31.12109 30.99609 32.41799 32.49841 28.014 28.08282 28.14407 28.21438 29.31552 29.2528 29.24993 32.94183 30.75762 30.80453 33.52236 32.51028 29.56713 28.46075 29.87524 33.4244 29.33526 33.18337 32.19454 33.08819 28.10964 28.14196 28.55459 33.27251 31.86129 33.43429 30.92599 32.17113 29.02734 32.15423 28.32992 28.87057 31.23193 32.3699 30.61321 31.03863 29.69125 32.12951 31.81576 30.90615 28.14541 27.36605 27.35055 27.72335 27.85821 29.41564 29.67864 31.27285 32.63573 33.18578 33.13869 33.11669 33.03625 33.10409 33.02685 33.12518 30.97183 31.19457 31.25634 33.07546 33.14532 33.17413 33.08074 32.14748 32.13952 32.76366 32.37634 31.65475 31.70696 32.70895 32.85094 31.85931 31.03228 33.5895 33.55129 33.57955 33.55563 30.36041 30.10168 29.98541 29.56521 30.79458 31.28955 32.08437 32.35308 30.38726 29.95669 30.83071 32.2142 30.76049 32.39407 27.67535 26.4331 25.93768 26.0191 25.48059 25.28982 24.41982 24.3695 24.9259 26.0794 27.31021 25.04019 23.13052 21.71813 21.58541 22.43661 23.56115 24.14358 24.72589 24.18588 24.47485 24.285 24.3561 24.3822 
27.75537 26.74542 29.58688 30.37753 28.41699 26.82681 27.19464 29.49624 30.87466 28.19106 28.75918 30.26315 28.73971 28.81057 27.09304 27.14907 31.58084 30.36523 30.2568 26.93905 26.07211 26.12206 26.28424 26.49438 27.68786 32.5754 32.14794 31.62115 29.0198 28.09258 26.82809 26.6578 26.6286 26.81539 30.45654 31.89459 33.0227 29.90515 31.95565 33.88848 31.99813 31.19381 31.18023 31.81646 33.10394 31.84435 32.01998 32.01254 27.63482 27.68664 28.25167 30.86505 28.80126 31.70495 32.15331 29.53149 32.73763 30.48443 31.75555 30.4364 33.77264 32.01296 31.06176 31.00884 30.94351 30.97341 29.52709 28.68389 30.39959 33.01858 34.17242 33.01925 33.19204 32.69332 32.57336 27.99493 28.02963 28.09005 28.69705 30.30163 32.82836 30.53784 34.35238 31.01541 32.14993 28.38626 28.55477 32.83877 32.75353 32.41546 32.04821 32.7373 34.40063 34.44473 34.62554 -9999 -9999 28.39929 32.98705 34.41012 34.22601 34.18902 28.72241 29.13653 29.03271 28.3525 27.98724 28.59722 28.94583 31.00143 33.52621 30.91915 30.78826 29.24819 32.06319 30.44329 32.95592 31.52267 32.63885 31.6647 30.78234 30.0487 30.02511 30.81411 29.72378 31.35076 31.89065 26.80709 27.45187 30.63467 32.01354 30.19323 29.70193 30.98751 33.3269 30.949 31.09439 33.27596 33.22875 33.1592 33.53362 31.32638 33.03167 32.46249 30.64874 32.87325 30.78991 30.88192 30.9103 31.76672 32.26476 32.80489 32.84496 31.35885 32.20739 32.82311 32.95821 33.65542 33.57415 31.68618 31.51211 33.5884 30.83813 29.36645 30.1321 31.01119 32.32082 31.62783 30.86434 30.35467 31.65722 31.59506 30.81652 30.84701 31.71142 29.30889 27.37078 26.16528 25.48123 25.14657 24.82638 23.88006 23.51501 22.98654 24.04934 25.64596 27.25768 24.45407 22.41888 21.85351 21.78832 22.82772 23.94818 24.3305 24.08752 24.15643 24.12994 24.23251 24.33599 24.5455 
32.62884 28.36517 30.70516 31.29952 28.18548 30.56722 29.48791 30.24923 30.74423 29.78008 26.75186 30.23306 28.89224 27.5617 27.49246 29.86477 31.38357 30.58019 29.40524 27.01675 26.00741 26.02346 26.19082 26.87179 28.20312 29.45703 30.99267 31.47198 31.00161 26.93249 26.86868 26.65472 28.56582 28.71478 33.57769 27.33468 28.36181 31.68594 31.46682 32.07876 31.64044 32.2597 31.4667 31.86703 32.40618 32.50973 31.49499 31.48022 32.12472 31.69537 29.5819 27.64703 28.12087 28.96981 33.15237 32.3872 32.06838 30.39819 29.54992 31.49899 29.66992 30.11752 27.51245 27.28732 29.23828 33.33599 29.13711 28.88116 30.05496 32.8991 32.60998 33.87191 32.8926 33.17248 33.36983 30.02316 30.20809 28.53765 28.61578 29.36837 29.09316 31.36147 32.23663 30.37487 32.00039 31.52377 29.02743 31.12878 33.2785 34.41375 34.54299 33.89712 30.44113 29.4833 28.45712 34.86703 -9999 30.13952 28.42712 30.2022 29.08407 34.21633 28.63568 27.91921 32.28677 27.81478 27.89285 28.2492 30.12325 29.17864 28.82876 31.78643 28.69708 32.73391 30.46517 31.26959 29.89108 30.24896 31.15911 32.74447 30.37799 30.38687 28.1643 28.98681 31.41397 28.02062 26.87701 26.74517 27.54281 28.55865 31.49075 30.15493 29.13272 30.04565 33.14993 32.01168 32.65813 32.81676 31.57034 33.22555 33.13744 33.08291 32.53106 32.28838 32.53585 32.57934 30.85192 33.3157 33.52285 31.22552 32.77349 32.81222 32.95599 33.07864 31.06314 33.03698 32.95815 33.63372 33.52581 33.7001 31.67993 31.44454 31.38741 29.32025 31.67858 32.85098 31.9822 32.11169 31.64108 31.63473 29.67248 32.32272 31.4476 31.82684 30.36898 31.96823 27.99331 26.43063 25.19949 24.48327 23.8016 23.61074 22.93237 23.14376 23.2629 24.93539 28.07525 24.38601 22.96234 22.07485 22.39007 23.01071 24.99105 23.768 24.09817 23.75576 23.84777 24.13958 25.43322 27.52835 
26.76129 26.78259 29.58135 30.85354 29.76159 29.56722 31.41836 29.09866 27.43929 29.3598 30.89715 29.62115 30.44918 31.30279 28.62625 27.19531 27.2088 28.90212 29.89599 26.72695 26.03991 26.02633 26.1209 26.35137 26.52868 29.92935 28.54385 30.39269 29.04885 27.05529 27.25833 30.04965 29.72192 30.93572 32.06756 27.48547 29.16146 31.45629 31.38351 31.10775 28.44158 28.57296 33.52355 31.47225 32.79702 31.02871 32.45281 31.94302 31.56506 30.29266 31.84628 28.47503 28.46993 32.05413 32.04382 28.83026 28.93514 32.65887 29.75393 29.20748 30.37466 30.75372 27.51342 27.26303 27.65542 29.92809 32.55563 28.03478 28.36947 29.20965 33.07174 33.09216 33.10342 33.84148 33.42248 32.69775 31.87472 33.50045 33.50701 33.61117 31.51772 31.3597 31.51571 31.15554 31.42941 32.70004 32.78539 34.5111 34.30129 33.01958 32.63912 29.88223 33.31094 32.48672 28.36157 28.97866 31.15173 33.37984 32.90145 29.89147 29.18951 33.72765 32.99148 31.69164 28.63525 -9999 27.77896 29.86724 31.73818 30.62454 31.50097 31.73647 28.05416 29.51733 31.4392 31.50363 31.37921 32.22872 32.82986 29.06561 28.85009 28.23519 27.85171 28.01187 28.24191 27.63052 27.11917 27.37136 27.44491 28.60253 31.47399 31.1845 28.90936 30.33596 31.93865 32.51061 32.87923 32.30608 32.28942 32.44286 33.00744 32.5863 32.01962 31.50863 32.41113 30.70761 32.36636 30.74587 29.009 30.58846 33.53207 33.34206 33.28475 33.20287 31.52545 33.07659 32.93688 33.56628 33.55224 29.22967 33.55816 33.62972 29.59735 31.04675 33.21682 32.47945 29.33956 32.21951 29.50146 31.53149 31.47808 32.08868 31.26306 31.01547 30.4122 27.10174 28.26888 27.23199 24.73544 24.06289 23.06652 22.61077 22.76562 22.92245 23.71707 23.91931 26.18057 25.08227 24.09194 22.39581 22.43936 23.40069 24.92986 23.89691 23.73409 24.60961 23.84255 24.24063 24.4873 26.12658 
32.46011 27.72488 27.42871 28.50778 26.85543 27.72241 30.60952 28.70043 32.06832 28.5393 30.65811 31.45168 30.28173 28.05456 28.18667 27.76028 29.0303 28.80993 28.86578 28.96371 26.13427 26.10592 26.08367 26.94113 27.22167 27.39425 29.41345 31.45489 31.5003 31.3486 27.65356 26.8193 28.00537 29.03366 29.71054 30.13851 30.42098 31.2413 32.17504 28.47921 27.61798 27.65951 29.51202 31.26657 33.09646 29.59283 33.06841 31.54406 31.75558 32.34945 31.26638 29.45992 29.68844 29.64736 29.49539 32.13656 32.29247 28.84686 27.81555 28.01595 29.34747 29.34332 29.03372 28.33416 30.60382 31.70403 31.53283 31.08965 29.19146 29.02349 29.18832 30.64184 28.54778 29.58294 33.70528 32.88546 29.94396 30.29363 31.60421 33.2586 35.02935 30.66326 33.82317 30.52545 33.12835 32.01803 33.56225 33.04336 32.26022 32.45226 32.42355 33.03948 32.98504 33.00298 32.34008 33.46914 29.81075 28.85125 34.43975 29.02658 33.00991 31.61471 32.09264 31.24035 29.48248 -9999 28.97607 33.78454 33.35076 30.92669 29.61822 27.94042 29.83386 30.54312 31.01104 30.55642 31.56936 31.39663 29.84759 27.74786 27.87939 30.75006 27.06079 28.56027 27.75994 27.67495 27.66332 27.22027 27.83276 29.49499 30.93453 31.60131 33.51611 32.61416 32.57092 31.48925 32.75021 32.68404 32.12057 32.5985 32.45174 32.79256 31.95294 32.29113 31.48422 31.80297 32.83141 33.18703 29.505 30.34146 29.17343 30.69677 30.07769 31.50125 31.17568 32.9923 34.58105 33.50829 33.49935 31.45587 33.56701 32.48016 30.48937 30.42709 32.56167 32.4858 31.32031 31.43014 31.67114 31.20501 32.5089 32.17248 31.03884 30.92886 28.50002 26.01388 27.32263 25.9765 24.08685 23.178 23.40267 22.56283 22.5931 22.8402 23.87301 24.7265 25.32647 24.10382 23.12487 23.40771 23.10272 23.30795 23.98089 23.41406 23.59194 24.6943 25.02304 24.38684 24.58846 25.68722 
31.40762 27.68652 27.08206 31.18823 28.7619 26.41128 27.20785 31.43585 31.27624 31.21188 30.67706 27.97839 30.32571 30.48388 28.56722 28.72146 28.68072 30.00387 29.30633 29.44808 27.66146 26.68914 29.52529 26.41162 26.68548 27.86175 30.35119 28.86144 30.54199 28.91058 28.80493 30.50781 29.28613 31.51129 28.86318 31.44564 31.46639 31.36495 29.50784 30.75653 28.0187 27.66967 27.71633 27.74145 27.96029 27.89892 34.47137 29.64184 29.40698 28.7279 32.32891 28.57916 27.36019 31.88153 32.62426 32.13891 32.61773 28.65331 27.51226 28.02197 27.52813 29.30468 30.22528 31.3532 28.13604 28.15969 27.98422 27.40432 28.64596 30.47885 33.01058 29.13153 28.3818 32.20202 33.41674 30.46801 30.3504 33.11782 30.66873 28.34307 28.30349 29.92739 29.88925 32.64184 32.58443 32.61111 32.59466 33.28533 32.49123 32.81194 32.15984 32.31039 32.45571 34.0013 31.70483 30.28436 34.40978 28.75884 29.47064 32.78832 32.21825 30.67855 31.46633 32.35528 31.95367 27.75613 28.73037 32.64211 31.91805 33.0104 32.94045 33.14361 29.93078 30.311 31.44189 31.57757 27.52899 28.43075 31.33294 30.30151 28.53253 27.76357 27.58233 27.09243 28.58474 27.40759 27.43746 27.45007 27.87353 28.42446 31.01287 32.81521 33.51311 30.76147 32.12576 31.9613 32.6177 32.13778 32.52627 32.57668 32.59557 32.6372 32.41534 32.06387 31.54492 32.81213 32.28082 32.37063 32.53954 30.71264 29.34133 30.6958 30.04351 33.23449 31.68676 32.97421 32.86208 32.0638 33.44784 33.53857 30.16522 29.25698 31.73934 31.7311 30.24429 30.31152 33.75475 31.60049 32.79848 32.53155 32.17962 32.46798 31.29553 30.12136 27.73721 26.26232 24.72589 24.56164 23.16271 23.02624 22.49017 22.03366 22.26748 22.73812 23.92898 25.01657 25.0595 23.96154 23.3182 22.86971 22.99713 23.43594 23.40338 23.68591 23.64016 24.14196 24.54974 24.51333 25.70657 24.82998 
30.5288 31.42752 27.06616 27.01718 32.74737 30.28564 31.45956 26.87557 31.151 29.24453 30.89614 27.12567 30.54016 30.69497 27.10214 27.29119 28.38473 28.89691 29.22122 29.36477 30.45919 26.91818 27.22506 26.51861 26.77569 27.38769 30.47677 30.94848 32.82308 30.0693 29.03897 29.86395 30.03308 28.42623 29.449 30.02413 29.45352 29.48098 27.59277 27.65817 27.66723 27.70526 27.74688 27.79766 27.997 28.99832 30.22723 28.2582 29.00295 33.13097 33.2033 28.73553 30.86126 30.70739 32.05672 28.93414 28.56774 28.35119 27.46707 27.48074 27.82403 29.73904 29.59048 27.77389 27.70126 27.3739 28.20852 28.2384 29.36865 31.11743 29.92654 28.25616 28.26913 29.37246 33.61755 32.02142 33.34621 33.69198 31.80688 28.74279 28.69537 28.72531 27.9537 27.97189 28.50527 30.69601 32.091 33.48727 32.73809 32.81744 32.96902 34.03777 32.26214 30.24069 30.28384 31.28655 29.04922 33.59142 33.99294 33.67702 32.54714 29.85824 29.74249 28.00299 27.59347 28.32003 30.90652 32.09039 33.26962 28.87158 28.3131 29.64944 29.82641 31.68661 31.77874 32.1043 28.25289 27.57498 27.82186 29.1318 30.07528 28.28027 27.18154 27.45031 27.08615 26.95297 26.91924 27.29852 27.51907 27.93441 30.5888 33.23858 33.32711 32.56387 32.36126 32.29925 32.62225 32.75054 32.70739 32.46893 32.27459 32.3933 30.3547 31.98232 32.87981 32.98852 33.11953 33.12914 33.13955 30.99822 33.596 29.06994 29.09103 33.43023 30.90841 32.03487 32.97723 31.41647 33.55618 30.73086 29.61474 29.64623 30.98138 30.96585 28.63577 32.40923 29.31011 32.03207 29.98229 30.75411 31.76278 31.73898 30.97338 30.67098 27.89239 24.90185 23.66818 23.57525 22.56112 22.55883 22.46249 22.14724 22.54818 22.82958 23.99829 25.01605 25.1321 24.59478 23.0794 22.74111 22.78167 23.27166 23.52282 23.5722 23.81121 29.42611 28.35601 26.30459 25.80239 25.14428 
29.40844 28.77221 28.311 29.93676 30.75347 31.4808 27.75326 26.66839 26.48712 27.96642 26.83145 27.21459 26.98168 30.87228 30.25268 26.13424 26.19293 28.90914 28.99404 29.32333 29.46179 27.20822 28.98123 27.01696 27.10299 27.86648 27.06143 30.64044 31.50839 33.75372 28.26483 27.04089 27.40875 26.81088 26.68972 31.32491 27.71722 31.42349 27.42187 27.60964 27.61422 27.62185 27.69851 27.75347 27.72088 32.54012 31.65951 33.79742 34.47701 32.81051 32.47738 29.12679 31.14724 27.74304 27.8583 27.95284 27.979 30.13284 27.77514 27.41558 28.37304 29.30059 30.52886 27.86099 27.68563 27.7601 29.30917 28.43798 31.11807 31.42025 31.42895 32.58666 28.08422 28.17623 29.83566 33.83532 29.91393 31.0581 29.82461 28.58251 32.52422 33.398 27.87029 28.23882 29.91351 32.28042 32.12179 32.17297 32.08263 32.34713 34.092 31.9154 32.66442 32.62698 32.63671 33.01592 32.37383 34.13457 32.01391 30.77307 27.84225 28.57034 28.24432 -9999 -9999 28.32791 29.23178 28.44222 27.81817 31.83172 33.28512 28.65014 32.02877 32.1892 30.72573 31.71505 28.3767 27.01791 27.69619 32.17773 27.75057 26.96472 27.08193 26.79156 26.89907 26.29717 26.69808 26.80398 27.30187 29.40081 29.21707 30.49652 33.17333 32.6108 32.10119 31.14547 32.26727 32.87624 32.91894 32.89239 32.53036 32.63631 31.51135 32.9226 32.79287 33.19833 32.7756 33.22024 32.64013 30.96548 31.28256 33.73022 30.96926 32.09573 33.91018 33.74197 31.43713 30.17535 30.15838 29.12191 32.58013 32.21505 30.95773 29.99111 30.26724 32.26702 32.55727 31.92645 31.8529 31.5837 30.95449 30.77276 30.7716 29.70465 28.6098 24.84496 22.66354 21.80798 22.02538 22.04864 21.74352 22.82797 22.94183 22.61239 23.14761 24.07888 25.01403 24.84362 24.07067 23.03356 22.777 23.03417 23.39724 24.56112 26.99615 24.38989 24.79366 26.02569 25.17632 26.88857 
29.32797 32.29882 29.49825 30.01946 29.96078 29.3016 26.88574 27.1986 27.51885 28.65386 28.62377 27.13165 30.738 26.85613 29.7778 28.7304 28.72769 26.05062 26.89514 30.29913 29.84353 29.40685 29.38357 29.07107 29.70315 26.81194 27.01592 27.52725 29.22149 30.30889 33.88479 31.4269 30.71017 26.71527 26.57388 27.52361 28.25973 28.82488 33.09313 27.32354 27.45278 27.57446 27.71288 27.7814 29.47769 34.05352 32.88747 32.86926 30.20483 34.81112 33.55276 30.34152 30.96319 29.06429 27.91189 29.0325 27.89123 28.90658 27.76159 27.95861 27.48654 28.33822 30.82867 30.14077 28.62878 29.64849 29.60531 32.01913 32.77331 31.47347 32.70791 29.7261 29.30206 30.83492 33.89132 28.97015 34.48083 32.58047 28.70425 29.66809 29.37621 32.70107 32.31118 34.63958 32.34454 32.40191 32.26968 32.16564 32.26104 33.03149 32.22875 32.4027 31.68862 31.78817 34.37542 31.86584 30.24551 32.62103 33.02538 31.52471 28.01071 32.81319 -9999 27.49816 -9999 -9999 29.07211 33.41994 33.16525 33.20528 33.40347 30.81796 29.99648 31.59057 28.66018 31.08926 29.47311 27.53967 27.32824 27.48379 26.78112 26.99615 27.01364 26.74032 26.85015 26.52184 26.34622 26.51934 27.57534 27.70767 29.06381 31.72552 32.30926 31.5996 31.93804 31.59182 31.60787 32.0043 32.67892 30.51937 32.89947 32.57497 33.23345 32.65914 30.79122 33.60458 30.9616 33.49371 33.56225 31.90319 31.71011 31.7178 34.17196 32.39666 30.91924 33.91027 30.44341 29.16433 32.67645 32.59283 31.37524 32.98602 32.95647 30.38915 28.67672 32.8648 33.46941 32.27782 32.1412 30.88192 32.14342 30.98181 29.94506 28.73763 26.61666 24.84115 22.98306 22.1712 21.43279 21.31484 22.46301 23.03781 23.13064 22.41021 23.50628 23.72524 25.14492 25.46505 24.97122 23.09146 23.14343 23.0469 23.41702 23.82784 25.03521 24.65939 25.06033 28.59713 26.33593 26.9017 
32.27062 32.15023 31.664 28.18618 27.73559 30.39105 28.6535 27.25326 30.22891 26.38278 27.08309 27.64144 25.9844 26.06173 26.49951 26.36334 26.26852 25.81573 26.51013 28.84808 29.3381 29.44094 27.56564 26.65338 27.06912 27.7297 30.17083 26.96099 26.99685 27.10674 30.0332 34.39068 30.48004 28.83306 26.80593 26.65621 26.4082 29.55053 33.07043 27.36959 33.57006 31.07842 28.73895 28.15435 27.73059 29.62548 33.79638 32.67477 29.07684 30.71133 28.65719 32.02477 31.65328 28.77715 27.89254 29.02032 32.92916 28.74282 28.72372 27.45071 28.05001 27.33853 28.61483 30.44 31.91339 29.6686 30.16885 32.0769 31.91259 33.77486 33.23101 33.52499 27.99804 28.0754 29.88247 29.13622 32.5144 28.04742 27.96578 28.2795 27.75329 33.74517 32.60934 32.58102 31.84185 32.20583 31.47619 31.66561 32.091 31.62396 34.12457 33.07775 33.38528 32.75851 30.00308 32.971 28.39398 34.65417 28.58129 33.29571 28.69531 27.55514 27.58798 27.61758 27.57937 34.31368 31.6444 31.53906 30.32781 30.85037 28.57195 28.03466 33.80785 31.67843 28.39453 28.72677 30.60739 30.96197 27.08254 27.07922 26.61953 26.64083 26.69161 26.91317 26.63705 26.18478 25.84646 25.93554 29.75823 28.54019 32.97387 31.60287 30.95443 32.18539 32.04662 32.00829 32.70446 29.876 30.12426 30.89349 32.57397 33.38851 32.78838 33.57021 33.60821 33.58233 33.59493 33.58849 31.28018 34.01998 31.82638 31.77264 31.58663 30.82574 34.02642 34.81353 33.08474 29.10162 30.7015 33.09127 33.36239 32.92593 33.06625 31.99981 30.24639 31.08129 30.40423 32.8966 29.38577 31.60336 30.84368 31.29833 28.97311 29.70562 26.43905 24.93133 23.07156 21.87472 21.21258 21.43087 22.24032 22.87985 22.94363 23.52569 22.69952 23.52749 24.58917 25.34634 25.2113 24.08923 24.35366 23.36175 23.55435 23.95397 24.33196 26.54168 25.08428 25.76241 25.8785 26.19476 
27.4649 26.60159 27.10989 27.8124 32.67724 29.44613 28.324 29.67272 27.13275 26.60031 28.40798 30.03597 26.75912 26.58251 29.23022 26.94235 26.00308 30.2268 26.20803 28.76837 29.24652 27.79101 27.4916 26.12426 27.09533 29.62643 27.18722 26.73983 26.70834 27.24423 31.89971 30.02929 33.32125 32.98223 27.02685 26.96939 26.66198 26.56622 26.68246 26.73336 29.10848 31.28601 28.1166 27.70666 28.77123 32.22814 32.10155 32.59847 32.85424 33.65591 32.71947 30.26461 32.67806 32.20705 28.89828 32.83041 28.72354 27.6592 27.53835 27.26281 27.06561 27.17462 28.06085 30.06054 30.15383 28.23052 28.87368 28.74246 32.71676 32.34017 32.84332 32.70412 33.63699 29.04397 27.97872 28.31014 33.94451 32.18526 32.02657 28.41479 29.46206 31.45974 33.03381 29.14099 31.56802 29.71032 32.07192 32.11196 31.42953 32.64724 31.07458 29.83566 28.38156 31.86553 33.25463 34.49691 28.90737 28.54412 28.82504 28.46835 27.6419 27.59097 27.47363 27.40463 28.58981 29.90139 31.46481 32.26885 33.27215 32.47195 28.12493 30.18423 31.74676 28.85839 27.59017 28.17297 29.20077 27.77593 27.16278 26.49325 27.60946 26.98135 26.74249 26.74368 26.2828 25.68673 25.38137 25.78012 26.02883 27.97344 27.3525 31.10067 32.35329 31.82351 32.16152 32.26836 30.7023 28.47207 31.83007 28.40966 30.74664 33.64745 33.70754 33.67733 33.60867 33.63467 33.57195 33.55288 31.54281 33.42843 31.48498 32.05962 31.94436 31.78893 31.00683 30.76306 29.07022 29.40646 30.56713 29.89337 29.95159 32.45422 30.31973 28.99395 29.61147 34.99554 32.11221 31.76068 30.89919 30.97039 30.87283 30.85736 32.00814 27.89248 28.10363 25.36895 23.35378 22.11559 21.89483 21.67507 21.92208 22.49951 22.8001 23.06964 23.1784 23.95074 24.27261 24.05108 24.38082 25.10259 23.54937 23.91253 23.76028 28.15804 24.45919 24.86276 25.05245 28.45022 25.32983 26.43218 
30.23059 27.46871 26.40948 27.66363 31.27703 30.27053 27.27331 28.51629 29.83212 27.36804 27.69378 26.91155 27.03985 28.24813 27.77941 28.04101 26.76147 26.42639 26.00183 26.85732 29.18096 29.2181 26.86743 26.05743 26.7329 26.84362 29.90737 26.71447 26.37036 26.49356 31.7015 31.85641 31.92089 32.16525 32.69381 32.21099 30.8847 26.83615 26.66226 26.57223 26.7152 27.34008 28.48879 34.50674 28.12951 28.53744 34.07687 33.2286 29.3905 32.84051 32.68414 33.60094 30.72012 29.69253 32.68841 28.75149 29.54519 27.38833 27.23852 27.1011 27.03539 27.09228 29.42602 28.96563 30.6578 28.08749 28.69247 29.00002 29.77047 30.16085 32.82055 32.80669 33.29693 33.75311 27.86413 35.35104 32.69012 28.27148 29.72888 29.13311 32.42226 31.82974 31.68637 31.95037 31.34564 31.96792 31.66632 32.22189 31.59738 31.7666 32.25823 31.13848 32.8738 32.77477 33.16961 27.64193 28.1116 32.42547 34.50399 28.97827 29.7196 34.09615 29.50796 27.15237 27.165 28.33325 33.54812 33.16 30.94976 32.96111 30.43994 32.8424 33.55712 27.20239 27.64434 32.54928 28.29995 26.77535 26.47119 26.77435 26.70764 26.66671 26.70446 27.27191 25.70254 25.66195 24.828 25.34658 25.40109 26.69436 27.08642 28.91451 29.5874 31.77435 32.13781 31.48669 29.91839 29.39572 30.42861 29.7525 33.26714 33.52676 33.44729 32.76199 33.59243 31.19399 33.54913 33.44567 31.41073 33.03042 31.30496 32.05938 31.54 31.95129 31.5368 31.82693 29.01443 28.96441 33.71557 30.41952 31.22811 30.62698 28.57876 28.5895 28.55544 28.51168 32.03631 32.30862 31.22753 31.00097 30.45739 27.80395 30.98248 30.22366 25.94436 25.00979 25.68551 23.34097 22.10534 21.47076 21.51986 21.72274 22.67803 23.19366 22.48773 23.02004 23.35177 23.62444 24.04681 24.18411 23.28347 24.17092 23.87112 24.25436 26.05432 24.79852 24.90908 24.96057 25.81661 26.04324 
