# Supplementary material for: Exploring the Distribution of the Spreading Lethal Salamander Chytrid Fungus in Its Invasive Range in Europe – A Macroecological Approach
Source: PLoS One. 2016 Oct 31;11(10):e0165682. doi: 10.1371/journal.pone.0165682 (PMC5087956; doi:10.1371/journal.pone.0165682)
Supplement: S2 ZIP Archive — (ZIP) [file pone.0165682.s011.zip › BIOCLIM_full/bio_6.asc]

ncols         200
nrows         200
xllcorner     3.31330001355
yllcorner     -1.12269991115
cellsize      0.0117999315
NODATA_value  -9999
-1.166266 -1.526038 -1.030218 -1.036291 -1.173041 -1.192023 -1.204199 -1.270331 -1.29267 -1.191809 -1.278174 -1.251074 -1.127692 -1.291296 -1.171942 -1.278052 -1.291876 -1.330939 -1.222754 -1.074103 -1.163733 -1.31629 -1.204321 -1.152319 -1.163275 -1.147955 -1.143469 -1.11286 -1.17417 -1.153662 -1.17121 -1.027106 -1.177222 -1.193243 -1.184027 -1.04859 -1.211401 -1.244574 -1.26145 -1.16123 -1.28031 -1.280035 -1.110571 -1.128119 -1.219366 -1.139166 -1.238287 -1.145087 -1.183997 -1.240088 -1.274176 -1.496985 -1.513373 -1.541785 -1.570837 -1.579871 -1.432532 -1.40766 -1.526648 -1.518011 -1.540808 -1.554327 -1.56626 -1.597845 -1.616186 -1.651617 -1.678412 -1.659399 -1.492712 -1.440436 -1.548071 -1.687415 -1.675513 -1.641058 -1.616064 -1.610419 -1.538123 -1.613226 -1.580817 -1.556403 -1.542853 -1.519141 -1.508429 -1.430334 -1.371619 -1.370978 -1.357764 -1.337256 -1.326971 -1.464178 -1.352667 -1.420386 -1.426916 -1.473029 -1.518134 -1.477972 -1.543341 -1.56095 -1.609595 -1.762244 -1.716803 -1.802405 -1.898535 -1.98783 -1.874304 -1.964392 -2.141181 -2.058264 -1.93186 -2.127234 -2.200202 -2.252783 -2.200934 -2.158514 -2.168646 -2.242621 -2.098578 -2.289038 -2.337744 -2.217078 -2.307776 -2.329596 -2.318518 -2.444891 -2.535864 -2.550391 -2.507849 -2.455298 -2.431983 -2.550665 -2.62934 -3.771118 -4.735779 -4.728455 -4.468445 -3.737549 -3.566956 -2.844604 -4.26947 -4.36499 -4.578308 -6.246399 -7.037109 -6.727356 -7.025513 -6.423706 -6.851563 -6.572021 -6.200623 -5.680603 -5.081543 -5.005249 -5.84845 -6.156982 -6.683716 -8.024048 -9.414429 -10.90521 -10.31195 -8.952698 -8.587708 -6.875671 -6.872925 -6.728271 -9.041504 -9.677795 -9.852051 -9.161438 -9.073242 -8.87915 -8.422302 -6.781982 -7.602295 -6.465515 -7.274231 -8.431458 -8.711304 -7.720093 -6.751465 -5.109314 -4.489502 -5.765442 -4.351257 -4.64209 -4.947571 -7.027954 -6.373962 -6.992249 -7.883972 -7.684082 -7.601074 -7.614502 -7.401794 -7.829041 -7.145447 -6.927551 -6.683105 -6.171936 -6.310181 -6.422791 
-1.085303 -1.084998 -1.274268 -1.19007 -1.14585 -1.262518 -1.353217 -1.314917 -1.305121 -1.30332 -1.283636 -1.239172 -1.203467 -1.260382 -1.221655 -1.282812 -1.278235 -1.181403 -1.307532 -1.088171 -1.266821 -1.238562 -1.174414 -1.150336 -1.073614 -1.155005 -1.272467 -1.20307 -1.186285 -1.191473 -1.201117 -1.196783 -1.156836 -1.182898 -1.004187 -1.279822 -1.28562 -1.288367 -1.273016 -1.303625 -1.309698 -1.317511 -1.324133 -1.116553 -1.111822 -1.150275 -1.097449 -1.347052 -1.270392 -1.215857 -1.274451 -1.482123 -1.513159 -1.551947 -1.429785 -1.583746 -1.570105 -1.555762 -1.549963 -1.565741 -1.486334 -1.603339 -1.610937 -1.652686 -1.663519 -1.675635 -1.692694 -1.659003 -1.47196 -1.628729 -1.441138 -1.533606 -1.732764 -1.692541 -1.66059 -1.642096 -1.649542 -1.654578 -1.64115 -1.473242 -1.578711 -1.569128 -1.469244 -1.479651 -1.497992 -1.359106 -1.35459 -1.380164 -1.384222 -1.407599 -1.436163 -1.45658 -1.462897 -1.438849 -1.399969 -1.416998 -1.51911 -1.58576 -1.641943 -1.6724 -1.902045 -1.807593 -1.894873 -1.969336 -1.923376 -1.990973 -1.950781 -2.138709 -2.188361 -2.164679 -2.105872 -2.115332 -2.110236 -2.236701 -2.215552 -2.21134 -2.101172 -2.142188 -2.254828 -2.303137 -2.403754 -2.325049 -2.366583 -2.314764 -2.5232 -2.416052 -2.516791 -2.454535 -2.551764 -2.605322 -2.765259 -3.049683 -3.349365 -3.79126 -3.748535 -3.65332 -3.883118 -3.753418 -3.924011 -4.675049 -4.531311 -6.054749 -7.171387 -6.938538 -6.630615 -7.445435 -5.901855 -5.322632 -6.233582 -6.057495 -5.350708 -5.420288 -4.957642 -5.551819 -7.558044 -8.282532 -9.057068 -10.3205 -9.813904 -8.671021 -7.982239 -6.875061 -6.58606 -7.431396 -7.554382 -8.127502 -9.85907 -9.664673 -10.75293 -9.125732 -8.553223 -9.845032 -8.981079 -7.094177 -7.257751 -7.737793 -7.829956 -7.342285 -6.712708 -5.827087 -5.289978 -5.089783 -4.889893 -7.054504 -6.670593 -5.091614 -5.79657 -6.559204 -7.276672 -6.31781 -7.282166 -7.134155 -7.560181 -8.390259 -7.425598 -7.580627 -6.893372 -6.702942 -6.370605 -5.783752 
-1.080634 -1.165472 -1.092657 -1.276923 -1.231482 -1.257239 -1.381842 -1.348456 -1.321295 -1.312506 -1.301031 -1.330817 -1.284827 -1.28913 -1.366522 -1.336157 -1.284644 -1.153662 -1.156805 -1.284979 -1.165778 -1.019446 -1.29386 -1.300207 -1.238989 -1.198737 -1.272986 -1.261755 -1.225378 -1.240179 -1.117895 -1.112036 -1.221503 -1.23905 -1.031531 -1.309058 -1.25849 -1.250037 -1.339209 -1.333746 -1.341437 -1.346533 -1.350775 -1.225684 -1.278326 -1.168372 -1.148016 -1.329504 -1.378394 -1.420264 -1.254248 -1.327887 -1.495581 -1.469489 -1.5651 -1.590155 -1.589453 -1.583899 -1.601477 -1.611761 -1.634405 -1.652106 -1.667944 -1.703497 -1.722082 -1.739416 -1.71839 -1.672614 -1.657538 -1.543097 -1.561804 -1.726385 -1.730383 -1.702643 -1.672003 -1.655981 -1.657202 -1.662421 -1.583411 -1.497198 -1.609137 -1.616003 -1.62348 -1.521063 -1.385107 -1.493048 -1.4 -1.429327 -1.443121 -1.45658 -1.458014 -1.48252 -1.577978 -1.630011 -1.476141 -1.451331 -1.595374 -1.678992 -1.705176 -1.6901 -1.669073 -1.902167 -1.929114 -2.098761 -1.927924 -1.898749 -2.181433 -2.001166 -2.225165 -2.098914 -2.025397 -2.207587 -2.035132 -1.945898 -1.928503 -2.00318 -2.12702 -2.368842 -2.402991 -2.371802 -2.416937 -2.420233 -2.380133 -2.324683 -2.383887 -2.406104 -2.400977 -2.52442 -2.416571 -2.57569 -2.59165 -2.730536 -2.703528 -2.834839 -3.494934 -3.500122 -3.993591 -3.82605 -3.737854 -3.624939 -4.764771 -6.052612 -5.83197 -7.125305 -7.234863 -6.831116 -6.602234 -5.501465 -5.774902 -6.414856 -6.745361 -5.532288 -4.697021 -5.261902 -6.678833 -8.645691 -8.931946 -8.740295 -9.253906 -8.437866 -7.631287 -7.110657 -7.046875 -7.414917 -7.723755 -9.113525 -7.578796 -8.223328 -9.471802 -8.70459 -8.758301 -9.446777 -9.094604 -9.334778 -8.858704 -6.972717 -6.736206 -6.894897 -5.91925 -5.358337 -5.477356 -6.085571 -7.749084 -7.880005 -7.10791 -6.122498 -5.731873 -6.853699 -7.140564 -6.998352 -6.43927 -6.787476 -6.318726 -7.497925 -7.807068 -6.979126 -6.505188 -6.661438 -5.955566 -6.23175 
-1.194525 -1.116553 -1.044592 -1.120703 -1.259863 -1.172003 -1.242346 -1.359625 -1.360205 -1.351935 -1.385596 -1.357062 -1.349829 -1.331366 -1.258734 -1.397925 -1.276739 -1.152747 -1.131934 -1.104376 -1.273657 -1.072821 -1.216498 -1.317908 -1.254401 -1.268622 -1.287421 -1.283575 -1.168433 -1.183752 -1.269049 -1.18537 -1.084448 -1.296606 -1.31861 -1.349097 -1.389441 -1.396704 -1.387793 -1.37464 -1.383215 -1.383948 -1.38291 -1.384131 -1.383429 -1.393866 -1.19599 -1.247656 -1.45896 -1.373175 -1.324347 -1.459814 -1.329047 -1.429388 -1.578955 -1.486945 -1.641394 -1.641852 -1.6547 -1.663061 -1.679236 -1.700476 -1.711584 -1.719244 -1.763251 -1.749823 -1.73139 -1.693488 -1.489539 -1.677649 -1.557288 -1.750311 -1.722876 -1.715094 -1.69599 -1.664648 -1.658118 -1.667364 -1.666418 -1.651099 -1.648077 -1.474158 -1.497198 -1.572455 -1.477881 -1.468329 -1.436652 -1.457159 -1.466437 -1.46488 -1.462469 -1.474432 -1.498694 -1.650061 -1.534064 -1.514593 -1.548437 -1.627325 -1.598547 -1.718115 -1.562659 -1.632178 -1.950659 -2.05979 -2.014441 -2.01557 -2.142096 -1.981665 -2.247046 -2.247046 -2.116705 -1.986639 -1.930884 -1.951483 -2.087073 -2.199347 -2.277014 -2.299262 -2.392401 -2.43067 -2.382941 -2.447699 -2.377661 -2.386359 -2.393897 -2.417761 -2.367377 -2.395514 -9999 -2.536444 -2.53739 -2.652564 -2.671149 -2.677222 -3.201965 -3.41864 -3.504089 -3.118958 -3.993896 -3.66217 -3.859314 -4.912476 -4.684204 -6.066956 -7.103943 -7.025818 -7.408203 -5.951599 -5.810303 -6.670288 -6.956543 -6.540588 -5.276245 -5.134644 -6.383423 -8.217834 -8.113464 -7.008728 -7.814697 -7.24707 -7.80249 -7.917236 -7.702698 -7.269653 -6.977295 -7.811035 -7.174744 -7.357239 -7.473206 -6.94281 -8.942932 -8.370422 -8.12323 -8.02771 -9.295105 -8.350586 -8.475708 -7.796082 -7.070984 -7.374329 -6.116394 -5.886292 -5.467896 -5.665039 -5.212158 -6.077332 -6.67334 -6.115479 -7.886719 -7.105469 -6.819824 -6.698669 -6.685852 -6.578125 -7.305359 -7.597107 -6.297058 -5.978455 -6.481689 -5.94519 
-1.195837 -1.110114 -1.112494 -1.175482 -1.261542 -1.299139 -1.297552 -1.38233 -1.3599 -1.291998 -1.273444 -1.391913 -1.392279 -1.135016 -1.239142 -1.1742 -1.267737 -1.349524 -1.274054 -1.378241 -1.301459 -1.167395 -1.259558 -1.406531 -1.261328 -1.211951 -1.309637 -1.298102 -1.163855 -1.221625 -1.283392 -1.115912 -1.33753 -1.326849 -1.351263 -1.366705 -1.286139 -1.404578 -1.405859 -1.390997 -1.401129 -1.409705 -1.394476 -1.410681 -1.408301 -1.404028 -1.408362 -1.446814 -1.488196 -1.512213 -1.321295 -1.476904 -1.474158 -1.530402 -1.590216 -1.64707 -1.680243 -1.688635 -1.694983 -1.702795 -1.721899 -1.734137 -1.730475 -1.756598 -1.68775 -1.769354 -1.744879 -1.63526 -1.547949 -1.54151 -1.737311 -1.743048 -1.656805 -1.742895 -1.548041 -1.704382 -1.650214 -1.661932 -1.679816 -1.689947 -1.700323 -1.701208 -1.690955 -1.610785 -1.528296 -1.470892 -1.511908 -1.497321 -1.544806 -1.491705 -1.504401 -1.555975 -1.517706 -1.506659 -1.540381 -1.56452 -1.618536 -1.57984 -1.509192 -1.653967 -1.698798 -1.832526 -2.017737 -2.060339 -1.974432 -2.060095 -2.04032 -2.286353 -2.14762 -2.18656 -1.915991 -2.058081 -1.892706 -2.187781 -2.271155 -2.3469 -2.383765 -2.42652 -2.364966 -2.366431 -2.492712 -2.468329 -2.474341 -2.396796 -2.404486 -2.416266 -2.399176 -2.514929 -2.43244 -2.518195 -2.543555 -2.655493 -2.721008 -2.639349 -2.945007 -2.826599 -3.281921 -3.570923 -3.857483 -4.372314 -4.237732 -4.16449 -4.272217 -3.744263 -5.903381 -7.543396 -7.339844 -6.663574 -6.458801 -5.567993 -5.809387 -6.054138 -5.795654 -5.772766 -6.072144 -7.376465 -7.53363 -7.343201 -5.893005 -6.406006 -7.981628 -8.318542 -8.013062 -7.101807 -6.981567 -6.487793 -6.987366 -7.369141 -7.364563 -7.726807 -8.019775 -7.757629 -6.879944 -7.194275 -8.647217 -9.629578 -8.219971 -8.883423 -7.145142 -7.145447 -7.468933 -6.881165 -5.700134 -4.35553 -5.543274 -5.494751 -8.352722 -7.17688 -7.850403 -8.934998 -7.751221 -8.329224 -6.817383 -7.395386 -7.484497 -7.455505 -6.830811 -6.197571 -6.903442 -5.704712 
-1.18833 -1.117255 -1.273779 -1.23139 -1.149725 -1.321356 -1.301855 -1.292334 -1.409216 -1.421881 -1.289679 -1.278357 -1.281073 -1.221106 -1.31153 -1.422247 -1.397528 -1.362982 -1.368994 -1.450293 -1.320349 -1.514838 -1.251349 -1.339087 -1.318671 -1.328833 -1.295294 -1.343665 -1.230933 -1.307074 -1.299811 -1.314795 -1.36579 -1.365973 -1.375647 -1.334113 -1.426581 -1.438757 -1.452582 -1.398779 -1.467566 -1.477209 -1.396368 -1.440558 -1.468481 -1.476691 -1.487891 -1.488135 -1.520544 -1.539893 -1.544928 -1.396063 -1.50791 -1.539099 -1.614783 -1.686468 -1.726874 -1.738959 -1.730383 -1.724738 -1.740576 -1.68714 -1.765112 -1.779761 -1.787634 -1.784979 -1.775122 -1.768469 -1.714453 -1.62168 -1.784155 -1.763586 -1.748755 -1.576697 -1.600195 -1.640875 -1.732092 -1.736365 -1.758032 -1.766577 -1.678564 -1.764441 -1.747717 -1.587286 -1.581976 -1.543311 -1.526923 -1.532172 -1.54267 -1.547369 -1.550299 -1.552374 -1.552954 -1.564764 -1.589636 -1.756018 -1.610999 -1.56922 -1.672125 -1.648352 -1.668494 -1.80274 -1.885931 -1.975775 -2.023077 -2.032813 -2.245368 -2.066992 -2.1771 -2.073187 -2.093359 -2.155035 -2.292517 -2.273535 -2.343024 -2.406928 -2.45838 -2.369238 -2.555029 -2.441626 -2.43537 -2.397864 -2.490271 -2.416724 -2.475836 -2.551062 -2.52381 -2.506171 -2.461127 -2.487647 -2.551795 -2.504797 -2.876343 -3.153442 -3.247742 -2.699988 -2.725409 -2.800391 -4.023804 -3.986267 -3.38385 -3.370117 -3.512329 -3.430847 -5.569824 -6.571716 -7.910828 -6.778931 -6.050171 -5.253967 -4.735168 -5.957703 -6.241516 -6.160339 -6.279053 -6.460938 -6.116394 -6.484436 -5.679688 -5.878662 -7.045654 -7.682251 -7.703918 -7.510437 -7.040161 -6.247314 -6.686157 -6.705688 -7.172913 -8.068298 -7.610229 -6.023315 -6.443542 -6.712708 -7.412476 -9.409241 -5.699219 -5.326904 -6.607727 -7.023682 -5.204834 -5.549377 -4.614014 -4.878906 -5.470642 -7.668518 -7.290405 -6.697449 -8.839783 -8.81842 -5.281433 -7.675232 -7.351746 -6.961426 -7.193054 -5.908875 -6.901001 -7.025818 -6.071533 -6.557068 
-1.192847 -1.216803 -1.238959 -1.290198 -1.279761 -1.330115 -1.363715 -1.218176 -1.260992 -1.277808 -1.363989 -1.372748 -1.366461 -1.511298 -1.421027 -1.344916 -1.416602 -1.425299 -1.397192 -1.376868 -1.306067 -1.303839 -1.240546 -1.338232 -1.347449 -1.307013 -1.364478 -1.36347 -1.377905 -1.309485 -1.256811 -1.280646 -1.255865 -1.272406 -1.392615 -1.41709 -1.436926 -1.459845 -1.486731 -1.508307 -1.515784 -1.410895 -1.492529 -1.48371 -1.501746 -1.519354 -1.528387 -1.592261 -1.559668 -1.559821 -1.567755 -1.589697 -1.594061 -1.577124 -1.643256 -1.69657 -1.748145 -1.767706 -1.750159 -1.731787 -1.745489 -1.760016 -1.657751 -1.767004 -1.778937 -1.769476 -1.761816 -1.743414 -1.759283 -1.640906 -1.6724 -1.737341 -1.705267 -1.629889 -1.656531 -1.609778 -1.680579 -1.825354 -1.837012 -1.735449 -1.818365 -1.737738 -1.772711 -1.686163 -1.706183 -1.631964 -1.552466 -1.570898 -1.5698 -1.575964 -1.570197 -1.584051 -1.579993 -1.584021 -1.591009 -1.694067 -1.710089 -1.634009 -1.502783 -1.481848 -1.575476 -1.696478 -1.806433 -1.88587 -1.946875 -1.911902 -2.089392 -2.180029 -2.141943 -1.944617 -2.064154 -2.244483 -2.366827 -2.376044 -2.372962 -2.427344 -2.434302 -2.511237 -2.422705 -2.523657 -2.566107 -2.391852 -2.376959 -2.45661 -2.504492 -2.533514 -2.530127 -2.489264 -2.509619 -2.472113 -2.527686 -2.507788 -2.622717 -2.914795 -3.603271 -2.725891 -2.755866 -2.797095 -3.170532 -3.777832 -3.98291 -2.790045 -2.954468 -3.757996 -5.088867 -6.3349 -7.12439 -6.793579 -6.062988 -5.01593 -5.090698 -5.625061 -6.185974 -7.066711 -6.488403 -7.312073 -6.843933 -6.403259 -6.097473 -5.679688 -6.134399 -6.427368 -7.297424 -6.677917 -6.67395 -7.080139 -6.667542 -5.83197 -5.823425 -7.75824 -7.212585 -6.484741 -6.417603 -6.130737 -6.124939 -6.706604 -7.44696 -5.556702 -5.151123 -4.441589 -3.848328 -4.0354 -7.056335 -6.761536 -5.175842 -6.440491 -5.496277 -5.12915 -7.815613 -7.451843 -6.109985 -7.786316 -7.042297 -7.239746 -7.250122 -7.475647 -7.707581 -6.314453 -6.215576 -6.357483 
-1.186255 -1.201056 -1.139502 -1.255133 -1.27027 -1.318884 -1.334784 -1.226996 -1.203711 -1.290228 -1.397253 -1.392493 -1.239905 -1.312537 -1.3646 -1.273138 -1.383826 -1.398444 -1.36167 -1.367316 -1.289465 -1.252814 -1.361761 -1.39472 -1.360175 -1.457922 -1.384375 -1.388647 -1.371588 -1.343756 -1.265387 -1.236365 -1.24964 -1.234503 -1.155035 -1.180304 -1.397253 -1.469 -1.508246 -1.490027 -1.614783 -1.590491 -1.576697 -1.587408 -1.540167 -1.633276 -1.51557 -1.454321 -1.584814 -1.580817 -1.604987 -1.625067 -1.642676 -1.543982 -1.521948 -1.695715 -1.743201 -1.765875 -1.765204 -1.746893 -1.758398 -1.771551 -1.774084 -1.769202 -1.751135 -1.733313 -1.732825 -1.745032 -1.761664 -1.762396 -1.675207 -1.711188 -1.732367 -1.756659 -1.787573 -1.854407 -1.670264 -1.801489 -1.819281 -1.711401 -1.849371 -1.695013 -1.792883 -1.743842 -1.668921 -1.630621 -1.586859 -1.606909 -1.585913 -1.597937 -1.593268 -1.588843 -1.589056 -1.596075 -1.60459 -1.617072 -1.767493 -1.615668 -1.499243 -1.520911 -1.626654 -1.648596 -1.756445 -1.785468 -2.05976 -2.114935 -2.105139 -2.1771 -2.032111 -1.9961 -2.059729 -2.312384 -2.451148 -2.439032 -2.263464 -2.474036 -2.494147 -2.360541 -2.493384 -2.478552 -2.371771 -2.427191 -2.403662 -2.528204 -2.477789 -2.554846 -2.47431 -2.438452 -2.524115 -2.464514 -2.449591 -2.607398 -2.68421 -3.137878 -3.200745 -2.721472 -2.71546 -2.751776 -3.095154 -3.186096 -3.296875 -3.351807 -3.760742 -3.631348 -4.204773 -5.280212 -6.564087 -7.500061 -6.295837 -5.785889 -5.421814 -5.747437 -6.410889 -6.573853 -6.053833 -6.567749 -6.632751 -6.727356 -5.850891 -5.916199 -5.72699 -6.235107 -6.724304 -6.781982 -6.010498 -6.122498 -6.867432 -6.916565 -6.706299 -6.966919 -6.381287 -5.819153 -6.826843 -7.435974 -6.125244 -6.816467 -7.100586 -5.90979 -3.962769 -4.205078 -3.665527 -3.00238 -5.612549 -4.539856 -4.456238 -3.80072 -4.350037 -5.096191 -4.897827 -5.230774 -4.177307 -5.080933 -6.60376 -6.061462 -6.484741 -6.067871 -6.245789 -6.583618 -6.556763 -6.394409 
-1.17536 -1.233649 -1.203009 -1.20368 -1.245856 -1.325812 -1.340277 -1.269324 -1.433722 -1.329413 -1.375586 -1.398383 -1.441351 -1.40296 -1.429327 -1.383917 -1.424475 -1.415503 -1.238654 -1.44715 -1.285315 -1.438879 -1.436835 -1.375494 -1.394812 -1.342291 -1.418646 -1.431219 -1.424872 -1.38288 -1.379279 -1.26792 -1.242438 -1.377112 -1.383429 -1.420203 -1.450812 -1.345404 -1.467871 -1.372565 -1.488531 -1.587225 -1.579779 -1.502692 -1.520575 -1.655157 -1.628943 -1.603949 -1.583899 -1.587561 -1.627295 -1.648993 -1.666663 -1.678595 -1.629248 -1.666113 -1.708502 -1.696051 -1.761633 -1.766486 -1.77027 -1.77384 -1.776129 -1.672095 -1.759467 -1.7367 -1.73139 -1.751868 -1.675269 -1.759009 -1.755713 -1.747534 -1.666541 -1.631415 -1.720251 -1.837286 -1.763037 -1.751318 -1.666388 -1.750372 -1.882025 -1.770209 -1.836066 -1.711981 -1.624304 -1.610724 -1.604498 -1.619147 -1.588416 -1.604285 -1.585822 -1.536353 -1.566046 -1.55152 -1.586768 -1.591559 -1.697211 -1.668127 -1.557867 -1.552588 -1.634802 -1.66532 -1.87995 -1.848212 -2.066687 -2.039404 -2.022864 -1.872412 -2.008734 -2.082129 -2.18653 -2.233038 -2.339423 -2.32395 -2.281775 -2.488471 -2.287879 -2.387366 -2.444769 -2.298132 -2.389014 -2.359808 -2.431769 -2.514136 -2.532721 -2.473853 -2.417914 -2.492072 -2.525702 -2.532507 -2.634314 -2.607123 -2.655921 -2.670508 -2.713721 -2.705695 -2.705298 -2.719855 -3.078979 -3.031372 -3.532776 -2.887939 -2.80976 -2.877326 -4.49469 -5.420593 -7.180542 -7.417358 -4.895386 -4.514526 -5.207886 -5.504822 -6.921143 -7.060608 -6.884521 -6.958679 -6.126465 -4.448608 -6.254944 -6.122192 -6.572937 -7.24707 -7.776245 -7.747864 -6.08252 -6.87323 -6.546692 -6.111206 -6.540894 -5.866455 -6.276917 -5.912231 -6.192688 -7.272705 -6.905579 -6.402039 -4.358276 -4.628357 -3.763794 -3.917603 -3.011542 -3.18396 -3.796143 -3.98291 -3.958191 -3.601746 -3.812622 -4.35675 -4.409546 -4.49469 -3.911804 -4.498047 -5.390381 -7.1073 -7.144226 -7.00354 -7.332214 -6.814331 -6.911377 -6.306213 
-1.096106 -1.148657 -1.116736 -1.129004 -1.267065 -1.30741 -1.323767 -1.401404 -1.262762 -1.218634 -1.37168 -1.403204 -1.415686 -1.426703 -1.58988 -1.262823 -1.418982 -1.381598 -1.521643 -1.352545 -1.293219 -1.324652 -1.393134 -1.359228 -1.460181 -1.409247 -1.444983 -1.374304 -1.293372 -1.289282 -1.304022 -1.379065 -1.288367 -1.409247 -1.406744 -1.445654 -1.461829 -1.474005 -1.373358 -1.363715 -1.566748 -1.304327 -1.583563 -1.587195 -1.506323 -1.476843 -1.547705 -1.613135 -1.607764 -1.624304 -1.55683 -1.664343 -1.686774 -1.610022 -1.61875 -1.671698 -1.645148 -1.756079 -1.76499 -1.773352 -1.785468 -1.786871 -1.803595 -1.640051 -1.678686 -1.756323 -1.762946 -1.771002 -1.786566 -1.793524 -1.718451 -1.746893 -1.693121 -1.714972 -1.812506 -1.708502 -1.658881 -1.915961 -1.711768 -1.707312 -1.736456 -1.897009 -1.886877 -1.911749 -1.692633 -1.672614 -1.652716 -1.63407 -1.620642 -1.6117 -1.576819 -1.551184 -1.467596 -1.370306 -1.620978 -1.740912 -1.704077 -1.625281 -1.565039 -1.571631 -1.660345 -1.67597 -1.749976 -1.881079 -2.036047 -2.090949 -2.154547 -1.939612 -1.993842 -1.872839 -2.192053 -2.291144 -2.315344 -2.269263 -2.329321 -2.467261 -2.395087 -2.431983 -2.384345 -2.256598 -2.310767 -2.509833 -2.486853 -2.43595 -2.465949 -2.41535 -2.469397 -2.494696 -2.533728 -2.611212 -2.656409 -2.697882 -2.632971 -2.639197 -2.635352 -2.64643 -2.689642 -2.730078 -3.259949 -3.582825 -3.675293 -2.837439 -2.822455 -3.371948 -4.962524 -6.357788 -8.680481 -7.079834 -4.494995 -4.019836 -5.394348 -6.76001 -6.863159 -6.792053 -6.625732 -5.479797 -5.131897 -6.587891 -5.981506 -6.327271 -6.591248 -8.035034 -7.81958 -7.928833 -6.953796 -8.163818 -7.029785 -6.769165 -6.414551 -5.820984 -6.704468 -5.75293 -5.369019 -5.411133 -5.754456 -3.613342 -4.159912 -3.953308 -3.465637 -3.184875 -3.05918 -3.317017 -3.510193 -3.938049 -5.005249 -3.359741 -3.812622 -4.105286 -4.019531 -5.136475 -4.194092 -4.562439 -4.745544 -6.647095 -7.52417 -6.936401 -7.046875 -6.3703 -6.087402 -5.766663 
-1.118201 -1.096411 -1.268652 -1.259375 -1.267615 -1.316779 -1.28916 -1.300513 -1.366492 -1.198126 -1.369543 -1.46366 -1.423895 -1.420142 -1.423651 -1.309759 -1.259375 -1.260901 -1.521216 -1.51676 -1.276404 -1.286322 -1.377478 -1.3841 -1.407843 -1.415411 -1.319708 -1.312445 -1.273199 -1.302588 -1.283636 -1.38526 -1.42594 -1.462256 -1.510504 -1.506415 -1.497534 -1.493018 -1.358374 -1.326971 -1.419409 -1.361548 -1.463171 -1.501074 -1.614905 -1.633704 -1.626532 -1.639716 -1.653479 -1.654486 -1.657233 -1.665076 -1.609259 -1.70304 -1.712775 -1.609869 -1.65824 -1.67124 -1.766364 -1.782294 -1.782751 -1.81156 -1.578864 -1.644995 -1.812415 -1.781378 -1.800818 -1.82453 -1.70835 -1.680304 -1.673224 -1.749274 -1.804419 -1.805273 -1.810339 -1.783301 -1.863928 -1.756415 -1.786322 -1.78327 -1.966864 -1.946692 -1.775275 -1.787665 -1.757178 -1.801489 -1.781775 -1.71662 -1.631842 -1.622717 -1.613104 -1.539038 -1.393561 -9999 -1.383337 -1.642371 -1.645819 -1.648444 -1.564124 -1.587775 -1.574164 -1.662024 -1.819647 -1.793127 -1.99021 -2.076239 -1.969763 -1.867651 -1.97019 -2.064764 -2.169074 -2.195014 -2.125708 -2.314276 -2.297736 -2.430579 -2.439917 -2.423377 -2.33216 -2.435523 -2.470252 -2.439887 -2.456671 -2.432349 -2.429358 -2.421454 -2.448981 -2.475165 -2.555548 -2.643408 -2.639777 -2.655188 -2.620612 -2.593543 -2.547064 -2.620581 -2.663397 -2.724616 -4.162659 -4.913696 -3.013672 -2.715125 -2.834174 -3.756165 -5.652527 -7.50708 -8.077759 -5.509094 -4.08667 -4.484619 -5.967773 -7.280945 -7.385315 -6.694397 -2.942261 -6.946167 -7.021851 -6.971497 -6.260132 -5.975403 -6.700195 -6.906189 -7.490295 -7.8974 -9.091248 -7.464661 -6.612 -5.464539 -5.720581 -6.677612 -6.315369 -5.038818 -6.066345 -4.677185 -4.950317 -4.203857 -3.326172 -3.628296 -3.546814 -3.017029 -3.240112 -4.338745 -5.493225 -4.763855 -4.773926 -3.358521 -5.112366 -5.170959 -5.286011 -6.03186 -4.629883 -4.176392 -4.306702 -5.601563 -7.280029 -7.068542 -6.969055 -5.957397 -6.071838 -5.553345 
-1.179785 -1.270178 -1.201971 -1.249335 -1.269049 -1.296942 -1.299445 -1.327399 -1.362677 -1.213843 -1.394812 -1.448401 -1.40943 -1.420996 -1.419653 -1.310431 -1.248907 -1.263861 -1.281287 -1.380377 -1.353735 -1.256323 -1.333624 -1.393957 -1.400854 -1.432318 -1.36347 -1.332434 -1.333807 -1.289008 -1.277472 -1.38642 -1.328741 -1.492316 -1.44306 -1.550818 -1.54032 -1.43183 -1.395544 -1.434546 -1.469366 -1.184332 -1.590552 -1.601233 -1.620947 -1.636572 -1.650488 -1.657843 -1.685034 -1.692755 -1.682989 -1.680548 -1.688483 -1.696997 -1.706488 -1.711645 -1.600256 -1.737311 -1.647436 -1.650519 -1.792395 -1.500647 -1.597418 -1.627295 -1.826483 -1.820532 -1.606055 -1.601447 -1.726721 -1.835822 -1.787695 -1.70249 -1.825323 -1.746466 -1.838965 -1.769232 -1.876593 -1.721075 -1.714362 -1.776434 -1.89527 -1.819434 -1.81391 -1.829077 -1.92301 -1.889319 -1.904303 -1.721533 -1.6453 -1.614294 -1.604956 -1.597082 -1.554633 -1.43363 -9999 -1.537024 -1.635382 -1.681372 -1.625128 -1.577307 -1.775702 -1.574286 -1.71546 -1.852057 -1.927801 -2.00669 -1.914801 -1.925696 -1.967932 -1.913336 -2.09043 -2.171668 -2.28089 -2.255927 -2.274451 -2.284277 -2.41712 -2.169379 -2.268195 -2.251013 -2.306189 -2.361151 -2.410834 -2.382483 -2.4224 -2.461951 -2.49964 -2.508948 -2.546515 -2.568366 -2.593329 -2.589453 -2.586768 -2.510352 -2.700446 -2.54975 -2.668952 -2.723273 -4.055542 -4.498047 -2.736182 -2.716101 -2.815002 -4.511475 -5.271057 -6.529907 -5.035156 -4.133972 -3.195251 -5.343384 -5.916504 -6.446289 -5.585999 -5.026306 -3.470215 -5.739197 -7.409424 -6.50946 -7.429871 -7.695068 -5.860657 -6.064514 -5.85791 -6.953796 -8.474792 -7.021851 -5.940918 -4.990295 -5.853333 -7.012085 -5.565857 -5.336975 -6.502136 -6.124023 -4.283813 -4.03479 -3.312134 -3.179993 -3.116821 -3.427185 -3.571838 -4.60791 -4.000305 -5.160889 -3.990845 -5.348572 -6.533569 -3.406738 -5.703186 -5.576538 -3.548035 -3.949341 -4.139465 -4.873413 -6.771301 -7.027039 -7.769226 -6.755127 -5.629028 -4.848694 
-1.201117 -1.269171 -1.204565 -1.323676 -1.253882 -1.303656 -1.403906 -1.311926 -1.208258 -1.3133 -1.388617 -1.388525 -1.413153 -1.410956 -1.265601 -1.337378 -1.305884 -1.297766 -1.337622 -1.462469 -1.492773 -1.230566 -1.503119 -1.357275 -1.463965 -1.38352 -1.417792 -1.356085 -1.297614 -1.376227 -1.362219 -1.252661 -1.447699 -1.495215 -1.538855 -1.520117 -1.497046 -1.448492 -1.441199 -1.297003 -1.434363 -1.634497 -1.626837 -1.576117 -1.508734 -1.600928 -1.686072 -1.689398 -1.704077 -1.599799 -1.697028 -1.735236 -1.60462 -1.707648 -1.702612 -1.710272 -1.600653 -1.72489 -1.603461 -1.646277 -1.786993 -1.801062 -1.595282 -1.665198 -1.829596 -1.838049 -1.69892 -1.724371 -1.654852 -1.796515 -1.799384 -1.785315 -1.848822 -1.864783 -1.872809 -1.780707 -1.836584 -1.748541 -1.880865 -1.892706 -1.954932 -1.999365 -1.807471 -1.836462 -1.811346 -1.888739 -1.810461 -1.75199 -1.63877 -1.677069 -1.591437 -1.573981 -1.584814 -1.577765 -1.625708 -1.667761 -1.631842 -1.647009 -1.696112 -1.690405 -1.689459 -1.695197 -1.676337 -1.78205 -1.796667 -1.918555 -1.846625 -1.73606 -1.805457 -2.05036 -2.135199 -2.249457 -2.269812 -2.226294 -2.242011 -2.288367 -2.229987 -2.307593 -2.371222 -2.37403 -2.395209 -2.288611 -2.382361 -2.457648 -2.430335 -2.49903 -2.532355 -2.484595 -2.605811 -2.584967 -2.572241 -2.581854 -2.524909 -2.524725 -2.489844 -2.563788 -2.610571 -2.59574 -2.980713 -3.434509 -2.680304 -2.666907 -2.769385 -3.634399 -4.028687 -3.313354 -3.526367 -3.744873 -5.371765 -6.605591 -6.486572 -4.259399 -3.138794 -4.803833 -4.987244 -5.49231 -6.069092 -5.431885 -8.374695 -5.758728 -5.939697 -4.673218 -5.746826 -6.779236 -6.345581 -8.170532 -5.598816 -4.611572 -6.03064 -5.922302 -6.143555 -5.435852 -5.369934 -5.033325 -3.975281 -4.527954 -3.014929 -2.959967 -3.290466 -4.478516 -3.385681 -3.560547 -3.213867 -5.851196 -5.76239 -5.482849 -5.966858 -5.296692 -5.431274 -4.295105 -3.552307 -3.516296 -4.00824 -7.244019 -5.690369 -6.872009 -7.873596 -6.663269 -5.608582 -5.703186 
-1.34342 -1.370551 -1.241125 -1.276434 -1.264685 -1.340643 -1.165015 -1.220648 -1.365393 -1.385443 -1.292944 -1.416876 -1.353522 -1.337042 -1.244299 -1.338965 -1.281866 -1.347906 -1.299139 -1.279669 -1.353949 -1.318823 -1.392889 -1.493994 -1.413733 -1.433173 -1.274634 -1.409491 -1.330084 -1.421271 -1.40946 -1.423529 -1.442023 -1.386542 -1.512061 -1.445654 -1.456702 -1.455969 -1.503699 -1.267523 -1.258063 -1.684546 -1.701544 -1.690863 -1.643164 -1.505713 -1.546271 -1.72373 -1.725256 -1.649756 -1.628851 -1.634833 -1.741827 -1.728674 -1.723395 -1.730139 -1.737799 -1.736487 -1.622961 -1.654578 -1.541205 -1.645605 -1.786047 -1.784766 -1.824499 -1.835059 -1.867163 -1.696814 -1.594916 -1.893713 -1.836218 -1.813361 -1.697211 -1.754858 -1.830695 -1.81626 -1.805182 -1.892004 -1.877264 -1.911475 -1.843787 -1.787726 -1.77616 -1.75495 -1.752447 -1.815161 -1.76319 -1.763434 -1.730658 -1.748389 -1.687323 -1.642554 -1.635687 -1.64823 -1.56156 -1.612707 -1.732703 -1.764227 -1.694647 -1.688025 -1.683752 -1.729742 -1.706366 -1.716589 -1.863104 -1.827429 -1.743414 -1.930304 -2.015082 -2.038702 -2.030219 -2.096869 -2.216437 -2.166815 -2.201422 -2.206122 -2.26911 -2.235175 -2.154212 -2.263831 -2.300604 -2.37052 -2.388587 -2.441321 -2.459418 -2.449011 -2.499884 -2.447333 -2.609656 -2.646277 -2.525641 -2.486792 -2.544226 -2.578894 -2.532477 -2.539862 -2.6677 -2.61936 -2.631293 -2.596625 -2.705573 -2.699133 -2.650977 -2.710822 -2.74848 -2.855109 -3.78363 -4.825806 -6.487488 -5.719055 -3.046936 -3.057623 -4.041504 -3.72168 -4.236206 -5.038513 -5.684875 -8.700012 -8.781189 -5.417542 -5.085205 -4.558472 -5.803894 -5.630859 -5.041565 -6.300415 -4.93811 -4.420227 -4.570679 -4.776672 -5.184692 -5.395569 -5.219177 -4.477295 -4.218506 -4.548096 -4.351868 -4.430298 -3.733276 -3.439392 -3.920654 -3.225464 -3.437256 -3.783325 -4.353394 -3.466248 -4.107422 -4.097656 -3.773865 -5.172485 -3.647217 -3.735718 -3.99054 -6.28241 -4.596924 -4.769958 -6.137146 -7.741455 -6.506409 -6.049255 
-1.176276 -1.315009 -1.263983 -1.276892 -1.240759 -1.286383 -1.309607 -1.303748 -1.350989 -1.309424 -1.333136 -1.394232 -1.422278 -1.416663 -1.329016 -1.353308 -1.384344 -1.456366 -1.351721 -1.298163 -1.280127 -1.361548 -1.287939 -1.483374 -1.476874 -1.450262 -1.419623 -1.405646 -1.473853 -1.490027 -1.492133 -1.484473 -1.452429 -1.386267 -1.380103 -1.424597 -1.458319 -1.472876 -1.337073 -1.640356 -1.655371 -1.569098 -1.648352 -1.73316 -1.67652 -1.624487 -1.659674 -1.671881 -1.750616 -1.617773 -1.755926 -1.662482 -1.767432 -1.752661 -1.681494 -1.662726 -1.755011 -1.758063 -1.592474 -1.605109 -1.761969 -1.675055 -1.761053 -1.780798 -1.813544 -1.848303 -1.878882 -1.754248 -1.634802 -1.669165 -1.685065 -1.8263 -1.866278 -1.875128 -1.899207 -1.771674 -1.849799 -1.834753 -1.838629 -1.866919 -1.866156 -1.98255 -1.987555 -1.793127 -1.762335 -1.78678 -1.81333 -1.865881 -1.907446 -1.741705 -1.740118 -1.750037 -1.648352 -1.646735 -1.736121 -1.608618 -1.721197 -1.648596 -1.662817 -1.689307 -1.673865 -1.69953 -1.778143 -1.758429 -1.800085 -1.628088 -1.60459 -1.89411 -1.936224 -1.898688 -2.078009 -2.031378 -2.196753 -2.085364 -2.08692 -2.0232 -2.142859 -2.121283 -2.058539 -2.123297 -2.295264 -2.363989 -2.373847 -2.422888 -2.390112 -2.394385 -2.428168 -2.402106 -2.644476 -2.531073 -2.538764 -2.477362 -2.435278 -2.641272 -2.573828 -2.496771 -2.612006 -2.579047 -2.543677 -2.617102 -2.782349 -3.628601 -2.6323 -2.713477 -2.861151 -2.91889 -5.05957 -4.624695 -6.031555 -5.609497 -5.030579 -4.379944 -4.46936 -3.607849 -4.615234 -5.25885 -6.974854 -8.092712 -6.416077 -8.452515 -5.861572 -7.305359 -6.755432 -7.424072 -6.285156 -6.321472 -6.38739 -4.969849 -4.831909 -5.08429 -4.788269 -5.071472 -4.741272 -4.39856 -4.228882 -5.366577 -5.401367 -4.640869 -3.832458 -3.378052 -3.532166 -3.167786 -3.341431 -3.414978 -4.176697 -3.686279 -3.593201 -6.960205 -5.622925 -6.57843 -4.095215 -3.450073 -3.012756 -3.118652 -3.076538 -3.172974 -4.3302 -5.222534 -7.323669 -6.56073 
-1.212256 -1.213629 -1.249976 -1.285376 -1.231726 -1.256232 -1.272253 -1.304144 -1.332983 -1.355719 -1.355749 -1.405432 -1.402991 -1.408667 -1.388983 -1.31394 -1.42774 -1.347296 -1.466162 -1.290747 -1.286627 -1.345984 -1.341925 -1.397955 -1.483649 -1.424231 -1.513068 -1.4383 -1.579626 -1.608221 -1.61579 -1.600409 -1.587225 -1.579535 -1.525 -1.526282 -1.492102 -1.492651 -1.538489 -1.645758 -1.541602 -1.643103 -1.689978 -1.648657 -1.693457 -1.712927 -1.642645 -1.778509 -1.790289 -1.723547 -1.772406 -1.713171 -1.767096 -1.758856 -1.671728 -1.684363 -1.761114 -1.759405 -1.759436 -1.738379 -1.730902 -1.689429 -1.757697 -1.782446 -1.715186 -1.668616 -1.800055 -1.695837 -1.784216 -1.806036 -1.881964 -1.845343 -1.889227 -1.90061 -1.912939 -1.944403 -1.853552 -1.8552 -1.907416 -1.847906 -1.883368 -1.988776 -2.014258 -2.032202 -1.861761 -1.918127 -1.89939 -1.845068 -1.96076 -1.758307 -1.762457 -1.701117 -1.686591 -1.6547 -1.734167 -1.721472 -1.721838 -1.734442 -1.709143 -1.670905 -1.63288 -1.707983 -1.793646 -1.753149 -1.807989 -1.59577 -1.698309 -1.836035 -1.829535 -9999 -2.002203 -2.079108 -2.089392 -1.98316 -1.951758 -1.969611 -2.02265 -2.27561 -2.177374 -2.276648 -2.358496 -2.367621 -2.48313 -2.389563 -2.517066 -2.533148 -2.421515 -2.36759 -2.481146 -2.554053 -2.663641 -2.484381 -2.50672 -2.464026 -2.520392 -2.514044 -2.557379 -2.503058 -2.603888 -2.85376 -3.717102 -3.254761 -2.558814 -2.749487 -3.265137 -3.954224 -4.396423 -5.384888 -2.797431 -3.871826 -5.51062 -5.644592 -4.992432 -4.273132 -4.354919 -5.35498 -7.025818 -8.494019 -7.968506 -8.810486 -5.824646 -5.409912 -8.373779 -9.361633 -7.598633 -7.540955 -7.823547 -7.645325 -7.146057 -5.154175 -4.873108 -4.709229 -5.007996 -5.434631 -6.770081 -6.92511 -6.453613 -5.860962 -5.479492 -5.116943 -3.049719 -3.014258 -4.248108 -4.485535 -3.236145 -4.20874 -3.69574 -6.580872 -6.339172 -4.12146 -4.212402 -3.532471 -3.099158 -3.217627 -3.3396 -3.314575 -3.433594 -5.010742 -5.626587 -6.637939 
-1.254218 -1.293158 -1.352057 -1.26264 -1.225623 -1.360449 -1.307959 -1.303076 -1.322913 -1.400885 -1.40296 -1.364478 -1.282111 -1.392828 -1.69718 -1.375647 -1.421851 -1.435706 -1.349585 -1.390021 -1.350989 -1.360541 -1.486426 -1.509619 -1.585242 -1.496863 -1.510168 -1.483679 -1.603155 -1.624426 -1.632483 -1.621985 -1.637427 -1.608343 -1.578772 -1.57038 -1.569189 -1.508673 -1.463751 -1.516028 -1.560156 -1.753149 -1.585852 -1.607184 -1.71488 -1.637244 -1.688239 -1.738257 -1.7396 -1.745795 -1.814032 -1.78739 -1.777014 -1.760016 -1.76673 -1.784125 -1.790289 -1.779364 -1.776526 -1.724249 -1.761755 -1.775793 -1.586554 -1.791235 -1.831274 -1.847571 -1.835486 -1.719092 -1.822485 -1.905188 -1.887671 -1.761237 -1.914893 -1.869696 -1.93891 -1.951483 -1.948798 -1.942236 -1.942541 -1.96131 -1.918341 -1.929083 -2.045599 -1.805212 -1.915167 -1.934302 -1.840308 -1.853857 -1.89939 -1.811957 -1.746466 -1.717352 -1.734686 -1.792548 -1.715094 -1.682501 -1.720374 -1.709601 -1.737891 -1.663306 -1.658301 -1.761938 -1.735144 -1.836707 -1.759375 -1.616492 -1.642889 -1.616095 -9999 -1.945441 -2.074408 -2.071387 -1.969794 -1.934882 -2.120795 -2.209448 -2.225684 -2.142096 -2.216132 -2.284369 -2.345007 -2.469794 -2.413947 -2.360114 -2.42478 -2.380316 -2.479804 -2.321723 -2.44538 -2.516364 -2.556677 -2.501776 -2.532233 -2.459296 -2.420722 -2.417578 -2.450568 -2.432929 -2.446509 -2.44892 -3.066772 -3.015808 -2.682251 -2.568671 -3.189758 -4.600891 -4.622559 -5.315918 -4.532837 -3.543152 -4.438538 -4.010071 -5.266479 -3.963684 -4.288696 -5.063538 -5.987915 -6.233582 -7.297729 -8.624329 -5.407166 -7.80127 -9.13855 -8.303894 -7.893127 -8.009705 -7.695068 -7.548279 -7.205872 -5.756287 -4.030518 -4.819702 -4.491028 -4.979004 -4.388184 -4.489502 -4.339661 -3.484558 -3.331665 -3.61792 -3.027503 -5.621704 -3.709167 -5.064453 -3.187622 -3.546814 -3.807739 -6.116089 -5.676331 -3.89502 -3.252625 -4.543823 -3.509888 -3.938965 -3.697266 -4.219727 -3.217834 -5.0495 -5.254883 -5.758118 
-1.29624 -1.310492 -1.35874 -1.259222 -1.313208 -1.396857 -1.468634 -1.49668 -1.423102 -1.440283 -1.480444 -1.412817 -1.466986 -1.501318 -1.445868 -1.423346 -1.442145 -1.308051 -1.368292 -1.570013 -1.525549 -1.509161 -1.537878 -1.56806 -1.524481 -1.457892 -1.459784 -1.515356 -1.585425 -1.607245 -1.620154 -1.620551 -1.653845 -1.630225 -1.59693 -1.51026 -1.452704 -1.411414 -1.433691 -1.516333 -1.627844 -1.612921 -1.616827 -1.617163 -1.670142 -1.667639 -1.767462 -1.823126 -1.713324 -1.725256 -1.818488 -1.710425 -1.78916 -1.786932 -1.770666 -1.795996 -1.833014 -1.820837 -1.801703 -1.764868 -1.778509 -1.726721 -1.801703 -1.787146 -1.738348 -1.860846 -1.875861 -1.90412 -1.799536 -1.864722 -1.913611 -1.88819 -1.901129 -1.938696 -1.957587 -1.919867 -1.925604 -1.948676 -1.957922 -1.88056 -1.900183 -1.994849 -1.895972 -1.843573 -1.972601 -1.872992 -1.890478 -1.947729 -1.906226 -1.872504 -1.843451 -1.827429 -1.782263 -1.688086 -1.669165 -1.69187 -1.720526 -1.7078 -1.70835 -1.734045 -1.731604 -1.792944 -1.804388 -1.791663 -1.76853 -1.683936 -1.674841 -1.804022 -1.820776 -1.972754 -2.031378 -2.010993 -1.90769 -1.96662 -2.074805 -2.145575 -2.18833 -2.189978 -2.25315 -2.283331 -2.266547 -2.322852 -2.288489 -2.254157 -2.369208 -2.271582 -2.379401 -2.445166 -2.480139 -2.503272 -2.545142 -2.564856 -2.503119 -2.530707 -2.501502 -2.531043 -2.49018 -2.302008 -2.401099 -2.539587 -2.667603 -3.819336 -3.443054 -3.780884 -2.923035 -2.732062 -2.929138 -3.586792 -3.830627 -4.636292 -3.215088 -3.787598 -4.015564 -3.926147 -4.137634 -5.499023 -4.582581 -2.904608 -7.096313 -7.734741 -6.641602 -7.069458 -7.122864 -8.185791 -8.06189 -8.273987 -7.886719 -7.486938 -7.347778 -6.712097 -5.715393 -6.909851 -5.50177 -3.979553 -3.714355 -3.27948 -3.336548 -3.13764 -3.116339 -3.019843 -2.928656 -4.071106 -6.181396 -3.651794 -3.238892 -3.26239 -3.202271 -3.474182 -5.358643 -3.650879 -4.180359 -3.35791 -3.244238 -4.695496 -5.14502 -4.863953 -4.40741 -4.734253 -5.176147 -6.254333 
-1.30509 -1.229254 -1.226904 -1.336462 -1.444525 -1.377142 -1.499365 -1.509039 -1.522559 -1.546973 -1.500311 -1.40061 -1.496161 -1.448065 -1.48548 -1.475561 -1.379065 -1.291418 -1.536444 -1.525 -1.556647 -1.547247 -1.542944 -1.570746 -1.508002 -1.456457 -1.518408 -1.545721 -1.573248 -1.586371 -1.545874 -1.571082 -1.605017 -1.590094 -1.591467 -1.55509 -1.529791 -1.533911 -1.594397 -1.618994 -1.622473 -1.65647 -1.770605 -1.629858 -1.640387 -1.680029 -1.740179 -1.707343 -1.669012 -1.759039 -1.704413 -1.844672 -1.83042 -1.829047 -1.843756 -1.868933 -1.854163 -1.857031 -1.767676 -1.690222 -1.688269 -1.793921 -1.742438 -1.817755 -1.836005 -1.879706 -1.820105 -1.910651 -1.946265 -1.945441 -1.935278 -1.904608 -1.90296 -1.923163 -1.917517 -1.842444 -1.895636 -1.950476 -1.965399 -1.978522 -1.986456 -1.942084 -2.009314 -1.925909 -1.904242 -1.829047 -1.83222 -1.8758 -1.913611 -2.026434 -1.973791 -1.873663 -1.783636 -1.659064 -1.678076 -1.607611 -1.723303 -1.691992 -1.708472 -1.692541 -1.713965 -1.782782 -1.769202 -1.76377 -1.7573 -1.750647 -1.798132 -1.850165 -1.818549 -1.973791 -1.897894 -1.950171 -1.891638 -1.970282 -2.127417 -2.101599 -2.178717 -2.241797 -2.171088 -2.118079 -2.055792 -2.35813 -2.190344 -2.30155 -2.497962 -2.497931 -2.426032 -2.522894 -2.43244 -2.469153 -2.477271 -2.4719 -2.364478 -2.556067 -2.400641 -2.398474 -2.415045 -2.388312 -2.526129 -2.623541 -2.668555 -2.638892 -2.700562 -3.841614 -3.967957 -2.88916 -2.821906 -3.050903 -3.053259 -3.005469 -2.923895 -2.939734 -3.029236 -4.034485 -4.947876 -5.019287 -4.252686 -4.852966 -5.781006 -5.445618 -4.778503 -5.188965 -6.136841 -7.992004 -7.891907 -8.625244 -7.563843 -6.762146 -7.286438 -7.022156 -7.553467 -7.033142 -7.336182 -3.483337 -3.449768 -3.177246 -3.103369 -3.129944 -3.141235 -3.942322 -3.940796 -3.320374 -5.431885 -5.120605 -4.333252 -4.348511 -2.888068 -5.681213 -4.555725 -4.256348 -4.389099 -3.824829 -3.275513 -4.699463 -5.604614 -5.184998 -4.884399 -4.603027 -4.890808 -5.20697 
-1.221136 -1.326605 -1.219366 -1.312567 -1.370337 -1.497107 -1.491125 -1.440192 -1.457007 -1.458563 -1.517157 -1.509711 -1.519629 -1.446326 -1.462256 -1.412085 -1.445471 -1.490912 -1.607458 -1.563788 -1.574988 -1.533301 -1.603674 -1.608435 -1.526984 -1.481329 -1.529761 -1.473334 -1.462805 -1.466559 -1.46311 -1.500891 -1.585272 -1.580725 -1.584875 -1.607458 -1.628485 -1.646674 -1.676672 -1.644507 -1.661414 -1.624792 -1.783911 -1.622473 -1.656866 -1.644598 -1.744727 -1.724219 -1.787634 -1.710669 -1.847357 -1.855017 -1.795111 -1.863348 -1.830084 -1.905676 -1.893317 -1.811346 -1.774207 -1.790015 -1.766699 -1.797308 -1.844458 -1.835272 -1.798102 -1.898657 -1.903387 -1.926459 -1.86878 -1.966193 -1.951086 -1.921088 -1.910681 -1.935583 -1.904883 -1.766547 -1.99668 -1.969366 -1.968329 -1.988593 -2.007788 -2.027716 -2.009589 -1.895544 -1.837958 -1.784094 -1.755682 -1.836798 -1.891547 -1.910284 -1.990363 -1.975775 -1.820502 -1.897436 -1.697119 -1.495612 -1.64353 -1.701086 -1.694128 -1.701758 -1.689642 -1.714453 -1.693884 -1.740912 -1.677527 -1.745673 -1.774481 -1.786749 -1.822363 -1.784399 -1.916541 -1.881476 -1.876654 -1.960059 -2.028662 -2.063635 -2.150946 -2.181738 -2.155432 -2.077521 -2.026556 -2.193244 -2.146643 -2.420905 -2.568793 -2.531439 -2.3982 -2.318549 -2.516211 -2.489813 -2.453345 -2.410346 -2.495459 -2.354407 -2.529334 -2.495368 -2.629157 -2.646521 -2.684577 -2.646582 -2.745154 -2.796973 -2.806616 -2.7591 -2.774512 -2.924078 -3.714966 -4.478516 -3.514771 -3.044684 -3.032965 -3.18396 -3.145813 -3.845276 -4.407715 -4.722046 -5.685791 -4.498962 -3.726257 -3.499207 -3.327698 -6.176819 -6.729492 -7.257446 -7.258057 -7.367004 -6.759399 -6.711487 -7.447266 -7.544312 -7.84552 -5.150513 -5.947632 -5.165771 -3.485168 -3.12113 -3.14588 -2.989563 -4.640259 -4.187988 -3.007269 -5.438599 -5.502075 -4.301208 -2.968024 -2.891547 -4.768127 -5.018372 -4.63446 -4.091858 -5.451721 -5.778259 -4.934448 -5.798401 -6.410583 -5.678162 -4.221252 -4.222778 -5.362 -4.813293 
-1.277624 -1.184424 -1.247107 -1.273291 -1.364905 -1.447119 -1.377966 -1.404974 -1.426611 -1.502631 -1.510718 -1.509222 -1.501532 -1.476202 -1.546454 -1.441046 -1.523322 -1.520789 -1.626624 -1.644049 -1.534857 -1.546088 -1.521033 -1.517676 -1.545843 -1.471472 -1.522162 -1.523413 -1.587805 -1.637518 -1.633734 -1.536658 -1.588843 -1.572668 -1.600378 -1.643256 -1.683997 -1.730322 -1.751501 -1.682349 -1.706641 -1.785956 -1.752417 -1.760046 -1.654272 -1.657812 -1.718237 -1.80628 -1.833411 -1.755865 -1.869421 -1.909003 -1.916937 -1.905341 -1.910468 -1.888403 -1.834753 -1.810614 -1.821509 -1.753271 -1.788611 -1.80451 -1.773322 -1.890753 -1.844305 -1.828406 -1.84986 -1.911169 -1.909125 -1.883185 -1.969519 -1.858405 -1.942847 -1.958075 -1.927985 -1.944769 -1.998877 -2.002539 -2.002417 -2.015601 -1.939215 -1.879156 -2.021155 -2.031195 -1.946387 -1.905646 -1.834021 -1.838263 -2.022192 -1.906287 -1.965155 -1.858405 -1.911475 -1.854712 -1.626685 -9999 -1.571814 -1.62522 -1.695502 -1.648474 -1.629828 -1.66886 -1.692847 -1.721899 -1.653021 -1.687598 -1.66889 -1.71842 -1.755499 -1.783301 -1.841498 -1.872351 -1.839331 -1.872534 -1.895575 -1.972571 -2.109229 -2.121558 -2.097998 -2.049017 -2.035376 -2.008765 -2.136603 -2.389624 -2.491919 -2.551001 -2.480322 -2.471961 -2.404242 -2.363837 -2.478095 -2.570105 -2.590338 -2.48252 -2.508948 -2.57511 -2.697211 -2.746619 -2.746344 -2.753272 -2.794867 -2.822211 -2.842566 -2.870429 -2.87052 -3.578857 -3.671326 -3.668579 -3.385681 -3.178162 -3.808044 -4.30365 -4.595703 -3.772949 -4.252075 -6.086182 -4.968628 -4.125427 -3.536743 -3.452209 -3.581604 -5.831665 -5.840515 -7.532715 -7.217773 -5.545715 -6.131348 -6.414551 -5.526794 -5.99707 -5.51001 -7.671875 -8.104919 -5.242371 -7.066101 -6.301941 -3.319153 -4.86731 -3.34082 -2.992316 -3.018555 -3.490051 -3.016882 -2.910712 -2.899909 -2.942999 -4.480347 -3.13269 -3.527893 -5.542053 -5.797485 -6.015381 -6.697449 -6.680054 -6.007751 -5.970825 -5.417847 -4.205078 -4.315247 -5.025391 
-1.344427 -1.275885 -1.340369 -1.376959 -1.294775 -1.40296 -1.498175 -1.356451 -1.430548 -1.374304 -1.457129 -1.41059 -1.492224 -1.506659 -1.505377 -1.513434 -1.639319 -1.651343 -1.654852 -1.575934 -1.642279 -1.531805 -1.522253 -1.528693 -1.559515 -1.493658 -1.421088 -1.541235 -1.533301 -1.67179 -1.616492 -1.668219 -1.656775 -1.623022 -1.574896 -1.631354 -1.688208 -1.742163 -1.732489 -1.72724 -1.783697 -1.805487 -1.774512 -1.785712 -1.645361 -1.614661 -1.706549 -1.799536 -1.827551 -1.911078 -1.922705 -1.969855 -1.904211 -1.857947 -1.864355 -1.846411 -1.777045 -1.811743 -1.854712 -1.79386 -1.847845 -1.830267 -1.83927 -1.864416 -1.883948 -1.861456 -1.860449 -1.871619 -1.976111 -1.983435 -1.984503 -1.966101 -1.98316 -1.98728 -2.018134 -2.020697 -2.018775 -2.027716 -2.035529 -2.044531 -2.03858 -1.977209 -2.042548 -2.055975 -1.969763 -1.999518 -1.821814 -1.770789 -1.73847 -1.733466 -1.864325 -1.900275 -1.848212 -1.877753 -1.752325 -1.677557 -1.637915 -1.718329 -1.618384 -1.658118 -1.577826 -1.672064 -1.617865 -1.630194 -1.604346 -1.484564 -1.561865 -1.611975 -1.780829 -1.862799 -1.832007 -1.887213 -1.917639 -1.993079 -1.969427 -2.053992 -2.004981 -2.08512 -2.110602 -2.280646 -2.059363 -2.1258 -2.31272 -2.417853 -2.484107 -2.615332 -2.585669 -2.600989 -2.547797 -2.510626 -2.536139 -2.653967 -2.566901 -2.526923 -2.617346 -2.724677 -2.819373 -2.825202 -2.856757 -2.864935 -2.858649 -2.883826 -2.910132 -2.928717 -2.925726 -2.847998 -2.894385 -2.929443 -3.06189 -3.667664 -4.994873 -6.825623 -5.648254 -5.153564 -4.180969 -4.26062 -3.327698 -3.671326 -3.177039 -3.329834 -3.150244 -4.002136 -7.127747 -7.538513 -6.801208 -6.608032 -5.445618 -5.350098 -3.764404 -6.610474 -6.342529 -6.574463 -4.8078 -5.036987 -5.215515 -3.708252 -3.078925 -2.956091 -3.083197 -3.136633 -3.060095 -3.076148 -3.047125 -2.938941 -2.829382 -2.938025 -3.755249 -4.470276 -4.24353 -4.85083 -5.431274 -5.926575 -5.584778 -5.585388 -6.076111 -5.749268 -4.960388 -4.195618 -4.240479 -3.959717 
-1.36936 -1.343878 -1.339056 -1.315619 -1.287268 -1.331915 -1.436194 -1.412238 -1.51322 -1.448706 -1.449042 -1.480872 -1.494574 -1.509009 -1.518469 -1.602148 -1.586401 -1.606665 -1.666205 -1.641425 -1.528448 -1.538214 -1.5409 -1.55329 -1.572638 -1.513586 -1.523199 -1.534644 -1.610846 -1.633612 -1.660773 -1.701025 -1.714239 -1.653174 -1.61347 -1.588873 -1.62229 -1.681464 -1.727576 -1.755469 -1.704901 -1.796606 -1.814703 -1.756049 -1.817969 -1.700964 -1.823126 -1.775183 -1.848822 -1.938086 -1.932989 -1.838171 -1.791907 -1.895178 -1.853064 -1.827978 -1.818518 -1.744971 -1.753973 -1.767249 -1.767584 -1.827429 -1.873938 -1.878394 -1.889197 -1.843512 -1.862219 -1.915808 -2.005164 -1.958411 -2.016333 -2.024756 -2.025488 -2.024237 -2.036017 -2.014838 -2.044196 -2.046088 -2.056983 -2.06098 -2.045386 -2.052863 -2.071692 -2.089758 -1.992316 -2.043585 -1.822028 -1.90528 -2.154242 -1.926581 -1.93952 -1.802649 -1.839575 -1.712073 -1.724524 -1.747961 -1.736121 -1.751349 -1.634405 -1.613715 -1.524054 -1.668127 -1.595923 -1.634863 -1.65235 -1.622259 -1.692816 -1.781226 -1.90238 -1.925024 -1.956396 -1.920172 -2.058081 -2.097785 -2.113806 -2.14762 -2.167395 -2.221716 -2.346472 -2.266425 -2.293036 -2.429144 -2.490393 -2.511359 -2.573157 -2.673621 -2.514929 -2.708411 -2.734229 -2.629645 -2.724249 -2.648444 -2.569464 -2.569251 -2.598853 -2.743872 -2.786749 -2.806128 -2.868231 -2.88114 -2.912329 -2.93122 -2.919653 -2.970252 -2.914282 -2.996887 -3.187622 -3.750366 -4.334778 -5.14624 -5.930237 -6.338562 -6.084656 -5.860046 -4.486755 -4.279541 -4.129395 -3.852905 -3.125494 -3.192175 -3.636841 -3.061011 -5.936646 -6.220459 -6.823181 -6.820435 -6.34375 -5.57959 -5.49353 -4.979004 -4.576172 -5.018372 -4.834656 -3.932251 -3.287109 -3.176733 -3.176154 -2.997595 -3.112525 -3.017218 -3.071265 -3.073889 -3.03681 -2.893378 -2.778204 -2.834662 -4.20874 -2.823737 -3.40094 -3.919739 -4.746765 -4.896912 -5.721802 -4.51178 -5.453247 -4.464783 -5.499329 -4.362854 -4.801697 -3.801941 
-1.143042 -1.267187 -1.374335 -1.368109 -1.238226 -1.290015 -1.505164 -1.352087 -1.386481 -1.440222 -1.543249 -1.59812 -1.520972 -1.536993 -1.526648 -1.620489 -1.532202 -1.6677 -1.57157 -1.636877 -1.625098 -1.62879 -1.60752 -1.586066 -1.50849 -1.48847 -1.523413 -1.456885 -1.556708 -1.645544 -1.691931 -1.743933 -1.768683 -1.745886 -1.669287 -1.565832 -1.573767 -1.559332 -1.626593 -1.545905 -1.737982 -1.812628 -1.868567 -1.788306 -1.769324 -1.801459 -1.74024 -1.810706 -1.899115 -1.946844 -1.750342 -1.750952 -1.85105 -1.832037 -1.740698 -1.772284 -1.799414 -1.746313 -1.739996 -1.629584 -1.729773 -1.745032 -1.902991 -1.901343 -1.904669 -1.857275 -1.874915 -1.847906 -2.035681 -2.045783 -2.048193 -2.043311 -2.04444 -2.039771 -2.043829 -2.059973 -2.071936 -2.074164 -2.090308 -1.983801 -2.069159 -2.071539 -2.10166 -1.955634 -2.125891 -2.144568 -2.172675 -1.959326 -2.182806 -2.118262 -1.881354 -1.97196 -1.88999 -1.86286 -1.728766 -1.747626 -1.808539 -1.7862 -1.698828 -1.535803 -1.335791 -1.557715 -1.628668 -1.635016 -1.725928 -1.733679 -1.797491 -1.861304 -1.930212 -2.038977 -2.026892 -2.022681 -2.12464 -2.14823 -2.269873 -2.314002 -2.406775 -2.274634 -2.382208 -2.327612 -2.481452 -2.591376 -2.737067 -2.698706 -2.62818 -2.706793 -2.695593 -2.736029 -2.745825 -2.736121 -2.702033 -2.619727 -2.591925 -2.732184 -2.679083 -2.60697 -2.671149 -2.762549 -2.809943 -2.900061 -2.883887 -2.938757 -2.961585 -3.017676 -3.503174 -3.913025 -3.829407 -5.459351 -5.485901 -6.136841 -7.383789 -6.61322 -6.387695 -7.151855 -6.849731 -6.256165 -5.506653 -4.396118 -2.985785 -3.168829 -3.226843 -4.326538 -4.930481 -6.470093 -3.659119 -5.359558 -5.546021 -5.327209 -4.569153 -5.411438 -5.620178 -4.960999 -3.946594 -3.078979 -3.222449 -3.241034 -3.234656 -3.151984 -3.028143 -3.471436 -2.941504 -2.986243 -2.924139 -2.850562 -2.828619 -2.807166 -3.774475 -3.591064 -3.136047 -4.031128 -4.144653 -4.819092 -4.832214 -4.212402 -5.350403 -4.39093 -5.137085 -5.208801 -4.697937 -4.344238 
-1.113562 -1.204749 -1.306097 -1.296667 -1.386877 -1.422827 -1.428168 -1.475226 -1.490515 -1.464819 -1.491736 -1.529181 -1.648322 -1.618872 -1.511633 -1.609259 -1.627753 -1.545752 -1.653509 -1.579657 -1.639044 -1.66236 -1.568671 -1.549139 -1.520972 -1.489539 -1.41477 -1.474463 -1.549567 -1.67951 -1.725287 -1.759894 -1.768439 -1.744513 -1.557623 -1.481909 -1.564795 -1.550757 -1.609473 -1.637793 -1.656165 -1.837134 -1.871832 -1.808051 -1.835974 -1.858282 -1.883398 -1.8198 -1.887701 -1.748663 -1.767615 -1.802618 -1.86109 -1.81748 -1.71131 -1.902777 -1.791052 -1.719702 -1.643286 -1.671179 -1.700049 -1.791968 -1.828406 -1.685461 -1.903967 -1.901465 -1.84928 -1.811163 -2.042487 -2.058569 -1.987646 -2.043829 -2.026312 -2.021704 -2.066168 -2.082068 -2.098975 -2.105994 -2.11518 -2.027472 -2.089819 -2.10221 -1.996069 -2.136847 -2.131567 -2.033392 -2.091132 -2.031226 -1.812567 -2.151801 -2.102332 -2.082221 -2.026251 -1.90882 -1.865881 -1.884039 -1.815802 -1.823828 -1.773901 -1.513983 -9999 -1.276892 -1.566748 -1.695868 -1.869421 -1.873816 -1.872839 -1.839484 -1.881781 -1.964972 -2.102667 -2.076666 -2.009711 -2.293555 -2.3487 -2.379797 -2.378363 -2.482367 -2.46488 -2.459357 -2.565955 -2.66947 -2.772803 -2.733954 -2.594946 -2.735571 -2.630591 -2.719824 -2.69422 -2.670966 -2.594977 -2.676428 -2.711798 -2.792578 -2.739295 -2.665747 -2.706946 -2.727911 -2.756476 -2.815436 -2.81452 -2.872595 -2.927008 -2.954779 -3.885559 -4.743408 -5.082764 -6.236633 -6.030945 -7.276978 -6.856445 -7.087769 -7.767395 -6.536316 -6.44873 -6.14325 -6.666321 -5.381531 -3.968262 -3.069312 -3.231665 -3.197974 -3.116461 -3.327698 -5.040955 -3.848328 -5.170959 -4.261536 -4.249634 -4.64209 -5.437378 -3.355164 -3.089423 -3.246521 -3.128119 -3.172278 -3.189307 -3.148627 -3.006049 -3.987793 -2.91004 -2.915747 -2.893012 -2.816809 -2.817694 -2.811035 -3.607544 -3.049377 -3.778442 -4.269775 -3.919739 -4.706482 -4.587769 -4.31311 -3.919434 -4.181885 -4.206604 -5.266174 -4.8078 -3.737549 
-1.191809 -1.286658 -1.209509 -1.335669 -1.435767 -1.33866 -1.391058 -1.531195 -1.409918 -1.479956 -1.507239 -1.546332 -1.594672 -1.556616 -1.63352 -1.556372 -1.62818 -1.534796 -1.662634 -1.568762 -1.667609 -1.672461 -1.639258 -1.594275 -1.52915 -1.480383 -1.38349 -1.481573 -1.554236 -1.721106 -1.725745 -1.760535 -1.735632 -1.71015 -1.66532 -1.616919 -1.597174 -1.628088 -1.698523 -1.770453 -1.780096 -1.782294 -1.863409 -1.825812 -1.875708 -1.881476 -1.884436 -1.853644 -1.852698 -1.785681 -1.766669 -1.824713 -1.826575 -1.837439 -1.851721 -1.862524 -1.853217 -1.679907 -1.672095 -1.5922 -1.68009 -1.658575 -1.708563 -1.753729 -1.89295 -1.904791 -1.867773 -1.889532 -1.909125 -2.07807 -2.052252 -2.040961 -2.027503 -2.020239 -2.075598 -2.065588 -1.984473 -2.129523 -2.129797 -2.134009 -2.117133 -2.126685 -2.133307 -2.137396 -2.142157 -2.039984 -2.154212 -2.170966 -2.042426 -2.090552 -2.181128 -2.052222 -2.009558 -1.809943 -2.013464 -1.892432 -1.791724 -1.755438 -1.687323 -1.587134 -1.416907 -9999 -1.474524 -1.585181 -1.867957 -1.950751 -1.947638 -1.866553 -1.828436 -1.882361 -2.061102 -2.023016 -2.221381 -2.177161 -2.314429 -2.405097 -2.481848 -2.410254 -2.61341 -2.642371 -2.590003 -2.776495 -2.738806 -2.690955 -2.692786 -2.578253 -2.566168 -2.651862 -2.68421 -2.609839 -2.566321 -2.619269 -2.721564 -2.63819 -2.697882 -2.837378 -2.77915 -2.626654 -2.687537 -2.76322 -2.759406 -2.841437 -2.863257 -2.912543 -4.550842 -5.820068 -5.520081 -5.547546 -6.028198 -6.723999 -6.232971 -6.676697 -6.418823 -6.715759 -6.705688 -7.948364 -6.98645 -5.503296 -5.137085 -3.602661 -2.987006 -3.130225 -3.276733 -3.833984 -3.701233 -2.780158 -5.399536 -5.176147 -4.53009 -4.223694 -3.998779 -5.216125 -3.116821 -3.496155 -3.147034 -3.104559 -3.096869 -3.105383 -4.308838 -2.913886 -2.834601 -2.859564 -2.842444 -2.807074 -2.804511 -2.796484 -3.345398 -2.817023 -3.017334 -3.807434 -4.756226 -4.889587 -4.818787 -4.157776 -4.135193 -3.961243 -3.317932 -4.005798 -2.812689 -3.292603 
-1.276984 -1.144232 -1.332648 -1.376318 -1.371893 -1.350623 -1.416144 -1.508093 -1.562353 -1.470648 -1.546973 -1.522314 -1.564337 -1.664191 -1.625006 -1.61228 -1.63938 -1.657385 -1.605872 -1.588232 -1.561835 -1.658453 -1.537634 -1.692114 -1.510168 -1.47666 -1.439551 -1.506201 -1.630072 -1.620947 -1.703131 -1.723822 -1.709753 -1.710791 -1.711401 -1.679358 -1.667151 -1.521002 -1.592078 -1.677161 -1.799078 -1.805731 -1.763434 -1.818365 -1.871649 -1.874152 -1.857153 -1.85462 -1.847327 -1.909216 -1.750189 -1.832495 -1.780188 -1.845618 -1.900336 -1.833197 -1.755103 -1.653021 -1.645422 -9999 -1.720679 -1.796149 -1.820532 -1.906348 -1.928442 -1.911322 -1.816992 -1.871252 -1.769019 -1.921912 -2.058112 -2.052832 -1.986578 -2.039923 -2.061957 -2.119147 -2.069067 -2.152197 -2.158148 -2.153815 -2.141943 -2.136481 -2.145056 -2.147925 -2.166876 -2.159155 -2.145667 -2.156256 -2.16767 -2.195136 -2.038947 -1.88407 -1.909338 -1.86524 -1.820776 -1.880804 -1.807135 -1.730078 -1.688391 -1.677344 -1.639868 -1.54563 -1.476508 -1.353491 -1.682684 -1.858282 -2.0026 -1.964972 -1.893134 -1.904456 -1.998206 -2.050238 -2.064337 -2.280524 -2.272559 -2.305396 -2.41236 -2.482062 -2.662299 -2.699835 -2.675543 -2.729773 -2.710425 -2.601508 -2.702368 -2.54563 -2.663458 -2.684943 -2.641852 -2.396521 -2.633368 -2.543372 -2.57099 -2.733222 -2.788428 -2.771552 -2.832922 -2.735114 -2.69306 -2.76441 -2.769446 -3.775696 -3.446716 -3.305115 -3.979553 -5.305542 -5.439514 -5.759949 -6.128296 -6.308655 -6.577515 -6.158203 -6.509766 -6.660217 -6.44873 -7.212891 -6.417908 -5.907349 -5.547852 -4.490417 -3.481812 -3.186865 -3.143652 -3.115302 -2.953253 -4.557556 -5.550598 -2.955994 -4.539856 -4.605469 -6.054749 -5.266785 -4.278931 -4.13092 -3.998779 -3.447632 -3.009039 -3.173279 -3.474182 -4.614624 -3.794312 -2.804724 -2.813605 -2.820807 -2.758429 -3.88739 -3.913025 -2.767371 -3.303589 -4.3302 -5.348572 -5.506348 -5.386414 -4.762329 -3.754639 -3.403992 -3.537048 -2.832703 -2.718604 -2.814032 
-1.284491 -1.321997 -1.268896 -1.380041 -1.385809 -1.516852 -1.539343 -1.554419 -1.441046 -1.468085 -1.490301 -1.469061 -1.518225 -1.548743 -1.537817 -1.638556 -1.584326 -1.636664 -1.670203 -1.655585 -1.661414 -1.611365 -1.532111 -1.615118 -1.518164 -1.46546 -1.419043 -1.603033 -1.63645 -1.634863 -1.621252 -1.645483 -1.698767 -1.721899 -1.613226 -1.683447 -1.702887 -1.742285 -1.645972 -1.737006 -1.765265 -1.741186 -1.764014 -1.825842 -1.898535 -1.916754 -1.880377 -1.771857 -1.86283 -1.872229 -1.943457 -1.855109 -1.820105 -1.947546 -1.883154 -1.846777 -1.787939 -1.784796 -1.773596 -1.780768 -1.855383 -1.866156 -2.00672 -2.001837 -1.799292 -1.865546 -1.842902 -1.920172 -1.832892 -1.879462 -2.090125 -1.926825 -1.90531 -2.059577 -2.078925 -2.125861 -2.1565 -2.074011 -2.187476 -2.187781 -2.172797 -2.154822 -2.153632 -2.157111 -2.120215 -2.181616 -2.165747 -2.167761 -2.173285 -2.056983 -2.034888 -2.027777 -1.962164 -1.949591 -1.941168 -1.950598 -1.860022 -1.816962 -1.884741 -1.758154 -1.735205 -1.674994 -1.48432 -9999 -1.313757 -1.723059 -1.952277 -2.057532 -2.102942 -2.078101 -2.072608 -2.139014 -2.272315 -2.2732 -2.369299 -2.437232 -2.504614 -2.605078 -2.601264 -2.661078 -2.676733 -2.454901 -2.617346 -2.65 -2.66358 -2.666815 -2.652808 -2.538367 -2.594763 -2.46488 -2.707129 -2.731574 -2.765143 -2.701727 -2.701758 -2.721564 -2.785864 -2.806159 -2.763129 -2.771765 -2.863165 -4.258484 -3.981689 -2.890686 -2.890448 -4.180664 -5.00647 -5.687012 -6.052612 -5.915588 -6.608337 -6.749023 -6.682495 -6.525024 -7.040161 -6.62146 -6.516174 -6.152405 -5.479492 -4.80658 -3.681091 -3.044714 -3.186438 -3.1276 -3.000281 -4.475159 -5.398315 -5.499329 -5.791382 -5.121826 -3.906921 -3.163818 -4.562439 -4.598145 -4.668945 -3.969788 -2.906622 -3.328613 -3.458313 -3.837036 -3.239502 -2.824713 -2.770758 -2.81098 -4.112915 -4.005493 -4.360413 -5.025391 -4.438232 -4.847778 -4.588684 -5.357727 -4.952148 -4.288086 -4.547791 -3.482727 -2.878577 -3.006653 -2.701605 -2.723914 
-1.38526 -1.288794 -1.392462 -1.432074 -1.485693 -1.479559 -1.550269 -1.560492 -1.57157 -1.493994 -1.545477 -1.46604 -1.480444 -1.518591 -1.424322 -1.607672 -1.628973 -1.648413 -1.663 -1.666998 -1.560248 -1.615393 -1.609259 -1.607153 -1.497931 -1.459143 -1.399908 -1.409491 -1.567419 -1.496405 -1.506323 -1.607886 -1.71311 -1.741064 -1.794196 -1.65293 -1.743536 -1.725775 -1.780768 -1.848669 -1.803412 -1.76731 -1.79328 -1.819983 -1.93302 -1.945258 -1.851508 -1.799872 -1.907233 -1.857794 -1.920996 -1.858069 -1.890204 -1.923437 -1.787054 -1.842108 -1.828864 -1.822058 -1.815527 -1.826697 -1.947333 -1.92066 -1.983862 -2.017157 -2.043433 -1.936804 -1.973822 -1.982001 -2.017401 -1.871802 -2.126898 -2.122962 -2.090796 -2.098944 -2.103888 -2.077124 -2.160925 -2.19007 -2.205237 -2.192267 -2.215277 -2.191596 -2.183264 -2.17948 -2.209815 -2.191626 -2.199286 -2.179938 -2.164526 -2.165869 -2.174292 -2.190161 -2.103613 -1.952246 -1.99668 -2.122351 -1.934607 -1.94425 -2.101996 -1.879401 -1.874762 -1.788489 -1.658789 -1.365912 -9999 -1.447272 -1.899725 -2.147101 -2.25669 -2.175543 -2.14466 -2.166693 -2.211249 -2.317328 -2.395178 -2.544898 -2.571845 -2.55268 -2.667639 -2.632941 -2.646857 -2.640601 -2.559821 -2.606207 -2.671912 -2.528662 -2.501929 -2.518103 -2.643378 -2.763983 -2.77973 -2.83573 -2.755591 -2.740424 -2.698004 -2.69718 -2.676428 -2.669226 -2.755499 -2.731818 -2.726599 -2.793829 -3.424133 -3.810791 -3.439087 -3.347229 -4.856934 -5.255798 -5.288452 -5.495361 -6.05658 -5.581421 -6.037354 -5.729431 -5.808777 -6.91748 -6.889099 -6.175598 -5.43219 -4.843201 -4.13855 -3.225159 -3.132178 -3.01087 -2.970984 -3.044189 -5.248169 -5.314697 -4.904236 -5.290894 -5.021118 -4.858154 -4.451355 -5.00769 -4.944214 -4.370789 -4.485229 -3.376526 -3.269104 -2.779602 -2.766455 -3.069214 -4.387573 -3.936218 -4.434265 -4.33905 -4.606384 -4.241699 -4.074463 -4.903625 -4.821838 -3.568787 -5.101379 -4.410156 -4.596313 -2.946533 -3.230652 -2.74668 -2.729193 -2.661627 
-1.23847 -1.342688 -1.293677 -1.419592 -1.296667 -1.362799 -1.420782 -1.535223 -1.557135 -1.56452 -1.527289 -1.609198 -1.490668 -1.614386 -1.526587 -1.513861 -1.586707 -1.646063 -1.582648 -1.523535 -1.690009 -1.715796 -1.634009 -1.651495 -1.561072 -1.478979 -1.541907 -1.506598 -1.562292 -1.430121 -1.544379 -1.679724 -1.528479 -1.807318 -1.769598 -1.787024 -1.746741 -1.726904 -1.78208 -1.884558 -1.933783 -1.819403 -1.859198 -1.86759 -1.922461 -1.874945 -1.811285 -1.843726 -1.92774 -1.935919 -1.928961 -1.914496 -1.847113 -1.852698 -1.924292 -1.9047 -1.872656 -1.826453 -1.80802 -1.858496 -2.025031 -1.925696 -2.005499 -2.069556 -2.024878 -1.873663 -2.095526 -2.112158 -2.086462 -1.997626 -1.941321 -2.115088 -2.118353 -2.119666 -2.117163 -2.107214 -2.11051 -2.174902 -2.213599 -2.217841 -2.242499 -2.239417 -2.224249 -2.220343 -2.227087 -2.198828 -2.207129 -2.171454 -2.170447 -2.156806 -2.174841 -2.188879 -2.216345 -2.07514 -2.029089 -2.101813 -2.073584 -2.012549 -2.021063 -1.980261 -1.882117 -1.823737 -1.791876 -1.608282 -1.390417 -9999 -1.81861 -2.091254 -2.26145 -2.233893 -2.210394 -2.337561 -2.356635 -2.342505 -2.542578 -2.525092 -2.584509 -2.657507 -2.636084 -2.597876 -2.607184 -2.50199 -2.528174 -2.592413 -2.627264 -2.559821 -2.41355 -2.565772 -2.609839 -2.690772 -2.852087 -2.747687 -2.771033 -2.75315 -2.736304 -2.716589 -2.684638 -2.760321 -2.820258 -2.740454 -2.778815 -2.82514 -4.183716 -4.891724 -2.938904 -2.835516 -4.184937 -5.173706 -5.193237 -5.334534 -5.566162 -5.260986 -5.477051 -5.730042 -4.909729 -5.765137 -6.178345 -5.755371 -5.013489 -4.57373 -3.118958 -2.990973 -3.061285 -2.974158 -2.918982 -3.605408 -3.515686 -4.163269 -4.464172 -4.523987 -3.969482 -4.058899 -4.839844 -5.277771 -5.238708 -4.749207 -3.911804 -2.668311 -3.674988 -4.318604 -3.664307 -2.670844 -3.877625 -3.052734 -4.231323 -4.416565 -4.534363 -3.728394 -3.639587 -4.1474 -4.98877 -5.006775 -4.372009 -3.355469 -2.989258 -2.838196 -2.632941 -2.680121 -2.694373 -2.66236 
-1.370978 -1.273535 -1.392554 -1.266821 -1.431067 -1.380652 -1.505377 -1.539801 -1.570868 -1.596075 -1.526984 -1.556616 -1.600287 -1.459479 -1.557166 -1.64826 -1.554236 -1.542578 -1.537176 -1.700018 -1.734015 -1.747992 -1.63938 -1.590399 -1.543616 -1.50495 -1.552344 -1.58634 -1.605627 -1.570929 -1.629584 -1.648657 -1.664862 -1.737036 -1.837805 -1.827277 -1.803076 -1.807349 -1.844519 -1.848486 -1.896429 -1.932806 -1.949652 -1.95542 -1.870398 -1.827856 -1.826788 -1.816382 -1.866003 -1.934546 -1.933691 -1.886664 -1.770361 -1.823767 -1.883948 -1.921515 -1.826086 -1.797614 -1.860114 -1.902533 -2.02851 -1.9784 -2.121436 -2.11994 -2.023291 -2.074011 -2.067145 -2.247534 -2.207312 -2.183875 -2.126929 -2.092139 -2.144476 -2.142096 -2.130957 -2.112921 -2.134223 -2.186163 -2.181067 -2.205298 -2.17417 -2.258856 -2.256049 -2.262488 -2.25669 -2.242346 -2.229071 -2.210486 -2.190588 -2.194037 -2.123297 -2.199866 -2.098273 -2.131415 -2.107855 -2.127844 -2.10871 -2.093176 -2.046912 -2.034796 -1.95249 -1.944373 -1.843756 -1.854407 -1.732825 -1.730994 -1.817419 -2.181311 -2.336829 -2.235816 -2.255377 -2.358069 -2.288886 -2.401556 -2.55918 -2.604285 -2.519751 -2.587683 -2.474127 -2.466712 -2.487525 -2.436255 -2.585822 -2.610938 -2.545294 -2.4513 -2.50849 -2.522833 -2.628973 -2.719885 -2.818396 -2.679938 -2.733679 -2.767371 -2.779486 -2.748084 -2.804053 -2.839545 -2.864874 -2.789313 -2.827155 -2.842902 -2.845191 -4.450134 -4.00061 -3.634094 -4.635986 -4.787354 -4.578918 -5.021118 -5.377869 -6.117615 -4.858154 -3.766541 -4.067139 -4.444641 -5.166382 -5.646118 -5.083374 -3.055786 -3.089606 -3.058814 -3.083319 -3.406128 -2.890265 -3.010962 -3.091797 -3.040833 -3.443054 -3.307251 -4.218811 -4.068054 -4.300293 -4.509338 -4.404053 -4.632019 -2.664954 -3.77356 -4.736389 -4.55603 -4.629578 -4.848389 -3.55658 -2.874512 -3.539795 -4.41748 -4.122681 -3.957581 -3.901733 -4.820618 -4.612488 -4.245361 -4.187683 -3.573364 -2.877563 -3.141541 -2.827704 -2.617438 -2.706427 -2.655066 
-1.415961 -1.21311 -1.392126 -1.286444 -1.45545 -1.509436 -1.548102 -1.571722 -1.489294 -1.488409 -1.606268 -1.543005 -1.622168 -1.640021 -1.665289 -1.690039 -1.6966 -1.602972 -1.673468 -1.684454 -1.72074 -1.642767 -1.62522 -1.612524 -1.552161 -1.579321 -1.519049 -1.589239 -1.576605 -1.588019 -1.717291 -1.781622 -1.768835 -1.897925 -1.879736 -1.812781 -1.817999 -1.836462 -1.859473 -1.941504 -1.940924 -2.009711 -1.956396 -1.905341 -1.884405 -1.815649 -1.763129 -1.820319 -1.825842 -1.91123 -1.914343 -1.902197 -1.743079 -1.858801 -1.884985 -1.846686 -1.834357 -1.822974 -1.963599 -2.061408 -2.009528 -2.143195 -2.153815 -2.133154 -1.940527 -2.039252 -2.133429 -2.249762 -2.320776 -2.295599 -2.132361 -2.083991 -2.056494 -2.160742 -2.160132 -2.177344 -2.181921 -2.190924 -2.182654 -2.227454 -2.256079 -2.253027 -2.269019 -2.164069 -2.294409 -2.28031 -2.248511 -2.239386 -2.219031 -2.095679 -2.207129 -2.187964 -2.198401 -2.224585 -2.180853 -2.174475 -2.112677 -2.123908 -2.093298 -2.031928 -2.066748 -2.006934 -1.935278 -1.995947 -1.959967 -1.818488 -1.824286 -2.094336 -2.296271 -2.171515 -2.29978 -2.431159 -2.491126 -2.595038 -2.545966 -2.425574 -2.587653 -2.504187 -2.542975 -2.480658 -2.395483 -2.411444 -2.411871 -2.536505 -2.480109 -2.447058 -2.462714 -2.564795 -2.644995 -2.694342 -2.824927 -2.719428 -2.75791 -2.790442 -2.869208 -2.721381 -2.83747 -2.852362 -2.777594 -2.801276 -2.833106 -2.863471 -2.871253 -2.994751 -3.333801 -4.495911 -4.706787 -4.9552 -4.069275 -4.13031 -5.492004 -4.330811 -4.268555 -3.623718 -3.676208 -4.353088 -4.166016 -4.729675 -3.820251 -3.112341 -3.044714 -3.044013 -3.056525 -3.368591 -2.962378 -3.406433 -3.418945 -2.947699 -2.867102 -2.761847 -3.052429 -3.447021 -3.84375 -4.022278 -4.474548 -5.257629 -5.138916 -5.01532 -4.881958 -3.868469 -4.858459 -4.056458 -3.279175 -3.604797 -4.32959 -4.977478 -4.037231 -4.17395 -4.471497 -4.46875 -4.565491 -3.676514 -3.832764 -4.067749 -3.823914 -2.760986 -2.563879 -2.758826 -2.697028 -2.469244 
-1.41297 -1.289709 -1.438025 -1.458685 -1.517889 -1.561133 -1.47608 -1.603674 -1.602942 -1.609595 -1.616461 -1.63114 -1.655585 -1.683295 -1.714148 -1.633124 -1.735541 -1.634924 -1.652258 -1.786108 -1.775519 -1.771399 -1.728949 -1.59162 -1.541571 -1.58512 -1.498694 -1.56507 -1.501868 -1.666846 -1.764593 -1.832556 -1.931158 -1.923712 -1.889044 -1.824316 -1.728186 -1.806952 -1.84812 -1.987219 -2.013892 -1.88819 -1.830298 -1.782202 -1.739294 -1.756628 -1.72074 -1.793433 -1.763525 -1.83634 -1.812872 -1.798712 -1.730566 -1.949072 -1.925696 -1.840857 -1.82276 -1.839636 -1.928473 -2.021613 -2.11048 -2.173163 -2.089453 -2.111762 -1.967291 -1.971411 -2.204382 -2.278113 -2.405554 -2.329504 -2.237067 -2.133002 -2.18125 -2.185126 -2.157629 -2.158453 -2.166205 -2.196387 -2.223029 -2.273657 -2.272711 -2.251379 -2.144019 -2.131659 -2.190131 -2.307959 -2.279334 -2.264899 -2.254797 -2.224036 -2.1966 -2.181647 -2.202643 -2.225073 -2.231329 -2.243384 -2.198767 -2.129767 -2.093482 -2.088995 -2.102087 -2.018195 -2.21192 -2.182684 -2.101264 -1.953253 -1.656195 -1.907355 -2.129645 -2.056891 -2.325537 -2.482367 -2.58454 -2.526007 -2.469733 -2.528937 -2.542853 -2.500617 -2.47074 -2.525696 -2.421607 -2.403632 -2.345007 -2.394629 -2.37702 -2.459509 -2.545325 -2.525031 -2.603308 -2.809393 -2.852484 -2.877844 -2.746954 -2.834174 -2.740881 -2.80036 -2.850623 -2.852332 -2.914587 -2.818945 -2.944708 -3.009009 -2.92005 -3.583435 -3.828186 -4.826416 -4.527954 -4.39856 -4.643311 -3.391174 -4.617981 -3.8703 -3.974365 -4.496521 -3.03913 -3.603882 -3.981384 -4.166321 -4.210876 -5.055298 -5.296082 -3.688416 -3.665527 -4.221558 -3.451294 -3.776001 -3.605713 -2.723486 -2.687903 -2.788428 -2.691321 -2.746985 -3.601746 -3.637756 -4.704956 -4.63324 -5.698608 -4.179138 -3.204102 -3.066467 -3.002686 -3.090271 -3.367676 -2.942871 -3.21875 -3.845886 -4.024414 -4.323181 -4.116882 -4.401611 -4.508423 -3.513245 -3.935303 -3.788208 -3.071655 -2.925781 -2.50025 -2.542761 -2.662451 -2.528296 
-1.382941 -1.463629 -1.483862 -1.519202 -1.561926 -1.493048 -1.497168 -1.610785 -1.595282 -1.627753 -1.658392 -1.67121 -1.6323 -1.72196 -1.740363 -1.737982 -1.66358 -1.76087 -1.77738 -1.802771 -1.725928 -1.729712 -1.626868 -1.615576 -1.477423 -1.495978 -1.609228 -1.617407 -1.647345 -1.582526 -1.761969 -1.842963 -1.917548 -1.892401 -1.894141 -1.742834 -1.701422 -1.702551 -1.827856 -1.957983 -1.965155 -1.96134 -1.913702 -1.724646 -1.711554 -1.637579 -1.692755 -1.723639 -1.703925 -1.785345 -1.731024 -1.813971 -1.84873 -1.996863 -1.892035 -1.855139 -1.973578 -2.040167 -2.140234 -2.08985 -2.221869 -2.118323 -2.163092 -2.072058 -2.127539 -1.985297 -2.240942 -2.350714 -2.433112 -2.422583 -2.295477 -2.200202 -2.159338 -2.193823 -2.149939 -2.113165 -2.078009 -2.165625 -2.237525 -2.323065 -2.309119 -2.263098 -2.241797 -2.146765 -2.177008 -2.216162 -2.29978 -2.293952 -2.203619 -2.249243 -2.191565 -2.178076 -2.206702 -2.219061 -2.229529 -2.249243 -2.223273 -2.213171 -2.18537 -2.145483 -2.263831 -2.263892 -2.25315 -2.265021 -2.067267 -1.981329 -9999 -1.780096 -1.888403 -2.048956 -2.297186 -2.545813 -2.593482 -2.603064 -2.44126 -2.520026 -2.500494 -2.540625 -2.488348 -2.471564 -2.333533 -2.283484 -2.432929 -2.410315 -2.518775 -2.465338 -2.571326 -2.696265 -2.62287 -2.67002 -2.718146 -2.739478 -2.641058 -2.684607 -2.701117 -2.770239 -2.791144 -2.835822 -2.898505 -2.978674 -3.023871 -3.046576 -3.061194 -3.663086 -2.978247 -4.618591 -5.286011 -5.534119 -6.622986 -4.874634 -4.252686 -3.066077 -4.218506 -4.824585 -3.804688 -3.629517 -4.144043 -3.73877 -3.957581 -5.462708 -5.802368 -5.999207 -4.20874 -4.094604 -3.081726 -2.709106 -2.791199 -2.607916 -2.60697 -2.656714 -3.885254 -3.746399 -3.880066 -4.809326 -4.396118 -4.822449 -5.620483 -3.848938 -2.837988 -2.940039 -2.915595 -2.85398 -2.821906 -2.845825 -3.850159 -3.685974 -3.763184 -4.477905 -4.365601 -4.391846 -3.950867 -3.196777 -3.006042 -3.118958 -3.438171 -2.785925 -2.603186 -2.471655 -2.490729 -2.441412 
-1.513464 -1.521643 -1.379187 -1.445837 -1.472357 -1.616156 -1.624792 -1.624548 -1.558386 -1.664648 -1.561774 -1.590338 -1.715857 -1.607977 -1.744849 -1.766638 -1.776099 -1.729498 -1.745428 -1.841742 -1.778723 -1.731329 -1.662787 -1.558874 -1.506201 -1.531012 -1.532965 -1.651953 -1.555762 -1.584631 -1.731299 -1.810614 -1.859808 -1.854803 -1.847449 -1.68128 -1.607642 -1.729346 -1.826636 -1.949866 -1.984198 -1.935461 -1.733374 -1.61878 -1.619055 -1.64704 -1.707739 -1.787451 -1.769751 -1.790808 -1.828619 -1.887793 -1.846289 -1.872351 -1.853644 -1.948492 -2.123724 -2.218451 -2.175635 -2.283545 -2.236609 -2.197943 -2.025671 -9999 -2.021277 -2.063208 -2.16355 -2.270514 -2.286078 -2.353491 -2.362067 -2.275702 -2.161475 -2.158942 -2.123785 -2.056311 -2.037146 -2.1435 -2.227271 -2.231482 -2.210822 -2.268256 -2.286322 -2.243231 -2.197913 -2.246497 -2.309882 -2.319678 -2.276343 -2.269843 -2.202765 -2.127112 -2.11344 -2.150153 -2.217139 -2.236762 -2.195105 -2.237586 -2.241126 -2.260596 -2.340033 -2.367682 -2.357886 -2.329077 -2.123938 -2.156836 -1.944617 -1.915442 -1.998022 -2.177741 -2.353186 -2.437445 -2.641486 -2.651648 -2.643469 -2.402045 -2.456641 -2.599127 -2.583594 -2.497351 -2.413214 -2.489691 -2.421973 -2.438086 -2.518561 -2.615271 -2.68714 -2.497321 -2.621497 -2.664435 -2.659033 -2.831336 -2.782355 -2.660986 -2.805548 -2.858466 -2.780798 -2.862128 -2.841376 -2.930548 -3.032904 -2.925818 -3.059119 -3.059058 -3.036078 -4.109863 -4.948181 -5.960754 -5.981201 -6.544861 -5.501465 -3.151306 -2.999671 -3.330139 -3.596252 -4.879517 -3.994202 -3.666443 -3.30542 -2.954199 -3.255066 -6.506104 -4.918274 -3.116821 -2.690192 -2.63465 -2.592871 -2.980408 -3.422913 -5.584778 -5.402893 -5.664734 -5.182861 -5.472778 -3.798584 -4.857544 -4.360413 -3.150391 -2.871771 -2.991736 -2.880774 -2.900336 -2.81958 -3.365845 -3.511719 -3.796143 -4.178833 -4.204163 -4.493164 -4.410156 -3.689941 -3.322205 -2.934937 -3.659424 -3.325256 -2.796027 -2.476904 -2.430792 -2.471411 -2.49848 
-1.529028 -1.378149 -1.548163 -1.462927 -1.568121 -1.525885 -1.63349 -1.647375 -1.646216 -1.571051 -1.697882 -1.73078 -1.735175 -1.748114 -1.764563 -1.692755 -1.708533 -1.72782 -1.766333 -1.768957 -1.779639 -1.692358 -1.660376 -1.577826 -1.540289 -1.588202 -1.739386 -1.710059 -1.728339 -1.763678 -1.792883 -1.859778 -1.858191 -1.848395 -1.827277 -1.698981 -1.727606 -1.774145 -1.822028 -1.959326 -1.920843 -1.779761 -1.72843 -1.730383 -1.724524 -1.726538 -1.716986 -1.772314 -1.789862 -1.784613 -1.865912 -1.893805 -1.760016 -1.834875 -1.88938 -2.112311 -2.205878 -2.213446 -2.129645 -2.305426 -2.10462 -2.031195 -9999 -9999 -9999 -2.05091 -2.18656 -2.033606 -2.303992 -2.375708 -2.394385 -2.351386 -2.2862 -2.197424 -2.178839 -2.160285 -2.124274 -2.160742 -2.215003 -2.312048 -2.107581 -2.184699 -2.159064 -2.334113 -2.30213 -2.24906 -2.3357 -2.194586 -2.200629 -2.050299 -2.038916 -2.07749 -2.053259 -2.217139 -2.211249 -2.141425 -2.280127 -2.335516 -2.239844 -2.277625 -2.39588 -2.213934 -2.418189 -2.414221 -2.17533 -2.210089 -2.025885 -2.005988 -2.139197 -2.191718 -2.385016 -2.485114 -2.46427 -2.671515 -2.713812 -2.467322 -2.530982 -2.548682 -2.502997 -2.480994 -2.614874 -2.626074 -2.591376 -2.619849 -2.590399 -2.696875 -2.665473 -2.760046 -2.6052 -2.647467 -2.724463 -2.849768 -2.78501 -2.627326 -2.745459 -2.83692 -2.83335 -2.917487 -2.829535 -2.899054 -2.985999 -3.017706 -3.0763 -3.161987 -3.081091 -3.07981 -3.059577 -3.289551 -4.370483 -6.375488 -6.079163 -3.088745 -4.474243 -3.648743 -4.394592 -4.45105 -3.774475 -3.030676 -3.104309 -4.443726 -5.38092 -6.692566 -6.37793 -5.050415 -2.613135 -2.596076 -2.571906 -2.684973 -4.542908 -4.649719 -5.958618 -4.537109 -5.827393 -3.062195 -2.955695 -4.706787 -4.549316 -2.938208 -2.984198 -2.926306 -2.903809 -2.868811 -2.872656 -2.920898 -3.63623 -4.105286 -3.549561 -4.05188 -4.328979 -3.919434 -3.394226 -3.595642 -3.454651 -3.364929 -3.124451 -2.780768 -2.716071 -2.592017 -2.506384 -2.380591 
-1.395239 -1.439307 -1.422522 -1.543066 -1.606055 -1.504553 -1.644019 -1.494818 -1.659491 -1.682928 -1.695776 -1.635718 -1.61524 -1.679938 -1.688208 -1.6836 -1.738898 -1.766608 -1.858252 -1.819373 -1.748633 -1.632666 -1.612677 -1.541449 -1.594366 -1.620886 -1.701514 -1.733313 -1.793097 -1.776801 -1.804663 -1.857031 -1.848791 -1.831854 -1.807593 -1.709387 -1.696814 -1.804663 -1.836615 -1.867224 -1.90473 -1.767371 -1.770361 -1.762549 -1.680151 -1.78324 -1.793036 -1.792426 -1.844092 -1.924567 -1.92359 -1.841193 -1.761298 -1.792181 -2.052802 -2.188727 -2.250525 -2.13642 -2.205451 -2.201758 -2.094214 -9999 -9999 -1.814093 -2.115088 -2.251135 -2.236548 -2.155341 -2.23429 -2.360907 -2.415076 -2.417426 -2.383765 -2.297919 -2.30448 -2.273108 -2.241614 -2.079321 -2.067297 -2.106787 -2.302344 -2.327734 -2.328986 -2.306983 -2.348212 -2.297644 -2.255499 -2.233069 -2.223639 -2.020728 -2.058936 -2.09989 -2.099036 -2.074347 -2.125983 -2.089911 -2.186621 -2.281195 -2.298895 -2.342169 -2.402503 -2.426367 -2.424719 -2.417761 -2.30271 -2.267676 -2.165015 -2.135108 -2.133002 -2.240546 -2.397467 -2.472235 -2.409857 -2.53324 -2.642554 -2.592444 -2.521002 -2.598273 -2.541663 -2.472113 -2.609931 -2.609381 -2.670935 -2.786963 -2.750372 -2.747565 -2.920233 -2.81745 -2.646491 -2.629767 -2.694312 -2.732916 -2.772742 -2.794653 -2.717352 -2.786719 -2.806983 -2.901587 -2.837714 -2.846411 -2.942481 -2.972937 -3.078833 -3.106574 -3.54834 -3.62677 -3.154663 -3.030707 -4.817261 -6.496948 -7.691711 -6.018127 -4.759583 -3.067078 -2.994446 -2.949133 -2.992835 -3.927063 -3.051514 -2.943427 -4.228271 -5.628723 -6.121277 -3.078674 -2.798523 -2.605347 -2.731079 -3.588928 -3.891357 -5.240845 -5.597595 -5.664429 -4.324707 -3.763794 -3.935913 -4.011902 -4.158691 -2.964545 -2.997046 -2.932684 -2.806036 -2.929358 -2.902045 -3.894409 -3.44397 -3.86969 -3.516907 -3.838562 -3.595032 -3.324036 -3.350281 -3.654541 -3.760132 -3.048157 -2.842474 -2.773016 -2.705237 -2.557837 -2.478064 -2.544501 
-1.514197 -1.535986 -1.566351 -1.59165 -1.543585 -1.565161 -1.65116 -1.672644 -1.685461 -1.713324 -1.725561 -1.748511 -1.662115 -1.691565 -1.724463 -1.747565 -1.804602 -1.824896 -1.864264 -1.83399 -1.711127 -1.591162 -1.550269 -1.566656 -1.637427 -1.705023 -1.790198 -1.782843 -1.752386 -1.770972 -1.755438 -1.868231 -1.824255 -1.819037 -1.733282 -1.794836 -1.770117 -1.838599 -1.812415 -1.821692 -1.828436 -1.772498 -1.849646 -1.824194 -1.763525 -1.759405 -1.766699 -1.819189 -1.788702 -1.92475 -1.918188 -1.766425 -1.738165 -1.951239 -2.182379 -2.271979 -2.269751 -2.253302 -2.252905 -2.331183 -2.166693 -2.189826 -9999 -9999 -2.049689 -2.267798 -2.358557 -2.358252 -2.368048 -2.357031 -2.406592 -2.455023 -2.345313 -2.371283 -2.260352 -2.187384 -2.186438 -2.278204 -2.104712 -2.065161 -2.222479 -2.276709 -2.294714 -2.357581 -2.350623 -2.376135 -2.318549 -2.190588 -2.293005 -2.329535 -2.167304 -2.345068 -2.26203 -2.227423 -2.19187 -2.134619 -2.179785 -2.254706 -2.32572 -2.385138 -2.411505 -2.423682 -2.417883 -2.345953 -2.343146 -2.346442 -2.247626 -2.207709 -2.236304 -2.190253 -2.245947 -2.27851 -2.377966 -2.446692 -2.579138 -2.597174 -2.591895 -2.444586 -2.615417 -2.500159 -2.463873 -2.528327 -2.610632 -2.847662 -2.95246 -2.844122 -2.872443 -2.936285 -2.744483 -2.659338 -2.665839 -2.686285 -2.769751 -2.775763 -2.743628 -2.781104 -2.792548 -2.79975 -2.789374 -2.791144 -2.976691 -2.960364 -3.063635 -3.127356 -3.107123 -3.016333 -3.000708 -2.98255 -2.989874 -3.639587 -6.769775 -6.209167 -4.733032 -3.059143 -3.352417 -3.239197 -2.890692 -3.285889 -3.608765 -2.937476 -3.405823 -4.032043 -4.314941 -2.796515 -2.738403 -2.712378 -2.764563 -2.905982 -3.15741 -3.906616 -4.02655 -6.065125 -6.337952 -5.672668 -4.954285 -4.014648 -3.038184 -3.011267 -2.920538 -2.970099 -2.833655 -2.944702 -2.910834 -2.885535 -3.805298 -3.638672 -3.554443 -3.096375 -2.908148 -3.112549 -3.501953 -3.396057 -4.020447 -3.501038 -2.916016 -2.769415 -2.693121 -2.62345 -2.505072 -2.472296 
-1.515051 -1.549078 -1.577643 -1.613898 -1.507391 -1.671912 -1.679755 -1.701239 -1.728735 -1.669928 -1.666724 -1.689459 -1.673987 -1.810004 -1.769904 -1.824316 -1.84046 -1.887854 -1.892523 -1.83161 -1.731757 -1.636359 -1.573737 -1.607764 -1.665778 -1.781134 -1.840918 -1.80036 -1.794989 -1.769354 -1.811804 -1.744879 -1.816199 -1.788336 -1.771002 -1.778754 -1.793249 -1.818243 -1.869238 -1.826208 -1.822638 -1.844061 -1.904974 -1.972754 -1.846533 -1.791724 -1.758917 -1.863013 -1.91181 -2.008368 -2.008032 -1.979132 -1.930579 -2.148993 -2.292212 -2.516235 -2.35459 -2.364661 -2.390631 -2.41471 -2.356421 -2.271582 -2.231604 -2.204138 -9999 -2.26377 -2.453284 -2.42063 -2.470862 -2.463263 -2.440009 -2.507666 -2.425482 -2.359931 -2.364752 -2.295264 -2.244086 -2.394843 -2.19187 -2.294898 -2.399695 -2.36814 -2.321509 -2.34635 -2.271674 -2.234503 -2.165259 -2.275733 -2.338141 -2.376837 -2.435248 -2.462775 -2.459937 -2.37522 -2.328681 -2.304083 -2.280829 -2.387824 -2.424262 -2.441443 -2.446204 -2.38764 -2.406348 -2.316657 -2.315894 -2.355261 -2.219092 -2.41117 -2.319708 -2.131262 -2.041296 -2.132056 -2.302313 -2.39353 -2.511786 -2.607153 -2.611945 -2.402136 -2.447272 -2.491583 -2.346014 -2.572119 -2.797095 -2.845496 -2.859229 -2.807593 -2.855414 -2.833289 -2.792883 -2.730017 -2.669989 -2.689429 -2.663977 -2.709082 -2.674841 -2.645209 -2.757971 -2.666358 -2.819464 -2.879553 -2.932379 -3.029669 -3.082831 -3.118414 -3.052374 -2.995703 -2.890082 -2.900458 -2.941351 -2.907111 -3.172974 -4.870361 -2.626105 -2.712958 -3.205017 -4.306396 -4.014648 -4.519104 -3.73938 -2.903906 -3.012488 -3.159241 -3.263916 -2.729651 -2.667297 -2.681769 -2.817694 -3.123535 -2.968848 -3.01087 -3.851685 -4.36499 -6.871094 -7.319702 -5.123657 -4.386658 -2.99613 -3.002112 -2.976264 -2.934699 -3.011206 -4.303345 -2.927863 -2.909979 -2.945136 -2.954773 -3.190979 -3.130554 -2.924561 -3.318237 -2.987122 -3.696045 -4.005798 -3.800415 -2.772345 -2.771918 -2.6789 -2.596747 -2.534491 -2.470435 
-1.561896 -1.587927 -1.612219 -1.642187 -1.586249 -1.703436 -1.710791 -1.746649 -1.763586 -1.774145 -1.788 -1.659277 -1.762122 -1.73136 -1.803198 -1.822638 -1.870947 -1.908942 -1.956549 -1.857977 -1.702978 -1.645209 -1.669043 -1.710364 -1.814642 -1.818243 -1.865576 -1.852789 -1.84165 -1.798102 -1.792609 -1.757239 -1.77793 -1.896307 -1.78092 -1.805243 -1.856818 -1.860571 -2.042151 -1.925543 -1.869055 -1.895026 -1.839331 -1.901617 -1.802405 -1.735236 -1.815863 -1.919592 -1.9849 -1.926245 -2.001441 -2.019324 -2.100043 -2.348694 -3.016113 -3.114075 -2.643494 -2.456519 -2.464972 -2.400305 -2.360693 -2.366583 -2.412787 -2.428229 -2.38941 -9999 -2.537695 -2.536932 -2.544074 -2.514014 -2.463629 -2.553412 -2.474463 -2.432105 -2.418952 -2.316016 -2.259833 -2.393195 -2.396277 -2.472693 -2.324744 -2.305975 -2.409247 -2.32511 -2.297095 -2.29328 -2.328314 -2.396063 -2.47254 -2.522315 -2.593756 -2.537879 -2.596747 -2.585974 -2.519385 -2.395239 -2.390143 -2.446204 -2.439215 -2.401679 -2.444861 -2.396552 -2.325079 -2.323737 -2.261298 -2.228552 -2.307868 -2.325354 -2.266699 -2.110327 -2.064368 -2.055121 -2.178931 -2.248175 -2.44538 -2.45014 -2.547949 -2.489386 -2.348242 -2.360297 -2.480414 -2.775 -2.924201 -2.780066 -2.767401 -2.785101 -2.827765 -2.806494 -2.783637 -2.685706 -2.629523 -2.617407 -2.674292 -2.637579 -2.653082 -2.603858 -2.720099 -2.752448 -2.721808 -2.868414 -2.93183 -2.921515 -3.060706 -3.006079 -2.993506 -2.96546 -2.887854 -2.925665 -2.88855 -2.856543 -3.203491 -3.101257 -2.639868 -2.777466 -3.694519 -3.57489 -4.65094 -4.169983 -3.242249 -3.819641 -2.948554 -2.821997 -2.761328 -2.740759 -2.856812 -2.770178 -2.886328 -3.308472 -3.231262 -3.126282 -2.933264 -3.048834 -4.594788 -8.256592 -8.111938 -5.134338 -4.289307 -2.949866 -3.080389 -2.933234 -3.525452 -3.038489 -2.981574 -2.934363 -2.845252 -2.991004 -2.95813 -2.873785 -2.767676 -3.144592 -3.416809 -3.666138 -3.549866 -2.790534 -3.021912 -2.75733 -2.652991 -2.583716 -2.474432 -2.503821 
-1.62702 -1.651984 -1.581427 -1.673926 -1.689429 -1.73313 -1.753668 -1.766119 -1.779211 -1.797369 -1.682166 -1.749915 -1.812811 -1.800391 -1.837012 -1.848547 -1.831091 -1.874579 -1.889319 -1.803351 -1.621497 -1.615027 -1.711768 -1.8039 -1.842352 -1.877203 -1.93009 -1.874792 -1.870947 -1.842718 -1.867621 -1.829626 -1.930304 -2.036505 -1.893957 -1.956244 -1.983435 -1.96485 -1.913367 -1.873267 -1.966681 -1.90531 -1.828925 -1.817053 -1.796088 -1.819586 -1.940741 -2.031836 -2.055365 -1.942236 -2.062811 -2.198065 -2.989868 -3.604187 -3.992371 -3.03717 -3.148254 -2.86322 -2.522406 -2.51615 -2.582861 -2.417822 -2.495184 -2.517767 -2.395758 -2.450659 -2.611853 -2.778381 -3.822998 -2.617957 -2.551215 -2.59693 -2.574591 -2.535559 -2.47608 -2.366827 -2.42536 -2.373755 -2.469336 -2.507452 -2.579504 -2.55448 -2.508948 -2.476904 -2.448615 -2.441687 -2.526068 -2.512061 -2.539191 -2.610053 -2.653845 -2.644019 -2.747229 -2.707556 -2.573676 -2.608557 -2.670233 -2.610632 -2.560767 -2.476202 -2.461707 -2.355811 -2.47431 -2.430304 -2.371985 -2.274817 -2.286566 -2.199835 -2.201758 -2.131415 -2.092902 -2.103766 -2.040778 -2.136237 -2.2927 -2.416266 -2.527503 -2.400458 -2.313605 -2.326117 -2.497534 -2.786261 -2.937628 -2.915656 -2.740759 -2.708563 -2.76377 -2.670294 -2.73548 -2.767859 -2.723792 -2.630469 -2.64469 -2.627081 -2.625952 -2.576178 -2.710852 -2.772559 -2.767035 -2.818305 -2.943182 -2.887946 -2.9896 -2.979132 -2.935431 -2.887183 -2.952216 -2.921423 -3.634399 -5.426086 -3.920654 -4.844421 -4.350952 -2.948059 -3.146423 -4.04364 -4.469666 -4.295715 -3.694519 -2.813171 -2.852789 -2.843079 -2.743414 -2.7302 -3.21936 -2.746466 -2.847046 -2.891602 -3.443054 -3.994507 -3.849854 -3.01377 -2.973694 -5.40625 -4.926208 -5.28479 -4.933533 -4.022583 -3.079382 -3.066138 -3.061163 -2.978644 -2.997443 -2.944952 -2.872199 -2.884833 -3.077454 -2.95813 -2.79209 -3.222717 -3.172974 -3.000854 -2.916052 -2.899146 -2.811865 -2.754797 -2.64643 -2.540564 -2.489203 -2.555243 
-1.564001 -1.594336 -1.719489 -1.726355 -1.746588 -1.71369 -1.759131 -1.766638 -1.670782 -1.739447 -1.73371 -1.793341 -1.828192 -1.855475 -1.896399 -1.805457 -1.76673 -1.773138 -1.764532 -1.674628 -1.637457 -1.680426 -1.744482 -1.839301 -1.928503 -2.00669 -2.052435 -2.029761 -1.945837 -1.929419 -1.866675 -1.946509 -1.993445 -2.131995 -2.22486 -2.110358 -1.938452 -1.82041 -1.808203 -1.85459 -1.977393 -1.942053 -1.873389 -1.86701 -1.920477 -1.926642 -2.004981 -2.100623 -2.099066 -2.003272 -2.160437 -3.161682 -2.96759 -3.241943 -3.417725 -3.338074 -3.181519 -2.675232 -2.517371 -3.594421 -2.602295 -2.532599 -2.608649 -2.512702 -2.359046 -2.46662 -2.509802 -2.562933 -2.959045 -3.789124 -2.601599 -2.588355 -2.654303 -2.632666 -2.645178 -2.561926 -2.48786 -2.504401 -2.461432 -2.571082 -2.583991 -2.571723 -2.590857 -2.591071 -2.643286 -2.702887 -2.716406 -2.632452 -2.626532 -2.686743 -2.71546 -2.712042 -2.701331 -2.616583 -2.604346 -2.614356 -2.607367 -2.527777 -2.606879 -2.507025 -2.605933 -2.52207 -2.527625 -2.459174 -2.330847 -2.360022 -2.334479 -2.25553 -2.288428 -2.254584 -2.150183 -2.22254 -2.088171 -2.103888 -2.17536 -2.2815 -2.494208 -2.379401 -2.303992 -2.33161 -2.469428 -2.578589 -2.718146 -2.679602 -2.623084 -2.670569 -2.772894 -2.703772 -2.624609 -2.711859 -2.618079 -2.619299 -2.587439 -2.616126 -2.552313 -2.648016 -2.761511 -2.818518 -2.778418 -2.77207 -2.734046 -2.816199 -2.787756 -2.884741 -2.958045 -2.957221 -2.975897 -2.996405 -2.926886 -4.185852 -5.733093 -5.422424 -3.43634 -3.174194 -2.694739 -2.865576 -3.440613 -3.259033 -3.190369 -2.782141 -2.757941 -2.697669 -2.732092 -2.668372 -2.67298 -2.768073 -3.212646 -3.149475 -4.024719 -3.99115 -4.162354 -4.444336 -2.91889 -2.854956 -4.452271 -5.296387 -5.322632 -4.700684 -3.046698 -3.039191 -2.991187 -3.018012 -3.088294 -3.042273 -2.923804 -2.883154 -3.299622 -2.785986 -2.788214 -2.808081 -2.829047 -2.868964 -2.922308 -3.003516 -2.907233 -2.742529 -2.641394 -2.5922 -2.505866 -2.49317 
-1.687201 -1.716315 -1.666113 -1.745917 -1.73255 -1.778723 -1.769629 -1.769598 -1.742377 -1.824744 -1.763983 -1.807379 -1.848212 -1.83811 -1.812872 -1.743201 -1.69541 -1.68656 -1.677618 -1.629431 -1.646948 -1.627478 -1.721228 -1.880347 -1.951025 -2.112067 -2.099646 -2.112708 -2.074317 -2.021399 -2.008582 -2.049719 -2.146552 -2.263037 -2.135046 -2.002844 -1.929114 -1.849768 -1.953467 -2.017767 -1.980658 -1.935614 -1.923529 -1.918372 -1.995856 -2.018347 -2.040656 -2.07157 -2.033087 -2.125556 -2.552856 -2.793335 -3.316406 -4.708923 -3.809875 -3.82666 -3.295044 -4.422058 -4.123901 -4.101929 -2.623297 -2.536871 -2.454413 -2.38053 -2.500983 -2.673926 -2.560675 -2.538611 -2.636847 -3.108887 -2.552527 -2.489172 -2.658576 -2.739844 -2.735907 -2.597113 -2.584113 -2.622595 -2.5633 -2.518561 -2.590979 -2.558173 -2.631262 -2.713049 -2.770911 -2.819434 -2.850409 -2.778998 -2.700171 -2.736823 -2.783759 -2.769354 -2.718146 -2.596472 -2.694129 -2.740454 -2.620612 -2.56684 -2.610602 -2.654395 -2.556403 -2.467169 -2.393073 -2.42591 -2.373847 -2.365332 -2.371192 -2.342078 -2.301917 -2.281531 -2.256659 -2.223273 -2.120154 -2.037756 -2.044196 -2.227118 -2.465521 -2.531165 -2.444861 -2.418402 -2.421362 -2.469306 -2.608313 -2.536292 -2.502142 -2.618598 -2.668005 -2.56629 -2.565283 -2.553076 -2.478308 -2.547278 -2.54798 -2.535193 -2.60047 -2.722113 -2.759223 -2.797095 -2.747717 -2.73017 -2.718604 -2.728003 -2.81272 -2.863562 -2.908209 -2.91117 -2.902289 -2.84928 -2.839179 -2.852423 -3.467773 -4.115662 -3.516907 -3.054871 -2.701148 -2.80741 -2.793768 -2.643256 -2.824768 -2.745459 -2.663092 -2.722266 -2.747077 -2.722296 -2.764319 -2.736121 -2.755682 -2.973389 -4.090027 -3.844666 -4.484009 -5.313477 -2.893378 -2.92182 -2.90824 -2.806403 -5.162109 -4.870667 -4.671997 -2.998785 -3.112952 -3.189948 -3.156226 -2.969275 -2.939826 -3.637146 -3.154358 -2.813117 -2.804144 -2.830267 -2.862341 -2.937964 -2.867072 -2.946967 -2.773627 -2.72782 -2.662055 -2.593176 -2.525366 -2.513983 
-1.542181 -1.713812 -1.772406 -1.778296 -1.75611 -1.66181 -1.791022 -1.798132 -1.699652 -1.732489 -1.817633 -1.860968 -1.794257 -1.759009 -1.682013 -1.626257 -1.560553 -1.422034 -1.716559 -1.742133 -1.766364 -1.68653 -1.609961 -1.732916 -1.930243 -1.924658 -1.917639 -2.091315 -2.10044 -2.066687 -2.078986 -2.092108 -2.150946 -2.141577 -2.048224 -1.988989 -2.006476 -2.013373 -1.936774 -1.984412 -1.998114 -2.004614 -1.97019 -1.965124 -2.005316 -2.039862 -1.951453 -2.025794 -2.10639 -2.354187 -3.938049 -4.59082 -4.784912 -4.214539 -5.319275 -5.31897 -5.373901 -4.010071 -4.369873 -2.843689 -2.587134 -2.469763 -2.43775 -2.50733 -2.615851 -2.718451 -2.700964 -2.642188 -2.69306 -2.557654 -2.551489 -2.577429 -2.635626 -2.658453 -2.695807 -2.672095 -2.53736 -2.704688 -2.675238 -2.574835 -2.57804 -2.576727 -2.634711 -2.730567 -2.807654 -2.8599 -2.922919 -2.923193 -2.86402 -2.750861 -2.768073 -2.751135 -2.784277 -2.640204 -2.649451 -2.816833 -2.597412 -2.586462 -2.805542 -2.602698 -2.522009 -2.529974 -2.519354 -2.475684 -2.40412 -2.42832 -2.407874 -2.402319 -2.387885 -2.370276 -2.366065 -2.332068 -2.198706 -2.065955 -2.077948 -2.205237 -2.417395 -2.595557 -2.633704 -2.547675 -2.552802 -2.508582 -2.455267 -2.379492 -2.342383 -2.518439 -2.557105 -2.548529 -2.503851 -2.527838 -2.536444 -2.551764 -2.58869 -2.569983 -2.674445 -2.764441 -2.838019 -2.755927 -2.704779 -2.676032 -2.679816 -2.727362 -2.665076 -2.767432 -2.872229 -2.87818 -2.837348 -2.882666 -2.83869 -2.74845 -2.721008 -3.886475 -4.920715 -2.942261 -2.656989 -2.722571 -2.760504 -2.654852 -2.744513 -2.721808 -2.719788 -2.740881 -2.793982 -2.721686 -2.762579 -2.731665 -2.654486 -2.873596 -3.159851 -3.432678 -6.177734 -6.366028 -4.314636 -3.060706 -2.985999 -2.998877 -3.020575 -4.71106 -3.743958 -2.991705 -3.132727 -3.22785 -3.120368 -2.975379 -2.904944 -4.996399 -3.835815 -3.246521 -2.918762 -2.837775 -2.859351 -2.815009 -2.920966 -2.897254 -2.776618 -2.744055 -2.679755 -2.598029 -2.403784 -2.45719 
-1.659552 -1.774969 -1.812506 -1.810553 -1.814093 -1.831549 -1.846991 -1.751227 -1.860052 -1.781897 -1.758673 -1.728949 -1.648718 -1.62934 -1.615179 -1.589636 -1.667609 -1.833197 -1.91355 -1.91767 -1.841437 -1.757056 -1.835699 -1.775214 -1.899542 -1.975104 -1.99787 -2.0362 -2.053839 -1.992957 -2.135718 -2.125159 -2.051825 -1.934302 -1.9401 -1.959051 -1.924933 -2.04389 -1.9448 -1.949652 -1.957678 -2.073981 -2.044653 -1.948401 -2.081427 -1.969611 -2.065222 -2.158118 -2.486633 -3.617004 -4.419617 -5.086731 -4.282898 -5.387329 -6.747192 -4.724792 -3.512024 -3.28833 -3.87854 -2.654059 -2.627417 -2.618628 -2.653113 -2.739172 -2.6435 -2.741583 -2.940125 -2.710394 -2.798218 -2.561377 -2.541937 -2.584357 -2.618048 -2.617011 -2.615057 -2.580695 -2.587988 -2.628027 -2.736029 -2.676032 -2.679358 -2.680609 -2.690924 -2.667792 -2.807532 -2.869849 -2.816443 -2.88764 -2.999609 -2.749243 -2.749548 -2.727973 -2.690192 -2.681799 -2.675025 -2.712897 -2.653021 -2.628577 -2.569983 -2.569067 -2.620551 -2.676001 -2.655127 -2.592017 -2.518744 -2.502142 -2.417609 -2.465857 -2.420752 -2.360236 -2.403479 -2.386267 -2.371649 -2.216742 -2.164435 -2.148596 -2.30802 -2.530646 -2.635046 -2.633185 -2.622931 -2.569586 -2.417822 -2.25672 -2.295325 -2.381995 -2.524939 -2.497015 -2.465094 -2.435065 -2.497229 -2.717841 -2.566351 -2.544348 -2.533423 -2.695624 -2.726202 -2.687323 -2.690955 -2.634711 -2.674536 -2.68299 -2.768256 -2.769141 -2.866065 -2.83396 -2.786322 -2.815002 -2.785193 -2.73841 -2.745795 -2.705725 -4.128174 -2.67298 -2.683325 -2.706732 -2.728919 -2.733008 -2.747839 -2.661536 -2.731238 -2.737128 -2.803229 -2.710944 -2.65473 -2.707861 -2.687537 -2.77088 -2.851874 -3.162903 -5.775818 -6.751465 -6.582092 -3.194641 -3.017981 -3.075324 -3.125342 -3.050116 -3.083777 -3.136328 -3.187537 -3.106207 -2.9896 -3.093268 -5.722717 -5.816101 -4.343323 -3.710388 -3.116821 -2.824713 -2.836188 -2.858771 -2.885321 -2.874426 -2.771552 -2.741675 -2.654639 -2.597479 -2.50379 -2.549353 
-1.784644 -1.856299 -1.79447 -1.853186 -1.747046 -1.795142 -1.853186 -1.759985 -1.742651 -1.731268 -1.59516 -1.434302 -1.476233 -1.513556 -1.434668 -1.578223 -1.837927 -1.997626 -1.954016 -1.996344 -1.939001 -1.908179 -1.875922 -1.906531 -1.936774 -2.016425 -1.904974 -1.988531 -1.854132 -1.879736 -2.034918 -2.104468 -2.010931 -1.8823 -1.939764 -1.956244 -2.055792 -2.038733 -2.024542 -1.98548 -2.161749 -2.194434 -2.090003 -2.134589 -2.090827 -2.126807 -2.230872 -2.788757 -4.071411 -4.678101 -5.022339 -5.480408 -5.157532 -5.342468 -6.49939 -6.234497 -3.111938 -2.77533 -3.383545 -2.911743 -2.974915 -2.821387 -2.733527 -2.803961 -2.730963 -2.775946 -3.233398 -3.816284 -3.476013 -2.602667 -2.543921 -2.538916 -2.640875 -2.635748 -2.636145 -3.270935 -2.609839 -2.689581 -2.842261 -2.806189 -2.737341 -2.777106 -2.754523 -2.78617 -2.782782 -2.889349 -3.295044 -3.497986 -2.941345 -2.858008 -2.819342 -2.915137 -2.79798 -2.787451 -2.682684 -2.716284 -2.719855 -2.673773 -2.725623 -2.688879 -3.017029 -2.814673 -2.768042 -2.714087 -2.577063 -2.54389 -2.477271 -2.415869 -2.432166 -2.390418 -2.410773 -2.464362 -2.422797 -2.296393 -2.262152 -2.234107 -2.168067 -2.328192 -2.519141 -2.561835 -2.513251 -2.412817 -2.283972 -2.207343 -2.172614 -2.274909 -2.336585 -2.313452 -2.357123 -2.325415 -2.491156 -2.554816 -2.571112 -2.45838 -2.472235 -2.653357 -2.805365 -2.833258 -2.798773 -2.738196 -2.715186 -4.110168 -2.767859 -4.21759 -2.707068 -2.85752 -2.873297 -2.935852 -2.702002 -2.708197 -3.720154 -2.822937 -2.66416 -2.648505 -2.712012 -2.658698 -2.726538 -2.679602 -2.650794 -2.655219 -2.724951 -2.758185 -2.714362 -2.724005 -2.596076 -2.607459 -2.697241 -2.904913 -2.937628 -2.986548 -4.746155 -4.884705 -6.463684 -5.253967 -3.993286 -3.170837 -3.133124 -3.108069 -3.158392 -3.157294 -3.090338 -4.067139 -5.282349 -5.845093 -6.420349 -6.06604 -5.611328 -3.615784 -2.850379 -2.676856 -2.709723 -2.76615 -2.85221 -2.84043 -2.822821 -2.726202 -2.587683 -2.524115 -2.455206 -2.543585 
-1.849768 -1.881689 -1.759924 -1.869543 -1.796698 -1.780096 -1.769385 -1.785315 -1.727423 -1.559698 -1.512854 -1.551031 -1.782629 -1.545294 -1.699866 -1.829474 -1.937353 -2.052557 -2.004706 -1.935553 -1.81391 -1.950171 -1.919897 -1.906653 -1.888831 -1.954626 -1.883246 -1.840491 -1.747961 -1.747473 -1.888342 -2.031317 -2.002783 -1.984747 -1.845496 -1.906958 -2.057959 -2.037299 -2.125739 -2.16358 -2.182257 -2.194373 -2.226843 -2.142645 -2.285559 -2.510437 -2.729248 -3.73877 -4.38269 -4.965271 -5.643982 -5.651917 -5.556396 -4.780029 -4.175781 -4.898438 -4.412598 -3.265442 -2.878784 -2.82395 -2.87464 -2.92948 -3.101868 -2.775305 -3.276428 -2.775855 -3.911804 -4.613403 -3.548035 -2.670874 -2.598792 -2.601782 -2.544257 -2.732489 -3.372864 -2.592169 -2.628607 -3.49646 -2.955383 -2.744849 -2.752692 -2.763983 -2.874274 -2.955023 -2.941321 -2.931036 -3.708862 -4.063171 -2.943366 -2.895117 -2.844061 -2.851813 -2.800971 -2.808508 -3.048157 -3.61731 -2.809509 -2.755194 -2.76734 -3.186096 -2.716742 -2.783331 -2.828925 -2.78031 -2.715827 -2.621832 -2.442603 -2.434485 -2.457556 -2.490271 -2.414282 -2.438117 -2.462775 -2.406867 -2.323767 -2.346137 -2.262488 -2.257971 -2.339331 -2.380774 -2.334204 -2.251654 -2.219794 -2.189826 -2.188788 -2.152075 -2.141974 -2.255194 -2.241553 -2.314948 -2.48783 -2.598242 -2.646307 -2.389563 -2.445471 -2.749487 -2.983618 -2.975714 -2.938269 -2.838629 -2.754004 -3.014893 -4.018311 -3.683838 -2.689185 -2.863532 -2.845007 -2.78501 -3.927979 -4.15686 -4.446472 -2.831482 -3.987183 -2.622809 -2.613257 -2.655249 -2.557196 -2.557868 -2.589514 -2.593634 -2.669959 -2.630469 -2.594885 -2.598456 -2.669562 -2.964539 -2.703918 -2.964636 -2.890051 -2.898169 -4.857849 -5.148682 -4.825195 -4.1297 -5.019592 -4.453796 -4.06134 -3.271851 -3.280701 -3.84375 -6.269897 -7.178101 -6.721863 -7.224182 -7.330688 -5.617737 -6.001648 -3.616699 -2.799139 -2.735846 -2.683112 -2.718329 -2.777808 -2.714911 -2.743384 -2.718024 -2.611273 -2.568579 -2.491431 -2.476416 
-1.668005 -1.654211 -1.740057 -1.735937 -1.745642 -1.750586 -1.748511 -1.715338 -1.418433 -1.412939 -1.809424 -1.776312 -1.808936 -1.862646 -1.882697 -1.989691 -2.016974 -2.088904 -2.088843 -1.949988 -1.891669 -1.915869 -1.923285 -1.878394 -1.865454 -1.878577 -1.839148 -1.81748 -1.789435 -1.767035 -1.843298 -1.897436 -1.968146 -1.969305 -1.845374 -1.936041 -1.973791 -2.025153 -2.053198 -2.072974 -1.983252 -2.170874 -2.256751 -2.264472 -3.381104 -3.023743 -3.882202 -4.440063 -5.153564 -4.527344 -5.325378 -6.175293 -6.458496 -5.289368 -4.835571 -4.776367 -5.026917 -4.692444 -4.062561 -3.297485 -3.122314 -3.546204 -3.455566 -4.483093 -4.068054 -4.568542 -5.066589 -4.742493 -4.025635 -2.687659 -2.761359 -2.681983 -2.599127 -2.581488 -2.60166 -2.833313 -3.004211 -3.269104 -3.404297 -2.870544 -2.843756 -2.816016 -2.901404 -2.969421 -3.041443 -2.795844 -3.104004 -3.408875 -2.889136 -2.872382 -2.900794 -2.838294 -2.989258 -2.838501 -3.432373 -4.000916 -4.9729 -3.64386 -2.822028 -2.865576 -2.740546 -2.872138 -2.952399 -2.936438 -2.837134 -2.672766 -2.442053 -2.426856 -2.457221 -2.455542 -2.445441 -2.460425 -2.481879 -2.493109 -2.512824 -2.399695 -2.385199 -2.340003 -2.275824 -2.225501 -2.21134 -2.240637 -2.254218 -2.216528 -2.224524 -2.181616 -2.147345 -2.098792 -2.229193 -2.288458 -2.481268 -2.487433 -2.53266 -2.403052 -2.473578 -2.828375 -3.04389 -3.113074 -2.991278 -4.660706 -3.523926 -2.732184 -4.447388 -2.677527 -2.680548 -2.758429 -2.80918 -2.835608 -3.113464 -3.732666 -3.898071 -2.72489 -3.594421 -3.591675 -2.571143 -2.542822 -2.526892 -2.591101 -2.584448 -2.592352 -2.582556 -2.596137 -2.561102 -2.639502 -2.861694 -2.679199 -3.035339 -3.298706 -3.125366 -3.337463 -4.575562 -4.085144 -5.843872 -6.190552 -5.448364 -5.110535 -4.828247 -5.333923 -5.335449 -6.193909 -7.809814 -8.355164 -7.907471 -8.75647 -7.411865 -6.449036 -5.246643 -3.086304 -2.814246 -2.631293 -2.684027 -2.676642 -2.692053 -2.758124 -2.762335 -2.711646 -2.650885 -2.572089 -2.460242 -2.394812 
-1.690375 -1.633795 -1.686102 -1.62879 -1.671423 -1.623022 -1.612952 -1.393652 -1.300055 -1.658423 -1.853125 -1.927191 -1.865698 -1.945563 -1.978766 -2.05564 -2.00968 -2.130744 -2.046271 -1.881873 -1.916357 -1.978094 -1.909216 -1.921973 -1.85639 -1.922614 -1.86698 -1.857886 -1.857306 -1.870032 -1.913977 -1.917731 -1.928076 -1.980261 -1.903998 -1.928473 -2.063513 -2.015997 -1.983405 -1.910956 -2.137549 -2.072699 -2.25257 -2.760986 -3.985046 -4.208435 -4.617065 -5.395264 -4.82489 -5.051941 -5.851807 -6.025757 -6.916565 -5.911926 -4.473938 -5.055298 -5.436157 -5.192017 -4.783691 -3.90509 -3.573059 -4.141907 -4.328064 -4.469971 -4.581665 -5.229553 -4.140381 -3.183044 -4.22583 -4.527039 -2.779578 -2.788428 -3.142151 -2.634131 -3.0271 -2.875122 -4.068054 -5.269226 -4.160217 -2.817542 -3.0802 -3.275208 -3.456177 -3.451904 -3.978943 -4.278625 -2.983038 -3.659119 -3.135742 -3.926758 -2.854529 -3.955139 -4.631714 -2.658301 -3.327698 -3.234009 -3.230652 -3.784241 -3.796753 -3.011206 -3.041907 -3.016547 -3.037634 -3.003851 -2.877997 -2.703589 -2.557135 -2.471808 -2.439215 -2.439551 -2.349799 -2.521887 -2.555212 -2.541693 -2.574927 -2.567969 -2.49668 -2.389136 -2.386633 -2.380133 -2.259863 -2.35044 -2.238745 -2.178504 -2.15705 -2.202887 -2.157721 -2.06507 -2.118598 -2.255988 -2.378546 -2.411047 -2.422766 -2.487677 -2.568152 -2.780768 -2.993598 -2.985999 -2.908514 -4.307007 -2.842047 -2.757575 -3.607239 -4.111084 -3.591675 -2.646033 -2.842291 -2.799262 -2.734198 -3.033203 -2.660986 -2.628851 -2.627966 -3.663086 -3.231567 -2.549078 -2.582617 -2.512274 -2.570624 -2.590796 -2.644385 -2.682318 -2.680701 -2.751013 -2.781958 -3.525146 -3.299011 -2.947669 -2.823493 -2.864233 -3.95636 -5.408691 -6.409363 -5.321106 -4.975952 -4.934448 -4.996399 -6.120972 -7.093872 -7.039551 -7.074341 -7.16925 -9.104065 -6.471619 -4.703735 -4.418701 -3.086127 -2.99494 -2.821997 -2.555762 -2.662604 -2.590064 -2.649451 -2.725592 -2.727087 -2.698401 -2.63526 -2.576087 -2.462958 -2.445471 
-1.442145 -1.471594 -1.439307 -1.475378 -1.397101 -1.481024 -1.436987 -1.326605 -1.78858 -1.862402 -1.907355 -1.96723 -1.957617 -1.979163 -1.935583 -1.946234 -1.868384 -1.934607 -1.950018 -1.954779 -1.965094 -1.985388 -1.997198 -1.958868 -1.929938 -1.917242 -1.918188 -1.807379 -1.967688 -1.90238 -1.863959 -1.969336 -1.965765 -1.954443 -2.072455 -2.116614 -2.137702 -1.916083 -1.913092 -2.002264 -2.210639 -2.203864 -2.332214 -3.89502 -4.936279 -4.732727 -5.086731 -4.666504 -4.906677 -4.86731 -5.210022 -6.084351 -5.841431 -4.84259 -4.732422 -4.54657 -5.159973 -5.344604 -5.098328 -4.615234 -4.620728 -4.880737 -4.774536 -4.179749 -4.267334 -4.375671 -2.711035 -3.987793 -4.219727 -5.01532 -4.258789 -3.455872 -3.739685 -3.788513 -4.253906 -4.780945 -4.96405 -4.821838 -4.363464 -2.845215 -3.805603 -4.012207 -4.551453 -3.747925 -3.750977 -3.776001 -4.19104 -4.059509 -4.400696 -4.78125 -4.98114 -7.103943 -6.35199 -2.667639 -2.744818 -2.792059 -2.83811 -4.00824 -4.015869 -3.084601 -3.038458 -3.060767 -2.942633 -3.054755 -2.989233 -2.930426 -2.684302 -2.587805 -2.517218 -2.422644 -9999 -2.414313 -2.650702 -2.626868 -2.617224 -2.63938 -2.601447 -2.479712 -2.448096 -2.376929 -2.385016 -2.35163 -2.277716 -2.14939 -2.202246 -2.16889 -2.093451 -2.086859 -2.026679 -1.89765 -2.209967 -2.293738 -2.326483 -2.444556 -2.579962 -2.673041 -2.774359 -3.801941 -3.429016 -3.317017 -2.870154 -2.78327 -2.755133 -2.714667 -4.506897 -2.6724 -2.742987 -2.774786 -2.68891 -2.660071 -2.579993 -2.608679 -3.10675 -4.231628 -2.756104 -2.553961 -2.621558 -2.625525 -2.588324 -2.654303 -2.651556 -2.737494 -2.728156 -2.786871 -3.656372 -3.889221 -3.213257 -2.797888 -2.964972 -3.026892 -2.969031 -4.50354 -4.431824 -5.279297 -4.681458 -5.083069 -5.431885 -6.28302 -6.931519 -7.490906 -8.130554 -8.370422 -7.992615 -4.31189 -3.13465 -3.05686 -3.080695 -3.13172 -2.810645 -2.573981 -2.568305 -2.589789 -2.676123 -2.705481 -2.758032 -2.6901 -2.606055 -2.491919 -2.459448 -2.451788 
-1.278998 -1.266333 -1.332953 -1.288184 -1.276129 -1.376532 -1.4336 -1.72663 -1.898566 -1.854834 -1.88584 -1.928839 -2.019995 -2.028662 -1.933203 -1.738409 -1.815009 -1.87995 -1.951575 -1.95069 -2.014533 -1.907263 -1.985022 -1.922125 -1.940863 -1.99494 -1.968237 -1.983984 -1.961401 -1.881293 -1.771826 -1.830328 -1.936255 -2.086585 -2.16355 -2.212927 -2.085577 -2.069251 -2.097144 -2.124793 -2.231506 -2.838806 -3.708862 -4.651855 -4.39978 -5.331482 -5.643677 -7.156128 -5.31134 -5.166077 -5.249695 -5.68457 -5.486816 -5.09314 -4.279846 -4.510559 -4.25177 -3.87793 -5.463623 -4.700073 -4.479431 -4.464783 -4.351257 -4.295715 -2.785498 -3.710388 -2.758276 -2.754004 -3.425964 -5.435242 -4.84259 -4.611572 -4.389709 -4.577393 -4.782471 -4.863037 -4.804749 -4.993958 -5.125793 -3.645691 -4.883789 -4.951538 -5.025696 -4.222778 -4.552673 -4.046082 -3.918518 -3.532776 -4.374146 -4.736084 -3.931946 -5.769409 -3.732361 -2.709723 -2.870612 -2.921759 -2.980261 -4.238037 -5.236572 -4.69397 -3.082221 -3.075629 -3.098511 -3.030188 -3.089423 -3.096472 -3.058142 -2.765112 -2.674506 -2.611762 -9999 -9999 -2.622229 -2.700476 -2.694129 -2.665717 -2.598303 -2.510596 -2.446906 -2.417029 -2.395697 -2.335242 -2.246069 -2.256445 -2.207953 -2.101111 -2.082068 -2.041022 -1.916113 -9999 -2.085913 -2.136206 -2.287024 -2.428076 -2.542151 -2.716284 -2.728766 -3.273376 -2.697638 -2.831732 -2.974738 -2.819129 -4.191956 -4.692444 -2.814697 -3.40033 -2.72077 -2.650733 -2.68479 -2.599432 -2.533728 -3.244995 -3.411011 -2.549841 -2.598608 -2.635321 -2.657477 -2.66944 -2.68125 -2.675635 -2.667304 -2.622138 -2.766058 -3.086914 -4.26825 -3.711914 -3.991455 -2.855444 -2.996344 -3.223181 -3.201941 -3.789734 -5.348572 -5.148071 -4.437927 -5.227722 -3.398193 -5.911316 -7.162537 -6.197876 -6.430725 -6.562866 -6.199707 -3.48822 -3.159308 -3.229285 -3.31275 -3.165961 -2.71189 -2.634985 -2.581519 -2.655707 -2.764563 -2.776709 -2.745337 -2.602942 -2.565558 -2.375281 -2.397406 -2.523749 
-1.359839 -1.404028 -1.48847 -1.377356 -1.577429 -1.76496 -1.79743 -1.837103 -1.909003 -1.861151 -1.869757 -1.918738 -1.972021 -2.004828 -1.839911 -1.930182 -1.976141 -1.956915 -2.01554 -2.039923 -2.044165 -2.011145 -1.998145 -1.904364 -2.028815 -2.108344 -2.148718 -2.10755 -1.95368 -1.89472 -1.806128 -1.791083 -2.006201 -2.151129 -2.152655 -2.090765 -1.993597 -2.033698 -2.133582 -3.132996 -3.854431 -4.401611 -4.186157 -4.447388 -5.135559 -5.433411 -5.607666 -5.733704 -5.911926 -5.205444 -5.262512 -5.876526 -5.400146 -5.017761 -5.013184 -5.125183 -5.023254 -4.618896 -5.505127 -5.46637 -5.045227 -4.151367 -3.566345 -3.115295 -2.873969 -2.789465 -2.785254 -2.811408 -3.879456 -4.115967 -4.820618 -5.071167 -5.268616 -5.716614 -5.359863 -4.958862 -5.691284 -5.364441 -5.587524 -4.847778 -4.884399 -4.614319 -4.332336 -4.534363 -4.284119 -3.276733 -2.958502 -3.371033 -4.799561 -4.194702 -3.147644 -2.986182 -2.794043 -2.800757 -2.903693 -3.063574 -3.05622 -3.80011 -5.381531 -6.064209 -4.938416 -3.790649 -4.375977 -5.459045 -3.56543 -3.197852 -3.187445 -3.055487 -2.861975 -2.750922 -2.525549 -2.499213 -2.717444 -2.804907 -2.711707 -2.620551 -2.492926 -2.434027 -2.468756 -2.423132 -2.415503 -2.35224 -2.291754 -2.186987 -2.091071 -2.085669 -2.057837 -2.054327 -2.062994 -1.92887 -2.098029 -2.097601 -2.304083 -2.378058 -2.662177 -2.787604 -3.808044 -2.96698 -2.677649 -2.937811 -3.035712 -2.939002 -2.778021 -4.075378 -3.969788 -2.674292 -2.61875 -2.669013 -2.581732 -2.56864 -2.545508 -2.559485 -2.566657 -2.564856 -2.634772 -2.651923 -2.680151 -2.735114 -2.736609 -2.786139 -2.703101 -2.694647 -2.825378 -3.667358 -4.126648 -3.743958 -3.386902 -3.031982 -3.054907 -3.251257 -3.261542 -4.516052 -4.367737 -4.558777 -3.490967 -4.631104 -3.689636 -5.882019 -4.086975 -5.238098 -6.999573 -5.64917 -4.840759 -3.391174 -3.125617 -3.263587 -3.180151 -3.002112 -2.692786 -2.525305 -2.545508 -2.62815 -2.725623 -2.742285 -2.641547 -2.543799 -2.552344 -2.423651 -2.462225 -2.482642 
-1.609167 -1.580908 -1.621619 -1.86106 -1.870184 -1.857397 -1.911383 -1.914343 -1.899634 -1.917914 -1.880011 -1.932989 -1.901831 -1.984015 -1.990088 -1.963171 -2.0297 -2.082587 -2.128546 -2.088141 -2.035559 -1.971716 -1.934912 -1.970862 -2.124304 -2.234076 -2.156653 -1.997168 -1.977087 -1.897192 -2.030432 -2.012335 -1.997748 -2.013098 -1.994391 -2.031348 -2.131171 -2.178101 -4.297852 -4.386353 -4.362854 -4.188904 -4.292053 -3.993286 -4.220032 -4.445862 -5.425171 -6.805786 -6.032166 -5.412659 -5.382751 -5.530457 -5.416931 -5.195679 -5.948242 -5.99646 -5.766357 -4.864258 -5.392822 -4.562439 -5.366882 -5.412659 -4.325012 -4.169983 -2.906867 -2.887396 -3.146423 -2.883002 -4.069885 -3.376831 -5.555786 -5.502075 -5.757202 -5.547546 -5.111145 -5.989136 -6.297974 -5.19751 -5.195374 -5.86676 -6.584229 -5.928406 -5.58783 -5.97113 -4.06012 -3.389038 -3.709473 -4.449219 -5.165161 -5.030579 -3.700012 -3.053961 -3.13208 -2.843079 -4.255127 -4.013733 -3.870911 -4.470886 -4.52124 -5.891785 -4.26062 -4.270386 -3.989014 -4.152893 -4.061646 -3.629517 -3.195044 -3.100897 -3.039649 -2.896918 -2.705115 -2.633032 -2.731299 -2.694434 -2.639594 -2.495825 -2.455359 -2.448767 -2.460974 -2.482733 -2.465582 -2.39704 -2.289923 -2.207556 -2.14234 -2.113989 -2.084235 -2.038367 -1.960852 -9999 -2.000433 -2.141852 -2.368323 -2.481879 -2.671698 -2.744605 -4.014954 -3.665833 -2.682471 -2.86051 -2.973517 -2.959601 -2.808905 -3.314575 -3.301147 -2.716437 -2.616278 -2.535346 -2.558905 -2.503729 -2.488165 -3.197388 -3.428711 -2.599494 -2.642645 -2.782959 -2.72605 -2.768042 -2.750098 -2.727087 -2.704596 -2.719367 -2.782721 -2.833923 -3.761353 -5.332092 -4.845642 -4.164795 -3.815063 -3.130774 -3.15589 -3.143591 -3.380493 -4.296021 -4.455933 -3.811707 -4.227966 -6.002563 -4.004578 -3.884338 -4.002747 -3.161414 -3.188727 -3.213446 -3.169318 -3.187293 -3.052124 -2.745642 -2.638251 -2.570715 -2.591345 -2.655707 -2.647955 -2.686102 -2.659003 -2.602911 -2.578864 -2.535132 -2.630957 -2.535162 
-1.762274 -1.533087 -1.55387 -1.590887 -1.836859 -1.907324 -1.891241 -1.947333 -1.884131 -1.89762 -1.871893 -1.873938 -1.972632 -1.996771 -2.014594 -1.98551 -2.059577 -2.109961 -2.209479 -2.071387 -1.967688 -1.956061 -1.979102 -1.92829 -2.050177 -2.034369 -1.91477 -1.924384 -2.01853 -1.924048 -2.017218 -2.041632 -2.001288 -1.878607 -2.032202 -2.156622 -2.416138 -4.265808 -4.392456 -4.147095 -3.946899 -4.021973 -3.930115 -4.201721 -4.456543 -5.349182 -5.94519 -5.262512 -4.907593 -5.165161 -5.815796 -5.893921 -5.385803 -5.803894 -6.386475 -6.425537 -6.596741 -6.30896 -4.959167 -4.514526 -4.87616 -5.599731 -5.545105 -3.332886 -3.025574 -4.124207 -3.892578 -4.767822 -5.104431 -5.446533 -5.836548 -6.105408 -5.564331 -5.956177 -5.699829 -5.636353 -5.473999 -5.825867 -6.395325 -7.209534 -7.276367 -7.774414 -7.256531 -5.990967 -4.670166 -4.598145 -4.900269 -5.323242 -5.760864 -5.021423 -3.118536 -4.059814 -4.731201 -5.296997 -6.026367 -5.26709 -4.015259 -4.102844 -3.683838 -4.756836 -4.775452 -4.489807 -5.542969 -5.438599 -4.91156 -4.467834 -3.999695 -3.090888 -3.057959 -2.937354 -2.822608 -2.716589 -2.604712 -2.588629 -2.523322 -2.452185 -2.452155 -2.444037 -2.489539 -2.451117 -2.40528 -2.396918 -2.301245 -2.247565 -2.264899 -2.153571 -2.084631 -2.105628 -2.133124 -1.996436 -2.055487 -2.319525 -2.448767 -2.596442 -2.600195 -3.479675 -4.455627 -2.795776 -2.723395 -2.693823 -2.782446 -2.816535 -2.699317 -2.700867 -3.3927 -2.654059 -2.604163 -2.499762 -2.480719 -2.556403 -2.561316 -2.907166 -3.985962 -2.693488 -2.606268 -2.660376 -2.721411 -2.798523 -2.747595 -2.724341 -2.701483 -2.745459 -3.237671 -3.283752 -3.344177 -3.650269 -4.404053 -3.469299 -4.383606 -4.000305 -3.833984 -3.161841 -3.30091 -3.227362 -4.288086 -3.977417 -3.362793 -4.481567 -3.253845 -3.131323 -3.152014 -3.158301 -3.194251 -3.255988 -3.184363 -3.576416 -2.823676 -2.717352 -2.582739 -2.581488 -2.633887 -2.648657 -2.641028 -2.549536 -2.594275 -2.610327 -2.451636 -2.600317 -2.612677 -2.559973 
-1.774359 -1.744391 -1.700629 -1.65528 -1.780035 -1.951392 -1.944556 -1.96781 -1.99024 -1.979071 -1.959082 -1.906073 -1.969763 -1.988531 -2.039984 -2.102942 -2.085944 -2.047003 -2.061133 -1.952246 -2.033514 -1.749335 -1.745581 -1.806097 -1.890143 -1.809088 -1.785651 -1.854071 -1.894568 -1.939337 -2.08338 -2.119971 -1.9867 -2.141394 -2.142127 -2.74115 -3.778748 -3.90448 -3.634399 -3.533081 -3.702454 -3.819641 -3.89563 -4.401001 -5.505737 -5.257324 -3.858093 -3.584656 -4.344543 -5.463928 -6.104492 -5.281738 -6.061768 -5.964722 -5.865234 -7.095398 -6.160034 -6.998962 -5.286621 -5.479187 -5.095581 -5.655884 -4.731506 -4.814819 -4.864563 -4.84137 -3.653625 -5.353455 -5.606445 -5.977539 -6.425842 -6.171021 -5.87561 -6.076111 -6.167358 -5.803894 -5.534424 -5.935425 -7.014832 -7.154297 -7.015747 -7.146362 -6.629395 -6.75177 -7.132324 -6.710266 -5.235352 -5.828003 -7.140869 -5.425781 -5.107483 -6.072754 -6.686768 -9.066223 -7.820496 -7.292236 -5.326294 -3.41803 -3.190369 -3.480286 -3.71283 -4.885925 -6.011719 -5.568298 -5.562805 -5.728516 -5.826782 -4.732117 -3.043799 -2.910773 -2.822424 -2.652075 -2.546698 -2.495703 -2.478949 -2.492377 -2.531806 -2.533728 -2.470618 -2.441168 -2.463263 -2.472571 -2.420569 -2.498389 -2.441535 -2.350836 -2.264197 -2.166327 -2.046271 -2.017279 -2.177466 -2.318366 -2.594794 -2.581976 -2.583594 -3.494019 -2.53858 -2.482733 -2.491126 -2.575903 -2.557623 -2.625464 -2.68988 -2.566321 -2.62171 -2.610632 -3.25415 -3.73053 -3.032593 -2.659668 -2.656836 -2.693244 -2.718207 -2.735053 -2.595252 -2.585944 -2.697119 -3.012451 -2.77085 -2.876953 -2.740851 -2.752631 -2.820258 -2.876471 -2.993225 -4.07782 -4.929871 -5.727905 -6.277527 -4.233459 -3.721375 -3.239502 -3.396735 -3.406226 -3.341712 -3.338989 -4.245972 -4.299377 -3.247351 -3.162146 -3.197272 -3.196509 -3.181372 -3.141791 -2.997595 -2.82395 -2.751074 -2.652503 -2.684485 -2.591071 -2.641547 -2.617194 -2.600043 -2.594397 -2.62937 -2.612158 -2.645087 -2.599066 -2.487036 -2.47309 
-1.862128 -1.798041 -1.85343 -1.748297 -1.761176 -1.98429 -1.980933 -2.021643 -2.042456 -2.052802 -2.01084 -2.003302 -2.02561 -2.049048 -2.127509 -2.081305 -2.057929 -2.046637 -2.080145 -2.004767 -1.936285 -1.759405 -1.889838 -1.828741 -1.850043 -1.687537 -1.797705 -1.854163 -1.924353 -1.953162 -2.0521 -2.092444 -2.189307 -2.297492 -3.656372 -3.74762 -2.545532 -2.91571 -3.052124 -3.266663 -3.62677 -3.911499 -3.327393 -4.420837 -5.749573 -4.113831 -3.277039 -3.573364 -4.689697 -5.639099 -6.119446 -6.308655 -6.397766 -5.726379 -6.747192 -5.646729 -5.91925 -6.897949 -6.866211 -5.825562 -5.529846 -6.015991 -4.924377 -4.615845 -5.587524 -4.434265 -6.216797 -6.147827 -6.196655 -6.369385 -6.854614 -6.443542 -6.44873 -6.107849 -5.923828 -5.47644 -5.783447 -5.105042 -5.298218 -5.572571 -6.146301 -7.618164 -7.031616 -5.693115 -9.106506 -7.557434 -7.549805 -5.751404 -6.785645 -6.29248 -6.571106 -3.647522 -4.964355 -7.099976 -6.977905 -7.170776 -5.872559 -4.523376 -4.003052 -3.951172 -5.322021 -5.971436 -5.603699 -5.543579 -5.273804 -4.093384 -5.194458 -5.146545 -3.417725 -2.884741 -2.76853 -2.62345 -2.538031 -2.501868 -2.460303 -2.532874 -2.566687 -2.473273 -2.437994 -2.461157 -2.446143 -2.484869 -2.579352 -2.556311 -2.491583 -2.420355 -2.253333 -2.104346 -2.00199 -2.02915 -2.282813 -2.346167 -2.536353 -2.541876 -2.496832 -2.466803 -2.3039 -2.304175 -2.366309 -2.458045 -2.43421 -2.498908 -2.604163 -2.52085 -2.58866 -2.597235 -3.350281 -3.307861 -4.291138 -4.262146 -2.664252 -2.790289 -2.754706 -2.83728 -2.606207 -2.937378 -2.655676 -2.733038 -2.913269 -2.859961 -2.802466 -2.829169 -2.824469 -2.809302 -2.876044 -3.752502 -5.193542 -5.642151 -7.003845 -4.872192 -3.179993 -3.587097 -3.326514 -3.498023 -3.559424 -3.920654 -3.624329 -5.039734 -3.287756 -3.263312 -3.187415 -3.160895 -3.137305 -2.990393 -2.894324 -2.743475 -2.728583 -2.580664 -2.666754 -2.658911 -2.635321 -2.603461 -2.489874 -2.572333 -2.618903 -2.566718 -2.655524 -2.581305 -2.513007 -2.389502 
-1.787695 -1.79444 -1.842749 -1.779272 -1.788275 -1.932959 -2.045386 -2.063696 -2.049323 -2.081183 -2.022681 -2.014166 -2.093634 -2.11637 -2.076819 -2.153143 -2.047614 -2.031653 -1.980902 -1.979529 -1.911627 -1.931006 -1.864233 -1.793036 -1.830359 -1.750494 -1.839453 -1.989752 -1.987707 -1.966284 -2.028327 -2.111212 -2.163336 -2.205298 -3.785767 -2.205176 -2.156287 -2.061957 -2.205542 -3.190063 -3.724121 -2.570862 -2.32489 -3.584961 -3.644165 -3.919739 -3.331665 -4.032349 -5.394653 -5.550293 -5.726074 -6.27417 -6.054443 -5.764832 -5.12915 -6.624512 -6.836914 -6.160645 -6.527466 -5.447449 -5.671448 -6.695313 -5.523743 -6.574463 -7.137207 -7.475952 -7.417969 -6.675781 -6.554932 -6.997131 -6.82959 -6.560425 -6.519836 -6.599182 -6.053223 -5.529236 -5.121826 -5.162415 -5.276245 -6.492981 -6.618713 -5.723328 -6.893066 -8.312744 -6.410278 -4.932007 -6.391968 -5.591492 -4.684509 -4.878601 -5.181946 -4.676575 -3.651184 -4.061035 -5.185303 -5.40564 -6.613831 -6.523804 -5.871033 -6.296448 -5.722717 -6.180481 -5.851196 -5.005859 -4.85022 -4.349426 -4.256348 -4.333252 -3.038184 -2.825507 -2.703803 -2.637793 -2.601599 -2.549811 -2.513068 -2.562476 -2.605231 -2.512518 -2.529639 -2.597632 -2.642523 -2.596594 -2.587134 -2.515601 -2.452002 -2.431921 -2.324988 -2.206275 -2.119452 -2.002783 -2.272437 -2.362891 -2.32981 -2.499793 -2.522681 -2.426795 -2.385687 -2.37403 -2.324469 -2.388281 -2.452185 -2.477393 -3.23584 -2.512976 -2.514166 -2.68421 -2.703772 -2.732886 -3.73053 -3.243164 -2.745368 -2.83866 -2.80091 -3.075928 -2.791809 -2.58515 -3.103394 -3.039307 -2.743811 -2.888403 -2.871619 -2.910681 -2.872687 -2.850958 -2.866766 -3.063721 -3.499817 -3.874573 -5.733398 -4.465088 -3.74884 -4.647888 -4.605469 -4.753174 -3.59397 -3.566596 -3.520874 -3.702759 -3.409583 -3.370398 -3.258643 -3.157874 -3.011755 -2.82926 -2.790442 -2.78559 -2.676245 -2.663489 -2.650519 -2.645758 -2.575659 -2.611762 -2.595038 -2.542181 -2.579321 -2.661841 -2.617774 -2.549811 -2.356665 -2.360205 
-1.853125 -1.837805 -1.833807 -1.733038 -1.81333 -1.972205 -2.008276 -2.032782 -2.053351 -1.95246 -2.063818 -2.131964 -2.198798 -2.120825 -2.198554 -2.070532 -2.111487 -2.057105 -1.982581 -1.95191 -1.930273 -1.902411 -1.894598 -1.877844 -1.780768 -1.788336 -1.895575 -2.069556 -2.039557 -2.038916 -2.035162 -2.07926 -2.126441 -2.141333 -2.093695 -2.198828 -2.18067 -2.213934 -2.281744 -3.00116 -3.118652 -2.313757 -2.421362 -2.275153 -2.345892 -3.181824 -4.238037 -4.152588 -4.774536 -5.160583 -5.291504 -5.42395 -5.486206 -5.459045 -5.268311 -5.434326 -5.791077 -6.245178 -6.53418 -7.245239 -6.573853 -7.0896 -7.153992 -7.681641 -8.505005 -8.458923 -7.474731 -6.70874 -6.687988 -6.579651 -6.518005 -6.90802 -7.449707 -7.410034 -6.398071 -6.099609 -5.767578 -5.468201 -5.996155 -6.209167 -6.122803 -5.861572 -6.453613 -6.279358 -4.636292 -5.930542 -6.221985 -4.270996 -5.254883 -4.773926 -5.091003 -4.214233 -4.41748 -4.509033 -4.743713 -5.694946 -6.637939 -5.879883 -6.44751 -6.783203 -5.773987 -6.375488 -5.84845 -5.135559 -4.650635 -3.837036 -3.153632 -3.023322 -2.969116 -2.767828 -3.245911 -2.665228 -2.674231 -2.603064 -2.561774 -2.559882 -2.531806 -2.566229 -2.628241 -2.705237 -2.673346 -2.54267 -2.537421 -2.473181 -2.511145 -2.407629 -2.398169 -2.235846 -2.199805 -9999 -2.101355 -2.231238 -2.248572 -2.409247 -2.505103 -2.517584 -2.471289 -2.484503 -2.613593 -2.44773 -2.458319 -3.740906 -3.015198 -3.504089 -2.62583 -2.713202 -2.811041 -2.844702 -2.739722 -2.711981 -2.785437 -2.804205 -2.817694 -3.210205 -2.685126 -2.623999 -3.422607 -3.245605 -2.895361 -2.938605 -2.960181 -2.927619 -2.816107 -2.928046 -2.846076 -2.879645 -3.645691 -3.762268 -3.719849 -4.656738 -4.031433 -4.482483 -5.045227 -5.065674 -5.551514 -3.597876 -3.564764 -3.745789 -3.487036 -3.420355 -3.216834 -3.057105 -3.01001 -2.763281 -2.760016 -2.67478 -2.607245 -2.630499 -2.620459 -2.615698 -2.642584 -2.62525 -2.600745 -2.514746 -2.527045 -2.47962 -2.544837 -2.437781 -2.446417 -2.301856 
-1.933691 -1.928748 -1.971045 -1.841772 -1.730627 -2.035254 -2.032324 -2.047919 -2.012457 -2.045233 -2.080054 -2.179938 -2.229743 -2.065711 -2.217535 -2.144446 -2.151953 -2.039435 -1.993353 -2.084784 -1.980872 -1.94306 -1.929694 -1.79743 -1.813574 -1.841528 -1.936621 -2.132452 -2.165717 -2.13822 -2.291541 -2.097876 -1.913855 -2.06037 -2.247107 -2.424323 -2.453894 -2.246619 -2.294196 -3.649353 -3.040833 -3.179993 -2.345648 -2.295111 -2.35575 -2.411444 -2.797607 -4.230408 -5.434631 -5.193848 -4.809631 -5.185913 -4.987854 -5.264038 -5.351318 -5.817017 -5.968994 -7.333435 -7.768311 -7.050232 -7.371277 -7.538513 -7.903809 -7.88916 -7.624573 -6.950745 -6.695007 -7.338013 -7.297119 -7.1427 -6.593689 -7.393555 -7.044128 -6.999573 -6.769775 -5.480408 -5.569824 -5.696167 -5.590881 -5.667786 -5.542358 -4.492249 -4.691223 -4.909119 -4.862122 -5.619873 -5.426392 -5.31897 -3.932556 -4.918884 -5.680908 -5.072388 -4.786133 -4.711365 -3.12406 -3.055914 -4.264587 -5.297302 -6.826843 -7.109131 -7.078918 -4.544739 -4.772705 -4.425415 -5.36322 -3.929504 -3.934692 -2.959174 -2.880042 -2.731818 -4.43457 -2.859558 -2.741614 -2.680792 -2.574927 -2.538062 -2.572058 -2.614172 -2.692755 -2.7125 -2.621161 -2.508887 -2.361609 -2.409766 -2.444983 -2.394598 -2.317145 -2.391211 -2.508337 -2.396613 -2.265784 -2.182013 -2.332526 -2.412879 -2.508917 -2.563666 -2.747839 -2.728674 -2.76026 -2.677161 -2.600928 -2.978271 -2.59989 -2.668518 -2.670569 -2.711493 -2.698706 -2.892889 -2.865088 -2.807959 -2.802008 -2.857062 -2.982849 -3.468689 -3.58313 -2.735816 -3.348145 -3.828796 -3.712219 -3.032263 -3.059882 -2.927283 -2.921851 -2.862158 -2.896399 -3.179077 -3.35791 -5.019287 -3.573975 -4.201721 -4.400696 -4.248718 -4.527954 -4.265503 -4.472107 -4.102539 -4.34729 -5.144409 -4.809937 -3.763489 -3.099005 -3.481201 -2.688239 -2.7078 -2.714545 -2.660925 -2.580267 -2.609015 -2.561499 -2.599707 -2.609717 -2.62522 -2.585272 -2.589514 -2.579169 -2.548895 -2.483984 -2.315924 -2.314551 -2.470862 
-1.94422 -1.697852 -1.837225 -2.04325 -1.969061 -1.985388 -2.04212 -2.028754 -2.046088 -2.069678 -2.071417 -2.144873 -2.255042 -2.057898 -2.082617 -2.209082 -1.970221 -1.972388 -2.020728 -2.085974 -1.932623 -1.925818 -1.748785 -1.763037 -1.738226 -1.818335 -2.044898 -2.187171 -2.316473 -2.335486 -2.227332 -2.188483 -2.203162 -2.191748 -2.239386 -2.356604 -2.431983 -2.403327 -2.208045 -2.259345 -2.287512 -2.887024 -2.48938 -2.39325 -2.893433 -2.699951 -2.862305 -3.642334 -4.72052 -4.97229 -4.601807 -4.740356 -5.380615 -5.324768 -5.542053 -5.625366 -6.090759 -6.600098 -7.009033 -7.299866 -7.624878 -8.126587 -7.928528 -7.457031 -7.282166 -6.934265 -6.915955 -7.111877 -7.635559 -7.832092 -7.257751 -8.436951 -6.522888 -7.907471 -7.131409 -6.021484 -5.65863 -5.827393 -5.078186 -5.151733 -4.942383 -4.63446 -4.453491 -3.797974 -4.060425 -5.138611 -5.625366 -4.643311 -5.228638 -4.873413 -6.173157 -6.521057 -6.499695 -5.872253 -4.124817 -4.001221 -4.65155 -6.417603 -6.703552 -6.612915 -6.137146 -4.429382 -5.469116 -4.162659 -5.850891 -5.489868 -5.229858 -3.877625 -2.878302 -2.81861 -2.811652 -3.88739 -2.723608 -2.666358 -2.59046 -2.537024 -2.552527 -2.631934 -2.653052 -2.602728 -2.495642 -2.386664 -2.356146 -2.422766 -2.377478 -2.400336 -2.326025 -2.451697 -2.606757 -2.478064 -2.293829 -2.116827 -2.357794 -2.453803 -2.503302 -2.516669 -2.639716 -2.743079 -2.953345 -2.844489 -2.714362 -2.633612 -2.729681 -2.737036 -2.693945 -2.877258 -3.571533 -3.255371 -2.83216 -2.815985 -2.844367 -2.877448 -2.808569 -3.290771 -3.195557 -2.780524 -2.854224 -3.034424 -2.972205 -3.041358 -3.085181 -3.086554 -3.010321 -2.855811 -2.864905 -2.952332 -3.34021 -4.726318 -4.117188 -3.140296 -3.350586 -3.830627 -4.396423 -4.615234 -5.235046 -5.476135 -5.842041 -6.953796 -6.080994 -4.854797 -4.968933 -2.714087 -2.669623 -2.715552 -2.672125 -2.632636 -2.567145 -2.526465 -2.592993 -2.580603 -2.592993 -2.588141 -2.553656 -2.552619 -2.52146 -2.509131 -2.466925 -2.36994 -2.374213 -2.483405 
-1.858527 -1.858282 -1.80683 -1.81275 -1.990057 -2.056769 -2.029974 -1.991919 -2.044135 -2.106757 -2.160773 -2.205542 -2.193732 -2.227667 -2.229681 -2.10874 -2.108649 -2.102179 -2.023169 -1.981116 -1.845526 -1.821844 -1.855109 -1.742255 -1.82276 -1.95661 -2.065741 -2.251837 -2.32276 -2.352118 -2.273413 -2.192633 -2.111701 -2.230933 -2.278815 -2.390875 -3.317627 -3.16626 -2.500061 -2.7854 -2.945313 -2.473181 -2.463477 -2.664856 -4.22644 -3.350891 -3.115295 -3.496765 -4.542297 -5.347656 -5.261902 -5.264038 -5.356201 -5.641846 -5.702576 -6.615051 -6.50946 -6.672424 -7.059082 -7.670959 -8.515991 -8.041138 -7.618164 -7.774414 -7.306274 -6.999268 -6.998047 -6.705078 -6.990112 -6.89917 -6.860107 -7.036499 -7.069763 -7.269653 -5.794434 -6.216187 -5.723938 -5.008606 -5.098938 -5.135864 -5.047058 -4.572205 -4.682068 -5.614685 -4.511169 -5.291199 -5.246033 -4.37262 -5.188354 -5.165161 -5.131287 -5.51123 -6.891846 -6.991638 -6.626953 -4.866089 -4.688782 -4.599976 -3.979248 -4.860596 -4.486145 -5.590271 -5.781921 -6.160339 -6.23877 -7.096619 -6.176514 -5.149597 -2.93186 -2.880408 -2.849585 -2.798041 -2.78916 -2.684607 -2.541876 -2.509772 -2.535864 -2.575903 -2.58692 -2.525946 -2.430945 -2.372565 -2.325018 -2.395545 -2.453711 -2.415656 -2.438025 -2.665808 -2.671027 -2.520056 -2.284888 -2.100317 -2.23902 -4.069885 -2.761597 -2.479407 -2.840003 -2.761633 -2.763281 -2.731635 -2.586066 -2.671912 -2.771216 -2.764288 -2.782813 -2.747565 -2.762274 -2.987122 -2.811621 -2.927283 -2.865942 -2.849829 -2.893683 -3.017334 -3.257813 -2.882141 -2.77442 -4.793762 -3.57428 -3.036108 -3.128113 -3.060156 -3.163818 -2.977454 -2.845221 -2.917609 -3.259949 -3.84375 -4.469055 -3.609375 -3.179724 -3.515076 -3.837036 -5.167603 -3.825134 -6.312927 -7.298645 -6.599182 -6.396851 -5.095581 -2.839667 -2.65412 -2.60517 -2.662634 -2.653388 -2.63526 -2.611243 -2.595099 -2.527136 -2.565497 -2.520697 -2.565955 -2.507452 -2.540503 -2.515204 -2.462744 -2.465491 -2.453314 -2.490973 -2.486762 
-1.853491 -1.849341 -1.983038 -1.856238 -1.992957 -2.04032 -1.99671 -2.011603 -2.065741 -2.167365 -2.192481 -2.188391 -2.198523 -2.209723 -2.201148 -2.247992 -2.206915 -2.087622 -2.086005 -2.060736 -1.921606 -1.751654 -1.823645 -1.887884 -1.912878 -2.011481 -2.06095 -2.243353 -2.870239 -3.09729 -2.260474 -2.218359 -2.240973 -2.340765 -2.320868 -2.404639 -2.622742 -3.227295 -2.492102 -2.606909 -2.277106 -2.361975 -2.536994 -3.169922 -4.9375 -4.717773 -3.798279 -3.537964 -4.318909 -5.668701 -5.642151 -5.416931 -5.799316 -5.567383 -5.729431 -6.56897 -6.990112 -6.949829 -7.436584 -8.230652 -8.840088 -9.127869 -9.301819 -7.882141 -8.535828 -7.35022 -6.834167 -6.769775 -6.518616 -7.010559 -6.835999 -6.820129 -6.792053 -6.804565 -5.793823 -5.815491 -5.20636 -5.558533 -6.225952 -6.262268 -5.066895 -5.025391 -5.381836 -5.899414 -5.733093 -5.30127 -5.31958 -5.233826 -5.175232 -5.429443 -5.299133 -5.812439 -6.858582 -7.541565 -6.798157 -6.402954 -3.577637 -4.667725 -4.281677 -6.304077 -6.250671 -4.639038 -6.308655 -4.816956 -7.353882 -8.377747 -6.999878 -6.170105 -2.947302 -2.919074 -2.884039 -2.870368 -2.811987 -2.670508 -2.562201 -2.451087 -2.456976 -2.514166 -2.498938 -2.52146 -2.515845 -2.435004 -2.362708 -2.364295 -2.396246 -2.526251 -2.704596 -2.757727 -2.656744 -2.543341 -2.439856 -2.241675 -2.25553 -4.267639 -3.208374 -2.481543 -2.76499 -2.914099 -2.887061 -2.780432 -2.687293 -3.446411 -2.695685 -2.748389 -2.816657 -2.837714 -2.815192 -2.812689 -2.873694 -3.016333 -2.998999 -2.932349 -2.941718 -2.911292 -2.904419 -2.844092 -3.882813 -4.955811 -3.316406 -3.663086 -3.47937 -3.700317 -3.206543 -3.137457 -2.921454 -2.97367 -2.988532 -3.289246 -3.873352 -3.695435 -3.500427 -3.186011 -3.174689 -3.27063 -3.516907 -4.735474 -7.118896 -7.464966 -5.805115 -3.686584 -2.869635 -2.695227 -2.57688 -2.627295 -2.648505 -2.590643 -2.543982 -2.594672 -2.534888 -2.547247 -2.56803 -2.523261 -2.504096 -2.511145 -2.591559 -2.558569 -2.525183 -2.4914 -2.456946 -2.385962 
-1.856543 -1.923315 -1.935339 -2.037817 -2.061987 -2.039923 -2.022681 -2.022284 -2.090979 -2.153998 -2.189612 -2.239325 -2.205084 -2.228522 -2.258368 -2.091681 -2.159735 -2.068244 -1.975226 -2.044592 -1.929816 -1.845099 -1.849005 -1.916052 -1.944769 -1.956885 -2.17829 -2.296454 -2.677063 -2.251471 -2.238898 -2.2815 -2.269446 -2.279303 -2.417426 -2.335028 -2.436347 -2.695068 -2.494873 -2.463019 -2.378424 -2.378272 -2.504462 -3.213257 -5.462097 -5.471558 -3.641724 -3.697571 -4.598755 -5.710815 -5.826782 -5.391296 -5.44104 -6.106628 -5.251526 -6.219543 -7.086853 -7.38562 -8.604492 -8.827576 -9.359802 -8.181213 -8.97406 -8.18457 -7.348083 -7.215332 -7.199768 -7.247375 -6.714844 -6.799072 -6.91748 -6.503052 -6.496033 -5.829834 -5.594543 -6.456055 -4.636902 -4.535583 -7.594666 -6.418823 -5.737366 -5.899719 -6.061157 -5.534424 -5.679382 -5.206055 -4.561829 -4.122986 -4.852051 -4.680847 -4.446472 -5.214294 -6.291565 -7.48114 -6.332764 -5.919556 -3.741516 -4.12085 -6.146606 -6.101135 -5.135254 -5.182556 -7.111267 -9.037537 -7.649597 -6.406616 -4.084229 -5.081848 -3.964294 -2.89588 -2.863684 -2.863837 -2.818427 -2.669348 -2.50907 -2.427649 -2.426733 -2.527167 -2.519385 -2.564368 -2.523871 -2.463782 -2.356909 -2.369147 -2.462195 -2.765784 -2.817114 -2.778723 -2.574988 -6.045288 -2.404913 -2.393317 -2.376624 -4.404053 -2.460913 -2.714911 -2.922034 -2.931769 -2.917212 -2.823462 -2.72367 -2.706366 -2.649451 -3.560547 -2.630652 -2.871253 -2.794623 -2.77854 -2.933936 -3.103125 -3.12229 -2.926062 -2.958136 -3.023743 -3.085999 -2.932776 -2.932593 -2.967474 -3.53949 -4.037231 -4.395813 -3.147254 -3.100928 -3.182379 -3.120886 -3.054541 -3.020331 -3.092535 -3.780579 -3.588928 -3.360352 -3.171332 -3.122931 -3.173804 -3.191199 -3.513245 -4.798035 -4.683899 -3.189453 -2.922461 -2.794989 -2.670294 -2.573035 -2.610632 -2.62049 -2.610053 -2.580725 -2.560584 -2.573554 -2.580542 -2.536444 -2.534461 -2.464484 -2.612006 -2.621192 -2.561316 -2.513831 -2.492011 -2.399909 -2.200324 
-1.856329 -1.94071 -1.999243 -2.014136 -2.033759 -2.019629 -2.011176 -2.020056 -2.087805 -2.181159 -2.282477 -2.293768 -2.214942 -2.131751 -2.156409 -2.072577 -2.000037 -1.960425 -1.986487 -2.042304 -2.031744 -1.91593 -1.893439 -1.899359 -1.858954 -1.903387 -2.12406 -2.247656 -2.210883 -2.1612 -2.199927 -2.289282 -2.348578 -2.390936 -2.362921 -2.247046 -2.357672 -3.185181 -2.387763 -2.476416 -2.45246 -2.386603 -2.807983 -3.93103 -6.164307 -4.47821 -3.867554 -4.115662 -5.502991 -6.375183 -6.136841 -5.878967 -5.975708 -6.703552 -6.472534 -6.738953 -7.152466 -8.494019 -8.842224 -8.988708 -8.451599 -8.284058 -7.870544 -7.540039 -7.232422 -7.37677 -7.012695 -6.795715 -6.914124 -7.173523 -6.886658 -6.54303 -6.259216 -5.981812 -5.538391 -5.125488 -4.776062 -5.980591 -7.265076 -5.956787 -5.884766 -6.234192 -5.004333 -4.957031 -5.107483 -5.061096 -4.36499 -5.369934 -4.803833 -4.095215 -3.983215 -6.279053 -6.520447 -6.554932 -4.935669 -4.523376 -4.374756 -4.480347 -6.255554 -6.561646 -7.283386 -5.25 -8.823914 -8.241943 -6.119751 -3.821777 -3.138129 -2.957282 -2.843421 -2.767249 -2.805548 -2.673499 -2.820654 -2.703253 -2.537604 -2.466834 -2.459296 -2.500708 -2.530127 -2.58631 -2.572974 -2.472449 -2.332465 -2.433844 -2.549719 -2.822272 -2.843848 -2.869635 -3.96582 -5.398621 -3.638367 -2.40415 -2.37641 -2.509558 -2.630621 -2.741583 -2.945349 -3.028662 -2.992163 -2.914435 -2.826025 -2.763709 -2.687628 -3.860229 -3.775696 -2.868408 -2.835059 -2.980658 -2.931006 -3.012579 -3.12876 -3.145941 -3.03794 -2.957214 -3.322205 -3.242554 -3.016699 -3.015082 -2.996649 -3.063269 -3.027838 -3.18656 -3.289923 -3.237647 -3.272925 -3.185248 -3.076788 -3.087561 -3.738464 -3.580078 -3.137824 -3.112494 -3.061163 -3.036231 -3.049078 -2.98905 -2.954657 -2.887427 -2.782202 -2.746497 -2.658545 -2.56452 -2.567511 -2.551154 -2.575446 -2.587439 -2.460364 -2.533392 -2.492285 -2.47782 -2.539954 -2.615515 -2.618475 -2.560034 -2.507971 -2.491705 -2.359778 -2.295691 -2.094244 -1.957739 
-1.837958 -1.914832 -1.95368 -1.995032 -2.010504 -2.000403 -2.008917 -2.049902 -2.149329 -2.274756 -2.1966 -2.215125 -2.159186 -2.154578 -2.078742 -2.063727 -2.000952 -1.934607 -2.028174 -2.006445 -1.999335 -2.069861 -2.045874 -1.937384 -1.812994 -1.969824 -1.989172 -2.297186 -2.27619 -2.251837 -2.240973 -2.267828 -2.288519 -2.331122 -2.316931 -2.417639 -2.520508 -3.039001 -2.515814 -2.373541 -2.513953 -2.518378 -3.424744 -6.384644 -6.866516 -4.369263 -4.803833 -4.724792 -6.384338 -6.423401 -6.441711 -6.006226 -6.300415 -6.051392 -6.629395 -7.043518 -8.247437 -8.708862 -8.474792 -8.491577 -7.217468 -7.69873 -7.051758 -6.89978 -7.135376 -7.197632 -6.861328 -7.172302 -7.548889 -7.2724 -6.592468 -6.746277 -6.442322 -4.498657 -5.871948 -5.331482 -4.444641 -6.712402 -4.69397 -6.489929 -5.285095 -5.747742 -5.172791 -4.571594 -5.056824 -4.981445 -4.403137 -5.220703 -5.738281 -5.047974 -4.5896 -4.888977 -6.481384 -6.142944 -4.678101 -4.133057 -4.159302 -6.160645 -6.242737 -5.970215 -5.477356 -5.195068 -4.010376 -5.214905 -3.162146 -3.159003 -3.139075 -3.135413 -2.948462 -2.786841 -2.679938 -2.846198 -2.704443 -2.668982 -2.611792 -2.512457 -2.490271 -2.462103 -2.586432 -2.613013 -2.585211 -2.508887 -2.371954 -2.445441 -2.557257 -2.808844 -2.81864 -2.850012 -4.051575 -6.529907 -2.398871 -2.218817 -2.381293 -2.58219 -2.741889 -2.790991 -2.731726 -2.724219 -2.884039 -2.945166 -2.877875 -2.794226 -2.7591 -2.841858 -2.76792 -3.974365 -3.43573 -3.136047 -2.942206 -3.011267 -3.145209 -3.281744 -3.183112 -2.97901 -2.87876 -3.024353 -3.027405 -3.002112 -3.032752 -3.133704 -3.158514 -3.131354 -3.325171 -3.269904 -3.483643 -3.314551 -3.209601 -3.147101 -3.100653 -3.088477 -3.030829 -3.027777 -3.026038 -2.96958 -2.939246 -2.955847 -2.807135 -2.708502 -2.711401 -2.657813 -2.497046 -2.524756 -2.435919 -2.550208 -2.567938 -2.55094 -2.440375 -2.445502 -2.443152 -2.455176 -2.466742 -2.536688 -2.475867 -2.471716 -2.370306 -2.303442 -2.269751 -2.309027 -2.039374 -2.028021 
-1.911566 -1.960455 -1.940375 -2.000891 -2.040076 -2.046576 -2.09101 -2.075324 -2.237952 -2.332617 -2.287726 -2.100562 -2.117712 -2.067236 -1.992133 -2.01557 -1.939062 -2.024207 -1.921881 -1.986578 -2.005866 -2.050055 -2.147345 -1.926184 -1.784979 -1.969 -2.060614 -2.300452 -2.439026 -2.313147 -2.282294 -2.251837 -2.35224 -2.35755 -2.339148 -2.454169 -3.772949 -4.968323 -2.9151 -2.659644 -2.530493 -2.717651 -4.927124 -6.322693 -5.124573 -4.164795 -4.603943 -4.950928 -6.774658 -7.334656 -6.377319 -6.512817 -6.932434 -6.453918 -7.087769 -8.159241 -8.784851 -8.89563 -8.585571 -7.583069 -6.990112 -7.155518 -6.809143 -6.773743 -6.936707 -6.458801 -6.993469 -7.858032 -7.267212 -7.03833 -6.904053 -6.554016 -6.272949 -6.297058 -4.599365 -5.847229 -5.562805 -5.340027 -5.973877 -6.185059 -5.539917 -5.965942 -4.741882 -3.811707 -4.30426 -4.053101 -4.641785 -4.099487 -6.033691 -5.789246 -6.32666 -5.2146 -6.378845 -6.395935 -4.922852 -5.075134 -4.91156 -6.537842 -5.083679 -4.615234 -6.569885 -3.385986 -3.220587 -3.203406 -3.180579 -3.065588 -3.133795 -3.130591 -3.058142 -2.949774 -2.837561 -2.842719 -2.761817 -2.58692 -2.596503 -2.55625 -2.526648 -2.55036 -2.608618 -2.569403 -2.547949 -2.460791 -2.45719 -2.581763 -2.629065 -2.796546 -2.739172 -2.742621 -3.33197 -3.875183 -2.374884 -2.25788 -2.263525 -2.510626 -2.76023 -2.741034 -2.61872 -2.710394 -2.721411 -2.933386 -2.90473 -2.894629 -2.838782 -3.672852 -3.34082 -3.07135 -3.530029 -3.163208 -2.955603 -3.311829 -3.15177 -3.258215 -3.240271 -3.115973 -2.989142 -2.937415 -2.932471 -3.020819 -3.103247 -3.241461 -3.26203 -3.188635 -3.316962 -3.704895 -3.280127 -3.316992 -3.313605 -3.188422 -3.018775 -4.00885 -3.555664 -2.950476 -2.897711 -2.892859 -2.767371 -2.842474 -2.715064 -2.742194 -2.695776 -2.606696 -2.577277 -2.485571 -2.435309 -2.430365 -2.524481 -2.473334 -2.398596 -2.387793 -2.405097 -2.450842 -2.456885 -2.470404 -2.455512 -2.468909 -2.444373 -2.411139 -2.299262 -2.237586 -2.151648 -1.996283 
-1.896826 -1.946356 -1.934149 -1.977393 -2.076056 -2.065375 -2.164862 -2.245703 -2.345984 -2.246466 -2.229132 -2.121985 -2.124548 -2.002783 -1.975836 -1.981238 -1.980566 -1.999152 -1.989813 -1.989508 -2.001563 -2.011511 -1.950415 -1.87113 -1.867621 -2.047858 -2.09989 -2.188422 -2.289221 -2.298377 -2.148474 -2.173377 -2.223883 -2.286292 -2.274207 -2.529358 -3.893799 -5.199036 -3.897156 -3.084473 -2.641968 -2.804932 -3.807434 -3.793701 -4.504456 -5.142578 -4.941467 -6.333374 -6.947388 -7.395996 -7.229065 -6.702332 -7.187866 -6.713318 -7.403625 -8.225159 -8.680481 -8.749756 -7.361511 -6.236938 -6.788696 -6.824402 -6.842712 -7.292542 -6.148132 -6.781372 -7.503113 -8.057617 -7.482056 -7.137817 -6.545471 -6.280273 -6.033081 -5.973877 -5.750793 -5.764526 -5.800537 -5.80542 -5.072388 -6.061462 -5.699829 -6.000732 -5.399841 -4.812683 -3.755859 -5.256409 -4.066833 -5.28479 -5.769104 -6.990112 -5.177673 -7.101196 -6.075806 -5.087341 -5.013184 -4.950317 -7.197632 -5.30249 -4.750122 -5.755981 -4.5896 -3.188391 -3.254431 -3.252081 -3.117621 -3.096442 -3.093787 -3.037451 -3.037421 -2.949439 -2.836768 -2.806769 -2.739142 -2.652777 -2.559607 -2.55509 -2.553351 -2.555914 -2.586096 -2.516516 -3.182739 -3.235229 -2.588355 -2.603735 -2.589484 -2.653571 -2.713782 -2.696814 -2.737463 -2.747168 -2.528479 -2.49729 -2.342505 -2.544013 -2.595831 -2.665717 -2.581152 -2.66001 -2.681494 -2.653143 -2.903571 -2.935614 -2.92002 -2.886725 -3.494629 -2.875678 -4.52948 -3.147034 -2.903082 -3.21051 -3.260901 -3.201178 -3.221106 -3.227759 -3.112738 -2.999335 -2.974463 -3.018555 -3.100195 -3.181159 -3.286841 -3.526367 -3.43573 -3.425354 -3.340338 -3.292517 -3.363501 -3.273352 -3.744263 -4.397949 -3.301147 -2.838904 -2.864295 -2.779822 -2.747748 -2.792456 -2.826575 -2.801428 -2.646796 -2.61875 -2.49668 -2.481268 -2.462958 -2.393744 -2.440558 -2.435553 -2.41355 -2.379279 -2.385321 -2.422003 -2.453375 -2.423834 -2.409796 -2.467322 -2.44129 -2.317389 -2.337805 -2.163489 -2.020239 -2.008429 
-1.910071 -1.88587 -1.976324 -2.030493 -2.120551 -2.222693 -2.278845 -2.348486 -2.312628 -2.255774 -2.209357 -2.156561 -2.03147 -1.969 -2.002631 -2.007819 -2.060034 -1.989752 -2.030158 -2.038306 -2.002997 -1.984534 -1.917761 -1.908606 -2.034033 -2.100287 -2.216956 -2.146552 -2.18595 -2.165076 -2.214942 -2.17121 -2.20014 -2.245825 -2.31803 -3.210205 -3.903564 -4.087585 -4.32135 -4.28595 -3.141846 -2.955078 -2.774109 -3.661865 -4.92041 -4.765381 -5.554871 -6.535095 -6.683411 -6.705994 -8.038696 -6.774048 -6.444458 -7.009338 -7.792419 -7.284607 -7.537292 -6.569885 -6.241516 -6.120972 -6.835083 -6.561035 -6.022095 -6.311401 -6.591858 -7.605042 -8.495544 -8.328003 -7.46405 -6.835388 -6.32605 -6.229919 -5.999817 -4.373535 -5.496887 -4.958557 -5.091309 -5.53717 -5.903687 -6.160034 -7.034668 -7.471985 -6.975159 -5.559448 -4.32074 -3.6698 -3.9823 -5.582642 -6.401733 -7.243408 -6.258911 -6.711182 -5.888123 -4.101624 -6.132263 -6.61322 -6.959595 -6.572632 -4.530396 -4.637207 -4.591736 -3.181738 -3.267883 -3.186377 -3.188666 -3.103034 -3.030219 -3.061987 -2.951666 -2.87583 -2.842352 -2.789587 -2.676581 -2.646063 -2.593115 -2.452673 -2.415656 -2.484259 -2.508765 -2.580933 -3.537659 -2.4914 -2.609808 -2.578253 -2.648322 -2.704566 -3.303894 -2.549689 -2.80686 -2.908057 -2.853491 -2.642432 -2.539649 -2.44541 -2.53855 -2.464118 -2.53501 -2.584418 -2.849182 -2.732398 -2.648566 -2.854346 -2.784949 -2.797003 -2.839545 -2.849646 -2.953497 -3.052405 -3.009436 -3.111823 -4.808105 -4.653687 -3.257544 -3.295599 -3.263068 -3.06687 -3.078192 -3.111212 -3.149054 -3.377136 -3.829712 -4.393982 -3.309387 -3.251898 -3.247473 -3.272742 -3.599304 -3.293213 -2.986426 -2.910773 -3.177856 -2.825018 -2.7461 -2.811255 -2.846961 -2.81272 -2.798407 -2.772406 -2.713416 -2.5828 -2.562445 -2.421332 -2.448157 -2.419226 -2.44718 -2.413764 -2.393836 -2.386817 -2.42063 -2.431891 -2.435034 -2.423773 -2.431006 -2.459296 -2.429175 -2.359473 -2.230109 -2.130042 -1.921332 -1.881842 
-1.913489 -1.909613 -1.986914 -2.02027 -2.157691 -2.19773 -2.259192 -2.111762 -2.208411 -2.215369 -2.193518 -2.143378 -1.974524 -1.957678 -1.954596 -2.019598 -2.042609 -2.020697 -1.985907 -2.016821 -2.03208 -1.945624 -2.003088 -2.065222 -2.094611 -1.995062 -2.000952 -1.99021 -1.977515 -2.035437 -2.12113 -2.121314 -2.249335 -2.272315 -2.333716 -2.310034 -3.002991 -3.739685 -3.963379 -4.246582 -3.11438 -2.537903 -2.870544 -4.917053 -4.611572 -5.696777 -7.035583 -7.103943 -6.93457 -7.272095 -7.508606 -7.302917 -6.758789 -6.721863 -6.988892 -6.805481 -5.977844 -5.929321 -6.207336 -6.757568 -6.267761 -6.229309 -6.355347 -6.633972 -7.075256 -7.916321 -6.972412 -8.591675 -7.117981 -6.58728 -5.645813 -6.117615 -5.992188 -5.71936 -5.594543 -6.322693 -6.573242 -5.925049 -5.719971 -5.229248 -6.548523 -9.481262 -7.366394 -6.138672 -3.600525 -3.043311 -3.463501 -4.148621 -6.30896 -6.263794 -6.156372 -6.156372 -5.582642 -4.121155 -6.284546 -4.631409 -6.869263 -6.280273 -3.947205 -5.238708 -5.065979 -5.306458 -3.302979 -5.020813 -4.300598 -3.149085 -3.082373 -2.992194 -2.935553 -2.843543 -2.705023 -2.765418 -2.683386 -2.57099 -2.493567 -2.488196 -2.433356 -2.471167 -2.511328 -2.994446 -3.014893 -2.749695 -2.559363 -2.556983 -2.54566 -2.857117 -2.694891 -2.832373 -2.888373 -3.044501 -3.057471 -2.964819 -2.77262 -2.637061 -2.573676 -2.525397 -2.565711 -2.555212 -2.584479 -2.648688 -2.780585 -2.651709 -2.938452 -2.907202 -3.016181 -3.005957 -2.976904 -3.130164 -3.131598 -3.807129 -4.776672 -4.72998 -4.270691 -3.828491 -3.225775 -3.22489 -4.024109 -3.807129 -3.944458 -4.654602 -3.354858 -3.516602 -3.223151 -3.2508 -3.218665 -3.139807 -3.039557 -2.907446 -2.945532 -2.871497 -2.790808 -2.722113 -2.775244 -2.770117 -2.787879 -2.751807 -2.738104 -2.697241 -2.635962 -2.512763 -2.513312 -2.478705 -2.431799 -2.418463 -2.469611 -2.425757 -2.360541 -2.394751 -2.412879 -2.422949 -2.415381 -2.429297 -2.541419 -2.432501 -2.414069 -2.310675 -2.157111 -2.240576 -1.949072 -1.906592 
-1.899237 -1.938269 -1.971411 -2.114081 -2.131812 -2.162726 -2.2107 -2.104559 -2.237219 -2.237647 -2.100775 -2.04505 -1.987555 -1.943243 -1.869482 -1.948157 -2.028845 -2.113898 -2.06452 -2.069037 -2.120795 -1.993964 -2.097113 -2.144568 -2.10874 -2.038428 -1.98667 -1.969946 -2.06626 -2.156744 -2.226691 -2.21015 -2.228003 -2.305243 -2.252905 -2.834839 -3.746094 -3.684753 -4.203552 -4.145264 -3.626465 -3.091492 -4.256348 -5.224365 -6.151794 -6.424927 -7.355713 -6.77832 -6.891235 -7.440552 -7.378601 -7.490906 -7.519897 -7.699341 -6.354736 -5.98761 -5.331787 -6.027893 -6.404175 -5.779175 -5.943054 -6.136536 -6.085571 -7.016357 -7.840027 -7.983459 -7.46344 -7.78479 -6.546997 -6.321472 -6.26532 -6.047424 -4.09491 -5.748352 -6.024841 -5.518555 -7.895874 -7.761597 -5.528931 -6.119751 -6.93335 -7.455505 -6.262573 -5.895752 -4.612488 -3.723816 -5.098022 -6.15271 -6.12616 -6.663574 -7.179321 -5.730652 -4.098572 -5.964111 -6.539673 -5.904907 -6.697144 -6.062988 -5.265259 -5.365356 -5.146545 -5.988831 -6.139893 -5.578369 -4.158081 -3.295959 -3.151923 -3.07926 -2.985541 -2.84339 -2.678076 -2.655432 -2.615027 -2.555731 -2.475012 -2.442755 -2.337897 -2.410956 -3.051514 -2.517645 -2.56806 -3.266663 -2.632666 -2.593482 -2.651129 -2.707983 -2.721991 -2.81098 -2.922461 -3.007086 -3.10813 -3.09574 -2.87992 -2.633734 -2.554572 -2.528876 -2.611884 -2.570105 -2.552863 -2.666358 -2.83728 -2.8021 -2.887824 -2.973456 -2.8469 -2.940527 -3.10108 -3.054785 -3.473267 -4.751343 -5.674805 -5.132507 -5.542664 -5.461792 -4.240479 -3.92981 -4.6073 -3.629822 -4.675964 -3.843445 -3.779968 -3.257507 -3.230841 -3.17652 -3.107337 -2.955603 -2.770483 -2.736639 -2.745978 -2.684546 -2.81098 -2.732794 -2.787848 -2.758643 -2.778113 -2.775031 -2.740668 -2.644843 -2.605536 -2.507483 -2.467444 -2.498023 -2.435614 -2.380774 -2.415259 -2.384131 -2.358344 -2.404883 -2.409613 -2.417243 -2.386359 -2.378302 -2.385809 -2.396796 -2.415167 -2.306952 -2.2349 -2.221533 -1.92533 -1.934912 
-1.874945 -1.977789 -2.123724 -2.052222 -2.149451 -2.192328 -2.085791 -2.164038 -2.137396 -2.079077 -2.051886 -2.032233 -1.935736 -1.991644 -1.894904 -1.935919 -1.990118 -2.108405 -2.194647 -2.099402 -2.091986 -2.100562 -2.102332 -2.111365 -2.007697 -1.973395 -1.98844 -2.025458 -2.164649 -2.597412 -3.627686 -3.308777 -2.735352 -2.330084 -3.349365 -3.7995 -3.979248 -3.755249 -4.26886 -4.637512 -4.524292 -4.43396 -4.618286 -6.318726 -6.522278 -6.572937 -7.307495 -6.796326 -7.695984 -7.546448 -6.588806 -7.067932 -7.017273 -7.468018 -6.735901 -6.051392 -6.085266 -6.333679 -6.338257 -6.080994 -6.019043 -5.894531 -6.202148 -7.233032 -7.626404 -7.326721 -8.350891 -7.412476 -6.527466 -6.533875 -5.936035 -5.774292 -5.563721 -5.437378 -5.088867 -5.881104 -6.368164 -5.794739 -6.111816 -7.330994 -7.738098 -6.907104 -5.622314 -4.822449 -5.218872 -5.483154 -3.759216 -5.850281 -5.452026 -6.71759 -6.125549 -5.64978 -5.11969 -5.25946 -5.565857 -6.348022 -6.28363 -5.9104 -5.38916 -5.342773 -5.602173 -5.677856 -5.522522 -6.764893 -4.943909 -3.405518 -3.036353 -3.001074 -2.799963 -2.809027 -2.602149 -2.615271 -2.580054 -2.536871 -2.492438 -2.482367 -2.461859 -2.512946 -2.551642 -2.592688 -2.557349 -2.652039 -2.6594 -2.602515 -2.694067 -2.824011 -2.889777 -2.922186 -2.945044 -2.97608 -3.125067 -3.101416 -3.082465 -2.718787 -3.632568 -2.536444 -2.53855 -2.566046 -2.639197 -3.814453 -2.735999 -2.800452 -2.715857 -2.917273 -2.965094 -3.05622 -3.133911 -4.178528 -3.785767 -5.274414 -5.974182 -7.440247 -6.815857 -5.591492 -5.234131 -3.873352 -3.900513 -3.689941 -3.161987 -3.20307 -3.283698 -3.266516 -3.184851 -3.021521 -2.882239 -2.735877 -2.696448 -2.712927 -2.631598 -2.590613 -2.577033 -2.6211 -2.65528 -2.661536 -2.810339 -2.746863 -2.630377 -2.535559 -2.547308 -2.446723 -2.406836 -2.478766 -2.448981 -2.437689 -2.375678 -2.373053 -2.38056 -2.402655 -2.395545 -2.332068 -2.403113 -2.219214 -2.206763 -2.199744 -2.287238 -2.151038 -2.014472 -2.048712 -1.889197 -1.989386 
-1.853674 -1.932104 -2.060614 -2.102637 -2.151953 -2.086249 -2.030768 -2.147467 -2.108344 -2.061591 -2.050116 -2.005988 -1.906866 -1.908057 -1.805151 -1.844366 -2.045599 -2.135931 -2.179297 -2.14231 -2.119086 -2.166907 -2.134039 -2.132178 -1.975134 -1.933112 -1.946417 -2.105841 -2.734436 -4.263672 -5.301575 -3.906311 -4.363464 -4.028687 -4.349426 -4.804749 -3.730225 -4.202942 -5.647949 -4.501404 -5.00769 -5.92627 -4.875854 -4.914917 -6.622986 -6.565308 -6.709351 -6.468262 -6.640686 -6.889404 -5.650085 -5.967773 -6.780457 -7.418579 -6.722473 -5.947327 -6.197571 -6.124329 -6.368469 -6.495422 -6.478333 -7.373413 -6.515259 -7.094788 -8.012451 -6.980957 -7.382568 -7.600159 -6.857361 -6.480774 -6.2229 -5.503906 -5.531982 -5.370544 -3.612427 -5.156006 -4.925903 -4.997314 -7.81958 -8.312439 -7.031616 -5.553345 -4.487366 -4.635986 -3.710083 -4.131531 -3.938049 -4.317993 -7.402405 -8.173584 -6.687683 -5.152039 -4.296936 -3.648743 -3.753113 -6.084961 -6.165527 -5.992493 -5.166077 -5.476746 -3.199524 -3.123816 -3.133856 -3.164191 -3.985046 -3.793396 -2.860144 -2.846289 -2.71601 -2.501135 -2.511633 -2.542609 -2.54209 -2.547125 -2.515692 -2.456824 -2.477484 -2.54444 -2.505469 -2.679236 -2.628424 -2.615668 -2.641364 -2.61872 -2.737067 -2.816718 -2.926398 -2.964636 -3.105225 -3.061804 -3.108466 -3.0828 -2.90293 -2.918762 -3.102478 -2.609656 -2.623572 -2.614478 -2.564948 -3.789734 -2.704566 -2.787573 -2.790778 -2.842444 -2.960425 -2.926093 -3.551392 -4.415039 -4.28717 -5.49292 -5.939392 -8.927063 -7.812866 -5.386719 -4.762024 -4.306091 -3.704285 -3.224127 -3.170081 -3.152991 -3.221533 -3.212103 -2.992621 -2.946838 -2.664221 -2.621771 -2.676215 -2.639227 -2.689459 -2.618598 -2.573889 -2.615241 -2.618201 -2.557837 -2.689887 -2.747077 -2.520361 -2.515021 -2.438696 -2.441107 -2.458472 -2.424536 -2.276801 -2.340949 -2.231909 -2.279456 -2.228278 -2.255103 -2.26496 -2.259863 -2.211249 -2.251074 -2.23139 -2.247809 -2.191107 -2.112982 -2.008765 -2.053595 -2.092688 -1.989142 
-1.845251 -1.88996 -1.933112 -2.06449 -2.085394 -2.112189 -2.152808 -2.052588 -2.05152 -2.06275 -2.035651 -1.946692 -1.909918 -1.828253 -1.91889 -2.046576 -2.039862 -2.181403 -2.153571 -2.140631 -2.19245 -2.216986 -2.185095 -2.164893 -2.02204 -2.031897 -2.003241 -2.197327 -3.8703 -4.969849 -5.097717 -6.0224 -5.764526 -5.421814 -4.705566 -4.822754 -4.822144 -4.354309 -4.817566 -5.92749 -6.252502 -5.609497 -4.559692 -6.241516 -6.720642 -6.614136 -6.49176 -6.814941 -6.759705 -5.732483 -5.374512 -6.276001 -6.779846 -6.827148 -6.76001 -5.724243 -6.267151 -6.839661 -7.039551 -8.170532 -7.863831 -7.577881 -6.912598 -7.178406 -7.867798 -7.868408 -7.827515 -7.513184 -6.667542 -7.588867 -6.563477 -6.062988 -5.31958 -4.793762 -4.62561 -4.675354 -5.210632 -4.845947 -7.077087 -7.252563 -5.896057 -5.281738 -4.655518 -3.642944 -5.332092 -6.636414 -6.201538 -6.265015 -6.741394 -6.719727 -6.827759 -5.65741 -3.030035 -3.019568 -4.567932 -4.151367 -5.911316 -5.774597 -5.37085 -4.630798 -3.140601 -3.138403 -3.180274 -3.161078 -2.951331 -2.808325 -5.600647 -4.604248 -6.402344 -4.266418 -2.55094 -2.560492 -2.583014 -2.550177 -2.561224 -2.44596 -2.549506 -2.526129 -2.539069 -2.618231 -2.739691 -2.688666 -2.642096 -2.632452 -2.713538 -2.834754 -2.853705 -3.147644 -3.833069 -3.080267 -3.12995 -3.060364 -2.936926 -2.879187 -2.777747 -2.774329 -2.720862 -2.682532 -2.580573 -2.5987 -2.699469 -2.851233 -2.971381 -2.946784 -2.94837 -3.606018 -3.417419 -4.843201 -5.601563 -6.258301 -7.186646 -7.174438 -7.092346 -5.610413 -5.013184 -3.97467 -3.217719 -3.681702 -3.406738 -3.132385 -3.073767 -2.985114 -2.761542 -2.541785 -2.464942 -2.689368 -2.689887 -2.648139 -2.576849 -2.612708 -2.516943 -2.522406 -2.582221 -2.53562 -2.668433 -2.411994 -2.422553 -2.497015 -2.403601 -2.354224 -2.372015 -2.281134 -2.262427 -2.221655 -2.195532 -2.206519 -2.190375 -2.181799 -2.211829 -2.229712 -2.268805 -2.31098 -2.290808 -2.188513 -2.16944 -2.112982 -2.11167 -2.077826 -1.959143 -2.0091 
-1.906409 -1.971503 -1.924292 -1.97843 -2.012976 -2.176215 -2.033209 -2.0091 -2.010291 -1.985205 -1.972205 -1.996039 -1.854712 -2.092658 -2.027625 -2.101141 -2.016333 -2.066718 -2.107886 -2.151282 -2.234717 -2.197302 -2.188941 -1.991064 -2.010443 -2.029486 -2.105658 -3.173279 -4.906982 -5.196289 -5.34613 -5.25885 -5.209106 -5.268616 -5.069946 -5.1026 -5.092224 -4.706482 -4.652161 -5.393738 -5.844788 -4.678101 -4.059814 -5.791687 -6.466736 -6.037659 -6.570801 -7.334045 -6.858887 -5.901245 -6.498779 -6.559814 -6.557373 -6.940979 -7.161316 -6.083435 -5.557312 -6.780457 -7.357544 -8.132996 -8.079895 -7.031616 -6.666931 -7.342285 -7.513489 -6.893372 -7.447876 -6.47467 -6.489624 -6.523193 -7.149414 -6.259521 -5.479187 -4.694885 -4.834656 -4.59845 -4.220642 -5.034546 -6.513123 -6.82959 -5.114502 -4.780029 -4.786743 -5.617126 -5.999512 -6.352295 -6.088318 -5.645508 -5.849365 -5.894836 -6.346497 -5.213989 -5.037903 -4.242004 -3.874268 -4.068665 -5.13739 -5.465759 -5.673889 -4.897827 -3.859009 -3.067145 -3.117621 -3.106513 -3.086249 -3.023169 -3.066162 -5.875 -7.02124 -5.375427 -2.893433 -2.561469 -2.614356 -2.617835 -2.604987 -2.56919 -2.5008 -2.611487 -2.59693 -2.646674 -2.744421 -2.791876 -2.721228 -2.664008 -2.758978 -2.833746 -2.909613 -3.344788 -3.478149 -3.699402 -4.132141 -3.061987 -3.087286 -3.017218 -2.883246 -2.81745 -2.814673 -2.674719 -2.610785 -2.937988 -2.710089 -2.854407 -2.941504 -2.947089 -3.573059 -4.162964 -4.818481 -6.385254 -7.689575 -7.549805 -5.948853 -5.412354 -5.335144 -4.244751 -4.566406 -4.358887 -3.2078 -4.361023 -3.57489 -2.934821 -2.809149 -2.595648 -2.498053 -2.429938 -2.470831 -2.611609 -2.678717 -2.62815 -2.543219 -2.512763 -2.509955 -2.561316 -2.566138 -2.55152 -2.48844 -2.444129 -2.466773 -2.460974 -2.47135 -2.42655 -2.311469 -2.246893 -2.210791 -2.22959 -2.24021 -2.233466 -2.263464 -2.233527 -2.265875 -2.258612 -2.288184 -2.328833 -2.31098 -2.177069 -2.131659 -2.085333 -2.108313 -2.087164 -1.905707 -1.868933 
-1.902655 -1.981451 -1.938086 -1.962653 -1.916418 -1.989172 -1.939764 -2.091925 -2.088934 -2.066138 -1.978369 -1.992255 -1.93479 -2.017157 -2.127112 -2.134985 -2.206305 -2.117011 -2.015448 -2.135321 -2.247382 -2.185492 -2.094336 -2.011572 -2.047858 -2.09339 -2.804626 -3.932251 -4.881653 -5.313782 -5.495972 -4.708313 -5.032104 -5.29303 -5.087341 -5.020203 -4.658264 -4.551147 -4.504761 -5.110229 -5.36261 -4.632935 -4.4422 -4.785522 -5.979065 -5.168518 -7.058167 -6.524414 -6.742615 -6.801819 -7.016357 -6.612 -7.075256 -7.009949 -6.338867 -5.426392 -5.936951 -6.443848 -7.053894 -7.6026 -8.077759 -7.276978 -7.046875 -8.404297 -7.779907 -7.287048 -5.997375 -6.219849 -6.176819 -7.21991 -7.465881 -5.73645 -4.96344 -4.323181 -4.628662 -3.692078 -4.286255 -6.449646 -6.392273 -6.653809 -5.12854 -4.755005 -5.056519 -5.84845 -5.600647 -5.38916 -5.540833 -5.87439 -5.470337 -4.942993 -5.352234 -4.783997 -4.963745 -3.906006 -3.741211 -4.310974 -4.173645 -4.632629 -5.358032 -4.740662 -4.143433 -2.937232 -3.080969 -2.940558 -2.942206 -2.970099 -2.910864 -2.738379 -3.670105 -5.085815 -2.551276 -2.562293 -2.603613 -2.633826 -2.658331 -2.640082 -2.559882 -2.527686 -2.645087 -2.620917 -2.646307 -2.80509 -2.761115 -2.721472 -2.859808 -2.858038 -2.949561 -3.322815 -3.302063 -3.129279 -3.343872 -3.489136 -3.15415 -3.078772 -2.934943 -2.918646 -2.774817 -2.700629 -2.675391 -2.702094 -2.795844 -2.860297 -2.842322 -2.929816 -4.168457 -4.846558 -6.409363 -8.326477 -9.359497 -7.531494 -5.688232 -4.872803 -4.606384 -4.014648 -3.231262 -3.503174 -4.338135 -3.723511 -2.859992 -2.684485 -2.505408 -2.420935 -2.434577 -2.455512 -2.435736 -2.47309 -2.496771 -2.536841 -2.414221 -2.506415 -2.528357 -2.488318 -2.525855 -2.527808 -2.474127 -2.510596 -2.462958 -2.439368 -2.351782 -2.411932 -2.325964 -2.089819 -2.17005 -2.163916 -2.194647 -2.224677 -2.229926 -2.239508 -2.250403 -2.24021 -2.245917 -2.265418 -2.263525 -2.167304 -2.161536 -2.098395 -2.156958 -2.095191 -1.917273 -1.8776 
-1.926733 -1.89118 -1.968848 -1.958014 -1.961951 -1.894293 -2.066443 -2.070715 -2.050177 -1.977576 -1.991217 -1.896857 -1.928656 -2.035803 -2.077002 -2.079657 -2.114325 -2.113684 -2.004584 -2.169287 -1.967108 -2.235266 -2.170111 -2.065283 -2.09162 -2.112463 -2.173682 -4.288391 -5.018066 -5.565247 -4.425415 -3.866943 -4.175476 -4.960083 -5.508789 -5.291504 -5.273193 -5.535034 -4.543518 -3.930115 -5.425171 -5.796265 -5.912842 -5.856079 -6.385254 -6.46521 -5.960754 -6.219849 -6.83783 -5.981812 -6.33429 -6.556458 -7.152771 -6.667542 -4.285034 -5.461792 -7.028259 -6.691956 -6.507935 -7.032227 -7.616028 -8.029846 -7.762207 -7.540649 -7.627014 -5.835327 -5.060181 -5.040039 -6.153015 -7.279724 -7.021545 -6.058411 -5.162109 -4.278931 -4.100708 -4.368958 -6.355347 -6.944336 -6.126465 -5.127625 -4.814209 -4.001526 -5.416016 -4.138245 -4.755615 -6.016296 -5.685791 -5.200867 -4.769348 -5.388855 -4.757141 -4.50293 -4.787964 -4.613403 -4.50354 -3.027472 -2.995551 -4.109253 -5.230469 -4.952759 -3.885864 -2.903723 -2.924597 -3.559937 -2.821051 -2.874884 -2.935828 -2.826483 -2.706397 -2.548804 -2.520178 -2.517188 -2.565833 -2.5857 -2.580939 -2.550482 -2.584296 -2.558997 -2.54505 -2.598731 -2.745368 -2.811224 -2.861365 -2.880194 -3.145508 -4.004578 -3.020819 -3.053168 -4.510559 -4.002441 -4.523987 -4.114441 -3.189917 -3.179572 -3.021613 -2.909705 -2.811774 -2.764899 -2.778327 -2.679175 -2.726843 -3.622192 -3.099121 -3.028625 -3.968567 -5.782227 -8.783325 -9.242004 -8.087524 -6.320862 -5.818542 -4.523376 -3.966431 -4.523376 -3.598083 -4.258179 -4.006409 -2.892889 -2.652869 -2.496344 -2.528815 -2.430853 -2.404028 -2.415137 -2.405005 -2.404944 -2.335608 -2.396857 -2.387213 -2.43595 -2.44187 -2.479804 -2.569434 -2.453406 -2.532965 -2.466376 -2.411597 -2.34574 -2.332617 -2.278357 -2.300269 -2.101538 -2.184119 -2.171362 -2.183478 -2.221716 -2.257544 -2.27439 -2.240424 -2.297217 -2.370856 -2.314642 -2.305212 -2.153906 -2.177039 -2.259802 -2.191168 -2.260657 -1.936865 -1.878729 
-1.897894 -2.022681 -1.91236 -1.840857 -1.937445 -1.961981 -1.965674 -1.984228 -1.986517 -1.939093 -1.865515 -1.883124 -1.933386 -1.959357 -2.017401 -2.032355 -2.0857 -2.142706 -2.129858 -2.145636 -2.120703 -2.114081 -2.236121 -2.174963 -2.102728 -2.205115 -2.164313 -2.363647 -3.898071 -4.812683 -4.638123 -3.569397 -3.446106 -3.571838 -4.78186 -4.993042 -5.203003 -5.584778 -4.782166 -3.80957 -5.053162 -5.058044 -5.363831 -5.619263 -4.835571 -5.133118 -4.860901 -7.267212 -5.695557 -5.526794 -6.532959 -6.675476 -6.301941 -6.250366 -4.166931 -4.497742 -5.783752 -6.909546 -6.762756 -6.498169 -7.432922 -7.601074 -8.862976 -7.557129 -6.974243 -5.712952 -5.671143 -5.573181 -6.549133 -7.793945 -6.777405 -5.585693 -5.192017 -4.152588 -3.82605 -4.535583 -5.980591 -5.915588 -6.052307 -4.501404 -5.028137 -4.971375 -3.382324 -5.138306 -6.075806 -6.29126 -5.233215 -5.107178 -5.421204 -5.029968 -4.881958 -4.367126 -4.848999 -4.589294 -4.584717 -3.990845 -3.256287 -3.681091 -4.301819 -4.389404 -3.741211 -2.998389 -3.072424 -2.933105 -5.040344 -3.042664 -2.740637 -2.76084 -2.755286 -2.56684 -2.406378 -2.325659 -2.453711 -2.463294 -2.450537 -2.482642 -2.529852 -2.590094 -2.693305 -2.587348 -2.718543 -2.74964 -2.785681 -3.547119 -2.841864 -2.927527 -3.138184 -4.907593 -4.95459 -5.405029 -4.587463 -4.947266 -4.646973 -4.265198 -3.509888 -3.483337 -2.887793 -2.897559 -2.762366 -2.71308 -2.623511 -3.023743 -3.498291 -3.875183 -5.168518 -8.854431 -9.662537 -8.40979 -5.609192 -5.665649 -4.830383 -3.721985 -3.172668 -3.342346 -4.791626 -4.426941 -2.933295 -2.520545 -2.311499 -2.408423 -2.437201 -2.4354 -2.393622 -2.380835 -2.394568 -2.308783 -9999 -2.179724 -2.367316 -2.500189 -2.498541 -2.41947 -2.541602 -2.415564 -2.504279 -2.389288 -2.429602 -2.379096 -2.405188 -2.288672 -2.247687 -2.159735 -2.150855 -2.153662 -2.142493 -2.194342 -2.212317 -2.285223 -2.289679 -2.299994 -2.291663 -2.320105 -2.278845 -2.347754 -2.331946 -2.338843 -2.181494 -2.18006 -2.052161 -2.033545 
-1.960242 -1.824469 -1.937598 -1.989325 -1.836066 -1.95838 -2.019904 -1.949896 -1.965155 -1.884863 -1.850806 -1.869574 -1.950964 -1.951971 -2.015021 -2.02384 -2.091284 -2.155402 -2.203345 -2.231818 -2.237097 -2.235754 -2.146307 -2.208045 -2.213599 -2.237708 -2.181586 -2.211127 -2.373175 -3.684753 -3.675293 -3.158936 -3.4104 -3.194336 -4.448303 -5.574402 -6.000122 -5.384888 -4.949402 -4.153198 -3.580383 -5.235962 -4.768433 -5.130676 -4.506287 -5.913757 -6.41394 -5.392517 -6.047424 -6.614136 -6.810364 -6.465515 -6.609863 -5.132507 -5.810913 -5.426697 -6.816162 -6.816467 -5.685791 -5.642456 -6.979431 -6.874756 -7.601379 -6.890015 -6.994995 -5.994324 -5.378784 -5.697998 -6.526855 -7.418579 -6.496643 -5.548767 -5.046753 -4.256958 -3.747009 -4.71991 -5.994629 -6.394409 -6.306213 -4.383911 -4.836182 -4.461121 -4.85144 -5.466064 -6.277222 -5.549072 -5.004639 -5.586304 -5.672363 -5.5271 -4.241699 -4.054321 -3.045111 -4.854797 -4.008545 -3.635315 -3.138794 -3.624329 -3.572144 -4.505981 -3.532471 -2.921332 -3.02793 -2.954657 -2.771857 -6.718811 -6.710571 -2.71958 -2.534308 -2.385077 -2.249854 -2.28208 -2.387824 -2.391516 -2.528876 -2.643561 -2.513709 -2.555365 -2.675177 -2.728705 -2.831427 -2.817175 -3.059753 -3.587097 -4.433044 -5.357117 -6.018738 -6.458801 -4.908508 -6.876892 -5.740723 -6.749634 -6.556458 -4.648193 -3.511414 -3.138434 -3.185791 -3.023413 -2.895758 -2.791724 -2.648749 -2.743994 -3.194641 -3.672546 -6.368164 -8.619141 -8.446106 -5.447449 -4.96405 -4.217285 -3.544373 -3.0651 -3.060431 -3.145117 -3.215698 -2.831671 -2.532385 -2.385413 -2.245062 -2.359442 -2.374976 -2.374365 -2.36872 -2.350653 -2.346625 -2.246649 -9999 -9999 -2.332556 -2.473639 -2.484839 -2.469794 -2.465827 -2.501593 -2.472693 -2.439032 -2.412695 -2.317023 -2.32923 -2.300696 -2.223822 -2.083869 -2.13233 -2.117957 -2.125647 -2.236395 -2.179358 -2.260748 -2.260108 -2.317664 -2.346716 -2.265387 -2.241004 -2.268347 -2.315772 -2.259558 -2.187506 -2.182898 -2.20603 -2.167151 
-1.754828 -1.723822 -1.827368 -1.815009 -1.981665 -1.995856 -1.975043 -1.964148 -1.966528 -1.986365 -1.986609 -1.943976 -1.866186 -1.968481 -2.063117 -2.094458 -2.106879 -2.155524 -2.158911 -2.270606 -2.233527 -2.311469 -2.322394 -2.351141 -2.284735 -2.24668 -2.22312 -2.221198 -2.238623 -2.866882 -3.326172 -2.600159 -3.995422 -3.565735 -4.459595 -5.594238 -5.364136 -5.766968 -4.879517 -3.142151 -4.996704 -5.479797 -6.015991 -5.573792 -5.073914 -3.877014 -5.58783 -4.872498 -6.601929 -6.693481 -5.844482 -6.599487 -6.337646 -5.154785 -5.786194 -5.529846 -6.626648 -6.469482 -6.723083 -5.782837 -5.864319 -7.329773 -7.159485 -6.817993 -6.85614 -5.973877 -4.73761 -5.322937 -6.489014 -7.214722 -6.562866 -5.218262 -4.407715 -4.008545 -3.326477 -4.37262 -4.93811 -5.507568 -6.076111 -4.195313 -4.615234 -4.161133 -4.757141 -5.16394 -5.308289 -5.524963 -5.068726 -5.314392 -5.760864 -5.161194 -4.250854 -3.784851 -3.358521 -3.563599 -4.276184 -2.936462 -3.907837 -4.055847 -3.171753 -3.423523 -4.166016 -2.983459 -2.880927 -2.938147 -2.771948 -3.921265 -5.151123 -3.04541 -2.360144 -2.295599 -2.292151 -2.323981 -2.42652 -2.621832 -2.766242 -2.686011 -2.635321 -2.675818 -2.743689 -2.967896 -2.865698 -2.898108 -2.955786 -3.844666 -4.429077 -6.189941 -5.118164 -5.289673 -5.280518 -6.130737 -6.105713 -6.082214 -6.346191 -5.358643 -4.674438 -3.622192 -3.424744 -3.10755 -3.193726 -2.908081 -3.950867 -3.247131 -2.595129 -2.708685 -4.246582 -6.416992 -4.891113 -4.327148 -4.215149 -3.172974 -3.433899 -2.915686 -2.984351 -2.928351 -2.716589 -2.552435 -2.292273 -2.264929 -2.220923 -2.265906 -2.334876 -2.355536 -2.399359 -2.476538 -2.321723 -2.242712 -2.296851 -2.4289 -2.64231 -2.569129 -2.50846 -2.427588 -2.340033 -2.321051 -2.353369 -2.387763 -2.334021 -2.350653 -2.351416 -2.250128 -2.209876 -2.086493 -2.1388 -2.111273 -2.167853 -2.286963 -2.246375 -2.199469 -2.260474 -2.294745 -2.273261 -2.253729 -2.172919 -2.319006 -2.368109 -2.253516 -2.105322 -2.228247 -2.192999 -2.018164 
-1.754034 -1.721136 -1.782965 -1.940802 -1.980811 -2.016821 -1.997076 -2.047675 -2.039649 -2.034918 -1.947974 -1.912756 -1.886816 -1.943762 -2.001502 -2.044531 -2.150702 -2.233588 -2.225165 -2.218634 -2.23078 -2.307562 -2.325537 -2.334357 -2.367712 -2.422766 -2.365332 -2.289252 -2.421607 -2.971252 -3.304504 -2.59375 -3.524841 -4.109863 -4.359192 -5.49231 -5.976318 -5.63147 -4.489807 -3.59259 -5.212158 -5.924744 -6.179565 -5.965942 -5.741028 -5.292114 -6.245178 -5.637878 -6.700195 -5.540222 -6.10144 -7.444214 -7.435669 -5.51825 -4.973511 -5.308899 -5.960144 -6.769775 -6.229919 -5.582031 -6.115784 -6.267761 -6.306824 -7.661194 -6.974548 -5.000977 -5.462708 -4.028076 -4.646667 -6.328491 -7.422852 -5.11969 -4.113831 -4.246887 -3.487 -3.780884 -4.288391 -7.052368 -6.206421 -4.716858 -4.646667 -4.066833 -2.942871 -4.542297 -4.870972 -4.622559 -5.602783 -4.250854 -5.161194 -5.039429 -4.234375 -3.63501 -3.558411 -3.717712 -2.854376 -3.642639 -4.172119 -4.29541 -3.502869 -4.700989 -4.504456 -3.734802 -2.809973 -2.748267 -2.731177 -2.656348 -2.555487 -2.435065 -2.343298 -2.299201 -2.433661 -2.5026 -2.580542 -2.670142 -2.695929 -2.768652 -2.819891 -2.873633 -2.844702 -3.059753 -2.835944 -3.683838 -4.110168 -4.203552 -3.750061 -4.753174 -5.540833 -7.387756 -5.254272 -7.37677 -6.503662 -7.297424 -7.146057 -6.223511 -5.534119 -5.45813 -4.507507 -4.856018 -4.192261 -5.096191 -5.269531 -2.755493 -2.477026 -2.457282 -2.539343 -2.868994 -2.889777 -3.031982 -3.142151 -2.934363 -2.92301 -2.828558 -2.749182 -2.657874 -2.503943 -2.210272 -2.08393 -2.062598 -9999 -2.177832 -2.294165 -2.375464 -2.329474 -2.297247 -2.337714 -2.309821 -2.554327 -2.6659 -2.645209 -2.624762 -2.541815 -2.394537 -2.28974 -2.319678 -2.402503 -2.346716 -2.344397 -2.189795 -2.177435 -2.140997 -2.129431 -2.156287 -2.158728 -2.134802 -2.233527 -2.311896 -2.320105 -2.232916 -2.242468 -2.304907 -2.286231 -2.256659 -2.191046 -2.141608 -2.393836 -2.237586 -2.154974 -2.228888 -2.087225 -1.887579 
-1.760382 -1.752722 -1.679327 -1.939734 -2.027258 -1.972418 -1.909399 -1.98847 -1.996954 -2.028906 -1.929785 -1.85752 -1.886633 -1.831305 -1.969366 -2.08393 -2.1677 -2.23139 -2.256751 -2.248572 -2.24491 -2.204688 -2.289801 -2.273322 -2.287329 -2.366156 -2.425848 -2.462286 -2.370459 -2.973999 -2.584448 -2.481757 -3.580994 -3.570618 -3.758301 -4.82428 -4.055237 -3.103699 -2.80188 -5.259766 -5.333618 -4.996704 -4.635071 -6.201843 -6.088318 -5.645203 -5.604004 -6.381287 -6.443542 -6.348328 -5.780701 -7.379517 -7.16803 -6.157288 -4.86731 -5.416931 -6.000427 -6.09259 -5.67572 -6.147522 -5.764526 -5.690674 -6.450256 -6.759094 -6.91687 -5.108398 -4.88501 -3.213257 -4.048523 -5.468201 -6.753906 -4.930786 -4.63324 -3.793701 -3.395447 -3.484253 -4.673218 -6.645264 -5.748047 -4.951233 -4.345459 -3.806213 -4.756531 -4.250549 -4.671692 -4.332031 -3.343872 -3.620056 -4.524597 -4.325012 -3.596252 -3.687805 -3.434204 -3.40033 -3.458618 -4.128174 -3.886475 -3.764709 -4.09613 -5.025085 -6.111816 -6.309265 -4.130005 -2.736945 -2.633124 -2.620062 -2.572424 -2.424201 -2.389868 -2.413641 -2.537482 -2.754218 -2.71781 -2.688056 -2.742346 -2.811102 -2.878577 -2.955267 -2.969336 -2.940131 -3.782715 -4.428772 -2.968054 -4.238953 -6.406006 -6.347717 -6.241516 -5.343994 -5.848145 -7.283691 -7.2724 -7.623047 -6.316589 -7.363037 -6.492676 -6.037964 -6.297974 -4.962219 -4.795593 -6.14447 -7.854675 -4.999146 -2.690558 -2.617194 -2.592413 -2.633521 -2.630408 -2.758917 -2.871436 -2.882269 -2.741614 -2.563056 -2.411017 -2.369757 -2.07392 -9999 -1.936591 -2.093146 -2.149573 -2.230078 -2.196661 -2.32923 -2.25733 -2.330023 -2.372138 -2.491492 -2.542273 -2.593665 -2.542395 -2.486823 -2.398627 -2.273169 -2.281806 -2.272284 -2.368231 -2.275214 -2.29447 -2.155768 -2.150794 -2.123785 -2.087592 -2.11283 -2.140448 -2.165076 -2.216193 -2.285468 -2.32746 -2.199988 -2.23905 -2.244757 -2.270392 -2.358527 -2.188117 -2.177161 -2.246375 -2.073035 -2.06095 -2.051337 -1.92298 -1.968268 
-1.713263 -1.818304 -1.768134 -1.804968 -1.843939 -1.913733 -1.883978 -2.051459 -1.999487 -1.978003 -1.995917 -1.994086 -1.937689 -1.884894 -2.005805 -2.097174 -2.154364 -2.252814 -2.241614 -2.304938 -2.260962 -2.283911 -2.329901 -2.199561 -2.332825 -2.738098 -2.409979 -2.509497 -2.484625 -2.538489 -2.602905 -3.104004 -3.422302 -4.773315 -4.023193 -3.862366 -3.726257 -3.765625 -3.931946 -4.541687 -4.965881 -6.465515 -4.325317 -5.477661 -5.898804 -5.942139 -5.724854 -5.818237 -5.448364 -6.178345 -6.713623 -6.8302 -6.844543 -4.18158 -5.496582 -5.998901 -6.05658 -5.877136 -5.051941 -5.282349 -5.582031 -5.564331 -6.117004 -6.37793 -5.959229 -5.318359 -4.276184 -4.646362 -4.594482 -4.830688 -6.710876 -6.369995 -3.285583 -2.928931 -3.143372 -3.105225 -4.704956 -5.833191 -5.071472 -4.02533 -4.238037 -4.528564 -5.235962 -4.98175 -3.437256 -2.953833 -2.800177 -3.755554 -3.612122 -3.477539 -2.77915 -2.906555 -2.868323 -3.241028 -3.938354 -4.177917 -4.370178 -3.142761 -3.504395 -3.46167 -3.091187 -4.074463 -4.183411 -2.749084 -2.716681 -2.600592 -2.521399 -2.389777 -2.326666 -2.500281 -2.6099 -2.724585 -2.794287 -2.795172 -2.786017 -2.854468 -2.961646 -3.005377 -3.040289 -3.041443 -4.141602 -3.221191 -4.171814 -5.886292 -6.664185 -7.340759 -5.817932 -5.954346 -7.042297 -6.129211 -7.467712 -7.824768 -6.207031 -6.993469 -6.170715 -6.463379 -7.377075 -6.301025 -6.21344 -4.993958 -6.662964 -6.141418 -5.46698 -2.94895 -2.845984 -2.609717 -2.453253 -2.531195 -2.746039 -2.695837 -2.52793 -2.466254 -2.40351 -2.226721 -2.032416 -1.995245 -2.144598 -2.112677 -2.055884 -2.090003 -2.193732 -2.292731 -2.351782 -2.427619 -2.384924 -2.44483 -2.498175 -2.557349 -2.505713 -2.431983 -2.225592 -9999 -2.188605 -2.252631 -2.306342 -2.259802 -2.210791 -2.228766 -2.270148 -2.127264 -2.128607 -2.172125 -2.140112 -2.199133 -2.204566 -2.156775 -2.167822 -2.159613 -2.334754 -2.213355 -2.24549 -2.261206 -2.193884 -2.177924 -2.221167 -2.236304 -2.071784 -2.050971 -1.917181 -1.928809 
-1.718634 -1.515112 -1.813391 -1.949042 -1.984412 -1.885901 -2.089514 -1.969611 -2.034979 -2.002081 -1.97132 -1.902838 -1.905981 -1.9578 -2.046027 -2.109931 -2.134528 -2.292365 -2.319586 -2.315497 -2.300269 -2.338294 -2.375983 -2.513489 -3.415588 -3.467773 -3.711914 -3.987488 -3.003601 -2.462592 -3.158936 -2.527503 -3.354858 -3.794312 -3.889221 -3.60022 -3.195862 -2.639319 -3.71344 -3.850159 -5.392822 -5.57196 -6.073364 -6.363892 -6.386475 -6.111511 -5.80603 -2.867493 -4.711365 -6.532959 -6.658386 -6.159119 -5.967163 -5.459351 -3.82605 -5.101074 -5.567688 -4.98877 -4.533447 -3.745178 -6.123108 -5.837158 -5.457214 -5.878967 -6.110901 -5.410522 -4.88562 -4.630188 -4.671387 -4.372314 -4.844116 -5.645508 -3.812927 -2.869544 -2.927527 -3.746704 -4.352173 -4.794373 -3.961853 -3.816895 -4.245667 -4.295715 -4.722046 -4.597839 -3.21875 -2.912024 -3.308167 -2.843909 -2.878479 -3.113159 -3.780273 -3.117737 -2.81806 -3.381409 -3.92157 -3.575806 -3.983215 -3.27063 -2.99353 -2.813422 -2.863165 -2.764258 -2.748084 -2.657935 -2.51554 -2.457251 -2.396521 -2.306067 -2.389044 -2.442328 -2.523535 -2.67475 -2.829108 -2.875464 -2.886084 -4.348816 -3.883728 -3.398499 -3.103339 -3.048773 -3.049963 -5.002808 -5.34552 -4.821228 -6.89032 -7.119202 -7.128662 -6.653809 -7.361511 -6.56897 -7.050842 -7.15155 -6.620544 -7.370667 -6.333374 -7.474426 -8.064941 -7.3078 -4.889893 -4.078125 -3.128211 -3.182196 -3.215094 -3.210333 -3.071234 -2.80625 -2.365851 -2.462653 -2.528601 -2.564032 -2.424811 -2.231085 -2.140418 -9999 -9999 -2.015173 -2.151618 -2.121192 -2.16944 -2.314429 -2.392249 -2.439581 -2.53028 -2.464697 -2.479163 -2.556281 -2.531867 -2.506018 -2.44715 -2.363471 -2.32099 -2.084418 -9999 -2.209235 -2.268103 -2.235297 -2.206732 -2.113104 -2.131842 -2.122656 -2.184058 -2.134467 -2.123633 -2.181616 -2.204779 -2.218726 -2.225134 -2.193732 -2.194312 -2.318823 -2.22724 -2.164038 -2.182715 -2.180121 -2.1659 -2.258276 -2.01026 -1.98606 -1.916968 -1.9224 
-1.592688 -1.508093 -1.972113 -1.972693 -2.102576 -1.933661 -1.947333 -1.943274 -2.000739 -1.988379 -2.032172 -2.031439 -2.003973 -2.063117 -2.073431 -2.137366 -2.222235 -2.31864 -2.96759 -2.353888 -2.3935 -2.407996 -2.406683 -3.068298 -2.397437 -3.274292 -4.6604 -3.93103 -2.727417 -3.040833 -2.500037 -2.535559 -2.78418 -4.227661 -3.412842 -3.025269 -3.924011 -4.929871 -5.399536 -5.334229 -5.206665 -5.345825 -5.324768 -6.033997 -6.007141 -4.90271 -4.029602 -4.909424 -5.382446 -6.414856 -6.032166 -6.25708 -5.355591 -5.75415 -5.984558 -6.47406 -5.163635 -3.961548 -5.174011 -5.430969 -5.776123 -5.476135 -5.574402 -5.062012 -5.816101 -5.487427 -6.172852 -4.894165 -2.883399 -3.508362 -4.193481 -3.79126 -3.546814 -2.832739 -3.091492 -2.941956 -3.27063 -4.116577 -2.978271 -3.464111 -3.176941 -3.849854 -4.29541 -3.680176 -2.845404 -2.854132 -2.817725 -2.75492 -2.841834 -2.745368 -3.969482 -3.127197 -3.031372 -3.148254 -3.563904 -3.244995 -2.764648 -2.752692 -2.759985 -2.776679 -2.758795 -2.714911 -2.612372 -2.472785 -2.394751 -2.330817 -2.393622 -2.387885 -2.358984 -4.184021 -3.885559 -2.605139 -2.749304 -2.877387 -4.415039 -3.900818 -4.447998 -4.923462 -3.093237 -3.161932 -3.596558 -3.940186 -5.429138 -6.128601 -7.072205 -7.286743 -7.055115 -7.259888 -7.472595 -7.454285 -7.405151 -6.614441 -6.966003 -6.849121 -7.022461 -7.572693 -8.082642 -7.232727 -5.355896 -4.877991 -3.945679 -3.293823 -3.203101 -3.254761 -3.432678 -2.859168 -2.516455 -2.416724 -2.187018 -9999 -9999 -9999 -2.088934 -2.049323 -2.209967 -2.162177 -2.217963 -2.210455 -2.292029 -2.399359 -2.566168 -2.600684 -2.541663 -2.533301 -2.543952 -2.582587 -2.536505 -2.485877 -2.454413 -2.385718 -2.429633 -2.253516 -2.244238 -2.231299 -2.186285 -2.315497 -2.327368 -2.324408 -2.085852 -2.161627 -2.224646 -2.151862 -2.137457 -2.200537 -2.322119 -2.319525 -2.30387 -2.24256 -2.272589 -2.225531 -2.230658 -2.318457 -2.150488 -2.147925 -2.159155 -2.194037 -1.998816 -1.967841 -1.922705 -1.906561 
-1.622656 -1.68894 -1.709631 -2.076941 -1.998206 -2.057196 -2.08985 -1.94953 -2.057654 -2.005499 -2.065772 -2.058661 -2.119544 -2.078955 -2.089575 -2.132147 -2.236426 -2.196997 -3.168091 -2.896484 -2.936462 -2.942871 -2.449707 -2.464661 -3.113159 -4.139465 -4.290833 -2.540649 -2.405158 -2.96698 -2.539252 -4.588684 -3.040833 -3.955139 -2.564612 -3.395752 -3.910583 -5.029663 -4.700684 -4.764465 -5.469727 -5.725464 -5.401978 -5.497803 -5.377563 -5.603394 -3.94812 -4.457458 -5.549377 -6.355347 -5.411133 -7.008728 -5.700134 -4.301819 -4.835266 -5.265869 -4.818481 -5.108093 -5.17218 -4.503235 -5.611633 -5.843872 -5.2146 -5.223145 -5.131592 -5.441956 -6.545166 -5.890259 -3.953003 -2.794257 -3.027405 -2.824988 -2.952026 -2.741614 -2.796576 -2.764655 -2.738135 -2.928833 -2.764014 -2.823493 -3.355469 -3.042358 -3.111023 -2.791815 -2.797003 -3.021912 -2.779303 -2.757147 -2.76145 -2.871765 -3.096069 -2.865356 -2.842468 -2.712042 -3.200439 -2.80445 -2.759009 -2.700263 -2.739142 -2.726325 -2.653113 -2.500403 -2.410193 -2.426733 -2.457098 -2.52674 -2.477149 -2.472449 -2.439887 -4.72052 -5.011658 -2.671484 -2.74021 -2.737921 -2.74613 -2.759772 -2.955688 -5.317749 -3.284668 -5.056519 -6.36908 -4.301819 -5.170044 -6.593384 -7.014526 -6.016907 -6.91687 -7.370667 -7.578796 -6.904358 -7.36792 -6.315979 -6.7005 -6.752686 -6.229309 -6.493286 -7.071899 -7.076477 -6.956238 -5.923828 -5.436462 -5.399231 -5.460266 -4.462341 -2.989478 -2.804663 -2.661688 -2.565497 -2.451758 -2.206519 -2.179083 -2.208838 -2.320837 -2.172247 -2.135748 -2.179511 -2.272925 -2.330206 -2.408179 -2.5315 -2.618475 -2.675177 -2.672675 -2.497717 -2.487952 -2.583655 -2.589697 -2.554541 -2.508337 -2.493079 -2.46073 -2.31684 -2.22431 -9999 -2.126868 -2.271552 -2.335547 -2.344367 -2.188605 -2.222785 -2.23783 -2.173743 -2.292822 -2.232886 -2.223059 -2.294898 -2.28559 -2.273505 -2.2526 -2.262213 -2.184943 -2.241156 -2.239478 -2.121283 -2.122199 -2.158514 -1.998083 -1.94953 -1.919318 -2.062689 
-1.655066 -1.610083 -1.623206 -1.777075 -1.908179 -2.002722 -1.975958 -2.025855 -2.059332 -2.080328 -2.130164 -2.110877 -2.051581 -2.139899 -2.144568 -2.185767 -2.783569 -3.649048 -3.34082 -2.904724 -3.11377 -2.907776 -3.08783 -3.313354 -3.495239 -4.228577 -3.040222 -2.444891 -3.024658 -2.904114 -3.532776 -3.194641 -2.718262 -4.126953 -3.842224 -3.614563 -4.718994 -4.099792 -5.641235 -5.496277 -5.388855 -5.610413 -5.080933 -5.372375 -5.881409 -4.716858 -3.689941 -5.007996 -5.620789 -6.399902 -6.49939 -7.793335 -5.51886 -4.881958 -5.412048 -4.965881 -4.106506 -4.952759 -4.611267 -4.208435 -5.175537 -5.494446 -4.777283 -4.297241 -3.949646 -5.29364 -5.476746 -6.392883 -5.022034 -3.058838 -2.741431 -2.778876 -2.947449 -3.205322 -2.733374 -2.753088 -2.741583 -2.745795 -2.760535 -2.836432 -2.879035 -2.839942 -2.812079 -3.143372 -2.790503 -2.775 -2.752753 -2.720007 -2.793158 -2.935242 -2.945007 -2.715125 -2.781439 -2.680975 -2.671332 -2.715399 -2.730017 -2.595801 -2.584662 -2.562171 -2.382147 -2.302741 -2.398413 -2.474707 -2.534491 -2.604865 -2.600592 -2.518744 -2.586127 -3.223022 -2.538367 -3.403992 -3.831848 -3.022217 -4.154114 -3.403992 -4.073853 -5.678772 -3.248047 -6.000427 -6.10907 -4.96344 -6.255554 -6.727661 -6.545166 -6.965393 -6.73468 -7.088379 -8.248047 -7.991394 -6.391357 -6.648315 -6.59491 -6.712097 -6.442627 -5.891174 -5.916199 -6.451172 -6.990112 -7.75824 -5.707458 -5.362 -3.228821 -2.812689 -2.79682 -2.805792 -2.669623 -2.593146 -2.449469 -2.337683 -2.198004 -2.23548 -2.23255 -2.171729 -2.192938 -2.288123 -2.40296 -2.463324 -2.48725 -2.552313 -2.631812 -2.653998 -2.678656 -2.678626 -2.571906 -2.487433 -2.500159 -2.55863 -2.555396 -2.531317 -2.436621 -2.245886 -2.13233 -1.94126 -9999 -2.180304 -2.208319 -2.267157 -2.209113 -2.218543 -2.181342 -2.158667 -2.272894 -2.24491 -2.277258 -2.236029 -2.263587 -2.264075 -2.100195 -2.111701 -2.149359 -2.136115 -2.144141 -2.110754 -2.100958 -2.008978 -1.972815 -1.930182 -1.891272 -2.067816 
-1.727362 -1.701758 -1.75318 -1.875311 -1.868445 -2.037726 -2.100409 -2.120306 -2.10636 -2.121985 -2.119269 -2.063208 -2.163733 -2.176062 -2.463745 -2.687134 -3.211731 -3.677734 -3.966431 -4.282898 -3.615479 -3.450378 -2.442267 -2.432379 -3.237366 -2.820496 -2.417609 -2.419409 -2.871155 -3.099121 -2.968811 -3.702759 -3.975586 -4.198059 -3.59198 -4.661621 -5.452332 -3.293823 -5.802673 -5.517639 -5.46759 -5.428223 -5.562805 -5.109314 -5.50116 -5.024475 -4.384827 -4.022888 -5.483765 -5.585693 -5.975708 -8.182434 -5.666565 -5.579895 -4.763855 -5.080933 -4.155029 -3.694214 -4.26825 -3.603882 -5.225586 -4.279236 -3.908447 -4.120239 -4.827332 -3.49585 -4.071106 -4.957642 -4.771484 -2.699652 -2.714758 -2.768286 -2.731085 -2.983459 -3.575195 -2.95874 -2.765662 -2.775733 -2.820837 -2.852271 -2.839392 -2.851752 -2.83869 -2.795691 -2.781073 -2.760504 -2.76557 -2.726386 -2.732153 -2.775885 -3.394531 -2.710913 -2.727789 -2.684363 -2.720282 -2.675635 -2.60697 -2.563056 -2.52735 -2.349219 -2.275366 -2.291846 -2.394598 -2.506812 -2.60694 -2.582892 -2.572394 -2.449072 -2.476294 -2.57572 -3.039612 -2.585974 -4.426941 -3.54071 -2.527991 -3.470215 -4.419922 -5.743164 -3.472961 -5.13739 -5.231689 -6.659607 -6.712708 -6.647705 -5.905212 -6.22229 -6.197876 -6.619019 -7.655701 -7.096008 -6.91687 -6.601318 -5.951904 -5.379089 -5.11084 -5.835938 -5.983032 -6.077637 -7.02124 -7.009033 -5.279907 -5.747437 -4.002747 -2.801795 -2.806464 -2.729895 -2.689276 -2.466864 -2.353339 -2.274207 -2.22132 -2.210516 -2.229102 -2.278021 -2.335913 -2.420477 -2.518958 -2.550299 -2.566962 -2.599921 -2.585913 -2.623328 -2.631812 -2.496924 -2.509497 -2.511847 -2.522315 -2.49671 -2.571021 -2.536719 -2.378333 -2.259894 -2.206976 -2.034003 -2.060095 -2.285498 -2.274542 -2.298651 -2.197028 -2.161597 -2.192114 -2.178046 -2.206061 -2.267157 -2.294531 -2.138861 -2.212256 -2.195258 -2.160986 -2.04679 -2.138556 -2.124915 -2.119238 -2.09162 -2.036841 -1.953772 -1.912787 -1.978064 -1.973975 -1.911414 
-1.818701 -1.80564 -1.806006 -1.963995 -2.069434 -2.118842 -2.129462 -2.085425 -2.159033 -2.117499 -2.104559 -2.063391 -2.188635 -2.18476 -2.263129 -2.907776 -3.293518 -3.117737 -2.988037 -3.516907 -2.951416 -2.684692 -2.400061 -2.419562 -2.53681 -2.965454 -2.504797 -2.85437 -2.936768 -3.181824 -2.48252 -3.881592 -3.339294 -4.406189 -4.85022 -5.565552 -4.095215 -5.894226 -5.777649 -5.343689 -6.068176 -5.088257 -5.555481 -5.466675 -5.539917 -4.8255 -4.846558 -3.796143 -4.98175 -5.646423 -5.05957 -5.804199 -6.929993 -6.850952 -7.223877 -7.113708 -5.884155 -3.083557 -4.056152 -3.879761 -5.087341 -4.505371 -4.37262 -2.879187 -2.919226 -2.916235 -4.283508 -4.185242 -3.451294 -2.67771 -2.728766 -2.725256 -2.734168 -2.759772 -2.799658 -2.767584 -2.779089 -2.783118 -2.858618 -2.841925 -2.878211 -2.836798 -2.853461 -2.77973 -2.71662 -2.745581 -2.679053 -2.694708 -2.761298 -2.770453 -2.869757 -2.804266 -2.666052 -2.6836 -2.526831 -2.521613 -2.514136 -2.382636 -2.349188 -2.301764 -2.266211 -2.369025 -2.46897 -2.542639 -2.603705 -2.532691 -2.450232 -2.32099 -2.333441 -2.552924 -2.664343 -2.645545 -2.628516 -2.672217 -2.64231 -3.622803 -4.895996 -4.769348 -4.441895 -5.99646 -5.180115 -5.693726 -6.712402 -6.237549 -6.848816 -6.889709 -6.684631 -6.716064 -7.457336 -7.543701 -7.040161 -5.212463 -4.398254 -5.232605 -6.394104 -6.590027 -6.466736 -5.62323 -6.611694 -6.183838 -6.467346 -6.597961 -5.130676 -2.920288 -2.662451 -2.577826 -2.516821 -2.50083 -2.375525 -2.253088 -2.187903 -2.154547 -2.280371 -2.405524 -2.577734 -2.587012 -2.617651 -2.646613 -2.609686 -2.670874 -2.62052 -2.563544 -2.530127 -2.516699 -2.514929 -2.487921 -2.429389 -2.542304 -2.492438 -2.503363 -2.37287 -2.303992 -2.267523 -2.207465 -2.209357 -2.270972 -2.245825 -2.274115 -2.196356 -2.194769 -2.227332 -2.262122 -2.260077 -2.257452 -2.216467 -2.227728 -2.105383 -2.279303 -2.172308 -2.160895 -2.129065 -2.109168 -2.164435 -2.094885 -2.079688 -1.967169 -1.916357 -1.998358 -2.075415 -2.038886 
-1.894293 -1.90116 -1.798407 -1.912482 -2.05976 -2.12995 -2.094183 -2.13764 -2.087073 -2.138281 -2.120306 -2.094275 -2.134955 -2.17417 -2.245581 -2.373718 -2.359076 -2.398993 -2.462866 -3.030151 -2.991699 -2.480444 -2.414465 -2.312567 -2.482886 -3.335022 -3.168701 -3.075317 -2.856506 -3.714355 -2.808594 -3.835815 -3.930115 -4.906372 -5.677551 -6.165833 -3.710388 -5.530151 -5.617432 -5.557922 -5.161194 -4.901184 -3.897461 -3.462585 -5.273499 -5.480408 -5.235657 -3.024963 -2.768134 -5.131592 -5.315918 -5.375122 -7.17688 -7.608093 -7.725586 -8.793091 -6.077942 -3.501343 -4.489807 -5.117554 -3.888 -5.486816 -4.997925 -3.977417 -2.790747 -3.124756 -3.802856 -3.604492 -3.399719 -2.688666 -2.713965 -2.669684 -2.761908 -2.784216 -3.049377 -3.041443 -2.757941 -2.81391 -2.769141 -2.829108 -2.825324 -2.870612 -2.865454 -2.836249 -2.695837 -2.709723 -2.742896 -2.774939 -2.756049 -2.696387 -2.758856 -2.673865 -2.538062 -2.623908 -3.680176 -2.605042 -2.41712 -2.354346 -2.368781 -2.34165 -2.34635 -2.363867 -2.463751 -2.522498 -2.483984 -2.367896 -2.383063 -2.387396 -2.482245 -2.525458 -2.569861 -2.653479 -2.558203 -2.767798 -2.869483 -3.746704 -2.972846 -4.866089 -5.884766 -6.25769 -5.289673 -5.356201 -6.126465 -7.096313 -7.302917 -6.737732 -6.903748 -7.417358 -7.771973 -7.956604 -6.849731 -4.908508 -4.661011 -6.248535 -7.102722 -6.937622 -6.621155 -6.207336 -5.682739 -5.846008 -5.222534 -5.66687 -4.809326 -2.726019 -2.57627 -2.499518 -2.510504 -2.470374 -2.4 -2.270209 -2.19483 -2.238379 -2.32627 -2.464911 -2.63523 -2.696753 -2.704016 -2.699896 -2.657446 -2.661139 -2.654303 -2.618598 -2.547431 -2.551123 -2.517066 -2.471594 -2.441748 -2.566718 -2.488532 -2.425665 -2.377936 -2.266089 -2.336157 -2.281104 -2.226477 -2.249518 -2.23844 -2.253363 -2.17945 -2.196112 -2.150916 -2.172369 -2.185706 -2.24259 -2.225958 -2.293402 -2.158606 -2.116675 -2.127905 -2.134711 -2.146765 -2.106513 -2.12522 -2.082678 -2.06629 -2.15177 -2.177466 -2.19245 -2.115576 -2.060492 
-1.755774 -1.803717 -2.021948 -1.985449 -2.064368 -2.139533 -2.096533 -2.133185 -2.148779 -2.145056 -2.118262 -2.103339 -2.090949 -2.156165 -2.221747 -2.25968 -2.241919 -2.347113 -3.125061 -2.988342 -3.195862 -2.769531 -3.208069 -2.778687 -2.431677 -2.490668 -2.803406 -2.796387 -3.501038 -2.329291 -2.449133 -5.174011 -4.523071 -4.297546 -5.96228 -5.1203 -5.711426 -5.394043 -5.210327 -5.614075 -4.635376 -4.635681 -3.466553 -5.07666 -4.220337 -4.471191 -5.345215 -3.957275 -2.744605 -3.059448 -5.247864 -5.502991 -6.31781 -6.808838 -6.997131 -7.952942 -4.303955 -3.847717 -4.018921 -4.119324 -4.378723 -4.507507 -4.950928 -3.749146 -2.754309 -2.787146 -2.969421 -2.771613 -2.806152 -2.669959 -2.643744 -2.695105 -2.727606 -2.796912 -2.834418 -2.839111 -2.696875 -2.790198 -2.799139 -2.869177 -2.80625 -2.785223 -2.759985 -2.810034 -2.73963 -2.652197 -2.753516 -2.730017 -2.698828 -2.618903 -2.533881 -2.541602 -2.566901 -2.507941 -3.674072 -2.468146 -2.398596 -2.377722 -2.422675 -2.377753 -2.497992 -2.413825 -2.430945 -2.41413 -2.47666 -2.515387 -2.49082 -2.486182 -4.000305 -2.535681 -2.576453 -2.653174 -2.673132 -3.066467 -3.024353 -4.481567 -5.531067 -4.441284 -5.614685 -6.338867 -6.71698 -6.808533 -6.404785 -7.216248 -5.643677 -6.72583 -6.894897 -7.951111 -8.198608 -7.621826 -6.904358 -4.409851 -5.152344 -7.12561 -7.506165 -7.208008 -6.738953 -5.852722 -4.928955 -4.775146 -3.87915 -3.13147 -2.844733 -2.689398 -2.538672 -2.468085 -2.508795 -2.423163 -2.404456 -2.237952 -2.291998 -2.244147 -2.322791 -2.432654 -2.595343 -2.739172 -2.762885 -2.737647 -2.655615 -2.612616 -2.624854 -2.606177 -2.500861 -2.523077 -2.544165 -2.5409 -2.521216 -2.517798 -2.504584 -2.439429 -2.377539 -2.383032 -2.351965 -2.265631 -2.238623 -2.265204 -2.176398 -2.237311 -2.172949 -2.187232 -2.209326 -2.246039 -2.234869 -2.165686 -2.279578 -2.223883 -2.229651 -2.149786 -2.106543 -2.128363 -2.129309 -2.123328 -2.121802 -2.132025 -2.09812 -2.124548 -2.216528 -2.229987 -2.120398 -1.996191 
-1.761755 -1.879553 -1.919012 -1.992346 -2.062293 -2.154761 -2.168402 -2.136664 -2.148932 -2.045386 -2.139655 -2.125311 -2.121192 -2.179877 -2.211401 -2.246741 -2.282111 -2.358893 -2.569031 -3.516907 -3.38324 -2.736267 -2.963928 -2.855591 -3.290466 -2.616333 -3.584351 -3.660339 -2.753052 -3.814148 -3.597473 -3.122009 -3.972534 -5.787415 -5.929626 -5.735535 -5.562805 -5.317444 -4.846863 -5.195374 -5.795654 -4.632019 -3.926147 -4.918579 -4.746155 -5.668701 -6.523499 -5.000061 -3.996643 -3.967957 -4.506287 -4.552673 -5.956177 -6.145691 -5.62262 -5.929321 -3.171753 -3.450378 -3.576416 -4.207825 -4.604858 -5.065369 -4.834351 -3.770203 -2.769263 -2.741766 -2.945007 -2.788825 -2.695899 -2.668616 -2.639288 -2.626715 -2.681342 -2.801154 -2.794592 -2.764288 -2.684302 -2.709052 -2.75434 -2.819342 -2.74317 -2.74375 -2.826972 -2.758429 -2.773261 -2.7396 -2.644568 -2.666144 -2.676398 -2.632422 -2.687323 -2.580695 -2.551764 -2.536597 -2.545416 -2.476538 -2.385077 -2.375983 -2.423346 -2.445563 -2.516058 -2.474646 -2.447974 -2.421149 -2.520606 -2.56507 -3.723816 -4.495605 -2.672522 -2.520972 -2.544318 -2.663489 -2.77735 -3.40033 -3.15741 -5.018982 -5.697388 -5.624451 -6.101135 -6.4646 -6.695618 -5.773376 -6.609253 -6.906799 -6.723999 -6.367859 -5.974487 -7.174744 -7.325195 -7.847656 -6.306519 -4.265198 -5.819153 -7.735962 -7.70636 -7.539124 -6.171021 -5.491089 -5.046448 -3.565125 -2.843512 -2.904974 -2.650855 -2.536078 -2.489905 -2.486914 -2.480841 -2.514624 -2.361273 -2.325903 -2.301947 -2.27262 -2.403815 -2.477454 -2.571326 -2.696173 -2.76142 -2.75434 -2.720862 -2.566626 -2.613562 -2.556677 -2.566748 -2.560095 -2.547308 -2.560034 -2.528723 -2.555274 -2.496924 -2.371344 -2.397894 -2.386176 -2.35285 -2.263953 -2.241431 -2.28327 -2.262244 -2.209021 -2.122229 -2.110999 -2.19538 -2.238287 -2.192847 -2.272833 -2.277442 -2.289099 -2.188818 -2.139044 -2.122107 -2.109808 -2.119635 -2.066351 -2.077551 -2.181769 -2.231604 -2.118323 -2.165167 -2.263342 -2.201941 -2.128058 
-1.87406 -1.941656 -2.015784 -2.004309 -2.054999 -2.122626 -2.17002 -2.172003 -2.113776 -2.093512 -2.006476 -2.003912 -2.092078 -2.13822 -2.232428 -2.335876 -2.665161 -2.567505 -3.146729 -4.68573 -3.436951 -2.667908 -2.950806 -3.158325 -3.695129 -2.995361 -4.073547 -3.717102 -3.872131 -4.518799 -5.126099 -5.690979 -5.916199 -5.513672 -5.627197 -5.535339 -6.111206 -5.578369 -4.654907 -4.556641 -2.760986 -3.585876 -3.787903 -4.73822 -5.247559 -5.760254 -5.862793 -5.569214 -2.754279 -2.757391 -4.082397 -3.546509 -4.487976 -5.143494 -4.958862 -4.342712 -3.38385 -2.82923 -3.584961 -3.534912 -3.445496 -4.524597 -3.313965 -2.607337 -2.743414 -2.707495 -2.663245 -2.787024 -2.771399 -2.685889 -2.590491 -2.566077 -2.692572 -2.809424 -2.710852 -2.689276 -2.671027 -3.456787 -2.754736 -2.81449 -2.745062 -2.787604 -2.796942 -2.727423 -2.803198 -2.787482 -2.71958 -2.729498 -2.722266 -2.5922 -2.54035 -2.619208 -2.535681 -2.507971 -2.520606 -2.441687 -2.399786 -2.373297 -2.5091 -2.589819 -2.431006 -2.41358 -2.433844 -2.534491 -2.554083 -2.686835 -2.708136 -2.559454 -2.738959 -2.580664 -2.717719 -2.714972 -2.844214 -2.890234 -2.997839 -6.233276 -4.67688 -5.733704 -6.077942 -6.701721 -6.883911 -5.910095 -6.543335 -5.604919 -6.322693 -6.185364 -6.044373 -7.000183 -7.032837 -7.652344 -5.091003 -4.540466 -6.460938 -7.716431 -7.240356 -6.603149 -6.019958 -4.597839 -3.949341 -2.901648 -2.77915 -2.704627 -2.705756 -2.624182 -2.532172 -2.536353 -2.484473 -2.511603 -2.432745 -2.354834 -2.363776 -2.360205 -2.477606 -2.547095 -2.623267 -2.588477 -2.666083 -2.674231 -2.722174 -2.701666 -2.611304 -2.563879 -2.572608 -2.496985 -2.551428 -2.548987 -2.540076 -2.519049 -2.438117 -2.369421 -2.4271 -2.413184 -2.39823 -2.357916 -2.29325 -2.122839 -2.206275 -2.213294 -2.158972 -2.109992 -2.184912 -2.238745 -2.254614 -2.259741 -2.261359 -2.26792 -2.271857 -2.255011 -2.059912 -2.041632 -2.005164 -2.126257 -2.112982 -2.182044 -2.129187 -2.099188 -2.140936 -2.288641 -2.165564 -2.142554 
-1.882391 -1.994666 -2.02973 -2.011969 -2.017157 -2.057288 -2.106238 -2.195349 -2.21015 -2.161078 -2.100836 -2.057868 -2.050665 -2.219367 -2.256354 -2.583069 -2.727112 -3.172058 -3.67865 -4.13092 -3.489441 -3.52301 -2.676147 -3.035034 -3.681091 -2.834229 -4.405579 -3.837646 -4.141296 -4.806885 -5.254883 -5.448364 -5.300964 -5.86615 -5.62323 -5.58905 -5.433716 -4.970459 -3.62677 -2.697638 -2.75061 -3.987183 -4.712891 -5.127319 -5.14502 -5.710205 -5.708679 -4.988464 -2.741278 -2.761237 -4.125427 -5.082764 -4.769958 -5.149902 -4.838318 -4.09552 -3.931335 -2.800879 -2.955383 -2.868323 -3.456177 -2.715064 -2.659308 -2.63822 -2.636023 -2.734229 -2.715399 -2.659155 -2.57691 -2.635291 -2.624487 -2.633399 -2.767828 -2.78382 -2.70542 -2.722601 -2.795081 -3.10675 -3.944458 -2.70719 -2.730841 -3.067078 -2.672675 -2.806952 -2.820227 -2.631659 -2.803015 -4.14679 -4.4245 -2.73291 -2.608801 -2.591437 -2.523779 -2.502905 -2.465979 -2.475684 -2.430274 -2.542548 -3.44519 -2.513617 -2.45069 -2.437171 -2.430823 -2.541754 -2.5651 -2.655493 -2.629767 -2.581366 -2.662573 -2.677649 -2.808417 -3.031067 -2.819769 -2.920844 -4.318604 -6.255859 -5.872253 -5.908569 -6.188721 -6.546387 -6.053528 -5.984253 -5.270447 -6.03064 -6.090759 -5.515503 -6.220764 -6.505188 -7.197632 -6.615662 -4.805664 -5.109314 -6.320557 -6.697144 -6.295227 -4.977478 -2.975525 -3.291687 -2.930182 -2.886817 -2.734412 -2.703345 -2.646185 -2.566992 -2.55921 -2.557288 -2.557593 -2.508856 -2.417456 -2.421118 -2.376807 -2.370306 -2.535925 -2.579199 -2.602973 -2.608008 -2.602149 -2.643713 -2.645056 -2.613074 -2.608283 -2.603735 -2.512061 -2.55799 -2.544257 -2.548773 -2.533667 -2.526404 -2.491431 -2.491492 -2.45014 -2.472723 -2.445044 -2.378088 -2.225958 -2.271063 -2.19364 -2.133612 -2.290381 -2.173499 -2.183325 -2.170416 -2.200873 -2.220709 -2.244727 -2.244788 -2.243781 -2.067023 -2.051123 -2.018561 -2.087775 -2.144629 -2.183783 -2.105444 -2.126715 -2.106085 -2.227911 -2.219428 -2.217902 -2.037604 
-1.932684 -2.017981 -2.040595 -2.061652 -2.046881 -2.050421 -2.151526 -2.178137 -2.163397 -2.174963 -2.177832 -2.105078 -2.107489 -2.167487 -2.264899 -2.734131 -3.754333 -4.401611 -3.451599 -3.124451 -3.80072 -3.664001 -3.257507 -3.317932 -2.389716 -2.913879 -2.504218 -4.684509 -5.105042 -5.44928 -5.49231 -5.796265 -6.000732 -5.466675 -5.87561 -4.295715 -5.022949 -4.637512 -5.022339 -5.567688 -4.419312 -4.396118 -4.708313 -5.19751 -6.16095 -6.322388 -4.930481 -3.203186 -2.8469 -2.875372 -2.845892 -3.423523 -4.786743 -3.838867 -4.706482 -4.162659 -4.012207 -3.5224 -2.724951 -2.794653 -2.662329 -2.680151 -2.63642 -2.650488 -2.602179 -2.705206 -2.738348 -2.753027 -2.607916 -2.692297 -2.626257 -2.687232 -2.644293 -2.727332 -2.72843 -2.805579 -2.841345 -3.011841 -3.591064 -3.536438 -2.974915 -3.098816 -2.770087 -2.710333 -2.692664 -2.670325 -2.836524 -3.126282 -2.734741 -3.216614 -2.680792 -2.561377 -2.468421 -2.449957 -2.351386 -2.411292 -2.565161 -2.59223 -2.520606 -2.379767 -2.301733 -2.351477 -2.41297 -2.541174 -2.556433 -2.644324 -2.615027 -2.638007 -2.996887 -2.618231 -2.773718 -2.832861 -2.840064 -4.142212 -5.982422 -6.398682 -5.965942 -6.440186 -5.669922 -6.052917 -5.856689 -6.068787 -6.749023 -6.807007 -6.637939 -6.284546 -5.748352 -6.421265 -6.485046 -4.785522 -4.526123 -5.008911 -5.315613 -5.274719 -4.358276 -2.959021 -2.870276 -3.107056 -2.928809 -2.952643 -2.75669 -2.72544 -2.627051 -2.512793 -2.500586 -2.576636 -2.556281 -2.489661 -2.435492 -2.439093 -2.4271 -2.403143 -2.504065 -2.587164 -2.650549 -2.640692 -2.577918 -2.562476 -2.595648 -2.594702 -2.632697 -2.638159 -2.592108 -2.6099 -2.560645 -2.548407 -2.52561 -2.454199 -2.454138 -2.499243 -2.49195 -2.501593 -2.521491 -2.463141 -2.275702 -2.253546 -2.130011 -2.066016 -2.273169 -2.139624 -2.133765 -2.226843 -2.355261 -2.189429 -2.213019 -2.168768 -2.201361 -2.147711 -2.096503 -2.100714 -2.089179 -2.082404 -1.915137 -2.052283 -2.203711 -2.080634 -2.352454 -2.222571 -2.154822 -2.036841 
-2.029852 -1.991949 -2.01673 -2.051733 -2.101294 -2.100775 -2.118781 -2.149786 -2.152777 -2.163031 -2.098578 -2.216895 -2.161475 -2.193579 -2.332373 -3.163513 -3.576721 -3.970093 -3.611816 -2.604431 -3.136658 -2.91449 -2.888855 -3.289551 -2.807678 -3.207153 -2.543738 -4.546875 -4.934448 -5.931763 -5.372986 -5.81366 -5.647949 -4.523682 -4.850525 -4.30365 -4.737 -4.714111 -5.131592 -6.028503 -6.398682 -6.306519 -6.911072 -6.251587 -6.276306 -5.299744 -4.757751 -3.855652 -3.042664 -2.778174 -2.876379 -2.855567 -4.08606 -2.919678 -3.442444 -3.752502 -3.342651 -3.10675 -2.680945 -2.568244 -2.626441 -2.664191 -2.652808 -2.660742 -2.634375 -2.674078 -2.740698 -2.672888 -2.65705 -2.644202 -2.682288 -2.719336 -2.652716 -2.68067 -2.738348 -2.614783 -2.837683 -3.016724 -2.80863 -2.585486 -2.704535 -2.760657 -2.623236 -2.673651 -2.694678 -2.703162 -2.779907 -2.663336 -2.782263 -2.70365 -2.614813 -2.550391 -2.378333 -2.411444 -2.441321 -2.461279 -2.665778 -2.578589 -2.432471 -2.296637 -2.274359 -2.383093 -2.374548 -2.504065 -2.512976 -2.510504 -2.619666 -2.619666 -2.580634 -2.668372 -2.811652 -2.809814 -3.772339 -5.715088 -6.014465 -5.876526 -5.740723 -6.018127 -6.215271 -6.277222 -6.286987 -5.994324 -6.064819 -6.379456 -6.982483 -6.745361 -7.05542 -6.413025 -4.087891 -3.848938 -4.037842 -4.356445 -3.494019 -2.999152 -3.14917 -3.171448 -2.891699 -2.972083 -2.866278 -2.83338 -2.702185 -2.709418 -2.568121 -2.497138 -2.52674 -2.560217 -2.511664 -2.470068 -2.410712 -2.469397 -2.537512 -2.475775 -2.493323 -2.537848 -2.640051 -2.586737 -2.545935 -2.547797 -2.610571 -2.596594 -2.630194 -2.597296 -2.588751 -2.675238 -2.601447 -2.547064 -2.548193 -2.537512 -2.523261 -2.511145 -2.506995 -2.518347 -2.521521 -2.488257 -2.368079 -2.179083 -2.083991 -1.931525 -2.149024 -2.129797 -2.135108 -2.238562 -2.321295 -2.166235 -2.206122 -2.203528 -2.230719 -2.216528 -2.090613 -2.090613 -2.015143 -1.94364 -1.973242 -2.21366 -2.234351 -2.172644 -2.352454 -2.322699 -2.134924 -2.089697 
-2.020178 -1.944495 -1.995703 -2.039893 -2.085547 -2.068335 -2.122473 -2.13764 -2.208167 -2.177588 -2.169959 -2.11936 -2.623962 -2.933716 -2.307227 -2.813782 -3.795837 -3.232788 -3.794922 -2.766479 -2.537085 -2.558692 -3.320984 -4.05188 -2.946838 -3.863892 -4.415649 -4.692749 -4.00824 -3.208374 -5.273804 -5.570129 -3.707642 -3.422607 -3.547729 -3.491577 -5.18988 -4.704346 -3.960327 -5.287537 -6.19574 -7.180237 -5.419067 -3.327087 -3.291992 -3.346924 -4.109558 -4.175476 -3.5755 -2.853827 -2.859015 -2.839026 -2.93067 -3.720154 -4.099487 -2.943176 -3.767151 -3.620361 -2.442328 -2.487891 -2.57514 -2.629523 -2.647772 -2.672095 -2.666998 -2.723578 -2.699347 -2.587531 -2.594122 -2.695929 -2.7349 -2.708136 -2.633643 -2.59812 -2.655859 -2.73609 -2.879553 -2.861304 -2.686133 -2.631354 -2.961792 -2.812933 -2.606635 -2.68183 -2.725379 -2.717413 -2.733862 -2.685431 -2.619727 -2.637366 -2.540045 -2.437476 -2.389502 -2.389594 -2.467719 -2.597174 -2.622077 -2.599799 -2.373969 -2.278235 -2.383612 -2.315375 -2.716431 -2.442664 -2.39411 -2.529425 -2.572028 -2.644171 -2.529639 -2.749671 -2.74375 -4.418701 -5.844482 -5.861267 -6.331238 -5.455078 -4.827942 -6.060852 -6.01416 -5.61377 -5.932678 -5.771851 -6.402039 -6.81189 -7.09967 -5.716309 -6.270203 -5.561279 -5.14563 -3.320068 -3.302979 -3.616089 -3.196472 -2.931281 -2.891089 -2.965125 -2.891852 -2.886237 -2.838294 -2.775366 -2.782629 -2.537116 -2.558936 -2.54505 -2.525885 -2.557959 -2.595892 -2.511878 -2.487097 -2.489295 -2.530921 -2.526862 -2.525885 -2.576148 -2.609625 -2.632483 -2.612433 -2.632391 -2.650977 -2.657752 -2.615454 -2.714423 -2.72962 -2.687354 -2.610968 -2.551642 -2.536139 -2.540808 -2.533362 -2.548529 -2.537726 -2.57041 -2.556525 -2.473731 -2.345648 -2.211401 -2.207678 -9999 -2.087348 -2.113471 -2.242316 -2.233435 -2.299078 -2.192725 -2.192145 -2.179236 -2.138281 -2.185065 -2.108252 -1.983496 -1.900336 -2.004492 -1.992102 -2.202094 -2.410071 -2.254401 -2.424506 -2.275885 -2.206793 -2.12815 
-2.014014 -1.959204 -1.973517 -2.00495 -2.021155 -1.989416 -2.100409 -2.118689 -2.20188 -2.224494 -2.207526 -2.232764 -2.223267 -2.627014 -2.799744 -3.033508 -2.698425 -2.85498 -3.503174 -3.838867 -2.53266 -2.552405 -3.613953 -4.317383 -4.224915 -4.346985 -5.201172 -5.508179 -5.335144 -5.377563 -3.63501 -3.83551 -4.202637 -3.01123 -4.937805 -5.300354 -4.447083 -4.072327 -4.063171 -4.057983 -3.335327 -4.097046 -4.523376 -4.381775 -4.449219 -3.222107 -4.06134 -5.577148 -4.466309 -3.353638 -2.867224 -2.871283 -2.766486 -2.838355 -2.933966 -3.568787 -3.621582 -2.616028 -2.417761 -2.398108 -2.468695 -2.588446 -2.684607 -2.707983 -2.734564 -2.613928 -2.611212 -2.511267 -2.542883 -2.525244 -2.7013 -2.671118 -2.665808 -2.680212 -2.684638 -2.775092 -2.835303 -2.815741 -2.737982 -2.67536 -2.735816 -2.738104 -2.83515 -2.725104 -2.926306 -2.696936 -2.735663 -2.726965 -2.65 -2.567938 -2.494238 -2.418555 -2.351019 -2.566626 -2.660651 -2.603339 -2.603766 -2.372473 -2.332709 -2.333899 -2.361487 -2.409613 -3.241333 -2.403174 -2.585639 -2.632636 -2.697424 -3.012451 -2.832373 -2.663275 -4.895081 -3.667358 -5.489258 -4.945129 -4.458984 -5.177673 -5.661987 -6.501221 -5.265869 -5.210632 -5.511536 -6.281494 -7.198853 -5.417542 -4.698547 -5.284485 -5.703796 -6.012939 -4.706177 -4.793762 -3.010291 -3.673462 -3.226074 -2.957831 -2.974982 -2.971991 -2.889136 -2.804633 -2.817725 -2.695258 -2.664801 -2.558783 -2.546118 -2.517798 -2.583502 -2.58927 -2.604956 -2.637122 -2.520239 -2.563056 -2.54621 -2.486823 -2.511145 -2.544837 -2.627081 -2.630744 -2.593939 -2.612219 -2.68186 -2.6659 -2.619879 -2.678656 -2.665167 -2.621008 -2.577673 -2.561316 -2.469763 -2.556281 -2.572272 -2.568457 -2.609503 -2.606421 -2.584204 -2.470465 -2.238287 -2.224371 -2.204535 -9999 -2.086035 -2.158331 -2.151801 -2.292151 -2.303351 -2.307196 -2.17475 -2.159094 -2.156989 -2.144446 -2.097723 -1.965735 -1.878607 -1.991583 -1.990363 -2.275641 -2.508551 -2.511054 -2.448248 -2.271704 -2.079962 -1.941046 
-2.073676 -2.008643 -2.091437 -1.989172 -2.079779 -2.109869 -2.142004 -2.152625 -2.227881 -2.256781 -2.217688 -2.220984 -2.374634 -2.733826 -3.184265 -2.475952 -3.304504 -2.406287 -3.431763 -3.90448 -3.168091 -2.55094 -3.33197 -4.681763 -3.963684 -3.479675 -3.239807 -4.143738 -4.821228 -4.088806 -4.131836 -2.7854 -2.964539 -4.527039 -4.588989 -5.00769 -4.91095 -4.502319 -2.783569 -3.137878 -2.963013 -3.385681 -2.728003 -2.745001 -3.378662 -2.884277 -5.249695 -5.217041 -4.707092 -4.293884 -2.90766 -2.794196 -2.7349 -2.795111 -2.72901 -2.762335 -2.753912 -2.507697 -2.412055 -2.422736 -2.476996 -2.555243 -2.697791 -2.710089 -2.729346 -2.719794 -2.651526 -2.960571 -2.624182 -2.696143 -2.705512 -2.701514 -2.724616 -2.692236 -2.714301 -2.654486 -2.807349 -2.795264 -2.721137 -2.658331 -2.793616 -2.767127 -2.802985 -2.886267 -2.878272 -2.719183 -2.657904 -2.701361 -2.586066 -2.642127 -2.460577 -2.370459 -2.417426 -2.550787 -2.647467 -2.623236 -2.419074 -2.234442 -2.26731 -2.454749 -2.483832 -3.111328 -2.541846 -2.593939 -2.617041 -2.680609 -2.720953 -2.749695 -2.702704 -4.436096 -4.710144 -4.915833 -4.734863 -3.969482 -5.020203 -5.772766 -5.378479 -5.329956 -3.844055 -4.925293 -4.823364 -6.080994 -6.745667 -6.069397 -4.990601 -5.18042 -6.242737 -7.194885 -5.530151 -4.188904 -5.001282 -4.525208 -2.911108 -2.936408 -2.983771 -2.840308 -2.843695 -2.784796 -2.811285 -2.718573 -2.617163 -2.595465 -2.563361 -2.631415 -2.630927 -2.625128 -2.604895 -2.570044 -2.569342 -2.656836 -2.59632 -2.565863 -2.487067 -2.534308 -2.615454 -2.662909 -2.631964 -2.666876 -2.707861 -2.680121 -2.636786 -2.594275 -2.566657 -2.591071 -2.5651 -2.578101 -2.559577 -2.507056 -2.594641 -2.58689 -2.614783 -2.609778 -2.562384 -2.48374 -2.261908 -2.219367 -2.138709 -1.989355 -2.228888 -9999 -2.104895 -2.168067 -2.271369 -2.307837 -2.176093 -2.156867 -2.151129 -2.086646 -2.052954 -1.906134 -1.852698 -1.956488 -1.997412 -2.225287 -2.503912 -2.419775 -2.440802 -2.301642 -2.030188 -2.284583 
-2.044318 -2.041022 -2.037116 -2.087897 -2.108679 -2.039252 -2.101508 -2.156867 -2.20542 -2.237677 -2.254157 -2.214758 -2.276404 -2.23728 -3.262695 -2.400488 -2.415222 -3.555664 -2.332068 -4.145569 -2.533911 -3.396973 -4.461731 -4.866394 -3.672546 -4.865784 -4.523987 -4.402527 -3.92157 -4.751648 -3.516907 -3.875488 -4.571594 -4.132446 -4.493469 -4.415955 -4.479126 -5.131897 -4.480042 -3.401245 -2.72074 -2.876038 -3.252625 -2.727637 -4.023193 -3.64447 -5.517029 -4.691223 -3.058228 -3.721985 -3.017639 -2.819983 -2.741492 -2.576422 -2.73078 -2.557684 -2.466925 -2.536932 -2.564978 -2.533179 -2.562445 -2.600409 -2.619269 -2.703558 -2.728095 -2.740393 -2.88092 -4.06958 -2.721777 -2.685248 -2.698187 -2.640173 -2.724555 -2.712286 -2.664984 -2.74671 -2.725195 -2.773444 -2.812232 -2.604743 -2.779547 -2.728095 -2.774298 -2.771246 -2.718146 -2.619544 -2.60871 -2.732153 -2.511481 -2.542456 -2.350806 -2.359442 -2.471076 -2.589606 -2.65647 -2.524725 -2.317114 -2.227484 -2.329382 -2.488532 -2.729553 -3.371643 -2.561194 -2.79093 -2.67063 -2.716803 -2.933105 -4.375977 -4.913696 -3.94873 -6.783813 -6.49054 -4.20752 -5.826477 -6.564087 -6.061462 -6.646484 -6.461853 -5.965942 -5.422729 -5.791687 -5.970825 -6.509155 -5.622009 -5.127319 -4.356445 -5.579895 -6.822571 -6.037659 -4.089417 -3.337769 -3.656067 -2.838782 -2.894415 -2.876807 -2.78385 -2.791296 -2.757086 -2.722693 -2.746924 -2.708746 -2.715918 -2.706305 -2.676184 -2.60044 -2.625037 -2.575537 -2.576087 -2.579627 -2.677619 -2.680548 -2.617255 -2.572821 -2.608466 -2.638129 -2.66181 -2.650794 -2.690772 -2.674017 -2.648505 -2.613074 -2.609686 -2.585333 -2.593054 -2.596289 -2.61463 -2.587561 -2.573706 -2.587439 -2.589056 -2.542639 -2.584937 -2.542059 -2.455298 -2.29679 -2.240851 -2.164313 -2.074774 -2.228247 -1.925269 -9999 -2.197119 -2.261176 -2.243628 -2.16059 -2.1565 -2.138678 -2.097052 -2.016516 -1.901526 -1.862006 -1.880255 -2.012427 -2.334509 -2.516882 -2.593573 -2.381323 -2.254401 -2.334204 -2.469855 
-2.003302 -2.007971 -2.07923 -2.021307 -2.031775 -2.091071 -2.099432 -2.142127 -2.173041 -2.225684 -2.242774 -2.190344 -2.30863 -2.369666 -2.37641 -2.555603 -3.62738 -3.633484 -3.442139 -4.028381 -2.549805 -2.792725 -4.743408 -4.24292 -4.556641 -2.9151 -3.382935 -3.393616 -3.84375 -2.72467 -3.768982 -4.638428 -4.639343 -3.700928 -3.272461 -4.609131 -3.417419 -4.897217 -6.150269 -5.44104 -4.856934 -4.137329 -4.46051 -4.994263 -4.897827 -3.958801 -2.956604 -2.865698 -4.109253 -3.880371 -2.717993 -2.716742 -2.771307 -2.658759 -2.492529 -2.468543 -2.478003 -2.53443 -2.500952 -2.614417 -2.504645 -2.496954 -2.511847 -2.522498 -2.551154 -2.695776 -2.65293 -3.256592 -3.168396 -2.719977 -2.696753 -2.639075 -2.635687 -2.666724 -2.662848 -2.643744 -2.859564 -2.729132 -2.787146 -2.678687 -2.722937 -2.723242 -2.704382 -2.726874 -2.61518 -2.582343 -2.587714 -2.54267 -2.470313 -2.448126 -2.420783 -2.426978 -2.477149 -2.55332 -2.579901 -2.477728 -2.33216 -2.269141 -2.428198 -2.673804 -2.584418 -2.619177 -2.642493 -2.680121 -2.742682 -4.039978 -4.58197 -6.758179 -4.327148 -6.498169 -6.138367 -4.360718 -5.165466 -7.225708 -6.526855 -7.133545 -6.386475 -5.167908 -6.103271 -6.535706 -6.310486 -5.51001 -6.647095 -6.268372 -6.200317 -4.561523 -4.805054 -4.903625 -5.57074 -3.344177 -2.91651 -2.866522 -2.805396 -2.878479 -2.935706 -3.100952 -2.785223 -2.763739 -2.794653 -2.757239 -2.72785 -2.749732 -2.698157 -2.70191 -2.661963 -2.607062 -2.586829 -2.675421 -2.631415 -2.716498 -2.70011 -2.64646 -2.528479 -2.611914 -2.682349 -2.6388 -2.589056 -2.674963 -2.584326 -2.593848 -2.581244 -2.587073 -2.577734 -2.608679 -2.594611 -2.640082 -2.604468 -2.639472 -2.634314 -2.612372 -2.567938 -2.551825 -2.523047 -2.433264 -2.214728 -2.170844 -2.200446 -2.07688 -2.180914 -2.083716 -2.093421 -2.305853 -2.222083 -2.258521 -2.232245 -2.132452 -2.2125 -2.194891 -2.002112 -1.920203 -1.899939 -1.979315 -2.238898 -2.456946 -2.57096 -2.573462 -2.458807 -2.446509 -2.595068 -2.667853 
-1.976904 -2.007727 -2.031043 -2.068732 -2.087866 -2.057929 -2.016303 -2.085974 -2.138495 -2.192908 -2.250952 -2.195685 -2.235785 -2.275488 -3.295044 -3.768982 -3.640808 -3.677429 -4.012207 -3.344482 -2.638306 -4.544739 -4.111694 -3.754944 -4.15625 -3.885559 -3.987183 -4.086975 -3.608765 -3.832153 -3.444275 -4.662537 -4.614624 -3.963074 -3.927368 -2.901672 -4.536499 -3.94812 -5.999207 -6.964783 -6.716064 -5.787415 -3.973755 -3.595337 -3.20929 -2.818274 -3.39209 -3.909363 -3.613342 -2.788214 -2.759766 -2.860168 -2.563147 -2.559119 -2.551978 -2.475562 -2.433295 -2.478858 -2.569678 -2.512305 -2.57804 -2.631964 -2.535132 -2.490637 -2.502295 -2.586188 -2.623511 -2.696723 -2.767737 -2.688361 -2.701788 -2.549597 -2.578101 -2.674384 -2.709967 -2.735754 -2.877753 -2.762518 -2.780432 -2.744544 -2.731604 -3.052429 -2.789252 -2.709265 -2.581152 -2.557044 -2.541235 -2.400977 -2.423407 -2.49906 -2.530463 -2.517706 -2.455054 -2.522437 -2.432349 -2.411108 -2.487769 -2.379004 -2.457709 -2.591773 -2.635443 -2.742774 -2.817664 -2.865973 -4.767822 -7.410645 -7.263855 -7.355408 -6.572021 -6.180176 -4.513611 -4.196838 -7.014526 -6.922058 -7.545227 -6.774963 -5.768188 -6.388306 -6.242432 -6.124939 -5.28418 -5.739807 -5.404724 -6.124939 -6.608643 -5.050415 -4.15625 -3.741211 -3.41803 -3.49707 -2.786597 -2.767951 -2.813757 -2.808692 -2.828955 -2.837103 -2.805304 -2.738928 -2.7237 -2.74021 -2.758337 -2.700079 -2.732153 -2.711707 -2.605261 -2.682318 -2.693701 -2.715643 -2.698889 -2.710883 -2.728003 -2.663428 -2.684577 -2.718848 -2.665411 -2.693945 -2.680335 -2.60401 -2.582617 -2.621375 -2.613226 -2.584631 -2.616309 -2.600501 -2.626807 -2.66825 -2.647925 -2.607214 -2.639899 -2.599921 -2.574225 -2.566687 -2.51853 -2.358496 -2.305579 -2.259039 -2.192786 -2.143775 -2.111701 -2.160315 -2.159522 -2.182654 -2.285559 -2.235114 -2.241004 -2.146063 -2.135474 -2.122687 -2.042273 -1.843237 -1.939246 -2.05686 -2.364783 -2.48078 -2.491766 -2.34101 -2.321692 -2.415564 -2.572058 -2.654578 
-1.94715 -2.039282 -2.041724 -2.053473 -2.081061 -2.094855 -2.091895 -2.06095 -2.154181 -2.215582 -2.148749 -2.180243 -2.186743 -2.603516 -3.212646 -3.732971 -3.569397 -3.285889 -2.864136 -3.006958 -4.855713 -4.299072 -4.223694 -3.749451 -3.822693 -4.066528 -3.197388 -2.763428 -3.450684 -3.560242 -3.951477 -3.711304 -3.714966 -4.380554 -4.34729 -4.138855 -4.136108 -4.271606 -5.38031 -6.349854 -6.467346 -3.00116 -3.839783 -3.244385 -4.43335 -3.907837 -3.396973 -2.969061 -2.742896 -2.646674 -2.673224 -2.956909 -2.501929 -2.502051 -2.41886 -2.484381 -2.515112 -2.563879 -2.594611 -2.544379 -2.991699 -3.961548 -4.343018 -4.078735 -2.652014 -2.609747 -2.570593 -2.805762 -2.888007 -2.801856 -2.546271 -2.508551 -2.522559 -2.625678 -2.712256 -2.770758 -2.895972 -2.700842 -2.790228 -2.648108 -2.697882 -5.750183 -5.038513 -2.725958 -2.622046 -2.559546 -2.412024 -2.367865 -2.419074 -2.490302 -2.657446 -2.583075 -2.418402 -2.316351 -2.322211 -2.514288 -2.597876 -2.517706 -4.86731 -5.525879 -2.740485 -2.875586 -2.947485 -6.315674 -7.247681 -7.343506 -8.094238 -7.615112 -5.654053 -5.009827 -4.150146 -6.18811 -7.527527 -7.295593 -7.534546 -6.503052 -6.963562 -6.841187 -7.092041 -6.6651 -6.250977 -6.052917 -6.009583 -4.634155 -6.30957 -6.065735 -4.782166 -3.257813 -3.880066 -2.794714 -2.837988 -2.907166 -2.793677 -2.694922 -2.712225 -2.69599 -2.729529 -2.672461 -2.696661 -2.659461 -2.73078 -2.785346 -2.757514 -2.712195 -2.832373 -2.736426 -2.725043 -2.744757 -2.731787 -2.784461 -2.765357 -2.735297 -2.721076 -2.753424 -2.68064 -2.670874 -2.620184 -2.689795 -2.709204 -2.735327 -2.695502 -2.638556 -2.57746 -2.624396 -2.673743 -2.697852 -2.679999 -2.586005 -2.498053 -2.609656 -2.568579 -2.545844 -2.474982 -2.396887 -2.281378 -2.2302 -2.195166 -2.149725 -2.210577 -2.171881 -2.166693 -2.226935 -2.252905 -2.248541 -2.236029 -2.13288 -2.157996 -2.199805 -2.136969 -1.929419 -2.008704 -2.183264 -2.275977 -2.345129 -2.320868 -2.277655 -2.348822 -2.312689 -2.468604 -2.702087 
-1.943243 -1.977759 -1.97251 -2.069495 -2.078864 -2.13111 -2.137061 -2.134375 -2.162207 -2.098273 -2.170172 -2.185645 -2.205756 -2.18006 -2.177405 -2.172614 -2.291571 -2.322333 -2.376868 -2.373175 -4.018311 -4.171204 -4.610962 -4.068359 -3.041443 -3.270935 -3.315186 -3.258118 -3.321899 -3.112854 -2.875427 -2.675818 -3.818115 -4.284119 -4.829773 -4.911865 -4.910645 -4.556946 -3.754028 -3.389343 -2.779334 -2.791602 -3.987793 -3.602356 -2.895422 -3.031372 -2.760535 -2.65705 -2.838629 -2.566412 -2.593207 -2.593817 -2.674622 -2.498145 -2.450873 -2.524146 -2.785706 -3.034424 -3.045105 -2.599402 -3.08844 -3.127808 -3.133606 -3.674377 -4.140686 -4.079651 -2.667181 -2.51734 -2.597815 -2.767767 -2.555121 -2.542517 -2.54035 -2.61756 -2.675971 -2.882514 -2.905035 -2.830542 -2.817084 -2.720252 -2.715521 -5.071167 -4.702515 -3.757385 -2.708594 -2.550055 -2.308783 -2.306128 -2.414923 -2.588965 -2.541663 -2.528998 -2.398047 -2.312659 -2.328101 -2.470862 -2.581519 -2.61145 -3.936523 -5.95343 -4.595398 -3.925537 -3.385071 -4.309143 -5.241455 -6.365417 -6.064819 -5.977539 -5.659546 -4.716248 -5.099243 -7.291016 -7.796082 -8.016724 -7.398438 -7.035889 -7.862915 -8.017029 -7.014526 -7.574219 -6.16217 -5.491394 -5.940613 -5.539612 -5.563721 -5.451416 -5.519775 -4.150452 -5.243286 -4.404053 -3.656982 -3.397278 -2.714392 -2.74906 -2.968085 -2.721167 -2.847479 -2.74491 -2.713049 -2.702399 -2.786719 -2.864295 -2.909125 -2.864264 -2.910223 -2.812994 -2.725348 -2.809699 -2.794104 -2.794287 -2.774115 -2.760565 -2.604559 -2.64057 -2.715582 -2.678412 -2.675726 -2.715704 -2.739905 -2.712409 -2.683997 -2.610571 -2.548682 -2.582678 -2.652136 -2.667243 -2.739569 -2.768469 -2.664557 -2.502356 -2.521704 -2.477545 -2.29444 -2.365454 -2.292731 -2.205389 -2.195624 -2.173987 -2.212866 -2.189856 -2.130591 -2.257727 -2.198859 -2.241766 -2.251563 -2.186499 -2.133307 -2.219031 -2.056464 -2.008124 -2.065588 -2.199866 -2.190619 -2.179663 -2.197791 -2.125617 -2.527808 -2.610053 -2.420233 -2.511115 
-2.039862 -2.017127 -2.008154 -2.039374 -2.071234 -2.098914 -2.153998 -2.182929 -2.1789 -2.11991 -2.15531 -2.242188 -2.173468 -2.170874 -2.225562 -2.283698 -2.513184 -2.742371 -3.404907 -2.242798 -2.248541 -3.869385 -4.182495 -4.2005 -3.782104 -3.860229 -2.880005 -3.917908 -3.870605 -2.994446 -3.135132 -2.610388 -2.983765 -3.991455 -5.00647 -5.312256 -4.931091 -3.897461 -2.752966 -2.812567 -2.851477 -3.272766 -2.999939 -3.880066 -2.802039 -2.82453 -2.60343 -2.628851 -2.644812 -2.578711 -2.618201 -2.546698 -2.528418 -2.520911 -2.575476 -2.561408 -2.61518 -2.562323 -2.599646 -2.670538 -2.696539 -2.64176 -2.629736 -3.356079 -6.103271 -5.247559 -5.092834 -2.593604 -2.543311 -2.686865 -2.591742 -2.508795 -2.517523 -2.618475 -2.670844 -2.772833 -2.818518 -2.863013 -2.840613 -2.738715 -2.673987 -2.617041 -3.786072 -2.979187 -2.688818 -2.512335 -2.342352 -2.373236 -2.571509 -2.612891 -2.513617 -2.465521 -2.376379 -2.415717 -2.522131 -2.504797 -2.499335 -2.570258 -2.666968 -2.992615 -3.891357 -3.141235 -3.271851 -2.792639 -4.100098 -5.025085 -4.791931 -4.584412 -3.190063 -4.587463 -7.48999 -7.974915 -8.641418 -8.055481 -7.35907 -8.125977 -8.0448 -7.937073 -6.971497 -5.481323 -6.99469 -5.731262 -5.122742 -5.826172 -4.326538 -3.766541 -4.000916 -5.555176 -5.108704 -4.282288 -4.05249 -3.310303 -2.757361 -3.259033 -3.13269 -2.837805 -3.253845 -2.880005 -2.820624 -2.785925 -2.848303 -2.961035 -2.975195 -2.867102 -2.935309 -2.781287 -2.806433 -2.732398 -2.780463 -2.812567 -2.792822 -2.780402 -2.762457 -2.744757 -2.585028 -2.706336 -2.738043 -2.766211 -2.732611 -2.691199 -2.611426 -2.600379 -2.594336 -2.682593 -2.685126 -2.722327 -2.76087 -2.760565 -2.695044 -2.544226 -2.421515 -2.427222 -2.380194 -2.328894 -2.258856 -2.202948 -2.197608 -2.199011 -2.227362 -2.153296 -2.194342 -2.233893 -2.240393 -2.236945 -2.2732 -2.064673 -2.065009 -2.152197 -2.157813 -2.050696 -2.089026 -2.195288 -2.112616 -2.049292 -2.095526 -2.283637 -2.586524 -2.491675 -2.594977 -2.380988 
-2.074317 -2.014563 -2.06098 -2.044226 -1.9849 -2.154364 -2.153143 -2.179053 -2.194983 -2.225134 -2.240729 -2.249335 -2.276648 -2.202094 -2.210608 -2.185889 -2.178656 -2.204443 -2.552856 -2.908386 -2.44635 -2.365729 -3.960938 -4.000305 -4.064087 -3.617615 -3.473267 -3.379272 -2.668518 -3.040527 -3.505615 -3.966125 -3.127502 -3.987793 -4.517578 -3.675903 -2.994751 -3.524536 -3.309692 -2.788245 -3.300842 -2.710913 -2.810584 -2.842261 -2.766119 -2.607947 -2.564215 -2.6229 -2.63819 -2.679266 -2.638007 -2.6203 -2.566779 -2.575812 -2.572638 -2.65119 -2.642767 -2.593573 -2.549536 -2.653357 -2.683325 -2.591071 -2.809515 -2.846741 -4.255127 -3.370728 -2.837866 -2.693542 -2.674201 -2.610816 -2.57981 -2.584692 -2.585211 -2.671851 -2.667578 -2.635779 -2.702277 -2.80036 -2.828711 -2.697516 -2.761908 -2.750952 -2.519385 -2.645331 -2.558295 -2.37049 -2.353888 -2.401801 -2.46308 -2.446326 -2.404425 -2.397376 -2.445654 -2.48551 -5.712646 -3.497681 -2.608527 -2.79798 -2.785925 -2.769836 -4.166931 -4.357971 -4.151978 -5.0672 -5.123962 -3.994812 -3.443359 -3.593811 -3.747925 -7.056335 -8.423523 -9.214233 -9.39032 -8.479675 -8.15741 -9.01709 -7.237915 -6.336426 -6.129517 -5.506042 -7.039551 -6.347717 -4.913696 -3.367065 -2.901465 -2.910828 -4.081787 -6.833252 -5.414185 -4.508423 -3.049683 -3.59137 -2.92887 -2.871466 -3.356384 -2.834754 -2.901862 -2.833899 -2.826087 -2.871161 -2.927619 -2.94422 -2.89585 -2.853003 -2.884772 -2.85578 -2.865759 -2.850073 -2.796393 -2.87641 -2.851874 -2.815497 -2.862158 -2.7508 -2.826025 -2.797858 -2.781836 -2.798712 -2.738074 -2.706213 -2.662604 -2.691687 -2.669989 -2.678687 -2.660834 -2.702155 -2.708563 -2.643195 -2.572577 -2.411322 -2.351782 -2.394598 -2.352179 -2.214514 -2.144537 -2.226355 -2.136023 -2.127905 -2.164771 -2.202429 -2.261237 -2.252295 -2.245581 -2.205084 -2.166998 -2.112586 -2.045416 -2.009924 -2.179968 -2.007086 -2.053839 -2.023261 -1.965124 -2.080237 -2.194495 -2.455573 -2.591132 -2.668219 -2.444983 -2.367651 
-2.018164 -2.010596 -2.026434 -2.023596 -1.992865 -2.046088 -2.104132 -2.160376 -2.193396 -2.197272 -2.197302 -2.219672 -2.290747 -2.27439 -2.173682 -2.113532 -2.198828 -2.250037 -2.262763 -2.344061 -3.01825 -3.33136 -3.837036 -3.512024 -3.627991 -4.021667 -3.62616 -3.394836 -4.264587 -4.452271 -3.81842 -4.256348 -3.675293 -2.850098 -2.735846 -3.842834 -2.679083 -3.845581 -2.658362 -2.630774 -3.070435 -2.696899 -2.688513 -2.67594 -2.579199 -2.54801 -2.660773 -2.67475 -2.684119 -2.561804 -2.516425 -2.44953 -2.461646 -2.524909 -2.586798 -2.513922 -2.607581 -2.61051 -2.558905 -2.59986 -2.723792 -2.595953 -2.580298 -2.587164 -3.601746 -2.729407 -2.73429 -2.730963 -3.936218 -4.252991 -2.765112 -2.636603 -2.789771 -2.734686 -2.687048 -2.689307 -2.569037 -2.71311 -2.836951 -2.808051 -2.781744 -2.719428 -2.41648 -2.380713 -2.399664 -2.387 -2.367621 -2.402625 -2.370673 -2.356909 -2.364233 -2.428473 -2.443457 -2.468878 -2.883057 -3.579773 -2.679389 -2.801123 -2.838233 -3.229736 -3.049377 -3.726257 -4.923767 -6.42981 -8.082336 -5.7099 -3.459839 -3.067078 -5.492004 -8.141235 -8.81842 -9.686646 -9.741577 -11.02637 -10.02783 -8.669495 -6.865906 -5.893311 -4.78186 -5.642151 -6.298889 -6.106934 -5.446228 -3.822998 -3.528503 -4.345459 -6.363892 -5.087036 -5.6745 -4.55542 -4.046082 -3.838562 -3.32251 -2.947546 -2.894568 -2.968573 -2.957587 -2.936285 -2.906012 -2.955573 -2.926642 -2.945685 -3.005774 -2.902106 -2.865149 -2.847815 -2.869513 -2.920752 -2.866675 -2.836005 -2.87876 -2.887885 -2.90174 -2.903143 -2.865149 -2.786902 -2.762488 -2.790778 -2.73252 -2.749548 -2.760016 -2.770636 -2.759772 -2.676733 -2.638403 -2.627783 -2.474066 -2.570807 -2.505621 -2.467566 -2.294135 -2.38291 -2.346045 -2.293952 -2.287573 -2.239935 -2.161719 -2.232001 -2.267371 -2.201636 -2.252905 -2.181677 -2.211737 -2.271155 -2.277106 -2.276312 -2.160864 -2.176795 -2.179877 -2.016608 -2.005988 -1.95011 -1.960333 -2.170264 -2.282874 -2.447882 -2.562933 -2.600928 -2.437872 -2.259314 
-1.970831 -1.975623 -2.01203 -2.00846 -2.005316 -2.05445 -2.029639 -2.170081 -2.169531 -2.087866 -2.126105 -2.239874 -2.201056 -2.214575 -2.22843 -2.230841 -2.250678 -2.351935 -2.225714 -2.326758 -2.829346 -3.465027 -2.486328 -2.454138 -3.780579 -2.788452 -3.156189 -2.878479 -3.057617 -3.152222 -3.36676 -3.852295 -3.385071 -2.686987 -3.326477 -2.621436 -2.683051 -2.667908 -3.110718 -3.158325 -2.661597 -2.678961 -2.634467 -2.653082 -2.724066 -2.69538 -2.650122 -2.518897 -2.552252 -2.574774 -2.515601 -2.524512 -2.517096 -2.545142 -2.468268 -2.437232 -2.516181 -2.534277 -2.652747 -2.692145 -2.728949 -2.775549 -2.777533 -2.731146 -2.725195 -2.693427 -2.699774 -2.735785 -3.368896 -5.855774 -4.379333 -3.074707 -2.764166 -2.696417 -3.848328 -2.993835 -2.645209 -2.709113 -2.812445 -2.717352 -2.563086 -2.525366 -2.424109 -2.300543 -2.353491 -2.353674 -2.376379 -2.41889 -2.425299 -2.480505 -2.440466 -2.366156 -2.642066 -2.759772 -2.687598 -4.270691 -3.251709 -2.947449 -2.770117 -2.783728 -2.792914 -3.00177 -5.042786 -5.148376 -5.262512 -5.057129 -3.651794 -3.438171 -6.821655 -8.131165 -9.387878 -9.617676 -10.33881 -9.315552 -8.525452 -7.86322 -6.056274 -5.408081 -5.30249 -5.777039 -5.877136 -5.339722 -5.047974 -5.400452 -5.907043 -4.098267 -4.500793 -6.79541 -4.837097 -4.561218 -4.33783 -3.747314 -3.090271 -2.99195 -2.988165 -2.922095 -2.955481 -2.906195 -2.89881 -2.939032 -2.887549 -2.930426 -2.938879 -2.868872 -2.790289 -2.898627 -2.889746 -2.892645 -2.877722 -2.881751 -2.898474 -2.923956 -2.989722 -2.862799 -2.873541 -2.850317 -2.74613 -2.781867 -2.845435 -2.798529 -2.814459 -2.829321 -2.810339 -2.779974 -2.710455 -2.627783 -2.573096 -2.512274 -2.393042 -2.403388 -2.359503 -2.358374 -2.330542 -2.299872 -2.260993 -2.275519 -2.22962 -2.218939 -2.18595 -2.224951 -2.246497 -2.248785 -2.251959 -2.254492 -2.259467 -2.272589 -2.16471 -2.209998 -2.194159 -2.164771 -2.131567 -2.08988 -2.051703 -2.094428 -2.229743 -2.319525 -2.519476 -2.473181 -2.323828 -2.154181 
-1.996832 -1.974219 -1.964301 -2.025519 -2.029334 -2.040869 -2.050757 -2.078314 -2.080603 -2.14585 -2.131293 -2.226019 -2.259009 -2.314215 -2.27265 -2.287268 -2.326361 -2.19776 -2.251074 -2.246314 -2.338965 -2.449957 -2.425665 -2.434607 -2.470709 -2.480933 -2.538916 -2.972778 -3.112244 -2.750305 -2.754883 -2.983154 -3.572449 -2.766174 -2.651434 -2.629035 -2.596442 -2.639594 -2.716431 -2.672339 -2.700598 -2.607306 -2.478156 -2.580115 -2.67301 -2.625372 -2.608588 -2.56565 -2.557135 -2.471961 -2.456641 -2.46485 -2.470862 -2.541449 -2.360419 -2.451758 -2.626196 -2.591925 -2.582648 -2.716223 -2.807135 -2.760931 -2.737769 -2.747565 -2.712592 -2.762244 -2.709601 -2.730505 -2.669562 -3.009399 -3.171143 -2.729437 -2.776221 -2.724585 -2.674078 -2.787116 -2.648993 -2.66535 -2.770728 -2.728644 -2.653082 -2.41828 -2.361914 -2.316931 -2.369727 -2.387122 -2.35752 -2.508521 -2.65058 -2.638617 -2.617407 -2.493689 -2.588294 -2.744605 -2.732855 -4.31189 -5.128235 -3.552612 -3.324036 -3.54834 -2.720679 -4.437012 -4.725403 -4.464172 -4.032959 -2.776855 -2.812415 -6.093506 -7.882751 -8.546814 -9.049744 -9.142517 -8.653015 -8.633484 -7.152771 -5.914063 -6.181091 -6.424011 -6.125854 -5.528015 -5.53717 -4.591431 -4.366821 -5.479797 -4.146179 -4.967407 -5.957703 -5.098633 -5.714783 -6.9599 -5.615295 -3.716797 -3.769897 -2.862158 -2.942084 -2.853125 -2.889349 -2.875861 -2.872534 -2.914313 -2.952307 -2.942358 -2.891089 -2.925482 -2.933173 -2.948645 -2.921668 -2.880164 -2.868598 -2.881537 -2.850684 -2.930426 -2.970496 -2.934149 -2.976233 -2.862402 -2.877387 -2.861762 -2.832678 -2.805853 -2.826758 -2.828436 -2.80802 -2.800726 -2.764563 -2.7107 -2.678687 -2.595313 -2.483191 -2.378607 -2.337836 -2.339423 -2.325903 -2.327796 -2.30564 -2.159369 -2.168494 -2.210791 -2.246344 -2.248602 -2.254279 -2.173865 -2.270697 -2.285651 -2.275244 -2.082739 -2.05387 -2.097083 -2.142584 -2.182074 -2.108252 -2.061804 -1.968451 -2.133246 -2.216681 -2.345496 -2.411719 -2.276953 -2.218054 -2.118231 
-2.000494 -1.979407 -1.943579 -1.995032 -2.030493 -2.06449 -2.128302 -2.139166 -2.043494 -2.07688 -2.126349 -2.238837 -2.289099 -2.243079 -2.33573 -2.270911 -2.277014 -2.199347 -2.228369 -2.21958 -2.226874 -2.378088 -2.3729 -2.422949 -2.412421 -2.464545 -2.518469 -2.885193 -2.605652 -3.0802 -3.204712 -2.866577 -2.677863 -2.586707 -2.623908 -2.574317 -2.578406 -2.588355 -2.540015 -2.659918 -2.631659 -2.607275 -2.586096 -2.558356 -2.55332 -2.517432 -2.606299 -2.478644 -2.505774 -2.437232 -2.384192 -2.444922 -2.511939 -2.421179 -2.427832 -2.490027 -2.566382 -2.557776 -2.576148 -2.629004 -2.794226 -2.711859 -2.742743 -2.6341 -2.755164 -2.737463 -2.735236 -2.856299 -2.626563 -2.732825 -2.800025 -2.799628 -2.70481 -2.641486 -2.651343 -2.680579 -2.558936 -2.619666 -2.750372 -2.811682 -2.558417 -2.382636 -2.295996 -2.347754 -2.382025 -2.382056 -2.48609 -2.567145 -2.622321 -2.704199 -2.590735 -2.634741 -2.604346 -2.686041 -2.668982 -2.777899 -4.765991 -3.930725 -3.886169 -4.08728 -4.836487 -5.943054 -5.591187 -4.39032 -2.708777 -2.814307 -4.905762 -7.710938 -8.940186 -8.909058 -9.284729 -8.985962 -8.20929 -6.845459 -5.411743 -5.499329 -7.274231 -9.523071 -6.328796 -5.851196 -5.209717 -3.977722 -5.300659 -6.158203 -4.500793 -2.995667 -4.915222 -6.487488 -7.506165 -6.611389 -3.971619 -3.159851 -2.935547 -2.897131 -2.824896 -2.847022 -2.900671 -2.907446 -2.872015 -2.880225 -2.894965 -2.915045 -2.886176 -2.953009 -2.964484 -2.984168 -2.901648 -2.879858 -2.905615 -2.928015 -3.001465 -2.967658 -2.958289 -2.933234 -2.911322 -2.848029 -2.848792 -2.801306 -2.812384 -2.766425 -2.758215 -2.775 -2.768836 -2.741889 -2.778204 -2.7526 -2.701178 -2.634436 -2.443182 -2.336646 -2.31153 -2.340155 -2.360938 -2.350623 -2.300391 -2.216956 -2.189398 -2.137579 -2.235266 -2.138403 -2.186591 -2.257605 -2.178687 -2.224341 -2.092413 -2.084143 -2.10816 -2.072882 -2.184577 -2.149024 -2.082709 -2.015326 -1.948096 -1.946905 -2.051276 -2.20838 -2.446661 -2.416724 -2.191718 -2.038275 
-1.967963 -1.972266 -1.948492 -1.941687 -1.993842 -2.009314 -2.029242 -2.087286 -2.116126 -2.054968 -2.176367 -2.180609 -2.231909 -2.288275 -2.198126 -2.18009 -2.122687 -2.162055 -2.193335 -2.274756 -2.364447 -2.25437 -2.264685 -2.318396 -2.38407 -2.406531 -2.442511 -2.480811 -2.493445 -2.738403 -2.683167 -2.621826 -2.495184 -3.099121 -2.510993 -2.51673 -2.604376 -2.600287 -2.577673 -2.588263 -2.510901 -2.562018 -2.559577 -2.569159 -2.558264 -2.55509 -2.578101 -2.470282 -2.420996 -2.420325 -2.447821 -2.472876 -2.411719 -2.486273 -2.545691 -2.607581 -2.473456 -2.716589 -2.618018 -2.690314 -2.828406 -2.808661 -2.751898 -2.72077 -2.745429 -2.767127 -2.806921 -2.861426 -2.651404 -2.705023 -2.725592 -2.740393 -2.674445 -2.661047 -2.650824 -2.593543 -2.549292 -2.635016 -2.728949 -2.659033 -2.478888 -2.360968 -2.260535 -2.320227 -2.406073 -2.515143 -2.580542 -2.539465 -2.657629 -2.658911 -2.734534 -2.583594 -2.511878 -2.617743 -2.734259 -2.674201 -2.79856 -3.475403 -5.650391 -6.46521 -6.739868 -6.354431 -4.354309 -2.906561 -2.904089 -3.718628 -7.110657 -9.384521 -9.831909 -9.549011 -9.136719 -8.608765 -7.109436 -5.549988 -5.060791 -5.816101 -6.540588 -7.168335 -6.77771 -6.513733 -5.217041 -5.913452 -7.259888 -5.627808 -7.560181 -6.75238 -5.673279 -4.022888 -4.555115 -4.094299 -4.138855 -4.114136 -2.832709 -2.881964 -2.849707 -2.856421 -2.913947 -2.909277 -2.834296 -2.836798 -2.847876 -2.900671 -2.946173 -2.951025 -2.954901 -3.434509 -2.916876 -2.921546 -2.948401 -2.973151 -3.303284 -3.184875 -2.95246 -2.975928 -2.979651 -2.82334 -2.782507 -2.711951 -2.737952 -2.772192 -2.762335 -2.73429 -2.711798 -2.665656 -2.673773 -2.703986 -2.651373 -2.541327 -2.266181 -2.316565 -2.292426 -2.348883 -2.397009 -2.372412 -2.329871 -2.226599 -2.155493 -2.164465 -2.255744 -2.26026 -2.268897 -2.275061 -2.195044 -2.211829 -2.090521 -2.094244 -2.108466 -2.107123 -2.043372 -2.149634 -2.122504 -2.015265 -1.93775 -1.94538 -2.065527 -2.28559 -2.425635 -2.382269 -2.050787 -1.984717 
-1.950568 -2.005591 -1.958655 -1.960944 -1.999365 -2.044013 -2.015509 -2.043707 -2.081702 -2.033026 -2.109503 -2.221625 -2.252722 -2.232825 -2.231116 -2.231543 -2.157446 -2.132361 -2.16117 -2.231665 -2.254065 -2.243109 -2.339362 -2.24494 -2.363989 -2.390631 -2.274939 -2.354492 -2.429602 -2.438879 -2.441138 -2.445532 -2.443182 -2.478247 -2.50202 -2.564215 -2.603491 -2.608405 -2.560034 -2.53382 -2.557745 -2.533484 -2.569647 -2.541296 -2.58396 -2.549567 -2.604804 -2.457068 -2.495764 -2.50022 -2.385779 -2.369635 -2.443884 -2.480383 -2.573309 -2.536505 -2.713995 -2.68714 -2.706244 -2.657233 -2.768164 -2.76322 -2.712775 -2.761603 -2.72486 -2.827948 -2.738074 -2.670508 -2.7862 -2.676581 -2.707648 -2.787482 -2.680975 -2.719031 -2.59809 -2.601202 -2.587744 -2.629797 -2.708136 -2.51853 -2.344733 -2.249854 -2.187659 -2.280066 -2.426611 -2.531928 -2.604224 -2.646887 -3.246521 -2.614569 -2.558661 -2.689429 -2.607581 -2.652625 -2.608038 -2.600073 -2.755682 -4.838013 -5.365662 -6.456055 -5.686707 -4.481873 -3.033203 -2.934943 -3.087524 -6.731323 -8.857788 -9.882874 -10.20758 -9.470581 -8.369507 -7.04657 -5.727295 -4.079346 -5.199036 -5.929932 -6.27478 -5.595459 -4.644836 -7.194885 -5.616211 -5.222839 -6.443848 -7.382568 -7.625488 -5.101685 -4.088806 -4.065002 -4.422974 -3.694824 -3.841309 -2.853149 -2.936591 -2.89231 -2.861517 -2.865332 -2.897986 -2.77381 -2.745947 -2.838904 -2.911139 -2.936133 -2.932349 -2.954047 -2.969458 -2.943335 -2.928992 -2.963049 -2.981024 -2.94126 -2.942261 -2.924414 -2.980505 -3.015601 -2.951087 -2.81568 -2.703192 -2.726264 -2.766364 -2.7284 -2.75672 -2.711218 -2.693121 -2.691718 -2.660498 -2.544623 -2.541876 -2.434149 -2.36286 -2.296881 -2.316168 -2.355902 -2.221137 -2.265723 -2.274481 -2.18949 -2.154852 -2.157629 -2.136572 -2.252692 -2.270453 -2.305853 -2.297644 -2.303015 -2.083411 -2.087225 -2.091071 -2.095465 -2.137549 -2.201727 -2.149268 -2.053046 -1.899451 -2.028327 -2.014136 -2.282416 -2.429816 -2.313574 -1.985785 -1.889227 
-2.034216 -2.028449 -2.052313 -2.087958 -2.083533 -2.032538 -2.03971 -2.062689 -2.044043 -2.087225 -2.157446 -2.169898 -2.207983 -2.331244 -2.275549 -2.306952 -2.244452 -2.228796 -2.210547 -2.186133 -2.291174 -2.342749 -2.215247 -2.196204 -2.334265 -2.240546 -2.230505 -2.249762 -2.375647 -2.403876 -2.406867 -2.41178 -2.414771 -2.475653 -2.530524 -2.481574 -2.56156 -2.51142 -2.545203 -2.527014 -2.510382 -2.525397 -2.47312 -2.534766 -2.545752 -2.588599 -2.602789 -2.461554 -2.416724 -2.525916 -2.427893 -2.357031 -2.401221 -2.469733 -2.539923 -2.553351 -2.73551 -2.752081 -2.622778 -2.644415 -2.868842 -2.75257 -2.568671 -2.56983 -2.647925 -2.626471 -2.735571 -2.766089 -2.753394 -2.672369 -2.718695 -2.653754 -2.671576 -2.618781 -2.601965 -2.512824 -2.556403 -2.631354 -2.627264 -2.412604 -2.292365 -2.246283 -2.262671 -2.348517 -2.495368 -2.603278 -2.603308 -2.653143 -2.654974 -2.640479 -2.600256 -2.62226 -2.606146 -2.574164 -2.595526 -2.69483 -2.754187 -4.597534 -5.11084 -5.864014 -5.734924 -3.145508 -2.878546 -3.64447 -6.471924 -7.965454 -9.339355 -9.960693 -9.751343 -8.97467 -7.356018 -5.824646 -4.716858 -4.919495 -5.409912 -6.143555 -5.208191 -5.25 -5.750793 -5.074829 -5.167297 -5.135864 -5.727905 -6.72644 -5.102295 -4.671997 -4.54718 -3.358215 -2.913397 -2.801733 -2.800848 -2.822516 -2.850928 -2.859137 -2.865393 -2.863867 -2.876929 -2.782172 -2.774848 -2.862769 -2.915137 -2.997809 -3.038086 -2.946814 -2.990759 -2.944617 -2.891577 -2.95896 -2.914465 -2.874915 -3.007568 -2.888617 -3.042365 -3.095648 -2.950476 -2.768103 -2.803107 -2.796149 -2.753088 -2.746832 -2.700659 -2.698737 -2.688666 -2.687079 -2.648688 -2.553809 -2.442328 -2.37815 -2.362677 -2.292273 -2.328497 -2.356421 -2.272528 -2.363532 -2.327429 -2.33277 -2.205451 -2.139105 -2.176642 -2.240302 -2.279181 -2.191504 -2.305914 -2.286902 -2.193762 -2.070593 -2.079047 -2.110419 -2.15296 -2.194281 -2.172644 -2.02912 -1.969489 -1.968329 -1.924139 -2.146704 -2.28974 -2.069251 -1.876135 -1.848486 
-2.080115 -1.946753 -1.993384 -2.131812 -2.145819 -2.192206 -2.068213 -2.078223 -2.046851 -2.082739 -2.120673 -2.170569 -2.229285 -2.287024 -2.296088 -2.314276 -2.289862 -2.201575 -2.279089 -2.179419 -2.29682 -2.302924 -2.174445 -2.205542 -2.316107 -2.183692 -2.200964 -2.304968 -2.33927 -2.364966 -2.365607 -2.376715 -2.352332 -2.439154 -2.4849 -2.523474 -2.52439 -2.504248 -2.507208 -2.460425 -2.501013 -2.461432 -2.477606 -2.549353 -2.612708 -2.617621 -2.634802 -2.500037 -2.535132 -2.529364 -2.558203 -2.537756 -2.482337 -2.55036 -2.550238 -2.599768 -2.711646 -2.563025 -2.742346 -2.628455 -2.651221 -2.587927 -2.573828 -2.644293 -2.623602 -2.598425 -2.717169 -2.72663 -2.654578 -2.720007 -2.73551 -2.684607 -2.677191 -2.69422 -2.610938 -2.551795 -2.631964 -2.66886 -2.449652 -2.385993 -2.331824 -2.269415 -2.324713 -2.454779 -2.542456 -2.610724 -2.685492 -2.672522 -2.659827 -2.526404 -2.656683 -2.594641 -2.550696 -2.620703 -2.706427 -3.352417 -4.730591 -5.427612 -6.227478 -5.672363 -4.230103 -2.99292 -2.834418 -5.585999 -7.90686 -8.880066 -9.697632 -8.888611 -8.568481 -7.996582 -7.184509 -4.845642 -4.551758 -5.654968 -6.302856 -5.831055 -5.875916 -5.603699 -5.970825 -4.804138 -4.71991 -4.823059 -4.973816 -5.409302 -5.45874 -4.942078 -4.360107 -4.766602 -3.989319 -3.36554 -2.806189 -2.874945 -2.835852 -2.823889 -2.822394 -2.845923 -2.868231 -2.773108 -2.79502 -2.893073 -3.043067 -3.073187 -2.969733 -3.052771 -3.08042 -3.076636 -2.903906 -2.908301 -2.832068 -2.766913 -2.835913 -3.004736 -3.023474 -3.076758 -3.050452 -2.731543 -2.666724 -2.686438 -2.705481 -2.745947 -2.749548 -2.733283 -2.707312 -2.686011 -2.668921 -2.618994 -2.535986 -2.317725 -2.360693 -2.28739 -2.331275 -2.354773 -2.362677 -2.32627 -2.322363 -2.159888 -2.139807 -2.194647 -2.087744 -2.251532 -2.215735 -2.243201 -2.200232 -2.192755 -2.218268 -2.260687 -2.150855 -2.151251 -2.140204 -2.128088 -2.171546 -2.117346 -2.026618 -2.051306 -2.012854 -1.978918 -2.095191 -1.976233 -1.853613 -1.938727 
-1.864416 -1.874274 -1.897986 -2.050848 -2.154669 -2.21958 -2.19422 -2.131842 -2.061163 -2.081275 -2.140051 -2.17771 -2.194159 -2.272803 -2.243201 -2.278388 -2.225409 -2.173529 -2.205023 -2.234625 -2.25315 -2.271063 -2.232611 -2.243323 -2.295905 -2.298773 -2.243384 -2.308447 -2.312659 -2.335577 -2.332373 -2.304572 -2.336554 -2.482886 -2.520117 -2.542395 -2.53739 -2.467474 -2.523474 -2.374152 -2.364539 -2.365332 -2.314673 -2.412329 -2.52027 -2.546668 -2.547736 -2.54447 -2.531226 -2.539649 -2.501318 -2.619025 -2.558234 -2.498847 -2.747748 -2.630164 -2.583289 -2.594519 -2.56275 -2.550025 -2.650458 -2.64231 -2.609534 -2.575598 -2.589575 -2.593573 -2.720343 -2.668036 -2.587866 -2.639594 -2.703375 -2.651679 -2.635901 -2.648993 -2.54917 -2.51673 -2.484778 -2.567236 -2.438269 -2.383887 -2.363287 -2.425299 -2.45896 -2.421576 -2.555243 -2.612311 -2.737372 -2.619055 -2.706336 -2.658057 -2.588141 -2.638037 -2.655951 -2.712195 -3.074707 -4.508728 -6.246399 -6.809753 -5.622925 -4.377197 -3.569092 -3.56543 -4.105591 -6.34375 -8.400024 -9.104065 -9.597839 -9.395813 -7.936768 -7.039551 -6.617493 -4.391235 -5.65802 -5.988525 -5.697998 -5.923828 -6.24823 -6.010498 -5.624146 -4.59967 -4.061646 -4.755005 -4.89325 -6.206726 -5.703796 -4.871887 -4.240784 -4.071716 -3.530334 -2.97251 -2.924323 -2.893958 -2.791602 -2.772711 -2.813635 -2.841559 -2.849158 -2.852332 -2.837348 -2.874335 -2.941107 -3.007391 -3.064703 -2.969306 -3.03205 -3.03617 -2.870215 -2.897833 -2.824042 -2.759833 -2.822211 -2.96015 -3.06214 -3.351501 -2.996375 -2.789069 -2.663733 -2.63584 -2.704962 -2.753821 -2.737616 -2.755835 -2.7219 -2.706488 -2.724036 -2.714697 -2.550055 -2.347083 -2.299994 -2.247229 -2.23606 -2.353217 -2.27204 -2.335577 -2.251532 -2.310553 -2.260687 -2.279212 -2.295447 -2.25257 -2.24021 -2.247443 -2.264533 -2.255438 -2.183264 -2.198584 -2.11817 -2.160468 -2.054816 -2.024451 -1.992102 -2.10636 -2.100714 -2.095831 -2.121436 -1.934637 -1.943243 -1.920111 -1.858221 -2.048529 
-1.909735 -1.979987 -1.982153 -2.005621 -2.090186 -2.199164 -2.176093 -2.129004 -2.08335 -2.063086 -2.10932 -2.127905 -2.128516 -2.178351 -2.074927 -2.159033 -2.131812 -2.17182 -2.222601 -2.195654 -2.203284 -2.223547 -2.215094 -2.224341 -2.156653 -2.146887 -2.138922 -2.159552 -2.18537 -2.218054 -2.191596 -2.315009 -2.343146 -2.372992 -2.342566 -2.372382 -2.488806 -2.436713 -2.505469 -2.398596 -2.416144 -2.541968 -2.524573 -2.518286 -2.523993 -2.546301 -2.562964 -2.600287 -2.588751 -2.605658 -2.525336 -2.54444 -2.662024 -2.57392 -2.641211 -2.606787 -2.658637 -2.608771 -2.592902 -2.59812 -2.543067 -2.637702 -2.647467 -2.576666 -2.581488 -2.626074 -2.726264 -2.741004 -2.658362 -2.631384 -2.657263 -2.658118 -2.629797 -2.571356 -2.534949 -2.533148 -2.520483 -2.604926 -2.473883 -2.440955 -2.451666 -2.50199 -2.569922 -2.645667 -2.738318 -2.760169 -2.704413 -2.600989 -2.74845 -2.686224 -2.672766 -2.675177 -2.792395 -3.53064 -4.050659 -6.3349 -6.799988 -6.592773 -4.976563 -3.70459 -5.203918 -3.5047 -3.456482 -6.430725 -7.901978 -9.200806 -9.23407 -9.082397 -7.124695 -6.362976 -4.760498 -4.299072 -4.968018 -5.474609 -5.739807 -5.90094 -5.874084 -6.365417 -5.393738 -4.684509 -5.383362 -5.756897 -5.047974 -6.03949 -5.191101 -5.029663 -3.855347 -3.391785 -3.00022 -3.070441 -2.997443 -2.880408 -2.815588 -2.729865 -2.813147 -2.772284 -2.928528 -2.895087 -2.877264 -2.927496 -2.937384 -2.941229 -3.00672 -3.077216 -3.099951 -2.99491 -2.932959 -2.843329 -2.862372 -2.710181 -2.860938 -3.038153 -3.106452 -3.09812 -3.01966 -2.790411 -2.600104 -2.612433 -2.694617 -2.766608 -2.761542 -2.775183 -2.734778 -2.700903 -2.731055 -2.710486 -2.613257 -2.333899 -2.282996 -2.281195 -2.339789 -2.373724 -2.348578 -2.335883 -2.296027 -2.285132 -2.246954 -2.169684 -2.210944 -2.258948 -2.256567 -2.262152 -2.259833 -2.247351 -2.269354 -2.171301 -2.019293 -1.980353 -2.011328 -2.030554 -2.099249 -2.090643 -2.05567 -2.072302 -2.059821 -1.865057 -1.906775 -1.940466 -1.892218 -2.181921 
-1.986914 -1.997504 -1.995581 -2.03855 -2.058875 -2.081091 -2.139502 -2.072608 -2.048956 -2.031775 -2.058783 -2.11756 -2.181586 -2.186835 -2.144873 -2.132636 -2.141394 -2.161414 -2.199317 -2.219336 -2.227454 -2.219183 -2.219092 -2.274237 -2.277777 -2.233527 -2.092658 -2.262915 -2.258643 -2.242651 -2.290564 -2.423254 -2.346381 -2.317389 -2.328864 -2.457434 -2.487311 -2.471869 -2.518866 -2.576727 -2.565924 -2.594275 -2.630438 -2.574927 -2.566443 -2.596106 -2.587378 -2.628363 -2.594641 -2.562781 -2.574774 -2.611212 -2.559699 -2.572363 -2.661414 -2.660162 -2.602637 -2.656226 -2.661261 -2.624243 -2.602332 -2.562598 -2.623114 -2.568427 -2.565253 -2.603613 -2.675757 -2.618353 -2.69129 -2.607855 -2.654883 -2.654486 -2.613074 -2.532965 -2.502264 -2.54563 -2.479102 -2.585181 -2.380835 -2.365302 -2.468237 -2.554022 -2.609778 -2.634528 -2.593207 -2.690009 -2.801947 -2.677222 -2.642004 -2.705786 -2.678198 -2.770911 -2.779395 -4.858154 -6.254028 -7.414612 -6.555237 -5.819458 -5.712341 -5.113281 -5.332092 -3.061584 -3.914246 -5.603394 -6.62146 -7.554688 -8.120178 -8.041443 -6.835083 -4.730591 -3.466858 -4.297852 -5.449585 -5.636353 -5.550598 -5.73645 -5.815186 -5.979675 -6.000732 -4.328979 -5.104431 -4.469666 -4.746765 -4.688782 -4.774231 -4.610046 -3.872437 -3.367065 -2.996802 -2.955939 -2.914069 -2.8357 -2.727149 -2.7815 -2.777533 -2.812598 -2.908691 -3.365234 -2.897467 -3.523926 -3.726868 -2.949286 -2.953894 -3.073767 -3.084815 -2.90827 -2.894202 -2.889563 -2.787055 -2.851935 -3.002753 -2.977576 -3.035925 -2.920447 -2.828497 -2.730933 -2.654395 -2.698126 -2.768378 -2.798865 -2.710181 -2.797736 -2.746497 -2.72901 -2.728156 -2.674719 -2.488532 -2.39942 -2.31507 -2.261237 -2.341834 -2.331244 -2.326941 -2.290045 -2.257452 -2.269873 -2.271613 -2.176856 -2.183051 -2.264441 -2.260626 -2.271857 -2.291907 -2.167853 -2.100592 -2.11933 -1.985083 -1.98197 -1.99967 -2.018195 -2.071082 -2.110449 -2.082495 -2.034155 -2.029456 -1.855841 -1.856726 -1.89646 -2.139746 -2.222601 
-2.032141 -1.976721 -1.991248 -1.998022 -1.985449 -2.013007 -1.995428 -2.028754 -2.012305 -2.07273 -2.081213 -2.121192 -2.139075 -2.167548 -2.166693 -2.123267 -2.124091 -2.170294 -2.267706 -2.320075 -2.304205 -2.274451 -2.31803 -2.366675 -2.355628 -2.284674 -2.250433 -2.331397 -2.325873 -2.382575 -2.434271 -2.436316 -2.31864 -2.355261 -2.378485 -2.495551 -2.49436 -2.466406 -2.469946 -2.526831 -2.551825 -2.560553 -2.520697 -2.522376 -2.608435 -2.556891 -2.625678 -2.54035 -2.508521 -2.526068 -2.577185 -2.586035 -2.604315 -2.561926 -2.496527 -2.667059 -2.560645 -2.605628 -2.641669 -2.720679 -2.631659 -2.632239 -2.49729 -2.530676 -2.542609 -2.559454 -2.710577 -2.609137 -2.629279 -2.643073 -2.613379 -2.628973 -2.555212 -2.550299 -2.512702 -2.470679 -2.468207 -2.473395 -2.345191 -2.406867 -2.511633 -2.49906 -2.617987 -2.54624 -2.468024 -2.697394 -2.899786 -2.68772 -2.63169 -2.679419 -2.777411 -2.805701 -3.779358 -5.632996 -7.183594 -6.508545 -5.473389 -5.308289 -5.147461 -5.217957 -5.564636 -3.465332 -4.146179 -6.25769 -5.896057 -5.994019 -7.025818 -6.458801 -4.40741 -3.581299 -3.291077 -4.377197 -5.305542 -4.581665 -5.277771 -6.504883 -6.125854 -6.481995 -5.696472 -4.55481 -5.688538 -4.821533 -4.908508 -4.185852 -4.545959 -3.370117 -3.27063 -3.346924 -2.906561 -2.79209 -2.715094 -2.623541 -2.608801 -2.654334 -2.770483 -4.271606 -3.734192 -3.70459 -2.935645 -2.915961 -3.042358 -2.988165 -3.007086 -3.024664 -3.055396 -2.988623 -2.921698 -2.960608 -2.873328 -2.976202 -3.043372 -2.973944 -2.964789 -2.781775 -2.737525 -2.701727 -2.760687 -2.8216 -2.855261 -2.774695 -2.729224 -2.7508 -2.723792 -2.678198 -2.674658 -2.56684 -2.436133 -2.365881 -2.369055 -2.346137 -2.324011 -2.328711 -2.228552 -2.234412 -2.252814 -2.274725 -2.282385 -2.276892 -2.277228 -2.264258 -2.239813 -2.294257 -2.292975 -2.19541 -2.143134 -2.101599 -1.977484 -1.970435 -1.964056 -2.022254 -2.105444 -2.120581 -2.02915 -2.01023 -1.983435 -1.831641 -1.892249 -2.021307 -2.181586 -2.235327 
-1.960699 -1.935431 -1.885962 -1.87876 -1.938025 -1.939825 -1.936957 -2.015509 -2.034888 -2.066046 -2.137549 -2.051733 -2.130988 -2.202551 -2.167243 -2.168005 -2.206488 -2.282538 -2.245551 -2.234015 -2.261084 -2.327521 -2.281806 -2.307745 -2.351233 -2.22605 -2.225012 -2.298254 -2.31919 -2.379492 -2.371253 -2.445563 -2.379828 -2.438879 -2.46366 -2.515448 -2.502356 -2.533118 -2.449683 -2.466132 -2.553351 -2.56861 -2.564948 -2.527533 -2.577063 -2.525488 -2.579047 -2.54212 -2.530737 -2.524207 -2.571478 -2.653357 -2.619391 -2.552283 -2.513892 -2.582953 -2.611731 -2.536475 -2.693305 -2.642371 -2.685156 -2.604743 -2.490729 -2.457434 -2.467505 -2.545233 -2.605292 -2.639807 -2.623145 -2.648718 -2.604468 -2.587439 -2.556952 -2.561072 -2.634009 -2.566229 -2.466132 -2.354437 -2.219031 -2.410986 -2.442938 -2.437567 -2.579474 -2.592566 -2.530432 -2.826056 -2.915411 -2.737219 -2.786108 -2.900458 -2.816046 -2.744818 -3.544373 -4.779724 -5.600342 -4.960388 -4.461731 -5.619263 -3.881592 -4.514832 -4.031433 -3.823914 -3.517822 -4.056763 -4.131226 -5.685791 -6.171021 -4.649414 -4.287781 -4.419006 -4.72998 -4.127563 -4.753174 -4.317993 -5.230469 -5.704407 -6.740173 -6.709045 -6.234497 -5.10321 -5.017151 -5.562805 -5.373291 -4.484924 -4.274658 -3.398804 -2.823462 -4.098572 -3.985962 -2.746253 -2.63587 -2.597205 -2.564887 -2.596411 -2.788458 -3.681702 -2.844733 -2.88999 -2.887 -2.955512 -2.915259 -2.847693 -2.937567 -3.043005 -2.939734 -2.985846 -2.9607 -3.020789 -2.944891 -2.940924 -2.985785 -2.914649 -2.866919 -2.813269 -2.796149 -2.801733 -2.809515 -2.815283 -2.80564 -2.744055 -2.554816 -2.71424 -2.677466 -2.778601 -2.748389 -2.622992 -2.581397 -2.319312 -2.384406 -2.347113 -2.293036 -2.214514 -2.278998 -2.254675 -2.282874 -2.291541 -2.309546 -2.183875 -2.18479 -2.206885 -2.283606 -2.300574 -2.226599 -2.19837 -2.198798 -2.117407 -1.962256 -1.949988 -2.002997 -1.979742 -2.101752 -2.121222 -2.085089 -1.954993 -1.928564 -1.795966 -1.89826 -2.076148 -2.032599 -2.295142 
-1.890967 -1.910376 -1.904822 -1.998236 -1.938361 -1.787054 -1.827582 -1.876807 -1.99256 -2.013342 -2.000037 -2.111151 -2.11698 -2.164252 -2.203162 -2.236945 -2.255866 -2.238593 -2.27384 -2.266119 -2.304205 -2.301123 -2.319281 -2.341223 -2.366889 -2.253394 -2.236762 -2.27851 -2.338263 -2.355658 -2.375708 -2.398261 -2.430945 -2.437476 -2.424231 -2.493414 -2.450873 -2.540411 -2.534552 -2.51087 -2.49729 -2.54621 -2.525336 -2.48841 -2.450324 -2.503424 -2.558875 -2.555884 -2.589362 -2.569952 -2.671271 -2.647925 -2.584509 -2.58161 -2.549994 -2.596106 -2.529974 -2.522589 -2.6948 -2.697119 -2.627478 -2.562354 -2.541937 -2.476477 -2.452521 -2.513159 -2.629706 -2.593909 -2.596686 -2.566077 -2.514075 -2.52384 -2.571723 -2.583411 -2.640509 -2.54978 -2.45658 -2.328497 -2.211188 -2.194434 -2.350317 -2.522864 -2.546057 -2.537817 -2.712897 -2.959692 -2.828986 -2.833441 -2.824378 -2.915656 -2.970032 -3.128418 -4.345459 -4.72998 -4.317383 -4.109863 -4.138855 -5.138611 -5.192322 -3.046936 -2.73078 -9999 -2.722418 -2.765326 -2.972778 -3.459839 -3.640808 -4.508118 -4.644226 -4.58197 -4.874634 -4.453186 -4.395508 -5.170654 -4.476074 -5.778259 -7.08136 -7.608398 -7.004761 -6.505798 -5.136169 -5.1203 -4.646057 -3.720459 -3.509888 -2.860358 -2.748236 -3.762573 -3.050293 -2.687689 -2.624915 -2.681799 -2.667609 -2.717719 -2.837225 -2.800604 -2.887305 -2.921271 -2.934577 -2.993445 -2.956305 -2.931921 -2.959906 -2.974341 -2.841315 -2.839453 -2.992224 -2.99195 -2.91355 -2.966498 -2.923377 -2.836585 -2.82688 -2.7909 -2.82572 -2.879736 -2.856909 -2.786597 -2.811316 -2.812354 -2.625403 -2.675787 -2.799292 -2.778479 -2.782355 -2.653021 -2.448004 -2.352942 -2.381201 -2.307562 -2.282691 -2.313818 -2.289618 -2.288855 -2.30387 -2.316657 -2.226172 -2.156561 -2.149909 -2.175391 -2.190955 -2.200202 -2.219916 -2.28382 -2.214148 -2.191168 -2.050971 -1.993536 -1.910406 -2.071265 -2.159796 -2.122107 -2.054053 -1.977789 -1.856451 -1.759039 -1.890326 -2.149054 -2.205725 -2.253027 
-1.880774 -1.87702 -1.929205 -2.019232 -2.017279 -1.829749 -1.900336 -1.849127 -1.864447 -1.918402 -1.924078 -2.007452 -2.100897 -2.137274 -2.196387 -2.196478 -2.239935 -2.253211 -2.266608 -2.273352 -2.313544 -2.325568 -2.333258 -2.358618 -2.383948 -2.231818 -2.24494 -2.263495 -2.285376 -2.349982 -2.319312 -2.369788 -2.421912 -2.424384 -2.443305 -2.521185 -2.454932 -2.543738 -2.510657 -2.431677 -2.4448 -2.530432 -2.484503 -2.482886 -2.484992 -2.543707 -2.592047 -2.535986 -2.567725 -2.578101 -2.686682 -2.583502 -2.58573 -2.557471 -2.502203 -2.630469 -2.537329 -2.753912 -2.695624 -2.666571 -2.733557 -2.657507 -2.627509 -2.630866 -2.668799 -2.585181 -2.585242 -2.705451 -2.587195 -2.609839 -2.578467 -2.570837 -2.55625 -2.554755 -2.668768 -2.654669 -2.455603 -2.321967 -2.206946 -2.217841 -2.358283 -2.511725 -2.403967 -2.599097 -2.872778 -2.940131 -2.882758 -2.849738 -2.860816 -2.933173 -2.811713 -3.754333 -3.815979 -3.180603 -2.872687 -4.197449 -5.788635 -4.223083 -2.875067 -3.172363 -2.732306 -2.611395 -2.675177 -2.701117 -2.68537 -2.760108 -3.862976 -4.404663 -4.762634 -4.906067 -4.379028 -4.924988 -4.932312 -4.92865 -5.911621 -5.722107 -6.199707 -7.06427 -8.286804 -6.694092 -5.373291 -5.837158 -4.371704 -4.028381 -2.871497 -2.825873 -2.795538 -2.782172 -2.738287 -2.776343 -2.761084 -2.825659 -2.855719 -2.81452 -2.837622 -2.868292 -2.800757 -2.861243 -2.827826 -2.953986 -2.89707 -2.864966 -2.96131 -2.967932 -2.958197 -2.932166 -2.992835 -2.875952 -2.807349 -2.898077 -2.929572 -2.840094 -2.84162 -2.789923 -2.972327 -2.9271 -2.739783 -2.797217 -2.694251 -2.715765 -2.684393 -2.796027 -2.851538 -2.811896 -2.763617 -2.519537 -2.47428 -2.393469 -2.248267 -2.326453 -2.301215 -2.29386 -2.276831 -2.290717 -2.316412 -2.317053 -2.335669 -2.211859 -2.176367 -2.25849 -2.154578 -2.182776 -2.247778 -2.206 -2.212927 -2.19184 -2.056189 -2.028754 -2.002234 -2.080756 -2.168311 -2.073859 -2.020545 -1.961005 -1.874762 -1.761908 -1.881811 -2.070075 -2.181464 -2.275733 
-1.846075 -1.805182 -1.754523 -1.954596 -1.941931 -1.880194 -1.898718 -1.840826 -1.884467 -1.916449 -2.009589 -2.04151 -2.00434 -2.075934 -2.162146 -2.183875 -2.169898 -2.222449 -2.268988 -2.318335 -2.276373 -2.334815 -2.350226 -2.348914 -2.405615 -2.250556 -2.249762 -2.37995 -2.30033 -2.307349 -2.362799 -2.368628 -2.374732 -2.423071 -2.393256 -2.420569 -2.477606 -2.531043 -2.485877 -2.457709 -2.555121 -2.472907 -2.5315 -2.603034 -2.670508 -2.675055 -2.68952 -2.700629 -2.702948 -2.716101 -2.67768 -2.611609 -2.771124 -2.598578 -2.686652 -2.666846 -2.562689 -2.576788 -2.653357 -2.663153 -2.735083 -2.655798 -2.611731 -2.559393 -2.62818 -2.634345 -2.642035 -2.599494 -2.690405 -2.60871 -2.60752 -2.543433 -2.527106 -2.546454 -2.681677 -2.685797 -2.497839 -2.448401 -2.316718 -2.290289 -2.35459 -2.496466 -2.488715 -2.685492 -2.987189 -2.897742 -2.899634 -2.864172 -2.798224 -2.815344 -2.825751 -2.802496 -2.689368 -2.735877 -3.516602 -4.832825 -4.859375 -3.816284 -2.936462 -2.679938 -2.659247 -2.659277 -2.671759 -2.626471 -3.217224 -4.129089 -4.311584 -4.426025 -3.780273 -4.195313 -4.099487 -4.709534 -5.378174 -4.843811 -5.424561 -6.253113 -6.822571 -6.449951 -6.697754 -5.997986 -5.377869 -5.221619 -3.672546 -2.912238 -2.81333 -2.84339 -2.782813 -2.793982 -2.670416 -2.753882 -2.851294 -2.881018 -2.912543 -2.880866 -2.891333 -2.881842 -2.876196 -2.848761 -2.767066 -2.880621 -2.920538 -2.942877 -2.924963 -2.966712 -2.917365 -2.887824 -2.855322 -2.959082 -2.8487 -2.873724 -2.9289 -2.92301 -2.88703 -2.827307 -2.852881 -2.861365 -2.752539 -2.746253 -2.866431 -2.820502 -2.794013 -2.833899 -2.813941 -2.829382 -2.684088 -2.565375 -2.486182 -2.340247 -2.305396 -2.270545 -2.25846 -2.283484 -2.277258 -2.254858 -2.271796 -2.310004 -2.252417 -2.234839 -2.227637 -2.273627 -2.229163 -2.198126 -2.234412 -2.204352 -2.197241 -2.170264 -2.012488 -2.019354 -2.001135 -1.998328 -2.035956 -2.01853 -1.933539 -1.828864 -1.724097 -1.770026 -1.885382 -1.973822 -2.110297 -2.310797 
-1.815649 -1.855872 -1.894507 -1.766211 -1.832831 -1.913519 -1.956824 -1.92243 -1.947913 -1.95722 -1.965948 -2.005744 -2.036231 -2.020514 -2.061804 -2.042822 -2.124365 -2.138281 -2.186011 -2.16889 -2.289587 -2.274786 -2.345038 -2.377051 -2.397986 -2.280676 -2.316046 -2.319251 -2.306677 -2.32569 -2.36759 -2.383856 -2.385931 -2.381262 -2.333716 -2.440588 -2.448309 -2.516211 -2.571448 -2.577399 -2.581183 -2.610938 -2.616126 -2.575873 -2.622168 -2.682684 -2.69065 -2.634528 -2.60398 -2.575049 -2.675848 -2.620093 -2.594244 -2.577826 -2.571814 -2.66886 -2.624243 -2.599158 -2.648413 -2.673163 -2.626746 -2.729315 -2.627295 -2.585486 -2.633185 -2.613837 -2.658728 -2.670538 -2.573859 -2.611212 -2.539221 -2.465674 -2.450751 -2.607367 -2.751318 -2.579901 -2.504767 -2.398535 -2.394782 -2.371649 -2.46427 -2.530158 -2.642249 -2.702399 -2.940009 -2.926886 -2.85047 -2.788977 -2.760443 -2.80506 -2.731268 -2.828925 -2.785468 -2.814764 -4.224304 -5.012573 -3.709778 -2.711188 -2.615088 -2.597113 -2.616187 -2.628119 -2.64643 -2.622656 -3.93866 -3.074402 -4.755615 -4.227051 -4.008545 -4.310364 -4.751953 -4.980225 -4.746155 -4.462036 -3.862366 -5.592102 -6.252808 -6.25647 -5.732178 -5.941223 -5.393127 -3.510803 -2.912695 -2.824194 -2.845984 -2.849097 -2.835242 -2.709113 -2.675025 -2.722876 -2.828864 -2.922583 -2.952704 -2.914313 -2.924475 -2.908118 -2.909918 -2.833228 -2.824988 -2.877936 -2.841345 -2.893439 -2.89997 -2.889136 -2.938635 -2.900153 -2.869757 -2.829291 -2.878973 -2.850592 -2.82218 -2.861273 -2.799109 -2.814826 -2.749793 -2.782568 -2.775244 -2.799902 -2.842413 -2.778479 -2.725501 -2.807074 -2.859229 -2.851752 -2.665778 -2.501746 -2.351172 -2.317847 -2.225836 -2.170294 -2.167944 -2.150244 -2.191443 -2.249304 -2.187079 -2.301428 -2.328864 -2.237921 -2.26142 -2.195014 -2.185767 -2.202246 -2.217413 -2.210272 -2.190039 -2.174262 -1.997961 -1.981329 -1.95423 -2.083472 -2.034674 -1.923376 -1.927039 -1.830572 -1.754034 -1.756689 -1.893103 -1.912939 -2.108344 -2.345465 
-1.753821 -1.827704 -1.835364 -1.896887 -1.828467 -1.85993 -1.890875 -1.933752 -1.95423 -1.924261 -2.065161 -2.089056 -2.062933 -2.070349 -2.079779 -2.08927 -2.069129 -2.02619 -2.025366 -2.025366 -2.041113 -2.158576 -2.274878 -2.263007 -2.273657 -2.262702 -2.248358 -2.284247 -2.272772 -2.313513 -2.297156 -2.333258 -2.29978 -2.288031 -2.313574 -2.498084 -2.474738 -2.416235 -2.53028 -2.545691 -2.558478 -2.592108 -2.629981 -2.641211 -2.712561 -2.608588 -2.654822 -2.666205 -2.708655 -2.695654 -2.631049 -2.647315 -2.59632 -2.561835 -2.554846 -2.647864 -2.680792 -2.695136 -2.626379 -2.664801 -2.650794 -2.587256 -2.586676 -2.611212 -2.601386 -2.607367 -2.59101 -2.590643 -2.579901 -2.518286 -2.481207 -2.411871 -2.517371 -2.698065 -2.793982 -2.639838 -2.460028 -2.439734 -2.424445 -2.378241 -2.476843 -2.579627 -2.682288 -2.804358 -2.900488 -2.949255 -2.881476 -2.713843 -2.82923 -2.814002 -2.805274 -2.844641 -2.789313 -3.520264 -4.093384 -3.125366 -2.711249 -2.652686 -2.590277 -2.561987 -2.614233 -2.65943 -2.683844 -2.746893 -2.818854 -3.482117 -4.94574 -4.552673 -4.211182 -5.139832 -4.88562 -4.900269 -5.034546 -4.073242 -3.206543 -3.670105 -5.45752 -5.374207 -6.947998 -5.322021 -4.888672 -2.833136 -2.750372 -2.760809 -2.798346 -2.797614 -2.749732 -2.732428 -2.671576 -2.680365 -2.799201 -2.892645 -2.902747 -2.823065 -2.847388 -2.859992 -2.888495 -2.869147 -3.006653 -2.83811 -2.72132 -2.750708 -2.790808 -2.75318 -2.85224 -2.785681 -2.801367 -2.812079 -2.742346 -2.768439 -2.896338 -2.879858 -2.887427 -2.764227 -2.914313 -2.786536 -2.797186 -2.792456 -2.79447 -2.714301 -2.672034 -2.644812 -2.687323 -2.686316 -2.66648 -2.579871 -2.394751 -2.346381 -2.171576 -2.167548 -2.136481 -2.165808 -2.128241 -2.18006 -2.291388 -2.328711 -2.321295 -2.299353 -2.223242 -2.154028 -2.17594 -2.193274 -2.206519 -2.191748 -2.181738 -2.178412 -2.140997 -1.993384 -2.012366 -1.936346 -1.945258 -1.92417 -1.820563 -1.825079 -1.709906 -1.678015 -1.849341 -1.916296 -2.170538 -2.471076 
-1.754584 -1.786963 -1.809912 -1.844061 -1.878241 -1.947028 -1.976843 -2.053992 -2.119849 -2.081183 -2.083716 -2.10224 -2.077429 -2.064002 -2.059515 -2.084082 -2.092749 -2.079291 -2.088233 -2.117407 -2.065344 -2.159338 -2.220679 -2.255866 -2.202368 -2.280371 -2.269019 -2.272955 -2.266089 -2.244147 -2.228888 -2.249457 -2.314063 -2.351874 -2.32276 -2.441596 -2.411749 -2.478156 -2.520087 -2.484869 -2.576819 -2.606238 -2.620947 -2.671454 -2.695349 -2.612433 -2.710272 -2.637 -2.687811 -2.686499 -2.681433 -2.645758 -2.628577 -2.648657 -2.653449 -2.639227 -2.648322 -2.676001 -2.606482 -2.62583 -2.673468 -2.602149 -2.645422 -2.608405 -2.609839 -2.627753 -2.623847 -2.597571 -2.566596 -2.499854 -2.434485 -2.36521 -2.548132 -2.732825 -2.822943 -2.77085 -2.495642 -2.449988 -2.474066 -2.399237 -2.48844 -2.656134 -2.705664 -2.719824 -2.900916 -2.934515 -2.855475 -2.760321 -2.804633 -2.830939 -2.839911 -2.818976 -2.837409 -2.798712 -2.726874 -2.647131 -2.548956 -2.562201 -2.542273 -2.553839 -2.615393 -2.697485 -2.655951 -2.790778 -3.589844 -4.168762 -4.232239 -4.758667 -4.339661 -5.054077 -4.898743 -4.838013 -4.658264 -4.056763 -3.642029 -2.985175 -3.545288 -3.361877 -3.91333 -3.95697 -2.826697 -2.791968 -2.758307 -2.790625 -2.759497 -2.779944 -2.758307 -2.759284 -2.712744 -2.856787 -2.817969 -2.860541 -2.852423 -2.823981 -2.843054 -2.897009 -2.944586 -2.857306 -2.789252 -2.797003 -2.776801 -2.751318 -2.786108 -2.70069 -2.695166 -2.728156 -2.777075 -2.790656 -2.871802 -2.841925 -2.879492 -2.812994 -2.800025 -2.810797 -2.801001 -2.771796 -2.784461 -2.761298 -2.731085 -2.714789 -2.764929 -2.718939 -2.774909 -2.76264 -2.672003 -2.668921 -2.547369 -2.415656 -2.172461 -2.110877 -2.108527 -2.176764 -2.233283 -2.188178 -2.177893 -2.220496 -2.329627 -2.300879 -2.295691 -2.260443 -2.29624 -2.197699 -2.202979 -2.194006 -2.172675 -2.176245 -2.156683 -2.046668 -2.086462 -1.980017 -1.953436 -1.982764 -1.894446 -1.858221 -1.756873 -1.680212 -1.945258 -1.99729 -2.169653 -2.444891 
-1.81394 -1.77381 -1.831549 -1.871619 -1.873389 -1.943732 -2.020422 -2.062842 -2.111731 -2.162146 -2.03794 -2.083441 -2.096716 -2.069678 -2.119574 -2.107214 -2.007422 -2.032538 -2.073889 -2.10752 -2.167975 -2.182745 -2.209723 -2.181433 -2.215582 -2.241339 -2.229987 -2.200507 -2.209601 -2.25849 -2.230017 -2.182349 -2.284735 -2.332861 -2.342017 -2.390814 -2.471259 -2.489569 -2.52085 -2.546607 -2.494483 -2.659735 -2.563086 -2.609564 -2.672492 -2.637335 -2.72605 -2.67359 -2.71604 -2.66413 -2.682837 -2.64588 -2.604071 -2.607092 -2.615088 -2.643164 -2.617865 -2.570532 -2.484839 -2.588812 -2.618018 -2.612738 -2.549658 -2.601172 -2.562232 -2.602484 -2.589911 -2.57334 -2.543433 -2.443915 -2.3646 -2.408392 -2.567084 -2.642615 -2.827887 -2.784308 -2.534888 -2.449225 -2.455298 -2.506598 -2.410193 -2.572852 -2.827429 -2.634863 -2.753943 -2.771552 -2.828131 -2.866766 -2.84046 -2.875952 -2.860907 -2.83103 -2.751135 -2.609778 -2.585608 -2.522711 -2.64231 -2.577216 -2.622595 -2.598212 -2.640387 -2.656073 -2.657446 -2.748877 -2.819586 -2.865424 -3.683533 -4.090942 -4.22583 -4.572205 -4.486755 -4.114441 -3.524841 -3.237976 -3.133301 -2.985816 -2.921546 -2.847907 -2.853858 -2.800269 -2.776282 -2.841681 -2.893713 -2.874091 -2.830756 -2.83335 -2.770606 -2.753027 -2.830664 -2.803687 -2.829199 -2.827094 -2.827612 -2.821967 -2.918799 -2.916602 -2.841864 -2.844061 -2.870093 -2.85636 -2.745612 -2.734686 -2.674323 -2.815039 -2.797156 -2.769019 -2.77558 -2.785101 -2.746283 -2.812689 -2.865851 -2.820105 -2.839331 -2.846686 -2.896521 -2.752631 -2.720801 -2.75199 -2.753272 -2.72254 -2.759223 -2.743292 -2.704657 -2.698309 -2.701514 -2.656958 -2.475562 -2.34809 -2.22608 -2.080328 -2.053259 -2.169226 -2.269598 -2.205603 -2.317969 -2.318671 -2.290442 -2.332922 -2.294501 -2.282172 -2.279364 -2.179602 -2.193274 -2.205481 -2.156592 -2.170447 -2.161017 -1.998602 -1.99137 -2.029852 -1.970251 -1.92179 -1.854742 -1.895514 -1.820715 -1.70722 -1.896765 -2.092841 -2.019354 -2.174689 
-1.883978 -1.859869 -1.786841 -1.795752 -1.926215 -2.001654 -2.042273 -2.069647 -2.105963 -2.16117 -2.103186 -2.130011 -2.034064 -2.025702 -2.110449 -2.071509 -2.038519 -2.151892 -2.173468 -2.166144 -2.183875 -2.172522 -2.160559 -2.184332 -2.208502 -2.228339 -2.242835 -2.262335 -2.283301 -2.304724 -2.249091 -2.172003 -2.224402 -2.346808 -2.304663 -2.462317 -2.486762 -2.531195 -2.503363 -2.531043 -2.58393 -2.620337 -2.639105 -2.656073 -2.594306 -2.694312 -2.725592 -2.659918 -2.628607 -2.67121 -2.680151 -2.657813 -2.5651 -2.583624 -2.617621 -2.652747 -2.635596 -2.531317 -2.609503 -2.582434 -2.631537 -2.700324 -2.578894 -2.613074 -2.520697 -2.571051 -2.553778 -2.543463 -2.527838 -2.438696 -2.371985 -2.416449 -2.478095 -2.653449 -2.772162 -2.748908 -2.571234 -2.534583 -2.560034 -2.526221 -2.563025 -2.636786 -2.932929 -2.680579 -2.805579 -2.960272 -2.961371 -2.887885 -2.864356 -2.847205 -2.77027 -2.734839 -2.635077 -2.594519 -2.574713 -2.634131 -2.66767 -2.660895 -2.719367 -2.726721 -2.715735 -2.763159 -2.764868 -2.772986 -2.807196 -2.810309 -3.273376 -3.105835 -2.945227 -3.842834 -3.063416 -2.952551 -2.851599 -2.893652 -2.939581 -2.959815 -3.416504 -2.781928 -2.712836 -2.767554 -2.842597 -2.868842 -2.925116 -2.895789 -2.88169 -2.907202 -2.890692 -2.827979 -2.802527 -2.780219 -2.796942 -2.878546 -2.903143 -2.802161 -2.855872 -2.787146 -2.791785 -2.701209 -2.778449 -2.671607 -2.683051 -2.718146 -2.759314 -2.809088 -2.818793 -2.739417 -2.74726 -2.727057 -2.732367 -2.780615 -2.771948 -2.852728 -2.848639 -2.815558 -2.792487 -2.736365 -2.798407 -2.824957 -2.779944 -2.741034 -2.770911 -2.784705 -2.765814 -2.745062 -2.69187 -2.591559 -2.486701 -2.382452 -2.26322 -2.107123 -2.200507 -2.22962 -2.253638 -2.189612 -2.288062 -2.275366 -2.344855 -2.344977 -2.310492 -2.200171 -2.288611 -2.194708 -2.173132 -2.181494 -2.156317 -2.177985 -2.168982 -2.008337 -1.9784 -1.95426 -1.906073 -1.963385 -1.998175 -1.954321 -1.82569 -1.782294 -1.880469 -2.086798 -1.935645 -2.035223 
-1.95603 -1.883795 -1.840796 -1.872015 -1.975684 -1.962653 -2.025916 -2.044379 -2.128424 -2.140448 -2.140753 -2.047369 -2.101416 -2.137213 -2.012152 -2.094611 -2.094672 -2.165503 -2.211585 -2.120123 -2.110907 -2.083807 -2.185492 -2.189398 -2.209174 -2.244055 -2.196204 -2.259314 -2.262915 -2.286566 -2.237341 -2.168524 -2.241339 -2.315497 -2.335974 -2.430151 -2.518927 -2.473578 -2.50315 -2.516577 -2.572302 -2.588263 -2.645972 -2.631171 -2.69364 -2.63819 -2.699133 -2.746161 -2.729102 -2.62699 -2.670355 -2.556738 -2.649115 -2.60224 -2.60755 -2.618872 -2.615637 -2.563941 -2.608588 -2.587805 -2.699103 -2.703742 -2.654456 -2.533759 -2.524024 -2.609961 -2.508582 -2.538214 -2.529822 -2.53501 -2.471198 -2.498724 -2.409735 -2.617102 -2.740271 -2.73725 -2.674139 -2.571997 -2.531683 -2.608191 -2.60816 -2.651312 -2.835761 -2.795081 -2.787634 -2.873877 -2.859869 -2.848029 -2.833685 -2.861365 -2.736395 -2.581702 -2.444434 -2.595984 -2.615119 -2.680914 -2.696784 -2.724402 -2.723303 -2.813849 -2.84046 -2.812323 -2.839209 -2.838538 -2.796637 -2.81333 -2.890448 -2.88056 -2.90296 -2.867438 -2.851111 -2.826148 -2.820471 -2.722266 -2.86875 -2.929511 -2.878241 -2.780158 -2.787634 -2.858405 -2.898169 -2.971863 -2.932654 -2.913519 -2.930121 -2.933844 -2.909247 -2.841315 -2.725287 -2.723639 -2.801154 -2.88999 -2.839667 -2.812109 -2.706122 -2.72901 -2.730475 -2.69895 -2.68421 -2.653174 -2.699774 -2.731818 -2.752356 -2.74787 -2.804938 -2.81452 -2.791144 -2.722052 -2.708746 -2.709815 -2.854315 -2.792883 -2.842047 -2.817694 -2.734931 -2.7815 -2.824622 -2.858191 -2.813788 -2.785223 -2.812842 -2.816748 -2.799017 -2.74195 -2.674811 -2.615271 -2.546454 -2.469397 -2.396887 -2.191016 -2.172919 -2.205145 -2.247199 -2.297888 -2.30091 -2.341925 -2.35816 -2.356085 -2.207983 -2.210883 -2.330206 -2.341406 -2.339331 -2.327643 -2.226172 -2.315009 -2.189795 -2.010748 -1.99021 -1.973914 -2.001624 -1.973486 -1.98606 -1.978064 -1.886206 -1.723364 -1.74845 -1.857703 -1.917242 -1.958716 
-2.022589 -1.93244 -1.954108 -1.915106 -1.915228 -2.017493 -2.051032 -1.919653 -2.035223 -2.078101 -2.061621 -2.048163 -2.117743 -2.07569 -2.098181 -2.145239 -2.217169 -2.092566 -2.190985 -2.242407 -2.156592 -2.125159 -2.170172 -2.196936 -2.202643 -2.187323 -2.223486 -2.231818 -2.245032 -2.309485 -2.290595 -2.315314 -2.257971 -2.203711 -2.311682 -2.460883 -2.482916 -2.542548 -2.519934 -2.59986 -2.594672 -2.493933 -2.530951 -2.538733 -2.619849 -2.620429 -2.694434 -2.700964 -2.712378 -2.607001 -2.549689 -2.616614 -2.626318 -2.54267 -2.632544 -2.519782 -2.573248 -2.567328 -2.533514 -2.53089 -2.545966 -2.737921 -2.531409 -2.511847 -2.583472 -2.592597 -2.559729 -2.52323 -2.488989 -2.455054 -2.465552 -2.437537 -2.448737 -2.605017 -2.76203 -2.728064 -2.610846 -2.619879 -2.62464 -2.803351 -2.695075 -2.630621 -2.633765 -2.730139 -2.758246 -2.820471 -2.798651 -2.7815 -2.687048 -2.642767 -2.563666 -2.548438 -2.664343 -2.674017 -2.668067 -2.622229 -2.680426 -2.709906 -2.752051 -2.781683 -2.840064 -2.833807 -2.798193 -2.813513 -2.83811 -2.83515 -2.833228 -2.831824 -2.80155 -2.761389 -2.780737 -2.806433 -2.770514 -2.76557 -2.755011 -2.830817 -2.808112 -2.837378 -2.838721 -2.894751 -2.902258 -2.900031 -2.883612 -2.877081 -2.907538 -2.922308 -2.867621 -2.801917 -2.734808 -2.797705 -2.826849 -2.758154 -2.811194 -2.763068 -2.719763 -2.716925 -2.735388 -2.706183 -2.677008 -2.619605 -2.713019 -2.738623 -2.750037 -2.718237 -2.710944 -2.794592 -2.855689 -2.760962 -2.75553 -2.733771 -2.7414 -2.759558 -2.730567 -2.818976 -2.85224 -2.81272 -2.841803 -2.84577 -2.851325 -2.863928 -2.854193 -2.861517 -2.803473 -2.748358 -2.713873 -2.683264 -2.632086 -2.587988 -2.36283 -2.257178 -2.186682 -2.185614 -2.256964 -2.31629 -2.339728 -2.328864 -2.235175 -2.370764 -2.332556 -2.357459 -2.349494 -2.252081 -2.148993 -2.304419 -2.28913 -2.148139 -2.286719 -1.992895 -1.984198 -1.89707 -1.945349 -2.018317 -1.98551 -1.980719 -1.877478 -1.720374 -1.697119 -1.709906 -1.733038 -2.104193 
-2.000342 -2.007788 -1.990179 -2.017371 -1.992255 -1.999731 -2.034735 -2.014685 -1.99787 -1.977484 -2.019782 -2.02677 -2.156531 -2.151343 -2.189551 -2.286353 -2.124213 -2.137518 -2.199072 -2.14176 -2.121497 -2.199103 -2.242102 -2.149817 -2.23786 -2.257605 -2.21897 -2.292426 -2.292029 -2.352973 -2.378394 -2.361853 -2.410925 -2.357794 -2.31864 -2.407385 -2.461188 -2.471747 -2.501532 -2.49906 -2.47547 -2.529395 -2.516638 -2.477057 -2.575812 -2.566535 -2.572394 -2.619055 -2.603705 -2.609107 -2.635596 -2.647711 -2.608466 -2.581519 -2.534491 -2.507575 -2.580664 -2.570288 -2.588751 -2.493567 -2.622656 -2.686896 -2.639472 -2.512702 -2.487494 -2.489813 -2.539252 -2.519202 -2.457312 -2.447821 -2.390509 -2.393805 -2.471716 -2.675177 -2.83512 -2.752539 -2.66471 -2.655829 -2.75202 -2.832831 -2.777472 -2.714972 -2.664038 -2.589148 -2.641974 -2.728705 -2.757178 -2.62583 -2.521674 -2.557227 -2.578406 -2.724188 -2.589484 -2.725897 -2.668921 -2.60929 -2.682196 -2.723731 -2.778662 -2.703986 -2.730902 -2.85639 -2.807166 -2.800848 -2.786536 -2.825964 -2.827033 -2.802161 -2.743872 -2.723547 -2.766028 -2.777411 -2.714911 -2.806616 -2.753607 -2.83216 -2.856696 -2.845953 -2.856116 -2.883795 -2.907996 -2.891242 -2.861548 -2.836005 -2.874121 -2.876074 -2.817145 -2.779791 -2.728217 -2.736884 -2.815466 -2.715582 -2.773474 -2.703375 -2.734198 -2.731421 -2.727759 -2.655158 -2.713538 -2.666754 -2.691321 -2.696173 -2.684485 -2.76322 -2.78147 -2.779212 -2.818549 -2.844397 -2.78855 -2.738837 -2.722449 -2.723761 -2.775397 -2.860419 -2.925391 -2.886054 -2.88465 -2.858588 -2.87641 -2.897345 -2.910681 -2.868353 -2.7974 -2.75672 -2.715247 -2.652167 -2.544257 -2.413123 -2.250159 -2.322272 -2.178504 -2.175848 -2.265692 -2.322485 -2.35108 -2.377631 -2.304511 -2.374915 -2.320044 -2.163855 -2.177741 -2.212134 -2.317481 -2.192084 -2.280219 -2.250189 -2.119238 -2.065253 -2.081091 -2.008734 -1.9625 -2.006598 -1.953375 -1.978033 -1.866705 -1.718481 -1.578497 -1.679144 -1.868811 -2.333869 
-2.052039 -2.048041 -2.032202 -1.985205 -2.019812 -2.059821 -2.036292 -2.024664 -1.986945 -1.951086 -2.063849 -2.092383 -2.275671 -2.243231 -2.178198 -2.209906 -2.149176 -2.310431 -2.333838 -2.189337 -2.282263 -2.230322 -2.29917 -2.20307 -2.211829 -2.166663 -2.177619 -2.379736 -2.366065 -2.40824 -2.33277 -2.371283 -2.343359 -2.401007 -2.384863 -2.368353 -2.425147 -2.482245 -2.501135 -2.502905 -2.419806 -2.505896 -2.510291 -2.47312 -2.491339 -2.544775 -2.624701 -2.586951 -2.59046 -2.560126 -2.554694 -2.537573 -2.519995 -2.535376 -2.501379 -2.543219 -2.53736 -2.522803 -2.567694 -2.555029 -2.54444 -2.586218 -2.635474 -2.641486 -2.641913 -2.454047 -2.508978 -2.518195 -2.426764 -2.410742 -2.33457 -2.377448 -2.465765 -2.659369 -2.812262 -2.764166 -2.738623 -2.665808 -2.779456 -2.804572 -2.718359 -2.630744 -2.664038 -2.61521 -2.668646 -2.601935 -2.668494 -2.585364 -2.566809 -2.683844 -2.765234 -2.797888 -2.743506 -2.673132 -2.665778 -2.694983 -2.718634 -2.724402 -2.684546 -2.802802 -2.826575 -2.799017 -2.80863 -2.807135 -2.759863 -2.786017 -2.765906 -2.817023 -2.691138 -2.778174 -2.837866 -2.745978 -2.811133 -2.778052 -2.770575 -2.791174 -2.829108 -2.825934 -2.806342 -2.854529 -2.879553 -2.843146 -2.810919 -2.826178 -2.813544 -2.778906 -2.789587 -2.782904 -2.720129 -2.713538 -2.742316 -2.753333 -2.744696 -2.672186 -2.707953 -2.677191 -2.679938 -2.623511 -2.643988 -2.664893 -2.73783 -2.711462 -2.75199 -2.794531 -2.84986 -2.804785 -2.791083 -2.821784 -2.789954 -2.846838 -2.790137 -2.776129 -2.788062 -2.897467 -2.920722 -2.890265 -2.882666 -2.89292 -2.897986 -2.905158 -2.916907 -2.835211 -2.751685 -2.765723 -2.738379 -2.690009 -2.640326 -2.519385 -2.258765 -2.320258 -2.155493 -2.089087 -2.23371 -2.315009 -2.345587 -2.358893 -2.373023 -2.37171 -2.328101 -2.309638 -2.348792 -2.323554 -2.265601 -2.246375 -2.160193 -2.1388 -2.218695 -2.04267 -2.049414 -2.043921 -2.014838 -1.935492 -1.95249 -1.988348 -1.925299 -1.822607 -1.547552 -1.739691 -1.874976 -2.342047 
-1.890112 -1.990759 -2.074774 -2.03208 -2.073004 -2.110724 -2.034033 -2.015509 -1.961096 -1.919775 -2.094763 -2.128333 -2.306281 -2.288977 -2.208899 -2.185828 -2.246985 -2.31098 -2.334509 -2.177527 -2.260504 -2.329688 -2.171607 -2.1482 -2.181769 -2.218634 -2.27677 -2.363471 -2.34754 -2.33924 -2.35932 -2.406043 -2.356024 -2.404578 -2.407507 -2.462042 -2.524939 -2.569342 -2.54032 -2.513129 -2.557074 -2.587775 -2.44306 -2.534003 -2.499091 -2.601508 -2.473334 -2.585883 -2.56687 -2.513373 -2.534827 -2.54798 -2.38761 -2.447608 -2.503485 -2.533484 -2.489569 -2.515845 -2.507514 -2.508978 -2.42124 -2.521307 -2.482031 -2.565344 -2.577734 -2.493903 -2.470557 -2.478003 -2.422766 -2.392615 -2.332465 -2.312933 -2.492194 -2.705267 -2.818976 -2.78858 -2.637732 -2.632208 -2.773322 -2.679053 -2.643225 -2.62287 -2.517981 -2.509253 -2.571387 -2.536444 -2.511908 -2.641852 -2.581824 -2.640021 -2.785193 -2.798956 -2.772284 -2.712317 -2.715338 -2.725379 -2.719306 -2.665503 -2.728247 -2.846777 -2.833533 -2.816565 -2.768408 -2.775092 -2.707098 -2.701453 -2.750952 -2.814124 -2.780768 -2.806525 -2.850226 -2.843634 -2.841803 -2.82807 -2.729437 -2.750281 -2.78913 -2.784613 -2.840216 -2.845831 -2.841925 -2.801489 -2.839423 -2.759161 -2.786475 -2.781744 -2.833106 -2.80213 -2.734656 -2.712683 -2.677283 -2.758551 -2.686743 -2.738684 -2.694647 -2.64704 -2.599799 -2.561102 -2.568213 -2.604193 -2.65943 -2.669775 -2.760077 -2.850592 -2.852423 -2.77912 -2.803107 -2.698431 -2.785773 -2.860632 -2.844397 -2.793128 -2.750678 -2.80741 -2.863257 -2.857764 -2.831885 -2.881445 -4.241699 -3.893188 -2.904273 -2.834113 -2.896185 -2.9112 -2.821295 -2.733557 -2.705695 -2.612738 -2.312964 -2.317694 -2.07749 -2.108527 -2.160712 -2.257056 -2.326544 -2.356818 -2.365424 -2.37879 -2.335852 -2.227698 -2.198554 -2.207312 -2.286688 -2.274695 -2.276251 -2.286444 -2.180029 -2.004279 -2.03382 -2.079932 -1.932318 -1.949133 -1.985083 -2.003058 -1.935248 -1.883429 -1.74433 -1.816687 -2.047156 -2.13645 
-1.846106 -1.763922 -1.88996 -2.044653 -2.041205 -2.115973 -2.032965 -1.975867 -1.905157 -2.122504 -2.191138 -2.22843 -2.297034 -2.281897 -2.205817 -2.176856 -2.167731 -2.199439 -2.278723 -2.252844 -2.368689 -2.237402 -2.196692 -2.142432 -2.183539 -2.226935 -2.30268 -2.29624 -2.307318 -2.335486 -2.349738 -2.212805 -2.264136 -2.328925 -2.413428 -2.500769 -2.59812 -2.620673 -2.634345 -2.538153 -2.409461 -2.438544 -2.591895 -2.581305 -2.611365 -2.545233 -2.564032 -2.581702 -2.540228 -2.510809 -2.481879 -2.512366 -2.530188 -2.536505 -2.524725 -2.503088 -2.516821 -2.404974 -2.478522 -2.483771 -2.48255 -2.44892 -2.40415 -2.486273 -2.52796 -2.565772 -2.583655 -2.438574 -2.404639 -2.366675 -2.352576 -2.2703 -2.550696 -2.753485 -2.676093 -2.655615 -2.657446 -2.749274 -2.653876 -2.647254 -2.652136 -2.603125 -2.565436 -2.547125 -2.561743 -2.509741 -2.541602 -2.654669 -2.667426 -2.626379 -2.779578 -2.767889 -2.805121 -2.686865 -2.746649 -2.737189 -2.717352 -2.719061 -2.73963 -2.763373 -2.823218 -2.765326 -2.792243 -2.733344 -2.676978 -2.660712 -2.745459 -2.789038 -2.798651 -2.809424 -2.834448 -2.823889 -2.813544 -2.861884 -2.791358 -2.704474 -2.790808 -2.760077 -2.82984 -2.804327 -2.792822 -2.833746 -2.804724 -2.692908 -2.777442 -2.836768 -2.79798 -2.789526 -2.665015 -2.676978 -2.745062 -2.779334 -2.789496 -2.73606 -2.628882 -2.575842 -2.507666 -2.522803 -2.495673 -2.526282 -2.612311 -2.650397 -2.699255 -2.778357 -2.764258 -2.752478 -2.721198 -2.734442 -2.779913 -2.865241 -2.858801 -2.812567 -2.815924 -2.807837 -2.791113 -2.78916 -2.751166 -2.831 -2.948126 -3.04541 -3.354553 -2.834601 -2.858496 -2.918067 -2.853552 -2.773932 -2.712836 -2.601386 -2.376532 -2.234351 -2.07865 -2.138556 -2.243903 -2.315802 -2.330237 -2.281897 -2.381171 -2.358618 -2.366492 -2.344946 -2.224707 -2.173224 -2.146185 -2.298377 -2.227423 -2.279456 -2.068701 -2.173316 -1.989233 -1.984412 -1.941901 -1.970465 -1.997778 -2.02619 -2.029395 -1.945868 -1.916754 -1.941351 -2.031622 -1.958685 
-1.696814 -1.804999 -1.852423 -1.921576 -2.055121 -2.072028 -2.054846 -2.063483 -2.109686 -1.998785 -2.065894 -2.213385 -2.193671 -2.23844 -2.190985 -2.150427 -2.255316 -2.201575 -2.196906 -2.372504 -2.343085 -2.264655 -2.253943 -2.219336 -2.21778 -2.298621 -2.351019 -2.435919 -2.325018 -2.239691 -2.306098 -2.347968 -2.429968 -2.418463 -2.522498 -2.56095 -2.581458 -2.605689 -2.560828 -2.475531 -2.424414 -2.508002 -2.492621 -2.54624 -2.604071 -2.582343 -2.584113 -2.577368 -2.568884 -2.592322 -2.533087 -2.499945 -2.485358 -2.535681 -2.525671 -2.477911 -2.507025 -2.528632 -2.53617 -2.504736 -2.486945 -2.381598 -2.417334 -2.49314 -2.437994 -2.503088 -2.551672 -2.362219 -2.324378 -2.356696 -2.237647 -2.32984 -2.593024 -2.75434 -2.727484 -2.683539 -2.702246 -2.718146 -2.666693 -2.573645 -2.735388 -2.643469 -2.682837 -2.583563 -2.516089 -2.567847 -2.63111 -2.630316 -2.61637 -2.612952 -2.698981 -2.791083 -2.704962 -2.640296 -2.773871 -2.769476 -2.692969 -2.673987 -2.7172 -2.785803 -2.766242 -2.73609 -2.735663 -2.764563 -2.710272 -2.67948 -2.719458 -2.724921 -2.748053 -2.821234 -2.809577 -2.804816 -2.818762 -2.839423 -2.746008 -2.705634 -2.777228 -2.81098 -2.808875 -2.836646 -2.902686 -2.798865 -2.797034 -2.774451 -2.750189 -2.744849 -2.743353 -2.74787 -2.678565 -2.691077 -2.7396 -2.766394 -2.720129 -2.598364 -2.509802 -2.489905 -2.495703 -2.503943 -2.602606 -2.551306 -2.607825 -2.642157 -2.761298 -2.746039 -2.701148 -2.652258 -2.653479 -2.698096 -2.756476 -2.820776 -2.840338 -2.839728 -2.826605 -2.835913 -2.789557 -2.786047 -2.820746 -2.858283 -2.854651 -2.797522 -2.835944 -2.899634 -2.961615 -2.894537 -2.804144 -2.756903 -2.688727 -2.504553 -2.331671 -2.149664 -2.077063 -2.18537 -2.275244 -2.34046 -2.344 -2.345831 -2.293768 -2.366492 -2.118506 -2.366126 -2.286383 -2.136298 -2.175482 -2.318305 -2.272437 -2.258185 -2.194769 -2.196539 -1.988287 -2.025824 -1.89118 -1.857886 -1.855505 -1.863867 -1.959692 -1.930243 -1.942511 -1.982855 -1.875159 -1.905524 
-1.753241 -1.76319 -1.806464 -1.952338 -1.870184 -2.192481 -2.091315 -2.069708 -2.095831 -2.062994 -2.178717 -2.147498 -2.078436 -2.179724 -2.264166 -2.270789 -2.198157 -2.169104 -2.23139 -2.209357 -2.2573 -2.205298 -2.173956 -2.198248 -2.306586 -2.334784 -2.368414 -2.30329 -2.373785 -2.340796 -2.370825 -2.436865 -2.457556 -2.526221 -2.595221 -2.548346 -2.562262 -2.496741 -2.465643 -2.450964 -2.518744 -2.543189 -2.54502 -2.571265 -2.565375 -2.594733 -2.600714 -2.612708 -2.6612 -2.599555 -2.574194 -2.499243 -2.50141 -2.560004 -2.559027 -2.514624 -2.472876 -2.526465 -2.495154 -2.473975 -2.477149 -2.385687 -2.453101 -2.481085 -2.448645 -2.460852 -2.471289 -2.498785 -2.376563 -2.31507 -2.295111 -2.206213 -2.610022 -2.811194 -2.887427 -2.71485 -2.754492 -2.693823 -2.556891 -2.603125 -2.746161 -2.729376 -2.693213 -2.743689 -2.532691 -2.558692 -2.664771 -2.652716 -2.699622 -2.751959 -2.646643 -2.606146 -2.61756 -2.558844 -2.753058 -2.742163 -2.693152 -2.683936 -2.763739 -2.719611 -2.774542 -2.67594 -2.719611 -2.723425 -2.708869 -2.765936 -2.747077 -2.722357 -2.68656 -2.819281 -2.764502 -2.812018 -2.770239 -2.839484 -2.788092 -2.745398 -2.805182 -2.783606 -2.791022 -2.859931 -2.92359 -2.859351 -2.78739 -2.763464 -2.751318 -2.726294 -2.70954 -2.613867 -2.624579 -2.653662 -2.655585 -2.605109 -2.520331 -2.512976 -2.511725 -2.56919 -2.62406 -2.52677 -2.606696 -2.622443 -2.706091 -2.74082 -2.782416 -2.791113 -2.799231 -2.739356 -2.756415 -2.766791 -2.784796 -2.782935 -2.788855 -2.784888 -2.831152 -2.871283 -2.849585 -2.832434 -2.838599 -2.872534 -2.881567 -2.869269 -2.849951 -2.973181 -3.807434 -2.895941 -2.831152 -2.734473 -2.612341 -2.461401 -2.287177 -2.094397 -2.101874 -2.220129 -2.227118 -2.268347 -2.269324 -2.350958 -2.28913 -2.268439 -2.176001 -2.134436 -2.132941 -2.124426 -2.112311 -2.134894 -2.273291 -2.241065 -2.055945 -2.200446 -2.069495 -2.052893 -1.892218 -1.875861 -1.85578 -1.869482 -1.914618 -1.912848 -1.981085 -1.980322 -1.781805 -1.862463 
-1.805579 -1.594183 -1.681403 -1.782874 -1.989935 -1.968207 -1.996924 -1.921484 -2.118262 -2.092902 -2.120978 -2.027655 -2.117255 -2.159979 -2.130621 -2.153571 -2.20838 -2.241553 -2.250403 -2.187567 -2.240454 -2.115393 -2.143012 -2.283331 -2.450476 -2.472754 -2.43595 -2.34516 -2.372656 -2.492041 -2.419226 -2.534033 -2.528082 -2.524054 -2.527106 -2.533881 -2.506903 -2.49906 -2.518195 -2.473608 -2.537695 -2.580054 -2.566107 -2.523535 -2.522894 -2.621283 -2.637335 -2.679816 -2.624396 -2.58396 -2.531622 -2.50965 -2.52143 -2.524085 -2.540625 -2.498358 -2.425482 -2.41294 -2.409491 -2.483252 -2.431098 -2.441931 -2.482367 -2.36991 -2.393164 -2.437079 -2.466254 -2.465888 -2.331213 -2.354773 -2.329688 -2.29209 -2.611395 -2.778113 -2.871527 -2.845068 -2.79444 -2.654334 -2.632819 -2.643591 -2.744879 -2.767401 -2.681036 -2.768561 -2.619025 -2.571356 -2.620123 -2.738348 -2.719306 -2.764258 -2.649268 -2.640936 -2.63291 -2.607001 -2.723273 -2.680487 -2.692511 -2.734961 -2.711371 -2.708746 -2.669806 -2.707007 -2.725043 -2.665747 -2.75022 -2.765296 -2.738745 -2.658301 -2.699713 -2.756812 -2.777289 -2.796973 -2.802741 -2.719214 -2.745154 -2.810065 -2.797003 -2.787268 -2.756812 -2.831 -2.856696 -2.846777 -2.781775 -2.74021 -2.755896 -2.72367 -2.703528 -2.668616 -2.6323 -2.592535 -2.491644 -2.492377 -2.513403 -2.516974 -2.53327 -2.631781 -2.71311 -2.753668 -2.831397 -2.83869 -2.839514 -2.827796 -2.832739 -2.810828 -2.796637 -2.791388 -2.81156 -2.811896 -2.804053 -2.799139 -2.774481 -2.809577 -2.845709 -2.871039 -2.886664 -2.874671 -2.89527 -2.877692 -2.866187 -2.876105 -2.887152 -3.160767 -3.007117 -2.968237 -2.813513 -2.668036 -2.573828 -2.443915 -2.257849 -2.077612 -2.05329 -2.108771 -2.259589 -2.274085 -2.270667 -2.240851 -2.235175 -2.341681 -2.264105 -2.187506 -2.149024 -2.124762 -2.125342 -2.172034 -2.201605 -2.243628 -2.108771 -2.218665 -2.0651 -2.012915 -1.948584 -1.864722 -1.857336 -1.865637 -1.901648 -1.936743 -1.950568 -1.92713 -1.819708 -1.798407 
-1.612891 -1.705389 -1.725806 -1.829138 -1.918249 -1.963049 -1.904517 -2.061957 -2.109259 -2.094824 -2.051978 -2.03858 -2.038947 -2.100256 -2.126074 -2.193182 -2.211859 -2.072669 -2.272009 -2.239325 -2.128729 -2.194129 -2.396857 -2.347723 -2.382422 -2.34693 -2.497962 -2.392767 -2.481879 -2.46311 -2.466345 -2.441168 -2.502692 -2.522437 -2.488348 -2.480811 -2.433569 -2.473761 -2.531531 -2.487219 -2.534461 -2.55448 -2.593848 -2.540259 -2.525153 -2.587744 -2.628363 -2.605658 -2.559821 -2.523901 -2.521369 -2.571326 -2.494666 -2.574774 -2.571356 -2.43183 -2.379858 -2.390936 -2.394415 -2.474402 -2.447852 -2.455054 -2.429175 -2.419837 -2.41416 -2.412482 -2.431647 -2.417487 -2.24259 -2.249335 -2.379401 -2.425879 -2.501624 -2.597754 -2.725592 -2.758337 -2.820868 -2.702948 -2.627905 -2.549658 -2.610968 -2.619299 -2.714758 -2.69068 -2.66709 -2.667243 -2.488654 -2.754462 -2.863104 -2.70426 -2.685736 -2.656104 -2.64231 -2.713782 -2.740759 -2.658026 -2.670355 -2.627112 -2.602393 -2.664221 -2.610175 -2.614691 -2.659155 -2.67124 -2.699164 -2.738074 -2.675543 -2.653876 -2.66825 -2.724158 -2.721167 -2.79444 -2.771613 -2.739417 -2.784003 -2.754797 -2.807623 -2.727271 -2.707831 -2.764807 -2.786841 -2.805121 -2.758826 -2.74729 -2.73841 -2.710211 -2.603186 -2.58042 -2.543067 -2.490088 -2.519904 -2.546698 -2.564398 -2.608496 -2.759345 -2.823309 -2.825781 -2.841773 -2.796729 -2.824439 -2.842902 -2.847846 -2.854407 -2.826849 -2.810339 -2.824164 -2.810187 -2.839179 -2.821326 -2.79917 -2.806555 -2.830908 -2.875464 -2.864752 -2.914435 -2.972083 -2.95246 -2.963019 -2.942389 -2.95127 -2.91651 -2.923834 -2.89353 -2.76911 -2.829504 -2.814673 -2.634955 -2.641028 -2.346991 -2.153937 -2.13822 -2.075934 -2.125098 -2.229193 -2.279212 -2.225836 -2.230353 -2.264136 -2.227545 -2.147528 -2.1341 -2.126318 -2.236853 -2.171668 -2.203589 -2.24726 -2.225958 -2.226111 -2.076178 -2.066138 -1.923804 -1.904456 -1.830725 -1.839362 -1.922583 -1.926306 -1.809241 -1.958105 -1.810492 -1.872443 
-1.654791 -1.911414 -1.898993 -1.839239 -1.898718 -1.951147 -2.115576 -2.070624 -2.155615 -2.028082 -2.099738 -1.984259 -2.128973 -2.019232 -2.045111 -2.067389 -2.073676 -2.112433 -2.325171 -2.278082 -2.323218 -2.221137 -2.290015 -2.310858 -2.335516 -2.326361 -2.339972 -2.45011 -2.491248 -2.474188 -2.504767 -2.471259 -2.373633 -2.490698 -2.482123 -2.49671 -2.474555 -2.541602 -2.54505 -2.568793 -2.533392 -2.575415 -2.577521 -2.5539 -2.600226 -2.595862 -2.573676 -2.574225 -2.540015 -2.524298 -2.525214 -2.564337 -2.539404 -2.570197 -2.556555 -2.434485 -2.469946 -2.441931 -2.412756 -2.481177 -2.444037 -2.417487 -2.427039 -2.355322 -2.321997 -2.375311 -2.41236 -2.3953 -2.377173 -2.42301 -2.337439 -2.428473 -2.526007 -2.611273 -2.700476 -2.756842 -2.756262 -2.758215 -2.684454 -2.695227 -2.676672 -2.714514 -2.533392 -2.603217 -2.607581 -2.686347 -2.623816 -2.713355 -2.819159 -2.664649 -2.655615 -2.5091 -2.586188 -2.605994 -2.680457 -2.683264 -2.639288 -2.527686 -2.471564 -2.620551 -2.581641 -2.556372 -2.652991 -2.631537 -2.61521 -2.651556 -2.684912 -2.601874 -2.607886 -2.689002 -2.703681 -2.663275 -2.777747 -2.739996 -2.746771 -2.758551 -2.717474 -2.627875 -2.701392 -2.742926 -2.746802 -2.749213 -2.723761 -2.717627 -2.675696 -2.619391 -2.582098 -2.537421 -2.604651 -2.550238 -2.531226 -2.56452 -2.697058 -2.795722 -2.855628 -2.873328 -2.850928 -2.826544 -2.808203 -2.804022 -2.809454 -2.882697 -2.873023 -2.82337 -2.796423 -2.785071 -2.804602 -2.817297 -2.79444 -2.785223 -2.754645 -2.798316 -2.837225 -2.883826 -2.904059 -2.973029 -3.06626 -3.066077 -3.203186 -3.717712 -3.307556 -2.975653 -2.836188 -2.798377 -2.784613 -2.714148 -2.771643 -2.677008 -2.251929 -2.135504 -2.135931 -2.183661 -2.22663 -2.182074 -2.194129 -2.212805 -2.209692 -2.25141 -2.23667 -2.18302 -2.123755 -2.186041 -2.197608 -2.169104 -2.166296 -2.209143 -2.248572 -2.218359 -2.088812 -2.024817 -1.976141 -2.032904 -2.029425 -1.805121 -1.862616 -1.90943 -1.859015 -1.886786 -1.738562 -1.744238 
-1.648871 -1.71076 -1.79267 -1.866248 -1.878363 -1.991248 -2.021155 -2.146521 -2.205939 -1.995184 -2.045905 -2.135352 -2.087439 -1.949805 -1.978552 -2.032599 -2.134711 -2.329779 -2.387549 -2.136206 -2.295477 -2.377966 -2.430884 -2.29856 -2.329901 -2.389258 -2.462622 -2.472723 -2.500952 -2.460089 -2.457282 -2.468756 -2.464026 -2.53681 -2.464728 -2.521124 -2.538092 -2.571234 -2.563941 -2.540289 -2.580451 -2.55329 -2.60578 -2.53382 -2.588782 -2.59458 -2.563727 -2.597022 -2.542792 -2.584052 -2.569159 -2.602698 -2.577796 -2.613471 -2.553259 -2.363471 -2.401282 -2.304511 -2.340979 -2.397986 -2.254492 -2.328131 -2.380316 -2.374823 -2.361517 -2.37699 -2.349494 -2.314856 -2.305335 -2.305365 -2.408057 -2.524725 -2.560156 -2.633795 -2.566962 -2.652075 -2.656348 -2.609015 -2.703925 -2.719763 -2.748053 -2.714179 -2.619544 -2.528845 -2.657629 -2.679175 -2.621802 -2.549902 -2.632025 -2.54148 -2.508429 -2.643927 -2.523261 -2.577429 -2.659918 -2.712653 -2.582343 -2.515967 -2.599829 -2.569373 -2.584235 -2.663764 -2.633917 -2.62641 -2.618231 -2.627295 -2.688544 -2.65705 -2.657691 -2.638403 -2.646094 -2.687872 -2.705695 -2.727698 -2.72431 -2.718359 -2.686163 -2.643225 -2.713599 -2.719367 -2.691107 -2.685645 -2.683966 -2.579718 -2.563391 -2.568793 -2.608038 -2.532935 -2.544531 -2.594428 -2.707922 -2.799445 -2.833045 -2.907477 -2.844702 -2.830908 -2.817175 -2.792273 -2.771552 -2.818274 -2.857794 -2.865668 -2.887763 -2.830328 -2.780463 -2.774725 -2.780219 -2.801245 -2.819708 -2.8216 -2.820746 -2.841834 -2.812781 -2.846808 -2.890601 -2.913123 -2.966193 -3.668884 -5.275635 -5.679993 -5.010742 -2.951972 -2.844611 -2.770545 -2.79035 -2.708655 -2.425116 -2.49317 -2.174201 -2.10517 -2.139807 -2.197638 -2.29444 -2.323615 -2.358679 -2.358222 -2.273596 -2.308234 -2.350134 -2.351325 -2.180182 -2.237372 -2.224158 -2.282263 -2.177008 -2.159155 -2.159979 -2.178107 -2.020209 -2.001563 -2.036536 -1.912573 -2.01792 -1.936194 -1.99729 -1.877661 -1.812872 -1.83985 -1.68595 -1.782019 
-1.682593 -1.657019 -1.753577 -1.896979 -1.834875 -1.976172 -1.870612 -1.982642 -2.160162 -2.214758 -2.211188 -2.197577 -2.075568 -1.987982 -1.976904 -2.11933 -2.31095 -2.25025 -2.289832 -2.216193 -2.249487 -2.407599 -2.327673 -2.285925 -2.481482 -2.4112 -2.481177 -2.501715 -2.447821 -2.523566 -2.561316 -2.553137 -2.444891 -2.521491 -2.46897 -2.514655 -2.538123 -2.572302 -2.530798 -2.561743 -2.56629 -2.569251 -2.538702 -2.514563 -2.589636 -2.576758 -2.598181 -2.616278 -2.619269 -2.619513 -2.646399 -2.634406 -2.596808 -2.595709 -2.614691 -2.348639 -2.337348 -2.298926 -2.348608 -2.398291 -2.441565 -2.34632 -2.289496 -2.25788 -2.384406 -2.274786 -2.272925 -2.324774 -2.24137 -2.308814 -2.450995 -2.520606 -2.615729 -2.609473 -2.600958 -2.576544 -2.598792 -2.633337 -2.542975 -2.630774 -2.618964 -2.647772 -2.713599 -2.653113 -2.654181 -2.682654 -2.670203 -2.600714 -2.566779 -2.542853 -2.419196 -2.516119 -2.434943 -2.457404 -2.654395 -2.643683 -2.547095 -2.588904 -2.594183 -2.607855 -2.673377 -2.603278 -2.61463 -2.626898 -2.608222 -2.587714 -2.66651 -2.67356 -2.661017 -2.660407 -2.691504 -2.694373 -2.712744 -2.719733 -2.716162 -2.688605 -2.72544 -2.637518 -2.625922 -2.631201 -2.641608 -2.607642 -2.66825 -2.614081 -2.571417 -2.549078 -2.551093 -2.597723 -2.681494 -2.770361 -2.859625 -2.858069 -2.874487 -2.849524 -2.830573 -2.800391 -2.772437 -2.802588 -2.771704 -2.813147 -2.812293 -2.8729 -2.873297 -2.824774 -2.79502 -2.743018 -2.747687 -2.75614 -2.779395 -2.824225 -2.838721 -2.827704 -2.783301 -2.750342 -2.824683 -2.857123 -2.902167 -4.167847 -6.046204 -5.113892 -4.986938 -2.919226 -2.814703 -2.772406 -2.828497 -2.7078 -2.536688 -2.309424 -2.066931 -2.077887 -2.147894 -2.267493 -2.297705 -2.297217 -2.257086 -2.328284 -2.179297 -2.231116 -2.254767 -2.19007 -2.328864 -2.297217 -2.289008 -2.195837 -2.21308 -2.250067 -2.140479 -2.141425 -2.070776 -1.998419 -2.041235 -1.901099 -1.849493 -1.978857 -1.975226 -1.812018 -1.654608 -1.673682 -1.849097 -1.755926 
-1.757758 -1.620032 -1.67771 -1.787848 -1.927832 -1.965124 -2.028082 -1.83396 -1.873816 -1.897894 -1.955481 -2.118323 -2.17591 -2.119544 -2.001196 -2.137915 -2.252448 -2.25437 -2.342871 -2.258185 -2.294257 -2.345313 -2.412756 -2.405371 -2.362769 -2.370276 -2.374213 -2.383887 -2.323401 -2.542792 -2.452521 -2.465582 -2.47782 -2.523901 -2.475409 -2.532904 -2.517004 -2.585303 -2.515296 -2.575049 -2.515418 -2.558295 -2.56864 -2.537329 -2.544013 -2.539221 -2.536719 -2.589453 -2.597601 -2.61463 -2.636511 -2.637152 -2.632819 -2.581397 -2.528662 -2.336524 -2.319952 -2.313757 -2.346777 -2.266455 -2.278571 -2.323248 -2.384314 -2.348822 -2.314337 -2.254187 -2.298651 -2.291754 -2.29032 -2.488379 -2.565588 -2.437506 -2.580603 -2.579016 -2.620429 -2.600409 -2.596137 -2.550726 -2.56452 -2.571082 -2.57276 -2.637763 -2.685126 -2.70542 -2.577002 -2.586798 -2.674902 -2.535559 -2.497656 -2.420111 -2.415991 -2.521338 -2.558142 -2.561682 -2.56629 -2.514472 -2.492133 -2.498999 -2.562079 -2.602881 -2.654944 -2.647955 -2.645422 -2.636328 -2.637671 -2.634314 -2.646216 -2.665869 -2.674353 -2.678565 -2.691107 -2.706946 -2.69718 -2.681159 -2.712866 -2.756262 -2.769843 -2.722601 -2.67475 -2.636115 -2.638709 -2.605902 -2.622534 -2.602332 -2.587531 -2.617499 -2.574469 -2.6034 -2.75733 -2.83988 -2.812659 -2.82746 -2.848395 -2.816168 -2.80863 -2.80329 -2.708533 -2.749091 -2.75907 -2.791205 -2.788947 -2.858099 -2.854498 -2.827582 -2.757422 -2.710547 -2.829016 -2.713141 -2.801886 -2.827918 -2.838019 -2.858038 -2.816199 -2.830237 -2.770483 -2.785071 -3.497681 -4.173035 -3.022217 -2.946533 -2.868353 -2.806921 -2.764136 -2.759497 -2.756903 -2.688361 -2.374274 -2.156897 -2.007575 -2.073584 -2.131995 -2.220557 -2.254553 -2.261542 -2.307074 -2.338294 -2.374823 -2.248755 -2.230292 -2.192023 -2.296729 -2.273962 -2.206091 -2.243475 -2.133246 -2.201148 -2.113257 -2.166998 -2.031134 -1.911139 -1.855383 -1.82453 -1.77326 -1.887427 -1.978094 -1.842444 -1.730811 -1.850867 -1.82099 -1.825812 
-1.74848 -1.791754 -1.618292 -1.905371 -1.894171 -1.939276 -1.956671 -2.007544 -1.899939 -1.919226 -1.968512 -1.978918 -2.065588 -2.153174 -2.15061 -2.187109 -2.060797 -2.211005 -2.260504 -2.317206 -2.315344 -2.259924 -2.304755 -2.32746 -2.400855 -2.305579 -2.296423 -2.406836 -2.383826 -2.366889 -2.459296 -2.465643 -2.398688 -2.442603 -2.485419 -2.564002 -2.561285 -2.460822 -2.500494 -2.518775 -2.519904 -2.527106 -2.541388 -2.570197 -2.581854 -2.554236 -2.562537 -2.567725 -2.569861 -2.651221 -2.619208 -2.614996 -2.615424 -2.581122 -2.548651 -2.393805 -2.253668 -2.265753 -2.309668 -2.237586 -2.271552 -2.3729 -2.35343 -2.298621 -2.317084 -2.308386 -2.345465 -2.353491 -2.421942 -2.495123 -2.524634 -2.549017 -2.480628 -2.604071 -2.543433 -2.498145 -2.544898 -2.51261 -2.557837 -2.553076 -2.534522 -2.583716 -2.63642 -2.663916 -2.629248 -2.537482 -2.551703 -2.540717 -2.556036 -2.524756 -2.483923 -2.598639 -2.583319 -2.48252 -2.453619 -2.538092 -2.59931 -2.53971 -2.623511 -2.642706 -2.602942 -2.692358 -2.67179 -2.631629 -2.609839 -2.61051 -2.646307 -2.639685 -2.672766 -2.721625 -2.73609 -2.722876 -2.702643 -2.664435 -2.74137 -2.799384 -2.799597 -2.779547 -2.732459 -2.67179 -2.654974 -2.61341 -2.705298 -2.687354 -2.711737 -2.641608 -2.586035 -2.651587 -2.775855 -2.762183 -2.764502 -2.726721 -2.836005 -2.824835 -2.811499 -2.796851 -2.774695 -2.730567 -2.722174 -2.812079 -2.742102 -2.852026 -2.841406 -2.790411 -2.743445 -2.721411 -2.708563 -2.744757 -2.754309 -2.780707 -2.802863 -2.812659 -2.931555 -2.912909 -2.779608 -2.733069 -2.867224 -2.884345 -2.847815 -2.810095 -2.793952 -2.795477 -2.73667 -2.733496 -2.696784 -2.582312 -2.350379 -2.067297 -2.009985 -2.077246 -2.177619 -2.190192 -2.239325 -2.280585 -2.308997 -2.292883 -2.298407 -2.220679 -2.362738 -2.216437 -2.291998 -2.283026 -2.267493 -2.245154 -2.225745 -2.208045 -2.140143 -2.141882 -2.177893 -1.932043 -1.852484 -1.790564 -1.771307 -1.823462 -1.846808 -1.860419 -1.692145 -1.830603 -1.861029 -1.935828 
-1.776953 -1.805395 -1.86936 -1.887396 -1.892798 -1.927374 -2.010321 -2.00318 -1.936682 -1.91944 -1.961676 -1.987921 -2.07514 -2.138403 -2.121832 -2.166113 -2.210394 -2.178565 -2.151099 -2.220587 -2.36579 -2.348792 -2.188544 -2.266913 -2.239233 -2.47608 -2.309577 -2.471838 -2.347357 -2.359625 -2.386511 -2.404517 -2.383582 -2.337134 -2.505682 -2.334052 -2.439581 -2.576727 -2.569983 -2.581885 -2.574927 -2.577155 -2.529242 -2.5409 -2.552252 -2.578681 -2.579962 -2.606024 -2.613257 -2.615546 -2.604102 -2.617438 -2.592963 -2.554755 -2.465735 -2.34989 -2.270606 -2.198981 -2.328711 -2.265509 -2.299628 -2.37348 -2.310126 -2.242987 -2.335181 -2.345068 -2.38819 -2.370581 -2.360175 -2.421088 -2.533118 -2.558325 -2.4578 -2.47251 -2.452399 -2.52851 -2.533484 -2.559729 -2.564368 -2.525427 -2.549139 -2.522192 -2.577033 -2.648077 -2.526587 -2.579688 -2.477057 -2.573096 -2.495673 -2.603552 -2.450202 -2.566138 -2.474768 -2.452704 -2.410132 -2.428015 -2.573248 -2.505866 -2.606635 -2.595191 -2.595831 -2.658331 -2.684302 -2.664282 -2.656531 -2.695776 -2.696173 -2.720129 -2.732886 -2.705908 -2.733801 -2.720374 -2.706702 -2.748511 -2.800482 -2.769354 -2.73905 -2.654822 -2.648077 -2.675025 -2.681464 -2.582373 -2.638892 -2.671484 -2.704932 -2.641913 -2.570563 -2.620886 -2.742377 -2.739752 -2.747382 -2.795172 -2.795783 -2.788214 -2.802619 -2.775153 -2.77973 -2.740393 -2.738471 -2.778174 -2.809546 -2.843909 -2.84635 -2.784461 -2.795172 -2.741919 -2.759497 -2.794348 -2.785223 -2.755042 -2.78147 -2.862921 -2.944098 -2.896124 -2.840888 -2.758002 -2.780188 -2.775244 -2.79447 -2.796362 -2.76969 -2.711401 -2.698309 -2.62226 -2.616492 -2.428046 -2.32981 -2.06629 -2.030554 -2.123908 -2.175147 -2.172888 -2.209479 -2.238501 -2.331458 -2.356299 -2.287909 -2.365393 -2.29447 -2.338873 -2.305823 -2.283423 -2.255316 -2.163641 -2.146124 -2.166876 -2.135016 -2.112158 -2.11521 -1.958746 -1.841009 -1.938788 -1.837195 -1.776251 -1.845099 -1.858466 -1.698828 -1.927435 -1.941962 -1.901556 
-1.709692 -1.788824 -1.910559 -1.888251 -1.876379 -1.898016 -1.935553 -1.988135 -1.94483 -1.947241 -1.978674 -1.989966 -2.001898 -2.121649 -2.068152 -2.171057 -2.169837 -2.243903 -2.111914 -2.188941 -2.252081 -2.342688 -2.330298 -2.333869 -2.390326 -2.380225 -2.450171 -2.221625 -2.281043 -2.361029 -2.460242 -2.327887 -2.420783 -2.397009 -2.300726 -2.562354 -2.547858 -2.541144 -2.559912 -2.525275 -2.595191 -2.616522 -2.535223 -2.524695 -2.587775 -2.614264 -2.623602 -2.6146 -2.604865 -2.648291 -2.649756 -2.615302 -2.615454 -2.517706 -2.481513 -2.407874 -2.247839 -2.210822 -2.234076 -2.353186 -2.334387 -2.3133 -2.275763 -2.257086 -2.316229 -2.342627 -2.279639 -2.346411 -2.427252 -2.453711 -2.463202 -2.425299 -2.410285 -2.498724 -2.535681 -2.432623 -2.433722 -2.429907 -2.543952 -2.540686 -2.482764 -2.552252 -2.507727 -2.596228 -2.553137 -2.56629 -2.556891 -2.436377 -2.496069 -2.614996 -2.560675 -2.59754 -2.487769 -2.471564 -2.488593 -2.594397 -2.403113 -2.483344 -2.514838 -2.605536 -2.659766 -2.675299 -2.638037 -2.603735 -2.599738 -2.694006 -2.700751 -2.755408 -2.719977 -2.68595 -2.691077 -2.702277 -2.70014 -2.726447 -2.750891 -2.713019 -2.685736 -2.710425 -2.621375 -2.64353 -2.608008 -2.581732 -2.585059 -2.655493 -2.600928 -2.528388 -2.515418 -2.659064 -2.742926 -2.782935 -2.754309 -2.752997 -2.760352 -2.800055 -2.808844 -2.767828 -2.774298 -2.731268 -2.742865 -2.799536 -2.849005 -2.850562 -2.881751 -2.825537 -2.77088 -2.751563 -2.814795 -2.767737 -2.716712 -2.715338 -2.783728 -2.870368 -2.831183 -2.812354 -2.815161 -2.799109 -2.795752 -2.734778 -2.729315 -2.730689 -2.661017 -2.597662 -2.589087 -2.553717 -2.495581 -2.408453 -2.228613 -2.05155 -2.062293 -2.125464 -2.195349 -2.232428 -2.264533 -2.307715 -2.342841 -2.375922 -2.317908 -2.372656 -2.365424 -2.342597 -2.201148 -2.159918 -2.134436 -2.086218 -2.103461 -2.005072 -2.004645 -1.980139 -1.964728 -1.923163 -1.775214 -1.892401 -1.986853 -1.762671 -1.69895 -1.846228 -1.814124 -1.81861 -1.741064 -1.794623 
-1.767645 -1.859137 -1.914801 -1.94541 -1.958777 -1.911871 -1.917303 -1.863501 -1.870062 -1.892981 -1.942572 -2.00202 -1.963446 -2.178565 -2.067389 -2.096411 -2.156531 -2.126257 -2.180121 -2.168219 -2.123175 -2.36872 -2.363867 -2.329871 -2.22544 -2.373541 -2.352789 -2.342841 -2.291693 -2.475867 -2.493323 -2.419989 -2.426489 -2.491278 -2.498969 -2.473731 -2.544318 -2.451056 -2.574927 -2.441748 -2.601538 -2.557044 -2.549872 -2.556036 -2.609778 -2.583716 -2.58631 -2.616034 -2.587927 -2.601111 -2.632788 -2.59751 -2.569037 -2.488379 -2.396185 -2.33396 -2.244299 -2.222296 -2.204138 -2.300025 -2.258887 -2.260596 -2.283362 -2.318366 -2.274603 -2.277564 -2.336005 -2.355444 -2.393866 -2.414191 -2.391486 -2.39292 -2.452643 -2.573218 -2.570593 -2.552863 -2.548621 -2.539343 -2.528723 -2.540137 -2.535834 -2.562415 -2.584174 -2.536017 -2.508429 -2.466254 -2.501685 -2.445258 -2.42832 -2.604773 -2.58277 -2.630652 -2.545233 -2.5651 -2.506903 -2.440222 -2.406043 -2.57218 -2.566901 -2.625464 -2.615241 -2.614844 -2.56864 -2.569495 -2.614783 -2.638648 -2.693457 -2.744727 -2.745123 -2.712958 -2.707465 -2.694769 -2.695624 -2.680426 -2.718817 -2.662726 -2.659918 -2.689673 -2.638617 -2.674628 -2.618109 -2.570471 -2.582404 -2.630164 -2.587958 -2.514288 -2.593237 -2.720709 -2.720496 -2.79093 -2.784277 -2.829871 -2.824194 -2.844794 -2.799963 -2.802222 -2.788519 -2.759589 -2.803412 -2.841284 -2.854376 -2.828833 -2.815833 -2.892096 -2.80387 -2.776465 -2.789801 -2.768836 -2.698126 -2.725745 -2.796668 -2.857733 -2.807868 -2.771277 -2.769293 -2.742438 -2.759375 -2.726874 -2.690009 -2.680457 -2.695166 -2.625922 -2.552344 -2.542273 -2.417761 -2.353583 -2.153937 -2.110846 -2.153815 -2.208594 -2.225867 -2.249152 -2.286292 -2.285376 -2.359412 -2.305457 -2.313086 -2.38996 -2.271826 -2.248633 -2.208991 -2.238593 -2.207709 -2.268317 -2.042883 -2.082037 -1.956824 -1.932715 -1.916876 -1.915655 -1.883856 -1.854681 -1.785895 -1.764502 -1.680701 -1.761999 -1.755286 -1.682318 -1.808295 -1.934302 
-1.862616 -1.991125 -1.952277 -1.897345 -1.988684 -1.966803 -1.917517 -1.943518 -1.865332 -1.873877 -1.901221 -1.954047 -2.008887 -2.04444 -2.058661 -2.083685 -2.0922 -2.184943 -2.201483 -2.089697 -2.077704 -2.108527 -2.227942 -2.265845 -2.339972 -2.287848 -2.352149 -2.397192 -2.241492 -2.397101 -2.365088 -2.420783 -2.446631 -2.475806 -2.559638 -2.359046 -2.546301 -2.541419 -2.547644 -2.580054 -2.582007 -2.521369 -2.534827 -2.599463 -2.631232 -2.604193 -2.594092 -2.542365 -2.496253 -2.513587 -2.494055 -2.516974 -2.47666 -2.437384 -2.348883 -2.327429 -2.276099 -2.232306 -2.243079 -2.244208 -2.250983 -2.269721 -2.285498 -2.160407 -2.3776 -2.291815 -2.391272 -2.364081 -2.364447 -2.498389 -2.439948 -2.420538 -2.536475 -2.531714 -2.562689 -2.545966 -2.46308 -2.479743 -2.445349 -2.496405 -2.506232 -2.573157 -2.522192 -2.496466 -2.504828 -2.503485 -2.537543 -2.443701 -2.408484 -2.46366 -2.538031 -2.591406 -2.513953 -2.498847 -2.431311 -2.464575 -2.365027 -2.59754 -2.528021 -2.613013 -2.60755 -2.577551 -2.550879 -2.581793 -2.608679 -2.678473 -2.67591 -2.674048 -2.708563 -2.689978 -2.667822 -2.637244 -2.65766 -2.649298 -2.628729 -2.621527 -2.663641 -2.603186 -2.599219 -2.677222 -2.649298 -2.648047 -2.609107 -2.566016 -2.509009 -2.543738 -2.716376 -2.76084 -2.765112 -2.739874 -2.797339 -2.796698 -2.726935 -2.753302 -2.784766 -2.768713 -2.778327 -2.726843 -2.84165 -2.851202 -2.790137 -2.791235 -2.749671 -2.786353 -2.770972 -2.788214 -2.781256 -2.759009 -2.719336 -2.71311 -2.779913 -2.851996 -2.805945 -2.734961 -2.722083 -2.662268 -2.68833 -2.665473 -2.631079 -2.67948 -2.77204 -2.690344 -2.499701 -2.437109 -2.347876 -2.208624 -2.133734 -2.153601 -2.230933 -2.267279 -2.259711 -2.2685 -2.27204 -2.352362 -2.352759 -2.383948 -2.285498 -2.218604 -2.179083 -2.160468 -2.237372 -2.223731 -2.17832 -2.151251 -2.079688 -2.059699 -1.927405 -1.918158 -1.842383 -1.967169 -1.996832 -1.75498 -1.777747 -1.788977 -1.695319 -1.693701 -1.660254 -1.710181 -1.704962 -1.81394 
-1.978125 -2.120215 -1.966772 -1.890631 -1.814032 -1.815192 -1.923712 -1.782507 -1.864142 -1.927039 -1.927588 -1.967383 -2.1164 -2.154669 -2.170294 -2.13468 -2.097235 -2.185309 -2.200537 -2.209967 -2.152258 -2.08396 -2.119086 -2.175604 -2.330206 -2.364813 -2.35401 -2.322577 -2.381598 -2.385596 -2.394965 -2.38703 -2.379096 -2.483893 -2.556159 -2.547186 -2.487891 -2.53089 -2.520453 -2.548529 -2.535285 -2.536078 -2.501685 -2.520483 -2.553076 -2.615668 -2.622229 -2.577246 -2.47785 -2.555853 -2.473059 -2.415045 -2.389624 -2.387305 -2.33277 -2.248419 -2.253912 -2.266303 -2.23609 -2.272864 -2.25849 -2.273871 -2.295294 -2.307868 -2.288489 -2.316687 -2.320105 -2.337256 -2.447669 -2.438666 -2.410346 -2.440863 -2.527136 -2.550665 -2.55448 -2.546454 -2.593024 -2.476843 -2.404242 -2.447089 -2.546423 -2.51911 -2.503424 -2.455634 -2.52735 -2.641242 -2.690558 -2.579291 -2.51908 -2.492712 -2.527655 -2.605994 -2.534522 -2.520026 -2.466895 -2.473853 -2.400641 -2.417334 -2.392554 -2.632544 -2.562384 -2.573706 -2.536566 -2.557349 -2.666052 -2.642371 -2.633032 -2.684638 -2.699347 -2.650855 -2.605353 -2.563635 -2.532477 -2.520911 -2.548895 -2.550787 -2.588049 -2.598822 -2.643897 -2.617133 -2.592078 -2.577551 -2.560675 -2.624579 -2.560858 -2.679175 -2.784735 -2.72309 -2.767859 -2.644782 -2.687811 -2.810462 -2.73075 -2.831305 -2.841345 -2.833991 -2.763312 -2.8245 -2.768866 -2.74018 -2.817114 -2.8328 -2.891364 -2.759253 -2.769598 -2.760901 -2.756964 -2.715827 -2.694617 -2.749487 -2.701056 -2.799811 -2.787177 -2.686743 -2.691718 -2.692267 -2.635748 -2.578742 -2.573004 -2.61344 -2.682929 -2.648291 -2.561865 -2.412116 -2.268164 -2.201849 -2.148901 -2.206854 -2.254828 -2.261023 -2.249732 -2.251257 -2.266882 -2.231482 -2.276892 -2.366126 -2.219061 -2.178168 -2.19129 -2.170599 -2.249213 -2.210211 -2.177924 -2.099402 -2.076788 -1.986426 -1.91059 -1.909247 -1.80332 -1.880621 -1.840491 -1.814459 -1.82395 -1.730963 -1.647589 -1.824316 -1.78974 -1.793249 -1.846808 -1.904425 
-2.105231 -2.157324 -1.982275 -2.00492 -1.871558 -1.885626 -1.904913 -2.028845 -1.813879 -1.91181 -1.98783 -2.105383 -2.130011 -2.108069 -2.093695 -2.128729 -2.121771 -2.193366 -2.096137 -2.202307 -2.215613 -2.227179 -2.080725 -2.164923 -2.156744 -2.253912 -2.381751 -2.247168 -2.338049 -2.320319 -2.358252 -2.38645 -2.272955 -2.46662 -2.404425 -2.540167 -2.491766 -2.480109 -2.45188 -2.482977 -2.56156 -2.586646 -2.597022 -2.598395 -2.595496 -2.624762 -2.57096 -2.534857 -2.493079 -2.512061 -2.453192 -2.432105 -2.438452 -2.383185 -2.329688 -2.244452 -2.255866 -2.271307 -2.248145 -2.237158 -2.248389 -2.262702 -2.353339 -2.167944 -2.371497 -2.392676 -2.292639 -2.38822 -2.344611 -2.351752 -2.441382 -2.437109 -2.590827 -2.418921 -2.39704 -2.564307 -2.501532 -2.53031 -2.436316 -2.551978 -2.550696 -2.531073 -2.456793 -2.48136 -2.551093 -2.589118 -2.669928 -2.656561 -2.498328 -2.518683 -2.463477 -2.591223 -2.536902 -2.552771 -2.480536 -2.445685 -2.539008 -2.578925 -2.511969 -2.622534 -2.548163 -2.593848 -2.627203 -2.630621 -2.661261 -2.629858 -2.590704 -2.670264 -2.642828 -2.621253 -2.637671 -2.643683 -2.633978 -2.563452 -2.595343 -2.61402 -2.585059 -2.564154 -2.698248 -2.559271 -2.563178 -2.571021 -2.539618 -2.552954 -2.582556 -2.723151 -2.810675 -2.660437 -2.716589 -2.710761 -2.741095 -2.751868 -2.867011 -2.883948 -2.85932 -2.755774 -2.827002 -2.784613 -2.735297 -2.698401 -2.751654 -2.812659 -2.753607 -2.827796 -2.754096 -2.767188 -2.803504 -2.73841 -2.765479 -2.716376 -2.726233 -2.703162 -2.711157 -2.666663 -2.636664 -2.707282 -2.681189 -2.584113 -2.539649 -2.580176 -2.571509 -2.496802 -2.392004 -2.343054 -2.23252 -2.18479 -2.184546 -2.14942 -2.239569 -2.220923 -2.205878 -2.212012 -2.23374 -2.305945 -2.327796 -2.237006 -2.204871 -2.1966 -2.170569 -2.149451 -2.150061 -2.234931 -2.214331 -2.146033 -2.107062 -2.026221 -1.935309 -1.874609 -1.792487 -1.871008 -1.760901 -1.904822 -1.879736 -1.755499 -1.653967 -1.753882 -1.768439 -1.753912 -1.912512 -2.033484 
-2.117621 -2.061957 -2.037451 -1.920447 -1.921942 -1.984808 -1.866064 -1.82627 -1.894141 -1.961249 -2.037146 -2.122412 -2.166632 -2.131262 -2.209418 -2.197577 -2.1724 -2.195807 -2.139349 -2.120703 -2.148139 -2.230261 -2.239325 -2.246436 -2.259528 -2.292487 -2.150855 -2.207037 -2.224616 -2.334937 -2.334082 -2.390723 -2.405646 -2.323676 -2.522589 -2.31742 -2.471838 -2.454749 -2.457434 -2.524512 -2.559485 -2.580206 -2.588202 -2.611914 -2.564124 -2.569861 -2.541907 -2.569952 -2.489661 -2.497595 -2.439856 -2.444037 -2.464423 -2.412299 -2.343207 -2.301917 -2.308051 -2.293921 -2.293799 -2.255286 -2.284064 -2.361212 -2.180823 -2.296668 -2.304358 -2.369147 -2.400488 -2.287299 -2.423163 -2.348303 -2.371161 -2.453467 -2.41712 -2.519843 -2.452887 -2.457983 -2.573676 -2.566931 -2.51792 -2.518958 -2.466864 -2.420477 -2.461066 -2.534216 -2.411749 -2.542944 -2.581854 -2.637824 -2.527686 -2.525244 -2.532843 -2.53855 -2.540717 -2.573828 -2.499823 -2.47782 -2.50318 -2.553687 -2.541846 -2.543921 -2.600592 -2.53559 -2.57865 -2.637061 -2.605475 -2.584235 -2.604224 -2.636847 -2.569281 -2.594916 -2.609198 -2.652136 -2.644354 -2.572638 -2.61518 -2.577429 -2.596045 -2.551733 -2.519446 -2.551856 -2.536231 -2.560492 -2.59812 -2.548956 -2.611853 -2.587622 -2.697424 -2.67832 -2.642493 -2.647345 -2.646857 -2.788825 -2.827216 -2.801642 -2.726904 -2.784827 -2.862189 -2.891638 -2.878943 -2.721869 -2.773474 -2.789435 -2.790473 -2.751959 -2.773077 -2.757727 -2.752448 -2.759009 -2.789862 -2.779974 -2.707892 -2.64115 -2.611334 -2.610632 -2.547431 -2.627753 -2.702429 -2.605231 -2.642798 -2.636847 -2.621588 -2.437384 -2.326483 -2.293555 -2.260199 -2.116217 -2.198767 -2.164954 -2.122015 -2.133429 -2.208838 -2.204504 -2.195258 -2.217169 -2.2797 -2.291968 -2.263983 -2.268225 -2.292456 -2.175696 -2.16767 -2.235877 -2.219031 -2.091193 -2.165473 -2.010199 -2.008582 -1.960425 -1.839301 -1.994421 -1.865759 -1.849676 -1.976294 -1.742346 -1.771674 -1.81394 -1.789038 -1.648383 -1.9737 -1.917059 
-2.065527 -1.972876 -2.073706 -2.011389 -1.991278 -1.980505 -1.831519 -1.939124 -2.06922 -1.966589 -2.044775 -2.117072 -2.024268 -2.188727 -2.199286 -2.090125 -2.153998 -2.178351 -2.079596 -2.129126 -2.147437 -2.15766 -2.156195 -2.267798 -2.248419 -2.252051 -2.279913 -2.162482 -2.164557 -2.388739 -2.352576 -2.403265 -2.418555 -2.336005 -2.455115 -2.437018 -2.419653 -2.431433 -2.488532 -2.441657 -2.537421 -2.603919 -2.612158 -2.551703 -2.555975 -2.540991 -2.531775 -2.547644 -2.500159 -2.467719 -2.437659 -2.486701 -2.438422 -2.444373 -2.427222 -2.372656 -2.311743 -2.297278 -2.304053 -2.283972 -2.277106 -2.347022 -2.332068 -2.28028 -2.270453 -2.303473 -2.287238 -2.456549 -2.359747 -2.40943 -2.379828 -2.412329 -2.492102 -2.560889 -2.521063 -2.539374 -2.395209 -2.464728 -2.462683 -2.471472 -2.403998 -2.409613 -2.535834 -2.556464 -2.471381 -2.508948 -2.529425 -2.649481 -2.612769 -2.565619 -2.540045 -2.523352 -2.485327 -2.490424 -2.502783 -2.50379 -2.580389 -2.458411 -2.562445 -2.622382 -2.54148 -2.551795 -2.559699 -2.586462 -2.598456 -2.575476 -2.607062 -2.594214 -2.570624 -2.570319 -2.596991 -2.597174 -2.605689 -2.544837 -2.608771 -2.614874 -2.562262 -2.539099 -2.559027 -2.616583 -2.575079 -2.614661 -2.558417 -2.549841 -2.651434 -2.65589 -2.619635 -2.634284 -2.627661 -2.678229 -2.738318 -2.712531 -2.760108 -2.775031 -2.786658 -2.793158 -2.888068 -2.872107 -2.859564 -2.795477 -2.804053 -2.798407 -2.783301 -2.874152 -2.907019 -2.827429 -2.748114 -2.733466 -2.749548 -2.77085 -2.724219 -2.651434 -2.608252 -2.565131 -2.52735 -2.552466 -2.751349 -2.635382 -2.619879 -2.575934 -2.578131 -2.503241 -2.455145 -2.383734 -2.2974 -2.226447 -2.151251 -2.123938 -2.12348 -2.159552 -2.152014 -2.268439 -2.27619 -2.308905 -2.362555 -2.381751 -2.408789 -2.26322 -2.354346 -2.248389 -2.221381 -2.183081 -2.17771 -2.236029 -2.206244 -2.017889 -1.917639 -1.923071 -1.886816 -1.848639 -1.871191 -1.930853 -1.809088 -1.967932 -1.971136 -1.955328 -1.831457 -1.854987 -1.790472 -2.006781 
-1.848547 -1.846381 -2.032233 -2.029852 -2.069891 -2.032446 -2.061469 -1.95545 -1.906622 -1.962561 -2.047888 -2.220526 -2.16825 -2.161597 -2.164557 -2.21424 -2.136115 -2.174841 -2.123206 -2.0969 -2.161963 -2.175757 -2.128699 -2.191412 -2.155646 -2.239813 -2.247504 -2.29389 -2.347022 -2.358405 -2.323981 -2.402289 -2.371466 -2.380988 -2.413428 -2.439612 -2.417273 -2.446692 -2.471838 -2.517859 -2.536994 -2.503973 -2.427405 -2.536414 -2.380133 -2.422919 -2.501257 -2.501624 -2.442023 -2.431891 -2.432196 -2.498328 -2.512091 -2.463233 -2.376685 -2.324103 -2.288275 -2.233405 -2.241248 -2.261511 -2.302313 -2.228125 -2.306281 -2.324469 -2.293677 -2.432715 -2.29621 -2.396124 -2.427741 -2.418768 -2.354712 -2.369208 -2.416998 -2.404486 -2.440588 -2.455725 -2.471259 -2.566138 -2.507666 -2.471625 -2.458136 -2.436041 -2.475806 -2.553259 -2.537512 -2.496375 -2.552924 -2.630438 -2.660132 -2.560126 -2.546332 -2.550726 -2.586279 -2.502203 -2.511542 -2.518134 -2.502173 -2.551428 -2.599982 -2.579382 -2.587836 -2.583441 -2.529944 -2.546027 -2.539374 -2.544074 -2.522681 -2.485053 -2.530982 -2.53974 -2.544379 -2.59867 -2.628668 -2.594306 -2.650061 -2.613715 -2.586432 -2.637885 -2.658759 -2.54209 -2.580542 -2.623847 -2.663367 -2.625067 -2.694617 -2.650244 -2.619483 -2.693671 -2.733069 -2.795722 -2.79035 -2.68775 -2.732428 -2.740363 -2.78559 -2.782111 -2.809058 -2.911627 -2.843878 -2.835761 -2.785162 -2.770941 -2.78089 -2.807196 -2.931464 -2.891089 -2.768775 -2.747443 -2.750708 -2.727637 -2.710608 -2.693396 -2.632727 -2.568152 -2.548529 -2.608466 -2.672095 -2.63877 -2.648016 -2.562994 -2.594977 -2.563269 -2.553229 -2.445624 -2.345068 -2.28147 -2.170691 -2.180792 -2.160559 -2.189673 -2.250098 -2.288123 -2.330389 -2.359229 -2.35282 -2.35874 -2.350867 -2.372504 -2.340735 -2.325049 -2.222144 -2.18122 -2.174872 -2.140173 -2.145392 -2.022681 -2.001166 -1.971533 -1.918555 -1.857275 -1.798773 -1.998663 -1.81214 -1.798987 -2.011633 -1.962134 -1.946844 -1.993597 -1.892371 -1.925299 
-1.898962 -1.817572 -2.091071 -1.841284 -1.818335 -2.050513 -1.914984 -2.033057 -2.019843 -2.093268 -2.12525 -1.9961 -2.235236 -2.133215 -2.139349 -2.224463 -2.168982 -2.13407 -2.173682 -2.138129 -2.150275 -2.277075 -2.122046 -2.15058 -2.196417 -2.267249 -2.256659 -2.30799 -2.341589 -2.254706 -2.337042 -2.384741 -2.349494 -2.379096 -2.394873 -2.407752 -2.371344 -2.470648 -2.50791 -2.538672 -2.558783 -2.566626 -2.541968 -2.417731 -2.485236 -2.496436 -2.400122 -2.485205 -2.364935 -2.421118 -2.434363 -2.435919 -2.47132 -2.536139 -2.421057 -2.389014 -2.284094 -2.216986 -2.16886 -2.236701 -2.29444 -2.282599 -2.319556 -2.310736 -2.24195 -2.361945 -2.392462 -2.414954 -2.426337 -2.455176 -2.419959 -2.388922 -2.443915 -2.537665 -2.525122 -2.527655 -2.541388 -2.549139 -2.50733 -2.463751 -2.348456 -2.451056 -2.521185 -2.560614 -2.593329 -2.528113 -2.527136 -2.492346 -2.586737 -2.471777 -2.492682 -2.424536 -2.363165 -2.362586 -2.41712 -2.511115 -2.590094 -2.627203 -2.635657 -2.621069 -2.575812 -2.551703 -2.541968 -2.523535 -2.547553 -2.506201 -2.510474 -2.4495 -2.517432 -2.650336 -2.621283 -2.608008 -2.648139 -2.720709 -2.729712 -2.597083 -2.572028 -2.614539 -2.679297 -2.656348 -2.604498 -2.599707 -2.676215 -2.760169 -2.762 -2.69245 -2.61994 -2.680151 -2.740363 -2.81507 -2.790869 -2.785346 -2.756171 -2.768164 -2.789221 -2.796301 -2.766425 -2.903845 -2.834845 -2.861304 -2.831549 -2.791571 -2.757788 -2.776984 -2.80448 -2.786566 -2.774512 -2.779303 -2.71485 -2.658484 -2.684241 -2.675116 -2.714911 -2.67359 -2.66059 -2.66181 -2.70127 -2.681403 -2.663947 -2.611182 -2.54801 -2.531775 -2.452521 -2.370276 -2.363715 -2.290106 -2.289435 -2.278388 -2.256781 -2.260931 -2.284308 -2.315497 -2.346564 -2.35163 -2.352606 -2.338904 -2.32218 -2.328375 -2.31565 -2.285315 -2.301764 -2.19538 -2.139014 -2.170722 -2.203711 -2.027777 -1.894385 -2.027289 -2.024573 -2.018713 -1.774786 -1.920508 -1.902838 -1.892889 -1.98252 -1.887762 -1.894476 -2.040259 -2.047705 -2.031958 
-1.993964 -1.910284 -1.911749 -1.870825 -2.074896 -2.029913 -2.047095 -2.082739 -2.093848 -2.060156 -1.975806 -1.980383 -2.051886 -2.104437 -2.146735 -2.202765 -2.141364 -2.15473 -2.176733 -2.214056 -2.238074 -2.182623 -2.263281 -2.126135 -2.193976 -2.239142 -2.310523 -2.306433 -2.332282 -2.345496 -2.250342 -2.423254 -2.380774 -2.364996 -2.383093 -2.405188 -2.447577 -2.417609 -2.406287 -2.52085 -2.552802 -2.543707 -2.517188 -2.476447 -2.394537 -2.463568 -2.348029 -2.467474 -2.460516 -2.420386 -2.422461 -2.411444 -2.406561 -2.441443 -2.437018 -2.404425 -2.273413 -2.244513 -2.109534 -2.192603 -2.250678 -2.304083 -2.174475 -2.242651 -2.387732 -2.296942 -2.409277 -2.381934 -2.383276 -2.385504 -2.434668 -2.39466 -2.393744 -2.441596 -2.425879 -2.52027 -2.504645 -2.474585 -2.421973 -2.445746 -2.360114 -2.457953 -2.561926 -2.596655 -2.628912 -2.536231 -2.441046 -2.441535 -2.518042 -2.538764 -2.52085 -2.524909 -2.462286 -2.426856 -2.52854 -2.469611 -2.600897 -2.622412 -2.645209 -2.646307 -2.543097 -2.5409 -2.505805 -2.531561 -2.540289 -2.568427 -2.534033 -2.501257 -2.513098 -2.539832 -2.687445 -2.662665 -2.63056 -2.683966 -2.804175 -2.760077 -2.789923 -2.722846 -2.746954 -2.668799 -2.623114 -2.646094 -2.651129 -2.651984 -2.704779 -2.703619 -2.681128 -2.70542 -2.722022 -2.712073 -2.722357 -2.710028 -2.801215 -2.740027 -2.747504 -2.854498 -2.738776 -2.901343 -2.84751 -2.849829 -2.872656 -2.779578 -2.756842 -2.750067 -2.732031 -2.683905 -2.756506 -2.782385 -2.785132 -2.640296 -2.637915 -2.674872 -2.676947 -2.677588 -2.706824 -2.747839 -2.686774 -2.695502 -2.658484 -2.598456 -2.526953 -2.497046 -2.426062 -2.344336 -2.299384 -2.263464 -2.282629 -2.289099 -2.271094 -2.271185 -2.2844 -2.30094 -2.328528 -2.346961 -2.354834 -2.328162 -2.246069 -2.151099 -2.207068 -2.150061 -2.14704 -2.182715 -2.10752 -2.165686 -2.168128 -2.000586 -1.916663 -1.905859 -1.873358 -1.83692 -1.97486 -1.950171 -1.989264 -1.902563 -1.925299 -1.825537 -1.987646 -2.089331 -2.122626 -1.748267 
-1.923071 -1.889166 -1.956366 -1.925543 -2.137183 -2.0604 -1.862555 -2.148718 -1.999487 -1.940527 -1.972906 -1.978247 -1.937994 -2.152503 -2.154425 -2.180853 -2.140143 -2.182166 -2.118506 -2.160895 -2.083136 -2.216315 -2.113593 -2.259314 -2.202857 -2.206824 -2.218024 -2.229437 -2.195776 -2.236456 -2.25849 -2.412421 -2.396155 -2.348059 -2.36579 -2.343359 -2.401007 -2.354193 -2.406073 -2.443427 -2.497199 -2.557562 -2.496497 -2.466895 -2.44242 -2.460394 -2.403418 -2.32276 -2.433508 -2.471747 -2.402136 -2.387244 -2.400641 -2.394904 -2.406531 -2.325934 -2.273444 -2.223547 -2.213507 -2.227637 -2.275336 -2.30564 -2.296912 -2.336371 -2.270728 -2.180274 -2.28208 -2.458258 -2.329779 -2.449011 -2.489996 -2.392279 -2.362189 -2.415808 -2.531714 -2.473303 -2.39765 -2.498572 -2.532233 -2.407233 -2.388129 -2.372199 -2.545691 -2.619116 -2.618903 -2.468878 -2.534277 -2.531836 -2.538458 -2.506201 -2.499793 -2.429663 -2.47898 -2.455389 -2.606177 -2.46665 -2.497138 -2.495825 -2.452399 -2.594946 -2.526679 -2.542487 -2.507819 -2.456122 -2.444617 -2.552588 -2.573889 -2.602026 -2.508032 -2.506598 -2.605597 -2.642401 -2.636298 -2.602698 -2.723578 -2.709387 -2.808051 -2.761115 -2.732031 -2.65824 -2.619452 -2.534491 -2.707098 -2.703497 -2.668768 -2.724799 -2.69068 -2.693152 -2.656317 -2.681067 -2.722754 -2.749335 -2.830786 -2.852087 -2.865576 -2.680548 -2.860022 -2.828894 -2.855933 -2.88172 -2.845618 -2.746069 -2.717352 -2.68772 -2.659705 -2.640357 -2.770117 -2.851599 -2.885779 -2.689612 -2.598425 -2.605353 -2.642066 -2.665076 -2.586981 -2.603247 -2.523871 -2.538519 -2.547644 -2.454291 -2.438757 -2.35047 -2.359839 -2.376074 -2.219214 -2.234961 -2.281378 -2.281836 -2.26554 -2.270026 -2.275488 -2.287238 -2.304694 -2.21781 -2.25733 -2.163916 -2.074683 -2.06861 -2.27204 -2.232642 -2.219244 -2.173651 -2.094641 -2.140906 -2.140265 -2.044074 -1.906836 -1.838263 -1.938605 -2.03617 -1.934241 -2.005164 -1.848914 -1.826697 -1.939459 -1.895331 -2.094489 -2.077246 -1.9737 -1.852179 
-1.976874 -1.971106 -2.057593 -2.068152 -1.851416 -1.916479 -1.940894 -2.095007 -2.145209 -2.012427 -2.004035 -2.013739 -2.208045 -2.100562 -2.149329 -2.140021 -2.174048 -2.152289 -2.164252 -2.177741 -2.172186 -2.192023 -2.095435 -2.19364 -2.203894 -2.242499 -2.224341 -2.274298 -2.243201 -2.20716 -2.398901 -2.394232 -2.356024 -2.408179 -2.362586 -2.390296 -2.395789 -2.380011 -2.441412 -2.497138 -2.509253 -2.521857 -2.408728 -2.455359 -2.440619 -2.434271 -2.454871 -2.342597 -2.345252 -2.385565 -2.373602 -2.407294 -2.375067 -2.309546 -2.267004 -2.246649 -2.277136 -2.274939 -2.290442 -2.270056 -2.280219 -2.310889 -2.307806 -2.371253 -2.33457 -2.258154 -2.377387 -2.469977 -2.476996 -2.423254 -2.422247 -2.370612 -2.517401 -2.562445 -2.536292 -2.41358 -2.481421 -2.480414 -2.505316 -2.433661 -2.493536 -2.491156 -2.495947 -2.560126 -2.574988 -2.512732 -2.476996 -2.602759 -2.509345 -2.61286 -2.507697 -2.419013 -2.443488 -2.408484 -2.445837 -2.498602 -2.55152 -2.425971 -2.451972 -2.442633 -2.463873 -2.473761 -2.54679 -2.424902 -2.459387 -2.541174 -2.557471 -2.647223 -2.621893 -2.539252 -2.478522 -2.563117 -2.632178 -2.699408 -2.703375 -2.673377 -2.774146 -2.730383 -2.685797 -2.668402 -2.656012 -2.598029 -2.638068 -2.788245 -2.732764 -2.683814 -2.615515 -2.663001 -2.693549 -2.636511 -2.669165 -2.711829 -2.797156 -2.794257 -2.92356 -2.822241 -2.727087 -2.893195 -2.826941 -2.802924 -2.879614 -2.752387 -2.762061 -2.664282 -2.533576 -2.538947 -2.590949 -2.681891 -2.704352 -2.675391 -2.53501 -2.493536 -2.484992 -2.521369 -2.550879 -2.548956 -2.507147 -2.468085 -2.483771 -2.409491 -2.367621 -2.302039 -2.316748 -2.340552 -2.225623 -2.226019 -2.257025 -2.187537 -2.227026 -2.148901 -2.225928 -2.180914 -2.179053 -2.198889 -2.234992 -2.308569 -2.204016 -2.209906 -2.241065 -2.210272 -2.186926 -2.135596 -2.058905 -2.148535 -2.100897 -2.036902 -1.922766 -1.848517 -1.888434 -1.964331 -1.989416 -1.999518 -1.773047 -1.823523 -1.86878 -2.167731 -2.196631 -2.023505 -1.997504 -1.933447 
-1.903296 -1.997046 -2.008185 -2.082098 -1.929724 -1.872443 -1.919226 -2.124518 -2.023352 -2.118903 -2.022131 -2.104132 -2.114844 -2.093665 -2.085333 -2.090521 -2.196326 -2.152258 -2.101202 -2.152899 -2.210059 -2.165167 -2.046118 -2.205298 -2.143866 -2.211768 -2.253272 -2.246008 -2.238165 -2.212561 -2.326605 -2.367041 -2.393134 -2.38114 -2.405035 -2.370154 -2.409033 -2.385596 -2.44892 -2.384802 -2.416449 -2.507391 -2.283057 -2.475775 -2.413031 -2.408881 -2.329199 -2.350195 -2.439948 -2.374579 -2.392828 -2.376654 -2.343695 -2.365485 -2.337958 -2.293005 -2.270575 -2.259894 -2.224463 -2.282935 -2.303229 -2.299902 -2.366644 -2.358679 -2.265265 -2.234931 -2.400336 -2.416449 -2.400946 -2.346472 -2.347449 -2.3534 -2.371924 -2.443091 -2.548193 -2.443182 -2.496222 -2.474524 -2.492346 -2.493445 -2.491217 -2.438025 -2.542273 -2.490607 -2.518012 -2.53089 -2.559454 -2.535315 -2.522803 -2.484961 -2.456336 -2.458472 -2.454932 -2.429755 -2.521491 -2.628394 -2.403998 -2.514227 -2.525366 -2.561743 -2.543738 -2.575873 -2.524512 -2.489417 -2.458075 -2.452826 -2.479743 -2.602118 -2.569525 -2.53971 -2.589362 -2.645056 -2.714606 -2.714728 -2.622809 -2.679755 -2.758429 -2.706122 -2.66709 -2.672095 -2.58988 -2.59574 -2.759314 -2.802435 -2.750067 -2.661383 -2.647009 -2.689093 -2.713843 -2.690131 -2.686499 -2.702857 -2.770239 -2.83689 -2.794653 -2.822241 -2.841071 -2.771552 -2.788764 -2.903021 -2.882361 -2.728278 -2.698401 -2.608069 -2.603766 -2.569006 -2.566992 -2.60401 -2.692053 -2.650122 -2.653113 -2.621497 -2.466315 -2.473883 -2.56037 -2.504065 -2.473181 -2.426611 -2.384741 -2.350836 -2.333411 -2.294806 -2.32392 -2.219672 -2.227087 -2.242255 -2.24317 -2.248572 -2.203742 -2.248572 -2.196784 -2.199805 -2.322211 -2.227271 -2.317572 -2.304266 -2.301642 -2.212775 -2.189063 -2.18714 -2.164557 -2.123694 -2.037116 -2.0969 -2.1854 -2.115546 -1.882147 -1.854529 -1.890875 -2.007117 -2.003455 -1.982672 -1.951636 -1.858954 -2.008551 -2.093024 -2.120093 -2.159094 -2.097449 -1.867133 
-1.651495 -1.959387 -2.014105 -2.071875 -2.145239 -2.163031 -2.196356 -2.026221 -2.052222 -2.176062 -2.122107 -2.156958 -2.136939 -2.165686 -2.000159 -2.024298 -2.077277 -2.086798 -2.093237 -2.164038 -2.147315 -2.047644 -2.101172 -2.108984 -2.127203 -2.252173 -2.26438 -2.276221 -2.351935 -2.168402 -2.299109 -2.323309 -2.386084 -2.230628 -2.433661 -2.256506 -2.334601 -2.405737 -2.455176 -2.325781 -2.478034 -2.44599 -2.456091 -2.404486 -2.366339 -2.368842 -2.406592 -2.357794 -2.435065 -2.38172 -2.328589 -2.334692 -2.389929 -2.348334 -2.266211 -2.222388 -2.26261 -2.219855 -2.178107 -2.27207 -2.316351 -2.311499 -2.348914 -2.293494 -2.308264 -2.205359 -2.420355 -2.418402 -2.350073 -2.303137 -2.33396 -2.344916 -2.398627 -2.4849 -2.567542 -2.549933 -2.516242 -2.464087 -2.401007 -2.446936 -2.419745 -2.443305 -2.517004 -2.629584 -2.642249 -2.500769 -2.472998 -2.531073 -2.516577 -2.541968 -2.503485 -2.453955 -2.504187 -2.454352 -2.425604 -2.405524 -2.429266 -2.505774 -2.454932 -2.525275 -2.518866 -2.510596 -2.467169 -2.506079 -2.547247 -2.651953 -2.64176 -2.531409 -2.578986 -2.530921 -2.557105 -2.647772 -2.686224 -2.706427 -2.700385 -2.819129 -2.72898 -2.724158 -2.687384 -2.679297 -2.547125 -2.721747 -2.762213 -2.762244 -2.749854 -2.688666 -2.66178 -2.634192 -2.712561 -2.718298 -2.703345 -2.618689 -2.701087 -2.74671 -2.719763 -2.727454 -2.85224 -2.780951 -2.801001 -2.839819 -2.755042 -2.725531 -2.72135 -2.620551 -2.606238 -2.548468 -2.547766 -2.520972 -2.54624 -2.616431 -2.721137 -2.481452 -2.630286 -2.498602 -2.487555 -2.503027 -2.455237 -2.396399 -2.399756 -2.361639 -2.341223 -2.270056 -2.32392 -2.267889 -2.216895 -2.24436 -2.186438 -2.256384 -2.233893 -2.240515 -2.273932 -2.301215 -2.290778 -2.18952 -2.19068 -2.112952 -2.064337 -2.099921 -2.174201 -2.105322 -2.137702 -2.06864 -2.020697 -2.069129 -2.081641 -2.071509 -1.935248 -1.848578 -1.89649 -1.979071 -1.999976 -1.83042 -1.870642 -1.861029 -2.185553 -2.09809 -2.133124 -2.207343 -2.115729 -2.110693 
-1.884833 -1.97962 -1.972876 -2.032416 -2.046423 -2.103217 -2.227911 -2.115668 -2.206824 -2.102484 -2.0008 -2.177161 -2.090735 -2.119299 -2.023169 -1.958929 -2.023627 -2.062354 -2.103827 -2.155921 -2.181952 -2.09754 -2.118048 -2.116431 -2.221472 -2.324988 -2.229285 -2.220099 -2.309271 -2.300787 -2.293555 -2.325598 -2.373328 -2.26792 -2.224799 -2.243689 -2.212927 -2.463995 -2.476782 -2.464362 -2.440405 -2.441779 -2.390814 -2.355841 -2.326178 -2.351538 -2.37525 -2.383185 -2.238867 -2.334845 -2.31803 -2.344916 -2.356665 -2.249793 -2.271216 -2.288397 -2.24729 -2.264319 -2.198401 -2.257727 -2.299628 -2.351508 -2.289923 -2.325293 -2.256964 -2.259436 -2.406806 -2.447882 -2.311804 -2.320319 -2.402411 -2.386328 -2.384741 -2.396826 -2.429114 -2.52497 -2.448096 -2.411322 -2.361853 -2.428046 -2.406561 -2.473425 -2.540015 -2.614935 -2.558264 -2.554572 -2.436652 -2.560126 -2.567542 -2.589606 -2.563788 -2.485144 -2.484198 -2.478491 -2.431372 -2.450263 -2.430609 -2.425604 -2.491248 -2.519263 -2.496161 -2.442145 -2.438391 -2.541022 -2.677924 -2.656714 -2.595252 -2.598914 -2.602087 -2.625159 -2.681647 -2.710822 -2.713141 -2.690009 -2.759223 -2.814581 -2.768927 -2.744818 -2.7107 -2.599707 -2.706244 -2.739417 -2.759009 -2.761969 -2.686072 -2.744696 -2.660651 -2.716589 -2.673529 -2.727789 -2.682318 -2.668677 -2.661108 -2.699042 -2.773108 -2.821509 -2.74317 -2.728491 -2.795325 -2.777075 -2.76084 -2.725928 -2.719794 -2.62229 -2.603644 -2.572058 -2.562659 -2.554327 -2.515753 -2.473059 -2.606452 -2.57157 -2.583289 -2.473975 -2.488684 -2.440955 -2.392004 -2.404456 -2.43183 -2.436255 -2.313025 -2.202429 -2.277503 -2.250952 -2.236426 -2.25492 -2.247717 -2.194342 -2.260413 -2.248969 -2.188849 -2.253546 -2.259924 -2.306769 -2.317084 -2.180304 -2.094763 -2.111639 -2.172614 -2.05863 -2.116034 -2.069403 -2.157782 -2.202918 -2.152594 -1.860632 -1.864783 -1.837439 -2.034766 -1.907385 -1.909338 -1.865851 -1.86521 -1.835425 -2.124915 -2.257422 -2.037543 -2.229651 -2.186347 -2.030127 
-1.953406 -1.9354 -2.019843 -2.089697 -2.087256 -2.109473 -2.129584 -1.986914 -1.922064 -1.949133 -2.074927 -2.199286 -2.160742 -2.115576 -1.901282 -1.866064 -1.949957 -2.048773 -2.143713 -2.173224 -2.183661 -2.116675 -2.174017 -2.172583 -2.208991 -2.295722 -2.332587 -2.29978 -2.274115 -2.310248 -2.243903 -2.169409 -2.219641 -2.319129 -2.329504 -2.237677 -2.258307 -2.458106 -2.33634 -2.468024 -2.44776 -2.408301 -2.383063 -2.332465 -2.315955 -2.352576 -2.357581 -2.242987 -2.301886 -2.31098 -2.360602 -2.313879 -2.229529 -2.372473 -2.368964 -2.366217 -2.344092 -2.234992 -2.156744 -2.243048 -2.30921 -2.341132 -2.3487 -2.300086 -2.378638 -2.308203 -2.397681 -2.338599 -2.3263 -2.295355 -2.366797 -2.435828 -2.382666 -2.382758 -2.54035 -2.505438 -2.473731 -2.445166 -2.435126 -2.447424 -2.416022 -2.472327 -2.486975 -2.542914 -2.581427 -2.481329 -2.431128 -2.549292 -2.591773 -2.568884 -2.500342 -2.512152 -2.630225 -2.445258 -2.427008 -2.48371 -2.510687 -2.486884 -2.533362 -2.515265 -2.379096 -2.463843 -2.636817 -2.695715 -2.718451 -2.706091 -2.594885 -2.550147 -2.635138 -2.615149 -2.670752 -2.682074 -2.625586 -2.612555 -2.584815 -2.720618 -2.744513 -2.685736 -2.643622 -2.597113 -2.63288 -2.733191 -2.722083 -2.679999 -2.751166 -2.766974 -2.743475 -2.68714 -2.675147 -2.645667 -2.663855 -2.767676 -2.671149 -2.665289 -2.731848 -2.719 -2.740729 -2.795569 -2.74848 -2.752081 -2.721564 -2.705878 -2.68952 -2.690894 -2.568274 -2.520697 -2.517737 -2.546362 -2.531104 -2.502966 -2.57627 -2.618536 -2.537665 -2.423468 -2.447394 -2.419898 -2.389685 -2.404334 -2.382452 -2.354193 -2.228766 -2.126898 -2.116034 -2.279181 -2.276007 -2.276251 -2.272894 -2.300238 -2.287207 -2.278723 -2.273871 -2.254462 -2.264014 -2.194769 -2.221686 -2.178473 -2.094672 -2.21189 -2.127112 -9999 -1.966833 -2.000983 -2.015448 -2.047797 -2.03327 -1.968359 -1.84809 -1.887152 -1.983801 -1.938391 -1.926825 -1.946173 -1.862158 -1.988806 -2.007544 -2.253882 -2.27204 -2.24787 -2.248694 -2.130164 
-1.855048 -1.909979 -1.818091 -1.984747 -2.078864 -2.127905 -2.095252 -2.018897 -2.058386 -1.926886 -1.909003 -1.930182 -2.020636 -2.118842 -2.150214 -2.045966 -2.044684 -2.005835 -2.059668 -2.224371 -2.211432 -2.126502 -2.260748 -2.128851 -2.211401 -2.196784 -2.184149 -2.260535 -2.248938 -2.278204 -2.309454 -2.263739 -2.322394 -2.31156 -2.438666 -2.323828 -2.335669 -2.442999 -2.443976 -2.4513 -2.421393 -2.431342 -2.28974 -2.220374 -2.251746 -2.278998 -2.337836 -2.341834 -2.261603 -2.319739 -2.238867 -2.284552 -2.282355 -2.405829 -2.523383 -2.381323 -2.403082 -2.30744 -2.281928 -2.298682 -2.327826 -2.321234 -2.3328 -2.341162 -2.363684 -2.35639 -2.38999 -2.404517 -2.451666 -2.517157 -2.418189 -2.349585 -2.515875 -2.387244 -2.505225 -2.491217 -2.447943 -2.446417 -2.42887 -2.376624 -2.483099 -2.518561 -2.471533 -2.460059 -2.524481 -2.495429 -2.524786 -2.523718 -2.542853 -2.555151 -2.450415 -2.570105 -2.438391 -2.512305 -2.52323 -2.524268 -2.525031 -2.599616 -2.554511 -2.468878 -2.461554 -2.643775 -2.647589 -2.743475 -2.65116 -2.660925 -2.684424 -2.669226 -2.674201 -2.679877 -2.669684 -2.585883 -2.596137 -2.579535 -2.629645 -2.677222 -2.688269 -2.656012 -2.587622 -2.588446 -2.577979 -2.761359 -2.75434 -2.764594 -2.706213 -2.697974 -2.676703 -2.609992 -2.660315 -2.70249 -2.619544 -2.61341 -2.666541 -2.674445 -2.765357 -2.784216 -2.757269 -2.782141 -2.738867 -2.738501 -2.702796 -2.691992 -2.64884 -2.625861 -2.481574 -2.466986 -2.461676 -2.462988 -2.501379 -2.531806 -2.604407 -2.584723 -2.56919 -2.466132 -2.468878 -2.440131 -2.480383 -2.540228 -2.509711 -2.359351 -2.160376 -2.233923 -2.212836 -2.305945 -2.29917 -2.307654 -2.317572 -2.314093 -2.3021 -2.290747 -2.266547 -2.252936 -2.159979 -2.1594 -2.123175 -2.080512 -2.081183 -2.180121 -2.067542 -1.919867 -2.153418 -1.984656 -1.987128 -2.031378 -2.007941 -1.889777 -1.850745 -1.895789 -1.957465 -1.939368 -1.911658 -1.881445 -1.879462 -2.034064 -2.080145 -2.243781 -2.188391 -2.066657 -1.983008 -2.193152 
-1.893713 -1.675818 -1.690405 -1.794958 -2.179938 -2.094214 -1.991248 -1.932532 -2.043463 -1.908667 -1.910712 -1.933142 -2.118994 -2.117346 -2.1724 -2.169562 -2.192389 -2.066168 -2.005316 -2.159338 -2.18183 -2.163764 -2.167395 -2.197272 -2.173102 -2.248999 -2.15293 -2.167304 -2.252661 -2.27204 -2.290289 -2.306555 -2.359503 -2.424902 -2.423407 -2.410712 -2.416449 -2.415778 -2.411841 -2.419165 -2.409003 -2.320624 -2.374121 -2.288519 -2.259741 -2.351752 -2.324835 -2.308447 -2.305212 -2.330756 -2.281531 -2.173468 -2.334784 -2.438818 -2.377997 -2.348975 -2.413519 -2.339423 -2.255988 -2.295996 -2.369391 -2.309729 -2.298377 -2.338416 -2.320654 -2.336218 -2.409003 -2.442725 -2.489539 -2.529425 -2.369513 -2.527442 -2.490515 -2.506232 -2.456732 -2.415411 -2.491004 -2.42475 -2.42301 -2.46958 -2.546423 -2.544318 -2.647162 -2.692755 -2.617712 -2.509345 -2.512122 -2.518927 -2.539374 -2.57276 -2.613165 -2.584357 -2.52207 -2.528632 -2.553076 -2.574439 -2.543494 -2.536292 -2.51615 -2.444434 -2.527808 -2.560095 -2.734229 -2.69364 -2.651801 -2.738013 -2.724463 -2.691657 -2.621192 -2.688849 -2.670813 -2.576178 -2.626166 -2.554144 -2.525092 -2.627112 -2.623267 -2.593421 -2.577063 -2.573187 -2.673132 -2.765875 -2.774512 -2.724738 -2.712042 -2.698889 -2.638648 -2.644873 -2.627783 -2.682318 -2.77262 -2.816596 -2.620703 -2.623938 -2.659216 -2.746619 -2.75083 -2.745337 -2.686194 -2.676245 -2.669562 -2.63761 -2.606757 -2.661688 -2.537146 -2.592841 -2.582831 -2.505438 -2.469916 -2.505682 -2.57804 -2.477698 -2.614935 -2.62171 -2.586829 -2.525824 -2.521918 -2.641455 -2.647009 -2.462439 -2.222022 -2.296393 -2.342658 -2.325232 -2.327612 -2.335455 -2.325507 -2.328833 -2.302191 -2.2349 -2.263739 -2.244208 -2.214087 -2.126013 -2.088721 -2.08335 -2.100134 -2.073493 -2.034827 -2.020575 -2.122717 -1.987799 -1.976874 -1.972418 -1.942541 -1.902624 -1.842596 -1.916357 -1.993292 -1.939368 -1.906775 -1.89176 -1.903662 -2.071448 -2.054511 -2.228156 -2.095984 -2.035132 -1.961645 -2.109503 
-1.802222 -1.729468 -1.686377 -1.753302 -1.83045 -1.881873 -1.859778 -1.908118 -2.024115 -1.980017 -2.036108 -2.001837 -2.064185 -2.101477 -2.131262 -2.1482 -2.050574 -1.955542 -1.929877 -2.100287 -2.192786 -2.221686 -2.254981 -2.251044 -2.220923 -2.230261 -2.228583 -2.23429 -2.246954 -2.275061 -2.265936 -2.307745 -2.384375 -2.383704 -2.392828 -2.393469 -2.391486 -2.32926 -2.301367 -2.368872 -2.393225 -2.383093 -2.332251 -2.268286 -2.296301 -2.347479 -2.321875 -2.317755 -2.31507 -2.284949 -2.276373 -2.3216 -2.368933 -2.423193 -2.471564 -2.419684 -2.387183 -2.295691 -2.2797 -2.336707 -2.322882 -2.256262 -2.30625 -2.302435 -2.351172 -2.382636 -2.216681 -2.252631 -2.495276 -2.342017 -2.337164 -2.512244 -2.494116 -2.358008 -2.439063 -2.49375 -2.472266 -2.432593 -2.454718 -2.377326 -2.449683 -2.695807 -2.717108 -2.691504 -2.69303 -2.578223 -2.514502 -2.543829 -2.485083 -2.509192 -2.607123 -2.582343 -2.44422 -2.458075 -2.485144 -2.51673 -2.5091 -2.492774 -2.497778 -2.560034 -2.619208 -2.616187 -2.610144 -2.709937 -2.723517 -2.758368 -2.775214 -2.733222 -2.632819 -2.647803 -2.65885 -2.599463 -2.613135 -2.599677 -2.574805 -2.518256 -2.557471 -2.568182 -2.505469 -2.596808 -2.742987 -2.770575 -2.784766 -2.768347 -2.709021 -2.684485 -2.631079 -2.596137 -2.644263 -2.707434 -2.802496 -2.677924 -2.628516 -2.631903 -2.610175 -2.606421 -2.684973 -2.696814 -2.681708 -2.719183 -2.690924 -2.722632 -2.646063 -2.757575 -2.668128 -2.612616 -2.586585 -2.594428 -2.498816 -2.476477 -2.495886 -2.49375 -2.58158 -2.703558 -2.806586 -2.779974 -2.620215 -2.589636 -2.534247 -2.360938 -2.218512 -2.330206 -2.311041 -2.327704 -2.332037 -2.327185 -2.31507 -2.241522 -2.15824 -2.271704 -2.187598 -2.14823 -2.108618 -2.115515 -2.078711 -2.121619 -2.088599 -2.068671 -2.032294 -2.022955 -2.100867 -2.110632 -2.004614 -1.994482 -1.990515 -1.82514 -1.864142 -1.950598 -1.987463 -1.95957 -1.956213 -1.890692 -1.928137 -1.972357 -2.020972 -2.229834 -2.213446 -2.207556 -2.255438 -2.056616 
-1.856604 -1.624823 -1.673468 -1.775793 -1.874976 -2.14823 -2.160986 -2.191199 -2.064429 -2.202368 -2.095129 -2.113562 -2.061591 -2.104712 -2.146002 -2.1659 -2.145331 -1.973181 -1.90592 -2.099555 -2.213202 -2.237494 -2.285254 -2.242682 -2.216101 -2.232123 -2.246863 -2.245612 -2.253363 -2.235541 -2.275824 -2.341986 -2.314673 -2.336127 -2.336707 -2.38822 -2.362525 -2.372199 -2.362402 -2.349158 -2.229346 -2.367438 -2.336829 -2.245306 -2.335608 -2.326422 -2.217017 -2.283362 -2.086676 -2.228247 -2.250159 -2.349432 -2.438574 -2.483435 -2.595496 -2.474555 -2.475409 -2.337225 -2.211218 -2.29212 -2.255927 -2.344367 -2.333014 -2.347144 -2.371527 -2.411994 -2.418921 -2.482733 -2.515234 -2.446417 -2.369086 -2.29859 -2.357367 -2.405463 -2.411841 -2.498877 -2.429938 -2.408057 -2.476111 -2.564703 -2.640601 -2.697302 -2.7479 -2.784186 -2.764258 -2.6547 -2.504553 -2.413275 -2.438818 -2.472266 -2.58216 -2.505621 -2.431891 -2.454474 -2.447699 -2.533484 -2.570288 -2.545416 -2.585639 -2.600775 -2.628516 -2.678656 -2.677924 -2.674078 -2.712744 -2.719183 -2.6901 -2.682684 -2.656348 -2.611182 -2.630744 -2.612463 -2.587988 -2.486884 -2.548224 -2.550025 -2.527838 -2.456488 -2.677588 -2.748175 -2.810339 -2.810217 -2.796973 -2.751257 -2.699927 -2.676123 -2.670142 -2.655585 -2.693854 -2.689642 -2.653906 -2.652899 -2.57572 -2.583289 -2.758215 -2.591315 -2.488898 -2.529883 -2.564581 -2.628546 -2.587439 -2.590979 -2.524542 -2.612311 -2.579321 -2.635718 -2.640601 -2.640662 -2.546179 -2.511878 -2.482031 -2.511298 -2.441382 -2.490363 -2.682105 -2.744849 -2.638861 -2.495551 -2.383704 -2.205481 -2.252753 -2.281775 -2.293341 -2.314307 -2.317603 -2.276343 -2.147986 -2.208441 -2.165564 -2.138495 -2.158606 -2.159583 -2.14942 -2.082526 -2.019965 -2.0427 -2.064246 -2.04859 -2.047705 -2.104102 -2.157904 -2.10871 -1.980872 -1.958594 -1.949744 -1.875128 -1.89057 -1.946173 -1.987463 -1.969824 -1.971747 -2.008978 -2.043097 -2.001654 -1.994696 -2.127203 -2.120184 -2.217261 -2.276129 -1.998541 
-1.685675 -1.700232 -1.654761 -1.943396 -2.068762 -2.139838 -2.181525 -2.037024 -2.086432 -2.17652 -2.072089 -2.17359 -2.174414 -2.163702 -2.15412 -2.175604 -2.15827 -2.082068 -1.919226 -2.08277 -2.228339 -2.256476 -2.224249 -2.213873 -2.240637 -2.181769 -2.085272 -2.187659 -2.257819 -2.298926 -2.31153 -2.306159 -2.316168 -2.333441 -2.33924 -2.340399 -2.364722 -2.3729 -2.357733 -2.322302 -2.290411 -2.312964 -2.307562 -2.343604 -2.268256 -2.255499 -2.252051 -2.242682 -2.254065 -2.282782 -2.36402 -2.405951 -2.427985 -2.532141 -2.510993 -2.610205 -2.502081 -2.442847 -2.311804 -2.247382 -2.238196 -2.2732 -2.326849 -2.296149 -2.392706 -2.430609 -2.485693 -2.498358 -2.506781 -2.525031 -2.54682 -2.427741 -2.41416 -2.473578 -2.530066 -2.338812 -2.48313 -2.454352 -2.517737 -2.59046 -2.684088 -2.64884 -2.742529 -2.777503 -2.797308 -2.669226 -2.611823 -2.489935 -2.491126 -2.470465 -2.517127 -2.522437 -2.473731 -2.471014 -2.535223 -2.572333 -2.60874 -2.668829 -2.657477 -2.672614 -2.658728 -2.538733 -2.583228 -2.641943 -2.67066 -2.63941 -2.655402 -2.650397 -2.602393 -2.619513 -2.561163 -2.54978 -2.539557 -2.539343 -2.469367 -2.52381 -2.636023 -2.519324 -2.65647 -2.765357 -2.786047 -2.789374 -2.715033 -2.739905 -2.694769 -2.658514 -2.527991 -2.630805 -2.693091 -2.737402 -2.585547 -2.639746 -2.553656 -2.591559 -2.597418 -2.459387 -2.56803 -2.529913 -2.556433 -2.511115 -2.550665 -2.508826 -2.521216 -2.515814 -2.584601 -2.590704 -2.572943 -2.53089 -2.598303 -2.583167 -2.487921 -2.536047 -2.553931 -2.50437 -2.548987 -2.594855 -2.572394 -2.533942 -2.443732 -2.32981 -2.191901 -2.258215 -2.272498 -2.245856 -2.243872 -2.107855 -2.159125 -2.174841 -2.177924 -2.191473 -2.202948 -2.175086 -2.140967 -2.130194 -2.047705 -2.067786 -2.082495 -2.045264 -2.00437 -2.024054 -2.073584 -2.129584 -1.979498 -1.957434 -1.941626 -1.934058 -1.954047 -1.998114 -1.965674 -1.968909 -1.96842 -1.958258 -2.085822 -2.25202 -2.130682 -2.216345 -2.266547 -2.061408 -2.050665 -2.246314 
-1.565192 -1.616522 -1.968176 -1.805731 -1.830847 -1.850561 -1.992224 -2.246863 -2.127356 -2.198248 -2.070715 -1.922491 -1.941504 -2.179816 -2.16947 -2.177222 -2.164191 -2.195654 -1.983374 -2.100867 -2.166998 -2.224402 -2.246649 -2.244391 -2.214026 -2.175299 -2.191962 -2.238867 -2.292578 -2.28736 -2.162817 -2.188605 -2.222327 -2.357611 -2.340643 -2.309454 -2.31565 -2.393347 -2.34931 -2.376837 -2.321661 -2.327979 -2.327673 -2.272925 -2.249732 -2.217322 -2.26084 -2.203436 -2.25846 -2.340277 -2.423712 -2.468604 -2.508551 -2.549048 -2.511206 -2.454901 -2.638098 -2.435339 -2.406744 -2.284796 -2.260626 -2.332678 -2.365149 -2.322394 -2.467474 -2.448798 -2.462836 -2.482245 -2.419898 -2.514716 -2.542822 -2.36872 -2.361823 -2.50318 -2.38941 -2.316046 -2.513892 -2.504279 -2.541663 -2.617957 -2.636817 -2.673651 -2.641882 -2.601111 -2.639624 -2.770148 -2.621985 -2.53971 -2.465613 -2.508521 -2.552954 -2.55686 -2.531683 -2.540106 -2.62522 -2.626807 -2.70191 -2.704504 -2.681159 -2.660773 -2.600867 -2.618262 -2.625769 -2.58692 -2.511389 -2.619452 -2.585333 -2.568182 -2.48194 -2.499732 -2.472968 -2.458289 -2.545294 -2.498847 -2.465216 -2.504096 -2.624335 -2.683692 -2.694708 -2.711768 -2.782233 -2.764746 -2.745825 -2.767371 -2.735541 -2.665747 -2.678412 -2.591742 -2.734351 -2.678442 -2.630408 -2.604376 -2.58866 -2.567023 -2.583075 -2.570288 -2.564185 -2.522009 -2.499274 -2.475775 -2.483008 -2.49549 -2.485999 -2.512061 -2.523474 -2.53208 -2.591345 -2.58515 -2.545752 -2.56806 -2.513983 -2.532996 -2.604865 -2.601447 -2.688269 -2.606024 -2.469519 -2.438025 -2.424689 -2.225653 -2.146613 -2.170813 -2.23963 -2.114233 -2.123877 -2.171088 -2.175025 -2.185553 -2.16886 -2.208472 -2.185095 -2.172003 -2.135718 -2.060858 -2.011542 -1.99491 -2.022437 -2.067297 -2.025763 -2.034369 -2.071265 -2.089911 -1.959143 -1.973791 -1.964056 -1.927588 -2.102484 -2.151404 -2.137885 -2.04978 -1.982336 -2.154486 -2.125281 -2.159949 -2.116797 -2.140387 -2.268469 -2.180304 -2.222418 -2.331122 
-1.602515 -1.639349 -1.675665 -1.689185 -1.747473 -1.88291 -1.961401 -2.18833 -2.104498 -2.206915 -2.138983 -2.097113 -2.092444 -2.24433 -2.214758 -2.103339 -2.183539 -2.182806 -2.129096 -2.226508 -2.150855 -2.177832 -2.222113 -2.218573 -2.224494 -2.175696 -2.204321 -2.234259 -2.158789 -2.211279 -2.198645 -2.243598 -2.220343 -2.189703 -2.347327 -2.365698 -2.350317 -2.259375 -2.30625 -2.352515 -2.334601 -2.174475 -2.337103 -2.289496 -2.235175 -2.180853 -2.251624 -2.253394 -2.322028 -2.327399 -2.46369 -2.529334 -2.446753 -2.560889 -2.575964 -2.435919 -2.456091 -2.44126 -2.421149 -2.352393 -2.306525 -2.376471 -2.369757 -2.383124 -2.429175 -2.388525 -2.428931 -2.456305 -2.462012 -2.524451 -2.555304 -2.552954 -2.578986 -2.523291 -2.409918 -2.511481 -2.568701 -2.473822 -2.603583 -2.577734 -2.569159 -2.616522 -2.632819 -2.563879 -2.620947 -2.72901 -2.674841 -2.512152 -2.455664 -2.409735 -2.519354 -2.552405 -2.530341 -2.580603 -2.59223 -2.623297 -2.598425 -2.574713 -2.548682 -2.590552 -2.586127 -2.665411 -2.583045 -2.482733 -2.488165 -2.550086 -2.491065 -2.600043 -2.599829 -2.620337 -2.518378 -2.587409 -2.509802 -2.46192 -2.446997 -2.424139 -2.465552 -2.626349 -2.656012 -2.678687 -2.718482 -2.755255 -2.744055 -2.772345 -2.73197 -2.710944 -2.635077 -2.599066 -2.625769 -2.68006 -2.659247 -2.678778 -2.652869 -2.573615 -2.55683 -2.424353 -2.484412 -2.573798 -2.529303 -2.518958 -2.465613 -2.44596 -2.471747 -2.504828 -2.541022 -2.590308 -2.539923 -2.605811 -2.536505 -2.525763 -2.45426 -2.521399 -2.622229 -2.594916 -2.671088 -2.614447 -2.496039 -2.339148 -2.322791 -2.320014 -2.305182 -2.288001 -2.185462 -2.171607 -2.171973 -2.218054 -2.177802 -2.165198 -2.183447 -2.172339 -2.155524 -2.129401 -2.124091 -2.036261 -1.979834 -1.976202 -1.979864 -1.874579 -1.875677 -1.961493 -1.927771 -1.987707 -1.934729 -1.949835 -1.924445 -1.941321 -2.094824 -2.071631 -2.040839 -1.911871 -2.063452 -2.009497 -2.169959 -2.320746 -2.194891 -2.276923 -2.286017 -2.280493 -2.249915 -2.245551 
-1.79856 -1.608191 -1.669592 -1.704169 -1.82453 -1.896674 -1.939703 -1.987494 -2.116614 -2.171576 -2.245673 -2.235022 -2.242712 -1.980048 -2.235754 -2.141913 -2.18067 -2.219153 -2.14588 -2.183539 -2.118994 -2.125769 -2.197669 -2.255133 -2.24726 -2.222235 -2.220099 -2.140051 -2.16944 -2.20423 -2.231787 -2.346594 -2.360907 -2.338294 -2.349829 -2.254584 -2.250647 -2.25492 -2.271979 -2.246405 -2.322394 -2.317664 -2.272772 -2.283484 -2.213233 -2.13584 -2.250372 -2.257758 -2.364691 -2.435523 -2.36991 -2.550086 -2.567725 -2.508185 -2.47962 -2.502997 -2.463233 -2.443518 -2.418768 -2.3469 -2.359046 -2.391974 -2.388892 -2.384589 -2.42417 -2.381995 -2.423132 -2.432105 -2.479895 -2.530768 -2.563025 -2.479743 -2.504889 -2.483588 -2.372473 -2.528082 -2.63114 -2.611914 -2.613257 -2.600989 -2.560065 -2.580054 -2.613348 -2.651526 -2.677435 -2.671301 -2.740851 -2.736395 -2.608038 -2.565924 -2.629858 -2.564368 -2.613928 -2.574622 -2.543402 -2.45069 -2.475501 -2.63642 -2.679114 -2.533514 -2.536414 -2.535376 -2.57984 -2.549872 -2.527533 -2.470007 -2.628912 -2.549902 -2.565436 -2.572638 -2.582098 -2.468329 -2.542273 -2.579199 -2.510901 -2.421729 -2.461279 -2.493262 -2.626379 -2.660712 -2.674933 -2.749396 -2.773474 -2.772467 -2.758246 -2.677466 -2.594946 -2.596991 -2.631171 -2.640631 -2.641974 -2.599799 -2.595465 -2.558386 -2.610571 -2.472388 -2.454138 -2.540869 -2.518042 -2.501898 -2.523596 -2.547461 -2.565314 -2.549475 -2.53794 -2.539252 -2.551795 -2.554968 -2.520545 -2.538031 -2.466681 -2.516821 -2.569586 -2.5315 -2.5987 -2.628424 -2.431311 -2.311163 -2.302008 -2.325446 -2.360968 -2.347601 -2.186408 -2.107001 -2.170813 -2.221442 -2.178259 -2.136603 -2.113287 -2.108099 -2.120306 -2.108252 -2.021887 -1.929449 -1.950842 -2.015845 -2.054511 -1.892371 -1.90943 -1.911963 -1.909705 -1.93067 -1.908148 -1.90003 -1.921728 -1.945258 -2.085455 -1.994025 -1.913641 -1.967718 -2.218665 -2.211005 -2.168707 -2.261176 -2.338263 -2.249274 -2.242987 -2.153601 -2.156348 -2.148993 
-1.825568 -1.951819 -1.792242 -1.846533 -1.892584 -2.144751 -1.937903 -2.109869 -2.098334 -2.281806 -2.196204 -2.249182 -2.08924 -2.063269 -2.153021 -2.169257 -2.085516 -2.174841 -2.11695 -2.110358 -2.080512 -2.110602 -2.185706 -2.316382 -2.270789 -2.157477 -2.197241 -2.25672 -2.173346 -2.155585 -2.323798 -2.325263 -2.315283 -2.338965 -2.313666 -2.334723 -2.351965 -2.373084 -2.373908 -2.35166 -2.315527 -2.265479 -2.284369 -2.227271 -2.244971 -2.282629 -2.293982 -2.321997 -2.392676 -2.355933 -2.52912 -2.468482 -2.558661 -2.563452 -2.451331 -2.423529 -2.422888 -2.443396 -2.432288 -2.399664 -2.400153 -2.436804 -2.383887 -2.391272 -2.409613 -2.44895 -2.369544 -2.485632 -2.499609 -2.542151 -2.580237 -2.391303 -2.383917 -2.453925 -2.514136 -2.611151 -2.656744 -2.62522 -2.590399 -2.595007 -2.577002 -2.543738 -2.590918 -2.557074 -2.609381 -2.762793 -2.757269 -2.767371 -2.756903 -2.636298 -2.6565 -2.533576 -2.608344 -2.562048 -2.497168 -2.5651 -2.464087 -2.593237 -2.603796 -2.665503 -2.610663 -2.621558 -2.531928 -2.618475 -2.566046 -2.493781 -2.61286 -2.504614 -2.583411 -2.602271 -2.464972 -2.474219 -2.455359 -2.46369 -2.424292 -2.445563 -2.436896 -2.456061 -2.549506 -2.606604 -2.676062 -2.714118 -2.70484 -2.749335 -2.727667 -2.572638 -2.677954 -2.528571 -2.675604 -2.629004 -2.609869 -2.562811 -2.545416 -2.601141 -2.622199 -2.493079 -2.477271 -2.573035 -2.540686 -2.582037 -2.55625 -2.575812 -2.665961 -2.696448 -2.672461 -2.602789 -2.598975 -2.593085 -2.596259 -2.552069 -2.462134 -2.446539 -2.571143 -2.505499 -2.586524 -2.484015 -2.364203 -2.291235 -2.044226 -2.327338 -2.383185 -2.382788 -2.347662 -2.317999 -2.252081 -2.306952 -2.290015 -2.13291 -2.101019 -2.116736 -2.113471 -2.131079 -2.176978 -2.071326 -1.99082 -1.963171 -2.020178 -1.965094 -1.909155 -1.959753 -1.886664 -1.951453 -1.901801 -1.857214 -1.849005 -1.932867 -2.04621 -1.987097 -1.865546 -2.13407 -2.240088 -2.274756 -2.210669 -2.159705 -2.278174 -2.259161 -2.182166 -2.23371 -2.149848 -2.162726 
-1.891638 -1.710669 -1.937567 -1.819464 -1.953772 -2.088904 -2.091254 -2.078497 -2.15708 -2.302985 -2.137579 -2.265784 -2.183936 -1.970831 -2.130286 -2.255652 -2.187079 -2.190527 -2.12934 -2.126379 -2.159338 -2.05448 -2.18009 -2.321356 -2.327216 -2.254096 -2.21247 -2.220923 -2.126288 -2.172675 -2.33985 -2.362952 -2.347754 -2.193121 -2.375617 -2.33515 -2.394537 -2.38233 -2.3646 -2.270636 -2.324988 -2.145331 -2.125891 -2.279059 -2.290198 -2.308295 -2.327277 -2.2526 -2.280035 -2.464942 -2.543311 -2.567542 -2.567847 -2.511328 -2.425086 -2.42179 -2.452338 -2.486731 -2.41413 -2.436408 -2.418677 -2.409796 -2.4495 -2.41886 -2.424902 -2.339972 -2.359625 -2.507056 -2.514838 -2.504736 -2.544806 -2.512702 -2.434393 -2.490546 -2.556159 -2.615302 -2.605078 -2.592413 -2.587897 -2.600806 -2.601935 -2.509314 -2.584357 -2.528052 -2.59812 -2.628943 -2.758643 -2.627783 -2.5521 -2.667731 -2.576178 -2.620306 -2.586737 -2.577734 -2.51023 -2.593634 -2.595496 -2.544592 -2.60755 -2.647009 -2.562842 -2.430731 -2.497107 -2.526495 -2.500433 -2.604559 -2.612677 -2.469702 -2.453253 -2.62287 -2.516547 -2.47135 -2.450964 -2.574225 -2.546607 -2.364905 -2.343726 -2.486456 -2.574774 -2.640814 -2.685095 -2.713141 -2.708899 -2.683997 -2.587897 -2.599494 -2.662634 -2.57865 -2.600134 -2.619849 -2.591528 -2.556403 -2.5651 -2.577521 -2.562171 -2.483862 -2.462195 -2.551856 -2.499487 -2.552557 -2.472693 -2.505133 -2.615149 -2.676764 -2.674414 -2.60047 -2.518805 -2.582312 -2.542456 -2.664404 -2.574255 -2.614172 -2.641455 -2.555548 -2.53385 -2.344306 -2.331061 -2.086188 -2.25434 -2.336096 -2.37641 -2.289587 -2.356818 -2.340186 -2.333167 -2.321143 -2.281806 -2.279517 -2.172736 -2.210089 -2.197424 -2.14585 -1.994513 -9999 -1.881598 -1.88114 -1.901099 -2.035651 -1.923285 -1.901221 -1.915259 -1.902899 -1.739264 -1.753027 -1.87464 -1.876166 -2.030615 -1.926642 -1.980627 -2.246588 -2.332983 -2.351233 -2.261359 -2.361578 -2.320441 -2.342017 -2.194525 -2.212897 -2.234808 -2.301245 
-1.897955 -1.904791 -1.831976 -1.938361 -1.969458 -1.97959 -2.083716 -2.043555 -2.063879 -2.047705 -2.030524 -2.268713 -2.192053 -2.003699 -2.045111 -2.045294 -2.15354 -2.16471 -2.167487 -2.129736 -2.131201 -2.080512 -2.284949 -2.280127 -2.338965 -2.32749 -2.272498 -2.25611 -2.252539 -2.279456 -2.322485 -2.361731 -2.375586 -2.348181 -2.353827 -2.367255 -2.366766 -2.389563 -2.400763 -2.245123 -2.313025 -2.244177 -2.196906 -2.284552 -2.298926 -2.233557 -2.314032 -2.372839 -2.41474 -2.463934 -2.54801 -2.56742 -2.44126 -2.435614 -2.402899 -2.383612 -2.389655 -2.497656 -2.425696 -2.381567 -2.399146 -2.434058 -2.410071 -2.445929 -2.417456 -2.485785 -2.313483 -2.397223 -2.420142 -2.47135 -2.485693 -2.507361 -2.357764 -2.549811 -2.607001 -2.624823 -2.611792 -2.613226 -2.611273 -2.628058 -2.627203 -2.597022 -2.523474 -2.499182 -2.565466 -2.554205 -2.62345 -2.662604 -2.574194 -2.657477 -2.630621 -2.536475 -2.531897 -2.553839 -2.617438 -2.633002 -2.612982 -2.621069 -2.565497 -2.555579 -2.536108 -2.475623 -2.559393 -2.599188 -2.535223 -2.523657 -2.525549 -2.496558 -2.469672 -2.589026 -2.609717 -2.438788 -2.454077 -2.414984 -2.4065 -2.354773 -2.409766 -2.500678 -2.612952 -2.660803 -2.669043 -2.675208 -2.58692 -2.559515 -2.527777 -2.614905 -2.706641 -2.650946 -2.6099 -2.622626 -2.623663 -2.626105 -2.588568 -2.59339 -2.58811 -2.457465 -2.474921 -2.550787 -2.52262 -2.540137 -2.512091 -2.534888 -2.470618 -2.614417 -2.574133 -2.687933 -2.668036 -2.611639 -2.574225 -2.526038 -2.583716 -2.548071 -2.491919 -2.506201 -2.418036 -2.190161 -2.235816 -2.248328 -2.323523 -2.281775 -2.349066 -2.27265 -2.346014 -2.338995 -2.335577 -2.325842 -2.300147 -2.26908 -2.236914 -2.212958 -2.199561 -2.146948 -1.998419 -1.789008 -9999 -1.907172 -2.033392 -2.032752 -1.892554 -1.894507 -1.838141 -1.730322 -1.70954 -1.738409 -1.854559 -1.872565 -1.86402 -1.961005 -2.058905 -2.262549 -2.314612 -2.341284 -2.224951 -2.343878 -2.322669 -2.304907 -2.137427 -2.104743 -2.35401 -2.363501 
-1.932776 -1.886237 -1.923743 -1.821051 -1.908911 -2.092474 -2.140051 -1.951239 -1.978674 -2.011878 -2.080695 -2.212714 -2.282996 -2.00849 -2.01438 -2.002631 -2.168707 -2.174048 -2.090827 -2.111517 -2.095618 -2.101172 -2.192877 -2.247809 -2.305121 -2.334326 -2.360053 -2.337592 -2.310614 -2.28327 -2.315924 -2.280737 -2.346961 -2.358557 -2.326666 -2.361456 -2.387854 -2.388281 -2.277533 -2.333655 -2.308386 -2.318335 -2.252112 -2.303168 -2.318457 -2.333563 -2.340186 -2.377234 -2.441565 -2.485968 -2.539008 -2.543067 -2.433203 -2.391852 -2.405585 -2.419928 -2.475073 -2.39881 -2.408789 -2.308753 -2.368842 -2.458563 -2.379797 -2.402777 -2.304968 -2.446509 -2.285193 -2.419257 -2.463385 -2.360114 -2.446906 -2.502631 -2.373389 -2.528327 -2.580969 -2.571021 -2.559973 -2.65296 -2.465033 -2.480261 -2.53739 -2.479315 -2.599127 -2.543799 -2.55683 -2.548621 -2.518439 -2.611853 -2.584082 -2.583258 -2.599371 -2.602484 -2.475043 -2.634009 -2.567145 -2.673254 -2.679785 -2.581915 -2.626898 -2.572608 -2.594824 -2.572699 -2.496069 -2.485175 -2.573981 -2.502509 -2.528723 -2.4513 -2.445593 -2.46781 -2.57691 -2.520453 -2.506995 -2.491492 -2.466071 -2.427405 -2.429083 -2.531378 -2.643439 -2.668738 -2.671851 -2.62879 -2.534522 -2.518286 -2.54502 -2.586127 -2.669837 -2.5875 -2.68653 -2.643713 -2.562994 -2.454504 -2.431067 -2.450476 -2.495734 -2.487921 -2.581427 -2.593237 -2.550147 -2.478949 -2.459692 -2.550848 -2.61051 -2.582404 -2.549994 -2.609931 -2.553107 -2.587286 -2.602942 -2.573431 -2.543372 -2.390143 -2.4336 -2.413519 -2.331091 -2.124976 -2.18476 -2.309241 -2.233954 -2.364203 -2.35694 -2.350531 -2.354437 -2.35108 -2.334357 -2.31861 -2.303534 -2.284125 -2.269965 -2.230109 -2.183356 -2.140112 -2.050208 -1.919836 -1.759375 -2.075324 -1.990759 -1.98844 -1.861121 -1.824286 -1.870123 -1.68949 -1.665167 -1.741125 -1.79035 -1.811407 -1.758154 -1.914435 -2.052954 -2.131354 -2.304175 -2.385718 -2.434668 -2.445136 -2.328009 -2.231909 -2.149481 -2.15177 -2.292365 -2.390265 
-1.969092 -1.929907 -1.90824 -1.957556 -1.901862 -2.009924 -1.983374 -1.957556 -2.150519 -2.256903 -2.212622 -2.206885 -2.299323 -2.016852 -2.098608 -2.241827 -2.192908 -2.236609 -2.177771 -2.219458 -2.116004 -2.111334 -2.237952 -2.234198 -2.283331 -2.356452 -2.395514 -2.359778 -2.360693 -2.247077 -2.303534 -2.260596 -2.312293 -2.345038 -2.320746 -2.327765 -2.34693 -2.250891 -2.359869 -2.31803 -2.340094 -2.351721 -2.335455 -2.337714 -2.344763 -2.373206 -2.384253 -2.427863 -2.45481 -2.511359 -2.533179 -2.378302 -2.334326 -2.377997 -2.383063 -2.418677 -2.465796 -2.366034 -2.38761 -2.325964 -2.3599 -2.359625 -2.439459 -2.389563 -2.283484 -2.435797 -2.399878 -2.414679 -2.336707 -2.433783 -2.443091 -2.479071 -2.494086 -2.493292 -2.545874 -2.571723 -2.609961 -2.454627 -2.502264 -2.481116 -2.478827 -2.479376 -2.541937 -2.549139 -2.514288 -2.496466 -2.532904 -2.526526 -2.600958 -2.620459 -2.646674 -2.570563 -2.446295 -2.42066 -2.577796 -2.623602 -2.452277 -2.605475 -2.581061 -2.482489 -2.430762 -2.545203 -2.583563 -2.482123 -2.521887 -2.530768 -2.519537 -2.458533 -2.479163 -2.530982 -2.472296 -2.460272 -2.394293 -2.428504 -2.511847 -2.474677 -2.489905 -2.644904 -2.703253 -2.672064 -2.640234 -2.612158 -2.542273 -2.548804 -2.625189 -2.69306 -2.62113 -2.594885 -2.57923 -2.621161 -2.594214 -2.436469 -2.431494 -2.413336 -2.441992 -2.446021 -2.439307 -2.486639 -2.54679 -2.475531 -2.498999 -2.462653 -2.599249 -2.568121 -2.492468 -2.594794 -2.615119 -2.60221 -2.588812 -2.578009 -2.456091 -2.466437 -2.373999 -2.384985 -2.283972 -2.131751 -2.263403 -2.361945 -2.291846 -2.327734 -2.330237 -2.324408 -2.33393 -2.338416 -2.333014 -2.316687 -2.312293 -2.287695 -2.264899 -2.221198 -2.150366 -2.08396 -1.908636 -1.862006 -1.978308 -2.00376 -1.977148 -1.896429 -1.814795 -1.858557 -1.784491 -1.666632 -1.621161 -1.658484 -1.866156 -1.869238 -1.776404 -2.079627 -2.120642 -2.224677 -2.245825 -2.296668 -2.359869 -2.40528 -2.349829 -2.272894 -2.237494 -2.251898 -2.330695 -2.49549 
-1.816534 -1.934119 -1.827185 -1.935858 -2.025214 -2.007636 -2.097388 -2.167487 -2.164221 -2.125189 -2.137091 -2.272894 -2.17359 -2.098792 -2.084021 -2.031073 -2.004218 -2.267981 -2.220068 -2.169196 -2.215369 -2.194159 -2.303046 -2.247931 -2.299719 -2.341528 -2.377112 -2.373816 -2.328162 -2.261817 -2.202948 -2.275702 -2.234869 -2.261054 -2.316443 -2.348944 -2.330695 -2.375861 -2.36698 -2.322943 -2.346716 -2.350928 -2.338507 -2.355658 -2.366522 -2.388129 -2.429175 -2.45484 -2.473547 -2.436102 -2.45957 -2.467749 -2.433569 -2.414771 -2.375525 -2.486823 -2.469428 -2.368109 -2.361914 -2.419226 -2.411749 -2.40177 -2.388159 -2.408331 -2.288367 -2.27146 -2.390753 -2.389624 -2.285468 -2.534033 -2.512885 -2.491797 -2.495734 -2.510413 -2.516272 -2.538062 -2.560095 -2.444647 -2.530921 -2.45426 -2.434577 -2.425238 -2.517096 -2.626502 -2.497229 -2.442481 -2.513617 -2.551337 -2.617224 -2.491278 -2.515204 -2.531958 -2.445044 -2.557532 -2.397406 -2.570868 -2.639533 -2.609808 -2.590582 -2.535773 -2.548224 -2.559485 -2.544806 -2.541266 -2.5633 -2.510077 -2.499121 -2.540473 -2.543768 -2.465796 -2.519873 -2.370856 -2.343665 -2.363043 -2.447608 -2.493994 -2.555609 -2.664649 -2.716742 -2.661932 -2.622717 -2.545874 -2.484198 -2.576758 -2.533514 -2.604681 -2.589728 -2.545996 -2.580634 -2.657782 -2.591132 -2.420813 -2.431067 -2.464545 -2.398169 -2.446661 -2.364905 -2.420508 -2.50202 -2.495673 -2.483313 -2.488074 -2.508795 -2.422461 -2.441992 -2.517767 -2.512457 -2.586493 -2.443945 -2.467719 -2.522589 -2.504462 -2.338629 -2.350958 -2.253668 -2.305304 -2.391242 -2.326453 -2.360205 -2.325873 -2.311926 -2.253455 -2.317816 -2.316473 -2.314093 -2.312659 -2.28971 -2.250708 -2.215094 -2.175513 -2.126257 -1.983038 -1.996161 -1.908697 -1.932623 -2.007727 -1.961066 -1.90528 -1.831763 -1.837408 -1.638312 -1.671057 -1.772223 -1.775854 -1.71955 -1.77619 -2.042334 -2.189917 -2.097754 -2.258521 -2.329321 -2.207068 -2.289252 -2.340704 -2.403082 -2.321692 -2.169745 -2.193274 -2.305396 -2.413336 
-1.656409 -1.879248 -1.838751 -1.940832 -2.004645 -1.983588 -2.030676 -2.137366 -2.217963 -2.11344 -2.153265 -2.252326 -2.199744 -2.109046 -2.017493 -2.129828 -2.061133 -2.081305 -2.272925 -2.169226 -2.174872 -2.12229 -2.107275 -2.215979 -2.298041 -2.348944 -2.332739 -2.337042 -2.357794 -2.290167 -2.188605 -2.159308 -2.260962 -2.235266 -2.276587 -2.331213 -2.364295 -2.363043 -2.359808 -2.375678 -2.376502 -2.218421 -2.344794 -2.376044 -2.406134 -2.41117 -2.451849 -2.473273 -2.500403 -2.526434 -2.423499 -2.365698 -2.364783 -2.400122 -2.38764 -2.521552 -2.395636 -2.435248 -2.407385 -2.419348 -2.40174 -2.355689 -2.33866 -2.369727 -2.214331 -2.291541 -2.405646 -2.479865 -2.292334 -2.418097 -2.514807 -2.531653 -2.377997 -2.500769 -2.513068 -2.512763 -2.531409 -2.599646 -2.448309 -2.53208 -2.605078 -2.619513 -2.614478 -2.6388 -2.507697 -2.608618 -2.600653 -2.607947 -2.518195 -2.431952 -2.620886 -2.572028 -2.549902 -2.569373 -2.410803 -2.539771 -2.60874 -2.5716 -2.506232 -2.525671 -2.529456 -2.380194 -2.575842 -2.540991 -2.488593 -2.506354 -2.524909 -2.52381 -2.490241 -2.427008 -2.449439 -2.337958 -2.349951 -2.350165 -2.361304 -2.431159 -2.590155 -2.604681 -2.63172 -2.643805 -2.626349 -2.51673 -2.500861 -2.565711 -2.613684 -2.571509 -2.608984 -2.577612 -2.639594 -2.649176 -2.619879 -2.475836 -2.470618 -2.437262 -2.439368 -2.482398 -2.409216 -2.362219 -2.448737 -2.41651 -2.443701 -2.440619 -2.362982 -2.438818 -2.322211 -2.503088 -2.471533 -2.503363 -2.421881 -2.417212 -2.491034 -2.435095 -2.397955 -2.362677 -2.340491 -2.384223 -2.349829 -2.344824 -2.337897 -2.350104 -2.312262 -2.295142 -2.275 -2.296973 -2.297675 -2.296454 -2.272009 -2.214575 -2.181159 -2.124335 -2.0875 -1.943152 -1.86521 -1.912299 -1.985754 -2.008307 -1.909277 -1.889044 -1.790228 -1.765967 -1.663428 -1.749304 -1.79267 -1.722357 -1.854346 -1.755194 -2.108984 -2.187079 -2.160834 -2.316596 -2.346533 -2.26969 -2.261176 -2.335486 -2.343482 -2.265173 -2.201361 -2.230719 -2.270178 -2.38703 
-1.717047 -1.677496 -1.763922 -1.899634 -1.984167 -2.031836 -2.065802 -2.111731 -1.88114 -1.942633 -2.19422 -2.225928 -2.233435 -2.14527 -2.128973 -2.234931 -2.110419 -2.1034 -2.212409 -2.199164 -2.174475 -2.221198 -2.160315 -2.313239 -2.353369 -2.321356 -2.465094 -2.428626 -2.353369 -2.30567 -2.26023 -2.217566 -2.268927 -2.256171 -2.269965 -2.308447 -2.344672 -2.340521 -2.38407 -2.410986 -2.283423 -2.319678 -2.373938 -2.411078 -2.393439 -2.443427 -2.464362 -2.178839 -2.257544 -2.475989 -2.443793 -2.475501 -2.380957 -2.358618 -2.451788 -2.443976 -2.420447 -2.374945 -2.399481 -2.390143 -2.417578 -2.383582 -2.358679 -2.380133 -2.34635 -2.345496 -2.394629 -2.467749 -2.52973 -2.585913 -2.431891 -2.480017 -2.542914 -2.555212 -2.419623 -2.538855 -2.531928 -2.526892 -2.408301 -2.556799 -2.572241 -2.565436 -2.596289 -2.594367 -2.650794 -2.636542 -2.606574 -2.638037 -2.505377 -2.429419 -2.598639 -2.536047 -2.545447 -2.53681 -2.571204 -2.397955 -2.402319 -2.419775 -2.545081 -2.552619 -2.530097 -2.5073 -2.502295 -2.474188 -2.472601 -2.474768 -2.384131 -2.362616 -2.409033 -2.47254 -2.445776 -2.417059 -2.309271 -2.331275 -2.377081 -2.42594 -2.55622 -2.497748 -2.636481 -2.615973 -2.468421 -2.640875 -2.526038 -2.531897 -2.549506 -2.555304 -2.615302 -2.601141 -2.606879 -2.609137 -2.582434 -2.505469 -2.447089 -2.41117 -2.401923 -2.383887 -2.371314 -2.358557 -2.424109 -2.353156 -2.414221 -2.332221 -2.386389 -2.343359 -2.309882 -2.351813 -2.513617 -2.41236 -2.509772 -2.408301 -2.41651 -2.356574 -2.360632 -2.313757 -2.402808 -2.38996 -2.388953 -2.401343 -2.389716 -2.367651 -2.339118 -2.317816 -2.243598 -2.283484 -2.211066 -2.187293 -2.22132 -2.121863 -2.139075 -2.005133 -1.899512 -1.889075 -1.875647 -1.996283 -2.004614 -2.007819 -1.916968 -1.917242 -1.805273 -1.805853 -1.75672 -1.680823 -1.678625 -1.634955 -1.66947 -1.811255 -2.099036 -2.126593 -2.233649 -2.372382 -2.329871 -2.279364 -2.315283 -2.27146 -2.294196 -2.187109 -2.200446 -2.169104 -2.089514 -2.134833 
-1.787512 -1.746497 -1.757849 -1.883856 -1.986334 -2.007483 -2.066229 -2.059332 -2.042792 -2.032416 -2.292151 -2.260535 -2.153418 -2.302924 -2.340186 -2.205145 -2.141303 -2.148901 -2.093054 -2.275305 -2.190711 -2.213416 -2.397803 -2.365302 -2.233679 -2.247534 -2.356299 -2.337256 -2.379126 -2.439032 -2.423102 -2.286078 -2.225714 -2.21311 -2.278296 -2.235632 -2.291022 -2.338507 -2.351996 -2.366095 -2.30094 -2.404273 -2.409583 -2.41886 -2.446204 -2.370093 -2.347601 -2.367529 -2.293219 -2.535468 -2.367285 -2.586981 -2.341498 -2.420416 -2.48194 -2.423895 -2.358252 -2.308234 -2.294379 -2.432318 -2.425726 -2.383978 -2.377905 -2.287055 -2.365759 -2.321143 -2.376593 -2.447608 -2.547766 -2.617194 -2.643713 -2.459204 -2.481818 -2.432471 -2.476172 -2.561713 -2.504981 -2.576422 -2.562537 -2.519537 -2.541296 -2.537268 -2.56684 -2.557318 -2.623816 -2.625403 -2.62876 -2.626502 -2.610663 -2.59812 -2.573065 -2.549994 -2.572669 -2.531806 -2.555151 -2.551215 -2.555274 -2.428442 -2.571021 -2.513373 -2.52973 -2.490363 -2.482123 -2.485724 -2.45484 -2.467261 -2.356482 -2.420874 -2.33747 -2.404944 -2.414069 -2.350104 -2.333594 -2.441077 -2.344977 -2.556586 -2.496405 -2.588995 -2.640357 -2.612891 -2.469977 -2.504157 -2.500311 -2.523077 -2.685706 -2.723334 -2.62815 -2.626044 -2.534186 -2.513342 -2.482123 -2.361304 -2.376776 -2.357306 -2.356696 -2.361395 -2.330267 -2.324286 -2.357367 -2.320288 -2.262946 -2.307532 -2.353827 -2.315619 -2.382849 -2.362067 -2.433447 -2.431189 -2.406348 -2.348456 -2.351965 -2.413031 -2.33216 -2.323462 -2.376288 -2.322028 -2.329291 -2.372992 -2.388342 -2.376013 -2.360114 -2.284613 -2.274146 -2.258948 -2.166663 -2.033057 -1.970587 -1.984778 -1.926703 -1.982062 -1.987097 -1.887396 -1.916937 -1.99964 -2.014288 -1.993597 -1.913824 -1.957861 -1.793311 -1.71253 -1.641425 -1.583228 -1.558112 -1.648627 -1.610541 -2.069891 -1.979712 -2.239508 -2.350104 -2.34989 -2.482306 -2.312018 -2.265021 -2.21308 -2.203284 -2.099463 -2.128302 -2.143591 -2.190344 -2.240424 
-1.815802 -1.799719 -1.750677 -1.882269 -1.97193 -2.014472 -1.978949 -2.136603 -1.992743 -2.124579 -2.204138 -2.06507 -2.137457 -2.343359 -2.373633 -2.168738 -2.184943 -2.137 -2.371558 -2.318915 -2.263678 -2.281989 -2.326148 -2.305121 -2.244757 -2.230109 -2.264563 -2.326697 -2.37464 -2.471472 -2.454657 -2.447852 -2.337958 -2.26853 -2.239966 -2.233588 -2.253851 -2.346106 -2.258582 -2.271948 -2.271185 -2.255744 -2.427374 -2.436896 -2.423254 -2.368964 -2.433051 -2.465125 -2.347083 -2.288672 -2.415625 -2.412177 -2.437079 -2.395026 -2.4625 -2.461249 -2.340277 -2.435187 -2.431036 -2.340216 -2.317999 -2.366797 -2.367896 -2.392432 -2.367224 -2.34046 -2.382086 -2.447546 -2.561316 -2.636633 -2.649329 -2.646094 -2.623145 -2.629736 -2.581763 -2.556616 -2.511908 -2.563605 -2.557837 -2.55506 -2.538702 -2.52619 -2.538825 -2.52854 -2.535651 -2.540778 -2.565527 -2.499243 -2.605628 -2.58396 -2.531531 -2.534705 -2.538123 -2.545172 -2.531348 -2.532965 -2.513556 -2.526221 -2.546576 -2.567664 -2.514929 -2.429053 -2.528906 -2.516516 -2.497107 -2.485846 -2.512061 -2.474219 -2.490302 -2.464972 -2.409705 -2.446539 -2.387213 -2.294348 -2.466742 -2.49549 -2.58103 -2.544074 -2.578223 -2.602484 -2.581213 -2.480841 -2.505408 -2.508399 -2.661841 -2.621375 -2.622931 -2.588477 -2.490332 -2.53678 -2.472632 -2.36344 -2.336951 -2.296362 -2.30683 -2.316412 -2.283698 -2.269721 -2.235449 -2.236151 -2.429389 -2.488074 -2.4849 -2.530676 -2.515357 -2.517828 -2.50022 -2.448096 -2.45246 -2.328742 -2.387885 -2.339606 -2.375342 -2.270911 -2.196692 -2.212653 -2.361914 -2.275671 -2.192023 -2.258093 -2.211951 -2.22428 -2.135962 -2.25379 -2.113745 -2.053381 -2.023444 -1.996191 -2.063727 -2.038489 -1.958197 -1.899634 -1.96665 -1.968298 -1.988501 -1.996466 -1.98728 -1.871558 -1.823981 -1.650427 -1.580267 -1.522375 -1.541602 -1.7078 -1.822729 -2.062476 -2.181067 -2.232337 -2.217383 -2.250739 -2.356452 -2.295783 -2.169257 -2.137213 -2.193274 -2.204169 -2.292761 -2.314734 -2.285925 -2.349219 
-1.747473 -1.778509 -1.749731 -1.716284 -1.862585 -2.016821 -2.052496 -2.11579 -2.177893 -2.087836 -2.059241 -2.06565 -2.309638 -2.312506 -2.390692 -2.155829 -2.19718 -2.280829 -2.23429 -2.231238 -2.242072 -2.263312 -2.287146 -2.297888 -2.23728 -2.211218 -2.356513 -2.313666 -2.357001 -2.403265 -2.475653 -2.449103 -2.412146 -2.373999 -2.296027 -2.189063 -2.203467 -2.190802 -2.233984 -2.318579 -2.31214 -2.242468 -2.386267 -2.423438 -2.455084 -2.435095 -2.43302 -2.385108 -2.402838 -2.381842 -2.330634 -2.339026 -2.354132 -2.427039 -2.43714 -2.499793 -2.438635 -2.504004 -2.496222 -2.305884 -2.333624 -2.39234 -2.341376 -2.391547 -2.356879 -2.388587 -2.354956 -2.454108 -2.593421 -2.642066 -2.519049 -2.598212 -2.573309 -2.457282 -2.557959 -2.535407 -2.528143 -2.492285 -2.500098 -2.562109 -2.521246 -2.532538 -2.508795 -2.513739 -2.52146 -2.513953 -2.512183 -2.567572 -2.611365 -2.558875 -2.586188 -2.540961 -2.532202 -2.535834 -2.501349 -2.551245 -2.481665 -2.420325 -2.434882 -2.562567 -2.516821 -2.522559 -2.370001 -2.505316 -2.50849 -2.481116 -2.436347 -2.34867 -2.463934 -2.460516 -2.437628 -2.415839 -2.343085 -2.309424 -2.409369 -2.446295 -2.481299 -2.545447 -2.593482 -2.580054 -2.607642 -2.640967 -2.589301 -2.644141 -2.537055 -2.569373 -2.54151 -2.40412 -2.389136 -2.641638 -2.413184 -2.411505 -2.415625 -2.309241 -2.312171 -2.329291 -2.291052 -2.367194 -2.55036 -2.513495 -2.500189 -2.341437 -2.524115 -2.460455 -2.510687 -2.522559 -2.497839 -2.488501 -2.455023 -2.32334 -2.387488 -2.349738 -2.351141 -2.29563 -2.228858 -2.230292 -2.188117 -2.161536 -2.172461 -2.134192 -2.14765 -2.158118 -2.137061 -2.09751 -2.075964 -2.046912 -2.00672 -2.090582 -2.029578 -1.984839 -1.953009 -1.866919 -1.983527 -1.986487 -1.993018 -1.993048 -2.003546 -1.963202 -1.804449 -1.604895 -1.591681 -1.586951 -1.52149 -1.569952 -2.030493 -2.066992 -2.194037 -2.219458 -2.073737 -2.150641 -2.186011 -2.185858 -2.124304 -2.011969 -1.888525 -2.168036 -2.361395 -2.320776 -2.268286 -2.346564 
-1.742834 -1.687659 -1.751624 -1.889014 -1.902655 -1.995032 -2.031531 -2.089789 -2.145606 -2.166571 -2.068274 -2.079962 -2.344336 -2.369421 -2.224829 -2.134589 -2.222205 -2.306891 -2.234839 -2.288092 -2.209418 -2.211524 -2.255927 -2.286017 -2.359198 -2.259009 -2.26087 -2.338263 -2.351904 -2.364844 -2.408514 -2.4271 -2.451422 -2.431616 -2.413489 -2.280432 -2.1854 -2.288764 -2.368109 -2.254736 -2.23371 -2.235693 -2.334998 -2.342535 -2.431769 -2.317023 -2.403357 -2.452734 -2.297034 -2.30686 -2.312293 -2.320746 -2.435645 -2.480505 -2.480261 -2.49317 -2.342688 -2.55387 -2.450171 -2.330634 -2.355994 -2.381751 -2.324622 -2.197119 -2.317847 -2.359229 -2.495337 -2.556647 -2.599402 -2.604498 -2.525 -2.492682 -2.567969 -2.502905 -2.455237 -2.466162 -2.370612 -2.456793 -2.497351 -2.514136 -2.540961 -2.45542 -2.36286 -2.580206 -2.468054 -2.488898 -2.475501 -2.488959 -2.430151 -2.55622 -2.562811 -2.530707 -2.552954 -2.532752 -2.521979 -2.379065 -2.517676 -2.560217 -2.34986 -2.469855 -2.55094 -2.397315 -2.361975 -2.379889 -2.32688 -2.478308 -2.406989 -2.465888 -2.474677 -2.395972 -2.476233 -2.424658 -2.352698 -2.418555 -2.492011 -2.579871 -2.64469 -2.564826 -2.560462 -2.493598 -2.506598 -2.658453 -2.633673 -2.605628 -2.598792 -2.6164 -2.554633 -2.426032 -2.443091 -2.468634 -2.407904 -2.36521 -2.370276 -2.32157 -2.323554 -2.307105 -2.382086 -2.564887 -2.507849 -2.501593 -2.514319 -2.435309 -2.424567 -2.470343 -2.475043 -2.488623 -2.48078 -2.398688 -2.396948 -2.415869 -2.368353 -2.271918 -2.256354 -2.25315 -2.22666 -2.218054 -2.225531 -2.200751 -2.134833 -2.16712 -2.169653 -2.115027 -2.068976 -2.093756 -2.044959 -2.059454 -2.059424 -2.041602 -1.972418 -1.998175 -1.940192 -1.866034 -1.980749 -1.92771 -1.954565 -1.968268 -1.994971 -1.967322 -1.871466 -1.719 -1.684546 -1.629523 -1.583258 -1.758154 -2.010596 -2.208136 -2.06275 -2.067938 -1.925024 -2.140509 -2.179877 -2.141455 -2.027869 -1.903143 -1.857367 -2.071539 -2.447394 -2.482092 -2.376654 -2.442481 
-1.542273 -1.636999 -1.88056 -1.910803 -1.864386 -1.956366 -2.023779 -2.062293 -2.015997 -2.017096 -2.294806 -2.070868 -2.251746 -2.297217 -2.232611 -2.316016 -2.164893 -2.144995 -2.30387 -2.317297 -2.278479 -2.209876 -2.246527 -2.335303 -2.360205 -2.278143 -2.258704 -2.278052 -2.301276 -2.559424 -2.440344 -2.42063 -2.422064 -2.45188 -2.472815 -2.538702 -2.335944 -2.268866 -2.249915 -2.228308 -2.419989 -2.424872 -2.257666 -2.2349 -2.426123 -2.350195 -2.277045 -2.341315 -2.266821 -2.281104 -2.461127 -2.482672 -2.494696 -2.432745 -2.480628 -2.518225 -2.348181 -2.574255 -2.477759 -2.445105 -2.302344 -2.368781 -2.292059 -2.259711 -2.374335 -2.486151 -2.541052 -2.458075 -2.596106 -2.559882 -2.487036 -2.388678 -2.486487 -2.438971 -2.436347 -2.418677 -2.43183 -2.433264 -2.495673 -2.521704 -2.333807 -2.611304 -2.628638 -2.457007 -2.58866 -2.531409 -2.60752 -2.633734 -2.60694 -2.541785 -2.458991 -2.502905 -2.46488 -2.374487 -2.581976 -2.393775 -2.494605 -2.493262 -2.516516 -2.430609 -2.564215 -2.432593 -2.389746 -2.327612 -2.461798 -2.442603 -2.472144 -2.378546 -2.297064 -2.313513 -2.242835 -2.337805 -2.422095 -2.342444 -2.395453 -2.594397 -2.590918 -2.60517 -2.554419 -2.569556 -2.484595 -2.404364 -2.60578 -2.614813 -2.558539 -2.546668 -2.588995 -2.482459 -2.418738 -2.402319 -2.397955 -2.331152 -2.311957 -2.310645 -2.303137 -2.419409 -2.371069 -2.458685 -2.538702 -2.529578 -2.544226 -2.550787 -2.525946 -2.505805 -2.438056 -2.441168 -2.467352 -2.42771 -2.330298 -2.351569 -2.293585 -2.200232 -2.250891 -2.216895 -2.223395 -2.208838 -2.164557 -2.151709 -2.152655 -2.131934 -2.097693 -2.087744 -2.057349 -2.009436 -2.024603 -2.072791 -2.086615 -2.028082 -1.998602 -1.895087 -1.86048 -1.925207 -1.949774 -1.967383 -1.893378 -1.930151 -1.951117 -1.95545 -1.981512 -1.921362 -1.901221 -1.836249 -1.881018 -1.971167 -2.144171 -2.168005 -2.176581 -2.133582 -2.068823 -2.201605 -2.190192 -2.097998 -1.976294 -1.771765 -1.891791 -2.311835 -2.670844 -2.583258 -2.52088 -2.385016 
-1.644141 -1.641974 -1.714331 -1.727911 -1.86228 -2.026831 -1.948492 -2.051642 -2.039832 -2.212348 -2.029883 -2.048712 -2.362097 -2.252844 -2.362128 -2.302557 -2.244299 -2.060431 -2.128668 -2.057806 -2.109046 -2.320441 -2.266699 -2.298926 -2.338812 -2.260962 -2.344092 -2.325812 -2.414069 -2.406714 -2.398993 -2.479132 -2.439276 -2.418646 -2.497656 -2.430426 -2.379279 -2.310217 -2.268134 -2.247351 -2.414862 -2.429297 -2.393866 -2.354681 -2.402991 -2.438452 -2.394324 -2.287329 -2.308142 -2.407172 -2.515753 -2.417548 -2.415381 -2.354498 -2.41004 -2.463538 -2.524115 -2.419562 -2.49671 -2.425452 -2.328284 -2.365057 -2.339087 -2.387152 -2.440405 -2.475958 -2.532538 -2.587622 -2.57453 -2.588171 -2.586829 -2.55213 -2.52262 -2.453772 -2.513617 -2.470709 -2.47135 -2.497809 -2.45835 -2.49317 -2.47135 -2.481635 -2.50257 -2.626929 -2.646918 -2.63233 -2.669409 -2.645728 -2.50315 -2.501502 -2.544562 -2.537634 -2.533331 -2.432288 -2.351935 -2.427741 -2.529212 -2.557776 -2.438147 -2.440985 -2.525641 -2.353644 -2.34278 -2.455939 -2.427588 -2.457465 -2.304999 -2.308569 -2.300421 -2.369238 -2.289374 -2.27027 -2.363104 -2.445899 -2.42768 -2.529303 -2.559973 -2.605017 -2.525458 -2.583899 -2.419959 -2.61109 -2.498419 -2.669775 -2.487158 -2.517188 -2.561224 -2.467505 -2.416815 -2.314612 -2.363989 -2.320654 -2.41471 -2.329504 -2.400671 -2.443488 -2.392737 -2.482916 -2.549872 -2.538062 -2.519995 -2.534308 -2.50083 -2.48139 -2.374121 -2.31095 -2.3664 -2.393836 -2.376929 -2.314673 -2.21015 -2.189978 -2.174139 -2.227759 -2.194373 -2.183875 -2.164252 -2.129248 -2.128455 -2.135077 -2.092902 -2.069647 -2.035407 -2.006812 -2.022101 -2.109808 -2.057684 -2.019049 -1.978125 -1.969061 -1.903693 -1.980536 -1.953528 -1.926703 -1.919287 -1.882635 -1.96076 -1.989233 -1.892981 -1.84104 -1.954474 -2.023322 -2.048193 -2.024237 -2.005255 -2.164984 -2.221961 -2.263648 -2.271307 -2.292395 -2.207648 -2.052191 -1.868872 -1.759222 -2.127203 -2.565436 -2.746802 -2.826727 -2.783057 -2.688757 
-1.675177 -1.666205 -1.535376 -1.851416 -1.971533 -1.836645 -1.98963 -2.044562 -2.105261 -2.202765 -1.991614 -2.040717 -2.334174 -2.304846 -2.232764 -2.054297 -2.067603 -2.067511 -2.069403 -2.087409 -2.094916 -2.151801 -2.237189 -2.233466 -2.237494 -2.305548 -2.370612 -2.376807 -2.439459 -2.489264 -2.361151 -2.37757 -2.407141 -2.438056 -2.498114 -2.452979 -2.422827 -2.212653 -2.225287 -2.262305 -2.253485 -2.256964 -2.382575 -2.38111 -2.376471 -2.339179 -2.281256 -2.422949 -2.507819 -2.610571 -2.472235 -2.49314 -2.461768 -2.424536 -2.441382 -2.44361 -2.434058 -2.419348 -2.513159 -2.4289 -2.355567 -2.383765 -2.387152 -2.418707 -2.46192 -2.497107 -2.541205 -2.362708 -2.460944 -2.498023 -2.470557 -2.471869 -2.547675 -2.585913 -2.425025 -2.557776 -2.488074 -2.544074 -2.48429 -2.482062 -2.575018 -2.539496 -2.571631 -2.562598 -2.555579 -2.603369 -2.611609 -2.586646 -2.584174 -2.545264 -2.502875 -2.540442 -2.515845 -2.333563 -2.438971 -2.494788 -2.562506 -2.606329 -2.544348 -2.565405 -2.498358 -2.401343 -2.468024 -2.435462 -2.496985 -2.325079 -2.316504 -2.314002 -2.303259 -2.270422 -2.304694 -2.348975 -2.473456 -2.394202 -2.298773 -2.411627 -2.584174 -2.642218 -2.577216 -2.572852 -2.585974 -2.57096 -2.604376 -2.578558 -2.52677 -2.53617 -2.55625 -2.44364 -2.415503 -2.392889 -2.364417 -2.300055 -2.31684 -2.460486 -2.421668 -2.421515 -2.419379 -2.508063 -2.518988 -2.538702 -2.430274 -2.474951 -2.501349 -2.416693 -2.374884 -2.333685 -2.32688 -2.365668 -2.37168 -2.327124 -2.228278 -2.203406 -2.233893 -2.239661 -2.143805 -2.128088 -2.119544 -2.106146 -2.120673 -2.121893 -2.086676 -2.051611 -2.099097 -2.081213 -2.025397 -2.077368 -2.004889 -2.009833 -1.977423 -1.964789 -1.923621 -1.914465 -1.924322 -1.976172 -1.977393 -1.932623 -2.020911 -1.986853 -1.913794 -1.912634 -2.029913 -2.102026 -2.126624 -2.048712 -1.969885 -2.315802 -2.472601 -2.307074 -2.216223 -2.12403 -2.147925 -2.127417 -1.757666 -1.948279 -2.351874 -2.519568 -2.828925 -2.761359 -2.985724 -2.873023 
-1.550879 -1.527747 -1.724951 -1.67774 -1.735693 -1.903937 -1.93595 -2.006232 -2.108466 -2.087561 -2.076148 -2.068213 -2.266974 -2.28678 -2.306464 -2.019904 -2.047186 -2.07392 -2.107611 -2.179175 -2.147589 -2.196509 -2.328223 -2.289404 -2.287482 -2.277655 -2.330725 -2.35639 -2.348425 -2.392798 -2.410925 -2.347052 -2.408911 -2.437415 -2.52851 -2.422949 -2.328986 -2.061621 -2.130194 -2.240759 -2.27677 -2.265082 -2.410468 -2.338477 -2.330847 -2.307196 -2.265265 -2.196387 -2.543402 -2.494879 -2.484595 -2.514594 -2.53324 -2.515997 -2.360114 -2.387244 -2.451117 -2.409888 -2.463721 -2.495612 -2.47663 -2.412695 -2.389929 -2.42359 -2.459082 -2.404913 -2.506903 -2.376563 -2.399878 -2.464789 -2.458807 -2.527777 -2.550513 -2.555396 -2.47962 -2.514258 -2.469672 -2.594214 -2.52442 -2.503027 -2.529761 -2.514105 -2.554877 -2.551154 -2.586554 -2.571082 -2.555426 -2.546851 -2.561072 -2.522742 -2.525031 -2.490607 -2.541632 -2.61286 -2.454932 -2.618536 -2.636817 -2.402899 -2.472052 -2.328009 -2.366797 -2.479498 -2.473212 -2.444922 -2.35755 -2.308508 -2.312689 -2.304938 -2.290167 -2.255438 -2.469519 -2.383826 -2.336768 -2.425147 -2.481299 -2.50556 -2.658453 -2.632727 -2.402167 -2.497504 -2.48432 -2.54917 -2.59043 -2.679999 -2.501685 -2.549201 -2.717688 -2.433753 -2.438879 -2.405768 -2.321509 -2.324347 -2.456549 -2.402045 -2.395728 -2.419379 -2.420477 -2.453833 -2.552985 -2.537299 -2.533942 -2.506537 -2.450507 -2.345618 -2.421362 -2.404334 -2.377753 -2.319098 -2.278143 -2.293768 -2.285315 -2.319739 -2.349707 -2.330939 -2.224249 -2.12879 -2.087592 -2.072363 -2.079382 -2.09101 -2.043341 -2.063605 -2.104163 -2.105963 -1.98551 -2.043707 -2.041419 -2.006293 -1.951239 -1.898199 -1.930884 -1.957678 -1.88822 -1.864111 -1.834753 -1.923407 -1.947089 -1.976233 -1.929724 -2.022131 -2.103705 -2.062994 -2.05802 -1.948309 -1.942236 -2.355994 -2.59809 -2.308112 -1.972052 -1.995001 -2.013464 -2.167365 -1.985327 -2.110602 -2.418952 -2.505255 -2.812293 -2.894202 -3.047431 -2.873053 
-1.618933 -1.611975 -1.528235 -1.696509 -1.730261 -1.936926 -1.979956 -2.005621 -2.013831 -2.072485 -2.190741 -2.245856 -2.262457 -2.277014 -2.283881 -2.07749 -2.077338 -2.089789 -2.115485 -2.400305 -2.196204 -2.091895 -2.082007 -2.206244 -2.331152 -2.275977 -2.288153 -2.30921 -2.335486 -2.166327 -2.236701 -2.386664 -2.434699 -2.475073 -2.359503 -2.387305 -2.31684 -9999 -1.909918 -2.297888 -2.365119 -2.380072 -2.398627 -2.334937 -2.308051 -2.277075 -2.338904 -2.534857 -2.593268 -2.458655 -2.485663 -2.588904 -2.42887 -2.424109 -2.312903 -2.420844 -2.416388 -2.443915 -2.380011 -2.369116 -2.394934 -2.434241 -2.366766 -2.391486 -2.391211 -2.447028 -2.476752 -2.447455 -2.436072 -2.423407 -2.415228 -2.477576 -2.546698 -2.423163 -2.41474 -2.57041 -2.569281 -2.556494 -2.319739 -2.481513 -2.481207 -2.327368 -2.465979 -2.623816 -2.588721 -2.55271 -2.557654 -2.542853 -2.539465 -2.541449 -2.511359 -2.505377 -2.378943 -2.471747 -2.519232 -2.461524 -2.641028 -2.610388 -2.579169 -2.568823 -2.52323 -2.383856 -2.359595 -2.356116 -2.285101 -2.477545 -2.277319 -2.29505 -2.283972 -2.260687 -2.299139 -2.395758 -2.385596 -2.447302 -2.44834 -2.594946 -2.57096 -2.577643 -2.604804 -2.349432 -2.555274 -2.59162 -2.646307 -2.722235 -2.519232 -2.575018 -2.515479 -2.477911 -2.455115 -2.409888 -2.364111 -2.289832 -2.348456 -2.352576 -2.399329 -2.426215 -2.339728 -2.553687 -2.461157 -2.547736 -2.552741 -2.509589 -2.483588 -2.469153 -2.455481 -2.390387 -2.402289 -2.294409 -2.263525 -2.302985 -2.32807 -2.311987 -2.29859 -2.260169 -2.218726 -2.183203 -2.304541 -2.241736 -2.050269 -2.051733 -2.019812 -2.017889 -2.065955 -2.112372 -2.075171 -2.030463 -2.059577 -2.00672 -1.9914 -2.009985 -1.981085 -1.939764 -1.836554 -1.798773 -1.855688 -1.936163 -1.935645 -1.958868 -2.040534 -2.163764 -2.231177 -2.136084 -2.0604 -1.843787 -1.911383 -2.118689 -2.31745 -2.388678 -1.882056 -1.959448 -2.032996 -2.077277 -2.134375 -2.266699 -2.338049 -2.539526 -2.676733 -3.006323 -2.920599 -2.889899 
-1.436316 -1.42829 -1.48194 -1.497351 -1.787207 -1.827704 -1.941107 -2.014716 -2.059119 -2.048499 -2.141455 -2.107367 -2.06095 -2.165228 -2.247962 -2.298529 -2.331671 -2.232367 -2.112647 -2.064581 -2.157355 -2.112158 -2.089453 -2.207556 -2.312323 -2.267493 -2.262763 -2.237708 -2.2591 -2.082007 -2.285925 -2.396246 -2.240698 -2.300787 -2.329291 -2.323493 -2.198828 -9999 -9999 -2.23844 -2.348486 -2.383612 -2.351935 -2.353217 -2.308234 -2.190497 -2.253088 -2.360419 -2.433508 -2.443518 -2.468146 -2.441504 -2.428809 -2.420752 -2.38645 -2.411963 -2.422247 -2.386786 -2.385687 -2.370337 -2.35929 -2.422369 -2.359381 -2.432929 -2.450629 -2.440985 -2.45014 -2.398322 -2.429053 -2.354498 -2.374426 -2.433875 -2.457037 -2.551093 -2.50434 -2.444861 -2.508673 -2.496344 -2.521002 -2.460089 -2.386542 -2.376044 -2.419348 -2.602515 -2.557532 -2.567481 -2.575476 -2.548651 -2.554999 -2.539465 -2.50434 -2.551123 -2.466559 -2.490515 -2.644415 -2.612525 -2.586737 -2.574622 -2.536353 -2.49317 -2.497077 -2.32334 -2.413916 -2.426184 -2.296973 -2.363013 -2.448676 -2.279761 -2.279059 -2.271155 -2.39643 -2.372565 -2.439063 -2.463538 -2.534338 -2.449286 -2.552771 -2.456824 -2.4672 -2.52674 -2.514868 -2.580328 -2.517493 -2.596777 -2.553839 -2.560431 -2.52146 -2.43653 -2.42417 -2.371344 -2.344855 -2.296332 -2.266516 -2.492407 -2.510474 -2.442389 -2.49259 -2.514288 -2.54148 -2.549414 -2.545996 -2.534735 -2.507391 -2.489325 -2.476416 -2.481879 -2.416541 -2.383704 -2.327857 -2.255713 -2.182654 -2.220404 -2.258063 -2.278296 -2.273749 -2.269263 -2.14646 -2.095068 -2.228705 -2.114722 -2.179877 -2.128058 -2.023749 -2.020941 -2.042243 -1.991309 -1.969 -1.902411 -1.959906 -1.885535 -1.891089 -1.879462 -1.856146 -1.854803 -1.945502 -1.951147 -1.959906 -2.090979 -2.181983 -2.322424 -2.338782 -2.264075 -2.211157 -2.112677 -1.997809 -1.915442 -2.291083 -2.128119 -2.063818 -2.104376 -1.961829 -2.000159 -2.027075 -2.209998 -2.344122 -2.619727 -2.80091 -2.917487 -2.953833 -2.922339 
-1.388556 -1.422797 -1.457159 -1.542548 -1.774084 -1.895544 -1.955206 -2.039893 -2.096198 -2.062903 -2.048041 -2.167059 -2.134558 -2.232245 -2.249701 -2.274603 -2.315588 -2.229193 -2.10578 -2.248358 -2.338812 -2.113959 -2.160803 -2.179938 -2.270758 -2.247015 -2.233893 -2.147986 -2.096594 -2.16358 -2.259406 -2.349555 -2.340277 -2.411688 -2.355902 -2.249793 -2.242163 -9999 -9999 -2.222327 -2.37699 -2.385565 -2.337195 -2.360297 -2.399664 -2.218298 -2.4513 -2.589514 -2.378607 -2.45835 -2.600714 -2.527564 -2.456458 -2.45014 -2.449866 -2.392066 -2.434973 -2.295905 -2.469489 -2.38587 -2.33103 -2.357825 -2.394293 -2.362158 -2.420203 -2.370276 -2.430853 -2.44245 -2.438086 -2.390814 -2.351477 -2.374274 -2.412146 -2.463812 -2.445685 -2.434332 -2.421973 -2.466132 -2.465582 -2.427557 -2.440802 -2.481909 -2.507056 -2.631812 -2.577826 -2.561652 -2.491461 -2.47193 -2.542273 -2.515875 -2.372229 -2.383429 -2.424201 -2.475134 -2.599127 -2.554053 -2.537177 -2.530493 -2.487616 -2.477423 -2.450995 -2.453833 -2.43183 -2.35108 -2.278662 -2.286627 -2.308295 -2.275427 -2.267127 -2.415167 -2.362158 -2.326483 -2.449317 -2.454077 -2.51026 -2.525183 -2.50672 -2.558966 -2.520514 -2.526587 -2.448065 -2.624915 -2.508826 -2.587225 -2.592993 -2.566718 -2.525214 -2.531134 -2.414374 -2.363562 -2.330878 -2.340827 -2.519629 -2.53147 -2.508643 -2.542212 -2.538611 -2.526038 -2.548834 -2.524085 -2.576575 -2.543311 -2.508521 -2.483679 -2.492377 -2.480078 -2.437445 -2.405982 -2.344702 -2.386176 -2.189185 -2.127936 -2.329993 -2.280402 -2.219824 -2.261115 -2.238959 -2.205359 -2.047339 -2.102087 -2.162024 -2.034613 -1.995764 -1.948767 -2.013892 -2.000922 -1.929358 -1.998022 -1.979437 -1.951208 -1.835913 -1.923224 -1.82453 -1.849768 -1.89408 -1.978552 -1.989111 -2.077124 -2.158087 -2.423132 -2.479926 -2.380499 -2.307349 -2.231513 -2.032507 -1.94834 -2.179175 -2.501013 -2.298346 -2.464661 -4.10498 -3.835205 -3.664307 -3.373169 -3.33197 -3.280701 -4.387268 -3.179022 -2.963294 -3.29718 
-1.421667 -1.449072 -1.459143 -1.750983 -1.825873 -1.8086 -1.945105 -1.944647 -2.132636 -2.179511 -2.056983 -2.003424 -2.094611 -2.124365 -2.208045 -2.112525 -2.118903 -1.993842 -2.183417 -2.176184 -2.142676 -2.207831 -2.226233 -2.190283 -2.297308 -2.186896 -2.083136 -2.235907 -2.096472 -2.236334 -2.332648 -2.341345 -2.442969 -2.440497 -2.318182 -2.288977 -2.228888 -2.047919 -2.130866 -2.265662 -2.276312 -2.380896 -2.362433 -2.310126 -2.208838 -2.294226 -2.427039 -2.574317 -2.603003 -2.416174 -2.475226 -2.637122 -2.511847 -2.531897 -2.414313 -2.367529 -2.393683 -2.293097 -2.360236 -2.340338 -2.269904 -2.325903 -2.407019 -2.36106 -2.358496 -2.354285 -2.344672 -2.37226 -2.301337 -2.389105 -2.36817 -2.385382 -2.410956 -2.431921 -2.413184 -2.418616 -2.460455 -2.449255 -2.509802 -2.512549 -2.435645 -2.460425 -2.594214 -2.517737 -2.500922 -2.510596 -2.454962 -2.428534 -2.48371 -2.505286 -2.584662 -2.456366 -2.461829 -2.464667 -2.600073 -2.543799 -2.526129 -2.465216 -2.448096 -2.439795 -2.431403 -2.334906 -2.327796 -2.306464 -2.311743 -2.281653 -2.281989 -2.288367 -2.265082 -2.397131 -2.353858 -2.355689 -2.453894 -2.405798 -2.530859 -2.545142 -2.460364 -2.52207 -2.522406 -2.583441 -2.583075 -2.642615 -2.647345 -2.520575 -2.509345 -2.513617 -2.523901 -2.515662 -2.371954 -2.363684 -2.326727 -2.383612 -2.364966 -2.529669 -2.490881 -2.544623 -2.552008 -2.562262 -2.552527 -2.558356 -2.55686 -2.526282 -2.491187 -2.43009 -2.460883 -2.460333 -2.451636 -2.427374 -2.396887 -2.408484 -2.280585 -2.241644 -2.144751 -2.155982 -2.209937 -2.192114 -2.131781 -2.191809 -2.174567 -2.170752 -2.065619 -2.116126 -2.091101 -2.092535 -1.948187 -1.971167 -1.970099 -1.99436 -1.94422 -1.879248 -1.896826 -1.90946 -1.794043 -1.847418 -1.916785 -1.980505 -2.014868 -2.077734 -2.057776 -2.334784 -2.347357 -2.405524 -2.333258 -2.364874 -2.168494 -1.846686 -2.013434 -2.559607 -2.502539 -2.88855 -3.263306 -3.709778 -6.200623 -5.915283 -4.812073 -4.720825 -4.608521 -3.68689 -3.805298 -4.206299 
-1.444952 -1.457587 -1.543555 -1.474188 -1.870551 -1.929388 -1.9979 -2.033942 -2.153204 -2.136359 -2.08634 -2.00083 -1.983618 -2.084876 -2.131445 -2.209296 -2.235236 -1.96366 -2.174719 -2.136755 -2.19126 -2.233832 -2.199744 -2.273261 -2.37757 -2.328589 -2.284491 -2.242987 -2.334662 -2.295355 -2.31272 -2.350501 -2.353095 -2.337714 -2.377295 -2.329077 -2.250403 -2.178748 -2.312201 -2.336798 -2.361304 -2.352637 -2.343634 -2.237769 -2.19773 -2.365271 -2.5857 -2.5745 -2.591895 -2.410468 -2.493872 -2.599463 -2.449988 -2.468604 -2.451453 -2.406378 -2.350379 -2.350073 -2.366827 -2.393744 -2.431403 -2.321631 -2.407141 -2.344397 -2.290534 -2.287238 -2.310309 -2.254004 -2.364844 -2.378394 -2.415747 -2.408545 -2.396246 -2.420416 -2.36991 -2.470191 -2.444952 -2.491248 -2.506445 -2.466437 -2.448981 -2.502112 -2.555457 -2.463904 -2.466681 -2.464942 -2.423407 -2.490729 -2.513068 -2.444434 -2.363806 -2.406714 -2.572211 -2.628241 -2.564581 -2.512518 -2.459418 -2.427283 -2.29502 -2.316229 -2.302466 -2.282172 -2.298285 -2.286353 -2.308264 -2.306738 -2.299078 -2.276373 -2.341803 -2.393073 -2.36756 -2.401862 -2.458533 -2.495764 -2.53681 -2.577612 -2.592108 -2.411658 -2.621832 -2.626013 -2.561682 -2.591101 -2.551703 -2.549475 -2.492926 -2.471228 -2.461127 -2.490851 -2.355139 -2.353278 -2.405798 -2.429358 -2.389533 -2.517523 -2.550025 -2.549231 -2.560248 -2.54798 -2.565985 -2.560126 -2.549994 -2.53562 -2.511878 -2.472266 -2.475775 -2.398047 -2.364264 -2.437781 -2.419135 -2.360053 -2.31983 -2.360968 -2.251441 -2.15647 -2.120734 -2.170844 -2.20307 -2.176154 -2.189307 -2.147894 -2.071021 -2.052313 -2.047339 -2.012915 -1.974951 -2.017554 -1.968726 -1.982123 -1.913123 -1.901099 -1.826331 -1.857733 -1.898016 -1.840979 -1.820471 -1.960394 -2.036749 -2.010931 -2.033392 -2.216834 -2.393561 -2.341284 -2.262488 -2.442786 -2.487097 -2.072852 -1.903906 -2.377692 -2.375464 -3.134827 -4.440369 -5.45813 -6.737122 -7.968201 -6.570801 -6.330322 -5.421509 -5.332397 -4.592957 -5.096497 
-1.435675 -1.487036 -1.726477 -1.492255 -1.667029 -1.970801 -1.92594 -1.95542 -2.128455 -1.945654 -2.085913 -2.104773 -2.117407 -2.105017 -2.038702 -2.078375 -2.224249 -2.268042 -2.357611 -2.123847 -2.179633 -2.24079 -2.387152 -2.158637 -2.19718 -2.269263 -2.269721 -2.292212 -2.312415 -2.328742 -2.286902 -2.312415 -2.340643 -2.358008 -2.40293 -2.24845 -2.269263 -2.318488 -2.291846 -2.416785 -2.397498 -2.253577 -2.269812 -2.251349 -2.44773 -2.572485 -2.58454 -2.569647 -2.592688 -2.425879 -2.50257 -2.522376 -2.447638 -2.468878 -2.440772 -2.378882 -2.332678 -2.246924 -2.373053 -2.364447 -2.48551 -2.432105 -2.356879 -2.286444 -2.258337 -2.268836 -2.213965 -2.299567 -2.43006 -2.376044 -2.394873 -2.400549 -2.392249 -2.411414 -2.447028 -2.469183 -2.493414 -2.483862 -2.538794 -2.53501 -2.478949 -2.482001 -2.512579 -2.435584 -2.443305 -2.463599 -2.494055 -2.449744 -2.375891 -2.379157 -2.383063 -2.486426 -2.564948 -2.42475 -2.511664 -2.433081 -2.391028 -2.39939 -2.399146 -2.244879 -2.291907 -2.27088 -2.297553 -2.303778 -2.381781 -2.28855 -2.285193 -2.293555 -2.401099 -2.374548 -2.380316 -2.414832 -2.459998 -2.497809 -2.53794 -2.594428 -2.430609 -2.495612 -2.541693 -2.657996 -2.5586 -2.583991 -2.496741 -2.496375 -2.485754 -2.395606 -2.438849 -2.38288 -2.301856 -2.3422 -2.384711 -2.387427 -2.371436 -2.515814 -2.541052 -2.562048 -2.577216 -2.585242 -2.581793 -2.563086 -2.541235 -2.540259 -2.515204 -2.494238 -2.472662 -2.430029 -2.430914 -2.428656 -2.438056 -2.378668 -2.393134 -2.365759 -2.36582 -2.269812 -2.253638 -2.206275 -2.176001 -2.247412 -2.196082 -2.131384 -2.120581 -2.063239 -2.050971 -1.973151 -1.977972 -2.032935 -2.028601 -1.976843 -1.964453 -1.883063 -1.841833 -1.867438 -1.854285 -1.821661 -1.846106 -1.932074 -1.984625 -1.992865 -2.098578 -2.209326 -2.176062 -2.164832 -2.211951 -2.388983 -2.642493 -2.164343 -1.691351 -2.347144 -2.363562 -3.547424 -6.681274 -6.774353 -9.676575 -8.721985 -8.230347 -7.514099 -6.859192 -5.377563 -5.485901 -5.742554 
-1.402075 -1.422522 -1.465704 -1.510016 -1.923193 -1.870428 -1.805823 -2.05567 -2.07395 -2.116339 -2.134985 -2.062964 -1.922552 -1.901831 -1.926642 -2.113989 -2.185248 -2.252783 -2.320014 -2.075476 -2.323187 -2.282263 -2.179785 -2.196936 -2.22254 -2.245581 -2.320227 -2.318121 -2.345709 -2.253668 -2.224616 -2.303442 -2.338599 -2.355475 -2.438971 -2.290473 -2.321906 -2.258948 -2.432959 -2.379767 -2.406317 -2.42066 -2.460577 -2.350928 -2.255194 -2.549963 -2.282172 -2.573493 -2.445349 -2.436408 -2.485022 -2.591437 -2.435004 -2.421149 -2.39707 -2.439429 -2.454901 -2.274909 -2.369757 -2.443121 -2.387213 -2.465643 -2.407782 -2.283759 -2.245642 -2.304419 -2.420294 -2.369299 -2.369757 -2.415198 -2.370551 -2.349677 -2.367529 -2.384558 -2.411353 -2.487982 -2.537238 -2.356177 -2.570654 -2.616858 -2.534552 -2.524298 -2.46839 -2.478919 -2.528784 -2.329718 -2.352606 -2.355353 -2.329779 -2.390265 -2.408789 -2.424414 -2.492499 -2.379126 -2.374732 -2.395697 -2.195654 -2.159247 -2.198798 -2.287665 -2.411963 -2.252692 -2.414771 -2.398444 -2.481787 -2.275244 -2.280921 -2.27381 -2.419806 -2.379981 -2.388251 -2.421576 -2.491858 -2.390082 -2.558661 -2.407172 -2.517432 -2.644202 -2.58277 -2.573584 -2.525214 -2.503821 -2.508521 -2.552466 -2.567694 -2.413031 -2.353186 -2.371344 -2.338873 -2.332739 -2.354315 -2.371405 -2.404456 -2.520758 -2.533881 -2.558997 -2.572943 -2.585547 -2.571967 -2.557593 -2.533118 -2.460181 -2.46189 -2.419379 -2.446234 -2.403113 -2.416937 -2.430212 -2.393408 -2.389044 -2.400122 -2.343237 -2.338751 -2.331061 -2.319586 -2.273444 -2.213873 -2.140479 -2.1659 -2.130255 -2.10343 -2.069861 -2.01615 -2.014655 -2.004889 -1.977789 -1.967688 -1.969153 -1.955023 -1.892401 -1.858679 -1.841498 -1.834235 -1.82923 -1.755499 -1.909064 -1.994788 -2.000098 -1.98667 -2.001532 -2.07749 -2.102942 -2.104651 -2.363623 -2.753516 -2.231482 -1.828375 -2.508917 -2.607398 -6.729187 -8.74762 -8.470825 -9.049438 -9.825806 -9.503235 -7.57666 -5.009216 -5.208801 -4.830078 -5.547241 
-1.426947 -1.35108 -1.620917 -1.740576 -1.779059 -1.689154 -1.783392 -1.931128 -2.015448 -1.943213 -2.053961 -2.170386 -2.081763 -2.226111 -2.107184 -2.073828 -2.192999 -2.229834 -2.285864 -2.148474 -2.08988 -2.136359 -2.178687 -2.20191 -2.240668 -2.296301 -2.288855 -2.283026 -2.222479 -2.304572 -2.221716 -2.306067 -2.360144 -2.352942 -2.440344 -2.391821 -2.392127 -2.37168 -2.414587 -2.343207 -2.409796 -2.423468 -2.457037 -2.507727 -2.472144 -2.515845 -2.524176 -2.533026 -2.324317 -2.349738 -2.420599 -2.537665 -2.461524 -2.518378 -2.502905 -2.400031 -2.445654 -2.379523 -2.372443 -2.372199 -2.375098 -2.45603 -2.37052 -2.321936 -2.389227 -2.429053 -2.41471 -2.409216 -2.351355 -2.411994 -2.360877 -2.37522 -2.361975 -2.41059 -2.456946 -2.2591 -2.300055 -2.331061 -2.380194 -2.531012 -2.569159 -2.485205 -2.524573 -2.414679 -2.590735 -2.431036 -2.379858 -2.587439 -2.538489 -2.501227 -2.492255 -2.50315 -2.444251 -2.430701 -2.350165 -9999 -9999 -2.073187 -2.422034 -2.372351 -2.352881 -2.378821 -2.264349 -2.244574 -2.268561 -2.277136 -2.255835 -2.277625 -2.274329 -2.441046 -2.403082 -2.394782 -2.408362 -2.364325 -2.51966 -2.552588 -2.566351 -2.543036 -2.508734 -2.482703 -2.516608 -2.475226 -2.557288 -2.540411 -2.481879 -2.554938 -2.581488 -2.43125 -2.387671 -2.373541 -2.310797 -2.328742 -2.501227 -2.520209 -2.521826 -2.63291 -2.616705 -2.57572 -2.547461 -2.516608 -2.465888 -2.427863 -2.47431 -2.449774 -2.248389 -2.383124 -2.305701 -2.325659 -2.33988 -2.284155 -2.351508 -2.354407 -2.342719 -2.289893 -2.274603 -2.231757 -2.184699 -2.166022 -2.141791 -2.087531 -2.032782 -2.073889 -2.027747 -1.962592 -1.978247 -1.987891 -1.996527 -1.966193 -1.920538 -1.870734 -1.885718 -1.861243 -1.838721 -1.814917 -1.826453 -1.942725 -1.975165 -2.055975 -2.034888 -1.916418 -1.967749 -1.980048 -2.172308 -2.32627 -2.74079 -2.417883 -2.049963 -2.430609 -2.682562 -7.750916 -9.85022 -9.415649 -8.041138 -9.868835 -10.82281 -6.5 -4.964355 -4.845032 -5.802063 -5.679993 
-1.654272 -1.506995 -1.692938 -1.742438 -1.722021 -1.92121 -1.838477 -1.806616 -2.012366 -2.006323 -1.862158 -2.144873 -2.143958 -2.046179 -2.100104 -2.170538 -2.225928 -2.216834 -2.204291 -2.157477 -2.098975 -2.153235 -2.165717 -2.195654 -2.257758 -2.281439 -2.34516 -2.351325 -2.310462 -2.140936 -2.19364 -2.313849 -2.439276 -2.395972 -2.384314 -2.319067 -2.371954 -2.445349 -2.406043 -2.410162 -2.401404 -2.408514 -2.425086 -2.472174 -2.46311 -2.473853 -2.489813 -2.49787 -2.524695 -2.518408 -2.444922 -2.323645 -2.387396 -2.324774 -2.447363 -2.456885 -2.44303 -2.38764 -2.319129 -2.360785 -2.286994 -2.341406 -2.2573 -2.361151 -2.474402 -2.535071 -2.381262 -2.389197 -2.406134 -2.429846 -2.384711 -2.372199 -2.389014 -2.398444 -2.456305 -2.436774 -2.456122 -2.372931 -2.380347 -2.422858 -2.352057 -2.427191 -2.492346 -2.489142 -2.556342 -2.512183 -2.397528 -2.446539 -2.460272 -2.413611 -2.406165 -2.43952 -2.354254 -2.297583 -2.068366 -2.11933 -9999 -2.272345 -2.181098 -2.254401 -2.195715 -2.328375 -2.191809 -2.134436 -2.538214 -2.091101 -2.204993 -2.260626 -2.358527 -2.273962 -2.263373 -2.433936 -2.322791 -2.457983 -2.443274 -2.506079 -2.406439 -2.427619 -2.463843 -2.474036 -2.419898 -2.464423 -2.47724 -2.524664 -2.580389 -2.493079 -2.438391 -2.552161 -2.470129 -2.430579 -2.398535 -2.51673 -2.552863 -2.545905 -2.493414 -2.537848 -2.547492 -2.559699 -2.540656 -2.485114 -2.453009 -2.460242 -2.456793 -2.476172 -2.452063 -2.404822 -2.303961 -2.344031 -2.378607 -2.317206 -2.34931 -2.307684 -2.316443 -2.285803 -2.174078 -2.1948 -2.165808 -2.139594 -2.120245 -2.126074 -2.050513 -2.026221 -2.011969 -1.923529 -2.006354 -1.981848 -1.97666 -1.957281 -1.927893 -1.907782 -1.798102 -1.833899 -1.835303 -1.897284 -1.90061 -2.041815 -2.008643 -2.073401 -2.040747 -1.867743 -1.880225 -1.998694 -2.310156 -2.385016 -2.594763 -2.560004 -2.24021 -2.534308 -4.274658 -6.486572 -9.337524 -9.262756 -7.921509 -10.33392 -8.162292 -6.820129 -6.03186 -6.24762 -5.460876 -6.443237 
-1.315771 -1.339117 -1.586035 -1.807074 -1.763373 -1.718939 -1.807745 -1.761328 -1.727209 -1.986578 -2.072394 -2.00141 -2.135138 -2.168005 -2.150275 -2.031287 -2.030097 -2.111884 -2.163672 -2.106452 -2.108405 -2.156195 -2.170416 -2.133765 -2.144202 -2.334479 -2.290625 -2.330359 -2.29917 -2.159796 -2.271582 -2.492255 -2.444495 -2.446814 -2.435034 -2.36817 -2.323645 -2.422247 -2.428748 -2.417822 -2.380744 -2.303656 -2.414221 -2.417944 -2.437781 -2.471106 -2.49964 -2.506262 -2.481299 -2.445197 -2.51966 -2.38288 -2.37934 -2.505438 -2.475775 -2.348151 -2.34931 -2.422492 -2.330115 -2.30155 -2.394049 -2.451758 -2.291388 -2.404883 -2.421881 -2.42298 -2.519995 -2.334754 -2.326025 -2.245825 -2.401007 -2.413733 -2.424262 -2.41181 -2.477759 -2.522192 -2.465399 -2.496008 -2.475287 -2.477881 -2.470282 -2.402106 -2.454382 -2.479315 -2.485693 -2.519263 -2.503119 -2.430853 -2.415137 -2.433234 -2.456793 -2.289038 -2.415503 -2.31983 -2.085425 -1.997534 -2.205023 -2.413489 -2.354254 -2.281195 -2.185004 -2.313147 -2.362372 -2.420386 -2.2078 -9999 -2.137366 -2.361151 -2.405493 -2.423071 -2.409216 -2.460455 -2.340888 -2.416632 -2.483771 -2.453864 -2.439612 -2.456793 -2.466345 -2.4177 -2.44541 -2.455359 -2.492682 -2.472571 -2.352789 -2.331213 -2.444586 -2.484747 -2.460303 -2.523596 -2.502936 -2.468421 -2.557166 -2.506079 -2.495245 -2.529486 -2.542212 -2.518195 -2.494818 -2.480994 -2.471106 -2.44242 -2.466284 -2.431036 -2.482275 -2.352973 -2.363928 -2.277289 -2.194067 -2.282843 -2.331946 -2.300055 -2.276679 -2.250037 -2.176001 -2.156775 -2.13291 -2.11051 -2.097174 -1.901556 -2.094 -2.09809 -1.966071 -2.006873 -2.008643 -1.964117 -1.859625 -1.946143 -1.844061 -1.889807 -1.838263 -1.798956 -1.833899 -1.923193 -2.045905 -2.093176 -2.105567 -2.025794 -1.994818 -1.823187 -2.003546 -2.226813 -2.370306 -2.734741 -2.321875 -2.711127 -2.325934 -2.921515 -5.507568 -6.574158 -9.486145 -10.11389 -8.978027 -9.220337 -7.292542 -7.265686 -7.491211 -6.945557 -6.513428 -6.175293 
-1.612128 -1.399176 -1.454871 -1.620673 -1.516577 -1.670386 -1.912146 -1.820868 -1.914343 -1.904822 -2.035712 -2.007697 -2.131659 -2.12403 -2.120368 -2.067572 -2.126837 -2.110785 -2.124732 -2.182837 -2.107367 -2.140112 -2.169043 -2.167456 -2.157538 -2.153815 -2.241187 -2.3664 -2.344397 -2.378546 -2.297095 -2.25611 -2.365637 -2.35929 -2.372565 -2.406928 -2.413275 -2.380225 -2.421271 -2.299628 -2.344824 -2.354559 -2.395361 -2.450903 -2.425482 -2.414771 -2.498847 -2.531317 -2.50669 -2.481574 -2.479315 -2.45014 -2.477423 -2.46662 -2.441473 -2.484381 -2.474219 -2.332343 -2.263129 -2.28089 -2.406165 -2.443427 -2.471228 -2.464606 -2.560736 -2.520667 -2.500342 -2.567938 -2.433997 -2.357184 -2.270087 -2.319342 -2.264868 -2.268469 -2.462714 -2.479865 -2.381812 -2.35816 -2.413519 -2.443366 -2.429175 -2.399176 -2.452063 -2.341742 -2.437293 -2.446082 -2.44187 -2.447852 -2.452155 -2.471259 -2.466559 -2.424262 -2.356543 -2.318427 -2.302283 -2.312476 -2.212988 -2.210577 -2.365241 -2.245703 -2.311163 -2.304511 -2.338416 -2.340796 -2.157629 -9999 -2.260382 -2.373267 -2.381781 -2.426459 -2.413275 -2.377509 -2.462927 -2.458685 -2.422827 -2.37995 -2.441565 -2.475012 -2.405158 -2.308386 -2.413702 -2.578772 -2.382575 -2.474799 -2.230841 -2.294196 -2.351141 -2.461157 -2.394751 -2.514227 -2.480139 -2.500403 -2.456091 -2.56861 -2.551703 -2.518469 -2.531256 -2.521765 -2.507086 -2.481299 -2.479743 -2.469061 -2.438361 -2.475745 -2.450995 -2.433569 -2.381659 -2.356848 -2.197363 -2.155615 -2.059271 -2.195166 -2.116309 -2.168829 -2.1258 -2.143927 -2.109534 -2.09043 -2.078009 -2.03562 -2.097632 -2.024024 -2.004492 -1.984686 -1.997137 -1.969 -1.943121 -1.918799 -1.905432 -1.86048 -1.814825 -1.783392 -1.797705 -1.939551 -2.104895 -2.088568 -2.089056 -1.96015 -2.050604 -1.962347 -2.254797 -2.550415 -4.092773 -3.385071 -2.436713 -2.668036 -2.522131 -2.833319 -2.695166 -6.540894 -8.521179 -8.795227 -8.815063 -7.995056 -7.571472 -8.353638 -8.866028 -7.637695 -6.998962 -6.761536 
-1.53858 -1.374304 -1.403082 -1.831671 -1.633582 -1.485999 -1.684729 -1.948981 -1.9466 -1.946326 -2.04032 -1.989172 -2.192542 -2.231543 -2.147528 -2.167029 -2.120795 -2.132849 -2.134039 -2.172034 -2.13523 -2.137457 -2.330786 -2.174994 -2.190405 -2.281592 -2.35343 -2.272467 -2.32981 -2.281012 -2.338202 -2.457587 -2.404456 -2.420447 -2.319098 -2.377814 -2.403204 -2.372168 -2.307288 -2.454016 -2.320166 -2.349249 -2.38468 -2.367957 -2.335577 -2.287573 -2.453192 -2.424292 -2.44541 -2.31629 -2.441901 -2.367712 -2.318579 -2.583746 -2.524725 -2.52262 -2.484259 -2.322882 -2.276282 -2.351813 -2.356116 -2.513525 -2.499182 -2.547949 -2.430548 -2.441321 -2.48136 -2.47074 -2.53794 -2.517188 -2.446173 -2.29151 -2.244483 -2.47135 -2.387061 -2.27561 -2.321112 -2.394751 -2.381415 -2.242163 -2.250525 -2.400366 -2.429724 -2.5297 -2.515692 -2.492804 -2.467963 -2.412024 -2.441535 -2.426489 -2.390051 -2.374884 -2.30683 -2.285193 -2.317053 -2.280585 -2.368536 -2.168463 -2.151679 -2.321234 -2.34632 -2.323981 -2.314307 -2.318182 -2.333624 -2.036261 -2.271155 -2.306464 -2.360297 -2.43537 -2.508551 -2.519598 -2.426245 -2.425238 -2.434638 -2.415259 -2.277045 -2.263892 -2.449042 -2.463385 -2.412848 -2.443244 -2.407385 -2.369086 -2.23252 -2.220191 -2.259619 -2.316748 -2.410986 -2.566748 -2.480322 -2.50257 -2.467261 -2.510718 -2.525336 -2.518591 -2.537573 -2.534522 -2.530615 -2.501746 -2.453986 -2.448065 -2.467383 -2.465827 -2.448676 -2.436957 -2.355536 -2.324988 -2.321112 -2.250525 -2.063086 -2.177954 -2.115454 -2.208289 -2.09162 -2.141974 -2.114172 -2.061652 -2.075415 -2.081824 -1.981085 -1.921667 -2.03147 -2.010169 -1.949072 -1.910376 -1.907141 -1.908301 -1.875159 -1.871344 -1.808051 -1.739325 -1.696875 -1.846106 -2.081732 -2.256995 -2.042212 -1.990057 -1.870032 -2.204718 -2.947754 -4.274963 -5.034546 -4.456848 -2.662451 -2.768225 -2.6211 -2.57569 -2.60321 -5.486511 -7.467712 -8.061279 -8.174194 -7.566284 -8.400635 -8.425354 -7.77655 -7.368225 -7.295593 -6.44873 
-1.475531 -1.655493 -1.336554 -1.358649 -1.711676 -1.768591 -1.879889 -1.593268 -2.016425 -1.849219 -2.064093 -1.916815 -2.205664 -2.222754 -2.084113 -2.152869 -2.192786 -2.170081 -2.153143 -2.149634 -2.210944 -2.134009 -2.198523 -2.192664 -2.193396 -2.208228 -2.328742 -2.348425 -2.325781 -2.285315 -2.325629 -2.418005 -2.446265 -2.357184 -2.360632 -2.302344 -2.287543 -2.284705 -2.335303 -2.336737 -2.335944 -2.349341 -2.355292 -2.395911 -2.341284 -2.325964 -2.426184 -2.306616 -2.361273 -2.411292 -2.403082 -2.337866 -2.430518 -2.473975 -2.548682 -2.395972 -2.340064 -2.326483 -2.325293 -2.356452 -2.344336 -2.467261 -2.486151 -2.393439 -2.392889 -2.415991 -2.531195 -2.533514 -2.560339 -2.497504 -2.449072 -2.257697 -2.235724 -2.288764 -2.401709 -2.348364 -2.358649 -2.326575 -2.350195 -2.271307 -2.276923 -2.312109 -2.271033 -2.271002 -2.289801 -2.429572 -2.386267 -2.376441 -2.386603 -2.375006 -2.339392 -2.294104 -2.266333 -2.231848 -2.258917 -2.317694 -2.174841 -2.318244 -2.29389 -2.316779 -2.350195 -2.266791 -2.193701 -1.99967 -1.958807 -2.103278 -2.345831 -2.340094 -2.434851 -2.346259 -2.371558 -2.434271 -2.403479 -2.459601 -2.408057 -2.427374 -2.368475 -2.293097 -2.307471 -2.412848 -2.463873 -2.444525 -2.36463 -2.370398 -2.216834 -2.264777 -2.292273 -2.26087 -2.419165 -2.634619 -2.546912 -2.474219 -2.444159 -2.408942 -2.514349 -2.511389 -2.503943 -2.500983 -2.51264 -2.466162 -2.430274 -2.440802 -2.377051 -2.449072 -2.449835 -2.395606 -2.372351 -2.343146 -2.317267 -2.211005 -2.295355 -2.009894 -1.987311 -2.20658 -2.069952 -2.09046 -2.13349 -2.026953 -2.074988 -1.990301 -1.913916 -1.949561 -1.999884 -1.978186 -1.835974 -1.984167 -1.831671 -1.904333 -1.780249 -1.816412 -1.845099 -1.793585 -1.710028 -1.802679 -2.055029 -2.32923 -2.080939 -1.95069 -2.18125 -3.356689 -5.108704 -6.774963 -8.212036 -5.697998 -2.841858 -2.859046 -2.756201 -2.693579 -3.838562 -6.034302 -7.575745 -7.670959 -7.857727 -8.631653 -8.110107 -7.098145 -7.009338 -6.379761 -6.598572 -5.564941 
-1.526434 -1.38349 -1.474615 -1.619086 -1.595221 -1.744696 -1.621771 -1.539496 -1.597144 -1.85755 -1.793372 -1.916937 -1.965338 -2.221259 -2.232153 -2.10929 -2.118872 -2.23313 -2.177344 -2.145239 -2.15708 -2.094031 -2.260535 -2.152472 -2.135687 -2.133704 -2.109046 -2.310309 -2.262763 -2.285193 -2.135535 -2.134497 -2.217078 -2.211707 -2.218268 -2.444281 -2.185156 -2.30448 -2.164801 -2.261786 -2.250556 -2.232733 -2.311316 -2.316779 -2.284583 -2.357306 -2.383978 -2.334662 -2.336493 -2.329535 -2.347205 -2.26731 -2.341956 -2.257544 -2.279425 -2.259833 -2.231574 -2.348975 -2.275092 -2.271124 -2.3151 -2.337988 -2.418921 -2.372626 -2.334052 -2.377448 -2.494879 -2.420569 -2.486945 -2.476569 -2.398108 -2.474249 -2.165656 -2.138037 -2.213934 -2.365881 -2.26322 -2.321112 -2.26496 -2.261206 -2.434546 -2.463507 -2.212317 -2.242407 -2.358038 -2.430304 -2.38172 -2.388525 -2.361243 -2.331213 -2.250494 -2.219031 -2.230628 -2.29212 -2.327979 -2.333655 -2.323004 -2.268195 -2.24552 -2.247015 -2.13291 -2.186316 -2.029913 -9999 -9999 -2.076453 -2.191077 -2.220221 -2.251227 -2.44129 -2.422217 -2.339728 -2.413428 -2.420813 -2.349341 -2.380866 -2.293219 -2.248023 -2.298041 -2.465765 -2.334998 -2.35697 -2.289954 -2.278998 -2.208167 -2.167273 -2.242774 -2.335974 -2.414587 -2.476111 -2.527106 -2.541083 -2.403845 -2.375494 -2.51264 -2.494544 -2.473303 -2.449683 -2.441199 -2.446692 -2.42066 -2.445471 -2.423346 -2.432013 -2.365668 -2.338507 -2.309332 -2.292395 -2.267523 -2.172736 -2.12815 -2.229834 -2.130713 -2.067755 -2.119696 -2.104407 -2.000067 -1.961127 -1.902289 -1.802618 -1.997107 -1.986853 -1.901038 -1.897223 -1.910559 -1.932684 -1.903693 -1.84574 -1.813879 -1.810767 -1.765845 -1.690039 -1.5922 -1.803961 -1.999182 -2.068915 -1.913123 -2.247717 -3.145813 -4.211182 -5.392212 -10.22589 -10.54663 -8.293823 -4.53894 -3.575195 -4.091858 -5.50238 -5.324463 -8.3573 -7.357239 -8.433594 -9.144348 -8.543457 -7.354492 -6.663879 -5.746216 -5.704712 -4.673828 -4.865479 
-1.531714 -1.548071 -1.496771 -1.524969 -1.571326 -1.561072 -1.452277 -1.582648 -1.733466 -1.918372 -1.927618 -1.827093 -2.196234 -2.056921 -2.192694 -2.236243 -2.281317 -2.10697 -2.139594 -2.188452 -2.152442 -2.182227 -2.212103 -2.207892 -2.219458 -2.048804 -2.061224 -2.088446 -2.206061 -2.2125 -2.262061 -2.337958 -2.340796 -2.17301 -2.234808 -2.370856 -2.396521 -2.28916 -2.324225 -2.129523 -2.134955 -2.203528 -2.228796 -2.24668 -2.273261 -2.32395 -2.343939 -2.31214 -2.201239 -2.293158 -2.338507 -2.280066 -2.303778 -2.277533 -2.208685 -2.285864 -2.199957 -2.198645 -2.173621 -2.231513 -2.212225 -2.301764 -2.385809 -2.402197 -2.297247 -2.347785 -2.394843 -2.435645 -2.425513 -2.378027 -2.416846 -2.236914 -2.187598 -2.245825 -2.372839 -2.163489 -2.384558 -2.460425 -2.259009 -2.294165 -2.249732 -2.394415 -2.370062 -2.345435 -2.32749 -2.396796 -2.415411 -2.392554 -2.344641 -2.305029 -2.26438 -2.279486 -2.265601 -2.294623 -2.308203 -2.316321 -2.252478 -2.283881 -2.340399 -2.350012 -2.174078 -2.278815 -9999 -1.887274 -9999 -9999 -2.189215 -2.384345 -2.40885 -2.383704 -2.388648 -2.36637 -2.358984 -2.375983 -2.341406 -2.391364 -2.302008 -2.230292 -2.247809 -2.337317 -2.287512 -2.228766 -2.298926 -2.204688 -2.086066 -2.09989 -2.159979 -2.199408 -2.437781 -2.540045 -2.548987 -2.444678 -2.444129 -2.427252 -2.548224 -2.508399 -2.470343 -2.431189 -2.436469 -2.354163 -2.428076 -2.411078 -2.419867 -2.348364 -2.21311 -2.310431 -2.199805 -2.265662 -2.22962 -2.145789 -2.120215 -2.09046 -2.152686 -2.031867 -1.989203 -2.073828 -1.954382 -1.865179 -2.011908 -1.975256 -1.8888 -1.955115 -1.947455 -1.863989 -1.741217 -1.908606 -1.834662 -1.828955 -1.791113 -1.731146 -1.680365 -1.594916 -1.559882 -1.77503 -1.983984 -2.101477 -1.975043 -2.051825 -6.138062 -6.180481 -6.131348 -9.456848 -11.07458 -9.758362 -6.775574 -5.139221 -7.493042 -6.367554 -7.901367 -7.788147 -9.484619 -9.526733 -9.773926 -8.30481 -7.631592 -5.830139 -4.587463 -4.908508 -4.202026 -3.629211 
-1.56095 -1.592688 -1.649115 -1.525793 -1.457007 -1.627875 -1.515509 -1.537024 -1.844672 -1.614752 -1.763922 -1.983588 -1.853064 -1.91886 -1.963934 -2.000708 -2.073737 -2.091864 -2.163336 -2.186987 -2.145148 -2.161292 -2.097418 -2.05683 -2.07688 -2.10636 -2.194067 -1.99079 -2.0315 -2.029517 -2.178198 -2.276526 -2.214819 -2.255652 -2.189215 -2.251654 -2.263098 -2.427344 -2.375067 -2.20246 -2.357825 -2.342749 -2.169989 -2.210059 -2.13288 -2.155646 -2.287512 -2.330695 -2.109198 -2.18244 -2.041419 -2.197974 -2.229407 -2.1229 -2.086951 -2.087653 -2.365393 -2.15589 -2.155676 -2.13172 -2.313391 -2.270606 -2.32337 -2.347968 -2.342535 -2.333807 -2.359473 -2.392249 -2.285101 -2.320166 -2.281195 -2.339148 -2.05622 -2.091528 -2.234656 -2.159552 -2.405768 -2.235022 -2.237402 -2.257452 -2.119055 -2.330206 -2.332434 -2.357764 -2.368109 -2.413092 -2.372626 -2.396765 -2.399756 -2.364874 -2.311957 -2.303961 -2.283026 -2.29798 -2.146643 -2.259436 -2.102881 -2.319525 -2.182593 -2.334326 -2.155737 -2.038306 -2.046546 -2.086676 -1.981634 -2.299078 -2.355841 -2.347357 -2.315314 -2.333441 -2.209754 -2.179297 -2.344153 -2.344794 -2.225806 -2.262274 -2.366187 -2.395331 -2.229987 -2.28266 -2.284247 -2.195807 -2.145148 -2.173163 -2.011054 -2.11637 -2.205878 -2.185645 -2.45603 -2.522131 -2.374213 -2.420783 -2.466162 -2.570319 -2.529212 -2.464209 -2.478308 -2.532843 -2.520789 -2.487647 -2.435767 -2.408789 -2.33692 -2.302954 -2.299323 -2.29209 -2.273566 -2.240241 -2.10816 -2.168189 -2.030066 -2.047858 -2.033576 -2.011176 -2.080908 -2.045691 -2.025061 -1.850653 -1.924597 -1.970496 -1.94483 -1.905218 -1.938544 -1.903571 -1.789252 -1.743201 -1.771185 -1.818091 -1.67887 -1.699377 -1.650641 -1.564581 -1.46842 -1.745154 -1.958807 -2.123602 -2.038977 -1.83045 -6.930908 -7.887939 -5.820984 -6.1698 -7.886414 -8.352722 -9.104065 -6.737122 -5.937256 -7.572998 -6.669983 -6.947998 -8.976501 -10.29425 -9.758362 -7.707581 -6.350464 -4.617371 -4.315552 -4.192261 -3.954834 -3.387152 
-1.322119 -1.310522 -1.411505 -1.453528 -1.685767 -1.713507 -1.646948 -1.669348 -1.571417 -1.571173 -1.870245 -2.058417 -1.919745 -1.95127 -2.067725 -1.94895 -1.941656 -2.332648 -2.08277 -2.197699 -2.152869 -2.069342 -2.110693 -2.054175 -2.129645 -2.208197 -2.029547 -2.011725 -2.03971 -2.1276 -2.333197 -2.137061 -2.248236 -2.275946 -2.084418 -2.128699 -2.186316 -2.188605 -2.198248 -2.211127 -2.343329 -2.366675 -2.100073 -1.99378 -2.102057 -2.341925 -2.34867 -2.322882 -2.305365 -2.250525 -2.257666 -2.181525 -2.242377 -2.229041 -2.088629 -2.281378 -2.1229 -2.061652 -2.086035 -2.168372 -2.280371 -2.343726 -2.339697 -2.313971 -2.356452 -2.137305 -2.240241 -2.310187 -2.391181 -2.313178 -2.32511 -2.336615 -2.340247 -2.145728 -2.078619 -2.067938 -2.323096 -2.434668 -2.463416 -2.274115 -2.241644 -2.358527 -2.351111 -2.229681 -2.397223 -2.319861 -2.403754 -2.383612 -2.347022 -2.341193 -2.292151 -2.244544 -2.063879 -2.269507 -2.250433 -2.268408 -2.050025 -2.0745 -2.12583 -2.110022 -2.021826 -2.042578 -2.075598 -2.129248 -2.186835 -2.20777 -2.315802 -2.305853 -2.339636 -2.358893 -2.266181 -2.333472 -2.312811 -2.195929 -2.225073 -2.293189 -2.297949 -2.310584 -2.276221 -2.191809 -2.198523 -2.042822 -2.022437 -1.978461 -2.017462 -2.177832 -2.262579 -2.274268 -2.555853 -2.774298 -2.66886 -2.537512 -2.519324 -2.48551 -2.454016 -2.42829 -2.462317 -2.573065 -2.663153 -2.466925 -2.371344 -2.342108 -2.286719 -2.278906 -2.280921 -2.260413 -2.235114 -2.209967 -2.11463 -2.148779 -2.070502 -2.018713 -1.994788 -2.001105 -1.965277 -1.96778 -1.846594 -1.875006 -1.896033 -1.817297 -1.797278 -1.87995 -1.844916 -1.749792 -1.754004 -1.825507 -1.81449 -1.773322 -1.751929 -1.660803 -1.556525 -1.4755 -1.523047 -1.545203 -1.803381 -2.139655 -2.071875 -2.371069 -4.686951 -7.146057 -5.829529 -5.159058 -4.59082 -7.48114 -8.709778 -6.06543 -3.672852 -3.700012 -8.308167 -8.050598 -8.483032 -9.229187 -8.864197 -7.462524 -5.858521 -4.918884 -5.022034 -5.192627 -4.177917 -4.47699 
-1.595801 -1.489508 -1.408667 -1.587317 -1.814368 -1.79032 -1.652014 -1.685736 -1.703101 -1.562872 -1.623816 -1.711188 -1.813483 -1.958685 -1.957037 -2.030127 -1.946143 -1.991431 -1.979254 -2.055975 -2.144293 -2.145209 -2.056006 -2.043738 -2.103827 -2.06626 -2.162665 -2.043097 -2.115698 -2.144415 -2.400549 -2.30567 -2.264319 -2.147772 -2.240668 -2.251624 -2.272162 -2.076697 -2.180731 -2.265875 -2.236975 -2.170264 -2.073431 -2.23255 -2.135169 -2.213263 -2.338873 -2.30567 -2.177741 -2.253668 -2.262244 -2.246924 -2.134467 -2.077918 -2.190131 -2.005408 -2.059088 -2.066535 -2.127326 -2.213934 -2.306433 -2.348883 -2.430243 -2.342078 -2.308508 -2.226447 -2.195319 -2.322852 -2.294501 -2.205695 -2.350958 -2.348395 -2.334906 -2.326239 -1.989325 -2.215949 -2.206488 -2.064826 -2.268195 -2.287695 -2.390784 -2.427039 -2.428504 -2.42768 -2.387976 -2.400763 -2.309638 -2.297034 -2.267584 -2.278113 -2.299811 -2.271857 -2.226691 -2.192755 -2.193091 -2.022131 -2.080542 -2.239172 -2.221625 -2.108832 -2.144232 -2.224677 -2.195715 -2.142676 -2.180823 -2.19776 -2.315161 -2.316657 -2.362372 -2.395667 -2.399725 -2.347357 -2.269202 -2.165961 -2.193579 -2.442999 -2.278357 -2.233191 -2.189398 -2.193762 -1.971716 -2.001959 -1.982275 -1.981787 -2.075537 -2.137457 -2.271613 -2.323157 -2.419135 -2.647437 -2.601508 -2.559546 -2.42832 -2.360205 -2.376013 -2.430396 -2.474738 -2.55509 -2.544745 -2.435065 -2.403082 -2.322821 -2.277106 -2.249732 -2.261054 -2.146887 -2.203009 -2.194464 -2.090369 -2.138342 -2.058325 -2.010108 -2.031836 -1.973395 -1.966071 -2.008917 -1.845587 -1.788733 -1.97489 -1.837775 -1.86225 -1.820013 -1.734259 -1.726111 -1.689856 -1.680853 -1.819678 -1.815314 -1.734778 -1.710242 -1.665167 -1.404395 -1.599799 -1.778021 -1.864355 -1.893256 -2.308234 -2.065436 -1.793585 -4.47699 -6.801208 -6.542419 -6.475281 -5.689758 -6.518921 -5.407166 -5.400757 -5.880188 -7.490601 -10.94824 -8.248352 -8.103088 -8.016724 -6.790833 -6.417908 -5.212769 -5.244812 -5.491089 -5.309509 -4.98053 
