# Supplementary material for: Exploring the Distribution of the Spreading Lethal Salamander Chytrid Fungus in Its Invasive Range in Europe – A Macroecological Approach
Source: PLoS One. 2016 Oct 31;11(10):e0165682. doi: 10.1371/journal.pone.0165682 (PMC5087956; doi:10.1371/journal.pone.0165682)
Supplement: S2 ZIP Archive — (ZIP) [file pone.0165682.s011.zip › BIOCLIM_full/bio_7.asc]

ncols         200
nrows         200
xllcorner     3.31330001355
yllcorner     -1.12269991115
cellsize      0.0117999315
NODATA_value  -9999
27.43937 37.17133 25.98609 26.02261 27.68042 27.34295 28.009 30.30829 29.2916 28.85425 29.09802 28.35217 26.83237 29.2725 27.27228 28.31332 28.66718 29.83774 27.59051 26.21026 27.24234 31.00571 29.09421 28.56058 30.19526 29.5763 28.95303 29.10266 29.8866 30.72012 29.80112 27.90496 29.8616 30.02292 29.792 27.94785 30.12506 30.65521 30.64829 28.82861 30.57004 30.52265 28.72189 29.08985 30.24533 29.15223 30.92292 28.88755 29.27869 27.12174 27.00809 29.82937 29.67022 29.61576 29.63764 29.64972 28.27182 28.29709 29.69589 29.6224 29.64765 29.68964 29.73431 29.78289 29.78684 31.85953 34.36271 34.53351 31.03781 28.05005 27.9827 29.85165 29.78338 29.91696 30.04528 30.13565 29.0206 30.24805 30.25083 30.393 30.62188 32.61075 30.52918 31.14358 29.35721 28.93555 28.9508 28.98409 30.02386 32.23392 29.68415 30.43197 29.39087 28.78934 30.09985 28.06811 29.92822 29.48898 28.68347 31.0281 28.74145 27.51971 31.78588 31.92462 27.16711 26.36136 31.21667 29.10635 26.67307 28.63964 29.22452 29.16479 26.89654 26.42089 27.32421 28.3894 26.45056 28.69318 29.75827 25.73291 26.84031 27.27924 27.37131 27.0867 30.82095 30.61163 28.28665 26.52695 26.65637 26.86157 25.50235 26.05276 26.87756 26.88955 27.6946 28.54354 27.67336 30.52889 30.3934 29.84304 30.88205 29.22598 29.89108 31.14688 33.6961 33.35067 34.00695 31.42822 30.13406 29.55541 28.94234 27.71902 29.33019 29.56829 28.63531 29.50891 30.53732 31.77956 32.27529 30.41043 31.18106 31.01843 32.51767 34.49966 31.61904 32.51952 32.95724 33.63092 35.48214 34.15176 33.24813 33.40008 31.96508 31.55365 31.25823 31.53222 31.90822 31.15093 30.31988 31.24856 33.02804 32.73632 33.88681 34.24923 34.59838 32.95911 33.44454 32.47711 32.74117 32.52853 32.51931 34.37084 33.22295 34.26965 35.68973 35.28359 33.46227 35.31955 32.05538 31.82403 
26.25009 27.33127 29.61963 28.12174 26.7327 28.28705 30.27851 30.08783 29.15671 29.14627 30.07193 27.7901 27.76896 28.32825 27.64297 28.45001 28.38214 27.07001 28.62161 26.28516 28.41812 28.34857 28.76959 28.23725 27.41385 28.91226 31.07651 29.90091 29.86737 29.8294 29.86969 29.93121 29.69989 29.84949 27.46039 32.34653 30.61176 30.51514 30.88309 30.44205 30.41367 30.41312 30.62637 29.32577 29.74698 29.25128 29.12103 31.15668 28.81241 27.89463 29.59537 30.00085 29.76743 29.72892 28.33957 29.61213 29.55752 29.52774 29.51104 29.54272 28.31115 29.60907 29.60202 29.62078 29.62918 30.44137 34.32627 34.4226 29.95779 29.87 27.24811 29.48954 29.77346 29.80841 29.94269 29.99949 30.03659 30.08319 30.21423 28.88449 30.483 30.51758 29.21615 31.07513 31.21594 29.33393 29.87082 28.12524 29.30835 30.35559 29.90365 30.42972 30.52661 27.81497 27.21619 27.21628 28.25171 28.42334 29.87246 29.65631 30.79388 27.60321 28.53711 29.41349 27.28098 28.6134 26.72024 30.96509 31.17667 27.9133 26.87347 26.44409 26.58715 27.60999 30.24307 31.90842 27.69006 26.8472 27.64133 27.83255 29.93341 27.60391 27.59405 25.88467 27.3736 26.19513 28.14899 27.14386 30.57888 30.03454 26.60537 27.58749 27.36917 27.7344 30.34216 27.45547 27.50396 26.5986 28.34768 28.3601 30.02139 28.71392 30.78363 32.08517 31.07742 33.91951 29.46486 28.74374 29.68258 29.07651 29.40585 28.82254 28.44042 28.29068 29.56814 29.77419 30.18731 31.81528 31.31206 30.18231 30.42804 29.10592 28.91735 29.78885 30.85885 31.31243 32.78091 36.14618 34.11944 33.77529 35.31618 34.01611 33.12777 31.9819 32.9999 31.31301 31.08352 30.54012 30.29525 30.29471 32.34457 33.42419 34.81661 32.91204 33.807 34.96178 34.37371 33.10448 33.62835 34.54186 34.09011 36.24306 32.3753 33.83554 35.01675 34.9545 33.19836 32.46465 31.34616 31.32226 
26.6586 27.3884 26.62143 29.48971 28.89041 27.84152 30.2839 30.14481 29.5783 29.52973 29.9577 30.81052 28.32831 28.40811 30.39676 29.28342 27.96441 26.65408 26.7275 28.2204 27.48047 26.54807 30.1814 32.76493 29.58957 29.01023 30.89709 30.30625 30.45209 29.982 28.99911 29.00895 29.96219 30.31857 27.55563 30.67438 29.13147 28.99076 30.38184 30.33765 30.32038 30.31643 30.45975 28.82092 29.53516 29.14026 29.16205 30.72909 30.65902 30.60635 29.52057 28.75431 29.89987 28.75308 29.86572 29.51743 29.45675 29.40885 29.39222 29.37814 29.38996 29.3728 29.41088 29.42548 29.45556 32.77822 34.23916 34.39029 34.5983 28.69208 27.85012 29.61673 29.54855 29.68823 29.85675 29.89654 29.94681 29.96512 29.04568 28.86099 30.2468 30.39401 30.46414 31.02585 29.28784 30.49155 29.9252 30.23795 30.29208 30.33862 30.14618 30.38471 30.92951 31.44046 28.29333 27.35129 28.29046 30.17425 30.14236 30.00797 28.0285 31.74045 29.0737 31.42294 26.40823 26.58301 30.4931 27.11493 30.45654 27.92212 26.25599 29.97983 26.34469 25.94199 26.06048 26.15021 26.86923 30.30554 29.69006 28.42038 30.10337 28.78073 26.92514 25.94211 26.55512 26.88434 26.71939 30.24185 25.9364 26.52972 26.59332 29.00605 29.05664 26.26312 26.84939 29.63491 28.02364 29.09423 29.01131 30.61941 27.71261 28.6845 30.83953 31.33002 30.64779 32.74874 31.39272 32.27618 28.99499 29.84234 30.82296 33.01886 32.82406 27.97811 28.91149 30.26553 30.52887 30.19998 30.74652 30.78601 29.24008 28.81027 28.97507 29.94452 32.42186 31.27768 30.09988 30.97146 33.23989 34.02337 33.86013 32.92474 32.38506 32.82345 33.17132 31.90051 30.97299 30.37637 29.57147 30.09442 33.40036 32.28289 32.05575 32.27472 32.8514 34.95697 35.2627 33.23681 32.7015 34.50289 36.15661 34.14078 34.92847 32.46996 32.95559 35.60083 32.54531 32.91064 34.80188 34.76074 
27.68585 26.83612 26.2684 26.74331 29.01696 27.24939 27.59314 29.22852 30.76138 29.99232 30.03089 29.43738 30.10013 29.03049 27.50192 29.8656 27.38348 26.38572 26.43182 26.48069 28.24488 26.59711 28.2912 29.97144 29.1507 29.43304 29.87103 29.8902 29.23184 29.0776 29.97986 28.57065 27.65518 30.76294 30.61017 30.42191 30.41058 30.26806 30.20837 30.21332 30.20593 30.14762 30.21387 30.34225 30.33661 30.52692 29.31461 28.8602 30.03363 28.94559 28.10883 30.06402 27.68952 28.63242 29.48841 28.40911 29.41522 29.30661 29.27249 29.26651 29.25998 29.26653 29.29641 29.29635 29.43109 29.49222 31.79315 29.88877 27.33887 29.88428 29.79047 33.979 29.49421 29.6358 29.83539 29.79526 29.78907 29.8132 29.87512 29.92825 30.0661 29.70545 29.19031 31.02536 30.66263 31.29242 29.56406 30.06827 30.11795 29.94028 29.88663 29.94034 30.06665 31.28244 30.11929 28.51214 27.90137 28.33007 28.32218 30.48825 26.84769 26.43814 27.26203 27.81833 27.50015 28.41287 29.44791 26.06647 29.71824 31.17883 27.40368 27.43427 26.52856 25.71286 25.52847 25.51364 25.59427 25.79971 27.58801 29.02173 27.33874 29.64063 27.08838 27.11005 27.57145 27.81091 26.77707 28.32776 -9999 25.66928 25.64005 26.38891 28.30872 27.45123 26.17309 26.76159 26.86874 28.07028 26.51208 27.90777 28.9833 27.97046 28.90447 29.19197 30.40301 30.96795 34.60155 32.05627 29.30047 32.57687 31.81951 31.36111 29.1109 28.1715 28.83123 30.50997 30.25402 32.71447 29.55072 28.69891 28.98779 29.09759 29.24472 29.75484 30.58147 30.05334 29.40658 29.65301 31.19009 33.52453 33.51589 31.90563 30.99835 30.82684 32.80397 34.42679 33.12155 32.0653 31.26998 31.72729 32.03191 29.7694 29.75351 29.91409 32.33416 34.77767 35.68676 35.72113 34.05761 35.81735 35.759 35.7915 33.96676 31.58776 32.32324 33.43121 31.44107 30.96474 32.73037 34.71606 
28.6659 27.11837 26.57425 27.26413 28.25848 28.16315 27.82794 29.27008 31.83386 28.49887 27.84793 31.43323 32.2879 26.21902 26.85339 26.29993 27.39844 28.27789 27.65023 29.57053 28.14197 26.85221 28.06003 30.43481 29.07593 28.11237 30.71384 29.85895 29.70008 29.23263 29.86761 29.55304 30.76221 30.46234 30.39926 30.34872 28.78922 30.20178 30.08453 29.97916 30.01541 29.98324 29.65482 30.03253 30.01654 30.06446 30.32284 30.23626 30.18122 29.81582 27.76947 30.37448 30.25446 29.63226 29.43503 29.34488 29.19568 29.17566 29.19806 29.22489 29.25803 29.25739 29.22738 29.29749 28.47113 29.47457 29.5575 28.66901 29.5506 27.35556 34.09762 33.84537 31.66099 29.75534 29.6868 29.75024 29.56918 29.55389 29.62134 29.6958 29.87259 30.12116 30.23416 31.60723 29.6554 29.17517 29.62827 29.91223 29.60406 29.94354 30.08591 30.31689 29.74653 29.52789 30.1105 29.55908 30.22748 28.48538 27.40793 30.4105 29.95581 29.67109 28.60758 27.39591 27.2008 31.78843 27.20807 30.16037 27.95868 29.2851 27.37665 29.21997 25.72904 26.06757 25.36611 26.69251 28.06219 28.45947 26.36158 26.81802 29.25604 29.08374 29.49374 27.92643 27.78849 26.56021 26.4332 27.78824 25.72357 25.65368 27.07376 26.23227 25.35937 28.74768 26.10367 26.45813 25.90691 26.49645 26.514 28.47176 27.79357 27.75268 28.23028 28.44158 29.59774 32.38186 34.43713 32.65059 33.71212 30.53646 29.50003 30.8309 31.7051 28.9581 29.08657 30.16153 31.1173 29.66186 27.6799 27.87213 29.08636 29.28139 29.33349 28.96194 29.37408 31.05889 30.07013 29.51699 30.66564 32.09665 34.22296 31.89743 29.78625 30.18439 31.7023 34.45507 35.04186 34.57104 34.08071 32.48419 31.94509 31.17797 30.42587 30.35711 32.79287 34.78906 35.98003 35.45831 35.1825 34.76089 35.67236 34.617 35.72564 33.14172 33.73535 34.06826 32.03713 35.8536 32.94097 34.5978 
28.98737 26.93429 28.9949 28.49265 26.56281 28.47574 27.71606 27.70242 32.14096 31.99844 27.79599 27.35776 27.45538 26.75403 27.34506 28.05899 29.07971 28.1206 28.37732 29.83188 27.33157 30.69321 27.34094 29.28394 28.7576 29.06613 29.27999 29.84298 29.10458 29.77926 29.7391 29.79949 30.61044 30.53036 30.50541 29.26385 30.35986 30.16822 30.04504 31.21188 29.92167 29.94559 28.88281 30.29596 29.87982 29.90689 30.01083 30.10659 30.05227 29.58572 29.62497 28.74978 30.40451 29.99515 29.29947 29.28519 29.19482 29.2276 29.27566 29.32294 29.3357 28.51856 29.39148 29.43631 29.47146 29.4588 29.46432 29.5531 28.97894 29.87946 34.32514 34.02591 34.03186 28.65345 29.88013 28.71231 29.5061 29.39401 29.46576 29.63181 28.86233 30.10702 30.18192 30.2436 29.95652 29.32132 29.41269 30.07013 30.08585 30.17108 30.17523 30.29107 29.85208 30.45004 30.17093 31.15055 28.38992 28.19174 30.4472 30.18847 28.53585 27.00555 26.93338 27.03512 29.8519 30.46881 30.61759 27.19272 29.00107 27.61536 28.81659 28.3677 28.06531 26.42792 27.065 27.40485 27.48593 25.82941 30.32721 27.24582 26.86005 27.11154 30.36072 28.85296 29.62302 30.09402 28.67499 28.81158 29.23694 26.79584 29.20279 26.20679 25.35482 25.81634 26.22344 26.67905 25.72104 26.54596 26.88708 28.43951 27.75109 28.80063 27.58755 27.86575 29.00881 31.10336 31.72256 33.27853 32.71246 28.80734 27.94827 29.85802 29.4238 32.04998 30.46065 29.85412 29.43542 28.957 27.71325 27.59167 28.38332 28.85302 29.06366 29.31854 30.20904 32.27636 30.72162 29.44366 30.45464 31.84832 31.48617 31.26007 30.04162 30.45639 32.29634 35.72872 34.55593 33.68703 32.34817 31.86678 31.11339 31.40139 32.80124 33.2303 33.15624 33.65579 33.96954 34.13107 35.09686 34.15331 35.33843 35.08385 36.49255 36.34817 36.24666 36.46548 34.82623 34.56717 33.6683 32.65182 
28.34592 28.55697 28.85941 29.57456 28.45929 29.06674 29.11993 26.74363 27.19516 27.15848 28.30121 28.08448 27.62451 30.40869 28.65412 27.20452 29.14596 28.62384 28.3045 27.77405 26.94413 27.15808 26.98099 29.82831 29.27643 29.10104 29.80252 29.89084 30.52612 29.60122 28.90375 29.10599 28.66143 29.04654 30.62374 30.53 30.35495 30.18746 30.06488 30.03748 30.02749 28.70053 29.97925 29.8866 29.90701 29.94299 30.05991 29.86591 29.83893 29.5513 29.43548 29.47586 29.53143 30.05832 29.56626 29.37106 29.26071 29.26819 29.38175 29.43595 29.50763 29.56672 28.61545 29.55886 29.56491 29.55399 29.55637 29.53067 29.66964 29.68964 31.13309 29.86127 29.7201 28.70203 30.92795 29.41306 28.64786 29.47799 29.48093 28.73596 29.9163 29.27594 30.19751 30.74853 30.80691 29.50824 29.39194 30.23331 30.07706 30.39386 30.32108 29.42166 30.13885 30.21732 30.0109 29.98828 30.01779 29.27979 27.53201 27.36533 27.2407 27.13547 27.43573 27.95038 29.19114 27.16617 27.68732 29.72531 29.30945 27.4524 27.40451 27.13598 28.09751 29.86499 26.97787 29.97052 28.03702 30.00031 27.1271 29.50659 30.58597 26.25015 26.98123 29.53946 28.93149 27.46237 29.81223 28.60662 27.53998 28.65191 29.00974 26.74079 26.38953 25.89606 26.86657 26.996 27.56305 26.46731 26.34078 29.3586 27.7673 29.48298 27.02639 27.78192 29.0737 30.44973 30.75915 33.97097 33.16525 29.00952 31.15277 29.1553 30.07958 31.14144 30.47283 30.35787 29.74157 29.34188 28.65099 27.56036 27.81759 27.92736 28.98784 28.66775 29.03329 29.75506 30.23418 32.62643 33.26767 30.98443 30.487 30.88403 31.65182 32.51046 33.15435 33.66088 33.19933 32.35616 29.65676 28.60559 29.04422 31.61755 32.51822 32.7337 32.58617 31.35439 31.33499 32.38159 32.9838 32.55215 32.36565 32.96738 36.30914 36.62204 36.76296 35.49569 36.14462 36.52779 33.09488 32.14206 
29.00406 27.90182 26.60107 27.96573 28.17383 29.14959 29.12188 27.06409 26.83551 26.86499 28.64367 28.2911 26.46328 27.31867 27.3754 26.44956 27.55588 27.91342 27.67963 27.40878 26.69764 26.90469 29.04867 30.79904 29.18664 30.93451 30.80657 30.08277 30.02802 29.59496 29.24811 29.90182 29.94186 28.69607 27.48078 27.71179 29.51458 30.59106 30.23209 28.68802 29.7066 29.62042 29.51578 29.49671 28.79138 29.56095 27.96597 27.54083 29.70001 29.5062 29.37171 29.41306 29.5603 28.83465 28.04169 29.57217 29.4837 29.41977 29.43783 29.51367 29.60294 29.60159 29.66253 29.63422 29.60459 29.60476 29.62628 29.61236 29.68298 29.82758 28.9737 29.84839 29.85025 32.67603 33.48214 34.14789 27.00671 28.14707 28.19897 27.8154 29.97308 29.15783 30.23227 30.85483 29.61392 29.44998 30.30682 30.43607 30.25189 30.28409 30.44528 30.53091 30.46033 30.35376 30.10141 30.29758 31.38394 28.5672 27.60925 27.49435 27.32324 27.26688 27.77353 27.55139 29.37439 29.92776 27.23749 28.50635 28.05743 27.44281 26.83264 27.13073 28.81421 29.64129 28.0614 29.56485 29.71286 26.97818 28.11566 28.14389 27.561 28.50693 26.8876 30.10156 27.22489 30.20615 29.44666 30.01202 26.83854 28.57421 26.9256 25.70642 26.32883 26.83361 27.05083 27.07315 26.84732 26.16372 27.20543 26.59952 26.76558 27.31811 27.51965 27.36514 29.51964 28.65292 31.10251 34.69097 33.55672 32.04727 29.50286 29.16089 29.6835 29.81634 30.3821 30.71975 29.93261 30.20169 29.06112 27.95141 27.62368 28.19973 28.9869 29.42773 32.03863 29.91122 30.33068 32.05655 31.5737 30.66076 31.79684 31.66921 32.37789 32.4418 32.62783 33.57183 31.34491 29.86218 27.67895 30.14172 28.45807 28.28222 30.5751 32.52151 32.40063 28.60336 29.7243 30.95876 31.87112 29.94131 29.96719 33.33167 34.19137 36.40078 36.93002 36.71685 36.35171 36.24255 33.46404 33.34182 
27.76929 28.66812 28.26474 27.70575 28.23905 28.91797 28.38056 27.4653 31.62561 28.5112 28.9513 28.06311 29.86804 28.32495 29.43225 27.89426 27.96131 29.12707 26.44732 28.29752 26.75683 30.38297 31.24253 29.83404 29.35678 29.16907 31.19519 30.41425 30.48288 29.58124 29.70947 29.06278 29.36118 30.41534 30.3114 30.39413 30.37033 28.05136 30.90597 27.8679 28.2933 29.91507 29.59628 28.60037 29.07431 29.66156 29.61932 29.6351 29.47605 29.52719 29.42785 29.43567 29.46795 29.68173 30.91513 30.2142 29.26993 28.77405 29.49984 29.5358 29.60123 29.62311 29.75931 28.83558 29.80185 29.72345 29.66058 29.7269 28.82279 29.75202 29.82181 29.91372 29.10245 29.83581 31.63592 31.97721 27.93396 27.45053 26.68427 27.4797 29.91953 29.14115 30.29148 29.72626 30.02026 29.44049 30.04706 30.43296 29.85559 30.4528 30.52072 29.81012 30.31256 30.32321 30.24781 30.33264 30.92056 30.14646 28.13907 27.61548 27.49698 27.4444 29.39783 28.14117 29.20764 28.00726 27.38086 27.06167 29.30072 30.26911 30.39768 27.94757 28.35357 29.11411 29.41702 30.26584 26.79239 28.05124 29.1962 26.91531 28.15765 26.53684 26.79697 30.05161 30.15485 27.88055 28.73773 27.88019 26.45096 26.9469 26.7977 26.24188 29.56973 27.50138 27.78467 27.06503 26.11634 26.26071 26.60864 26.72118 27.41971 27.51147 27.78632 27.05877 27.75079 28.91595 33.71658 34.93362 30.02768 28.24795 28.77157 30.38992 31.93017 32.28384 30.05981 29.97332 29.7587 31.32232 28.4385 28.18899 28.63492 32.19583 30.38074 30.78081 30.36187 30.33932 31.09209 32.61206 30.70516 31.13063 30.04379 31.12655 30.75729 31.11154 32.41531 31.51712 32.11629 28.7702 27.95107 30.84277 28.01227 30.61483 29.74538 30.9761 30.26809 30.01239 30.87023 32.33581 32.63986 29.26254 29.86287 31.96332 34.14199 36.04742 36.62198 36.08984 35.11794 34.4602 32.78143 34.55279 
27.64878 27.86728 27.13766 27.1596 28.90801 28.9083 29.14188 32.76542 27.33389 26.8251 28.54251 28.25341 29.12424 29.12506 33.39688 26.51614 29.20376 27.86188 31.14538 27.53317 26.82019 27.83539 29.86676 29.87454 30.0589 29.20136 31.155 29.98254 29.8201 29.79495 29.45453 29.73327 28.95478 30.18409 30.59381 29.95761 30.20511 30.52182 29.07617 27.08624 29.44242 26.91498 29.63534 29.61224 28.62094 29.0509 28.79104 29.47357 29.3677 29.40393 28.50888 29.54641 29.59494 28.69632 28.76602 29.02594 29.13178 29.80216 29.61636 29.54922 29.57477 29.65002 29.89219 27.33069 28.20667 29.81979 29.78238 29.81338 29.90235 29.88992 29.1232 30.01031 29.59445 29.27096 30.26291 29.28052 27.86871 30.10416 26.76963 27.22409 28.16929 29.96066 30.15232 30.45215 29.5448 29.66501 29.64013 29.69827 30.268 29.77859 30.49674 30.04306 30.52051 29.44718 30.6724 32.11502 30.20841 28.80743 27.82996 27.74625 27.71469 27.84146 29.09933 28.42099 29.4372 29.00287 29.70438 28.02316 30.08102 27.03925 30.03717 30.92776 30.96814 28.07031 29.64126 30.49411 29.04502 30.39892 29.61096 27.0784 26.91364 30.24118 29.68322 27.65158 30.10803 28.64487 29.1561 26.5474 29.88434 26.40628 26.91803 29.32379 27.51709 26.59482 26.93027 26.15933 26.18857 26.28119 27.37277 28.37942 30.91698 29.79968 26.03852 26.53027 29.3814 30.67419 35.92709 34.53629 28.25979 27.53042 29.15393 33.58163 30.44375 31.19457 30.66784 31.07281 29.3573 28.98141 28.18454 28.54589 28.92141 30.4974 32.1087 32.69683 32.91113 31.54159 30.86966 32.00014 32.2076 28.67141 31.31173 29.85574 29.42462 28.45418 29.38788 31.11962 29.54559 27.91977 27.4956 28.65613 31.17145 31.1568 28.60586 30.47378 30.15472 31.90694 30.53786 32.63641 32.44216 30.84155 30.25961 30.64727 33.64911 35.67804 36.62408 36.34747 36.41132 36.60638 36.05465 35.70391 
26.74252 26.5184 27.41821 28.40142 28.5776 29.3385 28.69498 28.37051 29.59915 26.55848 28.62991 30.42001 29.13843 29.17331 29.17929 27.29553 26.52682 26.5166 32.26758 32.17468 26.74682 27.64712 29.9072 29.53598 28.98691 29.36996 29.82282 29.97549 28.20355 29.97373 29.85886 29.92944 30.23071 29.98895 30.00033 29.96502 30.03408 30.29367 27.44546 26.66162 29.75858 28.28501 29.17837 28.58618 29.49335 29.3565 29.24594 29.23767 29.21591 29.28717 29.3916 29.49302 28.66998 29.71637 29.80688 29.16763 28.5889 28.46741 29.79428 29.68875 29.5769 29.76663 26.69211 27.90603 34.42041 29.76172 29.82877 29.98566 28.3822 30.14569 29.12948 30.09271 30.22565 30.27926 30.20355 29.43295 30.30261 29.33984 29.11084 27.49966 31.14761 32.21643 30.0267 30.53378 30.01184 29.67365 29.56488 29.73502 29.89194 30.57102 30.30673 30.33832 29.94617 -9999 30.28394 30.1712 30.86789 28.89764 27.87118 27.84472 27.751 28.27664 29.74021 28.08872 30.05701 29.41178 28.74045 28.66528 31.39224 30.37497 30.09356 28.52981 27.50547 29.19281 29.03006 30.58481 30.51346 30.67698 28.26544 29.80786 30.02719 29.60007 30.3193 29.93649 30.03083 28.60812 28.45328 27.81646 27.48068 27.54035 27.33661 27.17829 26.74304 27.42767 26.30044 26.42862 26.19016 26.24115 27.99731 32.42305 27.22857 26.15377 25.82812 26.83379 32.5347 35.12795 32.35449 29.45556 27.64831 28.49188 30.58718 30.68017 31.62045 30.45404 30.59667 29.99829 29.59115 29.42404 29.94222 28.95284 29.37378 29.62329 30.31067 30.96176 33.37512 33.73654 32.41802 28.7662 29.04232 31.5711 31.41607 27.6697 32.83617 27.60708 28.24078 27.53335 27.12496 27.75014 30.76 28.58172 29.60775 29.24173 30.60406 30.6083 30.98544 32.51159 31.37601 31.8305 32.40066 31.36511 30.64184 31.47164 33.1014 34.55938 36.34985 36.25411 36.44479 36.58255 34.76193 35.47989 
27.58109 27.90613 26.73764 29.52234 29.33829 29.38272 28.15307 28.31268 29.3844 26.70657 29.19577 29.41113 28.6907 29.2121 28.48977 27.57333 26.54523 26.59509 26.59189 28.08609 27.81507 27.04626 29.09253 29.26197 30.2814 29.85861 29.05612 29.09082 30.52951 29.81757 29.22684 29.83023 28.83008 30.11518 28.69916 30.02094 29.93869 29.28256 29.02771 28.42764 28.60102 26.22601 29.45407 29.33783 29.24594 29.27682 29.28058 29.37283 29.24762 29.36239 29.38623 29.45441 29.5133 29.58676 29.72638 29.85969 28.92356 30.05029 29.27161 29.77698 29.94114 26.68131 26.79715 27.51989 34.32206 33.53421 27.31553 26.98038 28.25177 30.19739 30.16544 29.14926 30.28634 29.23392 30.36837 29.39612 30.42441 28.70719 28.00622 28.32489 29.07773 29.10363 30.1322 29.53449 30.51346 30.50034 30.66037 29.6755 29.703 29.92898 29.92206 30.47317 29.87176 29.68475 -9999 29.45712 30.59198 30.17346 28.41324 27.80234 33.16534 27.69958 29.01941 29.25708 28.89346 30.92597 29.62173 31.44724 31.18634 28.08429 29.21777 28.06998 29.65643 31.15848 30.6355 30.30945 31.06601 27.16312 28.09292 27.14624 27.06015 28.08929 30.38946 29.70523 26.60172 27.68692 27.32169 29.49417 26.65693 26.42264 27.18143 27.5531 28.34677 26.80719 30.84211 26.14969 26.71222 26.68677 27.92525 29.34179 26.49609 26.26135 26.02261 27.97368 32.52777 31.55664 30.25479 29.05004 30.05022 30.09994 29.7593 29.90576 29.9038 28.74814 29.96041 29.20239 30.09212 30.06954 30.24493 30.60345 28.76556 33.14832 29.45779 29.97528 32.28585 33.26266 31.00393 28.32051 30.8825 31.79601 28.1867 28.37399 32.07489 32.06689 26.99825 27.24633 27.72521 29.52221 28.8247 30.74373 31.61541 29.59313 31.23717 31.38641 32.46706 31.368 32.27832 33.28439 32.8909 31.07104 30.28658 32.14919 32.93401 33.80877 34.60549 36.03414 35.78821 36.52499 34.08392 35.10155 
29.24137 27.6499 26.76215 28.94247 29.39111 29.42035 30.74485 28.66672 26.80759 28.51795 29.36069 29.34723 29.28943 29.24775 26.59036 27.29282 27.02148 27.07233 27.44333 28.72504 31.55056 27.00562 30.47202 29.23182 30.78173 29.37866 30.29135 29.03948 29.74627 29.66498 29.53729 27.82663 30.23062 30.06919 30.15979 28.97556 28.82837 29.67483 29.68311 27.63971 28.66531 31.78327 29.22028 28.53714 28.4331 28.56037 29.33945 29.17374 29.25022 28.50241 29.37769 32.82486 28.19699 29.59711 29.64105 29.74597 28.84265 30.02634 29.94302 29.94599 30.09189 30.07721 27.10702 28.89203 34.27027 34.26761 29.00021 28.56406 27.09292 28.87323 30.09994 30.08624 30.21875 30.34924 30.35755 30.21503 29.59524 28.17627 34.57903 31.99799 29.85486 32.4356 29.04694 29.72391 29.53009 30.52118 29.58499 30.77515 30.0878 30.63812 29.63834 29.88657 29.78363 30.47113 30.21216 29.77972 30.8056 30.53311 30.60962 30.73068 29.56198 28.77521 28.64328 28.4773 28.22528 29.02106 28.7637 27.91068 28.04245 31.08365 31.27591 29.44541 29.40726 29.1343 29.46283 30.55069 27.77716 30.3117 30.83029 30.65421 30.65396 27.25116 29.31024 26.39585 26.09977 30.05557 30.45828 26.47909 30.39087 28.48783 27.90518 26.71804 26.5268 26.90445 26.27548 26.74216 27.19626 26.49793 26.99859 27.52587 26.66494 26.52658 26.8413 29.05624 27.90194 26.90938 26.9111 27.10573 28.87951 30.23528 30.59789 29.01135 29.01708 27.66863 28.25484 28.34365 28.74871 30.0613 31.72829 30.32766 28.95416 27.79815 28.62179 30.04565 32.79473 31.40063 28.77096 27.82119 32.39163 29.94094 28.43517 27.7275 28.58983 29.26114 27.14117 29.27483 27.70383 27.97712 30.86276 29.28274 28.96951 31.81543 32.08606 31.33529 31.35534 32.03201 32.85736 33.13702 31.64336 30.4496 31.76376 32.37072 32.87371 33.55328 33.16006 33.32318 34.02077 36.07495 35.67751 33.66278 
30.24783 30.06879 27.97831 28.5484 29.54354 29.43918 26.94036 27.25348 29.60669 29.51101 27.85025 29.34391 28.50046 27.61792 26.60358 27.29104 26.54697 27.68357 26.67532 26.78211 27.78079 27.7341 29.21881 31.2207 29.54126 30.13443 27.65136 29.61084 29.21576 29.37231 29.23087 29.28177 29.75119 28.10956 30.38748 29.69473 29.70004 29.58148 31.75153 26.90951 26.129 29.28605 29.14425 29.18286 29.76034 29.34933 29.59781 29.24249 29.21143 28.50006 28.65243 28.77643 29.50226 29.52801 29.56516 29.6492 29.77509 29.89951 30.31503 29.76032 27.01239 29.27097 30.06443 29.81733 34.13638 34.14856 34.46508 27.71719 27.05877 30.26379 30.04181 30.09119 27.5527 27.91657 29.03268 29.3028 28.09903 30.39804 33.34515 34.19297 28.94336 27.31021 27.32163 27.59085 28.26477 29.51569 30.2992 30.65814 30.11933 31.40396 30.17044 29.9375 30.28501 30.36624 30.3916 29.10981 31.42511 31.43244 29.32285 30.59216 30.94797 30.87362 28.7333 28.19559 29.79977 29.43762 29.20587 30.71103 30.76785 31.26929 28.17716 28.51636 30.81693 28.61239 30.68863 28.82516 31.09125 30.20834 28.17499 28.16614 27.08184 26.12293 26.09623 26.23514 26.50748 26.88858 28.44922 26.84466 30.4744 30.19565 27.08389 26.77438 28.01825 28.09066 26.76584 27.51266 29.75543 27.42178 27.68716 26.83114 28.52392 28.95376 26.72474 27.36273 26.32224 26.15991 27.05572 28.3183 30.18335 30.30502 29.58786 29.81524 27.19802 26.2712 26.40936 27.34643 28.46465 33.27959 32.92248 30.53188 28.23241 27.49538 29.10161 32.49746 32.10021 30.12073 28.12103 27.23294 27.29806 27.38656 28.14815 28.75869 28.75659 30.10091 28.05795 30.34665 29.66436 30.39596 30.37768 28.95873 28.9479 31.31725 31.88568 30.90198 31.51555 32.59225 33.53213 33.147 32.08084 30.98302 32.21408 32.66571 32.86001 32.3085 30.48421 29.6159 31.04477 33.05294 35.66558 35.09148 
28.97228 28.92432 29.51648 29.643 29.49094 29.57718 28.59159 29.31177 29.17362 27.858 28.20844 29.63751 29.95139 29.51452 27.69608 27.68643 27.65411 28.29877 27.05978 26.78634 27.72055 29.10663 28.19745 30.41436 32.86493 29.77832 29.43582 29.32395 29.31964 29.15146 29.11209 29.14627 29.211 28.71628 28.52838 29.79224 29.74042 29.69448 27.51227 29.41809 28.64761 29.46295 28.76163 29.34406 29.30045 28.56446 28.47424 28.324 29.17945 29.32193 29.4599 29.0935 29.48416 29.50815 28.8063 28.77127 29.71194 29.8537 29.17025 27.73099 30.24249 28.44625 29.96978 29.8421 29.80462 32.00998 34.37875 29.08332 27.01944 27.04156 27.91992 30.08121 30.14963 30.20191 30.2649 28.00757 29.54053 28.46451 28.68921 30.91037 29.41257 30.03449 30.14487 27.52793 27.21737 29.38675 29.6864 29.57617 30.67844 31.30816 31.38462 31.5723 30.78061 30.08917 31.57947 29.84845 31.33475 29.88468 30.56278 30.71308 29.74682 28.14737 28.82037 27.88284 28.89112 27.68302 28.09845 30.29465 29.13433 28.01609 30.66797 28.02796 30.3515 27.50061 28.50037 27.86258 29.09073 29.79657 27.28702 26.70661 26.24749 26.28088 26.51441 26.83972 27.05127 27.16558 27.65665 27.03802 30.75122 26.32107 28.23068 27.10074 26.80759 29.78174 27.58069 26.87436 29.00269 27.67676 26.94764 27.11587 28.09762 29.26296 26.62579 26.2714 26.55527 26.23239 28.57549 31.87337 31.88531 29.7847 28.56655 27.60805 27.35952 26.15438 26.9366 27.54067 29.77437 32.62792 31.90286 32.0014 29.23977 30.74902 31.40136 33.30968 30.88583 30.80486 29.75039 28.13278 27.9389 28.41015 27.69445 28.72091 30.65505 31.76812 31.69863 31.48117 31.66592 32.3789 31.9133 31.70345 29.38659 31.07989 30.09246 32.25283 31.24228 32.92373 33.76086 32.86367 31.92107 32.12765 32.9653 33.04919 32.51937 32.21603 28.89599 27.82195 28.87103 29.87105 32.70288 33.62618 
28.13486 29.34769 29.80423 29.9245 29.53638 29.72098 28.93051 29.41711 29.33853 29.51416 28.61972 29.74109 29.74106 29.46494 28.90384 27.6131 28.30945 27.07349 29.45218 26.77466 26.9679 27.82949 28.76661 30.35943 30.96851 28.85519 29.04706 29.57401 28.67475 28.5173 28.50571 28.51306 28.92746 29.5337 28.85498 28.58447 28.73437 27.55035 28.75046 29.38303 29.4761 28.78076 28.59564 29.10218 29.29203 29.23362 28.40845 29.08304 29.09891 28.43228 29.29465 28.63672 29.43512 29.48618 28.74347 30.25302 29.69311 29.65198 29.80155 30.00247 30.11078 31.09726 29.96683 29.95389 29.01864 27.61666 32.02927 27.32364 27.75983 28.18576 30.15213 30.04184 30.12854 30.14099 30.0564 30.2586 29.32413 29.4411 30.96432 29.43198 29.3945 30.0665 30.07492 30.2832 29.47443 31.48627 29.94498 30.33374 30.67792 32.17237 32.04843 30.3714 30.92535 29.29721 31.46256 31.37063 31.24491 31.3295 31.81946 29.93554 28.03485 27.96908 28.48108 28.02112 29.83582 27.76453 28.42886 28.94785 29.52041 -9999 28.21505 31.20328 28.70056 27.24438 27.28131 26.81262 26.70419 29.24918 27.50387 27.31479 26.91158 26.84247 30.70322 27.94806 28.9386 28.89557 28.17651 26.99103 26.9975 27.28134 29.90631 27.84796 27.65378 27.02942 27.41769 27.43844 28.40582 27.93735 30.54734 30.86984 30.71914 27.5144 26.46448 26.31189 26.71277 28.26372 30.10946 30.61074 29.48694 29.13702 28.90341 28.93728 28.07754 26.96859 26.84497 27.99325 29.88583 32.91125 33.08709 32.87917 31.12146 31.89675 33.21166 33.62737 31.52196 31.68756 31.41559 31.2332 30.94659 29.21881 32.67117 31.35388 29.62097 30.90566 30.79986 31.20526 30.92202 30.48473 30.35497 30.2134 31.19162 30.77759 29.72528 30.89062 32.64178 32.66931 33.62329 32.93853 32.066 32.98287 32.55465 32.63537 31.80002 31.59879 30.34457 27.83157 28.27706 31.07009 32.31598 32.20349 
28.96704 29.05872 30.37122 29.453 29.34677 30.15314 28.70728 28.03351 28.44259 29.10565 29.45276 28.42472 27.32938 28.62045 35.21948 27.21653 27.53226 27.29444 26.61181 27.03629 26.75205 27.53317 29.62558 28.66394 29.64364 29.2413 29.11801 28.80872 28.76401 28.61652 28.60928 28.54336 29.22361 29.37848 29.47 29.6149 29.73514 28.83819 29.8295 29.55197 29.57303 29.3244 26.97586 28.97586 29.12631 28.49722 29.6265 29.03992 28.4314 29.08926 29.21426 29.31448 29.3583 29.4065 32.80042 34.09122 33.45368 29.54699 29.62995 29.89435 29.84076 29.94992 28.11575 29.98087 29.97964 29.96027 30.30532 27.57126 28.04917 29.97342 29.96594 29.06681 30.15091 29.32825 30.14548 30.19064 30.25104 30.34299 30.39099 30.54477 29.57126 29.37442 30.40991 27.23355 29.48114 30.88165 27.90238 29.42923 30.42127 31.13953 31.35262 30.90109 30.5449 31.7999 30.40191 30.23621 31.33508 31.29803 32.33658 30.67694 28.98505 28.81183 28.3609 28.78467 28.81421 27.8439 27.51627 27.16848 -9999 27.76239 28.39817 28.50647 28.06109 28.12829 31.42248 30.90311 28.16491 26.63898 26.79532 26.93665 27.76163 30.66504 28.45197 28.34781 29.07581 28.54688 29.71417 27.27676 27.36484 27.71969 28.59067 28.07132 29.30328 27.28077 27.17776 27.98685 27.66095 27.24237 28.064 27.22144 30.72103 30.66049 26.67944 26.51767 29.27642 29.37145 28.63436 28.8576 28.05319 27.79482 28.25961 28.43868 28.37591 27.58092 30.10132 28.05825 30.42476 32.24242 32.9725 33.27465 32.75027 33.5281 35.31353 32.71273 33.29504 32.9339 32.11538 31.47125 31.14651 30.82431 28.54071 29.44253 30.87976 29.26638 28.23232 28.39385 28.43997 28.1232 28.07921 28.80358 30.64703 31.15859 31.24038 31.56936 32.55105 33.01864 32.87738 32.80795 32.22506 32.70068 30.9862 30.20299 29.24096 28.67096 28.62909 28.74505 28.56789 29.48339 29.8836 31.55661 
29.36032 29.95343 29.47376 29.38861 29.47162 28.69483 28.82492 29.2337 28.47973 28.67312 28.27655 29.80893 29.03802 29.11041 28.3898 27.58124 27.66648 26.75226 26.88818 28.97833 29.90592 29.99695 29.31827 29.66122 29.70624 29.46622 29.37658 28.63691 28.80593 28.68344 28.67801 28.60114 29.27765 29.28387 29.26947 28.64529 28.63614 28.88833 29.73776 29.28677 28.81329 29.13284 27.6326 29.71777 28.59189 28.57813 29.20486 33.76746 29.45184 29.62662 29.65814 28.53144 29.30539 31.60211 30.64945 31.62455 33.91711 31.7132 29.54007 29.99088 29.8338 29.06561 30.00104 30.47352 29.9075 30.09375 29.9473 29.88544 27.61734 28.66165 29.92401 29.96265 30.03616 31.33811 30.20703 29.87055 29.93124 30.29551 30.40909 29.54453 29.58191 30.63346 29.7373 27.86703 28.97797 28.16464 27.95133 29.90057 30.76477 31.14093 31.7312 30.89063 30.02655 30.8815 29.63919 30.30029 31.43924 31.36404 32.26569 30.30972 30.82684 31.10229 30.84729 30.41733 29.00198 28.93011 28.21493 28.85113 28.41272 27.92999 30.51419 27.89172 27.39191 28.01154 27.71969 27.09588 26.85364 27.02271 27.18576 28.07828 29.02622 28.71316 27.4805 27.60706 29.89813 28.08752 28.2261 28.52515 27.58487 28.39313 29.81189 30.57804 29.23453 30.71292 28.27185 29.46795 29.95477 26.69959 27.79502 26.33445 26.39764 27.64444 27.53869 27.89831 26.95288 27.30868 25.9917 26.61037 26.79162 27.77984 27.97119 28.44864 28.19741 29.87582 27.55507 28.93404 29.82494 31.38263 34.74203 33.83306 33.53204 32.46902 34.29918 33.42532 33.27648 33.91354 33.03772 31.34387 31.24188 31.55029 30.6701 31.10467 29.64959 27.94408 27.98608 27.29727 27.36978 29.70612 31.49628 31.71744 29.87127 31.22262 32.35321 32.05748 32.15636 32.76397 33.195 33.20403 31.45809 32.33081 29.7221 28.75387 29.93006 29.53088 29.91903 30.24285 31.97271 33.29104 30.64621 31.83755 
29.37292 28.28381 28.90896 29.00982 29.45248 28.61871 29.20565 29.16708 29.22678 29.30655 28.61865 27.88452 28.85242 29.09611 29.26306 28.42529 26.98899 26.82059 29.05639 29.12561 30.2316 29.22342 29.15329 29.62622 30.39154 29.13513 28.74927 28.93494 28.85337 29.14987 28.52554 28.45846 28.76957 28.57953 28.85883 28.54984 28.53625 28.51718 28.52246 28.2597 29.49609 29.97742 29.10599 29.59363 29.57019 28.60788 29.16547 29.60379 28.76941 28.4242 29.15408 29.15491 31.55377 32.59156 33.80433 33.82879 30.26889 33.74585 31.24021 29.16769 28.96024 29.86993 29.02387 30.48298 29.35563 30.08487 29.04276 29.95004 30.0018 29.91055 29.91245 29.97397 30.02478 30.14761 29.87595 30.2644 29.83967 30.28403 30.37653 30.53 30.66159 29.73388 30.77377 28.77741 28.32007 27.49472 27.52811 29.51044 29.83585 31.12625 31.11362 30.17392 30.89911 30.76553 30.59067 30.72324 31.7037 31.40957 31.44882 30.10492 30.78442 30.39706 31.13077 33.09534 30.7616 30.6377 31.35107 31.26882 28.58145 29.62649 28.95092 29.82101 27.79508 28.24148 27.93232 27.16293 27.3226 28.46881 29.04822 30.58747 31.77066 30.87418 27.14584 27.4082 29.2626 29.73639 28.14334 29.65539 30.19562 29.97613 28.11298 29.29654 27.90329 29.68409 27.06238 26.92324 26.72226 26.33166 27.5882 26.64831 26.2167 26.08679 26.44277 27.80187 27.84686 26.52584 25.98383 25.81847 25.73175 25.73013 25.80243 26.70324 26.84323 26.73079 28.39715 30.64911 29.01504 30.27411 30.44275 29.69116 29.35799 30.11826 31.34503 34.85308 33.86197 33.34063 32.53687 30.85196 31.67746 32.2314 32.60431 32.52789 31.91357 29.1008 28.39795 27.32532 28.17743 27.94384 28.06853 29.59841 30.63733 32.36203 31.89055 31.34848 31.17187 31.85128 33.0777 31.65645 30.95461 30.09301 30.17575 30.23559 32.06039 32.89156 30.73958 30.11783 30.46185 30.15612 32.79559 33.25924 
28.87461 29.52875 29.73298 28.21164 28.3212 30.79731 29.23022 28.06845 28.43528 28.0794 30.02137 29.98706 29.31415 29.75055 28.52514 27.55145 28.16623 29.08249 29.60721 28.86338 29.06678 29.24368 29.57382 31.70108 30.43023 29.15097 28.88422 27.85791 28.01449 27.49118 26.98132 29.02313 28.74759 28.66757 28.50714 28.45432 28.38074 28.35946 28.41861 28.80304 28.88842 29.51352 29.14868 29.40548 29.34284 27.26123 29.09568 29.19336 28.98486 28.44989 29.0033 28.97116 28.26538 29.18027 29.30093 30.28229 29.55863 29.38367 28.9733 29.8699 29.73972 29.75562 29.92063 29.20392 30.02032 30.14627 30.05423 29.97324 29.05884 30.00522 29.92603 29.97586 30.03256 30.19433 29.93457 27.24451 30.42065 30.32419 30.35898 30.49985 30.65808 30.82977 30.79273 29.88452 29.13776 27.49209 27.4429 28.43656 30.03702 29.94528 31.11694 31.24978 30.07635 31.36289 31.7352 30.60046 30.74936 31.64057 31.47431 31.60425 30.20874 30.18554 30.52395 30.48566 30.33216 30.2409 30.12106 30.50314 30.11923 28.47247 31.38162 29.45173 32.04818 28.29663 28.31463 27.7998 29.90818 29.98181 30.85208 30.55896 28.73194 30.9183 27.25915 27.63961 29.00451 27.97461 26.82395 27.02741 29.83301 28.6228 29.03018 27.48194 29.27716 27.00379 27.69123 27.38459 27.51212 27.16727 26.93653 26.06036 27.16082 25.75909 25.7652 26.00818 26.23611 28.49317 26.98892 27.40301 25.94735 25.48858 25.36472 25.45333 25.41692 26.3793 27.89351 28.97861 29.56042 29.77544 27.62716 27.75006 28.44555 30.19262 31.20412 33.22018 33.64615 32.19864 31.36148 31.82751 31.92758 32.81792 32.96295 33.59229 32.99261 32.11584 30.36221 30.552 31.5127 28.14635 29.68386 30.34118 31.87833 31.27945 30.93834 29.8161 32.69671 32.36643 31.29544 31.75094 30.29662 29.63678 31.30477 33.26571 35.09796 34.89941 33.26513 32.01595 29.32986 29.23342 31.07601 32.90624 
28.85528 27.9299 28.77686 28.40347 28.80075 30.11649 28.56644 27.80325 27.82095 29.40533 29.59223 29.22653 28.93381 29.24939 29.22528 28.33106 28.66217 28.81339 29.98013 29.99619 29.06366 30.19245 30.3081 30.37879 30.46405 29.37018 28.36615 28.35864 28.76699 29.00296 28.57324 27.45731 28.88305 29.89679 28.42252 28.49722 28.37531 28.35571 28.40048 28.73395 28.17621 29.04966 28.86524 29.00412 29.11658 28.46914 28.15869 28.89514 28.88638 28.22761 28.79077 28.86038 28.95533 28.97806 29.28739 29.4747 29.30261 29.17495 29.68857 28.849 29.71274 29.79456 29.03577 30.1582 28.73392 30.32343 29.31323 29.43256 29.20544 29.11843 30.05945 29.07122 30.19126 30.28469 29.43075 29.59726 30.35221 30.34766 30.43042 30.53061 29.57364 30.35492 31.03028 30.83801 29.75788 27.97861 27.4064 28.22824 30.22171 29.77204 31.11843 30.18277 31.34433 31.28793 31.66827 -9999 30.70483 30.12479 31.69 30.36148 32.15784 32.15897 30.30097 31.63513 30.68002 30.34949 30.03787 30.5755 30.53647 30.55167 29.4412 29.68292 30.71255 29.68072 30.86905 29.75687 30.15824 29.85587 29.52573 29.0582 28.64576 27.39511 26.47745 26.91116 27.61673 29.1749 28.18646 28.16534 27.29519 26.67817 26.7844 31.13906 29.32327 27.55325 27.16864 27.28778 26.81891 26.43155 26.82357 26.4212 26.16574 26.88223 26.71216 28.0474 26.52515 27.37161 27.10015 27.1195 26.44592 26.63586 26.87545 25.99563 26.50661 26.91271 27.71106 30.46374 28.10565 28.8042 26.98431 27.02304 27.53261 30.10245 31.33499 32.4566 33.35055 33.29549 32.98108 31.67684 32.55828 32.13397 32.7478 32.41238 32.98138 33.32177 32.46713 31.15386 28.84759 29.69561 28.68899 32.01807 29.71462 28.66219 28.13937 28.11584 29.54392 31.1767 31.10882 31.2405 32.26632 31.9536 33.77114 32.85827 33.4544 34.34533 32.17584 32.27367 32.83639 29.76507 29.34112 29.95736 
29.13788 28.57993 29.41135 29.45911 27.66842 28.50027 29.64468 28.76776 28.27936 28.03927 28.71893 27.67218 28.22262 28.4343 28.96241 28.86413 29.91495 29.86297 29.82355 28.90115 30.04334 29.17994 30.2175 30.36209 30.46991 29.91788 28.31247 28.55161 27.55615 29.21649 28.19772 28.43851 28.42968 29.18823 28.61502 28.41952 28.56043 28.44702 28.11896 28.09415 28.23609 28.81345 28.73694 28.87955 29.03528 27.32797 27.69568 28.17529 28.25955 28.92652 28.82471 28.9006 28.285 28.64722 29.61802 29.22983 28.96899 28.75909 29.5278 29.54868 29.57748 29.69657 29.8996 29.30402 28.66077 30.51169 30.38486 30.05091 30.19046 30.16257 30.07367 30.15921 30.20547 30.30225 30.40387 30.39719 30.37881 30.35663 30.39197 30.49832 30.61646 29.70807 30.71591 30.80471 29.76388 28.79093 27.37799 27.31174 27.28833 27.96066 29.70255 31.18374 31.2138 31.34173 30.3769 31.27869 30.7807 31.89356 29.45639 31.73545 32.93134 31.58505 30.50119 30.0841 30.38996 28.70297 27.72784 27.61979 28.70914 30.45261 29.56638 30.57745 30.5477 29.77994 30.86743 30.53 28.20493 27.56946 27.83316 29.62441 26.74911 26.60574 26.33585 26.44537 27.09525 29.36865 29.86688 30.32239 27.15162 26.89771 26.80625 29.23389 27.50861 27.60107 28.3331 30.1337 29.36374 26.39032 26.51184 27.01974 28.79407 28.0019 27.77679 26.61942 29.38929 28.19348 26.98565 27.67324 26.02597 27.51903 27.99361 31.60024 29.17296 31.37511 29.76654 26.95321 26.34668 26.31746 26.43711 29.90023 28.16046 29.96661 31.90851 32.97073 34.16598 32.52389 32.35507 32.59796 33.13234 31.23037 30.90487 31.47317 31.90707 33.05246 31.3165 32.37853 31.28274 27.7998 30.0568 31.56109 29.11719 28.03989 28.00809 28.20941 28.46023 30.71429 31.44256 33.40265 32.66787 34.18942 34.56997 31.37288 31.19986 34.03189 32.74767 34.8999 32.76059 29.47735 29.40359 29.05719 
29.62164 29.28708 29.30124 28.44232 27.69223 27.97018 29.06979 28.02265 29.5242 28.51059 28.28937 28.30939 28.84185 28.43793 28.91986 29.51898 28.82022 28.8992 29.85763 29.93173 28.86377 29.12487 28.90946 29.07211 30.3537 30.215 28.8454 28.6336 28.71045 28.48141 28.34833 28.25299 28.33753 27.41107 28.71118 28.98199 28.60013 28.50976 28.36399 28.30704 28.31616 28.38453 28.7655 27.7482 29.04886 27.80587 30.24283 28.53418 28.20788 28.89362 29.27289 27.15384 26.25592 28.68875 28.75143 29.57111 29.60163 27.18072 27.05365 26.3942 27.17382 28.87055 30.09711 29.33969 29.63501 30.19549 30.13541 29.37754 30.27029 29.39905 30.233 30.28394 30.30991 30.3797 30.4383 30.44882 30.45452 30.40253 30.48752 30.55307 30.54123 30.63922 30.68954 30.81333 29.75031 29.1585 27.48157 27.46283 30.79364 29.51981 29.74243 29.67319 31.00238 29.88711 30.3367 31.98285 31.18768 32.01343 29.53762 29.7026 30.24054 31.66346 30.61386 29.86035 29.81055 31.6857 31.51023 28.26077 29.57123 28.85254 29.95328 28.93866 29.409 28.3552 28.28238 28.31543 27.65451 28.28849 29.44043 27.37976 26.40094 26.32748 26.28872 26.40668 27.35831 29.37238 26.88129 29.58899 28.61405 28.03485 30.31937 29.30838 26.83917 28.11584 28.63113 28.23224 27.9964 27.3154 29.00317 28.47974 26.32187 26.7543 28.3695 28.59305 28.02478 29.56836 29.69476 25.97357 27.14489 27.42819 27.42968 28.61016 28.52759 31.2063 27.09439 27.40026 27.21612 27.65142 27.90698 26.64075 28.65746 30.0257 31.56198 34.53768 35.03915 32.07312 31.86059 30.91683 29.94494 29.41985 29.80129 30.03304 32.71652 29.42309 31.87701 31.09005 31.44989 27.86279 29.06353 28.58322 28.38928 28.12869 28.16235 28.31055 28.53445 31.48279 32.13976 33.29929 30.23257 31.02438 30.19555 30.14745 31.60928 29.5115 30.87893 29.48186 34.16671 30.05996 34.21515 30.2059 
28.53839 29.16208 29.88006 29.27438 28.08142 27.82455 30.13903 27.28919 28.12149 28.0159 29.40653 29.79831 28.09125 28.51602 28.49494 30.03305 28.68771 29.93839 28.73807 29.95365 29.90116 29.67453 29.18832 31.4523 29.1824 29.17114 29.07058 27.44528 28.43613 28.453 28.29013 28.2265 28.28192 28.51563 28.72266 29.48102 29.72394 29.70007 29.58239 27.4107 28.38058 29.10547 28.50537 28.88523 28.49261 29.92124 28.58331 28.47333 29.14608 28.94876 26.03726 26.92639 28.21967 27.27588 26.85547 28.40771 27.90106 28.01278 26.77713 26.00729 26.22143 26.53985 30.01944 30.23404 30.32907 29.2492 29.35122 28.10709 30.40927 30.33407 30.34991 30.35986 30.41943 30.51041 30.53598 30.57562 30.53348 30.51532 30.57404 29.5155 30.65341 30.66669 30.83707 28.76736 30.86832 30.87958 30.97592 27.8993 30.86942 30.64697 29.4331 30.61624 30.04272 30.05826 29.86312 30.51816 30.55457 30.90729 30.99732 30.75445 30.61237 30.16961 29.41437 28.70115 28.58002 29.12729 30.82934 30.19113 29.81421 30.35181 29.27902 28.92462 29.10046 27.87341 28.90905 28.27258 29.18066 27.5643 29.40802 26.45013 26.20157 26.11506 29.08213 29.93624 28.09268 29.30758 28.20581 29.81647 30.16776 30.24686 30.0733 27.54178 27.30671 29.42267 27.27038 27.0549 27.56864 27.88318 28.27807 29.62195 26.44214 30.1605 26.68101 25.84246 26.191 26.37029 26.74066 31.19555 27.98693 28.97006 32.52456 28.97521 28.83014 32.60698 32.77435 32.19955 31.0144 29.64025 28.28354 27.16336 28.30429 28.70117 31.4815 32.28356 31.48437 31.55484 30.91555 29.82757 28.81972 29.85269 30.71551 30.37109 29.73244 27.84521 32.11862 31.10672 29.70905 28.71676 28.41781 28.76541 28.6571 28.31869 28.34503 29.37463 31.02786 31.24643 30.59174 32.58516 33.70266 30.38498 29.61263 31.64489 32.18575 32.27212 33.81286 29.30569 30.39602 31.57522 32.07818 33.95312 
28.51657 28.00492 29.17777 28.84558 29.18997 29.13663 28.55509 29.10575 28.71136 28.46378 28.01523 28.0994 29.81222 29.49856 28.05337 29.92722 29.87201 28.68948 29.96765 28.93384 29.82953 29.819 28.82675 27.67954 29.13962 29.20868 28.13589 28.48605 28.22013 28.33218 28.26603 28.25088 28.33942 28.49713 27.19229 27.56317 29.72335 29.30078 29.36011 29.20379 28.05001 29.07718 29.06097 28.93869 28.71136 28.71188 29.96744 29.74426 29.52808 27.13464 26.77737 27.44437 29.49771 27.86316 26.45075 29.88492 28.30929 26.50232 25.94851 25.75748 25.78455 26.16992 27.0737 27.31555 30.28382 30.2246 30.31793 27.12918 30.40122 30.26343 29.43467 30.41062 30.47278 30.57907 30.63806 30.6817 30.64993 30.55938 30.59326 29.74432 30.71079 30.76022 29.60187 30.82459 30.8588 29.78583 30.0173 28.55853 27.53678 30.85959 30.60812 30.48932 29.97595 28.91617 29.60785 31.22983 30.28146 31.55841 31.26251 30.88992 -9999 30.67004 29.41266 27.82111 29.74551 29.58389 30.63641 30.58667 30.43155 28.62259 29.62394 28.86292 27.63455 30.07171 29.93997 28.53104 28.08984 29.10031 28.77167 26.84336 26.27496 27.60214 30.16293 30.14712 27.95633 29.74975 27.56686 31.10287 29.11694 29.7627 30.9451 29.91056 28.50571 29.42279 27.28602 27.65256 27.63987 28.2175 27.08792 26.88562 26.57242 26.25677 26.65155 26.70706 26.94512 27.23028 30.57525 30.6144 29.08508 32.8096 31.86627 30.78689 33.62157 28.91846 28.8695 28.41113 32.21954 31.39474 27.31893 27.43869 26.74502 28.05267 28.88043 29.78036 30.94063 31.96136 31.36401 28.97287 28.9619 30.2853 31.49545 31.61443 30.63025 28.00182 27.67856 28.48874 28.25675 30.66831 28.61118 30.23543 29.88257 30.29526 29.78226 29.49384 31.78637 31.70358 30.72619 29.33624 31.53716 32.18111 30.34231 33.70821 32.69851 32.43569 30.50265 30.44869 29.66933 33.96532 33.79934 34.0097 
28.69891 29.12918 28.30579 28.61347 29.72049 28.36139 28.33472 29.29953 27.95093 28.85678 28.04495 28.18487 28.77707 28.23838 29.93973 28.88745 29.78387 28.53024 29.86367 28.71689 29.8718 29.7843 28.93094 27.77225 29.04019 29.09286 27.39944 28.51996 28.16416 28.16861 28.08047 28.27511 28.30643 28.19482 28.69568 29.9639 29.94955 29.54624 29.94812 28.92553 29.38752 28.06915 29.44858 28.53454 29.31204 29.53185 29.93784 29.8348 29.52082 28.5253 27.25879 28.83557 29.22949 28.9401 27.73068 27.15261 28.1525 26.18747 26.30927 25.58765 25.49454 25.62045 26.08716 27.81293 29.95432 29.9223 28.46417 28.20871 28.18557 30.32895 30.2673 30.35602 30.52331 30.62293 30.70926 29.86774 28.60028 30.7348 30.65052 30.6759 30.6813 30.75552 30.81543 30.78949 30.83741 29.73718 30.99872 31.0875 29.86991 29.48495 30.82682 28.83679 28.12442 27.34848 30.16549 30.5665 30.16537 30.35105 30.95123 30.75216 30.62134 -9999 30.06875 27.88956 28.5036 29.05545 29.70496 30.05353 30.31388 28.95557 28.73172 27.78025 30.40317 28.59933 30.31699 30.8126 30.67533 28.46109 30.33145 30.03244 27.2037 30.8807 30.83957 30.6347 29.58841 28.13339 27.39435 28.73001 29.97015 30.47095 31.1203 30.9148 30.00476 27.27716 27.25992 30.37332 29.33862 27.53198 31.09751 28.41547 26.69629 26.42472 28.52951 26.8389 27.32967 28.34353 29.47009 29.6083 29.41293 32.81036 29.86001 31.77722 29.50951 29.56494 29.14657 33.60564 31.75808 28.62701 27.67694 30.8554 28.41544 28.23969 26.9685 27.81042 28.5685 30.47272 30.77804 30.35965 30.3261 31.54799 31.22933 30.88363 29.46865 29.07705 27.93978 27.90155 27.90106 28.80478 29.52295 31.07334 31.07275 32.63021 30.93008 31.10727 32.70294 32.13293 31.05728 33.71106 33.04171 33.62851 32.74945 32.77533 31.94476 33.60582 33.04125 32.30331 29.85772 32.77398 29.09012 30.88048 
29.16717 28.41537 29.1366 29.08277 28.71591 28.43603 28.48211 28.80587 29.43521 28.4801 28.70047 28.24868 28.74677 29.90198 29.4094 29.30573 29.67484 29.61456 28.66168 28.80328 28.92211 29.62222 28.91293 30.14544 28.5824 29.00815 28.83185 28.69748 28.64334 28.0539 28.44586 28.81103 28.0498 28.04629 28.73785 29.54044 30.14239 26.50891 26.36728 26.80417 29.20371 29.14105 28.31363 28.23346 29.20438 29.48559 29.43924 29.66586 29.36676 30.04783 26.98844 27.5773 28.15979 28.25373 28.46238 28.09183 26.28467 25.58768 25.68872 -9999 25.3198 25.27771 26.02505 28.2945 30.48755 29.82104 28.47632 29.2005 27.43662 27.75363 30.22235 30.35049 29.52344 30.60803 30.67243 30.75852 29.55744 30.75971 30.68076 30.69024 30.72503 30.77509 30.83216 30.89117 30.88712 30.9685 30.94489 30.95917 31.01581 31.05355 28.78116 27.51172 27.5228 27.56561 27.52662 29.74533 30.19522 30.80576 30.69232 29.0939 30.45447 30.20242 30.01978 30.70843 28.8825 27.61011 30.35111 29.79089 29.25985 29.70205 27.81005 27.66699 28.06638 28.56927 28.61807 27.8942 28.40335 28.18243 30.35932 30.51321 29.72036 30.56009 29.41259 28.40177 30.67114 27.82797 28.41623 29.75467 29.6109 26.92206 29.57038 28.0245 27.97537 30.31775 30.12128 29.18906 29.94516 30.75821 29.30627 29.44388 26.50686 27.4209 27.69507 27.34221 27.09576 28.93133 32.05386 32.1874 31.65469 32.10811 31.11223 29.87276 30.96426 30.57492 29.15801 30.78573 29.66449 29.76162 29.82876 30.59878 27.52898 26.52279 26.61102 27.15777 27.2164 30.31665 31.47738 32.36126 30.95441 31.77505 32.01532 30.56389 29.4714 29.30502 29.23529 28.69527 29.31217 28.80807 29.00527 30.27743 30.0382 32.75974 32.36325 32.37775 31.39063 33.16586 33.25084 34.06186 32.06982 32.59323 34.63003 34.14758 34.56182 33.44512 31.64025 32.88351 32.84771 29.25542 28.89396 32.1578 
29.10782 29.01654 28.73816 29.12146 28.41 29.28015 29.09631 29.18332 28.47849 28.7705 28.79397 29.49356 28.96061 29.00586 28.41544 29.90289 28.64804 29.07507 29.56439 29.68197 29.85144 29.59414 29.00623 29.31391 29.08361 28.94528 28.80847 29.69278 29.02466 28.53238 28.89813 29.21856 29.61112 28.78668 26.37159 28.76941 30.05661 30.0834 26.26901 26.43963 27.37066 26.1348 29.23996 26.99994 28.64087 29.24966 29.24222 27.27448 29.02127 28.87933 29.84659 27.58881 28.06842 32.68763 27.42663 28.11325 25.42465 25.41047 25.62304 25.59595 25.4096 25.52423 25.87979 26.36078 27.40109 30.09954 27.96103 29.84949 28.32959 28.73474 30.2147 27.76687 27.84338 30.59 30.63888 30.7413 30.75348 29.17615 30.74582 30.78989 30.81522 30.83224 30.86972 30.92645 29.93122 31.02253 30.9513 30.93997 30.96 29.80465 29.21103 28.02726 27.71182 27.6907 27.63724 29.64023 30.66693 30.59964 29.90301 28.88653 28.07993 30.57324 30.76416 -9999 30.60611 27.7388 27.60511 28.60644 27.6514 30.87436 31.60584 27.95965 29.68405 27.95493 28.71259 29.3082 30.52291 30.54953 29.74234 30.55484 30.26214 26.87186 28.33713 28.664 28.63019 30.71622 30.67218 28.08475 29.16092 27.17657 29.09586 29.23727 29.75744 29.80829 30.52176 30.48477 30.02685 29.49396 28.76871 27.31509 26.17472 28.48086 28.95025 29.01108 28.08295 30.346 29.89953 29.84975 30.31747 29.47714 33.02737 30.83114 32.89455 31.92449 31.70849 30.26144 30.01433 32.48383 30.34753 30.73431 30.1021 28.05105 27.04209 27.50681 27.33569 29.00277 31.24667 33.35177 32.48898 31.63141 32.39089 33.26196 30.0664 31.61663 31.0638 30.12796 33.12298 30.54723 30.23867 29.7789 29.59438 31.88281 33.10044 32.70972 33.4431 33.03005 33.72342 33.89312 31.62804 31.70169 30.80172 33.43988 32.95794 34.43319 33.76385 33.32174 32.33576 32.06754 30.28473 32.8218 
29.8027 28.39892 29.74237 30.03891 30.01867 29.30524 29.76816 29.83069 29.84552 28.68005 28.7865 28.97824 29.73617 28.24588 27.56991 29.50442 29.29165 29.21832 29.60596 29.78479 28.6435 29.2959 29.28351 29.63916 29.13739 29.01956 28.76917 28.53735 29.08655 27.64929 27.64575 28.8321 27.89307 27.3085 27.94718 26.8732 28.85761 27.8702 27.74558 27.51596 26.58505 25.67484 25.2439 25.34823 26.81393 29.05033 26.46341 26.67578 29.78097 28.06598 29.71604 28.189 29.5021 29.6178 25.59961 26.41739 25.24875 25.20917 25.37186 25.44034 25.85492 27.45743 25.78061 25.50568 28.57101 28.00848 28.44113 29.62921 29.63269 28.01965 30.10452 30.24603 30.31812 30.45916 30.59616 29.13748 30.71261 30.69931 30.75553 31.09137 30.93659 30.91497 30.8955 30.64893 31.01211 30.97284 30.99363 30.87625 30.84198 30.95221 31.01813 31.07046 29.02249 27.71088 27.69775 30.69958 28.52164 29.06622 30.82166 28.5621 27.70273 27.78516 30.62946 30.70703 -9999 28.55209 27.49838 26.92017 27.73077 27.45871 28.12637 30.42712 31.03998 27.30036 28.01163 29.94956 29.88993 28.91184 29.20032 30.82425 30.36945 28.65558 27.64416 28.51905 30.10611 28.72232 27.91721 27.41989 28.64249 29.28561 29.50153 29.65421 28.55099 29.4516 30.30795 31.06647 27.12387 26.24775 25.91895 28.13282 26.03732 28.42059 28.96694 29.57665 28.7366 28.68725 28.25912 28.70337 30.87197 28.8648 32.75006 29.02645 31.23244 29.65319 28.01886 30.61953 33.46511 32.71383 31.44634 31.65673 30.3475 29.1452 31.40146 27.23007 27.50418 28.17883 30.62374 31.26693 32.61587 33.06738 32.24224 32.98144 33.03127 33.02892 32.79021 33.64639 32.61032 31.99615 31.90536 32.5425 32.4603 32.81792 33.68004 32.79586 33.90692 33.83755 34.02932 31.32785 30.33807 33.1986 31.22119 29.20083 34.20639 34.14363 33.91216 29.71346 33.14529 31.29041 32.85938 32.83466 
28.0242 29.24033 29.00748 30.13165 28.47693 27.98544 28.67499 29.81231 29.7212 29.5105 28.48911 29.84757 28.66251 30.02805 28.79193 28.63043 28.6688 29.17434 28.53443 29.41343 29.68414 29.75898 29.35294 29.4953 29.34225 28.88727 29.45584 28.68155 28.80395 28.02811 27.98178 28.29174 25.48999 27.8122 27.96665 27.00015 27.1828 27.7128 27.91269 27.63599 28.1131 25.64233 25.41327 25.91147 25.40463 25.4777 25.88977 25.43749 29.5658 29.59335 27.28723 29.28464 27.82095 26.65518 26.01468 26.17865 25.16929 25.09247 25.01016 25.17185 26.4538 27.2909 25.26904 25.7182 26.9314 26.35629 28.66776 29.29169 28.47302 28.08564 27.34723 29.83887 30.33944 30.43784 30.53409 29.48001 29.69562 30.72803 30.79755 30.86249 30.92679 30.89386 30.91828 30.61981 30.76038 30.92926 30.97943 31.9613 30.91507 30.96119 30.97439 31.01621 31.14078 28.78262 28.043 29.89117 28.4642 27.60465 30.53808 27.7164 28.50348 27.94895 30.25293 30.69681 30.71781 -9999 27.63486 27.33642 27.0231 27.00104 28.54174 29.78632 29.83369 26.52841 28.90317 28.4845 30.41693 30.89377 31.02429 30.76423 30.50631 27.82236 27.74173 29.6105 30.9028 31.34576 27.04547 27.71347 27.2862 27.686 29.90393 26.64453 26.7247 27.17413 31.0159 28.32669 26.48529 26.12357 25.78238 26.21124 26.31405 27.8743 29.55499 29.26412 28.46044 28.35447 30.98584 30.56869 31.84863 31.51726 30.95959 29.71881 30.83718 32.56875 27.33068 28.10599 29.28201 28.93765 27.89373 31.13513 27.54251 29.0459 27.02267 29.24356 28.78714 28.53616 28.43646 28.90359 29.9454 31.20367 30.36465 34.72409 30.79067 32.33111 34.05673 34.1 32.50103 33.85486 33.65661 33.00705 32.56204 34.17487 32.3623 33.14415 33.6646 34.21788 33.17345 30.11089 29.94015 30.6412 33.10589 34.04964 31.36163 29.23132 28.97006 28.8717 28.80206 30.23068 33.38016 33.2243 
29.22312 28.00269 29.772 28.42914 29.99228 28.64169 29.76941 29.67065 29.66233 29.71683 28.42529 29.24906 29.75635 28.81131 28.81107 29.6687 28.53036 27.42887 27.41178 29.65994 29.56497 29.31805 29.88272 29.52609 30.12955 28.92007 30.0924 29.40121 28.77518 27.37064 27.5885 26.8808 26.28763 26.14078 28.14932 28.18644 27.64154 29.75028 28.87641 27.50815 28.77878 27.35474 26.99325 26.23788 25.43048 25.76395 26.0137 29.33258 29.12625 29.24479 29.41742 27.40298 27.99313 25.23627 25.30814 25.27851 25.02073 24.74356 24.70266 24.73886 25.57318 27.05066 26.57358 25.85852 26.28061 27.19638 26.92132 29.41305 27.80408 29.12442 29.76788 29.8721 30.37009 30.37189 30.3938 29.67276 29.60019 30.70984 30.75885 30.82508 29.70569 30.93354 30.97836 31.04798 31.07013 31.02372 31.03519 31.04477 31.05371 31.15058 30.06018 31.19562 29.88882 29.06018 28.59476 28.50677 28.569 27.70984 28.19275 27.6088 27.51678 27.56546 28.16852 29.96881 29.84664 30.20199 28.44837 27.74023 27.38486 26.97503 27.43561 30.02384 26.3877 27.0712 28.46509 29.12048 28.00464 29.96585 27.91916 28.86877 29.08576 27.64987 31.47662 31.46106 27.93777 27.81116 28.77756 27.84506 27.70565 28.09394 29.9101 26.79959 26.80463 26.99316 27.30014 26.40826 26.30447 26.14343 25.88223 25.88592 27.23376 27.44348 29.29034 29.77678 27.8836 30.48418 28.84613 29.22866 28.96283 31.90676 29.10647 29.11638 30.56722 27.76174 27.13562 27.11489 28.68655 28.66217 28.34157 27.8508 28.1312 29.16531 30.70545 27.93274 30.0288 29.24035 28.02917 27.86373 28.52898 28.85214 30.0693 29.97939 30.29928 31.42584 33.99361 33.79287 34.36517 32.21835 32.25326 32.91323 33.3872 33.40786 32.15481 32.91961 30.73159 31.01211 30.62902 30.3262 29.99346 33.49875 32.40658 31.62417 30.55483 29.61141 29.01971 30.12908 33.73166 30.80423 32.85636 33.46463 
29.78946 26.99084 29.59479 28.3237 29.74832 29.67289 29.62482 29.6557 27.97403 28.06818 29.62427 28.52674 29.51908 29.49982 29.43823 29.44415 29.51932 28.50451 28.57428 28.56079 28.71973 29.57083 29.05637 31.40841 28.85437 28.26819 28.52939 29.11633 28.27332 27.10483 27.19058 26.95511 26.15391 28.10247 27.54136 27.7504 27.35153 27.56155 28.44827 27.50674 27.09124 29.37561 28.42774 26.55539 26.90635 27.03284 26.78333 26.15332 29.16174 29.27167 29.2301 29.31906 25.85358 25.06161 25.1289 25.08783 24.80622 24.41842 24.3808 24.89508 27.6987 26.13684 25.72404 26.7268 26.79279 26.9425 27.22296 28.71612 28.15 29.31748 28.77228 29.20874 28.86709 30.384 30.39569 30.54855 30.69089 30.56366 30.6524 30.67465 30.79685 30.875 31.11313 29.91831 31.29474 31.11707 31.04217 31.01203 31.0954 29.86197 31.21491 31.11349 31.09506 31.0451 29.49786 28.82343 27.81165 27.82309 27.75022 27.69147 28.802 29.02386 27.90796 29.72754 29.74906 29.87827 30.80661 31.22477 27.96652 27.16088 26.8541 26.99826 27.61536 29.762 30.80795 27.29333 30.16736 28.83615 30.51287 30.0762 28.27221 27.83877 27.93347 28.79548 27.6886 28.5408 27.68689 27.96255 27.91986 28.17209 30.06534 27.53235 27.69687 27.45737 30.96543 26.28671 26.18454 26.8804 30.22082 26.72363 29.13736 26.69293 27.49661 28.06219 27.37847 31.1723 31.46447 28.73397 31.03867 30.92739 28.87531 29.09878 30.48232 30.38513 31.22723 31.76449 27.70026 28.47454 29.04305 28.51227 31.81552 28.00543 27.23615 28.1892 30.0954 28.79638 28.72147 28.19672 28.30377 28.54511 29.8233 30.24691 33.04171 33.66122 33.13223 34.80505 34.22964 33.82644 31.76043 31.91946 33.10052 33.63519 33.24279 31.56524 30.91647 31.55154 30.99911 32.90527 32.83664 32.53149 32.60003 30.05703 33.31981 33.46252 31.67162 30.26333 29.49207 33.09079 32.98294 29.76562 
29.19638 28.23108 29.83126 29.53131 29.61011 29.40097 28.32413 29.69616 29.5267 29.49405 29.40497 29.4176 29.38845 29.34481 29.38642 28.35357 29.49905 28.46389 28.45682 29.40613 28.78842 29.33258 29.96506 29.42337 28.55859 28.88779 27.9692 29.17233 28.44901 28.04181 27.14956 27.54366 27.89697 27.59543 27.46597 27.24741 27.58371 27.92691 27.54001 28.05985 28.56375 26.85764 27.06027 26.39545 27.7843 26.81516 28.92242 25.63775 29.03522 28.9642 29.22665 25.26462 25.5868 24.88922 24.87677 24.68711 24.31815 24.69654 25.42172 24.73813 26.21933 25.82135 25.26654 25.99145 25.64215 26.15787 27.24713 26.91092 29.68386 28.66104 29.50757 29.51025 30.19943 30.26301 30.36093 30.53402 30.71305 30.67691 30.60242 30.6424 30.77869 31.00226 30.23667 30.97601 31.11002 31.28876 31.05227 31.009 31.04697 31.09378 31.07666 31.09711 31.08139 31.1044 31.10819 30.86291 29.2334 28.31049 27.68588 28.18218 29.75962 28.22366 30.76437 30.63772 29.55722 28.28439 29.99942 30.48501 27.8659 26.93368 26.5101 26.16599 29.13364 28.95749 29.11126 28.68787 28.10101 31.6092 28.68201 27.45608 28.17319 28.93844 27.69281 27.25778 27.31775 28.02533 30.20275 27.94879 27.43134 30.2402 29.45205 30.41824 27.71383 29.81204 28.19055 26.51764 26.38431 26.24649 27.03186 29.22076 27.59796 26.15787 27.52481 30.55688 28.36026 28.5375 30.67699 29.20111 28.50936 30.50591 28.40279 31.32321 31.05837 29.44985 29.60169 31.59759 27.42635 30.00256 28.3985 29.41726 30.07043 29.72229 28.84329 29.20086 28.78829 30.14617 29.39574 29.32871 30.25058 31.79129 30.26617 33.15377 32.82333 32.43097 32.49878 33.94341 34.87716 31.76376 29.48864 29.11633 30.47443 32.43792 31.78451 32.84103 33.24484 32.46001 32.73171 32.61379 33.39535 32.48254 34.09255 29.63381 31.51052 32.32873 33.63025 33.07839 28.94858 30.00101 33.67178 30.93847 
28.24603 29.53006 29.8031 29.72504 29.67621 27.79611 28.34049 29.63528 29.1481 29.37607 29.35812 29.38886 28.55997 29.39926 29.31457 28.96704 28.37601 29.46201 29.46902 29.29062 28.95185 28.88071 29.88825 29.17057 27.45395 28.53055 28.89679 28.4043 28.34229 26.97147 28.34531 28.35296 29.68549 28.05102 28.09814 26.66986 27.60449 27.82584 27.09375 27.67529 28.69333 29.59409 29.48446 26.58216 26.01223 27.48834 28.75236 28.8743 27.62304 25.54004 25.02197 24.77258 25.39459 24.73083 24.53168 24.16861 23.83206 25.17508 27.59539 28.21286 25.40708 24.96002 25.85022 26.40036 26.2146 25.99356 28.24722 26.86795 29.27328 29.39334 29.33664 29.50079 29.22162 29.70419 30.35813 30.11602 29.09751 30.65545 30.60635 30.7492 30.78186 30.83829 31.1048 30.04931 30.03699 29.92892 31.03128 31.01013 29.75327 31.0704 30.99673 31.04529 31.07611 31.10672 30.86536 30.52389 29.93454 29.92432 28.68268 28.35983 30.61423 30.46567 30.35166 30.52087 28.33667 27.82117 -9999 30.93345 27.63974 27.20749 26.6315 27.3215 26.7724 29.79159 27.81519 29.58848 28.14471 29.46506 28.77713 27.86798 26.9703 27.06137 27.85236 28.44738 28.70916 27.37357 28.27497 30.01645 28.42847 27.94077 27.53986 28.5441 27.3071 27.82236 27.07401 26.94888 27.35925 28.00601 26.97949 26.75747 26.841 27.0485 26.64666 26.77572 27.65381 27.82247 28.62429 29.60095 30.41705 29.63146 29.00503 29.01578 29.58331 30.01044 29.86572 28.7507 29.12835 31.09741 29.24789 30.34716 31.23822 32.18423 30.36682 29.60781 28.78186 29.70508 30.21536 32.79203 33.5708 31.4162 32.73736 32.56048 32.04108 31.98532 32.08786 34.08743 32.20928 29.64074 28.74198 29.79068 31.94949 32.0903 32.40113 32.62579 32.34722 33.51204 32.34787 33.61031 33.72424 32.08218 31.64291 29.53546 33.75005 29.96948 33.4652 33.13372 29.98948 29.07557 29.73236 31.55841 
29.6586 29.81628 28.21176 28.01627 28.33826 29.75165 29.57504 29.50516 28.45633 29.4509 28.24637 28.28385 29.48438 28.50052 29.40369 29.39411 29.41254 28.54489 28.53613 29.32788 29.87753 29.50644 30.22211 28.38452 28.25516 28.4465 28.24915 27.73648 28.07852 27.76703 28.61054 28.41513 28.71408 27.65478 27.98184 27.52255 26.84625 27.26236 26.8807 28.40833 29.36212 29.25729 28.85037 27.53192 27.44808 27.39493 28.71039 28.05762 26.28128 24.83844 24.71707 24.54492 24.41474 24.37076 24.0831 23.74454 23.57742 23.76984 23.92883 24.47927 24.64148 24.74038 26.15546 -9999 26.00641 25.95557 26.87793 28.08313 27.14072 27.7803 29.13266 29.35629 28.1827 28.63275 29.63523 29.35675 29.49454 30.55161 30.68869 29.26785 27.54892 28.32145 30.84784 30.83462 29.94345 29.96839 31.00485 31.02671 30.94156 30.99472 30.87359 29.70712 30.14105 30.09183 30.80145 30.37668 30.73236 29.26142 28.86493 29.11041 30.54257 30.24103 30.34577 30.94962 27.58216 28.84479 29.32785 29.27695 28.11648 27.86267 27.04697 26.63144 29.51487 28.65476 29.38419 27.3031 27.84525 30.08716 31.48492 28.05942 26.74002 27.60666 27.20218 28.12397 27.6272 27.99213 29.42032 27.0889 28.60526 28.40988 27.59884 30.02183 31.26904 27.61322 29.65872 31.29367 28.53589 29.39087 28.47773 26.54962 27.3024 30.39682 27.3161 28.13715 29.05847 27.58636 28.55038 31.38537 32.70001 32.01635 31.15347 27.54022 30.73416 31.38735 29.27322 29.74585 28.6397 31.39773 31.64984 30.18085 32.91011 32.34814 32.35229 30.54891 32.03598 31.86374 32.65549 30.47445 30.00045 31.87545 32.90731 34.03945 32.25561 31.62765 32.14464 32.32424 30.30822 28.90072 29.22952 31.89005 30.77301 32.07693 31.14013 31.77889 33.3778 33.48254 33.54711 33.18298 33.47475 33.61013 32.05721 30.61843 29.87823 33.69724 32.60635 32.8429 29.74893 29.12491 29.83798 31.82968 
29.76523 27.88928 29.66699 28.38703 29.48816 28.39837 29.53204 29.46402 29.36426 28.18481 29.28641 29.27856 29.35516 29.39264 29.42062 28.49139 28.52292 28.42743 29.03567 29.41727 29.63773 29.49536 30.40262 29.82004 29.53165 28.45352 28.78992 27.90555 27.70563 27.76929 27.71234 27.90717 27.93491 27.91776 27.72864 27.18753 26.8978 27.36102 27.4404 27.62394 27.69497 28.92947 28.68768 28.51346 28.48794 28.53433 27.22107 25.98346 24.62314 24.5133 24.66766 28.25863 28.05667 23.97544 23.69144 23.49652 23.90543 23.79465 24.55021 24.31458 25.13513 24.5668 -9999 -9999 -9999 25.74564 26.87463 26.77985 29.55148 29.31006 29.11489 29.13596 28.51532 28.39041 29.43341 30.23481 30.25537 30.34698 30.56531 30.89658 27.31692 27.60135 27.58307 30.27356 29.91238 28.00205 31.00128 30.40215 30.84464 27.34488 27.54572 27.75287 29.76672 30.94022 30.90537 29.74234 30.23682 30.96842 29.04101 30.01203 30.64313 27.30889 30.49301 30.47272 27.5831 28.77976 29.75192 28.91129 29.11911 27.87064 28.0994 27.94906 27.19968 29.32837 29.40707 26.93411 27.68964 27.93045 27.65567 27.21985 28.33612 27.87664 27.51797 27.4755 26.55802 27.11215 27.24734 30.03244 27.87747 28.44062 28.42987 30.2659 30.37817 27.2569 28.48178 31.63321 27.35477 30.43219 27.58961 27.76211 28.74246 27.64838 29.83896 28.05356 30.47632 30.78037 30.18299 29.29629 30.52627 32.47039 32.59985 31.55563 30.66311 28.40148 30.12395 29.47393 28.84796 29.53638 30.85876 29.55328 31.26486 32.16336 33.00021 32.41002 30.35839 30.27155 29.0943 30.5441 30.4884 31.62271 35.06778 32.87811 32.38879 32.35843 32.60917 30.48187 30.83276 32.71079 31.83588 30.02518 28.70275 30.00406 31.79471 32.61587 33.31359 32.40805 30.34432 33.31854 33.45556 33.28661 33.07436 33.68963 30.85446 33.22198 33.02856 32.62631 33.08496 31.8165 31.6466 30.42929 
28.28345 28.33774 28.22821 29.22821 29.72034 28.30328 29.54718 28.1872 29.30185 29.22907 29.39032 28.25611 29.06354 28.44812 28.66724 29.28778 29.14636 29.50037 28.62359 29.2189 29.88995 30.05167 30.4896 27.75543 28.36411 27.3049 28.02771 27.34482 27.24353 27.32486 27.19699 27.50748 28.06222 26.92892 27.53918 27.58237 27.28381 28.72445 27.26522 27.70565 28.67484 27.55048 28.78897 28.64554 27.21719 25.43781 24.84815 24.72071 24.42529 24.33414 25.00897 27.29672 27.57788 24.40982 23.51623 24.20365 26.16494 24.53561 27.86707 27.82492 24.84011 -9999 -9999 25.40027 25.71665 25.47556 25.83176 25.94113 26.74182 27.47425 29.27423 29.33082 28.97442 29.07773 29.89887 30.13983 30.21872 27.7146 27.43045 28.11011 30.69589 30.5628 30.56927 28.039 28.16171 28.39798 29.46051 30.69306 30.47296 26.9708 27.44306 27.63596 27.10886 27.17524 28.74365 29.4169 29.73611 30.77185 30.75439 30.61331 30.53549 30.54349 30.38757 30.45886 28.17404 28.00531 28.21527 29.52707 29.26181 29.04126 29.35041 28.11288 27.16364 28.46674 26.73187 27.0252 27.66528 28.6206 28.96374 28.08502 29.10458 27.56222 27.47653 28.15729 26.83536 26.51947 29.60952 30.23068 27.85663 28.73023 31.17081 30.92731 30.72873 30.85055 28.09018 31.6713 28.67969 30.39316 28.68304 27.64676 29.76431 29.61011 29.9165 27.23172 28.34564 28.54519 27.94427 30.84806 28.84478 31.66766 33.92135 33.00235 32.6571 28.11172 30.26724 29.04287 30.87794 29.39867 29.40404 31.53006 29.32296 30.88659 32.02166 32.18575 31.32781 29.26813 29.65246 29.28137 29.47592 31.18805 32.52874 32.72589 32.64434 32.60677 32.05518 32.48611 31.25231 31.79296 31.82944 29.18063 28.4542 29.94708 32.32166 31.25048 33.00323 33.59292 29.60046 31.40932 31.93682 32.99234 33.24847 33.77319 33.88689 30.07333 32.56826 32.78281 33.02146 31.55313 30.7944 33.9584 
29.67173 29.68235 29.65936 29.60031 28.41308 28.42859 29.41425 29.32348 29.17319 29.21228 29.17901 29.28815 28.50104 28.45224 29.02151 29.50042 29.13873 29.45038 29.55102 28.38522 28.98307 30.09274 29.2659 27.61814 28.45072 28.87542 27.78113 27.13205 26.95661 27.45404 27.07868 27.86099 27.65116 27.70279 27.5751 27.23453 28.73148 25.55078 28.76361 28.90469 28.96689 27.66245 27.94504 27.66256 28.94613 24.93866 24.7948 24.59848 25.11905 24.28024 24.4661 25.00229 24.13651 23.60239 23.44455 24.7171 25.9223 27.49884 26.32574 27.59457 26.71069 25.28122 -9999 -9999 25.47171 25.40531 25.34424 25.73242 25.54035 25.71487 26.6763 29.31775 27.15228 29.59851 27.47171 26.85189 27.69348 29.1744 27.41769 27.75592 28.60596 30.23325 30.26474 30.57251 29.63193 29.91816 30.43961 26.90998 27.73133 29.13348 26.78515 29.44348 26.83173 26.96264 29.04611 29.16293 29.52041 29.9823 30.54315 30.5293 30.54214 30.78277 30.82837 29.90933 28.42838 29.14319 28.58389 28.85578 31.43884 30.09155 29.68415 29.84366 27.9863 27.10654 26.97464 27.15451 32.18423 28.74494 28.30453 27.82926 27.43319 27.1428 26.67669 28.57751 29.86649 27.45614 27.46823 30.01913 28.05624 28.00766 29.86551 29.91083 30.74673 30.85241 28.97147 30.40149 29.9494 27.62228 27.35629 27.73007 31.08691 28.21011 29.87485 29.84089 30.77194 28.66385 29.94666 30.3064 27.65084 27.89962 31.35602 33.34835 33.54211 30.98589 31.68979 31.46286 32.18463 29.25924 29.65503 31.94904 29.48977 29.09405 30.18163 32.11002 30.65609 32.58426 30.03058 29.78226 28.93444 29.41461 30.85922 31.90319 32.86489 33.3193 33.11163 32.84863 31.72403 31.18875 29.0362 29.48328 28.31915 29.16558 32.38491 31.16677 31.98629 33.15838 30.4446 30.51012 31.6543 33.16357 33.56124 34.17733 34.14337 30.83508 30.61267 32.38757 32.92529 33.41464 31.75979 31.14132 
29.47913 29.51697 29.51492 29.53681 28.03335 29.50113 29.27209 29.1904 29.15512 28.18973 28.14004 28.29715 28.26749 29.89663 29.42877 29.58554 29.36075 29.70538 30.00671 29.37552 30.40366 30.3349 27.4104 29.30087 29.08603 28.23162 27.81598 27.9183 27.74536 27.3663 28.27377 27.58603 27.75519 29.08823 28.74393 28.68802 28.70224 28.92572 29.54202 27.73538 28.57917 29.0228 27.99832 28.63714 26.0975 25.25576 24.70316 24.5531 24.35715 24.18869 24.04272 23.98523 23.64478 23.5184 25.28381 23.85196 27.11041 27.67224 26.74655 27.56589 24.75931 25.86459 27.10266 25.7446 -9999 25.10132 25.30597 25.24823 25.3483 25.46316 26.96994 29.20008 29.60995 29.88245 29.61221 26.79895 27.80021 30.00696 26.66446 27.66446 29.66766 29.74683 30.10358 30.34732 31.63095 27.97665 26.79007 26.73465 26.67978 26.72962 31.25907 30.84625 27.91187 26.67123 26.81784 27.6217 28.00055 30.37086 30.40073 30.55636 30.75146 30.08145 31.5499 30.07087 29.6343 31.63403 28.8667 28.74005 29.51789 31.09967 30.61103 29.33484 28.71823 27.38113 27.17801 27.71612 30.05023 29.29905 29.57339 28.06106 26.92566 26.69818 27.3861 29.16288 28.07358 26.92352 26.8507 26.82862 26.99469 27.21656 29.02506 28.99765 28.20914 28.98642 31.858 31.95569 30.02246 27.89466 29.3504 28.47894 27.41501 29.20517 29.83282 29.87561 30.85244 30.89077 28.79175 29.66269 29.75296 28.12979 29.44893 32.66674 32.57782 31.7854 32.10733 30.98257 30.53201 30.34456 29.67575 30.82941 30.93967 28.73571 28.73825 30.76663 30.84115 30.33652 29.77139 29.44732 29.20359 31.15479 29.32168 30.24203 32.80117 34.35149 34.44891 32.68234 29.854 28.91403 28.0824 28.10163 29.70028 30.11023 32.38507 32.42932 32.42855 31.02688 30.1134 32.90465 32.7427 32.80966 34.07662 32.27362 34.05282 33.85006 30.224 32.79349 33.14252 33.35523 33.51211 34.97681 
29.38272 29.42606 29.45221 29.41556 28.14621 29.28284 29.34564 29.0961 29.11383 29.12424 29.12103 29.01468 28.88287 29.09567 28.62906 29.43976 29.60617 29.94433 30.46485 30.51172 30.21893 29.79547 29.37884 28.11132 27.39087 27.98904 28.61783 28.02664 27.16586 28.2012 27.92581 27.40662 27.71393 27.98316 27.35812 28.89236 29.06668 29.35284 28.76376 27.81631 29.25211 27.71238 26.7861 26.8689 26.23712 24.83389 24.66821 24.52533 24.18655 24.39019 23.89249 23.6261 23.44244 23.52248 24.13213 28.32674 27.78542 26.48804 27.78335 24.84665 28.01077 25.60602 25.86133 25.68353 25.40314 -9999 25.513 25.53747 25.8161 25.38217 25.54038 29.10257 29.16256 29.74813 29.83877 27.67035 27.66745 28.84127 27.88153 28.94461 26.40362 26.5722 28.56025 28.27002 27.19113 26.79489 26.62838 26.59646 26.57547 26.64505 26.6316 26.52066 27.69168 27.26812 27.604 26.78583 27.74203 28.30999 27.77157 27.62616 28.75516 30.5791 32.71597 32.66422 30.73044 28.5899 30.02039 29.32754 30.9856 31.71598 32.31867 29.57001 28.16232 27.80173 27.49094 27.39539 28.70584 28.75483 29.68527 27.72263 27.72586 27.48941 30.16452 26.896 27.10843 27.73187 27.88336 27.03567 27.63175 27.21524 27.29471 27.43857 27.57437 27.66119 29.25772 28.314 31.31055 32.01255 27.32215 28.49435 27.84219 27.27534 28.35212 28.35318 31.00558 31.46405 28.07608 29.52539 28.59924 30.13196 30.60912 32.39577 32.35877 31.52069 30.15094 30.45284 30.7716 30.9815 31.46572 29.47418 31.38672 28.67215 28.71594 30.17081 32.18343 32.32974 32.19785 29.41073 29.22051 28.73132 28.40518 31.8555 31.3489 34.16692 35.1567 34.33532 31.05526 28.63852 28.87482 28.05899 28.8865 30.18283 30.86114 29.53009 29.31863 32.47379 30.11627 32.25531 32.69559 33.71355 33.68203 33.8186 31.46933 29.02032 32.95684 32.88147 33.21799 33.44004 34.62777 34.11584 
29.30157 29.40139 28.13303 29.32349 28.98264 29.12271 29.05661 29.10223 29.1958 29.2117 28.35119 28.71975 28.25354 28.8288 29.65295 29.83451 29.79751 30.20099 30.54529 30.53201 30.20542 29.78424 28.11158 28.37405 28.02286 28.62539 29.56989 28.12652 27.22242 27.70239 28.14102 27.6796 28.51214 28.78063 29.3584 28.25219 26.98511 26.61151 28.02994 28.4773 26.37503 25.79788 25.06115 24.93908 24.68201 24.61478 24.59439 24.49173 24.17298 24.36817 25.57983 24.34266 24.96026 25.12796 25.53753 26.90231 28.42006 28.22845 27.53592 25.17526 24.81583 30.17462 27.14413 26.88538 29.28867 26.15793 25.73089 26.06847 26.98013 25.68375 25.67999 25.91083 28.46817 29.70996 28.66406 27.54807 27.56271 27.19357 30.29321 28.29657 29.39828 27.12772 27.87931 26.84918 26.68701 26.39749 26.32062 26.42868 26.51315 26.52011 28.24765 30.62448 27.52631 28.52005 26.82898 27.7638 29.92257 29.91055 29.18418 28.02444 29.43512 31.72406 31.58444 31.47369 29.75303 30.5618 29.91973 28.55026 30.67111 31.13208 30.21039 29.9598 28.72544 28.29364 27.80011 27.41669 27.95904 28.2919 29.39343 28.06055 27.97793 27.71722 30.25888 30.40957 27.71665 27.44217 28.95892 27.23495 29.72656 29.86673 31.84131 29.09006 29.23193 31.81946 28.89404 27.53131 28.20187 28.21561 27.43818 27.62842 29.90707 27.96427 30.10092 30.85165 30.52618 28.87143 28.91932 29.0968 29.35708 31.3114 32.49312 32.2752 32.76281 29.84307 28.85961 30.15847 29.89719 30.74801 30.81802 30.62615 31.93152 28.71792 28.64654 30.04294 29.56661 30.56857 32.43396 32.13238 30.62154 30.6535 29.54009 32.00626 28.35769 31.22235 33.54776 34.3641 33.99529 29.90401 30.02875 28.86664 31.26342 29.13955 28.32431 28.36413 28.45151 31.66998 32.31429 31.86288 33.35178 32.23523 33.62881 31.13894 29.48181 29.87031 31.15549 32.9952 33.29944 32.19616 34.38632 33.84372 
28.26984 27.97657 29.38004 29.18753 29.16132 28.29803 29.11706 29.23688 28.32895 28.46137 28.17142 28.19449 28.37317 29.60999 30.06879 30.45487 30.56293 30.50522 30.30758 30.49253 30.15412 29.19003 28.24899 28.43231 28.90649 28.04443 28.11115 28.48773 28.27597 28.69583 28.20639 27.66074 28.20926 28.34036 29.39032 29.03723 27.78699 27.24057 28.98623 29.11545 25.32001 25.24142 24.86518 24.6008 24.47687 24.30557 24.31387 24.2529 24.00489 23.61917 23.41931 25.10366 24.72759 24.45925 26.21758 27.26287 28.66699 28.44061 28.40778 26.2282 25.88607 26.51291 25.70975 25.3407 26.49289 29.117 26.13894 27.15179 29.5852 27.54027 25.80029 26.15789 28.9158 28.92026 31.53363 28.25638 27.13004 27.59405 29.42004 29.54889 29.41177 27.00717 29.2193 26.6073 26.44901 26.12088 26.05536 26.1918 26.38681 27.42074 29.24817 29.46643 27.38901 27.21936 27.16178 27.4452 28.41196 27.40418 29.53583 32.55506 28.68829 30.31052 29.11483 28.10534 27.88791 28.71191 30.86438 30.97958 30.79657 28.81176 28.38775 29.43295 31.76269 29.22165 28.14001 27.47397 27.33621 27.53888 28.0094 27.82086 28.12781 27.12497 28.57718 27.57886 27.48822 28.77121 30.53958 28.43805 27.95911 30.60352 29.02554 29.03748 28.95072 28.3908 27.31646 27.35004 28.62204 30.89496 28.16999 29.89786 28.24866 28.7536 29.00476 28.83868 29.95389 30.14792 30.47751 30.89594 30.30472 30.8926 33.04088 33.01403 33.34255 31.03621 29.21066 31.64847 31.33904 32.53927 31.07101 32.20315 32.59201 29.46366 29.62079 28.89044 29.62192 30.34857 30.2521 29.31695 31.33407 32.48724 31.78997 30.11947 28.27261 28.09409 30.16927 31.51837 33.49422 33.06339 32.23047 28.52139 27.92057 27.90225 28.78193 28.53515 28.30645 29.74826 31.92364 33.29126 33.30719 33.63025 31.37506 30.0585 29.95337 32.67405 32.7276 32.953 33.25628 33.54437 34.20197 31.35901 
29.27502 29.33558 28.06317 28.93946 28.4968 29.2204 29.12171 29.17789 28.41611 29.47561 27.97564 27.98193 28.58652 29.42746 30.46542 30.56921 30.46591 30.35315 30.17496 28.37396 30.12247 29.89203 29.83008 28.02655 27.72486 30.93116 28.40534 28.0419 28.18677 27.55948 27.27951 28.03757 27.9349 29.711 29.50046 29.20495 28.56088 26.31867 25.03778 25.03247 25.07266 25.04046 24.81796 24.51279 24.42484 24.17105 24.04111 23.98908 23.79102 23.55359 24.02002 24.87189 25.02545 29.22863 26.0029 27.99542 29.23101 26.76516 27.06548 27.0531 25.30606 25.38037 25.29962 25.43305 26.10077 31.43279 28.08847 28.32767 26.71689 26.48663 25.87448 27.66015 28.32767 28.28341 27.43796 27.04724 27.07278 27.9567 27.99085 28.32898 28.1362 29.33236 27.82413 26.95126 26.36212 25.94476 25.77756 25.84137 28.97168 27.44916 27.47901 28.42413 27.60415 27.10541 27.59662 27.93585 28.18942 29.02417 28.87039 27.77298 27.76587 27.71784 27.48398 27.40067 27.31668 27.70456 28.23764 29.38697 28.89637 28.0593 28.24628 29.95819 31.7182 30.75812 28.86428 27.46994 27.27478 27.22213 27.38351 27.52234 27.66638 27.78638 30.57763 27.87729 27.58322 28.87451 28.86374 27.51196 27.73837 27.73285 27.66742 27.63336 27.53467 27.64844 27.26758 27.97085 27.3374 29.85516 30.48651 31.96671 29.13456 30.14468 32.34924 31.75314 30.8487 30.12039 30.86148 28.52841 28.5362 31.6094 32.18004 33.34948 33.3472 31.21395 32.05606 31.86292 30.7197 29.28382 31.96875 32.0314 30.47198 30.0314 32.202 30.53046 31.86481 33.79419 31.37317 30.39889 30.38226 32.68347 33.07022 31.86926 28.71378 28.36258 27.84644 27.96029 31.0054 33.83682 30.54113 28.12161 28.08697 27.64994 28.69601 27.84527 28.26453 30.84332 33.39822 33.2024 33.23092 33.22687 32.4346 32.3786 30.05664 32.69712 31.17545 32.82712 33.2855 33.5528 34.28669 35.39951 
27.82773 28.94803 29.20505 29.16202 29.75101 27.99887 28.73819 28.37738 27.88559 28.57157 28.95086 28.97891 29.83106 30.29077 30.33716 29.89252 29.59543 26.25845 29.00775 27.10333 29.75918 28.87515 27.37381 26.56546 29.05975 26.90863 27.15131 28.06185 27.83368 28.21338 28.68439 28.93839 28.63416 29.30304 29.09399 28.89432 28.13923 25.55255 26.50351 25.965 25.57663 24.88919 24.75961 24.38919 24.40152 24.10016 23.74762 23.67672 23.68771 23.74856 25.81784 25.9006 29.46258 26.75656 28.0246 28.16857 27.82034 27.36834 26.59646 25.17364 24.8652 25.63385 26.36005 26.58829 27.36807 27.74676 27.87344 27.83856 25.96133 25.78293 25.77335 26.99359 27.55088 27.41107 26.52945 25.63192 27.89804 28.26636 29.24188 27.81321 27.12555 26.80277 27.29517 28.98795 26.49362 26.1698 25.77091 26.03152 27.25473 26.59253 26.91665 27.46271 30.61728 27.15808 27.62997 28.00246 28.43938 28.99707 26.82281 27.07501 26.96625 26.74313 26.83828 26.93591 27.53638 28.13715 27.66723 28.02991 31.17414 31.0498 29.05981 29.60352 29.64072 31.65887 29.47067 28.04831 27.4197 27.09586 27.04351 27.41815 28.30926 29.43213 29.32389 28.38821 27.63913 27.67819 27.27563 27.37305 27.71619 28.164 28.31897 28.25293 28.21994 27.2883 28.52078 30.55753 29.95331 28.26233 31.11307 30.01813 31.98133 31.32165 28.58408 30.29971 30.995 30.17838 31.64478 31.1807 30.8291 30.48367 29.11196 31.46105 33.32534 32.11169 31.74915 32.03888 32.08387 29.82266 32.15844 32.69727 28.84185 29.48941 29.92346 30.34097 31.93433 30.64813 28.69846 28.59537 29.51745 32.3656 33.1552 33.53341 29.9444 29.78457 27.71442 27.75373 28.28419 29.98995 29.0574 27.96923 27.64145 27.5831 27.68186 28.435 28.93744 33.72726 33.95678 33.50118 33.20571 33.14545 33.26767 31.52161 33.04197 32.92657 31.4961 33.10801 33.35479 33.74048 31.84707 30.31335 
28.41461 29.04132 29.19523 29.20553 29.23919 29.14246 28.76675 28.36914 29.36487 28.59327 29.72906 30.22281 29.84464 27.33319 28.51019 29.28925 27.58194 29.20719 27.94324 28.27115 27.6316 27.62457 28.78317 27.66861 27.91864 29.23382 28.23212 27.91299 27.9108 26.56488 29.55146 28.86423 27.47445 27.72415 27.71079 26.84628 27.7388 25.75333 27.97501 28.51279 28.35877 25.26892 24.47799 24.31982 24.12519 23.72577 23.56918 23.5149 23.77267 24.81915 25.32855 25.95907 27.28924 27.29406 28.50454 29.80355 29.08974 27.73574 25.77581 24.61295 24.52787 24.99951 27.83468 27.08285 26.22452 28.19934 26.7056 26.50131 26.26507 25.55085 26.30835 26.53727 26.57001 28.30524 29.15714 27.26638 28.59354 28.28369 29.08774 29.06247 26.05878 26.95838 27.07101 28.59711 27.7453 27.03644 28.27252 29.43073 26.69357 27.51095 26.93524 26.93249 26.88983 27.1983 28.57428 27.63431 27.50555 26.98392 26.90219 26.51862 26.56216 26.55606 27.00354 29.07608 28.6585 29.02371 28.96576 28.12046 30.22366 31.48599 29.08359 29.374 28.83707 28.93768 29.8926 28.13144 27.89829 27.34705 27.16208 27.47302 28.86987 29.53467 30.33926 30.92865 29.04373 27.79357 27.70932 27.75373 28.76443 28.59222 28.03888 30.83633 27.65185 28.15189 27.51712 29.48489 27.10211 27.19424 29.85714 29.80572 31.30628 31.57526 30.31207 29.57281 31.23621 31.80115 28.75989 29.40255 30.73529 29.12387 32.03997 32.0246 32.83324 32.27466 32.34085 32.10071 32.1965 34.35535 32.54172 29.45798 30.16837 29.5679 31.5004 30.26111 29.92239 32.28793 29.29715 29.00687 28.70843 28.91964 31.59335 33.48785 32.37624 28.58193 27.97476 27.82034 28.6607 27.93711 27.93924 28.25009 27.97239 27.61689 27.85983 31.37601 34.6213 34.78027 34.49245 33.89907 33.3348 33.15948 33.22663 33.13724 33.08578 33.11077 31.5853 33.1601 33.37131 33.77908 35.47192 34.05154 
29.21154 29.17825 28.08688 28.95786 28.02143 28.70178 28.89277 29.12925 28.54147 28.42438 27.58783 27.46341 27.41949 27.03034 26.35398 26.12945 27.0434 29.01923 27.39411 28.97427 29.97824 28.52619 29.1719 29.14996 29.22906 28.76847 27.18209 29.51709 26.50867 26.54062 26.77597 27.73172 26.40069 25.77368 26.99462 27.09182 28.50714 27.22879 26.60037 28.33051 25.9382 24.75372 24.21734 23.93591 23.7262 23.42093 23.82904 24.67029 27.32037 25.67706 25.9049 26.45886 27.21236 28.18658 28.99948 28.58133 27.47232 26.2651 24.88598 24.43969 24.56295 24.52161 25.68521 26.97739 27.13348 25.51871 27.62597 27.50988 26.36654 29.67075 29.52527 26.73087 26.57571 27.24527 27.10398 26.85925 26.69547 29.77338 25.60242 26.05066 28.48187 29.23374 28.3118 28.89353 30.65164 26.18359 27.15105 27.85129 28.00612 27.22513 26.82879 29.98441 27.63852 28.02551 27.56738 28.33416 27.35493 26.77582 26.80527 27.27808 27.59979 27.46243 27.54217 27.47174 27.66867 29.31061 30.84012 27.75919 29.20008 31.63153 28.97632 28.85742 28.41529 28.04031 28.4302 29.28119 28.31006 28.14963 28.27084 28.58027 29.66864 31.92963 31.38122 32.35562 30.46939 30.03009 28.45486 28.23633 29.2016 27.82257 27.48539 27.86228 28.63486 27.72199 27.08307 26.78144 26.68542 26.84769 27.2182 29.78821 30.91854 32.65548 31.54279 29.71935 28.0585 30.81796 30.81357 28.48229 31.36542 29.69239 29.94018 31.47867 32.9173 31.55149 32.57629 31.21646 32.73297 33.32583 31.13724 30.27686 30.67941 32.56586 32.49005 32.66547 29.7797 29.45709 29.2352 31.27511 30.23807 31.41324 31.5226 32.2327 32.26253 31.27847 29.72326 28.91037 28.77322 27.77622 27.68405 27.62716 27.68219 28.97512 30.62838 32.04705 34.47985 35.29788 34.34521 32.84597 33.06766 30.25806 31.93881 32.08011 33.35108 33.29471 33.3251 33.27759 31.8526 32.03741 31.65827 34.00756 
29.35282 28.9447 28.80343 28.92361 28.19754 27.54114 27.73233 30.86605 30.52444 27.45926 26.79425 27.02688 29.67987 26.11856 26.11893 26.08841 26.57257 27.86936 27.21592 28.27557 26.84805 29.54629 28.98389 28.31949 28.44 26.72443 26.73679 26.92761 27.02359 25.54742 26.53284 28.43271 28.51571 28.97919 29.36465 26.80286 26.15573 25.53436 26.23587 25.40729 25.24332 24.73865 24.07306 24.63659 24.35495 25.10214 26.17883 28.81161 25.95126 27.21841 26.51763 26.73462 27.17782 29.11355 28.52578 27.30969 26.7778 28.47781 24.78899 24.21671 24.36377 24.48041 26.41156 25.95337 27.92785 27.80899 26.738 27.70769 28.20928 26.04504 26.60776 27.89123 26.53312 25.65622 27.06429 28.50888 28.28165 26.86447 26.592 26.53095 28.74905 26.59692 26.6965 26.86438 26.48135 26.10584 28.876 31.53347 27.43442 27.64881 26.81271 26.86422 27.50098 27.35633 27.92294 28.33157 27.45339 27.28665 27.87109 27.55826 27.04184 27.34662 26.21615 26.21051 26.91764 28.70758 28.11011 28.58123 29.54618 28.62646 31.83758 31.12391 28.0337 27.92014 28.01328 29.28595 31.36197 28.8201 30.47952 30.42294 32.43723 31.44061 32.58395 31.48136 32.5918 31.13696 31.1802 29.53689 28.45175 27.94818 27.82748 29.19613 31.09705 27.53222 27.04425 26.53183 26.28494 26.4169 26.84732 29.6116 30.59088 31.02358 30.54656 29.16677 28.38415 31.30395 30.53504 29.38266 30.04919 30.19305 30.73217 30.93935 33.69656 31.7948 31.85599 32.90415 29.99317 31.10028 31.57769 30.83267 31.12891 31.56369 31.0521 29.94327 30.23721 29.14846 28.95221 31.76474 29.44672 29.83264 31.04129 31.8139 33.6951 34.22854 33.99093 33.35118 30.07144 27.87347 27.76434 29.03503 31.13788 33.54125 34.01212 33.57406 34.2391 35.51883 34.35604 32.62136 31.45303 30.73795 32.23419 31.76163 32.99308 31.79297 32.07122 33.25811 34.96769 33.66544 34.71161 35.01389 
28.86041 27.13953 28.79962 27.75946 28.08682 28.58164 29.13522 30.30973 26.44775 26.54926 29.00345 27.4216 28.33347 28.06842 26.88581 27.06805 27.56384 26.93698 28.66232 28.31726 28.70221 28.27039 27.60608 27.47137 26.93292 26.73737 26.0025 27.71591 26.46392 25.17663 26.77683 27.68131 28.07504 29.84845 26.30688 25.67105 27.103 28.03946 25.3732 25.74258 26.78445 24.67651 24.00208 24.27841 28.42733 27.81081 27.35589 27.7264 30.13231 27.08913 26.55496 27.46361 27.85589 29.48077 30.31768 27.11895 26.61337 26.27666 25.54467 24.6925 24.56777 25.97201 26.09088 26.53222 26.3192 27.8738 27.90026 29.57387 27.20281 29.49494 28.56153 29.0292 29.3964 27.02762 27.42072 28.57064 27.94299 28.60479 26.858 28.63302 28.70908 27.67435 26.18728 26.41808 26.99578 29.0347 27.36614 31.30523 28.22406 27.92676 28.78098 27.15339 27.51474 28.55483 28.26946 28.98462 29.62008 27.94872 26.93347 26.8814 26.62927 28.1409 26.00177 26.70175 26.10833 27.36637 30.41675 31.23536 30.06607 31.46643 30.2738 30.33593 28.30023 28.07428 30.86472 28.01355 28.54444 29.89459 31.51733 32.54218 31.91336 32.56488 32.52393 31.79264 31.60998 33.05344 31.79181 31.96222 29.94421 28.2348 28.92035 28.08658 30.53943 28.72375 27.15711 26.62951 26.27856 26.49887 27.02722 29.69855 30.2608 30.68994 30.19568 29.17026 32.49271 28.77503 28.74698 30.56504 28.92721 29.67364 30.28744 31.56751 33.21981 33.59381 32.45367 33.41842 31.58111 32.6369 32.97318 31.83533 31.09818 31.53598 30.35812 29.00751 29.07937 28.70013 28.83459 29.58429 29.21982 28.60757 29.91811 32.84456 32.4407 32.57647 32.06365 33.62841 33.10118 30.50085 30.26184 32.42752 33.85686 34.79922 35.10363 34.71188 33.38968 33.18988 32.28896 29.2918 32.65989 29.84231 30.73737 31.79843 31.85965 33.44598 33.31723 33.21738 33.39627 33.63001 35.22754 36.39718 
29.10983 28.77167 28.76892 29.43512 31.23575 29.76211 29.00394 26.5086 26.0079 26.90399 28.39706 29.2149 26.92356 29.03857 29.21659 28.07565 27.76276 28.57388 28.64441 29.11844 28.71015 31.23956 27.14118 28.94421 26.46619 27.98715 27.81021 28.12394 26.35105 25.55243 25.63068 28.46533 27.62934 25.89786 25.58628 25.29019 27.55298 27.56943 27.66583 29.13247 24.87784 24.90177 23.96777 23.91015 24.67346 25.00979 25.29214 30.01055 27.22817 25.89822 27.01465 27.98913 28.41628 27.46084 27.58517 27.13668 27.11996 26.8276 26.33254 25.39684 25.11737 25.81204 26.20452 26.54116 26.90191 28.90868 29.64144 30.54085 27.77236 28.37445 25.62763 28.09534 26.15411 27.73712 29.47338 28.14596 29.37 28.74447 27.39081 26.30447 29.10259 26.75695 26.45999 26.70861 28.00835 30.72995 27.06607 30.75317 28.34774 28.36703 32.09683 28.70147 29.62469 28.0148 27.92749 27.85574 27.60796 27.95651 28.06512 27.224 26.03778 26.03348 26.74423 26.99106 27.07608 27.45316 28.59411 28.3964 30.93229 31.08801 29.33609 30.75513 31.00577 29.31088 28.25162 29.97891 31.02091 30.59414 32.29873 32.82113 32.46524 32.4227 31.63351 33.48089 33.83603 31.77426 32.70315 32.18671 30.42484 32.08188 29.69452 28.68308 28.20838 30.24558 27.34119 27.02579 26.86594 26.86383 27.23693 29.06805 31.05332 30.29331 29.46606 30.09307 29.82812 28.13571 30.23944 28.59235 28.05493 28.91756 30.65024 32.02902 32.38199 33.71395 31.77691 33.00934 32.90702 31.45425 32.89676 32.73279 32.69638 32.47998 30.9968 31.23379 30.63227 30.85876 28.91027 31.73389 28.35577 27.85931 29.27987 31.47381 32.39391 32.16818 33.62557 33.26388 31.36303 30.86019 32.4295 33.74215 36.01824 36.51092 35.24487 33.44485 30.92888 29.99368 28.53525 28.55267 28.97138 30.04758 32.20504 31.90423 32.49167 33.72149 33.46555 33.20926 33.38123 33.776 35.25101 35.35516 
29.5668 28.58993 28.6821 28.85196 27.75348 28.05514 26.80265 25.99384 28.686 28.37869 28.25457 29.33292 27.03058 27.21472 27.16009 27.83413 27.00189 26.9289 30.07886 29.2504 31.67074 29.10858 29.19983 28.58139 27.10132 27.68588 27.71121 28.37967 26.34494 25.70425 25.87418 26.77369 26.23618 25.62011 25.56979 25.50982 25.39548 29.06143 28.97485 26.57867 24.46243 24.08274 23.95742 25.36062 26.07128 25.35483 26.54577 25.21956 25.64416 26.42846 27.40826 28.26064 28.10848 30.7268 30.42025 26.99349 26.87624 27.00747 26.76361 26.20788 26.25726 26.57473 26.63687 26.18725 26.51723 27.72857 27.78009 28.5487 29.64377 27.79281 27.7449 29.83089 25.85718 27.06426 26.85208 27.80037 27.80575 27.51059 26.91366 26.63775 29.93362 26.81842 28.96535 28.06676 28.14645 27.96716 28.20669 28.2723 28.909 29.43478 29.74798 32.70269 32.34509 28.01499 27.37216 26.91852 26.6456 27.61938 27.65469 26.45035 26.35422 26.17548 27.37143 29.30363 28.83654 27.12656 27.1655 27.9245 30.8551 29.08209 -9999 29.418 28.30499 28.32663 30.45868 28.79462 30.68225 31.00305 32.13749 33.11566 31.75422 32.52124 32.30362 33.72598 31.54459 32.38724 31.64502 31.17255 30.88129 29.61173 29.85608 28.67337 28.23449 28.44506 28.51184 27.49414 27.47397 28.53072 28.10498 27.91241 28.69964 28.06345 30.72275 30.43363 30.57181 28.73987 28.76831 28.14814 28.11993 30.37921 31.45709 31.79099 32.41116 34.59976 32.12057 31.83545 32.69956 32.67393 33.2071 32.73837 32.27866 32.50344 32.70153 32.20392 30.2329 30.9522 29.63586 28.7623 28.34985 27.86441 27.71921 30.43154 33.18829 31.89123 33.30749 29.99588 30.98269 31.91607 32.89889 35.12628 35.9797 34.87017 33.65137 30.82238 32.41489 28.14261 27.87109 28.0957 28.50605 31.02451 31.57935 32.68759 32.26864 31.98428 33.09903 33.23361 33.48812 31.74774 30.72638 30.37152 
29.41803 29.40039 29.0441 27.18686 26.06418 26.0827 25.92319 27.12564 28.90799 27.94741 27.89087 28.19089 29.83621 30.41592 28.44223 26.32486 26.85095 26.49829 27.08761 28.81195 28.75168 27.76504 28.38797 30.14161 29.94317 28.2402 28.68466 29.79678 26.88962 25.75207 27.98013 26.85465 25.41238 25.58683 25.595 28.9737 28.67337 26.27689 24.55624 24.41675 25.29168 25.22494 25.53033 26.35485 26.26608 31.13824 26.55459 28.17227 27.36334 28.42721 28.29741 31.42288 29.06845 30.80358 29.88534 30.17959 28.13647 26.40222 27.08929 26.30953 26.19244 26.14645 26.09903 26.19351 25.71396 26.36935 26.83857 26.67294 30.37819 27.98028 27.99209 26.70367 26.47988 26.87096 27.32113 27.55246 28.04559 28.40252 27.66106 29.10424 28.76351 29.33523 29.27081 27.63592 30.88296 30.50277 30.31298 28.56314 29.12197 29.14416 28.81119 31.4411 28.85079 28.51193 27.08877 26.49094 26.43051 27.75866 28.84109 27.58554 25.50076 25.42334 26.53921 28.94306 29.35983 29.3363 30.10745 26.43497 28.97589 30.43057 -9999 -9999 27.36987 28.18088 29.73563 31.68613 32.1672 32.37646 31.49587 32.81378 32.69467 32.82306 33.02768 32.59884 31.96988 31.54541 32.83765 31.49182 31.35534 -9999 31.94345 30.09885 30.79965 28.22107 27.59589 30.28244 31.58792 28.49469 27.59583 27.16849 28.78717 27.28104 29.54873 30.20016 30.54989 28.62515 28.63239 27.94391 29.22064 32.30917 30.85041 32.05809 31.95052 32.55514 32.91544 32.69174 32.50489 32.40799 31.85126 31.19366 31.54236 31.68561 30.96979 29.45876 31.68603 32.70351 29.93889 27.91284 27.41204 28.15851 28.81528 29.59356 30.57909 30.41048 31.02948 30.04305 32.88521 30.82385 33.23904 35.31088 34.39679 32.8796 31.69058 29.7792 28.9415 28.27896 27.80219 28.02011 28.4364 32.76154 33.1091 33.22696 33.20492 33.09302 33.24543 31.90784 33.59494 29.95145 29.58017 30.59787 
29.08594 29.09476 29.05847 25.83014 26.17435 27.20645 27.14682 27.37155 29.03451 27.78732 27.95703 28.22537 27.59064 29.8115 27.71152 28.69717 27.75024 25.84464 26.68451 27.54678 27.46334 29.03641 28.63223 27.87646 28.12626 27.18905 28.01084 27.42447 25.85107 26.09955 27.33765 26.83468 26.06241 25.95444 28.3388 28.07427 25.50998 25.508 23.86987 24.67706 26.2008 27.69527 26.1467 25.7778 26.59445 26.7105 28.40866 28.10662 30.05389 29.39824 30.88955 27.75555 28.55459 28.88885 29.87719 30.61385 30.58696 30.42206 26.96264 27.02697 26.71676 25.85266 25.60012 25.35138 29.28641 25.52127 27.53491 27.12403 29.13422 30.14398 31.05676 27.71274 27.41333 28.06157 27.8543 28.4016 30.93014 30.21175 29.20473 27.76391 31.3847 31.10495 27.39041 28.15023 27.88934 26.72411 27.10092 27.72109 29.13833 28.46423 28.65313 27.74737 28.27951 27.42551 27.02719 26.46292 26.31482 27.13366 28.97616 29.1556 28.97458 26.7597 30.04519 29.54217 30.13769 29.36941 28.66471 26.60657 27.21984 28.5198 27.21567 27.43045 27.64807 28.02655 30.35694 31.41196 32.53434 31.68598 32.41025 31.34302 32.45877 31.09998 30.30572 31.44287 31.59793 32.74783 31.5828 31.73786 32.61511 32.28394 31.21204 30.60339 31.63092 27.65915 28.31522 30.28146 29.18155 29.16696 27.20801 27.95608 27.63534 27.11114 29.47855 29.92486 29.97653 28.60119 28.09491 29.54208 29.20523 30.65204 29.76627 32.75513 31.7703 32.82621 31.61755 30.96716 31.29086 31.92813 32.70072 33.06806 32.40002 33.00693 31.03393 32.22006 32.78311 33.47165 30.16756 28.35677 27.638 28.323 27.85443 29.13024 29.75778 29.58279 30.77755 30.80468 31.23953 31.20141 33.13974 33.95056 32.94897 32.14266 31.28366 28.72742 28.23883 29.41343 27.91571 28.24692 30.15094 32.17585 33.14429 33.151 33.15854 33.11637 31.96415 31.70435 33.60855 31.14761 29.4737 29.37601 
28.20655 26.86078 26.77301 29.46433 29.46933 27.91428 28.65616 27.70437 28.04437 28.61898 26.43454 27.03061 26.23102 27.74973 27.81482 27.98352 29.15939 29.89902 27.14386 28.35568 28.98215 29.13285 27.47864 26.96359 27.07437 27.01911 29.76101 27.99253 28.49262 25.17059 25.26333 25.89939 26.42264 26.6778 26.77853 24.94541 24.37552 24.161 27.83852 25.99801 28.49053 28.12798 26.7416 25.74368 25.89498 27.18243 28.16222 29.26056 29.58124 29.88424 30.79952 27.96054 27.85113 29.19006 30.12017 31.37911 30.90164 30.26062 27.36806 27.71728 26.86089 26.94824 25.82516 30.31817 25.34037 26.87558 29.02199 28.05231 27.57272 27.88253 27.76004 27.67581 27.96755 28.16434 28.46111 30.11325 32.1708 30.65493 28.88503 29.79833 32.77951 30.75415 29.2604 32.44851 27.10565 26.70861 28.30627 28.33673 29.61266 29.77908 27.96499 26.75662 28.33251 27.39013 28.54385 27.47427 27.03896 29.28897 27.68929 29.96755 29.65658 27.22964 27.96209 29.74581 29.81259 29.92633 27.61947 26.4141 27.59271 27.72696 28.66879 29.91412 28.81986 32.07438 31.21573 31.492 32.00965 31.03208 31.68341 31.56091 30.72262 30.63181 31.52261 31.31073 31.68744 31.09708 31.30471 31.52378 32.21676 -9999 31.85638 30.49731 29.21173 28.01813 28.48258 28.6055 29.2723 28.42358 27.25592 27.38538 26.91941 27.15286 27.56318 28.72354 29.25341 29.6399 29.05533 29.52286 30.68991 29.64835 28.92673 30.20257 30.87026 32.37983 32.19284 30.48959 32.60022 32.15329 32.74564 33.07041 31.97489 31.77088 32.97031 32.20363 31.05923 32.03216 31.80297 30.6231 28.90008 27.78628 27.58124 28.42718 28.23357 29.48385 29.50237 28.41522 29.53631 30.61132 31.38733 32.63211 32.98004 32.36227 30.87806 32.29752 28.55155 28.13849 28.22243 28.47388 32.17093 32.1398 33.12653 33.15235 31.82937 33.28345 33.26672 33.26413 32.98504 32.05884 33.79843 30.38626 
28.55191 26.02152 26.18628 26.18814 27.27936 28.70687 27.83685 29.11374 26.76294 28.22373 27.16403 27.69501 28.28381 27.48733 28.55258 26.56812 27.94263 27.86752 29.87753 28.22892 27.86826 28.20279 30.36563 27.52704 27.80808 28.80161 26.93332 27.19351 28.01291 25.25925 25.48447 25.26233 25.14365 24.69519 25.11941 24.17962 24.37976 28.61044 26.66641 26.29452 30.36486 26.60976 25.96953 26.42663 27.12301 28.57311 28.87222 27.92315 27.70174 30.98287 31.55093 31.69601 29.24398 30.16872 31.60382 31.31784 32.06503 31.6575 30.5104 28.51147 27.08138 27.01803 26.97617 25.59237 25.21303 29.80401 29.59848 26.56893 27.06472 27.53405 27.98669 28.25921 29.15408 32.65793 32.61874 28.2152 28.23501 28.84115 29.72375 30.67614 31.20779 31.78478 33.33962 33.69139 27.95465 28.26711 30.45861 30.10955 30.14986 28.86706 29.39942 27.67128 29.29711 30.00433 30.47192 29.01971 27.04885 26.80221 26.38546 27.57461 28.0357 27.64987 29.1329 29.56387 30.31689 30.02188 29.82919 27.39368 27.4556 28.495 29.93839 31.11166 33.82364 32.14963 32.29147 32.47754 32.2541 31.8331 31.76215 31.86075 32.04456 32.1286 31.15046 31.03335 32.14108 30.82181 31.07382 32.38132 32.83627 32.48212 31.39411 29.68641 27.93656 28.66812 28.03171 29.04303 30.06222 28.13913 28.1416 27.18603 27.32016 27.41174 27.67386 27.88516 29.82253 29.73798 32.39371 29.58539 29.98755 30.60565 28.64746 28.69137 29.84454 32.50418 32.86984 32.55918 32.4783 31.40923 32.69413 32.49643 32.82438 33.03305 30.55291 31.15996 32.09356 32.37481 33.08065 33.44046 32.16546 29.09253 28.40273 27.41452 29.92105 28.10504 28.358 28.12481 28.37313 29.31543 29.83639 30.6437 31.65197 32.16125 32.32477 28.34983 29.01117 28.66754 28.58338 29.74139 30.70322 31.41873 33.08301 33.11615 33.33554 31.59324 32.08609 32.91294 29.82535 33.25553 33.61222 33.97552 
27.93668 28.82455 27.67755 26.71338 27.89338 29.06988 29.15722 29.14032 28.48743 28.46118 29.58899 26.28174 28.44061 27.02673 27.36837 29.05383 27.39505 26.41845 27.39859 27.08512 28.81741 26.13778 26.32535 26.95294 27.34417 26.6015 26.19 26.63345 25.66889 25.15457 24.5676 24.09851 24.65707 23.9115 23.8563 24.44903 25.69897 26.27471 26.09393 28.02386 26.44192 26.40774 26.55267 27.95428 28.34402 28.02691 28.41588 26.63235 27.9728 31.32544 31.99801 29.68429 32.01111 30.35244 29.91644 32.96902 30.43346 32.73046 29.38946 30.98532 26.85369 27.08425 26.10519 29.3428 29.91592 30.25262 26.34048 27.09093 27.4966 28.0249 28.55129 28.37942 28.95614 31.09145 29.77246 28.55147 29.29726 29.09796 30.42843 31.1987 33.3388 34.39086 33.71085 33.7196 31.08382 30.5123 31.99053 31.2311 31.64184 32.31551 29.26656 30.04796 31.16104 33.88936 32.48489 31.2601 28.52608 25.98431 26.30447 26.82559 26.66128 30.81116 30.20016 29.63659 29.55886 30.60083 31.31377 28.9353 28.3241 27.24963 28.99975 31.18113 31.03504 31.72976 31.96066 32.45957 31.93903 30.21579 31.32224 32.15479 31.89602 31.81992 30.37757 31.78006 31.79812 32.03778 30.21851 32.34153 32.45084 32.14316 29.49695 29.07163 28.76761 29.2735 28.42617 31.02227 29.95599 28.51901 28.26023 27.83493 27.9212 28.00903 28.57336 28.14664 29.45508 29.38717 29.50186 30.5397 30.95486 30.35797 30.9014 28.13653 28.35572 32.14145 33.41516 33.51075 32.83603 31.41921 32.44037 30.82784 31.45749 30.05841 30.05088 29.89719 32.89175 32.7583 33.10207 32.6137 32.15353 30.20413 28.64124 27.53481 27.97772 28.57755 27.20441 27.32028 28.52657 28.45932 28.72336 31.13272 30.86294 29.08862 28.10745 28.14105 28.27842 28.64612 30.62188 30.52182 32.91785 31.38586 33.05921 33.18029 33.39853 33.38059 33.18594 32.15821 33.03501 32.60749 31.22406 33.90836 
28.5791 28.11087 29.71481 27.20307 27.20484 29.68124 30.0365 29.21222 29.27323 29.36426 28.28153 28.43588 28.72003 29.03577 28.9375 26.84591 27.19654 27.54077 28.53867 28.48932 27.97886 26.51291 28.13657 28.83761 27.38049 25.60367 25.99411 25.34302 25.27667 25.22943 24.70496 23.97158 24.36957 23.67975 25.2466 28.67684 25.00283 27.12783 25.74398 25.82613 26.23678 26.6372 30.47195 27.42154 30.72695 28.33727 27.51153 26.83822 28.99749 31.35125 32.16321 32.34866 32.37777 30.15893 32.8366 28.20309 29.17404 32.64904 32.52633 31.36382 31.14541 27.41866 26.25576 27.55243 31.14925 26.86179 27.95114 27.97567 28.16034 28.46401 29.07235 32.38482 32.7478 28.76498 28.40927 28.69109 31.38473 28.32446 29.13363 30.75543 33.14437 33.10668 33.6306 34.26962 33.28061 32.896 31.94469 31.73772 31.58626 31.8803 30.76706 32.60256 30.1242 34.81579 31.88067 31.18988 29.28711 27.75439 27.38152 26.75127 28.36044 29.42492 29.60452 29.26834 29.79116 31.71804 30.39416 29.62393 29.13326 28.88727 28.80991 30.66196 31.83249 32.43784 32.33767 32.38562 31.11194 31.14261 30.85678 29.00959 30.15393 28.83774 31.60739 31.54895 29.8985 31.47183 29.99096 31.40496 31.0596 32.00021 29.64499 28.20569 28.48172 28.65824 29.33984 31.87842 28.75491 29.84155 29.24381 28.53369 28.34708 28.69886 28.80798 28.90079 29.11081 28.67752 29.45025 30.7095 31.21899 30.23672 29.04309 28.87833 28.22083 29.29891 32.39841 31.97693 32.85666 32.45517 29.3659 29.4292 29.16397 32.43256 29.42023 29.03644 30.75305 32.46328 33.96371 33.10796 32.83727 30.35259 28.77077 28.34546 27.41922 26.8363 26.73593 27.31264 28.58813 28.81899 27.88404 28.41772 27.24072 27.46438 27.84628 27.99478 28.40057 29.32846 32.1954 30.41717 32.53289 32.93771 33.10492 33.31854 31.86151 33.36957 33.1087 30.79065 32.8554 33.1298 33.86692 35.20868 
29.14471 27.55829 28.37415 27.00131 27.1557 27.7851 28.32562 29.70319 30.1307 29.43008 28.09811 27.43314 29.18051 29.27219 28.06116 27.95556 26.44403 27.3389 30.22037 27.75134 28.19638 27.92225 25.96853 25.70279 26.24286 26.10653 25.64883 25.15314 25.12625 25.01056 25.09821 24.53439 23.99183 24.24063 26.10541 25.3399 25.95234 24.99195 24.66733 26.36306 27.47585 29.29559 29.73074 28.99294 28.59188 28.42034 26.46367 26.94186 30.41009 30.30935 30.39647 30.03985 30.65774 28.81472 27.04525 32.69704 32.80846 30.45504 32.35739 29.65469 31.38516 28.05315 26.95834 28.04656 28.83847 29.35552 29.46389 29.80419 30.26897 29.15795 30.00274 33.13985 33.23946 29.05148 28.55953 29.38605 30.63855 31.21047 32.94268 33.23187 30.19863 33.53225 34.05471 32.89028 32.9479 32.93502 31.43997 32.18191 32.05847 32.37002 29.84613 29.46835 28.31768 28.90767 29.21065 33.29626 30.87332 30.39034 29.77154 30.14621 31.71057 29.84673 29.62356 28.8847 28.57305 28.43506 28.46829 28.93801 29.10211 29.57331 30.11838 30.52539 32.33948 31.63605 32.02207 32.14521 30.16043 31.88391 31.59665 30.51346 30.96759 28.90268 29.89306 29.40564 29.17077 32.39429 30.65329 29.66868 28.91165 31.71319 29.04499 28.80695 28.26828 29.7695 29.67355 28.24655 28.55039 28.58331 28.32446 28.17706 31.54395 29.45205 29.84579 29.03802 28.98804 31.62787 28.77811 30.79922 29.7471 30.02331 29.76578 28.63193 28.18921 28.9956 29.79483 31.81323 31.24511 29.91916 28.44229 28.39166 28.42194 32.16946 31.21009 30.72006 31.42826 32.56048 33.40429 33.10513 31.86303 31.03109 30.33352 32.88046 29.61938 28.28426 27.28845 27.3657 27.40798 26.9548 26.49277 26.58509 26.75863 27.26104 27.38708 28.36984 31.06317 32.02304 32.29725 33.12415 33.09522 33.13797 31.51492 33.24118 33.30994 32.23953 31.14514 33.0293 33.03164 33.56107 31.76712 35.28739 
29.03074 28.21094 28.01416 26.36255 27.14694 28.45457 28.08735 28.10449 30.10672 26.8761 28.20188 27.88775 28.9816 28.53168 29.12075 26.92102 27.7461 29.06806 29.24478 27.90674 27.22857 26.26105 25.49301 25.41995 25.90479 27.84522 25.25805 24.97699 25.43665 25.62638 25.89944 25.35968 25.05621 25.65365 26.41436 27.43265 25.95947 25.31088 24.98706 26.79251 27.87328 29.87549 26.89102 27.65307 29.2803 27.67818 28.59094 27.49304 29.54034 31.11477 31.63183 31.6307 31.6235 31.77249 27.3233 27.80472 28.8125 31.73153 32.34173 33.20944 28.89312 28.48315 28.61996 29.38424 30.5162 31.03777 30.52178 33.26391 32.90774 32.5881 32.9991 32.47076 31.87008 30.30477 29.05517 31.94738 29.10058 31.82684 29.94182 29.57467 32.9006 30.812 30.28081 31.36447 31.41262 30.81335 31.13049 31.87213 30.40465 32.40066 30.65038 27.83709 30.66531 28.48897 28.88586 29.79117 30.50561 32.59695 33.57446 33.50057 32.70773 31.38165 29.27627 29.06585 28.61736 27.78512 28.61404 27.43881 27.85168 29.11823 31.23739 32.38931 31.98468 31.99508 31.39648 32.25668 28.74354 31.85919 31.34299 31.21762 30.72004 29.13803 29.03949 28.92645 29.38276 31.0004 29.19156 28.09751 28.25366 -9999 30.60803 30.32163 29.74441 29.02018 28.42621 27.88519 27.70633 27.6972 30.73852 28.45065 28.61371 30.14001 30.11609 30.01187 31.61508 29.33688 29.51398 30.84619 29.22217 29.01715 31.5427 28.86956 28.17996 29.6111 29.82574 31.24857 30.61844 29.26192 28.55609 28.61404 28.94968 29.5763 28.56324 32.37963 31.07935 32.01035 32.20339 33.40069 33.26489 30.23941 29.9844 30.64791 30.50515 28.80703 29.20165 26.82788 26.38177 26.29834 26.04142 26.34858 26.69601 27.44166 28.19091 31.1095 32.31998 30.646 30.03393 33.18765 33.23212 33.22675 33.23978 33.14383 32.94254 32.8097 30.68713 30.28638 33.46466 32.11673 34.28351 32.15613 
29.43399 29.20322 29.81594 27.52463 26.09162 30.41156 28.9848 29.12482 28.33463 27.52408 27.95129 29.03473 28.40939 26.63315 29.40145 26.95185 29.25854 27.31553 27.53088 28.89193 29.00027 27.37366 27.85031 25.61072 25.64349 25.27847 25.22885 24.89831 25.8031 27.3685 26.22687 27.36596 28.00406 26.71066 26.65213 26.93353 25.7713 25.4787 25.24859 29.23437 28.01775 26.85018 29.08216 28.06229 27.1406 26.52615 25.59567 27.74029 30.78631 30.42675 29.67263 31.75713 28.9215 31.72891 31.2434 28.75747 27.81945 33.54271 33.79095 29.27865 29.11029 29.15481 29.54132 30.07314 31.05907 33.466 33.34091 30.40459 30.764 31.80563 33.44583 33.1253 34.15664 33.36053 29.59369 30.48001 32.25985 30.60257 29.14156 29.78284 32.92831 27.64117 28.00152 29.61532 31.40652 30.44161 31.09255 29.9363 31.46322 32.04574 30.24038 28.65027 28.67782 27.83953 27.60788 27.51553 28.13824 32.98147 34.20376 34.58419 31.07428 29.6437 29.7839 30.72806 30.21603 31.04735 28.84515 27.41357 29.5123 31.36515 33.31967 31.83157 30.6261 30.23779 32.10111 30.90777 32.17542 31.39874 31.58819 31.57938 31.88074 29.67182 31.57746 30.7331 29.94552 29.9693 28.47015 27.98199 28.0343 28.51684 32.27332 30.90109 29.33655 28.49063 28.09503 27.83035 28.64343 27.85629 27.8197 28.53748 28.97473 28.7268 33.65805 28.73339 29.15405 28.6008 27.99347 31.51068 31.37064 31.71503 31.71701 31.36056 29.20318 29.23553 29.85659 31.8053 29.97664 30.18606 29.53082 32.72726 32.0307 28.28961 28.9339 28.92816 29.5549 30.40631 32.43582 31.20727 32.9613 30.77776 30.08092 29.30526 30.19484 33.50448 27.85702 29.58956 26.49359 26.99182 26.97079 26.76562 26.97924 28.42553 29.35257 31.34317 32.48722 32.57385 31.61365 33.30173 31.97574 33.33661 33.24115 33.19205 31.99731 33.2548 33.09448 33.46899 33.79431 32.00402 30.56677 34.27515 
30.16794 25.78909 26.61646 29.76025 27.17087 28.04135 28.96582 28.78546 28.69745 29.46195 26.61158 26.89114 29.12829 26.78668 26.36252 28.97183 26.51312 26.82477 27.89633 30.52575 26.67242 26.31784 27.04572 26.03891 25.34638 26.70926 24.58359 24.90314 25.47192 25.50986 27.36301 30.38363 26.69137 27.12802 25.77384 25.75802 26.54086 26.06498 27.91177 27.01199 26.30292 27.29241 26.54547 28.85064 27.7387 30.4288 27.24207 26.49084 27.8597 28.14987 27.98236 29.30035 32.25731 28.83429 28.9566 29.4288 28.27722 28.99469 29.79427 29.61032 29.5715 30.05047 31.67749 33.69546 33.44057 33.13049 32.56139 31.94003 30.62573 30.73824 31.19811 32.05206 33.94601 32.02233 31.4176 29.58426 32.85208 32.29214 32.62488 32.3344 28.90566 27.73791 27.5921 30.33672 30.85094 30.96316 30.51208 28.55636 31.55639 28.76919 30.75842 32.63534 30.34572 28.87423 27.37787 27.34063 28.43313 30.61068 30.92666 32.01436 30.56979 31.97176 30.04504 32.0028 31.35354 30.73877 30.45275 29.39138 30.55997 31.8736 31.80789 29.57092 29.34119 30.38517 31.1983 32.31887 31.749 32.17133 32.12274 32.06092 32.27716 32.74897 30.43195 30.63413 32.51856 29.46518 28.14846 27.7761 27.92853 28.87982 29.82593 31.49082 29.5281 29.29263 28.35321 27.98136 27.67722 27.45624 31.00064 31.53272 29.53924 28.1979 30.66189 32.10883 29.03067 29.34802 29.64135 28.76446 28.79224 28.96441 31.34848 31.49198 29.51276 28.91573 29.79822 31.40854 30.16391 31.44781 32.45425 32.05585 31.86758 30.15228 29.68234 28.37485 28.66708 31.02615 32.48492 30.92349 31.33737 32.41788 28.88727 29.06094 32.61272 29.91257 29.27765 27.99373 27.42608 28.71628 28.2763 28.00049 29.43398 28.15097 31.35016 32.11468 30.97381 32.58527 31.75138 31.65598 33.50375 33.40698 33.42706 33.29514 32.35624 33.46808 34.1405 33.66138 33.91111 32.37985 31.80108 34.11094 
26.67447 26.76843 26.01456 25.67596 28.0698 28.73242 28.76944 28.3728 28.39776 28.4614 28.46963 28.27926 28.93799 28.32331 28.43991 27.03256 29.01764 28.16425 26.85062 27.24302 27.53024 26.17575 27.97098 25.4263 27.12775 27.30704 25.4859 25.42737 26.76007 28.07971 27.60644 26.50656 25.51089 25.53164 26.3916 26.51266 27.59012 27.76202 26.80532 26.0595 27.47503 25.1322 25.26206 26.59833 27.62408 28.90011 30.00488 26.81746 27.28787 27.95559 31.75726 31.91378 32.46752 32.48321 32.60104 31.86068 29.15994 28.99898 30.10415 30.65484 30.68804 32.25674 33.92556 32.34856 33.6538 33.24521 32.83798 29.67782 29.18606 30.09146 30.88842 30.85086 30.7683 30.18413 33.31142 30.53375 31.04474 32.57138 30.70477 30.16317 28.53897 27.77139 27.88415 30.61987 31.91436 30.61257 30.06765 28.20819 31.26208 29.34029 32.80072 33.78353 34.05255 34.55264 29.80483 29.03842 30.79498 30.33609 29.92566 31.2749 32.03408 29.91656 31.41238 31.91152 32.64218 31.89975 31.89422 30.98736 30.94806 30.85324 31.43893 29.62927 31.56866 31.81217 30.84266 32.50815 32.01917 31.5368 32.14429 32.57833 32.77053 32.91932 30.57697 29.72366 28.64722 28.74405 28.12638 30.24622 27.92057 28.85071 30.71308 31.15793 31.33432 30.94033 28.87625 28.01313 30.34884 27.57058 27.86313 28.90461 28.15503 29.23123 31.70826 29.3197 29.69412 29.68527 29.68951 28.19537 27.86804 31.58713 29.01416 29.46945 31.5238 28.91253 29.05508 30.21664 32.09952 31.4858 30.75106 32.06629 32.04119 28.32705 28.2897 28.26751 28.52069 29.56903 31.40472 31.11465 30.55742 29.97799 32.35794 29.70862 29.65329 31.50826 27.28469 29.1947 29.46132 28.63796 29.01995 28.74615 27.66547 28.33704 29.85687 31.74527 31.61716 33.07166 33.09225 33.30506 31.98059 33.54129 32.15631 33.27393 32.35815 33.98169 35.05872 32.21851 33.94882 33.13681 33.88748 34.08133 
26.42468 26.50723 30.41059 25.57578 27.31736 27.87701 28.72693 28.82361 28.70673 28.9411 27.90405 27.48837 28.34048 27.22937 27.4007 29.16855 29.34125 27.97635 27.39145 30.25702 29.28614 25.64569 26.04127 25.61172 24.82599 24.80887 25.45999 26.14114 27.10665 26.48293 25.18701 24.95038 25.52621 25.53455 26.59531 26.85498 26.42699 27.02234 29.08533 25.77963 25.35846 25.05189 24.85081 26.29189 27.96545 28.9128 27.82904 26.49038 27.11969 29.55755 32.53869 32.48138 31.56958 32.37646 32.40237 33.08447 30.19991 29.34988 31.14804 34.09524 31.59555 32.73956 33.8258 34.51812 31.74417 32.55099 30.98645 33.0798 30.23077 29.19467 29.59256 29.22592 29.33761 30.26648 31.83959 33.07058 32.46267 31.8402 31.03225 29.73678 28.40326 28.32391 33.12527 30.82628 30.90667 30.28402 29.24902 31.58691 31.22268 31.49084 30.07302 31.27749 33.13244 31.29943 30.06775 30.54082 27.38968 30.97875 29.01501 30.86413 30.78506 32.2507 31.43288 32.64398 32.8171 33.25473 32.85946 32.08834 30.71319 31.19632 31.15735 31.26462 31.34241 31.45346 31.84351 32.48526 32.70096 32.81476 32.73364 30.35843 31.00744 32.39526 29.28366 29.02703 27.87561 27.53152 28.32203 30.46039 28.29296 28.96625 29.15693 32.7562 31.48996 31.44073 29.45516 27.82538 27.80862 28.84607 29.74078 30.94147 31.92096 30.24035 31.67109 29.85187 29.67496 31.46307 30.81372 28.06479 28.61212 31.00915 30.60999 31.6427 31.35205 31.64633 29.15008 30.98114 30.28738 31.02535 30.02752 30.58087 32.59088 28.97799 29.15029 29.87726 28.29031 32.30051 31.49286 31.21637 29.29662 29.79491 32.32885 28.50333 29.18826 32.71963 27.51852 28.08324 30.18878 30.55722 29.3215 27.67492 28.05362 28.58429 28.89902 32.17926 32.09653 33.56085 31.74759 33.45972 32.51041 33.07239 33.73023 32.05112 33.06591 31.89063 33.3382 33.35178 33.36444 33.32086 33.221 32.59686 
26.01336 26.95728 27.77161 28.64341 29.39044 28.75338 28.54004 28.53912 26.25986 27.6077 27.90719 28.40363 26.05877 26.16775 29.49777 27.14014 30.26743 28.56109 26.95405 28.20373 27.08713 26.23377 26.08889 26.68219 24.75 24.91922 24.86008 25.39077 26.34341 25.53122 25.04758 24.74869 25.22077 27.60748 26.11295 25.7746 25.90622 26.05276 26.42419 27.3617 25.44333 25.72763 24.42831 25.46707 28.22152 28.55001 27.8135 27.38357 27.22659 30.30231 32.70248 32.6249 32.6528 31.30093 27.88473 28.55681 29.7716 29.77575 31.48321 32.39584 32.12203 35.41738 34.23245 33.49282 34.02819 33.5649 33.50076 33.66037 28.73284 28.91195 29.1249 28.71093 30.98077 28.28548 28.30785 31.85394 32.46215 32.77755 31.41586 29.99135 32.21152 32.13842 31.45645 29.94219 31.86379 29.62213 28.30944 27.79446 29.88451 28.35769 28.03069 28.4638 30.11947 33.56503 29.58312 28.91885 27.31354 27.88497 29.79733 30.99166 32.41564 32.73616 33.00338 33.96329 33.05954 30.96234 29.22479 29.65881 29.90926 31.40247 31.25604 31.3082 31.47345 31.50858 30.71225 32.54331 32.70599 32.08524 31.2868 31.37509 31.88718 30.25296 28.76166 28.41486 27.74823 27.89721 27.60867 28.26336 28.30863 31.55871 31.76019 29.88672 30.27206 31.11709 28.42407 28.55176 28.69323 28.31845 29.44473 31.29251 31.71195 31.98899 32.57333 30.22744 28.26004 31.32571 29.0477 27.92133 28.35129 31.05435 31.26923 27.55365 29.59684 29.96035 29.47903 31.92883 32.22534 30.7413 29.75112 30.53417 30.45846 32.09253 28.21427 28.09964 28.10431 30.11139 30.18967 32.03812 29.90689 28.61444 28.33422 28.35251 29.24573 29.01248 27.82645 27.73269 28.89711 30.57424 29.29317 28.306 29.35733 31.30734 29.95089 31.5733 32.47406 33.18265 33.45956 33.07303 33.81463 33.78586 32.2536 31.99329 30.71365 33.25657 33.24972 33.32111 33.5495 33.70267 32.84659 37.56229 
25.1695 26.07397 29.03427 29.29041 29.19425 28.47226 28.42301 27.79142 27.49796 29.09647 29.15 26.91458 27.7384 27.29767 29.23703 30.15583 28.22434 27.30236 29.08615 28.16821 27.76577 26.73084 26.63278 26.16623 25.15927 25.19309 24.82794 25.37656 25.44119 25.47104 25.16068 25.16641 24.94684 25.28736 25.69726 26.29612 26.13006 26.96114 28.75094 26.86524 25.88339 24.82104 24.68029 26.2601 29.56225 30.54638 31.04705 27.02389 28.80905 31.78615 32.82293 32.98489 32.91928 32.09335 29.09295 29.12719 29.4751 31.85293 34.56139 32.45712 34.24896 34.54693 34.67919 33.35009 33.46413 33.92507 29.79025 28.7225 29.33736 29.22982 29.85696 33.0917 28.56906 28.54992 28.28002 32.28265 32.11761 31.38198 31.54568 30.94806 32.25668 31.6404 32.69042 29.69134 30.0364 28.82709 27.82479 31.23308 29.27218 30.34395 31.1236 29.94494 29.96698 30.78875 31.55267 28.62985 30.71429 31.76318 30.79641 30.72198 33.00396 32.94567 33.42495 32.6942 30.3948 28.63977 30.56787 27.60351 28.1741 28.84418 29.35898 28.0524 31.63488 31.82403 30.45825 32.46946 32.61133 31.38581 31.81714 32.03027 32.19976 29.46912 28.95263 28.57174 27.83753 29.87631 27.36124 27.73709 29.85821 32.50674 31.61404 31.19211 29.83496 28.68469 28.0986 27.66552 29.38663 30.90936 31.13681 31.2211 31.28562 31.50183 32.17899 31.51 30.38888 28.82357 28.90363 31.62564 27.73172 27.43247 27.40344 28.51926 30.28232 28.24477 29.00667 28.93667 30.98648 31.88144 29.81925 31.64246 29.36936 31.58118 31.56305 28.23532 28.70617 28.043 28.32376 31.71759 30.13396 29.09515 28.04672 27.89282 28.32507 29.07529 28.09763 27.87744 28.14862 30.67701 29.31405 28.53431 31.98022 31.29269 33.32983 31.66006 32.19147 33.49738 32.71927 36.8446 32.29647 32.858 32.61393 33.25119 33.02118 31.82205 31.74002 32.4199 32.082 32.07089 31.18316 30.01108 
25.12598 26.83182 29.4567 28.77441 28.74942 28.85736 29.48459 28.99747 29.45737 28.55256 26.22476 26.95811 27.77695 28.35489 29.21545 29.98224 28.06747 27.85941 29.40243 28.30222 27.21317 26.77603 26.73474 25.69244 25.00378 24.48608 24.84906 24.85505 25.28748 25.5044 26.27496 26.05936 28.91019 25.04681 24.72513 24.66382 25.02423 26.35619 28.72415 30.46393 25.56027 24.85398 25.55071 28.97448 29.84268 31.87911 30.15276 27.06628 30.41024 29.85391 30.71423 30.46066 30.68328 28.58068 29.09933 29.50506 30.94281 32.06451 33.33861 33.48605 34.57412 33.12621 34.13818 33.50845 32.51387 29.85519 28.74182 29.63152 30.27838 30.95355 33.30746 29.83072 29.63897 29.71823 30.50705 31.65722 32.14193 32.82522 32.95989 32.65625 31.69406 32.03835 32.23199 29.4971 31.72231 29.00763 27.70224 31.58364 29.93108 27.91677 30.83105 29.32309 29.63305 29.29095 32.07787 27.89047 28.56341 29.64202 31.10119 31.68929 33.28732 31.98758 30.98294 29.58788 28.38987 30.51358 29.77432 30.4703 28.70636 28.60883 28.06723 31.65882 28.33902 29.59912 32.23746 32.28015 32.41086 30.68628 31.93274 29.67056 32.59228 30.11896 29.22863 28.2052 28.07526 28.36966 27.58438 27.88876 29.93474 33.28656 32.53525 30.32767 28.36657 28.72903 28.28424 28.57281 27.88758 27.96036 29.2551 30.21753 30.78794 29.86499 31.95993 31.71768 32.4599 30.44611 29.37603 30.17294 28.07407 27.48725 27.32852 29.0458 32.33691 27.92188 28.64243 28.60128 28.59246 32.49963 31.76922 30.73123 28.4992 27.93988 31.16989 28.3356 28.73846 28.58997 27.87762 29.73273 29.8443 27.79819 28.215 28.48828 29.75806 28.75839 29.6405 31.67838 29.59729 29.74805 28.87454 30.5737 30.49613 33.27106 32.54031 33.54724 33.52088 33.73367 32.93951 33.27817 33.05417 32.73911 31.87753 32.35709 32.40143 32.52047 30.44782 30.85293 32.99744 34.62644 32.35809 31.2008 
26.7403 28.53266 28.97174 28.49164 28.77999 28.95966 28.57584 26.35501 28.02106 28.2244 28.43537 27.71399 31.46808 28.44825 27.41168 28.13095 26.82049 28.39045 27.8811 25.74121 27.01014 27.94659 26.28704 25.69799 24.79352 24.42923 25.57483 24.94977 25.62439 27.10627 28.97287 26.58353 25.78903 25.11911 24.62415 24.61011 26.47161 29.0552 28.18121 26.36993 25.73745 26.28439 28.37951 29.51839 28.61687 27.01282 27.09322 27.84198 33.15408 32.53842 30.01162 33.32934 33.27118 29.2033 29.87008 31.06335 32.20461 32.15319 32.76632 31.55981 33.59914 32.9693 32.68929 32.59325 29.85812 28.33114 29.02624 30.04491 34.25668 33.90493 31.19616 28.86291 28.72497 28.87506 28.98129 32.51498 32.42322 32.55124 31.08789 31.58654 31.5961 29.98846 29.77434 29.75641 27.33105 29.30245 30.32088 30.64941 29.76531 28.7323 29.8273 32.98229 30.44903 30.03488 30.57238 30.13272 29.46981 30.13006 31.72506 31.92282 31.08935 27.68146 27.44117 28.15137 29.13486 27.70294 30.25776 30.52933 30.48617 31.01181 30.37167 31.35269 30.75144 28.26599 29.96554 32.44861 32.3002 31.84134 31.91754 29.32351 29.29346 31.44791 30.20441 28.53818 28.64077 29.4289 27.87488 27.96094 28.72616 30.06576 29.22735 29.8902 29.53305 27.80939 30.36829 31.51092 28.19354 29.02694 28.45737 31.31159 30.6163 31.63776 31.75738 30.80489 31.43173 32.30584 32.76281 28.51403 28.76449 29.00274 27.30502 28.08917 28.25207 28.15875 28.35956 29.06051 28.44159 29.32895 30.1897 29.65552 28.54361 27.70823 30.81824 31.87155 28.74488 27.9927 28.32638 27.48575 27.78155 29.30386 30.48913 30.09406 28.57574 28.60867 28.31909 30.76263 29.28995 30.71606 30.19117 31.65955 31.44553 32.73971 32.15302 31.99835 33.80762 32.28457 32.54386 32.56709 33.07996 32.96841 32.1701 32.84948 33.30411 33.46231 31.5134 32.99741 32.58993 32.5766 34.81006 33.00387 
26.3821 29.11957 28.87198 27.53775 29.14344 25.89025 26.32559 30.59253 28.66995 27.69272 30.12927 29.36453 29.54416 27.46817 27.0766 27.19562 27.01386 28.17963 25.81711 26.21869 29.13745 26.64001 26.68818 25.9241 24.75775 24.46344 25.01071 25.45474 26.43082 26.16416 25.4447 25.65699 29.6831 28.39316 25.65985 25.53357 26.62356 28.46371 27.46805 26.54327 25.93469 27.52422 28.67449 26.5859 27.42367 27.65008 27.32019 32.09621 33.63452 32.44775 32.72445 33.74386 34.43728 29.68283 30.48468 32.40863 33.01971 33.76678 31.23138 30.04571 33.81174 33.59005 33.41125 33.71758 27.94897 28.66183 29.98403 32.64679 34.34381 33.60791 33.43285 28.5703 28.35543 29.45504 31.39498 32.61251 32.29233 29.40716 32.64395 30.60793 33.6419 32.23583 30.5512 29.10842 28.6705 29.58236 29.71615 29.14446 28.84133 30.27721 32.98403 31.78454 29.82849 30.83535 30.44424 32.19091 31.25448 31.62231 31.44234 30.17907 28.44 27.84781 26.52423 27.33682 28.56427 28.38003 29.7995 29.14831 30.95258 31.0278 29.91104 31.36978 31.5646 31.63916 29.9856 30.7775 32.36017 31.64593 32.22052 30.61472 30.11624 30.55593 29.30836 29.23446 28.60479 28.39151 29.10831 28.39642 27.64758 27.58905 27.75046 28.21359 31.65368 28.38937 28.60092 31.87595 28.85904 30.97476 29.384 28.25769 31.83218 31.5899 31.44492 30.91354 29.98913 32.17798 30.2171 29.05999 27.89779 28.56567 29.21753 27.30103 27.27805 27.33447 27.5737 27.93497 28.34961 28.44061 28.18332 27.83139 28.77621 29.1008 31.07357 29.49776 30.1308 28.04187 27.12909 27.21567 28.57708 32.44223 31.74893 31.19827 31.96369 28.82483 28.81452 30.14083 32.1203 31.45056 29.73652 31.11231 30.90405 32.22934 34.41654 32.87756 32.25293 33.08593 32.75971 32.71845 32.6553 33.09021 33.04187 32.96017 32.46323 33.67981 33.68237 32.83508 34.43347 32.92572 33.21427 32.79346 
27.78018 25.05994 28.76898 28.63156 26.35825 27.4768 30.90482 28.9039 28.0636 27.94116 28.50379 29.58182 28.44614 26.95074 26.86569 26.97891 27.13223 27.6094 26.34125 25.86283 26.44611 27.23849 26.54938 24.8308 24.56854 24.35361 24.61509 27.67065 25.27863 25.38233 25.70447 28.54974 29.70541 29.62168 28.48776 29.10727 28.63647 27.83841 28.1929 29.86334 29.0806 30.26489 26.48983 26.24396 27.20812 27.11733 29.61831 31.79864 32.6022 33.95568 34.24649 30.8201 29.53497 30.19281 31.26657 33.68097 30.95147 30.57272 30.19195 29.77932 33.91231 33.4724 28.83654 28.30114 28.66986 29.70571 32.26436 32.47869 34.48983 33.90466 29.63247 28.45642 28.58725 28.80893 29.80365 32.71835 31.39492 32.05642 30.05581 30.14693 31.76715 32.96828 31.49111 29.91192 29.22665 29.4316 30.42187 28.78741 29.74657 31.7163 34.21133 32.09219 29.78265 29.29616 30.5068 32.01657 31.5141 31.06063 30.86559 28.37262 28.27899 28.00223 29.33446 27.60141 27.25223 28.36392 28.45679 31.13336 31.14551 31.2236 31.42325 31.42755 30.11264 30.95327 32.45325 29.03073 29.05713 30.16507 30.57205 29.46075 30.47442 30.68762 29.53235 29.56604 30.33371 31.63239 29.82387 27.92133 27.53549 27.1717 27.22894 27.26065 28.66348 29.41657 29.01236 32.58139 30.03891 33.08103 29.05975 31.80329 28.28012 29.89606 28.0745 28.13214 28.31079 29.19744 31.71781 31.49472 27.87708 27.64459 29.97375 29.41745 27.57382 28.90775 27.90616 27.68582 29.41534 30.00021 29.73455 29.62012 29.95046 32.46975 30.6467 32.03635 28.28228 27.25506 27.54113 27.47433 27.78974 28.39679 29.18625 32.48407 30.03177 29.95864 30.04367 28.82605 29.23709 32.05161 33.24656 31.90875 33.97898 32.80075 34.64563 33.57801 33.70688 33.33712 33.59488 33.76654 33.36011 33.26715 33.43307 33.31416 33.70307 33.69031 33.58358 32.32657 31.61798 31.19159 30.56827 30.10138 
29.01291 26.50485 26.16085 25.58832 26.00226 26.73746 28.25146 26.53329 26.96524 27.46478 29.05191 29.54407 27.6604 26.96451 27.55902 28.19464 27.18311 29.40879 27.13221 26.70203 26.64734 28.99597 25.80435 24.55395 24.30981 26.10409 27.09448 25.23175 25.17291 24.86179 24.95508 27.20318 27.10888 28.42126 27.85855 27.01626 27.5473 27.6719 28.06747 29.81988 30.64266 26.37926 25.54363 27.32632 26.89486 31.33346 32.73565 32.99212 33.71768 32.61063 32.68002 31.62042 31.77798 30.32052 31.97344 31.1885 29.32882 29.98727 30.48874 33.90313 33.24035 33.1939 29.12716 28.85046 29.30792 31.30929 34.13018 31.42391 34.2481 30.35729 28.11086 28.37404 28.29007 28.9587 29.67043 30.66909 30.53017 30.33575 31.08715 33.30627 33.62105 33.89541 32.62169 31.64565 29.79864 27.43497 27.70077 29.83013 30.34173 34.45718 34.54464 30.6726 30.10488 29.36168 31.52969 32.19421 33.58752 30.98244 31.86905 29.47201 29.05572 30.17288 30.94278 30.52459 29.26632 28.053 27.99536 28.47204 30.7688 31.37585 28.93216 31.70087 31.44696 29.49741 29.31336 30.99265 30.00031 29.67957 29.64224 29.67465 29.57656 29.35482 32.61709 29.27991 28.94339 28.72494 29.00876 30.43353 30.95981 27.94849 27.33646 27.32376 27.93973 29.34228 29.63044 29.9708 29.54819 29.84408 32.03223 31.96146 32.19968 28.2587 31.83523 29.68182 31.66757 29.90146 28.88531 30.36615 28.58502 28.63723 29.28851 29.70461 28.73126 28.1033 27.52451 28.9556 30.06204 29.62884 29.07614 30.43215 32.93747 31.03295 28.96268 27.81036 27.54055 27.51877 27.47559 27.96244 29.0372 30.23008 29.74646 29.05624 29.95388 28.98499 28.82401 29.04621 29.27127 30.05832 31.99734 31.93667 34.03619 34.12875 32.42841 32.42048 34.32468 33.3263 32.75854 33.74527 33.77271 33.69006 33.37143 33.56977 34.383 31.58148 33.30371 33.03159 30.86597 33.3238 29.90597 30.92612 
26.48758 26.21433 26.13538 26.85895 27.08414 27.53329 31.34766 26.63159 28.3772 29.44941 28.11148 27.72531 28.81491 28.31274 27.46228 31.30777 28.14918 28.71579 26.44815 27.55051 27.60055 27.43429 24.92566 24.5539 24.36975 27.33673 24.72174 27.13596 25.8056 23.91348 24.21365 24.71698 26.81085 25.5773 28.05105 28.72433 30.88961 27.58504 28.20257 28.389 27.75924 26.09765 26.85003 27.63898 33.27089 29.53781 33.07784 34.1224 34.3699 32.85806 32.82156 31.5703 33.505 33.34374 29.88769 29.95712 28.6792 30.89611 33.08887 30.45388 33.03786 32.3053 28.59261 29.47244 30.85736 32.71493 33.01361 30.67077 30.5187 29.60906 32.6293 32.28708 30.98434 30.432 30.2383 32.57056 31.63692 31.95819 33.23681 31.3074 32.97698 33.39795 32.94271 30.28216 27.96844 29.53683 27.72472 30.27648 30.40429 31.90944 31.10461 29.83492 30.95821 30.42074 30.91982 33.14395 32.4808 33.04794 30.59069 29.49887 29.46991 30.48977 30.85323 30.85443 28.84823 28.48736 30.6806 29.62112 31.06506 31.50028 29.17939 30.12793 30.3234 29.60648 29.66659 29.28534 35.75839 34.05582 29.49468 29.10818 29.64581 29.65307 29.56131 30.05203 29.25528 28.68347 28.38513 28.63055 29.66196 30.51899 26.9419 27.00708 27.94629 28.76068 29.31259 29.92557 30.64976 29.88159 32.86627 30.4953 29.27673 31.80774 31.70547 31.55198 27.91815 27.82331 29.51999 28.00073 29.0776 29.72143 31.25409 30.20038 31.37871 30.83871 28.85186 28.59744 32.28869 29.62859 29.80648 30.72058 31.79477 29.04693 27.94632 27.81967 27.90958 28.06418 28.63537 29.09195 29.55426 28.88971 32.50671 30.0198 30.3299 29.21399 28.67843 28.82559 29.31027 29.7196 32.01615 33.94336 32.76141 34.41958 33.3283 33.15863 34.35935 33.65237 33.22433 33.89398 33.94427 33.89319 33.30634 31.79486 30.93991 31.43781 33.57315 33.33099 32.979 32.4743 30.48679 30.76919 
25.69717 28.02185 28.78799 28.00049 29.61633 31.15863 26.88101 27.53424 28.13916 27.7648 27.50714 26.99533 28.34586 30.24881 30.30117 30.00028 27.69678 26.33665 28.98127 26.76858 26.16166 25.38791 25.10501 24.75119 25.30713 28.46716 24.18173 25.5539 23.58118 23.96618 26.54815 27.26895 29.18768 24.64477 29.95352 27.58578 28.53207 27.14248 30.86233 28.17474 28.1852 27.66796 27.25857 33.62732 30.72339 30.19195 32.87341 34.13232 31.83623 32.2998 30.57171 34.00152 31.30739 33.31241 30.97802 30.6907 30.7175 34.00915 33.97503 33.85104 33.27941 29.61318 29.32138 33.86025 31.94634 33.52084 32.14562 31.25812 31.72754 30.71218 32.50906 32.76412 32.61089 29.24972 31.94278 30.63927 30.07055 32.77133 32.741 33.23949 32.08603 30.56978 29.0913 28.89913 28.98931 28.53689 28.42135 30.95989 33.61444 31.46462 33.85116 29.46661 29.58654 29.36535 30.16864 32.31106 33.92074 34.07073 29.69384 30.73711 30.35802 30.41025 31.58288 31.44039 29.7724 31.21347 30.74652 31.03231 28.1387 31.40702 29.22467 32.51965 32.6493 30.07382 29.95758 29.40113 30.72827 29.19278 28.98743 28.81137 30.09506 28.9602 30.13745 31.01538 29.98117 29.31222 28.65226 30.72684 28.45761 27.31024 28.12738 28.54508 31.07772 27.97605 29.8558 32.34916 30.048 30.19901 29.63929 30.85647 30.20142 32.26382 28.24741 29.40881 28.52694 31.07132 31.68044 31.54116 28.39218 30.86098 32.21874 33.22583 32.52862 30.73168 30.9067 28.66909 28.7019 29.43127 28.08273 28.27597 27.61673 27.55219 27.76575 28.21716 28.59604 29.01194 29.20798 31.39249 31.39496 29.96066 29.83496 30.54013 30.67975 29.00162 29.72666 29.30243 29.28073 31.4718 33.20243 33.4703 33.05947 32.80569 33.83343 32.90469 33.32212 33.4053 33.43756 33.88171 33.58381 30.87668 33.18765 30.42157 30.34781 30.33059 31.75458 30.65912 30.08716 31.10406 29.94782 32.87186 
26.30545 26.49426 29.91327 28.97568 29.15619 26.55829 26.38178 27.07941 28.20041 27.00681 28.01987 26.98542 26.84696 27.93225 27.95734 27.47263 27.78598 26.9697 26.73832 29.64047 26.23407 25.31244 25.41531 25.06324 26.86822 25.14682 24.99222 24.85873 23.95508 25.82323 28.40734 26.73452 28.30663 27.22021 29.54611 30.2391 26.18779 27.45461 30.88549 27.57088 32.58764 31.44848 28.19806 27.64691 33.90805 33.75152 33.95455 33.82876 31.52261 31.32519 28.71614 29.19149 31.9617 31.08914 31.41219 30.46414 32.67367 33.4689 33.9858 31.60851 32.54156 33.2441 30.37521 34.74359 32.31078 33.40423 33.10302 31.81744 32.58956 33.32689 32.66131 32.36435 32.61755 32.47896 29.23596 29.0603 28.58062 32.56635 32.76888 32.52505 30.90631 29.02938 27.66284 27.5491 28.23495 28.57174 28.54284 29.31216 34.63028 35.45113 31.37905 29.61218 28.36642 31.19582 32.20889 31.02081 30.55264 31.68664 31.17285 32.74441 30.24358 29.92789 30.07309 30.78571 28.74335 29.14572 29.30713 31.8522 29.38321 28.69205 29.08386 29.75638 30.00797 29.84661 29.55453 29.47039 28.94989 28.21683 29.44296 28.64565 29.13107 28.93045 28.79542 28.60828 30.93933 30.72864 29.3913 29.19991 30.02209 28.76333 30.61666 28.63174 27.52634 28.06957 28.68792 28.47614 30.13888 29.62281 29.59583 30.32445 31.93821 29.41504 28.26697 28.0256 28.92715 27.84573 29.54754 30.58517 29.30352 30.72125 32.51784 34.46828 33.33358 34.23468 29.70025 29.85183 28.66216 28.89594 28.79877 27.1181 27.13592 27.35168 27.80356 29.11068 30.18652 29.71884 30.20431 32.20465 32.68137 32.14081 32.3082 33.38889 32.85135 29.82447 29.5795 30.56934 29.30237 32.77191 33.02813 33.71222 34.38751 33.54822 33.30933 35.06442 31.66803 31.59681 31.69367 32.21585 31.34937 30.72116 30.5784 30.48135 30.38144 30.6994 30.24353 30.16226 30.08435 31.49447 33.83921 31.66464 
25.40607 25.93738 26.67782 29.28473 27.3135 26.93591 28.4509 27.54288 28.20642 27.49689 28.25256 27.90707 27.0018 27.20572 27.7146 28.35513 27.422 27.22113 28.5538 28.66818 26.01343 25.02814 25.00708 24.87939 25.40143 24.36335 24.0318 24.18811 25.0628 26.268 26.75345 29.57406 30.36075 31.67516 27.54361 28.59887 29.31576 26.82492 27.51221 31.26983 31.90707 30.5032 28.39733 32.61956 32.55685 33.58066 33.67733 33.14513 32.86084 29.71526 28.48412 29.536 31.15646 32.80725 32.23046 34.0432 31.53509 31.96584 31.81497 32.63631 32.59402 32.63381 30.6423 31.55401 32.17547 31.72793 34.01553 32.23788 33.3225 30.90384 33.62781 30.84646 31.8005 31.55013 27.45248 27.69243 29.29259 31.55581 31.88836 31.40407 31.10632 29.25869 27.42654 27.21947 28.29467 30.67385 30.55493 30.87298 31.12914 32.52676 30.75573 32.61846 29.95849 30.65509 29.81597 30.90625 31.36792 30.66473 30.66564 30.77987 29.79791 30.05383 30.31216 30.01514 27.80261 27.96341 31.01138 31.3536 32.47382 31.79855 29.35828 29.5596 30.05438 29.21329 28.84524 28.72296 29.3046 29.41257 28.46594 28.68487 31.9873 29.11547 28.37955 28.34521 29.04267 28.83191 27.88949 30.97338 31.46322 30.89859 29.17377 28.14058 28.17939 28.3432 27.94526 28.07685 28.37301 29.48465 29.41791 29.45093 30.49494 31.46145 31.09192 28.85102 28.46283 29.52459 28.60717 30.89947 31.21679 31.92941 32.7243 32.61758 32.48715 30.8633 31.85345 29.45345 27.67883 31.0974 27.83917 27.62469 27.56223 27.77005 28.37976 29.51443 30.17462 31.02576 33.09836 32.95743 32.70572 33.64838 33.98037 32.09516 33.53976 31.98462 33.42785 29.2807 29.50461 32.14844 32.23694 32.89785 32.53524 33.97797 32.8729 31.02048 30.65259 30.69779 30.74008 30.7489 30.74909 30.69122 31.56701 31.45569 31.55915 30.31051 30.17337 30.03009 31.90537 31.99356 30.7395 31.8204 
26.7478 26.30792 26.54361 26.64838 26.86155 29.04266 27.3555 26.78909 27.36826 27.67172 27.83334 28.29428 26.90845 30.51673 26.07089 26.37936 26.85672 28.51572 26.48944 28.93066 25.84342 24.57193 24.54977 24.88598 25.13461 23.99427 23.86289 24.6416 27.11745 27.10553 26.8811 27.74331 26.78164 27.45415 27.13159 29.10989 27.95833 27.16604 27.28689 29.70846 30.83206 27.78152 27.03934 30.74817 32.91281 30.15585 33.85803 32.94384 32.14117 30.01851 31.0939 33.26973 33.80227 31.86444 32.08345 29.64242 28.89816 34.53427 31.86648 33.03207 32.42801 31.38067 30.49389 33.79177 34.80297 34.93716 34.02356 31.96859 32.7979 33.91796 31.34899 30.44235 30.13867 28.87814 28.60837 28.16482 30.10586 31.48623 31.50851 30.77352 28.92764 27.89822 27.54009 28.41775 29.1809 32.0199 31.37738 29.49371 30.23099 30.07846 31.01602 30.75289 30.8977 29.87194 28.44864 28.3131 30.46508 30.99182 31.70761 32.64978 29.63787 28.17913 30.24701 30.35202 30.97876 31.51395 28.63836 32.14181 34.29153 32.90555 30.36645 29.30014 28.51264 29.1218 29.00949 28.99274 28.75086 31.40418 29.75296 29.18606 31.02502 31.47043 28.64621 28.30744 28.8533 28.70905 28.61294 31.38894 29.56875 29.6094 30.03466 27.45963 31.04251 28.85544 27.58904 27.88538 29.65182 31.48456 29.65838 29.66537 32.80493 30.70749 28.99041 28.93051 29.9324 30.25142 30.43102 33.15798 33.72897 33.44089 31.36669 30.73412 30.56518 29.40746 32.04251 30.55783 27.44385 28.928 28.24465 28.60785 29.29419 28.55213 29.19537 29.84485 32.53433 33.13947 33.58539 33.26148 32.36548 32.57248 33.58826 33.58554 33.82041 33.60541 33.29871 30.90189 31.84497 32.19091 34.25082 34.45154 33.10883 32.81353 33.25018 32.10666 30.63898 32.374 31.80883 30.74714 30.79589 30.71985 32.32245 33.62195 33.47015 30.25733 30.11572 30.01272 30.00015 31.11114 29.97287 29.88656 
27.15961 26.50009 26.10975 26.42328 26.05545 27.21219 26.40725 28.35079 28.8991 29.76371 28.57895 29.14715 27.24548 25.52079 25.62326 27.01391 27.37585 27.73059 27.54477 26.26269 25.63339 24.73389 24.24387 24.51925 24.70276 23.84518 25.25534 25.48879 26.55538 27.15258 28.74834 26.67562 26.99846 27.35739 27.32855 27.70034 27.2271 27.23983 27.27221 29.20568 29.44085 27.8456 27.4306 28.60177 30.84197 27.9696 33.24386 30.90893 30.58385 33.35501 32.55716 33.52288 32.6311 32.49392 32.40191 29.11831 29.79943 30.96194 33.6252 34.42163 31.66763 30.99545 33.71563 33.75842 33.23596 32.48376 29.44839 33.59103 32.35467 33.60833 31.09084 30.06445 32.06491 27.34533 27.88363 30.78546 27.85098 30.41736 32.59464 30.5397 28.76946 28.12325 27.86511 28.89614 30.50805 31.4027 29.48824 32.48443 31.95572 30.39831 30.46792 30.25476 32.31878 28.99994 29.27865 29.3023 31.46432 30.22851 31.3391 30.67547 31.99712 27.45575 31.14435 29.50702 29.12748 29.59345 30.39065 29.28467 30.89064 32.23726 30.45743 30.19162 28.89828 29.141 28.88296 29.07376 28.87994 28.66604 31.79483 29.63132 28.89121 31.11957 28.68958 27.86111 31.21628 30.79871 29.15665 29.33673 28.2239 31.18619 30.86471 28.48919 27.58902 27.23743 27.55313 31.2352 30.30896 33.22009 31.42374 30.45028 29.37015 29.40119 28.50543 28.21679 30.79431 31.24746 32.26492 34.79052 35.55804 33.55215 31.42132 30.26092 29.79842 29.37957 28.07003 27.78957 28.50438 28.23144 28.12735 28.71569 29.04511 29.46237 31.42105 30.27014 32.20975 33.10639 33.26779 33.57407 32.20322 34.04816 33.98212 32.14005 32.55936 32.68299 32.35401 34.07114 33.94147 34.10935 31.78146 34.69088 32.96997 30.74655 31.91248 33.98694 34.01993 34.10834 32.11994 30.78635 30.79083 30.71332 30.59504 31.1995 31.21701 30.13031 30.02771 29.96392 31.40525 31.66977 29.93991 29.88455 
25.69104 25.92587 27.73413 27.22796 26.26318 26.15365 28.5242 28.78897 28.52762 28.55198 30.29792 25.54901 25.50412 25.47943 25.60281 26.2277 27.62259 26.48037 26.52716 27.39554 28.53546 25.29638 24.64499 24.04391 26.78967 25.31778 23.90057 26.93359 27.91372 27.76202 26.884 26.28698 26.57663 27.79272 28.0155 29.15609 30.11306 29.34304 28.59399 26.9887 32.93267 33.24527 32.17901 30.69036 32.0732 31.92153 29.95797 29.66815 33.18597 29.40356 33.28613 33.496 31.7066 30.41219 27.69362 29.05895 34.4241 33.67113 33.63317 34.23529 32.93322 33.31463 33.34863 33.13302 31.71194 29.38138 28.40768 29.1362 33.4027 31.77837 31.5798 32.5447 30.92395 28.30785 27.27536 27.70327 30.15405 31.60934 30.84572 29.17599 28.09051 30.37831 29.02615 28.18914 33.39129 30.75561 30.08959 30.08609 32.5466 30.42226 29.57549 29.59121 33.11346 30.5956 32.10934 30.81936 31.18646 29.46276 33.4396 32.16265 31.68246 27.55764 28.08338 30.08914 28.2933 29.70575 31.93839 29.02295 28.7732 28.85479 30.03842 29.89325 28.49277 29.24207 28.66675 28.98355 29.7757 29.01673 28.36362 29.07291 31.59336 31.34658 31.08288 30.62417 30.88296 31.78317 27.4953 27.37851 29.53414 31.37603 29.34515 28.37966 27.00766 27.18844 27.23675 28.57553 29.43438 29.76154 29.83298 31.13375 29.97024 29.4992 29.1936 28.48062 29.85489 31.68365 34.92007 35.66241 34.31969 32.29513 31.57128 30.11279 29.14193 29.93722 27.66186 28.35965 28.37368 28.05112 28.7876 30.14105 29.56311 30.40735 32.01547 31.80106 32.12754 32.76199 33.20084 33.67203 33.07376 32.53458 32.33688 32.78547 34.38351 33.04404 34.20975 34.19114 34.25782 32.98673 32.69147 32.84339 31.69031 30.80551 33.00025 34.13107 34.12552 33.57943 31.72873 30.798 31.53897 31.03196 32.88787 31.8912 32.47873 29.91398 29.883 31.36386 33.37567 34.90061 29.88724 29.85715 
26.46026 29.34296 27.81662 26.24982 27.93716 28.23309 26.89871 27.01691 29.1976 28.78708 26.47866 25.4851 25.59174 27.72254 25.90231 26.47544 25.59995 26.35556 29.33978 27.31357 30.1521 25.87421 25.42261 24.83008 24.74091 24.56738 24.47955 24.67849 26.31847 27.47201 27.74792 26.42923 26.26742 26.39987 27.56732 30.74749 32.30254 32.08447 32.61691 27.14651 31.95699 31.00576 30.03057 31.19582 28.57833 28.40808 27.68328 32.99899 29.00625 29.00649 31.42321 30.75888 30.0621 30.32437 27.59408 27.50546 29.04253 32.92837 34.13363 30.57357 32.68682 34.46627 33.6311 33.94824 31.61086 29.69952 30.22466 31.24194 33.76729 34.14101 33.10836 31.8814 30.33349 27.83987 27.00952 27.95037 30.20309 32.6723 31.49197 28.35988 28.29937 28.52991 29.34548 30.5176 30.03192 31.03774 29.8566 29.43829 30.74749 30.93795 30.88336 30.28659 32.22961 31.39953 32.20108 31.53631 31.51404 32.40722 29.85592 32.44405 31.59695 28.79282 31.24505 28.06985 30.42266 29.62935 28.80628 28.89999 29.44718 28.78439 34.93558 34.92102 29.22678 28.98786 28.72483 29.71573 29.08798 30.79782 32.07224 28.14179 29.56466 28.78079 28.31427 31.92492 27.76245 27.62601 27.9031 30.14614 29.99829 30.95245 28.83974 28.98324 28.53817 28.76443 28.31244 28.54025 28.26227 29.62253 29.32714 31.90485 31.73535 29.65044 29.6191 29.66353 31.18319 35.19311 36.30111 34.89086 31.63656 31.33032 30.64522 29.41919 28.2637 27.44903 28.81277 28.41454 28.05911 28.72918 29.25849 30.06607 30.2727 30.78436 32.59009 32.69077 33.84995 33.82589 -9999 34.03965 33.74744 34.71622 34.62527 32.46524 34.50387 32.74411 34.47577 32.94562 34.45767 34.03762 34.8757 32.27661 31.11234 31.70239 31.56592 30.90899 30.85153 31.54492 30.82428 32.73541 31.82056 30.6564 30.4895 32.42966 32.28675 33.02805 31.60404 32.96966 32.44619 32.40472 30.83063 31.06069 
30.87961 26.74124 29.99292 31.33752 25.82856 28.97934 29.08496 28.62262 27.66175 27.01437 25.93476 25.75381 26.04409 29.33633 26.27698 25.49026 28.01486 26.01337 26.70315 26.73322 29.29071 26.50183 26.03665 25.7304 25.48422 25.3837 25.95881 25.66901 25.22055 26.58401 26.82882 26.39441 28.03649 26.32593 27.57204 32.06512 31.72393 32.67163 30.49038 28.52136 27.73861 31.57308 28.58031 29.35998 27.98272 29.94085 30.73184 28.72009 30.32982 31.5755 33.61739 30.8905 31.64797 29.1232 31.71093 30.10153 32.96886 34.04626 29.57815 28.90927 31.25985 35.01247 33.44674 34.69823 31.92501 33.79171 30.72271 32.16278 34.58144 33.11706 33.5873 30.1835 29.62578 27.64471 27.02529 28.17208 29.86724 30.99398 30.6213 28.16195 28.02517 27.4093 29.42867 33.08516 31.03484 30.31457 29.69012 31.20064 30.34481 30.1813 29.32183 31.41946 30.4129 31.44275 32.08627 31.88424 29.58196 29.55053 29.29674 32.6856 31.58471 28.39371 31.08749 29.37293 28.76056 32.34969 34.42968 30.28064 29.16022 29.81794 30.72605 29.32938 29.18185 28.52328 28.72596 31.931 28.62873 28.45425 28.97867 31.81199 31.25254 28.56509 31.19811 31.48755 32.15355 33.1004 33.4996 34.36559 30.07687 34.48449 30.4717 32.6022 32.60153 32.32323 27.95846 27.78125 28.75372 29.34359 29.08017 30.06482 32.97775 29.48413 30.10137 30.39364 33.1568 35.04626 34.92641 32.57507 32.06649 29.8481 29.21499 28.53549 28.02173 27.63669 27.58236 27.44009 28.68313 34.20267 31.44769 34.82806 35.30155 34.96317 33.28241 33.05725 33.77679 32.3378 -9999 -9999 33.91083 33.08631 34.83069 34.6213 34.17737 34.54132 34.44446 35.13128 34.70983 32.90466 32.84125 33.22766 30.82587 30.85843 32.08954 30.96927 30.9097 33.52291 30.79856 31.84711 30.70267 32.29757 32.7584 31.61292 30.89673 31.8591 32.04211 30.94083 30.49732 31.63343 34.55954 35.07602 
26.32895 26.28549 26.96472 27.41028 29.3812 29.07315 28.01297 28.02878 27.82108 28.79733 28.93851 26.22137 27.76218 27.85086 26.34961 26.17346 28.44513 26.09457 28.42245 26.62497 26.35865 27.84329 26.62252 26.47247 26.27914 26.88211 27.35819 27.37934 26.65304 26.95565 26.80895 26.09011 30.07085 27.75612 29.46041 31.77517 32.08841 32.5794 33.04901 26.59774 31.42476 31.88525 30.77932 29.80569 28.94344 26.88939 29.31182 27.91491 32.51193 33.37164 29.80715 30.53567 31.819 29.57344 32.12627 32.71811 32.11898 33.88729 32.96853 29.85244 29.61099 32.76528 33.3474 35.08898 33.6022 34.24881 28.23324 29.70443 31.50103 32.37368 31.04916 29.87075 28.99804 27.52221 26.75137 27.85345 28.77349 31.05041 30.65176 27.98608 27.90384 27.21892 28.00591 28.82275 29.27948 30.01058 29.66452 30.57772 30.91756 29.82366 32.46779 31.34011 29.25588 28.39129 32.67764 28.41158 31.2272 32.37738 28.25783 28.59978 30.89111 28.43423 28.65305 31.56852 28.31757 29.61502 33.06029 31.12014 30.3266 34.47174 34.49347 29.38086 28.56955 29.62384 31.44098 28.72815 28.44824 28.83689 28.51871 31.21814 31.91721 29.17542 29.02518 30.67389 30.13238 34.40798 30.27892 30.41131 30.04138 32.4757 31.11034 30.65372 30.93514 29.92007 29.19448 28.02465 28.78802 27.9635 29.19754 28.53372 30.37396 30.18673 31.03241 30.61222 31.80929 33.28057 31.13918 30.70959 30.30847 28.74239 29.82733 28.33124 28.13599 28.05331 28.3082 30.9856 31.85827 33.18109 36.56485 33.00416 33.26855 32.8769 32.6275 34.05762 33.34024 32.56619 33.86349 34.07379 34.03269 33.31442 32.99259 35.62265 33.73541 33.31952 33.29254 33.08786 32.68637 32.98269 33.03559 31.63156 30.866 30.93341 32.10629 31.57419 30.94952 33.08621 31.34366 30.70236 30.73343 31.93588 33.10004 32.51166 29.97632 31.49289 32.51679 30.54679 29.67053 32.45105 34.08646 32.64352 
26.35354 26.68137 28.20541 29.3258 29.35599 29.5274 30.08817 28.86877 28.52506 28.52664 27.42303 26.31153 28.89399 26.44333 26.63003 25.13556 25.3323 26.92722 26.38763 26.91479 27.91647 26.23688 26.36399 26.43283 26.57773 26.63025 26.58722 28.28149 27.10563 28.47442 27.42822 26.74078 29.74087 30.16158 31.42721 31.71331 30.44186 29.72262 28.66482 27.72381 31.86419 31.00243 30.39623 30.29385 30.50665 29.57064 31.93551 29.56774 32.60933 29.536 29.9064 31.55068 32.88342 30.2857 32.06622 32.34127 33.13817 32.76315 33.49212 30.17819 33.74517 33.72585 34.42397 33.54874 33.36355 30.05957 32.63284 28.1347 28.9653 30.4522 31.52862 33.8933 28.86758 29.77026 27.97067 28.08852 29.05908 30.70742 30.50976 28.65673 28.12402 27.6596 30.68462 29.59665 31.92718 28.75476 32.49953 28.71807 30.95638 30.48736 30.29126 31.22476 31.0787 32.78033 27.9592 30.13446 30.10083 32.6914 28.83764 30.14169 33.61359 29.30953 32.18469 29.14377 28.69922 29.11252 29.87888 28.89941 29.09674 28.66382 28.92868 28.96741 28.45556 28.43228 27.8981 28.61114 28.50671 30.59955 29.2091 29.10158 28.143 31.69217 32.32034 29.37008 28.09609 29.34771 30.75439 35.22561 29.77462 35.31884 32.43505 35.42559 35.56881 31.62258 30.08548 29.95465 28.90442 30.29171 29.18392 30.56789 33.54568 31.70962 34.43311 31.31637 31.89737 29.5831 29.02552 28.53588 28.63104 28.51758 29.01892 28.52661 28.55368 29.80212 31.06308 32.86633 34.81558 36.57669 -9999 32.65915 33.03308 33.24557 30.79419 30.51438 30.43652 33.13644 33.86996 34.1427 33.97379 33.97809 33.87738 33.71622 33.30753 34.00238 35.31762 33.48755 34.11573 33.64569 32.65955 31.46552 31.01413 30.97162 31.5838 32.06451 32.21396 33.51697 32.70267 30.76166 30.74008 31.48871 32.64096 32.3645 30.05152 29.83152 34.68741 30.70605 30.34356 32.39194 31.21228 29.91586 
26.35226 27.65066 27.25214 29.97848 29.72913 28.38108 26.21994 27.09634 28.95517 28.88885 26.07217 26.45749 27.70718 27.46548 25.82877 25.01505 25.12994 25.30688 27.0813 26.56268 25.85816 28.92691 26.64468 26.73291 26.23596 26.62461 26.57617 27.3714 27.87601 29.57778 27.14075 31.02231 30.01589 30.63736 28.36916 28.885 27.83191 26.6723 26.02914 31.65732 30.58264 28.37453 27.79089 30.5978 31.47473 30.81573 30.70662 32.54788 31.43462 31.33569 29.88293 32.74545 31.39132 32.10434 32.16351 32.81356 33.51788 33.66247 31.76455 32.54406 32.6119 32.99169 32.46835 32.4758 32.04986 33.70874 31.77508 27.22906 28.5548 30.98916 32.50418 32.53572 31.19793 32.03637 29.25186 29.25411 28.49173 30.96471 30.45834 28.9688 27.96325 28.27196 29.28771 29.03439 29.09264 29.34451 30.16616 28.81842 30.14731 30.52474 31.82232 31.62444 31.22811 29.51718 28.82983 32.37853 30.02181 32.77105 30.21954 30.41866 31.76837 32.07535 30.08191 28.73632 28.76623 28.84491 30.79095 29.0553 29.04575 28.4758 27.89062 31.50803 28.60004 27.84159 27.86521 28.32986 28.0568 28.9682 30.73789 28.22437 31.9153 32.36935 27.83786 28.95666 32.38345 31.63989 31.24151 29.83385 31.24456 35.12405 33.10919 35.98656 31.09384 35.45269 31.89569 30.7394 31.62722 29.68801 30.03725 31.53433 34.00319 33.43643 33.33011 30.01867 29.9161 29.54843 28.9628 28.27985 28.52283 28.42749 28.75912 28.94117 29.6149 35.65784 35.93286 -9999 33.68832 37.08133 31.95093 33.89069 33.26138 33.08331 30.40402 31.61725 30.94962 33.05545 33.18399 33.90213 33.89264 33.82989 33.84311 33.65073 35.73221 33.29694 35.73144 33.04037 34.19519 33.49784 32.41068 31.05292 30.96985 30.95636 32.08145 31.28406 31.83706 33.02411 34.13071 31.78675 30.95755 32.23868 32.74704 34.52762 30.13962 29.98007 30.89441 29.73275 29.8346 29.87732 29.90643 30.6048 
27.22183 28.99652 29.31573 27.46137 27.70798 26.86996 26.05905 28.29047 28.62088 27.80813 27.37723 26.9264 25.98129 25.05398 25.00842 24.83734 24.91278 25.00549 27.83596 26.43845 25.74417 27.07278 25.97272 27.1604 29.06857 29.56323 26.79617 26.6196 29.90479 26.62403 26.66754 27.13134 27.76961 30.8835 28.03664 28.53665 28.68365 28.00479 27.58548 28.35574 28.75759 32.21338 27.67633 29.3583 30.19747 32.78991 31.79311 31.80676 29.61437 31.05977 33.24822 32.0516 31.00139 28.23413 33.06997 32.28176 33.14663 30.81381 30.29226 31.77734 31.24426 32.78573 33.73049 30.3222 33.74734 30.7106 30.81435 30.00463 31.04824 30.83789 31.23749 32.06871 27.575 27.27481 28.42571 28.63103 28.63495 30.37154 29.47741 27.72573 28.02151 28.33925 29.36114 29.17541 27.48636 26.83578 31.29431 30.61471 29.3023 29.18063 28.2049 28.3594 28.85339 28.76571 29.65697 29.99749 32.15124 28.35027 29.79498 31.42849 28.38351 29.63726 29.92678 28.79149 28.68149 29.39343 30.31827 29.6297 28.60105 29.2912 27.92456 27.62927 28.19175 28.54397 28.08466 28.42438 28.65458 28.0409 28.04944 30.19405 31.70217 28.2886 29.12053 35.00738 34.95966 35.40121 30.61538 30.95267 33.24481 30.96493 35.21349 32.90384 31.1585 33.18856 31.13536 31.66772 33.25961 31.70575 35.22799 30.98169 31.94649 32.90832 31.56741 28.2786 28.75256 29.39576 30.8038 28.93713 29.58734 29.15695 29.03806 31.78991 32.90033 34.8464 33.65372 33.1611 33.63227 34.01545 33.5447 33.39465 32.58291 32.50415 32.58487 32.40158 32.87753 33.40134 35.28754 33.56116 33.44684 34.08935 33.43857 -9999 35.46991 34.07761 35.61352 33.69107 32.22272 35.58267 35.67014 31.89517 31.38901 31.07785 30.99566 31.02389 30.98221 30.91154 31.24414 30.68301 35.04239 33.05352 32.2561 31.88257 30.26474 30.10196 30.52094 31.37515 29.82367 29.93661 29.99356 30.0177 
28.05233 25.91043 28.09329 29.68207 29.6087 27.10138 28.90619 27.58319 27.68021 28.34054 26.89319 25.08237 24.8992 24.82141 24.79786 24.71255 25.14618 25.03577 25.64872 26.48716 25.76782 26.15445 25.87497 30.04757 29.11737 30.18551 29.14916 28.35849 27.84298 26.9682 30.52643 26.40011 27.27423 28.52639 28.57073 28.64346 27.39864 26.08331 27.32641 27.50119 33.10171 31.92913 31.95238 32.40435 30.9627 31.36865 32.97247 26.48443 28.79473 32.25695 32.69464 30.49072 30.09637 30.16906 27.45519 29.47713 30.97473 29.35473 28.66031 27.89477 32.82489 32.6 31.26226 33.42965 31.58743 34.39083 30.07879 32.41195 32.55264 28.8109 28.8602 30.33117 28.41473 26.9852 27.57871 28.29906 28.47686 29.5945 28.25762 29.26785 29.78949 28.27456 29.02521 28.91906 27.40881 26.8847 28.04544 29.32022 28.98599 28.73934 29.44832 28.99667 29.02655 31.15634 32.39642 29.04468 30.6965 29.05044 28.83544 28.74878 30.05276 27.90262 28.19659 28.72021 29.2518 30.25824 29.75867 32.31003 30.67239 28.98065 28.07666 27.73004 28.09809 28.31601 28.37512 32.32547 30.70398 29.2854 27.72287 30.39557 30.30316 31.99734 30.74777 29.7214 35.15154 35.53439 33.39043 32.43377 35.81799 31.60052 35.04559 33.87255 35.3836 35.30115 30.98125 35.86752 34.96578 36.03066 29.98217 29.00397 27.80585 27.91043 27.58166 27.50091 27.90088 29.12625 29.70193 30.08737 31.7449 30.56323 30.3775 31.84097 33.93869 -9999 -9999 33.37823 34.26145 33.25516 33.46094 34.23575 32.41117 32.62421 33.28473 32.65155 32.34811 33.87747 34.70801 33.06122 33.11798 33.40585 34.51745 33.02356 -9999 34.85366 35.53782 33.26371 31.66138 31.34442 31.89288 33.6236 32.07923 31.04889 31.08609 31.00824 31.3089 31.84661 32.27969 31.57489 31.37897 34.72657 31.34863 30.74338 30.30645 30.13748 29.99619 32.26239 29.8017 29.92157 30.00251 30.0094 
27.17993 26.07712 29.18426 27.74219 29.61856 27.00137 27.03973 26.07183 26.72324 27.87351 25.8623 24.73154 24.42816 24.36338 24.43756 24.71078 24.8815 25.21136 28.6256 25.59104 26.4772 26.53974 25.9964 29.35046 26.71708 29.60671 29.14391 28.04006 27.96447 29.12539 27.00064 26.20438 26.80136 30.86321 28.93133 28.06054 31.90588 31.19772 31.86185 29.68307 32.58862 31.86307 32.0766 31.99103 30.6058 28.65026 27.94549 30.3987 33.1325 32.32079 31.07144 30.33456 29.734 31.66573 33.45324 33.50497 29.0869 27.93841 31.48562 31.74392 30.40121 30.21709 33.11718 29.77227 30.49181 34.15271 31.1675 30.17785 27.12091 27.72741 32.75408 32.57049 29.65822 27.98297 30.49508 28.6433 27.66424 28.89023 27.70821 32.10864 27.99087 28.00689 28.72524 28.2186 27.26388 27.20706 27.32641 27.68305 29.55511 28.45462 30.52352 31.98114 29.78005 29.57137 31.65398 28.97806 28.05722 28.31894 28.27521 28.88742 28.23199 27.97293 28.26227 28.80826 29.30337 30.28376 32.19549 30.93338 32.64462 34.52578 29.3587 28.3822 27.78463 28.38059 32.15542 30.54144 32.12332 32.51638 28.31409 27.54553 28.31756 28.78213 31.18011 31.73873 34.94955 35.49783 36.0257 33.62027 34.15807 34.71616 33.90322 35.45864 34.46236 35.23818 33.26937 35.7882 34.02419 32.84942 30.17065 29.26129 28.03509 27.39764 27.23813 27.10949 27.9328 28.79178 29.63528 30.82608 29.84644 -9999 -9999 -9999 33.41101 33.27426 34.2399 33.50663 33.91385 33.17468 35.80609 33.46942 33.16165 33.49191 32.8631 30.98328 30.95224 32.54914 32.80384 33.10151 33.26544 32.81848 35.09744 32.61169 35.40298 34.87579 35.43176 35.54697 35.52109 34.37463 31.87732 33.25406 34.7179 31.30578 31.30286 31.95255 35.37823 35.08261 34.87036 33.35898 34.63016 32.67178 32.48068 34.51761 30.19647 30.07867 30.04214 32.83234 29.86207 29.83606 29.94461 30.00107 
27.99305 28.23666 26.43701 29.61044 28.39932 29.55651 27.91223 26.09586 27.18939 26.07062 24.79983 24.43576 24.2417 24.14855 24.2124 24.53601 24.92521 25.94193 28.9923 27.75991 29.28509 29.10513 27.14056 27.27654 27.68334 28.13284 28.34331 26.49304 26.10041 28.3822 26.54324 30.41091 27.54592 29.88711 26.20215 27.74184 31.87261 31.15703 29.65749 28.64773 32.65539 31.34252 30.50628 30.39736 33.51656 30.21987 27.86837 29.46038 31.63092 32.457 29.16631 30.94171 30.07284 29.23092 29.83133 30.60104 30.41366 31.2261 31.2441 30.10814 31.42565 31.21358 29.48007 31.92382 30.23891 31.6738 31.16333 30.225 28.33349 27.00724 31.60186 31.58939 29.09317 31.13922 30.28534 31.86401 28.42142 28.39547 28.71304 31.87231 32.03433 27.38372 27.61062 27.42179 28.84897 28.54961 27.62076 27.91779 29.30377 29.56473 29.38085 29.4173 31.0365 28.00061 30.41635 28.19547 28.50119 28.54541 29.08148 28.66996 28.54092 28.51355 29.15457 29.76785 29.96301 29.3533 33.78885 33.49616 31.95472 33.36569 31.39019 28.61129 29.56491 28.33902 27.85355 27.83319 28.54968 33.16857 27.64737 30.23745 34.11703 28.54818 30.29265 34.34911 34.9068 31.44989 33.71838 36.04446 36.39046 36.30999 33.8713 32.57565 34.78967 34.27981 32.12609 35.07171 31.91735 31.95318 31.73925 30.34378 29.93465 29.86376 30.02279 29.14974 28.01615 28.63983 29.2959 30.36606 33.15351 32.19306 33.41073 33.43909 33.79377 33.38388 33.50461 33.10901 34.94864 33.40833 34.25266 33.513 33.58918 34.02527 33.71798 29.89908 30.00333 32.93085 34.62296 34.7467 34.8877 34.89697 34.81634 33.32822 35.14166 -9999 35.49112 35.46206 35.4773 35.0661 34.61576 35.28391 35.84103 33.77533 35.44152 32.40039 32.99692 35.0036 34.71844 34.62241 34.5104 34.49319 32.39798 33.40931 31.9636 29.97531 29.94266 31.93905 29.79239 29.83524 29.91465 36.0831 
26.84118 26.37567 26.3381 26.65372 27.63336 27.43497 26.44779 26.71387 25.98544 25.56403 24.87637 24.47446 25.04718 24.08548 24.21347 24.439 25.96633 28.08014 29.92678 30.77498 29.68875 29.59317 27.46362 27.07784 27.66119 28.39148 28.32711 27.07532 29.08419 28.84704 31.56479 27.15743 26.66656 30.57564 29.95006 28.72842 30.56746 28.10799 31.43417 30.16971 29.81231 31.72033 29.91799 30.13156 31.49636 28.7796 27.5566 31.36542 31.56945 32.66 30.38204 32.19244 30.38217 30.60113 31.14575 29.74575 29.03448 31.44525 31.28625 30.07421 31.67465 31.0668 29.69628 30.07357 28.47854 31.74127 30.04119 30.71364 29.66308 28.77319 29.97528 31.72137 28.45871 28.80361 28.87402 27.79721 28.63781 28.7145 28.46157 30.95114 30.87399 31.15961 31.29804 31.24242 28.46762 27.72955 27.88812 29.51609 31.81027 32.08816 30.07 29.40244 31.29517 28.71836 28.1181 28.58353 33.69437 28.80524 30.02499 31.44952 29.99012 32.91513 32.11767 34.14405 28.09732 29.43527 30.69766 28.98455 29.80902 28.84545 28.22943 29.38348 30.5885 28.7604 30.74456 29.53423 30.48531 33.50674 27.85556 33.8139 34.25527 29.76003 32.34325 34.38079 34.40932 34.63445 33.15637 35.85278 36.16946 36.20418 35.69098 34.84884 34.49014 34.51684 34.50421 31.30239 30.17202 30.93935 31.77648 32.96102 31.19928 31.74813 29.14742 28.44742 29.25302 30.6737 29.00424 30.03501 32.86331 33.3625 33.65487 34.47833 33.55307 33.7237 34.367 33.39129 31.40833 34.44727 33.05536 33.95862 33.94272 34.23502 34.06727 34.40948 33.2212 32.57434 32.62839 33.79462 34.57166 34.54169 35.58526 33.12299 33.29071 31.90634 -9999 33.91095 33.95514 33.32233 35.39811 35.28619 33.09927 33.65512 35.2738 33.43463 35.0722 33.09012 34.69797 34.6825 30.80839 31.02432 32.52799 32.1907 30.9462 29.98794 29.92166 29.80191 29.815 29.81033 29.87985 35.21897 
26.5105 27.2659 27.91193 28.3381 26.70495 28.31487 27.15686 26.12781 25.98999 25.67929 25.15643 24.57999 24.26867 24.32879 25.53143 25.29998 25.84344 27.46825 29.99154 30.96322 29.79339 28.34039 26.09949 26.10956 27.6745 26.68884 29.38031 28.2638 27.84118 27.5808 27.06988 29.5827 30.18924 30.03549 28.59155 29.53124 31.16058 26.43334 31.50152 31.9057 30.20538 30.59646 31.76038 29.4453 29.91906 29.3052 28.69763 28.83282 31.67014 30.16109 30.14831 32.24029 30.95999 29.93291 28.90023 30.65353 29.1647 31.06899 32.40704 28.01644 32.11108 28.79529 31.60113 31.33435 31.30816 27.72097 27.75342 29.28143 29.55196 30.55185 30.18799 31.14083 31.57758 29.17852 31.94918 29.26187 29.49103 32.84994 31.05176 30.76889 31.9404 29.55829 32.26416 29.59451 28.31396 27.86172 28.59976 29.16028 32.4707 32.19761 30.81057 28.70981 28.58466 28.86117 28.87601 29.72979 29.69684 30.21143 30.05106 31.01734 33.30265 33.67414 30.11902 28.80371 28.82935 28.82306 29.21734 29.17697 28.54962 28.25317 32.44753 28.54568 30.83675 29.39733 28.61941 32.20309 31.62017 33.70073 28.26644 31.46746 31.41851 34.68954 34.73446 34.94049 31.80047 32.27917 35.51211 35.569 35.54412 35.96847 35.46441 34.86468 32.8984 30.36883 29.28842 29.90487 29.96093 30.42236 32.55761 35.00539 33.26056 32.82492 31.04812 32.82468 31.76074 33.54916 33.89237 30.16583 31.24945 32.92353 32.70758 33.11752 36.98593 36.86392 32.86176 32.76355 35.64206 31.8497 32.75284 32.75595 34.12915 34.71774 34.48434 33.13491 35.69367 35.09183 35.00129 32.78528 34.40381 34.48773 34.66629 36.958 35.20236 33.3175 32.34818 35.57587 35.46661 35.06103 35.31769 33.53565 33.8863 33.4437 32.98877 35.03641 35.07818 31.18429 33.01398 32.70737 33.45157 30.35101 33.19925 32.8476 31.08774 30.02564 29.90665 29.733 29.69501 30.27197 31.03863 31.83056 
28.47934 28.23459 28.18295 27.84591 28.56424 28.4574 27.28683 25.82331 27.1802 26.03171 25.24606 24.75076 24.41334 24.23996 24.43961 25.33162 26.30673 26.12149 26.2449 27.42248 27.86258 26.78991 25.73288 25.87448 26.38773 27.43825 26.57801 28.92095 27.99527 27.64657 25.83173 30.17669 29.11876 29.92126 30.83532 31.51479 27.50842 31.83349 31.41406 33.01879 32.72451 29.59765 31.58242 30.4883 30.58569 29.11965 29.78204 28.89257 31.22476 30.67525 29.23275 30.08233 31.48196 31.82604 32.13409 32.06411 30.77566 28.13833 31.15105 28.42776 31.48275 29.43176 29.8406 26.98899 26.87693 26.42289 28.66595 29.35427 28.316 29.40878 30.83014 31.8393 32.00501 30.90219 31.49732 30.50848 29.31824 31.95511 31.37259 31.51484 31.36649 32.71121 32.36951 28.85266 27.96732 27.99219 28.12802 28.65528 32.28809 32.22903 31.70313 32.52349 29.0498 30.28079 31.40945 31.16437 30.62558 34.7099 30.54379 29.82626 30.80524 30.00943 29.853 28.95093 29.72961 32.64777 30.48816 31.20468 28.74976 28.30017 28.44677 28.59738 29.07446 31.63904 28.63294 30.62252 32.78842 30.43411 29.6133 34.71707 30.77935 31.28192 35.03472 33.21075 35.59576 35.82842 35.60955 35.72342 35.57595 36.26147 35.80163 31.006 29.00103 29.36679 30.30431 30.39303 30.58899 30.15945 32.79491 34.38293 33.28497 32.80709 34.85036 31.47775 33.10351 33.66199 32.46918 35.39474 35.04792 32.46652 33.45614 33.89002 35.95752 34.27704 34.07489 33.88718 35.07455 34.22653 35.59406 32.14771 35.39535 37.34198 35.95828 36.66351 35.07916 35.3389 32.61612 34.22271 31.94123 34.55206 32.88126 35.5086 34.25697 37.14495 35.28577 35.46859 35.49579 35.05341 35.31479 35.16766 35.23321 35.28378 35.54511 35.19378 32.09766 32.18222 30.55295 34.8919 33.41077 33.38441 33.32502 32.68793 33.21848 30.45234 30.85523 29.65488 29.67957 30.83356 35.36155 34.97657 
28.97339 27.6503 26.18216 25.98743 26.65936 26.42734 26.27935 26.4592 26.18438 25.17673 24.98261 24.62075 24.27792 24.20831 24.39419 24.77798 25.04755 25.33722 25.59732 26.41381 28.10635 25.86483 25.64248 26.75946 26.66739 29.49844 28.30676 28.40002 28.76919 29.39465 26.77181 30.94726 28.94049 29.13451 31.56948 32.22179 26.76565 32.066 31.38613 32.03356 33.19781 29.28225 27.94677 27.41097 31.59198 31.94775 29.78668 27.50912 26.65372 31.631 30.28836 29.38515 31.67355 32.65304 33.24515 33.59377 30.62719 28.45992 32.31472 31.77212 27.7962 30.04532 31.34871 28.81799 26.75727 27.621 29.12515 29.47601 28.9898 28.34491 31.82492 32.4548 31.58368 29.1312 31.23983 31.14233 29.07388 30.827 31.55661 32.4762 32.66208 31.51074 31.57864 30.17462 28.57068 28.1781 29.16614 31.11292 32.50403 29.17517 29.89832 29.25643 29.06848 31.24658 33.85748 33.14761 33.63397 31.81958 31.71536 31.05981 33.98013 35.99344 35.67129 33.44983 30.82409 33.13852 30.51721 31.42194 28.84075 28.93894 28.22241 28.88251 27.84924 31.33524 29.36111 29.69845 27.3999 30.20666 33.9566 34.80618 30.61404 30.71011 31.98171 35.75243 34.97772 35.92052 35.444 34.79415 34.67035 36.3172 36.03365 29.81945 29.12304 30.12826 30.89199 30.93511 30.98241 30.42755 30.54525 31.03592 31.26763 31.42321 31.81204 29.76376 33.79959 33.79486 33.88474 34.25143 33.48319 32.1568 33.28763 35.0574 35.44076 35.23077 31.98972 34.43683 33.90476 34.15418 35.33971 31.89447 35.07016 33.73862 35.55404 35.20184 35.29129 33.12115 32.70044 34.32724 33.40509 32.8866 34.23481 32.28375 34.5629 37.12548 33.80878 35.48929 35.58737 35.46716 34.91867 35.30161 31.84699 33.19745 32.79367 36.06421 31.69342 35.02554 31.13021 30.4705 30.77213 32.3222 33.19452 32.73596 31.31686 29.76154 29.67242 30.88052 31.90948 34.30585 34.57303 34.80978 
25.91922 26.02414 28.14762 25.87216 25.69434 26.03146 26.08233 25.33249 24.95505 24.69919 24.55011 24.40177 24.1453 24.11605 24.29483 24.53293 25.09406 25.05835 26.89971 30.12484 28.14095 27.47228 28.85018 29.78689 25.64228 26.62284 29.46652 29.87869 29.90744 26.39233 25.8562 31.35976 28.02306 27.60876 33.23934 28.89498 31.90384 31.41311 30.30081 31.58154 29.41604 28.79119 27.23879 32.00665 28.88391 28.61141 29.83862 28.58101 27.53646 27.53881 31.28893 31.0649 30.74298 32.13171 32.29861 32.95074 29.91146 29.30432 28.74386 31.4027 31.91122 28.44516 29.10296 28.51958 27.85153 28.52106 30.05926 31.18612 28.82046 28.57556 32.80746 31.28335 32.24491 30.60483 31.21967 31.31985 28.3905 31.98554 32.2085 31.48664 32.03555 32.21685 33.06985 30.61172 29.83237 28.30255 32.0579 30.76346 29.61484 28.72302 28.36078 28.57339 32.92633 31.67294 34.07607 31.45813 32.33881 31.8074 33.59937 30.11752 31.07681 35.84534 30.76687 29.89938 30.18283 30.21894 33.4303 35.32 29.89153 28.81073 28.58185 29.65664 29.50409 31.08703 28.13448 31.93744 33.54629 29.32317 30.81606 34.42022 35.23016 35.49738 34.41668 36.03936 31.19745 33.60031 34.69384 35.20068 35.65319 36.57779 34.52252 29.23199 29.29095 30.7962 31.30548 31.40756 31.31634 30.6484 29.84549 29.78772 29.12658 29.08258 30.88238 32.51267 31.9827 34.09766 31.30897 30.69107 32.3866 31.17126 34.85681 35.35587 35.90027 36.04548 34.36203 33.94729 33.81641 33.95224 34.10126 33.75733 34.25779 34.25873 34.60968 36.52291 35.3175 35.23767 33.60264 32.95258 33.26007 33.94757 34.34421 34.34485 34.17112 33.22235 32.70544 35.57047 33.14859 35.48575 35.3558 35.33477 35.28745 35.22351 33.0427 31.80893 35.34216 32.88522 32.89664 31.41993 30.5133 31.58084 32.92206 32.60108 30.28854 29.71173 29.65448 30.12586 31.84418 34.03836 32.6821 32.31714 
25.44769 25.21396 25.02963 25.25419 25.58972 25.98199 25.68512 25.30453 24.8829 25.32842 24.55732 24.31183 24.16269 24.15714 24.27295 24.35797 24.50626 24.85733 25.56481 28.5838 28.76052 28.01001 28.62661 28.95297 29.06375 27.5552 29.20922 29.3619 27.09451 30.18322 27.30257 25.90969 26.73531 30.55706 32.22247 32.10614 30.86551 30.47762 29.9432 30.66512 31.84005 29.0021 27.92633 30.36636 29.88638 30.302 31.53811 29.61623 29.39159 30.48599 30.38641 28.99743 30.60623 31.37222 31.74969 30.46145 28.15948 28.05484 27.92236 29.21224 32.87634 30.95748 29.59826 28.91106 30.33166 32.7168 30.93637 31.66212 29.01837 30.53778 32.77365 33.75994 33.61432 31.24463 32.25104 31.19315 29.7753 31.12759 30.49551 31.46652 31.97275 32.47257 32.0387 31.36347 30.19525 31.27127 29.68256 29.75384 29.37033 29.49023 32.81637 30.19982 33.0328 30.31357 29.97422 31.12308 33.60752 33.71368 32.93061 29.5888 31.56076 30.92911 31.07208 29.40802 29.27558 28.54031 31.10458 31.16022 28.80359 28.42618 28.0889 28.80686 31.53302 31.04144 28.45989 31.87441 33.17624 34.03167 31.87665 31.73577 35.08572 32.85006 35.2315 35.22463 35.16259 32.94616 32.73382 35.49084 36.23726 34.31005 31.97284 28.51709 29.70638 31.31646 31.50179 31.78298 30.85348 30.42999 30.70825 29.76772 29.28433 32.8461 29.28312 30.15335 33.07598 34.12603 34.56466 36.22812 31.76904 32.96048 35.34934 34.00232 35.95844 36.52542 33.30634 34.21 34.00073 34.02725 34.24997 31.89069 33.93896 37.17777 35.44818 35.31424 35.36447 35.10855 33.49054 37.12729 37.12405 33.36335 34.39916 34.67545 36.01263 33.07373 33.02612 35.83984 36.10828 35.35693 36.09866 33.09809 35.19794 35.13284 33.1211 35.23301 34.98697 34.89029 33.22327 32.14132 31.05829 31.46994 32.95309 30.49948 29.82709 30.27814 30.67517 29.91763 30.85407 34.01794 34.33871 34.74243 
25.26621 25.04889 25.04043 25.27884 25.60242 25.78971 25.71057 25.38473 28.35447 27.85605 26.40522 25.87704 26.11673 25.93866 24.22974 24.40271 24.87389 25.11328 26.45047 29.79986 29.85345 28.69976 28.09225 28.63336 29.1058 27.67901 29.42169 29.77755 30.08816 30.02755 30.51178 31.76217 32.0577 33.10677 30.89105 32.72509 30.71316 30.3634 29.51404 29.62966 26.21304 27.36215 27.70302 28.89227 29.98529 30.81777 31.62121 30.21276 27.13727 27.18542 29.01269 27.09317 28.5538 29.89391 30.1253 30.31295 29.71313 27.40619 29.64141 28.74657 28.74092 32.00738 29.15825 28.92545 31.86312 29.62427 28.69003 32.45969 31.9978 29.41037 30.22012 28.64948 29.82382 31.2081 30.81427 31.02048 29.82242 30.26028 30.09546 31.67111 31.05237 32.21177 32.16775 31.50921 33.18747 31.88241 33.1098 29.80579 30.04565 29.26495 30.07098 31.45178 30.19687 29.42248 30.27549 31.65113 33.76498 33.69724 30.0578 29.63324 30.2536 31.13132 33.36139 31.1976 29.02948 30.70153 29.33368 28.458 30.86737 28.18905 28.81867 28.58722 29.62976 27.73922 27.28848 33.86926 29.90536 32.95892 34.79656 33.55541 32.35705 35.83252 34.04507 31.45098 36.00558 33.23473 35.88528 35.08017 36.29726 33.25177 29.79095 28.87875 30.2901 31.33926 31.14398 30.98608 30.92565 29.84918 30.82662 31.66065 29.26282 29.93525 32.65604 35.98734 32.69037 34.12219 33.24069 34.29373 33.33377 32.64853 35.01032 35.29447 35.26724 35.67609 32.97022 32.40992 36.83114 33.60443 34.28778 34.45807 34.03082 34.70526 34.06226 33.18042 35.89005 33.95081 35.55374 35.8367 33.42633 32.50101 34.47555 34.7472 34.79916 35.0636 37.42316 31.63928 32.07151 35.48812 35.38311 33.05392 35.11508 35.13816 35.17438 35.08163 34.93286 34.83597 34.76251 34.81588 30.54791 30.55459 30.33294 31.34021 30.30997 31.28305 30.61466 30.41709 32.09678 34.04269 31.87713 34.60464 
25.08166 24.9737 25.0321 25.17038 25.29822 25.90433 25.52634 25.92194 26.70422 26.7497 27.21994 28.21558 25.30984 24.45362 24.32568 24.8099 25.22738 26.38162 26.83978 28.76629 29.46356 29.23223 30.21631 29.14425 29.10687 26.58834 29.69516 28.85843 29.46487 30.10159 31.35055 32.63317 32.85885 31.51638 30.42544 31.65173 29.85144 28.90783 27.49221 26.48203 26.50302 28.70028 29.60482 30.05462 29.89953 30.88775 31.05511 29.38918 27.1149 27.41086 30.20459 31.20251 30.00109 29.92193 30.13507 29.61523 30.84579 27.9418 29.58626 27.90924 30.91256 28.72663 28.82517 32.65063 28.72152 32.1525 31.45252 30.14878 30.46332 32.55408 29.5943 29.2966 31.68479 31.17648 31.36978 30.76038 30.78561 29.58679 30.25915 30.5177 31.2948 30.00201 30.0224 32.63116 31.88297 28.39484 31.97745 30.42935 30.82586 29.1687 29.89715 33.82993 29.89487 29.85177 30.40137 33.73373 30.11322 32.8685 30.82525 30.96314 34.11826 31.97058 31.1152 31.02053 34.7634 29.33865 28.56739 28.67286 29.09451 28.86801 30.73331 30.2005 27.40747 27.31402 29.46862 33.34097 31.86611 32.29891 32.63427 34.80395 32.28595 32.29202 31.18814 32.4877 33.46286 32.7286 35.46489 35.57464 36.75161 32.39507 29.53655 29.38476 30.23221 30.67171 30.57315 29.80801 28.27358 30.48538 32.89599 33.17533 29.58597 29.81964 31.74976 35.47888 33.87659 33.91754 34.65812 31.17926 36.73844 34.66333 33.27677 36.00063 34.57856 35.07599 35.75327 34.16223 35.45724 35.48413 35.18189 33.64518 36.89713 34.65873 32.61084 35.14548 34.83081 34.86425 35.03073 35.13068 35.13428 34.65548 35.83691 34.51223 32.99475 34.45917 32.33588 35.72329 32.04764 32.39294 35.00943 35.25854 35.12374 33.11527 33.08624 33.66504 34.87351 34.86884 34.94089 30.65408 30.63565 30.60284 32.22242 32.19913 34.38184 31.95108 31.52066 30.11074 31.25421 31.0517 32.57977 30.63983 
25.10095 25.04758 24.90745 25.17569 25.03213 25.4986 25.82775 25.49973 25.52668 25.47638 25.73791 26.20923 25.80689 26.97892 24.49057 25.19549 27.04616 29.88531 26.58413 27.02725 29.97061 29.846 30.51492 29.44173 26.84958 26.88894 25.71927 31.68579 30.90261 30.62228 31.53033 32.00162 31.62267 30.1048 31.84243 28.5491 29.78189 28.37926 29.38559 30.25555 29.3865 29.16558 31.93172 31.07998 31.04147 31.27725 30.11358 27.68027 28.49957 28.32547 27.30395 27.99291 31.8774 27.9234 29.44942 30.68615 29.88159 29.29778 27.45453 29.13748 28.23587 29.69022 33.15305 31.35251 29.09775 31.89148 32.39975 31.80454 30.22138 31.94046 28.92145 29.73321 30.20358 32.10428 30.79953 30.54444 30.46552 31.29168 31.43723 29.67453 29.724 29.60483 30.54142 28.91916 28.70498 28.44827 31.52304 30.07778 30.3695 30.1296 29.54587 29.73023 32.44016 34.04096 29.55826 29.30633 29.21872 32.61087 30.49601 32.23587 31.33896 34.65686 30.67645 31.39672 32.83938 29.21286 28.7298 28.57273 29.07003 28.7522 29.1879 28.05637 27.18609 28.78722 32.34411 33.70129 34.4876 34.58478 31.34008 32.3443 32.21899 33.19632 34.97378 35.66806 35.06262 35.83261 34.35012 34.24033 31.9808 29.79775 29.17296 29.3876 29.65655 29.82141 29.18588 28.96808 30.44281 32.11108 32.33856 34.19082 29.00217 31.27356 33.10791 34.25308 32.50086 32.44645 34.71267 33.03989 33.02942 35.48074 33.21448 37.11944 35.61172 35.12429 33.33176 35.94785 33.11075 34.01917 35.80917 35.80996 34.76792 34.66418 33.35187 34.12631 34.23597 34.66116 34.97445 33.16995 33.81772 34.72239 34.66299 34.53259 34.34125 34.98651 33.08319 35.3487 32.27423 32.04827 35.49686 31.93063 32.02542 31.52307 35.40347 32.96494 34.9108 32.17356 33.39798 31.62454 31.62051 33.66122 33.60156 31.98398 29.90058 31.2662 32.4447 29.10059 33.39016 30.41257 30.15756 29.5979 
27.98605 25.3273 28.46326 26.58935 25.71124 24.98227 25.12604 25.3241 25.45282 25.25702 26.34757 24.99563 27.37039 25.54169 24.97915 25.91347 27.77364 29.84917 28.04642 26.42361 26.74127 26.3121 27.30816 30.77377 28.86773 30.29046 25.25034 29.06296 28.99551 31.95611 31.02188 31.79531 32.19329 28.06966 28.89725 28.49359 28.89529 28.98245 29.38454 30.5324 31.63958 31.75802 33.87243 31.00165 31.11056 30.87517 29.99526 28.77929 28.21038 27.06939 27.61115 27.41062 31.00561 27.26541 27.70452 28.97274 29.72552 28.95236 28.22814 28.51114 32.87531 31.54532 30.14923 29.71524 31.582 29.95243 32.20148 33.15775 30.77588 29.80105 29.49668 31.97812 33.3527 31.78845 31.81815 28.9201 30.99023 31.52117 31.82236 28.72834 29.99463 30.31861 28.24829 28.2063 28.23688 28.36001 29.08004 29.5253 32.75671 29.2384 29.09939 30.4465 34.8812 32.6538 33.74182 28.89658 29.75757 29.17069 32.25616 34.45203 33.52835 33.08505 34.35211 32.08554 29.89219 28.86593 29.28711 29.10703 28.27732 30.28863 30.38269 28.72359 28.44305 30.89441 34.29329 31.98352 31.83172 34.39618 34.39306 32.9363 35.16082 34.70351 32.36367 35.73868 35.04613 34.30792 34.60879 32.1358 29.45968 28.83621 28.86956 29.15541 28.44256 28.16208 29.49618 32.24194 30.83365 32.90658 28.91449 28.89175 29.02462 32.41611 34.18829 34.01877 33.32394 32.63959 33.9115 36.90697 33.85321 33.96115 35.3273 35.65259 35.64053 35.89926 35.52981 36.42334 35.6977 37.48056 35.55832 35.53765 35.55005 32.62488 32.28653 34.33304 34.67758 34.56559 34.44964 34.61981 34.61172 35.04404 35.27924 34.26612 35.29101 34.09781 37.17502 34.26865 31.61966 31.52999 32.58447 33.17359 32.0589 32.34476 35.33359 32.97729 34.97024 34.92511 34.91241 34.92648 33.3052 33.01825 31.5867 30.47888 29.78119 32.51993 29.90982 29.03582 31.72937 31.78964 29.91354 30.56772 
25.57794 25.36312 28.45724 25.34082 25.85327 26.61712 25.72357 25.09653 25.36057 25.1756 24.75925 25.57544 28.44906 27.25336 25.54563 26.53167 30.04696 27.73007 29.41555 26.45986 25.4002 25.46982 27.58071 30.0567 29.93139 29.30776 29.67224 29.16641 27.24255 26.04607 32.79971 31.74383 26.95071 26.52667 26.84353 26.8551 29.91854 28.90832 27.89386 31.8974 31.92028 33.18542 32.25561 27.77539 27.95715 27.9529 28.88235 29.95828 28.37853 27.48374 28.37374 27.72123 28.41644 30.7856 31.33712 27.56067 28.88339 29.32876 28.26432 29.38705 32.39233 32.19049 32.34112 30.07696 31.67868 31.63758 31.98383 33.47101 31.41144 32.0434 32.33749 31.19916 33.54669 32.34906 31.32221 29.59659 31.7662 31.40387 31.38418 30.16589 29.10006 32.30822 28.06448 28.00601 28.33121 28.26181 28.90292 29.44446 28.48746 29.62864 29.15286 31.516 33.42856 33.73904 32.46631 29.37918 28.64631 30.0892 31.90735 34.31546 31.76486 34.97229 29.40151 29.04626 29.28195 31.75793 29.1547 29.48236 28.12744 31.21283 30.63934 32.35708 32.96496 33.68832 32.56231 30.89251 29.37002 30.68771 34.42831 31.77655 35.06768 33.6123 32.82537 35.96548 36.32473 31.39685 32.01999 31.56933 32.17282 29.00833 28.53964 28.93801 28.70275 30.14371 32.72885 33.30114 31.23761 30.24195 29.13604 29.16477 33.2999 30.47031 34.65192 34.20227 34.5465 32.3913 34.18588 33.33017 33.82355 33.92813 35.08111 34.95468 35.10685 35.32227 35.44834 35.40051 33.71118 35.0094 35.30423 35.24661 35.91022 35.3721 34.31662 34.11642 34.81696 34.18115 34.11173 34.44113 34.6568 34.68979 34.72736 34.23734 34.01638 34.75866 37.31015 36.14676 35.52267 -9999 32.08695 32.17059 35.36969 33.23209 35.1749 34.95035 34.90319 34.90216 32.85361 34.90134 33.61719 31.09824 30.52015 31.07608 28.77868 29.79199 30.76834 28.88626 32.76609 30.39832 33.89651 34.4129 
25.53158 25.49011 25.38779 29.11151 28.53662 27.59269 29.43561 24.88471 25.01743 25.13183 24.9849 24.93066 27.33667 28.14063 27.07662 30.54034 26.04996 26.64803 29.98513 29.35482 25.77298 25.67377 27.70333 29.73635 29.55999 30.2824 30.51971 31.59518 31.2351 31.58105 27.57452 27.7709 28.56741 26.14233 29.29077 30.7181 28.35506 28.60391 29.08779 28.95272 27.51742 29.08392 31.40335 31.11642 31.15914 28.23962 28.78896 30.62115 29.64941 28.44931 28.20083 28.99481 26.9896 27.65955 28.06915 29.36694 29.46362 28.33892 28.93213 29.47373 30.98536 30.20148 32.20728 29.99917 31.95892 30.50388 32.11838 34.19748 29.86734 28.64547 29.88715 30.31009 31.70792 31.70144 31.37949 31.13568 31.28283 31.46326 31.56576 29.50989 29.77691 30.3341 31.25809 28.35589 31.7157 28.07404 28.69659 29.22064 28.31348 28.69086 29.81146 33.22229 31.71655 31.48032 29.32666 29.46585 29.14063 30.11126 34.12628 31.56952 33.96683 33.08615 30.71239 28.112 28.77344 28.44355 28.79071 31.14062 31.61392 27.84302 32.45858 27.65338 30.77685 31.00689 28.67696 29.06069 29.55102 31.00659 33.97845 33.12258 34.22552 33.03333 33.13409 31.10564 30.02392 30.57958 31.1185 31.90838 32.92026 33.51391 28.56448 29.25509 29.66973 32.05853 32.06674 33.05704 30.00439 29.18619 30.24817 30.33866 33.3732 32.02667 34.40937 32.29947 32.98681 31.43359 30.54316 31.44031 33.29083 32.51862 34.6832 35.69809 35.69239 36.31223 35.46399 35.3946 36.36905 34.63892 34.54868 36.03073 34.23682 34.22589 35.29498 36.2994 35.29316 34.24161 33.32113 34.59881 34.70443 33.5278 34.10447 34.0571 35.30799 34.22232 34.26709 35.29345 35.46262 -9999 32.09092 35.24862 35.12192 35.33081 35.20767 34.48142 34.89334 34.91238 34.92923 34.88034 34.96551 31.24689 30.56955 31.70025 29.23504 30.7637 31.24042 32.30496 32.25821 31.2312 30.50085 29.25393 
28.16202 26.16012 27.29569 28.88806 27.61179 26.3548 25.65533 24.98987 24.97967 25.13596 25.13596 25.08642 26.70568 28.4411 28.83443 26.07339 27.73775 25.76334 28.89403 29.67935 26.8605 25.3963 26.93804 30.66665 27.90291 27.46655 27.12256 28.69012 30.90738 28.4895 28.15469 26.08819 27.23452 31.24551 29.54135 30.11453 29.41122 28.87402 27.07577 27.94259 27.40911 28.30788 27.00671 26.95813 28.77541 27.43344 29.98232 32.16457 29.79873 30.56441 27.56256 27.9578 27.68646 28.87915 27.80878 29.09266 31.75839 29.28241 32.19611 30.94674 31.33282 28.93347 31.23575 29.51593 32.34357 30.92077 30.96323 29.91457 30.75232 29.76571 28.98828 29.52255 31.419 31.41941 30.90594 28.86633 31.78168 32.17352 29.97437 28.54224 32.02475 30.75061 32.33007 31.64664 31.0834 28.38315 28.07736 28.82965 28.32891 30.59006 33.25146 33.50101 32.0661 28.84287 28.98984 29.20691 35.80447 32.75509 32.57135 32.98401 31.60226 29.96707 28.79877 32.14813 28.06775 26.99381 27.18411 27.61362 27.80969 29.86966 29.37636 28.77019 28.69506 27.81197 28.43236 28.90106 28.68249 29.16205 29.32471 34.01604 31.30108 35.68954 32.78314 32.59256 30.16882 30.16351 31.65838 33.35241 33.01553 31.61403 34.43514 31.94079 29.40354 31.25238 32.39111 29.35865 29.0028 29.41666 31.2013 34.01978 33.51505 31.10641 31.19974 34.44382 33.9683 32.53116 30.99566 30.62143 31.09741 34.04203 32.51151 33.50143 36.58634 33.90912 35.53922 35.47531 35.64566 35.17127 35.26709 33.55762 36.11637 36.59134 36.06049 34.60071 35.36896 34.27539 35.27454 35.40012 34.67343 35.36066 34.24344 34.29129 34.25888 34.46469 34.25202 35.36829 33.18689 35.1397 35.30142 -9999 35.13935 33.66886 33.46411 34.58969 34.95614 34.9682 34.90857 35.55933 35.38446 31.73086 30.95847 31.53446 29.52292 29.53907 30.76947 29.01917 32.3891 32.46533 28.92267 32.68448 
27.44165 25.99417 25.55375 26.69214 26.9661 28.32828 24.93299 24.80301 24.88321 25.1894 25.1695 25.12311 24.97516 25.16528 28.7673 25.05524 26.06963 30.96105 26.15619 29.64196 25.36487 26.54366 28.75378 30.4757 28.29754 30.53124 30.83691 30.57742 28.87945 31.25402 27.15442 27.98883 30.81693 30.70807 30.68811 29.42813 28.64944 29.59338 29.03576 28.3201 27.36935 27.87848 28.15471 27.30652 29.21154 28.27319 30.04064 29.46676 28.19516 29.05392 27.93472 28.1011 28.38388 27.63315 31.92105 28.87704 28.70782 30.47186 31.46271 30.4101 30.69259 30.20413 28.83048 31.75839 32.42847 31.36618 31.97378 32.42236 33.04333 32.37607 29.32489 29.05768 31.72921 31.55793 32.58762 30.77042 28.65873 29.2836 32.06131 28.32049 32.44553 29.39675 30.93277 29.99149 28.95389 28.10336 28.09717 31.79751 28.53973 32.97504 31.95328 32.36941 33.7695 29.75428 29.95133 30.39774 33.63958 34.59146 30.01443 29.24432 28.79583 29.42742 28.13296 31.76843 26.91013 26.5448 26.95749 30.10943 32.41772 27.85253 34.71233 34.488 27.83401 28.93142 29.26565 28.98309 30.09975 32.17666 34.47881 31.69931 34.67001 33.43905 33.15387 32.74084 30.55593 29.63696 31.29254 33.39651 33.11538 31.85217 29.98581 33.13238 29.82703 33.04922 30.0802 29.3772 29.17987 29.32117 29.69583 30.7557 32.10397 34.11493 34.11909 33.87893 33.96466 34.52875 35.27237 31.02597 30.12952 30.78253 31.77167 33.91589 33.36459 35.31839 35.37125 35.31863 35.69938 35.15313 35.04984 35.24744 35.17834 35.10912 35.21643 34.82438 34.79858 34.57663 35.37457 35.45304 35.41092 35.11144 33.17905 34.77738 33.93811 34.01367 33.83594 34.45581 34.31931 35.16907 35.28967 31.92841 -9999 33.66797 33.51233 33.2154 35.07703 35.15863 35.03461 34.93945 33.34229 32.90891 33.2308 30.4961 29.8057 29.34625 30.63681 31.60269 29.94729 28.7876 29.62344 29.11529 
25.15613 25.13824 26.04605 30.23206 28.01954 25.50748 25.62753 24.94123 24.95688 25.07806 25.10003 25.44082 24.85388 24.78864 24.78134 25.62661 30.67608 30.02053 30.65802 30.45355 25.29348 25.60808 30.74395 31.60433 30.25839 26.95709 28.61519 28.23086 29.68032 26.37161 28.58157 30.64901 31.44814 28.06131 27.24731 29.99654 27.44561 29.83468 31.61129 31.39462 30.36236 28.89639 29.6686 30.19967 30.60898 29.06136 28.47262 27.85413 31.87948 31.09094 28.0238 28.77206 30.79712 28.77405 28.39578 28.96527 29.86923 32.66986 28.79642 29.54721 29.29116 30.59701 31.89637 31.09864 28.74734 29.25611 27.7858 29.22427 31.07962 33.52246 28.97775 29.48107 31.44623 30.72705 29.26886 28.78115 31.09347 30.21255 32.53467 29.68045 29.56769 29.39963 29.18603 29.93429 28.26508 28.30649 28.3919 28.56342 29.43411 32.46824 33.37018 33.47971 33.78818 29.45267 30.11044 31.59253 31.49259 30.53143 29.85495 29.60348 28.06723 27.76499 27.19653 27.18051 26.37497 27.81848 28.62374 34.69253 28.45706 32.53387 34.3764 28.95288 28.43826 29.87744 29.00613 30.10296 31.08673 34.07199 31.76388 35.15845 34.06659 31.1488 32.87167 32.76781 34.28213 31.08541 34.07751 30.97208 33.0324 32.39682 30.54855 31.68551 32.1874 31.89996 34.33289 30.091 29.76339 30.39234 32.07687 31.7789 32.00079 33.2323 30.88822 33.0513 30.83526 31.80771 33.0632 32.00729 30.08651 30.70734 32.07962 34.07846 36.70016 35.93637 34.89169 35.92489 37.34496 34.85859 33.77424 34.68894 35.2276 35.77816 35.40359 34.617 35.99914 35.06924 33.24204 35.01162 34.98603 34.82443 35.44434 34.35855 34.59119 35.09034 33.2078 33.83596 33.56182 33.64154 33.64957 35.10633 35.04712 35.45578 33.24627 33.0712 32.48005 30.74167 32.1347 35.18618 35.11271 35.05407 32.68039 29.74777 30.61164 28.99183 30.86649 31.88446 33.22672 30.36038 27.95758 28.55322 
25.17504 25.13419 25.13299 25.49658 25.57615 26.47266 26.86069 28.23022 27.66296 24.93683 25.03692 26.0731 25.75811 25.1741 27.26238 30.46938 29.85275 29.46774 31.19583 26.83132 25.41128 31.86004 30.64437 30.85442 30.16799 30.87286 30.81042 30.37301 31.40524 29.12398 27.42608 31.79748 29.27022 28.09618 28.5036 27.16689 31.2568 28.67037 30.58761 32.60366 32.05694 30.89525 29.19772 28.49374 27.93463 27.61065 29.65542 31.77929 32.11123 28.4111 28.06213 29.35324 28.51023 28.69409 29.82282 29.61316 29.46563 29.39127 29.50165 28.65307 29.18634 30.61001 33.58645 29.16254 28.17237 27.91913 27.75064 28.18271 29.20688 28.77457 30.40854 29.71323 33.0675 31.38309 32.3707 29.44149 31.37854 30.26874 31.51694 32.11837 32.28714 29.5624 29.70279 29.63986 28.48871 28.56516 28.79728 28.61121 30.03861 33.04004 32.99823 33.08802 31.30862 31.68781 35.11447 33.93765 30.10703 33.49228 28.62723 28.33706 27.67526 27.08355 26.62628 26.45395 28.50231 32.39281 33.89322 32.09317 35.61126 34.87921 29.74798 27.94513 29.9548 29.41201 30.35452 30.49477 31.87182 34.4606 35.4435 31.92044 31.21923 33.46383 32.00409 32.7763 33.8279 34.25536 33.17159 30.58779 31.66271 31.08724 32.78727 34.28824 33.4878 33.0094 33.49762 33.3211 34.04446 34.16971 33.08994 34.33594 31.71723 31.7927 32.64727 31.41236 30.44269 34.13483 31.15256 31.18451 30.55945 30.5408 33.91084 34.56534 34.70444 34.90619 35.76599 35.46308 35.67282 35.46145 36.51538 36.42334 35.02811 34.61065 33.87232 36.47528 35.67258 33.49127 35.096 36.92978 35.01627 34.86972 34.43113 34.15158 34.01563 33.17051 34.36993 36.16318 33.77625 35.23849 33.09283 35.14847 35.20498 31.66516 35.46323 33.90631 35.34637 31.10446 31.04858 33.44281 32.2976 32.9 30.2771 29.44986 30.91232 28.9791 29.09153 30.40305 31.12607 28.33181 27.32575 28.38956 
26.02426 25.82113 25.46914 25.98721 25.0726 27.80746 27.63328 27.53735 25.0336 25.01825 26.3696 28.06625 28.18158 28.55593 28.24713 28.81802 29.36364 28.6846 26.40036 26.07278 30.62997 31.61047 30.83117 31.28164 31.60876 30.60006 27.06958 26.78915 28.76174 29.01821 31.48236 27.89657 27.73337 29.20174 29.71151 29.31652 30.98001 28.84067 29.84994 31.70379 31.40182 27.44457 32.17016 28.7957 31.58169 30.51718 29.15771 29.01077 27.35761 27.76254 29.15469 30.09021 28.60867 29.29312 29.1984 29.97241 29.47217 30.63071 30.91443 29.61371 30.17565 31.19259 32.17431 30.20032 28.38498 28.54868 28.13 30.5936 31.30069 32.97226 28.57059 29.07342 32.81366 32.08307 32.15485 29.09577 30.85986 29.32687 31.88132 29.52341 29.14206 32.35788 31.64846 28.9252 28.79056 28.94034 29.30572 30.5451 32.74246 29.82733 30.7972 29.5304 33.85089 36.51748 36.67419 32.28345 31.23203 30.74738 31.37179 30.62768 27.62551 27.03162 26.7264 31.0302 33.21337 34.58004 33.83319 33.42773 35.10964 34.52481 28.39956 29.20968 30.30423 30.10445 34.50814 31.68661 32.71374 35.65902 32.7123 34.75906 33.21966 32.24008 32.54876 32.17913 32.62795 33.15759 32.69357 30.98116 30.93454 31.68124 30.99787 30.72522 32.02271 33.95755 32.59314 35.0039 32.87625 32.66205 34.215 33.06226 34.33173 31.68821 33.72216 29.5256 33.61935 31.71979 31.78052 32.66724 31.4809 33.75391 33.63776 33.65744 31.8042 33.68652 35.46576 34.81812 31.04483 34.48098 34.15622 33.95752 34.43167 34.22375 32.66095 37.16379 34.83609 34.4848 33.87891 33.88062 33.35223 34.2793 34.28037 34.28156 34.28964 35.98721 34.10224 37.75274 34.69568 35.21991 35.30176 35.22528 33.67657 33.28952 35.35443 35.29529 35.34085 31.09107 31.48588 35.37067 34.8497 35.20785 31.85928 29.7138 30.25931 29.45697 32.59772 31.74051 30.6752 32.74924 28.84225 33.07006 
28.63315 25.02493 27.38617 25.81623 24.99039 25.04144 25.45996 25.31565 25.35331 25.62204 28.14178 29.32708 27.62786 27.9397 28.58172 25.86225 25.41702 25.52231 25.3198 25.37646 31.64471 30.34328 30.28762 30.8587 26.83147 27.60611 27.75072 27.56479 31.58895 28.03536 27.47119 26.47931 28.59396 29.10769 29.19546 30.77109 31.23537 29.57858 28.15429 27.68804 26.89499 26.77844 31.08916 29.15329 27.36828 28.04162 27.31314 27.49191 31.58765 28.43875 29.23362 29.1088 29.60821 30.32041 29.99228 31.92334 30.67229 29.86938 30.28127 30.24893 30.19393 30.0411 29.74768 29.58557 30.55542 30.37121 29.85712 28.01407 28.82743 32.75513 29.01743 29.97959 33.30945 32.22562 32.64731 31.30197 31.27551 30.91769 31.47711 30.1185 29.76288 31.79895 31.36791 30.2037 29.2742 29.45047 30.37094 32.24295 31.63662 29.08209 28.97378 29.07141 31.98291 33.77094 34.76654 33.26654 33.02262 30.4497 30.54473 31.57812 29.60855 29.69699 28.04354 31.21929 33.48248 34.42822 34.85656 33.06698 32.77811 29.58838 28.1617 30.22488 30.67318 31.94488 35.11541 32.52639 32.55141 33.21203 32.21133 34.39285 34.98379 35.22484 32.26592 31.86202 32.04897 32.36974 35.01958 34.18948 33.29369 32.31622 31.23055 31.56607 30.69269 31.34479 31.23687 34.68064 31.84757 31.42682 32.38745 34.57929 34.03519 31.99695 30.64526 29.74417 32.38257 32.40087 31.08594 31.35303 33.79902 33.63117 32.42334 31.5799 30.08762 30.01523 34.0325 34.28952 31.80973 34.17685 33.93018 35.31781 36.42926 35.84964 33.06155 33.08783 34.86432 33.31387 33.73963 33.40115 33.2804 31.96167 34.93024 34.61878 33.29303 37.00344 35.12961 35.30777 35.34985 35.24799 35.26795 35.33032 32.29132 35.45181 33.56516 35.27448 35.29562 32.12186 31.07093 35.53521 31.36862 35.41373 33.08017 31.07523 30.16223 33.63406 31.32782 29.31986 29.40259 28.99734 29.72537 29.11658 
26.4617 25.86921 28.03784 27.98388 27.56469 25.73373 25.06385 25.0409 25.04834 25.77454 25.81168 28.45562 26.83844 27.80963 25.81381 25.32697 29.3305 30.04418 29.02643 26.38116 26.3403 30.83191 29.54819 30.69811 28.62594 30.6795 27.32921 30.97686 28.6113 28.17636 27.48049 26.45465 27.1846 28.6646 31.08254 30.27041 30.23324 29.02349 26.91364 27.14627 27.72901 28.40991 28.14343 30.6575 26.9693 28.68848 27.67209 28.5116 29.67331 29.12924 29.77982 30.58628 31.37448 30.41852 31.37604 29.39359 30.00922 29.63766 29.76838 29.99457 29.96198 28.37106 27.96506 29.02542 31.99551 32.26342 31.2676 28.97651 28.12585 31.777 32.85895 30.18076 31.12683 30.30024 32.17434 31.5133 30.48322 31.39837 31.36004 29.84159 29.25089 29.61224 30.3764 29.81158 29.74539 32.72898 33.9115 32.26831 30.74286 29.41629 30.93885 29.84692 30.20914 31.5987 32.53049 34.51102 35.90186 29.24945 28.72577 28.88997 29.76074 29.90636 28.93383 29.35916 30.16082 33.18332 33.16088 32.3753 28.27199 27.75732 30.43008 30.71804 32.08548 32.82803 36.00726 33.11496 32.40637 33.18346 34.86041 34.6776 34.02889 33.74136 30.67342 34.85949 32.76135 30.9035 31.07693 33.1665 33.91901 35.29239 31.07757 29.8027 30.22098 31.05306 31.99392 32.34183 31.30069 30.39388 30.29876 34.48223 32.89251 31.2468 30.34665 29.27899 32.43604 30.77787 30.20868 30.21122 30.52206 32.17032 32.46319 32.25717 30.63083 31.04489 29.59552 30.78922 32.24347 34.23279 34.5481 34.2862 33.0784 32.89658 32.85001 34.72882 34.82227 33.54294 33.83078 33.59867 33.64669 33.19468 34.12659 36.84848 36.97718 37.04679 35.17636 35.3309 35.35742 35.28882 35.35687 33.41535 33.71756 34.8111 34.83878 35.27975 35.46381 31.12872 31.14621 32.42285 33.32483 35.52637 33.56491 31.54285 33.40796 32.20773 29.93921 28.52329 28.8374 28.69931 29.61448 29.50797 
25.82474 28.52261 25.75082 28.29969 26.50897 25.04647 25.4468 25.1326 25.21936 25.26233 25.38449 25.50949 25.56812 28.81086 26.19495 26.14209 28.45743 28.48019 28.40725 29.34552 27.14361 26.51349 30.35836 30.4187 29.98898 29.17035 28.47622 28.65292 26.73217 27.01449 28.23944 31.2676 28.08184 28.8731 32.18194 28.77029 27.46578 29.08053 28.73638 27.37277 29.463 27.29846 27.65933 27.91519 28.24051 27.72956 28.22877 29.44031 30.69391 29.47416 29.38123 30.30609 30.90317 29.8876 29.17932 29.91623 30.95322 33.66061 31.40357 29.9032 28.9479 27.68472 29.70205 29.90139 31.181 31.09897 31.62928 28.70092 28.80838 30.05506 30.10962 31.39596 30.90378 30.5303 31.53867 32.7645 29.73844 31.99197 31.92337 29.68598 30.71475 32.15722 28.37391 29.61075 30.86843 34.77167 32.19443 34.42398 32.23785 35.50238 31.80573 32.74207 32.43658 30.86954 32.29457 30.04421 29.04306 31.9252 29.16085 28.85727 29.93566 30.3341 30.51223 31.23489 31.70251 33.17953 32.31042 32.72283 27.41121 29.99385 31.21783 32.77411 34.81472 36.07933 36.58062 33.54257 31.58377 31.26251 32.17642 32.30538 34.10082 34.77063 32.527 30.8826 29.58618 29.52954 31.44845 33.80712 33.77243 31.69143 29.10247 31.30578 30.33319 30.866 30.31966 29.91352 31.18698 30.64432 31.09543 33.61624 30.51752 31.04196 29.47202 29.3107 31.30212 32.23785 32.24976 31.15497 29.96075 33.37116 33.41018 32.26914 33.51804 30.30481 33.58139 32.77109 31.45032 34.17233 33.1567 34.02224 33.15701 34.12873 34.33524 34.55881 34.56018 34.39988 33.89853 34.27639 35.90683 33.13382 33.24832 34.58209 34.89377 33.36628 33.4332 35.48606 33.2626 32.45111 32.36871 35.38553 35.34531 35.26371 35.28592 32.94543 31.80051 31.17666 31.1811 31.10254 35.64938 33.40421 33.64145 32.75537 34.1994 32.10669 29.35626 28.54678 28.67731 28.6662 29.6466 34.0646 
27.07193 30.06815 26.73953 28.92368 26.64056 26.53852 28.43588 25.27643 25.34104 25.40759 25.4852 25.59827 26.76218 27.06961 28.39285 27.61056 29.87641 30.09278 28.88327 27.16128 28.37841 27.92828 30.67218 29.01421 30.56237 30.20764 28.16805 27.69058 29.5972 30.94705 28.561 30.203 28.24941 27.83743 26.94567 30.3612 26.9107 30.18929 27.18808 27.08477 29.28243 29.02902 27.36352 27.84106 27.65436 27.93796 32.42965 32.2059 29.28967 28.677 29.84314 28.88782 30.41851 28.75238 29.03748 29.24286 30.78769 33.04379 29.367 28.54089 28.78924 27.6159 27.95392 28.45749 29.72851 28.84607 29.62793 29.23498 30.12765 31.33874 32.81766 34.40302 29.90732 29.79789 32.07846 30.12088 29.13489 31.51178 31.35467 31.66428 31.82879 32.13449 28.60446 29.40597 30.92477 32.76346 30.59039 30.33472 29.46918 35.0148 33.3215 29.70328 30.74124 29.32712 27.99432 29.58285 29.11643 28.96774 28.80298 29.9274 30.07077 30.3771 31.09564 32.64761 33.57504 31.12396 29.47369 27.89004 28.80478 31.03439 31.90966 34.22494 36.03381 35.84253 34.47363 33.22295 31.24078 32.00494 30.1188 31.31094 33.9573 33.44958 31.79577 30.65072 31.08065 32.07717 33.08895 33.09499 33.40197 33.05978 31.69845 33.90682 33.32015 33.67612 30.65961 33.13064 32.50376 32.07629 34.13681 31.08313 31.16543 33.22205 33.20892 30.90186 31.64197 33.49656 32.45804 31.04727 33.09787 31.62188 32.86014 33.4202 33.28851 33.15466 33.45007 30.62723 30.27628 31.41999 32.03232 33.74167 34.19596 33.82892 33.96506 33.53723 33.24847 34.59364 33.1673 36.74243 35.51159 36.79627 33.37579 34.70013 34.64322 35.98895 35.45169 35.39608 33.44675 35.43756 35.49103 35.28519 35.29443 33.20136 33.7262 35.41349 35.51169 35.66282 32.13398 33.92054 35.56458 33.63086 33.87348 33.4744 32.6601 29.73181 29.16113 28.72244 29.23761 32.89804 33.21896 33.97897 
28.33841 27.68439 25.28436 28.72064 29.67066 28.36707 27.81879 26.1846 26.28363 28.31617 27.0737 27.08288 29.0673 28.9835 28.95902 30.17844 30.1846 26.59958 27.19024 26.37723 28.12677 28.88147 26.90857 26.51447 29.68789 26.82897 27.80899 26.67846 27.61233 27.36822 27.70367 28.28798 29.05398 26.69272 30.57736 27.07441 26.30423 27.33035 29.47802 29.9949 27.3931 28.09289 28.44608 29.21899 31.24082 31.81839 29.9368 29.79502 29.06686 29.00268 29.31003 28.61633 29.26603 29.43646 29.54468 29.48852 29.22787 28.3479 32.80826 28.96148 28.86069 29.51065 30.93176 29.94349 28.90037 28.84641 28.88998 28.69506 29.90765 33.12816 33.43722 31.03619 29.79114 29.99491 30.90658 30.28937 31.38129 31.78634 31.49755 29.56653 28.84144 29.27533 28.9375 29.36889 32.96466 32.63031 32.39444 30.74545 29.7413 32.14679 30.60224 29.11337 32.29705 31.78125 28.086 29.73071 29.81521 29.63559 28.76786 27.45621 27.28607 27.45132 32.97497 31.56238 33.92879 31.03854 29.11306 27.29711 29.97762 31.12238 34.56033 35.65774 34.70779 33.50423 32.76852 34.86868 32.4424 30.96871 31.85964 33.25238 32.36095 31.78985 31.26467 32.20626 33.82766 33.86337 34.14474 33.44421 35.0993 34.48614 34.79055 31.54204 31.86831 32.75351 33.22309 30.81088 32.86938 33.88559 31.84326 31.67544 32.21951 32.08399 33.1311 34.91348 30.60703 32.68576 32.85321 31.88749 33.38486 33.5639 33.36221 31.47806 33.30545 30.00952 30.2041 29.92957 29.71115 31.27677 33.91636 33.74448 33.98905 33.82996 33.77301 33.85897 34.10431 34.55964 34.82108 33.80716 33.87457 36.00284 35.14536 34.69181 35.52798 36.21399 36.67062 35.07697 36.18466 35.40265 33.56339 35.34347 35.70343 35.35092 35.3204 35.37207 34.73538 35.81943 33.06207 35.66345 35.51303 35.53323 35.63135 35.44461 32.61337 29.52472 29.49835 29.08212 32.1683 31.67944 33.47977 32.50391 
28.47403 25.9531 25.4787 25.33078 28.38733 27.63123 28.555 27.63989 28.08166 27.1229 30.13543 26.69495 27.38623 28.6401 27.55164 28.56839 28.39197 28.41031 28.6434 27.29355 26.47042 25.70127 25.77774 25.82236 26.18067 26.20346 26.30988 26.8908 27.17711 26.95296 27.08816 27.82648 29.66104 27.95971 27.72515 27.03147 27.27896 26.79688 29.66128 27.64624 28.2056 28.64396 28.08401 29.81812 32.22665 29.13748 29.10407 29.26563 29.48899 28.39621 28.57458 29.81119 29.84881 29.04199 32.83341 31.715 31.14286 29.13819 28.98691 29.20553 31.20861 30.78326 30.36359 31.99704 29.13202 29.0444 28.74985 28.66806 28.84152 29.33465 30.7354 30.13062 31.41894 32.23804 29.66788 29.70712 29.70721 31.87546 31.78134 29.64868 32.34466 29.08929 29.39462 30.3858 32.1937 32.25696 32.04437 31.12079 31.08966 30.79016 35.60986 28.64462 28.09732 28.15488 27.77497 29.85598 31.71811 29.49059 31.99008 32.11798 27.83344 30.20831 32.22106 32.47332 32.12139 31.98221 26.7417 29.18533 30.80859 31.56234 33.50249 32.84576 32.42028 32.63045 31.95361 32.01025 32.79415 32.9089 32.69961 32.20926 34.25164 30.70251 31.14163 32.99164 33.82687 33.32202 34.78275 34.2936 34.78301 34.71804 32.66558 30.97162 33.53207 30.23908 33.42593 30.63113 33.65164 31.73236 32.23417 32.93066 30.67459 31.44373 31.23862 33.5968 32.55713 31.97256 31.87088 31.53701 34.0308 31.30725 30.07901 29.94669 30.85205 30.03961 30.58416 29.7337 33.52436 33.8728 33.83481 33.96331 33.97605 33.87646 33.82468 33.87619 34.01978 34.08698 34.46723 33.89129 34.06424 36.55991 35.22708 35.20129 34.75265 34.83197 34.91543 31.77274 33.59784 37.3305 35.94648 35.4414 35.39542 33.50153 35.54816 35.59137 35.00793 31.26364 31.30579 32.61105 33.48829 35.53357 35.95529 34.94818 32.20145 30.78623 31.83383 32.1139 30.98169 29.42114 31.1918 34.27115 
25.55801 26.0448 25.55539 25.4881 25.41171 25.5014 26.50433 26.82813 30.14233 30.03262 29.34158 27.59693 27.7319 28.79053 27.67813 26.35391 26.61926 29.91272 28.12845 28.83633 27.41641 26.19858 26.20639 26.75324 26.33075 26.33892 26.37302 26.80663 26.64837 27.16821 27.35098 27.06817 26.92068 27.34821 27.71402 27.8798 27.83317 27.79519 29.77716 29.2984 28.92938 29.5691 31.23725 29.348 28.65537 29.25638 29.45535 30.49923 29.47979 28.69894 30.36462 29.39386 30.85135 30.93701 32.06738 31.72309 30.41839 28.0118 27.95822 28.48037 31.60135 30.50177 32.40262 29.23407 29.87588 29.72256 28.97141 30.93857 28.20028 29.32778 31.43484 30.83737 29.71948 29.15989 29.90433 30.61386 28.7573 31.44327 30.83328 31.47751 29.97718 29.45791 31.76513 32.78033 29.70523 30.14991 29.18012 31.86499 29.88684 30.48264 28.52942 29.84888 28.98255 27.80063 27.66998 29.3504 30.80529 29.67467 30.91769 30.54501 33.15207 32.36111 32.88528 29.81674 27.1128 26.71564 28.08566 30.39184 31.57818 31.6744 32.63665 32.49212 31.85577 31.06106 30.31533 31.34143 33.7604 35.05004 33.40728 33.52386 32.38452 30.44335 33.21453 36.01009 34.07305 34.72391 33.43252 33.27426 34.20943 34.1492 31.38858 30.63046 29.7673 32.44705 30.74979 32.8403 32.14615 32.04728 32.45914 33.29813 33.08606 30.85876 30.58875 31.81314 32.26289 32.54502 33.18607 33.90424 33.74015 33.2421 30.50351 30.45203 29.30338 29.23111 29.31799 29.62845 33.19235 33.22161 34.13266 33.26218 32.98211 33.77152 33.93549 33.39829 34.26336 34.08975 33.44629 33.88797 35.48166 35.3364 34.54196 34.59476 34.65369 34.69748 36.16824 33.59439 33.45902 34.02768 36.34595 33.28296 33.86774 35.55436 33.8349 33.75092 31.28378 31.39862 31.42386 31.28415 33.77161 36.61005 33.59415 34.31861 33.24573 30.87774 30.23057 29.20383 30.09589 30.81854 32.24567 32.27106 
25.65625 25.77201 26.28982 25.70114 25.70102 25.74582 25.78714 26.07962 26.44778 30.06989 27.66153 25.93854 26.8056 27.60596 30.43961 29.76538 28.12922 27.85897 28.96597 27.02573 26.75629 30.37579 30.46322 27.81937 26.47861 26.4552 26.39401 26.4108 26.45483 26.74904 26.77426 26.75366 26.65228 29.30709 27.43176 28.2298 28.10743 28.6366 29.48571 28.18435 27.90509 28.98526 30.49237 29.85877 30.49899 32.01059 31.91675 29.37305 28.76328 29.9302 29.84976 31.15473 31.4028 29.54367 28.96515 31.20355 28.22937 28.76926 27.84284 28.82745 31.69718 32.31326 30.10611 29.19217 29.56949 29.9784 29.77267 31.35389 28.18484 28.76819 29.21173 29.83453 29.09832 29.69971 31.15774 29.16833 29.36243 31.78251 30.72003 29.67331 29.26322 32.22989 33.30725 31.44562 30.93203 31.37765 29.68896 29.03699 31.5239 29.1506 31.84073 28.59057 27.7728 28.2391 31.34268 28.1748 28.07172 29.15688 32.39779 31.61425 33.73141 33.23171 32.68539 27.90189 26.98203 27.02609 29.30313 31.83563 32.3796 32.48342 32.38659 32.09344 32.05404 34.62228 30.27001 32.14932 33.30682 33.69579 34.36663 32.75265 31.28014 31.99065 35.57556 34.17678 34.87292 33.66412 32.44729 35.51425 31.80663 34.87631 31.17615 34.1257 29.83023 32.72366 31.87302 34.14514 32.33518 32.47357 33.01725 31.74042 31.98197 33.47345 33.63937 31.57974 31.40961 31.90789 32.47821 34.12226 33.89835 33.69183 31.02138 30.33974 29.17288 29.0658 29.77893 29.09634 30.70731 32.15124 32.29288 33.91495 33.63572 33.86829 33.93872 31.85955 32.98526 33.62558 33.60775 34.46473 32.9845 34.38828 35.25272 35.25208 34.68567 35.88079 35.56225 32.99921 33.87658 34.26624 35.9953 35.59228 35.5553 35.59356 33.92957 33.55014 31.3197 31.40817 31.40992 31.39212 31.18494 36.62133 35.83466 33.9743 35.46432 31.47226 30.6041 29.67462 30.29498 31.43729 33.26007 37.09772 
25.85504 26.08859 27.52761 26.60696 26.08102 26.10483 25.90024 25.75864 25.65491 28.04837 27.63037 28.4887 28.92312 27.63339 26.85837 26.36642 29.59919 30.13403 29.43491 27.89869 29.23141 30.43182 27.86737 30.01508 26.54508 27.02609 31.01288 29.73101 27.27038 26.54578 26.594 26.67169 26.7644 26.88443 27.61563 27.35009 28.80167 28.90165 29.08773 29.24136 30.17661 32.20779 31.35453 29.71244 32.68558 30.69117 32.37906 31.87573 29.46948 29.01019 29.92133 33.12598 30.23303 30.88705 29.02838 28.35776 31.36581 28.21576 28.09359 28.4844 30.3016 29.26758 28.70059 29.63604 28.92352 31.09995 28.82635 28.18665 31.96094 28.50317 29.25315 31.18579 29.05774 31.62186 29.22305 32.3652 33.04755 30.02518 30.90534 28.61813 29.0791 33.17901 33.01001 31.61924 30.71793 31.1066 29.00735 29.71668 29.56722 28.93842 28.44421 31.73828 29.22369 28.98432 27.32514 27.0339 26.90652 33.44088 31.69268 32.64935 32.66192 32.49242 28.60116 27.19296 26.78795 29.76192 31.4855 32.48309 33.1383 32.62518 31.58566 30.84692 31.63714 33.62512 31.5332 32.35351 31.73715 31.86178 33.68847 34.5462 33.03661 32.57553 32.75451 34.77914 34.5119 31.70034 29.60748 31.00658 34.41061 33.92797 33.98407 30.0888 33.42673 33.22165 31.88367 31.03757 32.19012 35.32333 34.92203 33.15976 32.8841 32.44323 31.96137 32.59186 32.89734 30.87943 31.0076 32.15176 33.24149 33.88968 31.44772 29.23315 28.93818 28.95731 28.99942 29.16031 29.58856 30.97738 33.94257 33.28836 34.02911 33.74753 33.78244 34.13422 34.99353 34.55111 36.11478 35.0032 35.92956 35.67126 34.38736 35.37561 33.30637 32.7879 33.29376 33.22101 33.87851 33.95587 34.89096 35.54059 35.47717 35.59613 35.61011 35.69611 31.31799 31.37277 31.36194 31.36057 32.31699 35.57296 35.50577 35.56092 33.41049 33.09766 30.63305 30.6881 32.11127 32.69091 32.41592 32.40589 
27.28244 26.38825 26.48263 26.73166 26.78344 26.34427 26.06079 25.87567 25.69439 25.67377 26.94037 26.56851 26.21573 29.12167 26.22449 26.21197 26.04568 25.97586 27.70658 29.54526 28.68063 27.48285 29.74463 30.38726 26.47985 30.48234 30.44263 29.06561 26.54834 26.65121 26.67649 26.76862 26.86743 27.05807 28.14178 27.56048 29.05328 29.23755 29.92599 30.93008 32.888 31.87964 31.23575 29.88373 29.92224 30.73358 30.87525 30.60763 31.80737 28.835 33.52641 34.29263 32.5213 32.29489 28.96301 28.30594 31.25937 28.60068 27.95285 28.11753 31.75232 29.26694 28.82483 28.81656 30.52761 30.70285 29.97571 31.19397 31.27615 29.86847 32.12033 29.20706 29.84766 29.3963 30.37643 32.60751 30.78537 29.98538 32.2424 28.8251 30.13003 32.29248 31.26004 32.43711 31.86991 31.65625 29.93292 28.88781 30.6138 30.13037 28.59754 30.39291 32.10337 27.91928 26.72019 26.49133 26.53131 29.53783 30.77398 31.8398 34.38556 28.60238 27.09027 27.30706 29.67031 30.88619 32.3053 33.15142 33.1166 32.49767 31.21814 31.64264 32.37216 30.34157 34.89999 31.66006 35.16503 31.94403 32.17995 33.11438 31.3706 30.79449 31.26345 32.092 30.69185 30.95318 31.69384 28.91428 28.676 28.87274 29.71256 30.17701 31.27753 32.29105 31.95743 33.37766 31.25134 31.55588 32.54212 33.11801 30.84943 31.79798 31.77368 30.74481 33.19852 29.95972 30.3226 30.30261 31.20639 34.2033 33.1986 29.04001 29.41738 28.70352 28.84037 29.17788 33.30252 33.21488 33.77884 33.88449 32.06094 33.43225 33.91041 34.09561 34.30701 32.64044 32.1063 33.73676 35.08557 34.31585 34.66797 34.78641 32.82413 34.97595 35.37521 35.21826 33.64151 34.16773 34.7294 36.24771 35.5368 33.6838 36.44739 35.65063 32.90869 31.27923 31.35617 32.00015 32.28735 35.60357 35.49694 36.64899 34.92133 32.17029 30.05179 30.58111 32.14856 31.6586 32.35541 32.08072 
27.96133 26.4631 26.51141 27.27014 27.21262 26.69448 26.21078 26.03576 25.83453 25.71933 25.7493 26.55231 26.21124 26.32757 26.42929 26.41114 26.29935 26.04159 26.8248 29.25589 26.11792 26.65002 28.61163 27.45215 26.49637 28.31012 28.55117 27.7945 26.6579 26.69489 26.71485 26.78077 27.88144 28.10736 29.35117 29.33773 31.97842 30.66559 32.70893 33.67878 30.82586 31.07373 34.26007 32.772 31.78794 31.86829 32.00387 32.10251 29.25339 29.29477 29.25604 31.52185 31.14246 31.43637 28.99698 28.78113 30.86167 27.92288 31.35614 29.1105 29.92471 28.7103 28.66733 30.37631 31.40283 31.68619 31.62152 32.07181 29.65045 31.02445 32.46176 30.956 31.35525 31.46558 32.12747 31.57617 31.29095 31.70844 29.2056 31.45755 33.66476 33.93521 30.18707 29.35227 29.3562 29.95572 30.24182 28.93814 28.97324 28.27505 29.01611 28.83997 27.32828 26.63516 26.27619 26.82855 29.32879 30.88702 34.05987 32.2094 29.01052 28.33215 26.47391 28.67837 30.64962 31.80411 33.68389 32.97201 32.30621 31.73678 31.99874 32.71831 29.72668 32.41296 33.45242 32.71362 33.01208 34.40292 32.08636 31.77493 30.44891 30.04476 29.58652 30.08044 30.86154 31.25906 30.46957 35.5732 31.85424 30.12133 29.38483 32.64878 33.63489 33.87183 30.90493 30.24493 30.80398 35.00235 30.72699 33.07452 33.00406 32.90549 30.16205 33.27878 32.9837 32.4808 30.30643 30.63556 30.58634 30.98892 31.29663 31.19474 28.28585 28.19159 29.39484 29.13385 29.78354 30.99591 32.58838 33.03369 33.87952 33.87103 33.8472 33.22946 33.79428 33.77127 33.55198 32.02185 35.21167 35.23828 35.2051 34.89462 34.98483 34.89096 35.00845 33.53989 33.43219 34.23535 32.24633 35.50924 37.10373 36.26864 32.9386 33.63856 33.77902 35.90955 32.33472 31.3887 31.65554 32.35556 36.12265 35.51944 33.32096 33.72159 30.2348 30.49652 32.34155 33.34937 31.98337 36.66995 
26.05133 26.0159 26.02069 26.94336 27.03674 27.53928 26.42172 26.21997 25.89239 25.69668 25.75418 25.86719 26.08499 26.35437 27.33789 27.15473 26.29682 26.02765 25.91836 25.93924 26.10559 27.51956 27.02896 26.03552 26.58204 26.59274 27.50705 27.12229 26.69037 26.73282 26.7424 26.81448 29.44421 30.58529 31.99424 31.78738 31.83804 32.75552 29.86801 29.2222 34.25125 34.34762 34.21795 32.52646 29.98529 31.60999 32.04163 31.82175 29.31135 28.9986 28.24481 29.71154 30.41339 32.2677 28.9783 29.25128 28.12564 28.11307 28.66983 29.327 31.80405 29.57663 29.66262 29.03385 31.92752 32.48471 31.6307 29.65277 28.90815 29.64457 31.94589 31.57001 30.43277 31.43362 32.77383 33.34189 35.31793 31.25519 32.14877 33.46973 30.8382 30.34369 29.44852 28.42502 28.27102 28.8248 32.27563 29.18644 28.48969 28.49607 27.75745 27.39914 26.85162 26.38177 26.45724 27.97726 31.76763 33.49206 29.95605 28.65368 28.55001 28.25781 28.49346 29.00009 31.03313 32.09557 33.83712 33.35284 31.86953 30.93893 33.27538 32.43441 32.95223 33.17437 31.5762 32.98956 32.15167 32.88302 32.22577 31.26266 30.28805 30.422 29.29177 30.699 31.04263 30.85617 30.02242 33.13919 29.96023 28.60593 29.79974 33.16947 32.03079 31.62622 33.54407 31.75791 31.30838 34.1655 32.52961 30.77432 31.37253 31.53122 33.15231 30.01447 31.03665 31.87073 29.80643 30.48044 32.61322 30.23276 30.23392 29.57355 27.56375 28.05962 28.32288 30.16254 32.54049 33.95837 33.81 33.90655 32.05838 33.6717 33.543 33.50214 33.25791 33.46601 32.71923 32.82727 34.37745 38.80975 32.80396 34.8616 32.94232 35.12714 33.3117 35.17178 35.5863 35.61364 35.69983 35.48401 35.40835 35.75245 35.52597 35.66855 33.71418 32.48455 31.04117 31.1239 31.23493 31.18765 31.79819 36.05438 35.51834 34.34359 31.64951 30.15464 30.936 31.71933 30.73297 31.45996 
25.64678 25.65281 25.58862 25.60406 25.6704 26.27469 26.42447 26.22439 25.93091 25.67208 25.71732 25.9143 26.08759 26.22855 29.38016 26.79727 26.12598 25.99524 25.95605 25.96856 26.10876 26.25873 26.24084 26.25223 26.65378 26.66864 26.83554 26.71924 26.70505 26.60214 26.57221 26.91767 28.24704 28.58038 31.04638 32.35684 29.03952 32.08285 29.36814 33.91544 33.90899 31.41065 31.52456 31.84314 31.71686 30.99747 29.51617 31.4296 29.12631 28.85947 28.35291 28.56976 28.96011 29.56143 30.58127 28.83631 29.40494 28.97824 29.79474 33.75635 29.93027 30.24866 31.01853 31.805 31.83087 32.8209 30.86175 31.71943 32.78198 32.34896 31.32629 31.81064 32.01804 32.28662 34.35394 30.47138 31.55688 30.59781 33.57428 33.32441 30.83817 33.21753 34.02618 29.21497 31.75574 32.13733 31.74838 29.42563 30.76035 30.60281 28.05457 26.78546 26.50286 26.87411 27.43362 31.78713 34.7901 34.93944 29.19424 27.85214 32.21969 28.32229 26.7694 29.53563 30.81222 32.37854 32.83023 33.0173 31.24559 32.10176 31.31002 33.1827 30.27014 33.3948 35.09402 31.86129 32.36025 32.67425 31.3237 31.86532 35.21133 35.08297 30.2347 33.3793 31.19253 30.56783 30.9953 29.42571 29.34467 30.19388 31.14016 31.77198 33.69516 30.14709 31.98951 31.5729 32.0021 31.76957 30.65243 30.75028 34.02515 31.48883 32.41864 32.88837 32.61542 31.1441 33.504 32.02393 31.68085 29.63422 29.67148 29.41235 28.07321 27.96133 28.44132 31.36682 32.94809 33.95065 34.00742 34.1384 31.73242 33.647 33.32358 33.31216 33.34742 33.40084 33.56562 33.33243 34.54425 34.72245 34.84042 34.96276 35.49942 34.85101 35.03806 35.11136 35.53083 33.4329 33.80222 35.5058 35.39981 35.41681 35.45626 35.62384 35.87125 31.9671 32.26202 31.1532 31.19965 31.20706 32.31506 35.9371 35.40878 34.44101 33.99457 30.23221 30.82476 31.46476 29.04999 29.9874 
25.41195 25.41528 25.44083 25.48846 25.57107 25.89264 26.12729 26.24286 25.94852 25.85528 25.83536 26.62775 26.66178 26.68096 26.88824 26.50492 26.48053 26.46615 26.5257 26.64167 26.77545 26.82791 27.27722 26.97306 26.99616 26.81806 32.03669 26.83414 26.86065 26.79141 26.88125 28.02822 30.09302 32.72904 32.87271 29.24429 31.56189 32.03736 29.17688 30.53824 30.00714 29.63644 31.79267 31.58655 31.66467 31.65497 28.91022 31.30502 30.65521 30.39282 29.39074 28.62979 29.08847 28.83093 29.71432 29.03967 29.08176 31.5784 32.4729 32.11798 29.69113 30.03943 31.40707 31.64283 29.73211 30.46765 29.87201 30.21615 31.74973 31.92245 31.99304 32.15891 31.3782 32.3483 29.63391 33.89731 29.58441 30.03744 34.42243 31.39133 33.33179 32.46319 30.68985 30.27558 29.16037 30.99561 31.67542 30.61285 30.75268 29.43409 27.17902 26.32095 26.04825 28.24691 29.7749 33.51208 35.7171 30.82733 31.4855 30.7496 33.95892 26.83065 27.4751 29.02581 29.88677 30.84375 31.67547 31.97976 33.24837 33.61199 33.02545 32.14159 32.4034 33.62447 34.73956 32.24609 34.4241 31.63937 33.53411 30.10433 32.57607 31.09433 32.56981 31.80096 32.62451 36.44759 29.68417 29.60406 29.72339 29.5878 33.21158 33.43561 30.77066 31.18213 33.24624 32.18802 32.5028 31.31668 34.44669 30.60293 32.36538 32.20333 31.2315 32.90781 32.89515 30.47638 32.90948 31.25775 30.10772 29.77832 29.4201 28.37939 28.60897 28.6417 30.19919 32.93258 33.67379 33.93152 34.19535 34.11378 32.17142 33.47443 33.54883 33.62326 33.6492 33.70697 33.46747 34.89441 35.21997 33.2468 34.69085 34.66442 35.54846 34.97226 35.05378 35.34335 35.19043 33.49317 33.59497 35.57864 35.49631 35.48386 35.56604 34.4809 32.26257 31.13098 31.25387 31.17777 31.24078 31.22458 32.35977 35.7168 35.66324 33.41867 33.91373 31.73743 29.84177 29.39557 31.1076 30.69455 
25.51523 25.53369 25.63126 25.73813 25.78171 25.95603 26.05377 26.68271 26.67804 26.63956 26.6246 29.87036 26.86987 26.88388 26.76806 26.66047 26.60937 26.73758 26.8597 26.98643 27.40985 28.06573 28.27588 28.12408 28.13285 29.34781 29.78854 28.78373 29.07077 28.15293 27.61154 28.38712 32.43918 32.53061 32.93029 27.98572 29.6998 28.69254 28.90278 31.08231 32.49203 28.531 28.20136 28.38004 29.475 28.6991 31.56604 29.56027 28.62692 28.7536 29.43823 29.39898 28.96652 29.08707 32.18735 30.5936 28.71476 31.37485 29.27564 29.90201 29.09757 30.03946 30.34546 32.80526 29.84064 30.56686 32.78296 34.16593 33.08823 32.62912 30.16507 30.72409 32.0394 31.27298 30.14255 29.31427 29.02658 30.7056 32.00211 31.08017 30.76706 30.06421 31.63483 29.01901 27.85946 29.25558 32.16562 29.22821 29.00488 28.10086 27.26059 26.50882 27.23736 29.35803 31.28634 30.73882 29.9671 30.11084 30.22747 32.77051 32.259 27.26919 27.91146 34.07913 30.93084 29.50039 30.724 30.37206 30.56146 32.49566 32.77661 32.49206 32.9493 31.29198 34.38 32.75208 32.31392 34.26254 32.96362 30.52975 33.93701 31.09783 35.77774 29.80138 32.80648 29.27484 29.30337 29.99096 29.99951 29.87332 29.87442 32.87656 33.33786 34.39774 34.12683 32.52697 31.63546 31.0556 33.819 32.52393 30.86453 32.70504 33.49143 32.31079 33.07566 33.31495 33.08008 31.78894 30.57355 30.8038 29.62018 29.43478 29.26355 29.6217 32.54636 33.71122 33.89231 33.98312 33.60031 31.16375 31.60818 33.03082 34.07391 32.63565 34.17304 32.47437 31.85916 33.08182 34.52375 34.59186 34.65765 35.01849 33.54352 35.82473 35.16571 35.18905 35.21137 35.75916 35.78497 35.62531 35.96447 35.58197 35.66312 33.59653 32.3531 31.07733 31.18792 31.233 31.22821 33.57238 34.46096 35.82272 33.85385 33.58902 34.33411 30.90417 29.75769 29.93335 32.17963 31.72724 
25.78894 25.92413 26.1095 26.2106 26.66413 26.91034 26.6583 26.69946 26.88962 26.94287 26.96115 31.97293 26.9953 27.09213 27.02496 27.62452 26.97476 27.14597 28.05753 32.07513 32.01165 28.92645 29.99512 31.95987 31.67181 31.33905 32.10495 31.29882 32.3342 32.33386 32.51745 27.98858 31.87174 28.54648 27.70282 28.52936 32.0528 30.66538 28.81018 27.83795 31.95267 28.12204 28.29163 28.59918 28.98092 29.40866 28.49921 28.61859 28.73682 28.693 28.82004 30.1799 28.69257 29.02798 31.97754 29.87301 29.32819 29.10226 31.01101 29.72494 31.70462 33.77118 29.50336 29.83935 33.89161 33.33072 29.96854 30.56903 29.08811 30.19342 30.53223 31.19306 29.52502 31.25195 30.93161 30.46466 29.96506 29.8776 30.18426 33.7565 34.07886 34.46201 31.46023 28.73819 28.00854 29.08265 31.87643 27.99115 28.41849 28.06394 27.17783 27.61386 28.05315 29.41979 34.41961 29.32476 28.69106 31.21108 28.13042 29.61187 28.4526 27.73244 27.46215 28.15362 27.92721 29.47152 30.67587 29.55437 31.14282 33.23489 33.52197 29.76659 30.37609 30.93893 33.41622 32.26538 34.18224 33.1436 32.56524 31.55193 31.25454 33.1828 32.14657 30.67672 30.21844 29.67241 29.46277 31.13412 32.10094 32.36075 31.55276 31.65048 33.09729 32.42575 34.33106 32.09194 31.75583 31.31378 31.50101 33.51605 30.1763 29.63669 30.49317 32.93097 30.99383 33.665 31.93308 32.06796 30.82501 30.58932 31.87329 33.31009 33.55435 33.43277 33.65054 33.84784 32.05444 30.87286 30.30966 30.58419 29.94269 34.01041 33.60529 34.65512 32.42575 31.25268 34.5127 33.05038 34.64545 34.60955 35.0853 33.4822 35.21262 35.18609 35.21463 35.21029 35.3089 33.75198 33.57361 33.7947 35.73297 35.8204 33.97101 33.91101 33.38568 31.13315 31.2435 31.22232 32.3125 33.48627 33.21588 35.74006 35.8352 33.55752 33.89822 31.22083 29.73074 30.66059 29.22208 34.43338 
26.11805 26.81287 27.1965 32.04959 29.94153 29.49652 29.98794 31.35099 29.89377 30.37353 28.07029 29.60239 30.75388 29.75046 29.82767 30.71298 30.46585 27.27728 31.48679 30.02133 31.6489 30.61343 32.19894 32.1969 32.27097 30.74872 32.33392 28.76886 27.72903 29.35993 32.06421 31.3403 31.46682 31.51101 32.75845 29.98849 32.95944 30.00375 30.0069 31.62875 28.08734 29.52243 30.69448 28.71603 28.41968 28.47952 29.4383 29.49493 30.47137 29.36609 32.77054 28.33538 28.27078 29.573 30.12307 30.76101 29.29052 29.82755 32.20816 33.02902 30.6948 30.63797 30.10041 29.21888 31.32852 30.67276 31.3161 29.59116 29.61039 28.91605 30.57016 32.6524 31.15658 29.61328 30.0701 29.138 28.86319 31.27179 35.20184 30.95141 31.31794 30.50531 29.40036 27.92157 28.11756 31.09469 28.76797 31.51416 28.07221 28.10776 30.99505 31.15774 30.71121 31.98641 29.83443 28.4786 28.72841 32.37533 31.21993 27.25284 26.95187 -9999 27.0792 27.01047 27.18798 28.01278 29.58749 32.99191 33.47454 30.00836 33.96749 31.41223 30.21884 32.56603 34.86779 32.49472 33.48757 34.10797 34.36999 34.62835 31.92648 32.82699 31.27539 29.26245 29.5758 29.32328 29.52161 31.19948 32.18887 31.03485 35.53638 32.13028 32.56531 32.43826 30.21313 29.41327 29.41873 33.90213 32.92127 33.21078 30.91851 31.07062 31.22251 30.38202 29.46136 29.68091 31.77536 31.12662 30.71793 33.86972 32.32529 34.07972 33.97949 29.88617 30.70483 32.73516 31.34927 29.7667 30.6305 33.30438 30.98074 31.41339 33.02453 34.64325 31.99784 31.56406 31.89483 33.40658 34.72137 36.8088 37.0712 35.00049 35.48703 35.36624 35.1225 35.23541 33.19653 34.01147 33.91699 33.47583 34.02533 34.50158 33.85553 40.30856 34.60272 34.10428 32.95093 32.21085 31.22916 35.94638 35.19431 35.78 34.31591 35.94314 33.33597 31.6167 29.62061 31.35635 31.31842 30.25345 
26.48971 26.62509 29.31997 30.73346 30.35431 30.1626 28.83671 29.95346 28.83759 30.95941 29.31369 31.34082 30.24286 31.74365 30.19413 29.64551 29.75085 32.06018 31.86582 31.89572 30.65689 32.25135 32.26718 32.3877 32.36112 31.48496 29.1622 32.56269 32.62317 29.49551 32.72143 31.27246 29.34149 28.09417 28.53101 30.43737 29.43109 30.29199 30.04715 30.84214 28.08374 30.05856 28.40591 30.37268 29.17102 29.13001 31.92765 29.37033 33.96432 33.77176 31.67361 28.46002 28.99039 29.19305 30.09497 30.41562 29.51584 33.80575 28.94983 28.04944 30.61347 30.05677 29.67597 30.39826 30.91644 28.97375 29.79016 31.44345 28.90319 29.57398 30.61139 32.02091 31.61505 29.1134 32.24945 30.78439 28.67318 30.3472 32.00348 32.68378 30.77173 29.08123 28.16437 27.53055 28.87287 29.36957 28.3754 28.1337 27.63654 27.72748 32.21612 30.94359 30.75268 29.57076 27.16385 28.30429 31.92064 30.36303 27.21396 27.25619 28.12082 28.00071 27.60996 27.92575 27.40952 28.10645 32.96899 30.00738 30.4726 30.32959 29.98703 34.37561 33.58251 31.76852 32.64675 31.90609 32.08337 34.31341 34.80172 34.66808 32.40923 35.7622 30.15416 30.14614 29.28199 29.23434 34.83847 29.8179 31.45557 32.60302 31.62698 31.41773 33.50986 30.40567 28.84958 29.2749 29.82062 31.77878 30.36347 32.60694 30.56708 30.14005 31.73575 31.37796 31.13825 30.60538 33.71146 30.65222 29.74582 33.70768 33.60898 33.9693 32.0596 29.79672 33.70725 34.01733 29.67666 30.49375 29.80063 31.2522 31.22732 32.3769 32.16696 34.04926 33.3682 30.8757 32.7449 36.06866 33.4509 35.29583 35.81652 35.66879 37.38043 35.84516 35.20117 35.16705 35.36011 33.65515 33.68048 35.8465 34.03769 34.6727 33.90732 34.75604 34.73001 34.73892 34.35153 34.03806 34.30774 35.94519 35.25412 33.80902 33.59626 35.94886 35.06176 31.06778 30.03241 30.03323 30.31668 28.82748 
27.69308 26.77649 27.1629 29.97049 28.18994 26.5495 26.90738 29.66095 30.07813 29.9704 29.06342 29.94843 31.09851 29.13147 29.93265 30.45205 29.03638 29.23117 30.4502 28.99627 29.03427 30.0267 32.34003 29.59027 32.63153 31.75793 32.70569 29.27982 32.80005 32.86041 29.008 28.1146 27.75317 27.80905 27.76876 27.69632 28.65644 30.23819 30.00187 31.93894 28.83719 29.26627 29.03827 31.46051 32.04874 31.53461 31.85858 31.79099 31.54627 30.96411 29.7515 28.651 31.08465 28.87366 31.30411 32.07026 28.95691 28.48471 28.27454 28.67978 31.43969 29.72937 32.60535 29.92657 31.08572 29.28623 29.40188 28.67393 31.38848 29.53397 31.55234 32.56384 31.35855 31.23651 32.6698 30.75852 30.04147 29.90567 32.15699 35.40973 30.58649 29.68659 27.91003 27.50778 30.56058 29.60916 29.33566 28.98764 27.76132 27.73138 31.65961 30.10331 31.81772 27.64859 27.30032 28.28997 30.09572 29.15343 28.51052 27.4874 28.24854 28.63761 29.89163 28.70071 32.83263 31.62945 30.91858 31.35956 29.23708 29.8063 29.84713 30.63439 31.43975 31.13796 32.56506 34.59879 34.54421 35.4002 33.38985 32.83691 32.33044 31.25128 29.27923 28.01361 31.66577 34.66208 30.80853 31.10238 34.54215 32.01187 33.25858 29.04325 30.07425 29.01487 30.27319 29.09695 30.7544 32.73657 30.20023 32.16055 33.51862 32.64081 32.18879 32.99029 30.03411 30.32087 30.35504 33.50146 31.65817 33.84384 34.16901 33.66223 33.87314 30.32038 30.51865 30.49911 29.71057 29.89703 32.30371 34.07104 30.74273 31.969 31.44955 33.70349 30.66266 31.0429 30.53921 34.49787 36.85294 35.69501 35.8226 37.38691 37.50006 34.75241 33.66355 35.24488 33.3862 33.92645 33.63623 35.89255 34.27958 34.70108 34.63073 34.69125 34.29843 34.18055 34.22266 33.60157 33.58517 33.78357 35.74842 35.74978 35.7594 35.77166 33.81925 31.79902 29.69235 29.362 29.06833 30.02259 
30.41156 30.9025 30.95472 26.77869 26.80496 26.90833 26.87732 27.02365 26.77829 26.66467 27.29383 26.96197 28.88657 28.25561 27.71209 27.73569 27.76862 31.39474 29.14447 27.89825 29.93235 27.27268 32.54389 31.17285 29.76462 28.8078 29.17795 28.58575 29.47345 30.48395 31.69656 27.75736 27.806 27.85028 27.90524 28.7724 28.52963 30.44464 31.27756 31.37647 32.43847 32.46936 32.70486 30.85476 32.91263 31.68692 31.88205 30.92224 29.61948 29.82794 29.80075 28.7511 28.74078 28.86835 29.00155 31.99097 29.74151 28.82382 28.55307 29.35211 29.49045 34.01733 31.05005 30.29169 29.46463 29.69196 31.85611 32.11075 29.22736 32.50824 32.04938 31.42926 30.54352 31.69504 32.0716 29.20618 29.48468 29.08471 31.03787 30.9979 32.68366 29.84177 28.34854 27.633 31.06482 30.17109 29.74039 28.3721 28.18353 28.15958 30.13193 27.76358 26.7605 26.32116 27.70174 28.94597 28.39734 27.90219 28.73542 27.8901 28.00754 28.41321 29.08905 30.91932 32.49148 27.75942 32.62337 30.50988 29.65512 31.20684 31.3864 32.54998 31.52758 31.04199 30.80673 33.94604 33.0252 32.33789 31.40313 32.44005 31.86169 29.58489 28.42557 30.07254 33.0675 31.42844 33.72055 30.85766 34.97232 32.38803 31.75126 30.17532 31.31878 29.29416 31.44281 32.57529 33.45426 31.33353 31.65622 31.74985 31.22607 33.65485 33.42249 32.90137 33.15891 31.03055 30.20929 30.87826 33.48713 34.13681 30.86496 30.4747 30.77735 30.73386 29.69891 29.72962 29.85507 30.10519 30.3248 30.18372 30.00214 31.37042 33.99155 33.88565 30.62534 29.50931 29.82556 33.50476 33.7573 32.47678 33.46255 33.51954 33.91412 34.34452 33.82053 35.3201 35.31366 33.86142 34.4462 33.94019 34.64878 34.27222 34.70822 34.75564 34.63785 34.0018 34.22805 33.94302 33.88281 36.11755 35.88726 33.51876 35.93121 35.77356 35.06852 33.08264 30.33038 29.43823 29.13531 28.82492 
30.87256 30.41772 31.12606 32.38159 29.04535 27.54584 27.13865 27.34274 27.05313 32.08758 27.1015 27.33902 26.96875 26.90292 26.73493 26.56928 26.87595 27.71301 30.48539 30.84286 31.87631 27.65606 27.35819 27.48734 31.73603 29.30749 27.58899 27.60004 27.6268 28.836 27.79291 27.80893 30.10315 28.95602 27.86721 31.64175 31.93247 28.80448 31.58811 32.14139 32.51621 32.31827 32.26569 30.97473 32.4429 29.10071 30.58185 31.08126 31.91934 31.2016 29.68222 29.70007 28.79929 28.8172 29.0008 32.11871 31.95959 31.98749 30.2525 30.41864 30.46704 30.29596 29.28852 33.83191 30.28541 32.51825 31.27039 30.57498 30.43863 31.01557 35.43118 31.14374 32.37012 31.67501 31.50738 29.41776 28.95786 29.41012 32.38367 32.88486 32.63913 30.09473 29.87839 31.52857 29.35422 31.03266 31.72009 27.76373 28.43256 27.19739 26.95569 26.71448 26.40967 27.02529 27.8998 27.59179 31.20706 31.38398 29.24921 29.15924 28.01001 28.78156 29.88797 28.04458 27.45559 28.09198 30.89938 30.98788 31.60558 31.47024 30.59371 30.5896 33.18631 34.05999 30.17864 30.51772 33.46472 31.548 35.21466 31.11831 32.34158 28.39942 30.37591 30.80985 33.47956 33.01712 30.09137 31.65921 33.4152 33.37839 30.3866 31.8085 30.48746 30.45755 30.06116 31.68405 31.80021 31.25553 30.73577 31.74603 30.16238 32.28516 32.51877 30.78458 31.44479 29.42041 29.4198 29.55444 29.71076 30.18997 31.74857 32.15628 34.4943 30.81427 33.93493 29.86203 30.02124 30.13962 30.1264 29.85587 29.67669 29.77691 30.25766 30.39145 29.62906 29.31061 29.23318 33.96713 32.99555 34.64703 34.06305 35.46506 33.59045 33.70554 35.06854 35.39941 35.34757 35.86274 33.66919 34.17111 34.59445 34.68015 34.47461 34.34192 33.91751 34.61255 33.63129 33.79544 34.31186 33.9068 34.1218 33.53055 33.71722 35.306 33.5983 33.29016 29.26126 29.32422 29.00202 28.54886 
32.85077 30.92804 30.99206 32.50433 32.29925 32.10105 28.8316 30.42892 31.03165 28.5495 27.03757 27.18405 27.23322 27.23758 27.05651 26.89981 27.22196 27.47824 27.24304 27.19071 29.5014 27.79138 27.46222 27.58158 27.55942 29.08762 27.59409 27.68151 27.75965 28.20847 27.91495 28.02539 28.64462 27.71029 27.83902 31.8949 33.13028 32.30698 32.33069 30.7941 32.39362 32.04459 33.6314 31.28485 31.28671 29.18805 31.61047 29.83463 32.3999 32.66641 31.38055 31.7685 31.8501 31.34488 32.259 32.10453 32.16507 32.06576 31.16553 30.62991 31.69498 29.80463 30.32602 32.30783 30.6438 30.84805 31.766 31.52527 31.58585 31.4924 33.9454 30.78101 32.20233 31.90033 31.85821 32.09943 29.31756 29.67157 30.13016 31.11789 29.77808 31.14941 28.98462 28.77127 29.564 30.88086 28.6744 27.52176 27.09521 26.573 26.37955 26.37699 26.67511 26.86032 27.38076 27.8515 30.09232 30.46072 31.45556 31.82031 28.39395 30.0542 28.11865 28.51264 30.17245 29.54043 30.24066 31.35211 31.03011 30.76367 31.79714 32.12133 33.57854 33.29514 32.61746 29.22403 31.18991 29.60434 29.59796 30.11611 28.90451 32.62787 30.65329 33.08258 30.82746 32.0281 32.54285 31.53424 32.63705 30.4599 30.79038 31.07931 32.54715 31.68057 32.00547 34.13971 32.8371 29.71618 29.55023 31.08181 33.94482 34.33255 34.18125 30.8476 29.82007 29.72828 29.72875 29.72464 31.77081 30.74295 31.86951 32.7583 30.55579 30.08664 29.97699 29.91068 29.85049 29.79425 29.70752 29.55609 31.02371 30.4509 30.85523 31.30951 29.41202 29.08188 29.50403 34.79557 33.94568 37.33527 36.60367 37.01929 37.0072 32.47541 32.8591 33.45994 35.39377 35.79205 35.88681 36.73684 36.11029 34.28656 34.3389 34.39896 34.7882 34.84854 34.72314 35.16751 36.15155 33.66785 33.63111 36.01651 33.88556 35.70916 35.32394 34.47302 30.77243 28.65436 28.42514 28.68777 
33.12204 31.6293 33.06333 31.87012 31.5206 31.80807 31.73547 31.5025 30.90033 32.03693 27.27252 27.45218 27.5401 27.54843 27.71466 27.37384 27.67254 27.51996 27.47519 27.44556 27.47772 27.53598 27.57898 28.17309 27.82562 27.63184 27.72663 27.83057 28.01456 28.13629 28.12107 27.91968 28.16229 28.31955 28.65955 31.20236 32.38843 32.57425 32.82886 32.51496 28.25049 32.34845 28.71802 29.62347 30.77808 29.64865 31.46808 30.77109 34.24033 30.00681 31.86432 31.25589 31.41965 31.24804 32.26032 32.44146 32.15833 30.15607 29.0744 29.7716 29.58576 29.99671 30.36939 31.7297 29.08548 30.10128 29.31326 30.58258 32.19702 32.08535 31.08344 32.85034 32.20065 29.01727 31.5282 31.66703 29.38684 30.38614 29.80469 30.39066 34.35479 31.45309 28.7226 27.82867 27.71307 28.06708 28.00445 27.88089 26.78442 26.40106 26.38572 26.68225 27.16888 28.34693 28.23212 32.8258 29.57904 33.95591 32.82656 32.2756 28.89423 28.30594 28.56556 28.04428 28.827 27.83526 30.28692 33.70553 29.70529 31.11251 32.07333 32.50143 31.38671 31.0863 31.13207 29.05935 28.78503 28.88092 29.24131 31.42099 32.68713 31.38101 31.62582 30.82098 31.09588 31.12198 34.57667 31.99698 31.09909 29.85798 30.77631 31.75885 30.72861 30.56049 33.13602 32.86075 30.68094 31.11481 31.43881 32.18149 30.0246 31.63923 35.9624 34.63242 31.06287 30.99353 32.75272 30.51617 29.79474 30.69776 33.2084 32.91513 31.80081 30.58823 34.00601 29.69824 29.44653 29.32565 29.3623 29.46194 30.49804 29.70227 29.63871 29.51911 29.32919 29.14066 29.1315 31.03732 37.15442 37.49161 33.87406 36.59836 36.95349 34.71793 35.33926 35.36166 33.67724 35.41119 35.87021 36.00232 36.00785 34.20609 34.3335 34.02191 32.62381 34.3887 34.1835 34.2669 33.93662 34.39099 33.71414 33.39145 33.67746 35.77444 35.83383 33.932 32.21688 28.84235 28.49084 29.11942 
32.327 32.96945 30.68372 30.11636 32.318 31.40066 31.23712 30.98734 30.54992 31.58206 28.62057 28.86233 27.7052 27.72037 27.71045 27.62781 27.88803 28.54678 27.65958 27.73471 27.78882 27.78204 27.72519 27.87054 27.64038 28.68851 27.92844 28.16422 28.32986 29.38784 28.29382 31.87921 30.57632 29.04627 28.67495 33.01593 33.09482 33.25034 30.99307 30.13617 31.27161 30.94461 31.03244 31.35718 29.75994 31.11813 31.117 29.31565 28.97864 30.55628 31.80109 32.03042 29.97891 34.59841 32.41702 32.52332 32.2555 29.99756 34.1315 29.64685 29.88788 32.17065 31.28665 32.69804 30.44129 31.33041 29.45523 29.70385 31.43851 30.8783 29.5968 31.77634 31.59397 32.61185 32.08139 31.3357 29.48565 29.86358 29.73422 28.99329 32.16068 30.62497 28.71024 27.40555 28.18299 31.80112 30.86169 27.30767 26.8436 26.57211 26.79163 27.36188 27.98062 30.80539 32.70788 32.2955 32.68936 33.74216 29.90851 30.76858 28.8096 29.2605 32.43534 29.37313 28.21405 30.03244 31.8652 29.88906 28.32804 31.3453 29.8836 31.64084 28.92484 30.88452 30.85269 30.2417 32.52182 29.18589 30.94378 31.46341 30.92096 29.44623 32.81086 33.01023 31.8201 31.78183 32.52896 31.77039 35.03977 29.58011 31.27542 34.21094 33.02525 31.06128 31.24698 30.36396 32.01728 30.69272 31.48606 29.90784 30.64929 32.22272 33.10891 34.44263 33.90698 30.30234 32.60437 30.61005 30.0596 31.65314 32.00125 33.75125 33.89179 32.79715 30.94651 29.46268 29.2071 29.06671 29.14337 29.44177 29.78009 29.76089 29.569 29.40863 29.30762 29.37506 29.81989 30.76813 33.92007 34.64737 37.52619 37.38592 37.39499 33.11593 35.26815 33.6316 35.37217 35.33225 35.95089 33.70584 36.11917 33.85578 34.25497 32.7872 32.30619 34.85556 32.6289 34.38988 34.17993 32.41608 32.66147 33.49482 35.83997 35.64752 33.93072 34.54251 33.4191 29.88565 29.09411 29.3222 
31.29733 32.21518 30.43305 31.14234 32.55148 29.55179 29.84614 30.13498 31.16122 32.01972 30.99933 30.20044 31.23182 31.86319 27.52005 28.06003 29.35034 30.40686 28.607 27.88046 28.03852 28.00992 27.8789 27.7601 27.77765 28.38444 28.1987 28.39511 29.013 30.41852 29.4335 29.1231 27.98233 28.40317 28.73492 29.75195 32.27759 29.11835 30.72311 30.11765 32.65051 33.19958 31.86246 32.78091 32.55801 30.13886 31.1278 31.3186 31.31467 29.48901 31.89163 28.94065 32.08844 32.83493 31.24457 31.87927 32.47837 30.61349 32.27063 30.32084 33.30316 32.44693 31.39166 30.73566 30.75735 33.99741 29.8967 30.36834 33.92419 32.26776 31.01981 32.22692 29.67579 30.58136 31.22064 31.44815 31.45862 30.1297 30.28228 29.98795 29.0585 29.19198 28.10229 28.1727 27.53311 28.38846 27.90103 27.45227 27.64743 28.58146 29.68006 30.6138 29.41348 32.37494 31.3263 29.79708 30.94201 31.93317 29.836 31.16809 32.67978 30.62411 31.75751 29.41303 28.58045 33.56036 32.05149 28.37051 28.54706 29.69382 31.33395 30.64872 33.3258 29.01627 32.57446 31.17911 30.97125 30.3144 30.55832 32.999 30.35001 32.72219 32.70782 32.87448 32.91727 32.61652 30.80295 33.89627 32.22629 34.85687 30.65277 33.70459 31.14469 34.78388 30.73352 30.84888 32.23178 34.16879 34.38907 33.23718 31.60733 31.21381 34.03873 34.87787 31.81385 32.87543 31.53369 30.56399 29.90723 29.7967 33.88671 31.61181 33.66913 31.73498 29.79349 29.57632 29.21478 29.16858 29.25739 29.53488 29.86566 29.93231 29.67121 29.65769 29.41894 29.78369 29.89358 30.99161 33.67389 37.42331 37.31137 35.80755 35.87881 35.24118 35.18945 35.33255 35.41394 35.46045 33.66162 33.69147 36.08459 36.1734 36.30658 36.29807 33.49713 36.45892 33.69196 34.4375 34.45566 32.4418 33.41166 33.53379 35.76193 35.63926 33.42896 33.62609 33.69382 31.82858 31.73077 30.33158 
30.90247 31.4039 31.76651 30.6294 30.48426 32.66021 31.09152 28.07605 29.6615 31.12216 32.55887 31.48007 30.66446 28.53388 27.81436 27.96359 31.86191 28.66724 28.5675 29.81586 29.19638 29.13724 28.35501 27.93076 28.02801 28.1803 28.35001 28.44657 28.51892 29.52462 28.9748 28.75622 29.32916 31.33926 29.10016 32.96576 31.63999 30.18949 30.28314 32.29242 31.83081 29.56091 30.14798 29.87924 32.31622 33.56412 32.00702 31.2131 31.41931 29.43634 29.62705 30.69006 30.21982 29.79645 32.25903 29.99191 31.48181 31.5026 30.48684 30.32071 31.00253 32.86587 28.98563 29.64005 31.00302 34.19425 31.24942 32.36719 32.25092 31.11496 31.62652 30.17984 31.82904 30.67273 30.89401 30.78692 30.30844 32.51322 30.81921 32.45737 28.97488 29.15204 28.3424 28.37549 27.83771 28.03372 28.19321 28.7984 27.95673 29.04492 29.84698 30.39514 32.77002 32.56955 33.25809 29.0163 31.27289 30.9448 31.17364 29.87799 30.23936 28.7255 28.67703 29.24679 28.73187 30.05389 29.43372 29.4981 30.00433 31.41593 33.11399 32.8587 33.49667 30.90915 31.10394 31.24543 28.69424 31.71396 29.64206 32.55911 30.8382 30.94907 31.67355 32.98404 32.63065 33.65805 30.60941 33.6012 34.16477 31.56211 30.73239 31.25064 35.14637 31.27466 30.55493 31.07993 33.03443 34.49768 32.61118 32.77436 34.5036 34.36938 34.49289 31.78424 32.14378 31.48337 34.17493 31.01541 30.17569 30.18973 30.401 30.63535 30.03833 30.97031 30.89667 29.67404 29.55761 29.48471 29.57993 29.74793 29.92062 30.03113 29.96542 29.81656 29.52597 29.68194 29.98255 30.2508 32.42593 33.60132 37.32864 37.45221 37.58585 35.16247 35.17523 33.9907 33.43307 35.46561 35.93363 36.11545 36.07108 33.66269 32.62039 36.26089 36.2908 32.57807 36.5361 34.34429 34.03912 31.70593 32.28754 35.87567 35.74344 35.69904 33.93948 34.14185 34.25973 33.71512 29.10044 28.65967 
30.09335 29.07782 29.37817 32.70184 33.02515 32.76007 32.60999 31.93441 31.48346 29.29153 31.1384 29.70868 31.78302 28.68326 28.37039 31.17673 28.79712 28.26694 30.15143 29.4328 28.60279 29.33078 30.18423 28.09116 29.63705 31.91275 30.16657 30.48938 29.12036 30.55282 33.19973 32.91827 32.80947 30.58899 29.37189 33.66224 30.92005 31.00925 33.33884 30.92484 29.5311 30.08108 34.08341 30.99787 32.62494 30.32056 30.30584 32.92844 32.41813 32.34006 31.57241 31.66577 31.64777 30.55448 29.91269 29.99942 32.67712 31.63678 32.42728 29.52698 32.2244 32.98264 30.38592 29.41251 30.08789 31.36047 31.50915 31.63455 31.95624 33.51242 30.84909 30.77993 30.91193 30.26538 31.56638 31.2012 31.17191 32.67572 30.80588 29.68732 28.52368 28.65158 28.73923 28.35355 28.36782 28.95413 31.63394 30.522 28.94983 29.73771 29.44159 33.02219 30.08007 33.07141 30.2449 29.22589 32.70603 30.31415 29.19455 29.06629 28.67135 29.44769 28.92612 28.88083 29.32972 30.26413 31.71713 31.92865 32.74353 32.65723 32.20676 31.89847 32.90451 30.4737 30.45789 32.10526 32.76337 31.90506 32.5723 31.08712 32.08906 30.96579 31.64762 31.34225 33.23102 33.73151 31.5568 33.9501 34.02362 30.51092 34.417 30.46771 33.41 32.69056 34.06058 32.31738 32.47247 30.39237 34.89243 31.38189 31.25113 31.06268 31.27844 30.55338 30.54157 30.43024 31.47183 32.94492 31.54913 30.4155 30.29382 30.15744 30.11475 31.35501 32.0195 29.88879 29.9509 29.95346 30.00195 30.03815 30.00006 29.87402 29.81058 29.74225 29.54486 29.16278 29.22974 29.42062 29.79984 30.97415 35.17126 37.68288 35.23581 35.15097 35.09866 35.2662 33.51694 35.36898 35.44855 32.23809 32.97958 33.78904 36.31192 33.43518 36.30264 35.69214 32.57895 33.44095 35.42737 33.6008 33.8989 34.24066 34.03253 35.73922 33.6455 33.33557 33.75604 33.60907 30.62143 28.43201 
29.72055 27.54077 27.60333 27.99018 28.8063 30.98135 32.63257 32.69291 32.62671 31.0058 32.10178 29.22119 30.66907 29.9613 28.92044 30.36838 28.45063 30.76019 31.71836 28.59546 30.17795 31.48086 32.84665 30.58319 30.715 29.7912 29.47974 31.86457 32.15527 31.83914 30.84061 31.16198 31.60611 31.404 30.90384 29.36944 29.48969 31.16177 31.55441 31.35861 28.83152 30.07435 31.15912 31.91025 30.5477 33.89103 32.82077 33.72678 31.47708 32.41709 30.2532 29.59369 29.22602 29.84928 30.41422 32.22229 33.16156 30.51431 32.38474 32.35724 32.49017 32.75345 32.94645 32.83655 32.86767 30.59439 31.28107 32.83762 32.48346 33.24011 32.12567 29.72632 29.99496 29.254 30.88251 32.21265 32.61662 29.66883 32.71487 28.96603 28.2608 28.69095 29.01035 29.03305 28.95404 29.0737 29.807 29.90585 29.80008 31.72027 31.57837 33.07141 31.58783 30.26282 31.55524 33.34161 31.70956 29.33734 29.25821 30.3468 30.66647 29.45121 30.93811 32.87543 29.63284 31.22791 31.99234 32.59756 29.18729 31.00042 32.54459 35.10873 33.41397 33.68484 30.68643 29.99063 30.75232 31.69204 31.79459 30.09546 31.1694 29.55094 30.38349 32.21967 30.58993 30.64328 35.31387 33.90319 34.49368 32.93729 33.154 33.67743 34.17298 34.84609 32.41827 31.7854 31.4942 30.87823 30.6146 30.71472 30.75562 30.68683 31.22733 31.90054 31.96219 33.46276 33.391 33.55045 33.15366 31.29843 30.89542 30.21231 30.12781 33.14579 30.80884 30.22726 30.19635 30.27365 30.32782 30.18415 30.06754 29.6669 29.2828 29.15387 29.19345 29.0177 28.95942 28.96569 28.81008 30.88715 35.44323 35.09348 35.76919 35.14969 35.08536 35.16153 35.32153 35.2709 35.82113 34.89853 36.19565 36.18488 36.63373 34.96038 33.85837 32.58557 38.4245 32.77399 36.52848 34.17056 33.64737 33.87717 33.55148 35.76366 33.32977 35.556 33.73272 33.67663 29.72973 28.61982 
28.65478 27.63199 27.14846 27.28568 28.85467 31.92157 31.30572 33.62799 31.96772 29.30532 28.86114 27.60467 29.5433 32.2667 32.35794 31.46482 30.38784 30.29407 30.23706 28.03543 29.77911 32.38776 30.90238 34.05518 33.03552 32.91922 33.22849 32.38766 32.99149 31.29181 31.1445 32.78964 30.81329 33.69461 30.62192 30.70096 31.48111 32.13684 29.75775 29.96314 31.43551 30.92034 29.64905 30.49087 31.06354 32.53543 30.04748 31.55005 31.70111 32.51684 31.78232 31.89768 28.9195 29.05078 30.03531 32.56311 31.66278 30.62933 30.65277 31.43628 30.26862 33.34503 34.21728 33.77267 33.08524 31.35995 30.64945 31.44543 34.48722 33.65826 32.2291 32.2586 30.23581 29.96326 31.24588 33.22366 28.4165 28.43454 29.76361 28.43997 28.76062 29.10339 31.54806 29.88797 29.25565 29.05117 29.17349 30.48126 29.7344 30.41431 31.43768 32.18219 32.83096 33.82334 31.4921 31.92475 30.96247 29.36206 30.16138 32.76133 32.48742 29.96058 30.40116 33.34146 30.84848 30.74673 29.92212 31.21966 33.01337 30.32957 32.5976 31.9122 32.45111 32.2728 30.76871 29.17248 30.0311 30.14502 31.54366 31.2287 29.96161 29.49381 33.22375 34.21472 30.66931 30.64614 31.1691 31.26147 31.79296 33.94345 35.74572 34.60925 35.7142 32.39502 32.775 31.36237 30.63352 32.17785 30.67758 30.6781 31.85757 30.95602 33.10291 33.80807 33.48834 33.41699 33.74997 32.1365 31.22491 30.55539 30.4314 30.22382 29.99604 30.0307 30.16361 30.14953 29.97985 30.08834 31.25137 31.39325 30.18033 29.61529 29.09695 28.8678 28.95716 29.04847 28.89535 28.95468 28.95181 31.62866 33.0722 35.98026 33.1463 33.40412 35.08286 35.23807 35.27906 35.28152 35.86935 33.8736 33.74377 33.58859 36.22845 36.16605 36.30917 36.38144 33.05692 32.2638 32.99753 36.04147 32.05652 33.51484 34.21555 35.79327 33.33881 35.8732 34.89279 33.75516 31.10769 28.72501 
32.00141 28.28396 27.20703 27.22162 27.36341 29.83059 30.05383 31.01728 28.88446 31.87338 28.13263 27.80884 29.9924 31.99451 29.43903 30.52555 30.0766 29.42761 28.90368 29.4725 31.59351 31.06198 31.3349 30.12796 30.89664 31.14808 30.61078 29.66113 33.44394 33.68677 32.21823 29.37201 29.0875 28.14755 27.90213 28.91998 31.44235 31.32037 32.60849 28.88092 28.46194 28.30111 33.16278 32.09394 36.82462 31.67035 31.99936 31.61484 30.98529 32.78693 33.08203 31.86384 31.98004 32.12043 32.5987 33.48352 33.25244 29.35205 30.02408 30.84448 33.26019 31.47806 31.77905 33.68048 33.65869 33.57172 32.96284 31.26831 33.84165 32.21848 30.20163 30.40277 31.55753 31.70932 29.09085 28.33701 28.40937 30.01288 29.38635 28.78485 29.43537 32.85474 31.50058 29.83945 29.50219 29.30368 29.5379 30.79962 30.57135 29.97562 30.83121 31.50803 31.59476 29.74166 33.66855 32.05362 32.25067 31.99792 30.48108 30.94247 32.31262 30.04712 31.02637 31.27805 31.72339 31.28647 32.86786 30.98563 31.45593 31.27118 30.47043 32.48486 33.09204 33.22125 31.99039 29.24472 30.9791 31.26038 30.78452 29.20624 30.52777 33.9244 33.67471 32.67215 31.50146 32.56726 31.10797 30.79569 33.44294 34.31076 34.25271 34.64212 32.93457 34.81494 30.66348 31.72049 34.08847 33.79095 31.83185 30.4675 31.55347 31.62992 30.25979 33.24866 31.20185 32.2327 31.12143 30.11743 30.18387 30.29337 30.30228 30.12513 29.95358 29.86243 29.85244 29.77527 29.54251 29.57922 29.86683 30.21038 30.53292 29.28513 28.95182 29.12381 29.19467 29.20648 29.09293 29.22235 29.51321 31.85727 35.98327 35.8147 36.5494 35.05981 35.09543 33.35578 35.32022 35.29263 36.02206 36.03561 33.73151 32.91953 32.59188 36.2222 34.41867 36.32245 31.63519 32.50516 32.31247 32.6535 31.79538 33.03527 34.04977 35.92023 35.89621 35.87936 36.22736 34.1315 33.1387 29.04132 
29.81051 31.98941 29.06167 27.49866 27.72241 28.48923 31.78452 29.53683 32.5512 27.88693 27.06738 27.86358 28.00882 30.09033 29.71838 28.43506 31.3487 28.68267 28.41999 32.57346 32.67505 30.60028 32.11264 29.43467 28.27548 28.87805 30.52503 32.35507 32.95133 28.61417 28.9961 29.00373 28.8674 28.25961 28.94281 30.88171 31.70575 32.26123 30.2739 28.56381 28.04828 28.42157 28.60187 31.7926 33.77151 31.39575 31.52939 31.78717 31.19836 31.46344 33.6283 33.2691 34.44742 32.21838 32.05383 31.57699 33.15226 32.65237 34.13983 33.20966 34.53675 30.58161 30.63919 33.98383 32.06799 33.61399 33.6568 30.68927 31.80069 34.10282 30.8165 32.077 31.66775 32.77722 29.26437 28.32178 29.24494 29.65335 31.94177 29.95856 30.09888 31.75519 31.82993 30.0361 29.65109 30.0889 30.99851 32.41355 30.7562 29.98807 30.72339 33.00198 30.11706 29.29119 33.28897 33.27546 30.38388 30.65265 31.00729 31.00094 30.6011 30.66599 30.62207 33.76153 34.67184 31.09845 32.54694 31.22229 31.03216 30.15585 29.88626 33.76478 31.11706 34.55798 34.29334 29.3038 33.65805 33.43011 30.3309 30.01667 33.29535 30.89764 32.31305 33.69247 34.47403 30.54602 32.92505 33.59561 34.03524 32.98612 34.41037 34.51426 32.61499 30.60553 31.60638 36.23751 33.7528 34.17993 31.56061 30.15619 29.99902 29.90165 30.94974 30.43424 29.97568 29.82929 29.75742 29.7258 29.82416 29.974 30.03223 29.87375 29.73404 29.71704 29.64908 29.51941 29.29169 29.1755 29.38687 29.33636 29.6821 30.13989 30.01675 29.26474 29.64083 29.42102 29.39481 29.55249 30.73999 36.47241 37.23761 35.05203 35.01532 35.13937 35.20636 35.23019 33.33591 35.95001 31.51438 36.27359 34.89743 32.11359 32.43875 36.35556 36.1817 36.2085 33.53183 32.97528 32.55402 34.31644 31.33493 31.29902 31.31207 31.82816 32.64715 32.38382 33.9548 33.85196 31.06104 29.57177 
30.659 32.63318 33.68246 31.94876 27.3544 31.05948 31.496 30.0011 29.34042 28.43716 29.91397 28.38703 27.57141 28.64422 30.14542 30.43115 30.70728 28.71157 29.60983 30.19767 30.80661 29.95429 28.11347 27.75891 27.53131 27.53552 29.63424 28.90945 29.883 28.53574 27.78564 28.70749 28.67035 31.59586 31.56781 31.08259 31.03988 28.95053 29.78302 28.25586 28.04821 27.98404 28.71732 30.34243 30.67147 31.14584 33.02393 31.49308 32.50525 32.09402 31.93887 33.12253 34.61584 31.71118 31.82605 31.95337 30.987 32.44619 35.04889 34.1091 34.27942 30.67191 31.71036 33.87519 34.36802 34.16745 32.57327 33.32111 32.16153 32.02203 31.8497 29.5672 31.32141 31.29202 31.5076 28.62079 30.78009 30.82321 30.20459 29.89361 30.0809 31.17331 32.84744 31.95954 30.03159 30.78857 32.04739 30.90075 31.0592 31.71896 30.04812 29.77854 29.40469 29.41131 33.35929 33.29868 32.03567 30.23581 33.3201 29.93561 32.16592 30.60043 32.87741 30.92463 30.17829 31.88269 33.25342 31.0217 30.09168 33.01932 29.84317 33.34961 31.63999 30.8742 30.54761 30.331 33.58182 32.97644 32.49426 32.59354 32.48947 30.90906 30.6445 33.18872 32.2023 32.22628 34.68066 31.68833 34.91617 34.38522 32.56713 32.99945 32.51547 30.80893 30.86322 32.63284 33.06168 29.92453 30.27024 29.66 29.67889 29.73663 29.82586 29.91418 30.81464 29.61454 29.5047 29.5213 29.61559 29.64404 29.62078 29.44562 29.42636 29.52282 29.58978 29.45163 29.22028 29.11316 29.23218 30.17175 29.85785 30.26385 30.60024 30.47635 30.12768 29.62683 29.0152 29.82138 36.25522 33.7688 37.29084 35.1564 34.14047 33.70722 34.00314 35.38794 33.39047 32.58197 31.62711 31.58603 31.64313 31.66282 31.66656 32.55203 37.14541 36.8064 32.24228 36.49897 35.97985 36.02911 31.35926 31.37817 31.34549 31.27093 31.36069 31.18454 33.99701 33.30697 31.30944 29.96399 
32.06662 27.73227 29.51175 31.12716 30.44217 27.96347 28.74026 28.44513 32.0119 31.31302 32.64624 28.30676 29.32193 30.32218 29.68371 30.41141 31.10684 31.46563 32.84982 30.0325 32.7999 28.60779 27.871 27.99506 29.5458 30.75933 30.85111 28.5835 28.41455 31.50384 27.59885 31.57596 31.24484 31.29977 31.94424 31.00754 29.80926 32.25739 32.0881 28.07147 28.07648 29.19507 29.02991 28.36676 28.85736 30.98065 31.54502 32.29349 33.73944 30.01947 29.67886 31.129 33.45697 31.29733 31.33158 30.14704 29.41519 29.54038 30.16049 33.18448 32.54209 35.32763 34.11744 30.97446 36.05964 34.68494 33.73948 32.57654 31.08297 32.18274 32.15366 30.07944 31.97605 31.60733 31.52317 32.46826 31.38644 29.37501 29.75736 30.01303 29.83103 30.8222 33.15445 33.35358 30.82907 31.3075 30.906 30.59571 29.54142 29.16721 29.62046 31.33735 31.35901 30.42554 32.40292 31.36417 32.9025 33.68384 31.40915 32.15295 31.37037 32.65448 32.8898 30.3653 32.97321 31.30079 30.86807 30.01999 30.68606 32.90542 32.39472 33.44986 31.21783 33.88137 31.49661 33.92849 31.36059 32.831 32.63599 31.88144 31.81989 31.47312 30.14541 30.90961 33.13013 34.92486 32.36609 34.4939 34.4505 33.2117 35.96518 35.91217 35.87429 30.04452 29.79285 30.1922 30.33163 30.18857 32.94773 30.2912 29.43866 29.65838 29.78507 29.81382 29.68833 29.5452 29.43057 29.40699 29.40567 29.7543 29.20352 29.04575 29.09992 29.33914 29.58563 29.59674 29.49448 29.45395 29.50324 29.67167 29.92978 30.1662 30.9264 30.58737 30.23849 29.49872 29.82022 31.4956 37.01431 33.63644 36.64212 31.82059 35.95349 33.46981 34.107 32.44412 32.2877 33.26373 31.99585 31.66825 31.68564 31.67483 31.89999 33.49667 33.95386 36.21982 33.29221 35.62711 35.87079 33.94687 32.32458 31.35492 31.35401 31.28571 31.3692 31.63699 32.16584 36.75812 33.06418 30.04386 
27.56442 28.16821 29.49854 33.7421 31.02124 28.68546 27.70005 28.93705 30.94708 30.55456 30.90177 29.69922 29.46216 30.09894 30.34729 30.8345 30.33515 28.01886 31.58948 31.64154 28.91162 28.70117 31.50791 28.84405 28.80954 27.79269 31.76785 27.57175 31.37955 30.58896 31.19724 29.19312 32.03314 32.14939 31.29779 31.8168 29.29178 29.82761 31.59872 28.36765 28.14105 28.944 30.86753 28.37586 28.06161 29.92282 31.23031 30.81061 29.89645 29.46011 29.1987 31.79272 29.67826 31.89141 31.38531 29.92523 29.51691 29.73392 30.25613 33.95294 34.34967 34.07916 33.14569 34.77551 34.32831 34.49633 33.66901 31.24466 30.07455 29.87 33.9996 30.24555 30.11914 29.32208 29.68686 28.59793 31.88462 30.40354 32.28506 31.23706 31.163 31.00214 30.59287 32.70721 32.92133 33.29181 29.34012 30.65066 32.53283 29.16187 31.44236 33.8623 31.87122 32.6795 32.6478 31.0169 32.76047 30.84854 31.59949 33.59711 34.35556 31.965 30.74459 30.22891 31.03949 33.0733 31.17648 29.74743 30.09595 32.18726 34.28528 33.4632 30.64483 32.54468 33.72366 31.6847 32.73483 29.62033 30.62698 29.19513 29.3753 29.43695 30.27423 33.30969 34.26581 32.65768 30.70411 30.85269 36.09915 35.79556 34.95789 30.53714 29.8696 29.58508 30.33396 30.31519 30.27304 30.98489 31.60394 30.16202 29.83768 29.62333 29.80466 29.84369 29.732 30.64901 29.45929 29.33615 29.23965 29.06891 28.86386 28.76654 28.95883 29.03558 29.54583 29.73971 29.78284 29.71225 30.04852 30.13358 30.21161 30.14389 29.4686 29.55261 29.63165 29.76684 30.27218 31.55356 33.88934 33.00281 35.09665 31.03692 31.04526 31.62301 32.30621 31.65 31.31961 31.38598 31.44454 31.64548 31.67468 31.63745 35.98251 34.31149 34.01438 36.18079 36.16452 35.59625 35.87787 35.9249 34.00476 32.22892 31.28946 31.27011 31.33294 33.93665 30.98389 35.95303 31.70694 32.39746 
27.62976 32.02234 31.20254 33.72861 31.73895 29.61292 30.52463 29.11493 30.70379 28.82431 31.86795 29.14267 31.62091 29.03039 28.52554 28.83566 28.20957 28.22818 31.10925 29.81885 31.43109 28.98102 29.23129 28.73883 28.75864 28.01065 28.01593 29.03095 31.47101 31.61643 32.18311 29.45987 28.50271 30.23679 30.07193 32.08191 29.85056 31.81833 31.2648 31.81894 28.04175 28.02567 27.83438 31.55273 30.7017 32.81085 29.37391 29.44848 28.47003 28.4318 29.55517 30.35974 28.7322 29.27015 29.8059 29.68756 33.08456 33.95892 35.61895 33.96927 34.44095 34.12815 34.33878 35.35706 35.64533 35.08581 34.21579 33.26608 31.24524 33.96478 29.91757 30.81061 34.6185 31.73312 31.81017 31.87512 30.92364 31.84015 31.79037 30.58347 29.85827 32.28312 30.08941 30.62729 32.87189 31.07669 31.07581 30.3374 32.47644 30.11048 34.00201 30.47705 30.43918 29.73117 30.42813 31.29205 32.55014 30.12922 30.95337 34.03625 34.05829 34.29806 32.19534 30.60605 30.54132 31.99839 30.48361 29.39395 30.57663 33.47812 33.17175 30.14236 32.53614 32.76578 31.51993 32.49918 29.96063 29.45556 30.17685 28.94159 29.4693 29.25491 31.85562 32.08905 31.76651 30.87442 30.57517 30.49231 33.70013 35.8013 30.22565 29.655 29.82978 32.64236 31.23654 33.24716 31.28424 31.4653 31.53509 31.0198 29.3305 30.16224 29.73749 29.83917 29.73178 29.58041 30.01178 31.76456 29.10205 28.90719 28.67733 28.76254 28.93427 29.28516 29.46158 29.72754 29.5683 30.18146 30.48901 31.23305 30.76929 30.08783 29.54483 29.04499 28.77542 28.75559 29.60141 31.08155 33.20252 35.22074 34.28882 33.37076 32.41385 32.06533 31.14099 31.21548 31.25961 32.09168 31.80621 32.26505 31.65744 32.6539 33.8075 34.22208 33.9408 35.14188 36.2482 36.13861 35.9299 33.88947 33.54413 35.89838 36.00632 31.15802 31.22361 33.41901 33.82483 33.80506 33.44418 33.2334 
27.79086 28.28961 30.17654 33.7666 32.59527 32.44913 29.88943 30.81448 31.73126 28.71524 29.43695 31.32532 31.38269 28.30719 27.85022 27.68823 28.07715 30.46732 31.49887 27.95432 29.74372 30.44489 31.58056 28.4834 28.67459 29.44937 31.97211 31.67309 31.81906 29.3609 29.32803 29.50348 29.87653 32.34491 31.31012 31.24286 30.84613 31.8154 31.83353 30.66736 31.86395 29.46692 27.79944 31.45129 27.77698 28.56674 28.02866 28.70035 28.21722 29.2211 29.22016 29.21109 28.5705 29.44946 29.72 29.75824 33.47735 31.12756 31.93787 34.77497 29.84726 33.47165 34.91168 35.31796 33.49918 34.5679 34.63977 33.23728 31.57535 30.71226 29.72773 35.07909 34.56116 31.94659 29.86502 33.04013 33.35114 29.44827 32.67997 32.53494 32.60907 30.96668 30.75085 31.30969 31.4093 33.03928 30.18387 28.89621 29.83582 30.78848 30.94776 33.00858 29.96097 29.28543 30.24982 32.57843 33.73059 30.89737 34.6492 32.90893 34.1269 33.83011 32.0094 31.87308 30.79837 31.55459 31.94256 31.16617 33.27863 34.02945 33.06242 30.02225 31.05551 32.80863 32.20782 31.28186 30.40573 29.31604 30.14408 30.57688 30.09546 31.67682 31.75887 30.20142 30.42566 30.56927 31.48044 31.1538 30.32175 30.00739 30.43045 31.6051 32.89893 33.1633 30.18954 31.35358 30.74349 30.49484 31.8273 30.04608 30.00296 30.18497 30.82831 30.29199 29.71017 29.54523 29.70407 30.7922 29.53946 28.91913 28.75574 28.75839 28.96576 29.0268 29.31488 29.35303 29.62567 30.73293 32.57968 32.9146 32.35168 29.91934 29.11111 28.32947 28.09378 28.415 27.96756 31.30612 34.95877 35.96451 34.66321 33.04523 34.89392 35.01398 35.22424 36.41635 33.09748 32.26925 37.46378 36.96463 33.25906 34.37301 34.31509 36.19186 34.31924 34.81855 32.75598 33.63214 33.66672 33.60623 35.92279 33.8009 35.94708 33.14132 35.74698 33.0564 33.63763 33.76321 33.40091 33.75632 
28.66733 27.93814 29.12351 32.26673 30.48038 32.62247 29.02484 29.91363 31.84064 31.91669 32.32831 32.36362 29.48783 28.28213 27.69723 28.35935 30.04001 28.63284 29.59009 28.8518 28.98322 31.84284 29.43496 28.10401 31.16366 29.6041 32.2482 32.24741 29.59753 31.13288 31.82947 32.01715 29.38013 31.84225 29.90106 33.12223 31.86236 31.80368 29.8884 31.77691 31.79178 28.72317 31.38647 31.17587 29.37949 30.1305 29.93912 28.51145 28.19119 28.37335 28.5072 29.11959 28.44303 28.8819 32.3591 30.41348 34.33243 30.45568 30.97186 35.05707 33.17545 31.82068 30.71891 30.86188 34.69519 36.34335 34.40084 34.41318 30.8454 30.14953 30.54519 30.60621 32.94644 31.86252 33.77616 29.9844 32.48038 32.8299 31.02588 32.52261 30.80261 30.25632 32.79111 32.79376 30.09726 33.98388 30.6264 30.50875 31.80377 31.84118 30.14087 30.81616 29.50183 29.34869 32.5998 32.01896 32.35781 32.89251 30.60089 31.26011 33.2164 31.23435 31.35703 31.11746 32.62881 29.93402 31.02414 32.06268 31.96701 31.82453 32.04391 32.70993 33.22021 33.65454 31.1336 31.07553 31.2215 29.87708 30.24206 32.04895 30.79584 30.07492 31.22424 30.90195 30.48947 30.51892 30.87863 31.09405 33.53363 32.00125 32.74109 31.84979 31.89719 32.19812 30.59479 30.2919 30.5434 31.16312 32.69897 30.74558 30.09225 30.70255 30.51136 29.83047 29.59274 29.36838 29.276 29.30847 29.84903 29.10617 28.8439 28.70962 28.6756 28.56845 28.96533 30.17618 29.60947 31.05182 32.87566 32.12856 31.85351 29.38955 28.677 28.03321 27.82892 28.11191 29.19654 32.39956 34.61535 36.78894 37.0463 37.2319 37.30511 35.51398 33.14457 34.66452 31.20105 32.38196 32.03385 33.19339 36.00689 35.81708 35.91385 33.77703 33.30627 36.59607 32.53491 32.58044 35.29901 33.57559 35.99344 32.42853 32.68768 35.71771 35.6648 32.00144 30.85419 31.89831 35.47296 33.64386 
32.31055 28.49234 28.04797 30.2107 33.82583 33.28942 32.80136 28.24402 28.16428 28.07394 28.11188 29.74988 31.97348 29.49496 28.14692 29.31977 30.7096 28.92783 30.93585 29.67785 30.10123 31.75082 31.6738 29.90152 29.02219 28.79605 29.61465 29.69379 28.61966 32.57858 30.60016 30.22229 31.18506 32.46692 30.01257 31.70587 31.60702 32.17526 29.16755 32.15537 28.92285 28.60324 29.52081 31.18668 31.00827 30.87451 31.66596 29.45889 28.22281 29.33865 30.09418 28.82812 30.22415 28.39109 29.75369 30.00595 33.3995 34.34539 32.94165 30.84457 30.68527 30.38559 33.52509 36.52777 34.41409 36.29721 34.19232 33.46988 31.55887 33.65048 31.73001 29.8685 32.90902 33.7844 33.1247 30.65231 31.21857 30.81223 34.595 33.01248 33.53952 32.89248 32.83224 33.13086 30.21493 30.43079 32.03753 30.47971 31.69825 30.1943 30.1225 31.65015 31.43237 31.64969 32.10248 32.36069 29.90478 29.5864 31.04129 31.82144 32.98098 32.85141 33.23675 32.20957 32.47156 32.70435 31.84406 31.94733 32.07943 32.03357 31.73371 32.54926 31.89291 30.45362 32.74814 31.25821 31.21036 30.13019 32.38593 33.11655 30.75253 30.32858 30.74432 30.82959 30.48248 36.45584 30.27265 30.88181 33.3389 33.45331 30.68756 30.93405 30.8421 30.70478 30.74039 32.28894 30.73062 30.88794 31.78568 29.47332 30.29081 29.79773 29.91535 30.37851 29.43857 29.164 32.2403 29.08899 29.2302 29.13126 28.80725 28.48603 28.20053 28.34244 28.67923 29.1575 30.12542 30.77569 29.5036 29.35161 29.14651 28.67126 28.14869 27.88175 27.80838 28.34802 29.83099 33.24295 33.87864 36.99792 36.14141 35.97348 34.64547 36.43518 35.42028 35.16455 35.54519 31.76052 31.3547 32.52606 35.8356 35.75317 34.13904 36.41089 32.15781 35.22464 32.67166 34.30234 36.86166 31.99906 31.33639 31.31482 31.21729 33.86612 35.72589 33.24398 32.3631 35.69785 34.88071 33.38818 
32.38098 32.92783 27.94336 34.05539 33.01901 33.83127 33.78558 33.80862 28.71063 28.21891 28.21466 28.27472 29.37244 30.48242 30.86649 31.62564 28.8313 31.26229 29.94583 31.5362 31.43521 29.76474 29.85711 30.04242 29.46807 28.24866 28.79678 31.0723 30.20901 29.47632 31.64518 32.6582 32.49106 32.07095 31.56421 32.49927 32.10714 28.7406 29.29702 29.11393 29.58609 28.91095 28.49976 28.02912 28.08255 29.77915 30.6438 30.20059 28.9465 32.47556 28.58243 30.68866 32.20144 28.80456 29.61154 30.61251 30.80966 34.8187 32.69303 30.30759 30.37506 33.60413 35.63421 32.85681 34.95089 34.35657 33.89734 33.65604 33.363 32.57049 33.2739 33.30268 30.2807 32.48471 30.06848 29.30128 30.24713 30.91773 34.87378 32.59592 32.61383 32.82276 33.22171 32.76066 30.08441 29.57956 30.1907 33.21946 32.93641 30.95051 30.59942 33.25061 33.26175 33.26849 33.34067 34.19397 33.50018 30.06415 31.08905 31.72501 30.65439 33.21991 32.90619 31.92237 30.74747 30.9693 32.55124 31.70211 32.63425 30.59241 32.00052 32.22467 31.92651 30.22641 32.62476 33.88195 33.88925 33.88675 33.19309 33.35922 32.1825 31.25772 34.80319 33.4946 34.06556 32.20307 30.21378 30.8191 33.77213 30.60583 30.33954 29.81076 33.70469 30.99496 33.54016 33.21814 32.27924 33.01011 32.8233 31.12589 30.27926 30.44501 30.31089 29.67569 29.38147 29.15219 29.00894 29.08884 29.12705 29.02945 28.68783 28.27066 28.15684 28.26016 28.59992 28.95056 29.242 29.24204 28.9508 28.76663 28.56457 28.51532 28.26801 27.79432 27.88656 28.43915 33.207 34.05191 34.52621 35.43561 36.96689 36.90744 37.18665 34.82407 35.31391 33.61087 32.76239 31.3132 35.69946 33.02005 35.83126 35.77942 35.83215 35.94036 35.54932 35.59809 32.72674 34.57757 35.69785 32.92148 31.38195 31.27807 31.23426 32.04724 32.36756 36.09467 31.83831 35.11712 32.86322 32.52701 
31.55295 31.69864 33.90643 33.2717 32.58866 33.39365 34.50287 32.81809 28.94375 28.42661 28.37543 28.38959 29.50174 29.9031 30.41363 31.79388 31.7514 29.71563 28.87644 29.45575 31.94104 31.51919 29.0173 29.43515 28.92337 32.0798 30.05826 32.23447 29.49005 29.62613 33.47037 33.0987 33.62527 30.63275 32.63272 28.59347 29.43124 32.43833 32.19223 32.16129 31.95313 31.92092 28.80081 28.9093 29.92993 32.0722 32.00268 32.10064 32.31458 30.94562 30.08624 31.91684 32.08487 31.97742 29.35913 29.85284 35.98084 36.26135 33.10397 30.97156 31.73337 34.35254 35.03751 36.42252 33.95209 32.6929 33.99905 35.31393 30.07394 30.41352 33.55777 32.56919 29.33594 29.37329 29.42658 30.38745 30.85635 32.92716 32.63883 31.38739 34.09171 33.1004 33.71316 33.15284 29.73148 32.03501 32.13114 33.15061 36.22833 31.91144 30.45898 33.45957 31.68259 31.58477 30.89645 30.80636 34.21359 30.47217 33.91513 31.80267 30.76794 32.15546 33.30939 32.74273 32.91016 33.116 33.69812 32.01477 31.91451 29.67261 30.3027 32.16776 30.04941 32.44028 33.75397 33.42038 31.29587 31.27087 35.52686 34.73481 34.73148 31.02115 32.13965 33.6026 34.00958 31.63534 30.12076 30.46131 33.94199 30.86072 30.64941 33.86801 32.97098 32.6287 30.93268 30.59799 33.55585 31.7474 30.07098 31.04327 31.91709 30.54126 30.80606 29.76382 30.5054 29.58338 29.11322 29.15607 29.12414 28.92999 28.50983 28.28546 28.31906 28.46273 28.67325 28.71164 28.86148 28.8927 28.87314 28.72885 28.42822 28.60849 27.92755 28.27261 28.04431 28.71308 36.69159 33.2038 33.82153 37.08856 34.49988 35.32098 35.28601 36.41754 35.03742 35.22473 33.29538 35.58289 33.98099 36.94333 35.94659 35.3938 35.01929 32.59177 32.85574 33.2948 32.68344 33.85739 33.45633 33.85604 31.68573 33.8591 32.29322 31.15945 32.15924 35.5661 32.73926 34.85315 33.97632 32.46949 
28.33856 28.03616 30.82367 32.91321 33.99075 33.93456 33.78241 33.68048 29.06622 28.60596 28.57284 28.55532 28.62744 29.7125 29.83969 31.10733 32.3324 31.88348 28.98657 29.56845 29.34076 31.13852 31.36801 31.06351 31.56501 30.81533 32.16403 28.55517 28.716 29.71869 33.19073 31.65146 32.97732 30.94663 28.42313 32.16995 32.31446 31.09765 31.32867 29.66024 32.20166 32.26916 28.37655 29.35571 32.19482 32.09579 32.16684 32.22388 32.02105 32.3978 32.2779 32.23175 32.30548 28.46195 29.27322 30.21832 30.65109 31.1806 31.29941 34.4014 33.68949 34.87015 34.31701 36.47785 31.51181 31.87702 29.91995 31.08099 31.18152 30.73535 30.56595 29.48901 29.40991 30.72668 31.46265 29.59262 29.64404 30.56891 32.55133 31.80753 30.57592 32.59897 31.42188 33.3541 31.63788 33.50525 32.59708 30.26926 35.32675 33.46729 31.75741 34.12799 32.84384 31.46664 33.28137 34.57962 30.19449 31.41424 32.07938 33.71796 33.9119 33.50873 33.00144 32.94592 32.33911 32.22393 29.94891 34.98041 30.62061 29.84677 29.79047 29.72171 29.87753 30.52488 32.57223 32.33463 30.75333 33.41006 31.2858 35.11618 35.55399 32.14065 32.73822 34.09094 31.53186 30.51947 30.28083 31.43484 32.92527 34.0924 30.82889 30.8852 30.7811 31.69247 31.36599 31.31348 30.75083 30.56839 29.43539 30.93949 30.19985 30.28653 30.83331 30.01401 29.69696 29.42962 29.3197 29.23349 28.98968 28.69596 28.25696 28.35514 28.44452 28.66751 28.65222 28.64209 28.63428 28.78263 29.09821 28.90711 28.9419 28.75775 28.32511 28.53571 27.81729 28.80362 31.93326 33.95749 33.87582 35.58854 34.83585 35.26318 34.63989 34.81495 35.21158 35.17099 33.91461 35.43369 35.56787 35.70337 32.21332 32.87354 31.74781 31.64078 36.1647 32.69504 32.93177 33.42728 33.39051 32.63656 31.28918 33.52133 36.13684 31.20767 31.09613 35.5773 35.58237 35.7157 31.02209 31.74539 
27.18563 27.41007 28.49921 29.33716 33.36139 32.96362 33.9327 30.26254 29.51736 28.97632 28.6207 28.70032 28.65052 33.67765 29.29386 30.29922 32.99033 31.14142 29.95465 29.58594 28.19964 31.74988 32.10092 31.2157 29.46649 32.00659 30.82019 29.65231 28.69589 32.68882 32.12405 31.99591 31.03394 32.25681 31.67175 29.91919 31.99585 29.83951 31.84418 28.66419 31.87631 29.4498 28.49191 29.81388 32.21472 30.34311 30.21036 33.23423 32.59262 31.84183 32.75318 32.87451 31.0474 29.12888 29.11923 29.62949 30.99228 30.14811 30.33838 33.84454 33.81787 33.00101 35.12634 34.84882 30.55475 30.93466 30.79528 30.69381 33.70774 31.64792 30.08044 29.55908 30.3555 32.38364 32.76886 33.74957 33.45483 33.83593 34.06379 32.97519 32.48367 32.98196 33.56454 31.83493 31.16501 30.40005 30.1394 30.05106 30.5126 33.13022 33.44769 34.22803 33.9288 34.59579 32.13522 31.1792 30.58426 34.16229 33.92709 33.93979 32.31305 32.35321 33.71796 32.51107 30.73651 29.8826 29.44498 32.94971 33.22741 31.54135 33.05399 30.24127 32.88778 32.1699 30.94425 30.04636 30.0983 31.56115 31.09082 34.90442 33.44919 33.10043 36.77692 33.89776 31.7843 30.72296 31.62061 31.94486 30.81701 34.15622 31.4989 33.4614 33.85931 33.7948 30.66833 30.83942 31.32529 30.29978 31.96408 33.10975 31.18338 30.94665 30.77713 30.12415 29.78909 29.55026 29.44302 29.24917 28.96628 28.65206 28.24057 28.41891 28.57877 29.03305 28.85904 28.81604 28.80505 29.07931 29.3483 29.61945 29.5141 29.19742 27.83856 27.98578 28.54983 30.76187 33.84125 36.12534 36.49744 36.78849 36.86783 34.81271 35.34036 33.598 34.96084 33.19556 33.31394 35.61633 32.38431 32.50577 33.29279 33.1643 32.814 36.38629 34.00839 35.99649 33.62708 32.721 32.36069 33.92437 32.82538 32.32107 31.66122 31.23611 31.09171 33.28766 33.61734 33.06635 33.42588 34.97546 
27.15577 27.7461 27.51783 28.04006 30.88482 32.03012 33.95758 31.40027 31.19583 29.32108 28.37457 29.36209 30.63843 29.16776 28.77985 28.44727 29.93308 33.36395 33.40725 29.16785 28.28341 28.28052 29.28235 31.37896 32.58243 30.22495 31.15604 31.68173 28.98144 30.49625 29.84741 32.43496 31.97549 31.56668 32.18207 28.31699 31.66135 31.42822 31.78784 31.80456 30.18756 28.55387 28.52466 29.89657 32.39462 31.31793 30.10956 31.29346 29.61557 30.03974 29.87515 30.04132 29.79968 29.63873 29.96432 33.59384 34.00498 33.19925 33.10672 33.25251 33.54214 32.98218 35.75101 30.31119 32.79639 30.74707 33.13348 30.67783 30.23288 33.42236 31.11136 30.49039 34.00589 34.64603 34.11185 33.54624 31.46411 30.29654 30.82053 30.80261 30.73782 33.49851 32.49121 31.86736 32.08353 30.71041 30.05832 29.40091 29.77554 30.48187 33.30701 33.70636 32.14074 32.85471 30.90857 31.25068 30.13645 34.20096 30.84888 31.82886 33.11554 33.17682 33.98868 30.46536 29.61615 29.65115 29.84598 30.40842 32.09637 33.25748 30.87372 29.86496 33.05341 31.52622 30.53586 30.10849 30.76446 30.29819 30.41821 31.97671 31.79248 32.45526 33.42594 31.60291 30.35202 30.63614 32.37173 31.87158 30.91195 30.46353 31.90711 34.08701 29.94589 30.73446 30.75153 30.32007 30.97004 30.30838 33.67538 33.87131 30.53489 31.05816 29.95352 29.9591 29.79117 29.65893 29.48929 29.34384 29.12786 28.72009 28.50119 28.41092 28.60114 28.95129 28.90207 29.26294 29.16885 29.35779 29.65741 29.93622 30.16806 29.96069 28.8963 28.67944 28.89178 31.04086 34.16349 35.79513 36.55991 36.80313 35.40185 34.94586 32.84717 34.82792 34.87448 35.17508 32.59061 31.79193 31.46951 31.52423 34.87518 34.63492 32.81134 32.71298 36.04379 35.87588 33.83776 32.54306 31.63473 34.80331 36.72897 31.24326 31.275 31.24701 31.20896 32.54846 33.48404 33.1604 31.40872 31.16068 
28.16687 30.93017 27.51138 27.82507 28.05566 29.7619 34.09188 29.04508 29.00055 29.50165 28.31806 28.55221 33.81305 32.19541 31.86782 29.22784 29.39007 33.45191 33.41544 32.56797 30.19379 28.39902 28.46329 29.94015 32.62305 32.0249 31.49405 31.23456 32.58029 31.9544 31.91516 32.58453 31.84934 31.49627 31.96314 31.73484 30.30243 32.05734 31.83883 31.65128 31.39791 29.87146 28.46179 28.49948 31.32767 32.59864 32.74329 33.22495 29.74243 33.47921 30.05341 29.02365 29.1037 30.15307 30.30045 30.65897 32.04843 32.59396 33.32648 33.75293 33.29474 33.63138 32.81318 32.26636 31.96198 31.8118 31.70269 30.65342 33.20658 32.44602 30.48987 30.97619 32.91501 33.16092 33.06653 34.85434 32.65789 30.31158 29.88602 29.91806 32.24591 31.86731 32.26715 31.36686 32.71195 32.87979 31.82633 30.08325 30.94205 32.47424 32.74195 33.70181 34.77237 35.19596 31.36694 32.035 30.43539 30.34631 29.89492 34.24224 32.3484 34.34043 30.99671 29.68436 29.72525 29.90475 30.19369 31.8255 33.44004 31.09866 30.06958 30.12786 30.2482 30.32449 30.92804 30.21909 30.27481 31.01861 31.33292 30.60925 30.20133 30.28119 31.41108 32.87695 31.27722 31.79206 33.54531 31.16684 32.27731 30.31631 31.15082 34.2084 30.14261 33.83105 33.85172 34.03659 30.87207 34.31635 31.0871 30.96399 33.46933 32.42459 33.96133 29.7976 29.84458 29.70068 29.60644 29.49445 29.38495 29.16031 28.75348 28.27689 28.47693 28.63598 29.41349 29.93784 29.30026 29.64529 29.54425 30.66156 30.72067 30.60434 29.67587 29.24964 30.12249 33.62729 35.50122 36.05725 36.23023 35.03247 36.97778 34.63257 32.35403 31.32504 32.81076 36.32862 31.34054 31.43836 31.5004 31.52762 33.55154 34.46371 34.43917 31.67175 36.16675 33.33078 32.40396 32.97049 31.37833 32.39786 31.85336 31.88065 31.6734 31.1777 31.11908 35.57987 35.44394 35.91235 32.14035 32.11478 
31.42447 32.30468 28.47869 30.13712 29.84668 30.55188 29.94375 31.73397 27.62985 27.83414 27.57517 28.32654 29.23529 28.59223 29.48553 30.1525 30.37439 33.52407 29.94135 33.63709 32.09266 32.22089 28.52713 30.44049 29.26455 29.61127 31.71439 29.40686 33.83023 33.78873 31.74365 32.17355 30.22403 31.45956 29.14541 32.215 31.71665 32.65586 31.73486 32.82242 31.29504 32.00312 32.24719 32.03159 32.12781 32.55533 32.9754 33.56601 30.76984 31.46609 29.5921 29.55396 31.09802 31.30606 31.31818 30.07663 31.20057 33.24564 33.39368 33.1124 31.78324 31.91574 35.50342 30.37289 33.42371 33.62897 31.19928 33.96381 31.05994 30.24499 31.32675 30.53861 33.12128 30.72079 29.71314 34.26792 31.16849 31.50116 30.75702 33.54221 32.88354 32.95099 30.5625 33.09891 33.18451 32.12369 32.53321 32.12402 30.12134 33.63064 33.21366 33.73584 34.01562 34.37418 31.40851 33.30836 33.70471 34.65754 30.90668 34.18781 32.17169 32.48303 32.72958 29.68017 29.81915 30.1221 30.42398 31.95254 32.46295 30.98599 31.1756 33.45996 33.57352 33.04477 32.91671 31.2096 30.29794 30.96585 33.77606 30.21448 30.13956 30.21768 31.84622 31.98483 32.23954 34.10733 33.96848 31.40247 31.9223 34.23871 34.33654 31.76255 33.99539 33.92993 34.17108 30.98056 34.29565 31.52667 31.01078 30.26865 30.56854 30.95734 29.86399 30.40918 29.9683 29.9354 30.43805 29.84271 29.77603 29.65689 29.25137 28.70645 28.64597 28.97253 29.82119 30.31589 30.16815 29.64334 29.79825 30.03483 31.54068 31.54901 30.25064 30.4169 31.99594 34.94244 36.43622 33.38586 36.40637 36.59027 34.60712 32.84238 31.88007 36.63459 36.75428 31.22656 31.9566 31.43912 31.45911 31.49249 31.74124 33.54309 33.98062 33.77405 32.10394 35.97687 33.65064 32.35492 31.38044 32.35138 31.22684 33.59308 32.80603 31.07803 30.99912 33.69391 35.70828 33.55246 34.22284 35.33749 
31.73428 30.55921 30.82443 34.03461 34.00747 32.93595 28.9689 27.8555 27.83084 27.75211 27.59635 27.8006 29.22894 27.8078 31.29151 31.88675 31.99222 33.59995 28.56305 29.53351 30.55789 33.81412 33.7439 33.51841 33.44464 32.72956 28.51821 28.67176 30.25071 32.69547 32.31866 32.33722 31.68406 29.32739 32.94891 28.3988 33.74112 32.89325 32.41238 31.87134 31.32678 31.93631 32.10446 32.41956 34.44235 33.22626 33.16639 32.80395 31.47595 30.45022 29.11045 29.12363 31.73776 30.96716 30.89469 32.38822 31.98837 34.15552 33.82157 37.38132 32.62418 34.9675 30.3374 31.37152 35.27832 34.17142 34.01358 30.99899 34.67889 29.97882 29.91064 30.37818 29.73447 32.13373 31.51441 31.3746 33.13657 32.77624 35.48523 32.34519 31.38797 30.62397 31.08179 33.08347 31.44934 33.36274 33.02517 32.95551 30.33057 33.23679 34.07005 32.04392 35.07913 33.20178 32.09308 33.39188 32.55731 32.88639 31.66369 32.39636 34.26385 30.62424 29.65164 29.82642 30.07052 30.36782 30.76138 33.57337 31.27963 30.29099 31.07132 33.87577 33.84943 30.9953 31.93457 30.3707 30.96319 30.39691 30.41628 30.84525 30.71143 31.06613 36.14065 36.15421 33.00253 31.2587 32.46194 32.1481 31.83218 32.14988 31.13642 34.20462 34.1474 32.03815 32.08524 33.63044 34.00525 34.06629 34.28573 30.08316 30.57486 30.75739 30.64154 30.19364 30.27549 30.17676 30.14359 30.11585 30.11774 29.9848 29.59363 29.1423 28.97909 29.35074 29.89395 30.491 30.58042 30.26953 29.55548 30.30774 31.32178 31.08566 31.88934 32.23536 36.54565 33.20108 36.70807 34.30558 33.60186 34.03845 34.75546 36.39045 31.96768 32.61005 32.3114 32.1138 32.35058 34.19561 33.61472 31.46241 32.12238 34.18592 34.44507 32.66501 36.4248 35.79016 35.91058 34.0719 31.70432 35.98709 32.29273 32.18103 35.8816 30.99372 31.70205 36.76593 34.74622 31.4129 34.88583 32.47922 
31.91712 32.77707 32.62409 32.82013 32.48868 33.26764 28.42493 28.9382 29.73163 27.76578 27.72083 27.47067 30.56659 27.57654 29.01785 30.61411 33.41556 33.4548 28.79642 28.5658 28.707 28.78146 28.79397 33.94977 33.72119 33.48782 33.77075 28.99658 28.61164 32.57153 32.97999 32.44327 32.06689 29.90496 31.78625 30.935 30.96576 32.48449 31.95691 29.97513 32.82492 32.15439 32.4447 32.88461 33.04696 33.6395 31.88276 32.30515 33.93891 29.58841 28.99381 29.58768 29.11227 30.93982 31.72687 33.57367 33.32757 33.43851 33.98689 33.83905 32.79993 33.29056 32.06272 32.50256 32.62463 32.27972 32.44916 34.65134 33.98065 30.83872 29.91089 29.76471 30.98782 32.74735 34.58115 32.7984 29.81128 30.63047 31.13122 32.09277 32.17166 31.36715 32.55832 33.30946 32.66431 33.48749 32.60775 32.87195 31.48792 33.34775 34.11048 32.45779 32.11832 32.03479 32.71637 32.04599 34.48126 30.16934 31.2261 32.47699 30.96991 30.68374 29.96405 30.156 30.39614 30.5148 33.5657 32.04467 30.89175 30.37955 30.81988 31.39846 30.33237 30.23163 31.16952 31.25592 30.39383 30.38788 30.75302 32.09613 35.37204 34.03311 30.86261 31.2308 32.57089 33.52341 33.4892 32.57074 31.20401 32.32074 33.18695 31.37695 34.78662 33.80823 33.24246 34.24289 33.84165 32.21183 31.68859 30.8581 29.93231 30.06101 30.25018 30.49951 31.05768 30.79666 30.29837 30.26789 30.21424 30.10001 29.90976 29.69635 29.66785 29.85406 30.22086 31.57401 30.63089 31.24515 30.22934 31.02884 32.30795 29.21912 31.59661 33.09079 35.94623 36.45761 33.52264 33.42902 33.53128 33.03061 32.83646 34.76477 33.35211 33.37696 35.15866 35.2041 35.36874 33.36166 34.87256 33.40973 33.33108 31.71283 32.30222 36.26962 35.55231 35.77508 31.92172 32.34457 34.22536 32.1044 31.70416 33.25906 31.1012 35.66171 32.95568 34.845 32.72577 32.36481 31.25815 35.5733 
30.59171 29.19968 30.9537 31.49472 32.57938 32.90506 31.88727 29.13684 28.07782 28.08615 28.5564 30.34598 29.32098 28.0741 27.94077 30.6376 33.26963 33.40857 29.1221 28.35742 28.96197 29.47995 28.6998 29.81561 29.36911 33.9183 33.77586 33.23697 31.88321 31.88499 31.21692 32.78784 31.78769 33.40274 32.03522 31.95837 33.88937 32.49194 32.41443 31.96564 31.61453 30.55587 28.73666 31.69919 28.8067 29.44293 31.04917 33.0372 29.66134 29.18127 29.11448 30.12293 29.96417 30.1246 29.49395 29.89319 32.40945 32.87402 33.06452 33.08942 35.17144 30.56289 33.23706 36.65628 32.59107 34.75125 32.14783 33.65503 34.51388 31.99024 30.93014 29.80866 29.75723 30.75321 31.76224 32.1623 30.64087 33.15702 34.11963 33.01971 33.23188 32.13809 31.07623 32.76648 32.95746 31.84445 32.33701 31.46002 33.51782 32.86737 34.13751 34.35944 34.37512 32.94626 36.13488 36.01141 31.10696 30.55026 31.34827 30.57294 30.7788 31.3624 30.43603 30.48795 30.5505 30.61795 31.24625 30.38974 31.04581 30.31754 30.22327 30.21826 30.05789 29.86926 30.83032 30.59823 30.30652 33.31765 34.66028 30.73138 32.92804 32.62754 33.39777 31.45108 33.31632 32.15094 33.47781 34.41617 34.40787 33.70135 34.19916 31.27567 32.66052 32.53094 32.84567 31.04254 30.92966 33.68125 31.17258 31.20291 29.77106 29.92502 30.13544 30.28952 31.72885 31.48178 30.46909 30.48175 30.34583 30.30585 30.11374 30.11826 30.21897 30.34006 30.53986 30.6092 30.6081 30.49762 31.00483 31.11926 29.81879 29.55329 30.66922 33.56216 35.74939 36.53921 33.53473 32.63547 32.90512 35.0122 34.5061 34.51794 34.71588 34.90869 34.95599 35.00113 35.11661 35.32703 35.35764 35.59546 32.63593 31.7623 32.7185 32.66806 33.57559 35.65423 36.55545 36.83181 33.60849 32.00213 31.20111 35.92413 31.09274 32.18348 33.41113 35.12085 34.06567 34.16898 32.3613 33.63745 
30.93268 28.34512 32.87244 27.61737 28.48043 33.14865 28.92581 30.36328 29.33578 30.25308 30.74484 28.10236 31.41549 27.72113 27.46304 29.43625 33.02045 33.14157 31.02688 29.97077 29.4425 33.55021 29.07388 28.80505 28.93833 34.13083 33.00772 32.47778 32.25046 30.34966 30.73367 31.63803 34.87009 32.20721 32.38858 32.93979 30.68618 31.98773 31.99512 31.82001 31.89148 32.08924 31.96933 29.74936 32.76517 32.19202 30.29553 32.86954 28.82147 28.92578 29.31515 29.17499 29.61459 30.53284 29.06778 30.09765 32.11938 33.56446 32.77136 34.46918 35.04446 33.271 32.50113 32.18155 31.66119 34.35815 35.3041 35.22369 33.3711 33.31235 30.2959 29.89874 31.41488 33.47837 35.21848 35.27192 33.98166 33.09216 35.63321 31.43893 30.33146 32.09589 32.89322 31.78479 32.34815 30.45941 32.01215 30.30338 33.62152 32.00257 32.39917 31.35495 30.3959 30.44117 31.27505 33.15052 34.52105 33.93667 33.71906 33.80731 31.6864 33.59216 32.34018 33.14124 33.67413 32.09427 34.03513 30.5874 30.34933 33.41776 30.53622 30.00925 29.87174 32.40512 31.09366 29.89435 31.0261 31.60706 32.63962 32.81851 32.85346 31.60028 33.32853 34.00958 33.73877 32.81738 32.13214 32.68042 33.1506 34.07962 33.83096 34.42624 33.19934 32.56359 31.95035 31.68127 30.91745 33.88032 30.68264 32.71136 30.42972 29.80899 29.90384 30.02819 30.13495 30.28318 30.48511 31.05911 30.55103 30.37155 30.26929 30.28425 30.94437 32.26086 32.78128 31.1561 30.57544 33.19186 30.71961 30.017 29.69431 29.45272 29.13934 31.65308 35.99839 36.21839 34.49161 34.94653 34.595 34.24612 34.34518 34.43515 34.55886 34.728 34.82749 34.93296 35.6206 35.80265 35.82651 35.93817 36.1832 32.31113 31.70062 35.91079 35.88711 35.93085 32.26847 35.83432 35.8283 36.02194 31.17859 33.1698 33.37274 33.03876 33.3204 33.5151 33.32346 33.92719 33.63736 34.41003 
32.0406 31.32699 29.54111 28.06231 31.89106 33.00326 32.73751 33.83072 34.03256 34.18543 30.35907 29.17209 28.5665 27.62699 27.68151 28.94763 29.70276 32.80087 32.22852 32.19149 33.03412 30.2446 33.64221 28.9737 28.89447 30.69888 34.16205 34.04406 33.10293 32.15268 29.63217 32.6105 33.08609 33.38998 32.8923 32.73618 32.84894 32.02857 30.54175 32.65421 32.03192 32.36969 32.18628 32.74311 31.59775 33.33301 28.97846 33.12692 34.17916 28.92587 29.41763 29.36889 29.21106 29.03354 28.99597 29.21395 30.39636 33.40146 31.03845 32.98681 33.00193 33.26777 30.40091 31.34277 35.8013 31.87567 34.67828 32.66327 31.72458 31.38256 31.45151 29.9249 30.34463 30.61365 30.71463 33.66556 31.78628 33.35984 31.8753 30.88309 29.89979 31.59176 33.24874 32.52584 32.0495 30.82831 30.18668 30.50198 33.60104 34.34021 32.9505 35.3891 31.49506 30.9199 32.61035 31.59 33.13315 34.1336 34.15619 34.15937 32.9155 33.73184 33.71453 34.10666 34.16202 34.12827 33.93478 34.18451 31.88074 30.79718 33.66064 30.9219 30.87054 32.14039 33.83432 32.31894 33.83249 31.55923 33.98095 32.14826 35.09995 34.15778 32.1781 30.87936 31.43015 32.53595 34.7215 33.19617 33.27505 32.24316 32.07315 31.97666 34.17081 30.94367 30.60907 34.18549 31.03243 34.20105 30.74143 32.7237 32.84092 29.84604 29.85922 29.89267 30.43106 30.19305 30.55201 31.43946 30.85324 30.58895 30.35419 30.28869 30.29047 30.0864 30.51721 31.52887 30.49463 31.91281 31.65869 30.01243 29.82666 29.66294 30.50274 31.78104 34.62725 35.42092 34.58942 36.09497 34.1376 35.45611 34.642 34.44311 34.56137 34.78927 34.95053 35.13037 33.4314 32.39115 33.83701 34.2044 32.21732 32.70016 31.68854 33.5618 34.26822 33.73151 31.93704 32.35166 31.86234 32.02246 34.11658 33.64438 35.58216 36.5263 33.34827 32.80753 33.57666 34.4588 34.67954 29.98771 
30.38599 28.8682 30.06771 28.32721 32.77142 30.78149 28.07557 33.28971 29.56366 30.74179 32.31971 31.08072 27.59896 28.57562 27.64383 27.97604 28.81469 30.20502 31.55359 32.59698 29.85007 31.64614 29.81628 34.01471 28.88449 28.92767 28.93872 29.95273 29.90131 30.12839 30.03244 32.63571 33.83036 33.02121 33.86475 32.95322 32.34394 31.00689 31.00903 29.81412 31.25098 32.42169 32.54938 32.76968 33.44214 32.34193 30.91205 28.96219 31.08515 30.73264 29.28174 29.44113 29.40686 29.34762 29.38226 29.51861 32.36761 32.39713 31.83509 33.23252 33.7316 33.95319 35.91195 35.58066 31.34671 30.2901 31.43024 34.1225 30.81186 34.15994 33.1464 29.88855 29.74613 30.39124 33.10798 31.49649 31.19925 35.569 33.88495 30.43579 30.19293 29.60633 31.6427 32.45392 33.64337 30.11313 32.61365 33.50202 32.9852 33.38885 32.07025 30.9432 31.57233 31.45422 35.06888 31.53641 31.33136 31.35044 31.24152 33.12067 33.42179 33.63297 31.65296 30.75696 32.40976 33.82657 32.6727 34.41245 30.80383 32.06146 32.49945 31.71448 33.46927 31.98606 34.314 32.75565 34.06427 31.87855 32.54214 32.14883 33.31805 31.10797 34.28992 31.5799 31.20178 33.63306 33.40158 33.70184 33.42444 34.18869 34.43402 34.12976 33.86509 31.68909 31.8709 30.03922 34.31598 32.1377 32.54965 32.07858 30.67816 29.87906 29.90127 29.95956 30.03485 30.26441 30.68369 31.42108 31.12015 30.80453 30.48602 30.26053 29.97879 30.16626 30.41522 31.29004 30.48764 31.24991 33.67099 31.07605 30.13907 30.01651 30.32276 36.3866 35.19268 36.24978 36.58249 35.84354 35.26669 34.76956 34.49081 34.5831 34.77166 32.32034 33.45413 31.84052 31.52127 31.48135 35.94815 35.92627 36.51139 33.77032 31.6499 32.63541 33.83384 35.71701 31.91901 31.29107 32.33242 35.90103 33.37595 35.74517 31.76504 32.47129 33.49954 32.43295 34.01248 33.4513 31.81308 31.04288 
31.5574 30.8609 31.69946 30.72806 28.26993 28.4545 28.42654 31.45633 32.17764 33.97956 33.25637 31.19531 31.98837 27.68948 27.80548 27.99152 29.02146 30.20786 31.95508 32.06802 32.87626 31.69137 29.37121 29.61017 28.89981 29.71893 28.95273 29.42093 29.05594 29.98563 32.95453 32.27438 33.10302 32.96967 32.61179 33.50019 32.47794 32.55823 32.7756 32.12961 32.96824 32.18262 30.3107 32.19382 32.54505 32.30832 32.49088 29.11176 28.97732 28.87646 29.31274 29.97943 29.55274 29.66656 29.82022 30.594 33.4826 33.68973 33.84784 33.88599 33.01261 34.8804 32.83616 34.95105 36.50189 31.24472 34.47437 34.08292 33.82117 32.26917 31.65485 30.13498 32.47824 33.71601 33.52206 30.93597 33.67685 33.91385 33.46296 31.7113 33.755 33.43882 30.0231 30.12539 31.88532 31.03531 30.80411 31.40231 30.62564 34.43515 31.43552 30.453 30.52228 30.53076 31.52594 31.96734 32.22348 30.54437 30.41141 30.21753 30.22986 30.4042 34.64377 31.38928 31.89719 33.26249 33.53436 34.35724 33.7277 32.17856 30.33069 30.70099 32.50806 34.28327 33.6279 31.39273 32.41431 30.78271 30.8302 34.16607 34.37884 33.44052 30.87769 34.30536 33.90747 32.59797 32.45507 35.32675 34.56302 33.6824 33.82721 34.06421 32.70066 30.73932 34.0412 30.96463 29.94281 33.25922 31.08435 29.75497 32.90219 29.81046 31.09793 30.13067 30.49537 30.60837 30.92587 31.15762 31.31891 31.3063 31.04361 31.19443 30.42834 30.36936 30.41831 30.38422 30.35916 30.38095 31.73413 30.41177 30.03827 29.96771 30.90091 36.33181 35.37817 34.43155 35.73032 32.56852 35.04572 33.54849 32.61994 31.80639 31.35122 31.15415 32.05212 35.21008 33.00782 33.43033 35.72428 35.74963 35.77377 33.7883 31.62356 33.14557 33.18967 35.78741 31.95905 31.39487 32.19128 33.78201 34.1922 35.76563 31.71164 31.89151 30.50455 34.17065 34.25238 32.535 32.87423 31.24335 
32.30334 31.50364 31.09478 31.66513 28.77121 27.93619 28.09574 31.08664 29.39075 32.81236 31.62735 32.03122 30.83883 28.6094 28.0845 28.10394 32.18064 28.94422 29.06189 32.00385 31.34262 30.28919 28.45502 29.62473 28.84623 28.93894 29.03909 29.05985 29.08887 30.10068 33.26181 32.51175 33.42004 32.37036 32.76307 34.86721 32.70474 33.84614 32.25943 30.4505 30.42856 33.0903 29.01035 33.04069 32.17514 32.3895 29.95917 30.05035 33.45835 29.21109 28.97205 29.54443 29.7107 32.65195 33.28644 33.05814 33.37281 32.31714 31.43817 33.5694 32.44849 33.07016 33.24343 35.17801 31.32203 31.31912 34.13129 33.14951 31.84314 30.7467 29.90613 29.72781 29.52655 31.08951 34.18243 31.49539 34.20477 33.85614 32.94269 33.41146 33.29441 31.87771 32.71412 29.5297 30.17389 33.09799 31.29535 30.5603 30.57702 31.00244 30.79642 30.43228 30.43432 30.44213 32.00992 38.95929 30.39289 33.49332 32.8465 35.18655 31.44602 33.94055 33.56201 33.4549 30.9927 30.19031 30.41073 33.11353 33 31.54834 33.52548 33.20816 34.1232 32.81549 30.62348 32.81855 31.65256 30.65481 31.58896 32.06403 31.76376 31.00317 33.65345 34.19479 34.22928 32.01214 36.46698 33.03683 34.49771 34.45303 33.16904 32.30628 33.20059 34.05298 30.81839 31.83023 31.71283 30.26428 30.67722 31.24518 30.81296 29.95218 30.10507 30.59128 30.63074 30.6388 30.76599 30.97549 31.17996 32.88763 32.72198 31.47464 30.78934 30.45303 31.48404 30.82981 30.46295 30.48566 30.26901 30.12061 29.90979 29.83838 31.88126 33.8295 36.58997 36.7128 35.97772 33.88187 34.87964 35.19476 32.64648 31.4812 34.94641 33.17151 35.10409 35.04572 35.80719 33.89135 36.6456 35.69861 35.73752 33.48074 31.58151 32.97189 36.06421 32.70212 31.42414 31.40293 32.25637 36.08594 35.64994 35.76831 37.04123 31.60812 31.06332 31.89126 31.48971 33.58152 34.88055 30.71747 
28.08563 32.0817 31.66061 30.66677 32.09851 31.81235 32.60767 29.18689 30.23947 32.5491 30.69828 33.43134 32.48276 32.34107 28.38812 28.31153 28.24997 28.14398 28.04889 28.00153 27.78009 28.0462 28.47537 28.68801 28.8023 30.38983 31.25711 31.33707 34.6966 29.01114 34.65802 31.92172 33.71397 29.86844 33.16919 30.33466 31.22229 32.04898 32.20234 29.24295 32.2709 31.92313 33.03293 33.52018 33.01376 33.24762 33.7973 32.07261 33.7248 30.43964 29.59906 29.83243 30.63349 30.79687 29.72662 30.09903 31.19287 30.84472 30.45493 33.5062 33.51175 35.3927 33.37988 33.48605 32.90902 30.27069 34.32648 32.92523 31.06259 31.26282 29.97595 29.53263 29.46256 30.88785 33.88919 34.0202 34.3251 33.89493 31.00794 33.48749 33.55392 33.43995 32.395 32.93158 32.72919 30.0864 30.05179 31.13214 30.50986 32.31348 31.41031 30.41806 30.40375 30.38959 30.33819 30.29303 30.36499 31.92447 31.5412 32.16275 33.6153 33.89022 31.4625 30.8284 31.33631 31.60708 34.57996 30.58081 32.42356 31.68451 30.99902 31.66812 31.79849 30.85416 31.16562 33.95346 30.47904 31.77936 32.25122 33.53144 30.93143 32.98636 32.8898 34.15109 34.51452 32.27961 32.60889 33.74389 33.28076 33.13489 33.65094 31.60559 33.0185 33.62604 30.50668 30.84048 33.95807 31.92596 30.97516 30.85587 29.78555 30.01144 30.17468 30.41089 30.48935 30.44995 30.48105 30.57138 30.74103 31.09961 31.31696 37.92849 31.57334 30.99884 30.94033 31.09006 30.47034 30.49814 30.2998 30.34375 29.89508 30.62683 32.92307 34.75046 34.14103 34.6698 32.52332 35.37738 34.24801 34.38098 34.57507 34.68082 35.06589 32.13098 32.43329 31.10104 31.37601 32.36545 36.12066 36.04904 35.80172 32.51065 31.57148 32.56311 34.15542 31.7056 32.29862 31.34445 32.33694 36.5877 35.96402 31.66208 33.10061 31.34921 34.3728 31.01602 30.96881 33.7034 34.23605 35.04818 
30.67624 31.51532 31.98023 29.8462 31.12692 31.20234 32.51733 30.46961 33.00338 29.89407 28.54837 31.99039 30.80969 32.11273 29.57233 28.42899 28.25147 28.15728 28.03055 27.56927 27.66858 27.89432 29.50879 29.52414 30.51739 33.08362 29.71655 29.79895 34.43448 34.44769 34.4581 34.04877 32.54364 30.16846 29.45923 29.07007 28.90714 33.48483 32.66723 33.98947 33.62759 33.36511 33.21119 34.46975 33.10193 33.63999 33.69034 33.97404 29.6467 30.34991 29.91345 30.44532 32.16611 29.59268 29.31919 29.24207 29.77219 31.83081 31.12292 33.00577 33.05847 34.63507 32.50845 35.16973 31.44668 31.93735 34.206 34.21033 31.01013 30.43204 30.40875 29.85916 29.37356 29.57483 30.71948 34.21747 34.49237 32.1409 30.09387 34.14658 31.59512 32.95565 32.67868 32.52082 30.18328 30.48321 29.9349 31.33194 31.5712 33.67789 32.40412 30.79593 31.19965 30.34827 30.27057 30.19986 30.25107 30.41195 31.34525 32.15417 34.02704 32.21505 30.11127 30.39429 32.11102 30.99838 31.37897 31.79599 32.42538 31.91486 33.24268 34.35327 34.06131 31.23532 31.70257 32.16003 30.81986 31.11084 31.84717 31.50592 34.40897 33.32511 33.59226 34.27124 31.68024 34.46518 31.28461 33.48779 33.89148 33.6088 33.52136 34.16434 34.87567 33.9368 34.84741 33.33353 30.69095 30.11005 32.64468 30.60626 29.83417 29.99259 30.03506 30.34912 30.31933 30.3227 30.27728 30.22193 30.38522 30.58853 31.04053 33.25433 31.59476 30.65963 31.81826 30.5422 30.57354 30.36057 30.97675 30.83795 29.97686 30.78043 33.59891 34.54486 35.63394 34.16641 34.20194 31.33865 34.23346 34.29135 32.35785 34.75592 35.46273 34.85199 35.05764 31.21948 31.84463 32.87723 36.77209 35.58145 35.84546 32.09274 33.4845 35.29617 33.42831 31.39062 31.41629 31.33902 36.03791 32.81083 32.52847 33.40561 32.21155 30.66508 31.52545 33.72092 30.26385 33.84479 34.32508 32.555 
31.68311 31.86346 31.33023 31.7406 29.70947 30.89908 31.19626 28.87066 28.75384 28.82351 29.84317 32.73816 32.50317 32.91343 29.69073 28.45477 28.26276 28.15082 28.09442 28.00766 28.10416 28.26214 30.67838 32.45718 32.21512 32.49527 31.7696 34.31195 33.85114 33.3606 30.06338 29.18244 30.22253 32.59888 30.06909 29.09644 29.4979 32.95859 30.17224 33.80874 33.19644 33.67099 32.82673 34.61917 34.52076 33.80433 33.8985 30.42551 30.67432 30.04993 32.9685 33.24057 31.87482 33.20385 29.50168 29.06961 30.1376 30.85626 30.3544 32.62955 33.02966 33.24774 35.30429 34.91288 34.60013 32.54339 34.53982 32.0376 30.85202 29.83636 29.45801 29.93347 29.736 30.26236 33.72388 33.81925 34.52612 35.45352 34.04224 32.39328 32.13772 31.87989 30.96844 31.60632 30.14978 30.13287 30.03018 31.39731 32.68637 31.14978 30.51718 31.27911 35.49689 30.30612 30.21836 30.70639 31.37445 31.08426 32.1575 33.85897 30.58985 32.65194 31.84568 32.02105 32.17813 33.63928 31.01028 31.19904 32.29087 30.80768 31.78924 32.35801 33.64334 32.19403 30.09626 31.06314 31.11374 30.93958 32.95059 32.72448 31.33301 32.91632 32.9433 31.63358 34.27936 34.26664 34.10046 33.72107 33.17591 34.66889 33.97583 34.23223 31.54044 32.12177 31.80551 30.50696 30.63959 30.92764 30.66855 29.95666 29.99618 29.95389 29.95398 29.98221 30.37478 30.42194 30.35883 30.19137 30.19409 30.33554 31.95044 31.94168 30.87893 30.71665 31.12262 30.53589 30.13325 29.95218 29.59689 29.82565 30.01855 30.6308 32.8938 34.50946 34.09662 34.12817 34.0545 34.04285 34.08963 34.16867 34.24945 34.32205 34.59967 33.1488 32.79119 31.20257 31.85416 35.80438 35.64514 -9999 31.42248 32.57199 33.49637 35.57001 33.53107 32.43195 31.39914 31.84137 33.71805 32.58508 32.11578 36.0834 32.89856 34.05258 32.16034 33.82147 33.97934 33.22531 34.63546 33.0257 
32.78186 31.99402 28.21643 28.79587 29.09348 31.33051 29.99548 29.16126 29.11606 28.55625 28.64193 28.7532 29.87339 33.94318 33.08001 30.55851 29.29821 28.21105 28.08484 29.32815 28.15747 28.26269 31.89017 30.03976 32.32748 31.42303 30.70807 33.05944 34.26764 34.39239 34.5808 30.04773 32.17636 32.33569 32.78516 30.28964 30.63104 32.9465 34.15671 33.61624 33.16333 33.93426 30.69742 29.83136 30.90198 31.36951 33.40131 33.1073 30.48126 32.76602 32.41431 34.70712 33.7467 33.23999 33.3678 29.1419 30.42383 36.32385 33.5231 34.87539 32.64826 32.38165 34.60592 35.01239 34.89954 34.70028 34.5596 33.93335 34.03626 33.89511 30.3396 29.49323 35.09037 31.10418 32.66956 35.18085 35.33255 33.83573 32.25708 31.82346 33.38654 31.90732 29.06634 29.09741 29.36841 29.9668 31.38202 33.39606 31.53863 32.57861 30.3429 33.49417 30.72913 32.67646 32.44864 31.30515 30.41016 33.28458 32.76559 32.16608 32.20269 33.96824 32.17011 33.23676 32.21924 32.74817 33.60641 33.78083 32.57751 32.46265 33.22055 31.53345 33.83695 34.22007 33.79362 32.68051 33.58753 32.46377 32.04196 31.82528 29.97226 32.87866 33.58237 33.98156 34.12243 34.09649 32.20477 34.45862 33.55371 33.58069 30.90616 29.9599 31.06079 31.05908 31.36716 30.98987 30.88159 30.3699 30.95621 30.76044 30.12606 30.04886 30.03857 30.05695 30.59979 30.69849 30.66462 30.52768 30.43509 30.29822 30.32917 32.21808 31.22272 30.95959 30.86936 30.43036 29.85171 29.4495 29.36584 29.61224 29.59546 31.82824 33.63433 33.8003 33.46652 34.59365 35.61166 33.50696 34.12271 34.26957 34.31565 34.5958 32.60269 33.49988 31.06301 31.11154 31.16809 35.12671 34.15793 32.68988 34.85672 34.3237 32.31974 36.10153 33.57993 31.62299 31.39093 31.45868 32.52369 32.63694 31.93909 33.70292 31.67877 34.86533 34.00567 33.93295 31.89596 30.28571 29.99378 33.85812 
32.2211 28.24069 27.37629 27.34964 31.8859 30.98675 28.8346 27.94153 29.13568 28.57566 28.681 28.79223 33.05902 33.01093 32.96103 32.82129 32.40186 29.38886 28.20707 28.59595 28.10352 28.28521 29.28329 32.85293 32.15323 32.49802 29.61813 29.75842 32.78833 33.92612 33.06912 31.33773 31.46112 32.93835 32.93097 32.46286 32.45831 33.58573 33.30756 33.4318 34.19931 31.61917 34.04086 31.38004 30.84073 34.19409 33.43795 33.6948 32.54251 34.13974 34.15124 31.53791 33.60331 33.41184 30.12522 29.24884 31.46558 31.79001 32.3382 32.87885 33.85352 37.61569 32.58683 35.06858 34.43569 34.13974 34.73655 34.54984 34.09516 34.12766 30.37747 33.60116 34.05573 32.90018 31.81543 31.05548 34.79058 35.21582 34.07437 33.21765 32.76718 30.82324 30.72589 31.51049 31.48456 29.67343 30.08334 30.99662 30.86264 32.46335 33.43988 33.83429 31.85263 31.47949 32.65781 32.48062 33.50467 32.86377 32.81027 30.70752 31.33646 30.83007 34.83441 35.77936 32.44342 33.21069 32.90448 31.6911 30.49475 35.08218 33.04455 30.84278 34.43454 33.55225 31.8381 33.6026 33.95603 34.51535 34.30163 31.12833 30.57266 32.49261 34.12588 31.56961 34.32931 34.27408 33.83045 34.15067 34.20947 33.77448 34.64105 33.19156 29.97552 30.11142 30.49933 30.98926 30.15353 30.31943 30.37841 30.2929 30.14264 30.1525 30.24494 30.54636 30.96821 31.15179 31.17468 30.90256 30.49154 30.54449 31.04263 30.56415 31.00031 32.19391 31.07041 30.30722 29.72083 28.67673 28.96103 29.27304 29.42319 31.58069 33.70407 33.84778 33.54822 33.91907 33.98673 34.13022 34.5061 32.30627 34.83084 35.21652 36.28632 30.91803 30.95755 31.06644 31.9646 34.00784 34.52039 34.57196 34.43445 33.78281 32.50998 33.48819 33.97265 32.2713 31.39884 32.31934 33.79443 31.97846 32.45121 32.12772 31.3331 34.93915 33.03644 34.13004 31.0318 30.02548 29.97458 31.78494 
29.72839 28.47672 27.47962 27.49136 27.40369 27.461 27.58231 28.04361 28.9703 28.61386 31.48947 31.52063 34.44056 33.7114 34.41343 33.43488 30.37286 29.02011 28.32044 28.08454 28.06098 28.31192 30.00867 32.88065 31.7409 31.94342 32.67431 32.85812 32.16952 31.84302 34.25931 34.17984 32.83445 32.92389 33.0296 32.5838 32.61698 31.58459 31.08524 33.34891 33.39365 33.95609 33.40347 31.27744 32.08487 34.14917 34.52732 34.00793 34.27023 33.93741 33.9079 33.67435 33.91787 31.52438 31.17828 29.28036 29.47561 30.54037 34.31161 35.0636 32.5087 32.41784 34.33713 34.98333 34.91125 34.89914 30.22513 30.05679 34.93704 30.44071 30.72229 34.46436 33.84745 30.30039 31.40771 33.26147 33.77042 32.74234 33.40216 30.25751 29.9798 32.44492 32.23804 30.85501 32.61597 29.96298 30.14953 30.90564 30.50906 30.96664 33.84027 33.90005 30.41101 30.36111 30.64441 33.54578 34.35507 32.59845 31.37284 31.64724 31.05295 31.51026 30.84005 34.11283 34.50614 34.69663 34.81689 32.24176 31.06473 32.68112 33.61832 32.3677 34.1137 33.8512 35.0223 32.6857 33.28296 33.59405 31.46588 31.30072 33.96216 32.05883 34.35834 32.96122 34.04462 34.39875 35.11624 32.94049 33.57376 35.38412 33.46759 29.9064 30.077 30.48333 30.13931 30.14999 30.23446 30.27829 30.25952 30.17709 30.10489 30.32422 30.53128 30.92312 31.28327 31.25556 32.75056 31.36634 30.86503 30.31284 30.32218 30.38974 30.76593 31.17981 30.95456 29.966 29.22071 29.21833 29.08866 29.30002 30.40143 33.81495 33.74512 33.82673 33.87686 33.95298 34.42969 32.57794 32.1283 36.31427 30.92362 30.95233 30.96732 30.98806 30.95981 31.04502 31.07651 35.88922 34.59314 33.92233 33.5774 33.36502 33.55703 33.55194 33.25558 31.28394 31.39856 34.0213 33.66729 32.53458 36.47534 31.36304 31.0745 31.09983 31.39526 34.04554 34.18628 34.33957 34.57703 30.37253 
33.10239 27.46228 27.54956 27.95282 28.40429 31.69812 31.53437 31.71662 29.40845 32.98734 31.99341 32.58652 32.91705 32.88174 31.70157 32.28552 33.6507 29.61063 28.31015 28.13349 28.04577 28.24926 30.07031 31.59381 31.86688 31.84448 32.00494 32.9573 33.24469 34.12677 33.516 33.01059 33.83418 33.63797 33.91913 33.18552 33.18958 33.96625 33.97894 33.22733 30.20959 34.19483 34.13144 31.40436 34.33151 34.32666 30.92078 34.47122 29.79105 32.43717 31.8978 33.11679 33.52924 32.82471 33.47318 29.09559 29.33728 30.34668 31.2128 33.14432 32.16532 34.24784 34.07153 35.01648 34.84808 34.65693 33.81119 33.97836 34.087 31.73471 30.9299 30.15176 30.33893 31.53808 31.93549 35.06915 33.36493 34.16422 33.21329 33.08685 34.21109 34.16049 33.23651 33.3399 31.61301 31.19467 29.47943 29.88681 30.23859 30.4394 32.38727 31.03726 30.25833 30.23755 31.16251 32.53254 33.63986 33.21692 32.87528 32.22486 32.07947 33.58594 33.64132 34.1135 35.16312 33.24038 33.75797 34.67315 33.83506 32.61557 33.90097 33.93365 34.20957 30.71042 32.39993 33.53278 31.08213 30.10202 34.79343 34.27444 34.05542 32.9122 33.63214 34.05099 34.50418 32.98266 33.45138 32.95819 33.02755 31.06814 29.88614 30.05271 30.13916 30.2031 33.77558 30.31045 30.61798 30.54025 30.41266 30.38 30.4289 30.15564 30.88345 31.4791 31.68304 31.15067 32.03363 30.75549 31.5228 30.21472 30.27756 30.14231 30.19223 29.72958 30.44013 30.83243 30.06836 29.63892 29.48706 29.54413 33.11847 34.68018 33.88892 33.95469 33.92312 34.86255 31.46393 31.63907 30.88696 30.92309 31.01138 31.0401 31.04819 31.00756 30.94708 30.99615 31.68337 33.22931 33.79807 35.6687 35.79129 34.0961 34.20041 33.98016 33.95057 31.33194 32.24289 33.98188 32.78744 34.4412 33.69251 33.77921 34.07569 31.59793 30.98029 31.79312 32.22958 33.86969 34.57165 29.8157 
29.65314 28.60733 27.49121 31.65145 31.79434 31.56403 31.42837 28.36279 30.38635 31.99963 30.31854 33.16623 32.64267 32.77231 31.94315 32.90229 33.58185 30.61576 28.41459 28.22931 28.17774 28.20304 28.34876 31.14999 32.19394 32.20242 29.61203 30.78809 32.20572 33.01208 33.67114 34.28925 34.34738 32.9104 32.6962 32.64578 33.24197 34.04645 34.396 34.33558 32.27994 34.85572 34.1235 34.33349 32.2019 32.30618 32.83322 34.2146 33.72324 33.44693 33.25021 32.88391 31.88534 33.59259 30.15729 31.14147 29.23215 30.52964 32.91285 33.67346 32.45127 33.51004 32.31674 31.58698 34.39469 34.24112 34.47894 34.25995 34.04382 33.98398 34.16718 31.40067 31.70587 32.31571 36.2125 30.00531 33.4263 32.93915 33.22119 33.70993 32.99817 31.14551 33.04367 32.97153 32.41214 30.60059 29.91961 30.49273 31.36651 30.51202 31.09644 31.4603 30.19653 30.16818 32.26642 32.56076 32.95544 34.47418 32.34165 33.10257 36.62793 30.46811 31.36988 34.6228 34.02545 34.04517 33.83075 34.37912 34.87534 32.80807 32.53552 32.17377 32.44446 32.22915 31.05121 34.81079 33.02551 29.99017 32.1355 34.31354 34.39646 33.36816 31.79059 34.13763 34.54056 33.83386 30.29376 31.41874 32.04819 32.43179 29.862 31.24906 30.22138 30.73245 30.84006 31.43076 38.14068 30.56289 30.39828 30.35413 30.45048 30.6426 30.81927 30.90042 31.0339 30.88296 30.66455 30.56574 30.6839 30.74674 30.33533 29.99536 29.79013 29.91281 29.65772 30.04199 30.00354 30.46286 30.64935 32.92722 32.61783 34.22208 34.20255 35.51071 35.74017 30.60885 30.77316 30.85428 30.94693 31.01965 31.04245 31.02497 31.91196 31.89563 30.98462 31.36144 33.10804 33.73138 32.26572 31.97546 32.66267 35.03622 34.18417 33.92194 33.86695 33.35071 34.31439 34.43951 34.09241 33.96872 34.21734 32.98999 31.82931 33.82459 31.34195 33.20914 34.17658 29.91968 29.91024 31.32795 
27.49847 27.47034 33.52561 28.82706 28.19983 27.37247 27.74746 31.5552 31.92023 31.89401 29.95901 28.36719 28.37017 32.39988 32.29062 33.54285 31.73831 34.69195 28.65179 28.51477 28.26761 28.18078 28.30667 30.0755 32.20798 31.90296 32.10443 31.62128 32.17926 33.77326 29.16605 29.26919 29.66693 34.27795 32.84008 31.90268 34.62649 33.37162 32.85724 33.50229 32.51581 33.24738 34.52136 32.67368 32.39444 32.79858 34.5137 35.01217 33.20947 33.42673 33.44147 33.15363 33.21085 33.58457 30.84586 29.3685 34.1164 29.5918 32.22503 32.67734 33.88877 34.08939 33.37866 31.33261 35.00121 34.72879 34.55396 34.41553 32.2634 33.97333 34.06073 31.10593 30.32293 32.0589 30.4328 29.91355 33.28271 33.13007 32.15625 33.2031 33.78833 33.85617 31.39639 30.16602 30.08941 33.22357 30.65961 31.38608 31.18631 31.31522 32.59011 33.57077 31.2605 31.33417 33.99851 34.021 33.56546 34.82849 35.99164 35.1874 32.26029 33.02536 36.52252 31.77298 30.60492 34.09729 31.93609 31.58328 31.30011 31.64819 30.82602 30.86933 33.73951 33.70179 31.89083 31.90104 33.20533 33.1784 35.20203 34.02951 33.58658 33.31955 32.98569 32.9256 33.77768 35.21848 35.55569 30.4476 33.8262 31.07391 29.91571 31.41479 31.099 30.37002 31.63947 38.20856 37.96299 30.71802 30.60623 30.51831 30.56403 30.72644 30.78443 30.81982 30.79565 30.59677 30.36765 30.35892 30.52984 30.55151 30.43252 30.09234 29.8107 29.69852 29.55316 29.51297 29.61276 29.73477 30.85462 31.44595 31.71045 32.34158 35.60013 30.60409 30.70932 30.80777 30.8502 30.89831 30.93836 30.98443 30.9943 31.23687 32.22901 30.94419 30.93503 30.99213 31.90763 35.65299 32.67032 31.89984 32.45929 34.10016 33.94986 34.15069 34.33472 33.88962 32.88755 34.70922 34.65613 33.9454 31.42893 33.78428 32.8089 32.88764 30.24768 30.62342 33.96225 30.96392 31.59152 34.40905 
28.03207 27.53726 27.51159 27.55029 27.51089 27.45905 27.297 29.49005 29.46521 31.21395 30.49194 30.30871 30.28436 33.05267 33.41623 30.84125 32.14966 32.90705 31.31249 32.58246 28.79249 28.19617 28.16818 29.67581 32.93377 33.55783 33.2818 32.42615 28.95902 29.42185 29.94156 30.15955 29.32016 29.28933 32.31498 33.86984 33.52991 30.83065 31.24713 33.31057 33.39206 30.16776 34.50919 33.74399 32.28173 31.36529 34.41565 33.80946 33.71018 31.62689 33.65384 33.63397 30.25665 34.38858 33.1701 30.00388 31.55359 30.92859 30.8263 32.67523 34.03292 34.23675 33.66956 33.44587 32.95208 33.02255 34.97058 34.06721 33.69418 33.95801 33.92062 33.68069 33.87809 35.81433 31.17514 33.3562 33.10388 30.27167 33.16284 31.84921 33.5513 34.08896 32.78247 30.71591 31.46436 32.81821 32.36282 29.58334 30.12268 29.89904 31.94921 32.18454 32.42822 35.35659 34.47614 35.99347 31.64404 32.25213 30.70239 31.42239 30.98618 34.0788 32.48838 31.557 32.26986 33.77423 32.18954 33.35583 35.77249 34.40302 33.02533 35.12857 31.76288 31.51392 33.01114 32.31989 32.37536 33.86365 32.93484 32.87772 33.18182 33.66767 33.4346 32.616 33.61191 32.92947 31.39478 30.14222 30.25723 31.40903 30.81113 33.63791 33.19959 30.94088 30.32922 30.73437 30.85196 30.87064 30.76703 30.79959 31.32416 30.9277 30.96238 30.7956 30.61093 31.45673 30.41296 30.83795 30.13964 30.40149 30.34229 30.35687 31.15067 31.46863 29.43033 29.20453 29.20145 29.38761 31.40292 33.68802 33.51007 32.65091 30.80597 30.70108 30.77191 30.8345 30.86291 30.9188 30.98004 31.01117 31.03726 31.02405 31.00046 30.95416 30.92694 30.96286 31.77603 32.15271 31.26923 32.3269 31.89716 33.91025 32.69287 34.11298 33.78167 33.9144 31.38287 31.64526 33.30643 31.02728 33.14847 30.04721 31.06168 33.69129 31.37598 33.72641 34.1637 34.34681 33.49775 33.33948 
30.05774 27.52853 27.50772 27.55203 27.87009 27.78512 27.44342 27.32193 29.27182 29.90631 31.85901 32.02029 32.24234 28.95285 33.16977 30.23257 31.80267 32.08471 31.87811 33.20395 29.51397 28.30948 28.15515 29.50009 29.87064 31.85223 32.3934 31.11554 29.94733 29.12555 30.03513 32.60247 32.43793 33.58453 33.01563 30.15728 31.71997 29.85059 30.49521 30.52441 33.63807 34.28003 33.64715 34.54358 33.90631 30.86209 34.62626 34.7402 33.91757 33.87774 30.90991 33.77521 33.73864 31.34406 30.53479 31.79032 30.936 30.95252 31.18213 31.34244 33.88055 33.42202 32.99258 33.71875 32.82196 32.83134 35.4201 33.83091 34.16096 34.05518 33.77328 31.14395 32.01248 34.5893 32.436 32.54587 33.20758 32.45353 32.96729 33.53446 34.06226 32.42984 32.81162 34.7757 32.98172 30.94824 32.8324 33.20124 29.95392 29.72082 31.6294 32.4516 34.52936 35.7023 32.30807 30.60635 30.39868 35.51373 34.83242 31.5751 30.68676 31.1168 33.52997 32.4046 31.89068 31.5015 33.84897 32.6824 36.62058 34.54615 34.9165 31.8147 32.95963 34.68393 34.47732 32.18259 32.57449 31.96197 34.0434 33.01712 33.27688 33.42484 34.90438 33.88703 33.22593 31.46716 30.7612 29.97116 29.96368 29.91186 30.48336 30.87668 31.13949 30.16739 30.23749 30.61689 30.82752 30.91165 30.89822 30.86685 31.09391 31.25146 31.28106 31.0195 30.74643 30.52359 30.29023 30.3281 29.80405 30.04797 30.19363 31.24304 32.47471 30.72107 29.44769 29.46191 28.43225 29.80603 32.92874 34.52314 33.71833 33.07938 30.85733 30.52582 30.68097 31.55118 30.7453 30.85342 30.9112 31.00821 31.0499 31.05417 30.93372 31.21961 31.76263 36.54612 35.5758 33.4122 31.82947 32.25927 32.15516 33.91473 32.73575 32.13806 32.58432 33.49131 32.83477 31.0176 31.44525 30.98841 33.72617 31.68292 30.44382 31.65216 33.50683 32.57166 32.98267 31.22971 31.62689 30.90066 
30.9158 32.51834 29.08526 28.57391 28.62066 31.51999 28.03824 31.02756 28.26706 30.97104 30.47522 32.02121 30.02371 29.44971 30.95965 31.66489 32.00605 31.58023 31.8403 31.59192 29.76004 28.67776 28.15259 31.42529 28.95511 28.94889 29.71262 32.48053 29.41183 29.03391 32.33362 31.94073 32.70765 33.96484 32.82874 32.93213 32.96103 32.23843 34.09406 33.57977 34.05828 33.43146 35.00345 34.82489 34.55288 34.20728 34.1521 34.09888 34.02436 31.38452 33.83838 31.63098 33.77457 33.20047 30.64288 30.89664 30.43924 31.92041 32.7222 33.50443 33.09894 34.01719 33.63395 32.94226 32.75213 34.35953 32.19638 34.43014 33.94882 34.16876 33.91718 30.27582 31.48096 34.39489 34.01797 33.10834 33.26807 33.17505 32.76859 34.72464 34.69278 32.08249 32.73984 30.95449 30.88464 32.97625 33.08157 32.47055 34.09732 31.05701 33.1846 31.16733 34.83728 35.30434 31.10245 34.38687 32.00595 35.36319 34.50034 34.75158 32.31143 33.11505 33.02561 35.31344 32.5246 31.06161 33.72705 32.7187 36.54461 34.95276 31.86044 30.88181 30.88178 31.80292 32.86859 31.95126 32.2851 33.14426 34.70438 33.00031 33.92602 33.71463 32.00574 33.35184 34.06891 30.83289 33.63192 29.80188 30.84887 30.15133 29.88333 29.96921 30.05887 30.16299 30.13703 30.94693 30.82803 31.0296 31.03888 31.07138 31.0799 31.19717 31.61176 31.11191 30.85791 29.80582 31.19337 29.85263 29.74948 29.91522 30.34823 32.11606 31.76874 30.28702 29.38217 29.10156 29.28805 33.2911 30.06629 33.88077 33.65625 33.83258 33.92792 34.07587 32.30987 34.09399 34.27103 30.69861 30.86463 30.92783 31.57074 32.2645 34.81036 35.47318 35.40637 32.66354 34.59171 31.2561 33.35699 35.48654 33.46188 35.49484 32.63416 31.79492 31.60473 33.43698 33.13519 31.5933 29.96872 32.03265 32.2721 32.24778 30.91306 30.21264 31.73285 33.57394 33.93024 33.94412 31.19165 29.89413 
32.89704 30.21277 31.68671 28.82968 29.74951 31.23974 31.83419 30.37336 30.01172 31.55935 30.06339 31.90011 31.33286 28.06766 30.74191 32.58649 32.15836 34.75003 33.01102 33.23212 31.77173 28.39652 28.18839 29.43717 29.46546 28.26983 29.17465 31.0636 29.24747 29.88297 32.70343 32.65552 32.31952 29.62576 33.65802 33.22253 32.50217 33.04254 32.95786 30.83755 34.25095 30.60467 31.00323 34.37845 34.2089 33.9155 33.89057 31.64658 31.13151 33.77771 33.65454 33.71258 33.87238 31.09177 30.01178 30.93268 31.07538 32.56677 33.52185 33.75132 33.69776 33.60798 34.38498 33.43662 33.08084 31.45251 31.18928 34.59766 34.3483 33.69403 34.46839 35.31375 32.56503 34.13254 33.43073 32.9306 32.97183 34.11551 34.28916 34.2472 34.16516 32.17252 34.22522 31.45373 30.60562 30.21753 33.3453 30.37076 30.65793 34.21808 32.56897 35.37729 35.8588 35.80187 32.33923 35.00045 35.18946 32.52267 35.00378 35.54324 31.55792 30.66327 32.41791 33.87308 33.05032 34.13837 34.29612 30.64245 30.70956 34.64273 31.88935 30.97726 31.28067 35.29737 34.81351 31.54095 31.32026 34.07235 33.78083 34.79325 33.41085 32.94455 32.81525 34.0037 30.5293 30.53137 31.40374 30.09106 29.8038 29.8649 29.89282 29.98935 30.07834 30.20483 30.32401 31.80035 30.88931 31.81775 31.09986 31.06189 30.79342 30.68506 31.70456 31.65707 31.24212 30.34885 30.15023 29.97363 29.91172 30.936 30.2767 32.64273 31.08435 29.63941 29.26355 29.1615 33.01016 30.88434 34.43246 33.90705 33.95956 31.23011 34.02307 33.94385 33.92191 33.92666 34.05688 34.33347 32.29782 33.92166 34.4172 34.47952 32.13162 -9999 33.85764 31.50806 31.27814 33.854 34.91953 33.19962 33.75882 33.42124 31.03283 31.04032 32.32791 36.22275 33.43988 30.35681 30.72187 32.47367 33.57351 33.62298 31.10248 32.15082 31.52823 33.97977 31.35394 33.31345 32.16632 31.24636 
32.87299 32.4541 31.92844 31.85324 30.40256 29.59064 31.97834 30.57681 29.97131 28.19766 27.47494 31.08398 31.05615 28.46054 28.47018 28.85192 30.24219 31.04376 32.59803 33.02372 30.17859 28.41379 29.27591 28.17707 28.5174 28.15558 28.37323 30.2225 34.83194 31.65885 32.60406 32.65497 32.69754 32.41562 32.85916 32.54322 33.58027 32.56485 33.99981 30.42749 33.99438 31.75324 31.75982 33.98654 34.26563 31.93882 33.34143 34.01926 33.85892 33.04257 33.66089 33.81928 30.32419 30.10083 29.68753 29.90948 30.14404 33.1872 33.22396 33.66849 33.31684 33.27957 33.5394 35.22598 34.8468 35.00135 30.93997 32.20385 33.52267 33.66843 35.21755 34.64001 30.85 34.26694 33.98013 33.84295 33.91199 34.50653 34.07736 34.58301 34.10391 34.66787 34.34814 32.5303 32.41385 31.33289 32.31732 33.97934 32.21479 34.41434 35.24234 31.33344 31.30359 33.01825 35.05579 34.24881 35.85336 36.31705 31.86075 32.97226 31.66776 31.64071 32.0738 35.79126 36.69894 35.95996 36.30121 31.6904 31.22146 33.53473 34.95285 30.98307 31.52716 31.31222 33.67279 32.48028 34.24332 33.29413 34.45819 32.49313 34.96912 34.76996 32.05338 31.10798 30.0261 30.4039 32.061 30.50179 29.67929 29.83783 29.98684 30.117 30.24628 30.41419 30.58121 30.93866 31.08377 31.2345 31.15805 30.96708 30.62033 30.30719 29.98493 29.66788 30.23446 30.48822 30.1074 30.11102 30.12051 30.38181 31.53937 30.33813 29.17825 29.20874 28.77938 29.60217 33.85694 34.04456 34.19189 33.18937 33.81916 31.37289 33.62061 33.64368 33.97042 33.99551 34.01044 34.03864 34.04391 34.02014 34.09796 34.17444 32.39069 32.24543 -9999 32.06128 34.51089 34.59564 35.17722 35.22574 32.50955 31.05249 31.07025 31.4249 33.95029 33.74799 33.58536 30.90234 30.59076 31.98132 32.36935 33.74511 30.806 30.94422 31.59094 31.04868 30.80124 30.04251 31.8125 29.49127 
32.69242 32.76291 32.2005 30.22342 29.58978 31.40969 31.74481 28.5235 29.28445 28.07892 28.79675 30.58258 32.20463 28.07767 28.13171 28.44284 30.28376 32.01935 32.30951 30.8548 29.15216 28.53097 28.44388 28.40311 28.29669 28.17948 28.25256 32.19168 32.23832 31.89883 32.69941 31.16318 32.24045 32.78076 32.27765 32.95945 33.10373 33.2265 30.34036 32.5639 33.44657 33.91568 34.03833 34.15732 34.18314 34.18045 33.81049 33.58361 33.73394 33.3631 33.6976 34.06687 30.78113 29.78485 29.82751 30.61002 33.48495 31.56638 32.9119 34.14407 32.96408 35.67813 33.46738 37.0896 31.57965 35.40582 33.0415 34.75488 34.63257 32.60229 35.24164 34.65811 31.23248 34.21604 34.20322 32.76651 34.25171 33.70456 30.20743 30.19925 31.17932 30.9197 35.45715 35.53195 34.95468 32.3403 32.80005 34.36236 35.44442 36.06549 35.66433 36.04276 31.5065 34.57773 32.32711 34.46658 34.80231 31.97812 33.80786 32.81009 34.49765 34.93228 31.59116 31.66269 35.19699 36.85681 36.72018 31.36258 30.86602 31.97015 34.27649 32.73355 33.1076 32.78769 33.1575 34.68192 35.61377 35.32309 34.94485 34.29618 34.24808 35.00207 31.28863 30.14972 30.03583 29.90485 30.76011 29.95825 31.10391 30.55191 29.87307 30.46148 30.68064 30.79053 30.90857 31.00632 31.25034 31.29572 31.20923 32.06918 30.08349 29.92151 29.77649 29.73636 30.10666 30.17099 30.37235 30.521 31.00278 31.69083 30.66769 29.01861 29.6872 29.15888 30.39178 30.50528 32.03491 33.74289 30.52649 34.33109 34.30011 34.29706 34.08176 34.00684 34.01081 34.00171 33.9693 33.92768 33.91214 33.91239 33.92987 33.98172 34.1066 35.1547 31.00192 34.93943 32.53818 35.18826 34.14587 33.08936 35.2818 30.95819 30.97376 32.26135 33.58823 36.49725 31.31698 29.63488 29.88836 30.41351 32.72559 34.8363 34.6272 34.67688 32.09146 32.31702 31.5152 30.47617 30.92791 29.79113 
32.77154 32.70716 32.62427 31.96885 29.64218 31.17724 29.27691 28.4551 31.81552 31.64502 31.15381 30.78045 32.24997 28.03094 29.89975 31.90726 32.1586 33.85538 33.12244 33.08231 28.9067 28.73608 29.46216 28.59986 28.49261 28.35513 28.33606 28.78842 31.53009 32.54673 32.53088 33.27219 32.76916 32.83386 32.19532 33.00949 33.01303 30.36807 34.19229 34.8938 33.48553 33.56885 33.8866 33.83167 33.49307 33.78022 33.1582 33.86273 33.68274 33.74591 33.93775 30.33331 29.8386 29.88529 29.97448 30.71842 31.99137 30.65088 32.20285 34.27444 33.63055 33.03605 35.0751 33.41076 30.64828 35.19736 34.88382 34.72635 31.91877 33.40402 35.71451 34.22693 35.49121 35.36068 34.69918 34.74072 34.86383 30.22693 30.75253 30.34262 30.28464 30.27497 31.24524 35.94562 34.29904 35.02991 35.5 35.8945 34.77234 33.9671 34.75126 33.72864 31.68534 31.56302 35.74176 33.96783 30.17078 33.44102 35.86847 31.53473 31.77832 35.24102 36.10389 31.65887 33.63962 36.96469 36.80682 31.733 31.73474 33.17596 33.33506 32.89761 30.8735 31.7677 34.27613 33.86301 34.00933 33.85778 33.64597 33.8591 33.34649 35.47382 31.18622 30.41861 30.8458 31.68909 30.54648 30.8653 29.65625 29.65381 29.87527 30.49863 30.75686 30.77591 30.65417 31.2973 32.08094 31.08576 31.0842 31.33951 30.53845 29.35449 29.92679 29.93561 30.04132 30.36725 30.70365 32.12961 30.8013 34.25635 30.29034 30.67725 29.94409 32.57663 32.59064 30.41537 31.8984 34.37259 32.14032 33.97433 34.31397 34.20999 34.0607 34.03525 33.97229 33.73243 33.98227 33.89771 33.86255 33.9581 33.93634 33.30264 31.82923 32.26068 36.3277 33.24002 32.65198 31.35681 33.89197 35.62433 32.41833 30.90182 30.98556 31.72268 33.34745 31.64646 29.42871 30.41443 30.52273 29.80109 30.92608 31.03705 31.73013 30.96311 31.0109 32.93676 33.32708 32.48065 31.15232 33.28232 
30.76178 33.13483 31.4953 31.57315 31.85223 31.13266 30.6864 31.57703 31.9584 30.91144 30.17093 31.89972 29.78088 29.05224 28.90158 28.4881 28.58881 32.89459 33.56848 34.90973 31.07218 30.26019 31.2652 29.0141 28.62894 28.53443 28.44528 28.42325 29.36987 30.19776 30.76267 33.14242 33.52557 32.97644 33.08346 33.16864 33.79171 33.36844 33.80518 34.41547 33.47773 34.39545 34.12033 33.71106 33.55887 33.45508 33.23832 33.88223 33.88694 31.71368 31.85507 32.49167 32.32718 30.94354 30.10223 33.17886 31.93311 32.86527 32.40005 35.17957 34.95474 35.92105 34.35178 34.64853 30.64368 30.94775 35.15295 34.4808 31.27899 34.69622 34.22464 34.81983 35.73935 35.48642 34.68765 34.28018 34.47568 30.29013 31.46619 30.40714 30.34034 30.21894 31.40804 34.56616 32.16089 31.20627 35.7002 35.98911 33.88977 32.03208 32.76025 33.94202 33.00415 35.96484 31.4665 36.40622 34.06112 32.85303 35.26071 36.62595 33.74146 35.86386 36.83231 35.44904 35.8338 33.74698 36.69177 35.65957 36.0228 33.44437 34.14932 30.89236 30.79278 30.66162 32.22541 33.45609 33.59323 33.956 33.86474 33.58975 34.91736 32.30079 30.10453 30.469 29.85888 30.13855 30.14249 30.53802 29.97595 30.77063 29.73086 30.43133 30.60904 30.58328 30.43411 30.37118 30.87387 31.26981 30.97971 30.561 30.50757 30.24548 30.11472 30.38043 32.32156 30.68244 30.79596 35.02665 30.63831 31.89844 32.65509 34.00934 32.44711 34.44485 31.51929 31.98947 34.21017 32.6893 34.47016 34.36087 34.31747 34.04871 34.23117 34.13107 34.03399 34.07379 33.75025 33.98487 33.96473 34.07327 34.0633 31.81934 35.84668 32.84455 32.10574 33.16989 32.25537 32.1817 33.3735 35.22363 30.85821 31.54529 32.26123 31.80325 32.10538 29.64395 30.20346 32.70597 29.70169 30.14947 32.48444 29.51383 29.58975 29.88815 32.29346 32.6521 30.77475 33.03952 33.39688 32.09967 
27.69403 31.89292 31.69311 32.47201 31.94943 30.84214 31.78086 32.11478 32.4143 29.94077 30.80094 32.04016 31.43896 28.98847 28.01751 28.70435 28.13739 28.74148 32.54895 33.58551 30.68545 29.26636 28.50942 28.64887 28.74716 29.05154 28.51798 28.33005 28.73202 29.96662 29.66162 30.17386 33.57907 33.74079 32.58615 32.69787 33.25222 33.55768 34.07071 33.02799 34.42575 30.74271 35.5116 34.43692 33.99371 33.5174 33.13138 34.08456 34.1051 33.96024 30.4386 29.62223 29.76675 31.33337 30.58905 31.93143 32.32486 34.72751 33.96487 34.76627 34.33185 34.89764 36.04578 35.46839 31.06354 31.47244 34.51548 34.63354 30.09085 31.13553 34.42624 34.89444 31.50333 36.81668 34.40543 33.91687 35.98248 34.70969 30.43909 32.27493 34.50751 34.23672 34.10431 34.03534 31.4408 34.28913 33.83294 35.03168 31.79852 30.40579 34.94522 34.25366 35.7203 35.00834 32.14277 35.33551 34.9552 32.84528 32.43381 36.59759 36.7919 31.7742 35.24469 36.02347 35.84286 34.96341 35.69708 35.60388 36.67285 33.13962 34.00238 30.80084 31.10251 30.52038 30.43658 31.28931 33.90088 33.07147 33.63696 34.12421 34.121 31.09827 30.0188 29.94965 29.99078 30.04282 30.07922 29.83166 30.46897 29.59756 29.71628 30.21546 30.46262 30.46698 30.36734 30.40091 30.54374 30.79672 30.92286 30.16589 30.30331 30.33582 29.80548 34.02429 33.85199 32.03488 31.40942 32.47537 31.8305 32.77887 33.90533 34.58936 33.68204 32.62589 32.57275 34.19028 32.6297 32.79773 32.54468 34.37902 34.08362 34.2569 33.34699 34.20621 34.22485 34.25369 34.14322 34.18397 34.16788 34.51822 35.18603 32.09643 31.44342 32.43424 34.84652 33.45093 32.34635 32.17117 33.1901 33.04987 31.52915 35.25357 35.92132 34.37451 31.97619 28.58908 29.57949 29.62665 29.32144 29.81952 34.82071 30.96191 29.76981 30.63654 33.2207 32.80811 32.83209 33.09491 32.99811 31.841 
27.75901 27.80259 30.06146 32.19442 32.08231 31.94785 32.51852 32.72324 27.93616 27.99533 31.26627 31.11859 31.51661 29.96777 28.87634 29.51956 28.05365 28.29709 29.65009 33.25409 31.24689 29.96292 28.69329 29.51196 29.75824 29.31437 31.24478 29.32651 28.30206 28.37088 29.50241 29.1782 32.01856 33.30942 32.80317 33.35303 33.35647 33.99545 34.14487 33.8389 30.79355 31.64365 33.77945 34.42648 32.94672 33.62653 33.69977 29.76007 29.798 32.27966 30.62848 30.65854 29.74869 30.06073 31.55545 31.45624 34.45401 36.12885 35.14905 35.39663 34.99445 34.96536 35.57074 33.48083 34.19818 36.4166 35.00125 34.71472 35.10809 34.74152 31.19601 32.70664 35.32898 34.2912 32.70685 35.82693 34.57523 32.21954 30.31873 34.82092 34.24963 33.55085 34.12695 34.60251 33.94513 34.15802 33.96085 33.69123 31.12201 30.3645 35.50528 34.93036 34.6987 35.68606 35.15311 31.37808 31.45718 31.55732 36.7016 35.74707 34.61466 36.14206 35.90726 36.61716 34.82919 36.73795 32.41516 31.78971 33.00364 32.67819 33.04367 32.18637 30.61896 30.46859 30.7569 31.29843 33.15363 32.11182 34.55447 34.62983 32.61093 33.9332 30.34107 29.85846 29.78785 29.76114 29.79489 29.79163 29.78986 29.84226 29.86169 30.31458 30.42642 30.55057 30.54004 30.47049 30.56473 30.72083 30.78903 30.74558 30.22632 30.3425 31.5163 35.23147 33.75729 33.47293 33.23581 31.00601 34.14337 33.38541 33.69049 33.59106 32.41647 30.70911 33.93595 34.04486 34.1354 34.47448 34.43579 34.34848 34.33588 34.38727 32.54569 34.40673 32.98206 32.57184 35.42963 32.89063 35.47458 32.02444 31.40829 31.28363 31.26007 35.43652 35.31055 34.89047 32.33933 33.51889 34.79733 38.89597 35.11172 33.30261 33.20292 31.70898 29.10654 28.38443 31.13971 28.65259 29.33225 29.66586 29.83438 29.8684 34.52079 31.52817 32.58126 30.82184 31.78518 30.74383 29.12576 29.00094 
27.68167 27.74149 28.9643 31.83573 32.24939 32.01831 32.56717 31.48947 29.33874 28.73618 32.51804 31.19107 29.41535 32.01773 32.0896 28.86355 28.04492 28.30569 28.88662 33.03595 32.75064 30.21763 33.04605 31.86923 28.819 28.8865 29.72513 28.4513 28.413 29.44839 30.29089 28.47006 28.6242 31.14899 32.69053 32.33896 33.82315 32.95255 31.45901 31.61094 29.90955 35.90638 33.32098 35.42081 33.76452 32.69272 32.59854 31.27814 29.87897 34.26651 29.6214 33.33765 29.74042 30.79963 32.70956 32.00199 32.15536 31.65579 30.70362 35.103 35.1622 34.97095 35.5943 31.91546 34.29825 33.63507 34.32541 34.25336 34.37409 34.34967 34.33477 31.18798 31.68756 30.77774 32.39404 34.9306 34.72113 34.95639 34.92972 33.95667 35.04013 34.20233 34.27832 33.18604 34.06791 34.11538 34.57126 34.90295 33.97415 34.71222 33.78144 35.35992 34.43396 36.09418 35.15359 33.86707 35.18621 31.69522 35.21777 35.35839 35.97897 36.47384 36.61002 34.88586 35.52102 36.10299 31.06903 32.50647 30.71964 33.1666 32.1088 31.33877 31.12246 32.80915 30.69632 34.32584 31.51591 33.88055 34.78272 34.65689 30.63266 30.54633 29.99658 29.86194 32.64078 31.73813 29.67331 29.92321 30.08389 30.24417 30.20782 30.56601 30.71726 30.67881 30.92084 30.99652 30.63642 30.72028 30.75705 30.64578 30.51841 32.11871 35.55872 35.61121 34.24671 33.60855 31.66696 31.81433 31.77155 31.64182 32.35247 34.44018 31.69806 31.66171 34.26142 33.20145 33.1741 34.61786 34.60321 34.5485 34.48365 33.30494 33.40281 34.03385 32.14786 31.28925 31.26718 31.28025 31.47818 32.27725 33.19342 31.26404 32.1077 35.31042 35.36309 33.04845 31.34927 34.99142 35.20587 33.25812 33.28616 32.70182 33.00232 32.40876 28.38837 29.33499 29.48178 28.69647 31.05957 29.93942 31.41404 29.22269 33.91785 33.10049 32.84681 29.55713 28.8251 29.20383 29.03088 28.38354 
27.64145 27.68976 27.79764 29.87631 32.79358 32.05414 31.51959 32.5368 28.92331 29.91324 33.13767 28.54746 28.70169 32.00217 32.04367 28.19651 28.17434 28.25964 32.83634 32.87756 34.79752 31.85605 33.03952 30.87314 29.38526 28.96662 28.78225 28.65061 28.57779 29.59436 29.43244 29.40802 28.36563 28.97073 29.46091 32.67606 33.32297 33.61493 30.64133 29.73609 29.90363 29.89893 33.85437 33.12054 33.27905 32.80246 34.33508 32.6344 30.54159 30.00073 30.83817 30.41959 30.31821 30.18989 31.40097 32.53937 29.90097 33.15473 33.4538 31.59824 31.76941 35.49542 34.2808 34.3381 34.26443 35.58536 34.55622 34.80783 34.43088 34.37732 34.11307 34.47311 34.42286 34.48829 34.54349 34.70291 35.71005 35.21225 34.47049 34.82742 34.83175 34.74512 34.38708 34.99829 35.23459 35.06229 35.98602 32.46161 34.65335 35.99795 34.43878 34.20599 34.76699 34.82718 35.39099 34.27982 36.5596 36.7529 35.78736 35.06536 36.53659 33.74502 35.48148 35.40998 35.573 35.46442 34.92676 34.26737 34.95501 35.04809 32.70227 33.95825 33.76709 32.7927 33.70004 31.74002 32.85568 32.02246 32.59335 32.87048 31.45871 30.69318 30.0676 29.87399 31.59958 30.02112 29.79376 31.09882 30.4158 30.70676 30.66559 30.90662 30.89911 30.82394 30.80444 30.87057 30.74341 30.70627 30.69306 30.97555 32.05219 35.00739 35.01358 34.57174 33.05698 33.47418 33.69721 32.69672 34.24097 32.14007 34.74891 33.27344 34.33325 31.84628 30.98971 30.96536 35.13596 32.34363 31.60653 32.30267 31.39276 31.75324 30.85339 34.45752 31.32685 31.3414 31.38852 31.85049 35.49326 35.38028 33.46277 31.47741 33.09024 33.013 33.97797 34.13327 34.19284 31.8277 32.21042 32.93207 33.44467 31.59513 33.06607 30.64343 28.6781 28.19958 28.13068 28.42008 28.68332 28.96308 29.5957 29.8569 33.41959 31.64737 32.06226 29.75339 28.36633 29.32113 28.74668 28.26117 
27.70004 27.75101 27.82056 28.21893 31.57974 32.00766 32.57837 32.39063 32.47955 30.891 28.76926 28.12296 31.48099 31.29181 32.11914 28.02799 28.23666 29.3775 29.44626 30.55808 34.00033 33.45828 33.44651 32.85474 29.77612 28.93302 29.90448 28.8103 28.75461 28.70728 29.39264 28.93692 28.37914 28.41486 28.23124 31.06482 34.71277 30.36642 29.62799 30.67246 31.94119 30.87274 34.29419 34.59201 33.93872 34.4563 33.41641 30.96128 31.59452 31.33783 30.44098 29.79545 29.92996 31.27466 30.31152 32.3244 32.04502 31.65048 33.97854 30.60327 31.8489 34.53488 35.98535 35.05551 34.11051 34.95282 32.66071 32.6749 34.40002 34.48725 31.07022 36.3699 36.21139 32.22363 34.6282 34.93332 35.56433 34.7424 36.70056 34.96744 34.88889 34.29306 35.1586 34.78299 34.87256 35.05222 36.07412 35.17608 34.50735 34.18002 34.61212 34.86731 34.96301 34.71125 35.41513 34.98172 35.30838 32.8731 32.89932 35.81644 35.16339 34.85025 31.75449 33.2313 33.90677 35.4235 34.96982 32.57376 34.81069 34.38678 33.74246 35.50369 32.76987 33.56107 32.04074 30.69268 30.41184 32.75956 33.53177 32.69326 33.79654 33.96213 30.99863 31.58093 29.87893 29.85119 29.92355 30.5083 30.83698 31.60764 31.44342 31.64988 32.08921 30.93497 30.89279 30.8176 30.86398 31.07293 34.93698 34.77341 35.02011 30.82352 35.23175 32.63654 32.97647 32.91797 33.91156 34.60858 34.49006 33.02347 34.46478 34.7731 34.45782 31.12045 31.12976 31.16485 31.10819 31.06913 31.07706 31.00131 31.00482 30.9552 30.94064 30.92142 30.98202 31.40213 31.37927 35.60431 34.96597 33.76871 32.7569 31.25247 34.87763 34.67832 35.56629 33.70899 34.59448 34.34219 33.98324 33.43671 33.41711 33.24561 30.57639 28.82525 28.85293 28.73184 28.0192 28.0344 28.06852 29.22882 28.57053 28.67664 28.59491 28.17145 28.77073 27.62833 27.93807 27.8154 28.93842 27.46988 
28.81124 27.87436 28.68295 31.71026 31.01083 32.2312 32.48474 32.50092 32.49686 31.94586 29.05954 28.26428 31.96305 32.11658 28.90024 28.09619 28.68902 30.00317 29.42877 32.1279 32.76224 35.23861 32.92249 33.00846 33.29776 29.453 29.06635 29.41089 28.91494 28.83383 28.80566 28.72986 28.53024 28.323 27.961 29.02765 32.16681 33.54984 32.84519 29.7045 29.71582 30.82007 30.84305 31.78208 34.69562 30.91961 31.9672 32.59246 29.85443 30.67276 30.1784 29.4704 30.88523 32.4824 32.38837 33.34851 29.63779 32.77103 31.22131 30.62876 31.95288 35.65256 35.90414 31.9657 35.56491 32.73181 34.29868 34.51249 34.42071 34.74707 31.25192 31.22787 35.04846 35.35961 36.3555 36.44162 32.77923 36.70673 35.62213 35.32477 34.60028 32.74442 31.04926 34.16221 32.34525 34.39136 32.19235 32.2641 31.67975 34.78854 34.39365 36.02957 34.6076 34.76056 34.25467 32.8447 36.22611 35.53388 30.60053 31.70593 35.67422 31.6896 30.72158 31.50022 31.35791 34.77945 36.25656 34.21591 34.99225 32.1557 34.42621 33.27527 33.68235 34.38004 34.00357 33.60675 33.77786 32.48978 33.12726 31.21421 31.37577 33.97076 33.05008 30.95478 30.86032 31.06409 30.33496 30.52124 31.88769 31.11673 31.15057 31.13565 31.06678 31.02957 30.90435 30.90637 32.04078 35.07434 34.88177 34.97491 35.14056 32.34522 31.63306 33.7178 33.83444 33.45166 33.31903 31.84961 33.06528 34.57159 34.56213 31.78443 31.74615 31.45737 31.14307 31.14526 31.147 31.13263 31.09173 31.07077 31.0419 30.96317 30.97971 30.98325 30.98602 31.9519 33.15699 35.75006 33.732 34.84858 33.94165 31.23513 35.30933 32.38214 32.59058 32.98551 34.17416 35.64846 33.33539 34.1449 33.14194 33.15027 30.44058 29.56292 29.20786 28.7244 28.76657 27.42441 28.19058 27.82587 28.19403 28.22277 27.685 27.14908 26.68964 27.95111 27.66412 27.51672 27.5335 27.02975 
28.03879 28.8765 32.30817 31.45166 29.7439 31.75959 32.77414 32.67022 30.26483 29.28446 32.85358 27.94959 29.87103 30.63611 29.3869 31.57937 28.98361 28.30795 32.47583 32.74787 33.52741 31.59119 35.13968 33.38849 33.44324 29.79434 29.17117 29.14215 28.98722 32.85089 29.53225 28.89612 28.67489 28.41202 28.45102 31.7449 30.78766 32.3736 30.12576 29.68729 34.6004 34.58538 29.76603 30.43185 34.61889 31.581 29.96023 30.90957 29.85187 29.60629 30.44599 30.33304 31.51581 32.77642 35.04126 34.49314 29.79864 34.29542 31.1991 32.79113 31.92279 35.42337 35.99206 32.63141 35.27927 34.6741 34.59381 32.19329 34.61127 32.88583 31.30722 30.88477 36.4736 36.3746 35.09906 34.89124 34.37021 36.59443 35.03473 34.9061 30.44477 35.23397 33.36866 31.9542 34.39645 34.80002 34.24121 34.3653 35.15069 32.50245 31.34833 32.56484 32.46759 30.90781 35.23209 31.24823 36.75251 32.77176 33.48429 31.25537 34.33417 32.28628 31.82261 31.68527 35.55655 34.59439 35.13934 31.65149 30.70941 30.73532 30.59027 31.50769 34.18185 31.68744 31.36728 33.71222 32.46112 33.78766 33.67413 34.3989 31.22595 30.06796 31.82983 31.6582 30.56372 30.00916 30.01181 31.27994 30.79257 31.04315 31.0867 30.97522 30.93705 31.04544 31.073 32.98337 32.27542 31.9559 35.26547 34.51725 35.21833 35.05505 34.91626 34.81705 33.86721 32.51685 33.682 32.22223 31.04932 32.44016 31.85223 30.92956 31.06509 31.08591 31.11728 31.09912 31.07477 31.04767 31.06921 31.0466 30.99389 30.99942 30.96555 30.92902 30.95968 33.54922 35.58813 35.41995 35.37664 32.10227 31.229 32.67237 33.49398 35.40216 31.23368 32.57162 32.09452 32.65918 33.89184 33.93069 33.04272 32.85752 30.76749 30.23575 30.65146 29.32306 28.15012 26.59906 27.98953 28.05823 28.22137 27.77317 26.98059 26.20294 26.33298 26.72993 27.46844 28.41635 27.31287 27.64886 
31.56097 30.50424 31.03558 30.25293 30.06528 32.19409 32.38537 32.61828 31.0748 32.65744 28.42196 28.09112 32.91294 31.47427 32.9513 32.12397 31.02698 28.19876 29.27771 28.51264 28.75864 32.06064 33.20477 33.38758 32.77865 30.2952 31.28818 30.20236 31.13568 29.97543 29.12106 30.02249 29.36826 28.60682 29.15274 29.3498 31.5495 32.72736 30.38311 29.6925 35.58047 33.28305 35.54886 34.30997 33.78848 34.18429 32.13651 30.28858 30.71341 30.46643 30.31308 29.3736 29.76718 31.13678 32.93793 33.41242 32.21177 31.09836 31.50693 34.58893 35.22766 35.33804 35.10321 35.00787 34.86105 35.23331 35.1062 34.86337 34.12042 34.66177 34.57947 33.35532 33.59018 32.36432 34.63181 35.27862 36.50201 34.83069 36.77124 35.30289 31.83746 31.08237 31.0213 34.9697 34.18381 34.42685 34.19422 34.15399 32.49017 32.66 34.87124 35.19141 35.29229 31.58258 30.6091 32.34122 34.89373 35.57166 31.53284 31.60929 36.04873 30.65854 31.68778 35.87762 36.18814 34.9776 31.17493 30.6944 30.71219 31.64633 30.57031 30.48535 33.07214 33.78345 31.78561 31.87359 31.74273 33.79834 32.64969 34.13715 31.22049 33.95139 30.74701 33.78458 29.87802 29.89121 29.96048 30.51011 31.14185 30.92483 31.02081 30.88372 33.54385 32.68933 32.45685 33.63581 32.41751 31.9921 35.36535 35.29773 33.95449 35.32849 34.81268 34.61117 31.84412 31.06729 31.70374 32.49762 31.3125 31.24368 31.07755 31.04645 31.01923 31.1062 31.09747 31.09748 31.04657 30.99549 31.02703 31.06159 31.05145 31.00357 30.94269 30.92923 30.9585 35.63394 35.4718 35.34701 35.30533 35.38965 32.14242 36.94147 34.20056 34.40223 32.78632 31.70046 32.21594 34.4902 33.89932 32.59238 31.47274 31.97726 33.36282 32.62241 32.65247 30.20105 28.08051 27.35175 27.13602 28.70401 28.08063 27.2966 26.17578 26.03396 26.47741 26.7743 28.07617 27.74768 26.73145 27.17816 
34.02811 30.4158 29.39451 32.96759 32.2735 29.51917 31.59467 31.9776 31.85556 31.91961 27.67401 28.19593 32.8938 32.92102 30.63357 28.46698 28.14413 28.16589 28.10119 28.09836 28.24899 28.50592 32.65466 33.24811 33.56112 34.71713 33.6066 32.09031 33.44898 33.01828 29.21085 29.21207 29.49295 29.62458 30.25341 31.05417 32.87097 30.32657 29.67057 29.74868 29.76917 29.78625 35.60273 34.33737 32.77621 31.95004 30.90668 33.74024 33.98215 33.96899 29.46704 29.71317 30.18729 31.25763 33.88782 32.33612 33.20767 30.65283 33.90875 35.11087 35.58097 35.43839 35.15603 35.04221 34.93509 34.90503 35.0116 30.55033 31.89343 35.0997 33.72058 31.55713 34.03588 34.82315 31.62327 34.4506 31.95831 34.84217 36.13293 36.78045 35.03131 36.07947 35.03702 35.92551 33.48602 34.51401 33.60297 34.32084 35.17376 35.4215 36.27356 34.55502 34.5451 30.82748 31.86563 33.13169 33.70554 34.82983 36.36862 34.35021 32.8216 31.93026 36.40973 36.17703 34.72336 31.57303 30.60061 30.67847 31.03845 30.60718 30.8587 31.40234 34.47684 31.772 29.97622 30.10312 31.77246 33.4433 33.28785 33.60312 34.07003 33.29727 33.44629 32.3486 30.00064 29.83627 29.9454 30.40503 30.82608 31.55283 30.91471 30.83093 31.21436 35.71964 35.86206 33.50708 35.85907 33.30279 33.88507 35.35763 32.08825 33.34216 35.50861 33.1972 32.50491 31.40219 31.50348 31.25089 31.36823 31.28424 31.18775 31.42981 32.03024 32.07764 31.04218 31.02436 30.98056 30.97538 31.02966 31.0336 31.00342 31.33737 32.31006 32.92328 32.0351 35.20584 33.51929 35.30734 35.29443 34.78418 32.43127 32.52264 33.41702 36.03244 36.61609 33.17817 32.96805 33.73291 31.1474 30.24136 30.34991 30.55341 34.15026 34.3041 31.11013 30.64624 27.98471 27.4288 27.74637 29.37009 27.54541 26.88526 26.90332 25.82068 26.6965 27.3519 27.68927 29.3544 27.12396 27.50262 
30.15738 30.07328 33.89349 30.76898 30.59982 31.19251 31.04596 32.23739 31.7822 30.33868 29.53534 29.25598 32.8172 32.77057 32.95456 28.39346 28.05271 28.05811 28.06775 28.55178 28.68247 29.39902 32.6712 32.58322 31.84421 35.23795 34.43515 33.71066 33.54947 33.3508 33.65693 30.12356 30.68048 30.58578 32.12213 29.17401 29.47952 29.45038 29.64608 29.76401 30.7515 31.89816 33.8996 32.25504 32.12003 32.39628 31.00198 29.61127 33.6781 30.54736 29.76287 30.80352 34.17612 33.67511 31.11209 32.55227 35.87998 31.98011 33.69809 34.19702 35.22449 35.58979 34.65338 35.09173 35.36609 35.46572 35.0173 31.15234 31.31931 34.80554 33.58445 33.86777 32.23352 31.89972 30.6579 31.4751 31.14413 34.83957 35.78857 35.84735 35.14548 35.41562 35.68476 34.7648 35.04208 35.05484 35.31745 35.49081 34.89291 35.07684 34.62875 36.06055 34.93032 34.73877 31.35245 34.7123 35.13336 31.37042 32.45508 30.42517 31.50403 36.2803 33.65936 36.31002 32.19751 30.96219 30.65784 30.66999 30.58664 30.48819 35.51224 32.42974 32.06327 32.46012 32.22492 31.23184 33.75393 32.97876 30.04569 32.85952 31.85269 32.53616 33.02911 33.71185 29.71746 29.86453 33.37607 30.56045 30.76611 30.69776 30.61884 31.00153 34.92664 34.88095 34.93204 35.25336 35.58224 31.82791 35.14847 35.28665 35.32467 34.56198 33.53693 33.08603 34.75616 34.69944 34.3796 31.98505 31.1856 31.24439 31.68161 33.82813 35.4541 34.28568 31.90228 31.04993 30.96115 30.96164 30.98828 30.99323 31.32971 31.90125 32.89493 34.76614 31.77109 34.79126 35.34637 35.3945 33.27835 31.82217 32.56823 35.3382 32.09341 31.67401 30.98907 33.61362 33.5361 32.68365 30.11477 29.68997 29.65481 29.97177 31.36072 33.53818 32.832 30.01645 28.63089 28.26324 27.8674 27.34836 28.03891 25.95139 25.91428 25.91897 26.1344 27.19407 27.64218 29.8891 28.37289 27.75735 
32.10647 31.12725 29.41156 30.92899 29.83523 32.31769 31.97818 32.02157 32.44781 32.51749 32.01498 32.85736 32.78223 32.70953 32.8475 29.0701 28.32328 28.03501 28.09289 32.92371 29.32159 28.41599 28.49704 29.55233 32.10824 35.34625 34.18298 33.72034 33.55265 29.51914 31.81857 33.85931 33.90634 34.04568 29.53656 29.36074 30.70819 -9999 29.37882 33.93415 35.55008 34.49649 33.42167 32.27423 32.28012 31.93714 31.71866 33.88324 34.0463 29.61047 29.8648 33.39038 29.65485 30.06049 30.27279 33.27151 33.32736 32.53759 30.61737 30.6048 31.78537 34.84897 35.15854 35.38718 35.85504 35.07501 35.08615 35.05817 36.06765 34.78275 34.42746 34.29871 33.65515 30.86053 30.80035 34.61954 33.8931 36.09919 30.49921 35.54197 36.50766 30.24433 31.21271 34.47345 34.21219 34.94061 35.277 35.68682 34.90634 34.83694 35.03925 36.13562 31.23517 31.91361 31.9266 31.11487 34.64224 34.88904 34.32791 35.00793 35.94519 31.91175 32.37048 32.43876 30.54336 35.82672 30.53208 30.57669 30.54028 30.44736 32.83362 35.46719 32.30994 33.56778 31.55386 33.85128 32.4252 33.00213 34.22445 30.59228 34.15564 33.64597 33.05408 33.84034 29.82992 30.07794 30.12717 30.36236 30.65774 30.52173 30.50687 30.56607 32.78693 33.42324 35.6163 35.52713 31.8266 35.22312 32.47937 35.38929 34.66788 34.91452 34.69425 34.60685 34.46313 32.77332 34.48233 31.58237 31.09369 34.13276 33.53497 33.81113 33.24081 34.0716 32.74408 31.53344 39.2037 37.42111 30.97464 31.02792 31.20788 31.86597 32.35369 35.71673 35.57214 33.76147 35.55969 33.31152 33.564 35.43881 35.32239 33.30706 31.52359 31.06088 31.00382 32.81107 33.16217 31.20935 30.04779 29.2104 29.47971 29.20391 30.66479 32.70765 32.99472 30.72141 30.90851 27.86435 26.14306 26.36609 26.02747 25.82495 25.76666 25.65024 26.37964 26.98383 28.45907 27.58648 28.01987 27.51264 
29.18542 28.45377 28.44403 28.22797 33.49524 32.99252 31.57181 31.73935 31.8985 31.87689 31.7868 30.27253 29.27124 31.69309 33.02673 32.88715 32.27981 29.60529 28.15372 28.19961 29.64825 29.08002 28.30148 28.8451 32.2333 35.4794 33.8919 33.73777 34.06659 28.7103 30.35357 31.90226 28.98117 29.03659 29.12259 29.15027 30.40589 -9999 -9999 33.32867 34.51053 33.80447 33.66906 33.72486 32.62909 29.80707 29.74524 29.66648 30.29502 30.19708 30.14783 29.99643 29.56775 29.59976 30.9884 32.36856 33.11548 33.936 31.01035 30.73926 31.30145 34.93722 35.16702 35.31665 35.27869 34.81809 34.9129 35.16104 34.2324 35.54058 35.72116 34.71469 35.24823 34.6876 34.83618 33.40042 35.38391 34.53376 34.5979 34.86877 31.46515 30.13452 30.05673 34.38062 34.39706 35.17245 34.97528 34.0788 34.84903 34.70255 33.82669 33.9985 30.76187 31.86465 34.73333 35.33892 35.19104 34.38333 34.13904 34.88071 34.62943 31.88843 36.10224 35.28415 31.54913 33.21042 35.70499 30.43372 30.40762 31.37417 33.41647 35.61365 34.55145 33.79792 34.26462 31.51435 33.36633 31.32638 32.26108 34.71997 33.28794 33.1052 30.75244 30.86771 30.772 30.1882 30.26703 30.5755 30.46802 30.35843 30.46084 30.70663 33.32627 32.44779 35.82328 32.47583 34.00629 35.06296 35.35901 34.18637 34.32935 34.78608 34.09091 34.16003 33.76844 34.33603 34.65472 34.94381 33.35581 31.98694 31.07733 31.56457 34.05328 34.10654 32.69431 32.92367 31.93243 32.15262 36.78028 31.5036 35.02002 35.86502 31.94281 32.60654 33.99258 32.45185 31.78964 31.26764 32.47391 32.18069 33.1247 32.04578 32.18647 36.84954 33.36346 32.53226 31.28681 31.68491 30.50659 29.72943 29.17737 28.91315 30.43524 32.60108 33.54709 30.1857 28.94595 26.53281 25.89017 25.01957 24.73642 25.14636 25.56116 25.7584 26.08258 27.29746 29.33896 28.03238 27.53824 27.36527 
28.17936 28.18042 28.10538 29.06632 31.89331 32.05703 31.88535 31.76843 31.70633 30.49661 31.00723 33.11453 31.89157 32.87592 32.85083 32.94608 32.36695 30.17032 28.43994 30.13471 32.06027 28.13049 28.32684 28.54474 30.65787 33.78577 33.94003 31.29593 29.33038 28.67133 28.59412 29.33393 29.33521 29.9162 29.03094 29.37024 32.81451 -9999 -9999 31.40808 33.88193 33.77518 36.10038 34.20633 34.3572 29.64768 31.77451 34.42202 29.71259 30.84116 34.19025 31.12738 29.47086 30.17416 31.93225 32.96729 33.66638 33.5495 35.08615 31.8718 30.86023 31.95352 35.04641 34.33063 34.92953 33.42292 34.71975 35.30914 35.34101 35.86148 36.90662 34.59266 35.3443 34.69442 35.71619 34.90365 34.55526 35.53271 35.38842 32.81995 31.3273 30.49878 30.71521 34.74994 34.98383 35.0321 33.57614 32.53955 34.84995 33.84259 30.92804 30.25607 30.28253 30.94662 34.15473 34.96478 34.99338 34.53183 35.26136 35.08142 35.3563 35.16343 36.12424 32.55545 30.57901 30.57926 31.6593 30.45816 30.36951 33.54825 34.54636 34.74802 34.24582 34.88342 33.81723 33.71737 32.85288 34.034 34.26999 33.47629 30.97458 33.55804 30.88272 31.08221 31.05401 31.03351 30.23098 30.27993 30.25198 30.25662 30.61225 31.94626 35.07513 35.04559 32.95346 34.52832 34.77081 35.08783 35.4141 34.40165 35.19077 34.96457 34.71597 34.22345 34.61817 34.53918 34.58599 34.73449 34.25613 35.12836 31.46353 30.93637 36.22913 32.49762 32.19625 34.78879 33.40872 32.76398 31.00223 31.53138 35.06009 32.29568 31.75583 31.29447 32.71527 32.35382 31.29532 34.23397 33.83356 34.19736 31.93857 36.10196 31.11966 35.84418 32.60129 32.00873 29.19839 29.73538 30.60321 32.86023 29.75745 29.11643 29.37866 29.72912 31.36127 31.37085 28.85703 26.96963 25.24613 25.08102 26.70349 26.68463 26.61261 26.38894 26.92153 28.62081 28.26144 28.01449 27.33304 27.6546 
28.19528 28.19989 28.08612 32.92077 31.81738 30.99847 32.13956 29.63443 31.58701 31.6926 30.20578 31.06506 32.61246 31.44189 33.07788 30.47689 29.74646 28.18396 29.24762 28.72659 28.13437 28.29843 28.47726 28.67325 30.82862 32.75947 31.67527 31.84107 28.99252 28.81735 28.74054 28.69352 30.01126 30.05039 29.69394 30.30536 32.42511 32.33222 30.82682 30.05173 30.56436 33.94373 34.90609 31.96286 30.10807 29.65848 31.27802 34.24491 34.50491 29.82895 30.75528 33.98645 30.30939 30.83097 29.98929 32.02738 34.00213 37.67618 36.31205 31.59964 30.62741 31.7084 35.2962 35.18945 35.24015 35.2667 35.70529 37.23425 31.78501 34.86133 35.94659 34.48745 34.9672 34.93829 35.61465 34.09537 34.91684 34.33994 34.36676 35.27161 30.83283 30.1018 33.28275 35.74402 35.48828 35.1847 34.18558 33.47763 35.2586 36.36795 35.23941 31.38254 30.77921 31.26331 35.18396 35.42642 34.7652 36.33002 35.42008 35.86307 35.16842 32.21027 31.021 30.54968 30.63122 30.63794 30.55863 30.49295 30.37402 36.11297 34.3963 35.65323 33.93322 32.09769 34.28357 34.04602 32.04779 34.19443 33.57334 33.27106 35.65879 34.13087 34.59838 30.90429 30.52018 31.00989 30.25296 30.36389 30.50808 30.59127 30.73877 31.98166 35.3042 35.13403 32.8605 34.84076 34.9267 35.23452 35.47031 35.47724 35.3269 35.16363 35.08838 33.66043 34.70926 34.93869 34.84702 34.76667 34.79935 34.9198 32.2118 32.06305 31.27087 31.10678 32.043 32.10749 32.04172 32.44669 33.43781 35.1716 31.87876 35.81147 35.11264 35.8467 31.31086 31.7583 32.25717 34.65722 35.84088 32.7106 34.82041 32.82623 31.04855 34.76022 33.60537 30.14422 28.40674 29.25399 30.67981 32.70028 33.00028 29.91256 29.02375 29.12628 30.39611 31.12778 28.46179 28.68155 25.77646 25.02587 25.60715 25.91928 28.80859 28.93337 28.44308 28.77801 29.24719 28.24118 28.24905 28.36166 
28.19122 28.15079 29.20597 27.95749 33.10211 32.19498 31.9418 32.11371 32.36215 31.03797 31.40079 31.97473 31.41284 33.46313 33.39392 33.10703 32.6081 28.12839 29.21182 28.16202 28.31445 28.4776 28.49362 29.74139 32.97022 33.69385 34.85425 31.21076 31.20618 29.49561 28.96967 28.84338 28.70633 28.83322 29.44238 33.27628 33.35172 32.95597 31.12045 30.88889 35.80231 34.44391 32.56161 29.93042 29.65833 30.67606 34.25101 34.18582 34.41119 29.94748 30.9534 33.41864 29.70423 29.8252 29.94406 31.65369 33.73496 37.71759 35.50968 33.35804 34.77954 31.37576 35.12112 35.21707 35.13226 35.07648 35.58902 30.73675 32.47741 36.11393 35.27683 35.20853 35.01229 34.96173 32.62839 34.92831 35.12854 34.65988 33.38403 31.16608 30.27686 31.60229 35.2912 35.96469 35.24508 35.10171 36.73514 35.09015 35.52573 32.90722 30.27704 30.35495 32.69226 35.17135 35.6636 35.72861 35.5116 35.59533 32.8396 31.39221 31.8721 30.68402 30.59583 30.54999 30.5766 30.63178 30.58444 30.48785 31.28598 35.35885 35.73794 35.3825 33.2019 34.06955 34.08566 34.01221 34.0727 31.24924 34.33423 34.33822 34.14569 33.62762 34.52673 33.77761 30.72458 30.24912 30.2934 30.3977 30.54797 30.54959 30.79666 32.33628 33.51797 35.34882 34.63926 35.01687 35.14307 34.65045 35.43631 35.53482 35.48423 35.38107 35.32044 35.3002 35.35044 34.36133 33.91912 34.96899 34.82215 33.27157 33.14993 34.49884 31.8999 31.01505 31.02472 31.54678 32.59433 34.09842 34.08823 34.99332 32.44394 32.90286 33.69965 32.68499 31.42651 34.21215 34.38813 35.19275 32.39428 32.215 31.93182 31.31451 34.29389 34.12686 34.37982 31.62988 29.71481 28.23312 29.16586 29.35084 30.51538 29.90081 28.3179 28.33673 29.86524 31.73602 29.81968 29.37073 26.46838 25.91385 26.64367 27.64666 29.27282 30.87539 30.21249 30.2712 30.23367 29.61801 29.03015 29.2417 
28.13183 28.76105 32.34284 27.97311 28.89597 32.35147 30.7106 32.67389 32.61557 28.9924 32.39312 32.89398 33.06494 30.70081 30.77298 32.31216 32.39368 32.47186 32.58487 28.20548 28.4097 29.09372 32.35037 28.62354 29.1853 31.37948 32.42722 31.03296 31.35604 30.35416 29.17401 28.94946 28.81009 28.94876 31.61749 30.61166 29.86764 35.01642 30.52616 33.38467 33.85511 31.65091 30.56329 30.27466 31.83057 34.25933 34.2807 34.16471 34.43964 29.98303 31.14728 31.62552 29.91696 29.9978 30.06305 30.96225 30.62396 32.66742 34.77372 33.46903 33.46414 32.73743 31.66672 32.22805 34.37296 34.79322 31.29856 31.59256 35.3591 35.17759 35.75076 34.95865 35.19275 34.92511 34.90323 34.82556 34.79611 35.1416 34.06839 32.08649 30.96423 31.6691 35.99402 37.01339 35.74762 35.35217 35.2778 32.60428 31.00217 30.48056 30.41751 31.41886 34.24988 33.49289 35.88708 34.8938 35.40442 35.54855 37.19907 30.76022 31.87082 30.66397 31.7272 31.83536 32.12024 30.51325 30.48849 31.53643 36.31033 34.59171 35.28427 33.36197 33.76535 35.61789 34.552 33.95597 30.31802 31.77008 32.27279 33.87284 32.3989 34.142 33.69879 32.46978 31.10488 30.01545 30.17728 30.13675 30.33454 30.37903 30.51837 35.70389 35.94071 34.85242 35.18902 35.42456 35.41959 34.80349 35.51654 35.53467 35.52813 35.49503 35.5206 35.50778 35.5148 35.52533 35.38437 34.8263 35.01779 33.88944 34.36844 35.02496 34.84799 33.11468 32.73065 32.48104 31.96707 35.21466 34.91064 34.85418 34.93277 34.03964 34.37774 31.38803 31.36581 33.29483 34.51425 33.43533 34.12494 32.0383 31.20691 31.7959 32.83337 33.41101 32.75769 36.74491 30.27865 28.39047 28.9101 29.11231 29.17779 28.64755 27.42801 27.44162 28.608 28.73013 28.95474 28.1477 26.16754 25.84307 28.5202 29.07461 32.6755 32.20894 32.23037 32.17434 30.8836 30.06716 29.63635 30.39394 
28.08393 28.17438 28.35043 28.57157 32.65091 30.14261 28.828 32.92972 32.66986 32.53656 32.43521 32.15482 28.39575 28.09265 28.27115 31.50958 32.88822 32.43876 32.53405 28.17569 31.68277 29.75116 28.47006 28.70926 29.22913 32.37601 33.03159 31.47943 32.10797 29.73355 29.16364 28.98187 28.91184 29.0361 32.82416 30.56616 30.49207 29.6037 33.27417 34.7367 34.49127 34.41586 33.87332 30.40445 29.75665 34.63565 29.73981 34.50708 30.93756 30.43579 31.44778 34.71652 30.08783 30.20398 30.22229 31.42081 33.99124 32.7995 33.86216 34.58725 31.86593 33.46003 34.01419 35.06403 32.39981 33.16138 33.95871 31.78851 32.5521 34.76688 35.30819 37.2504 36.00336 35.48096 35.27026 34.58456 34.82987 30.84613 34.40118 34.97894 32.23309 33.64539 33.46448 34.89691 35.02719 30.34372 30.43543 30.49942 30.54416 31.70578 31.66159 31.67434 35.43433 33.13675 33.17926 35.91806 34.70593 31.72638 30.65955 32.16291 35.83636 31.58795 35.59814 34.59298 35.56998 30.38488 30.42288 30.8284 35.69232 34.24127 35.82254 33.34756 34.66299 31.41742 34.71289 30.73709 31.388 33.87613 34.95267 33.18679 33.56384 32.19507 34.63803 34.36823 33.47385 30.55844 29.71924 29.72189 30.06222 30.19095 31.76995 32.05005 33.67731 35.15649 35.71966 35.69769 35.68964 35.6218 35.67606 35.58445 35.6583 33.43201 33.65646 33.67572 35.52169 35.54844 35.59107 35.51095 34.54089 34.52856 35.16378 34.71957 33.9935 34.03802 35.02854 35.12439 34.07318 33.17276 35.7554 35.68155 35.68298 35.62549 32.37656 32.11634 31.9903 31.543 32.76227 33.25871 34.03939 34.24548 32.24594 31.79819 32.66494 34.04343 32.51599 34.30313 29.67014 28.4332 27.92435 28.02063 27.55808 27.39276 26.52447 26.73312 27.67941 28.31088 29.13858 27.54911 25.73792 28.44732 30.33303 30.90743 32.61059 33.96938 34.22913 31.76254 29.48407 29.4938 29.18618 29.92944 
29.18232 28.0965 31.2078 32.11811 30.19605 28.51596 28.97803 31.42737 32.89011 30.13427 30.81314 32.43354 30.82147 31.03668 29.20022 29.2229 33.77384 32.59507 32.54266 29.08752 28.16199 28.25842 28.46293 28.69629 29.92853 34.8717 34.4368 33.90417 31.24228 30.39715 29.04981 28.96387 28.98874 29.16833 32.89688 34.28641 35.41483 32.27683 34.37024 36.23169 34.40793 33.61728 33.63726 34.32419 35.57608 34.3602 34.54416 34.54557 29.95914 30.03638 30.67227 33.40271 31.26278 34.22333 34.65622 31.93152 35.18328 32.86395 34.12799 32.8086 36.14774 34.46899 33.43228 33.33078 33.33274 33.40246 31.9418 31.09311 32.75095 35.43058 36.5333 35.39447 35.55402 35.10391 35.03031 30.25403 30.32969 30.42111 31.07724 32.83264 35.39752 33.02304 36.87695 33.43009 34.74067 30.8173 30.93463 35.42621 35.29202 34.91669 34.54047 35.24045 36.84488 36.87543 36.97571 -9999 -9999 30.47248 35.40908 36.78247 36.57889 36.56784 30.98676 31.3811 31.30127 30.62964 30.24307 30.87484 31.22016 33.44248 35.92929 33.31393 33.19662 31.61251 34.58285 32.99588 35.52227 34.06571 35.14759 34.1474 33.29895 32.52393 32.5824 33.35452 32.20566 33.9057 34.47214 29.23834 29.83954 33.00821 34.32434 32.52197 32.20316 33.50772 35.84873 33.58191 33.71109 35.85168 35.77621 35.67581 35.99951 33.75424 35.50598 34.91227 32.89713 35.25637 33.09561 33.20758 33.25018 34.05087 34.61627 35.1593 35.18768 33.64874 34.48199 35.05487 35.14291 35.82144 35.71594 33.77371 33.54489 35.66229 32.86588 31.32904 32.11035 32.99908 34.31735 33.59402 32.78488 32.2254 33.54294 33.4563 32.65524 32.66193 33.53787 31.25161 29.34595 28.22125 27.51612 27.06299 26.79413 25.86011 25.68732 25.31281 26.79013 28.06384 29.30764 26.88468 25.10144 29.60443 31.63854 32.24337 31.98932 34.19933 34.91033 30.65643 29.0943 29.07754 30.13805 30.22549 
34.28311 29.87216 32.3981 33.04196 29.9075 32.48843 31.32639 32.05585 32.7566 31.7864 28.61402 32.37793 31.0362 29.60788 29.59256 32.03531 33.6095 32.79702 31.60953 29.17423 28.10638 28.17669 28.35654 29.06744 30.46088 31.73847 33.33783 33.8233 33.31207 29.07343 29.06232 28.96857 31.0051 31.11075 35.96201 29.65375 30.73376 34.13129 33.87286 34.48892 34.04184 34.66821 33.89178 34.3392 34.86929 34.98359 33.9848 33.97809 34.64942 34.21378 32.02682 29.97067 30.50827 31.29458 35.59973 34.84409 34.51141 32.78583 31.86905 33.85978 31.95691 32.45893 29.76975 29.64847 31.71268 35.87106 31.51837 31.27036 32.46109 35.32895 34.99469 36.24411 35.28162 35.57093 35.82614 32.45993 32.66421 30.91058 30.99613 31.79123 31.44522 33.78866 34.72898 32.86401 34.55673 34.03595 31.42496 33.57532 35.73877 36.82736 36.94916 36.33664 32.79538 31.78088 30.52549 36.98636 -9999 32.41187 30.60822 32.4566 31.27979 36.54471 30.82749 30.05365 34.82499 29.90588 30.09784 30.50983 32.48178 31.4526 31.09213 34.22037 31.01987 35.19189 32.90844 33.77567 32.29752 32.67658 33.62295 35.21851 32.79789 32.85129 30.64154 31.51147 33.99436 30.5137 29.3154 29.29733 30.01294 30.98923 33.88929 32.67166 31.68558 32.59156 35.64334 34.54953 35.20562 35.37646 34.111 35.71067 35.59045 35.54315 34.98785 34.76455 34.98792 34.98417 33.15588 35.65973 35.90146 33.54272 35.1228 35.11991 35.27243 35.36444 33.23722 35.23178 35.12396 35.77332 35.64605 35.82618 33.73044 33.47076 33.39938 31.24378 33.68493 34.83283 33.95886 34.06897 33.56897 33.54251 31.47058 34.15662 33.2829 33.72412 32.26959 34.01004 30.00195 28.50403 27.24024 26.35101 25.68182 25.60943 25.24253 25.52878 25.85766 27.49539 30.31546 26.92032 27.237 28.56142 31.72759 32.27347 32.91256 34.10192 32.26046 30.57589 29.87963 30.3872 30.8941 33.97159 
28.07706 28.12171 31.16739 32.66061 31.52496 31.28616 33.2261 30.85999 29.1665 31.34638 32.96954 31.62256 32.58432 33.47079 30.77652 29.2266 29.2389 31.014 32.05966 28.8334 28.14832 28.18253 28.29132 28.48513 28.67288 32.26383 30.83447 32.72305 31.34802 29.21509 29.52991 32.5419 32.16642 33.38253 34.50259 29.85364 31.48511 33.87854 33.81226 33.52557 30.82232 30.87662 35.93777 33.89019 35.2348 33.49982 34.95245 34.44928 34.04636 32.73786 34.36594 30.85791 30.84927 34.55957 34.5196 31.17841 31.28445 35.08136 32.08405 31.50903 32.76871 33.20548 29.80481 29.66791 30.0773 32.35107 35.07563 30.36954 30.6955 31.45547 35.47275 35.50589 35.52768 36.25329 35.90024 35.21994 34.34012 35.99646 35.9823 36.08905 33.988 33.76181 33.97009 33.63486 33.9151 35.2193 35.28851 36.94195 36.71643 35.45282 35.09591 32.17127 35.72644 34.80655 30.44699 30.97619 33.35675 35.79333 35.25571 32.17266 31.37451 36.0408 35.35386 34.11203 30.84305 -9999 29.91632 32.22839 34.14367 33.04761 33.91019 34.19692 30.39505 31.93396 33.92297 33.95749 33.81882 34.68552 35.29621 31.48331 31.2955 30.69055 30.34439 30.48444 30.5947 29.96173 29.56376 29.85611 29.90521 31.12613 33.97692 33.65292 31.46653 32.84204 34.4339 35.0401 35.42144 34.82428 34.78424 34.92385 35.47855 35.02872 34.4859 33.93967 34.8934 33.06058 34.73029 33.02316 31.20307 32.8713 35.86402 35.64212 35.56143 35.45291 33.70145 35.23337 35.06979 35.67679 35.64941 31.13123 35.65216 35.72781 31.56342 33.05362 35.22546 34.44357 31.19918 34.16565 31.34552 33.4213 33.31635 33.88764 33.09696 32.93866 32.45811 29.19492 30.37445 29.25778 26.73026 25.88608 25.07007 24.83758 25.13593 25.65719 26.03894 26.63044 28.5065 28.00378 29.59951 28.96997 31.9255 33.51458 33.90789 33.11724 31.02663 31.8753 31.33376 31.18619 31.00073 32.30187 
34.07224 29.12406 28.88358 30.12845 28.37201 29.3928 32.52167 30.5213 33.98267 30.44412 32.69382 33.45938 32.41339 30.17859 30.30704 29.82785 31.15714 30.92072 30.99051 31.14655 28.24164 28.24603 28.25271 29.10859 29.37921 29.54807 31.65464 33.82129 33.8447 33.72715 29.95065 29.07541 30.37101 31.39295 32.08311 32.54544 32.83426 33.62152 34.59631 30.77884 29.9628 30.01407 31.90738 33.71747 35.52194 32.0076 35.56726 34.07538 34.26227 34.83102 33.7457 31.91006 32.16586 32.11398 31.93686 34.62094 34.76669 31.1792 30.07868 30.29684 31.75363 31.78675 31.50495 30.79877 33.16456 34.2247 34.03317 33.65759 31.62546 31.38067 31.45841 32.96118 30.81265 31.85141 36.168 35.36533 32.32577 32.65179 34.01773 35.70197 37.45853 33.06244 36.27523 32.86719 35.56564 34.46411 36.00412 35.49121 34.71238 34.92352 34.89011 35.46374 35.34158 35.32141 34.64236 35.78162 32.02374 31.06183 36.80499 31.27228 35.32108 33.91922 34.43106 33.58115 31.64011 -9999 31.23645 36.15781 35.73254 33.35315 32.03149 30.31793 32.29679 33.0018 33.43387 32.93637 34.01093 33.87164 32.25275 30.05625 30.29309 33.32883 29.44337 31.03507 29.99078 29.96914 30.01446 29.68143 30.22751 32.00922 33.41467 34.10172 35.9722 35.18277 35.12262 34.00772 35.28147 35.20581 34.62766 35.0798 34.93148 35.26162 34.3913 34.76688 33.93521 34.23654 35.21307 35.54388 31.70236 32.49707 31.2327 32.89194 32.194 33.67008 33.30148 35.13623 36.69059 35.59872 35.57736 33.49149 35.66464 34.50418 32.49386 32.41178 34.5588 34.4548 33.26343 33.34894 33.57657 33.06549 34.32372 33.95588 32.83654 32.86841 30.60491 28.10245 29.41169 27.93665 26.13745 25.14035 25.65747 25.11325 26.68587 26.22527 26.30972 27.39454 27.8486 26.93714 25.82004 29.9486 31.6239 32.10318 32.79596 31.40912 31.16341 33.04794 33.88907 32.02454 31.58742 32.44876 
32.9462 29.06082 28.48514 33.0199 30.39548 27.89728 28.89258 33.38483 33.22284 33.15821 32.71738 29.96756 32.51825 32.71542 30.71475 30.88849 30.80151 32.13672 31.44037 31.62011 29.79669 28.8266 31.85608 28.58661 28.87589 30.14334 32.70462 31.13391 32.8718 31.19159 31.14313 32.9654 31.69059 33.93174 31.18228 33.82346 33.86959 33.73712 31.81513 33.21055 30.33887 30.01892 30.10101 30.10941 30.29587 30.18649 36.92456 32.06613 31.85239 31.04419 34.77081 30.94687 29.67877 34.46527 35.14898 34.66153 35.10199 30.97619 29.78854 30.37378 29.88424 31.8182 32.72446 33.90115 30.56659 30.60101 30.46558 29.87506 31.1839 32.99604 35.45675 31.42304 30.62628 34.67337 35.8038 32.74362 32.67151 35.51257 33.05014 30.58523 30.55401 32.32775 32.31897 35.17154 35.10012 35.10392 35.06263 35.69736 34.93277 35.23843 34.54989 34.68528 34.76254 36.2865 34.02188 32.56495 36.77831 30.9273 31.62232 35.10955 34.56457 33.00253 33.78064 34.67346 34.2873 29.79239 31.00152 34.94857 34.27835 35.44577 35.449 35.66321 32.35703 32.73624 33.87653 33.99283 29.80603 30.69464 33.78198 32.7649 30.94538 30.20682 29.98972 29.46152 30.81726 29.62778 29.69708 29.76682 30.28452 30.99121 33.49319 35.31778 35.98037 33.27219 34.6511 34.47989 35.15527 34.6723 35.05689 35.07843 35.04956 35.08527 34.88272 34.5297 33.9936 35.24909 34.63636 34.69562 34.86065 32.96317 31.40442 32.87376 32.15897 35.44278 33.77838 35.11618 34.97625 34.12545 35.52326 35.6204 32.14631 31.17865 33.77081 33.74127 32.19336 32.2219 35.66189 33.50879 34.67364 34.4029 33.98767 34.20731 32.9924 31.96747 29.81894 28.51931 26.7681 26.5517 25.03274 25.23096 25.43792 26.30862 27.30203 27.19497 26.59143 27.78479 27.6806 26.53723 25.92141 28.35622 30.46484 31.49722 31.57757 31.25219 32.04079 32.56731 32.32629 31.88156 33.00216 31.27871 
32.00433 33.08302 28.40271 28.37583 34.45905 32.05423 33.33945 28.46884 33.16742 31.09375 32.96023 29.04248 32.74582 32.91772 29.18625 29.44406 30.57751 31.06699 31.37436 31.5144 32.67014 29.05219 29.42358 28.71127 28.96909 29.59592 32.80551 33.29691 35.14886 32.35461 31.3646 32.28196 32.47934 30.78341 31.80963 32.32647 31.74106 31.76568 29.92807 29.99491 30.00317 30.0546 30.10217 30.19357 30.33828 31.32428 32.65342 30.56482 31.36422 35.54226 35.60638 31.0734 33.29178 33.18137 34.6054 31.33011 30.9078 30.67767 29.79236 29.83719 30.16837 32.2063 32.07663 30.16733 30.09415 29.78989 30.73972 30.77191 31.92899 33.61493 32.37561 30.51386 30.50485 31.66122 36.01926 34.36979 35.70486 36.01855 34.15707 31.0141 30.97229 31.03742 30.22473 30.24289 30.79507 33.12558 34.47727 35.86371 35.12469 35.19245 35.30841 36.33187 34.52847 32.47254 32.54276 33.60424 31.22406 35.90966 36.28683 35.9938 34.89733 32.12503 31.93619 30.00266 29.55228 30.42331 33.25235 34.43048 35.70447 31.21784 30.68466 32.08371 32.22989 34.14621 34.1868 34.53167 30.62136 29.86808 30.12933 31.54465 32.53915 30.72479 29.54617 29.82071 29.30298 29.21775 29.21151 29.55939 29.93823 30.56903 33.13571 35.7128 35.77127 34.97281 34.87561 34.81064 35.12619 35.25153 35.22003 34.93509 34.70486 34.8341 32.73175 34.43139 35.32965 35.38413 35.49188 35.47229 35.45682 33.20922 35.89136 31.07983 31.07834 35.63681 32.97836 34.12533 35.11072 33.44342 35.63117 32.72116 31.52866 31.59579 32.98127 32.94404 30.47174 34.39339 31.14178 33.9364 31.76254 32.57052 33.60788 33.53257 32.68341 32.47366 29.94742 27.23108 25.74912 25.52594 24.74237 25.91552 27.57119 28.9222 30.76022 28.52758 26.84015 27.8751 27.8883 27.28836 26.91796 28.77541 30.35741 30.94262 31.38055 32.20385 31.92132 36.52425 35.36535 32.68435 32.40096 30.70922 
30.93487 30.1557 29.78562 31.55585 32.34869 33.2255 29.37503 28.20789 28.08426 29.82397 28.62482 29.13153 28.94702 33.09354 32.48483 28.24353 28.3118 31.14227 31.17138 31.46857 31.61887 29.30225 31.24176 29.16943 29.23868 30.00018 29.17048 32.95075 33.77115 36.03891 30.40036 29.17539 29.62583 29.02259 28.90799 33.76919 29.90238 33.72797 29.58667 29.87143 29.86477 29.85458 30.00982 30.07025 30.00546 34.89743 34.04349 36.13208 36.8135 35.14005 34.82458 31.3941 33.4892 30.00058 30.13772 30.21267 30.21057 32.48182 30.05023 29.6867 30.68814 31.63858 32.94778 30.23362 30.01968 30.13755 31.80405 30.85855 33.60501 33.89682 33.82706 35.06091 30.24988 30.31427 32.04959 36.2012 32.17715 33.37921 32.08957 30.84372 34.95877 35.86151 30.08261 30.48123 32.27155 34.71072 34.50351 34.56149 34.44387 34.67834 36.34249 34.13443 34.89505 34.9191 34.96469 35.34958 34.69683 36.40277 34.25943 33.02008 29.97516 30.75665 30.27423 -9999 -9999 30.40436 31.42286 30.66244 30.0694 34.27301 35.70734 30.98987 34.4422 34.61002 33.07507 34.09592 30.66992 29.26593 29.99423 34.6435 30.08557 29.32169 29.37188 29.07056 29.10724 28.46444 28.94085 29.13995 29.71646 31.87692 31.74417 33.0376 35.57718 34.98629 34.61383 33.64001 34.74057 35.32592 35.36014 35.33908 34.95102 35.08178 33.9347 35.35461 35.15854 35.53684 35.08493 35.51264 34.90765 33.13822 33.41071 35.96006 33.09997 34.16349 36.02988 35.84638 33.4372 32.13648 32.06067 30.92453 34.57724 34.2019 32.85877 31.88833 32.1778 34.19971 34.46096 33.77219 33.66678 33.39447 32.72034 32.4628 32.3638 31.50861 30.60898 26.91387 24.57666 24.0557 25.17119 26.25982 27.13573 33.05386 33.48846 30.90621 27.68655 27.65408 29.10589 30.346 29.39513 31.39086 30.13424 31.46776 32.54159 33.10458 34.35064 31.05377 30.53988 31.7304 29.85015 31.75405 
30.85968 33.84689 30.99502 31.54443 31.5321 30.86267 28.33802 28.78125 29.25232 30.57223 30.55139 28.95874 32.93423 28.91305 31.97049 30.96664 31.00901 28.15759 29.03473 32.48758 31.99597 31.58908 31.59567 31.27896 31.92261 28.86074 29.07714 29.6157 31.42755 32.52139 36.14685 33.76486 33.05097 28.88828 28.80869 29.89446 30.65625 31.11404 35.41735 29.45306 29.58773 29.77799 29.94168 30.02808 31.75095 36.37747 35.23141 35.1814 32.40607 37.10428 35.89127 32.62159 33.26697 31.34182 30.12057 31.31836 30.09119 31.10522 29.93521 30.19012 29.69876 30.63998 33.21448 32.54297 30.92603 31.99627 32.00015 34.45478 35.19883 33.8515 35.12476 31.96301 31.48966 33.08075 36.26416 31.13364 36.86539 35.0409 30.96326 31.96226 31.62594 35.09548 34.68124 36.98502 34.67203 34.79871 34.68509 34.5582 34.60568 35.33652 34.49313 34.68219 33.95422 34.08279 36.68362 34.18216 32.49799 34.90491 35.36578 33.87472 30.18479 35.09201 -9999 29.38543 -9999 -9999 31.26132 35.80429 35.5741 35.58899 35.79212 33.18433 32.35546 33.96655 31.00159 33.48063 31.77512 29.76996 29.57605 29.82111 29.06863 29.22491 29.31256 28.94501 28.93621 28.62173 28.5062 28.71875 30.01312 30.24771 31.6128 34.1702 34.75339 34.02685 34.48626 34.10022 34.07821 34.43549 35.11539 32.87353 35.32755 34.98605 35.65332 35.00751 33.00433 35.91501 33.1614 35.75937 35.79187 34.04898 33.83033 33.80826 36.32465 34.42853 32.90844 35.9841 32.39779 31.02951 34.68836 34.56808 33.26404 34.94114 34.90393 32.25314 30.41794 34.77341 35.30407 34.10678 33.93232 32.61307 33.82379 32.57673 31.50494 30.51266 28.60064 26.94263 24.9581 24.22302 27.57085 27.49532 28.59436 32.49466 34.20522 32.16857 30.28185 28.86446 32.63796 31.8326 32.87259 30.87961 32.62805 32.57363 33.19095 32.13265 32.6668 30.48953 29.64779 33.50564 30.53796 30.53091 
33.83157 33.74292 33.31311 29.71197 29.1926 32.01892 30.16901 28.79028 32.07358 27.99753 28.84701 29.62503 27.83746 27.98059 28.46344 28.36405 28.34226 27.90759 28.67347 31.03507 31.48325 31.60223 29.66306 28.71021 29.146 29.83606 32.3649 28.95178 29.02835 29.13626 32.2114 36.66721 32.69486 31.08871 28.99514 28.90786 28.6713 31.97787 35.4455 29.57205 35.92789 33.42117 30.90894 30.36441 29.86347 31.78113 36.08389 35.00547 31.18604 32.89377 30.69861 34.22274 33.88269 30.90005 29.97949 31.10797 35.29456 30.89871 30.8794 29.58243 30.3634 29.60914 30.9382 32.78797 34.25592 32.00241 32.52832 34.46915 34.19769 36.09503 35.51221 35.86414 30.05426 30.16693 32.11713 31.29577 34.92017 30.28244 30.20318 30.53695 29.87234 36.07537 34.94178 34.93879 34.20996 34.61892 33.84882 34.06237 34.49076 33.98883 36.43653 35.38171 35.66831 35.05649 32.14972 35.23044 30.49686 36.9737 30.76388 35.63004 30.85105 29.59344 29.63453 29.70426 29.561 36.61276 34.00024 33.88642 32.64312 33.18381 30.7817 30.21396 36.152 34.02322 30.62033 30.98904 32.97358 33.3573 29.31253 29.36188 28.90378 28.83664 28.83676 29.08633 28.64811 28.30115 28.05234 28.12119 32.21426 31.06232 35.34808 34.02365 33.42059 34.75571 34.57583 34.4725 35.18277 32.40884 32.64505 33.38114 35.00974 35.7973 35.1253 35.87317 35.90754 35.87442 35.8685 35.82873 33.38834 36.18817 33.85645 33.8205 33.6202 32.83692 36.10733 36.85922 35.1098 30.95227 32.6261 35.06177 35.30722 34.83115 35.0048 33.90338 32.03564 32.82449 32.17542 34.71469 31.06464 33.30273 32.49432 32.86291 30.44153 31.45077 28.39786 27.05493 25.11054 23.70517 28.14349 29.31881 28.0613 29.04965 30.83004 31.87841 31.80359 30.26461 30.52643 32.91934 31.88128 31.03723 33.33016 33.656 33.31271 31.66155 30.68242 31.15905 29.39983 29.95467 29.83333 29.58191 
28.78702 27.91211 28.52139 29.26593 34.36301 31.15964 29.97095 31.34207 28.70417 28.17148 30.27822 32.09439 28.67887 28.53378 31.29795 28.8913 27.94474 32.55945 28.2908 30.96607 31.39939 29.86035 29.60229 28.17843 29.22497 31.83463 29.21677 28.75155 28.74805 29.37183 34.23291 32.16635 35.56949 35.25818 29.11127 29.09809 28.8483 28.75482 28.88071 28.94449 31.45181 33.65269 30.21667 29.70044 30.87329 34.57007 34.45022 34.92135 35.15961 35.90644 34.97714 32.44614 34.92044 34.43609 30.98691 35.11179 30.84644 29.72085 29.62438 29.43118 29.34598 29.51834 30.40055 32.37451 32.51028 30.36782 31.11392 31.05265 35.10794 34.65335 35.16843 35.04074 35.97724 31.1897 30.05734 30.37808 36.26761 34.61993 34.48999 30.6889 31.7037 33.81827 35.38492 31.37067 33.96524 32.03018 34.47567 34.49557 33.77655 34.98843 33.36673 32.0802 30.44544 34.13504 35.50506 36.76532 30.9574 30.61862 30.95087 30.57837 29.66372 29.63355 29.54923 29.53388 30.77664 32.10916 33.78061 34.5747 35.61179 34.83084 30.39111 32.5177 34.05957 31.05432 29.81524 30.46616 31.49872 30.08651 29.439 28.68506 29.80798 29.02417 28.76493 28.72214 28.30026 27.86456 27.64395 28.05439 28.58468 30.74774 30.02136 33.63818 34.87262 34.30902 34.61554 34.69665 33.16462 31.04514 34.49323 30.87659 33.11798 35.98956 35.99426 35.95624 35.88959 35.89508 35.80706 35.76285 33.65744 35.57721 33.55548 34.07833 33.93915 33.79004 32.97211 32.73084 30.91681 31.28147 32.46316 31.71067 31.74887 34.33417 32.16465 30.74374 31.36547 36.82105 33.9267 33.534 32.65112 32.6312 32.42936 32.33286 33.53119 29.43768 29.90701 27.5086 25.42566 24.48666 26.58178 28.82113 27.75161 27.65857 27.39092 30.55078 31.88818 30.01617 27.94546 27.75109 32.68899 33.15319 32.0324 33.14172 32.62448 35.62056 30.31771 29.78164 30.07448 33.64285 29.50775 30.90917 
31.82639 28.95822 27.81815 29.25095 33.0914 32.06085 28.92532 30.20203 31.53522 28.93091 29.3176 28.62274 28.85333 30.20682 29.73645 30.07114 28.70761 28.41782 27.98108 28.9133 31.32525 31.36331 28.92344 28.10117 28.83673 28.90988 32.07003 28.75757 28.48606 28.63798 34.10205 34.16208 34.18521 34.31302 34.93448 34.46262 33.15686 28.91285 28.84299 28.8381 28.95218 29.51034 30.56222 36.73929 30.26468 30.7507 36.41574 35.53427 31.56824 35.09418 34.94638 35.84787 32.85459 31.77045 34.87854 30.7569 31.60428 29.45486 29.36584 29.31503 29.34182 29.44116 31.85626 31.30771 32.96631 30.31394 30.88779 31.32287 32.06497 32.36655 35.17151 35.15509 35.63184 36.07935 29.85345 37.56699 34.89661 30.33631 31.99707 31.4208 34.81305 34.25678 34.11488 34.37805 33.73362 34.36868 33.97596 34.51892 33.86496 34.04471 34.55804 33.41034 35.10049 34.96753 35.3627 29.66406 30.19214 34.66464 36.72562 31.0871 31.86383 36.32083 31.70367 29.29505 29.34582 30.53101 35.86328 35.47666 33.31213 35.35678 32.83966 35.18976 35.82632 29.36835 29.83792 34.99228 30.57831 29.00854 28.66059 28.96811 28.67936 28.66867 28.68674 29.2537 27.77808 27.79941 27.09961 27.66974 27.82022 29.3418 29.68793 31.47406 32.01572 34.13456 34.51382 33.91709 32.39313 31.95081 32.97335 32.18756 35.67022 35.84958 35.7244 35.01172 35.85349 33.34088 35.75214 35.64014 33.5011 35.16876 33.36329 34.06949 33.57184 33.92469 33.50287 33.83585 30.86002 30.75314 35.69046 32.25729 33.09036 32.44699 30.31302 30.31561 30.2453 30.19253 33.85599 34.12394 32.96231 32.71121 32.12256 29.20834 32.58228 32.00168 27.80872 26.90305 27.99374 25.4064 23.89892 25.94775 28.32107 28.26516 29.15331 28.88342 29.00665 28.42721 28.75253 29.50463 31.53741 35.13235 31.53182 32.27401 31.88784 31.04519 32.47223 30.01129 30.15389 30.45166 31.12612 31.02377 
